# Supplementary material for: The pocketome of G-protein-coupled receptors reveals previously untargeted allosteric sites
Source: Nat Commun. 2022 May 10;13:2567. doi: 10.1038/s41467-022-29609-6 (PMC9091257; doi:10.1038/s41467-022-29609-6)
Supplement: Supplementary file 4 — Supplementary Data 1 [file 41467_2022_29609_MOESM4_ESM.zip › docking_files/3eml/rec.mol2]

@<TRIPOS>MOLECULE
3eml_align.pdb
4606 4661 288 0 0
PROTEIN
NO_CHARGES


@<TRIPOS>ATOM
      1 N         -82.4460  -36.4480  -40.3050 N.4       1 ILE   -0.2700
      2 CA        -82.0210  -35.0710  -40.1160 C.3       1 ILE    0.0900
      3 CAY       -84.0020  -38.2370  -40.6820 C.3       1 ILE    0.0900
      4 C         -82.4180  -34.1470  -41.2630 C.2       1 ILE    0.0900
      5 O         -82.3680  -34.5010  -42.4390 O.2       1 ILE    0.5100
      6 CB        -80.5270  -34.9370  -39.8120 C.3       1 ILE   -0.5100
      7 CG1       -79.6420  -35.6290  -40.8790 C.3       1 ILE   -0.4700
      8 CG2       -80.2790  -35.5000  -38.3940 C.3       1 ILE    0.3100
      9 CD        -78.1530  -35.2820  -40.7500 C.3       1 ILE    0.0700
     10 CY        -83.7330  -36.8190  -40.3470 C.2       1 ILE    0.0900
     11 OY        -84.6440  -36.0390  -40.1070 O.2       1 ILE   -0.0900
     12 HN        -81.7100  -37.1130  -40.4020 H         1 ILE    0.0900
     13 HA        -82.5970  -34.6650  -39.2970 H         1 ILE   -0.2700
     14 HB        -80.2240  -33.8680  -39.8560 H         1 ILE    0.0900
     15 HG11      -79.9920  -35.3200  -41.8870 H         1 ILE    0.0900
     16 HG12      -79.7600  -36.7290  -40.7790 H         1 ILE    0.0900
     17 HG21      -80.5810  -36.5690  -38.3510 H         1 ILE   -0.1800
     18 HG22      -80.8780  -34.9310  -37.6520 H         1 ILE    0.0900
     19 HG23      -79.1990  -35.4260  -38.1420 H         1 ILE    0.0900
     20 HD1       -77.7730  -35.5960  -39.7540 H         1 ILE   -0.2700
     21 HD2       -78.0100  -34.1850  -40.8550 H         1 ILE    0.0900
     22 HD3       -77.5720  -35.8120  -41.5350 H         1 ILE    0.0900
     23 HY1       -85.0980  -38.4190  -40.6700 H         1 ILE    0.0900
     24 HY2       -83.5180  -38.8980  -39.9320 H         1 ILE    0.5100
     25 HY3       -83.6100  -38.4620  -41.6970 H         1 ILE   -0.5100
     26 N         -82.8170  -32.9030  -40.9390 N.am      2 MET   -0.4700
     27 CA        -83.1030  -31.8840  -41.9440 C.3       2 MET    0.3100
     28 C         -81.8290  -31.2290  -42.4630 C.2       2 MET    0.0700
     29 O         -80.8010  -31.2190  -41.7870 O.2       2 MET    0.0900
     30 CB        -84.0360  -30.8170  -41.3680 C.3       2 MET   -0.1800
     31 CG        -85.4640  -31.2890  -41.1450 C.3       2 MET    0.0900
     32 SD        -86.4010  -31.4140  -42.6810 S.3       2 MET    0.0900
     33 CE        -86.4220  -29.7010  -43.2040 C.3       2 MET   -0.1400
     34 HN        -82.9350  -32.6200  -39.9910 H         2 MET    0.0900
     35 HA        -83.5640  -32.3690  -42.7920 H         2 MET    0.0900
     36 HB1       -84.0570  -29.9550  -42.0690 H         2 MET   -0.0900
     37 HB2       -83.6230  -30.4780  -40.3940 H         2 MET   -0.2200
     38 HG1       -85.9690  -30.5730  -40.4620 H         2 MET    0.0900
     39 HG2       -85.4330  -32.2820  -40.6490 H         2 MET    0.0900
     40 HE1       -85.4140  -29.3650  -43.5270 H         2 MET    0.0900
     41 HE2       -86.7490  -29.0480  -42.3660 H         2 MET    0.5100
     42 HE3       -87.1190  -29.5690  -44.0600 H         2 MET   -0.5100
     43 N         -81.9050  -30.6760  -43.6710 N.am      3 GLY   -0.4700
     44 CA        -80.7760  -29.9930  -44.2720 C.3       3 GLY    0.3100
     45 C         -80.5570  -28.6130  -43.6810 C.2       3 GLY   -0.0200
     46 O         -79.5960  -27.9250  -44.0230 O.2       3 GLY    0.0900
     47 HN        -82.7390  -30.7050  -44.2170 H         3 GLY    0.0900
     48 HA1       -80.9670  -29.8990  -45.3310 H         3 GLY    0.5100
     49 HA2       -79.8940  -30.5950  -44.1040 H         3 GLY   -0.5100
     50 N         -81.4560  -28.2070  -42.7870 N.am      4 SER   -0.4700
     51 CA        -81.3530  -26.9110  -42.1310 C.3       4 SER    0.3100
     52 C         -81.1600  -27.0690  -40.6280 C.2       4 SER    0.0700
     53 O         -80.5280  -26.2310  -39.9840 O.2       4 SER    0.0900
     54 CB        -82.5960  -26.0610  -42.4140 C.3       4 SER    0.0500
     55 OG        -83.7610  -26.6600  -41.8720 O.3       4 SER    0.0900
     56 HN        -82.2370  -28.7700  -42.5280 H         4 SER    0.0900
     57 HA        -80.4690  -26.4170  -42.5040 H         4 SER   -0.6600
     58 HB1       -82.7310  -25.9550  -43.5130 H         4 SER    0.4300
     59 HB2       -82.4700  -25.0560  -41.9590 H         4 SER    0.5100
     60 HG1       -84.4560  -26.0030  -41.9490 H         4 SER   -0.5100
     61 N         -81.7010  -28.1490  -40.0700 N.am      5 SER   -0.4700
     62 CA        -81.5330  -28.4380  -38.6520 C.3       5 SER    0.3100
     63 C         -80.0590  -28.6270  -38.3220 C.2       5 SER    0.0700
     64 O         -79.6470  -28.5010  -37.1690 O.2       5 SER    0.0900
     65 CB        -82.3320  -29.6820  -38.2540 C.3       5 SER    0.0500
     66 OG        -83.7240  -29.4630  -38.4140 O.3       5 SER    0.0900
     67 HN        -82.2410  -28.8040  -40.5920 H         5 SER    0.0900
     68 HA        -81.8740  -27.5790  -38.0950 H         5 SER   -0.6600
     69 HB1       -82.1320  -29.9270  -37.1890 H         5 SER    0.4300
     70 HB2       -82.0310  -30.5380  -38.8940 H         5 SER    0.5100
     71 HG1       -83.9730  -28.8370  -37.7300 H         5 SER   -0.5100
     72 N         -79.2670  -28.9340  -39.3470 N.am      6 VAL   -0.4700
     73 CA        -77.8220  -29.0230  -39.1980 C.3       6 VAL    0.3100
     74 C         -77.2270  -27.6230  -39.1850 C.2       6 VAL    0.0700
     75 O         -76.4090  -27.2900  -38.3270 O.2       6 VAL    0.0900
     76 CB        -77.1840  -29.8270  -40.3440 C.3       6 VAL   -0.0900
     77 CG1       -75.6650  -29.7400  -40.2720 C.3       6 VAL    0.0900
     78 CG2       -77.6440  -31.2760  -40.2990 C.3       6 VAL   -0.2700
     79 HN        -79.6260  -29.1170  -40.2580 H         6 VAL    0.0900
     80 HA        -77.6160  -29.4990  -38.2520 H         6 VAL    0.0900
     81 HB        -77.5300  -29.4200  -41.3170 H         6 VAL    0.0900
     82 HG11      -75.3160  -29.9800  -39.2450 H         6 VAL   -0.2700
     83 HG12      -75.3320  -28.7110  -40.5290 H         6 VAL    0.0900
     84 HG13      -75.2100  -30.4660  -40.9790 H         6 VAL    0.0900
     85 HG21      -78.7500  -31.3280  -40.4010 H         6 VAL    0.0900
     86 HG22      -77.3570  -31.7340  -39.3280 H         6 VAL    0.5100
     87 HG23      -77.1830  -31.8460  -41.1330 H         6 VAL   -0.5100
     88 N         -77.6510  -26.8020  -40.1450 N.am      7 TYR   -0.4700
     89 CA        -77.2050  -25.4200  -40.2290 C.3       7 TYR    0.3100
     90 C         -77.4350  -24.6850  -38.9140 C.2       7 TYR    0.0700
     91 O         -76.5680  -23.9520  -38.4390 O.2       7 TYR    0.0900
     92 CB        -77.9340  -24.6930  -41.3640 C.3       7 TYR   -0.1800
     93 CG        -77.7650  -23.1910  -41.3260 C.ar      7 TYR    0.0900
     94 CD1       -76.5710  -22.5980  -41.7130 C.ar      7 TYR    0.0900
     95 CD2       -78.8010  -22.3680  -40.9000 C.ar      7 TYR    0.0000
     96 CE1       -76.4130  -21.2270  -41.6800 C.ar      7 TYR   -0.1150
     97 CE2       -78.6520  -20.9920  -40.8600 C.ar      7 TYR    0.1150
     98 CZ        -77.4560  -20.4270  -41.2500 C.ar      7 TYR   -0.1150
     99 OH        -77.2980  -19.0580  -41.2150 O.3       7 TYR    0.1150
    100 HN        -78.2920  -27.0990  -40.8490 H         7 TYR    0.1100
    101 HA        -76.1400  -25.4200  -40.4060 H         7 TYR   -0.5400
    102 HB1       -79.0220  -24.9060  -41.2970 H         7 TYR    0.4300
    103 HB2       -77.5360  -25.0460  -42.3390 H         7 TYR   -0.1150
    104 HD1       -75.7530  -23.2200  -42.0450 H         7 TYR    0.1150
    105 HD2       -79.7390  -22.8090  -40.5950 H         7 TYR   -0.1150
    106 HE1       -75.4790  -20.7810  -41.9880 H         7 TYR    0.1150
    107 HE2       -79.4660  -20.3660  -40.5260 H         7 TYR    0.5100
    108 HH        -76.5710  -18.8580  -40.6210 H         7 TYR   -0.5100
    109 N         -78.6090  -24.8940  -38.3250 N.am      8 ILE   -0.4700
    110 CA        -78.9780  -24.2240  -37.0850 C.3       8 ILE    0.3100
    111 C         -78.1880  -24.7480  -35.8880 C.2       8 ILE    0.0700
    112 O         -77.7630  -23.9770  -35.0290 O.2       8 ILE    0.0900
    113 CB        -80.4870  -24.3560  -36.8100 C.3       8 ILE   -0.0900
    114 CG1       -81.2850  -23.7160  -37.9450 C.3       8 ILE    0.0900
    115 CG2       -80.8450  -23.7110  -35.4800 C.3       8 ILE   -0.2700
    116 CD        -82.7830  -23.8620  -37.8000 C.3       8 ILE    0.0900
    117 HN        -79.2890  -25.5170  -38.7050 H         8 ILE    0.0900
    118 HA        -78.7040  -23.1840  -37.1750 H         8 ILE    0.0900
    119 HB        -80.7650  -25.4310  -36.7840 H         8 ILE   -0.1800
    120 HG11      -80.9770  -24.1870  -38.9020 H         8 ILE    0.0900
    121 HG12      -81.0390  -22.6330  -37.9830 H         8 ILE    0.0900
    122 HG21      -80.5800  -22.6320  -35.4950 H         8 ILE   -0.2700
    123 HG22      -80.2830  -24.2040  -34.6570 H         8 ILE    0.0900
    124 HG23      -81.9360  -23.8050  -35.2950 H         8 ILE    0.0900
    125 HD1       -83.1480  -23.2340  -36.9600 H         8 ILE    0.0900
    126 HD2       -83.0410  -24.9220  -37.5900 H         8 ILE    0.5100
    127 HD3       -83.2880  -23.5340  -38.7330 H         8 ILE   -0.5100
    128 N         -77.9870  -26.0630  -35.8300 N.am      9 THR   -0.4700
    129 CA        -77.2130  -26.6640  -34.7510 C.3       9 THR    0.3100
    130 C         -75.7650  -26.1900  -34.7930 C.2       9 THR    0.0700
    131 O         -75.2390  -25.6760  -33.8060 O.2       9 THR    0.0900
    132 CB        -77.2360  -28.2040  -34.8230 C.3       9 THR    0.1400
    133 CG2       -76.4290  -28.8020  -33.6770 C.3       9 THR    0.0900
    134 OG1       -78.5860  -28.6710  -34.7400 O.3       9 THR   -0.6600
    135 HN        -78.3530  -26.6890  -36.5150 H         9 THR    0.4300
    136 HA        -77.6370  -26.3300  -33.8160 H         9 THR   -0.2700
    137 HB        -76.7940  -28.5440  -35.7840 H         9 THR    0.0900
    138 HG1       -78.9580  -28.5630  -35.6190 H         9 THR    0.0900
    139 HG21      -76.7400  -28.3460  -32.7130 H         9 THR    0.0900
    140 HG22      -75.3470  -28.6020  -33.8310 H         9 THR    0.5100
    141 HG23      -76.6020  -29.8980  -33.6240 H         9 THR   -0.5100
    142 N         -75.1310  -26.3600  -35.9520 N.am     10 VAL   -0.4700
    143 CA        -73.7410  -25.9670  -36.1490 C.3      10 VAL    0.3100
    144 C         -73.4930  -24.5330  -35.7020 C.2      10 VAL    0.0700
    145 O         -72.5300  -24.2490  -34.9900 O.2      10 VAL    0.0900
    146 CB        -73.3270  -26.1000  -37.6290 C.3      10 VAL   -0.0900
    147 CG1       -71.9670  -25.4600  -37.8640 C.3      10 VAL    0.0900
    148 CG2       -73.3120  -27.5630  -38.0500 C.3      10 VAL   -0.2700
    149 HN        -75.5820  -26.7660  -36.7430 H        10 VAL    0.0900
    150 HA        -73.1260  -26.6040  -35.5310 H        10 VAL    0.0900
    151 HB        -74.0850  -25.6010  -38.2690 H        10 VAL    0.0900
    152 HG11      -71.2360  -25.8290  -37.1130 H        10 VAL   -0.2700
    153 HG12      -72.0470  -24.3560  -37.7700 H        10 VAL    0.0900
    154 HG13      -71.5950  -25.7230  -38.8780 H        10 VAL    0.0900
    155 HG21      -74.2650  -28.0540  -37.7570 H        10 VAL    0.0900
    156 HG22      -72.4720  -28.0910  -37.5500 H        10 VAL    0.5100
    157 HG23      -73.1990  -27.6380  -39.1520 H        10 VAL   -0.5100
    158 N         -74.3760  -23.6290  -36.1190 N.am     11 GLU   -0.4700
    159 CA        -74.1920  -22.2090  -35.8590 C.3      11 GLU    0.3100
    160 C         -74.4670  -21.8410  -34.4020 C.2      11 GLU    0.0700
    161 O         -73.9080  -20.8760  -33.8820 O.2      11 GLU    0.0900
    162 CB        -75.0730  -21.3860  -36.7980 C.3      11 GLU   -0.1800
    163 CG        -74.4960  -20.0280  -37.1340 C.3      11 GLU    0.0900
    164 CD        -74.9620  -19.5380  -38.4830 C.2      11 GLU    0.0900
    165 OE1       -75.2930  -20.3890  -39.3270 O.co2    11 GLU   -0.2800
    166 OE2       -74.9970  -18.3090  -38.6980 O.co2    11 GLU    0.0900
    167 HN        -75.1960  -23.8830  -36.6250 H        11 GLU    0.0900
    168 HA        -73.1510  -21.9690  -36.0120 H        11 GLU    0.6200
    169 HB1       -76.0630  -21.2400  -36.3170 H        11 GLU   -0.7600
    170 HB2       -75.2110  -21.9550  -37.7420 H        11 GLU   -0.7600
    171 HG1       -73.3870  -20.0940  -37.1430 H        11 GLU    0.5100
    172 HG2       -74.8110  -19.2960  -36.3600 H        11 GLU   -0.5100
    173 N         -75.3280  -22.6130  -33.7450 N.am     12 LEU   -0.4700
    174 CA        -75.5600  -22.4430  -32.3170 C.3      12 LEU    0.3100
    175 C         -74.3420  -22.9020  -31.5270 C.2      12 LEU    0.0700
    176 O         -73.9850  -22.3050  -30.5130 O.2      12 LEU    0.0900
    177 CB        -76.8040  -23.2100  -31.8680 C.3      12 LEU   -0.1800
    178 CG        -78.1090  -22.4130  -31.8250 C.3      12 LEU    0.0900
    179 CD1       -78.2820  -21.6080  -33.0950 C.3      12 LEU    0.0900
    180 CD2       -79.2990  -23.3320  -31.6080 C.3      12 LEU   -0.0900
    181 HN        -75.8480  -23.3360  -34.1940 H        12 LEU    0.0900
    182 HA        -75.6820  -21.3870  -32.1240 H        12 LEU   -0.2700
    183 HB1       -76.6120  -23.6040  -30.8480 H        12 LEU    0.0900
    184 HB2       -76.9480  -24.0630  -32.5640 H        12 LEU    0.0900
    185 HG        -78.0910  -21.7250  -30.9530 H        12 LEU    0.0900
    186 HD11      -78.4900  -22.2860  -33.9510 H        12 LEU   -0.2700
    187 HD12      -77.3530  -21.0380  -33.3110 H        12 LEU    0.0900
    188 HD13      -79.1350  -20.9050  -32.9830 H        12 LEU    0.0900
    189 HD21      -79.1900  -23.8780  -30.6470 H        12 LEU    0.0900
    190 HD22      -79.3590  -24.0750  -32.4330 H        12 LEU    0.5100
    191 HD23      -80.2360  -22.7370  -31.5730 H        12 LEU   -0.5100
    192 N         -73.7040  -23.9700  -32.0010 N.am     13 ALA   -0.4700
    193 CA        -72.4850  -24.4660  -31.3800 C.3      13 ALA    0.3100
    194 C         -71.3770  -23.4320  -31.5140 C.2      13 ALA    0.0700
    195 O         -70.6520  -23.1490  -30.5610 O.2      13 ALA    0.0900
    196 CB        -72.0650  -25.7830  -32.0090 C.3      13 ALA   -0.2700
    197 HN        -74.0310  -24.4760  -32.7950 H        13 ALA    0.0900
    198 HA        -72.6750  -24.5970  -30.3250 H        13 ALA    0.0900
    199 HB1       -71.8790  -25.6450  -33.0960 H        13 ALA    0.0900
    200 HB2       -72.8690  -26.5380  -31.8800 H        13 ALA    0.5100
    201 HB3       -71.1290  -26.1490  -31.5340 H        13 ALA   -0.5100
    202 N         -71.2580  -22.8610  -32.7100 N.am     14 ILE   -0.4700
    203 CA        -70.2850  -21.8100  -32.9720 C.3      14 ILE    0.3100
    204 C         -70.5010  -20.6200  -32.0440 C.2      14 ILE    0.0700
    205 O         -69.5440  -20.0220  -31.5490 O.2      14 ILE    0.0900
    206 CB        -70.3570  -21.3410  -34.4350 C.3      14 ILE   -0.0900
    207 CG1       -69.8600  -22.4470  -35.3670 C.3      14 ILE    0.0900
    208 CG2       -69.5490  -20.0650  -34.6280 C.3      14 ILE   -0.2700
    209 CD        -70.1580  -22.1990  -36.8310 C.3      14 ILE    0.0900
    210 HN        -71.8310  -23.1270  -33.4810 H        14 ILE    0.0900
    211 HA        -69.3040  -22.2040  -32.7540 H        14 ILE    0.0900
    212 HB        -71.4160  -21.1510  -34.7080 H        14 ILE   -0.1800
    213 HG11      -70.3420  -23.4020  -35.0680 H        14 ILE    0.0900
    214 HG12      -68.7610  -22.5430  -35.2440 H        14 ILE    0.0900
    215 HG21      -68.5320  -20.1880  -34.1990 H        14 ILE   -0.2700
    216 HG22      -70.0500  -19.2180  -34.1140 H        14 ILE    0.0900
    217 HG23      -69.4510  -19.8400  -35.7120 H        14 ILE    0.0900
    218 HD1       -69.5340  -21.3610  -37.2110 H        14 ILE    0.0900
    219 HD2       -71.2290  -21.9290  -36.9580 H        14 ILE    0.5100
    220 HD3       -69.9290  -23.1100  -37.4230 H        14 ILE   -0.5100
    221 N         -71.7660  -20.2790  -31.8070 N.am     15 ALA   -0.4700
    222 CA        -72.1130  -19.1580  -30.9440 C.3      15 ALA    0.3100
    223 C         -71.6470  -19.3770  -29.5050 C.2      15 ALA    0.0700
    224 O         -71.1050  -18.4710  -28.8740 O.2      15 ALA    0.0900
    225 CB        -73.6170  -18.9030  -30.9840 C.3      15 ALA   -0.2700
    226 HN        -72.5320  -20.7770  -32.2070 H        15 ALA    0.0900
    227 HA        -71.5750  -18.2880  -31.2910 H        15 ALA    0.0900
    228 HB1       -74.1660  -19.8030  -30.6350 H        15 ALA    0.0900
    229 HB2       -73.9350  -18.6740  -32.0230 H        15 ALA    0.5100
    230 HB3       -73.8730  -18.0510  -30.3180 H        15 ALA   -0.5100
    231 N         -71.8570  -20.5880  -28.9910 N.am     16 VAL   -0.4700
    232 CA        -71.4760  -20.9140  -27.6230 C.3      16 VAL    0.3100
    233 C         -69.9700  -20.7910  -27.4100 C.2      16 VAL    0.0700
    234 O         -69.5200  -20.2330  -26.4080 O.2      16 VAL    0.0900
    235 CB        -71.9380  -22.3300  -27.2270 C.3      16 VAL   -0.0900
    236 CG1       -71.4220  -22.6910  -25.8400 C.3      16 VAL    0.0900
    237 CG2       -73.4560  -22.4270  -27.2770 C.3      16 VAL   -0.2700
    238 HN        -72.2820  -21.3210  -29.5170 H        16 VAL    0.0900
    239 HA        -71.9260  -20.1810  -26.9710 H        16 VAL    0.0900
    240 HB        -71.5540  -23.0640  -27.9660 H        16 VAL    0.0900
    241 HG11      -71.6540  -21.8760  -25.1220 H        16 VAL   -0.2700
    242 HG12      -70.3210  -22.8330  -25.8720 H        16 VAL    0.0900
    243 HG13      -71.9100  -23.6240  -25.4860 H        16 VAL    0.0900
    244 HG21      -73.8320  -22.0360  -28.2470 H        16 VAL    0.0900
    245 HG22      -73.9010  -21.8230  -26.4560 H        16 VAL    0.5100
    246 HG23      -73.7720  -23.4860  -27.1750 H        16 VAL   -0.5100
    247 N         -69.1890  -21.3120  -28.3550 N.am     17 LEU   -0.4700
    248 CA        -67.7350  -21.2240  -28.2690 C.3      17 LEU    0.3100
    249 C         -67.2430  -19.7900  -28.4220 C.2      17 LEU    0.0700
    250 O         -66.3350  -19.3580  -27.7120 O.2      17 LEU    0.0900
    251 CB        -67.0650  -22.1280  -29.3080 C.3      17 LEU   -0.1800
    252 CG        -66.7470  -23.5540  -28.8550 C.3      17 LEU    0.0900
    253 CD1       -68.0220  -24.3300  -28.5510 C.3      17 LEU    0.0900
    254 CD2       -65.9130  -24.2760  -29.9000 C.3      17 LEU   -0.0900
    255 HN        -69.5580  -21.7810  -29.1540 H        17 LEU    0.0900
    256 HA        -67.4420  -21.5210  -27.2730 H        17 LEU   -0.2700
    257 HB1       -66.1120  -21.6480  -29.6140 H        17 LEU    0.0900
    258 HB2       -67.7360  -22.1920  -30.1890 H        17 LEU    0.0900
    259 HG        -66.1170  -23.5150  -27.9410 H        17 LEU    0.0900
    260 HD11      -68.6600  -24.3860  -29.4590 H        17 LEU   -0.2700
    261 HD12      -68.5930  -23.8190  -27.7470 H        17 LEU    0.0900
    262 HD13      -67.7690  -25.3630  -28.2310 H        17 LEU    0.0900
    263 HD21      -64.9560  -23.7350  -30.0640 H        17 LEU    0.0900
    264 HD22      -66.4660  -24.3170  -30.8630 H        17 LEU    0.5100
    265 HD23      -65.6840  -25.3060  -29.5560 H        17 LEU   -0.5100
    266 N         -67.8450  -19.0540  -29.3540 N.am     18 ALA   -0.4700
    267 CA        -67.4970  -17.6560  -29.5580 C.3      18 ALA    0.3100
    268 C         -67.6010  -16.8900  -28.2450 C.2      18 ALA    0.0700
    269 O         -66.6840  -16.1680  -27.8580 O.2      18 ALA    0.0900
    270 CB        -68.4030  -17.0320  -30.6090 C.3      18 ALA   -0.2700
    271 HN        -68.5540  -19.4230  -29.9490 H        18 ALA    0.0900
    272 HA        -66.4660  -17.6100  -29.8750 H        18 ALA    0.0900
    273 HB1       -69.4630  -17.0910  -30.2830 H        18 ALA    0.0900
    274 HB2       -68.2960  -17.5770  -31.5710 H        18 ALA    0.5100
    275 HB3       -68.1350  -15.9640  -30.7520 H        18 ALA   -0.5100
    276 N         -68.7260  -17.0660  -27.5570 N.am     19 ILE   -0.4700
    277 CA        -68.9620  -16.4010  -26.2820 C.3      19 ILE    0.3100
    278 C         -68.0050  -16.8770  -25.1910 C.2      19 ILE    0.0700
    279 O         -67.2810  -16.0770  -24.5980 O.2      19 ILE    0.0900
    280 CB        -70.4130  -16.6060  -25.8090 C.3      19 ILE   -0.0900
    281 CG1       -71.3880  -15.9550  -26.7910 C.3      19 ILE    0.0900
    282 CG2       -70.6040  -16.0390  -24.4120 C.3      19 ILE   -0.2700
    283 CD        -72.8450  -16.2780  -26.5230 C.3      19 ILE    0.0900
    284 HN        -69.4580  -17.6600  -27.8820 H        19 ILE    0.0900
    285 HA        -68.7570  -15.3500  -26.4120 H        19 ILE    0.0900
    286 HB        -70.6470  -17.6920  -25.8000 H        19 ILE   -0.1800
    287 HG11      -71.1350  -16.2990  -27.8170 H        19 ILE    0.0900
    288 HG12      -71.2570  -14.8530  -26.7390 H        19 ILE    0.0900
    289 HG21      -70.2110  -15.0000  -24.3650 H        19 ILE   -0.2700
    290 HG22      -70.0550  -16.6590  -23.6720 H        19 ILE    0.0900
    291 HG23      -71.6850  -16.0210  -24.1560 H        19 ILE    0.0900
    292 HD1       -73.1820  -15.7750  -25.5900 H        19 ILE    0.0900
    293 HD2       -72.9740  -17.3750  -26.4000 H        19 ILE    0.5100
    294 HD3       -73.4740  -15.9190  -27.3660 H        19 ILE   -0.5100
    295 N         -68.0030  -18.1810  -24.9260 N.am     20 LEU   -0.4700
    296 CA        -67.1660  -18.7450  -23.8750 C.3      20 LEU    0.3100
    297 C         -65.6870  -18.4360  -24.0820 C.2      20 LEU    0.0700
    298 O         -64.9910  -18.0250  -23.1540 O.2      20 LEU    0.0900
    299 CB        -67.3700  -20.2580  -23.7820 C.3      20 LEU   -0.1800
    300 CG        -68.7270  -20.7130  -23.2460 C.3      20 LEU    0.0900
    301 CD1       -68.7860  -22.2300  -23.1630 C.3      20 LEU    0.0900
    302 CD2       -68.9950  -20.0870  -21.8860 C.3      20 LEU   -0.0900
    303 HN        -68.5710  -18.8270  -25.4310 H        20 LEU    0.0900
    304 HA        -67.4340  -18.2720  -22.9420 H        20 LEU   -0.2700
    305 HB1       -66.5830  -20.6700  -23.1170 H        20 LEU    0.0900
    306 HB2       -67.2430  -20.6850  -24.7990 H        20 LEU    0.0900
    307 HG        -69.5310  -20.3490  -23.9210 H        20 LEU    0.0900
    308 HD11      -67.9920  -22.6060  -22.4830 H        20 LEU   -0.2700
    309 HD12      -68.6290  -22.6700  -24.1710 H        20 LEU    0.0900
    310 HD13      -69.7740  -22.5490  -22.7650 H        20 LEU    0.0900
    311 HD21      -69.1760  -18.9960  -21.9960 H        20 LEU    0.0900
    312 HD22      -68.1160  -20.2360  -21.2220 H        20 LEU    0.5100
    313 HD23      -69.8930  -20.5510  -21.4260 H        20 LEU   -0.5100
    314 N         -65.2110  -18.6330  -25.3080 N.am     21 GLY   -0.4700
    315 CA        -63.8120  -18.4140  -25.6200 C.3      21 GLY    0.3100
    316 C         -63.3800  -16.9820  -25.3960 C.2      21 GLY   -0.0200
    317 O         -62.3610  -16.7230  -24.7590 O.2      21 GLY    0.0900
    318 HN        -65.7880  -18.9380  -26.0610 H        21 GLY    0.0900
    319 HA1       -63.6600  -18.6700  -26.6580 H        21 GLY    0.5100
    320 HA2       -63.2250  -19.0630  -24.9860 H        21 GLY   -0.5100
    321 N         -64.1680  -16.0410  -25.9110 N.am     22 ASN   -0.4700
    322 CA        -63.8040  -14.6300  -25.8560 C.3      22 ASN    0.3100
    323 C         -64.1050  -13.9500  -24.5220 C.2      22 ASN    0.0700
    324 O         -63.5220  -12.9140  -24.2000 O.2      22 ASN    0.0900
    325 CB        -64.4390  -13.8700  -27.0240 C.3      22 ASN   -0.1800
    326 CG        -63.7880  -14.2100  -28.3540 C.2      22 ASN    0.0900
    327 ND2       -64.5320  -14.8910  -29.2210 N.am     22 ASN    0.0900
    328 OD1       -62.6300  -13.8730  -28.5950 O.2      22 ASN    0.5500
    329 HN        -65.0340  -16.2560  -26.3540 H        22 ASN   -0.5500
    330 HA        -62.7270  -14.5580  -25.9030 H        22 ASN   -0.6200
    331 HB1       -64.3360  -12.7780  -26.8470 H        22 ASN    0.3200
    332 HB2       -65.5180  -14.1290  -27.0810 H        22 ASN    0.3000
    333 HD21      -64.2170  -15.0140  -30.1630 H        22 ASN    0.5100
    334 HD22      -65.4070  -15.2800  -28.9320 H        22 ASN   -0.5100
    335 N         -65.0120  -14.5300  -23.7430 N.am     23 VAL   -0.4700
    336 CA        -65.2090  -14.0800  -22.3740 C.3      23 VAL    0.3100
    337 C         -63.9400  -14.3860  -21.5890 C.2      23 VAL    0.0700
    338 O         -63.5130  -13.6100  -20.7330 O.2      23 VAL    0.0900
    339 CB        -66.4130  -14.7730  -21.7040 C.3      23 VAL   -0.0900
    340 CG1       -66.3010  -14.6840  -20.1890 C.3      23 VAL    0.0900
    341 CG2       -67.7190  -14.1470  -22.1740 C.3      23 VAL   -0.2700
    342 HN        -65.5870  -15.2820  -24.0540 H        23 VAL    0.0900
    343 HA        -65.3650  -13.0130  -22.3980 H        23 VAL    0.0900
    344 HB        -66.4410  -15.8400  -22.0090 H        23 VAL    0.0900
    345 HG11      -66.0990  -13.6360  -19.8810 H        23 VAL   -0.2700
    346 HG12      -65.4670  -15.3250  -19.8330 H        23 VAL    0.0900
    347 HG13      -67.2530  -15.0140  -19.7200 H        23 VAL    0.0900
    348 HG21      -67.7360  -14.0900  -23.2840 H        23 VAL    0.0900
    349 HG22      -67.8150  -13.1190  -21.7650 H        23 VAL    0.5100
    350 HG23      -68.5780  -14.7660  -21.8380 H        23 VAL   -0.5100
    351 N         -63.3320  -15.5260  -21.9070 N.am     24 LEU   -0.4700
    352 CA        -62.1220  -15.9750  -21.2340 C.3      24 LEU    0.3100
    353 C         -60.9530  -15.0310  -21.4990 C.2      24 LEU    0.0700
    354 O         -60.1300  -14.7850  -20.6180 O.2      24 LEU    0.0900
    355 CB        -61.7720  -17.3950  -21.6800 C.3      24 LEU   -0.1800
    356 CG        -60.6990  -18.1410  -20.8840 C.3      24 LEU    0.0900
    357 CD1       -61.1060  -18.2720  -19.4250 C.3      24 LEU    0.0900
    358 CD2       -60.4420  -19.5100  -21.4960 C.3      24 LEU   -0.0900
    359 HN        -63.6800  -16.1260  -22.6220 H        24 LEU    0.0900
    360 HA        -62.2980  -15.9450  -20.1690 H        24 LEU   -0.2700
    361 HB1       -61.4270  -17.3390  -22.7350 H        24 LEU    0.0900
    362 HB2       -62.7010  -17.9990  -21.6350 H        24 LEU    0.0900
    363 HG        -59.7400  -17.5850  -20.9490 H        24 LEU    0.0900
    364 HD11      -62.0600  -18.8350  -19.3440 H        24 LEU   -0.2700
    365 HD12      -61.2490  -17.2640  -18.9800 H        24 LEU    0.0900
    366 HD13      -60.3210  -18.8210  -18.8610 H        24 LEU    0.0900
    367 HD21      -60.0950  -19.4000  -22.5460 H        24 LEU    0.0900
    368 HD22      -61.3790  -20.1070  -21.4930 H        24 LEU    0.5100
    369 HD23      -59.6560  -20.0410  -20.9160 H        24 LEU   -0.5100
    370 N         -60.8800  -14.5010  -22.7190 N.am     25 VAL   -0.4700
    371 CA        -59.8150  -13.5730  -23.0840 C.3      25 VAL    0.3100
    372 C         -59.8920  -12.3000  -22.2510 C.2      25 VAL    0.0700
    373 O         -58.8830  -11.8260  -21.7300 O.2      25 VAL    0.0900
    374 CB        -59.8590  -13.2080  -24.5840 C.3      25 VAL   -0.0900
    375 CG1       -58.9570  -12.0170  -24.8680 C.3      25 VAL    0.0900
    376 CG2       -59.4560  -14.4040  -25.4370 C.3      25 VAL   -0.2700
    377 HN        -61.5440  -14.7130  -23.4320 H        25 VAL    0.0900
    378 HA        -58.8740  -14.0420  -22.8450 H        25 VAL    0.0900
    379 HB        -60.9020  -12.9590  -24.8730 H        25 VAL    0.0900
    380 HG11      -57.9500  -12.1870  -24.4290 H        25 VAL   -0.2700
    381 HG12      -59.3900  -11.0990  -24.4190 H        25 VAL    0.0900
    382 HG13      -58.8460  -11.8800  -25.9650 H        25 VAL    0.0900
    383 HG21      -60.1510  -15.2530  -25.2580 H        25 VAL    0.0900
    384 HG22      -58.4260  -14.7270  -25.1720 H        25 VAL    0.5100
    385 HG23      -59.4970  -14.1320  -26.5130 H        25 VAL   -0.5100
    386 N         -61.0980  -11.7470  -22.1240 N.am     26 CYS   -0.4700
    387 CA        -61.3070  -10.5390  -21.3350 C.3      26 CYS    0.3100
    388 C         -61.0650  -10.7940  -19.8520 C.2      26 CYS    0.0700
    389 O         -60.5150   -9.9470  -19.1460 O.2      26 CYS    0.0900
    390 CB        -62.7260  -10.0000  -21.5450 C.3      26 CYS   -0.1100
    391 SG        -63.1460   -9.6270  -23.2620 S.3      26 CYS    0.0900
    392 HN        -61.9080  -12.1340  -22.5590 H        26 CYS    0.0900
    393 HA        -60.5780   -9.8060  -21.6470 H        26 CYS   -0.2300
    394 HB1       -62.8340   -9.0760  -20.9400 H        26 CYS    0.1600
    395 HB2       -63.4390  -10.7570  -21.1570 H        26 CYS    0.5100
    396 HG1       -63.4010  -10.8830  -23.5950 H        26 CYS   -0.5100
    397 N         -61.4840  -11.9700  -19.3850 N.am     27 TRP   -0.4700
    398 CA        -61.3260  -12.3570  -17.9890 C.3      27 TRP    0.3100
    399 C         -59.8560  -12.3450  -17.5840 C.2      27 TRP    0.0700
    400 O         -59.5000  -11.8700  -16.5050 O.2      27 TRP    0.0900
    401 CB        -61.9050  -13.7550  -17.7630 C.3      27 TRP   -0.1800
    402 CG        -62.1600  -14.0880  -16.3220 C.ar     27 TRP    0.0900
    403 CD1       -61.6420  -13.4580  -15.2270 C.ar     27 TRP    0.0900
    404 CD2       -62.9770  -15.1550  -15.8210 C.ar     27 TRP   -0.0300
    405 CE2       -62.9180  -15.1000  -14.4130 C.ar     27 TRP   -0.1500
    406 CE3       -63.7570  -16.1450  -16.4240 C.ar     27 TRP    0.2200
    407 NE1       -62.0980  -14.0550  -14.0770 N.ar     27 TRP   -0.5100
    408 CZ2       -63.6060  -15.9990  -13.6030 C.ar     27 TRP    0.3700
    409 CZ3       -64.4410  -17.0370  -15.6160 C.ar     27 TRP    0.2400
    410 CH2       -64.3620  -16.9570  -14.2220 C.ar     27 TRP    0.1100
    411 HN        -61.9280  -12.6420  -19.9740 H        27 TRP   -0.2500
    412 HA        -61.8410  -11.6310  -17.3770 H        27 TRP    0.1700
    413 HB1       -61.1930  -14.5040  -18.1700 H        27 TRP   -0.2000
    414 HB2       -62.8690  -13.8320  -18.3100 H        27 TRP    0.1400
    415 HD1       -60.9700  -12.6130  -15.2600 H        27 TRP   -0.2700
    416 HE1       -61.8750  -13.7790  -13.1690 H        27 TRP    0.1600
    417 HE3       -63.8370  -16.2280  -17.4990 H        27 TRP   -0.1400
    418 HZ2       -63.5580  -15.9570  -12.5250 H        27 TRP    0.1400
    419 HZ3       -65.0460  -17.8080  -16.0690 H        27 TRP    0.5100
    420 HH2       -64.9100  -17.6670  -13.6200 H        27 TRP   -0.5100
    421 N         -59.0070  -12.8710  -18.4610 N.am     28 ALA   -0.4700
    422 CA        -57.5770  -12.9560  -18.1980 C.3      28 ALA    0.3100
    423 C         -56.9300  -11.5810  -18.0960 C.2      28 ALA    0.0700
    424 O         -56.1340  -11.3260  -17.1910 O.2      28 ALA    0.0900
    425 CB        -56.8920  -13.7820  -19.2770 C.3      28 ALA   -0.2700
    426 HN        -59.3090  -13.2300  -19.3410 H        28 ALA    0.0900
    427 HA        -57.4400  -13.4140  -17.2300 H        28 ALA    0.0900
    428 HB1       -57.0440  -13.3110  -20.2720 H        28 ALA    0.0900
    429 HB2       -57.3210  -14.8060  -19.3000 H        28 ALA    0.5100
    430 HB3       -55.8000  -13.8380  -19.0750 H        28 ALA   -0.5100
    431 N         -57.2710  -10.6940  -19.0260 N.am     29 VAL   -0.4700
    432 CA        -56.7100   -9.3480  -19.0410 C.3      29 VAL    0.3100
    433 C         -57.0810   -8.5790  -17.7770 C.2      29 VAL    0.0700
    434 O         -56.3050   -7.7650  -17.2790 O.2      29 VAL    0.0900
    435 CB        -57.1660   -8.5590  -20.2860 C.3      29 VAL   -0.0900
    436 CG1       -56.7360   -7.0990  -20.1870 C.3      29 VAL    0.0900
    437 CG2       -56.6130   -9.1990  -21.5520 C.3      29 VAL   -0.2700
    438 HN        -57.9210  -10.9080  -19.7510 H        29 VAL    0.0900
    439 HA        -55.6340   -9.4390  -19.0320 H        29 VAL    0.0900
    440 HB        -58.2730   -8.6110  -20.3690 H        29 VAL    0.0900
    441 HG11      -55.6570   -7.0350  -19.9330 H        29 VAL   -0.2700
    442 HG12      -57.3180   -6.5860  -19.3930 H        29 VAL    0.0900
    443 HG13      -56.9020   -6.5900  -21.1610 H        29 VAL    0.0900
    444 HG21      -56.9760  -10.2460  -21.6410 H        29 VAL    0.0900
    445 HG22      -55.5020   -9.2120  -21.5160 H        29 VAL    0.5100
    446 HG23      -56.9520   -8.6290  -22.4430 H        29 VAL   -0.5100
    447 N         -58.2770   -8.8460  -17.2560 N.am     30 TRP   -0.4700
    448 CA        -58.7490   -8.1880  -16.0470 C.3      30 TRP    0.3100
    449 C         -58.0100   -8.6980  -14.8110 C.2      30 TRP    0.0700
    450 O         -57.6830   -7.9270  -13.9090 O.2      30 TRP    0.0900
    451 CB        -60.2580   -8.3970  -15.8910 C.3      30 TRP   -0.1800
    452 CG        -60.9020   -7.4840  -14.8940 C.ar     30 TRP    0.0900
    453 CD1       -61.2010   -6.1640  -15.0650 C.ar     30 TRP    0.0900
    454 CD2       -61.3390   -7.8250  -13.5710 C.ar     30 TRP   -0.0300
    455 CE2       -61.8870   -6.6590  -12.9990 C.ar     30 TRP   -0.1500
    456 CE3       -61.3170   -9.0020  -12.8140 C.ar     30 TRP    0.2200
    457 NE1       -61.7910   -5.6600  -13.9320 N.ar     30 TRP   -0.5100
    458 CZ2       -62.4090   -6.6340  -11.7070 C.ar     30 TRP    0.3700
    459 CZ3       -61.8340   -8.9750  -11.5290 C.ar     30 TRP    0.2400
    460 CH2       -62.3730   -7.8020  -10.9900 C.ar     30 TRP    0.1100
    461 HN        -58.8990   -9.5060  -17.6680 H        30 TRP   -0.2500
    462 HA        -58.5200   -7.1360  -16.1250 H        30 TRP    0.1700
    463 HB1       -60.4390   -9.4440  -15.5670 H        30 TRP   -0.2000
    464 HB2       -60.7430   -8.2310  -16.8750 H        30 TRP    0.1400
    465 HD1       -61.0030   -5.5960  -15.9630 H        30 TRP   -0.2700
    466 HE1       -62.0930   -4.7400  -13.8110 H        30 TRP    0.1600
    467 HE3       -60.9090   -9.9210  -13.2080 H        30 TRP   -0.1400
    468 HZ2       -62.8300   -5.7410  -11.2720 H        30 TRP    0.1400
    469 HZ3       -61.8210   -9.8760  -10.9330 H        30 TRP    0.5100
    470 HH2       -62.7690   -7.8160   -9.9850 H        30 TRP   -0.5100
    471 N         -57.7400  -10.0000  -14.7780 N.am     31 LEU   -0.4700
    472 CA        -57.0680  -10.6190  -13.6410 C.3      31 LEU    0.3100
    473 C         -55.5650  -10.3680  -13.6260 C.2      31 LEU    0.0700
    474 O         -54.9960  -10.0190  -12.5910 O.2      31 LEU    0.0900
    475 CB        -57.3260  -12.1290  -13.6210 C.3      31 LEU   -0.1800
    476 CG        -58.6940  -12.6070  -13.1380 C.3      31 LEU    0.0900
    477 CD1       -58.7160  -14.1230  -13.0570 C.3      31 LEU    0.0900
    478 CD2       -59.0280  -11.9930  -11.7890 C.3      31 LEU   -0.0900
    479 HN        -57.9840  -10.6110  -15.5270 H        31 LEU    0.0900
    480 HA        -57.4460  -10.1630  -12.7380 H        31 LEU   -0.2700
    481 HB1       -56.5600  -12.5890  -12.9610 H        31 LEU    0.0900
    482 HB2       -57.1860  -12.5060  -14.6540 H        31 LEU    0.0900
    483 HG        -59.4780  -12.2610  -13.8460 H        31 LEU    0.0900
    484 HD11      -57.9390  -14.4780  -12.3460 H        31 LEU   -0.2700
    485 HD12      -58.5050  -14.5590  -14.0580 H        31 LEU    0.0900
    486 HD13      -59.7090  -14.4690  -12.7000 H        31 LEU    0.0900
    487 HD21      -59.2240  -10.9050  -11.9020 H        31 LEU    0.0900
    488 HD22      -58.1750  -12.1290  -11.0900 H        31 LEU    0.5100
    489 HD23      -59.9360  -12.4750  -11.3690 H        31 LEU   -0.5100
    490 N         -54.9220  -10.5550  -14.7750 N.am     32 ASN   -0.4700
    491 CA        -53.4690  -10.4910  -14.8520 C.3      32 ASN    0.3100
    492 C         -52.9410   -9.1100  -15.2310 C.2      32 ASN    0.0700
    493 O         -53.3320   -8.5400  -16.2470 O.2      32 ASN    0.0900
    494 CB        -52.9450  -11.5440  -15.8320 C.3      32 ASN   -0.1800
    495 CG        -51.4830  -11.8710  -15.6020 C.2      32 ASN    0.0900
    496 ND2       -50.9990  -12.9190  -16.2660 N.am     32 ASN    0.0900
    497 OD1       -50.7980  -11.1960  -14.8350 O.2      32 ASN    0.5500
    498 HN        -55.4010  -10.7460  -15.6270 H        32 ASN   -0.5500
    499 HA        -53.0700  -10.6650  -13.8640 H        32 ASN   -0.6200
    500 HB1       -53.0620  -11.1640  -16.8690 H        32 ASN    0.3200
    501 HB2       -53.5380  -12.4750  -15.7150 H        32 ASN    0.3000
    502 HD21      -50.0140  -13.0940  -16.2740 H        32 ASN    0.5100
    503 HD22      -51.6190  -13.5300  -16.7570 H        32 ASN   -0.5100
    504 N         -52.0430   -8.5810  -14.4020 N.am     33 SER   -0.4700
    505 CA        -51.4450   -7.2730  -14.6450 C.3      33 SER    0.3100
    506 C         -50.4630   -7.3140  -15.8080 C.2      33 SER    0.0700
    507 O         -50.2420   -6.3120  -16.4880 O.2      33 SER    0.0900
    508 CB        -50.7420   -6.7640  -13.3840 C.3      33 SER    0.0500
    509 OG        -50.1170   -5.5130  -13.6180 O.3      33 SER    0.0900
    510 HN        -51.7410   -9.0530  -13.5780 H        33 SER    0.0900
    511 HA        -52.2320   -6.5920  -14.9360 H        33 SER   -0.6600
    512 HB1       -49.9650   -7.4950  -13.0720 H        33 SER    0.4300
    513 HB2       -51.4850   -6.6420  -12.5680 H        33 SER    0.5100
    514 HG1       -50.8180   -4.9100  -13.8750 H        33 SER   -0.5100
    515 N         -49.8700   -8.4840  -16.0380 N.am     34 ASN   -0.4700
    516 CA        -48.9250   -8.6600  -17.1340 C.3      34 ASN    0.3100
    517 C         -49.6190   -8.7720  -18.4890 C.2      34 ASN    0.0700
    518 O         -48.9790   -9.0200  -19.5080 O.2      34 ASN    0.0900
    519 CB        -48.0400   -9.8830  -16.8860 C.3      34 ASN   -0.1800
    520 CG        -47.1390   -9.7060  -15.6790 C.2      34 ASN    0.0900
    521 ND2       -46.8120  -10.8130  -15.0170 N.am     34 ASN    0.0900
    522 OD1       -46.7410   -8.5910  -15.3440 O.2      34 ASN    0.5500
    523 HN        -50.0450   -9.2890  -15.4760 H        34 ASN   -0.5500
    524 HA        -48.3220   -7.7670  -17.2040 H        34 ASN   -0.6200
    525 HB1       -47.4030  -10.0570  -17.7800 H        34 ASN    0.3200
    526 HB2       -48.6850  -10.7710  -16.7190 H        34 ASN    0.3000
    527 HD21      -47.1580  -11.7000  -15.3220 H        34 ASN    0.5100
    528 HD22      -46.2200  -10.7580  -14.2120 H        34 ASN   -0.5100
    529 N         -50.9360   -8.5870  -18.4910 N.am     35 LEU   -0.4700
    530 CA        -51.7050   -8.5550  -19.7260 C.3      35 LEU    0.3100
    531 C         -52.4370   -7.2250  -19.8350 C.2      35 LEU    0.0700
    532 O         -53.3450   -7.0710  -20.6510 O.2      35 LEU    0.0900
    533 CB        -52.7120   -9.7060  -19.7770 C.3      35 LEU   -0.1800
    534 CG        -52.1810  -11.1390  -19.7000 C.3      35 LEU    0.0900
    535 CD1       -53.3280  -12.1170  -19.4960 C.3      35 LEU    0.0900
    536 CD2       -51.3850  -11.5050  -20.9440 C.3      35 LEU   -0.0900
    537 HN        -51.4540   -8.4630  -17.6490 H        35 LEU    0.0900
    538 HA        -51.0130   -8.6270  -20.5510 H        35 LEU   -0.2700
    539 HB1       -53.2730   -9.6120  -20.7290 H        35 LEU    0.0900
    540 HB2       -53.4130   -9.5690  -18.9280 H        35 LEU    0.0900
    541 HG        -51.4680  -11.2240  -18.8530 H        35 LEU    0.0900
    542 HD11      -53.9460  -12.1790  -20.4170 H        35 LEU   -0.2700
    543 HD12      -53.9730  -11.7740  -18.6590 H        35 LEU    0.0900
    544 HD13      -52.9280  -13.1280  -19.2690 H        35 LEU    0.0900
    545 HD21      -50.5180  -10.8200  -21.0580 H        35 LEU    0.0900
    546 HD22      -52.0290  -11.4140  -21.8450 H        35 LEU    0.5100
    547 HD23      -51.0070  -12.5460  -20.8590 H        35 LEU   -0.5100
    548 N         -52.0430   -6.2630  -19.0030 N.am     36 GLN   -0.4700
    549 CA        -52.7080   -4.9650  -18.9690 C.3      36 GLN    0.3100
    550 C         -51.8990   -3.8820  -19.6700 C.2      36 GLN    0.0700
    551 O         -51.8750   -2.7230  -19.2490 O.2      36 GLN    0.0900
    552 CB        -53.0440   -4.5670  -17.5260 C.3      36 GLN   -0.1800
    553 CG        -54.0920   -5.4720  -16.8900 C.3      36 GLN    0.0900
    554 CD        -54.4800   -5.0350  -15.4910 C.2      36 GLN    0.0900
    555 NE2       -55.5150   -5.6690  -14.9420 N.am     36 GLN   -0.1800
    556 OE1       -53.8640   -4.1430  -14.9100 O.2      36 GLN    0.0900
    557 HN        -51.2820   -6.3850  -18.3700 H        36 GLN    0.0900
    558 HA        -53.6110   -5.0360  -19.5570 H        36 GLN    0.5500
    559 HB1       -53.4240   -3.5240  -17.5220 H        36 GLN   -0.5500
    560 HB2       -52.1160   -4.6140  -16.9180 H        36 GLN   -0.6200
    561 HG1       -53.6900   -6.5060  -16.8360 H        36 GLN    0.3200
    562 HG2       -55.0040   -5.4680  -17.5240 H        36 GLN    0.3000
    563 HE21      -55.9880   -6.3880  -15.4500 H        36 GLN    0.5100
    564 HE22      -55.8190   -5.4250  -14.0210 H        36 GLN   -0.5100
    565 N         -51.2370   -4.2750  -20.7540 N.am     37 ASN   -0.4700
    566 CA        -50.5430   -3.3430  -21.6240 C.3      37 ASN    0.3100
    567 C         -51.4970   -2.7770  -22.6720 C.2      37 ASN    0.0700
    568 O         -52.6350   -3.2300  -22.7930 O.2      37 ASN    0.0900
    569 CB        -49.3600   -4.0370  -22.2960 C.3      37 ASN   -0.1800
    570 CG        -49.7420   -5.3740  -22.9060 C.2      37 ASN    0.0900
    571 ND2       -49.1610   -6.4500  -22.3840 N.am     37 ASN    0.0900
    572 OD1       -50.5490   -5.4400  -23.8340 O.2      37 ASN    0.5500
    573 HN        -51.1870   -5.2340  -21.0190 H        37 ASN   -0.5500
    574 HA        -50.2030   -2.5110  -21.0250 H        37 ASN   -0.6200
    575 HB1       -48.5640   -4.2080  -21.5410 H        37 ASN    0.3200
    576 HB2       -48.9650   -3.3820  -23.1010 H        37 ASN    0.3000
    577 HD21      -49.3730   -7.3580  -22.7450 H        37 ASN    0.5100
    578 HD22      -48.5100   -6.3520  -21.6310 H        37 ASN   -0.5100
    579 N         -51.0290   -1.7900  -23.4330 N.am     38 VAL   -0.4700
    580 CA        -51.8760   -1.1160  -24.4150 C.3      38 VAL    0.3100
    581 C         -52.3020   -2.0400  -25.5530 C.2      38 VAL    0.0700
    582 O         -53.4060   -1.9230  -26.0830 O.2      38 VAL    0.0900
    583 CB        -51.1760    0.1190  -25.0070 C.3      38 VAL   -0.0900
    584 CG1       -52.1170    0.8630  -25.9440 C.3      38 VAL    0.0900
    585 CG2       -50.6930    1.0370  -23.8950 C.3      38 VAL   -0.2700
    586 HN        -50.0880   -1.4680  -23.3680 H        38 VAL    0.0900
    587 HA        -52.7900   -0.8240  -23.9190 H        38 VAL    0.0900
    588 HB        -50.2740   -0.2020  -25.5700 H        38 VAL    0.0900
    589 HG11      -53.1440    0.8800  -25.5190 H        38 VAL   -0.2700
    590 HG12      -52.1500    0.3520  -26.9300 H        38 VAL    0.0900
    591 HG13      -51.7710    1.9100  -26.0750 H        38 VAL    0.0900
    592 HG21      -49.9730    0.4990  -23.2420 H        38 VAL    0.0900
    593 HG22      -51.5550    1.3680  -23.2770 H        38 VAL    0.5100
    594 HG23      -50.1830    1.9230  -24.3320 H        38 VAL   -0.5100
    595 N         -51.4200   -2.9620  -25.9270 N.am     39 THR   -0.4700
    596 CA        -51.6920   -3.8740  -27.0310 C.3      39 THR    0.3100
    597 C         -52.9450   -4.7100  -26.7820 C.2      39 THR    0.0700
    598 O         -53.7250   -4.9630  -27.7010 O.2      39 THR    0.0900
    599 CB        -50.5010   -4.8150  -27.2870 C.3      39 THR    0.1400
    600 CG2       -50.6660   -5.5330  -28.6220 C.3      39 THR    0.0900
    601 OG1       -49.2840   -4.0620  -27.2930 O.3      39 THR   -0.6600
    602 HN        -50.5380   -3.0690  -25.4740 H        39 THR    0.4300
    603 HA        -51.8930   -3.2810  -27.9110 H        39 THR   -0.2700
    604 HB        -50.4470   -5.5810  -26.4840 H        39 THR    0.0900
    605 HG1       -49.3060   -3.5320  -28.0940 H        39 THR    0.0900
    606 HG21      -50.7180   -4.7930  -29.4490 H        39 THR    0.0900
    607 HG22      -51.6040   -6.1280  -28.6180 H        39 THR    0.5100
    608 HG23      -49.7980   -6.2040  -28.8000 H        39 THR   -0.5100
    609 N         -53.1370   -5.1360  -25.5350 N.am     40 ASN   -0.4700
    610 CA        -54.2870   -5.9610  -25.1800 C.3      40 ASN    0.3100
    611 C         -55.5820   -5.1660  -25.0260 C.2      40 ASN    0.0700
    612 O         -56.6540   -5.7390  -24.8330 O.2      40 ASN    0.0900
    613 CB        -54.0000   -6.7810  -23.9200 C.3      40 ASN   -0.1800
    614 CG        -53.0000   -7.8920  -24.1760 C.2      40 ASN    0.0900
    615 ND2       -52.1890   -8.2040  -23.1680 N.am     40 ASN    0.0900
    616 OD1       -52.9560   -8.4640  -25.2630 O.2      40 ASN    0.5500
    617 HN        -52.5090   -4.9130  -24.7940 H        40 ASN   -0.5500
    618 HA        -54.4990   -6.6150  -26.0120 H        40 ASN   -0.6200
    619 HB1       -54.9480   -7.2330  -23.5560 H        40 ASN    0.3200
    620 HB2       -53.5910   -6.1100  -23.1350 H        40 ASN    0.3000
    621 HD21      -52.2580   -7.7120  -22.2990 H        40 ASN    0.5100
    622 HD22      -51.5090   -8.9290  -23.2790 H        40 ASN   -0.5100
    623 N         -55.4800   -3.8420  -25.1130 N.am     41 TYR   -0.4700
    624 CA        -56.6550   -2.9850  -25.1720 C.3      41 TYR    0.3100
    625 C         -57.4270   -3.2650  -26.4560 C.2      41 TYR    0.0700
    626 O         -58.6570   -3.2450  -26.4790 O.2      41 TYR    0.0900
    627 CB        -56.2460   -1.5130  -25.1390 C.3      41 TYR   -0.1800
    628 CG        -55.9460   -0.9730  -23.7600 C.ar     41 TYR    0.0900
    629 CD1       -55.2610   -1.7340  -22.8240 C.ar     41 TYR    0.0900
    630 CD2       -56.3320    0.3140  -23.4040 C.ar     41 TYR    0.0000
    631 CE1       -54.9800   -1.2350  -21.5650 C.ar     41 TYR   -0.1150
    632 CE2       -56.0550    0.8220  -22.1500 C.ar     41 TYR    0.1150
    633 CZ        -55.3800    0.0440  -21.2340 C.ar     41 TYR   -0.1150
    634 OH        -55.1060    0.5510  -19.9830 O.3      41 TYR    0.1150
    635 HN        -54.5970   -3.3790  -25.1420 H        41 TYR    0.1100
    636 HA        -57.2840   -3.2190  -24.3250 H        41 TYR   -0.5400
    637 HB1       -57.0710   -0.8980  -25.5560 H        41 TYR    0.4300
    638 HB2       -55.3250   -1.3790  -25.7460 H        41 TYR   -0.1150
    639 HD1       -54.9420   -2.7340  -23.0830 H        41 TYR    0.1150
    640 HD2       -56.8570    0.9280  -24.1210 H        41 TYR   -0.1150
    641 HE1       -54.4520   -1.8420  -20.8450 H        41 TYR    0.1150
    642 HE2       -56.3650    1.8230  -21.8880 H        41 TYR    0.5100
    643 HH        -54.5040   -0.0540  -19.5430 H        41 TYR   -0.5100
    644 N         -56.6870   -3.5240  -27.5310 N.am     42 PHE   -0.4700
    645 CA        -57.2830   -3.8130  -28.8260 C.3      42 PHE    0.3100
    646 C         -57.7060   -5.2720  -28.9310 C.2      42 PHE    0.0700
    647 O         -58.6490   -5.6060  -29.6480 O.2      42 PHE    0.0900
    648 CB        -56.3030   -3.4620  -29.9510 C.3      42 PHE   -0.1800
    649 CG        -55.8940   -2.0180  -29.9640 C.ar     42 PHE    0.0900
    650 CD1       -54.6080   -1.6440  -29.6090 C.ar     42 PHE    0.0900
    651 CD2       -56.7990   -1.0330  -30.3230 C.ar     42 PHE    0.0000
    652 CE1       -54.2280   -0.3120  -29.6190 C.ar     42 PHE   -0.1150
    653 CE2       -56.4280    0.3000  -30.3340 C.ar     42 PHE    0.1150
    654 CZ        -55.1420    0.6600  -29.9820 C.ar     42 PHE   -0.1150
    655 HN        -55.6910   -3.5330  -27.4970 H        42 PHE    0.1150
    656 HA        -58.1860   -3.2290  -28.9180 H        42 PHE   -0.1150
    657 HB1       -56.7780   -3.6790  -30.9310 H        42 PHE    0.1150
    658 HB2       -55.3780   -4.0660  -29.8320 H        42 PHE   -0.1150
    659 HD1       -53.8920   -2.3990  -29.3230 H        42 PHE    0.1150
    660 HD2       -57.8060   -1.3090  -30.5980 H        42 PHE   -0.1150
    661 HE1       -53.2230   -0.0330  -29.3450 H        42 PHE    0.1150
    662 HE2       -57.1440    1.0580  -30.6180 H        42 PHE    0.5100
    663 HZ        -54.8520    1.7000  -29.9900 H        42 PHE   -0.5100
    664 N         -57.0030   -6.1450  -28.2110 N.am     43 VAL   -0.4700
    665 CA        -57.3630   -7.5550  -28.1580 C.3      43 VAL    0.3100
    666 C         -58.7100   -7.7240  -27.4650 C.2      43 VAL    0.0700
    667 O         -59.5360   -8.5370  -27.8760 O.2      43 VAL    0.0900
    668 CB        -56.2940   -8.3860  -27.4190 C.3      43 VAL   -0.0900
    669 CG1       -56.7630   -9.8220  -27.2340 C.3      43 VAL    0.0900
    670 CG2       -54.9720   -8.3460  -28.1730 C.3      43 VAL   -0.2700
    671 HN        -56.2040   -5.8730  -27.6800 H        43 VAL    0.0900
    672 HA        -57.4700   -7.9070  -29.1730 H        43 VAL    0.0900
    673 HB        -56.0990   -7.9310  -26.4240 H        43 VAL    0.0900
    674 HG11      -57.1250  -10.2330  -28.2010 H        43 VAL   -0.2700
    675 HG12      -57.5960   -9.8560  -26.4990 H        43 VAL    0.0900
    676 HG13      -55.9210  -10.4510  -26.8730 H        43 VAL    0.0900
    677 HG21      -54.6120   -7.2980  -28.2580 H        43 VAL    0.0900
    678 HG22      -55.1080   -8.7570  -29.1960 H        43 VAL    0.5100
    679 HG23      -54.2080   -8.9410  -27.6300 H        43 VAL   -0.5100
    680 N         -58.9260   -6.9430  -26.4090 N.am     44 VAL   -0.4700
    681 CA        -60.1810   -6.9720  -25.6650 C.3      44 VAL    0.3100
    682 C         -61.3480   -6.4410  -26.4930 C.2      44 VAL    0.0700
    683 O         -62.4250   -7.0390  -26.5230 O.2      44 VAL    0.0900
    684 CB        -60.0750   -6.1710  -24.3540 C.3      44 VAL   -0.0900
    685 CG1       -61.4580   -5.8680  -23.8000 C.3      44 VAL    0.0900
    686 CG2       -59.2340   -6.9310  -23.3340 C.3      44 VAL   -0.2700
    687 HN        -58.2380   -6.3000  -26.0790 H        44 VAL    0.0900
    688 HA        -60.4160   -8.0040  -25.4530 H        44 VAL    0.0900
    689 HB        -59.5390   -5.2180  -24.5470 H        44 VAL    0.0900
    690 HG11      -62.0680   -6.7950  -23.7630 H        44 VAL   -0.2700
    691 HG12      -61.9740   -5.1300  -24.4520 H        44 VAL    0.0900
    692 HG13      -61.3720   -5.4600  -22.7690 H        44 VAL    0.0900
    693 HG21      -58.2770   -7.2570  -23.7950 H        44 VAL    0.0900
    694 HG22      -59.7830   -7.8320  -22.9850 H        44 VAL    0.5100
    695 HG23      -59.0040   -6.2750  -22.4670 H        44 VAL   -0.5100
    696 N         -61.1340   -5.3120  -27.1670 N.am     45 SER   -0.4700
    697 CA        -62.1450   -4.7470  -28.0510 C.3      45 SER    0.3100
    698 C         -62.5170   -5.7600  -29.1270 C.2      45 SER    0.0700
    699 O         -63.6880   -5.9330  -29.4650 O.2      45 SER    0.0900
    700 CB        -61.6350   -3.4570  -28.6990 C.3      45 SER    0.0500
    701 OG        -62.6170   -2.8810  -29.5430 O.3      45 SER    0.0900
    702 HN        -60.2780   -4.8050  -27.0960 H        45 SER    0.0900
    703 HA        -63.0300   -4.5480  -27.4650 H        45 SER   -0.6600
    704 HB1       -60.7330   -3.6800  -29.3070 H        45 SER    0.4300
    705 HB2       -61.3750   -2.7220  -27.9070 H        45 SER    0.5100
    706 HG1       -62.5800   -3.3720  -30.3670 H        45 SER   -0.5100
    707 N         -61.5010   -6.4350  -29.6610 N.am     46 LEU   -0.4700
    708 CA        -61.7070   -7.4820  -30.6490 C.3      46 LEU    0.3100
    709 C         -62.5170   -8.6320  -30.0580 C.2      46 LEU    0.0700
    710 O         -63.4160   -9.1710  -30.7040 O.2      46 LEU    0.0900
    711 CB        -60.3590   -7.9940  -31.1580 C.3      46 LEU   -0.1800
    712 CG        -60.3770   -9.0440  -32.2670 C.3      46 LEU    0.0900
    713 CD1       -61.1060   -8.5180  -33.4910 C.3      46 LEU    0.0900
    714 CD2       -58.9580   -9.4590  -32.6200 C.3      46 LEU   -0.0900
    715 HN        -60.5550   -6.2530  -29.4070 H        46 LEU    0.0900
    716 HA        -62.2860   -7.0700  -31.4630 H        46 LEU   -0.2700
    717 HB1       -59.8190   -8.4310  -30.2920 H        46 LEU    0.0900
    718 HB2       -59.7910   -7.1190  -31.5350 H        46 LEU    0.0900
    719 HG        -60.8890   -9.9590  -31.8990 H        46 LEU    0.0900
    720 HD11      -60.5990   -7.6070  -33.8750 H        46 LEU   -0.2700
    721 HD12      -62.1520   -8.2560  -33.2240 H        46 LEU    0.0900
    722 HD13      -61.1060   -9.2870  -34.2920 H        46 LEU    0.0900
    723 HD21      -58.4520   -9.8880  -31.7280 H        46 LEU    0.0900
    724 HD22      -58.3800   -8.5740  -32.9630 H        46 LEU    0.5100
    725 HD23      -58.9760  -10.2280  -33.4210 H        46 LEU   -0.5100
    726 N         -62.1960   -8.9990  -28.8200 N.am     47 ALA   -0.4700
    727 CA        -62.9120  -10.0610  -28.1200 C.3      47 ALA    0.3100
    728 C         -64.3660   -9.6780  -27.8810 C.2      47 ALA    0.0700
    729 O         -65.2560  -10.5290  -27.8930 O.2      47 ALA    0.0900
    730 CB        -62.2200  -10.3860  -26.8010 C.3      47 ALA   -0.2700
    731 HN        -61.4540   -8.5650  -28.3150 H        47 ALA    0.0900
    732 HA        -62.9290  -10.9320  -28.7600 H        47 ALA    0.0900
    733 HB1       -62.1960   -9.4850  -26.1510 H        47 ALA    0.0900
    734 HB2       -61.1760  -10.7140  -26.9920 H        47 ALA    0.5100
    735 HB3       -62.7740  -11.1910  -26.2720 H        47 ALA   -0.5100
    736 N         -64.6040   -8.3880  -27.6570 N.am     48 ALA   -0.4700
    737 CA        -65.9540   -7.8820  -27.4610 C.3      48 ALA    0.3100
    738 C         -66.7920   -8.0850  -28.7170 C.2      48 ALA    0.0700
    739 O         -67.9390   -8.5240  -28.6490 O.2      48 ALA    0.0900
    740 CB        -65.9170   -6.4090  -27.0780 C.3      48 ALA   -0.2700
    741 HN        -63.8710   -7.7120  -27.6130 H        48 ALA    0.0900
    742 HA        -66.4190   -8.4620  -26.6780 H        48 ALA    0.0900
    743 HB1       -65.5970   -5.7960  -27.9470 H        48 ALA    0.0900
    744 HB2       -65.1950   -6.2510  -26.2480 H        48 ALA    0.5100
    745 HB3       -66.9290   -6.0750  -26.7620 H        48 ALA   -0.5100
    746 N         -66.2030   -7.7670  -29.8670 N.am     49 ALA   -0.4700
    747 CA        -66.8850   -7.9160  -31.1450 C.3      49 ALA    0.3100
    748 C         -67.2600   -9.3690  -31.4180 C.2      49 ALA    0.0700
    749 O         -68.3270   -9.6530  -31.9570 O.2      49 ALA    0.0900
    750 CB        -66.0210   -7.3720  -32.2700 C.3      49 ALA   -0.2700
    751 HN        -65.2710   -7.4150  -29.9060 H        49 ALA    0.0900
    752 HA        -67.8190   -7.3760  -31.0930 H        49 ALA    0.0900
    753 HB1       -65.0580   -7.9250  -32.3130 H        49 ALA    0.0900
    754 HB2       -65.8050   -6.2960  -32.0950 H        49 ALA    0.5100
    755 HB3       -66.5440   -7.4950  -33.2420 H        49 ALA   -0.5100
    756 N         -66.3770  -10.2900  -31.0380 N.am     50 ASP   -0.4700
    757 CA        -66.6100  -11.7110  -31.2630 C.3      50 ASP    0.3100
    758 C         -67.6780  -12.2750  -30.3310 C.2      50 ASP    0.0700
    759 O         -68.4000  -13.2050  -30.6920 O.2      50 ASP    0.0900
    760 CB        -65.3050  -12.5000  -31.1280 C.3      50 ASP   -0.2800
    761 CG        -64.3700  -12.2820  -32.3030 C.2      50 ASP    0.0900
    762 OD1       -64.8700  -12.1360  -33.4390 O.co2    50 ASP    0.0900
    763 OD2       -63.1390  -12.2640  -32.0950 O.co2    50 ASP    0.6200
    764 HN        -65.5210  -10.0510  -30.5870 H        50 ASP   -0.7600
    765 HA        -67.0190  -11.8310  -32.2550 H        50 ASP   -0.7600
    766 HB1       -65.5430  -13.5830  -31.0610 H        50 ASP    0.5100
    767 HB2       -64.7850  -12.1820  -30.1980 H        50 ASP   -0.5100
    768 N         -67.7840  -11.7120  -29.1290 N.am     51 ILE   -0.4700
    769 CA        -68.8430  -12.1010  -28.2110 C.3      51 ILE    0.3100
    770 C         -70.1880  -11.6620  -28.7730 C.2      51 ILE    0.0700
    771 O         -71.1670  -12.4070  -28.7340 O.2      51 ILE    0.0900
    772 CB        -68.6540  -11.4810  -26.8140 C.3      51 ILE   -0.0900
    773 CG1       -67.3730  -12.0040  -26.1620 C.3      51 ILE    0.0900
    774 CG2       -69.8600  -11.7810  -25.9290 C.3      51 ILE   -0.2700
    775 CD        -67.0410  -11.3330  -24.8440 C.3      51 ILE    0.0900
    776 HN        -67.1510  -11.0110  -28.8090 H        51 ILE    0.0900
    777 HA        -68.8380  -13.1780  -28.1400 H        51 ILE    0.0900
    778 HB        -68.5330  -10.3800  -26.9120 H        51 ILE   -0.1800
    779 HG11      -66.5270  -11.8420  -26.8640 H        51 ILE    0.0900
    780 HG12      -67.4880  -13.0940  -25.9840 H        51 ILE    0.0900
    781 HG21      -69.9870  -12.8780  -25.8170 H        51 ILE   -0.2700
    782 HG22      -70.7800  -11.3630  -26.3900 H        51 ILE    0.0900
    783 HG23      -69.7110  -11.3350  -24.9220 H        51 ILE    0.0900
    784 HD1       -67.7700  -11.6410  -24.0640 H        51 ILE    0.0900
    785 HD2       -67.0880  -10.2290  -24.9590 H        51 ILE    0.5100
    786 HD3       -66.0220  -11.6310  -24.5140 H        51 ILE   -0.5100
    787 N         -70.2280  -10.4420  -29.3050 N.am     52 ALA   -0.4700
    788 CA        -71.4510   -9.8890  -29.8700 C.3      52 ALA    0.3100
    789 C         -71.9160  -10.6910  -31.0840 C.2      52 ALA    0.0700
    790 O         -73.1060  -10.7220  -31.3990 O.2      52 ALA    0.0900
    791 CB        -71.2480   -8.4240  -30.2390 C.3      52 ALA   -0.2700
    792 HN        -69.4240   -9.8530  -29.3410 H        52 ALA    0.0900
    793 HA        -72.2350   -9.9870  -29.1350 H        52 ALA    0.0900
    794 HB1       -70.4340   -8.3270  -30.9880 H        52 ALA    0.0900
    795 HB2       -70.9690   -7.8420  -29.3350 H        52 ALA    0.5100
    796 HB3       -72.1830   -8.0110  -30.6760 H        52 ALA   -0.5100
    797 N         -70.9710  -11.3090  -31.8460 N.am     53 VAL   -0.4700
    798 CA        -71.2760  -12.2080  -32.9550 C.3      53 VAL    0.3100
    799 C         -72.0770  -13.4110  -32.4970 C.2      53 VAL    0.0700
    800 O         -73.1290  -13.7290  -33.0490 O.2      53 VAL    0.0900
    801 CB        -70.0330  -12.6760  -33.7340 C.3      53 VAL   -0.0900
    802 CG1       -70.3220  -13.8700  -34.6760 C.3      53 VAL    0.0900
    803 CG2       -69.4750  -11.5160  -34.5780 C.3      53 VAL   -0.2700
    804 HN        -70.0000  -11.1690  -31.6720 H        53 VAL    0.0900
    805 HA        -71.9410  -11.6800  -33.6220 H        53 VAL    0.0900
    806 HB        -69.2500  -12.9780  -33.0060 H        53 VAL    0.0900
    807 HG11      -71.2130  -13.6540  -35.3040 H        53 VAL   -0.2700
    808 HG12      -70.5230  -14.7840  -34.0780 H        53 VAL    0.0900
    809 HG13      -69.4510  -14.0430  -35.3440 H        53 VAL    0.0900
    810 HG21      -69.1910  -10.6670  -33.9210 H        53 VAL    0.0900
    811 HG22      -70.2480  -11.1650  -35.2950 H        53 VAL    0.5100
    812 HG23      -68.5740  -11.8520  -35.1340 H        53 VAL   -0.5100
    813 N         -71.6350  -14.0550  -31.3970 N.am     54 GLY   -0.4700
    814 CA        -72.3220  -15.1990  -30.8120 C.3      54 GLY    0.3100
    815 C         -73.6640  -14.8630  -30.2260 C.2      54 GLY   -0.0200
    816 O         -74.5910  -15.6640  -30.2660 O.2      54 GLY    0.0900
    817 HN        -70.8030  -13.7710  -30.9270 H        54 GLY    0.0900
    818 HA1       -71.6910  -15.5960  -30.0300 H        54 GLY    0.5100
    819 HA2       -72.4560  -15.9340  -31.5920 H        54 GLY   -0.5100
    820 N         -73.8000  -13.6560  -29.6560 N.am     55 VAL   -0.4700
    821 CA        -75.0160  -13.2420  -28.9660 C.3      55 VAL    0.3100
    822 C         -76.0950  -12.6980  -29.9020 C.2      55 VAL    0.0700
    823 O         -77.2740  -13.0020  -29.7340 O.2      55 VAL    0.0900
    824 CB        -74.7150  -12.1960  -27.8760 C.3      55 VAL   -0.0900
    825 CG1       -76.0050  -11.7140  -27.2320 C.3      55 VAL    0.0900
    826 CG2       -73.7810  -12.7780  -26.8300 C.3      55 VAL   -0.2700
    827 HN        -73.0670  -12.9810  -29.6790 H        55 VAL    0.0900
    828 HA        -75.4630  -14.1200  -28.5250 H        55 VAL    0.0900
    829 HB        -74.1850  -11.3330  -28.3300 H        55 VAL    0.0900
    830 HG11      -76.6270  -12.5820  -26.9270 H        55 VAL   -0.2700
    831 HG12      -76.5830  -11.1000  -27.9560 H        55 VAL    0.0900
    832 HG13      -75.7740  -11.1080  -26.3300 H        55 VAL    0.0900
    833 HG21      -72.9030  -13.2490  -27.3220 H        55 VAL    0.0900
    834 HG22      -74.3120  -13.5530  -26.2370 H        55 VAL    0.5100
    835 HG23      -73.4200  -11.9730  -26.1550 H        55 VAL   -0.5100
    836 N         -75.6980  -11.8980  -30.8910 N.am     56 LEU   -0.4700
    837 CA        -76.6700  -11.2370  -31.7560 C.3      56 LEU    0.3100
    838 C         -76.5500  -11.5930  -33.2360 C.2      56 LEU    0.0700
    839 O         -77.5350  -11.9670  -33.8740 O.2      56 LEU    0.0900
    840 CB        -76.5920   -9.7150  -31.5880 C.3      56 LEU   -0.1800
    841 CG        -77.0180   -9.1480  -30.2320 C.3      56 LEU    0.0900
    842 CD1       -76.8010   -7.6440  -30.1930 C.3      56 LEU    0.0900
    843 CD2       -78.4690   -9.4890  -29.9380 C.3      56 LEU   -0.0900
    844 HN        -74.7360  -11.7180  -31.0820 H        56 LEU    0.0900
    845 HA        -77.6540  -11.5930  -31.4890 H        56 LEU   -0.2700
    846 HB1       -77.2370   -9.2550  -32.3650 H        56 LEU    0.0900
    847 HB2       -75.5400   -9.4090  -31.7660 H        56 LEU    0.0900
    848 HG        -76.4210   -9.6290  -29.4280 H        56 LEU    0.0900
    849 HD11      -77.3990   -7.1510  -30.9880 H        56 LEU   -0.2700
    850 HD12      -75.7270   -7.4130  -30.3620 H        56 LEU    0.0900
    851 HD13      -77.1200   -7.2420  -29.2080 H        56 LEU    0.0900
    852 HD21      -78.6080  -10.5910  -29.9190 H        56 LEU    0.0900
    853 HD22      -79.1250   -9.0630  -30.7270 H        56 LEU    0.5100
    854 HD23      -78.7610   -9.0780  -28.9480 H        56 LEU   -0.5100
    855 N         -75.3440  -11.4720  -33.7840 N.am     57 ALA   -0.4700
    856 CA        -75.1340  -11.6650  -35.2160 C.3      57 ALA    0.3100
    857 C         -75.6080  -13.0280  -35.7110 C.2      57 ALA    0.0700
    858 O         -76.2790  -13.1240  -36.7390 O.2      57 ALA    0.0900
    859 CB        -73.6690  -11.4540  -35.5710 C.3      57 ALA   -0.2700
    860 HN        -74.5360  -11.2460  -33.2460 H        57 ALA    0.0900
    861 HA        -75.7530  -10.9570  -35.7450 H        57 ALA    0.0900
    862 HB1       -73.0540  -12.2850  -35.1630 H        57 ALA    0.0900
    863 HB2       -73.3080  -10.4990  -35.1350 H        57 ALA    0.5100
    864 HB3       -73.5470  -11.4310  -36.6740 H        57 ALA   -0.5100
    865 N         -75.2570  -14.0810  -34.9800 N.am     58 ILE   -0.4700
    866 CA        -75.6340  -15.4370  -35.3670 C.3      58 ILE    0.3100
    867 C         -77.1410  -15.6960  -35.2660 C.2      58 ILE    0.0700
    868 O         -77.7320  -16.2770  -36.1780 O.2      58 ILE    0.0900
    869 CB        -74.8380  -16.4970  -34.5820 C.3      58 ILE   -0.0900
    870 CG1       -73.3870  -16.5260  -35.0710 C.3      58 ILE    0.0900
    871 CG2       -75.4830  -17.8650  -34.7290 C.3      58 ILE   -0.2700
    872 CD        -72.4950  -17.4800  -34.3060 C.3      58 ILE    0.0900
    873 HN        -74.7250  -13.9940  -34.1410 H        58 ILE    0.0900
    874 HA        -75.4460  -15.5420  -36.4260 H        58 ILE    0.0900
    875 HB        -74.8110  -16.2150  -33.5070 H        58 ILE   -0.1800
    876 HG11      -72.9660  -15.5020  -34.9820 H        58 ILE    0.0900
    877 HG12      -73.3840  -16.8240  -36.1410 H        58 ILE    0.0900
    878 HG21      -75.8370  -18.0110  -35.7710 H        58 ILE   -0.2700
    879 HG22      -76.3550  -17.9470  -34.0440 H        58 ILE    0.0900
    880 HG23      -74.7440  -18.6590  -34.4910 H        58 ILE    0.0900
    881 HD1       -72.7730  -18.5310  -34.5350 H        58 ILE    0.0900
    882 HD2       -72.6110  -17.3120  -33.2130 H        58 ILE    0.5100
    883 HD3       -71.4340  -17.3220  -34.5970 H        58 ILE   -0.5100
    884 N         -77.7750  -15.2710  -34.1580 N.am     59 PRO   -0.2900
    885 CA        -79.2380  -15.3610  -34.0990 C.3      59 PRO    0.0000
    886 C         -79.9000  -14.5620  -35.2210 C.2      59 PRO    0.0900
    887 O         -80.9200  -14.9940  -35.7630 O.2      59 PRO    0.0900
    888 CB        -79.5700  -14.7430  -32.7380 C.3      59 PRO    0.0200
    889 CG        -78.3540  -14.9920  -31.9150 C.3      59 PRO    0.0900
    890 CD        -77.1950  -14.8660  -32.8670 C.3      59 PRO   -0.1800
    891 HA        -79.5580  -16.3820  -34.2220 H        59 PRO    0.0900
    892 HB1       -80.4610  -15.2310  -32.2880 H        59 PRO    0.0900
    893 HB2       -79.7670  -13.6540  -32.8340 H        59 PRO   -0.1800
    894 HG1       -78.2740  -14.2430  -31.0990 H        59 PRO    0.0900
    895 HG2       -78.3860  -16.0080  -31.4680 H        59 PRO    0.0900
    896 HD1       -76.8250  -13.8200  -32.9250 H        59 PRO    0.5100
    897 HD2       -76.3630  -15.5470  -32.5900 H        59 PRO   -0.5100
    898 N         -79.3270  -13.4120  -35.5670 N.am     60 PHE   -0.4700
    899 CA        -79.8330  -12.6180  -36.6790 C.3      60 PHE    0.3100
    900 C         -79.7160  -13.3850  -37.9920 C.2      60 PHE    0.0700
    901 O         -80.6340  -13.3750  -38.8140 O.2      60 PHE    0.0900
    902 CB        -79.0880  -11.2820  -36.7900 C.3      60 PHE   -0.1800
    903 CG        -79.4910  -10.2710  -35.7540 C.ar     60 PHE    0.0900
    904 CD1       -80.6370  -10.4500  -34.9950 C.ar     60 PHE    0.0900
    905 CD2       -78.7380   -9.1220  -35.5600 C.ar     60 PHE    0.0000
    906 CE1       -81.0110   -9.5150  -34.0470 C.ar     60 PHE   -0.1150
    907 CE2       -79.1090   -8.1820  -34.6170 C.ar     60 PHE    0.1150
    908 CZ        -80.2470   -8.3790  -33.8600 C.ar     60 PHE   -0.1150
    909 HN        -78.5350  -13.0450  -35.0860 H        60 PHE    0.1150
    910 HA        -80.8850  -12.4440  -36.5120 H        60 PHE   -0.1150
    911 HB1       -79.2910  -10.8320  -37.7850 H        60 PHE    0.1150
    912 HB2       -77.9980  -11.4600  -36.6680 H        60 PHE   -0.1150
    913 HD1       -81.2440  -11.3300  -35.1450 H        60 PHE    0.1150
    914 HD2       -77.8510   -8.9610  -36.1540 H        60 PHE   -0.1150
    915 HE1       -81.9000   -9.6710  -33.4550 H        60 PHE    0.1150
    916 HE2       -78.5100   -7.2950  -34.4720 H        60 PHE    0.5100
    917 HZ        -80.5390   -7.6450  -33.1230 H        60 PHE   -0.5100
    918 N         -78.5830  -14.0550  -38.1850 N.am     61 ALA   -0.4700
    919 CA        -78.3500  -14.8330  -39.3930 C.3      61 ALA    0.3100
    920 C         -79.4250  -15.8990  -39.5810 C.2      61 ALA    0.0700
    921 O         -79.9520  -16.0820  -40.6790 O.2      61 ALA    0.0900
    922 CB        -76.9690  -15.4770  -39.3510 C.3      61 ALA   -0.2700
    923 HN        -77.8460  -14.0540  -37.5140 H        61 ALA    0.0900
    924 HA        -78.4310  -14.1700  -40.2410 H        61 ALA    0.0900
    925 HB1       -76.8870  -16.1510  -38.4720 H        61 ALA    0.0900
    926 HB2       -76.1880  -14.6900  -39.2680 H        61 ALA    0.5100
    927 HB3       -76.8020  -16.0750  -40.2740 H        61 ALA   -0.5100
    928 N         -79.7540  -16.5960  -38.4990 N.am     62 ILE   -0.4700
    929 CA        -80.7550  -17.6530  -38.5370 C.3      62 ILE    0.3100
    930 C         -82.1450  -17.0990  -38.8240 C.2      62 ILE    0.0700
    931 O         -82.9120  -17.6770  -39.5930 O.2      62 ILE    0.0900
    932 CB        -80.7880  -18.4270  -37.2120 C.3      62 ILE   -0.0900
    933 CG1       -79.3940  -18.9570  -36.8780 C.3      62 ILE    0.0900
    934 CG2       -81.8010  -19.5640  -37.2840 C.3      62 ILE   -0.2700
    935 CD        -79.2910  -19.5520  -35.4980 C.3      62 ILE    0.0900
    936 HN        -79.3310  -16.4270  -37.6140 H        62 ILE    0.0900
    937 HA        -80.5060  -18.3180  -39.3520 H        62 ILE    0.0900
    938 HB        -81.0690  -17.7370  -36.3890 H        62 ILE   -0.1800
    939 HG11      -78.6690  -18.1190  -36.9560 H        62 ILE    0.0900
    940 HG12      -79.1240  -19.7360  -37.6210 H        62 ILE    0.0900
    941 HG21      -81.5280  -20.2680  -38.0990 H        62 ILE   -0.2700
    942 HG22      -82.8130  -19.1560  -37.4920 H        62 ILE    0.0900
    943 HG23      -81.8120  -20.1210  -36.3230 H        62 ILE    0.0900
    944 HD1       -79.8560  -20.5070  -35.4510 H        62 ILE    0.0900
    945 HD2       -79.7190  -18.8500  -34.7500 H        62 ILE    0.5100
    946 HD3       -78.2280  -19.7570  -35.2520 H        62 ILE   -0.5100
    947 N         -82.4650  -15.9720  -38.1930 N.am     63 THR   -0.4700
    948 CA        -83.7560  -15.3220  -38.3760 C.3      63 THR    0.3100
    949 C         -83.9810  -14.9340  -39.8310 C.2      63 THR    0.0700
    950 O         -85.0610  -15.1430  -40.3820 O.2      63 THR    0.0900
    951 CB        -83.8560  -14.0530  -37.5120 C.3      63 THR    0.1400
    952 CG2       -85.1750  -13.3380  -37.7640 C.3      63 THR    0.0900
    953 OG1       -83.7650  -14.4030  -36.1260 O.3      63 THR   -0.6600
    954 HN        -81.8360  -15.5210  -37.5660 H        63 THR    0.4300
    955 HA        -84.5260  -16.0260  -38.0980 H        63 THR   -0.2700
    956 HB        -83.0280  -13.3570  -37.7650 H        63 THR    0.0900
    957 HG1       -82.8570  -14.6800  -35.9830 H        63 THR    0.0900
    958 HG21      -86.0200  -14.0550  -37.6870 H        63 THR    0.0900
    959 HG22      -85.1760  -12.8960  -38.7840 H        63 THR    0.5100
    960 HG23      -85.3210  -12.5360  -37.0080 H        63 THR   -0.5100
    961 N         -82.9450  -14.3750  -40.4500 N.am     64 ILE   -0.4700
    962 CA        -83.0460  -13.8260  -41.7950 C.3      64 ILE    0.3100
    963 C         -83.0640  -14.9050  -42.8760 C.2      64 ILE    0.0700
    964 O         -83.4590  -14.6460  -44.0150 O.2      64 ILE    0.0900
    965 CB        -81.8990  -12.8320  -42.0730 C.3      64 ILE   -0.0900
    966 CG1       -82.2400  -11.9300  -43.2600 C.3      64 ILE    0.0900
    967 CG2       -80.5860  -13.5700  -42.3050 C.3      64 ILE   -0.2700
    968 CD        -81.1740  -10.9040  -43.5680 C.3      64 ILE    0.0900
    969 HN        -82.0480  -14.3060  -40.0180 H        64 ILE    0.0900
    970 HA        -84.0000  -13.3290  -41.8810 H        64 ILE    0.0900
    971 HB        -81.7860  -12.1490  -41.2040 H        64 ILE   -0.1800
    972 HG11      -83.1890  -11.3980  -43.0380 H        64 ILE    0.0900
    973 HG12      -82.3870  -12.5680  -44.1580 H        64 ILE    0.0900
    974 HG21      -80.6810  -14.2510  -43.1780 H        64 ILE   -0.2700
    975 HG22      -80.3290  -14.1760  -41.4090 H        64 ILE    0.0900
    976 HG23      -79.7740  -12.8420  -42.5100 H        64 ILE    0.0900
    977 HD1       -80.2720  -11.4020  -43.9830 H        64 ILE    0.0900
    978 HD2       -80.8870  -10.3660  -42.6390 H        64 ILE    0.5100
    979 HD3       -81.5530  -10.1780  -44.3180 H        64 ILE   -0.5100
    980 N         -82.6440  -16.1180  -42.5260 N.am     65 SER   -0.4700
    981 CA        -82.6130  -17.2180  -43.4850 C.3      65 SER    0.3100
    982 C         -84.0140  -17.7260  -43.8150 C.2      65 SER    0.0700
    983 O         -84.1810  -18.6350  -44.6290 O.2      65 SER    0.0900
    984 CB        -81.7500  -18.3710  -42.9610 C.3      65 SER    0.0500
    985 OG        -82.3970  -19.0540  -41.9010 O.3      65 SER    0.0900
    986 HN        -82.3360  -16.3290  -41.6010 H        65 SER    0.0900
    987 HA        -82.2100  -16.8400  -44.4120 H        65 SER   -0.6600
    988 HB1       -80.7840  -17.9710  -42.5860 H        65 SER    0.4300
    989 HB2       -81.5580  -19.0930  -43.7830 H        65 SER    0.5100
    990 HG1       -82.3950  -18.4490  -41.1550 H        65 SER   -0.5100
    991 N         -85.0240  -17.1350  -43.1800 N.am     66 THR   -0.4700
    992 CA        -86.4090  -17.5190  -43.4180 C.3      66 THR    0.3100
    993 C         -87.0400  -16.6660  -44.5110 C.2      66 THR    0.0700
    994 O         -88.0030  -17.0790  -45.1570 O.2      66 THR    0.0900
    995 CB        -87.2560  -17.3930  -42.1430 C.3      66 THR    0.1400
    996 CG2       -86.6340  -18.1970  -41.0070 C.3      66 THR    0.0900
    997 OG1       -87.3470  -16.0150  -41.7590 O.3      66 THR   -0.6600
    998 HN        -84.8780  -16.4060  -42.5160 H        66 THR    0.4300
    999 HA        -86.4120  -18.5420  -43.7650 H        66 THR   -0.2700
   1000 HB        -88.2790  -17.7840  -42.3290 H        66 THR    0.0900
   1001 HG1       -86.6040  -15.8540  -41.1740 H        66 THR    0.0900
   1002 HG21      -85.6100  -17.8230  -40.7910 H        66 THR    0.0900
   1003 HG22      -86.5670  -19.2680  -41.2940 H        66 THR    0.5100
   1004 HG23      -87.2500  -18.0930  -40.0880 H        66 THR   -0.5100
   1005 N         -86.4950  -15.4680  -44.7130 N.am     67 GLY   -0.4700
   1006 CA        -87.0160  -14.5490  -45.7090 C.3      67 GLY    0.3100
   1007 C         -88.3690  -13.9810  -45.3280 C.2      67 GLY   -0.0200
   1008 O         -89.1940  -13.6780  -46.1910 O.2      67 GLY    0.0900
   1009 HN        -85.7070  -15.1500  -44.1910 H        67 GLY    0.0900
   1010 HA1       -87.1090  -15.0870  -46.6420 H        67 GLY    0.5100
   1011 HA2       -86.3100  -13.7390  -45.8150 H        67 GLY   -0.5100
   1012 N         -88.5980  -13.8300  -44.0260 N.am     68 PHE   -0.4700
   1013 CA        -89.8780  -13.3570  -43.5140 C.3      68 PHE    0.3100
   1014 C         -90.1650  -11.9120  -43.9150 C.2      68 PHE    0.0700
   1015 O         -89.2570  -11.1580  -44.2640 O.2      68 PHE    0.0900
   1016 CB        -89.9140  -13.4840  -41.9900 C.3      68 PHE   -0.1800
   1017 CG        -88.9840  -12.5410  -41.2860 C.ar     68 PHE    0.0900
   1018 CD1       -87.6150  -12.7630  -41.2910 C.ar     68 PHE    0.0900
   1019 CD2       -89.4780  -11.4310  -40.6200 C.ar     68 PHE    0.0000
   1020 CE1       -86.7570  -11.8920  -40.6440 C.ar     68 PHE   -0.1150
   1021 CE2       -88.6250  -10.5580  -39.9700 C.ar     68 PHE    0.1150
   1022 CZ        -87.2620  -10.7890  -39.9840 C.ar     68 PHE   -0.1150
   1023 HN        -87.9040  -14.0340  -43.3410 H        68 PHE    0.1150
   1024 HA        -90.6610  -13.9520  -43.9610 H        68 PHE   -0.1150
   1025 HB1       -89.6170  -14.5160  -41.7020 H        68 PHE    0.1150
   1026 HB2       -90.9410  -13.2670  -41.6280 H        68 PHE   -0.1150
   1027 HD1       -87.2160  -13.6240  -41.8050 H        68 PHE    0.1150
   1028 HD2       -90.5420  -11.2470  -40.6090 H        68 PHE   -0.1150
   1029 HE1       -85.6920  -12.0750  -40.6560 H        68 PHE    0.1150
   1030 HE2       -89.0230   -9.6960  -39.4540 H        68 PHE    0.5100
   1031 HZ        -86.5930  -10.1080  -39.4780 H        68 PHE   -0.5100
   1032 N         -91.4400  -11.5320  -43.8620 N.am     69 CYS   -0.4700
   1033 CA        -91.8500  -10.1740  -44.1850 C.3      69 CYS    0.3100
   1034 C         -91.5240   -9.2320  -43.0340 C.2      69 CYS    0.0700
   1035 O         -91.8620   -9.5080  -41.8830 O.2      69 CYS    0.0900
   1036 CB        -93.3510  -10.1230  -44.4790 C.3      69 CYS   -0.1000
   1037 SG        -93.8900  -11.1320  -45.8790 S.3      69 CYS    0.0900
   1038 HN        -92.1680  -12.1580  -43.5990 H        69 CYS    0.0900
   1039 HA        -91.2870   -9.8500  -45.0490 H        69 CYS   -0.0800
   1040 HB1       -93.6250   -9.0650  -44.6780 H        69 CYS    0.5100
   1041 HB2       -93.8900  -10.4610  -43.5700 H        69 CYS   -0.5100
   1042 N         -90.8660   -8.1190  -43.3460 N.am     70 ALA   -0.4700
   1043 CA        -90.5220   -7.1300  -42.3350 C.3      70 ALA    0.3100
   1044 C         -90.4530   -5.7290  -42.9250 C.2      70 ALA    0.0700
   1045 O         -90.3310   -5.5610  -44.1400 O.2      70 ALA    0.0900
   1046 CB        -89.1960   -7.4920  -41.6730 C.3      70 ALA   -0.2700
   1047 HN        -90.5820   -7.9140  -44.2790 H        70 ALA    0.0900
   1048 HA        -91.3140   -7.1090  -41.6020 H        70 ALA    0.0900
   1049 HB1       -88.3860   -7.5220  -42.4330 H        70 ALA    0.0900
   1050 HB2       -89.2710   -8.4910  -41.1960 H        70 ALA    0.5100
   1051 HB3       -88.9350   -6.7300  -40.9070 H        70 ALA   -0.5100
   1052 N         -90.5420   -4.7230  -42.0580 N.am     71 ALA   -0.4700
   1053 CA        -90.3440   -3.3470  -42.4720 C.3      71 ALA    0.3100
   1054 C         -88.9500   -3.1930  -43.0700 C.2      71 ALA    0.0700
   1055 O         -88.0390   -3.9560  -42.7430 O.2      71 ALA    0.0900
   1056 CB        -90.5190   -2.4000  -41.2820 C.3      71 ALA   -0.2700
   1057 HN        -90.7470   -4.8680  -41.0930 H        71 ALA    0.0900
   1058 HA        -91.0670   -3.1210  -43.2410 H        71 ALA    0.0900
   1059 HB1       -89.7800   -2.6430  -40.4890 H        71 ALA    0.0900
   1060 HB2       -91.5420   -2.5090  -40.8600 H        71 ALA    0.5100
   1061 HB3       -90.3590   -1.3500  -41.6070 H        71 ALA   -0.5100
   1062 N         -88.7900   -2.2170  -43.9590 N.am     72 CYS   -0.4700
   1063 CA        -87.5300   -2.0340  -44.6710 C.3      72 CYS    0.3100
   1064 C         -86.3280   -1.8820  -43.7420 C.2      72 CYS    0.0700
   1065 O         -85.4510   -2.7430  -43.6980 O.2      72 CYS    0.0900
   1066 CB        -87.6180   -0.8270  -45.6060 C.3      72 CYS   -0.1000
   1067 SG        -86.0370   -0.3320  -46.3190 S.3      72 CYS    0.0900
   1068 HN        -89.5180   -1.5720  -44.1760 H        72 CYS    0.0900
   1069 HA        -87.3290   -2.9330  -45.2340 H        72 CYS   -0.0800
   1070 HB1       -88.0360    0.0260  -45.0330 H        72 CYS    0.5100
   1071 HB2       -88.3200   -1.0770  -46.4290 H        72 CYS   -0.5100
   1072 N         -86.2910   -0.7800  -42.9960 N.am     73 HSE   -0.4700
   1073 CA        -85.1340   -0.4510  -42.1740 C.3      73 HSE    0.3100
   1074 C         -84.8710   -1.4580  -41.0590 C.2      73 HSE    0.0700
   1075 O         -83.7190   -1.7290  -40.7160 O.2      73 HSE    0.0900
   1076 CB        -85.2630    0.9670  -41.6120 C.3      73 HSE   -0.0800
   1077 CG        -85.1530    2.0360  -42.6550 C.ar     73 HSE    0.0900
   1078 CD2       -84.0700    2.5790  -43.2600 C.ar     73 HSE    0.0900
   1079 ND1       -86.2560    2.6530  -43.2080 N.ar     73 HSE   -0.7000
   1080 CE1       -85.8550    3.5380  -44.1000 C.ar     73 HSE    0.2200
   1081 NE2       -84.5340    3.5150  -44.1540 N.ar     73 HSE    0.2500
   1082 HN        -87.0500   -0.1340  -42.9670 H        73 HSE    0.1300
   1083 HA        -84.2510   -0.5310  -42.7910 H        73 HSE   -0.3600
   1084 HB1       -84.4610    1.1290  -40.8610 H        73 HSE    0.3200
   1085 HB2       -86.2520    1.0660  -41.1150 H        73 HSE   -0.0500
   1086 HD2       -83.0190    2.3630  -43.1130 H        73 HSE    0.0900
   1087 HE1       -86.4850    4.1910  -44.7040 H        73 HSE    0.5100
   1088 HE2       -83.9540    4.0780  -44.7430 H        73 HSE   -0.5100
   1089 N         -85.9390   -2.0160  -40.4960 N.am     74 GLY   -0.4700
   1090 CA        -85.8040   -3.0410  -39.4800 C.3      74 GLY    0.3100
   1091 C         -85.1320   -4.2790  -40.0400 C.2      74 GLY   -0.0200
   1092 O         -84.3410   -4.9350  -39.3620 O.2      74 GLY    0.0900
   1093 HN        -86.8690   -1.7570  -40.7430 H        74 GLY    0.0900
   1094 HA1       -86.7910   -3.2970  -39.1230 H        74 GLY    0.5100
   1095 HA2       -85.2080   -2.6420  -38.6720 H        74 GLY   -0.5100
   1096 N         -85.4500   -4.5940  -41.2930 N.am     75 CYS   -0.4700
   1097 CA        -84.8590   -5.7300  -41.9840 C.3      75 CYS    0.3100
   1098 C         -83.3800   -5.4910  -42.2660 C.2      75 CYS    0.0700
   1099 O         -82.5720   -6.4200  -42.2350 O.2      75 CYS    0.0900
   1100 CB        -85.6050   -6.0030  -43.2930 C.3      75 CYS   -0.1000
   1101 SG        -84.8220   -7.2340  -44.3630 S.3      75 CYS    0.0900
   1102 HN        -86.1120   -4.0630  -41.8160 H        75 CYS    0.0900
   1103 HA        -84.9180   -6.5890  -41.3310 H        75 CYS   -0.0800
   1104 HB1       -85.6830   -5.0450  -43.8490 H        75 CYS    0.5100
   1105 HB2       -86.6280   -6.3490  -43.0400 H        75 CYS   -0.5100
   1106 N         -83.0310   -4.2360  -42.5390 N.am     76 LEU   -0.4700
   1107 CA        -81.6570   -3.8710  -42.8530 C.3      76 LEU    0.3100
   1108 C         -80.7450   -3.9800  -41.6380 C.2      76 LEU    0.0700
   1109 O         -79.5860   -4.3780  -41.7560 O.2      76 LEU    0.0900
   1110 CB        -81.5980   -2.4590  -43.4430 C.3      76 LEU   -0.1800
   1111 CG        -82.0850   -2.3480  -44.8900 C.3      76 LEU    0.0900
   1112 CD1       -82.3090   -0.8970  -45.2850 C.3      76 LEU    0.0900
   1113 CD2       -81.0950   -3.0120  -45.8330 C.3      76 LEU   -0.0900
   1114 HN        -83.6940   -3.4920  -42.5410 H        76 LEU    0.0900
   1115 HA        -81.2720   -4.5900  -43.5620 H        76 LEU   -0.2700
   1116 HB1       -80.5450   -2.1090  -43.4020 H        76 LEU    0.0900
   1117 HB2       -82.2240   -1.7920  -42.8130 H        76 LEU    0.0900
   1118 HG        -83.0380   -2.9080  -44.9980 H        76 LEU    0.0900
   1119 HD11      -81.3350   -0.3700  -45.3670 H        76 LEU   -0.2700
   1120 HD12      -82.9260   -0.3860  -44.5160 H        76 LEU    0.0900
   1121 HD13      -82.8220   -0.8480  -46.2700 H        76 LEU    0.0900
   1122 HD21      -80.9840   -4.0870  -45.5760 H        76 LEU    0.0900
   1123 HD22      -80.1010   -2.5220  -45.7450 H        76 LEU    0.5100
   1124 HD23      -81.4590   -2.9340  -46.8800 H        76 LEU   -0.5100
   1125 N         -81.2710   -3.6340  -40.4650 N.am     77 PHE   -0.4700
   1126 CA        -80.5000   -3.7290  -39.2350 C.3      77 PHE    0.3100
   1127 C         -80.0930   -5.1710  -38.9460 C.2      77 PHE    0.0700
   1128 O         -78.9300   -5.4550  -38.6690 O.2      77 PHE    0.0900
   1129 CB        -81.2870   -3.1570  -38.0530 C.3      77 PHE   -0.1800
   1130 CG        -80.5400   -3.2100  -36.7530 C.ar     77 PHE    0.0900
   1131 CD1       -79.6100   -2.2340  -36.4320 C.ar     77 PHE    0.0900
   1132 CD2       -80.7630   -4.2380  -35.8520 C.ar     77 PHE    0.0000
   1133 CE1       -78.9170   -2.2820  -35.2360 C.ar     77 PHE   -0.1150
   1134 CE2       -80.0740   -4.2930  -34.6550 C.ar     77 PHE    0.1150
   1135 CZ        -79.1510   -3.3130  -34.3470 C.ar     77 PHE   -0.1150
   1136 HN        -82.2050   -3.2980  -40.3770 H        77 PHE    0.1150
   1137 HA        -79.5800   -3.1810  -39.3740 H        77 PHE   -0.1150
   1138 HB1       -82.2240   -3.7390  -37.9200 H        77 PHE    0.1150
   1139 HB2       -81.5260   -2.0900  -38.2540 H        77 PHE   -0.1150
   1140 HD1       -79.4240   -1.4260  -37.1240 H        77 PHE    0.1150
   1141 HD2       -81.4840   -5.0070  -36.0880 H        77 PHE   -0.1150
   1142 HE1       -78.1950   -1.5150  -34.9980 H        77 PHE    0.1150
   1143 HE2       -80.2570   -5.1000  -33.9620 H        77 PHE    0.5100
   1144 HZ        -78.6110   -3.3530  -33.4120 H        77 PHE   -0.5100
   1145 N         -81.0600   -6.0840  -39.0150 N.am     78 ILE   -0.4700
   1146 CA        -80.7940   -7.4970  -38.7900 C.3      78 ILE    0.3100
   1147 C         -79.7540   -8.0250  -39.7700 C.2      78 ILE    0.0700
   1148 O         -78.9210   -8.8590  -39.4190 O.2      78 ILE    0.0900
   1149 CB        -82.0740   -8.3390  -38.9390 C.3      78 ILE   -0.0900
   1150 CG1       -83.1210   -7.9150  -37.9100 C.3      78 ILE    0.0900
   1151 CG2       -81.7590   -9.8210  -38.7960 C.3      78 ILE   -0.2700
   1152 CD        -84.3910   -8.7360  -37.9690 C.3      78 ILE    0.0900
   1153 HN        -82.0040   -5.8410  -39.2230 H        78 ILE    0.0900
   1154 HA        -80.3930   -7.6040  -37.7940 H        78 ILE    0.0900
   1155 HB        -82.5240   -8.1530  -39.9390 H        78 ILE   -0.1800
   1156 HG11      -83.3790   -6.8490  -38.0860 H        78 ILE    0.0900
   1157 HG12      -82.6810   -8.0140  -36.8950 H        78 ILE    0.0900
   1158 HG21      -81.3160  -10.0220  -37.7970 H        78 ILE   -0.2700
   1159 HG22      -81.0300  -10.1300  -39.5750 H        78 ILE    0.0900
   1160 HG23      -82.6910  -10.4170  -38.8980 H        78 ILE    0.0900
   1161 HD1       -84.1960   -9.7680  -37.6050 H        78 ILE    0.0900
   1162 HD2       -84.7570   -8.7920  -39.0160 H        78 ILE    0.5100
   1163 HD3       -85.1700   -8.2740  -37.3240 H        78 ILE   -0.5100
   1164 N         -79.8070   -7.5290  -41.0030 N.am     79 ALA   -0.4700
   1165 CA        -78.9140   -7.9970  -42.0530 C.3      79 ALA    0.3100
   1166 C         -77.5390   -7.3420  -41.9880 C.2      79 ALA    0.0700
   1167 O         -76.5340   -7.9580  -42.3410 O.2      79 ALA    0.0900
   1168 CB        -79.5440   -7.7640  -43.4230 C.3      79 ALA   -0.2700
   1169 HN        -80.4570   -6.8190  -41.2630 H        79 ALA    0.0900
   1170 HA        -78.7320   -9.0500  -41.8970 H        79 ALA    0.0900
   1171 HB1       -79.5720   -6.6760  -43.6500 H        79 ALA    0.0900
   1172 HB2       -80.5830   -8.1560  -43.4330 H        79 ALA    0.5100
   1173 HB3       -78.9440   -8.2730  -44.2070 H        79 ALA   -0.5100
   1174 N         -77.4940   -6.0960  -41.5260 N.am     80 CYS   -0.4700
   1175 CA        -76.2690   -5.3060  -41.5840 C.3      80 CYS    0.3100
   1176 C         -75.4920   -5.2280  -40.2730 C.2      80 CYS    0.0700
   1177 O         -74.3230   -4.8420  -40.2670 O.2      80 CYS    0.0900
   1178 CB        -76.5700   -3.8880  -42.0850 C.3      80 CYS   -0.1100
   1179 SG        -77.0550   -3.7980  -43.8240 S.3      80 CYS    0.0900
   1180 HN        -78.2880   -5.6480  -41.1210 H        80 CYS    0.0900
   1181 HA        -75.5810   -5.8010  -42.2520 H        80 CYS   -0.2300
   1182 HB1       -75.6610   -3.2700  -41.9310 H        80 CYS    0.1600
   1183 HB2       -77.3870   -3.4700  -41.4600 H        80 CYS    0.5100
   1184 HG1       -78.2340   -4.3790  -43.6460 H        80 CYS   -0.5100
   1185 N         -76.1270   -5.5910  -39.1610 N.am     81 PHE   -0.4700
   1186 CA        -75.4800   -5.4650  -37.8590 C.3      81 PHE    0.3100
   1187 C         -74.1410   -6.1900  -37.8070 C.2      81 PHE    0.0700
   1188 O         -73.1870   -5.7080  -37.1980 O.2      81 PHE    0.0900
   1189 CB        -76.3860   -5.9660  -36.7340 C.3      81 PHE   -0.1800
   1190 CG        -75.7570   -5.8750  -35.3710 C.ar     81 PHE    0.0900
   1191 CD1       -75.5260   -4.6430  -34.7830 C.ar     81 PHE    0.0900
   1192 CD2       -75.3910   -7.0210  -34.6810 C.ar     81 PHE    0.0000
   1193 CE1       -74.9420   -4.5500  -33.5340 C.ar     81 PHE   -0.1150
   1194 CE2       -74.8080   -6.9370  -33.4300 C.ar     81 PHE    0.1150
   1195 CZ        -74.5840   -5.7000  -32.8550 C.ar     81 PHE   -0.1150
   1196 HN        -77.0540   -5.9590  -39.1650 H        81 PHE    0.1150
   1197 HA        -75.2420   -4.4220  -37.7080 H        81 PHE   -0.1150
   1198 HB1       -76.6360   -7.0350  -36.9110 H        81 PHE    0.1150
   1199 HB2       -77.3150   -5.3570  -36.7100 H        81 PHE   -0.1150
   1200 HD1       -75.8070   -3.7410  -35.3080 H        81 PHE    0.1150
   1201 HD2       -75.5620   -7.9900  -35.1260 H        81 PHE   -0.1150
   1202 HE1       -74.7650   -3.5820  -33.0900 H        81 PHE    0.1150
   1203 HE2       -74.5290   -7.8370  -32.9020 H        81 PHE    0.5100
   1204 HZ        -74.1310   -5.6310  -31.8780 H        81 PHE   -0.5100
   1205 N         -74.0720   -7.3510  -38.4510 N.am     82 VAL   -0.4700
   1206 CA        -72.8450   -8.1350  -38.4690 C.3      82 VAL    0.3100
   1207 C         -71.7200   -7.3710  -39.1640 C.2      82 VAL    0.0700
   1208 O         -70.5440   -7.5540  -38.8500 O.2      82 VAL    0.0900
   1209 CB        -73.0560   -9.5060  -39.1460 C.3      82 VAL   -0.0900
   1210 CG1       -73.3260   -9.3330  -40.6390 C.3      82 VAL    0.0900
   1211 CG2       -71.8550  -10.4090  -38.9110 C.3      82 VAL   -0.2700
   1212 HN        -74.8490   -7.7340  -38.9460 H        82 VAL    0.0900
   1213 HA        -72.5260   -8.2720  -37.4470 H        82 VAL    0.0900
   1214 HB        -73.9190  -10.0210  -38.6730 H        82 VAL    0.0900
   1215 HG11      -72.4040   -8.9940  -41.1570 H        82 VAL   -0.2700
   1216 HG12      -74.1210   -8.5710  -40.7940 H        82 VAL    0.0900
   1217 HG13      -73.6460  -10.3020  -41.0800 H        82 VAL    0.0900
   1218 HG21      -71.5960  -10.4270  -37.8310 H        82 VAL    0.0900
   1219 HG22      -70.9780  -10.0300  -39.4790 H        82 VAL    0.5100
   1220 HG23      -72.0920  -11.4450  -39.2360 H        82 VAL   -0.5100
   1221 N         -72.0860   -6.5000  -40.1030 N.am     83 LEU   -0.4700
   1222 CA        -71.1080   -5.6820  -40.8080 C.3      83 LEU    0.3100
   1223 C         -70.4550   -4.6910  -39.8540 C.2      83 LEU    0.0700
   1224 O         -69.2850   -4.3420  -40.0070 O.2      83 LEU    0.0900
   1225 CB        -71.7600   -4.9450  -41.9810 C.3      83 LEU   -0.1800
   1226 CG        -72.4800   -5.8260  -43.0040 C.3      83 LEU    0.0900
   1227 CD1       -73.0340   -4.9880  -44.1480 C.3      83 LEU    0.0900
   1228 CD2       -71.5510   -6.9090  -43.5300 C.3      83 LEU   -0.0900
   1229 HN        -73.0380   -6.3700  -40.3650 H        83 LEU    0.0900
   1230 HA        -70.3240   -6.3340  -41.1660 H        83 LEU   -0.2700
   1231 HB1       -70.9670   -4.3790  -42.5130 H        83 LEU    0.0900
   1232 HB2       -72.4990   -4.2280  -41.5650 H        83 LEU    0.0900
   1233 HG        -73.3140   -6.3610  -42.5040 H        83 LEU    0.0900
   1234 HD11      -72.2080   -4.4530  -44.6640 H        83 LEU   -0.2700
   1235 HD12      -73.7510   -4.2370  -43.7540 H        83 LEU    0.0900
   1236 HD13      -73.5460   -5.6430  -44.8840 H        83 LEU    0.0900
   1237 HD21      -71.2020   -7.5520  -42.6940 H        83 LEU    0.0900
   1238 HD22      -70.6650   -6.4450  -44.0140 H        83 LEU    0.5100
   1239 HD23      -72.0890   -7.5440  -44.2660 H        83 LEU   -0.5100
   1240 N         -71.2220   -4.2380  -38.8650 N.am     84 VAL   -0.4700
   1241 CA        -70.6880   -3.3670  -37.8270 C.3      84 VAL    0.3100
   1242 C         -69.5840   -4.0880  -37.0650 C.2      84 VAL    0.0700
   1243 O         -68.4760   -3.5720  -36.9100 O.2      84 VAL    0.0900
   1244 CB        -71.7830   -2.9430  -36.8330 C.3      84 VAL   -0.0900
   1245 CG1       -71.1790   -2.1450  -35.6880 C.3      84 VAL    0.0900
   1246 CG2       -72.8690   -2.1430  -37.5440 C.3      84 VAL   -0.2700
   1247 HN        -72.1880   -4.4720  -38.7910 H        84 VAL    0.0900
   1248 HA        -70.2660   -2.4990  -38.3100 H        84 VAL    0.0900
   1249 HB        -72.2850   -3.8480  -36.4280 H        84 VAL    0.0900
   1250 HG11      -70.5310   -1.3340  -36.0870 H        84 VAL   -0.2700
   1251 HG12      -70.5610   -2.8090  -35.0470 H        84 VAL    0.0900
   1252 HG13      -71.9870   -1.6850  -35.0790 H        84 VAL    0.0900
   1253 HG21      -73.3340   -2.7590  -38.3440 H        84 VAL    0.0900
   1254 HG22      -72.4270   -1.2350  -38.0070 H        84 VAL    0.5100
   1255 HG23      -73.6570   -1.8480  -36.8200 H        84 VAL   -0.5100
   1256 N         -69.8930   -5.2960  -36.6000 N.am     85 LEU   -0.4700
   1257 CA        -68.9420   -6.1030  -35.8500 C.3      85 LEU    0.3100
   1258 C         -67.6810   -6.3970  -36.6560 C.2      85 LEU    0.0700
   1259 O         -66.5690   -6.3400  -36.1310 O.2      85 LEU    0.0900
   1260 CB        -69.5940   -7.4160  -35.4060 C.3      85 LEU   -0.1800
   1261 CG        -70.8550   -7.2630  -34.5570 C.3      85 LEU    0.0900
   1262 CD1       -71.3300   -8.6140  -34.0460 C.3      85 LEU    0.0900
   1263 CD2       -70.6030   -6.3070  -33.4040 C.3      85 LEU   -0.0900
   1264 HN        -70.7910   -5.7030  -36.7450 H        85 LEU    0.0900
   1265 HA        -68.6200   -5.5340  -34.9910 H        85 LEU   -0.2700
   1266 HB1       -68.8490   -7.9900  -34.8170 H        85 LEU    0.0900
   1267 HB2       -69.8580   -7.9950  -36.3160 H        85 LEU    0.0900
   1268 HG        -71.6570   -6.7990  -35.1710 H        85 LEU    0.0900
   1269 HD11      -70.5410   -9.0850  -33.4220 H        85 LEU   -0.2700
   1270 HD12      -71.5530   -9.2850  -34.9030 H        85 LEU    0.0900
   1271 HD13      -72.2420   -8.4840  -33.4260 H        85 LEU    0.0900
   1272 HD21      -70.3110   -5.3080  -33.7910 H        85 LEU    0.0900
   1273 HD22      -69.7800   -6.6930  -32.7650 H        85 LEU    0.5100
   1274 HD23      -71.5260   -6.1960  -32.7960 H        85 LEU   -0.5100
   1275 N         -67.8570   -6.7090  -37.9370 N.am     86 THR   -0.4700
   1276 CA        -66.7320   -7.0350  -38.8020 C.3      86 THR    0.3100
   1277 C         -65.7950   -5.8410  -38.9760 C.2      86 THR    0.0700
   1278 O         -64.5760   -5.9780  -38.8740 O.2      86 THR    0.0900
   1279 CB        -67.2070   -7.5150  -40.1840 C.3      86 THR    0.1400
   1280 CG2       -66.0450   -8.1030  -40.9730 C.3      86 THR    0.0900
   1281 OG1       -68.2200   -8.5120  -40.0220 O.3      86 THR   -0.6600
   1282 HN        -68.7590   -6.7360  -38.3590 H        86 THR    0.4300
   1283 HA        -66.1540   -7.8070  -38.3180 H        86 THR   -0.2700
   1284 HB        -67.6270   -6.6620  -40.7580 H        86 THR    0.0900
   1285 HG1       -68.9340   -8.0890  -39.5390 H        86 THR    0.0900
   1286 HG21      -65.6100   -8.9680  -40.4260 H        86 THR    0.0900
   1287 HG22      -65.2520   -7.3360  -41.1090 H        86 THR    0.5100
   1288 HG23      -66.4000   -8.4540  -41.9660 H        86 THR   -0.5100
   1289 N         -66.3700   -4.6690  -39.2330 N.am     87 GLN   -0.4700
   1290 CA        -65.5770   -3.4610  -39.4150 C.3      87 GLN    0.3100
   1291 C         -64.7710   -3.1330  -38.1630 C.2      87 GLN    0.0700
   1292 O         -63.5950   -2.7800  -38.2430 O.2      87 GLN    0.0900
   1293 CB        -66.4720   -2.2760  -39.7880 C.3      87 GLN   -0.1800
   1294 CG        -65.7180   -1.1360  -40.4500 C.3      87 GLN    0.0900
   1295 CD        -65.0170   -1.5810  -41.7180 C.2      87 GLN    0.0900
   1296 NE2       -63.7450   -1.2120  -41.8540 N.am     87 GLN   -0.1800
   1297 OE1       -65.6060   -2.2500  -42.5670 O.2      87 GLN    0.0900
   1298 HN        -67.3590   -4.5650  -39.3120 H        87 GLN    0.0900
   1299 HA        -64.8590   -3.6480  -40.1990 H        87 GLN    0.5500
   1300 HB1       -66.9560   -1.8930  -38.8640 H        87 GLN   -0.5500
   1301 HB2       -67.2600   -2.6330  -40.4850 H        87 GLN   -0.6200
   1302 HG1       -64.9580   -0.7430  -39.7420 H        87 GLN    0.3200
   1303 HG2       -66.4350   -0.3260  -40.7030 H        87 GLN    0.3000
   1304 HE21      -63.2320   -1.4770  -42.6710 H        87 GLN    0.5100
   1305 HE22      -63.3020   -0.6710  -41.1400 H        87 GLN   -0.5100
   1306 N         -65.4090   -3.2560  -37.0010 N.am     88 SER   -0.4700
   1307 CA        -64.7340   -3.0330  -35.7300 C.3      88 SER    0.3100
   1308 C         -63.5110   -3.9320  -35.6070 C.2      88 SER    0.0700
   1309 O         -62.4340   -3.4850  -35.2070 O.2      88 SER    0.0900
   1310 CB        -65.6940   -3.2920  -34.5650 C.3      88 SER    0.0500
   1311 OG        -65.0530   -3.0770  -33.3200 O.3      88 SER    0.0900
   1312 HN        -66.3730   -3.5040  -36.9490 H        88 SER    0.0900
   1313 HA        -64.3850   -2.0120  -35.7090 H        88 SER   -0.6600
   1314 HB1       -66.0500   -4.3430  -34.6030 H        88 SER    0.4300
   1315 HB2       -66.5630   -2.6040  -34.6390 H        88 SER    0.5100
   1316 HG1       -65.7460   -3.1010  -32.6570 H        88 SER   -0.5100
   1317 N         -63.6820   -5.2050  -35.9590 N.am     89 SER   -0.4700
   1318 CA        -62.5910   -6.1690  -35.9260 C.3      89 SER    0.3100
   1319 C         -61.4280   -5.7050  -36.7930 C.2      89 SER    0.0700
   1320 O         -60.2700   -5.7390  -36.3730 O.2      89 SER    0.0900
   1321 CB        -63.0760   -7.5430  -36.3980 C.3      89 SER    0.0500
   1322 OG        -64.0320   -8.0840  -35.5040 O.3      89 SER    0.0900
   1323 HN        -64.5650   -5.5560  -36.2600 H        89 SER    0.0900
   1324 HA        -62.2250   -6.2280  -34.9110 H        89 SER   -0.6600
   1325 HB1       -62.2140   -8.2410  -36.4580 H        89 SER    0.4300
   1326 HB2       -63.5440   -7.4460  -37.4010 H        89 SER    0.5100
   1327 HG1       -63.9350   -9.0380  -35.5580 H        89 SER   -0.5100
   1328 N         -61.7430   -5.2680  -38.0110 N.am     90 ILE   -0.4700
   1329 CA        -60.7350   -4.7410  -38.9220 C.3      90 ILE    0.3100
   1330 C         -59.9180   -3.6300  -38.2670 C.2      90 ILE    0.0700
   1331 O         -58.6880   -3.6490  -38.3020 O.2      90 ILE    0.0900
   1332 CB        -61.3720   -4.2170  -40.2240 C.3      90 ILE   -0.0900
   1333 CG1       -61.7130   -5.3810  -41.1550 C.3      90 ILE    0.0900
   1334 CG2       -60.4360   -3.2480  -40.9270 C.3      90 ILE   -0.2700
   1335 CD        -60.5020   -6.1820  -41.5800 C.3      90 ILE    0.0900
   1336 HN        -62.6800   -5.2800  -38.3520 H        90 ILE    0.0900
   1337 HA        -60.0410   -5.5370  -39.1420 H        90 ILE    0.0900
   1338 HB        -62.3260   -3.6990  -39.9850 H        90 ILE   -0.1800
   1339 HG11      -62.2080   -4.9770  -42.0620 H        90 ILE    0.0900
   1340 HG12      -62.4200   -6.0590  -40.6310 H        90 ILE    0.0900
   1341 HG21      -59.3880   -3.6130  -40.8600 H        90 ILE   -0.2700
   1342 HG22      -60.4950   -2.2480  -40.4460 H        90 ILE    0.0900
   1343 HG23      -60.7140   -3.1630  -41.9990 H        90 ILE    0.0900
   1344 HD1       -60.1010   -6.7570  -40.7180 H        90 ILE    0.0900
   1345 HD2       -59.7080   -5.4990  -41.9510 H        90 ILE    0.5100
   1346 HD3       -60.7840   -6.8970  -42.3830 H        90 ILE   -0.5100
   1347 N         -60.6070   -2.6620  -37.6620 N.am     91 PHE   -0.4700
   1348 CA        -59.9420   -1.5490  -36.9970 C.3      91 PHE    0.3100
   1349 C         -59.0480   -2.0170  -35.8520 C.2      91 PHE    0.0700
   1350 O         -57.9610   -1.4800  -35.6430 O.2      91 PHE    0.0900
   1351 CB        -60.9600   -0.5280  -36.4830 C.3      91 PHE   -0.1800
   1352 CG        -61.6240    0.2690  -37.5720 C.ar     91 PHE    0.0900
   1353 CD1       -63.0070    0.3770  -37.6260 C.ar     91 PHE    0.0900
   1354 CD2       -60.8670    0.9040  -38.5440 C.ar     91 PHE    0.0000
   1355 CE1       -63.6200    1.1110  -38.6270 C.ar     91 PHE   -0.1150
   1356 CE2       -61.4740    1.6360  -39.5480 C.ar     91 PHE    0.1150
   1357 CZ        -62.8540    1.7400  -39.5890 C.ar     91 PHE   -0.1150
   1358 HN        -61.6040   -2.6560  -37.6370 H        91 PHE    0.1150
   1359 HA        -59.2750   -1.0860  -37.7100 H        91 PHE   -0.1150
   1360 HB1       -60.4470    0.1960  -35.8150 H        91 PHE    0.1150
   1361 HB2       -61.7620   -1.0590  -35.9290 H        91 PHE   -0.1150
   1362 HD1       -63.6100   -0.1160  -36.8790 H        91 PHE    0.1150
   1363 HD2       -59.7900    0.8250  -38.5190 H        91 PHE   -0.1150
   1364 HE1       -64.6970    1.1900  -38.6550 H        91 PHE    0.1150
   1365 HE2       -60.8740    2.1250  -40.2990 H        91 PHE    0.5100
   1366 HZ        -63.3300    2.3130  -40.3720 H        91 PHE   -0.5100
   1367 N         -59.5110   -3.0220  -35.1110 N.am     92 SER   -0.4700
   1368 CA        -58.7440   -3.5670  -33.9960 C.3      92 SER    0.3100
   1369 C         -57.4670   -4.2560  -34.4660 C.2      92 SER    0.0700
   1370 O         -56.3960   -4.0610  -33.8930 O.2      92 SER    0.0900
   1371 CB        -59.5950   -4.5350  -33.1720 C.3      92 SER    0.0500
   1372 OG        -60.4930   -3.8360  -32.3270 O.3      92 SER    0.0900
   1373 HN        -60.3980   -3.4430  -35.2830 H        92 SER    0.0900
   1374 HA        -58.4160   -2.7410  -33.3820 H        92 SER   -0.6600
   1375 HB1       -58.9320   -5.1660  -32.5400 H        92 SER    0.4300
   1376 HB2       -60.1830   -5.1850  -33.8540 H        92 SER    0.5100
   1377 HG1       -61.1480   -3.4400  -32.9070 H        92 SER   -0.5100
   1378 N         -57.5880   -5.0650  -35.5170 N.am     93 LEU   -0.4700
   1379 CA        -56.4430   -5.7700  -36.0770 C.3      93 LEU    0.3100
   1380 C         -55.4250   -4.7940  -36.6530 C.2      93 LEU    0.0700
   1381 O         -54.2180   -4.9910  -36.5300 O.2      93 LEU    0.0900
   1382 CB        -56.8960   -6.7570  -37.1570 C.3      93 LEU   -0.1800
   1383 CG        -57.7610   -7.9250  -36.6830 C.3      93 LEU    0.0900
   1384 CD1       -58.2240   -8.7630  -37.8630 C.3      93 LEU    0.0900
   1385 CD2       -57.0020   -8.7800  -35.6770 C.3      93 LEU   -0.0900
   1386 HN        -58.4640   -5.2240  -35.9650 H        93 LEU    0.0900
   1387 HA        -55.9460   -6.2940  -35.2740 H        93 LEU   -0.2700
   1388 HB1       -55.9880   -7.1770  -37.6380 H        93 LEU    0.0900
   1389 HB2       -57.4750   -6.1900  -37.9160 H        93 LEU    0.0900
   1390 HG        -58.6460   -7.5300  -36.1420 H        93 LEU    0.0900
   1391 HD11      -57.3470   -9.1720  -38.4100 H        93 LEU   -0.2700
   1392 HD12      -58.8170   -8.1360  -38.5630 H        93 LEU    0.0900
   1393 HD13      -58.8450   -9.6120  -37.5050 H        93 LEU    0.0900
   1394 HD21      -56.7170   -8.1690  -34.7940 H        93 LEU    0.0900
   1395 HD22      -56.0780   -9.1820  -36.1440 H        93 LEU    0.5100
   1396 HD23      -57.6440   -9.6210  -35.3360 H        93 LEU   -0.5100
   1397 N         -55.9210   -3.7330  -37.2850 N.am     94 LEU   -0.4700
   1398 CA        -55.0620   -2.7140  -37.8710 C.3      94 LEU    0.3100
   1399 C         -54.2750   -1.9700  -36.7960 C.2      94 LEU    0.0700
   1400 O         -53.0810   -1.7200  -36.9490 O.2      94 LEU    0.0900
   1401 CB        -55.9000   -1.7350  -38.7010 C.3      94 LEU   -0.1800
   1402 CG        -55.1820   -0.5990  -39.4350 C.3      94 LEU    0.0900
   1403 CD1       -53.9900   -1.1170  -40.2230 C.3      94 LEU    0.0900
   1404 CD2       -56.1550    0.1270  -40.3530 C.3      94 LEU   -0.0900
   1405 HN        -56.9030   -3.5880  -37.3850 H        94 LEU    0.0900
   1406 HA        -54.3310   -3.2070  -38.4950 H        94 LEU   -0.2700
   1407 HB1       -56.6380   -1.2700  -38.0150 H        94 LEU    0.0900
   1408 HB2       -56.4420   -2.3300  -39.4650 H        94 LEU    0.0900
   1409 HG        -54.8310    0.1490  -38.6920 H        94 LEU    0.0900
   1410 HD11      -54.3250   -1.8600  -40.9780 H        94 LEU   -0.2700
   1411 HD12      -53.2680   -1.6080  -39.5380 H        94 LEU    0.0900
   1412 HD13      -53.4910   -0.2760  -40.7500 H        94 LEU    0.0900
   1413 HD21      -56.9930    0.5550  -39.7610 H        94 LEU    0.0900
   1414 HD22      -56.5740   -0.5830  -41.0980 H        94 LEU    0.5100
   1415 HD23      -55.6330    0.9550  -40.8790 H        94 LEU   -0.5100
   1416 N         -54.9500   -1.6290  -35.7010 N.am     95 ALA   -0.4700
   1417 CA        -54.3180   -0.9110  -34.6010 C.3      95 ALA    0.3100
   1418 C         -53.2520   -1.7530  -33.9070 C.2      95 ALA    0.0700
   1419 O         -52.2660   -1.2230  -33.3960 O.2      95 ALA    0.0900
   1420 CB        -55.3650   -0.4500  -33.5990 C.3      95 ALA   -0.2700
   1421 HN        -55.9160   -1.8480  -35.5830 H        95 ALA    0.0900
   1422 HA        -53.7900   -0.0630  -35.0120 H        95 ALA    0.0900
   1423 HB1       -55.9110   -1.3260  -33.1870 H        95 ALA    0.0900
   1424 HB2       -56.0960    0.2210  -34.0990 H        95 ALA    0.5100
   1425 HB3       -54.8740    0.0890  -32.7610 H        95 ALA   -0.5100
   1426 N         -53.4540   -3.0680  -33.8860 N.am     96 ILE   -0.4700
   1427 CA        -52.4750   -3.9840  -33.3140 C.3      96 ILE    0.3100
   1428 C         -51.2190   -4.0260  -34.1700 C.2      96 ILE    0.0700
   1429 O         -50.1010   -4.0060  -33.6530 O.2      96 ILE    0.0900
   1430 CB        -53.0460   -5.4080  -33.1730 C.3      96 ILE   -0.0900
   1431 CG1       -54.1760   -5.4290  -32.1440 C.3      96 ILE    0.0900
   1432 CG2       -51.9490   -6.3890  -32.7780 C.3      96 ILE   -0.2700
   1433 CD        -54.8540   -6.7730  -32.0130 C.3      96 ILE    0.0900
   1434 HN        -54.2780   -3.4840  -34.2610 H        96 ILE    0.0900
   1435 HA        -52.1930   -3.6010  -32.3450 H        96 ILE    0.0900
   1436 HB        -53.4900   -5.7220  -34.1410 H        96 ILE   -0.1800
   1437 HG11      -54.9380   -4.6770  -32.4390 H        96 ILE    0.0900
   1438 HG12      -53.7570   -5.1470  -31.1540 H        96 ILE    0.0900
   1439 HG21      -51.5010   -6.0900  -31.8060 H        96 ILE   -0.2700
   1440 HG22      -51.1510   -6.3950  -33.5500 H        96 ILE    0.0900
   1441 HG23      -52.3750   -7.4100  -32.6730 H        96 ILE    0.0900
   1442 HD1       -54.1680   -7.5030  -31.5310 H        96 ILE    0.0900
   1443 HD2       -55.1300   -7.1570  -33.0180 H        96 ILE    0.5100
   1444 HD3       -55.7670   -6.6780  -31.3850 H        96 ILE   -0.5100
   1445 N         -51.4070   -4.0850  -35.4870 N.am     97 ALA   -0.4700
   1446 CA        -50.2900   -4.0830  -36.4210 C.3      97 ALA    0.3100
   1447 C         -49.4240   -2.8510  -36.2160 C.2      97 ALA    0.0700
   1448 O         -48.2140   -2.9540  -36.0170 O.2      97 ALA    0.0900
   1449 CB        -50.7950   -4.1360  -37.8580 C.3      97 ALA   -0.2700
   1450 HN        -52.3170   -4.1320  -35.8910 H        97 ALA    0.0900
   1451 HA        -49.6730   -4.9440  -36.2070 H        97 ALA    0.0900
   1452 HB1       -51.4360   -3.2540  -38.0710 H        97 ALA    0.0900
   1453 HB2       -51.3970   -5.0580  -38.0140 H        97 ALA    0.5100
   1454 HB3       -49.9350   -4.1270  -38.5620 H        97 ALA   -0.5100
   1455 N         -50.0580   -1.6820  -36.2590 N.am     98 ILE   -0.4700
   1456 CA        -49.3670   -0.4140  -36.0790 C.3      98 ILE    0.3100
   1457 C         -48.6670   -0.3440  -34.7260 C.2      98 ILE    0.0700
   1458 O         -47.5130    0.0770  -34.6340 O.2      98 ILE    0.0900
   1459 CB        -50.3390    0.7710  -36.2150 C.3      98 ILE   -0.0900
   1460 CG1       -50.9510    0.7930  -37.6180 C.3      98 ILE    0.0900
   1461 CG2       -49.6320    2.0850  -35.9090 C.3      98 ILE   -0.2700
   1462 CD        -52.0390    1.8280  -37.7990 C.3      98 ILE    0.0900
   1463 HN        -51.0400   -1.6220  -36.4190 H        98 ILE    0.0900
   1464 HA        -48.5920   -0.3480  -36.8280 H        98 ILE    0.0900
   1465 HB        -51.1850    0.6360  -35.5070 H        98 ILE   -0.1800
   1466 HG11      -51.3790   -0.2090  -37.8310 H        98 ILE    0.0900
   1467 HG12      -50.1420    1.0010  -38.3510 H        98 ILE    0.0900
   1468 HG21      -48.6870    2.1550  -36.4890 H        98 ILE   -0.2700
   1469 HG22      -49.3880    2.1410  -34.8270 H        98 ILE    0.0900
   1470 HG23      -50.2830    2.9400  -36.1900 H        98 ILE    0.0900
   1471 HD1       -51.6010    2.8480  -37.7870 H        98 ILE    0.0900
   1472 HD2       -52.7760    1.7490  -36.9710 H        98 ILE    0.5100
   1473 HD3       -52.5510    1.6720  -38.7720 H        98 ILE   -0.5100
   1474 N         -49.3670   -0.7650  -33.6750 N.am     99 ASP   -0.4700
   1475 CA        -48.7940   -0.7780  -32.3370 C.3      99 ASP    0.3100
   1476 C         -47.4890   -1.5580  -32.3190 C.2      99 ASP    0.0700
   1477 O         -46.4800   -1.0880  -31.7930 O.2      99 ASP    0.0900
   1478 CB        -49.7730   -1.3940  -31.3330 C.3      99 ASP   -0.2800
   1479 CG        -49.1870   -1.4890  -29.9360 C.2      99 ASP    0.0900
   1480 OD1       -48.9540   -0.4330  -29.3140 O.co2    99 ASP    0.0900
   1481 OD2       -48.9610   -2.6220  -29.4600 O.co2    99 ASP    0.6200
   1482 HN        -50.3070   -1.0870  -33.7570 H        99 ASP   -0.7600
   1483 HA        -48.5670    0.2400  -32.0610 H        99 ASP   -0.7600
   1484 HB1       -50.0450   -2.4160  -31.6720 H        99 ASP    0.5100
   1485 HB2       -50.6900   -0.7690  -31.2900 H        99 ASP   -0.5100
   1486 N         -47.5110   -2.7540  -32.9020 N.am    100 ARG   -0.4700
   1487 CA        -46.3260   -3.5970  -32.9430 C.3     100 ARG    0.3100
   1488 C         -45.2560   -3.0000  -33.8460 C.2     100 ARG    0.0700
   1489 O         -44.0680   -3.2810  -33.6880 O.2     100 ARG    0.0900
   1490 CB        -46.6820   -5.0130  -33.4050 C.3     100 ARG   -0.1800
   1491 CG        -47.5210   -5.8100  -32.4120 C.3     100 ARG    0.0900
   1492 CD        -46.7980   -5.9940  -31.0860 C.3     100 ARG    0.0900
   1493 NE        -46.8570   -4.7920  -30.2560 N.pl3   100 ARG   -0.1800
   1494 CZ        -46.0890   -4.5780  -29.1940 C.cat   100 ARG    0.0900
   1495 NH1       -45.1910   -5.4840  -28.8260 N.pl3   100 ARG    0.0900
   1496 NH2       -46.2120   -3.4560  -28.5010 N.pl3   100 ARG    0.2000
   1497 HN        -48.3300   -3.1220  -33.3320 H       100 ARG    0.0900
   1498 HA        -45.9010   -3.6230  -31.9500 H       100 ARG    0.0900
   1499 HB1       -45.7390   -5.5680  -33.5900 H       100 ARG   -0.7000
   1500 HB2       -47.2480   -4.9370  -34.3580 H       100 ARG    0.4400
   1501 HG1       -47.7450   -6.8080  -32.8440 H       100 ARG    0.6400
   1502 HG2       -48.4770   -5.2730  -32.2320 H       100 ARG   -0.8000
   1503 HD1       -45.7270   -6.2220  -31.2720 H       100 ARG    0.4600
   1504 HD2       -47.2710   -6.8210  -30.5140 H       100 ARG    0.4600
   1505 HE        -47.5190   -4.0850  -30.5040 H       100 ARG   -0.8000
   1506 HH11      -45.0920   -6.3300  -29.3500 H       100 ARG    0.4600
   1507 HH12      -44.6140   -5.3200  -28.0260 H       100 ARG    0.4600
   1508 HH21      -46.9770   -2.8380  -28.6820 H       100 ARG    0.5100
   1509 HH22      -45.5400   -3.2260  -27.7970 H       100 ARG   -0.5100
   1510 N         -45.6790   -2.1690  -34.7930 N.am    101 TYR   -0.4700
   1511 CA        -44.7440   -1.5450  -35.7180 C.3     101 TYR    0.3100
   1512 C         -43.8470   -0.5350  -35.0160 C.2     101 TYR    0.0700
   1513 O         -42.6230   -0.6560  -35.0340 O.2     101 TYR    0.0900
   1514 CB        -45.4810   -0.8680  -36.8760 C.3     101 TYR   -0.1800
   1515 CG        -44.5480   -0.1760  -37.8410 C.ar    101 TYR    0.0900
   1516 CD1       -43.9370   -0.8810  -38.8700 C.ar    101 TYR    0.0900
   1517 CD2       -44.2660    1.1770  -37.7150 C.ar    101 TYR    0.0000
   1518 CE1       -43.0770   -0.2550  -39.7520 C.ar    101 TYR   -0.1150
   1519 CE2       -43.4070    1.8130  -38.5920 C.ar    101 TYR    0.1150
   1520 CZ        -42.8170    1.0920  -39.6090 C.ar    101 TYR   -0.1150
   1521 OH        -41.9600    1.7190  -40.4860 O.3     101 TYR    0.1150
   1522 HN        -46.6420   -1.9380  -34.9120 H       101 TYR    0.1100
   1523 HA        -44.0850   -2.3140  -36.0930 H       101 TYR   -0.5400
   1524 HB1       -46.1750   -0.0990  -36.4750 H       101 TYR    0.4300
   1525 HB2       -46.0480   -1.6310  -37.4520 H       101 TYR   -0.1150
   1526 HD1       -44.1370   -1.9360  -38.9830 H       101 TYR    0.1150
   1527 HD2       -44.7260    1.7440  -36.9180 H       101 TYR   -0.1150
   1528 HE1       -42.6100   -0.8170  -40.5470 H       101 TYR    0.1150
   1529 HE2       -43.2000    2.8670  -38.4830 H       101 TYR    0.5100
   1530 HH        -42.3960    2.5090  -40.8120 H       101 TYR   -0.5100
   1531 N         -44.4600    0.4670  -34.3900 N.am    102 ILE   -0.4700
   1532 CA        -43.7070    1.5240  -33.7320 C.3     102 ILE    0.3100
   1533 C         -43.1100    1.0650  -32.4040 C.2     102 ILE    0.0700
   1534 O         -42.4980    1.8530  -31.6860 O.2     102 ILE    0.0900
   1535 CB        -44.5690    2.7780  -33.5040 C.3     102 ILE   -0.0900
   1536 CG1       -45.7520    2.4620  -32.5890 C.3     102 ILE    0.0900
   1537 CG2       -45.0660    3.3300  -34.8320 C.3     102 ILE   -0.2700
   1538 CD        -46.6830    3.6370  -32.3810 C.3     102 ILE    0.0900
   1539 HN        -45.4530    0.5380  -34.3450 H       102 ILE    0.0900
   1540 HA        -42.8600    1.7640  -34.3580 H       102 ILE    0.0900
   1541 HB        -43.9650    3.5530  -32.9870 H       102 ILE   -0.1800
   1542 HG11      -45.3590    2.1420  -31.6010 H       102 ILE    0.0900
   1543 HG12      -46.3300    1.6250  -33.0340 H       102 ILE    0.0900
   1544 HG21      -45.8210    2.6440  -35.2720 H       102 ILE   -0.2700
   1545 HG22      -44.2180    3.4260  -35.5430 H       102 ILE    0.0900
   1546 HG23      -45.5380    4.3230  -34.6760 H       102 ILE    0.0900
   1547 HD1       -46.9610    4.0820  -33.3610 H       102 ILE    0.0900
   1548 HD2       -46.1790    4.4150  -31.7690 H       102 ILE    0.5100
   1549 HD3       -47.6090    3.2990  -31.8690 H       102 ILE   -0.5100
   1550 N         -43.2870   -0.2140  -32.0840 N.am    103 ALA   -0.4700
   1551 CA        -42.7390   -0.7770  -30.8580 C.3     103 ALA    0.3100
   1552 C         -41.4860   -1.5950  -31.1430 C.2     103 ALA    0.0700
   1553 O         -40.7360   -1.9430  -30.2320 O.2     103 ALA    0.0900
   1554 CB        -43.7830   -1.6360  -30.1570 C.3     103 ALA   -0.2700
   1555 HN        -43.7980   -0.8420  -32.6660 H       103 ALA    0.0900
   1556 HA        -42.4350    0.0400  -30.2200 H       103 ALA    0.0900
   1557 HB1       -43.9670   -2.5650  -30.7400 H       103 ALA    0.0900
   1558 HB2       -44.7390   -1.0770  -30.0710 H       103 ALA    0.5100
   1559 HB3       -43.4230   -1.9190  -29.1450 H       103 ALA   -0.5100
   1560 N         -41.2580   -1.8920  -32.4190 N.am    104 ILE   -0.4700
   1561 CA        -40.1420   -2.7410  -32.8130 C.3     104 ILE    0.3100
   1562 C         -39.1430   -2.0020  -33.7040 C.2     104 ILE    0.0700
   1563 O         -37.9710   -2.3700  -33.7770 O.2     104 ILE    0.0900
   1564 CB        -40.6400   -4.0260  -33.5100 C.3     104 ILE   -0.0900
   1565 CG1       -41.5830   -4.7940  -32.5770 C.3     104 ILE    0.0900
   1566 CG2       -39.4700   -4.9030  -33.9300 C.3     104 ILE   -0.2700
   1567 CD        -42.3360   -5.9240  -33.2470 C.3     104 ILE    0.0900
   1568 HN        -41.8350   -1.5500  -33.1580 H       104 ILE    0.0900
   1569 HA        -39.5840   -2.9920  -31.9220 H       104 ILE    0.0900
   1570 HB        -41.2330   -3.7490  -34.4070 H       104 ILE   -0.1800
   1571 HG11      -42.3230   -4.0790  -32.1590 H       104 ILE    0.0900
   1572 HG12      -40.9830   -5.2180  -31.7430 H       104 ILE    0.0900
   1573 HG21      -38.7730   -5.0460  -33.0760 H       104 ILE   -0.2700
   1574 HG22      -38.9140   -4.4200  -34.7630 H       104 ILE    0.0900
   1575 HG23      -39.8410   -5.8980  -34.2560 H       104 ILE    0.0900
   1576 HD1       -41.6380   -6.7510  -33.5000 H       104 ILE    0.0900
   1577 HD2       -42.8090   -5.5600  -34.1850 H       104 ILE    0.5100
   1578 HD3       -43.1180   -6.3170  -32.5620 H       104 ILE   -0.5100
   1579 N         -39.6060   -0.9490  -34.3750 N.am    105 ARG   -0.4700
   1580 CA        -38.7280   -0.1620  -35.2320 C.3     105 ARG    0.3100
   1581 C         -38.3850    1.1700  -34.5790 C.2     105 ARG    0.0700
   1582 O         -37.3330    1.7540  -34.8470 O.2     105 ARG    0.0900
   1583 CB        -39.3700    0.0700  -36.6020 C.3     105 ARG   -0.1800
   1584 CG        -38.3620    0.3580  -37.7060 C.3     105 ARG    0.0900
   1585 CD        -39.0440    0.7900  -38.9940 C.3     105 ARG    0.0900
   1586 NE        -39.6340    2.1240  -38.8760 N.pl3   105 ARG   -0.1800
   1587 CZ        -38.9420    3.2540  -38.9640 C.cat   105 ARG    0.0900
   1588 NH1       -37.6310    3.2200  -39.1670 N.pl3   105 ARG    0.0900
   1589 NH2       -39.5590    4.4210  -38.8460 N.pl3   105 ARG    0.2000
   1590 HN        -40.5560   -0.6560  -34.3220 H       105 ARG    0.0900
   1591 HA        -37.7980   -0.6990  -35.3410 H       105 ARG    0.0900
   1592 HB1       -40.0660    0.9320  -36.5260 H       105 ARG   -0.7000
   1593 HB2       -39.9480   -0.8370  -36.8790 H       105 ARG    0.4400
   1594 HG1       -37.7670   -0.5590  -37.9010 H       105 ARG    0.6400
   1595 HG2       -37.6780    1.1660  -37.3690 H       105 ARG   -0.8000
   1596 HD1       -39.8600    0.0800  -39.2430 H       105 ARG    0.4600
   1597 HD2       -38.3000    0.8220  -39.8180 H       105 ARG    0.4600
   1598 HE        -40.6180    2.1880  -38.7180 H       105 ARG   -0.8000
   1599 HH11      -37.1620    2.3410  -39.2540 H       105 ARG    0.4600
   1600 HH12      -37.1130    4.0720  -39.2330 H       105 ARG    0.4600
   1601 HH21      -40.5460    4.4510  -38.6890 H       105 ARG    0.5100
   1602 HH22      -39.0380    5.2710  -38.9130 H       105 ARG   -0.5100
   1603 N         -39.2750    1.6530  -33.7150 N.am    106 ILE   -0.4700
   1604 CA        -39.0520    2.8990  -32.9890 C.3     106 ILE    0.3100
   1605 C         -39.3230    2.7290  -31.4940 C.2     106 ILE    0.0700
   1606 O         -40.2260    3.3710  -30.9470 O.2     106 ILE    0.0900
   1607 CB        -39.9490    4.0280  -33.5310 C.3     106 ILE   -0.0900
   1608 CG1       -40.0500    3.9500  -35.0550 C.3     106 ILE    0.0900
   1609 CG2       -39.4250    5.3880  -33.0860 C.3     106 ILE   -0.2700
   1610 CD        -41.0520    4.9160  -35.6550 C.3     106 ILE    0.0900
   1611 HN        -40.1340    1.1850  -33.5240 H       106 ILE    0.0900
   1612 HA        -38.0120    3.1660  -33.0990 H       106 ILE    0.0900
   1613 HB        -40.9840    3.8900  -33.1510 H       106 ILE   -0.1800
   1614 HG11      -40.3450    2.9170  -35.3360 H       106 ILE    0.0900
   1615 HG12      -39.0500    4.1680  -35.4870 H       106 ILE    0.0900
   1616 HG21      -38.3930    5.5420  -33.4650 H       106 ILE   -0.2700
   1617 HG22      -39.4070    5.4410  -31.9760 H       106 ILE    0.0900
   1618 HG23      -40.0760    6.1930  -33.4880 H       106 ILE    0.0900
   1619 HD1       -40.6810    5.9590  -35.5610 H       106 ILE    0.0900
   1620 HD2       -42.0220    4.8350  -35.1190 H       106 ILE    0.5100
   1621 HD3       -41.2000    4.6880  -36.7320 H       106 ILE   -0.5100
   1622 N         -38.5420    1.8710  -30.8220 N.am    107 PRO   -0.2900
   1623 CA        -38.7350    1.5570  -29.4050 C.3     107 PRO    0.0000
   1624 C         -38.4720    2.7440  -28.4830 C.2     107 PRO    0.0900
   1625 O         -39.0620    2.8130  -27.4030 O.2     107 PRO    0.0900
   1626 CB        -37.6850    0.4610  -29.1520 C.3     107 PRO    0.0200
   1627 CG        -36.6470    0.7220  -30.2000 C.3     107 PRO    0.0900
   1628 CD        -37.4750    1.0450  -31.4010 C.3     107 PRO   -0.1800
   1629 HA        -39.7550    1.2590  -29.2170 H       107 PRO    0.0900
   1630 HB1       -38.1280   -0.5510  -29.2700 H       107 PRO    0.0900
   1631 HB2       -37.2540    0.5480  -28.1320 H       107 PRO   -0.1800
   1632 HG1       -35.9930    1.5750  -29.9180 H       107 PRO    0.0900
   1633 HG2       -36.0140   -0.1740  -30.3740 H       107 PRO    0.0900
   1634 HD1       -36.9030    1.6240  -32.1550 H       107 PRO    0.5100
   1635 HD2       -37.9020    0.1320  -31.8670 H       107 PRO   -0.5100
   1636 N         -37.6100    3.6700  -28.8960 N.am    108 LEU   -0.4700
   1637 CA        -37.2020    4.7760  -28.0320 C.3     108 LEU    0.3100
   1638 C         -38.3420    5.7080  -27.6190 C.2     108 LEU    0.0700
   1639 O         -38.2720    6.3490  -26.5720 O.2     108 LEU    0.0900
   1640 CB        -36.0630    5.5780  -28.6800 C.3     108 LEU   -0.1800
   1641 CG        -34.6910    4.8930  -28.6040 C.3     108 LEU    0.0900
   1642 CD1       -33.6300    5.7680  -29.2480 C.3     108 LEU    0.0900
   1643 CD2       -34.3490    4.5860  -27.1570 C.3     108 LEU   -0.0900
   1644 HN        -37.2070    3.6510  -29.8080 H       108 LEU    0.0900
   1645 HA        -36.8790    4.3620  -27.0880 H       108 LEU   -0.2700
   1646 HB1       -35.9930    6.5630  -28.1720 H       108 LEU    0.0900
   1647 HB2       -36.3150    5.7420  -29.7500 H       108 LEU    0.0900
   1648 HG        -34.7370    3.9160  -29.1320 H       108 LEU    0.0900
   1649 HD11      -33.5720    6.7450  -28.7230 H       108 LEU   -0.2700
   1650 HD12      -33.8870    5.9520  -30.3130 H       108 LEU    0.0900
   1651 HD13      -32.6390    5.2690  -29.1830 H       108 LEU    0.0900
   1652 HD21      -35.0060    3.7750  -26.7720 H       108 LEU    0.0900
   1653 HD22      -34.5000    5.4920  -26.5320 H       108 LEU    0.5100
   1654 HD23      -33.2930    4.2520  -27.0810 H       108 LEU   -0.5100
   1655 N         -39.3910    5.7810  -28.4370 N.am    109 ARG   -0.4700
   1656 CA        -40.4920    6.6850  -28.1490 C.3     109 ARG    0.3100
   1657 C         -41.8500    5.9850  -28.1940 C.2     109 ARG    0.0700
   1658 O         -42.8630    6.6020  -28.5100 O.2     109 ARG    0.0900
   1659 CB        -40.4650    7.8710  -29.1180 C.3     109 ARG   -0.1800
   1660 CG        -39.2850    8.8100  -28.9110 C.3     109 ARG    0.0900
   1661 CD        -39.4300   10.0790  -29.7340 C.3     109 ARG    0.0900
   1662 NE        -39.4040    9.8110  -31.1730 N.pl3   109 ARG   -0.1800
   1663 CZ        -38.2940    9.7120  -31.8990 C.cat   109 ARG    0.0900
   1664 NH1       -37.1000    9.8550  -31.3310 N.pl3   109 ARG    0.0900
   1665 NH2       -38.3780    9.4670  -33.2000 N.pl3   109 ARG    0.2000
   1666 HN        -39.4670    5.2310  -29.2650 H       109 ARG    0.0900
   1667 HA        -40.3870    7.0280  -27.1300 H       109 ARG    0.0900
   1668 HB1       -41.4030    8.4500  -28.9900 H       109 ARG   -0.7000
   1669 HB2       -40.4240    7.4760  -30.1550 H       109 ARG    0.4400
   1670 HG1       -38.3500    8.2890  -29.2090 H       109 ARG    0.6400
   1671 HG2       -39.2190    9.0790  -27.8350 H       109 ARG   -0.8000
   1672 HD1       -38.5910   10.7700  -29.5040 H       109 ARG    0.4600
   1673 HD2       -40.4010   10.5660  -29.5000 H       109 ARG    0.4600
   1674 HE        -40.2790    9.6960  -31.6420 H       109 ARG   -0.8000
   1675 HH11      -37.0310   10.0390  -30.3510 H       109 ARG    0.4600
   1676 HH12      -36.2710    9.7780  -31.8850 H       109 ARG    0.4600
   1677 HH21      -39.2730    9.3580  -33.6310 H       109 ARG    0.5100
   1678 HH22      -37.5460    9.3920  -33.7500 H       109 ARG   -0.5100
   1679 N         -41.8690    4.6920  -27.8730 N.am    110 TYR   -0.4700
   1680 CA        -43.1060    3.9140  -27.9170 C.3     110 TYR    0.3100
   1681 C         -44.0580    4.2500  -26.7720 C.2     110 TYR    0.0700
   1682 O         -45.2580    4.4190  -26.9820 O.2     110 TYR    0.0900
   1683 CB        -42.8080    2.4110  -27.9220 C.3     110 TYR   -0.1800
   1684 CG        -44.0330    1.5570  -27.6830 C.ar    110 TYR    0.0900
   1685 CD1       -44.9550    1.3330  -28.6970 C.ar    110 TYR    0.0900
   1686 CD2       -44.2680    0.9800  -26.4420 C.ar    110 TYR    0.0000
   1687 CE1       -46.0790    0.5560  -28.4830 C.ar    110 TYR   -0.1150
   1688 CE2       -45.3890    0.2010  -26.2190 C.ar    110 TYR    0.1150
   1689 CZ        -46.2900   -0.0070  -27.2420 C.ar    110 TYR   -0.1150
   1690 OH        -47.4070   -0.7840  -27.0210 O.3     110 TYR    0.1150
   1691 HN        -41.0480    4.2000  -27.5920 H       110 TYR    0.1100
   1692 HA        -43.6430    4.1920  -28.8110 H       110 TYR   -0.5400
   1693 HB1       -42.0790    2.1770  -27.1170 H       110 TYR    0.4300
   1694 HB2       -42.3910    2.1210  -28.9110 H       110 TYR   -0.1150
   1695 HD1       -44.7920    1.7730  -29.6700 H       110 TYR    0.1150
   1696 HD2       -43.5670    1.1420  -25.6370 H       110 TYR   -0.1150
   1697 HE1       -46.7870    0.3920  -29.2830 H       110 TYR    0.1150
   1698 HE2       -45.5580   -0.2430  -25.2480 H       110 TYR    0.5100
   1699 HH        -47.9880   -0.6900  -27.7800 H       110 TYR   -0.5100
   1700 N         -43.5210    4.3450  -25.5570 N.am    111 ASN   -0.4700
   1701 CA        -44.3460    4.6170  -24.3840 C.3     111 ASN    0.3100
   1702 C         -44.8100    6.0670  -24.2960 C.2     111 ASN    0.0700
   1703 O         -45.8260    6.3690  -23.6710 O.2     111 ASN    0.0900
   1704 CB        -43.6150    4.2140  -23.1000 C.3     111 ASN   -0.1800
   1705 CG        -43.5970    2.7110  -22.8910 C.2     111 ASN    0.0900
   1706 ND2       -42.6180    2.2310  -22.1310 N.am    111 ASN    0.0900
   1707 OD1       -44.4540    1.9920  -23.4040 O.2     111 ASN    0.5500
   1708 HN        -42.5430    4.2360  -25.3950 H       111 ASN   -0.5500
   1709 HA        -45.2630    4.0550  -24.4830 H       111 ASN   -0.6200
   1710 HB1       -44.1210    4.6860  -22.2320 H       111 ASN    0.3200
   1711 HB2       -42.5660    4.5760  -23.1520 H       111 ASN    0.3000
   1712 HD21      -42.5570    1.2480  -21.9580 H       111 ASN    0.5100
   1713 HD22      -41.9440    2.8520  -21.7320 H       111 ASN   -0.5100
   1714 N         -44.0620    6.9640  -24.9310 N.am    112 GLY   -0.4700
   1715 CA        -44.4250    8.3660  -24.9660 C.3     112 GLY    0.3100
   1716 C         -45.4060    8.6680  -26.0820 C.2     112 GLY   -0.0200
   1717 O         -45.9850    9.7530  -26.1430 O.2     112 GLY    0.0900
   1718 HN        -43.2240    6.7150  -25.4100 H       112 GLY    0.0900
   1719 HA1       -43.5250    8.9440  -25.1170 H       112 GLY    0.5100
   1720 HA2       -44.8750    8.6210  -24.0170 H       112 GLY   -0.5100
   1721 N         -45.5960    7.6940  -26.9700 N.am    113 LEU   -0.4700
   1722 CA        -46.4960    7.8520  -28.1020 C.3     113 LEU    0.3100
   1723 C         -47.7580    7.0150  -27.9080 C.2     113 LEU    0.0700
   1724 O         -48.8750    7.5080  -28.0680 O.2     113 LEU    0.0900
   1725 CB        -45.7880    7.4460  -29.3980 C.3     113 LEU   -0.1800
   1726 CG        -46.3410    8.0080  -30.7070 C.3     113 LEU    0.0900
   1727 CD1       -46.2110    9.5210  -30.7290 C.3     113 LEU    0.0900
   1728 CD2       -45.6210    7.3930  -31.8970 C.3     113 LEU   -0.0900
   1729 HN        -45.1310    6.8160  -26.8980 H       113 LEU    0.0900
   1730 HA        -46.8020    8.8860  -28.1480 H       113 LEU   -0.2700
   1731 HB1       -45.8230    6.3390  -29.4670 H       113 LEU    0.0900
   1732 HB2       -44.7290    7.7690  -29.3150 H       113 LEU    0.0900
   1733 HG        -47.4120    7.7270  -30.8060 H       113 LEU    0.0900
   1734 HD11      -45.1440    9.8150  -30.6390 H       113 LEU   -0.2700
   1735 HD12      -46.7740    9.9610  -29.8780 H       113 LEU    0.0900
   1736 HD13      -46.6090    9.9210  -31.6860 H       113 LEU    0.0900
   1737 HD21      -45.7570    6.2900  -31.8980 H       113 LEU    0.0900
   1738 HD22      -44.5340    7.6150  -31.8370 H       113 LEU    0.5100
   1739 HD23      -46.0350    7.8030  -32.8430 H       113 LEU   -0.5100
   1740 N         -47.5710    5.7450  -27.5580 N.am    114 VAL   -0.4700
   1741 CA        -48.6840    4.8330  -27.3270 C.3     114 VAL    0.3100
   1742 C         -49.0250    4.7550  -25.8450 C.2     114 VAL    0.0700
   1743 O         -48.2830    4.1660  -25.0580 O.2     114 VAL    0.0900
   1744 CB        -48.3610    3.4140  -27.8360 C.3     114 VAL   -0.0900
   1745 CG1       -49.5200    2.4730  -27.5550 C.3     114 VAL    0.0900
   1746 CG2       -48.0410    3.4420  -29.3190 C.3     114 VAL   -0.2700
   1747 HN        -46.6600    5.3600  -27.4370 H       114 VAL    0.0900
   1748 HA        -49.5460    5.2250  -27.8440 H       114 VAL    0.0900
   1749 HB        -47.4490    3.0380  -27.3260 H       114 VAL    0.0900
   1750 HG11      -50.4720    2.9220  -27.9120 H       114 VAL   -0.2700
   1751 HG12      -49.6030    2.2900  -26.4630 H       114 VAL    0.0900
   1752 HG13      -49.3630    1.5100  -28.0850 H       114 VAL    0.0900
   1753 HG21      -47.0640    3.9430  -29.4900 H       114 VAL    0.0900
   1754 HG22      -48.8280    4.0050  -29.8660 H       114 VAL    0.5100
   1755 HG23      -47.9810    2.4050  -29.7130 H       114 VAL   -0.5100
   1756 N         -50.1540    5.3500  -25.4660 N.am    115 THR   -0.4700
   1757 CA        -50.5920    5.3460  -24.0760 C.3     115 THR    0.3100
   1758 C         -52.0120    4.8130  -23.9450 C.2     115 THR    0.0700
   1759 O         -52.7890    4.8480  -24.8990 O.2     115 THR    0.0900
   1760 CB        -50.5260    6.7520  -23.4550 C.3     115 THR    0.1400
   1761 CG2       -49.1060    7.2970  -23.5250 C.3     115 THR    0.0900
   1762 OG1       -51.4110    7.6340  -24.1590 O.3     115 THR   -0.6600
   1763 HN        -50.7470    5.8240  -26.1130 H       115 THR    0.4300
   1764 HA        -49.9510    4.6700  -23.5310 H       115 THR   -0.2700
   1765 HB        -50.8320    6.7080  -22.3880 H       115 THR    0.0900
   1766 HG1       -51.1090    8.5230  -23.9620 H       115 THR    0.0900
   1767 HG21      -48.8370    7.5300  -24.5770 H       115 THR    0.0900
   1768 HG22      -48.3910    6.5420  -23.1350 H       115 THR    0.5100
   1769 HG23      -49.0290    8.2290  -22.9250 H       115 THR   -0.5100
   1770 N         -52.3430    4.3190  -22.7530 N.am    116 GLY   -0.4700
   1771 CA        -53.6580    3.7660  -22.4890 C.3     116 GLY    0.3100
   1772 C         -54.7790    4.7360  -22.7990 C.2     116 GLY   -0.0200
   1773 O         -55.8130    4.3510  -23.3450 O.2     116 GLY    0.0900
   1774 HN        -51.7030    4.3070  -21.9890 H       116 GLY    0.0900
   1775 HA1       -53.7020    3.5020  -21.4430 H       116 GLY    0.5100
   1776 HA2       -53.7760    2.8850  -23.1020 H       116 GLY   -0.5100
   1777 N         -54.5710    6.0050  -22.4550 N.am    117 THR   -0.4700
   1778 CA        -55.5610    7.0460  -22.7010 C.3     117 THR    0.3100
   1779 C         -55.8820    7.1810  -24.1830 C.2     117 THR    0.0700
   1780 O         -57.0470    7.2710  -24.5730 O.2     117 THR    0.0900
   1781 CB        -55.0790    8.4090  -22.1780 C.3     117 THR    0.1400
   1782 CG2       -56.1140    9.4890  -22.4680 C.3     117 THR    0.0900
   1783 OG1       -54.8540    8.3290  -20.7640 O.3     117 THR   -0.6600
   1784 HN        -53.7280    6.3000  -22.0120 H       117 THR    0.4300
   1785 HA        -56.4760    6.7590  -22.2040 H       117 THR   -0.2700
   1786 HB        -54.1300    8.6920  -22.6790 H       117 THR    0.0900
   1787 HG1       -54.7140    9.2310  -20.4680 H       117 THR    0.0900
   1788 HG21      -57.1180    9.1570  -22.1290 H       117 THR    0.0900
   1789 HG22      -56.1570    9.6890  -23.5600 H       117 THR    0.5100
   1790 HG23      -55.8480   10.4230  -21.9270 H       117 THR   -0.5100
   1791 N         -54.8390    7.1990  -25.0100 N.am    118 ARG   -0.4700
   1792 CA        -55.0060    7.3530  -26.4490 C.3     118 ARG    0.3100
   1793 C         -55.6170    6.1130  -27.0890 C.2     118 ARG    0.0700
   1794 O         -56.4490    6.2150  -27.9920 O.2     118 ARG    0.0900
   1795 CB        -53.6680    7.7030  -27.1060 C.3     118 ARG   -0.1800
   1796 CG        -53.1130    9.0410  -26.6460 C.3     118 ARG    0.0900
   1797 CD        -51.8060    9.3900  -27.3330 C.3     118 ARG    0.0900
   1798 NE        -51.3480   10.7190  -26.9360 N.pl3   118 ARG   -0.1800
   1799 CZ        -50.1730   11.2390  -27.2770 C.cat   118 ARG    0.0900
   1800 NH1       -49.8430   12.4550  -26.8670 N.pl3   118 ARG    0.0900
   1801 NH2       -49.3280   10.5430  -28.0240 N.pl3   118 ARG    0.2000
   1802 HN        -53.9010    7.1080  -24.6830 H       118 ARG    0.0900
   1803 HA        -55.7260    8.1400  -26.6200 H       118 ARG    0.0900
   1804 HB1       -53.8090    7.7350  -28.2070 H       118 ARG   -0.7000
   1805 HB2       -52.9320    6.9070  -26.8610 H       118 ARG    0.4400
   1806 HG1       -52.9420    9.0010  -25.5490 H       118 ARG    0.6400
   1807 HG2       -53.8590    9.8330  -26.8650 H       118 ARG   -0.8000
   1808 HD1       -51.9470    9.3910  -28.4360 H       118 ARG    0.4600
   1809 HD2       -51.0210    8.6580  -27.0500 H       118 ARG    0.4600
   1810 HE        -51.9570   11.2730  -26.3700 H       118 ARG   -0.8000
   1811 HH11      -50.4780   12.9810  -26.3010 H       118 ARG    0.4600
   1812 HH12      -48.9590   12.8470  -27.1230 H       118 ARG    0.4600
   1813 HH21      -49.5730    9.6240  -28.3320 H       118 ARG    0.5100
   1814 HH22      -48.4450   10.9370  -28.2800 H       118 ARG   -0.5100
   1815 N         -55.2060    4.9390  -26.6150 N.am    119 ALA   -0.4700
   1816 CA        -55.7570    3.6860  -27.1100 C.3     119 ALA    0.3100
   1817 C         -57.2730    3.6720  -26.9560 C.2     119 ALA    0.0700
   1818 O         -58.0020    3.4090  -27.9130 O.2     119 ALA    0.0900
   1819 CB        -55.1370    2.5040  -26.3800 C.3     119 ALA   -0.2700
   1820 HN        -54.5090    4.8650  -25.9050 H       119 ALA    0.0900
   1821 HA        -55.5500    3.6240  -28.1690 H       119 ALA    0.0900
   1822 HB1       -55.3440    2.5780  -25.2910 H       119 ALA    0.0900
   1823 HB2       -54.0360    2.5020  -26.5310 H       119 ALA    0.5100
   1824 HB3       -55.5690    1.5540  -26.7600 H       119 ALA   -0.5100
   1825 N         -57.7440    3.9680  -25.7460 N.am    120 LYS   -0.4700
   1826 CA        -59.1730    4.0240  -25.4710 C.3     120 LYS    0.3100
   1827 C         -59.8720    5.0350  -26.3720 C.2     120 LYS    0.0700
   1828 O         -61.0000    4.8140  -26.8150 O.2     120 LYS    0.0900
   1829 CB        -59.4270    4.3680  -24.0000 C.3     120 LYS   -0.1800
   1830 CG        -59.0660    3.2570  -23.0290 C.3     120 LYS    0.0900
   1831 CD        -59.2560    3.7000  -21.5890 C.3     120 LYS    0.0900
   1832 CE        -58.9040    2.5850  -20.6170 C.3     120 LYS   -0.1800
   1833 NZ        -59.0430    3.0170  -19.1970 N.4     120 LYS    0.0900
   1834 HN        -57.1410    4.1640  -24.9770 H       120 LYS    0.0900
   1835 HA        -59.5980    3.0600  -25.7090 H       120 LYS   -0.1800
   1836 HB1       -60.5050    4.6060  -23.8760 H       120 LYS    0.0900
   1837 HB2       -58.8280    5.2670  -23.7420 H       120 LYS    0.0900
   1838 HG1       -58.0050    2.9670  -23.1850 H       120 LYS    0.2100
   1839 HG2       -59.7120    2.3750  -23.2290 H       120 LYS    0.0500
   1840 HD1       -60.3150    3.9960  -21.4350 H       120 LYS    0.0500
   1841 HD2       -58.6050    4.5770  -21.3870 H       120 LYS   -0.3000
   1842 HE1       -57.8500    2.2720  -20.7720 H       120 LYS    0.3300
   1843 HE2       -59.5860    1.7220  -20.7750 H       120 LYS    0.3300
   1844 HZ1       -60.0250    3.3060  -19.0170 H       120 LYS    0.3300
   1845 HZ2       -58.4060    3.8180  -19.0150 H       120 LYS    0.5100
   1846 HZ3       -58.7930    2.2260  -18.5690 H       120 LYS   -0.5100
   1847 N         -59.1960    6.1510  -26.6440 N.am    121 GLY   -0.4700
   1848 CA        -59.7410    7.1710  -27.5170 C.3     121 GLY    0.3100
   1849 C         -59.9430    6.6530  -28.9260 C.2     121 GLY   -0.0200
   1850 O         -61.0200    6.7900  -29.5040 O.2     121 GLY    0.0900
   1851 HN        -58.2930    6.3320  -26.2620 H       121 GLY    0.0900
   1852 HA1       -59.0500    8.0010  -27.5370 H       121 GLY    0.5100
   1853 HA2       -60.6910    7.4890  -27.1140 H       121 GLY   -0.5100
   1854 N         -58.8980    6.0440  -29.4790 N.am    122 ILE   -0.4700
   1855 CA        -58.9460    5.4960  -30.8270 C.3     122 ILE    0.3100
   1856 C         -60.0110    4.4070  -30.9570 C.2     122 ILE    0.0700
   1857 O         -60.7030    4.3210  -31.9730 O.2     122 ILE    0.0900
   1858 CB        -57.5760    4.9330  -31.2440 C.3     122 ILE   -0.0900
   1859 CG1       -56.5480    6.0630  -31.3420 C.3     122 ILE    0.0900
   1860 CG2       -57.6840    4.1770  -32.5630 C.3     122 ILE   -0.2700
   1861 CD        -55.1130    5.5890  -31.4320 C.3     122 ILE    0.0900
   1862 HN        -58.0340    5.9350  -28.9940 H       122 ILE    0.0900
   1863 HA        -59.2450    6.2880  -31.4980 H       122 ILE    0.0900
   1864 HB        -57.2040    4.2440  -30.4550 H       122 ILE   -0.1800
   1865 HG11      -56.6500    6.7080  -30.4430 H       122 ILE    0.0900
   1866 HG12      -56.7760    6.6680  -32.2460 H       122 ILE    0.0900
   1867 HG21      -58.2120    4.7980  -33.3180 H       122 ILE   -0.2700
   1868 HG22      -58.2570    3.2370  -32.4140 H       122 ILE    0.0900
   1869 HG23      -56.6690    3.9390  -32.9480 H       122 ILE    0.0900
   1870 HD1       -54.9760    4.9530  -32.3330 H       122 ILE    0.0900
   1871 HD2       -54.8560    4.9880  -30.5330 H       122 ILE    0.5100
   1872 HD3       -54.4300    6.4610  -31.5070 H       122 ILE   -0.5100
   1873 N         -60.1400    3.5820  -29.9210 N.am    123 ILE   -0.4700
   1874 CA        -61.1220    2.5040  -29.9100 C.3     123 ILE    0.3100
   1875 C         -62.5440    3.0460  -29.9880 C.2     123 ILE    0.0700
   1876 O         -63.3520    2.5910  -30.7990 O.2     123 ILE    0.0900
   1877 CB        -60.9830    1.6320  -28.6480 C.3     123 ILE   -0.0900
   1878 CG1       -59.6520    0.8750  -28.6720 C.3     123 ILE    0.0900
   1879 CG2       -62.1510    0.6600  -28.5410 C.3     123 ILE   -0.2700
   1880 CD        -59.2530    0.2910  -27.3340 C.3     123 ILE    0.0900
   1881 HN        -59.5700    3.6630  -29.1070 H       123 ILE    0.0900
   1882 HA        -60.9680    1.9060  -30.7950 H       123 ILE    0.0900
   1883 HB        -60.9630    2.2840  -27.7500 H       123 ILE   -0.1800
   1884 HG11      -58.8560    1.5750  -29.0030 H       123 ILE    0.0900
   1885 HG12      -59.7320    0.0470  -29.4080 H       123 ILE    0.0900
   1886 HG21      -62.2890    0.1200  -29.5020 H       123 ILE   -0.2700
   1887 HG22      -63.0850    1.2160  -28.3090 H       123 ILE    0.0900
   1888 HG23      -61.9500   -0.0850  -27.7420 H       123 ILE    0.0900
   1889 HD1       -60.0250   -0.4270  -26.9850 H       123 ILE    0.0900
   1890 HD2       -59.1570    1.1020  -26.5810 H       123 ILE    0.5100
   1891 HD3       -58.2850   -0.2460  -27.4290 H       123 ILE   -0.5100
   1892 N         -62.8440    4.0290  -29.1440 N.am    124 ALA   -0.4700
   1893 CA        -64.1650    4.6440  -29.1200 C.3     124 ALA    0.3100
   1894 C         -64.5420    5.1700  -30.4970 C.2     124 ALA    0.0700
   1895 O         -65.6600    4.9570  -30.9690 O.2     124 ALA    0.0900
   1896 CB        -64.2070    5.7670  -28.0910 C.3     124 ALA   -0.2700
   1897 HN        -62.1810    4.3890  -28.4920 H       124 ALA    0.0900
   1898 HA        -64.8860    3.8790  -28.8730 H       124 ALA    0.0900
   1899 HB1       -63.4560    6.5460  -28.3450 H       124 ALA    0.0900
   1900 HB2       -63.9740    5.3650  -27.0820 H       124 ALA    0.5100
   1901 HB3       -65.2150    6.2350  -28.0840 H       124 ALA   -0.5100
   1902 N         -63.6020    5.8530  -31.1410 N.am    125 ILE   -0.4700
   1903 CA        -63.8300    6.4260  -32.4610 C.3     125 ILE    0.3100
   1904 C         -64.0810    5.3420  -33.5040 C.2     125 ILE    0.0700
   1905 O         -64.9510    5.4800  -34.3630 O.2     125 ILE    0.0900
   1906 CB        -62.6390    7.2970  -32.9040 C.3     125 ILE   -0.0900
   1907 CG1       -62.3360    8.3580  -31.8450 C.3     125 ILE    0.0900
   1908 CG2       -62.9240    7.9530  -34.2470 C.3     125 ILE   -0.2700
   1909 CD        -61.1610    9.2450  -32.1890 C.3     125 ILE    0.0900
   1910 HN        -62.6970    6.0050  -30.7490 H       125 ILE    0.0900
   1911 HA        -64.7300    7.0210  -32.4130 H       125 ILE    0.0900
   1912 HB        -61.7320    6.6620  -32.9890 H       125 ILE   -0.1800
   1913 HG11      -62.1220    7.8460  -30.8830 H       125 ILE    0.0900
   1914 HG12      -63.2350    8.9980  -31.7190 H       125 ILE    0.0900
   1915 HG21      -63.8250    8.5980  -34.1740 H       125 ILE   -0.2700
   1916 HG22      -63.1070    7.1730  -35.0170 H       125 ILE    0.0900
   1917 HG23      -62.0600    8.5830  -34.5500 H       125 ILE    0.0900
   1918 HD1       -61.4230    9.9160  -33.0350 H       125 ILE    0.0900
   1919 HD2       -60.2910    8.6210  -32.4870 H       125 ILE    0.5100
   1920 HD3       -60.8880    9.8710  -31.3120 H       125 ILE   -0.5100
   1921 N         -63.3180    4.2540  -33.4210 N.am    126 CYS   -0.4700
   1922 CA        -63.4430    3.1630  -34.3740 C.3     126 CYS    0.3100
   1923 C         -64.7930    2.4600  -34.2860 C.2     126 CYS    0.0700
   1924 O         -65.3050    1.9590  -35.2850 O.2     126 CYS    0.0900
   1925 CB        -62.3040    2.1570  -34.1970 C.3     126 CYS   -0.1100
   1926 SG        -60.6940    2.7650  -34.7450 S.3     126 CYS    0.0900
   1927 HN        -62.6320    4.1390  -32.7060 H       126 CYS    0.0900
   1928 HA        -63.4200    3.5820  -35.3680 H       126 CYS   -0.2300
   1929 HB1       -62.5590    1.2400  -34.7710 H       126 CYS    0.1600
   1930 HB2       -62.2440    1.8890  -33.1220 H       126 CYS    0.5100
   1931 HG1       -60.5620    3.6440  -33.7620 H       126 CYS   -0.5100
   1932 N         -65.3760    2.4200  -33.0900 N.am    127 TRP   -0.4700
   1933 CA        -66.7060    1.8470  -32.9190 C.3     127 TRP    0.3100
   1934 C         -67.7720    2.7350  -33.5540 C.2     127 TRP    0.0700
   1935 O         -68.7610    2.2430  -34.0920 O.2     127 TRP    0.0900
   1936 CB        -67.0190    1.6020  -31.4400 C.3     127 TRP   -0.1800
   1937 CG        -66.4790    0.3010  -30.9180 C.ar    127 TRP    0.0900
   1938 CD1       -65.3660    0.1260  -30.1490 C.ar    127 TRP    0.0900
   1939 CD2       -67.0300   -1.0060  -31.1330 C.ar    127 TRP   -0.0300
   1940 CE2       -66.1970   -1.9240  -30.4620 C.ar    127 TRP   -0.1500
   1941 CE3       -68.1440   -1.4860  -31.8260 C.ar    127 TRP    0.2200
   1942 NE1       -65.1910   -1.2090  -29.8710 N.ar    127 TRP   -0.5100
   1943 CZ2       -66.4450   -3.2950  -30.4650 C.ar    127 TRP    0.3700
   1944 CZ3       -68.3890   -2.8490  -31.8280 C.ar    127 TRP    0.2400
   1945 CH2       -67.5450   -3.7380  -31.1510 C.ar    127 TRP    0.1100
   1946 HN        -64.9360    2.7740  -32.2690 H       127 TRP   -0.2500
   1947 HA        -66.7400    0.9170  -33.4670 H       127 TRP    0.1700
   1948 HB1       -68.1210    1.6000  -31.3030 H       127 TRP   -0.2000
   1949 HB2       -66.5790    2.4270  -30.8410 H       127 TRP    0.1400
   1950 HD1       -64.7170    0.9190  -29.8080 H       127 TRP   -0.2700
   1951 HE1       -64.4650   -1.5860  -29.3370 H       127 TRP    0.1600
   1952 HE3       -68.8120   -0.8210  -32.3550 H       127 TRP   -0.1400
   1953 HZ2       -65.8060   -3.9980  -29.9500 H       127 TRP    0.1400
   1954 HZ3       -69.2450   -3.2340  -32.3620 H       127 TRP    0.5100
   1955 HH2       -67.7640   -4.7950  -31.1710 H       127 TRP   -0.5100
   1956 N         -67.5650    4.0480  -33.4950 N.am    128 VAL   -0.4700
   1957 CA        -68.4730    4.9920  -34.1290 C.3     128 VAL    0.3100
   1958 C         -68.4510    4.8280  -35.6440 C.2     128 VAL    0.0700
   1959 O         -69.4960    4.7280  -36.2840 O.2     128 VAL    0.0900
   1960 CB        -68.1150    6.4460  -33.7770 C.3     128 VAL   -0.0900
   1961 CG1       -68.9830    7.4110  -34.5710 C.3     128 VAL    0.0900
   1962 CG2       -68.2690    6.6830  -32.2840 C.3     128 VAL   -0.2700
   1963 HN        -66.7840    4.4420  -33.0160 H       128 VAL    0.0900
   1964 HA        -69.4740    4.7640  -33.7930 H       128 VAL    0.0900
   1965 HB        -67.0450    6.6300  -34.0160 H       128 VAL    0.0900
   1966 HG11      -70.0540    7.1280  -34.4780 H       128 VAL   -0.2700
   1967 HG12      -68.7000    7.3800  -35.6440 H       128 VAL    0.0900
   1968 HG13      -68.8550    8.4430  -34.1810 H       128 VAL    0.0900
   1969 HG21      -67.5960    6.0040  -31.7180 H       128 VAL    0.0900
   1970 HG22      -69.3170    6.4800  -31.9750 H       128 VAL    0.5100
   1971 HG23      -68.0030    7.7320  -32.0380 H       128 VAL   -0.5100
   1972 N         -67.2460    4.7990  -36.2150 N.am    129 LEU   -0.4700
   1973 CA        -67.0850    4.6110  -37.6500 C.3     129 LEU    0.3100
   1974 C         -67.6590    3.2720  -38.0920 C.2     129 LEU    0.0700
   1975 O         -68.2340    3.1590  -39.1720 O.2     129 LEU    0.0900
   1976 CB        -65.6090    4.6910  -38.0450 C.3     129 LEU   -0.1800
   1977 CG        -64.8930    6.0240  -37.8330 C.3     129 LEU    0.0900
   1978 CD1       -63.4360    5.9080  -38.2490 C.3     129 LEU    0.0900
   1979 CD2       -65.5870    7.1330  -38.6060 C.3     129 LEU   -0.0900
   1980 HN        -66.4070    4.9030  -35.6890 H       129 LEU    0.0900
   1981 HA        -67.6500    5.3810  -38.1540 H       129 LEU   -0.2700
   1982 HB1       -65.5370    4.4410  -39.1240 H       129 LEU    0.0900
   1983 HB2       -65.0640    3.9220  -37.4590 H       129 LEU    0.0900
   1984 HG        -64.9500    6.3070  -36.7600 H       129 LEU    0.0900
   1985 HD11      -63.3660    5.6310  -39.3230 H       129 LEU   -0.2700
   1986 HD12      -62.9320    5.1220  -37.6470 H       129 LEU    0.0900
   1987 HD13      -62.9210    6.8810  -38.1000 H       129 LEU    0.0900
   1988 HD21      -66.6390    7.2370  -38.2630 H       129 LEU    0.0900
   1989 HD22      -65.5910    6.8930  -39.6900 H       129 LEU    0.5100
   1990 HD23      -65.0620    8.0970  -38.4380 H       129 LEU   -0.5100
   1991 N         -67.4950    2.2560  -37.2490 N.am    130 SER   -0.4700
   1992 CA        -67.9930    0.9200  -37.5520 C.3     130 SER    0.3100
   1993 C         -69.5100    0.9150  -37.7210 C.2     130 SER    0.0700
   1994 O         -70.0400    0.2730  -38.6270 O.2     130 SER    0.0900
   1995 CB        -67.5760   -0.0720  -36.4620 C.3     130 SER    0.0500
   1996 OG        -66.1680   -0.2330  -36.4290 O.3     130 SER    0.0900
   1997 HN        -67.0270    2.3620  -36.3740 H       130 SER    0.0900
   1998 HA        -67.5870    0.6210  -38.5060 H       130 SER   -0.6600
   1999 HB1       -68.0400   -1.0610  -36.6640 H       130 SER    0.4300
   2000 HB2       -67.9140    0.3000  -35.4720 H       130 SER    0.5100
   2001 HG1       -65.8150    0.5940  -36.0900 H       130 SER   -0.5100
   2002 N         -70.2060    1.6340  -36.8440 N.am    131 PHE   -0.4700
   2003 CA        -71.6520    1.7730  -36.9600 C.3     131 PHE    0.3100
   2004 C         -72.0280    2.5650  -38.2060 C.2     131 PHE    0.0700
   2005 O         -72.9680    2.2160  -38.9190 O.2     131 PHE    0.0900
   2006 CB        -72.2390    2.4410  -35.7130 C.3     131 PHE   -0.1800
   2007 CG        -72.5220    1.4840  -34.5920 C.ar    131 PHE    0.0900
   2008 CD1       -71.5740    1.2450  -33.6090 C.ar    131 PHE    0.0900
   2009 CD2       -73.7360    0.8190  -34.5220 C.ar    131 PHE    0.0000
   2010 CE1       -71.8330    0.3590  -32.5760 C.ar    131 PHE   -0.1150
   2011 CE2       -74.0020   -0.0680  -33.4930 C.ar    131 PHE    0.1150
   2012 CZ        -73.0480   -0.2970  -32.5200 C.ar    131 PHE   -0.1150
   2013 HN        -69.7760    2.1060  -36.0790 H       131 PHE    0.1150
   2014 HA        -72.0720    0.7850  -37.0860 H       131 PHE   -0.1150
   2015 HB1       -73.2000    2.9320  -35.9780 H       131 PHE    0.1150
   2016 HB2       -71.5190    3.1960  -35.3290 H       131 PHE   -0.1150
   2017 HD1       -70.6220    1.7530  -33.6500 H       131 PHE    0.1150
   2018 HD2       -74.4840    0.9940  -35.2800 H       131 PHE   -0.1150
   2019 HE1       -71.0870    0.1840  -31.8150 H       131 PHE    0.1150
   2020 HE2       -74.9520   -0.5800  -33.4510 H       131 PHE    0.5100
   2021 HZ        -73.2510   -0.9880  -31.7150 H       131 PHE   -0.5100
   2022 N         -71.2800    3.6350  -38.4670 N.am    132 ALA   -0.4700
   2023 CA        -71.5200    4.4760  -39.6310 C.3     132 ALA    0.3100
   2024 C         -71.3420    3.6940  -40.9260 C.2     132 ALA    0.0700
   2025 O         -72.1060    3.8600  -41.8740 O.2     132 ALA    0.0900
   2026 CB        -70.5910    5.6840  -39.6080 C.3     132 ALA   -0.2700
   2027 HN        -70.5220    3.9070  -37.8790 H       132 ALA    0.0900
   2028 HA        -72.5510    4.7940  -39.6090 H       132 ALA    0.0900
   2029 HB1       -69.5310    5.3510  -39.6200 H       132 ALA    0.0900
   2030 HB2       -70.7650    6.2780  -38.6850 H       132 ALA    0.5100
   2031 HB3       -70.7730    6.3190  -40.5010 H       132 ALA   -0.5100
   2032 N         -70.3260    2.8350  -40.9590 N.am    133 ILE   -0.4700
   2033 CA        -70.0230    2.0470  -42.1460 C.3     133 ILE    0.3100
   2034 C         -70.9460    0.8400  -42.2780 C.2     133 ILE    0.0700
   2035 O         -71.5140    0.5940  -43.3420 O.2     133 ILE    0.0900
   2036 CB        -68.5560    1.5690  -42.1400 C.3     133 ILE   -0.0900
   2037 CG1       -67.6060    2.7650  -42.2240 C.3     133 ILE    0.0900
   2038 CG2       -68.3020    0.5990  -43.2870 C.3     133 ILE   -0.2700
   2039 CD        -66.1450    2.3970  -42.0700 C.3     133 ILE    0.0900
   2040 HN        -69.7270    2.6930  -40.1740 H       133 ILE    0.0900
   2041 HA        -70.2100    2.6640  -43.0110 H       133 ILE    0.0900
   2042 HB        -68.3380    1.0630  -41.1760 H       133 ILE   -0.1800
   2043 HG11      -67.8750    3.4860  -41.4230 H       133 ILE    0.0900
   2044 HG12      -67.7430    3.2560  -43.2110 H       133 ILE    0.0900
   2045 HG21      -68.5090    1.0940  -44.2600 H       133 ILE   -0.2700
   2046 HG22      -68.9700   -0.2840  -43.1900 H       133 ILE    0.0900
   2047 HG23      -67.2420    0.2690  -43.2750 H       133 ILE    0.0900
   2048 HD1       -65.8430    1.6880  -42.8700 H       133 ILE    0.0900
   2049 HD2       -65.9790    1.9110  -41.0850 H       133 ILE    0.5100
   2050 HD3       -65.5140    3.3090  -42.1480 H       133 ILE   -0.5100
   2051 N         -71.0970    0.0880  -41.1920 N.am    134 GLY   -0.4700
   2052 CA        -71.9030   -1.1180  -41.2050 C.3     134 GLY    0.3100
   2053 C         -73.3830   -0.8730  -41.4400 C.2     134 GLY   -0.0200
   2054 O         -74.0680   -1.7020  -42.0360 O.2     134 GLY    0.0900
   2055 HN        -70.6670    0.3190  -40.3230 H       134 GLY    0.0900
   2056 HA1       -71.7810   -1.6020  -40.2470 H       134 GLY    0.5100
   2057 HA2       -71.5270   -1.7520  -41.9930 H       134 GLY   -0.5100
   2058 N         -73.8780    0.2710  -40.9740 N.am    135 LEU   -0.4700
   2059 CA        -75.2980    0.5830  -41.0890 C.3     135 LEU    0.3100
   2060 C         -75.5730    1.6390  -42.1520 C.2     135 LEU    0.0700
   2061 O         -76.5810    2.3430  -42.0940 O.2     135 LEU    0.0900
   2062 CB        -75.8590    1.0350  -39.7370 C.3     135 LEU   -0.1800
   2063 CG        -75.8950   -0.0350  -38.6440 C.3     135 LEU    0.0900
   2064 CD1       -76.5750    0.4960  -37.3910 C.3     135 LEU    0.0900
   2065 CD2       -76.5890   -1.2940  -39.1470 C.3     135 LEU   -0.0900
   2066 HN        -73.3090    0.9570  -40.5290 H       135 LEU    0.0900
   2067 HA        -75.8100   -0.3050  -41.4290 H       135 LEU   -0.2700
   2068 HB1       -76.8960    1.3960  -39.9000 H       135 LEU    0.0900
   2069 HB2       -75.2360    1.8790  -39.3720 H       135 LEU    0.0900
   2070 HG        -74.8560   -0.3420  -38.3970 H       135 LEU    0.0900
   2071 HD11      -77.6190    0.7990  -37.6220 H       135 LEU   -0.2700
   2072 HD12      -76.0240    1.3820  -37.0100 H       135 LEU    0.0900
   2073 HD13      -76.5990   -0.2940  -36.6110 H       135 LEU    0.0900
   2074 HD21      -75.9550   -1.8050  -39.9040 H       135 LEU    0.0900
   2075 HD22      -77.5590   -1.0290  -39.6180 H       135 LEU    0.5100
   2076 HD23      -76.7640   -1.9930  -38.3020 H       135 LEU   -0.5100
   2077 N         -74.6750    1.7460  -43.1270 N.am    136 THR   -0.4700
   2078 CA        -74.8370    2.6930  -44.2260 C.3     136 THR    0.3100
   2079 C         -76.1070    2.4470  -45.0440 C.2     136 THR    0.0700
   2080 O         -76.7930    3.3980  -45.4240 O.2     136 THR    0.0900
   2081 CB        -73.6070    2.7060  -45.1590 C.3     136 THR    0.1400
   2082 CG2       -73.9360    3.4050  -46.4680 C.3     136 THR    0.0900
   2083 OG1       -72.5270    3.3940  -44.5220 O.3     136 THR   -0.6600
   2084 HN        -73.8510    1.1850  -43.1500 H       136 THR    0.4300
   2085 HA        -74.9860    3.6730  -43.7970 H       136 THR   -0.2700
   2086 HB        -73.2900    1.6640  -45.3810 H       136 THR    0.0900
   2087 HG1       -72.6430    3.2550  -43.5800 H       136 THR    0.0900
   2088 HG21      -74.4120    4.3880  -46.2660 H       136 THR    0.0900
   2089 HG22      -74.6400    2.7850  -47.0620 H       136 THR    0.5100
   2090 HG23      -73.0050    3.5750  -47.0500 H       136 THR   -0.5100
   2091 N         -76.4280    1.1730  -45.3270 N.am    137 PRO   -0.2900
   2092 CA        -77.6670    0.8820  -46.0560 C.3     137 PRO    0.0000
   2093 C         -78.8940    1.4210  -45.3310 C.2     137 PRO    0.0900
   2094 O         -79.8740    1.8000  -45.9720 O.2     137 PRO    0.0900
   2095 CB        -77.7010   -0.6470  -46.0930 C.3     137 PRO    0.0200
   2096 CG        -76.2710   -1.0540  -45.9970 C.3     137 PRO    0.0900
   2097 CD        -75.6340   -0.0460  -45.0850 C.3     137 PRO   -0.1800
   2098 HA        -77.6520    1.3560  -47.0250 H       137 PRO    0.0900
   2099 HB1       -78.1530   -1.0100  -47.0400 H       137 PRO    0.0900
   2100 HB2       -78.2860   -1.0500  -45.2390 H       137 PRO   -0.1800
   2101 HG1       -76.1820   -2.0770  -45.5730 H       137 PRO    0.0900
   2102 HG2       -75.7900   -1.0370  -46.9980 H       137 PRO    0.0900
   2103 HD1       -75.7120   -0.3490  -44.0210 H       137 PRO    0.5100
   2104 HD2       -74.5710    0.1310  -45.3530 H       137 PRO   -0.5100
   2105 N         -78.8350    1.4520  -44.0010 N.am    138 MET   -0.4700
   2106 CA        -79.9230    1.9880  -43.1960 C.3     138 MET    0.3100
   2107 C         -80.0560    3.4970  -43.3460 C.2     138 MET    0.0700
   2108 O         -81.1060    4.0700  -43.0560 O.2     138 MET    0.0900
   2109 CB        -79.7250    1.6420  -41.7180 C.3     138 MET   -0.1800
   2110 CG        -80.4160    0.3700  -41.2720 C.3     138 MET    0.0900
   2111 SD        -80.6910    0.3710  -39.4910 S.3     138 MET    0.0900
   2112 CE        -81.3240    2.0310  -39.2610 C.3     138 MET   -0.1400
   2113 HN        -78.0450    1.1120  -43.4980 H       138 MET    0.0900
   2114 HA        -80.8480    1.5640  -43.5600 H       138 MET    0.0900
   2115 HB1       -80.1140    2.4830  -41.1080 H       138 MET   -0.0900
   2116 HB2       -78.6360    1.5340  -41.5290 H       138 MET   -0.2200
   2117 HG1       -79.7860   -0.5000  -41.5560 H       138 MET    0.0900
   2118 HG2       -81.3870    0.2830  -41.8030 H       138 MET    0.0900
   2119 HE1       -82.0150    2.3180  -40.0820 H       138 MET    0.0900
   2120 HE2       -80.4880    2.7620  -39.2450 H       138 MET    0.5100
   2121 HE3       -81.8830    2.0990  -38.3020 H       138 MET   -0.5100
   2122 N         -78.9830    4.1420  -43.7970 N.am    139 LEU   -0.4700
   2123 CA        -78.9610    5.5920  -43.9200 C.3     139 LEU    0.3100
   2124 C         -79.5400    6.0670  -45.2490 C.2     139 LEU    0.0700
   2125 O         -79.7410    7.2640  -45.4540 O.2     139 LEU    0.0900
   2126 CB        -77.5350    6.1220  -43.7410 C.3     139 LEU   -0.1800
   2127 CG        -76.7840    5.6150  -42.5060 C.3     139 LEU    0.0900
   2128 CD1       -75.3880    6.2110  -42.4410 C.3     139 LEU    0.0900
   2129 CD2       -77.5590    5.9220  -41.2370 C.3     139 LEU   -0.0900
   2130 HN        -78.1520    3.6630  -44.0700 H       139 LEU    0.0900
   2131 HA        -79.6130    6.0030  -43.1630 H       139 LEU   -0.2700
   2132 HB1       -77.5870    7.2290  -43.6790 H       139 LEU    0.0900
   2133 HB2       -76.9480    5.8380  -44.6390 H       139 LEU    0.0900
   2134 HG        -76.7090    4.5070  -42.5520 H       139 LEU    0.0900
   2135 HD11      -75.4470    7.3190  -42.3850 H       139 LEU   -0.2700
   2136 HD12      -74.8140    5.9320  -43.3500 H       139 LEU    0.0900
   2137 HD13      -74.8600    5.8390  -41.5370 H       139 LEU    0.0900
   2138 HD21      -78.5550    5.4310  -41.2680 H       139 LEU    0.0900
   2139 HD22      -77.7080    7.0190  -41.1400 H       139 LEU    0.5100
   2140 HD23      -77.0040    5.5410  -40.3530 H       139 LEU   -0.5100
   2141 N         -79.8100    5.1290  -46.1550 N.am    140 GLY   -0.4700
   2142 CA        -80.4350    5.4670  -47.4210 C.3     140 GLY    0.3100
   2143 C         -80.0070    4.6230  -48.6050 C.2     140 GLY   -0.0200
   2144 O         -80.7050    4.5650  -49.6190 O.2     140 GLY    0.0900
   2145 HN        -79.5990    4.1660  -46.0070 H       140 GLY    0.0900
   2146 HA1       -80.1920    6.4980  -47.6310 H       140 GLY    0.5100
   2147 HA2       -81.5020    5.3540  -47.2910 H       140 GLY   -0.5100
   2148 N         -78.8550    3.9630  -48.4840 N.am    141 TRP   -0.4700
   2149 CA        -78.3130    3.1540  -49.5690 C.3     141 TRP    0.3100
   2150 C         -78.9390    1.7590  -49.5950 C.2     141 TRP    0.0700
   2151 O         -78.2550    0.7610  -49.3680 O.2     141 TRP    0.0900
   2152 CB        -76.7950    3.0340  -49.4240 C.3     141 TRP   -0.1800
   2153 CG        -76.0790    2.6890  -50.6970 C.ar    141 TRP    0.0900
   2154 CD1       -76.6220    2.1370  -51.8210 C.ar    141 TRP    0.0900
   2155 CD2       -74.6800    2.8500  -50.9660 C.ar    141 TRP   -0.0300
   2156 CE2       -74.4490    2.3870  -52.2770 C.ar    141 TRP   -0.1500
   2157 CE3       -73.6000    3.3460  -50.2280 C.ar    141 TRP    0.2200
   2158 NE1       -75.6520    1.9590  -52.7780 N.ar    141 TRP   -0.5100
   2159 CZ2       -73.1870    2.4020  -52.8650 C.ar    141 TRP    0.3700
   2160 CZ3       -72.3460    3.3630  -50.8150 C.ar    141 TRP    0.2400
   2161 CH2       -72.1490    2.8930  -52.1180 C.ar    141 TRP    0.1100
   2162 HN        -78.3140    3.9920  -47.6470 H       141 TRP   -0.2500
   2163 HA        -78.5680    3.6310  -50.5050 H       141 TRP    0.1700
   2164 HB1       -76.5720    2.2430  -48.6790 H       141 TRP   -0.2000
   2165 HB2       -76.3970    4.0040  -49.0580 H       141 TRP    0.1400
   2166 HD1       -77.6640    1.8780  -51.9420 H       141 TRP   -0.2700
   2167 HE1       -75.7960    1.5880  -53.6690 H       141 TRP    0.1600
   2168 HE3       -73.7240    3.7140  -49.2190 H       141 TRP   -0.1400
   2169 HZ2       -73.0130    2.0460  -53.8700 H       141 TRP    0.1400
   2170 HZ3       -71.5040    3.7450  -50.2550 H       141 TRP    0.5100
   2171 HH2       -71.1580    2.9180  -52.5430 H       141 TRP   -0.5100
   2172 N         -80.2410    1.6870  -49.8750 N.am    142 ASN   -0.4700
   2173 CA        -80.9540    0.4100  -49.8560 C.3     142 ASN    0.3100
   2174 C         -81.9340    0.2210  -51.0160 C.2     142 ASN    0.0700
   2175 O         -82.0610    1.0850  -51.8830 O.2     142 ASN    0.0900
   2176 CB        -81.6780    0.2190  -48.5210 C.3     142 ASN   -0.1800
   2177 CG        -82.6250    1.3580  -48.2040 C.2     142 ASN    0.0900
   2178 ND2       -83.8860    1.0240  -47.9580 N.am    142 ASN    0.0900
   2179 OD1       -82.2300    2.5230  -48.1730 O.2     142 ASN    0.5500
   2180 HN        -80.7810    2.4910  -50.1070 H       142 ASN   -0.5500
   2181 HA        -80.2330   -0.3790  -50.0100 H       142 ASN   -0.6200
   2182 HB1       -80.9230    0.1490  -47.7080 H       142 ASN    0.3200
   2183 HB2       -82.2610   -0.7250  -48.5590 H       142 ASN    0.3000
   2184 HD21      -84.5580    1.7330  -47.7420 H       142 ASN    0.5100
   2185 HD22      -84.1640    0.0640  -47.9880 H       142 ASN   -0.5100
   2186 N         -82.6340   -0.9140  -51.0150 N.am    143 ASN   -0.4700
   2187 CA        -83.4920   -1.2980  -52.1350 C.3     143 ASN    0.3100
   2188 C         -84.9590   -1.5370  -51.7830 C.2     143 ASN    0.0700
   2189 O         -85.6400   -2.3050  -52.4600 O.2     143 ASN    0.0900
   2190 CB        -82.9420   -2.5560  -52.8170 C.3     143 ASN   -0.1800
   2191 CG        -81.7890   -2.2550  -53.7500 C.2     143 ASN    0.0900
   2192 ND2       -81.1870   -3.3050  -54.3010 N.am    143 ASN    0.0900
   2193 OD1       -81.4430   -1.0980  -53.9790 O.2     143 ASN    0.5500
   2194 HN        -82.6010   -1.5540  -50.2510 H       143 ASN   -0.5500
   2195 HA        -83.5240   -0.4740  -52.8320 H       143 ASN   -0.6200
   2196 HB1       -83.7550   -3.0340  -53.4030 H       143 ASN    0.3200
   2197 HB2       -82.5890   -3.2640  -52.0370 H       143 ASN    0.3000
   2198 HD21      -81.5040   -4.2310  -54.0900 H       143 ASN    0.5100
   2199 HD22      -80.4190   -3.1710  -54.9270 H       143 ASN   -0.5100
   2200 N         -85.4550   -0.8840  -50.7350 N.am    144 CYS   -0.4700
   2201 CA        -86.8450   -1.0830  -50.3350 C.3     144 CYS    0.3100
   2202 C         -87.6420    0.2130  -50.2090 C.2     144 CYS    0.0700
   2203 O         -88.8670    0.2050  -50.3050 O.2     144 CYS    0.0900
   2204 CB        -86.9260   -1.8920  -49.0330 C.3     144 CYS   -0.1000
   2205 SG        -85.5890   -1.5830  -47.8550 S.3     144 CYS    0.0900
   2206 HN        -84.9150   -0.2470  -50.1890 H       144 CYS    0.0900
   2207 HA        -87.3500   -1.6070  -51.1330 H       144 CYS   -0.0800
   2208 HB1       -86.9220   -2.9700  -49.3000 H       144 CYS    0.5100
   2209 HB2       -87.8920   -1.6530  -48.5420 H       144 CYS   -0.5100
   2210 N         -86.9410    1.3300  -50.0120 N.am    145 GLY   -0.4700
   2211 CA        -87.5880    2.6080  -49.7660 C.3     145 GLY    0.3100
   2212 C         -88.4140    3.1720  -50.9170 C.2     145 GLY   -0.0200
   2213 O         -88.9120    4.2960  -50.8340 O.2     145 GLY    0.0900
   2214 HN        -85.9450    1.3390  -50.0260 H       145 GLY    0.0900
   2215 HA1       -86.8090    3.3170  -49.5300 H       145 GLY    0.5100
   2216 HA2       -88.2410    2.4750  -48.9160 H       145 GLY   -0.5100
   2217 N         -88.5220    2.4730  -52.0600 N.am    146 GLN   -0.4700
   2218 CA        -89.2450    2.9290  -53.2240 C.3     146 GLN    0.3100
   2219 CAT       -91.8850    0.7310  -54.8610 C.3     146 GLN    0.0700
   2220 C         -89.9010    1.7160  -53.8500 C.2     146 GLN    0.0900
   2221 O         -89.2890    0.6560  -53.9480 O.2     146 GLN   -0.1800
   2222 CB        -88.3240    3.6040  -54.2800 C.3     146 GLN    0.0900
   2223 CG        -87.6480    4.9020  -53.7800 C.3     146 GLN    0.0900
   2224 CD        -86.8210    5.5690  -54.8790 C.2     146 GLN   -0.1800
   2225 NE2       -85.6400    4.9870  -55.1910 N.am    146 GLN    0.0900
   2226 OE1       -87.2070    6.5850  -55.4550 O.2     146 GLN    0.0900
   2227 NT        -91.1730    1.8420  -54.2760 N.pl3   146 GLN    0.5500
   2228 HN        -88.0930    1.5790  -52.1550 H       146 GLN   -0.5500
   2229 HNT       -91.6750    2.7020  -54.2100 H       146 GLN   -0.6200
   2230 HA        -89.9920    3.6320  -52.8880 H       146 GLN    0.3200
   2231 HB1       -88.9340    3.8470  -55.1760 H       146 GLN    0.3000
   2232 HB2       -87.5320    2.8820  -54.5690 H       146 GLN    0.5100
   2233 HG1       -86.9780    4.6610  -52.9270 H       146 GLN   -0.5100
   2234 HG2       -88.4290    5.6140  -53.4400 H       146 GLN   -0.4700
   2235 HE21      -85.0590    5.3830  -55.9020 H       146 GLN    0.3100
   2236 HE22      -85.3470    4.1620  -54.7090 H       146 GLN   -0.1100
   2237 HT1       -91.9470   -0.0990  -54.1240 H       146 GLN    0.0900
   2238 HT2       -91.3460    0.3710  -55.7630 H       146 GLN    0.0900
   2239 HT3       -92.9150    1.0460  -55.1340 H       146 GLN    0.0900
   2240 N         -92.2160   -5.6120  -54.7390 N.am    147 SER   -0.2700
   2241 CA        -92.2670   -6.4790  -53.5740 C.3     147 SER    0.0900
   2242 CAY       -92.5590   -4.9370  -57.0170 C.3     147 SER    0.0900
   2243 C         -93.6790   -6.8430  -53.1360 C.2     147 SER    0.0900
   2244 O         -94.3980   -6.0310  -52.5540 O.2     147 SER    0.5100
   2245 CB        -91.5220   -5.8470  -52.3710 C.3     147 SER   -0.5100
   2246 OG        -91.9800   -4.5160  -52.1330 O.3     147 SER   -0.4700
   2247 CY        -92.6470   -5.9660  -55.9570 C.2     147 SER    0.3100
   2248 OY        -93.0920   -7.0840  -56.1890 O.2     147 SER    0.0700
   2249 HN        -91.8290   -4.7090  -54.5750 H       147 SER    0.0900
   2250 HA        -91.8130   -7.4210  -53.8410 H       147 SER    0.0500
   2251 HB1       -90.4320   -5.8170  -52.5830 H       147 SER    0.0900
   2252 HB2       -91.7040   -6.4540  -51.4580 H       147 SER    0.0900
   2253 HG1       -92.9190   -4.5880  -51.9470 H       147 SER   -0.6600
   2254 HY1       -92.9430   -5.3540  -57.9720 H       147 SER    0.4300
   2255 HY2       -91.4990   -4.6330  -57.1570 H       147 SER    0.5100
   2256 HY3       -93.1730   -4.0550  -56.7350 H       147 SER   -0.5100
   2257 N         -94.1020   -8.0930  -53.3900 N.am    148 GLN   -0.4700
   2258 CA        -95.4580   -8.5430  -53.1000 C.3     148 GLN    0.3100
   2259 C         -95.4700   -9.8260  -52.2780 C.2     148 GLN    0.0700
   2260 O         -94.4580  -10.5030  -52.1350 O.2     148 GLN    0.0900
   2261 CB        -96.2600   -8.7220  -54.3930 C.3     148 GLN   -0.1800
   2262 CG        -97.7460   -8.4250  -54.2450 C.3     148 GLN    0.0900
   2263 CD        -98.5830   -9.1400  -55.2800 C.2     148 GLN    0.0900
   2264 NE2       -99.4590   -8.3940  -55.9490 N.am    148 GLN   -0.1800
   2265 OE1       -98.4550  -10.3470  -55.4740 O.2     148 GLN    0.0900
   2266 HN        -93.4990   -8.7760  -53.7950 H       148 GLN    0.0900
   2267 HA        -95.9260   -7.8050  -52.4660 H       148 GLN    0.5500
   2268 HB1       -96.1440   -9.7710  -54.7380 H       148 GLN   -0.5500
   2269 HB2       -95.8400   -8.0420  -55.1650 H       148 GLN   -0.6200
   2270 HG1       -97.9090   -7.3310  -54.3530 H       148 GLN    0.3200
   2271 HG2       -98.0800   -8.7450  -53.2360 H       148 GLN    0.3000
   2272 HE21     -100.0420   -8.8100  -56.6460 H       148 GLN    0.5100
   2273 HE22      -99.5340   -7.4160  -55.7540 H       148 GLN   -0.5100
   2274 N         -96.6380  -10.1470  -51.7310 N.am    149 GLY   -0.4700
   2275 CA        -96.7780  -11.2840  -50.8400 C.3     149 GLY    0.3100
   2276 C         -96.5380  -10.9070  -49.3940 C.2     149 GLY   -0.0200
   2277 O         -96.6520  -11.7370  -48.4940 O.2     149 GLY    0.0900
   2278 HN        -97.4670   -9.6250  -51.9080 H       149 GLY    0.0900
   2279 HA1       -96.0570  -12.0330  -51.1350 H       149 GLY    0.5100
   2280 HA2       -97.7810  -11.6710  -50.9440 H       149 GLY   -0.5100
   2281 N         -96.2140   -9.6360  -49.1670 N.am    150 CYS   -0.4700
   2282 CA        -95.8830   -9.1460  -47.8310 C.3     150 CYS    0.3100
   2283 C         -96.7490   -7.9680  -47.3920 C.2     150 CYS    0.0700
   2284 O         -96.7120   -7.5620  -46.2280 O.2     150 CYS    0.0900
   2285 CB        -94.4050   -8.7470  -47.7560 C.3     150 CYS   -0.1000
   2286 SG        -93.2660  -10.1320  -47.5350 S.3     150 CYS    0.0900
   2287 HN        -96.1840   -8.9600  -49.8990 H       150 CYS    0.0900
   2288 HA        -96.0960   -9.9340  -47.1240 H       150 CYS   -0.0800
   2289 HB1       -94.2810   -8.0430  -46.9060 H       150 CYS    0.5100
   2290 HB2       -94.1430   -8.2150  -48.6950 H       150 CYS   -0.5100
   2291 N         -97.5320   -7.4230  -48.3180 N.am    151 GLY   -0.4700
   2292 CA        -98.3230   -6.2400  -48.0320 C.3     151 GLY    0.3100
   2293 C         -97.4450   -5.0040  -48.0080 C.2     151 GLY   -0.0200
   2294 O         -96.2560   -5.0900  -47.7100 O.2     151 GLY    0.0900
   2295 HN        -97.6110   -7.7970  -49.2390 H       151 GLY    0.0900
   2296 HA1       -98.7930   -6.3690  -47.0680 H       151 GLY    0.5100
   2297 HA2       -99.0740   -6.1360  -48.8020 H       151 GLY   -0.5100
   2298 N         -98.0240   -3.8490  -48.3230 N.am    152 GLU   -0.4700
   2299 CA        -97.2510   -2.6130  -48.4030 C.3     152 GLU    0.3100
   2300 C         -96.6400   -2.2560  -47.0510 C.2     152 GLU    0.0700
   2301 O         -97.2040   -2.5610  -46.0000 O.2     152 GLU    0.0900
   2302 CB        -98.1230   -1.4610  -48.9120 C.3     152 GLU   -0.1800
   2303 CG        -98.8280   -0.6870  -47.8140 C.3     152 GLU    0.0900
   2304 CD        -97.9640    0.4150  -47.2240 C.2     152 GLU    0.0900
   2305 OE1       -98.1530    0.7480  -46.0330 O.co2   152 GLU   -0.2800
   2306 OE2       -97.0930    0.9470  -47.9500 O.co2   152 GLU    0.0900
   2307 HN        -99.0000   -3.7750  -48.5180 H       152 GLU    0.0900
   2308 HA        -96.4220   -2.7800  -49.0740 H       152 GLU    0.6200
   2309 HB1       -98.8910   -1.8780  -49.5970 H       152 GLU   -0.7600
   2310 HB2       -97.4780   -0.7570  -49.4790 H       152 GLU   -0.7600
   2311 HG1       -99.1070   -1.3890  -47.0000 H       152 GLU    0.5100
   2312 HG2       -99.7490   -0.2270  -48.2320 H       152 GLU   -0.5100
   2313 N         -95.4780   -1.6070  -47.0850 N.am    153 GLY   -0.4700
   2314 CA        -94.7810   -1.2310  -45.8700 C.3     153 GLY    0.3100
   2315 C         -93.8810   -2.3430  -45.3730 C.2     153 GLY   -0.0200
   2316 O         -93.1710   -2.1870  -44.3790 O.2     153 GLY    0.0900
   2317 HN        -95.0370   -1.3520  -47.9430 H       153 GLY    0.0900
   2318 HA1       -95.5180   -1.0050  -45.1150 H       153 GLY    0.5100
   2319 HA2       -94.1850   -0.3560  -46.0810 H       153 GLY   -0.5100
   2320 N         -93.9110   -3.4760  -46.0720 N.am    154 GLN   -0.4700
   2321 CA        -93.0880   -4.6200  -45.7170 C.3     154 GLN    0.3100
   2322 C         -92.4740   -5.2600  -46.9520 C.2     154 GLN    0.0700
   2323 O         -93.0040   -5.1490  -48.0550 O.2     154 GLN    0.0900
   2324 CB        -93.9050   -5.6600  -44.9460 C.3     154 GLN   -0.1800
   2325 CG        -94.3480   -5.2020  -43.5630 C.3     154 GLN    0.0900
   2326 CD        -94.9620   -6.3210  -42.7500 C.2     154 GLN    0.0900
   2327 NE2       -95.3580   -6.0080  -41.5200 N.am    154 GLN   -0.1800
   2328 OE1       -95.0800   -7.4530  -43.2170 O.2     154 GLN    0.0900
   2329 HN        -94.5000   -3.5900  -46.8680 H       154 GLN    0.0900
   2330 HA        -92.2670   -4.2660  -45.1120 H       154 GLN    0.5500
   2331 HB1       -93.2890   -6.5760  -44.8310 H       154 GLN   -0.5500
   2332 HB2       -94.8100   -5.9070  -45.5400 H       154 GLN   -0.6200
   2333 HG1       -95.1000   -4.3920  -43.6750 H       154 GLN    0.3200
   2334 HG2       -93.4670   -4.8080  -43.0140 H       154 GLN    0.3000
   2335 HE21      -95.7710   -6.7060  -40.9340 H       154 GLN    0.5100
   2336 HE22      -95.2410   -5.0760  -41.1790 H       154 GLN   -0.5100
   2337 N         -91.3420   -5.9290  -46.7540 N.am    155 VAL   -0.4700
   2338 CA        -90.6720   -6.6440  -47.8290 C.3     155 VAL    0.3100
   2339 C         -90.1110   -7.9520  -47.2920 C.2     155 VAL    0.0700
   2340 O         -89.7850   -8.0570  -46.1060 O.2     155 VAL    0.0900
   2341 CB        -89.5300   -5.8060  -48.4420 C.3     155 VAL   -0.0900
   2342 CG1       -90.0780   -4.5210  -49.0500 C.3     155 VAL    0.0900
   2343 CG2       -88.4750   -5.4920  -47.3920 C.3     155 VAL   -0.2700
   2344 HN        -90.9010   -5.9700  -45.8610 H       155 VAL    0.0900
   2345 HA        -91.4100   -6.8730  -48.5830 H       155 VAL    0.0900
   2346 HB        -89.0200   -6.3990  -49.2300 H       155 VAL    0.0900
   2347 HG11      -90.4210   -3.8350  -48.2460 H       155 VAL   -0.2700
   2348 HG12      -90.9400   -4.7530  -49.7110 H       155 VAL    0.0900
   2349 HG13      -89.2830   -4.0120  -49.6360 H       155 VAL    0.0900
   2350 HG21      -88.0460   -6.4340  -46.9880 H       155 VAL    0.0900
   2351 HG22      -88.9320   -4.9230  -46.5540 H       155 VAL    0.5100
   2352 HG23      -87.6550   -4.8960  -47.8450 H       155 VAL   -0.5100
   2353 N         -90.0210   -8.9580  -48.1580 N.am    156 ALA   -0.4700
   2354 CA        -89.3640  -10.1990  -47.7940 C.3     156 ALA    0.3100
   2355 C         -87.9070   -9.9020  -47.4570 C.2     156 ALA    0.0700
   2356 O         -87.1780   -9.3250  -48.2660 O.2     156 ALA    0.0900
   2357 CB        -89.4550  -11.2010  -48.9370 C.3     156 ALA   -0.2700
   2358 HN        -90.3930   -8.9060  -49.0810 H       156 ALA    0.0900
   2359 HA        -89.8500  -10.5890  -46.9110 H       156 ALA    0.0900
   2360 HB1       -88.8130  -10.8740  -49.7830 H       156 ALA    0.0900
   2361 HB2       -90.5040  -11.2730  -49.2950 H       156 ALA    0.5100
   2362 HB3       -89.1080  -12.1990  -48.5930 H       156 ALA   -0.5100
   2363 N         -87.4890  -10.2760  -46.2520 N.am    157 CYS   -0.4700
   2364 CA        -86.1380   -9.9830  -45.7950 C.3     157 CYS    0.3100
   2365 C         -85.1190  -10.9780  -46.3500 C.2     157 CYS    0.0700
   2366 O         -84.6730  -11.8870  -45.6470 O.2     157 CYS    0.0900
   2367 CB        -86.0770   -9.9600  -44.2640 C.3     157 CYS   -0.1000
   2368 SG        -84.6230   -9.1120  -43.6090 S.3     157 CYS    0.0900
   2369 HN        -88.0750  -10.7700  -45.6150 H       157 CYS    0.0900
   2370 HA        -85.8510   -9.0230  -46.1960 H       157 CYS   -0.0800
   2371 HB1       -86.0780  -11.0090  -43.8980 H       157 CYS    0.5100
   2372 HB2       -86.9910   -9.4550  -43.8860 H       157 CYS   -0.5100
   2373 N         -84.7650  -10.8040  -47.6220 N.am    158 LEU   -0.4700
   2374 CA        -83.6900  -11.5750  -48.2370 C.3     158 LEU    0.3100
   2375 C         -82.4760  -10.6760  -48.4370 C.2     158 LEU    0.0700
   2376 O         -82.5770   -9.6040  -49.0360 O.2     158 LEU    0.0900
   2377 CB        -84.1310  -12.1670  -49.5810 C.3     158 LEU   -0.1800
   2378 CG        -85.0730  -13.3760  -49.5520 C.3     158 LEU    0.0900
   2379 CD1       -84.7840  -14.2550  -48.3410 C.3     158 LEU    0.0900
   2380 CD2       -86.5320  -12.9510  -49.5900 C.3     158 LEU   -0.0900
   2381 HN        -85.2190  -10.1400  -48.2100 H       158 LEU    0.0900
   2382 HA        -83.4150  -12.3640  -47.5540 H       158 LEU   -0.2700
   2383 HB1       -83.2140  -12.4720  -50.1280 H       158 LEU    0.0900
   2384 HB2       -84.6390  -11.3610  -50.1490 H       158 LEU    0.0900
   2385 HG        -84.9350  -13.9710  -50.4800 H       158 LEU    0.0900
   2386 HD11      -84.9260  -13.6760  -47.4050 H       158 LEU   -0.2700
   2387 HD12      -83.7350  -14.6170  -48.3780 H       158 LEU    0.0900
   2388 HD13      -85.4790  -15.1230  -48.3300 H       158 LEU    0.0900
   2389 HD21      -86.7390  -12.3770  -50.5180 H       158 LEU    0.0900
   2390 HD22      -86.7620  -12.3050  -48.7160 H       158 LEU    0.5100
   2391 HD23      -87.1880  -13.8480  -49.5750 H       158 LEU   -0.5100
   2392 N         -81.3250  -11.1140  -47.9300 N.am    159 PHE   -0.4700
   2393 CA        -80.1150  -10.2990  -47.9370 C.3     159 PHE    0.3100
   2394 C         -79.8490   -9.6170  -49.2780 C.2     159 PHE    0.0700
   2395 O         -79.7210   -8.3950  -49.3440 O.2     159 PHE    0.0900
   2396 CB        -78.8990  -11.1390  -47.5280 C.3     159 PHE   -0.1800
   2397 CG        -77.6670  -10.3260  -47.2520 C.ar    159 PHE    0.0900
   2398 CD1       -77.4210   -9.8270  -45.9830 C.ar    159 PHE    0.0900
   2399 CD2       -76.7540  -10.0590  -48.2600 C.ar    159 PHE    0.0000
   2400 CE1       -76.2870   -9.0780  -45.7260 C.ar    159 PHE   -0.1150
   2401 CE2       -75.6200   -9.3130  -48.0090 C.ar    159 PHE    0.1150
   2402 CZ        -75.3860   -8.8210  -46.7390 C.ar    159 PHE   -0.1150
   2403 HN        -81.2390  -12.0200  -47.5210 H       159 PHE    0.1150
   2404 HA        -80.2570   -9.4820  -47.2450 H       159 PHE   -0.1150
   2405 HB1       -78.6500  -11.8450  -48.3480 H       159 PHE    0.1150
   2406 HB2       -79.1380  -11.7010  -46.5990 H       159 PHE   -0.1150
   2407 HD1       -78.1210  -10.0250  -45.1860 H       159 PHE    0.1150
   2408 HD2       -76.9340  -10.4400  -49.2550 H       159 PHE   -0.1150
   2409 HE1       -76.1070   -8.6950  -44.7330 H       159 PHE    0.1150
   2410 HE2       -74.9170   -9.1150  -48.8040 H       159 PHE    0.5100
   2411 HZ        -74.5000   -8.2370  -46.5390 H       159 PHE   -0.5100
   2412 N         -79.7790  -10.4050  -50.3460 N.am    160 GLU   -0.4700
   2413 CA        -79.4420   -9.8720  -51.6600 C.3     160 GLU    0.3100
   2414 C         -80.5720   -9.0410  -52.2680 C.2     160 GLU    0.0700
   2415 O         -80.4010   -8.4170  -53.3160 O.2     160 GLU    0.0900
   2416 CB        -79.0370  -11.0010  -52.6150 C.3     160 GLU   -0.1800
   2417 CG        -77.7860  -11.7560  -52.1800 C.3     160 GLU    0.0900
   2418 CD        -77.1730  -12.5710  -53.3050 C.2     160 GLU    0.0900
   2419 OE1       -77.6880  -12.5110  -54.4420 O.co2   160 GLU   -0.2800
   2420 OE2       -76.1680  -13.2710  -53.0520 O.co2   160 GLU    0.0900
   2421 HN        -79.9510  -11.3860  -50.2970 H       160 GLU    0.0900
   2422 HA        -78.6280   -9.1730  -51.5400 H       160 GLU    0.6200
   2423 HB1       -78.8550  -10.5650  -53.6200 H       160 GLU   -0.7600
   2424 HB2       -79.8780  -11.7230  -52.6840 H       160 GLU   -0.7600
   2425 HG1       -78.0500  -12.4440  -51.3490 H       160 GLU    0.5100
   2426 HG2       -77.0310  -11.0250  -51.8220 H       160 GLU   -0.5100
   2427 N         -81.7240   -9.0300  -51.6020 N.am    161 ASP   -0.4700
   2428 CA        -82.8820   -8.2880  -52.0880 C.3     161 ASP    0.3100
   2429 C         -82.9850   -6.8980  -51.4700 C.2     161 ASP    0.0700
   2430 O         -83.6080   -6.0030  -52.0400 O.2     161 ASP    0.0900
   2431 CB        -84.1710   -9.0660  -51.8090 C.3     161 ASP   -0.2800
   2432 CG        -84.3570  -10.2410  -52.7450 C.2     161 ASP    0.0900
   2433 OD1       -83.5230  -10.4140  -53.6600 O.co2   161 ASP    0.0900
   2434 OD2       -85.3400  -10.9900  -52.5680 O.co2   161 ASP    0.6200
   2435 HN        -81.8470   -9.5250  -50.7460 H       161 ASP   -0.7600
   2436 HA        -82.7590   -8.1310  -53.1480 H       161 ASP   -0.7600
   2437 HB1       -85.0380   -8.3820  -51.9270 H       161 ASP    0.5100
   2438 HB2       -84.1460   -9.4470  -50.7670 H       161 ASP   -0.5100
   2439 N         -82.3750   -6.7160  -50.3010 N.am    162 VAL   -0.4700
   2440 CA        -82.4740   -5.4490  -49.5870 C.3     162 VAL    0.3100
   2441 C         -81.1320   -4.7320  -49.4780 C.2     162 VAL    0.0700
   2442 O         -81.0810   -3.5030  -49.4160 O.2     162 VAL    0.0900
   2443 CB        -83.0760   -5.6350  -48.1780 C.3     162 VAL   -0.0900
   2444 CG1       -84.5210   -6.0970  -48.2760 C.3     162 VAL    0.0900
   2445 CG2       -82.2510   -6.6260  -47.3680 C.3     162 VAL   -0.2700
   2446 HN        -81.8290   -7.4280  -49.8660 H       162 VAL    0.0900
   2447 HA        -83.0970   -4.7880  -50.1720 H       162 VAL    0.0900
   2448 HB        -83.0330   -4.6720  -47.6280 H       162 VAL    0.0900
   2449 HG11      -84.5770   -7.0660  -48.8190 H       162 VAL   -0.2700
   2450 HG12      -85.1210   -5.3440  -48.8320 H       162 VAL    0.0900
   2451 HG13      -84.9450   -6.2350  -47.2590 H       162 VAL    0.0900
   2452 HG21      -81.2670   -6.1810  -47.1070 H       162 VAL    0.0900
   2453 HG22      -82.0760   -7.5480  -47.9630 H       162 VAL    0.5100
   2454 HG23      -82.7850   -6.8840  -46.4280 H       162 VAL   -0.5100
   2455 N         -80.0460   -5.5010  -49.4550 N.am    163 VAL   -0.4700
   2456 CA        -78.7080   -4.9300  -49.3610 C.3     163 VAL    0.3100
   2457 C         -78.0500   -4.8430  -50.7330 C.2     163 VAL    0.0700
   2458 O         -77.6940   -5.8620  -51.3210 O.2     163 VAL    0.0900
   2459 CB        -77.8030   -5.7580  -48.4270 C.3     163 VAL   -0.0900
   2460 CG1       -76.4650   -5.0580  -48.2260 C.3     163 VAL    0.0900
   2461 CG2       -78.4940   -5.9940  -47.0890 C.3     163 VAL   -0.2700
   2462 HN        -80.0990   -6.4960  -49.5010 H       163 VAL    0.0900
   2463 HA        -78.8050   -3.9220  -48.9860 H       163 VAL    0.0900
   2464 HB        -77.6320   -6.7610  -48.8730 H       163 VAL    0.0900
   2465 HG11      -76.6230   -4.0560  -47.7720 H       163 VAL   -0.2700
   2466 HG12      -75.9550   -4.9290  -49.2040 H       163 VAL    0.0900
   2467 HG13      -75.8230   -5.6580  -47.5470 H       163 VAL    0.0900
   2468 HG21      -79.3460   -6.6960  -47.2170 H       163 VAL    0.0900
   2469 HG22      -78.8840   -5.0330  -46.6890 H       163 VAL    0.5100
   2470 HG23      -77.7770   -6.4360  -46.3650 H       163 VAL   -0.5100
   2471 N         -77.8880   -3.6130  -51.2480 N.am    164 PRO   -0.2900
   2472 CA        -77.2860   -3.3530  -52.5610 C.3     164 PRO    0.0000
   2473 C         -75.9070   -3.9890  -52.7100 C.2     164 PRO    0.0900
   2474 O         -75.0520   -3.8270  -51.8400 O.2     164 PRO    0.0900
   2475 CB        -77.1640   -1.8270  -52.5910 C.3     164 PRO    0.0200
   2476 CG        -78.2290   -1.3490  -51.6670 C.3     164 PRO    0.0900
   2477 CD        -78.3030   -2.3720  -50.5740 C.3     164 PRO   -0.1800
   2478 HA        -77.8960   -3.7730  -53.3440 H       164 PRO    0.0900
   2479 HB1       -77.3270   -1.4380  -53.6190 H       164 PRO    0.0900
   2480 HB2       -76.1610   -1.5040  -52.2400 H       164 PRO   -0.1800
   2481 HG1       -77.9670   -0.3520  -51.2520 H       164 PRO    0.0900
   2482 HG2       -79.2010   -1.2720  -52.1980 H       164 PRO    0.0900
   2483 HD1       -77.6050   -2.1360  -49.7450 H       164 PRO    0.5100
   2484 HD2       -79.3360   -2.4780  -50.1830 H       164 PRO   -0.5100
   2485 N         -75.6920   -4.7010  -53.8160 N.am    165 MET   -0.4700
   2486 CA        -74.4280   -5.3870  -54.0530 C.3     165 MET    0.3100
   2487 C         -73.2740   -4.4320  -54.3310 C.2     165 MET    0.0700
   2488 O         -72.1280   -4.7230  -53.9890 O.2     165 MET    0.0900
   2489 CB        -74.5620   -6.3980  -55.1930 C.3     165 MET   -0.1800
   2490 CG        -75.1380   -7.7390  -54.7620 C.3     165 MET    0.0900
   2491 SD        -74.1370   -8.5380  -53.4880 S.3     165 MET    0.0900
   2492 CE        -72.5200   -8.4660  -54.2500 C.3     165 MET   -0.1400
   2493 HN        -76.3840   -4.7960  -54.5280 H       165 MET    0.0900
   2494 HA        -74.1440   -5.8880  -53.1410 H       165 MET    0.0900
   2495 HB1       -73.5560   -6.5710  -55.6310 H       165 MET   -0.0900
   2496 HB2       -75.2250   -5.9650  -55.9720 H       165 MET   -0.2200
   2497 HG1       -75.2010   -8.3990  -55.6520 H       165 MET    0.0900
   2498 HG2       -76.1660   -7.5750  -54.3750 H       165 MET    0.0900
   2499 HE1       -71.8560   -7.7480  -53.7230 H       165 MET    0.0900
   2500 HE2       -72.6080   -8.1390  -55.3080 H       165 MET    0.5100
   2501 HE3       -72.0360   -9.4650  -54.2190 H       165 MET   -0.5100
   2502 N         -73.5700   -3.2940  -54.9530 N.am    166 ASN   -0.4700
   2503 CA        -72.5430   -2.2880  -55.1960 C.3     166 ASN    0.3100
   2504 C         -71.9740   -1.7530  -53.8850 C.2     166 ASN    0.0700
   2505 O         -70.8170   -1.3390  -53.8180 O.2     166 ASN    0.0900
   2506 CB        -73.0670   -1.1510  -56.0820 C.3     166 ASN   -0.1800
   2507 CG        -74.2610   -0.4370  -55.4770 C.2     166 ASN    0.0900
   2508 ND2       -74.5730    0.7430  -56.0070 N.am    166 ASN    0.0900
   2509 OD1       -74.8980   -0.9340  -54.5510 O.2     166 ASN    0.5500
   2510 HN        -74.4890   -3.0800  -55.2740 H       166 ASN   -0.5500
   2511 HA        -71.7090   -2.7770  -55.6750 H       166 ASN   -0.6200
   2512 HB1       -73.3680   -1.5690  -57.0660 H       166 ASN    0.3200
   2513 HB2       -72.2540   -0.4090  -56.2350 H       166 ASN    0.3000
   2514 HD21      -75.3500    1.2620  -55.6510 H       166 ASN    0.5100
   2515 HD22      -74.0300    1.1120  -56.7630 H       166 ASN   -0.5100
   2516 N         -72.7950   -1.7710  -52.8390 N.am    167 TYR   -0.4700
   2517 CA        -72.3350   -1.4330  -51.5030 C.3     167 TYR    0.3100
   2518 C         -71.4300   -2.5330  -50.9650 C.2     167 TYR    0.0700
   2519 O         -70.3610   -2.2640  -50.4160 O.2     167 TYR    0.0900
   2520 CB        -73.5250   -1.2350  -50.5560 C.3     167 TYR   -0.1800
   2521 CG        -73.1410   -1.2670  -49.0940 C.ar    167 TYR    0.0900
   2522 CD1       -73.1830   -2.4550  -48.3710 C.ar    167 TYR    0.0900
   2523 CD2       -72.7270   -0.1150  -48.4370 C.ar    167 TYR    0.0000
   2524 CE1       -72.8260   -2.4920  -47.0360 C.ar    167 TYR   -0.1150
   2525 CE2       -72.3700   -0.1430  -47.1030 C.ar    167 TYR    0.1150
   2526 CZ        -72.4220   -1.3330  -46.4080 C.ar    167 TYR   -0.1150
   2527 OH        -72.0670   -1.3650  -45.0780 O.3     167 TYR    0.1150
   2528 HN        -73.7570   -2.0170  -52.9240 H       167 TYR    0.1100
   2529 HA        -71.7540   -0.5260  -51.5690 H       167 TYR   -0.5400
   2530 HB1       -74.2660   -2.0460  -50.7220 H       167 TYR    0.4300
   2531 HB2       -73.9900   -0.2460  -50.7540 H       167 TYR   -0.1150
   2532 HD1       -73.4990   -3.3640  -48.8620 H       167 TYR    0.1150
   2533 HD2       -72.6840    0.8170  -48.9790 H       167 TYR   -0.1150
   2534 HE1       -72.8640   -3.4230  -46.4890 H       167 TYR    0.1150
   2535 HE2       -72.0530    0.7630  -46.6070 H       167 TYR    0.5100
   2536 HH        -71.8170   -0.4770  -44.8150 H       167 TYR   -0.5100
   2537 N         -71.8660   -3.7790  -51.1300 N.am    168 MET   -0.4700
   2538 CA        -71.1440   -4.9290  -50.6010 C.3     168 MET    0.3100
   2539 C         -69.7780   -5.1150  -51.2480 C.2     168 MET    0.0700
   2540 O         -68.8250   -5.5390  -50.5950 O.2     168 MET    0.0900
   2541 CB        -71.9770   -6.2030  -50.7610 C.3     168 MET   -0.1800
   2542 CG        -73.1810   -6.2700  -49.8390 C.3     168 MET    0.0900
   2543 SD        -72.7220   -6.1140  -48.0970 S.3     168 MET    0.0900
   2544 CE        -71.6850   -7.5560  -47.8910 C.3     168 MET   -0.1400
   2545 HN        -72.7090   -3.9820  -51.6240 H       168 MET    0.0900
   2546 HA        -70.9370   -4.7430  -49.5580 H       168 MET    0.0900
   2547 HB1       -71.3260   -7.0790  -50.5550 H       168 MET   -0.0900
   2548 HB2       -72.3340   -6.2610  -51.8110 H       168 MET   -0.2200
   2549 HG1       -73.6970   -7.2390  -50.0010 H       168 MET    0.0900
   2550 HG2       -73.8810   -5.4520  -50.1120 H       168 MET    0.0900
   2551 HE1       -70.7230   -7.4430  -48.4370 H       168 MET    0.0900
   2552 HE2       -72.1990   -8.4590  -48.2860 H       168 MET    0.5100
   2553 HE3       -71.4530   -7.7120  -46.8160 H       168 MET   -0.5100
   2554 N         -69.6840   -4.7950  -52.5350 N.am    169 VAL   -0.4700
   2555 CA        -68.4490   -5.0090  -53.2810 C.3     169 VAL    0.3100
   2556 C         -67.5130   -3.8050  -53.2330 C.2     169 VAL    0.0700
   2557 O         -66.3540   -3.9260  -52.8400 O.2     169 VAL    0.0900
   2558 CB        -68.7390   -5.3720  -54.7480 C.3     169 VAL   -0.0900
   2559 CG1       -67.4430   -5.4340  -55.5430 C.3     169 VAL    0.0900
   2560 CG2       -69.4820   -6.6980  -54.8240 C.3     169 VAL   -0.2700
   2561 HN        -70.4440   -4.4000  -53.0440 H       169 VAL    0.0900
   2562 HA        -67.9050   -5.8080  -52.8010 H       169 VAL    0.0900
   2563 HB        -69.4090   -4.6050  -55.1930 H       169 VAL    0.0900
   2564 HG11      -66.6990   -6.0660  -55.0120 H       169 VAL   -0.2700
   2565 HG12      -67.0210   -4.4120  -55.6590 H       169 VAL    0.0900
   2566 HG13      -67.6340   -5.8760  -56.5440 H       169 VAL    0.0900
   2567 HG21      -70.5160   -6.5800  -54.4360 H       169 VAL    0.0900
   2568 HG22      -68.9570   -7.4620  -54.2090 H       169 VAL    0.5100
   2569 HG23      -69.5360   -7.0420  -55.8790 H       169 VAL   -0.5100
   2570 N         -68.0180   -2.6400  -53.6320 N.am    170 TYR   -0.4700
   2571 CA        -67.1950   -1.4380  -53.7010 C.3     170 TYR    0.3100
   2572 C         -66.8570   -0.8620  -52.3320 C.2     170 TYR    0.0700
   2573 O         -65.6880   -0.7010  -51.9870 O.2     170 TYR    0.0900
   2574 CB        -67.8730   -0.3670  -54.5610 C.3     170 TYR   -0.1800
   2575 CG        -67.8910   -0.7020  -56.0310 C.ar    170 TYR    0.0900
   2576 CD1       -69.0870   -0.7680  -56.7340 C.ar    170 TYR    0.0900
   2577 CD2       -66.7110   -0.9620  -56.7170 C.ar    170 TYR    0.0000
   2578 CE1       -69.1060   -1.0770  -58.0820 C.ar    170 TYR   -0.1150
   2579 CE2       -66.7210   -1.2720  -58.0610 C.ar    170 TYR    0.1150
   2580 CZ        -67.9200   -1.3280  -58.7380 C.ar    170 TYR   -0.1150
   2581 OH        -67.9270   -1.6390  -60.0760 O.3     170 TYR    0.1150
   2582 HN        -68.9730   -2.5380  -53.8990 H       170 TYR    0.1100
   2583 HA        -66.2400   -1.7100  -54.1240 H       170 TYR   -0.5400
   2584 HB1       -67.3270    0.5940  -54.4480 H       170 TYR    0.4300
   2585 HB2       -68.9280   -0.2480  -54.2360 H       170 TYR   -0.1150
   2586 HD1       -70.0160   -0.5760  -56.2190 H       170 TYR    0.1150
   2587 HD2       -65.7700   -0.9200  -56.1890 H       170 TYR   -0.1150
   2588 HE1       -70.0440   -1.1240  -58.6170 H       170 TYR    0.1150
   2589 HE2       -65.7950   -1.4700  -58.5800 H       170 TYR    0.5100
   2590 HH        -67.0210   -1.6240  -60.3900 H       170 TYR   -0.5100
   2591 N         -67.8870   -0.5460  -51.5510 N.am    171 PHE   -0.4700
   2592 CA        -67.6820    0.1260  -50.2760 C.3     171 PHE    0.3100
   2593 C         -67.2100   -0.8270  -49.1840 C.2     171 PHE    0.0700
   2594 O         -66.1540   -0.6250  -48.5850 O.2     171 PHE    0.0900
   2595 CB        -68.9560    0.8550  -49.8400 C.3     171 PHE   -0.1800
   2596 CG        -68.7260    1.8850  -48.7770 C.ar    171 PHE    0.0900
   2597 CD1       -67.8290    2.9200  -48.9820 C.ar    171 PHE    0.0900
   2598 CD2       -69.4090    1.8240  -47.5720 C.ar    171 PHE    0.0000
   2599 CE1       -67.6130    3.8740  -48.0020 C.ar    171 PHE   -0.1150
   2600 CE2       -69.1980    2.7770  -46.5890 C.ar    171 PHE    0.1150
   2601 CZ        -68.2980    3.8020  -46.8060 C.ar    171 PHE   -0.1150
   2602 HN        -68.8310   -0.7520  -51.7990 H       171 PHE    0.1150
   2603 HA        -66.8690    0.8280  -50.3940 H       171 PHE   -0.1150
   2604 HB1       -69.6800    0.1160  -49.4320 H       171 PHE    0.1150
   2605 HB2       -69.3970    1.3780  -50.7150 H       171 PHE   -0.1150
   2606 HD1       -67.2920    2.9840  -49.9170 H       171 PHE    0.1150
   2607 HD2       -70.1130    1.0250  -47.3980 H       171 PHE   -0.1150
   2608 HE1       -66.9070    4.6730  -48.1730 H       171 PHE    0.1150
   2609 HE2       -69.7370    2.7180  -45.6550 H       171 PHE    0.5100
   2610 HZ        -68.1320    4.5460  -46.0420 H       171 PHE   -0.5100
   2611 N         -67.9890   -1.8750  -48.9280 N.am    172 ASN   -0.4700
   2612 CA        -67.6430   -2.8290  -47.8860 C.3     172 ASN    0.3100
   2613 C         -66.3540   -3.5850  -48.1860 C.2     172 ASN    0.0700
   2614 O         -65.3700   -3.4570  -47.4610 O.2     172 ASN    0.0900
   2615 CB        -68.7920   -3.8110  -47.6420 C.3     172 ASN   -0.1800
   2616 CG        -68.5950   -4.6320  -46.3820 C.2     172 ASN    0.0900
   2617 ND2       -69.3200   -4.2710  -45.3240 N.am    172 ASN    0.0900
   2618 OD1       -67.8070   -5.5770  -46.3550 O.2     172 ASN    0.5500
   2619 HN        -68.8320   -2.0490  -49.4290 H       172 ASN   -0.5500
   2620 HA        -67.4250   -2.2760  -46.9850 H       172 ASN   -0.6200
   2621 HB1       -68.8660   -4.5040  -48.5060 H       172 ASN    0.3200
   2622 HB2       -69.7410   -3.2420  -47.5480 H       172 ASN    0.3000
   2623 HD21      -69.2340   -4.7740  -44.4640 H       172 ASN    0.5100
   2624 HD22      -69.9500   -3.4980  -45.3910 H       172 ASN   -0.5100
   2625 N         -66.3540   -4.3690  -49.2600 N.am    173 PHE   -0.4700
   2626 CA        -65.2060   -5.2130  -49.5640 C.3     173 PHE    0.3100
   2627 C         -63.9500   -4.4350  -49.9470 C.2     173 PHE    0.0700
   2628 O         -62.9720   -4.4250  -49.2020 O.2     173 PHE    0.0900
   2629 CB        -65.5480   -6.2450  -50.6430 C.3     173 PHE   -0.1800
   2630 CG        -64.4070   -7.1680  -50.9730 C.ar    173 PHE    0.0900
   2631 CD1       -63.6050   -7.6830  -49.9650 C.ar    173 PHE    0.0900
   2632 CD2       -64.1410   -7.5260  -52.2840 C.ar    173 PHE    0.0000
   2633 CE1       -62.5530   -8.5310  -50.2610 C.ar    173 PHE   -0.1150
   2634 CE2       -63.0900   -8.3760  -52.5860 C.ar    173 PHE    0.1150
   2635 CZ        -62.2960   -8.8800  -51.5720 C.ar    173 PHE   -0.1150
   2636 HN        -67.1220   -4.4120  -49.8950 H       173 PHE    0.1150
   2637 HA        -64.9110   -5.7110  -48.6530 H       173 PHE   -0.1150
   2638 HB1       -65.8280   -5.7190  -51.5810 H       173 PHE    0.1150
   2639 HB2       -66.3920   -6.8770  -50.2940 H       173 PHE   -0.1150
   2640 HD1       -63.8030   -7.4180  -48.9380 H       173 PHE    0.1150
   2641 HD2       -64.7580   -7.1390  -53.0810 H       173 PHE   -0.1150
   2642 HE1       -61.9330   -8.9190  -49.4670 H       173 PHE    0.1150
   2643 HE2       -62.8920   -8.6460  -53.6120 H       173 PHE    0.5100
   2644 HZ        -61.4770   -9.5440  -51.8040 H       173 PHE   -0.5100
   2645 N         -63.9720   -3.7800  -51.1060 N.am    174 PHE   -0.4700
   2646 CA        -62.7740   -3.1230  -51.6250 C.3     174 PHE    0.3100
   2647 C         -62.2070   -2.0530  -50.6990 C.2     174 PHE    0.0700
   2648 O         -61.0240   -2.0810  -50.3580 O.2     174 PHE    0.0900
   2649 CB        -63.0310   -2.5260  -53.0150 C.3     174 PHE   -0.1800
   2650 CG        -63.2030   -3.5520  -54.0980 C.ar    174 PHE    0.0900
   2651 CD1       -62.5110   -4.7520  -54.0510 C.ar    174 PHE    0.0900
   2652 CD2       -64.0400   -3.3080  -55.1760 C.ar    174 PHE    0.0000
   2653 CE1       -62.6630   -5.6980  -55.0500 C.ar    174 PHE   -0.1150
   2654 CE2       -64.1940   -4.2490  -56.1780 C.ar    174 PHE    0.1150
   2655 CZ        -63.5050   -5.4450  -56.1150 C.ar    174 PHE   -0.1150
   2656 HN        -64.7940   -3.7090  -51.6650 H       174 PHE    0.1150
   2657 HA        -61.9870   -3.8610  -51.6760 H       174 PHE   -0.1150
   2658 HB1       -62.1680   -1.8860  -53.3030 H       174 PHE    0.1150
   2659 HB2       -63.9620   -1.9200  -52.9870 H       174 PHE   -0.1150
   2660 HD1       -61.8450   -4.9510  -53.2250 H       174 PHE    0.1150
   2661 HD2       -64.5770   -2.3720  -55.2330 H       174 PHE   -0.1150
   2662 HE1       -62.1240   -6.6330  -54.9960 H       174 PHE    0.1150
   2663 HE2       -64.8520   -4.0490  -57.0100 H       174 PHE    0.5100
   2664 HZ        -63.6240   -6.1800  -56.8960 H       174 PHE   -0.5100
   2665 N         -63.0500   -1.1110  -50.2860 N.am    175 ALA   -0.4700
   2666 CA        -62.5840    0.0450  -49.5290 C.3     175 ALA    0.3100
   2667 C         -62.3680   -0.2310  -48.0430 C.2     175 ALA    0.0700
   2668 O         -61.4020    0.2520  -47.4500 O.2     175 ALA    0.0900
   2669 CB        -63.5460    1.2150  -49.7130 C.3     175 ALA   -0.2700
   2670 HN        -64.0290   -1.1530  -50.4720 H       175 ALA    0.0900
   2671 HA        -61.5990    0.3060  -49.8860 H       175 ALA    0.0900
   2672 HB1       -64.5060    1.0060  -49.1950 H       175 ALA    0.0900
   2673 HB2       -63.7530    1.3690  -50.7940 H       175 ALA    0.5100
   2674 HB3       -63.1040    2.1390  -49.2820 H       175 ALA   -0.5100
   2675 N         -63.2620   -1.0100  -47.4400 N.am    176 CYS   -0.4700
   2676 CA        -63.2650   -1.1730  -45.9890 C.3     176 CYS    0.3100
   2677 C         -62.6090   -2.4580  -45.4820 C.2     176 CYS    0.0700
   2678 O         -62.2430   -2.5490  -44.3100 O.2     176 CYS    0.0900
   2679 CB        -64.6940   -1.0600  -45.4500 C.3     176 CYS   -0.1100
   2680 SG        -65.4640    0.5550  -45.7250 S.3     176 CYS    0.0900
   2681 HN        -63.9610   -1.5110  -47.9430 H       176 CYS    0.0900
   2682 HA        -62.6390   -0.4040  -45.5620 H       176 CYS   -0.2300
   2683 HB1       -64.6690   -1.2680  -44.3590 H       176 CYS    0.1600
   2684 HB2       -65.3110   -1.8430  -45.9400 H       176 CYS    0.5100
   2685 HG1       -65.7850    0.3160  -46.9880 H       176 CYS   -0.5100
   2686 N         -62.4530   -3.4480  -46.3570 N.am    177 VAL   -0.4700
   2687 CA        -61.8590   -4.7180  -45.9550 C.3     177 VAL    0.3100
   2688 C         -60.5470   -5.0020  -46.6820 C.2     177 VAL    0.0700
   2689 O         -59.5170   -5.2540  -46.0550 O.2     177 VAL    0.0900
   2690 CB        -62.8260   -5.8930  -46.1860 C.3     177 VAL   -0.0900
   2691 CG1       -62.1620   -7.2140  -45.8130 C.3     177 VAL    0.0900
   2692 CG2       -64.1070   -5.6880  -45.3900 C.3     177 VAL   -0.2700
   2693 HN        -62.7300   -3.3690  -47.3100 H       177 VAL    0.0900
   2694 HA        -61.6050   -4.6470  -44.9070 H       177 VAL    0.0900
   2695 HB        -63.1240   -5.9200  -47.2570 H       177 VAL    0.0900
   2696 HG11      -61.7070   -7.1400  -44.8020 H       177 VAL   -0.2700
   2697 HG12      -61.3620   -7.4560  -46.5450 H       177 VAL    0.0900
   2698 HG13      -62.9180   -8.0290  -45.8030 H       177 VAL    0.0900
   2699 HG21      -64.6070   -4.7470  -45.7050 H       177 VAL    0.0900
   2700 HG22      -63.8710   -5.6190  -44.3060 H       177 VAL    0.5100
   2701 HG23      -64.8030   -6.5360  -45.5680 H       177 VAL   -0.5100
   2702 N         -60.5870   -4.9540  -48.0090 N.am    178 LEU   -0.4700
   2703 CA        -59.4290   -5.2780  -48.8310 C.3     178 LEU    0.3100
   2704 C         -58.2450   -4.3540  -48.5520 C.2     178 LEU    0.0700
   2705 O         -57.1170   -4.8150  -48.3640 O.2     178 LEU    0.0900
   2706 CB        -59.8050   -5.2350  -50.3170 C.3     178 LEU   -0.1800
   2707 CG        -58.7460   -5.6680  -51.3340 C.3     178 LEU    0.0900
   2708 CD1       -58.0870   -6.9710  -50.9160 C.3     178 LEU    0.0900
   2709 CD2       -59.3640   -5.7980  -52.7190 C.3     178 LEU   -0.0900
   2710 HN        -61.4140   -4.6940  -48.5030 H       178 LEU    0.0900
   2711 HA        -59.0870   -6.2650  -48.5580 H       178 LEU   -0.2700
   2712 HB1       -60.0910   -4.1900  -50.5570 H       178 LEU    0.0900
   2713 HB2       -60.6880   -5.8920  -50.4550 H       178 LEU    0.0900
   2714 HG        -57.9710   -4.8750  -51.4140 H       178 LEU    0.0900
   2715 HD11      -58.8610   -7.7280  -50.6660 H       178 LEU   -0.2700
   2716 HD12      -57.4520   -6.8040  -50.0210 H       178 LEU    0.0900
   2717 HD13      -57.4630   -7.3630  -51.7480 H       178 LEU    0.0900
   2718 HD21      -59.7900   -4.8230  -53.0400 H       178 LEU    0.0900
   2719 HD22      -60.1790   -6.5520  -52.7000 H       178 LEU    0.5100
   2720 HD23      -58.5870   -6.1050  -53.4520 H       178 LEU   -0.5100
   2721 N         -58.5060   -3.0480  -48.5150 N.am    179 VAL   -0.4700
   2722 CA        -57.4550   -2.0580  -48.2970 C.3     179 VAL    0.3100
   2723 C         -56.7450   -2.2150  -46.9490 C.2     179 VAL    0.0700
   2724 O         -55.5130   -2.2110  -46.8940 O.2     179 VAL    0.0900
   2725 CB        -57.9880   -0.6160  -48.4550 C.3     179 VAL   -0.0900
   2726 CG1       -56.9650    0.3900  -47.9470 C.3     179 VAL    0.0900
   2727 CG2       -58.3410   -0.3390  -49.9090 C.3     179 VAL   -0.2700
   2728 HN        -59.4280   -2.6900  -48.6340 H       179 VAL    0.0900
   2729 HA        -56.6720   -2.2460  -49.0170 H       179 VAL    0.0900
   2730 HB        -58.9300   -0.5070  -47.8770 H       179 VAL    0.0900
   2731 HG11      -55.9690    0.1800  -48.3920 H       179 VAL   -0.2700
   2732 HG12      -56.8810    0.3190  -46.8420 H       179 VAL    0.0900
   2733 HG13      -57.2710    1.4190  -48.2340 H       179 VAL    0.0900
   2734 HG21      -58.9860   -1.1520  -50.3070 H       179 VAL    0.0900
   2735 HG22      -57.4150   -0.2890  -50.5210 H       179 VAL    0.5100
   2736 HG23      -58.8930    0.6220  -49.9880 H       179 VAL   -0.5100
   2737 N         -57.5110   -2.3480  -45.8530 N.am    180 PRO   -0.2900
   2738 CA        -56.8990   -2.5710  -44.5390 C.3     180 PRO    0.0000
   2739 C         -56.0760   -3.8560  -44.4750 C.2     180 PRO    0.0900
   2740 O         -54.9920   -3.8530  -43.8920 O.2     180 PRO    0.0900
   2741 CB        -58.1060   -2.6730  -43.6040 C.3     180 PRO    0.0200
   2742 CG        -59.1720   -1.8910  -44.2860 C.3     180 PRO    0.0900
   2743 CD        -58.9680   -2.1440  -45.7490 C.3     180 PRO   -0.1800
   2744 HA        -56.2120   -1.7740  -44.3050 H       180 PRO    0.0900
   2745 HB1       -57.8720   -2.2390  -42.6090 H       180 PRO    0.0900
   2746 HB2       -58.4150   -3.7310  -43.4700 H       180 PRO   -0.1800
   2747 HG1       -60.1780   -2.2350  -43.9660 H       180 PRO    0.0900
   2748 HG2       -59.0730   -0.8090  -44.0570 H       180 PRO    0.0900
   2749 HD1       -59.5070   -3.0550  -46.0860 H       180 PRO    0.5100
   2750 HD2       -59.2760   -1.2720  -46.3620 H       180 PRO   -0.5100
   2751 N         -56.5810   -4.9390  -45.0620 N.am    181 LEU   -0.4700
   2752 CA        -55.8700   -6.2140  -45.0560 C.3     181 LEU    0.3100
   2753 C         -54.5100   -6.1270  -45.7410 C.2     181 LEU    0.0700
   2754 O         -53.5110   -6.6210  -45.2180 O.2     181 LEU    0.0900
   2755 CB        -56.7160   -7.3150  -45.7030 C.3     181 LEU   -0.1800
   2756 CG        -57.8240   -7.9200  -44.8390 C.3     181 LEU    0.0900
   2757 CD1       -58.6090   -8.9620  -45.6230 C.3     181 LEU    0.0900
   2758 CD2       -57.2420   -8.5290  -43.5710 C.3     181 LEU   -0.0900
   2759 HN        -57.4610   -4.9270  -45.5310 H       181 LEU    0.0900
   2760 HA        -55.6510   -6.4670  -44.0290 H       181 LEU   -0.2700
   2761 HB1       -56.0320   -8.1370  -46.0030 H       181 LEU    0.0900
   2762 HB2       -57.1890   -6.8900  -46.6130 H       181 LEU    0.0900
   2763 HG        -58.5120   -7.1140  -44.5060 H       181 LEU    0.0900
   2764 HD11      -57.9340   -9.7800  -45.9550 H       181 LEU   -0.2700
   2765 HD12      -59.0670   -8.4940  -46.5210 H       181 LEU    0.0900
   2766 HD13      -59.4050   -9.3980  -44.9820 H       181 LEU    0.0900
   2767 HD21      -56.8770   -7.7270  -42.8940 H       181 LEU    0.0900
   2768 HD22      -56.3890   -9.1930  -43.8280 H       181 LEU    0.5100
   2769 HD23      -58.0240   -9.1140  -43.0390 H       181 LEU   -0.5100
   2770 N         -54.4720   -5.5020  -46.9150 N.am    182 LEU   -0.4700
   2771 CA        -53.2170   -5.3180  -47.6330 C.3     182 LEU    0.3100
   2772 C         -52.2920   -4.3820  -46.8680 C.2     182 LEU    0.0700
   2773 O         -51.0720   -4.5520  -46.8700 O.2     182 LEU    0.0900
   2774 CB        -53.4680   -4.7800  -49.0440 C.3     182 LEU   -0.1800
   2775 CG        -54.1300   -5.7500  -50.0270 C.3     182 LEU    0.0900
   2776 CD1       -53.9700   -5.2590  -51.4560 C.3     182 LEU    0.0900
   2777 CD2       -53.5610   -7.1550  -49.8710 C.3     182 LEU   -0.0900
   2778 HN        -55.2900   -5.1360  -47.3520 H       182 LEU    0.0900
   2779 HA        -52.7180   -6.2740  -47.6810 H       182 LEU   -0.2700
   2780 HB1       -52.4910   -4.4750  -49.4720 H       182 LEU    0.0900
   2781 HB2       -54.1190   -3.8850  -48.9580 H       182 LEU    0.0900
   2782 HG        -55.2110   -5.8370  -49.7870 H       182 LEU    0.0900
   2783 HD11      -52.8920   -5.1770  -51.7130 H       182 LEU   -0.2700
   2784 HD12      -54.4390   -4.2590  -51.5660 H       182 LEU    0.0900
   2785 HD13      -54.4470   -5.9760  -52.1590 H       182 LEU    0.0900
   2786 HD21      -53.8900   -7.5970  -48.9060 H       182 LEU    0.0900
   2787 HD22      -52.4500   -7.1170  -49.8820 H       182 LEU    0.5100
   2788 HD23      -53.9210   -7.8030  -50.6990 H       182 LEU   -0.5100
   2789 N         -52.8830   -3.3890  -46.2090 N.am    183 LEU   -0.4700
   2790 CA        -52.1260   -2.4550  -45.3890 C.3     183 LEU    0.3100
   2791 C         -51.5140   -3.1780  -44.1970 C.2     183 LEU    0.0700
   2792 O         -50.3760   -2.9130  -43.8150 O.2     183 LEU    0.0900
   2793 CB        -53.0240   -1.3120  -44.9140 C.3     183 LEU   -0.1800
   2794 CG        -52.3220   -0.1550  -44.2040 C.3     183 LEU    0.0900
   2795 CD1       -51.2290    0.4230  -45.0870 C.3     183 LEU    0.0900
   2796 CD2       -53.3280    0.9200  -43.8170 C.3     183 LEU   -0.0900
   2797 HN        -53.8680   -3.2400  -46.2460 H       183 LEU    0.0900
   2798 HA        -51.3120   -2.0700  -45.9850 H       183 LEU   -0.2700
   2799 HB1       -53.7750   -1.7370  -44.2150 H       183 LEU    0.0900
   2800 HB2       -53.5500   -0.9000  -45.8010 H       183 LEU    0.0900
   2801 HG        -51.8750   -0.5210  -43.2550 H       183 LEU    0.0900
   2802 HD11      -51.6290    0.6340  -46.1020 H       183 LEU   -0.2700
   2803 HD12      -50.3940   -0.3050  -45.1800 H       183 LEU    0.0900
   2804 HD13      -50.8520    1.3720  -44.6510 H       183 LEU    0.0900
   2805 HD21      -54.0940    0.4970  -43.1340 H       183 LEU    0.0900
   2806 HD22      -53.8370    1.3060  -44.7250 H       183 LEU    0.5100
   2807 HD23      -52.8090    1.7530  -43.2950 H       183 LEU   -0.5100
   2808 N         -52.2750   -4.1020  -43.6140 N.am    184 MET   -0.4700
   2809 CA        -51.7840   -4.9130  -42.5060 C.3     184 MET    0.3100
   2810 C         -50.7340   -5.9140  -42.9720 C.2     184 MET    0.0700
   2811 O         -49.8720   -6.3300  -42.1990 O.2     184 MET    0.0900
   2812 CB        -52.9370   -5.6420  -41.8130 C.3     184 MET   -0.1800
   2813 CG        -53.6860   -4.7880  -40.8030 C.3     184 MET    0.0900
   2814 SD        -54.9890   -5.6850  -39.9380 S.3     184 MET    0.0900
   2815 CE        -56.3100   -5.6270  -41.1470 C.3     184 MET   -0.1400
   2816 HN        -53.2100   -4.2800  -43.9070 H       184 MET    0.0900
   2817 HA        -51.2830   -4.2560  -41.8100 H       184 MET    0.0900
   2818 HB1       -52.5260   -6.5300  -41.2870 H       184 MET   -0.0900
   2819 HB2       -53.6550   -5.9820  -42.5880 H       184 MET   -0.2200
   2820 HG1       -54.1310   -3.9230  -41.3390 H       184 MET    0.0900
   2821 HG2       -52.9550   -4.4000  -40.0620 H       184 MET    0.0900
   2822 HE1       -55.9550   -5.9520  -42.1490 H       184 MET    0.0900
   2823 HE2       -56.6990   -4.5910  -41.2420 H       184 MET    0.5100
   2824 HE3       -57.1400   -6.3000  -40.8430 H       184 MET   -0.5100
   2825 N         -50.8110   -6.3040  -44.2410 N.am    185 LEU   -0.4700
   2826 CA        -49.8400   -7.2230  -44.8100 C.3     185 LEU    0.3100
   2827 C         -48.4970   -6.5320  -44.9830 C.2     185 LEU    0.0700
   2828 O         -47.4460   -7.1070  -44.6970 O.2     185 LEU    0.0900
   2829 CB        -50.3340   -7.7690  -46.1510 C.3     185 LEU   -0.1800
   2830 CG        -49.3950   -8.7350  -46.8780 C.3     185 LEU    0.0900
   2831 CD1       -48.9530   -9.8610  -45.9560 C.3     185 LEU    0.0900
   2832 CD2       -50.0640   -9.2930  -48.1270 C.3     185 LEU   -0.0900
   2833 HN        -51.5300   -5.9860  -44.8530 H       185 LEU    0.0900
   2834 HA        -49.6920   -8.0300  -44.1090 H       185 LEU   -0.2700
   2835 HB1       -50.5200   -6.9050  -46.8230 H       185 LEU    0.0900
   2836 HB2       -51.2930   -8.2990  -45.9700 H       185 LEU    0.0900
   2837 HG        -48.5010   -8.1790  -47.2330 H       185 LEU    0.0900
   2838 HD11      -49.8370  -10.4330  -45.6010 H       185 LEU   -0.2700
   2839 HD12      -48.4230   -9.4430  -45.0740 H       185 LEU    0.0900
   2840 HD13      -48.2790  -10.5540  -46.5030 H       185 LEU    0.0900
   2841 HD21      -50.3280   -8.4660  -48.8210 H       185 LEU    0.0900
   2842 HD22      -50.9940   -9.8330  -47.8490 H       185 LEU    0.5100
   2843 HD23      -49.3710   -9.9860  -48.6500 H       185 LEU   -0.5100
   2844 N         -48.5360   -5.2870  -45.4510 N.am    186 GLY   -0.4700
   2845 CA        -47.3270   -4.5110  -45.6480 C.3     186 GLY    0.3100
   2846 C         -46.6230   -4.1970  -44.3440 C.2     186 GLY   -0.0200
   2847 O         -45.3960   -4.2460  -44.2590 O.2     186 GLY    0.0900
   2848 HN        -49.3920   -4.8340  -45.6850 H       186 GLY    0.0900
   2849 HA1       -47.6000   -3.5860  -46.1340 H       186 GLY    0.5100
   2850 HA2       -46.6630   -5.0810  -46.2800 H       186 GLY   -0.5100
   2851 N         -47.4040   -3.8760  -43.3150 N.am    187 VAL   -0.4700
   2852 CA        -46.8500   -3.5320  -42.0110 C.3     187 VAL    0.3100
   2853 C         -46.1410   -4.7140  -41.3580 C.2     187 VAL    0.0700
   2854 O         -45.0170   -4.5820  -40.8720 O.2     187 VAL    0.0900
   2855 CB        -47.9360   -3.0070  -41.0550 C.3     187 VAL   -0.0900
   2856 CG1       -47.3480   -2.7570  -39.6750 C.3     187 VAL    0.0900
   2857 CG2       -48.5630   -1.7400  -41.6130 C.3     187 VAL   -0.2700
   2858 HN        -48.3980   -3.8570  -43.3880 H       187 VAL    0.0900
   2859 HA        -46.0930   -2.7770  -42.1630 H       187 VAL    0.0900
   2860 HB        -48.7540   -3.7560  -40.9780 H       187 VAL    0.0900
   2861 HG11      -46.4240   -2.1470  -39.7590 H       187 VAL   -0.2700
   2862 HG12      -47.0930   -3.7240  -39.1920 H       187 VAL    0.0900
   2863 HG13      -48.0810   -2.2060  -39.0460 H       187 VAL    0.0900
   2864 HG21      -48.7010   -1.8340  -42.7110 H       187 VAL    0.0900
   2865 HG22      -47.9010   -0.8710  -41.4110 H       187 VAL    0.5100
   2866 HG23      -49.5560   -1.5710  -41.1440 H       187 VAL   -0.5100
   2867 N         -46.7990   -5.8710  -41.3430 N.am    188 TYR   -0.4700
   2868 CA        -46.2070   -7.0640  -40.7550 C.3     188 TYR    0.3100
   2869 C         -44.9700   -7.5130  -41.5200 C.2     188 TYR    0.0700
   2870 O         -43.9630   -7.8850  -40.9180 O.2     188 TYR    0.0900
   2871 CB        -47.2290   -8.2020  -40.6610 C.3     188 TYR   -0.1800
   2872 CG        -48.0480   -8.1650  -39.3920 C.ar    188 TYR    0.0900
   2873 CD1       -47.4480   -8.3570  -38.1510 C.ar    188 TYR    0.0900
   2874 CD2       -49.4200   -7.9410  -39.4290 C.ar    188 TYR    0.0000
   2875 CE1       -48.1910   -8.3240  -36.9840 C.ar    188 TYR   -0.1150
   2876 CE2       -50.1700   -7.9060  -38.2640 C.ar    188 TYR    0.1150
   2877 CZ        -49.5490   -8.0990  -37.0460 C.ar    188 TYR   -0.1150
   2878 OH        -50.2880   -8.0670  -35.8850 O.3     188 TYR    0.1150
   2879 HN        -47.7140   -5.9710  -41.7280 H       188 TYR    0.1100
   2880 HA        -45.8470   -6.8050  -39.7720 H       188 TYR   -0.5400
   2881 HB1       -46.6970   -9.1770  -40.6840 H       188 TYR    0.4300
   2882 HB2       -47.9370   -8.1330  -41.5150 H       188 TYR   -0.1150
   2883 HD1       -46.3850   -8.5350  -38.0980 H       188 TYR    0.1150
   2884 HD2       -49.9090   -7.7930  -40.3800 H       188 TYR   -0.1150
   2885 HE1       -47.7090   -8.4720  -36.0290 H       188 TYR    0.1150
   2886 HE2       -51.2350   -7.7310  -38.3090 H       188 TYR    0.5100
   2887 HH        -51.2030   -7.9010  -36.1200 H       188 TYR   -0.5100
   2888 N         -45.0440   -7.4690  -42.8480 N.am    189 LEU   -0.4700
   2889 CA        -43.9000   -7.8130  -43.6780 C.3     189 LEU    0.3100
   2890 C         -42.6910   -6.9510  -43.3370 C.2     189 LEU    0.0700
   2891 O         -41.5680   -7.4440  -43.2630 O.2     189 LEU    0.0900
   2892 CB        -44.2450   -7.6800  -45.1620 C.3     189 LEU   -0.1800
   2893 CG        -45.0300   -8.8460  -45.7680 C.3     189 LEU    0.0900
   2894 CD1       -45.2930   -8.6100  -47.2480 C.3     189 LEU    0.0900
   2895 CD2       -44.2860  -10.1580  -45.5540 C.3     189 LEU   -0.0900
   2896 HN        -45.8760   -7.2020  -43.3270 H       189 LEU    0.0900
   2897 HA        -43.6150   -8.8290  -43.4490 H       189 LEU   -0.2700
   2898 HB1       -43.2960   -7.5760  -45.7270 H       189 LEU    0.0900
   2899 HB2       -44.8470   -6.7560  -45.2940 H       189 LEU    0.0900
   2900 HG        -45.9990   -8.9530  -45.2350 H       189 LEU    0.0900
   2901 HD11      -44.3320   -8.5110  -47.7960 H       189 LEU   -0.2700
   2902 HD12      -45.8770   -7.6750  -47.3840 H       189 LEU    0.0900
   2903 HD13      -45.8560   -9.4670  -47.6740 H       189 LEU    0.0900
   2904 HD21      -44.3060  -10.4390  -44.4790 H       189 LEU    0.0900
   2905 HD22      -43.2270  -10.0490  -45.8710 H       189 LEU    0.5100
   2906 HD23      -44.7690  -10.9680  -46.1410 H       189 LEU   -0.5100
   2907 N         -42.9250   -5.6560  -43.1240 N.am    190 ARG   -0.4700
   2908 CA        -41.8480   -4.7390  -42.7710 C.3     190 ARG    0.3100
   2909 C         -41.2920   -5.0310  -41.3790 C.2     190 ARG    0.0700
   2910 O         -40.0940   -4.8800  -41.1320 O.2     190 ARG    0.0900
   2911 CB        -42.3170   -3.2840  -42.8680 C.3     190 ARG   -0.1800
   2912 CG        -41.2210   -2.2740  -42.5690 C.3     190 ARG    0.0900
   2913 CD        -41.5650   -0.8950  -43.1020 C.3     190 ARG    0.0900
   2914 NE        -40.4400    0.0280  -42.9560 N.pl3   190 ARG   -0.1800
   2915 CZ        -40.4190    1.2640  -43.4470 C.cat   190 ARG    0.0900
   2916 NH1       -41.4620    1.7310  -44.1200 N.pl3   190 ARG    0.0900
   2917 NH2       -39.3530    2.0320  -43.2650 N.pl3   190 ARG    0.2000
   2918 HN        -43.8370   -5.2600  -43.1960 H       190 ARG    0.0900
   2919 HA        -41.0270   -4.9130  -43.4490 H       190 ARG    0.0900
   2920 HB1       -43.1470   -3.1300  -42.1470 H       190 ARG   -0.7000
   2921 HB2       -42.6950   -3.1020  -43.8960 H       190 ARG    0.4400
   2922 HG1       -40.2740   -2.6180  -43.0360 H       190 ARG    0.6400
   2923 HG2       -41.0770   -2.2110  -41.4690 H       190 ARG   -0.8000
   2924 HD1       -42.4250   -0.4760  -42.5360 H       190 ARG    0.4600
   2925 HD2       -41.8140   -0.9600  -44.1830 H       190 ARG    0.4600
   2926 HE        -39.6350   -0.2900  -42.4560 H       190 ARG   -0.8000
   2927 HH11      -42.2670    1.1530  -44.2600 H       190 ARG    0.4600
   2928 HH12      -41.4440    2.6610  -44.4890 H       190 ARG    0.4600
   2929 HH21      -38.5660    1.6820  -42.7580 H       190 ARG    0.5100
   2930 HH22      -39.3370    2.9620  -43.6330 H       190 ARG   -0.5100
   2931 N         -42.1640   -5.4560  -40.4690 N.am    191 ILE   -0.4700
   2932 CA        -41.7340   -5.8450  -39.1330 C.3     191 ILE    0.3100
   2933 C         -40.8070   -7.0550  -39.2040 C.2     191 ILE    0.0700
   2934 O         -39.7580   -7.0890  -38.5610 O.2     191 ILE    0.0900
   2935 CB        -42.9330   -6.1700  -38.2230 C.3     191 ILE   -0.0900
   2936 CG1       -43.7590   -4.9110  -37.9520 C.3     191 ILE    0.0900
   2937 CG2       -42.4610   -6.7830  -36.9120 C.3     191 ILE   -0.2700
   2938 CD        -45.0130   -5.1670  -37.1410 C.3     191 ILE    0.0900
   2939 HN        -43.1400   -5.5270  -40.6580 H       191 ILE    0.0900
   2940 HA        -41.1650   -5.0260  -38.7190 H       191 ILE    0.0900
   2941 HB        -43.6060   -6.8850  -38.7410 H       191 ILE   -0.1800
   2942 HG11      -44.0530   -4.4650  -38.9260 H       191 ILE    0.0900
   2943 HG12      -43.1250   -4.1830  -37.4010 H       191 ILE    0.0900
   2944 HG21      -41.7930   -6.0740  -36.3770 H       191 ILE   -0.2700
   2945 HG22      -41.8960   -7.7170  -37.1140 H       191 ILE    0.0900
   2946 HG23      -43.3340   -7.0060  -36.2620 H       191 ILE    0.0900
   2947 HD1       -44.7450   -5.4260  -36.0950 H       191 ILE    0.0900
   2948 HD2       -45.5820   -6.0130  -37.5820 H       191 ILE    0.5100
   2949 HD3       -45.6490   -4.2560  -37.1290 H       191 ILE   -0.5100
   2950 N         -41.1980   -8.0450  -40.0030 N.am    192 PHE   -0.4700
   2951 CA        -40.4270   -9.2760  -40.1340 C.3     192 PHE    0.3100
   2952 C         -39.0800   -9.0400  -40.8080 C.2     192 PHE    0.0700
   2953 O         -38.0450   -9.5030  -40.3260 O.2     192 PHE    0.0900
   2954 CB        -41.2200  -10.3340  -40.9070 C.3     192 PHE   -0.1800
   2955 CG        -42.5290  -10.6970  -40.2680 C.ar    192 PHE    0.0900
   2956 CD1       -43.6730  -10.8520  -41.0360 C.ar    192 PHE    0.0900
   2957 CD2       -42.6190  -10.8750  -38.8970 C.ar    192 PHE    0.0000
   2958 CE1       -44.8810  -11.1850  -40.4480 C.ar    192 PHE   -0.1150
   2959 CE2       -43.8230  -11.2080  -38.3040 C.ar    192 PHE    0.1150
   2960 CZ        -44.9550  -11.3610  -39.0800 C.ar    192 PHE   -0.1150
   2961 HN        -42.0340   -7.9920  -40.5440 H       192 PHE    0.1150
   2962 HA        -40.1960   -9.6330  -39.1410 H       192 PHE   -0.1150
   2963 HB1       -40.6180  -11.2660  -40.9760 H       192 PHE    0.1150
   2964 HB2       -41.4470   -9.9510  -41.9250 H       192 PHE   -0.1150
   2965 HD1       -43.6210  -10.7110  -42.1050 H       192 PHE    0.1150
   2966 HD2       -41.7380  -10.7530  -38.2850 H       192 PHE   -0.1150
   2967 HE1       -45.7630  -11.3080  -41.0580 H       192 PHE    0.1150
   2968 HE2       -43.8780  -11.3480  -37.2340 H       192 PHE    0.5100
   2969 HZ        -45.8980  -11.6180  -38.6190 H       192 PHE   -0.5100
   2970 N         -39.0940   -8.3140  -41.9220 N.am    193 LEU   -0.4700
   2971 CA        -37.8730   -8.0200  -42.6620 C.3     193 LEU    0.3100
   2972 C         -36.8470   -7.3010  -41.7920 C.2     193 LEU    0.0700
   2973 O         -35.6420   -7.4300  -42.0000 O.2     193 LEU    0.0900
   2974 CB        -38.1880   -7.1860  -43.9090 C.3     193 LEU   -0.1800
   2975 CG        -39.0090   -7.8890  -44.9920 C.3     193 LEU    0.0900
   2976 CD1       -39.4560   -6.9070  -46.0660 C.3     193 LEU    0.0900
   2977 CD2       -38.2150   -9.0330  -45.6040 C.3     193 LEU   -0.0900
   2978 HN        -39.9360   -7.9400  -42.2990 H       193 LEU    0.0900
   2979 HA        -37.4180   -8.9590  -42.9440 H       193 LEU   -0.2700
   2980 HB1       -37.2250   -6.8670  -44.3600 H       193 LEU    0.0900
   2981 HB2       -38.7490   -6.2850  -43.5840 H       193 LEU    0.0900
   2982 HG        -39.9040   -8.3550  -44.5280 H       193 LEU    0.0900
   2983 HD11      -38.5710   -6.4390  -46.5470 H       193 LEU   -0.2700
   2984 HD12      -40.0770   -6.1070  -45.6110 H       193 LEU    0.0900
   2985 HD13      -40.0430   -7.4390  -46.8440 H       193 LEU    0.0900
   2986 HD21      -37.9490   -9.7760  -44.8210 H       193 LEU    0.0900
   2987 HD22      -37.2770   -8.6430  -46.0550 H       193 LEU    0.5100
   2988 HD23      -38.8210   -9.5410  -46.3840 H       193 LEU   -0.5100
   2989 N         -37.3350   -6.5430  -40.8110 N.am    194 ALA   -0.4700
   2990 CA        -36.4640   -5.7850  -39.9240 C.3     194 ALA    0.3100
   2991 C         -35.7450   -6.6880  -38.9260 C.2     194 ALA    0.0700
   2992 O         -34.6520   -6.3690  -38.4610 O.2     194 ALA    0.0900
   2993 CB        -37.2590   -4.7100  -39.1930 C.3     194 ALA   -0.2700
   2994 HN        -38.3140   -6.4620  -40.6410 H       194 ALA    0.0900
   2995 HA        -35.6850   -5.3360  -40.5210 H       194 ALA    0.0900
   2996 HB1       -38.0660   -5.1750  -38.5870 H       194 ALA    0.0900
   2997 HB2       -37.7220   -4.0170  -39.9270 H       194 ALA    0.5100
   2998 HB3       -36.5880   -4.1410  -38.5130 H       194 ALA   -0.5100
   2999 N         -36.3620   -7.8210  -38.6020 N.am    195 ALA   -0.4700
   3000 CA        -35.7620   -8.7790  -37.6820 C.3     195 ALA    0.3100
   3001 C         -34.7830   -9.6840  -38.4140 C.2     195 ALA    0.0700
   3002 O         -34.0580  -10.4650  -37.7960 O.2     195 ALA    0.0900
   3003 CB        -36.8400   -9.6060  -37.0000 C.3     195 ALA   -0.2700
   3004 HN        -37.2560   -8.0640  -38.9690 H       195 ALA    0.0900
   3005 HA        -35.1910   -8.2280  -36.9490 H       195 ALA    0.0900
   3006 HB1       -37.6390   -9.8680  -37.7280 H       195 ALA    0.0900
   3007 HB2       -37.2940   -9.0250  -36.1690 H       195 ALA    0.5100
   3008 HB3       -36.4000  -10.5460  -36.6030 H       195 ALA   -0.5100
   3009 N         -34.7670   -9.5740  -39.7380 N.am    196 ARG   -0.4700
   3010 CA        -33.8810  -10.3790  -40.5640 C.3     196 ARG    0.3100
   3011 C         -32.8230   -9.5100  -41.2270 C.2     196 ARG    0.0700
   3012 O         -32.1480   -9.9390  -42.1610 O.2     196 ARG    0.0900
   3013 CB        -34.6860  -11.1370  -41.6220 C.3     196 ARG   -0.1800
   3014 CG        -35.6910  -12.1160  -41.0380 C.3     196 ARG    0.0900
   3015 CD        -35.0150  -13.4040  -40.5960 C.3     196 ARG    0.0900
   3016 NE        -34.8090  -14.3130  -41.7230 N.pl3   196 ARG   -0.1800
   3017 CZ        -35.5770  -15.3670  -41.9770 C.cat   196 ARG    0.0900
   3018 NH1       -36.5970  -15.6580  -41.1800 N.pl3   196 ARG    0.0900
   3019 NH2       -35.3210  -16.1380  -43.0260 N.pl3   196 ARG    0.2000
   3020 HN        -35.3590   -8.9360  -40.2250 H       196 ARG    0.0900
   3021 HA        -33.3590  -11.0720  -39.9210 H       196 ARG    0.0900
   3022 HB1       -33.9790  -11.6990  -42.2680 H       196 ARG   -0.7000
   3023 HB2       -35.2330  -10.3980  -42.2460 H       196 ARG    0.4400
   3024 HG1       -36.4580  -12.3530  -41.8060 H       196 ARG    0.6400
   3025 HG2       -36.1900  -11.6480  -40.1640 H       196 ARG   -0.8000
   3026 HD1       -35.6510  -13.9260  -39.8490 H       196 ARG    0.4600
   3027 HD2       -34.0200  -13.1750  -40.1570 H       196 ARG    0.4600
   3028 HE        -34.0450  -14.1310  -42.3390 H       196 ARG   -0.8000
   3029 HH11      -36.7890  -15.0840  -40.3840 H       196 ARG    0.4600
   3030 HH12      -37.1730  -16.4530  -41.3740 H       196 ARG    0.4600
   3031 HH21      -34.5500  -15.9250  -43.6260 H       196 ARG    0.5100
   3032 HH22      -35.8990  -16.9310  -43.2160 H       196 ARG   -0.5100
   3033 N         -32.6790   -8.2820  -40.7360 N.am    197 ARG   -0.4700
   3034 CA        -31.7000   -7.3550  -41.2830 C.3     197 ARG    0.3100
   3035 C         -30.2800   -7.8510  -41.0350 C.2     197 ARG    0.0700
   3036 O         -30.0140   -8.5350  -40.0450 O.2     197 ARG    0.0900
   3037 CB        -31.8820   -5.9590  -40.6820 C.3     197 ARG   -0.1800
   3038 CG        -31.4570   -5.8520  -39.2270 C.3     197 ARG    0.0900
   3039 CD        -31.3350   -4.4010  -38.7920 C.3     197 ARG    0.0900
   3040 NE        -32.6360   -3.7400  -38.7210 N.pl3   197 ARG   -0.1800
   3041 CZ        -33.2890   -3.5060  -37.5870 C.cat   197 ARG    0.0900
   3042 NH1       -34.4680   -2.8980  -37.6130 N.pl3   197 ARG    0.0900
   3043 NH2       -32.7620   -3.8750  -36.4270 N.pl3   197 ARG    0.2000
   3044 HN        -33.2320   -7.9430  -39.9790 H       197 ARG    0.0900
   3045 HA        -31.8320   -7.3210  -42.3550 H       197 ARG    0.0900
   3046 HB1       -32.9540   -5.6810  -40.7560 H       197 ARG   -0.7000
   3047 HB2       -31.2810   -5.2390  -41.2760 H       197 ARG    0.4400
   3048 HG1       -30.4770   -6.3560  -39.0950 H       197 ARG    0.6400
   3049 HG2       -32.2120   -6.3610  -38.5890 H       197 ARG   -0.8000
   3050 HD1       -30.7120   -3.8430  -39.5230 H       197 ARG    0.4600
   3051 HD2       -30.8750   -4.3510  -37.7820 H       197 ARG    0.4600
   3052 HE        -33.0610   -3.4450  -39.5760 H       197 ARG   -0.8000
   3053 HH11      -34.8650   -2.6150  -38.4860 H       197 ARG    0.4600
   3054 HH12      -34.9590   -2.7230  -36.7600 H       197 ARG    0.4600
   3055 HH21      -31.8720   -4.3290  -36.4050 H       197 ARG    0.5100
   3056 HH22      -33.2550   -3.6970  -35.5750 H       197 ARG   -0.5100
   3057 N         -29.3720   -7.5050  -41.9410 N.am    198 GLN   -0.4700
   3058 CA        -27.9730   -7.8980  -41.8290 C.3     198 GLN    0.3100
   3059 C         -27.2850   -7.1320  -40.7050 C.2     198 GLN    0.0700
   3060 O         -27.3850   -5.9080  -40.6240 O.2     198 GLN    0.0900
   3061 CB        -27.2590   -7.6460  -43.1560 C.3     198 GLN   -0.1800
   3062 CG        -25.8240   -8.1280  -43.2040 C.3     198 GLN    0.0900
   3063 CD        -25.2160   -7.9590  -44.5820 C.2     198 GLN    0.0900
   3064 NE2       -24.1070   -8.6490  -44.8270 N.am    198 GLN   -0.1800
   3065 OE1       -25.7360   -7.2190  -45.4160 O.2     198 GLN    0.0900
   3066 HN        -29.6090   -6.9590  -42.7410 H       198 GLN    0.0900
   3067 HA        -27.9360   -8.9460  -41.5720 H       198 GLN    0.5500
   3068 HB1       -27.2660   -6.5530  -43.3530 H       198 GLN   -0.5500
   3069 HB2       -27.8260   -8.1590  -43.9600 H       198 GLN   -0.6200
   3070 HG1       -25.7920   -9.2040  -42.9300 H       198 GLN    0.3200
   3071 HG2       -25.2200   -7.5470  -42.4740 H       198 GLN    0.3000
   3072 HE21      -23.6600   -8.5770  -45.7190 H       198 GLN    0.5100
   3073 HE22      -23.7190   -9.2400  -44.1200 H       198 GLN   -0.5100
   3074 N         -26.5840   -7.8550  -39.8340 N.am    199 LEU   -0.4700
   3075 CA        -25.9700   -7.2420  -38.6600 C.3     199 LEU    0.3100
   3076 CAT       -22.5850   -5.6850  -38.0150 C.3     199 LEU    0.0700
   3077 C         -24.5430   -6.7540  -38.9070 C.2     199 LEU    0.0900
   3078 O         -23.8030   -7.3220  -39.7060 O.2     199 LEU   -0.1800
   3079 CB        -25.9980   -8.2060  -37.4660 C.3     199 LEU    0.0900
   3080 CG        -27.3830   -8.5130  -36.8880 C.3     199 LEU    0.0900
   3081 CD1       -27.2820   -9.4830  -35.7240 C.3     199 LEU   -0.0900
   3082 CD2       -28.0830   -7.2340  -36.4560 C.3     199 LEU    0.0900
   3083 NT        -23.9210   -6.1730  -37.8650 N.pl3   199 LEU   -0.2700
   3084 HN        -26.4470   -8.8360  -39.9450 H       199 LEU    0.0900
   3085 HNT       -24.3470   -6.0600  -36.9710 H       199 LEU    0.0900
   3086 HA        -26.5180   -6.3420  -38.4270 H       199 LEU    0.0900
   3087 HB1       -25.3790   -7.7660  -36.6560 H       199 LEU   -0.2700
   3088 HB2       -25.5410   -9.1650  -37.7880 H       199 LEU    0.0900
   3089 HG        -28.0210   -8.9580  -37.6820 H       199 LEU    0.0900
   3090 HD11      -26.6540   -9.0470  -34.9180 H       199 LEU    0.0900
   3091 HD12      -26.8150  -10.4330  -36.0630 H       199 LEU    0.5100
   3092 HD13      -28.2940   -9.6890  -35.3140 H       199 LEU   -0.5100
   3093 HD21      -28.3680   -6.6350  -37.3470 H       199 LEU   -0.4700
   3094 HD22      -27.4020   -6.6260  -35.8220 H       199 LEU    0.3100
   3095 HD23      -29.0030   -7.4810  -35.8850 H       199 LEU   -0.1100
   3096 HT1       -22.5220   -5.0470  -38.9230 H       199 LEU    0.0900
   3097 HT2       -21.8830   -6.5390  -38.1260 H       199 LEU    0.0900
   3098 HT3       -22.3050   -5.0770  -37.1270 H       199 LEU    0.0900
   3099 N         -28.5210  -10.7760  -32.6030 N.am    200 ARG   -0.2700
   3100 CA        -29.5240  -11.3850  -33.4650 C.3     200 ARG    0.0900
   3101 CAY       -27.7750   -9.1960  -30.9400 C.3     200 ARG    0.0900
   3102 C         -30.6550  -11.9620  -32.6230 C.2     200 ARG    0.0900
   3103 O         -31.8020  -12.0310  -33.0630 O.2     200 ARG    0.5100
   3104 CB        -28.8960  -12.4770  -34.3310 C.3     200 ARG   -0.5100
   3105 CG        -29.7110  -12.8520  -35.5580 C.3     200 ARG   -0.4700
   3106 CD        -28.9960  -13.9080  -36.3850 C.3     200 ARG    0.3100
   3107 NE        -27.5590  -13.6460  -36.4710 N.pl3   200 ARG    0.0700
   3108 CZ        -26.9850  -12.9520  -37.4450 C.cat   200 ARG    0.0900
   3109 NH1       -25.6720  -12.7620  -37.4420 N.pl3   200 ARG   -0.1800
   3110 NH2       -27.7180  -12.4460  -38.4260 N.pl3   200 ARG    0.0900
   3111 CY        -28.8610   -9.7600  -31.7890 C.2     200 ARG    0.0900
   3112 OY        -30.0040   -9.3100  -31.7370 O.2     200 ARG   -0.1800
   3113 HN        -27.5980  -11.1480  -32.6500 H       200 ARG    0.0900
   3114 HA        -29.9450  -10.6090  -34.0880 H       200 ARG    0.0900
   3115 HB1       -28.7650  -13.3870  -33.7060 H       200 ARG    0.2000
   3116 HB2       -27.8970  -12.1260  -34.6680 H       200 ARG    0.0900
   3117 HG1       -29.8700  -11.9470  -36.1810 H       200 ARG    0.0900
   3118 HG2       -30.6980  -13.2450  -35.2360 H       200 ARG   -0.7000
   3119 HD1       -29.4020  -13.9130  -37.4190 H       200 ARG    0.4400
   3120 HD2       -29.1310  -14.9070  -35.9170 H       200 ARG    0.6400
   3121 HE        -26.9720  -14.0120  -35.7500 H       200 ARG   -0.8000
   3122 HH11      -25.1140  -13.1420  -36.7050 H       200 ARG    0.4600
   3123 HH12      -25.2410  -12.2390  -38.1780 H       200 ARG    0.4600
   3124 HH21      -28.7080  -12.5870  -38.4330 H       200 ARG   -0.8000
   3125 HH22      -27.2820  -11.9240  -39.1590 H       200 ARG    0.4600
   3126 HY1       -28.2130   -8.5010  -30.1930 H       200 ARG    0.4600
   3127 HY2       -27.0550   -8.6380  -31.5750 H       200 ARG    0.5100
   3128 HY3       -27.2530  -10.0180  -30.4050 H       200 ARG   -0.5100
   3129 N         -30.3220  -12.3740  -31.4010 N.am    201 SER   -0.4700
   3130 CA        -31.3110  -12.9080  -30.4710 C.3     201 SER    0.3100
   3131 C         -32.2910  -11.8300  -30.0360 C.2     201 SER    0.0700
   3132 O         -33.4900  -12.0760  -29.9200 O.2     201 SER    0.0900
   3133 CB        -30.6280  -13.5140  -29.2420 C.3     201 SER    0.0500
   3134 OG        -29.9570  -14.7180  -29.5680 O.3     201 SER    0.0900
   3135 HN        -29.3830  -12.3370  -31.0670 H       201 SER    0.0900
   3136 HA        -31.8840  -13.6620  -30.9900 H       201 SER   -0.6600
   3137 HB1       -31.3910  -13.7330  -28.4640 H       201 SER    0.4300
   3138 HB2       -29.8860  -12.7940  -28.8370 H       201 SER    0.5100
   3139 HG1       -30.6300  -15.3140  -29.9040 H       201 SER   -0.5100
   3140 N         -31.7700  -10.6310  -29.7920 N.am    202 THR   -0.4700
   3141 CA        -32.5950   -9.5020  -29.3860 C.3     202 THR    0.3100
   3142 C         -33.6910   -9.2260  -30.4080 C.2     202 THR    0.0700
   3143 O         -34.8480   -9.0150  -30.0520 O.2     202 THR    0.0900
   3144 CB        -31.7510   -8.2310  -29.2020 C.3     202 THR    0.1400
   3145 CG2       -32.6400   -7.0490  -28.8410 C.3     202 THR    0.0900
   3146 OG1       -30.7930   -8.4370  -28.1570 O.3     202 THR   -0.6600
   3147 HN        -30.7920  -10.4520  -29.8750 H       202 THR    0.4300
   3148 HA        -33.0820   -9.7640  -28.4580 H       202 THR   -0.2700
   3149 HB        -31.2130   -7.9920  -30.1450 H       202 THR    0.0900
   3150 HG1       -30.4090   -7.5760  -27.9770 H       202 THR    0.0900
   3151 HG21      -33.3140   -7.3210  -28.0010 H       202 THR    0.0900
   3152 HG22      -33.2620   -6.7620  -29.7150 H       202 THR    0.5100
   3153 HG23      -32.0140   -6.1860  -28.5270 H       202 THR   -0.5100
   3154 N         -33.3190   -9.2360  -31.6850 N.am    203 LEU   -0.4700
   3155 CA        -34.2590   -8.9500  -32.7590 C.3     203 LEU    0.3100
   3156 C         -35.2880  -10.0630  -32.9460 C.2     203 LEU    0.0700
   3157 O         -36.4490   -9.8000  -33.2540 O.2     203 LEU    0.0900
   3158 CB        -33.5090   -8.7070  -34.0730 C.3     203 LEU   -0.1800
   3159 CG        -32.4900   -7.5650  -34.0790 C.3     203 LEU    0.0900
   3160 CD1       -31.7630   -7.5000  -35.4140 C.3     203 LEU    0.0900
   3161 CD2       -33.1650   -6.2390  -33.7650 C.3     203 LEU   -0.0900
   3162 HN        -32.3840   -9.4400  -31.9620 H       203 LEU    0.0900
   3163 HA        -34.8280   -8.0760  -32.4840 H       203 LEU   -0.2700
   3164 HB1       -34.2630   -8.4940  -34.8590 H       203 LEU    0.0900
   3165 HB2       -32.9710   -9.6430  -34.3340 H       203 LEU    0.0900
   3166 HG        -31.7510   -7.7290  -33.2650 H       203 LEU    0.0900
   3167 HD11      -32.4900   -7.3280  -36.2370 H       203 LEU   -0.2700
   3168 HD12      -31.2320   -8.4570  -35.6030 H       203 LEU    0.0900
   3169 HD13      -31.0330   -6.6630  -35.4070 H       203 LEU    0.0900
   3170 HD21      -33.6420   -6.2790  -32.7640 H       203 LEU    0.0900
   3171 HD22      -33.9480   -6.0240  -34.5230 H       203 LEU    0.5100
   3172 HD23      -32.4120   -5.4220  -33.7650 H       203 LEU   -0.5100
   3173 N         -34.8590  -11.3110  -32.7540 N.am    204 GLN   -0.4700
   3174 CA        -35.7280  -12.4610  -32.9840 C.3     204 GLN    0.3100
   3175 C         -36.7260  -12.7050  -31.8550 C.2     204 GLN    0.0700
   3176 O         -37.7160  -13.4130  -32.0350 O.2     204 GLN    0.0900
   3177 CB        -34.8990  -13.7220  -33.2560 C.3     204 GLN   -0.1800
   3178 CG        -34.4150  -13.8370  -34.6950 C.3     204 GLN    0.0900
   3179 CD        -33.4520  -14.9920  -34.9010 C.2     204 GLN    0.0900
   3180 NE2       -33.2040  -15.3380  -36.1620 N.am    204 GLN   -0.1800
   3181 OE1       -32.9310  -15.5640  -33.9430 O.2     204 GLN    0.0900
   3182 HN        -33.9330  -11.5130  -32.4470 H       204 GLN    0.0900
   3183 HA        -36.3580  -12.2380  -33.8320 H       204 GLN    0.5500
   3184 HB1       -35.5220  -14.6110  -33.0210 H       204 GLN   -0.5500
   3185 HB2       -34.0150  -13.7140  -32.5840 H       204 GLN   -0.6200
   3186 HG1       -33.8990  -12.8950  -34.9790 H       204 GLN    0.3200
   3187 HG2       -35.2910  -13.9880  -35.3610 H       204 GLN    0.3000
   3188 HE21      -32.5780  -16.0910  -36.3600 H       204 GLN    0.5100
   3189 HE22      -33.6450  -14.8440  -36.9110 H       204 GLN   -0.5100
   3190 N         -36.4630  -12.1200  -30.6910 N.am    205 LYS   -0.4700
   3191 CA        -37.3990  -12.1960  -29.5780 C.3     205 LYS    0.3100
   3192 C         -38.3220  -10.9870  -29.6050 C.2     205 LYS    0.0700
   3193 O         -39.4650  -11.0420  -29.1490 O.2     205 LYS    0.0900
   3194 CB        -36.6510  -12.2500  -28.2440 C.3     205 LYS   -0.1800
   3195 CG        -35.7610  -13.4720  -28.0760 C.3     205 LYS    0.0900
   3196 CD        -35.1240  -13.5030  -26.6960 C.3     205 LYS    0.0900
   3197 CE        -34.3140  -14.7730  -26.4860 C.3     205 LYS   -0.1800
   3198 NZ        -33.7160  -14.8340  -25.1240 N.4     205 LYS    0.0900
   3199 HN        -35.6230  -11.6080  -30.5270 H       205 LYS    0.0900
   3200 HA        -38.0010  -13.0840  -29.7070 H       205 LYS   -0.1800
   3201 HB1       -37.3990  -12.2450  -27.4230 H       205 LYS    0.0900
   3202 HB2       -36.0190  -11.3410  -28.1600 H       205 LYS    0.0900
   3203 HG1       -34.9620  -13.4490  -28.8470 H       205 LYS    0.2100
   3204 HG2       -36.3710  -14.3900  -28.2180 H       205 LYS    0.0500
   3205 HD1       -35.9210  -13.4480  -25.9240 H       205 LYS    0.0500
   3206 HD2       -34.4550  -12.6230  -26.5840 H       205 LYS   -0.3000
   3207 HE1       -33.4830  -14.8120  -27.2220 H       205 LYS    0.3300
   3208 HE2       -34.9720  -15.6600  -26.6060 H       205 LYS    0.3300
   3209 HZ1       -34.4730  -14.8100  -24.4110 H       205 LYS    0.3300
   3210 HZ2       -33.0840  -14.0190  -24.9870 H       205 LYS    0.5100
   3211 HZ3       -33.1730  -15.7150  -25.0240 H       205 LYS   -0.5100
   3212 N         -37.8140   -9.8940  -30.1640 N.am    206 GLU   -0.4700
   3213 CA        -38.5410   -8.6360  -30.2490 C.3     206 GLU    0.3100
   3214 C         -39.5660   -8.6800  -31.3800 C.2     206 GLU    0.0700
   3215 O         -40.1440   -7.6600  -31.7500 O.2     206 GLU    0.0900
   3216 CB        -37.5470   -7.4920  -30.4790 C.3     206 GLU   -0.1800
   3217 CG        -38.0800   -6.0970  -30.1970 C.3     206 GLU    0.0900
   3218 CD        -36.9770   -5.0510  -30.2060 C.2     206 GLU    0.0900
   3219 OE1       -35.8110   -5.4110  -29.9310 O.co2   206 GLU   -0.2800
   3220 OE2       -37.2770   -3.8700  -30.4840 O.co2   206 GLU    0.0900
   3221 HN        -36.8970   -9.8870  -30.5570 H       206 GLU    0.0900
   3222 HA        -39.0810   -8.4910  -29.3240 H       206 GLU    0.6200
   3223 HB1       -37.2210   -7.5280  -31.5390 H       206 GLU   -0.7600
   3224 HB2       -36.6680   -7.6650  -29.8240 H       206 GLU   -0.7600
   3225 HG1       -38.5680   -6.0890  -29.1990 H       206 GLU    0.5100
   3226 HG2       -38.8300   -5.8310  -30.9710 H       206 GLU   -0.5100
   3227 N         -39.7930   -9.8760  -31.9220 N.am    207 VAL   -0.4700
   3228 CA        -40.6640  -10.0470  -33.0800 C.3     207 VAL    0.3100
   3229 C         -41.4990  -11.3240  -32.9870 C.2     207 VAL    0.0700
   3230 O         -42.5520  -11.4390  -33.6170 O.2     207 VAL    0.0900
   3231 CB        -39.8440  -10.0400  -34.3950 C.3     207 VAL   -0.0900
   3232 CG1       -40.5700  -10.7890  -35.5050 C.3     207 VAL    0.0900
   3233 CG2       -39.5300   -8.6120  -34.8200 C.3     207 VAL   -0.2700
   3234 HN        -39.3790  -10.7080  -31.5610 H       207 VAL    0.0900
   3235 HA        -41.3800   -9.2380  -33.0820 H       207 VAL    0.0900
   3236 HB        -38.8600  -10.5230  -34.2140 H       207 VAL    0.0900
   3237 HG11      -41.6190  -10.4290  -35.5840 H       207 VAL   -0.2700
   3238 HG12      -40.5830  -11.8760  -35.2810 H       207 VAL    0.0900
   3239 HG13      -40.0610  -10.6120  -36.4760 H       207 VAL    0.0900
   3240 HG21      -38.6690   -8.2210  -34.2380 H       207 VAL    0.0900
   3241 HG22      -40.4100   -7.9600  -34.6340 H       207 VAL    0.5100
   3242 HG23      -39.2690   -8.5870  -35.9000 H       207 VAL   -0.5100
   3243 N         -41.0340  -12.2790  -32.1860 N.am    208 HSD   -0.4700
   3244 CA        -41.7190  -13.5600  -32.0290 C.3     208 HSD    0.3100
   3245 C         -43.1960  -13.4020  -31.6740 C.2     208 HSD    0.0700
   3246 O         -44.0350  -14.1950  -32.1010 O.2     208 HSD    0.0900
   3247 CB        -41.0160  -14.4170  -30.9720 C.3     208 HSD   -0.0900
   3248 CG        -41.7750  -15.6480  -30.5920 C.ar    208 HSD    0.0900
   3249 CD2       -41.9210  -16.7260  -31.4340 C.ar    208 HSD    0.0900
   3250 ND1       -42.4300  -15.9730  -29.4470 N.ar    208 HSD   -0.3600
   3251 CE1       -42.9540  -17.2270  -29.6250 C.ar    208 HSD    0.3200
   3252 NE2       -42.6380  -17.6660  -30.8310 N.ar    208 HSD   -0.0500
   3253 HN        -40.1960  -12.1640  -31.6580 H       208 HSD    0.2500
   3254 HA        -41.7140  -14.0620  -32.9850 H       208 HSD    0.1300
   3255 HB1       -40.8680  -13.8050  -30.0590 H       208 HSD   -0.7000
   3256 HB2       -40.0260  -14.7280  -31.3680 H       208 HSD    0.2200
   3257 HD1       -42.5070  -15.3950  -28.6330 H       208 HSD    0.1000
   3258 HD2       -41.5540  -16.8820  -32.4410 H       208 HSD    0.5100
   3259 HE1       -43.5370  -17.7580  -28.8740 H       208 HSD   -0.5100
   3260 N         -43.5100  -12.3770  -30.8860 N.am    209 ALA   -0.4700
   3261 CA        -44.8860  -12.1230  -30.4770 C.3     209 ALA    0.3100
   3262 C         -45.7240  -11.5910  -31.6350 C.2     209 ALA    0.0700
   3263 O         -46.9150  -11.8860  -31.7420 O.2     209 ALA    0.0900
   3264 CB        -44.9200  -11.1510  -29.3040 C.3     209 ALA   -0.2700
   3265 HN        -42.8250  -11.7400  -30.5440 H       209 ALA    0.0900
   3266 HA        -45.3330  -13.0670  -30.1970 H       209 ALA    0.0900
   3267 HB1       -44.4510  -10.1860  -29.5930 H       209 ALA    0.0900
   3268 HB2       -44.3570  -11.5750  -28.4450 H       209 ALA    0.5100
   3269 HB3       -45.9710  -10.9570  -29.0020 H       209 ALA   -0.5100
   3270 N         -45.0960  -10.8080  -32.5070 N.am    210 ALA   -0.4700
   3271 CA        -45.7890  -10.2260  -33.6490 C.3     210 ALA    0.3100
   3272 C         -46.1910  -11.2880  -34.6680 C.2     210 ALA    0.0700
   3273 O         -47.0840  -11.0700  -35.4870 O.2     210 ALA    0.0900
   3274 CB        -44.9300   -9.1520  -34.3020 C.3     210 ALA   -0.2700
   3275 HN        -44.1280  -10.5850  -32.4200 H       210 ALA    0.0900
   3276 HA        -46.7180   -9.8010  -33.2950 H       210 ALA    0.0900
   3277 HB1       -43.9710   -9.5910  -34.6540 H       210 ALA    0.0900
   3278 HB2       -44.7020   -8.3500  -33.5670 H       210 ALA    0.5100
   3279 HB3       -45.4640   -8.7190  -35.1750 H       210 ALA   -0.5100
   3280 N         -45.5290  -12.4430  -34.6200 N.am    211 LYS   -0.4700
   3281 CA        -45.9040  -13.5430  -35.4930 C.3     211 LYS    0.3100
   3282 C         -47.2400  -14.1260  -35.0490 C.2     211 LYS    0.0700
   3283 O         -48.1020  -14.4310  -35.8730 O.2     211 LYS    0.0900
   3284 CB        -44.8300  -14.6320  -35.5110 C.3     211 LYS   -0.1800
   3285 CG        -45.0380  -15.6570  -36.6180 C.3     211 LYS    0.0900
   3286 CD        -44.2510  -16.9340  -36.3780 C.3     211 LYS    0.0900
   3287 CE        -44.6140  -17.9930  -37.4100 C.3     211 LYS   -0.1800
   3288 NZ        -43.9470  -19.2960  -37.1370 N.4     211 LYS    0.0900
   3289 HN        -44.7650  -12.6020  -34.0000 H       211 LYS    0.0900
   3290 HA        -46.0440  -13.1440  -36.4870 H       211 LYS   -0.1800
   3291 HB1       -44.8400  -15.1580  -34.5320 H       211 LYS    0.0900
   3292 HB2       -43.8380  -14.1530  -35.6510 H       211 LYS    0.0900
   3293 HG1       -44.7170  -15.2120  -37.5840 H       211 LYS    0.2100
   3294 HG2       -46.1180  -15.9060  -36.6790 H       211 LYS    0.0500
   3295 HD1       -44.4770  -17.3200  -35.3610 H       211 LYS    0.0500
   3296 HD2       -43.1650  -16.7140  -36.4450 H       211 LYS   -0.3000
   3297 HE1       -44.2940  -17.6570  -38.4190 H       211 LYS    0.3300
   3298 HE2       -45.7110  -18.1670  -37.3950 H       211 LYS    0.3300
   3299 HZ1       -44.2360  -19.6450  -36.2010 H       211 LYS    0.3300
   3300 HZ2       -42.9150  -19.1670  -37.1560 H       211 LYS    0.5100
   3301 HZ3       -44.2230  -19.9860  -37.8650 H       211 LYS   -0.5100
   3302 N         -47.4070  -14.2740  -33.7350 N.am    212 SER   -0.4700
   3303 CA        -48.6560  -14.7600  -33.1640 C.3     212 SER    0.3100
   3304 C         -49.8290  -13.9100  -33.6310 C.2     212 SER    0.0700
   3305 O         -50.8510  -14.4280  -34.0820 O.2     212 SER    0.0900
   3306 CB        -48.5910  -14.7360  -31.6350 C.3     212 SER    0.0500
   3307 OG        -47.4540  -15.4270  -31.1500 O.3     212 SER    0.0900
   3308 HN        -46.6840  -14.0570  -33.0840 H       212 SER    0.0900
   3309 HA        -48.8150  -15.7680  -33.5180 H       212 SER   -0.6600
   3310 HB1       -49.5010  -15.2200  -31.2190 H       212 SER    0.4300
   3311 HB2       -48.5400  -13.6830  -31.2840 H       212 SER    0.5100
   3312 HG1       -47.3110  -15.1070  -30.2570 H       212 SER   -0.5100
   3313 N         -49.6730  -12.5930  -33.5260 N.am    213 LEU   -0.4700
   3314 CA        -50.7230  -11.6530  -33.8980 C.3     213 LEU    0.3100
   3315 C         -50.9710  -11.6380  -35.4030 C.2     213 LEU    0.0700
   3316 O         -52.1000  -11.4500  -35.8530 O.2     213 LEU    0.0900
   3317 CB        -50.3760  -10.2470  -33.4040 C.3     213 LEU   -0.1800
   3318 CG        -50.1460  -10.1170  -31.8950 C.3     213 LEU    0.0900
   3319 CD1       -49.4940   -8.7860  -31.5520 C.3     213 LEU    0.0900
   3320 CD2       -51.4500  -10.2970  -31.1320 C.3     213 LEU   -0.0900
   3321 HN        -48.8270  -12.1880  -33.1870 H       213 LEU    0.0900
   3322 HA        -51.6480  -11.9910  -33.4540 H       213 LEU   -0.2700
   3323 HB1       -51.2080   -9.5680  -33.6850 H       213 LEU    0.0900
   3324 HB2       -49.4510   -9.9180  -33.9230 H       213 LEU    0.0900
   3325 HG        -49.4880  -10.9460  -31.5540 H       213 LEU    0.0900
   3326 HD11      -50.1440   -7.9460  -31.8790 H       213 LEU   -0.2700
   3327 HD12      -48.5150   -8.6990  -32.0720 H       213 LEU    0.0900
   3328 HD13      -49.3420   -8.7100  -30.4540 H       213 LEU    0.0900
   3329 HD21      -51.8780  -11.3010  -31.3380 H       213 LEU    0.0900
   3330 HD22      -52.1840   -9.5260  -31.4520 H       213 LEU    0.5100
   3331 HD23      -51.2650  -10.2070  -30.0410 H       213 LEU   -0.5100
   3332 N         -49.9120  -11.8320  -36.1840 N.am    214 ALA   -0.4700
   3333 CA        -50.0300  -11.8550  -37.6360 C.3     214 ALA    0.3100
   3334 C         -50.8660  -13.0430  -38.0990 C.2     214 ALA    0.0700
   3335 O         -51.5980  -12.9600  -39.0880 O.2     214 ALA    0.0900
   3336 CB        -48.6520  -11.8860  -38.2840 C.3     214 ALA   -0.2700
   3337 HN        -48.9970  -11.9690  -35.8130 H       214 ALA    0.0900
   3338 HA        -50.5680  -10.9710  -37.9430 H       214 ALA    0.0900
   3339 HB1       -48.0980  -12.7930  -37.9580 H       214 ALA    0.0900
   3340 HB2       -48.0710  -10.9880  -37.9810 H       214 ALA    0.5100
   3341 HB3       -48.7540  -11.9110  -39.3900 H       214 ALA   -0.5100
   3342 N         -50.7540  -14.1540  -37.3750 N.am    215 ILE   -0.4700
   3343 CA        -51.5490  -15.3400  -37.6530 C.3     215 ILE    0.3100
   3344 C         -53.0330  -15.0330  -37.5020 C.2     215 ILE    0.0700
   3345 O         -53.8690  -15.5690  -38.2270 O.2     215 ILE    0.0900
   3346 CB        -51.1540  -16.5030  -36.7230 C.3     215 ILE   -0.0900
   3347 CG1       -49.7520  -17.0030  -37.0750 C.3     215 ILE    0.0900
   3348 CG2       -52.1690  -17.6360  -36.8130 C.3     215 ILE   -0.2700
   3349 CD        -49.1770  -17.9820  -36.0760 C.3     215 ILE    0.0900
   3350 HN        -50.1200  -14.2230  -36.6080 H       215 ILE    0.0900
   3351 HA        -51.3860  -15.6150  -38.6850 H       215 ILE    0.0900
   3352 HB        -51.1080  -16.1350  -35.6760 H       215 ILE   -0.1800
   3353 HG11      -49.0720  -16.1270  -37.1400 H       215 ILE    0.0900
   3354 HG12      -49.7950  -17.5000  -38.0680 H       215 ILE    0.0900
   3355 HG21      -52.3540  -17.9000  -37.8770 H       215 ILE   -0.2700
   3356 HG22      -53.1300  -17.3220  -36.3540 H       215 ILE    0.0900
   3357 HG23      -51.7790  -18.5340  -36.2890 H       215 ILE    0.0900
   3358 HD1       -49.7220  -18.9490  -36.1320 H       215 ILE    0.0900
   3359 HD2       -49.2810  -17.5760  -35.0470 H       215 ILE    0.5100
   3360 HD3       -48.1050  -18.1660  -36.3010 H       215 ILE   -0.5100
   3361 N         -53.3570  -14.1540  -36.5540 N.am    216 ILE   -0.4700
   3362 CA        -54.7330  -13.7340  -36.3270 C.3     216 ILE    0.3100
   3363 C         -55.3380  -13.0990  -37.5750 C.2     216 ILE    0.0700
   3364 O         -56.4890  -13.3610  -37.9190 O.2     216 ILE    0.0900
   3365 CB        -54.8290  -12.7300  -35.1660 C.3     216 ILE   -0.0900
   3366 CG1       -54.2500  -13.3330  -33.8830 C.3     216 ILE    0.0900
   3367 CG2       -56.2720  -12.2980  -34.9500 C.3     216 ILE   -0.2700
   3368 CD        -55.0860  -14.4450  -33.2940 C.3     216 ILE    0.0900
   3369 HN        -52.6710  -13.7440  -35.9580 H       216 ILE    0.0900
   3370 HA        -55.3160  -14.6150  -36.1060 H       216 ILE    0.0900
   3371 HB        -54.2080  -11.8390  -35.3970 H       216 ILE   -0.1800
   3372 HG11      -54.1550  -12.5250  -33.1270 H       216 ILE    0.0900
   3373 HG12      -53.2400  -13.7360  -34.1090 H       216 ILE    0.0900
   3374 HG21      -56.9330  -13.1890  -34.8880 H       216 ILE   -0.2700
   3375 HG22      -56.6080  -11.6650  -35.7990 H       216 ILE    0.0900
   3376 HG23      -56.3590  -11.7270  -34.0000 H       216 ILE    0.0900
   3377 HD1       -55.3360  -15.1910  -34.0770 H       216 ILE    0.0900
   3378 HD2       -56.0330  -14.0300  -32.8850 H       216 ILE    0.5100
   3379 HD3       -54.5220  -14.9560  -32.4850 H       216 ILE   -0.5100
   3380 N         -54.5590  -12.2560  -38.2500 N.am    217 VAL   -0.4700
   3381 CA        -55.0340  -11.5730  -39.4480 C.3     217 VAL    0.3100
   3382 C         -55.1960  -12.5380  -40.6150 C.2     217 VAL    0.0700
   3383 O         -56.1400  -12.4320  -41.3970 O.2     217 VAL    0.0900
   3384 CB        -54.0840  -10.4370  -39.8780 C.3     217 VAL   -0.0900
   3385 CG1       -54.7000   -9.6370  -41.0190 C.3     217 VAL    0.0900
   3386 CG2       -53.7640   -9.5290  -38.7000 C.3     217 VAL   -0.2700
   3387 HN        -53.6230  -12.0550  -37.9700 H       217 VAL    0.0900
   3388 HA        -56.0130  -11.1730  -39.2320 H       217 VAL    0.0900
   3389 HB        -53.1160  -10.8710  -40.2110 H       217 VAL    0.0900
   3390 HG11      -55.7400   -9.3440  -40.7620 H       217 VAL   -0.2700
   3391 HG12      -54.7230  -10.2540  -41.9440 H       217 VAL    0.0900
   3392 HG13      -54.1060   -8.7160  -41.2000 H       217 VAL    0.0900
   3393 HG21      -53.1180  -10.0630  -37.9690 H       217 VAL    0.0900
   3394 HG22      -54.7040   -9.2290  -38.1880 H       217 VAL    0.5100
   3395 HG23      -53.2250   -8.6250  -39.0540 H       217 VAL   -0.5100
   3396 N         -54.2650  -13.4840  -40.7330 N.am    218 GLY   -0.4700
   3397 CA        -54.3090  -14.4720  -41.7940 C.3     218 GLY    0.3100
   3398 C         -55.5660  -15.3170  -41.7390 C.2     218 GLY   -0.0200
   3399 O         -56.1390  -15.6670  -42.7700 O.2     218 GLY    0.0900
   3400 HN        -53.4990  -13.5540  -40.0990 H       218 GLY    0.0900
   3401 HA1       -53.4460  -15.1130  -41.6900 H       218 GLY    0.5100
   3402 HA2       -54.2740  -13.9510  -42.7390 H       218 GLY   -0.5100
   3403 N         -55.9990  -15.6450  -40.5250 N.am    219 LEU   -0.4700
   3404 CA        -57.1980  -16.4500  -40.3320 C.3     219 LEU    0.3100
   3405 C         -58.4620  -15.6490  -40.6150 C.2     219 LEU    0.0700
   3406 O         -59.4150  -16.1610  -41.2040 O.2     219 LEU    0.0900
   3407 CB        -57.2310  -17.0330  -38.9180 C.3     219 LEU   -0.1800
   3408 CG        -56.2050  -18.1410  -38.6590 C.3     219 LEU    0.0900
   3409 CD1       -56.0810  -18.4360  -37.1760 C.3     219 LEU    0.0900
   3410 CD2       -56.5650  -19.4010  -39.4340 C.3     219 LEU   -0.0900
   3411 HN        -55.5260  -15.3560  -39.6960 H       219 LEU    0.0900
   3412 HA        -57.1900  -17.2440  -41.0640 H       219 LEU   -0.2700
   3413 HB1       -58.2450  -17.4480  -38.7360 H       219 LEU    0.0900
   3414 HB2       -57.0440  -16.2100  -38.1970 H       219 LEU    0.0900
   3415 HG        -55.2170  -17.8220  -39.0530 H       219 LEU    0.0900
   3416 HD11      -57.0600  -18.7660  -36.7690 H       219 LEU   -0.2700
   3417 HD12      -55.7610  -17.5210  -36.6330 H       219 LEU    0.0900
   3418 HD13      -55.3380  -19.2470  -37.0120 H       219 LEU    0.0900
   3419 HD21      -56.5850  -19.1870  -40.5240 H       219 LEU    0.0900
   3420 HD22      -57.5700  -19.7620  -39.1240 H       219 LEU    0.5100
   3421 HD23      -55.8080  -20.1920  -39.2420 H       219 LEU   -0.5100
   3422 N         -58.4700  -14.3860  -40.1990 N.am    220 PHE   -0.4700
   3423 CA        -59.5800  -13.4940  -40.5140 C.3     220 PHE    0.3100
   3424 C         -59.7980  -13.4380  -42.0220 C.2     220 PHE    0.0700
   3425 O         -60.9120  -13.6280  -42.5070 O.2     220 PHE    0.0900
   3426 CB        -59.3130  -12.0880  -39.9710 C.3     220 PHE   -0.1800
   3427 CG        -60.4260  -11.1150  -40.2380 C.ar    220 PHE    0.0900
   3428 CD1       -61.4020  -10.8790  -39.2820 C.ar    220 PHE    0.0900
   3429 CD2       -60.5000  -10.4380  -41.4470 C.ar    220 PHE    0.0000
   3430 CE1       -62.4300   -9.9860  -39.5240 C.ar    220 PHE   -0.1150
   3431 CE2       -61.5280   -9.5440  -41.6960 C.ar    220 PHE    0.1150
   3432 CZ        -62.4930   -9.3170  -40.7330 C.ar    220 PHE   -0.1150
   3433 HN        -57.7260  -13.9960  -39.6610 H       220 PHE    0.1150
   3434 HA        -60.4740  -13.9040  -40.0690 H       220 PHE   -0.1150
   3435 HB1       -58.3980  -11.6780  -40.4480 H       220 PHE    0.1150
   3436 HB2       -59.1790  -12.1390  -38.8690 H       220 PHE   -0.1150
   3437 HD1       -61.3580  -11.3980  -38.3360 H       220 PHE    0.1150
   3438 HD2       -59.7470  -10.6100  -42.2010 H       220 PHE   -0.1150
   3439 HE1       -63.1840   -9.8120  -38.7710 H       220 PHE    0.1150
   3440 HE2       -61.5750   -9.0250  -42.6420 H       220 PHE    0.5100
   3441 HZ        -63.2940   -8.6180  -40.9240 H       220 PHE   -0.5100
   3442 N         -58.7190  -13.1760  -42.7580 N.am    221 ALA   -0.4700
   3443 CA        -58.7740  -13.1030  -44.2130 C.3     221 ALA    0.3100
   3444 C         -59.3040  -14.3960  -44.8150 C.2     221 ALA    0.0700
   3445 O         -60.1410  -14.3770  -45.7160 O.2     221 ALA    0.0900
   3446 CB        -57.3970  -12.7890  -44.7750 C.3     221 ALA   -0.2700
   3447 HN        -57.8240  -13.0200  -42.3480 H       221 ALA    0.0900
   3448 HA        -59.4780  -12.3290  -44.4840 H       221 ALA    0.0900
   3449 HB1       -56.6760  -13.5830  -44.4840 H       221 ALA    0.0900
   3450 HB2       -57.0360  -11.8180  -44.3740 H       221 ALA    0.5100
   3451 HB3       -57.4420  -12.7410  -45.8840 H       221 ALA   -0.5100
   3452 N         -58.8130  -15.5210  -44.3060 N.am    222 LEU   -0.4700
   3453 CA        -59.2180  -16.8290  -44.7990 C.3     222 LEU    0.3100
   3454 C         -60.7070  -17.0830  -44.5810 C.2     222 LEU    0.0700
   3455 O         -61.3770  -17.6630  -45.4350 O.2     222 LEU    0.0900
   3456 CB        -58.3960  -17.9240  -44.1140 C.3     222 LEU   -0.1800
   3457 CG        -58.4870  -19.3290  -44.7080 C.3     222 LEU    0.0900
   3458 CD1       -57.9300  -19.3450  -46.1250 C.3     222 LEU    0.0900
   3459 CD2       -57.7550  -20.3280  -43.8250 C.3     222 LEU   -0.0900
   3460 HN        -58.1470  -15.5200  -43.5640 H       222 LEU    0.0900
   3461 HA        -59.0590  -16.8520  -45.8670 H       222 LEU   -0.2700
   3462 HB1       -58.7260  -17.9820  -43.0560 H       222 LEU    0.0900
   3463 HB2       -57.3300  -17.6130  -44.1420 H       222 LEU    0.0900
   3464 HG        -59.5490  -19.6530  -44.7260 H       222 LEU    0.0900
   3465 HD11      -56.8640  -19.0310  -46.1200 H       222 LEU   -0.2700
   3466 HD12      -58.5040  -18.6430  -46.7660 H       222 LEU    0.0900
   3467 HD13      -57.9940  -20.3710  -46.5450 H       222 LEU    0.0900
   3468 HD21      -58.2040  -20.3410  -42.8090 H       222 LEU    0.0900
   3469 HD22      -56.6860  -20.0400  -43.7350 H       222 LEU    0.5100
   3470 HD23      -57.8330  -21.3460  -44.2620 H       222 LEU   -0.5100
   3471 N         -61.2230  -16.6390  -43.4380 N.am    223 CYS   -0.4700
   3472 CA        -62.6130  -16.8920  -43.0720 C.3     223 CYS    0.3100
   3473 C         -63.6120  -15.9790  -43.7810 C.2     223 CYS    0.0700
   3474 O         -64.7910  -16.3180  -43.8970 O.2     223 CYS    0.0900
   3475 CB        -62.7970  -16.7710  -41.5540 C.3     223 CYS   -0.1100
   3476 SG        -62.0380  -18.0980  -40.5840 S.3     223 CYS    0.0900
   3477 HN        -60.6850  -16.1160  -42.7820 H       223 CYS    0.0900
   3478 HA        -62.8720  -17.8860  -43.4040 H       223 CYS   -0.2300
   3479 HB1       -63.8860  -16.7530  -41.3440 H       223 CYS    0.1600
   3480 HB2       -62.3620  -15.8020  -41.2340 H       223 CYS    0.5100
   3481 HG1       -60.7910  -17.7210  -40.8270 H       223 CYS   -0.5100
   3482 N         -63.1480  -14.8260  -44.2570 N.am    224 TRP   -0.4700
   3483 CA        -64.0520  -13.8310  -44.8310 C.3     224 TRP    0.3100
   3484 C         -63.9490  -13.6630  -46.3410 C.2     224 TRP    0.0700
   3485 O         -64.9270  -13.3050  -46.9970 O.2     224 TRP    0.0900
   3486 CB        -63.8690  -12.4750  -44.1400 C.3     224 TRP   -0.1800
   3487 CG        -64.5460  -12.4050  -42.8100 C.ar    224 TRP    0.0900
   3488 CD1       -63.9620  -12.5390  -41.5840 C.ar    224 TRP    0.0900
   3489 CD2       -65.9440  -12.1990  -42.5690 C.ar    224 TRP   -0.0300
   3490 CE2       -66.1330  -12.2120  -41.1730 C.ar    224 TRP   -0.1500
   3491 CE3       -67.0510  -12.0000  -43.3990 C.ar    224 TRP    0.2200
   3492 NE1       -64.9090  -12.4210  -40.5940 N.ar    224 TRP   -0.5100
   3493 CZ2       -67.3850  -12.0360  -40.5880 C.ar    224 TRP    0.3700
   3494 CZ3       -68.2930  -11.8220  -42.8170 C.ar    224 TRP    0.2400
   3495 CH2       -68.4520  -11.8420  -41.4260 C.ar    224 TRP    0.1100
   3496 HN        -62.1790  -14.5920  -44.2430 H       224 TRP   -0.2500
   3497 HA        -65.0650  -14.1840  -44.7000 H       224 TRP    0.1700
   3498 HB1       -64.2900  -11.6800  -44.7910 H       224 TRP   -0.2000
   3499 HB2       -62.7840  -12.2890  -43.9920 H       224 TRP    0.1400
   3500 HD1       -62.9100  -12.7130  -41.4140 H       224 TRP   -0.2700
   3501 HE1       -64.7380  -12.4770  -39.6350 H       224 TRP    0.1600
   3502 HE3       -66.9570  -11.9820  -44.4750 H       224 TRP   -0.1400
   3503 HZ2       -67.5280  -12.0460  -39.5180 H       224 TRP    0.1400
   3504 HZ3       -69.1560  -11.6640  -43.4470 H       224 TRP    0.5100
   3505 HH2       -69.4370  -11.7030  -41.0050 H       224 TRP   -0.5100
   3506 N         -62.7690  -13.9140  -46.9000 N.am    225 LEU   -0.4700
   3507 CA        -62.5670  -13.7420  -48.3350 C.3     225 LEU    0.3100
   3508 C         -63.5450  -14.5380  -49.2060 C.2     225 LEU    0.0700
   3509 O         -64.1270  -13.9840  -50.1360 O.2     225 LEU    0.0900
   3510 CB        -61.1140  -14.0400  -48.7300 C.3     225 LEU   -0.1800
   3511 CG        -60.1330  -12.8920  -48.4830 C.3     225 LEU    0.0900
   3512 CD1       -58.7150  -13.2980  -48.8570 C.3     225 LEU    0.0900
   3513 CD2       -60.5610  -11.6490  -49.2510 C.3     225 LEU   -0.0900
   3514 HN        -61.9820  -14.2260  -46.3730 H       225 LEU    0.0900
   3515 HA        -62.8180  -12.7230  -48.5870 H       225 LEU   -0.2700
   3516 HB1       -61.0920  -14.2890  -49.8120 H       225 LEU    0.0900
   3517 HB2       -60.7700  -14.9220  -48.1500 H       225 LEU    0.0900
   3518 HG        -60.1620  -12.6100  -47.4100 H       225 LEU    0.0900
   3519 HD11      -58.6670  -13.5740  -49.9320 H       225 LEU   -0.2700
   3520 HD12      -58.4000  -14.1750  -48.2510 H       225 LEU    0.0900
   3521 HD13      -58.0190  -12.4510  -48.6770 H       225 LEU    0.0900
   3522 HD21      -61.4840  -11.2230  -48.8030 H       225 LEU    0.0900
   3523 HD22      -60.7690  -11.9100  -50.3110 H       225 LEU    0.5100
   3524 HD23      -59.7580  -10.8820  -49.2060 H       225 LEU   -0.5100
   3525 N         -63.7370  -15.8350  -48.9070 N.am    226 PRO   -0.2900
   3526 CA        -64.6710  -16.6390  -49.7020 C.3     226 PRO    0.0000
   3527 C         -66.0100  -15.9410  -49.9320 C.2     226 PRO    0.0900
   3528 O         -66.4760  -15.8620  -51.0670 O.2     226 PRO    0.0900
   3529 CB        -64.8640  -17.8910  -48.8480 C.3     226 PRO    0.0200
   3530 CG        -63.5690  -18.0350  -48.1250 C.3     226 PRO    0.0900
   3531 CD        -63.0800  -16.6340  -47.8570 C.3     226 PRO   -0.1800
   3532 HA        -64.2700  -16.8210  -50.6870 H       226 PRO    0.0900
   3533 HB1       -65.0660  -18.7790  -49.4820 H       226 PRO    0.0900
   3534 HB2       -65.7050  -17.7600  -48.1340 H       226 PRO   -0.1800
   3535 HG1       -63.7170  -18.5840  -47.1700 H       226 PRO    0.0900
   3536 HG2       -62.8360  -18.5910  -48.7480 H       226 PRO    0.0900
   3537 HD1       -63.3940  -16.2780  -46.8540 H       226 PRO    0.5100
   3538 HD2       -61.9770  -16.5620  -47.9570 H       226 PRO   -0.5100
   3539 N         -66.6190  -15.4310  -48.8640 N.am    227 LEU   -0.4700
   3540 CA        -67.9010  -14.7500  -48.9750 C.3     227 LEU    0.3100
   3541 C         -67.7990  -13.5020  -49.8500 C.2     227 LEU    0.0700
   3542 O         -68.6660  -13.2470  -50.6870 O.2     227 LEU    0.0900
   3543 CB        -68.4350  -14.3910  -47.5850 C.3     227 LEU   -0.1800
   3544 CG        -69.9010  -13.9630  -47.4860 C.3     227 LEU    0.0900
   3545 CD1       -70.7840  -14.8520  -48.3490 C.3     227 LEU    0.0900
   3546 CD2       -70.3690  -13.9810  -46.0350 C.3     227 LEU   -0.0900
   3547 HN        -66.2290  -15.4930  -47.9500 H       227 LEU    0.0900
   3548 HA        -68.5890  -15.4090  -49.4840 H       227 LEU   -0.2700
   3549 HB1       -67.8150  -13.5580  -47.1930 H       227 LEU    0.0900
   3550 HB2       -68.3000  -15.2790  -46.9340 H       227 LEU    0.0900
   3551 HG        -69.9990  -12.9100  -47.8240 H       227 LEU    0.0900
   3552 HD11      -70.5690  -15.9220  -48.1400 H       227 LEU   -0.2700
   3553 HD12      -70.5840  -14.6540  -49.4240 H       227 LEU    0.0900
   3554 HD13      -71.8540  -14.6540  -48.1250 H       227 LEU    0.0900
   3555 HD21      -69.7550  -13.2820  -45.4280 H       227 LEU    0.0900
   3556 HD22      -70.2620  -15.0040  -45.6160 H       227 LEU    0.5100
   3557 HD23      -71.4310  -13.6610  -45.9770 H       227 LEU   -0.5100
   3558 N         -66.7320  -12.7270  -49.6600 N.am    228 HSE   -0.4700
   3559 CA        -66.5160  -11.5140  -50.4420 C.3     228 HSE    0.3100
   3560 C         -66.3440  -11.8190  -51.9240 C.2     228 HSE    0.0700
   3561 O         -66.8710  -11.1090  -52.7820 O.2     228 HSE    0.0900
   3562 CB        -65.2900  -10.7530  -49.9350 C.3     228 HSE   -0.0800
   3563 CG        -65.5010  -10.0730  -48.6180 C.ar    228 HSE    0.0900
   3564 CD2       -64.9130  -10.2660  -47.4140 C.ar    228 HSE    0.0900
   3565 ND1       -66.4020   -9.0450  -48.4500 N.ar    228 HSE   -0.7000
   3566 CE1       -66.3670   -8.6390  -47.1920 C.ar    228 HSE    0.2200
   3567 NE2       -65.4730   -9.3630  -46.5420 N.ar    228 HSE    0.2500
   3568 HN        -66.0380  -12.9390  -48.9760 H       228 HSE    0.1300
   3569 HA        -67.4000  -10.8990  -50.3580 H       228 HSE   -0.3600
   3570 HB1       -65.0170   -9.9800  -50.6850 H       228 HSE    0.3200
   3571 HB2       -64.4480  -11.4680  -49.8260 H       228 HSE   -0.0500
   3572 HD2       -64.1470  -10.9760  -47.1280 H       228 HSE    0.0900
   3573 HE1       -66.9650   -7.8470  -46.7420 H       228 HSE    0.5100
   3574 HE2       -65.2330   -9.2780  -45.5750 H       228 HSE   -0.5100
   3575 N         -65.5980  -12.8770  -52.2250 N.am    229 ILE   -0.4700
   3576 CA        -65.3220  -13.2550  -53.6040 C.3     229 ILE    0.3100
   3577 C         -66.5890  -13.7030  -54.3210 C.2     229 ILE    0.0700
   3578 O         -66.8140  -13.3540  -55.4790 O.2     229 ILE    0.0900
   3579 CB        -64.2590  -14.3670  -53.6810 C.3     229 ILE   -0.0900
   3580 CG1       -62.9830  -13.9340  -52.9560 C.3     229 ILE    0.0900
   3581 CG2       -63.9540  -14.7140  -55.1320 C.3     229 ILE   -0.2700
   3582 CD        -61.9050  -14.9970  -52.9210 C.3     229 ILE    0.0900
   3583 HN        -65.1930  -13.4570  -51.5220 H       229 ILE    0.0900
   3584 HA        -64.9770  -12.3750  -54.1250 H       229 ILE    0.0900
   3585 HB        -64.6340  -15.2720  -53.1570 H       229 ILE   -0.1800
   3586 HG11      -63.2460  -13.6640  -51.9110 H       229 ILE    0.0900
   3587 HG12      -62.5760  -13.0360  -53.4670 H       229 ILE    0.0900
   3588 HG21      -63.5700  -13.8180  -55.6660 H       229 ILE   -0.2700
   3589 HG22      -64.8790  -15.0600  -55.6420 H       229 ILE    0.0900
   3590 HG23      -63.1810  -15.5110  -55.1760 H       229 ILE    0.0900
   3591 HD1       -61.4820  -15.1450  -53.9380 H       229 ILE    0.0900
   3592 HD2       -62.3350  -15.9600  -52.5710 H       229 ILE    0.5100
   3593 HD3       -61.0870  -14.6830  -52.2380 H       229 ILE   -0.5100
   3594 N         -67.4210  -14.4730  -53.6240 N.am    230 ILE   -0.4700
   3595 CA        -68.6950  -14.9190  -54.1760 C.3     230 ILE    0.3100
   3596 C         -69.5870  -13.7280  -54.5140 C.2     230 ILE    0.0700
   3597 O         -70.2710  -13.7200  -55.5380 O.2     230 ILE    0.0900
   3598 CB        -69.4330  -15.8580  -53.2100 C.3     230 ILE   -0.0900
   3599 CG1       -68.6710  -17.1750  -53.0630 C.3     230 ILE    0.0900
   3600 CG2       -70.8460  -16.1220  -53.6990 C.3     230 ILE   -0.2700
   3601 CD        -69.3240  -18.1530  -52.1110 C.3     230 ILE    0.0900
   3602 HN        -67.2120  -14.7790  -52.6980 H       230 ILE    0.0900
   3603 HA        -68.4910  -15.4280  -55.1070 H       230 ILE    0.0900
   3604 HB        -69.4720  -15.3920  -52.2020 H       230 ILE   -0.1800
   3605 HG11      -67.6470  -16.9510  -52.6930 H       230 ILE    0.0900
   3606 HG12      -68.5940  -17.6520  -54.0640 H       230 ILE    0.0900
   3607 HG21      -70.8310  -16.4260  -54.7680 H       230 ILE   -0.2700
   3608 HG22      -71.4590  -15.2010  -53.6020 H       230 ILE    0.0900
   3609 HG23      -71.3060  -16.9410  -53.1040 H       230 ILE    0.0900
   3610 HD1       -70.2650  -18.5450  -52.5530 H       230 ILE    0.0900
   3611 HD2       -69.5680  -17.6440  -51.1540 H       230 ILE    0.5100
   3612 HD3       -68.6400  -19.0060  -51.9170 H       230 ILE   -0.5100
   3613 N         -69.5760  -12.7180  -53.6490 N.am    231 ASN   -0.4700
   3614 CA        -70.3210  -11.4940  -53.9070 C.3     231 ASN    0.3100
   3615 C         -69.8680  -10.8370  -55.2060 C.2     231 ASN    0.0700
   3616 O         -70.6890  -10.3590  -55.9910 O.2     231 ASN    0.0900
   3617 CB        -70.1700  -10.5130  -52.7400 C.3     231 ASN   -0.1800
   3618 CG        -71.0110  -10.9070  -51.5400 C.2     231 ASN    0.0900
   3619 ND2       -70.7130  -10.3090  -50.3900 N.am    231 ASN    0.0900
   3620 OD1       -71.9170  -11.7310  -51.6430 O.2     231 ASN    0.5500
   3621 HN        -69.0640  -12.7520  -52.7940 H       231 ASN   -0.5500
   3622 HA        -71.3590  -11.7570  -54.0450 H       231 ASN   -0.6200
   3623 HB1       -70.4830   -9.5010  -53.0740 H       231 ASN    0.3200
   3624 HB2       -69.1040  -10.4810  -52.4290 H       231 ASN    0.3000
   3625 HD21      -71.2320  -10.5280  -49.5630 H       231 ASN    0.5100
   3626 HD22      -69.9690   -9.6410  -50.3510 H       231 ASN   -0.5100
   3627 N         -68.5570  -10.8260  -55.4320 N.am    232 CYS   -0.4700
   3628 CA        -67.9860  -10.2390  -56.6360 C.3     232 CYS    0.3100
   3629 C         -68.4730  -10.9500  -57.8940 C.2     232 CYS    0.0700
   3630 O         -68.8020  -10.3080  -58.8900 O.2     232 CYS    0.0900
   3631 CB        -66.4560  -10.2600  -56.5710 C.3     232 CYS   -0.1100
   3632 SG        -65.7550   -9.2080  -55.2790 S.3     232 CYS    0.0900
   3633 HN        -67.9060  -11.2180  -54.7870 H       232 CYS    0.0900
   3634 HA        -68.3440   -9.2230  -56.7150 H       232 CYS   -0.2300
   3635 HB1       -66.0640   -9.9320  -57.5560 H       232 CYS    0.1600
   3636 HB2       -66.1330  -11.3080  -56.3990 H       232 CYS    0.5100
   3637 HG1       -66.1740   -9.9640  -54.2740 H       232 CYS   -0.5100
   3638 N         -68.5150  -12.2800  -57.8450 N.am    233 PHE   -0.4700
   3639 CA        -69.0380  -13.0730  -58.9530 C.3     233 PHE    0.3100
   3640 C         -70.4700  -12.6860  -59.2880 C.2     233 PHE    0.0700
   3641 O         -70.7800  -12.3010  -60.4160 O.2     233 PHE    0.0900
   3642 CB        -68.9710  -14.5680  -58.6250 C.3     233 PHE   -0.1800
   3643 CG        -67.6640  -15.2120  -58.9950 C.ar    233 PHE    0.0900
   3644 CD1       -66.4870  -14.8440  -58.3610 C.ar    233 PHE    0.0900
   3645 CD2       -67.6130  -16.2040  -59.9640 C.ar    233 PHE    0.0000
   3646 CE1       -65.2820  -15.4410  -58.6960 C.ar    233 PHE   -0.1150
   3647 CE2       -66.4110  -16.8040  -60.3040 C.ar    233 PHE    0.1150
   3648 CZ        -65.2440  -16.4240  -59.6680 C.ar    233 PHE   -0.1150
   3649 HN        -68.1920  -12.7910  -57.0530 H       233 PHE    0.1150
   3650 HA        -68.4470  -12.8530  -59.8300 H       233 PHE   -0.1150
   3651 HB1       -69.7690  -15.1010  -59.1840 H       233 PHE    0.1150
   3652 HB2       -69.1100  -14.7100  -57.5320 H       233 PHE   -0.1150
   3653 HD1       -66.5090  -14.0810  -57.5970 H       233 PHE    0.1150
   3654 HD2       -68.5210  -16.5100  -60.4620 H       233 PHE   -0.1150
   3655 HE1       -64.3730  -15.1410  -58.1970 H       233 PHE    0.1150
   3656 HE2       -66.3870  -17.5710  -61.0650 H       233 PHE    0.5100
   3657 HZ        -64.3060  -16.8900  -59.9300 H       233 PHE   -0.5100
   3658 N         -71.3440  -12.8100  -58.2920 N.am    234 THR   -0.4700
   3659 CA        -72.7380  -12.4350  -58.4370 C.3     234 THR    0.3100
   3660 C         -72.8050  -11.0350  -58.9840 C.2     234 THR    0.0700
   3661 O         -73.5140  -10.7790  -59.9410 O.2     234 THR    0.0900
   3662 CB        -73.4760  -12.4400  -57.0850 C.3     234 THR    0.1400
   3663 CG2       -74.9520  -12.0800  -57.2740 C.3     234 THR    0.0900
   3664 OG1       -73.3400  -13.7310  -56.4730 O.3     234 THR   -0.6600
   3665 HN        -71.0790  -13.1650  -57.4000 H       234 THR    0.4300
   3666 HA        -73.1990  -13.1390  -59.1130 H       234 THR   -0.2700
   3667 HB        -73.0400  -11.6730  -56.4110 H       234 THR    0.0900
   3668 HG1       -72.5440  -13.6870  -55.9380 H       234 THR    0.0900
   3669 HG21      -75.3960  -12.7020  -58.0810 H       234 THR    0.0900
   3670 HG22      -75.0470  -11.0110  -57.5570 H       234 THR    0.5100
   3671 HG23      -75.5120  -12.2680  -56.3330 H       234 THR   -0.5100
   3672 N         -72.0760  -10.1100  -58.3810 N.am    235 PHE   -0.4700
   3673 CA        -72.1070   -8.7530  -58.8600 C.3     235 PHE    0.3100
   3674 C         -71.6580   -8.5020  -60.3130 C.2     235 PHE    0.0700
   3675 O         -72.4100   -7.9020  -61.0990 O.2     235 PHE    0.0900
   3676 CB        -71.2240   -7.8760  -57.9870 C.3     235 PHE   -0.1800
   3677 CG        -71.4520   -6.3880  -58.1790 C.ar    235 PHE    0.0900
   3678 CD1       -70.3910   -5.5540  -58.5050 C.ar    235 PHE    0.0900
   3679 CD2       -72.7060   -5.8210  -57.9940 C.ar    235 PHE    0.0000
   3680 CE1       -70.5800   -4.1850  -58.6760 C.ar    235 PHE   -0.1150
   3681 CE2       -72.9020   -4.4540  -58.1630 C.ar    235 PHE    0.1150
   3682 CZ        -71.8410   -3.6320  -58.5040 C.ar    235 PHE   -0.1150
   3683 HN        -71.4920  -10.3020  -57.5970 H       235 PHE    0.1150
   3684 HA        -73.1310   -8.4070  -58.8300 H       235 PHE   -0.1150
   3685 HB1       -70.1590   -8.0780  -58.2260 H       235 PHE    0.1150
   3686 HB2       -71.4260   -8.1040  -56.9190 H       235 PHE   -0.1150
   3687 HD1       -69.4040   -5.9750  -58.6290 H       235 PHE    0.1150
   3688 HD2       -73.5390   -6.4480  -57.7140 H       235 PHE   -0.1150
   3689 HE1       -69.7450   -3.5540  -58.9420 H       235 PHE    0.1150
   3690 HE2       -73.8860   -4.0320  -58.0270 H       235 PHE    0.5100
   3691 HZ        -71.9940   -2.5710  -58.6340 H       235 PHE   -0.5100
   3692 N         -70.4880   -9.0280  -60.6790 N.am    236 PHE   -0.4700
   3693 CA        -69.8350   -8.7240  -61.9430 C.3     236 PHE    0.3100
   3694 C         -70.3450   -9.6140  -63.0790 C.2     236 PHE    0.0700
   3695 O         -70.2060   -9.2490  -64.2350 O.2     236 PHE    0.0900
   3696 CB        -68.2960   -8.8030  -61.8470 C.3     236 PHE   -0.1800
   3697 CG        -67.6910   -7.6770  -61.0760 C.ar    236 PHE    0.0900
   3698 CD1       -66.9320   -7.9200  -59.9440 C.ar    236 PHE    0.0900
   3699 CD2       -67.9330   -6.3610  -61.4480 C.ar    236 PHE    0.0000
   3700 CE1       -66.3940   -6.8810  -59.2200 C.ar    236 PHE   -0.1150
   3701 CE2       -67.3960   -5.3130  -60.7210 C.ar    236 PHE    0.1150
   3702 CZ        -66.6270   -5.5780  -59.6090 C.ar    236 PHE   -0.1150
   3703 HN        -70.0000   -9.6660  -60.0900 H       236 PHE    0.1150
   3704 HA        -70.1340   -7.7280  -62.2320 H       236 PHE   -0.1150
   3705 HB1       -67.8610   -8.7750  -62.8690 H       236 PHE    0.1150
   3706 HB2       -68.0070   -9.7470  -61.3350 H       236 PHE   -0.1150
   3707 HD1       -66.7590   -8.9370  -59.6260 H       236 PHE    0.1150
   3708 HD2       -68.5460   -6.1530  -62.3130 H       236 PHE   -0.1150
   3709 HE1       -65.7890   -7.0840  -58.3490 H       236 PHE    0.1150
   3710 HE2       -67.5780   -4.2930  -61.0240 H       236 PHE    0.5100
   3711 HZ        -66.2060   -4.7640  -59.0400 H       236 PHE   -0.5100
   3712 N         -70.9240  -10.7690  -62.7630 N.am    237 CYS   -0.4700
   3713 CA        -71.4740  -11.6390  -63.8030 C.3     237 CYS    0.3100
   3714 C         -72.9470  -11.9090  -63.5360 C.2     237 CYS    0.0700
   3715 O         -73.3040  -12.9750  -63.0240 O.2     237 CYS    0.0900
   3716 CB        -70.7130  -12.9690  -63.8710 C.3     237 CYS   -0.1000
   3717 SG        -70.9550  -13.9310  -65.3890 S.3     237 CYS    0.0900
   3718 HN        -71.0090  -11.0880  -61.8220 H       237 CYS    0.0900
   3719 HA        -71.3990  -11.1180  -64.7450 H       237 CYS   -0.0800
   3720 HB1       -71.0330  -13.5880  -63.0060 H       237 CYS    0.5100
   3721 HB2       -69.6310  -12.7470  -63.7630 H       237 CYS   -0.5100
   3722 N         -73.8070  -10.9410  -63.8760 N.am    238 PRO   -0.2900
   3723 CA        -75.2340  -10.9270  -63.5340 C.3     238 PRO    0.0000
   3724 C         -75.9980  -12.1250  -64.0830 C.2     238 PRO    0.0900
   3725 O         -76.8390  -12.6830  -63.3780 O.2     238 PRO    0.0900
   3726 CB        -75.7400   -9.6400  -64.1970 C.3     238 PRO    0.0200
   3727 CG        -74.5250   -8.7920  -64.3760 C.3     238 PRO    0.0900
   3728 CD        -73.4130   -9.7520  -64.6450 C.3     238 PRO   -0.1800
   3729 HA        -75.3650  -10.9650  -62.4650 H       238 PRO    0.0900
   3730 HB1       -76.4830   -9.1290  -63.5480 H       238 PRO    0.0900
   3731 HB2       -76.2120   -9.8610  -65.1780 H       238 PRO   -0.1800
   3732 HG1       -74.6560   -8.0940  -65.2300 H       238 PRO    0.0900
   3733 HG2       -74.3200   -8.2010  -63.4570 H       238 PRO    0.0900
   3734 HD1       -73.3370  -10.0010  -65.7230 H       238 PRO    0.5100
   3735 HD2       -72.4390   -9.3640  -64.2760 H       238 PRO   -0.5100
   3736 N         -75.7150  -12.5130  -65.3230 N.am    239 ASP   -0.4700
   3737 CA        -76.4750  -13.5740  -65.9750 C.3     239 ASP    0.3100
   3738 C         -75.8050  -14.9440  -65.9110 C.2     239 ASP    0.0700
   3739 O         -76.0500  -15.8050  -66.7580 O.2     239 ASP    0.0900
   3740 CB        -76.7960  -13.2000  -67.4270 C.3     239 ASP   -0.2800
   3741 CG        -75.5510  -12.9640  -68.2560 C.2     239 ASP    0.0900
   3742 OD1       -74.4440  -13.3080  -67.7900 O.co2   239 ASP    0.0900
   3743 OD2       -75.6810  -12.4320  -69.3800 O.co2   239 ASP    0.6200
   3744 HN        -74.9780  -12.1030  -65.8560 H       239 ASP   -0.7600
   3745 HA        -77.3880  -13.7220  -65.4160 H       239 ASP   -0.7600
   3746 HB1       -77.4060  -12.2720  -67.4340 H       239 ASP    0.5100
   3747 HB2       -77.3790  -14.0230  -67.8920 H       239 ASP   -0.5100
   3748 N         -74.9560  -15.1450  -64.9070 N.am    240 CYS   -0.4700
   3749 CA        -74.3940  -16.4630  -64.6430 C.3     240 CYS    0.3100
   3750 C         -75.2470  -17.1600  -63.5940 C.2     240 CYS    0.0700
   3751 O         -75.9420  -16.5070  -62.8180 O.2     240 CYS    0.0900
   3752 CB        -72.9510  -16.3490  -64.1530 C.3     240 CYS   -0.1000
   3753 SG        -71.7850  -15.7870  -65.4060 S.3     240 CYS    0.0900
   3754 HN        -74.6690  -14.4120  -64.2970 H       240 CYS    0.0900
   3755 HA        -74.4340  -17.0330  -65.5590 H       240 CYS   -0.0800
   3756 HB1       -72.6310  -17.3470  -63.7880 H       240 CYS    0.5100
   3757 HB2       -72.9300  -15.6390  -63.3000 H       240 CYS   -0.5100
   3758 N         -75.1990  -18.4900  -63.5730 N.am    241 SER   -0.4700
   3759 CA        -75.9500  -19.2480  -62.5810 C.3     241 SER    0.3100
   3760 C         -75.4160  -18.9500  -61.1850 C.2     241 SER    0.0700
   3761 O         -74.2380  -19.1670  -60.9030 O.2     241 SER    0.0900
   3762 CB        -75.8840  -20.7500  -62.8750 C.3     241 SER    0.0500
   3763 OG        -74.5460  -21.2190  -62.8570 O.3     241 SER    0.0900
   3764 HN        -74.6570  -19.0180  -64.2220 H       241 SER    0.0900
   3765 HA        -76.9740  -18.9070  -62.6070 H       241 SER   -0.6600
   3766 HB1       -76.3160  -20.9520  -63.8790 H       241 SER    0.4300
   3767 HB2       -76.4640  -21.3040  -62.1050 H       241 SER    0.5100
   3768 HG1       -74.1650  -20.8960  -62.0370 H       241 SER   -0.5100
   3769 N         -76.2880  -18.4430  -60.3180 N.am    242 HSP   -0.4700
   3770 CA        -75.8920  -18.0560  -58.9710 C.3     242 HSP    0.3100
   3771 C         -75.2980  -19.2300  -58.2000 C.2     242 HSP    0.0700
   3772 O         -75.6100  -20.3890  -58.4720 O.2     242 HSP    0.0900
   3773 CB        -77.0900  -17.4820  -58.2070 C.3     242 HSP   -0.0500
   3774 CG        -76.7190  -16.7890  -56.9320 C.ar    242 HSP    0.0900
   3775 CD2       -76.6160  -15.4720  -56.6340 C.ar    242 HSP    0.0900
   3776 ND1       -76.4010  -17.4700  -55.7790 N.ar    242 HSP    0.1900
   3777 CE1       -76.1140  -16.6050  -54.8230 C.ar    242 HSP    0.1300
   3778 NE2       -76.2380  -15.3860  -55.3150 N.ar    242 HSP    0.1900
   3779 HN        -77.2470  -18.3060  -60.5500 H       242 HSP   -0.5100
   3780 HA        -75.1090  -17.3180  -59.0500 H       242 HSP    0.4400
   3781 HB1       -77.7850  -18.3120  -57.9600 H       242 HSP   -0.5100
   3782 HB2       -77.6120  -16.7510  -58.8590 H       242 HSP    0.4400
   3783 HD1       -76.3900  -18.4650  -55.6800 H       242 HSP    0.3200
   3784 HD2       -76.7810  -14.5970  -57.2500 H       242 HSP    0.1800
   3785 HE1       -75.8300  -16.8500  -53.8210 H       242 HSP    0.5100
   3786 HE2       -76.0800  -14.5370  -54.8100 H       242 HSP   -0.5100
   3787 N         -74.4330  -18.9230  -57.2370 N.am    243 ALA   -0.4700
   3788 CA        -73.8510  -19.9430  -56.3780 C.3     243 ALA    0.3100
   3789 C         -74.9480  -20.7040  -55.6430 C.2     243 ALA    0.0700
   3790 O         -75.8760  -20.0980  -55.1040 O.2     243 ALA    0.0900
   3791 CB        -72.8870  -19.3110  -55.3880 C.3     243 ALA   -0.2700
   3792 HN        -74.1460  -17.9850  -57.0620 H       243 ALA    0.0900
   3793 HA        -73.3350  -20.6550  -57.0040 H       243 ALA    0.0900
   3794 HB1       -73.3710  -18.4510  -54.8790 H       243 ALA    0.0900
   3795 HB2       -71.9830  -18.9450  -55.9210 H       243 ALA    0.5100
   3796 HB3       -72.5910  -20.0570  -54.6200 H       243 ALA   -0.5100
   3797 N         -74.8490  -22.0400  -55.6220 N.am    244 PRO   -0.2900
   3798 CA        -75.8500  -22.8770  -54.9550 C.3     244 PRO    0.0000
   3799 C         -75.9880  -22.5220  -53.4790 C.2     244 PRO    0.0900
   3800 O         -75.0390  -22.0130  -52.8790 O.2     244 PRO    0.0900
   3801 CB        -75.2990  -24.2990  -55.1150 C.3     244 PRO    0.0200
   3802 CG        -73.8600  -24.1390  -55.4930 C.3     244 PRO    0.0900
   3803 CD        -73.7420  -22.8250  -56.1890 C.3     244 PRO   -0.1800
   3804 HA        -76.8220  -22.7210  -55.3960 H       244 PRO    0.0900
   3805 HB1       -75.8510  -24.8440  -55.9090 H       244 PRO    0.0900
   3806 HB2       -75.3900  -24.8630  -54.1620 H       244 PRO   -0.1800
   3807 HG1       -73.2200  -24.1550  -54.5860 H       244 PRO    0.0900
   3808 HG2       -73.5450  -24.9630  -56.1680 H       244 PRO    0.0900
   3809 HD1       -72.7710  -22.3320  -55.9670 H       244 PRO    0.5100
   3810 HD2       -73.8720  -22.9310  -57.2860 H       244 PRO   -0.5100
   3811 N         -77.1570  -22.7900  -52.9030 N.am    245 LEU   -0.4700
   3812 CA        -77.4310  -22.4390  -51.5160 C.3     245 LEU    0.3100
   3813 C         -76.4620  -23.0880  -50.5370 C.2     245 LEU    0.0700
   3814 O         -76.0670  -22.4720  -49.5470 O.2     245 LEU    0.0900
   3815 CB        -78.8700  -22.8000  -51.1380 C.3     245 LEU   -0.1800
   3816 CG        -79.9790  -22.0870  -51.9090 C.3     245 LEU    0.0900
   3817 CD1       -81.2820  -22.1520  -51.1270 C.3     245 LEU    0.0900
   3818 CD2       -79.5960  -20.6470  -52.1830 C.3     245 LEU   -0.0900
   3819 HN        -77.8960  -23.2450  -53.3940 H       245 LEU    0.0900
   3820 HA        -77.2700  -21.3760  -51.4030 H       245 LEU   -0.2700
   3821 HB1       -79.0050  -22.5710  -50.0610 H       245 LEU    0.0900
   3822 HB2       -78.9960  -23.8920  -51.2940 H       245 LEU    0.0900
   3823 HG        -80.1150  -22.5760  -52.8980 H       245 LEU    0.0900
   3824 HD11      -81.1590  -21.6600  -50.1390 H       245 LEU   -0.2700
   3825 HD12      -81.5730  -23.2120  -50.9620 H       245 LEU    0.0900
   3826 HD13      -82.0860  -21.6260  -51.6860 H       245 LEU    0.0900
   3827 HD21      -78.7740  -20.6060  -52.9310 H       245 LEU    0.0900
   3828 HD22      -79.2470  -20.1630  -51.2460 H       245 LEU    0.5100
   3829 HD23      -80.4710  -20.0930  -52.5860 H       245 LEU   -0.5100
   3830 N         -76.0810  -24.3360  -50.8050 N.am    246 TRP   -0.4700
   3831 CA        -75.1730  -25.0530  -49.9150 C.3     246 TRP    0.3100
   3832 C         -73.8310  -24.3390  -49.8100 C.2     246 TRP    0.0700
   3833 O         -73.2590  -24.2320  -48.7270 O.2     246 TRP    0.0900
   3834 CB        -74.9870  -26.5090  -50.3610 C.3     246 TRP   -0.1800
   3835 CG        -74.1950  -26.6730  -51.6250 C.ar    246 TRP    0.0900
   3836 CD1       -74.6890  -26.8600  -52.8830 C.ar    246 TRP    0.0900
   3837 CD2       -72.7670  -26.6700  -51.7510 C.ar    246 TRP   -0.0300
   3838 CE2       -72.4690  -26.8550  -53.1170 C.ar    246 TRP   -0.1500
   3839 CE3       -71.7120  -26.5240  -50.8420 C.ar    246 TRP    0.2200
   3840 NE1       -73.6580  -26.9690  -53.7850 N.ar    246 TRP   -0.5100
   3841 CZ2       -71.1610  -26.9000  -53.5950 C.ar    246 TRP    0.3700
   3842 CZ3       -70.4140  -26.5670  -51.3200 C.ar    246 TRP    0.2400
   3843 CH2       -70.1480  -26.7540  -52.6820 C.ar    246 TRP    0.1100
   3844 HN        -76.3940  -24.8300  -51.6130 H       246 TRP   -0.2500
   3845 HA        -75.5910  -25.0190  -48.9200 H       246 TRP    0.1700
   3846 HB1       -75.9900  -26.9600  -50.5220 H       246 TRP   -0.2000
   3847 HB2       -74.4640  -27.0610  -49.5520 H       246 TRP    0.1400
   3848 HD1       -75.7380  -26.9150  -53.1330 H       246 TRP   -0.2700
   3849 HE1       -73.7570  -27.1060  -54.7460 H       246 TRP    0.1600
   3850 HE3       -71.8890  -26.3810  -49.7860 H       246 TRP   -0.1400
   3851 HZ2       -70.9340  -27.0420  -54.6410 H       246 TRP    0.1400
   3852 HZ3       -69.5910  -26.4540  -50.6300 H       246 TRP    0.5100
   3853 HH2       -69.1230  -26.7850  -53.0210 H       246 TRP   -0.5100
   3854 N         -73.3320  -23.8430  -50.9410 N.am    247 LEU   -0.4700
   3855 CA        -72.0790  -23.1000  -50.9530 C.3     247 LEU    0.3100
   3856 C         -72.2410  -21.7740  -50.2290 C.2     247 LEU    0.0700
   3857 O         -71.3500  -21.3320  -49.5030 O.2     247 LEU    0.0900
   3858 CB        -71.6090  -22.8540  -52.3900 C.3     247 LEU   -0.1800
   3859 CG        -70.4090  -21.9150  -52.5410 C.3     247 LEU    0.0900
   3860 CD1       -69.2110  -22.4280  -51.7510 C.3     247 LEU    0.0900
   3861 CD2       -70.0460  -21.7260  -54.0050 C.3     247 LEU   -0.0900
   3862 HN        -73.7880  -23.9560  -51.8190 H       247 LEU    0.0900
   3863 HA        -71.3440  -23.6750  -50.4120 H       247 LEU   -0.2700
   3864 HB1       -72.4580  -22.4230  -52.9610 H       247 LEU    0.0900
   3865 HB2       -71.3370  -23.8340  -52.8350 H       247 LEU    0.0900
   3866 HG        -70.6850  -20.9050  -52.1700 H       247 LEU    0.0900
   3867 HD11      -68.9150  -23.4340  -52.1160 H       247 LEU   -0.2700
   3868 HD12      -69.4720  -22.5040  -50.6740 H       247 LEU    0.0900
   3869 HD13      -68.3490  -21.7370  -51.8790 H       247 LEU    0.0900
   3870 HD21      -70.9050  -21.2890  -54.5580 H       247 LEU    0.0900
   3871 HD22      -69.7930  -22.7070  -54.4620 H       247 LEU    0.5100
   3872 HD23      -69.1800  -21.0370  -54.0950 H       247 LEU   -0.5100
   3873 N         -73.3940  -21.1410  -50.4260 N.am    248 MET   -0.4700
   3874 CA        -73.6590  -19.8400  -49.8330 C.3     248 MET    0.3100
   3875 C         -73.6200  -19.9070  -48.3100 C.2     248 MET    0.0700
   3876 O         -72.9070  -19.1420  -47.6630 O.2     248 MET    0.0900
   3877 CB        -75.0160  -19.3120  -50.3030 C.3     248 MET   -0.1800
   3878 CG        -75.0300  -17.8180  -50.5530 C.3     248 MET    0.0900
   3879 SD        -74.0090  -17.3710  -51.9730 S.3     248 MET    0.0900
   3880 CE        -74.0290  -15.5850  -51.8470 C.3     248 MET   -0.1400
   3881 HN        -74.1230  -21.5270  -50.9850 H       248 MET    0.0900
   3882 HA        -72.8690  -19.1680  -50.1310 H       248 MET    0.0900
   3883 HB1       -75.7750  -19.5480  -49.5270 H       248 MET   -0.0900
   3884 HB2       -75.2920  -19.8310  -51.2450 H       248 MET   -0.2200
   3885 HG1       -74.6550  -17.3000  -49.6450 H       248 MET    0.0900
   3886 HG2       -76.0770  -17.4930  -50.7300 H       248 MET    0.0900
   3887 HE1       -73.4450  -15.2360  -50.9690 H       248 MET    0.0900
   3888 HE2       -75.0730  -15.2210  -51.7310 H       248 MET    0.5100
   3889 HE3       -73.5850  -15.1320  -52.7580 H       248 MET   -0.5100
   3890 N         -74.3820  -20.8370  -47.7380 N.am    249 TYR   -0.4700
   3891 CA        -74.4470  -20.9720  -46.2890 C.3     249 TYR    0.3100
   3892 C         -73.1800  -21.5900  -45.7100 C.2     249 TYR    0.0700
   3893 O         -72.9460  -21.5350  -44.5050 O.2     249 TYR    0.0900
   3894 CB        -75.6900  -21.7660  -45.8710 C.3     249 TYR   -0.1800
   3895 CG        -76.9660  -20.9670  -46.0040 C.ar    249 TYR    0.0900
   3896 CD1       -77.3360  -20.0520  -45.0280 C.ar    249 TYR    0.0900
   3897 CD2       -77.7880  -21.1140  -47.1140 C.ar    249 TYR    0.0000
   3898 CE1       -78.4950  -19.3100  -45.1470 C.ar    249 TYR   -0.1150
   3899 CE2       -78.9520  -20.3740  -47.2410 C.ar    249 TYR    0.1150
   3900 CZ        -79.2990  -19.4750  -46.2540 C.ar    249 TYR   -0.1150
   3901 OH        -80.4550  -18.7370  -46.3750 O.3     249 TYR    0.1150
   3902 HN        -74.9340  -21.4760  -48.2690 H       249 TYR    0.1100
   3903 HA        -74.4760  -19.9800  -45.8620 H       249 TYR   -0.5400
   3904 HB1       -75.5970  -22.0690  -44.8060 H       249 TYR    0.4300
   3905 HB2       -75.7900  -22.6650  -46.5160 H       249 TYR   -0.1150
   3906 HD1       -76.7060  -19.9170  -44.1600 H       249 TYR    0.1150
   3907 HD2       -77.5170  -21.8160  -47.8880 H       249 TYR   -0.1150
   3908 HE1       -78.7700  -18.6040  -44.3780 H       249 TYR    0.1150
   3909 HE2       -79.5830  -20.5010  -48.1080 H       249 TYR    0.5100
   3910 HH        -80.9580  -19.0910  -47.1110 H       249 TYR   -0.5100
   3911 N         -72.3540  -22.1650  -46.5770 N.am    250 LEU   -0.4700
   3912 CA        -71.0750  -22.7140  -46.1510 C.3     250 LEU    0.3100
   3913 C         -70.0790  -21.5820  -45.9370 C.2     250 LEU    0.0700
   3914 O         -69.2620  -21.6220  -45.0170 O.2     250 LEU    0.0900
   3915 CB        -70.5490  -23.7130  -47.1820 C.3     250 LEU   -0.1800
   3916 CG        -69.4090  -24.6370  -46.7460 C.3     250 LEU    0.0900
   3917 CD1       -69.4710  -25.9590  -47.4990 C.3     250 LEU    0.0900
   3918 CD2       -68.0550  -23.9690  -46.9330 C.3     250 LEU   -0.0900
   3919 HN        -72.5700  -22.2480  -47.5470 H       250 LEU    0.0900
   3920 HA        -71.2200  -23.2000  -45.1980 H       250 LEU   -0.2700
   3921 HB1       -70.1920  -23.1330  -48.0590 H       250 LEU    0.0900
   3922 HB2       -71.3990  -24.3530  -47.4940 H       250 LEU    0.0900
   3923 HG        -69.4910  -24.8310  -45.6550 H       250 LEU    0.0900
   3924 HD11      -69.3820  -25.7800  -48.5920 H       250 LEU   -0.2700
   3925 HD12      -70.4420  -26.4630  -47.2990 H       250 LEU    0.0900
   3926 HD13      -68.6360  -26.6170  -47.1770 H       250 LEU    0.0900
   3927 HD21      -67.9300  -23.1450  -46.1980 H       250 LEU    0.0900
   3928 HD22      -67.9820  -23.5440  -47.9570 H       250 LEU    0.5100
   3929 HD23      -67.2430  -24.7110  -46.7770 H       250 LEU   -0.5100
   3930 N         -70.1560  -20.5630  -46.7890 N.am    251 ALA   -0.4700
   3931 CA        -69.2960  -19.3950  -46.6670 C.3     251 ALA    0.3100
   3932 C         -69.7140  -18.5500  -45.4710 C.2     251 ALA    0.0700
   3933 O         -68.8870  -17.8930  -44.8370 O.2     251 ALA    0.0900
   3934 CB        -69.3380  -18.5700  -47.9430 C.3     251 ALA   -0.2700
   3935 HN        -70.8050  -20.5530  -47.5460 H       251 ALA    0.0900
   3936 HA        -68.2900  -19.7370  -46.4730 H       251 ALA    0.0900
   3937 HB1       -70.3760  -18.2280  -48.1430 H       251 ALA    0.0900
   3938 HB2       -68.9950  -19.1860  -48.8020 H       251 ALA    0.5100
   3939 HB3       -68.6840  -17.6780  -47.8390 H       251 ALA   -0.5100
   3940 N         -71.0090  -18.5740  -45.1660 N.am    252 ILE   -0.4700
   3941 CA        -71.5500  -17.8440  -44.0270 C.3     252 ILE    0.3100
   3942 C         -71.1390  -18.4920  -42.7080 C.2     252 ILE    0.0700
   3943 O         -70.7280  -17.8080  -41.7720 O.2     252 ILE    0.0900
   3944 CB        -73.0840  -17.7360  -44.1090 C.3     252 ILE   -0.0900
   3945 CG1       -73.4860  -16.7980  -45.2490 C.3     252 ILE    0.0900
   3946 CG2       -73.6570  -17.2490  -42.7880 C.3     252 ILE   -0.2700
   3947 CD        -74.9660  -16.8160  -45.5670 C.3     252 ILE    0.0900
   3948 HN        -71.6680  -19.0930  -45.7040 H       252 ILE    0.0900
   3949 HA        -71.1070  -16.8590  -44.0240 H       252 ILE    0.0900
   3950 HB        -73.5100  -18.7340  -44.3480 H       252 ILE   -0.1800
   3951 HG11      -72.9260  -17.0930  -46.1610 H       252 ILE    0.0900
   3952 HG12      -73.1980  -15.7620  -44.9710 H       252 ILE    0.0900
   3953 HG21      -73.1160  -16.3400  -42.4490 H       252 ILE   -0.2700
   3954 HG22      -73.5450  -18.0370  -42.0130 H       252 ILE    0.0900
   3955 HG23      -74.7320  -16.9970  -42.9120 H       252 ILE    0.0900
   3956 HD1       -75.5390  -16.3390  -44.7430 H       252 ILE    0.0900
   3957 HD2       -75.3150  -17.8640  -45.6810 H       252 ILE    0.5100
   3958 HD3       -75.1590  -16.2520  -46.5050 H       252 ILE   -0.5100
   3959 N         -71.2450  -19.8170  -42.6370 N.am    253 VAL   -0.4700
   3960 CA        -70.8120  -20.5560  -41.4560 C.3     253 VAL    0.3100
   3961 C         -69.3220  -20.3420  -41.2070 C.2     253 VAL    0.0700
   3962 O         -68.8900  -20.1440  -40.0690 O.2     253 VAL    0.0900
   3963 CB        -71.0850  -22.0660  -41.5990 C.3     253 VAL   -0.0900
   3964 CG1       -70.4370  -22.8370  -40.4570 C.3     253 VAL    0.0900
   3965 CG2       -72.5820  -22.3330  -41.6450 C.3     253 VAL   -0.2700
   3966 HN        -71.6240  -20.3610  -43.3820 H       253 VAL    0.0900
   3967 HA        -71.3460  -20.1620  -40.6050 H       253 VAL    0.0900
   3968 HB        -70.6730  -22.4250  -42.5660 H       253 VAL    0.0900
   3969 HG11      -70.7080  -22.3760  -39.4830 H       253 VAL   -0.2700
   3970 HG12      -69.3310  -22.8140  -40.5640 H       253 VAL    0.0900
   3971 HG13      -70.7920  -23.8900  -40.4620 H       253 VAL    0.0900
   3972 HG21      -73.0910  -21.5550  -42.2540 H       253 VAL    0.0900
   3973 HG22      -73.0020  -22.3090  -40.6160 H       253 VAL    0.5100
   3974 HG23      -72.7760  -23.3250  -42.1050 H       253 VAL   -0.5100
   3975 N         -68.5420  -20.3750  -42.2840 N.am    254 LEU   -0.4700
   3976 CA        -67.0990  -20.1850  -42.2040 C.3     254 LEU    0.3100
   3977 C         -66.7250  -18.8420  -41.5830 C.2     254 LEU    0.0700
   3978 O         -65.8640  -18.7710  -40.7050 O.2     254 LEU    0.0900
   3979 CB        -66.4770  -20.3150  -43.5980 C.3     254 LEU   -0.1800
   3980 CG        -64.9880  -19.9980  -43.7430 C.3     254 LEU    0.0900
   3981 CD1       -64.1540  -20.8420  -42.7900 C.3     254 LEU    0.0900
   3982 CD2       -64.5460  -20.2120  -45.1820 C.3     254 LEU   -0.0900
   3983 HN        -68.9110  -20.5310  -43.1970 H       254 LEU    0.0900
   3984 HA        -66.6970  -20.9350  -41.5390 H       254 LEU   -0.2700
   3985 HB1       -67.0310  -19.6330  -44.2760 H       254 LEU    0.0900
   3986 HB2       -66.6280  -21.3620  -43.9340 H       254 LEU    0.0900
   3987 HG        -64.8210  -18.9220  -43.5220 H       254 LEU    0.0900
   3988 HD11      -64.3050  -21.9220  -43.0050 H       254 LEU   -0.2700
   3989 HD12      -64.4620  -20.6440  -41.7410 H       254 LEU    0.0900
   3990 HD13      -63.0760  -20.6020  -42.9150 H       254 LEU    0.0900
   3991 HD21      -65.1230  -19.5490  -45.8610 H       254 LEU    0.0900
   3992 HD22      -64.7250  -21.2670  -45.4800 H       254 LEU    0.5100
   3993 HD23      -63.4660  -19.9730  -45.2850 H       254 LEU   -0.5100
   3994 N         -67.3790  -17.7740  -42.0360 N.am    255 SER   -0.4700
   3995 CA        -67.0830  -16.4360  -41.5430 C.3     255 SER    0.3100
   3996 C         -67.3820  -16.3050  -40.0540 C.2     255 SER    0.0700
   3997 O         -66.7260  -15.5440  -39.3440 O.2     255 SER    0.0900
   3998 CB        -67.8650  -15.3820  -42.3330 C.3     255 SER    0.0500
   3999 OG        -69.2570  -15.4880  -42.0910 O.3     255 SER    0.0900
   4000 HN        -68.0960  -17.8430  -42.7270 H       255 SER    0.0900
   4001 HA        -66.0210  -16.2690  -41.6470 H       255 SER   -0.6600
   4002 HB1       -67.6830  -15.5210  -43.4200 H       255 SER    0.4300
   4003 HB2       -67.5300  -14.3670  -42.0290 H       255 SER    0.5100
   4004 HG1       -69.3720  -15.3540  -41.1470 H       255 SER   -0.5100
   4005 N         -68.3770  -17.0550  -39.5830 N.am    256 HSE   -0.4700
   4006 CA        -68.7540  -17.0240  -38.1740 C.3     256 HSE    0.3100
   4007 C         -67.7480  -17.7660  -37.3060 C.2     256 HSE    0.0700
   4008 O         -67.5750  -17.4480  -36.1300 O.2     256 HSE    0.0900
   4009 CB        -70.1480  -17.6210  -37.9690 C.3     256 HSE   -0.0800
   4010 CG        -71.2490  -16.8190  -38.5900 C.ar    256 HSE    0.0900
   4011 CD2       -72.3550  -17.3940  -39.1630 C.ar    256 HSE    0.0900
   4012 ND1       -71.3990  -15.4750  -38.7290 N.ar    256 HSE   -0.7000
   4013 CE1       -72.5890  -15.2730  -39.3760 C.ar    256 HSE    0.2200
   4014 NE2       -73.1530  -16.4420  -39.6280 N.ar    256 HSE    0.2500
   4015 HN        -68.9060  -17.6670  -40.1660 H       256 HSE    0.1300
   4016 HA        -68.7350  -15.9960  -37.8450 H       256 HSE   -0.3600
   4017 HB1       -70.3460  -17.6950  -36.8790 H       256 HSE    0.3200
   4018 HB2       -70.1690  -18.6380  -38.4140 H       256 HSE   -0.0500
   4019 HD2       -72.5950  -18.4460  -39.2530 H       256 HSE    0.0900
   4020 HE1       -73.0250  -14.3140  -39.6510 H       256 HSE    0.5100
   4021 HE2       -74.0280  -16.5960  -40.0880 H       256 HSE   -0.5100
   4022 N         -67.0830  -18.7610  -37.8900 N.am    257 THR   -0.4700
   4023 CA        -66.0950  -19.5510  -37.1710 C.3     257 THR    0.3100
   4024 C         -64.9050  -18.6880  -36.7670 C.2     257 THR    0.0700
   4025 O         -64.1970  -18.9890  -35.8050 O.2     257 THR    0.0900
   4026 CB        -65.6120  -20.7490  -38.0160 C.3     257 THR    0.1400
   4027 CG2       -64.5390  -21.5320  -37.2760 C.3     257 THR    0.0900
   4028 OG1       -66.7170  -21.6170  -38.2930 O.3     257 THR   -0.6600
   4029 HN        -67.2330  -19.0100  -38.8440 H       257 THR    0.4300
   4030 HA        -66.5520  -19.9000  -36.2570 H       257 THR   -0.2700
   4031 HB        -65.1860  -20.3870  -38.9760 H       257 THR    0.0900
   4032 HG1       -67.3560  -21.0880  -38.7760 H       257 THR    0.0900
   4033 HG21      -64.8790  -21.7640  -36.2440 H       257 THR    0.0900
   4034 HG22      -63.6050  -20.9320  -37.2150 H       257 THR    0.5100
   4035 HG23      -64.3360  -22.4880  -37.8040 H       257 THR   -0.5100
   4036 N         -64.7010  -17.5950  -37.5010 N.am    258 ASN   -0.4700
   4037 CA        -63.6030  -16.6770  -37.2270 C.3     258 ASN    0.3100
   4038 C         -63.6820  -16.0580  -35.8350 C.2     258 ASN    0.0700
   4039 O         -62.6870  -15.5610  -35.3090 O.2     258 ASN    0.0900
   4040 CB        -63.5600  -15.5690  -38.2820 C.3     258 ASN   -0.1800
   4041 CG        -62.4390  -14.5780  -38.0380 C.2     258 ASN    0.0900
   4042 ND2       -61.2060  -15.0770  -38.0010 N.am    258 ASN    0.0900
   4043 OD1       -62.6770  -13.3830  -37.8770 O.2     258 ASN    0.5500
   4044 HN        -65.2870  -17.3570  -38.2710 H       258 ASN   -0.5500
   4045 HA        -62.6830  -17.2420  -37.2350 H       258 ASN   -0.6200
   4046 HB1       -64.5260  -15.0210  -38.2710 H       258 ASN    0.3200
   4047 HB2       -63.4130  -16.0290  -39.2830 H       258 ASN    0.3000
   4048 HD21      -60.4450  -14.5040  -37.6980 H       258 ASN    0.5100
   4049 HD22      -61.0410  -16.0230  -38.2770 H       258 ASN   -0.5100
   4050 N         -64.8710  -16.0930  -35.2380 N.am    259 SER   -0.4700
   4051 CA        -65.0750  -15.5160  -33.9160 C.3     259 SER    0.3100
   4052 C         -64.7840  -16.5210  -32.8080 C.2     259 SER    0.0700
   4053 O         -65.0150  -16.2470  -31.6300 O.2     259 SER    0.0900
   4054 CB        -66.5020  -14.9800  -33.7820 C.3     259 SER    0.0500
   4055 OG        -66.7190  -13.8910  -34.6620 O.3     259 SER    0.0900
   4056 HN        -65.6680  -16.5140  -35.6640 H       259 SER    0.0900
   4057 HA        -64.3600  -14.7170  -33.7850 H       259 SER   -0.6600
   4058 HB1       -66.6740  -14.6350  -32.7400 H       259 SER    0.4300
   4059 HB2       -67.2270  -15.7860  -34.0280 H       259 SER    0.5100
   4060 HG1       -66.0820  -13.2170  -34.4120 H       259 SER   -0.5100
   4061 N         -64.2670  -17.6850  -33.1890 N.am    260 VAL   -0.4700
   4062 CA        -63.9770  -18.7440  -32.2340 C.3     260 VAL    0.3100
   4063 C         -62.4810  -19.0260  -32.1190 C.2     260 VAL    0.0700
   4064 O         -61.9990  -19.4430  -31.0660 O.2     260 VAL    0.0900
   4065 CB        -64.6950  -20.0510  -32.6270 C.3     260 VAL   -0.0900
   4066 CG1       -64.4360  -21.1360  -31.5920 C.3     260 VAL    0.0900
   4067 CG2       -66.1870  -19.8070  -32.7900 C.3     260 VAL   -0.2700
   4068 HN        -64.0530  -17.8840  -34.1420 H       260 VAL    0.0900
   4069 HA        -64.3090  -18.4140  -31.2610 H       260 VAL    0.0900
   4070 HB        -64.3240  -20.3910  -33.6180 H       260 VAL    0.0900
   4071 HG11      -64.4650  -20.7030  -30.5690 H       260 VAL   -0.2700
   4072 HG12      -63.4340  -21.5850  -31.7590 H       260 VAL    0.0900
   4073 HG13      -65.2150  -21.9240  -31.6670 H       260 VAL    0.0900
   4074 HG21      -66.3670  -19.0500  -33.5830 H       260 VAL    0.0900
   4075 HG22      -66.6140  -19.4300  -31.8360 H       260 VAL    0.5100
   4076 HG23      -66.6960  -20.7510  -33.0790 H       260 VAL   -0.5100
   4077 N         -61.7470  -18.7860  -33.2040 N.am    261 VAL   -0.4700
   4078 CA        -60.3570  -19.2250  -33.3180 C.3     261 VAL    0.3100
   4079 C         -59.3490  -18.4540  -32.4650 C.2     261 VAL    0.0700
   4080 O         -58.3640  -19.0260  -31.9970 O.2     261 VAL    0.0900
   4081 CB        -59.8860  -19.2050  -34.7890 C.3     261 VAL   -0.0900
   4082 CG1       -60.5700  -20.3120  -35.5790 C.3     261 VAL    0.0900
   4083 CG2       -60.1620  -17.8500  -35.4200 C.3     261 VAL   -0.2700
   4084 HN        -62.1150  -18.2940  -33.9900 H       261 VAL    0.0900
   4085 HA        -60.2900  -20.2260  -32.9190 H       261 VAL    0.0900
   4086 HB        -58.7850  -19.3510  -34.8270 H       261 VAL    0.0900
   4087 HG11      -61.6720  -20.1730  -35.5550 H       261 VAL   -0.2700
   4088 HG12      -60.3290  -21.3010  -35.1320 H       261 VAL    0.0900
   4089 HG13      -60.2330  -20.2870  -36.6370 H       261 VAL    0.0900
   4090 HG21      -59.6230  -17.0530  -34.8650 H       261 VAL    0.0900
   4091 HG22      -61.2510  -17.6310  -35.3850 H       261 VAL    0.5100
   4092 HG23      -59.8140  -17.8450  -36.4750 H       261 VAL   -0.5100
   4093 N         -59.5890  -17.1590  -32.2640 N.am    262 ASN   -0.4700
   4094 CA        -58.6310  -16.3010  -31.5690 C.3     262 ASN    0.3100
   4095 C         -58.1720  -16.8000  -30.1950 C.2     262 ASN    0.0700
   4096 O         -56.9670  -16.8800  -29.9390 O.2     262 ASN    0.0900
   4097 CB        -59.1550  -14.8630  -31.4690 C.3     262 ASN   -0.1800
   4098 CG        -59.1260  -14.1410  -32.8010 C.2     262 ASN    0.0900
   4099 ND2       -59.4330  -12.8460  -32.7790 N.am    262 ASN    0.0900
   4100 OD1       -58.8290  -14.7360  -33.8370 O.2     262 ASN    0.5500
   4101 HN        -60.4270  -16.7200  -32.5780 H       262 ASN   -0.5500
   4102 HA        -57.7030  -16.3240  -32.1210 H       262 ASN   -0.6200
   4103 HB1       -58.5260  -14.2990  -30.7480 H       262 ASN    0.3200
   4104 HB2       -60.2020  -14.8840  -31.1010 H       262 ASN    0.3000
   4105 HD21      -59.4300  -12.3170  -33.6290 H       262 ASN    0.5100
   4106 HD22      -59.6650  -12.4010  -31.9150 H       262 ASN   -0.5100
   4107 N         -59.1180  -17.1340  -29.3030 N.am    263 PRO   -0.2900
   4108 CA        -58.7320  -17.6040  -27.9680 C.3     263 PRO    0.0000
   4109 C         -57.7990  -18.8140  -28.0280 C.2     263 PRO    0.0900
   4110 O         -56.8670  -18.9090  -27.2290 O.2     263 PRO    0.0900
   4111 CB        -60.0680  -17.9960  -27.3320 C.3     263 PRO    0.0200
   4112 CG        -61.0840  -17.1750  -28.0510 C.3     263 PRO    0.0900
   4113 CD        -60.5820  -17.0660  -29.4630 C.3     263 PRO   -0.1800
   4114 HA        -58.1890  -16.8350  -27.4410 H       263 PRO    0.0900
   4115 HB1       -60.0710  -17.7650  -26.2460 H       263 PRO    0.0900
   4116 HB2       -60.2680  -19.0800  -27.4680 H       263 PRO   -0.1800
   4117 HG1       -62.0770  -17.6710  -28.0270 H       263 PRO    0.0900
   4118 HG2       -61.1740  -16.1690  -27.5890 H       263 PRO    0.0900
   4119 HD1       -60.9380  -17.9100  -30.0900 H       263 PRO    0.5100
   4120 HD2       -60.8710  -16.1010  -29.9270 H       263 PRO   -0.5100
   4121 N         -58.0520  -19.7230  -28.9670 N.am    264 PHE   -0.4700
   4122 CA        -57.2250  -20.9140  -29.1280 C.3     264 PHE    0.3100
   4123 C         -55.7950  -20.5490  -29.5000 C.2     264 PHE    0.0700
   4124 O         -54.8410  -21.1860  -29.0540 O.2     264 PHE    0.0900
   4125 CB        -57.8200  -21.8470  -30.1880 C.3     264 PHE   -0.1800
   4126 CG        -59.0390  -22.5950  -29.7250 C.ar    264 PHE    0.0900
   4127 CD1       -60.3090  -22.0840  -29.9460 C.ar    264 PHE    0.0900
   4128 CD2       -58.9150  -23.8090  -29.0690 C.ar    264 PHE    0.0000
   4129 CE1       -61.4310  -22.7720  -29.5220 C.ar    264 PHE   -0.1150
   4130 CE2       -60.0350  -24.5000  -28.6420 C.ar    264 PHE    0.1150
   4131 CZ        -61.2930  -23.9830  -28.8680 C.ar    264 PHE   -0.1150
   4132 HN        -58.8160  -19.6310  -29.6010 H       264 PHE    0.1150
   4133 HA        -57.1740  -21.4170  -28.1730 H       264 PHE   -0.1150
   4134 HB1       -57.0610  -22.6040  -30.4760 H       264 PHE    0.1150
   4135 HB2       -58.1190  -21.2480  -31.0750 H       264 PHE   -0.1150
   4136 HD1       -60.4240  -21.1390  -30.4550 H       264 PHE    0.1150
   4137 HD2       -57.9320  -24.2200  -28.8890 H       264 PHE   -0.1150
   4138 HE1       -62.4160  -22.3650  -29.7020 H       264 PHE    0.1150
   4139 HE2       -59.9250  -25.4470  -28.1320 H       264 PHE    0.5100
   4140 HZ        -62.1690  -24.5200  -28.5350 H       264 PHE   -0.5100
   4141 N         -55.6520  -19.5140  -30.3240 N.am    265 ILE   -0.4700
   4142 CA        -54.3430  -19.0570  -30.7690 C.3     265 ILE    0.3100
   4143 C         -53.5380  -18.4500  -29.6260 C.2     265 ILE    0.0700
   4144 O         -52.3450  -18.7220  -29.4820 O.2     265 ILE    0.0900
   4145 CB        -54.4770  -18.0380  -31.9100 C.3     265 ILE   -0.0900
   4146 CG1       -55.2920  -18.6450  -33.0510 C.3     265 ILE    0.0900
   4147 CG2       -53.1030  -17.6020  -32.3990 C.3     265 ILE   -0.2700
   4148 CD        -55.9750  -17.6240  -33.9220 C.3     265 ILE    0.0900
   4149 HN        -56.4350  -19.0060  -30.6740 H       265 ILE    0.0900
   4150 HA        -53.7840  -19.9190  -31.1010 H       265 ILE    0.0900
   4151 HB        -55.0380  -17.1510  -31.5460 H       265 ILE   -0.1800
   4152 HG11      -56.0680  -19.3110  -32.6160 H       265 ILE    0.0900
   4153 HG12      -54.6130  -19.2510  -33.6870 H       265 ILE    0.0900
   4154 HG21      -52.4700  -18.4920  -32.6020 H       265 ILE   -0.2700
   4155 HG22      -52.6040  -16.9820  -31.6230 H       265 ILE    0.0900
   4156 HG23      -53.2040  -17.0170  -33.3370 H       265 ILE    0.0900
   4157 HD1       -55.2520  -17.1980  -34.6500 H       265 ILE    0.0900
   4158 HD2       -56.3740  -16.7990  -33.2950 H       265 ILE    0.5100
   4159 HD3       -56.8050  -18.1010  -34.4850 H       265 ILE   -0.5100
   4160 N         -54.1890  -17.6290  -28.8050 N.am    266 TYR   -0.4700
   4161 CA        -53.5300  -17.0390  -27.6490 C.3     266 TYR    0.3100
   4162 C         -53.0060  -18.1300  -26.7220 C.2     266 TYR    0.0700
   4163 O         -51.9190  -18.0130  -26.1570 O.2     266 TYR    0.0900
   4164 CB        -54.4850  -16.1240  -26.8770 C.3     266 TYR   -0.1800
   4165 CG        -55.0880  -15.0080  -27.7000 C.ar    266 TYR    0.0900
   4166 CD1       -54.3280  -14.3160  -28.6310 C.ar    266 TYR    0.0900
   4167 CD2       -56.4160  -14.6340  -27.5290 C.ar    266 TYR    0.0000
   4168 CE1       -54.8750  -13.2900  -29.3820 C.ar    266 TYR   -0.1150
   4169 CE2       -56.9710  -13.6090  -28.2730 C.ar    266 TYR    0.1150
   4170 CZ        -56.1970  -12.9410  -29.1970 C.ar    266 TYR   -0.1150
   4171 OH        -56.7450  -11.9200  -29.9420 O.3     266 TYR    0.1150
   4172 HN        -55.1460  -17.3840  -28.9440 H       266 TYR    0.1100
   4173 HA        -52.6780  -16.4780  -28.0030 H       266 TYR   -0.5400
   4174 HB1       -53.9320  -15.6470  -26.0390 H       266 TYR    0.4300
   4175 HB2       -55.3280  -16.7290  -26.4830 H       266 TYR   -0.1150
   4176 HD1       -53.2900  -14.5800  -28.7710 H       266 TYR    0.1150
   4177 HD2       -57.0230  -15.1530  -26.8040 H       266 TYR   -0.1150
   4178 HE1       -54.2720  -12.7660  -30.1080 H       266 TYR    0.1150
   4179 HE2       -58.0060  -13.3340  -28.1290 H       266 TYR    0.5100
   4180 HH        -57.6070  -11.7140  -29.5760 H       266 TYR   -0.5100
   4181 N         -53.7890  -19.1970  -26.5720 N.am    267 ALA   -0.4700
   4182 CA        -53.4210  -20.3030  -25.6990 C.3     267 ALA    0.3100
   4183 C         -52.1840  -21.0400  -26.2020 C.2     267 ALA    0.0700
   4184 O         -51.2740  -21.3450  -25.4320 O.2     267 ALA    0.0900
   4185 CB        -54.5900  -21.2670  -25.5460 C.3     267 ALA   -0.2700
   4186 HN        -54.6580  -19.2860  -27.0500 H       267 ALA    0.0900
   4187 HA        -53.1420  -19.8950  -24.7390 H       267 ALA    0.0900
   4188 HB1       -54.8790  -21.6760  -26.5360 H       267 ALA    0.0900
   4189 HB2       -55.4640  -20.7360  -25.1120 H       267 ALA    0.5100
   4190 HB3       -54.3000  -22.1110  -24.8840 H       267 ALA   -0.5100
   4191 N         -52.1480  -21.3180  -27.5040 N.am    268 TYR   -0.4700
   4192 CA        -51.0490  -22.0670  -28.0980 C.3     268 TYR    0.3100
   4193 C         -49.7420  -21.2840  -28.1800 C.2     268 TYR    0.0700
   4194 O         -48.6720  -21.8210  -27.8900 O.2     268 TYR    0.0900
   4195 CB        -51.4260  -22.5700  -29.4970 C.3     268 TYR   -0.1800
   4196 CG        -52.2680  -23.8240  -29.5010 C.ar    268 TYR    0.0900
   4197 CD1       -51.8320  -24.9780  -28.8620 C.ar    268 TYR    0.0900
   4198 CD2       -53.4900  -23.8620  -30.1610 C.ar    268 TYR    0.0000
   4199 CE1       -52.5970  -26.1310  -28.8690 C.ar    268 TYR   -0.1150
   4200 CE2       -54.2620  -25.0100  -30.1720 C.ar    268 TYR    0.1150
   4201 CZ        -53.8080  -26.1420  -29.5250 C.ar    268 TYR   -0.1150
   4202 OH        -54.5720  -27.2870  -29.5350 O.3     268 TYR    0.1150
   4203 HN        -52.8700  -21.0260  -28.1280 H       268 TYR    0.1100
   4204 HA        -50.8240  -22.9010  -27.4490 H       268 TYR   -0.5400
   4205 HB1       -50.4990  -22.7980  -30.0640 H       268 TYR    0.4300
   4206 HB2       -52.0110  -21.7840  -30.0200 H       268 TYR   -0.1150
   4207 HD1       -50.8800  -24.9750  -28.3510 H       268 TYR    0.1150
   4208 HD2       -53.8430  -22.9800  -30.6740 H       268 TYR   -0.1150
   4209 HE1       -52.2460  -27.0180  -28.3630 H       268 TYR    0.1150
   4210 HE2       -55.2130  -25.0210  -30.6840 H       268 TYR    0.5100
   4211 HH        -54.1010  -27.9620  -29.0400 H       268 TYR   -0.5100
   4212 N         -49.8250  -20.0150  -28.5750 N.am    269 ARG   -0.4700
   4213 CA        -48.6220  -19.2580  -28.9090 C.3     269 ARG    0.3100
   4214 C         -48.2060  -18.2210  -27.8720 C.2     269 ARG    0.0700
   4215 O         -47.0380  -17.8370  -27.8130 O.2     269 ARG    0.0900
   4216 CB        -48.7720  -18.5960  -30.2820 C.3     269 ARG   -0.1800
   4217 CG        -49.2190  -19.5470  -31.3770 C.3     269 ARG    0.0900
   4218 CD        -48.8050  -19.0490  -32.7530 C.3     269 ARG    0.0900
   4219 NE        -47.4230  -19.4060  -33.0730 N.pl3   269 ARG   -0.1800
   4220 CZ        -46.3730  -18.6310  -32.8230 C.cat   269 ARG    0.0900
   4221 NH1       -46.5330  -17.4520  -32.2510 N.pl3   269 ARG    0.0900
   4222 NH2       -45.1540  -19.0390  -33.1520 N.pl3   269 ARG    0.2000
   4223 HN        -50.6940  -19.5330  -28.6590 H       269 ARG    0.0900
   4224 HA        -47.7850  -19.9420  -28.9110 H       269 ARG    0.0900
   4225 HB1       -47.7920  -18.1600  -30.5710 H       269 ARG   -0.7000
   4226 HB2       -49.5190  -17.7790  -30.1990 H       269 ARG    0.4400
   4227 HG1       -50.3240  -19.6470  -31.3440 H       269 ARG    0.6400
   4228 HG2       -48.7620  -20.5450  -31.2010 H       269 ARG   -0.8000
   4229 HD1       -48.8850  -17.9410  -32.7870 H       269 ARG    0.4600
   4230 HD2       -49.4590  -19.5040  -33.5270 H       269 ARG    0.4600
   4231 HE        -47.2570  -20.2900  -33.5080 H       269 ARG   -0.8000
   4232 HH11      -47.4490  -17.1370  -32.0040 H       269 ARG    0.4600
   4233 HH12      -45.7390  -16.8740  -32.0660 H       269 ARG    0.4600
   4234 HH21      -45.0260  -19.9290  -33.5880 H       269 ARG    0.5100
   4235 HH22      -44.3640  -18.4550  -32.9630 H       269 ARG   -0.5100
   4236 N         -49.1490  -17.7630  -27.0540 N.am    270 ILE   -0.4700
   4237 CA        -48.8280  -16.7640  -26.0380 C.3     270 ILE    0.3100
   4238 C         -48.8450  -17.3620  -24.6360 C.2     270 ILE    0.0700
   4239 O         -49.8790  -17.8020  -24.1380 O.2     270 ILE    0.0900
   4240 CB        -49.7610  -15.5440  -26.1100 C.3     270 ILE   -0.0900
   4241 CG1       -49.8230  -15.0100  -27.5420 C.3     270 ILE    0.0900
   4242 CG2       -49.2840  -14.4590  -25.1550 C.3     270 ILE   -0.2700
   4243 CD        -50.4990  -13.6630  -27.6660 C.3     270 ILE    0.0900
   4244 HN        -50.0970  -18.0720  -27.0970 H       270 ILE    0.0900
   4245 HA        -47.8060  -16.4560  -26.1920 H       270 ILE    0.0900
   4246 HB        -50.7930  -15.8510  -25.8340 H       270 ILE   -0.1800
   4247 HG11      -50.3780  -15.7420  -28.1670 H       270 ILE    0.0900
   4248 HG12      -48.7860  -14.9210  -27.9300 H       270 ILE    0.0900
   4249 HG21      -48.2000  -14.2660  -25.3070 H       270 ILE   -0.2700
   4250 HG22      -49.4420  -14.7830  -24.1040 H       270 ILE    0.0900
   4251 HG23      -49.8420  -13.5170  -25.3440 H       270 ILE    0.0900
   4252 HD1       -49.8620  -12.8730  -27.2160 H       270 ILE    0.0900
   4253 HD2       -51.4740  -13.6790  -27.1330 H       270 ILE    0.5100
   4254 HD3       -50.6640  -13.4190  -28.7370 H       270 ILE   -0.5100
   4255 N         -47.6750  -17.3640  -24.0020 N.am    271 ARG   -0.4700
   4256 CA        -47.4720  -18.0250  -22.7190 C.3     271 ARG    0.3100
   4257 C         -48.2870  -17.4190  -21.5750 C.2     271 ARG    0.0700
   4258 O         -48.9360  -18.1420  -20.8150 O.2     271 ARG    0.0900
   4259 CB        -45.9810  -18.0200  -22.3700 C.3     271 ARG   -0.1800
   4260 CG        -45.6430  -18.5810  -21.0030 C.3     271 ARG    0.0900
   4261 CD        -44.1560  -18.4450  -20.7270 C.3     271 ARG    0.0900
   4262 NE        -43.8650  -18.4380  -19.2940 N.pl3   271 ARG   -0.1800
   4263 CZ        -44.0260  -17.3790  -18.5090 C.cat   271 ARG    0.0900
   4264 NH1       -44.4830  -16.2400  -19.0130 N.pl3   271 ARG    0.0900
   4265 NH2       -43.7360  -17.4560  -17.2160 N.pl3   271 ARG    0.2000
   4266 HN        -46.8740  -16.9070  -24.3820 H       271 ARG    0.0900
   4267 HA        -47.8430  -19.0360  -22.7950 H       271 ARG    0.0900
   4268 HB1       -45.6180  -16.9730  -22.4160 H       271 ARG   -0.7000
   4269 HB2       -45.4460  -18.6220  -23.1340 H       271 ARG    0.4400
   4270 HG1       -45.9290  -19.6540  -20.9630 H       271 ARG    0.6400
   4271 HG2       -46.2150  -18.0290  -20.2260 H       271 ARG   -0.8000
   4272 HD1       -43.7830  -17.4880  -21.1510 H       271 ARG    0.4600
   4273 HD2       -43.6110  -19.3000  -21.1790 H       271 ARG    0.4600
   4274 HE        -43.5240  -19.2820  -18.8800 H       271 ARG   -0.8000
   4275 HH11      -44.7070  -16.1770  -19.9850 H       271 ARG    0.4600
   4276 HH12      -44.6030  -15.4430  -18.4200 H       271 ARG    0.4600
   4277 HH21      -43.3960  -18.3140  -16.8310 H       271 ARG    0.5100
   4278 HH22      -43.8590  -16.6570  -16.6270 H       271 ARG   -0.5100
   4279 N         -48.2600  -16.0940  -21.4520 N.am    272 GLU   -0.4700
   4280 CA        -48.9270  -15.4210  -20.3410 C.3     272 GLU    0.3100
   4281 C         -50.4520  -15.5530  -20.4050 C.2     272 GLU    0.0700
   4282 O         -51.1330  -15.4350  -19.3850 O.2     272 GLU    0.0900
   4283 CB        -48.5130  -13.9470  -20.2670 C.3     272 GLU   -0.1800
   4284 CG        -48.8420  -13.2670  -18.9370 C.3     272 GLU    0.0900
   4285 CD        -47.7250  -13.3940  -17.9110 C.2     272 GLU    0.0900
   4286 OE1       -46.5440  -13.2590  -18.2940 O.co2   272 GLU   -0.2800
   4287 OE2       -48.0310  -13.6150  -16.7180 O.co2   272 GLU    0.0900
   4288 HN        -47.7870  -15.5070  -22.1060 H       272 GLU    0.0900
   4289 HA        -48.6540  -15.9330  -19.4290 H       272 GLU    0.6200
   4290 HB1       -49.0310  -13.3960  -21.0800 H       272 GLU   -0.7600
   4291 HB2       -47.4160  -13.8830  -20.4310 H       272 GLU   -0.7600
   4292 HG1       -49.7600  -13.7290  -18.5150 H       272 GLU    0.5100
   4293 HG2       -49.0290  -12.1880  -19.1210 H       272 GLU   -0.5100
   4294 N         -50.9880  -15.7910  -21.6010 N.am    273 PHE   -0.4700
   4295 CA        -52.4120  -16.0710  -21.7510 C.3     273 PHE    0.3100
   4296 C         -52.7120  -17.4980  -21.3220 C.2     273 PHE    0.0700
   4297 O         -53.6180  -17.7480  -20.5280 O.2     273 PHE    0.0900
   4298 CB        -52.8690  -15.8670  -23.1990 C.3     273 PHE   -0.1800
   4299 CG        -53.3320  -14.4700  -23.5020 C.ar    273 PHE    0.0900
   4300 CD1       -54.5780  -14.0310  -23.0760 C.ar    273 PHE    0.0900
   4301 CD2       -52.5320  -13.5990  -24.2220 C.ar    273 PHE    0.0000
   4302 CE1       -55.0100  -12.7460  -23.3530 C.ar    273 PHE   -0.1150
   4303 CE2       -52.9580  -12.3120  -24.5040 C.ar    273 PHE    0.1150
   4304 CZ        -54.1990  -11.8860  -24.0700 C.ar    273 PHE   -0.1150
   4305 HN        -50.4470  -15.7890  -22.4380 H       273 PHE    0.1150
   4306 HA        -52.9520  -15.4060  -21.0940 H       273 PHE   -0.1150
   4307 HB1       -53.7200  -16.5490  -23.4140 H       273 PHE    0.1150
   4308 HB2       -52.0220  -16.0860  -23.8840 H       273 PHE   -0.1150
   4309 HD1       -55.2180  -14.7010  -22.5210 H       273 PHE    0.1150
   4310 HD2       -51.5630  -13.9270  -24.5680 H       273 PHE   -0.1150
   4311 HE1       -55.9790  -12.4160  -23.0110 H       273 PHE    0.1150
   4312 HE2       -52.3220  -11.6420  -25.0630 H       273 PHE    0.5100
   4313 HZ        -54.5330  -10.8830  -24.2900 H       273 PHE   -0.5100
   4314 N         -51.9310  -18.4360  -21.8530 N.am    274 ARG   -0.4700
   4315 CA        -52.0900  -19.8500  -21.5510 C.3     274 ARG    0.3100
   4316 C         -52.0670  -20.1210  -20.0480 C.2     274 ARG    0.0700
   4317 O         -52.8940  -20.8680  -19.5270 O.2     274 ARG    0.0900
   4318 CB        -50.9920  -20.6590  -22.2520 C.3     274 ARG   -0.1800
   4319 CG        -51.0890  -22.1630  -22.0550 C.3     274 ARG    0.0900
   4320 CD        -50.1320  -22.9100  -22.9810 C.3     274 ARG    0.0900
   4321 NE        -48.7280  -22.5830  -22.7170 N.pl3   274 ARG   -0.1800
   4322 CZ        -48.0040  -21.7460  -23.4540 C.cat   274 ARG    0.0900
   4323 NH1       -46.7370  -21.5120  -23.1370 N.pl3   274 ARG    0.0900
   4324 NH2       -48.5400  -21.1440  -24.5060 N.pl3   274 ARG    0.2000
   4325 HN        -51.1960  -18.2090  -22.4870 H       274 ARG    0.0900
   4326 HA        -53.0650  -20.1620  -21.8920 H       274 ARG    0.0900
   4327 HB1       -50.0090  -20.3190  -21.8650 H       274 ARG   -0.7000
   4328 HB2       -51.0440  -20.4460  -23.3400 H       274 ARG    0.4400
   4329 HG1       -52.1290  -22.4900  -22.2660 H       274 ARG    0.6400
   4330 HG2       -50.8420  -22.4080  -21.0010 H       274 ARG   -0.8000
   4331 HD1       -50.3470  -22.6380  -24.0360 H       274 ARG    0.4600
   4332 HD2       -50.2540  -24.0050  -22.8370 H       274 ARG    0.4600
   4333 HE        -48.2860  -23.0170  -21.9320 H       274 ARG   -0.8000
   4334 HH11      -46.3290  -21.9640  -22.3430 H       274 ARG    0.4600
   4335 HH12      -46.1900  -20.8820  -23.6890 H       274 ARG    0.4600
   4336 HH21      -49.4940  -21.3160  -24.7500 H       274 ARG    0.5100
   4337 HH22      -47.9900  -20.5150  -25.0570 H       274 ARG   -0.5100
   4338 N         -51.1180  -19.5030  -19.3490 N.am    275 GLN   -0.4700
   4339 CA        -50.9870  -19.6950  -17.9110 C.3     275 GLN    0.3100
   4340 C         -52.1650  -19.1080  -17.1400 C.2     275 GLN    0.0700
   4341 O         -52.5990  -19.6680  -16.1330 O.2     275 GLN    0.0900
   4342 CB        -49.6700  -19.1010  -17.4040 C.3     275 GLN   -0.1800
   4343 CG        -48.4400  -19.8950  -17.8110 C.3     275 GLN    0.0900
   4344 CD        -47.1480  -19.2990  -17.2820 C.2     275 GLN    0.0900
   4345 NE2       -47.0960  -18.1020  -16.9490 N.am    275 GLN   -0.1800
   4346 OE1       -46.1110  -20.1040  -17.2030 O.2     275 GLN    0.0900
   4347 HN        -50.4590  -18.8860  -19.7740 H       275 GLN    0.0900
   4348 HA        -51.0220  -20.7550  -17.7110 H       275 GLN    0.5500
   4349 HB1       -49.7080  -19.0540  -16.2950 H       275 GLN   -0.5500
   4350 HB2       -49.5710  -18.0690  -17.8040 H       275 GLN   -0.6200
   4351 HG1       -48.3840  -19.9290  -18.9200 H       275 GLN    0.3200
   4352 HG2       -48.5350  -20.9310  -17.4200 H       275 GLN    0.3000
   4353 HE21      -46.2420  -17.7170  -16.6020 H       275 GLN    0.5100
   4354 HE22      -47.9100  -17.5260  -17.0270 H       275 GLN   -0.5100
   4355 N         -52.6820  -17.9770  -17.6120 N.am    276 THR   -0.4700
   4356 CA        -53.8200  -17.3370  -16.9660 C.3     276 THR    0.3100
   4357 C         -55.1000  -18.1300  -17.2100 C.2     276 THR    0.0700
   4358 O         -55.9670  -18.2100  -16.3420 O.2     276 THR    0.0900
   4359 CB        -54.0090  -15.8880  -17.4460 C.3     276 THR    0.1400
   4360 CG2       -55.1570  -15.2270  -16.6970 C.3     276 THR    0.0900
   4361 OG1       -52.8080  -15.1450  -17.2110 O.3     276 THR   -0.6600
   4362 HN        -52.3180  -17.5210  -18.4210 H       276 THR    0.4300
   4363 HA        -53.6480  -17.3550  -15.9010 H       276 THR   -0.2700
   4364 HB        -54.2350  -15.8750  -18.5340 H       276 THR    0.0900
   4365 HG1       -52.2770  -15.2430  -18.0050 H       276 THR    0.0900
   4366 HG21      -55.0350  -15.3750  -15.6030 H       276 THR    0.0900
   4367 HG22      -56.1230  -15.6780  -17.0100 H       276 THR    0.5100
   4368 HG23      -55.1680  -14.1370  -16.9080 H       276 THR   -0.5100
   4369 N         -55.2130  -18.7230  -18.3980 N.am    277 PHE   -0.4700
   4370 CA        -56.3620  -19.5570  -18.7180 C.3     277 PHE    0.3100
   4371 C         -56.4230  -20.7750  -17.8050 C.2     277 PHE    0.0700
   4372 O         -57.4590  -21.0590  -17.2000 O.2     277 PHE    0.0900
   4373 CB        -56.3340  -19.9980  -20.1840 C.3     277 PHE   -0.1800
   4374 CG        -56.5550  -18.8810  -21.1610 C.ar    277 PHE    0.0900
   4375 CD1       -57.1750  -17.7060  -20.7670 C.ar    277 PHE    0.0900
   4376 CD2       -56.1630  -19.0150  -22.4850 C.ar    277 PHE    0.0000
   4377 CE1       -57.3840  -16.6780  -21.6690 C.ar    277 PHE   -0.1150
   4378 CE2       -56.3730  -17.9920  -23.3920 C.ar    277 PHE    0.1150
   4379 CZ        -56.9840  -16.8220  -22.9830 C.ar    277 PHE   -0.1150
   4380 HN        -54.5250  -18.6230  -19.1130 H       277 PHE    0.1150
   4381 HA        -57.2550  -18.9830  -18.5190 H       277 PHE   -0.1150
   4382 HB1       -57.1370  -20.7480  -20.3550 H       277 PHE    0.1150
   4383 HB2       -55.3430  -20.4430  -20.4130 H       277 PHE   -0.1150
   4384 HD1       -57.5000  -17.5920  -19.7430 H       277 PHE    0.1150
   4385 HD2       -55.6890  -19.9290  -22.8110 H       277 PHE   -0.1150
   4386 HE1       -57.8590  -15.7630  -21.3450 H       277 PHE    0.1150
   4387 HE2       -56.0600  -18.1070  -24.4190 H       277 PHE    0.5100
   4388 HZ        -57.1480  -16.0220  -23.6900 H       277 PHE   -0.5100
   4389 N         -55.3060  -21.4960  -17.7000 N.am    278 ARG   -0.4700
   4390 CA        -55.2210  -22.6380  -16.7970 C.3     278 ARG    0.3100
   4391 C         -55.6660  -22.2690  -15.3900 C.2     278 ARG    0.0700
   4392 O         -56.4140  -23.0070  -14.7500 O.2     278 ARG    0.0900
   4393 CB        -53.7940  -23.1900  -16.7460 C.3     278 ARG   -0.1800
   4394 CG        -53.5970  -24.4840  -17.5100 C.3     278 ARG    0.0900
   4395 CD        -52.4140  -25.2610  -16.9560 C.3     278 ARG    0.0900
   4396 NE        -51.1700  -24.5050  -17.0700 N.pl3   278 ARG   -0.1800
   4397 CZ        -50.4240  -24.4650  -18.1670 C.cat   278 ARG    0.0900
   4398 NH1       -50.7980  -25.1360  -19.2490 N.pl3   278 ARG    0.0900
   4399 NH2       -49.3060  -23.7540  -18.1870 N.pl3   278 ARG    0.2000
   4400 HN        -54.4860  -21.2890  -18.2290 H       278 ARG    0.0900
   4401 HA        -55.9030  -23.3960  -17.1530 H       278 ARG    0.0900
   4402 HB1       -53.5260  -23.3670  -15.6830 H       278 ARG   -0.7000
   4403 HB2       -53.1080  -22.4260  -17.1680 H       278 ARG    0.4400
   4404 HG1       -53.4150  -24.2530  -18.5820 H       278 ARG    0.6400
   4405 HG2       -54.5150  -25.1040  -17.4270 H       278 ARG   -0.8000
   4406 HD1       -52.2880  -26.2080  -17.5250 H       278 ARG    0.4600
   4407 HD2       -52.5810  -25.4810  -15.8800 H       278 ARG    0.4600
   4408 HE        -50.8610  -23.9860  -16.2730 H       278 ARG   -0.8000
   4409 HH11      -51.7080  -25.5490  -19.2910 H       278 ARG    0.4600
   4410 HH12      -50.1700  -25.2300  -20.0210 H       278 ARG    0.4600
   4411 HH21      -49.0220  -23.2460  -17.3750 H       278 ARG    0.5100
   4412 HH22      -48.7460  -23.7250  -19.0160 H       278 ARG   -0.5100
   4413 N         -55.1960  -21.1190  -14.9130 N.am    279 LYS   -0.4700
   4414 CA        -55.5200  -20.6470  -13.5750 C.3     279 LYS    0.3100
   4415 C         -57.0150  -20.4010  -13.4240 C.2     279 LYS    0.0700
   4416 O         -57.6130  -20.7560  -12.4100 O.2     279 LYS    0.0900
   4417 CB        -54.7520  -19.3580  -13.2740 C.3     279 LYS   -0.1800
   4418 CG        -55.0390  -18.7650  -11.9050 C.3     279 LYS    0.0900
   4419 CD        -54.6040  -17.3100  -11.8430 C.3     279 LYS    0.0900
   4420 CE        -53.1680  -17.1370  -12.3190 C.3     279 LYS   -0.1800
   4421 NZ        -52.7980  -15.7020  -12.4670 N.4     279 LYS    0.0900
   4422 HN        -54.6010  -20.5280  -15.4510 H       279 LYS    0.0900
   4423 HA        -55.2520  -21.4190  -12.8710 H       279 LYS   -0.1800
   4424 HB1       -55.0170  -18.6050  -14.0450 H       279 LYS    0.0900
   4425 HB2       -53.6650  -19.5760  -13.3400 H       279 LYS    0.0900
   4426 HG1       -54.4910  -19.3440  -11.1330 H       279 LYS    0.2100
   4427 HG2       -56.1280  -18.8310  -11.6980 H       279 LYS    0.0500
   4428 HD1       -54.6850  -16.9500  -10.7950 H       279 LYS    0.0500
   4429 HD2       -55.2750  -16.7000  -12.4840 H       279 LYS   -0.3000
   4430 HE1       -53.0420  -17.6230  -13.3110 H       279 LYS    0.3300
   4431 HE2       -52.4720  -17.5920  -11.5820 H       279 LYS    0.3300
   4432 HZ1       -52.8960  -15.2230  -11.5500 H       279 LYS    0.3300
   4433 HZ2       -53.4280  -15.2520  -13.1620 H       279 LYS    0.5100
   4434 HZ3       -51.8130  -15.6310  -12.7940 H       279 LYS   -0.5100
   4435 N         -57.6160  -19.7890  -14.4410 N.am    280 ILE   -0.4700
   4436 CA        -59.0330  -19.4530  -14.4070 C.3     280 ILE    0.3100
   4437 C         -59.9090  -20.6970  -14.4640 C.2     280 ILE    0.0700
   4438 O         -60.8580  -20.8400  -13.6930 O.2     280 ILE    0.0900
   4439 CB        -59.4140  -18.5090  -15.5650 C.3     280 ILE   -0.0900
   4440 CG1       -58.7390  -17.1460  -15.3850 C.3     280 ILE    0.0900
   4441 CG2       -60.9260  -18.3510  -15.6520 C.3     280 ILE   -0.2700
   4442 CD        -59.1040  -16.1390  -16.4500 C.3     280 ILE    0.0900
   4443 HN        -57.1260  -19.5350  -15.2700 H       280 ILE    0.0900
   4444 HA        -59.2380  -18.9790  -13.4590 H       280 ILE    0.0900
   4445 HB        -59.0330  -18.9250  -16.5210 H       280 ILE   -0.1800
   4446 HG11      -57.6380  -17.2940  -15.4010 H       280 ILE    0.0900
   4447 HG12      -59.0320  -16.7360  -14.3960 H       280 ILE    0.0900
   4448 HG21      -61.3210  -17.9270  -14.7050 H       280 ILE   -0.2700
   4449 HG22      -61.4000  -19.3410  -15.8210 H       280 ILE    0.0900
   4450 HG23      -61.1880  -17.6640  -16.4840 H       280 ILE    0.0900
   4451 HD1       -60.1630  -15.8230  -16.3310 H       280 ILE    0.0900
   4452 HD2       -58.9800  -16.5920  -17.4580 H       280 ILE    0.5100
   4453 HD3       -58.4550  -15.2410  -16.3620 H       280 ILE   -0.5100
   4454 N         -59.5860  -21.5990  -15.3850 N.am    281 ILE   -0.4700
   4455 CA        -60.3640  -22.8160  -15.5670 C.3     281 ILE    0.3100
   4456 C         -60.2990  -23.7190  -14.3400 C.2     281 ILE    0.0700
   4457 O         -61.3120  -24.2640  -13.9020 O.2     281 ILE    0.0900
   4458 CB        -59.9080  -23.5900  -16.8200 C.3     281 ILE   -0.0900
   4459 CG1       -60.1780  -22.7590  -18.0770 C.3     281 ILE    0.0900
   4460 CG2       -60.6150  -24.9340  -16.9070 C.3     281 ILE   -0.2700
   4461 CD        -59.7960  -23.4510  -19.3650 C.3     281 ILE    0.0900
   4462 HN        -58.8010  -21.4850  -15.9890 H       281 ILE    0.0900
   4463 HA        -61.4020  -22.5330  -15.6620 H       281 ILE    0.0900
   4464 HB        -58.8120  -23.7550  -16.7700 H       281 ILE   -0.1800
   4465 HG11      -59.6030  -21.8120  -18.0020 H       281 ILE    0.0900
   4466 HG12      -61.2630  -22.5190  -18.1140 H       281 ILE    0.0900
   4467 HG21      -61.7150  -24.7840  -16.9650 H       281 ILE   -0.2700
   4468 HG22      -60.3870  -25.5410  -16.0040 H       281 ILE    0.0900
   4469 HG23      -60.2830  -25.4780  -17.8170 H       281 ILE    0.0900
   4470 HD1       -60.4900  -24.2950  -19.5670 H       281 ILE    0.0900
   4471 HD2       -58.7630  -23.8530  -19.2870 H       281 ILE    0.5100
   4472 HD3       -59.8550  -22.7340  -20.2130 H       281 ILE   -0.5100
   4473 N         -59.1050  -23.8680  -13.7730 N.am    282 ARG   -0.4700
   4474 CA        -58.9230  -24.7450  -12.6230 C.3     282 ARG    0.3100
   4475 C         -59.4330  -24.1550  -11.3120 C.2     282 ARG    0.0700
   4476 O         -60.0210  -24.8620  -10.4940 O.2     282 ARG    0.0900
   4477 CB        -57.4580  -25.1790  -12.4990 C.3     282 ARG   -0.1800
   4478 CG        -57.1860  -26.5100  -13.1800 C.3     282 ARG    0.0900
   4479 CD        -55.7630  -26.6420  -13.6930 C.3     282 ARG    0.0900
   4480 NE        -55.6640  -27.7600  -14.6340 N.pl3   282 ARG   -0.1800
   4481 CZ        -54.5330  -28.1760  -15.1960 C.cat   282 ARG    0.0900
   4482 NH1       -54.5520  -29.2000  -16.0390 N.pl3   282 ARG    0.0900
   4483 NH2       -53.3860  -27.5730  -14.9160 N.pl3   282 ARG    0.2000
   4484 HN        -58.2930  -23.3940  -14.1020 H       282 ARG    0.0900
   4485 HA        -59.5590  -25.6070  -12.7560 H       282 ARG    0.0900
   4486 HB1       -57.1990  -25.2670  -11.4210 H       282 ARG   -0.7000
   4487 HB2       -56.8130  -24.4010  -12.9600 H       282 ARG    0.4400
   4488 HG1       -57.8850  -26.6190  -14.0360 H       282 ARG    0.6400
   4489 HG2       -57.3790  -27.3270  -12.4520 H       282 ARG   -0.8000
   4490 HD1       -55.0690  -26.8400  -12.8480 H       282 ARG    0.4600
   4491 HD2       -55.4620  -25.7150  -14.2250 H       282 ARG    0.4600
   4492 HE        -56.5050  -28.2450  -14.8700 H       282 ARG   -0.8000
   4493 HH11      -55.4150  -29.6570  -16.2520 H       282 ARG    0.4600
   4494 HH12      -53.7020  -29.5140  -16.4630 H       282 ARG    0.4600
   4495 HH21      -53.3690  -26.8020  -14.2790 H       282 ARG    0.5100
   4496 HH22      -52.5380  -27.8900  -15.3410 H       282 ARG   -0.5100
   4497 N         -59.2270  -22.8570  -11.1150 N.am    283 SER   -0.4700
   4498 CA        -59.6210  -22.2160   -9.8670 C.3     283 SER    0.3100
   4499 C         -61.0750  -21.7520   -9.8420 C.2     283 SER    0.0700
   4500 O         -61.8330  -22.1330   -8.9550 O.2     283 SER    0.0900
   4501 CB        -58.6830  -21.0500   -9.5370 C.3     283 SER    0.0500
   4502 OG        -57.4250  -21.5200   -9.0880 O.3     283 SER    0.0900
   4503 HN        -58.7990  -22.2720  -11.8010 H       283 SER    0.0900
   4504 HA        -59.5840  -22.9590   -9.0850 H       283 SER   -0.6600
   4505 HB1       -59.1350  -20.4270   -8.7360 H       283 SER    0.4300
   4506 HB2       -58.5280  -20.4290  -10.4450 H       283 SER    0.5100
   4507 HG1       -56.9970  -21.9080   -9.8570 H       283 SER   -0.5100
   4508 N         -61.4650  -20.9320  -10.8150 N.am    284 HSE   -0.4700
   4509 CA        -62.7830  -20.3040  -10.7950 C.3     284 HSE    0.3100
   4510 C         -63.8710  -21.1130  -11.5010 C.2     284 HSE    0.0700
   4511 O         -65.0460  -21.0160  -11.1500 O.2     284 HSE    0.0900
   4512 CB        -62.7190  -18.8940  -11.3900 C.3     284 HSE   -0.0800
   4513 CG        -61.6300  -18.0450  -10.8120 C.ar    284 HSE    0.0900
   4514 CD2       -61.5680  -17.3350   -9.6620 C.ar    284 HSE    0.0900
   4515 ND1       -60.4160  -17.8660  -11.4440 N.ar    284 HSE   -0.7000
   4516 CE1       -59.6560  -17.0760  -10.7060 C.ar    284 HSE    0.2200
   4517 NE2       -60.3290  -16.7410   -9.6170 N.ar    284 HSE    0.2500
   4518 HN        -60.8810  -20.7120  -11.5930 H       284 HSE    0.1300
   4519 HA        -63.1180  -20.2630   -9.7700 H       284 HSE   -0.3600
   4520 HB1       -63.6890  -18.3860  -11.2070 H       284 HSE    0.3200
   4521 HB2       -62.5510  -18.9760  -12.4850 H       284 HSE   -0.0500
   4522 HD2       -62.3130  -17.2180   -8.8870 H       284 HSE    0.0900
   4523 HE1       -58.6440  -16.7440  -10.9330 H       284 HSE    0.5100
   4524 HE2       -60.0040  -16.1540   -8.8770 H       284 HSE   -0.5100
   4525 N         -63.4880  -21.9040  -12.4950 N.am    285 VAL   -0.4700
   4526 CA        -64.4630  -22.6560  -13.2790 C.3     285 VAL    0.3100
   4527 C         -64.7800  -24.0170  -12.6660 C.2     285 VAL    0.0700
   4528 O         -65.9410  -24.3370  -12.4140 O.2     285 VAL    0.0900
   4529 CB        -64.0110  -22.8110  -14.7470 C.3     285 VAL   -0.0900
   4530 CG1       -64.8980  -23.8050  -15.4800 C.3     285 VAL    0.0900
   4531 CG2       -64.0230  -21.4620  -15.4530 C.3     285 VAL   -0.2700
   4532 HN        -62.5300  -22.0220  -12.7480 H       285 VAL    0.0900
   4533 HA        -65.4020  -22.1260  -13.2350 H       285 VAL    0.0900
   4534 HB        -62.9590  -23.1690  -14.7720 H       285 VAL    0.0900
   4535 HG11      -65.9670  -23.5540  -15.3190 H       285 VAL   -0.2700
   4536 HG12      -64.7130  -24.8310  -15.0970 H       285 VAL    0.0900
   4537 HG13      -64.6860  -23.7690  -16.5700 H       285 VAL    0.0900
   4538 HG21      -63.3340  -20.7570  -14.9410 H       285 VAL    0.0900
   4539 HG22      -65.0480  -21.0340  -15.4320 H       285 VAL    0.5100
   4540 HG23      -63.6890  -21.5820  -16.5050 H       285 VAL   -0.5100
   4541 N         -63.7510  -24.8240  -12.4350 N.am    286 LEU   -0.4700
   4542 CA        -63.9280  -26.0810  -11.7360 C.3     286 LEU    0.3100
   4543 C         -64.0580  -25.8020  -10.2560 C.2     286 LEU    0.0700
   4544 O         -64.5920  -26.6160   -9.5040 O.2     286 LEU    0.0900
   4545 CB        -62.7480  -27.0210  -12.0230 C.3     286 LEU   -0.1800
   4546 CG        -62.9270  -27.9660  -13.2270 C.3     286 LEU    0.0900
   4547 CD1       -63.9070  -27.3980  -14.2260 C.3     286 LEU    0.0900
   4548 CD2       -61.5830  -28.2150  -13.8820 C.3     286 LEU   -0.0900
   4549 HN        -62.8240  -24.6050  -12.7260 H       286 LEU    0.0900
   4550 HA        -64.8530  -26.5250  -12.0720 H       286 LEU   -0.2700
   4551 HB1       -62.5780  -27.6450  -11.1200 H       286 LEU    0.0900
   4552 HB2       -61.8480  -26.3980  -12.2060 H       286 LEU    0.0900
   4553 HG        -63.3000  -28.9490  -12.8680 H       286 LEU    0.0900
   4554 HD11      -63.6410  -26.3460  -14.4670 H       286 LEU   -0.2700
   4555 HD12      -64.9340  -27.4150  -13.8000 H       286 LEU    0.0900
   4556 HD13      -63.8810  -27.9940  -15.1630 H       286 LEU    0.0900
   4557 HD21      -60.8840  -28.6820  -13.1550 H       286 LEU    0.0900
   4558 HD22      -61.1460  -27.2530  -14.2260 H       286 LEU    0.5100
   4559 HD23      -61.7050  -28.9020  -14.7470 H       286 LEU   -0.5100
   4560 N         -63.5950  -24.6290   -9.8440 N.am    287 ARG   -0.4700
   4561 CA        -63.5860  -24.2920   -8.4380 C.3     287 ARG    0.3100
   4562 C         -62.6690  -25.2020   -7.6630 C.2     287 ARG    0.0700
   4563 O         -62.9270  -25.4810   -6.4940 O.2     287 ARG    0.0900
   4564 CB        -64.9790  -24.3920   -7.8340 C.3     287 ARG   -0.1800
   4565 CG        -65.9100  -23.3110   -8.3150 C.3     287 ARG    0.0900
   4566 CD        -65.3220  -21.9070   -8.1570 C.3     287 ARG    0.0900
   4567 NE        -65.8360  -21.2160   -6.9670 N.pl3   287 ARG   -0.1800
   4568 CZ        -65.5110  -19.9710   -6.6320 C.cat   287 ARG    0.0900
   4569 NH1       -64.6530  -19.2890   -7.3820 N.pl3   287 ARG    0.0900
   4570 NH2       -66.0270  -19.4170   -5.5430 N.pl3   287 ARG    0.2000
   4571 HN        -63.2390  -23.9400  -10.4710 H       287 ARG    0.0900
   4572 HA        -63.2100  -23.2850   -8.3400 H       287 ARG    0.0900
   4573 HB1       -64.8940  -24.3240   -6.7290 H       287 ARG   -0.7000
   4574 HB2       -65.4120  -25.3800   -8.1000 H       287 ARG    0.4400
   4575 HG1       -66.8550  -23.3690   -7.7350 H       287 ARG    0.6400
   4576 HG2       -66.1360  -23.4860   -9.3880 H       287 ARG   -0.8000
   4577 HD1       -65.5870  -21.2910   -9.0430 H       287 ARG    0.4600
   4578 HD2       -64.2180  -21.9750   -8.0560 H       287 ARG    0.4600
   4579 HE        -66.4680  -21.7130   -6.3730 H       287 ARG   -0.8000
   4580 HH11      -64.2550  -19.7120   -8.1960 H       287 ARG    0.4600
   4581 HH12      -64.4070  -18.3520   -7.1330 H       287 ARG    0.4600
   4582 HH21      -66.6620  -19.9360   -4.9710 H       287 ARG    0.5100
   4583 HH22      -65.7810  -18.4800   -5.2940 H       287 ARG   -0.5100
   4584 N         -61.5790  -25.6700   -8.3080 N.am    288 GLN   -0.4700
   4585 CA        -60.5640  -26.5790   -7.8100 C.3     288 GLN    0.3100
   4586 CAT       -62.8130  -29.6560   -8.1960 C.3     288 GLN    0.0700
   4587 C         -61.0750  -28.0150   -7.6740 C.2     288 GLN    0.0900
   4588 O         -60.3980  -28.8820   -7.1240 O.2     288 GLN   -0.1800
   4589 CB        -59.8850  -26.0640   -6.5100 C.3     288 GLN    0.0900
   4590 CG        -58.3770  -26.4120   -6.4100 C.3     288 GLN    0.0900
   4591 CD        -57.5420  -25.7550   -7.5150 C.2     288 GLN   -0.1800
   4592 NE2       -57.0310  -24.5310   -7.2330 N.am    288 GLN    0.0900
   4593 OE1       -57.3180  -26.2920   -8.5990 O.2     288 GLN    0.0900
   4594 NT        -62.2690  -28.3200   -8.2250 N.am    288 GLN    0.5500
   4595 HN        -61.4130  -25.3780   -9.2450 H       288 GLN   -0.5500
   4596 HNT       -62.8310  -27.6320   -8.6780 H       288 GLN   -0.6200
   4597 HA        -59.8240  -26.6980   -8.5870 H       288 GLN    0.3200
   4598 HB1       -60.4080  -26.5090   -5.6390 H       288 GLN    0.3000
   4599 HB2       -59.9940  -24.9600   -6.4700 H       288 GLN    0.5100
   4600 HG1       -58.2560  -27.5140   -6.4860 H       288 GLN   -0.5100
   4601 HG2       -57.9920  -26.0690   -5.4260 H       288 GLN   -0.4700
   4602 HE21      -56.4780  -24.0510   -7.9140 H       288 GLN    0.3100
   4603 HE22      -57.2070  -24.1090   -6.3440 H       288 GLN   -0.1100
   4604 HT1       -62.9390  -29.9810   -7.1420 H       288 GLN    0.0900
   4605 HT2       -62.1180  -30.3550   -8.7090 H       288 GLN    0.0900
   4606 HT3       -63.8040  -29.6690   -8.6980 H       288 GLN    0.0900
@<TRIPOS>BOND
     1    1    2 1
     2    2   13 1
     3    2    6 1
     4    2    4 1
     5    4    5 2
     6    6   14 1
     7    6    8 1
     8    6    7 1
     9    7   16 1
    10    8   18 1
    11    8   17 1
    12    8   19 1
    13    3   10 1
    14    3   23 1
    15    3   24 1
    16    3   25 1
    17    9    7 1
    18    9   20 1
    19    9   21 1
    20    9   22 1
    21   10    1 1
    22   10   11 2
    23   12    1 1
    24   15    7 1
    25   26   27 1
    26   27   35 1
    27   27   30 1
    28   27   28 1
    29   28   29 2
    30   30   37 1
    31   30   31 1
    32   31   39 1
    33   31   32 1
    34   32   33 1
    35   33   41 1
    36   33   42 1
    37   33   40 1
    38   34   26 1
    39   36   30 1
    40   38   31 1
    41    4   26 am
    42   43   44 1
    43   44   45 1
    44   44   49 1
    45   45   46 2
    46   47   43 1
    47   48   44 1
    48   28   43 am
    49   50   51 1
    50   51   54 1
    51   51   57 1
    52   51   52 1
    53   52   53 2
    54   54   59 1
    55   54   55 1
    56   56   50 1
    57   58   54 1
    58   60   55 1
    59   45   50 am
    60   61   62 1
    61   62   65 1
    62   62   68 1
    63   62   63 1
    64   63   64 2
    65   65   70 1
    66   65   66 1
    67   67   61 1
    68   69   65 1
    69   71   66 1
    70   52   61 am
    71   72   73 1
    72   73   80 1
    73   73   76 1
    74   73   74 1
    75   74   75 2
    76   76   78 1
    77   76   81 1
    78   76   77 1
    79   77   84 1
    80   77   82 1
    81   77   83 1
    82   78   85 1
    83   78   86 1
    84   78   87 1
    85   79   72 1
    86   63   72 am
    87   88   89 1
    88   89   90 1
    89   89  101 1
    90   89   92 1
    91   90   91 2
    92   92  103 1
    93   92   93 1
    94   93   95 ar
    95   93   94 ar
    96   94  104 1
    97   94   96 ar
    98   95  105 1
    99   95   97 ar
   100   96  106 1
   101   96   98 ar
   102   97  107 1
   103   97   98 ar
   104   98   99 1
   105   99  108 1
   106  100   88 1
   107  102   92 1
   108   74   88 am
   109  109  110 1
   110  110  118 1
   111  110  113 1
   112  110  111 1
   113  111  112 2
   114  113  119 1
   115  113  115 1
   116  113  114 1
   117  114  121 1
   118  115  122 1
   119  115  123 1
   120  115  124 1
   121  116  114 1
   122  116  125 1
   123  116  126 1
   124  116  127 1
   125  117  109 1
   126  120  114 1
   127   90  109 am
   128  128  129 1
   129  129  136 1
   130  129  132 1
   131  129  130 1
   132  130  131 2
   133  132  137 1
   134  132  133 1
   135  132  134 1
   136  133  139 1
   137  133  140 1
   138  133  141 1
   139  134  138 1
   140  135  128 1
   141  111  128 am
   142  142  143 1
   143  143  150 1
   144  143  146 1
   145  143  144 1
   146  144  145 2
   147  146  148 1
   148  146  151 1
   149  146  147 1
   150  147  154 1
   151  147  152 1
   152  147  153 1
   153  148  155 1
   154  148  156 1
   155  148  157 1
   156  149  142 1
   157  130  142 am
   158  158  159 1
   159  159  168 1
   160  159  162 1
   161  159  160 1
   162  160  161 2
   163  162  170 1
   164  162  163 1
   165  163  172 1
   166  163  164 1
   167  164  165 2
   168  164  166 2
   169  167  158 1
   170  169  162 1
   171  171  163 1
   172  144  158 am
   173  173  174 1
   174  174  175 1
   175  174  182 1
   176  174  177 1
   177  175  176 2
   178  177  184 1
   179  177  178 1
   180  178  180 1
   181  178  185 1
   182  178  179 1
   183  179  188 1
   184  179  186 1
   185  179  187 1
   186  180  189 1
   187  180  190 1
   188  180  191 1
   189  181  173 1
   190  183  177 1
   191  160  173 am
   192  192  193 1
   193  193  198 1
   194  193  196 1
   195  193  194 1
   196  194  195 2
   197  196  199 1
   198  196  200 1
   199  196  201 1
   200  197  192 1
   201  175  192 am
   202  202  203 1
   203  203  211 1
   204  203  206 1
   205  203  204 1
   206  204  205 2
   207  206  212 1
   208  206  208 1
   209  206  207 1
   210  207  214 1
   211  208  215 1
   212  208  216 1
   213  208  217 1
   214  209  207 1
   215  209  218 1
   216  209  219 1
   217  209  220 1
   218  210  202 1
   219  213  207 1
   220  194  202 am
   221  221  222 1
   222  222  227 1
   223  222  225 1
   224  222  223 1
   225  223  224 2
   226  225  228 1
   227  225  229 1
   228  225  230 1
   229  226  221 1
   230  204  221 am
   231  231  232 1
   232  232  239 1
   233  232  235 1
   234  232  233 1
   235  233  234 2
   236  235  237 1
   237  235  240 1
   238  235  236 1
   239  236  243 1
   240  236  241 1
   241  236  242 1
   242  237  244 1
   243  237  245 1
   244  237  246 1
   245  238  231 1
   246  223  231 am
   247  247  248 1
   248  248  249 1
   249  248  256 1
   250  248  251 1
   251  249  250 2
   252  251  258 1
   253  251  252 1
   254  252  254 1
   255  252  259 1
   256  252  253 1
   257  253  262 1
   258  253  260 1
   259  253  261 1
   260  254  263 1
   261  254  264 1
   262  254  265 1
   263  255  247 1
   264  257  251 1
   265  233  247 am
   266  266  267 1
   267  267  272 1
   268  267  270 1
   269  267  268 1
   270  268  269 2
   271  270  273 1
   272  270  274 1
   273  270  275 1
   274  271  266 1
   275  249  266 am
   276  276  277 1
   277  277  285 1
   278  277  280 1
   279  277  278 1
   280  278  279 2
   281  280  286 1
   282  280  282 1
   283  280  281 1
   284  281  288 1
   285  282  289 1
   286  282  290 1
   287  282  291 1
   288  283  281 1
   289  283  292 1
   290  283  293 1
   291  283  294 1
   292  284  276 1
   293  287  281 1
   294  268  276 am
   295  295  296 1
   296  296  297 1
   297  296  304 1
   298  296  299 1
   299  297  298 2
   300  299  306 1
   301  299  300 1
   302  300  302 1
   303  300  307 1
   304  300  301 1
   305  301  310 1
   306  301  308 1
   307  301  309 1
   308  302  311 1
   309  302  312 1
   310  302  313 1
   311  303  295 1
   312  305  299 1
   313  278  295 am
   314  314  315 1
   315  315  316 1
   316  315  320 1
   317  316  317 2
   318  318  314 1
   319  319  315 1
   320  297  314 am
   321  321  322 1
   322  322  330 1
   323  322  325 1
   324  322  323 1
   325  323  324 2
   326  325  332 1
   327  325  326 1
   328  326  328 2
   329  326  327 am
   330  327  333 1
   331  327  334 1
   332  329  321 1
   333  331  325 1
   334  316  321 am
   335  335  336 1
   336  336  343 1
   337  336  339 1
   338  336  337 1
   339  337  338 2
   340  339  341 1
   341  339  344 1
   342  339  340 1
   343  340  347 1
   344  340  345 1
   345  340  346 1
   346  341  348 1
   347  341  349 1
   348  341  350 1
   349  342  335 1
   350  323  335 am
   351  351  352 1
   352  352  353 1
   353  352  360 1
   354  352  355 1
   355  353  354 2
   356  355  362 1
   357  355  356 1
   358  356  358 1
   359  356  363 1
   360  356  357 1
   361  357  366 1
   362  357  364 1
   363  357  365 1
   364  358  367 1
   365  358  368 1
   366  358  369 1
   367  359  351 1
   368  361  355 1
   369  337  351 am
   370  370  371 1
   371  371  378 1
   372  371  374 1
   373  371  372 1
   374  372  373 2
   375  374  376 1
   376  374  379 1
   377  374  375 1
   378  375  382 1
   379  375  380 1
   380  375  381 1
   381  376  383 1
   382  376  384 1
   383  376  385 1
   384  377  370 1
   385  353  370 am
   386  386  387 1
   387  387  393 1
   388  387  390 1
   389  387  388 1
   390  388  389 2
   391  390  395 1
   392  390  391 1
   393  392  386 1
   394  394  390 1
   395  396  391 1
   396  372  386 am
   397  397  398 1
   398  398  399 1
   399  398  412 1
   400  398  401 1
   401  399  400 2
   402  401  414 1
   403  401  402 1
   404  402  404 ar
   405  402  403 ar
   406  403  415 1
   407  403  407 ar
   408  404  405 ar
   409  404  406 ar
   410  405  407 ar
   411  405  408 ar
   412  406  409 ar
   413  406  417 1
   414  407  416 1
   415  408  418 1
   416  408  410 ar
   417  409  410 ar
   418  409  419 1
   419  410  420 1
   420  411  397 1
   421  413  401 1
   422  388  397 am
   423  421  422 1
   424  422  427 1
   425  422  425 1
   426  422  423 1
   427  423  424 2
   428  425  428 1
   429  425  429 1
   430  425  430 1
   431  426  421 1
   432  399  421 am
   433  431  432 1
   434  432  439 1
   435  432  435 1
   436  432  433 1
   437  433  434 2
   438  435  437 1
   439  435  440 1
   440  435  436 1
   441  436  443 1
   442  436  441 1
   443  436  442 1
   444  437  444 1
   445  437  445 1
   446  437  446 1
   447  438  431 1
   448  423  431 am
   449  447  448 1
   450  448  449 1
   451  448  462 1
   452  448  451 1
   453  449  450 2
   454  451  464 1
   455  451  452 1
   456  452  454 ar
   457  452  453 ar
   458  453  465 1
   459  453  457 ar
   460  454  455 ar
   461  454  456 ar
   462  455  457 ar
   463  455  458 ar
   464  456  459 ar
   465  456  467 1
   466  457  466 1
   467  458  468 1
   468  458  460 ar
   469  459  460 ar
   470  459  469 1
   471  460  470 1
   472  461  447 1
   473  463  451 1
   474  433  447 am
   475  471  472 1
   476  472  473 1
   477  472  480 1
   478  472  475 1
   479  473  474 2
   480  475  482 1
   481  475  476 1
   482  476  478 1
   483  476  483 1
   484  476  477 1
   485  477  486 1
   486  477  484 1
   487  477  485 1
   488  478  487 1
   489  478  488 1
   490  478  489 1
   491  479  471 1
   492  481  475 1
   493  449  471 am
   494  490  491 1
   495  491  499 1
   496  491  494 1
   497  491  492 1
   498  492  493 2
   499  494  501 1
   500  494  495 1
   501  495  497 2
   502  495  496 am
   503  496  502 1
   504  496  503 1
   505  498  490 1
   506  500  494 1
   507  473  490 am
   508  504  505 1
   509  505  508 1
   510  505  511 1
   511  505  506 1
   512  506  507 2
   513  508  513 1
   514  508  509 1
   515  510  504 1
   516  512  508 1
   517  514  509 1
   518  492  504 am
   519  515  516 1
   520  516  524 1
   521  516  519 1
   522  516  517 1
   523  517  518 2
   524  519  526 1
   525  519  520 1
   526  520  522 2
   527  520  521 am
   528  521  527 1
   529  521  528 1
   530  523  515 1
   531  525  519 1
   532  506  515 am
   533  529  530 1
   534  530  531 1
   535  530  538 1
   536  530  533 1
   537  531  532 2
   538  533  540 1
   539  533  534 1
   540  534  536 1
   541  534  541 1
   542  534  535 1
   543  535  544 1
   544  535  542 1
   545  535  543 1
   546  536  545 1
   547  536  546 1
   548  536  547 1
   549  537  529 1
   550  539  533 1
   551  517  529 am
   552  548  549 1
   553  549  558 1
   554  549  552 1
   555  549  550 1
   556  550  551 2
   557  552  560 1
   558  552  553 1
   559  553  562 1
   560  553  554 1
   561  554  556 2
   562  554  555 am
   563  555  563 1
   564  555  564 1
   565  557  548 1
   566  559  552 1
   567  561  553 1
   568  531  548 am
   569  565  566 1
   570  566  574 1
   571  566  569 1
   572  566  567 1
   573  567  568 2
   574  569  576 1
   575  569  570 1
   576  570  572 2
   577  570  571 am
   578  571  577 1
   579  571  578 1
   580  573  565 1
   581  575  569 1
   582  550  565 am
   583  579  580 1
   584  580  587 1
   585  580  583 1
   586  580  581 1
   587  581  582 2
   588  583  585 1
   589  583  588 1
   590  583  584 1
   591  584  591 1
   592  584  589 1
   593  584  590 1
   594  585  592 1
   595  585  593 1
   596  585  594 1
   597  586  579 1
   598  567  579 am
   599  595  596 1
   600  596  603 1
   601  596  599 1
   602  596  597 1
   603  597  598 2
   604  599  604 1
   605  599  600 1
   606  599  601 1
   607  600  606 1
   608  600  607 1
   609  600  608 1
   610  601  605 1
   611  602  595 1
   612  581  595 am
   613  609  610 1
   614  610  618 1
   615  610  613 1
   616  610  611 1
   617  611  612 2
   618  613  620 1
   619  613  614 1
   620  614  616 2
   621  614  615 am
   622  615  621 1
   623  615  622 1
   624  617  609 1
   625  619  613 1
   626  597  609 am
   627  623  624 1
   628  624  625 1
   629  624  636 1
   630  624  627 1
   631  625  626 2
   632  627  638 1
   633  627  628 1
   634  628  630 ar
   635  628  629 ar
   636  629  639 1
   637  629  631 ar
   638  630  640 1
   639  630  632 ar
   640  631  641 1
   641  631  633 ar
   642  632  642 1
   643  632  633 ar
   644  633  634 1
   645  634  643 1
   646  635  623 1
   647  637  627 1
   648  611  623 am
   649  644  645 1
   650  645  656 1
   651  645  648 1
   652  645  646 1
   653  646  647 2
   654  648  658 1
   655  648  649 1
   656  649  650 ar
   657  649  651 ar
   658  650  659 1
   659  650  652 ar
   660  651  653 ar
   661  651  660 1
   662  652  661 1
   663  652  654 ar
   664  653  654 ar
   665  653  662 1
   666  654  663 1
   667  655  644 1
   668  657  648 1
   669  625  644 am
   670  664  665 1
   671  665  672 1
   672  665  668 1
   673  665  666 1
   674  666  667 2
   675  668  670 1
   676  668  673 1
   677  668  669 1
   678  669  676 1
   679  669  674 1
   680  669  675 1
   681  670  677 1
   682  670  678 1
   683  670  679 1
   684  671  664 1
   685  646  664 am
   686  680  681 1
   687  681  688 1
   688  681  684 1
   689  681  682 1
   690  682  683 2
   691  684  686 1
   692  684  689 1
   693  684  685 1
   694  685  692 1
   695  685  690 1
   696  685  691 1
   697  686  693 1
   698  686  694 1
   699  686  695 1
   700  687  680 1
   701  666  680 am
   702  696  697 1
   703  697  700 1
   704  697  703 1
   705  697  698 1
   706  698  699 2
   707  700  705 1
   708  700  701 1
   709  702  696 1
   710  704  700 1
   711  706  701 1
   712  682  696 am
   713  707  708 1
   714  708  709 1
   715  708  716 1
   716  708  711 1
   717  709  710 2
   718  711  718 1
   719  711  712 1
   720  712  714 1
   721  712  719 1
   722  712  713 1
   723  713  722 1
   724  713  720 1
   725  713  721 1
   726  714  723 1
   727  714  724 1
   728  714  725 1
   729  715  707 1
   730  717  711 1
   731  698  707 am
   732  726  727 1
   733  727  732 1
   734  727  730 1
   735  727  728 1
   736  728  729 2
   737  730  733 1
   738  730  734 1
   739  730  735 1
   740  731  726 1
   741  709  726 am
   742  736  737 1
   743  737  742 1
   744  737  740 1
   745  737  738 1
   746  738  739 2
   747  740  743 1
   748  740  744 1
   749  740  745 1
   750  741  736 1
   751  728  736 am
   752  746  747 1
   753  747  752 1
   754  747  750 1
   755  747  748 1
   756  748  749 2
   757  750  753 1
   758  750  754 1
   759  750  755 1
   760  751  746 1
   761  738  746 am
   762  756  757 1
   763  757  765 1
   764  757  760 1
   765  757  758 1
   766  758  759 2
   767  760  767 1
   768  760  761 1
   769  761  762 2
   770  761  763 2
   771  764  756 1
   772  766  760 1
   773  748  756 am
   774  768  769 1
   775  769  777 1
   776  769  772 1
   777  769  770 1
   778  770  771 2
   779  772  778 1
   780  772  774 1
   781  772  773 1
   782  773  780 1
   783  774  781 1
   784  774  782 1
   785  774  783 1
   786  775  773 1
   787  775  784 1
   788  775  785 1
   789  775  786 1
   790  776  768 1
   791  779  773 1
   792  758  768 am
   793  787  788 1
   794  788  793 1
   795  788  791 1
   796  788  789 1
   797  789  790 2
   798  791  794 1
   799  791  795 1
   800  791  796 1
   801  792  787 1
   802  770  787 am
   803  797  798 1
   804  798  805 1
   805  798  801 1
   806  798  799 1
   807  799  800 2
   808  801  803 1
   809  801  806 1
   810  801  802 1
   811  802  809 1
   812  802  807 1
   813  802  808 1
   814  803  810 1
   815  803  811 1
   816  803  812 1
   817  804  797 1
   818  789  797 am
   819  813  814 1
   820  814  815 1
   821  814  819 1
   822  815  816 2
   823  817  813 1
   824  818  814 1
   825  799  813 am
   826  820  821 1
   827  821  828 1
   828  821  824 1
   829  821  822 1
   830  822  823 2
   831  824  826 1
   832  824  829 1
   833  824  825 1
   834  825  832 1
   835  825  830 1
   836  825  831 1
   837  826  833 1
   838  826  834 1
   839  826  835 1
   840  827  820 1
   841  815  820 am
   842  836  837 1
   843  837  838 1
   844  837  845 1
   845  837  840 1
   846  838  839 2
   847  840  847 1
   848  840  841 1
   849  841  843 1
   850  841  848 1
   851  841  842 1
   852  842  851 1
   853  842  849 1
   854  842  850 1
   855  843  852 1
   856  843  853 1
   857  843  854 1
   858  844  836 1
   859  846  840 1
   860  822  836 am
   861  855  856 1
   862  856  861 1
   863  856  859 1
   864  856  857 1
   865  857  858 2
   866  859  862 1
   867  859  863 1
   868  859  864 1
   869  860  855 1
   870  838  855 am
   871  865  866 1
   872  866  874 1
   873  866  869 1
   874  866  867 1
   875  867  868 2
   876  869  875 1
   877  869  871 1
   878  869  870 1
   879  870  877 1
   880  871  878 1
   881  871  879 1
   882  871  880 1
   883  872  870 1
   884  872  881 1
   885  872  882 1
   886  872  883 1
   887  873  865 1
   888  876  870 1
   889  857  865 am
   890  884  890 1
   891  884  885 1
   892  885  886 1
   893  885  891 1
   894  885  888 1
   895  886  887 2
   896  888  889 1
   897  888  893 1
   898  889  890 1
   899  889  895 1
   900  890  897 1
   901  892  888 1
   902  894  889 1
   903  896  890 1
   904  867  884 am
   905  898  899 1
   906  899  910 1
   907  899  902 1
   908  899  900 1
   909  900  901 2
   910  902  912 1
   911  902  903 1
   912  903  904 ar
   913  903  905 ar
   914  904  913 1
   915  904  906 ar
   916  905  907 ar
   917  905  914 1
   918  906  915 1
   919  906  908 ar
   920  907  908 ar
   921  907  916 1
   922  908  917 1
   923  909  898 1
   924  911  902 1
   925  886  898 am
   926  918  919 1
   927  919  924 1
   928  919  922 1
   929  919  920 1
   930  920  921 2
   931  922  925 1
   932  922  926 1
   933  922  927 1
   934  923  918 1
   935  900  918 am
   936  928  929 1
   937  929  937 1
   938  929  932 1
   939  929  930 1
   940  930  931 2
   941  932  938 1
   942  932  934 1
   943  932  933 1
   944  933  940 1
   945  934  941 1
   946  934  942 1
   947  934  943 1
   948  935  933 1
   949  935  944 1
   950  935  945 1
   951  935  946 1
   952  936  928 1
   953  939  933 1
   954  920  928 am
   955  947  948 1
   956  948  955 1
   957  948  951 1
   958  948  949 1
   959  949  950 2
   960  951  956 1
   961  951  952 1
   962  951  953 1
   963  952  958 1
   964  952  959 1
   965  952  960 1
   966  953  957 1
   967  954  947 1
   968  930  947 am
   969  961  962 1
   970  962  970 1
   971  962  965 1
   972  962  963 1
   973  963  964 2
   974  965  971 1
   975  965  967 1
   976  965  966 1
   977  966  973 1
   978  967  974 1
   979  967  975 1
   980  967  976 1
   981  968  966 1
   982  968  977 1
   983  968  978 1
   984  968  979 1
   985  969  961 1
   986  972  966 1
   987  949  961 am
   988  980  981 1
   989  981  984 1
   990  981  987 1
   991  981  982 1
   992  982  983 2
   993  984  989 1
   994  984  985 1
   995  986  980 1
   996  988  984 1
   997  990  985 1
   998  963  980 am
   999  991  992 1
  1000  992  999 1
  1001  992  995 1
  1002  992  993 1
  1003  993  994 2
  1004  995 1000 1
  1005  995  996 1
  1006  995  997 1
  1007  996 1002 1
  1008  996 1003 1
  1009  996 1004 1
  1010  997 1001 1
  1011  998  991 1
  1012  982  991 am
  1013 1005 1006 1
  1014 1006 1007 1
  1015 1006 1011 1
  1016 1007 1008 2
  1017 1009 1005 1
  1018 1010 1006 1
  1019  993 1005 am
  1020 1012 1013 1
  1021 1013 1024 1
  1022 1013 1016 1
  1023 1013 1014 1
  1024 1014 1015 2
  1025 1016 1026 1
  1026 1016 1017 1
  1027 1017 1018 ar
  1028 1017 1019 ar
  1029 1018 1027 1
  1030 1018 1020 ar
  1031 1019 1021 ar
  1032 1019 1028 1
  1033 1020 1029 1
  1034 1020 1022 ar
  1035 1021 1022 ar
  1036 1021 1030 1
  1037 1022 1031 1
  1038 1023 1012 1
  1039 1025 1016 1
  1040 1007 1012 am
  1041 1032 1033 1
  1042 1033 1039 1
  1043 1033 1036 1
  1044 1033 1034 1
  1045 1034 1035 2
  1046 1036 1041 1
  1047 1036 1037 1
  1048 1038 1032 1
  1049 1040 1036 1
  1050 1014 1032 am
  1051 1042 1043 1
  1052 1043 1048 1
  1053 1043 1046 1
  1054 1043 1044 1
  1055 1044 1045 2
  1056 1046 1049 1
  1057 1046 1050 1
  1058 1046 1051 1
  1059 1047 1042 1
  1060 1034 1042 am
  1061 1052 1053 1
  1062 1053 1058 1
  1063 1053 1056 1
  1064 1053 1054 1
  1065 1054 1055 2
  1066 1056 1059 1
  1067 1056 1060 1
  1068 1056 1061 1
  1069 1057 1052 1
  1070 1044 1052 am
  1071 1062 1063 1
  1072 1063 1069 1
  1073 1063 1066 1
  1074 1063 1064 1
  1075 1064 1065 2
  1076 1066 1071 1
  1077 1066 1067 1
  1078 1068 1062 1
  1079 1070 1066 1
  1080 1054 1062 am
  1081 1072 1073 1
  1082 1072 1082 1
  1083 1073 1074 1
  1084 1073 1076 1
  1085 1073 1083 1
  1086 1074 1075 2
  1087 1076 1077 1
  1088 1076 1084 1
  1089 1076 1085 1
  1090 1077 1078 ar
  1091 1077 1079 ar
  1092 1078 1081 ar
  1093 1078 1086 1
  1094 1079 1080 ar
  1095 1080 1081 ar
  1096 1080 1087 1
  1097 1081 1088 1
  1098 1064 1072 am
  1099 1089 1090 1
  1100 1090 1091 1
  1101 1090 1095 1
  1102 1091 1092 2
  1103 1093 1089 1
  1104 1094 1090 1
  1105 1089 1074 am
  1106 1096 1097 1
  1107 1097 1103 1
  1108 1097 1100 1
  1109 1097 1098 1
  1110 1098 1099 2
  1111 1100 1105 1
  1112 1100 1101 1
  1113 1102 1096 1
  1114 1104 1100 1
  1115 1091 1096 am
  1116 1106 1107 1
  1117 1107 1108 1
  1118 1107 1115 1
  1119 1107 1110 1
  1120 1108 1109 2
  1121 1110 1117 1
  1122 1110 1111 1
  1123 1111 1113 1
  1124 1111 1118 1
  1125 1111 1112 1
  1126 1112 1121 1
  1127 1112 1119 1
  1128 1112 1120 1
  1129 1113 1122 1
  1130 1113 1123 1
  1131 1113 1124 1
  1132 1114 1106 1
  1133 1116 1110 1
  1134 1098 1106 am
  1135 1125 1126 1
  1136 1126 1137 1
  1137 1126 1129 1
  1138 1126 1127 1
  1139 1127 1128 2
  1140 1129 1139 1
  1141 1129 1130 1
  1142 1130 1131 ar
  1143 1130 1132 ar
  1144 1131 1140 1
  1145 1131 1133 ar
  1146 1132 1134 ar
  1147 1132 1141 1
  1148 1133 1142 1
  1149 1133 1135 ar
  1150 1134 1135 ar
  1151 1134 1143 1
  1152 1135 1144 1
  1153 1136 1125 1
  1154 1138 1129 1
  1155 1108 1125 am
  1156 1145 1146 1
  1157 1146 1154 1
  1158 1146 1149 1
  1159 1146 1147 1
  1160 1147 1148 2
  1161 1149 1155 1
  1162 1149 1151 1
  1163 1149 1150 1
  1164 1150 1157 1
  1165 1151 1158 1
  1166 1151 1159 1
  1167 1151 1160 1
  1168 1152 1150 1
  1169 1152 1161 1
  1170 1152 1162 1
  1171 1152 1163 1
  1172 1153 1145 1
  1173 1156 1150 1
  1174 1127 1145 am
  1175 1164 1165 1
  1176 1165 1170 1
  1177 1165 1168 1
  1178 1165 1166 1
  1179 1166 1167 2
  1180 1168 1171 1
  1181 1168 1172 1
  1182 1168 1173 1
  1183 1169 1164 1
  1184 1147 1164 am
  1185 1174 1175 1
  1186 1175 1181 1
  1187 1175 1178 1
  1188 1175 1176 1
  1189 1176 1177 2
  1190 1178 1183 1
  1191 1178 1179 1
  1192 1180 1174 1
  1193 1182 1178 1
  1194 1184 1179 1
  1195 1166 1174 am
  1196 1185 1186 1
  1197 1186 1197 1
  1198 1186 1189 1
  1199 1186 1187 1
  1200 1187 1188 2
  1201 1189 1199 1
  1202 1189 1190 1
  1203 1190 1191 ar
  1204 1190 1192 ar
  1205 1191 1200 1
  1206 1191 1193 ar
  1207 1192 1194 ar
  1208 1192 1201 1
  1209 1193 1202 1
  1210 1193 1195 ar
  1211 1194 1195 ar
  1212 1194 1203 1
  1213 1195 1204 1
  1214 1196 1185 1
  1215 1198 1189 1
  1216 1176 1185 am
  1217 1205 1206 1
  1218 1206 1213 1
  1219 1206 1209 1
  1220 1206 1207 1
  1221 1207 1208 2
  1222 1209 1211 1
  1223 1209 1214 1
  1224 1209 1210 1
  1225 1210 1217 1
  1226 1210 1215 1
  1227 1210 1216 1
  1228 1211 1218 1
  1229 1211 1219 1
  1230 1211 1220 1
  1231 1212 1205 1
  1232 1187 1205 am
  1233 1221 1222 1
  1234 1222 1223 1
  1235 1222 1230 1
  1236 1222 1225 1
  1237 1223 1224 2
  1238 1225 1232 1
  1239 1225 1226 1
  1240 1226 1228 1
  1241 1226 1233 1
  1242 1226 1227 1
  1243 1227 1236 1
  1244 1227 1234 1
  1245 1227 1235 1
  1246 1228 1237 1
  1247 1228 1238 1
  1248 1228 1239 1
  1249 1229 1221 1
  1250 1231 1225 1
  1251 1207 1221 am
  1252 1240 1241 1
  1253 1241 1248 1
  1254 1241 1244 1
  1255 1241 1242 1
  1256 1242 1243 2
  1257 1244 1246 1
  1258 1244 1249 1
  1259 1244 1245 1
  1260 1245 1252 1
  1261 1245 1250 1
  1262 1245 1251 1
  1263 1246 1253 1
  1264 1246 1254 1
  1265 1246 1255 1
  1266 1247 1240 1
  1267 1223 1240 am
  1268 1256 1257 1
  1269 1257 1258 1
  1270 1257 1265 1
  1271 1257 1260 1
  1272 1258 1259 2
  1273 1260 1267 1
  1274 1260 1261 1
  1275 1261 1263 1
  1276 1261 1268 1
  1277 1261 1262 1
  1278 1262 1271 1
  1279 1262 1269 1
  1280 1262 1270 1
  1281 1263 1272 1
  1282 1263 1273 1
  1283 1263 1274 1
  1284 1264 1256 1
  1285 1266 1260 1
  1286 1242 1256 am
  1287 1275 1276 1
  1288 1276 1283 1
  1289 1276 1279 1
  1290 1276 1277 1
  1291 1277 1278 2
  1292 1279 1284 1
  1293 1279 1280 1
  1294 1279 1281 1
  1295 1280 1286 1
  1296 1280 1287 1
  1297 1280 1288 1
  1298 1281 1285 1
  1299 1282 1275 1
  1300 1258 1275 am
  1301 1289 1290 1
  1302 1290 1299 1
  1303 1290 1293 1
  1304 1290 1291 1
  1305 1291 1292 2
  1306 1293 1301 1
  1307 1293 1294 1
  1308 1294 1303 1
  1309 1294 1295 1
  1310 1295 1297 2
  1311 1295 1296 am
  1312 1296 1304 1
  1313 1296 1305 1
  1314 1298 1289 1
  1315 1300 1293 1
  1316 1302 1294 1
  1317 1277 1289 am
  1318 1306 1307 1
  1319 1307 1310 1
  1320 1307 1313 1
  1321 1307 1308 1
  1322 1308 1309 2
  1323 1310 1315 1
  1324 1310 1311 1
  1325 1312 1306 1
  1326 1314 1310 1
  1327 1316 1311 1
  1328 1291 1306 am
  1329 1317 1318 1
  1330 1318 1321 1
  1331 1318 1324 1
  1332 1318 1319 1
  1333 1319 1320 2
  1334 1321 1326 1
  1335 1321 1322 1
  1336 1323 1317 1
  1337 1325 1321 1
  1338 1327 1322 1
  1339 1308 1317 am
  1340 1328 1329 1
  1341 1329 1337 1
  1342 1329 1332 1
  1343 1329 1330 1
  1344 1330 1331 2
  1345 1332 1338 1
  1346 1332 1334 1
  1347 1332 1333 1
  1348 1333 1340 1
  1349 1334 1341 1
  1350 1334 1342 1
  1351 1334 1343 1
  1352 1335 1333 1
  1353 1335 1344 1
  1354 1335 1345 1
  1355 1335 1346 1
  1356 1336 1328 1
  1357 1339 1333 1
  1358 1319 1328 am
  1359 1347 1348 1
  1360 1348 1359 1
  1361 1348 1351 1
  1362 1348 1349 1
  1363 1349 1350 2
  1364 1351 1361 1
  1365 1351 1352 1
  1366 1352 1353 ar
  1367 1352 1354 ar
  1368 1353 1362 1
  1369 1353 1355 ar
  1370 1354 1356 ar
  1371 1354 1363 1
  1372 1355 1364 1
  1373 1355 1357 ar
  1374 1356 1357 ar
  1375 1356 1365 1
  1376 1357 1366 1
  1377 1358 1347 1
  1378 1360 1351 1
  1379 1330 1347 am
  1380 1367 1368 1
  1381 1368 1371 1
  1382 1368 1374 1
  1383 1368 1369 1
  1384 1369 1370 2
  1385 1371 1376 1
  1386 1371 1372 1
  1387 1373 1367 1
  1388 1375 1371 1
  1389 1377 1372 1
  1390 1349 1367 am
  1391 1378 1379 1
  1392 1379 1380 1
  1393 1379 1387 1
  1394 1379 1382 1
  1395 1380 1381 2
  1396 1382 1389 1
  1397 1382 1383 1
  1398 1383 1385 1
  1399 1383 1390 1
  1400 1383 1384 1
  1401 1384 1393 1
  1402 1384 1391 1
  1403 1384 1392 1
  1404 1385 1394 1
  1405 1385 1395 1
  1406 1385 1396 1
  1407 1386 1378 1
  1408 1388 1382 1
  1409 1369 1378 am
  1410 1397 1398 1
  1411 1398 1399 1
  1412 1398 1406 1
  1413 1398 1401 1
  1414 1399 1400 2
  1415 1401 1408 1
  1416 1401 1402 1
  1417 1402 1404 1
  1418 1402 1409 1
  1419 1402 1403 1
  1420 1403 1412 1
  1421 1403 1410 1
  1422 1403 1411 1
  1423 1404 1413 1
  1424 1404 1414 1
  1425 1404 1415 1
  1426 1405 1397 1
  1427 1407 1401 1
  1428 1380 1397 am
  1429 1416 1417 1
  1430 1417 1422 1
  1431 1417 1420 1
  1432 1417 1418 1
  1433 1418 1419 2
  1434 1420 1423 1
  1435 1420 1424 1
  1436 1420 1425 1
  1437 1421 1416 1
  1438 1399 1416 am
  1439 1426 1427 1
  1440 1427 1435 1
  1441 1427 1430 1
  1442 1427 1428 1
  1443 1428 1429 2
  1444 1430 1436 1
  1445 1430 1432 1
  1446 1430 1431 1
  1447 1431 1438 1
  1448 1432 1439 1
  1449 1432 1440 1
  1450 1432 1441 1
  1451 1433 1431 1
  1452 1433 1442 1
  1453 1433 1443 1
  1454 1433 1444 1
  1455 1434 1426 1
  1456 1437 1431 1
  1457 1418 1426 am
  1458 1445 1446 1
  1459 1446 1451 1
  1460 1446 1449 1
  1461 1446 1447 1
  1462 1447 1448 2
  1463 1449 1452 1
  1464 1449 1453 1
  1465 1449 1454 1
  1466 1450 1445 1
  1467 1428 1445 am
  1468 1455 1456 1
  1469 1456 1464 1
  1470 1456 1459 1
  1471 1456 1457 1
  1472 1457 1458 2
  1473 1459 1465 1
  1474 1459 1461 1
  1475 1459 1460 1
  1476 1460 1467 1
  1477 1461 1468 1
  1478 1461 1469 1
  1479 1461 1470 1
  1480 1462 1460 1
  1481 1462 1471 1
  1482 1462 1472 1
  1483 1462 1473 1
  1484 1463 1455 1
  1485 1466 1460 1
  1486 1447 1455 am
  1487 1474 1475 1
  1488 1475 1483 1
  1489 1475 1478 1
  1490 1475 1476 1
  1491 1476 1477 2
  1492 1478 1485 1
  1493 1478 1479 1
  1494 1479 1480 2
  1495 1479 1481 2
  1496 1482 1474 1
  1497 1484 1478 1
  1498 1457 1474 am
  1499 1486 1487 1
  1500 1487 1488 1
  1501 1487 1498 1
  1502 1487 1490 1
  1503 1488 1489 2
  1504 1490 1500 1
  1505 1490 1491 1
  1506 1491 1502 1
  1507 1491 1492 1
  1508 1492 1504 1
  1509 1492 1493 1
  1510 1493 1505 1
  1511 1493 1494 2
  1512 1494 1495 2
  1513 1494 1496 2
  1514 1495 1506 1
  1515 1495 1507 1
  1516 1496 1509 1
  1517 1496 1508 1
  1518 1497 1486 1
  1519 1499 1490 1
  1520 1501 1491 1
  1521 1503 1492 1
  1522 1476 1486 am
  1523 1510 1511 1
  1524 1511 1512 1
  1525 1511 1523 1
  1526 1511 1514 1
  1527 1512 1513 2
  1528 1514 1525 1
  1529 1514 1515 1
  1530 1515 1517 ar
  1531 1515 1516 ar
  1532 1516 1526 1
  1533 1516 1518 ar
  1534 1517 1527 1
  1535 1517 1519 ar
  1536 1518 1528 1
  1537 1518 1520 ar
  1538 1519 1529 1
  1539 1519 1520 ar
  1540 1520 1521 1
  1541 1521 1530 1
  1542 1522 1510 1
  1543 1524 1514 1
  1544 1488 1510 am
  1545 1531 1532 1
  1546 1532 1540 1
  1547 1532 1535 1
  1548 1532 1533 1
  1549 1533 1534 2
  1550 1535 1541 1
  1551 1535 1537 1
  1552 1535 1536 1
  1553 1536 1543 1
  1554 1537 1544 1
  1555 1537 1545 1
  1556 1537 1546 1
  1557 1538 1536 1
  1558 1538 1547 1
  1559 1538 1548 1
  1560 1538 1549 1
  1561 1539 1531 1
  1562 1542 1536 1
  1563 1512 1531 am
  1564 1550 1551 1
  1565 1551 1556 1
  1566 1551 1554 1
  1567 1551 1552 1
  1568 1552 1553 2
  1569 1554 1557 1
  1570 1554 1558 1
  1571 1554 1559 1
  1572 1555 1550 1
  1573 1533 1550 am
  1574 1560 1561 1
  1575 1561 1569 1
  1576 1561 1564 1
  1577 1561 1562 1
  1578 1562 1563 2
  1579 1564 1570 1
  1580 1564 1566 1
  1581 1564 1565 1
  1582 1565 1572 1
  1583 1566 1573 1
  1584 1566 1574 1
  1585 1566 1575 1
  1586 1567 1565 1
  1587 1567 1576 1
  1588 1567 1577 1
  1589 1567 1578 1
  1590 1568 1560 1
  1591 1571 1565 1
  1592 1552 1560 am
  1593 1579 1580 1
  1594 1580 1581 1
  1595 1580 1591 1
  1596 1580 1583 1
  1597 1581 1582 2
  1598 1583 1593 1
  1599 1583 1584 1
  1600 1584 1595 1
  1601 1584 1585 1
  1602 1585 1597 1
  1603 1585 1586 1
  1604 1586 1598 1
  1605 1586 1587 2
  1606 1587 1588 2
  1607 1587 1589 2
  1608 1588 1599 1
  1609 1588 1600 1
  1610 1589 1602 1
  1611 1589 1601 1
  1612 1590 1579 1
  1613 1592 1583 1
  1614 1594 1584 1
  1615 1596 1585 1
  1616 1562 1579 am
  1617 1603 1604 1
  1618 1604 1612 1
  1619 1604 1607 1
  1620 1604 1605 1
  1621 1605 1606 2
  1622 1607 1613 1
  1623 1607 1609 1
  1624 1607 1608 1
  1625 1608 1615 1
  1626 1609 1616 1
  1627 1609 1617 1
  1628 1609 1618 1
  1629 1610 1608 1
  1630 1610 1619 1
  1631 1610 1620 1
  1632 1610 1621 1
  1633 1611 1603 1
  1634 1614 1608 1
  1635 1581 1603 am
  1636 1622 1628 1
  1637 1622 1623 1
  1638 1623 1624 1
  1639 1623 1629 1
  1640 1623 1626 1
  1641 1624 1625 2
  1642 1626 1627 1
  1643 1626 1631 1
  1644 1627 1628 1
  1645 1627 1633 1
  1646 1628 1635 1
  1647 1630 1626 1
  1648 1632 1627 1
  1649 1634 1628 1
  1650 1605 1622 am
  1651 1636 1637 1
  1652 1637 1638 1
  1653 1637 1645 1
  1654 1637 1640 1
  1655 1638 1639 2
  1656 1640 1647 1
  1657 1640 1641 1
  1658 1641 1643 1
  1659 1641 1648 1
  1660 1641 1642 1
  1661 1642 1651 1
  1662 1642 1649 1
  1663 1642 1650 1
  1664 1643 1652 1
  1665 1643 1653 1
  1666 1643 1654 1
  1667 1644 1636 1
  1668 1646 1640 1
  1669 1624 1636 am
  1670 1655 1656 1
  1671 1656 1657 1
  1672 1656 1667 1
  1673 1656 1659 1
  1674 1657 1658 2
  1675 1659 1669 1
  1676 1659 1660 1
  1677 1660 1671 1
  1678 1660 1661 1
  1679 1661 1673 1
  1680 1661 1662 1
  1681 1662 1674 1
  1682 1662 1663 2
  1683 1663 1664 2
  1684 1663 1665 2
  1685 1664 1675 1
  1686 1664 1676 1
  1687 1665 1678 1
  1688 1665 1677 1
  1689 1666 1655 1
  1690 1668 1659 1
  1691 1670 1660 1
  1692 1672 1661 1
  1693 1638 1655 am
  1694 1679 1680 1
  1695 1680 1681 1
  1696 1680 1692 1
  1697 1680 1683 1
  1698 1681 1682 2
  1699 1683 1694 1
  1700 1683 1684 1
  1701 1684 1686 ar
  1702 1684 1685 ar
  1703 1685 1695 1
  1704 1685 1687 ar
  1705 1686 1696 1
  1706 1686 1688 ar
  1707 1687 1697 1
  1708 1687 1689 ar
  1709 1688 1698 1
  1710 1688 1689 ar
  1711 1689 1690 1
  1712 1690 1699 1
  1713 1691 1679 1
  1714 1693 1683 1
  1715 1657 1679 am
  1716 1700 1701 1
  1717 1701 1709 1
  1718 1701 1704 1
  1719 1701 1702 1
  1720 1702 1703 2
  1721 1704 1711 1
  1722 1704 1705 1
  1723 1705 1707 2
  1724 1705 1706 am
  1725 1706 1712 1
  1726 1706 1713 1
  1727 1708 1700 1
  1728 1710 1704 1
  1729 1681 1700 am
  1730 1714 1715 1
  1731 1715 1716 1
  1732 1715 1720 1
  1733 1716 1717 2
  1734 1718 1714 1
  1735 1719 1715 1
  1736 1702 1714 am
  1737 1721 1722 1
  1738 1722 1723 1
  1739 1722 1730 1
  1740 1722 1725 1
  1741 1723 1724 2
  1742 1725 1732 1
  1743 1725 1726 1
  1744 1726 1728 1
  1745 1726 1733 1
  1746 1726 1727 1
  1747 1727 1736 1
  1748 1727 1734 1
  1749 1727 1735 1
  1750 1728 1737 1
  1751 1728 1738 1
  1752 1728 1739 1
  1753 1729 1721 1
  1754 1731 1725 1
  1755 1716 1721 am
  1756 1740 1741 1
  1757 1741 1748 1
  1758 1741 1744 1
  1759 1741 1742 1
  1760 1742 1743 2
  1761 1744 1746 1
  1762 1744 1749 1
  1763 1744 1745 1
  1764 1745 1752 1
  1765 1745 1750 1
  1766 1745 1751 1
  1767 1746 1753 1
  1768 1746 1754 1
  1769 1746 1755 1
  1770 1747 1740 1
  1771 1723 1740 am
  1772 1756 1757 1
  1773 1757 1764 1
  1774 1757 1760 1
  1775 1757 1758 1
  1776 1758 1759 2
  1777 1760 1765 1
  1778 1760 1761 1
  1779 1760 1762 1
  1780 1761 1767 1
  1781 1761 1768 1
  1782 1761 1769 1
  1783 1762 1766 1
  1784 1763 1756 1
  1785 1742 1756 am
  1786 1770 1771 1
  1787 1771 1772 1
  1788 1771 1776 1
  1789 1772 1773 2
  1790 1774 1770 1
  1791 1775 1771 1
  1792 1758 1770 am
  1793 1777 1778 1
  1794 1778 1785 1
  1795 1778 1781 1
  1796 1778 1779 1
  1797 1779 1780 2
  1798 1781 1786 1
  1799 1781 1782 1
  1800 1781 1783 1
  1801 1782 1788 1
  1802 1782 1789 1
  1803 1782 1790 1
  1804 1783 1787 1
  1805 1784 1777 1
  1806 1772 1777 am
  1807 1791 1792 1
  1808 1792 1793 1
  1809 1792 1803 1
  1810 1792 1795 1
  1811 1793 1794 2
  1812 1795 1805 1
  1813 1795 1796 1
  1814 1796 1807 1
  1815 1796 1797 1
  1816 1797 1809 1
  1817 1797 1798 1
  1818 1798 1810 1
  1819 1798 1799 2
  1820 1799 1800 2
  1821 1799 1801 2
  1822 1800 1811 1
  1823 1800 1812 1
  1824 1801 1814 1
  1825 1801 1813 1
  1826 1802 1791 1
  1827 1804 1795 1
  1828 1806 1796 1
  1829 1808 1797 1
  1830 1779 1791 am
  1831 1815 1816 1
  1832 1816 1821 1
  1833 1816 1819 1
  1834 1816 1817 1
  1835 1817 1818 2
  1836 1819 1822 1
  1837 1819 1823 1
  1838 1819 1824 1
  1839 1820 1815 1
  1840 1793 1815 am
  1841 1825 1826 1
  1842 1826 1835 1
  1843 1826 1829 1
  1844 1826 1827 1
  1845 1827 1828 2
  1846 1829 1837 1
  1847 1829 1830 1
  1848 1830 1839 1
  1849 1830 1831 1
  1850 1831 1841 1
  1851 1831 1832 1
  1852 1832 1843 1
  1853 1832 1833 1
  1854 1833 1844 1
  1855 1833 1845 1
  1856 1833 1846 1
  1857 1834 1825 1
  1858 1836 1829 1
  1859 1838 1830 1
  1860 1840 1831 1
  1861 1842 1832 1
  1862 1817 1825 am
  1863 1847 1848 1
  1864 1848 1849 1
  1865 1848 1853 1
  1866 1849 1850 2
  1867 1851 1847 1
  1868 1852 1848 1
  1869 1827 1847 am
  1870 1854 1855 1
  1871 1855 1863 1
  1872 1855 1858 1
  1873 1855 1856 1
  1874 1856 1857 2
  1875 1858 1864 1
  1876 1858 1860 1
  1877 1858 1859 1
  1878 1859 1866 1
  1879 1860 1867 1
  1880 1860 1868 1
  1881 1860 1869 1
  1882 1861 1859 1
  1883 1861 1870 1
  1884 1861 1871 1
  1885 1861 1872 1
  1886 1862 1854 1
  1887 1865 1859 1
  1888 1849 1854 am
  1889 1873 1874 1
  1890 1874 1882 1
  1891 1874 1877 1
  1892 1874 1875 1
  1893 1875 1876 2
  1894 1877 1883 1
  1895 1877 1879 1
  1896 1877 1878 1
  1897 1878 1885 1
  1898 1879 1886 1
  1899 1879 1887 1
  1900 1879 1888 1
  1901 1880 1878 1
  1902 1880 1889 1
  1903 1880 1890 1
  1904 1880 1891 1
  1905 1881 1873 1
  1906 1884 1878 1
  1907 1856 1873 am
  1908 1892 1893 1
  1909 1893 1898 1
  1910 1893 1896 1
  1911 1893 1894 1
  1912 1894 1895 2
  1913 1896 1899 1
  1914 1896 1900 1
  1915 1896 1901 1
  1916 1897 1892 1
  1917 1875 1892 am
  1918 1902 1903 1
  1919 1903 1911 1
  1920 1903 1906 1
  1921 1903 1904 1
  1922 1904 1905 2
  1923 1906 1912 1
  1924 1906 1908 1
  1925 1906 1907 1
  1926 1907 1914 1
  1927 1908 1915 1
  1928 1908 1916 1
  1929 1908 1917 1
  1930 1909 1907 1
  1931 1909 1918 1
  1932 1909 1919 1
  1933 1909 1920 1
  1934 1910 1902 1
  1935 1913 1907 1
  1936 1894 1902 am
  1937 1921 1922 1
  1938 1922 1928 1
  1939 1922 1925 1
  1940 1922 1923 1
  1941 1923 1924 2
  1942 1925 1930 1
  1943 1925 1926 1
  1944 1927 1921 1
  1945 1929 1925 1
  1946 1931 1926 1
  1947 1904 1921 am
  1948 1932 1933 1
  1949 1933 1934 1
  1950 1933 1947 1
  1951 1933 1936 1
  1952 1934 1935 2
  1953 1936 1949 1
  1954 1936 1937 1
  1955 1937 1939 ar
  1956 1937 1938 ar
  1957 1938 1950 1
  1958 1938 1942 ar
  1959 1939 1940 ar
  1960 1939 1941 ar
  1961 1940 1942 ar
  1962 1940 1943 ar
  1963 1941 1944 ar
  1964 1941 1952 1
  1965 1942 1951 1
  1966 1943 1953 1
  1967 1943 1945 ar
  1968 1944 1945 ar
  1969 1944 1954 1
  1970 1945 1955 1
  1971 1946 1932 1
  1972 1948 1936 1
  1973 1923 1932 am
  1974 1956 1957 1
  1975 1957 1964 1
  1976 1957 1960 1
  1977 1957 1958 1
  1978 1958 1959 2
  1979 1960 1962 1
  1980 1960 1965 1
  1981 1960 1961 1
  1982 1961 1968 1
  1983 1961 1966 1
  1984 1961 1967 1
  1985 1962 1969 1
  1986 1962 1970 1
  1987 1962 1971 1
  1988 1963 1956 1
  1989 1934 1956 am
  1990 1972 1973 1
  1991 1973 1974 1
  1992 1973 1981 1
  1993 1973 1976 1
  1994 1974 1975 2
  1995 1976 1983 1
  1996 1976 1977 1
  1997 1977 1979 1
  1998 1977 1984 1
  1999 1977 1978 1
  2000 1978 1987 1
  2001 1978 1985 1
  2002 1978 1986 1
  2003 1979 1988 1
  2004 1979 1989 1
  2005 1979 1990 1
  2006 1980 1972 1
  2007 1982 1976 1
  2008 1958 1972 am
  2009 1991 1992 1
  2010 1992 1995 1
  2011 1992 1998 1
  2012 1992 1993 1
  2013 1993 1994 2
  2014 1995 2000 1
  2015 1995 1996 1
  2016 1997 1991 1
  2017 1999 1995 1
  2018 2001 1996 1
  2019 1974 1991 am
  2020 2002 2003 1
  2021 2003 2014 1
  2022 2003 2006 1
  2023 2003 2004 1
  2024 2004 2005 2
  2025 2006 2016 1
  2026 2006 2007 1
  2027 2007 2008 ar
  2028 2007 2009 ar
  2029 2008 2017 1
  2030 2008 2010 ar
  2031 2009 2011 ar
  2032 2009 2018 1
  2033 2010 2019 1
  2034 2010 2012 ar
  2035 2011 2012 ar
  2036 2011 2020 1
  2037 2012 2021 1
  2038 2013 2002 1
  2039 2015 2006 1
  2040 1993 2002 am
  2041 2022 2023 1
  2042 2023 2028 1
  2043 2023 2026 1
  2044 2023 2024 1
  2045 2024 2025 2
  2046 2026 2029 1
  2047 2026 2030 1
  2048 2026 2031 1
  2049 2027 2022 1
  2050 2004 2022 am
  2051 2032 2033 1
  2052 2033 2041 1
  2053 2033 2036 1
  2054 2033 2034 1
  2055 2034 2035 2
  2056 2036 2042 1
  2057 2036 2038 1
  2058 2036 2037 1
  2059 2037 2044 1
  2060 2038 2045 1
  2061 2038 2046 1
  2062 2038 2047 1
  2063 2039 2037 1
  2064 2039 2048 1
  2065 2039 2049 1
  2066 2039 2050 1
  2067 2040 2032 1
  2068 2043 2037 1
  2069 2024 2032 am
  2070 2051 2052 1
  2071 2052 2053 1
  2072 2052 2057 1
  2073 2053 2054 2
  2074 2055 2051 1
  2075 2056 2052 1
  2076 2034 2051 am
  2077 2058 2059 1
  2078 2059 2060 1
  2079 2059 2067 1
  2080 2059 2062 1
  2081 2060 2061 2
  2082 2062 2069 1
  2083 2062 2063 1
  2084 2063 2065 1
  2085 2063 2070 1
  2086 2063 2064 1
  2087 2064 2073 1
  2088 2064 2071 1
  2089 2064 2072 1
  2090 2065 2074 1
  2091 2065 2075 1
  2092 2065 2076 1
  2093 2066 2058 1
  2094 2068 2062 1
  2095 2053 2058 am
  2096 2077 2078 1
  2097 2078 2085 1
  2098 2078 2081 1
  2099 2078 2079 1
  2100 2079 2080 2
  2101 2081 2086 1
  2102 2081 2082 1
  2103 2081 2083 1
  2104 2082 2088 1
  2105 2082 2089 1
  2106 2082 2090 1
  2107 2083 2087 1
  2108 2084 2077 1
  2109 2060 2077 am
  2110 2091 2097 1
  2111 2091 2092 1
  2112 2092 2093 1
  2113 2092 2098 1
  2114 2092 2095 1
  2115 2093 2094 2
  2116 2095 2096 1
  2117 2095 2100 1
  2118 2096 2097 1
  2119 2096 2102 1
  2120 2097 2104 1
  2121 2099 2095 1
  2122 2101 2096 1
  2123 2103 2097 1
  2124 2079 2091 am
  2125 2105 2106 1
  2126 2106 2114 1
  2127 2106 2109 1
  2128 2106 2107 1
  2129 2107 2108 2
  2130 2109 2116 1
  2131 2109 2110 1
  2132 2110 2118 1
  2133 2110 2111 1
  2134 2111 2112 1
  2135 2112 2120 1
  2136 2112 2121 1
  2137 2112 2119 1
  2138 2113 2105 1
  2139 2115 2109 1
  2140 2117 2110 1
  2141 2093 2105 am
  2142 2122 2123 1
  2143 2123 2124 1
  2144 2123 2131 1
  2145 2123 2126 1
  2146 2124 2125 2
  2147 2126 2133 1
  2148 2126 2127 1
  2149 2127 2129 1
  2150 2127 2134 1
  2151 2127 2128 1
  2152 2128 2137 1
  2153 2128 2135 1
  2154 2128 2136 1
  2155 2129 2138 1
  2156 2129 2139 1
  2157 2129 2140 1
  2158 2130 2122 1
  2159 2132 2126 1
  2160 2107 2122 am
  2161 2141 2142 1
  2162 2142 2143 1
  2163 2142 2147 1
  2164 2143 2144 2
  2165 2145 2141 1
  2166 2146 2142 1
  2167 2124 2141 am
  2168 2148 2149 1
  2169 2149 2150 1
  2170 2149 2163 1
  2171 2149 2152 1
  2172 2150 2151 2
  2173 2152 2165 1
  2174 2152 2153 1
  2175 2153 2155 ar
  2176 2153 2154 ar
  2177 2154 2166 1
  2178 2154 2158 ar
  2179 2155 2156 ar
  2180 2155 2157 ar
  2181 2156 2158 ar
  2182 2156 2159 ar
  2183 2157 2160 ar
  2184 2157 2168 1
  2185 2158 2167 1
  2186 2159 2169 1
  2187 2159 2161 ar
  2188 2160 2161 ar
  2189 2160 2170 1
  2190 2161 2171 1
  2191 2162 2148 1
  2192 2164 2152 1
  2193 2143 2148 am
  2194 2172 2173 1
  2195 2173 2181 1
  2196 2173 2176 1
  2197 2173 2174 1
  2198 2174 2175 2
  2199 2176 2183 1
  2200 2176 2177 1
  2201 2177 2179 2
  2202 2177 2178 am
  2203 2178 2184 1
  2204 2178 2185 1
  2205 2180 2172 1
  2206 2182 2176 1
  2207 2150 2172 am
  2208 2186 2187 1
  2209 2187 2195 1
  2210 2187 2190 1
  2211 2187 2188 1
  2212 2188 2189 2
  2213 2190 2197 1
  2214 2190 2191 1
  2215 2191 2193 2
  2216 2191 2192 am
  2217 2192 2198 1
  2218 2192 2199 1
  2219 2194 2186 1
  2220 2196 2190 1
  2221 2174 2186 am
  2222 2200 2201 1
  2223 2201 2207 1
  2224 2201 2204 1
  2225 2201 2202 1
  2226 2202 2203 2
  2227 2204 2209 1
  2228 2204 2205 1
  2229 2206 2200 1
  2230 2208 2204 1
  2231 2188 2200 am
  2232 2210 2211 1
  2233 2211 2212 1
  2234 2211 2216 1
  2235 2212 2213 2
  2236 2214 2210 1
  2237 2215 2211 1
  2238 2202 2210 am
  2239 2217 2218 1
  2240 2218 2230 1
  2241 2218 2222 1
  2242 2218 2220 1
  2243 2220 2221 2
  2244 2222 2232 1
  2245 2222 2223 1
  2246 2223 2234 1
  2247 2223 2224 1
  2248 2224 2226 2
  2249 2224 2225 am
  2250 2225 2235 1
  2251 2225 2236 1
  2252 2219 2227 1
  2253 2219 2237 1
  2254 2219 2238 1
  2255 2219 2239 1
  2256 2227 2220 2
  2257 2227 2229 1
  2258 2228 2217 1
  2259 2231 2222 1
  2260 2233 2223 1
  2261 2212 2217 am
  2262 2240 2241 1
  2263 2241 2245 1
  2264 2241 2250 1
  2265 2241 2243 1
  2266 2243 2244 2
  2267 2245 2252 1
  2268 2245 2246 1
  2269 2242 2247 1
  2270 2242 2254 1
  2271 2242 2255 1
  2272 2242 2256 1
  2273 2247 2240 am
  2274 2247 2248 2
  2275 2249 2240 1
  2276 2251 2245 1
  2277 2253 2246 1
  2278 2220 2240 1
  2279 2257 2258 1
  2280 2258 2267 1
  2281 2258 2261 1
  2282 2258 2259 1
  2283 2259 2260 2
  2284 2261 2269 1
  2285 2261 2262 1
  2286 2262 2271 1
  2287 2262 2263 1
  2288 2263 2265 2
  2289 2263 2264 am
  2290 2264 2272 1
  2291 2264 2273 1
  2292 2266 2257 1
  2293 2268 2261 1
  2294 2270 2262 1
  2295 2243 2257 am
  2296 2274 2275 1
  2297 2275 2276 1
  2298 2275 2280 1
  2299 2276 2277 2
  2300 2278 2274 1
  2301 2279 2275 1
  2302 2259 2274 am
  2303 2281 2282 1
  2304 2282 2288 1
  2305 2282 2285 1
  2306 2282 2283 1
  2307 2283 2284 2
  2308 2285 2290 1
  2309 2285 2286 1
  2310 2287 2281 1
  2311 2289 2285 1
  2312 2276 2281 am
  2313 2291 2292 1
  2314 2292 2293 1
  2315 2292 2297 1
  2316 2293 2294 2
  2317 2295 2291 1
  2318 2296 2292 1
  2319 2283 2291 am
  2320 2298 2299 1
  2321 2299 2308 1
  2322 2299 2302 1
  2323 2299 2300 1
  2324 2300 2301 2
  2325 2302 2310 1
  2326 2302 2303 1
  2327 2303 2312 1
  2328 2303 2304 1
  2329 2304 2305 2
  2330 2304 2306 2
  2331 2307 2298 1
  2332 2309 2302 1
  2333 2311 2303 1
  2334 2293 2298 am
  2335 2313 2314 1
  2336 2314 2315 1
  2337 2314 2319 1
  2338 2315 2316 2
  2339 2317 2313 1
  2340 2318 2314 1
  2341 2300 2313 am
  2342 2320 2321 1
  2343 2321 2330 1
  2344 2321 2324 1
  2345 2321 2322 1
  2346 2322 2323 2
  2347 2324 2332 1
  2348 2324 2325 1
  2349 2325 2334 1
  2350 2325 2326 1
  2351 2326 2328 2
  2352 2326 2327 am
  2353 2327 2335 1
  2354 2327 2336 1
  2355 2329 2320 1
  2356 2331 2324 1
  2357 2333 2325 1
  2358 2315 2320 am
  2359 2337 2338 1
  2360 2338 2345 1
  2361 2338 2341 1
  2362 2338 2339 1
  2363 2339 2340 2
  2364 2341 2343 1
  2365 2341 2346 1
  2366 2341 2342 1
  2367 2342 2349 1
  2368 2342 2347 1
  2369 2342 2348 1
  2370 2343 2350 1
  2371 2343 2351 1
  2372 2343 2352 1
  2373 2344 2337 1
  2374 2322 2337 am
  2375 2353 2354 1
  2376 2354 2359 1
  2377 2354 2357 1
  2378 2354 2355 1
  2379 2355 2356 2
  2380 2357 2360 1
  2381 2357 2361 1
  2382 2357 2362 1
  2383 2358 2353 1
  2384 2339 2353 am
  2385 2363 2364 1
  2386 2364 2370 1
  2387 2364 2367 1
  2388 2364 2365 1
  2389 2365 2366 2
  2390 2367 2372 1
  2391 2367 2368 1
  2392 2369 2363 1
  2393 2371 2367 1
  2394 2355 2363 am
  2395 2373 2374 1
  2396 2374 2375 1
  2397 2374 2382 1
  2398 2374 2377 1
  2399 2375 2376 2
  2400 2377 2384 1
  2401 2377 2378 1
  2402 2378 2380 1
  2403 2378 2385 1
  2404 2378 2379 1
  2405 2379 2388 1
  2406 2379 2386 1
  2407 2379 2387 1
  2408 2380 2389 1
  2409 2380 2390 1
  2410 2380 2391 1
  2411 2381 2373 1
  2412 2383 2377 1
  2413 2365 2373 am
  2414 2392 2393 1
  2415 2393 2404 1
  2416 2393 2396 1
  2417 2393 2394 1
  2418 2394 2395 2
  2419 2396 2406 1
  2420 2396 2397 1
  2421 2397 2398 ar
  2422 2397 2399 ar
  2423 2398 2407 1
  2424 2398 2400 ar
  2425 2399 2401 ar
  2426 2399 2408 1
  2427 2400 2409 1
  2428 2400 2402 ar
  2429 2401 2402 ar
  2430 2401 2410 1
  2431 2402 2411 1
  2432 2403 2392 1
  2433 2405 2396 1
  2434 2375 2392 am
  2435 2412 2413 1
  2436 2413 2422 1
  2437 2413 2416 1
  2438 2413 2414 1
  2439 2414 2415 2
  2440 2416 2424 1
  2441 2416 2417 1
  2442 2417 2426 1
  2443 2417 2418 1
  2444 2418 2419 2
  2445 2418 2420 2
  2446 2421 2412 1
  2447 2423 2416 1
  2448 2425 2417 1
  2449 2394 2412 am
  2450 2427 2428 1
  2451 2428 2436 1
  2452 2428 2431 1
  2453 2428 2429 1
  2454 2429 2430 2
  2455 2431 2438 1
  2456 2431 2432 1
  2457 2432 2433 2
  2458 2432 2434 2
  2459 2435 2427 1
  2460 2437 2431 1
  2461 2414 2427 am
  2462 2439 2440 1
  2463 2440 2447 1
  2464 2440 2443 1
  2465 2440 2441 1
  2466 2441 2442 2
  2467 2443 2445 1
  2468 2443 2448 1
  2469 2443 2444 1
  2470 2444 2451 1
  2471 2444 2449 1
  2472 2444 2450 1
  2473 2445 2452 1
  2474 2445 2453 1
  2475 2445 2454 1
  2476 2446 2439 1
  2477 2429 2439 am
  2478 2455 2456 1
  2479 2456 2463 1
  2480 2456 2459 1
  2481 2456 2457 1
  2482 2457 2458 2
  2483 2459 2461 1
  2484 2459 2464 1
  2485 2459 2460 1
  2486 2460 2467 1
  2487 2460 2465 1
  2488 2460 2466 1
  2489 2461 2468 1
  2490 2461 2469 1
  2491 2461 2470 1
  2492 2462 2455 1
  2493 2441 2455 am
  2494 2471 2477 1
  2495 2471 2472 1
  2496 2472 2473 1
  2497 2472 2478 1
  2498 2472 2475 1
  2499 2473 2474 2
  2500 2475 2476 1
  2501 2475 2480 1
  2502 2476 2477 1
  2503 2476 2482 1
  2504 2477 2484 1
  2505 2479 2475 1
  2506 2481 2476 1
  2507 2483 2477 1
  2508 2457 2471 am
  2509 2485 2486 1
  2510 2486 2494 1
  2511 2486 2489 1
  2512 2486 2487 1
  2513 2487 2488 2
  2514 2489 2496 1
  2515 2489 2490 1
  2516 2490 2498 1
  2517 2490 2491 1
  2518 2491 2492 1
  2519 2492 2500 1
  2520 2492 2501 1
  2521 2492 2499 1
  2522 2493 2485 1
  2523 2495 2489 1
  2524 2497 2490 1
  2525 2473 2485 am
  2526 2502 2503 1
  2527 2503 2511 1
  2528 2503 2506 1
  2529 2503 2504 1
  2530 2504 2505 2
  2531 2506 2513 1
  2532 2506 2507 1
  2533 2507 2509 2
  2534 2507 2508 am
  2535 2508 2514 1
  2536 2508 2515 1
  2537 2510 2502 1
  2538 2512 2506 1
  2539 2487 2502 am
  2540 2516 2517 1
  2541 2517 2518 1
  2542 2517 2529 1
  2543 2517 2520 1
  2544 2518 2519 2
  2545 2520 2531 1
  2546 2520 2521 1
  2547 2521 2523 ar
  2548 2521 2522 ar
  2549 2522 2532 1
  2550 2522 2524 ar
  2551 2523 2533 1
  2552 2523 2525 ar
  2553 2524 2534 1
  2554 2524 2526 ar
  2555 2525 2535 1
  2556 2525 2526 ar
  2557 2526 2527 1
  2558 2527 2536 1
  2559 2528 2516 1
  2560 2530 2520 1
  2561 2504 2516 am
  2562 2537 2538 1
  2563 2538 2546 1
  2564 2538 2541 1
  2565 2538 2539 1
  2566 2539 2540 2
  2567 2541 2548 1
  2568 2541 2542 1
  2569 2542 2550 1
  2570 2542 2543 1
  2571 2543 2544 1
  2572 2544 2552 1
  2573 2544 2553 1
  2574 2544 2551 1
  2575 2545 2537 1
  2576 2547 2541 1
  2577 2549 2542 1
  2578 2518 2537 am
  2579 2554 2555 1
  2580 2555 2562 1
  2581 2555 2558 1
  2582 2555 2556 1
  2583 2556 2557 2
  2584 2558 2560 1
  2585 2558 2563 1
  2586 2558 2559 1
  2587 2559 2566 1
  2588 2559 2564 1
  2589 2559 2565 1
  2590 2560 2567 1
  2591 2560 2568 1
  2592 2560 2569 1
  2593 2561 2554 1
  2594 2539 2554 am
  2595 2570 2571 1
  2596 2571 2572 1
  2597 2571 2583 1
  2598 2571 2574 1
  2599 2572 2573 2
  2600 2574 2585 1
  2601 2574 2575 1
  2602 2575 2577 ar
  2603 2575 2576 ar
  2604 2576 2586 1
  2605 2576 2578 ar
  2606 2577 2587 1
  2607 2577 2579 ar
  2608 2578 2588 1
  2609 2578 2580 ar
  2610 2579 2589 1
  2611 2579 2580 ar
  2612 2580 2581 1
  2613 2581 2590 1
  2614 2582 2570 1
  2615 2584 2574 1
  2616 2556 2570 am
  2617 2591 2592 1
  2618 2592 2603 1
  2619 2592 2595 1
  2620 2592 2593 1
  2621 2593 2594 2
  2622 2595 2605 1
  2623 2595 2596 1
  2624 2596 2597 ar
  2625 2596 2598 ar
  2626 2597 2606 1
  2627 2597 2599 ar
  2628 2598 2600 ar
  2629 2598 2607 1
  2630 2599 2608 1
  2631 2599 2601 ar
  2632 2600 2601 ar
  2633 2600 2609 1
  2634 2601 2610 1
  2635 2602 2591 1
  2636 2604 2595 1
  2637 2572 2591 am
  2638 2611 2612 1
  2639 2612 2620 1
  2640 2612 2615 1
  2641 2612 2613 1
  2642 2613 2614 2
  2643 2615 2622 1
  2644 2615 2616 1
  2645 2616 2618 2
  2646 2616 2617 am
  2647 2617 2623 1
  2648 2617 2624 1
  2649 2619 2611 1
  2650 2621 2615 1
  2651 2593 2611 am
  2652 2625 2626 1
  2653 2626 2637 1
  2654 2626 2629 1
  2655 2626 2627 1
  2656 2627 2628 2
  2657 2629 2639 1
  2658 2629 2630 1
  2659 2630 2631 ar
  2660 2630 2632 ar
  2661 2631 2640 1
  2662 2631 2633 ar
  2663 2632 2634 ar
  2664 2632 2641 1
  2665 2633 2642 1
  2666 2633 2635 ar
  2667 2634 2635 ar
  2668 2634 2643 1
  2669 2635 2644 1
  2670 2636 2625 1
  2671 2638 2629 1
  2672 2613 2625 am
  2673 2645 2646 1
  2674 2646 2657 1
  2675 2646 2649 1
  2676 2646 2647 1
  2677 2647 2648 2
  2678 2649 2659 1
  2679 2649 2650 1
  2680 2650 2651 ar
  2681 2650 2652 ar
  2682 2651 2660 1
  2683 2651 2653 ar
  2684 2652 2654 ar
  2685 2652 2661 1
  2686 2653 2662 1
  2687 2653 2655 ar
  2688 2654 2655 ar
  2689 2654 2663 1
  2690 2655 2664 1
  2691 2656 2645 1
  2692 2658 2649 1
  2693 2627 2645 am
  2694 2665 2666 1
  2695 2666 2671 1
  2696 2666 2669 1
  2697 2666 2667 1
  2698 2667 2668 2
  2699 2669 2672 1
  2700 2669 2673 1
  2701 2669 2674 1
  2702 2670 2665 1
  2703 2647 2665 am
  2704 2675 2676 1
  2705 2676 2682 1
  2706 2676 2679 1
  2707 2676 2677 1
  2708 2677 2678 2
  2709 2679 2684 1
  2710 2679 2680 1
  2711 2681 2675 1
  2712 2683 2679 1
  2713 2685 2680 1
  2714 2667 2675 am
  2715 2686 2687 1
  2716 2687 2694 1
  2717 2687 2690 1
  2718 2687 2688 1
  2719 2688 2689 2
  2720 2690 2692 1
  2721 2690 2695 1
  2722 2690 2691 1
  2723 2691 2698 1
  2724 2691 2696 1
  2725 2691 2697 1
  2726 2692 2699 1
  2727 2692 2700 1
  2728 2692 2701 1
  2729 2693 2686 1
  2730 2677 2686 am
  2731 2702 2703 1
  2732 2703 2704 1
  2733 2703 2711 1
  2734 2703 2706 1
  2735 2704 2705 2
  2736 2706 2713 1
  2737 2706 2707 1
  2738 2707 2709 1
  2739 2707 2714 1
  2740 2707 2708 1
  2741 2708 2717 1
  2742 2708 2715 1
  2743 2708 2716 1
  2744 2709 2718 1
  2745 2709 2719 1
  2746 2709 2720 1
  2747 2710 2702 1
  2748 2712 2706 1
  2749 2688 2702 am
  2750 2721 2722 1
  2751 2722 2729 1
  2752 2722 2725 1
  2753 2722 2723 1
  2754 2723 2724 2
  2755 2725 2727 1
  2756 2725 2730 1
  2757 2725 2726 1
  2758 2726 2733 1
  2759 2726 2731 1
  2760 2726 2732 1
  2761 2727 2734 1
  2762 2727 2735 1
  2763 2727 2736 1
  2764 2728 2721 1
  2765 2704 2721 am
  2766 2737 2743 1
  2767 2737 2738 1
  2768 2738 2739 1
  2769 2738 2744 1
  2770 2738 2741 1
  2771 2739 2740 2
  2772 2741 2742 1
  2773 2741 2746 1
  2774 2742 2743 1
  2775 2742 2748 1
  2776 2743 2750 1
  2777 2745 2741 1
  2778 2747 2742 1
  2779 2749 2743 1
  2780 2723 2737 am
  2781 2751 2752 1
  2782 2752 2753 1
  2783 2752 2760 1
  2784 2752 2755 1
  2785 2753 2754 2
  2786 2755 2762 1
  2787 2755 2756 1
  2788 2756 2758 1
  2789 2756 2763 1
  2790 2756 2757 1
  2791 2757 2766 1
  2792 2757 2764 1
  2793 2757 2765 1
  2794 2758 2767 1
  2795 2758 2768 1
  2796 2758 2769 1
  2797 2759 2751 1
  2798 2761 2755 1
  2799 2739 2751 am
  2800 2770 2771 1
  2801 2771 2772 1
  2802 2771 2779 1
  2803 2771 2774 1
  2804 2772 2773 2
  2805 2774 2781 1
  2806 2774 2775 1
  2807 2775 2777 1
  2808 2775 2782 1
  2809 2775 2776 1
  2810 2776 2785 1
  2811 2776 2783 1
  2812 2776 2784 1
  2813 2777 2786 1
  2814 2777 2787 1
  2815 2777 2788 1
  2816 2778 2770 1
  2817 2780 2774 1
  2818 2753 2770 am
  2819 2789 2790 1
  2820 2790 2791 1
  2821 2790 2798 1
  2822 2790 2793 1
  2823 2791 2792 2
  2824 2793 2800 1
  2825 2793 2794 1
  2826 2794 2796 1
  2827 2794 2801 1
  2828 2794 2795 1
  2829 2795 2804 1
  2830 2795 2802 1
  2831 2795 2803 1
  2832 2796 2805 1
  2833 2796 2806 1
  2834 2796 2807 1
  2835 2797 2789 1
  2836 2799 2793 1
  2837 2772 2789 am
  2838 2808 2809 1
  2839 2809 2817 1
  2840 2809 2812 1
  2841 2809 2810 1
  2842 2810 2811 2
  2843 2812 2819 1
  2844 2812 2813 1
  2845 2813 2821 1
  2846 2813 2814 1
  2847 2814 2815 1
  2848 2815 2823 1
  2849 2815 2824 1
  2850 2815 2822 1
  2851 2816 2808 1
  2852 2818 2812 1
  2853 2820 2813 1
  2854 2791 2808 am
  2855 2825 2826 1
  2856 2826 2827 1
  2857 2826 2834 1
  2858 2826 2829 1
  2859 2827 2828 2
  2860 2829 2836 1
  2861 2829 2830 1
  2862 2830 2832 1
  2863 2830 2837 1
  2864 2830 2831 1
  2865 2831 2840 1
  2866 2831 2838 1
  2867 2831 2839 1
  2868 2832 2841 1
  2869 2832 2842 1
  2870 2832 2843 1
  2871 2833 2825 1
  2872 2835 2829 1
  2873 2810 2825 am
  2874 2844 2845 1
  2875 2845 2846 1
  2876 2845 2850 1
  2877 2846 2847 2
  2878 2848 2844 1
  2879 2849 2845 1
  2880 2827 2844 am
  2881 2851 2852 1
  2882 2852 2859 1
  2883 2852 2855 1
  2884 2852 2853 1
  2885 2853 2854 2
  2886 2855 2857 1
  2887 2855 2860 1
  2888 2855 2856 1
  2889 2856 2863 1
  2890 2856 2861 1
  2891 2856 2862 1
  2892 2857 2864 1
  2893 2857 2865 1
  2894 2857 2866 1
  2895 2858 2851 1
  2896 2846 2851 am
  2897 2867 2868 1
  2898 2868 2869 1
  2899 2868 2880 1
  2900 2868 2871 1
  2901 2869 2870 2
  2902 2871 2882 1
  2903 2871 2872 1
  2904 2872 2874 ar
  2905 2872 2873 ar
  2906 2873 2883 1
  2907 2873 2875 ar
  2908 2874 2884 1
  2909 2874 2876 ar
  2910 2875 2885 1
  2911 2875 2877 ar
  2912 2876 2886 1
  2913 2876 2877 ar
  2914 2877 2878 1
  2915 2878 2887 1
  2916 2879 2867 1
  2917 2881 2871 1
  2918 2853 2867 am
  2919 2888 2889 1
  2920 2889 2890 1
  2921 2889 2897 1
  2922 2889 2892 1
  2923 2890 2891 2
  2924 2892 2899 1
  2925 2892 2893 1
  2926 2893 2895 1
  2927 2893 2900 1
  2928 2893 2894 1
  2929 2894 2903 1
  2930 2894 2901 1
  2931 2894 2902 1
  2932 2895 2904 1
  2933 2895 2905 1
  2934 2895 2906 1
  2935 2896 2888 1
  2936 2898 2892 1
  2937 2869 2888 am
  2938 2907 2908 1
  2939 2908 2909 1
  2940 2908 2919 1
  2941 2908 2911 1
  2942 2909 2910 2
  2943 2911 2921 1
  2944 2911 2912 1
  2945 2912 2923 1
  2946 2912 2913 1
  2947 2913 2925 1
  2948 2913 2914 1
  2949 2914 2926 1
  2950 2914 2915 2
  2951 2915 2916 2
  2952 2915 2917 2
  2953 2916 2927 1
  2954 2916 2928 1
  2955 2917 2930 1
  2956 2917 2929 1
  2957 2918 2907 1
  2958 2920 2911 1
  2959 2922 2912 1
  2960 2924 2913 1
  2961 2890 2907 am
  2962 2931 2932 1
  2963 2932 2940 1
  2964 2932 2935 1
  2965 2932 2933 1
  2966 2933 2934 2
  2967 2935 2941 1
  2968 2935 2937 1
  2969 2935 2936 1
  2970 2936 2943 1
  2971 2937 2944 1
  2972 2937 2945 1
  2973 2937 2946 1
  2974 2938 2936 1
  2975 2938 2947 1
  2976 2938 2948 1
  2977 2938 2949 1
  2978 2939 2931 1
  2979 2942 2936 1
  2980 2909 2931 am
  2981 2950 2951 1
  2982 2951 2962 1
  2983 2951 2954 1
  2984 2951 2952 1
  2985 2952 2953 2
  2986 2954 2964 1
  2987 2954 2955 1
  2988 2955 2956 ar
  2989 2955 2957 ar
  2990 2956 2965 1
  2991 2956 2958 ar
  2992 2957 2959 ar
  2993 2957 2966 1
  2994 2958 2967 1
  2995 2958 2960 ar
  2996 2959 2960 ar
  2997 2959 2968 1
  2998 2960 2969 1
  2999 2961 2950 1
  3000 2963 2954 1
  3001 2933 2950 am
  3002 2970 2971 1
  3003 2971 2972 1
  3004 2971 2979 1
  3005 2971 2974 1
  3006 2972 2973 2
  3007 2974 2981 1
  3008 2974 2975 1
  3009 2975 2977 1
  3010 2975 2982 1
  3011 2975 2976 1
  3012 2976 2985 1
  3013 2976 2983 1
  3014 2976 2984 1
  3015 2977 2986 1
  3016 2977 2987 1
  3017 2977 2988 1
  3018 2978 2970 1
  3019 2980 2974 1
  3020 2952 2970 am
  3021 2989 2990 1
  3022 2990 2995 1
  3023 2990 2993 1
  3024 2990 2991 1
  3025 2991 2992 2
  3026 2993 2996 1
  3027 2993 2997 1
  3028 2993 2998 1
  3029 2994 2989 1
  3030 2972 2989 am
  3031 2999 3000 1
  3032 3000 3005 1
  3033 3000 3003 1
  3034 3000 3001 1
  3035 3001 3002 2
  3036 3003 3006 1
  3037 3003 3007 1
  3038 3003 3008 1
  3039 3004 2999 1
  3040 2991 2999 am
  3041 3009 3010 1
  3042 3010 3011 1
  3043 3010 3021 1
  3044 3010 3013 1
  3045 3011 3012 2
  3046 3013 3023 1
  3047 3013 3014 1
  3048 3014 3025 1
  3049 3014 3015 1
  3050 3015 3027 1
  3051 3015 3016 1
  3052 3016 3028 1
  3053 3016 3017 2
  3054 3017 3018 2
  3055 3017 3019 2
  3056 3018 3029 1
  3057 3018 3030 1
  3058 3019 3032 1
  3059 3019 3031 1
  3060 3020 3009 1
  3061 3022 3013 1
  3062 3024 3014 1
  3063 3026 3015 1
  3064 3001 3009 am
  3065 3033 3034 1
  3066 3034 3035 1
  3067 3034 3045 1
  3068 3034 3037 1
  3069 3035 3036 2
  3070 3037 3047 1
  3071 3037 3038 1
  3072 3038 3049 1
  3073 3038 3039 1
  3074 3039 3051 1
  3075 3039 3040 1
  3076 3040 3052 1
  3077 3040 3041 2
  3078 3041 3042 2
  3079 3041 3043 2
  3080 3042 3053 1
  3081 3042 3054 1
  3082 3043 3056 1
  3083 3043 3055 1
  3084 3044 3033 1
  3085 3046 3037 1
  3086 3048 3038 1
  3087 3050 3039 1
  3088 3011 3033 am
  3089 3057 3058 1
  3090 3058 3067 1
  3091 3058 3061 1
  3092 3058 3059 1
  3093 3059 3060 2
  3094 3061 3069 1
  3095 3061 3062 1
  3096 3062 3071 1
  3097 3062 3063 1
  3098 3063 3065 2
  3099 3063 3064 am
  3100 3064 3072 1
  3101 3064 3073 1
  3102 3066 3057 1
  3103 3068 3061 1
  3104 3070 3062 1
  3105 3035 3057 am
  3106 3074 3075 1
  3107 3075 3077 1
  3108 3075 3086 1
  3109 3075 3079 1
  3110 3077 3078 2
  3111 3079 3088 1
  3112 3079 3080 1
  3113 3080 3082 1
  3114 3080 3089 1
  3115 3080 3081 1
  3116 3081 3092 1
  3117 3081 3090 1
  3118 3081 3091 1
  3119 3082 3093 1
  3120 3082 3094 1
  3121 3082 3095 1
  3122 3076 3083 1
  3123 3076 3096 1
  3124 3076 3097 1
  3125 3076 3098 1
  3126 3083 3077 2
  3127 3083 3085 1
  3128 3084 3074 1
  3129 3087 3079 1
  3130 3059 3074 am
  3131 3099 3100 1
  3132 3100 3102 1
  3133 3100 3114 1
  3134 3100 3104 1
  3135 3102 3103 2
  3136 3104 3116 1
  3137 3104 3105 1
  3138 3105 3118 1
  3139 3105 3106 1
  3140 3106 3120 1
  3141 3106 3107 1
  3142 3107 3121 1
  3143 3107 3108 2
  3144 3108 3109 2
  3145 3108 3110 2
  3146 3109 3122 1
  3147 3109 3123 1
  3148 3110 3125 1
  3149 3110 3124 1
  3150 3101 3111 1
  3151 3101 3126 1
  3152 3101 3127 1
  3153 3101 3128 1
  3154 3111 3099 am
  3155 3111 3112 2
  3156 3113 3099 1
  3157 3115 3104 1
  3158 3117 3105 1
  3159 3119 3106 1
  3160 3077 3099 1
  3161 3129 3130 1
  3162 3130 3133 1
  3163 3130 3136 1
  3164 3130 3131 1
  3165 3131 3132 2
  3166 3133 3138 1
  3167 3133 3134 1
  3168 3135 3129 1
  3169 3137 3133 1
  3170 3139 3134 1
  3171 3102 3129 am
  3172 3140 3141 1
  3173 3141 3148 1
  3174 3141 3144 1
  3175 3141 3142 1
  3176 3142 3143 2
  3177 3144 3149 1
  3178 3144 3145 1
  3179 3144 3146 1
  3180 3145 3151 1
  3181 3145 3152 1
  3182 3145 3153 1
  3183 3146 3150 1
  3184 3147 3140 1
  3185 3131 3140 am
  3186 3154 3155 1
  3187 3155 3156 1
  3188 3155 3163 1
  3189 3155 3158 1
  3190 3156 3157 2
  3191 3158 3165 1
  3192 3158 3159 1
  3193 3159 3161 1
  3194 3159 3166 1
  3195 3159 3160 1
  3196 3160 3169 1
  3197 3160 3167 1
  3198 3160 3168 1
  3199 3161 3170 1
  3200 3161 3171 1
  3201 3161 3172 1
  3202 3162 3154 1
  3203 3164 3158 1
  3204 3142 3154 am
  3205 3173 3174 1
  3206 3174 3183 1
  3207 3174 3177 1
  3208 3174 3175 1
  3209 3175 3176 2
  3210 3177 3185 1
  3211 3177 3178 1
  3212 3178 3187 1
  3213 3178 3179 1
  3214 3179 3181 2
  3215 3179 3180 am
  3216 3180 3188 1
  3217 3180 3189 1
  3218 3182 3173 1
  3219 3184 3177 1
  3220 3186 3178 1
  3221 3156 3173 am
  3222 3190 3191 1
  3223 3191 3200 1
  3224 3191 3194 1
  3225 3191 3192 1
  3226 3192 3193 2
  3227 3194 3202 1
  3228 3194 3195 1
  3229 3195 3204 1
  3230 3195 3196 1
  3231 3196 3206 1
  3232 3196 3197 1
  3233 3197 3208 1
  3234 3197 3198 1
  3235 3198 3209 1
  3236 3198 3210 1
  3237 3198 3211 1
  3238 3199 3190 1
  3239 3201 3194 1
  3240 3203 3195 1
  3241 3205 3196 1
  3242 3207 3197 1
  3243 3175 3190 am
  3244 3212 3213 1
  3245 3213 3222 1
  3246 3213 3216 1
  3247 3213 3214 1
  3248 3214 3215 2
  3249 3216 3224 1
  3250 3216 3217 1
  3251 3217 3226 1
  3252 3217 3218 1
  3253 3218 3219 2
  3254 3218 3220 2
  3255 3221 3212 1
  3256 3223 3216 1
  3257 3225 3217 1
  3258 3192 3212 am
  3259 3227 3228 1
  3260 3228 3235 1
  3261 3228 3231 1
  3262 3228 3229 1
  3263 3229 3230 2
  3264 3231 3233 1
  3265 3231 3236 1
  3266 3231 3232 1
  3267 3232 3239 1
  3268 3232 3237 1
  3269 3232 3238 1
  3270 3233 3240 1
  3271 3233 3241 1
  3272 3233 3242 1
  3273 3234 3227 1
  3274 3214 3227 am
  3275 3243 3244 1
  3276 3243 3253 1
  3277 3244 3245 1
  3278 3244 3247 1
  3279 3244 3254 1
  3280 3245 3246 2
  3281 3247 3248 1
  3282 3247 3255 1
  3283 3247 3256 1
  3284 3248 3249 ar
  3285 3248 3250 ar
  3286 3249 3252 ar
  3287 3249 3258 1
  3288 3250 3251 ar
  3289 3250 3257 1
  3290 3251 3252 ar
  3291 3251 3259 1
  3292 3229 3243 am
  3293 3260 3261 1
  3294 3261 3266 1
  3295 3261 3264 1
  3296 3261 3262 1
  3297 3262 3263 2
  3298 3264 3267 1
  3299 3264 3268 1
  3300 3264 3269 1
  3301 3265 3260 1
  3302 3260 3245 am
  3303 3270 3271 1
  3304 3271 3276 1
  3305 3271 3274 1
  3306 3271 3272 1
  3307 3272 3273 2
  3308 3274 3277 1
  3309 3274 3278 1
  3310 3274 3279 1
  3311 3275 3270 1
  3312 3262 3270 am
  3313 3280 3281 1
  3314 3281 3290 1
  3315 3281 3284 1
  3316 3281 3282 1
  3317 3282 3283 2
  3318 3284 3292 1
  3319 3284 3285 1
  3320 3285 3294 1
  3321 3285 3286 1
  3322 3286 3296 1
  3323 3286 3287 1
  3324 3287 3298 1
  3325 3287 3288 1
  3326 3288 3299 1
  3327 3288 3300 1
  3328 3288 3301 1
  3329 3289 3280 1
  3330 3291 3284 1
[truncated: 78,646 more chars]
