# Supplementary material for: The pocketome of G-protein-coupled receptors reveals previously untargeted allosteric sites
Source: Nat Commun. 2022 May 10;13:2567. doi: 10.1038/s41467-022-29609-6 (PMC9091257; doi:10.1038/s41467-022-29609-6)
Supplement: Supplementary file 4 — Supplementary Data 1 [file 41467_2022_29609_MOESM4_ESM.zip › docking_files/3kj6/mols.mol2]

# TRIPOS MOL2 file generated by SEED

@<TRIPOS>MOLECULE
methanamine
 8 7 0 0 0
****
USER_CHARGES
INVALID_CHARGES
Pose:   1 Cluster:   1 Fr_nu: 746374 TotEn:   -42.11
@<TRIPOS>ATOM
      1 C1        -63.0786    2.4393  -43.0163 C.3    1 LIG       0.04000
      2 N1        -63.4853    1.2166  -42.2973 N.4    1 LIG      -0.30000
      3 H1        -63.8340    2.6467  -43.7763 H      1 LIG       0.09000
      4 H2        -63.0203    3.2510  -42.2887 H      1 LIG       0.09000
      5 H3        -62.1049    2.2502  -43.4723 H      1 LIG       0.09000
      6 H4        -62.8077    0.9698  -41.5642 H      1 LIG       0.33000
      7 H5        -63.5569    0.4132  -42.9357 H      1 LIG       0.33000
      8 H6        -64.4015    1.3351  -41.8448 H      1 LIG       0.33000
@<TRIPOS>BOND
      1       1       2 1
      2       1       3 1
      3       1       4 1
      4       1       5 1
      5       2       6 1
      6       2       7 1
      7       2       8 1
@<TRIPOS>ALT_TYPE
CGenFF_4.0_ALT_TYPE_SET
CGenFF_4.0 1 CG334 2 NG3P3 3 HGA3 4 HGA3 5 HGA3 6 HGP2 7 HGP2 8 HGP2
@<TRIPOS>MOLECULE
methanamine
 8 7 0 0 0
****
USER_CHARGES
INVALID_CHARGES
Pose:   2 Cluster:   2 Fr_nu: 829347 TotEn:   -35.62
@<TRIPOS>ATOM
      1 C1        -61.2850    2.0178  -42.5925 C.3    1 LIG       0.04000
      2 N1        -62.4205    1.0783  -42.5199 N.4    1 LIG      -0.30000
      3 H1        -61.5508    2.8092  -43.2956 H      1 LIG       0.09000
      4 H2        -61.1202    2.4209  -41.5915 H      1 LIG       0.09000
      5 H3        -60.4126    1.4610  -42.9400 H      1 LIG       0.09000
      6 H4        -62.2273    0.3061  -41.8687 H      1 LIG       0.33000
      7 H5        -62.6231    0.6641  -43.4394 H      1 LIG       0.33000
      8 H6        -63.2762    1.5488  -42.1969 H      1 LIG       0.33000
@<TRIPOS>BOND
      1       1       2 1
      2       1       3 1
      3       1       4 1
      4       1       5 1
      5       2       6 1
      6       2       7 1
      7       2       8 1
@<TRIPOS>ALT_TYPE
CGenFF_4.0_ALT_TYPE_SET
CGenFF_4.0 1 CG334 2 NG3P3 3 HGA3 4 HGA3 5 HGA3 6 HGP2 7 HGP2 8 HGP2
@<TRIPOS>MOLECULE
methanamine
 8 7 0 0 0
****
USER_CHARGES
INVALID_CHARGES
Pose:   3 Cluster:   3 Fr_nu: 192140 TotEn:   -31.28
@<TRIPOS>ATOM
      1 C1        -68.8324   -3.6636  -32.0560 C.3    1 LIG       0.04000
      2 N1        -69.9671   -4.5825  -32.2694 N.4    1 LIG      -0.30000
      3 H1        -68.7259   -3.0506  -32.9528 H      1 LIG       0.09000
      4 H2        -69.0607   -3.0476  -31.1841 H      1 LIG       0.09000
      5 H3        -67.9399   -4.2689  -31.8862 H      1 LIG       0.09000
      6 H4        -70.1169   -5.1893  -31.4527 H      1 LIG       0.33000
      7 H5        -69.8074   -5.1920  -33.0825 H      1 LIG       0.33000
      8 H6        -70.8411   -4.0665  -32.4361 H      1 LIG       0.33000
@<TRIPOS>BOND
      1       1       2 1
      2       1       3 1
      3       1       4 1
      4       1       5 1
      5       2       6 1
      6       2       7 1
      7       2       8 1
@<TRIPOS>ALT_TYPE
CGenFF_4.0_ALT_TYPE_SET
CGenFF_4.0 1 CG334 2 NG3P3 3 HGA3 4 HGA3 5 HGA3 6 HGP2 7 HGP2 8 HGP2
@<TRIPOS>MOLECULE
methanamine
 8 7 0 0 0
****
USER_CHARGES
INVALID_CHARGES
Pose:   4 Cluster:   4 Fr_nu: 217479 TotEn:   -26.43
@<TRIPOS>ATOM
      1 C1        -68.3311   -3.1700  -32.1912 C.3    1 LIG       0.04000
      2 N1        -69.7819   -3.3438  -31.9857 N.4    1 LIG      -0.30000
      3 H1        -67.8310   -4.0640  -31.8141 H      1 LIG       0.09000
      4 H2        -68.1578   -3.0451  -33.2617 H      1 LIG       0.09000
      5 H3        -68.0192   -2.2827  -31.6368 H      1 LIG       0.09000
      6 H4        -70.3089   -2.5279  -32.3238 H      1 LIG       0.33000
      7 H5        -70.0069   -3.4664  -30.9895 H      1 LIG       0.33000
      8 H6        -70.1351   -4.1697  -32.4868 H      1 LIG       0.33000
@<TRIPOS>BOND
      1       1       2 1
      2       1       3 1
      3       1       4 1
      4       1       5 1
      5       2       6 1
      6       2       7 1
      7       2       8 1
@<TRIPOS>ALT_TYPE
CGenFF_4.0_ALT_TYPE_SET
CGenFF_4.0 1 CG334 2 NG3P3 3 HGA3 4 HGA3 5 HGA3 6 HGP2 7 HGP2 8 HGP2
@<TRIPOS>MOLECULE
methanamine
 8 7 0 0 0
****
USER_CHARGES
INVALID_CHARGES
Pose:   5 Cluster:   5 Fr_nu: 1302082 TotEn:   -26.38
@<TRIPOS>ATOM
      1 C1        -61.7858    2.6392  -43.3014 C.3    1 LIG       0.04000
      2 N1        -61.6721    1.1697  -43.3732 N.4    1 LIG      -0.30000
      3 H1        -62.5030    2.8806  -42.5148 H      1 LIG       0.09000
      4 H2        -60.7975    3.0398  -43.0681 H      1 LIG       0.09000
      5 H3        -62.1343    2.9950  -44.2728 H      1 LIG       0.09000
      6 H4        -61.0061    0.8803  -44.1014 H      1 LIG       0.33000
      7 H5        -62.5781    0.7344  -43.5919 H      1 LIG       0.33000
      8 H6        -61.3463    0.7749  -42.4811 H      1 LIG       0.33000
@<TRIPOS>BOND
      1       1       2 1
      2       1       3 1
      3       1       4 1
      4       1       5 1
      5       2       6 1
      6       2       7 1
      7       2       8 1
@<TRIPOS>ALT_TYPE
CGenFF_4.0_ALT_TYPE_SET
CGenFF_4.0 1 CG334 2 NG3P3 3 HGA3 4 HGA3 5 HGA3 6 HGP2 7 HGP2 8 HGP2
@<TRIPOS>MOLECULE
methanamine
 8 7 0 0 0
****
USER_CHARGES
INVALID_CHARGES
Pose:   6 Cluster:   6 Fr_nu: 689240 TotEn:   -25.51
@<TRIPOS>ATOM
      1 C1        -63.4596    2.5810  -42.7346 C.3    1 LIG       0.04000
      2 N1        -62.4955    1.8541  -43.5829 N.4    1 LIG      -0.30000
      3 H1        -62.9680    3.4846  -42.3693 H      1 LIG       0.09000
      4 H2        -64.3269    2.8272  -43.3500 H      1 LIG       0.09000
      5 H3        -63.7383    1.9246  -41.9080 H      1 LIG       0.09000
      6 H4        -62.9045    0.9883  -43.9581 H      1 LIG       0.33000
      7 H5        -61.6528    1.5941  -43.0535 H      1 LIG       0.33000
      8 H6        -62.1944    2.4262  -44.3829 H      1 LIG       0.33000
@<TRIPOS>BOND
      1       1       2 1
      2       1       3 1
      3       1       4 1
      4       1       5 1
      5       2       6 1
      6       2       7 1
      7       2       8 1
@<TRIPOS>ALT_TYPE
CGenFF_4.0_ALT_TYPE_SET
CGenFF_4.0 1 CG334 2 NG3P3 3 HGA3 4 HGA3 5 HGA3 6 HGP2 7 HGP2 8 HGP2
@<TRIPOS>MOLECULE
methanamine
 8 7 0 0 0
****
USER_CHARGES
INVALID_CHARGES
Pose:   7 Cluster:   7 Fr_nu: 1357043 TotEn:   -23.95
@<TRIPOS>ATOM
      1 C1        -66.8803  -10.1519  -35.8845 C.3    1 LIG       0.04000
      2 N1        -65.7925  -10.1467  -34.8875 N.4    1 LIG      -0.30000
      3 H1        -67.3620  -11.1308  -35.8481 H      1 LIG       0.09000
      4 H2        -67.5816   -9.3590  -35.6181 H      1 LIG       0.09000
      5 H3        -66.4357   -9.9697  -36.8648 H      1 LIG       0.09000
      6 H4        -65.2991   -9.2445  -34.8757 H      1 LIG       0.33000
      7 H5        -65.0968  -10.8772  -35.0885 H      1 LIG       0.33000
      8 H6        -66.1528  -10.3149  -33.9388 H      1 LIG       0.33000
@<TRIPOS>BOND
      1       1       2 1
      2       1       3 1
      3       1       4 1
      4       1       5 1
      5       2       6 1
      6       2       7 1
      7       2       8 1
@<TRIPOS>ALT_TYPE
CGenFF_4.0_ALT_TYPE_SET
CGenFF_4.0 1 CG334 2 NG3P3 3 HGA3 4 HGA3 5 HGA3 6 HGP2 7 HGP2 8 HGP2
@<TRIPOS>MOLECULE
methanamine
 8 7 0 0 0
****
USER_CHARGES
INVALID_CHARGES
Pose:   8 Cluster:   8 Fr_nu:  36116 TotEn:   -21.07
@<TRIPOS>ATOM
      1 C1        -64.7685  -10.7406  -35.2225 C.3    1 LIG       0.04000
      2 N1        -64.2580   -9.9865  -34.0615 N.4    1 LIG      -0.30000
      3 H1        -64.6707  -10.1037  -36.1036 H      1 LIG       0.09000
      4 H2        -64.1671  -11.6460  -35.3237 H      1 LIG       0.09000
      5 H3        -65.8149  -10.9840  -35.0287 H      1 LIG       0.09000
      6 H4        -64.3249  -10.5391  -33.1967 H      1 LIG       0.33000
      7 H5        -64.7898   -9.1182  -33.9158 H      1 LIG       0.33000
      8 H6        -63.2706   -9.7274  -34.1876 H      1 LIG       0.33000
@<TRIPOS>BOND
      1       1       2 1
      2       1       3 1
      3       1       4 1
      4       1       5 1
      5       2       6 1
      6       2       7 1
      7       2       8 1
@<TRIPOS>ALT_TYPE
CGenFF_4.0_ALT_TYPE_SET
CGenFF_4.0 1 CG334 2 NG3P3 3 HGA3 4 HGA3 5 HGA3 6 HGP2 7 HGP2 8 HGP2
@<TRIPOS>MOLECULE
methanamine
 8 7 0 0 0
****
USER_CHARGES
INVALID_CHARGES
Pose:   9 Cluster:   9 Fr_nu: 1090300 TotEn:   -10.32
@<TRIPOS>ATOM
      1 C1        -51.6767    4.1539  -35.1069 C.3    1 LIG       0.04000
      2 N1        -50.7208    3.2697  -34.4127 N.4    1 LIG      -0.30000
      3 H1        -51.7760    5.0669  -34.5171 H      1 LIG       0.09000
      4 H2        -51.2737    4.3688  -36.0984 H      1 LIG       0.09000
      5 H3        -52.6298    3.6261  -35.1765 H      1 LIG       0.09000
      6 H4        -50.5858    2.3880  -34.9247 H      1 LIG       0.33000
      7 H5        -51.0495    3.0315  -33.4676 H      1 LIG       0.33000
      8 H6        -49.7991    3.7161  -34.3166 H      1 LIG       0.33000
@<TRIPOS>BOND
      1       1       2 1
      2       1       3 1
      3       1       4 1
      4       1       5 1
      5       2       6 1
      6       2       7 1
      7       2       8 1
@<TRIPOS>ALT_TYPE
CGenFF_4.0_ALT_TYPE_SET
CGenFF_4.0 1 CG334 2 NG3P3 3 HGA3 4 HGA3 5 HGA3 6 HGP2 7 HGP2 8 HGP2
@<TRIPOS>MOLECULE
methanamine
 8 7 0 0 0
****
USER_CHARGES
INVALID_CHARGES
Pose:  10 Cluster:  10 Fr_nu: 755423 TotEn:    -9.08
@<TRIPOS>ATOM
      1 C1        -52.6149    3.6992  -35.5222 C.3    1 LIG       0.04000
      2 N1        -51.6042    2.8118  -34.9154 N.4    1 LIG      -0.30000
      3 H1        -53.5985    3.3598  -35.1924 H      1 LIG       0.09000
      4 H2        -52.4153    4.7163  -35.1798 H      1 LIG       0.09000
      5 H3        -52.5173    3.6239  -36.6070 H      1 LIG       0.09000
      6 H4        -50.6517    3.0841  -35.1917 H      1 LIG       0.33000
      7 H5        -51.7425    1.8343  -35.2042 H      1 LIG       0.33000
      8 H6        -51.6486    2.8404  -33.8882 H      1 LIG       0.33000
@<TRIPOS>BOND
      1       1       2 1
      2       1       3 1
      3       1       4 1
      4       1       5 1
      5       2       6 1
      6       2       7 1
      7       2       8 1
@<TRIPOS>ALT_TYPE
CGenFF_4.0_ALT_TYPE_SET
CGenFF_4.0 1 CG334 2 NG3P3 3 HGA3 4 HGA3 5 HGA3 6 HGP2 7 HGP2 8 HGP2
@<TRIPOS>MOLECULE
methanamine
 8 7 0 0 0
****
USER_CHARGES
INVALID_CHARGES
Pose:  11 Cluster:  11 Fr_nu: 907667 TotEn:    -5.69
@<TRIPOS>ATOM
      1 C1        -62.7322   -2.9242  -24.5827 C.3    1 LIG       0.04000
      2 N1        -63.3535   -4.1819  -24.1252 N.4    1 LIG      -0.30000
      3 H1        -62.2038   -2.4849  -23.7347 H      1 LIG       0.09000
      4 H2        -62.0415   -3.1678  -25.3923 H      1 LIG       0.09000
      5 H3        -63.5297   -2.2655  -24.9320 H      1 LIG       0.09000
      6 H4        -63.8688   -4.6440  -24.8858 H      1 LIG       0.33000
      7 H5        -64.0185   -4.0138  -23.3586 H      1 LIG       0.33000
      8 H6        -62.6469   -4.8459  -23.7820 H      1 LIG       0.33000
@<TRIPOS>BOND
      1       1       2 1
      2       1       3 1
      3       1       4 1
      4       1       5 1
      5       2       6 1
      6       2       7 1
      7       2       8 1
@<TRIPOS>ALT_TYPE
CGenFF_4.0_ALT_TYPE_SET
CGenFF_4.0 1 CG334 2 NG3P3 3 HGA3 4 HGA3 5 HGA3 6 HGP2 7 HGP2 8 HGP2
@<TRIPOS>MOLECULE
methanol
 6 5 0 0 0
****
USER_CHARGES
INVALID_CHARGES
Pose:   1 Cluster:   1 Fr_nu: 8519719 TotEn:   -17.05
@<TRIPOS>ATOM
      1 C1        -66.5235  -10.5383  -35.7098 C.3    1 LIG      -0.04000
      2 O1        -65.4507  -11.1464  -35.0144 O.3    1 LIG      -0.65000
      3 H1        -66.2852  -10.4859  -36.7750 H      1 LIG       0.09000
      4 H2        -66.6929   -9.5338  -35.3137 H      1 LIG       0.09000
      5 H3        -67.4246  -11.1399  -35.5695 H      1 LIG       0.09000
      6 H4        -65.6991  -11.1747  -34.0746 H      1 LIG       0.42000
@<TRIPOS>BOND
      1       1       2 1
      2       1       3 1
      3       1       4 1
      4       1       5 1
      5       2       6 1
@<TRIPOS>ALT_TYPE
CGenFF_4.0_ALT_TYPE_SET
CGenFF_4.0 1 CG331 2 OG311 3 HGA3 4 HGA3 5 HGA3 6 HGP1
@<TRIPOS>MOLECULE
methanol
 6 5 0 0 0
****
USER_CHARGES
INVALID_CHARGES
Pose:   2 Cluster:   2 Fr_nu: 8555888 TotEn:   -15.42
@<TRIPOS>ATOM
      1 C1        -64.9482  -11.2079  -35.3219 C.3    1 LIG      -0.04000
      2 O1        -63.9316  -11.5184  -34.3867 O.3    1 LIG      -0.65000
      3 H1        -64.5743  -11.3719  -36.3355 H      1 LIG       0.09000
      4 H2        -65.2520  -10.1653  -35.1984 H      1 LIG       0.09000
      5 H3        -65.8069  -11.8592  -35.1429 H      1 LIG       0.09000
      6 H4        -64.3006  -11.3607  -33.5009 H      1 LIG       0.42000
@<TRIPOS>BOND
      1       1       2 1
      2       1       3 1
      3       1       4 1
      4       1       5 1
      5       2       6 1
@<TRIPOS>ALT_TYPE
CGenFF_4.0_ALT_TYPE_SET
CGenFF_4.0 1 CG331 2 OG311 3 HGA3 4 HGA3 5 HGA3 6 HGP1
@<TRIPOS>MOLECULE
methanol
 6 5 0 0 0
****
USER_CHARGES
INVALID_CHARGES
Pose:   3 Cluster:   3 Fr_nu: 8558261 TotEn:   -15.35
@<TRIPOS>ATOM
      1 C1        -65.1639  -10.4810  -35.5165 C.3    1 LIG      -0.04000
      2 O1        -63.8445  -10.4377  -35.0050 O.3    1 LIG      -0.65000
      3 H1        -65.1321  -10.4862  -36.6088 H      1 LIG       0.09000
      4 H2        -65.7219   -9.6106  -35.1618 H      1 LIG       0.09000
      5 H3        -65.6520  -11.3926  -35.1640 H      1 LIG       0.09000
      6 H4        -63.9141  -10.4341  -34.0351 H      1 LIG       0.42000
@<TRIPOS>BOND
      1       1       2 1
      2       1       3 1
      3       1       4 1
      4       1       5 1
      5       2       6 1
@<TRIPOS>ALT_TYPE
CGenFF_4.0_ALT_TYPE_SET
CGenFF_4.0 1 CG331 2 OG311 3 HGA3 4 HGA3 5 HGA3 6 HGP1
@<TRIPOS>MOLECULE
methanol
 6 5 0 0 0
****
USER_CHARGES
INVALID_CHARGES
Pose:   4 Cluster:   4 Fr_nu: 7193869 TotEn:   -14.94
@<TRIPOS>ATOM
      1 C1        -46.9413  -21.9927  -25.4023 C.3    1 LIG      -0.04000
      2 O1        -48.1809  -21.9402  -24.7202 O.3    1 LIG      -0.65000
      3 H1        -46.8123  -22.9814  -25.8495 H      1 LIG       0.09000
      4 H2        -46.1289  -21.7900  -24.6998 H      1 LIG       0.09000
      5 H3        -46.9367  -21.2356  -26.1900 H      1 LIG       0.09000
      6 H4        -48.2588  -21.0495  -24.3377 H      1 LIG       0.42000
@<TRIPOS>BOND
      1       1       2 1
      2       1       3 1
      3       1       4 1
      4       1       5 1
      5       2       6 1
@<TRIPOS>ALT_TYPE
CGenFF_4.0_ALT_TYPE_SET
CGenFF_4.0 1 CG331 2 OG311 3 HGA3 4 HGA3 5 HGA3 6 HGP1
@<TRIPOS>MOLECULE
methanol
 6 5 0 0 0
****
USER_CHARGES
INVALID_CHARGES
Pose:   5 Cluster:   5 Fr_nu: 8520070 TotEn:   -14.77
@<TRIPOS>ATOM
      1 C1        -65.8537  -10.9558  -36.0462 C.3    1 LIG      -0.04000
      2 O1        -64.4629  -11.0752  -35.8095 O.3    1 LIG      -0.65000
      3 H1        -66.0697  -11.2069  -37.0876 H      1 LIG       0.09000
      4 H2        -66.1739   -9.9327  -35.8331 H      1 LIG       0.09000
      5 H3        -66.3868  -11.6468  -35.3891 H      1 LIG       0.09000
      6 H4        -64.3111  -10.8448  -34.8770 H      1 LIG       0.42000
@<TRIPOS>BOND
      1       1       2 1
      2       1       3 1
      3       1       4 1
      4       1       5 1
      5       2       6 1
@<TRIPOS>ALT_TYPE
CGenFF_4.0_ALT_TYPE_SET
CGenFF_4.0 1 CG331 2 OG311 3 HGA3 4 HGA3 5 HGA3 6 HGP1
@<TRIPOS>MOLECULE
methanol
 6 5 0 0 0
****
USER_CHARGES
INVALID_CHARGES
Pose:   6 Cluster:   6 Fr_nu: 8477078 TotEn:   -14.48
@<TRIPOS>ATOM
      1 C1        -66.8172  -10.2956  -35.9355 C.3    1 LIG      -0.04000
      2 O1        -65.7525   -9.9931  -36.8182 O.3    1 LIG      -0.65000
      3 H1        -67.2945  -11.2286  -36.2453 H      1 LIG       0.09000
      4 H2        -67.5449   -9.4802  -35.9478 H      1 LIG       0.09000
      5 H3        -66.4191  -10.4108  -34.9246 H      1 LIG       0.09000
      6 H4        -65.3549   -9.1604  -36.5113 H      1 LIG       0.42000
@<TRIPOS>BOND
      1       1       2 1
      2       1       3 1
      3       1       4 1
      4       1       5 1
      5       2       6 1
@<TRIPOS>ALT_TYPE
CGenFF_4.0_ALT_TYPE_SET
CGenFF_4.0 1 CG331 2 OG311 3 HGA3 4 HGA3 5 HGA3 6 HGP1
@<TRIPOS>MOLECULE
methanol
 6 5 0 0 0
****
USER_CHARGES
INVALID_CHARGES
Pose:   7 Cluster:   7 Fr_nu: 8161841 TotEn:   -14.15
@<TRIPOS>ATOM
      1 C1        -66.3075   -9.9330  -35.4442 C.3    1 LIG      -0.04000
      2 O1        -66.8058  -11.2292  -35.7198 O.3    1 LIG      -0.65000
      3 H1        -65.8668   -9.5109  -36.3507 H      1 LIG       0.09000
      4 H2        -65.5550   -9.9914  -34.6537 H      1 LIG       0.09000
      5 H3        -67.1325   -9.2979  -35.1131 H      1 LIG       0.09000
      6 H4        -67.1880  -11.5700  -34.8930 H      1 LIG       0.42000
@<TRIPOS>BOND
      1       1       2 1
      2       1       3 1
      3       1       4 1
      4       1       5 1
      5       2       6 1
@<TRIPOS>ALT_TYPE
CGenFF_4.0_ALT_TYPE_SET
CGenFF_4.0 1 CG331 2 OG311 3 HGA3 4 HGA3 5 HGA3 6 HGP1
@<TRIPOS>MOLECULE
methanol
 6 5 0 0 0
****
USER_CHARGES
INVALID_CHARGES
Pose:   8 Cluster:   8 Fr_nu: 8536697 TotEn:   -14.06
@<TRIPOS>ATOM
      1 C1        -50.2494  -26.2593  -22.6939 C.3    1 LIG      -0.04000
      2 O1        -49.9438  -25.1481  -23.5162 O.3    1 LIG      -0.65000
      3 H1        -50.0887  -25.9934  -21.6462 H      1 LIG       0.09000
      4 H2        -49.6117  -27.1033  -22.9685 H      1 LIG       0.09000
      5 H3        -51.2967  -26.5333  -22.8413 H      1 LIG       0.09000
      6 H4        -50.0983  -25.4227  -24.4363 H      1 LIG       0.42000
@<TRIPOS>BOND
      1       1       2 1
      2       1       3 1
      3       1       4 1
      4       1       5 1
      5       2       6 1
@<TRIPOS>ALT_TYPE
CGenFF_4.0_ALT_TYPE_SET
CGenFF_4.0 1 CG331 2 OG311 3 HGA3 4 HGA3 5 HGA3 6 HGP1
@<TRIPOS>MOLECULE
methanol
 6 5 0 0 0
****
USER_CHARGES
INVALID_CHARGES
Pose:   9 Cluster:   9 Fr_nu:  34412 TotEn:   -13.97
@<TRIPOS>ATOM
      1 C1        -57.7901  -13.3104  -28.2294 C.3    1 LIG      -0.04000
      2 O1        -59.1958  -13.3000  -28.3978 O.3    1 LIG      -0.65000
      3 H1        -57.3114  -12.9214  -29.1315 H      1 LIG       0.09000
      4 H2        -57.4528  -14.3321  -28.0369 H      1 LIG       0.09000
      5 H3        -57.5292  -12.6763  -27.3789 H      1 LIG       0.09000
      6 H4        -59.5841  -13.6515  -27.5785 H      1 LIG       0.42000
@<TRIPOS>BOND
      1       1       2 1
      2       1       3 1
      3       1       4 1
      4       1       5 1
      5       2       6 1
@<TRIPOS>ALT_TYPE
CGenFF_4.0_ALT_TYPE_SET
CGenFF_4.0 1 CG331 2 OG311 3 HGA3 4 HGA3 5 HGA3 6 HGP1
@<TRIPOS>MOLECULE
methanol
 6 5 0 0 0
****
USER_CHARGES
INVALID_CHARGES
Pose:  10 Cluster:  10 Fr_nu: 8558516 TotEn:   -13.05
@<TRIPOS>ATOM
      1 C1        -64.3414  -11.1358  -34.9267 C.3    1 LIG      -0.04000
      2 O1        -62.9737  -10.9291  -35.2285 O.3    1 LIG      -0.65000
      3 H1        -64.8457  -11.5672  -35.7949 H      1 LIG       0.09000
      4 H2        -64.8046  -10.1826  -34.6594 H      1 LIG       0.09000
      5 H3        -64.4189  -11.8257  -34.0831 H      1 LIG       0.09000
      6 H4        -62.5610  -10.5461  -34.4356 H      1 LIG       0.42000
@<TRIPOS>BOND
      1       1       2 1
      2       1       3 1
      3       1       4 1
      4       1       5 1
      5       2       6 1
@<TRIPOS>ALT_TYPE
CGenFF_4.0_ALT_TYPE_SET
CGenFF_4.0 1 CG331 2 OG311 3 HGA3 4 HGA3 5 HGA3 6 HGP1
@<TRIPOS>MOLECULE
methanol
 6 5 0 0 0
****
USER_CHARGES
INVALID_CHARGES
Pose:  11 Cluster:  11 Fr_nu: 274323 TotEn:   -12.14
@<TRIPOS>ATOM
      1 C1        -59.3925  -11.9565  -29.4682 C.3    1 LIG      -0.04000
      2 O1        -58.6309  -13.0210  -28.9286 O.3    1 LIG      -0.65000
      3 H1        -58.8944  -11.5662  -30.3591 H      1 LIG       0.09000
      4 H2        -59.4968  -11.1663  -28.7204 H      1 LIG       0.09000
      5 H3        -60.3822  -12.3302  -29.7412 H      1 LIG       0.09000
      6 H4        -59.1040  -13.3402  -28.1413 H      1 LIG       0.42000
@<TRIPOS>BOND
      1       1       2 1
      2       1       3 1
      3       1       4 1
      4       1       5 1
      5       2       6 1
@<TRIPOS>ALT_TYPE
CGenFF_4.0_ALT_TYPE_SET
CGenFF_4.0 1 CG331 2 OG311 3 HGA3 4 HGA3 5 HGA3 6 HGP1
@<TRIPOS>MOLECULE
methanol
 6 5 0 0 0
****
USER_CHARGES
INVALID_CHARGES
Pose:  12 Cluster:  12 Fr_nu: 8558396 TotEn:   -12.00
@<TRIPOS>ATOM
      1 C1        -64.3414  -11.1358  -34.9267 C.3    1 LIG      -0.04000
      2 O1        -63.4790  -10.3972  -34.0810 O.3    1 LIG      -0.65000
      3 H1        -63.9881  -11.0668  -35.9585 H      1 LIG       0.09000
      4 H2        -65.3565  -10.7379  -34.8506 H      1 LIG       0.09000
      5 H3        -64.3376  -12.1820  -34.6119 H      1 LIG       0.09000
      6 H4        -63.8248  -10.4823  -33.1761 H      1 LIG       0.42000
@<TRIPOS>BOND
      1       1       2 1
      2       1       3 1
      3       1       4 1
      4       1       5 1
      5       2       6 1
@<TRIPOS>ALT_TYPE
CGenFF_4.0_ALT_TYPE_SET
CGenFF_4.0 1 CG331 2 OG311 3 HGA3 4 HGA3 5 HGA3 6 HGP1
@<TRIPOS>MOLECULE
methanol
 6 5 0 0 0
****
USER_CHARGES
INVALID_CHARGES
Pose:  13 Cluster:  13 Fr_nu: 6542060 TotEn:   -11.75
@<TRIPOS>ATOM
      1 C1        -61.1687    1.4610  -43.1490 C.3    1 LIG      -0.04000
      2 O1        -60.0028    1.5443  -43.9478 O.3    1 LIG      -0.65000
      3 H1        -61.2294    2.3374  -42.4990 H      1 LIG       0.09000
      4 H2        -61.1346    0.5494  -42.5469 H      1 LIG       0.09000
      5 H3        -62.0450    1.4323  -43.8008 H      1 LIG       0.09000
      6 H4        -59.9842    0.7507  -44.5095 H      1 LIG       0.42000
@<TRIPOS>BOND
      1       1       2 1
      2       1       3 1
      3       1       4 1
      4       1       5 1
      5       2       6 1
@<TRIPOS>ALT_TYPE
CGenFF_4.0_ALT_TYPE_SET
CGenFF_4.0 1 CG331 2 OG311 3 HGA3 4 HGA3 5 HGA3 6 HGP1
@<TRIPOS>MOLECULE
methanol
 6 5 0 0 0
****
USER_CHARGES
INVALID_CHARGES
Pose:  14 Cluster:  14 Fr_nu: 3650304 TotEn:   -11.66
@<TRIPOS>ATOM
      1 C1        -63.0156   -3.0701  -24.8122 C.3    1 LIG      -0.04000
      2 O1        -62.4407   -2.5920  -26.0144 O.3    1 LIG      -0.65000
      3 H1        -62.7724   -2.3873  -23.9943 H      1 LIG       0.09000
      4 H2        -62.6289   -4.0689  -24.5942 H      1 LIG       0.09000
      5 H3        -64.1004   -3.1196  -24.9320 H      1 LIG       0.09000
      6 H4        -62.6779   -3.2232  -26.7151 H      1 LIG       0.42000
@<TRIPOS>BOND
      1       1       2 1
      2       1       3 1
      3       1       4 1
      4       1       5 1
      5       2       6 1
@<TRIPOS>ALT_TYPE
CGenFF_4.0_ALT_TYPE_SET
CGenFF_4.0 1 CG331 2 OG311 3 HGA3 4 HGA3 5 HGA3 6 HGP1
@<TRIPOS>MOLECULE
methanol
 6 5 0 0 0
****
USER_CHARGES
INVALID_CHARGES
Pose:  15 Cluster:  15 Fr_nu: 7193824 TotEn:   -11.66
@<TRIPOS>ATOM
      1 C1        -46.6593  -21.9939  -25.4533 C.3    1 LIG      -0.04000
      2 O1        -47.6369  -23.0179  -25.4373 O.3    1 LIG      -0.65000
      3 H1        -46.5865  -21.5430  -24.4605 H      1 LIG       0.09000
      4 H2        -46.9367  -21.2356  -26.1900 H      1 LIG       0.09000
      5 H3        -45.6944  -22.4279  -25.7256 H      1 LIG       0.09000
      6 H4        -47.6723  -23.3929  -26.3338 H      1 LIG       0.42000
@<TRIPOS>BOND
      1       1       2 1
      2       1       3 1
      3       1       4 1
      4       1       5 1
      5       2       6 1
@<TRIPOS>ALT_TYPE
CGenFF_4.0_ALT_TYPE_SET
CGenFF_4.0 1 CG331 2 OG311 3 HGA3 4 HGA3 5 HGA3 6 HGP1
@<TRIPOS>MOLECULE
methanol
 6 5 0 0 0
****
USER_CHARGES
INVALID_CHARGES
Pose:  16 Cluster:  16 Fr_nu: 8554109 TotEn:   -11.42
@<TRIPOS>ATOM
      1 C1        -64.6211  -10.5098  -35.0003 C.3    1 LIG      -0.04000
      2 O1        -65.5657  -10.2545  -36.0236 O.3    1 LIG      -0.65000
      3 H1        -63.6763  -10.8293  -35.4470 H      1 LIG       0.09000
      4 H2        -65.0039  -11.2887  -34.3359 H      1 LIG       0.09000
      5 H3        -64.4596   -9.5929  -34.4287 H      1 LIG       0.09000
      6 H4        -66.3891   -9.9742  -35.5886 H      1 LIG       0.42000
@<TRIPOS>BOND
      1       1       2 1
      2       1       3 1
      3       1       4 1
      4       1       5 1
      5       2       6 1
@<TRIPOS>ALT_TYPE
CGenFF_4.0_ALT_TYPE_SET
CGenFF_4.0 1 CG331 2 OG311 3 HGA3 4 HGA3 5 HGA3 6 HGP1
@<TRIPOS>MOLECULE
methanol
 6 5 0 0 0
****
USER_CHARGES
INVALID_CHARGES
Pose:  17 Cluster:  17 Fr_nu: 169408 TotEn:   -11.40
@<TRIPOS>ATOM
      1 C1        -67.9053   -3.5545  -32.0948 C.3    1 LIG      -0.04000
      2 O1        -66.9088   -3.5918  -31.0899 O.3    1 LIG      -0.65000
      3 H1        -68.4976   -4.4720  -32.0560 H      1 LIG       0.09000
      4 H2        -67.4321   -3.4549  -33.0750 H      1 LIG       0.09000
      5 H3        -68.5566   -2.6953  -31.9178 H      1 LIG       0.09000
      6 H4        -66.4051   -2.7626  -31.1563 H      1 LIG       0.42000
@<TRIPOS>BOND
      1       1       2 1
      2       1       3 1
      3       1       4 1
      4       1       5 1
      5       2       6 1
@<TRIPOS>ALT_TYPE
CGenFF_4.0_ALT_TYPE_SET
CGenFF_4.0 1 CG331 2 OG311 3 HGA3 4 HGA3 5 HGA3 6 HGP1
@<TRIPOS>MOLECULE
methanol
 6 5 0 0 0
****
USER_CHARGES
INVALID_CHARGES
Pose:  18 Cluster:  18 Fr_nu: 3795804 TotEn:   -11.21
@<TRIPOS>ATOM
      1 C1        -69.8944   -4.1320  -45.6331 C.3    1 LIG      -0.04000
      2 O1        -68.5945   -3.6858  -45.9730 O.3    1 LIG      -0.65000
      3 H1        -69.8427   -5.1588  -45.2627 H      1 LIG       0.09000
      4 H2        -70.5394   -4.0833  -46.5142 H      1 LIG       0.09000
      5 H3        -70.2993   -3.4851  -44.8513 H      1 LIG       0.09000
      6 H4        -68.6816   -2.7729  -46.2968 H      1 LIG       0.42000
@<TRIPOS>BOND
      1       1       2 1
      2       1       3 1
      3       1       4 1
      4       1       5 1
      5       2       6 1
@<TRIPOS>ALT_TYPE
CGenFF_4.0_ALT_TYPE_SET
CGenFF_4.0 1 CG331 2 OG311 3 HGA3 4 HGA3 5 HGA3 6 HGP1
@<TRIPOS>MOLECULE
methanol
 6 5 0 0 0
****
USER_CHARGES
INVALID_CHARGES
Pose:  19 Cluster:  19 Fr_nu: 6209317 TotEn:   -10.91
@<TRIPOS>ATOM
      1 C1        -57.0461   -2.0660  -16.9503 C.3    1 LIG      -0.04000
      2 O1        -56.6853   -2.9328  -18.0099 O.3    1 LIG      -0.65000
      3 H1        -56.3743   -1.2041  -16.9387 H      1 LIG       0.09000
      4 H2        -56.9825   -2.6036  -16.0008 H      1 LIG       0.09000
      5 H3        -58.0719   -1.7234  -17.1048 H      1 LIG       0.09000
      6 H4        -57.3028   -3.6838  -17.9873 H      1 LIG       0.42000
@<TRIPOS>BOND
      1       1       2 1
      2       1       3 1
      3       1       4 1
      4       1       5 1
      5       2       6 1
@<TRIPOS>ALT_TYPE
CGenFF_4.0_ALT_TYPE_SET
CGenFF_4.0 1 CG331 2 OG311 3 HGA3 4 HGA3 5 HGA3 6 HGP1
@<TRIPOS>MOLECULE
methanol
 6 5 0 0 0
****
USER_CHARGES
INVALID_CHARGES
Pose:  20 Cluster:  20 Fr_nu: 143327 TotEn:   -10.90
@<TRIPOS>ATOM
      1 C1        -57.8152  -12.9302  -28.2018 C.3    1 LIG      -0.04000
      2 O1        -57.9426  -13.1321  -29.5973 O.3    1 LIG      -0.65000
      3 H1        -58.3386  -12.0144  -27.9161 H      1 LIG       0.09000
      4 H2        -56.7570  -12.8549  -27.9387 H      1 LIG       0.09000
      5 H3        -58.2594  -13.7797  -27.6777 H      1 LIG       0.09000
      6 H4        -57.4661  -13.9523  -29.8119 H      1 LIG       0.42000
@<TRIPOS>BOND
      1       1       2 1
      2       1       3 1
      3       1       4 1
      4       1       5 1
      5       2       6 1
@<TRIPOS>ALT_TYPE
CGenFF_4.0_ALT_TYPE_SET
CGenFF_4.0 1 CG331 2 OG311 3 HGA3 4 HGA3 5 HGA3 6 HGP1
@<TRIPOS>MOLECULE
methanol
 6 5 0 0 0
****
USER_CHARGES
INVALID_CHARGES
Pose:  21 Cluster:  21 Fr_nu: 230784 TotEn:   -10.84
@<TRIPOS>ATOM
      1 C1        -58.1865  -13.0708  -28.9957 C.3    1 LIG      -0.04000
      2 O1        -59.4184  -12.4721  -29.3541 O.3    1 LIG      -0.65000
      3 H1        -57.5136  -13.0651  -29.8567 H      1 LIG       0.09000
      4 H2        -58.3621  -14.0973  -28.6639 H      1 LIG       0.09000
      5 H3        -57.7368  -12.4984  -28.1809 H      1 LIG       0.09000
      6 H4        -59.9875  -12.4959  -28.5659 H      1 LIG       0.42000
@<TRIPOS>BOND
      1       1       2 1
      2       1       3 1
      3       1       4 1
      4       1       5 1
      5       2       6 1
@<TRIPOS>ALT_TYPE
CGenFF_4.0_ALT_TYPE_SET
CGenFF_4.0 1 CG331 2 OG311 3 HGA3 4 HGA3 5 HGA3 6 HGP1
@<TRIPOS>MOLECULE
methanol
 6 5 0 0 0
****
USER_CHARGES
INVALID_CHARGES
Pose:  22 Cluster:  22 Fr_nu: 142889 TotEn:   -10.81
@<TRIPOS>ATOM
      1 C1        -57.8152  -12.9302  -28.2018 C.3    1 LIG      -0.04000
      2 O1        -58.1275  -14.2983  -28.3896 O.3    1 LIG      -0.65000
      3 H1        -57.0496  -12.6284  -28.9208 H      1 LIG       0.09000
      4 H2        -57.4540  -12.7746  -27.1821 H      1 LIG       0.09000
      5 H3        -58.7170  -12.3345  -28.3618 H      1 LIG       0.09000
      6 H4        -58.8087  -14.5282  -27.7347 H      1 LIG       0.42000
@<TRIPOS>BOND
      1       1       2 1
      2       1       3 1
      3       1       4 1
      4       1       5 1
      5       2       6 1
@<TRIPOS>ALT_TYPE
CGenFF_4.0_ALT_TYPE_SET
CGenFF_4.0 1 CG331 2 OG311 3 HGA3 4 HGA3 5 HGA3 6 HGP1
@<TRIPOS>MOLECULE
methanol
 6 5 0 0 0
****
USER_CHARGES
INVALID_CHARGES
Pose:  23 Cluster:  23 Fr_nu: 231173 TotEn:   -10.53
@<TRIPOS>ATOM
      1 C1        -57.5014  -13.3653  -28.6004 C.3    1 LIG      -0.04000
      2 O1        -56.8537  -13.1988  -27.3525 O.3    1 LIG      -0.65000
      3 H1        -57.2522  -14.3460  -29.0131 H      1 LIG       0.09000
      4 H2        -57.1807  -12.5773  -29.2865 H      1 LIG       0.09000
      5 H3        -58.5817  -13.2990  -28.4518 H      1 LIG       0.09000
      6 H4        -57.0986  -12.3188  -27.0188 H      1 LIG       0.42000
@<TRIPOS>BOND
      1       1       2 1
      2       1       3 1
      3       1       4 1
      4       1       5 1
      5       2       6 1
@<TRIPOS>ALT_TYPE
CGenFF_4.0_ALT_TYPE_SET
CGenFF_4.0 1 CG331 2 OG311 3 HGA3 4 HGA3 5 HGA3 6 HGP1
@<TRIPOS>MOLECULE
methanol
 6 5 0 0 0
****
USER_CHARGES
INVALID_CHARGES
Pose:  24 Cluster:  24 Fr_nu:  42668 TotEn:   -10.53
@<TRIPOS>ATOM
      1 C1        -67.9839   -3.7986  -30.2574 C.3    1 LIG      -0.04000
      2 O1        -68.2799   -4.5226  -29.0773 O.3    1 LIG      -0.65000
      3 H1        -67.0703   -3.2175  -30.1097 H      1 LIG       0.09000
      4 H2        -68.8172   -3.1328  -30.4962 H      1 LIG       0.09000
      5 H3        -67.8360   -4.5032  -31.0791 H      1 LIG       0.09000
      6 H4        -69.0954   -5.0245  -29.2472 H      1 LIG       0.42000
@<TRIPOS>BOND
      1       1       2 1
      2       1       3 1
      3       1       4 1
      4       1       5 1
      5       2       6 1
@<TRIPOS>ALT_TYPE
CGenFF_4.0_ALT_TYPE_SET
CGenFF_4.0 1 CG331 2 OG311 3 HGA3 4 HGA3 5 HGA3 6 HGP1
@<TRIPOS>MOLECULE
methanol
 6 5 0 0 0
****
USER_CHARGES
INVALID_CHARGES
Pose:  25 Cluster:  25 Fr_nu: 287630 TotEn:   -10.43
@<TRIPOS>ATOM
      1 C1        -62.7511   -7.4265  -52.7388 C.3    1 LIG      -0.04000
      2 O1        -63.5261   -6.2617  -52.5217 O.3    1 LIG      -0.65000
      3 H1        -62.9136   -8.1311  -51.9194 H      1 LIG       0.09000
      4 H2        -61.6937   -7.1562  -52.7966 H      1 LIG       0.09000
      5 H3        -63.0592   -7.8882  -53.6798 H      1 LIG       0.09000
      6 H4        -63.3552   -5.6619  -53.2679 H      1 LIG       0.42000
@<TRIPOS>BOND
      1       1       2 1
      2       1       3 1
      3       1       4 1
      4       1       5 1
      5       2       6 1
@<TRIPOS>ALT_TYPE
CGenFF_4.0_ALT_TYPE_SET
CGenFF_4.0 1 CG331 2 OG311 3 HGA3 4 HGA3 5 HGA3 6 HGP1
@<TRIPOS>MOLECULE
methanol
 6 5 0 0 0
****
USER_CHARGES
INVALID_CHARGES
Pose:  26 Cluster:  26 Fr_nu: 170305 TotEn:   -10.25
@<TRIPOS>ATOM
      1 C1        -68.3477   -3.6589  -31.3419 C.3    1 LIG      -0.04000
      2 O1        -68.2457   -4.2030  -30.0389 O.3    1 LIG      -0.65000
      3 H1        -67.4261   -3.1259  -31.5882 H      1 LIG       0.09000
      4 H2        -69.1995   -2.9754  -31.3867 H      1 LIG       0.09000
      5 H3        -68.4976   -4.4720  -32.0560 H      1 LIG       0.09000
      6 H4        -69.0808   -4.6671  -29.8570 H      1 LIG       0.42000
@<TRIPOS>BOND
      1       1       2 1
      2       1       3 1
      3       1       4 1
      4       1       5 1
      5       2       6 1
@<TRIPOS>ALT_TYPE
CGenFF_4.0_ALT_TYPE_SET
CGenFF_4.0 1 CG331 2 OG311 3 HGA3 4 HGA3 5 HGA3 6 HGP1
@<TRIPOS>MOLECULE
methanol
 6 5 0 0 0
****
USER_CHARGES
INVALID_CHARGES
Pose:  27 Cluster:  27 Fr_nu:  89258 TotEn:    -9.85
@<TRIPOS>ATOM
      1 C1        -68.9533    3.1878  -47.6171 C.3    1 LIG      -0.04000
      2 O1        -68.2131    2.5106  -46.6181 O.3    1 LIG      -0.65000
      3 H1        -68.8608    4.2669  -47.4716 H      1 LIG       0.09000
      4 H2        -70.0034    2.8903  -47.5584 H      1 LIG       0.09000
      5 H3        -68.5548    2.9193  -48.5982 H      1 LIG       0.09000
      6 H4        -68.3197    1.5577  -46.7804 H      1 LIG       0.42000
@<TRIPOS>BOND
      1       1       2 1
      2       1       3 1
      3       1       4 1
      4       1       5 1
      5       2       6 1
@<TRIPOS>ALT_TYPE
CGenFF_4.0_ALT_TYPE_SET
CGenFF_4.0 1 CG331 2 OG311 3 HGA3 4 HGA3 5 HGA3 6 HGP1
@<TRIPOS>MOLECULE
methanol
 6 5 0 0 0
****
USER_CHARGES
INVALID_CHARGES
Pose:  28 Cluster:  28 Fr_nu: 143475 TotEn:    -9.59
@<TRIPOS>ATOM
      1 C1        -58.8709  -12.6637  -28.7063 C.3    1 LIG      -0.04000
      2 O1        -57.5768  -13.0592  -28.2899 O.3    1 LIG      -0.65000
      3 H1        -58.8461  -12.3884  -29.7635 H      1 LIG       0.09000
      4 H2        -59.2041  -11.8138  -28.1053 H      1 LIG       0.09000
      5 H3        -59.5604  -13.4995  -28.5659 H      1 LIG       0.09000
      6 H4        -57.6394  -13.2953  -27.3486 H      1 LIG       0.42000
@<TRIPOS>BOND
      1       1       2 1
      2       1       3 1
      3       1       4 1
      4       1       5 1
      5       2       6 1
@<TRIPOS>ALT_TYPE
CGenFF_4.0_ALT_TYPE_SET
CGenFF_4.0 1 CG331 2 OG311 3 HGA3 4 HGA3 5 HGA3 6 HGP1
@<TRIPOS>MOLECULE
methanol
 6 5 0 0 0
****
USER_CHARGES
INVALID_CHARGES
Pose:  29 Cluster:  29 Fr_nu: 1539657 TotEn:    -9.49
@<TRIPOS>ATOM
      1 C1        -74.6948    0.0679  -38.0823 C.3    1 LIG      -0.04000
      2 O1        -76.0749    0.0701  -37.7666 O.3    1 LIG      -0.65000
      3 H1        -74.4237   -0.8923  -38.5280 H      1 LIG       0.09000
      4 H2        -74.1119    0.2372  -37.1734 H      1 LIG       0.09000
      5 H3        -74.4924    0.8689  -38.7971 H      1 LIG       0.09000
      6 H4        -76.2767    0.9367  -37.3740 H      1 LIG       0.42000
@<TRIPOS>BOND
      1       1       2 1
      2       1       3 1
      3       1       4 1
      4       1       5 1
      5       2       6 1
@<TRIPOS>ALT_TYPE
CGenFF_4.0_ALT_TYPE_SET
CGenFF_4.0 1 CG331 2 OG311 3 HGA3 4 HGA3 5 HGA3 6 HGP1
@<TRIPOS>MOLECULE
methanol
 6 5 0 0 0
****
USER_CHARGES
INVALID_CHARGES
Pose:  30 Cluster:  30 Fr_nu:  34328 TotEn:    -9.40
@<TRIPOS>ATOM
      1 C1        -59.3368  -12.7044  -28.9850 C.3    1 LIG      -0.04000
      2 O1        -60.5353  -13.3832  -28.6577 O.3    1 LIG      -0.65000
      3 H1        -59.3997  -12.3248  -30.0078 H      1 LIG       0.09000
      4 H2        -58.4911  -13.3904  -28.8910 H      1 LIG       0.09000
      5 H3        -59.2027  -11.8673  -28.2958 H      1 LIG       0.09000
      6 H4        -60.4412  -13.7048  -27.7447 H      1 LIG       0.42000
@<TRIPOS>BOND
      1       1       2 1
      2       1       3 1
      3       1       4 1
      4       1       5 1
      5       2       6 1
@<TRIPOS>ALT_TYPE
CGenFF_4.0_ALT_TYPE_SET
CGenFF_4.0 1 CG331 2 OG311 3 HGA3 4 HGA3 5 HGA3 6 HGP1
@<TRIPOS>MOLECULE
methanol
 6 5 0 0 0
****
USER_CHARGES
INVALID_CHARGES
Pose:  31 Cluster:  31 Fr_nu: 8561154 TotEn:    -8.79
@<TRIPOS>ATOM
      1 C1        -60.5300    6.7874  -20.9128 C.3    1 LIG      -0.04000
      2 O1        -61.1938    5.5824  -20.5782 O.3    1 LIG      -0.65000
      3 H1        -59.4627    6.6873  -20.7007 H      1 LIG       0.09000
      4 H2        -60.9523    7.6107  -20.3312 H      1 LIG       0.09000
      5 H3        -60.6704    6.9866  -21.9778 H      1 LIG       0.09000
      6 H4        -62.1365    5.7102  -20.7799 H      1 LIG       0.42000
@<TRIPOS>BOND
      1       1       2 1
      2       1       3 1
      3       1       4 1
      4       1       5 1
      5       2       6 1
@<TRIPOS>ALT_TYPE
CGenFF_4.0_ALT_TYPE_SET
CGenFF_4.0 1 CG331 2 OG311 3 HGA3 4 HGA3 5 HGA3 6 HGP1
@<TRIPOS>MOLECULE
methanol
 6 5 0 0 0
****
USER_CHARGES
INVALID_CHARGES
Pose:  32 Cluster:  32 Fr_nu: 689228 TotEn:    -8.65
@<TRIPOS>ATOM
      1 C1        -62.4791   -2.3806  -25.1022 C.3    1 LIG      -0.04000
      2 O1        -61.1638   -2.1320  -24.6411 O.3    1 LIG      -0.65000
      3 H1        -62.8830   -1.4742  -25.5600 H      1 LIG       0.09000
      4 H2        -63.1081   -2.6891  -24.2633 H      1 LIG       0.09000
      5 H3        -62.4498   -3.1799  -25.8464 H      1 LIG       0.09000
      6 H4        -60.8403   -2.9578  -24.2422 H      1 LIG       0.42000
@<TRIPOS>BOND
      1       1       2 1
      2       1       3 1
      3       1       4 1
      4       1       5 1
      5       2       6 1
@<TRIPOS>ALT_TYPE
CGenFF_4.0_ALT_TYPE_SET
CGenFF_4.0 1 CG331 2 OG311 3 HGA3 4 HGA3 5 HGA3 6 HGP1
@<TRIPOS>MOLECULE
methanol
 6 5 0 0 0
****
USER_CHARGES
INVALID_CHARGES
Pose:  33 Cluster:  33 Fr_nu: 189577 TotEn:    -8.54
@<TRIPOS>ATOM
      1 C1        -59.5461  -12.8351  -28.8740 C.3    1 LIG      -0.04000
      2 O1        -59.0460  -14.1001  -28.4817 O.3    1 LIG      -0.65000
      3 H1        -59.1554  -12.5784  -29.8618 H      1 LIG       0.09000
      4 H2        -59.2439  -12.0803  -28.1435 H      1 LIG       0.09000
      5 H3        -60.6368  -12.8818  -28.9169 H      1 LIG       0.09000
      6 H4        -59.4140  -14.2925  -27.6023 H      1 LIG       0.42000
@<TRIPOS>BOND
      1       1       2 1
      2       1       3 1
      3       1       4 1
      4       1       5 1
      5       2       6 1
@<TRIPOS>ALT_TYPE
CGenFF_4.0_ALT_TYPE_SET
CGenFF_4.0 1 CG331 2 OG311 3 HGA3 4 HGA3 5 HGA3 6 HGP1
@<TRIPOS>MOLECULE
methanol
 6 5 0 0 0
****
USER_CHARGES
INVALID_CHARGES
Pose:  34 Cluster:  34 Fr_nu: 8332225 TotEn:    -7.85
@<TRIPOS>ATOM
      1 C1        -66.4004   -3.1017  -55.5173 C.3    1 LIG      -0.04000
      2 O1        -67.0284   -1.8686  -55.2181 O.3    1 LIG      -0.65000
      3 H1        -66.8021   -3.8832  -54.8675 H      1 LIG       0.09000
      4 H2        -65.3217   -3.0080  -55.3683 H      1 LIG       0.09000
      5 H3        -66.6012   -3.3592  -56.5599 H      1 LIG       0.09000
      6 H4        -66.6462   -1.2016  -55.8138 H      1 LIG       0.42000
@<TRIPOS>BOND
      1       1       2 1
      2       1       3 1
      3       1       4 1
      4       1       5 1
      5       2       6 1
@<TRIPOS>ALT_TYPE
CGenFF_4.0_ALT_TYPE_SET
CGenFF_4.0 1 CG331 2 OG311 3 HGA3 4 HGA3 5 HGA3 6 HGP1
@<TRIPOS>MOLECULE
methanol
 6 5 0 0 0
****
USER_CHARGES
INVALID_CHARGES
Pose:  35 Cluster:  35 Fr_nu: 8561054 TotEn:    -7.84
@<TRIPOS>ATOM
      1 C1        -60.5300    6.7874  -20.9128 C.3    1 LIG      -0.04000
      2 O1        -59.3576    5.9960  -20.8522 O.3    1 LIG      -0.65000
      3 H1        -61.3283    6.2207  -21.3985 H      1 LIG       0.09000
      4 H2        -60.3245    7.7022  -21.4744 H      1 LIG       0.09000
      5 H3        -60.8367    7.0469  -19.8969 H      1 LIG       0.09000
      6 H4        -58.6735    6.5320  -20.4158 H      1 LIG       0.42000
@<TRIPOS>BOND
      1       1       2 1
      2       1       3 1
      3       1       4 1
      4       1       5 1
      5       2       6 1
@<TRIPOS>ALT_TYPE
CGenFF_4.0_ALT_TYPE_SET
CGenFF_4.0 1 CG331 2 OG311 3 HGA3 4 HGA3 5 HGA3 6 HGP1
@<TRIPOS>MOLECULE
methanol
 6 5 0 0 0
****
USER_CHARGES
INVALID_CHARGES
Pose:  36 Cluster:  36 Fr_nu: 8536377 TotEn:    -6.96
@<TRIPOS>ATOM
      1 C1        -50.2494  -26.2593  -22.6939 C.3    1 LIG      -0.04000
      2 O1        -49.0513  -25.5237  -22.5268 O.3    1 LIG      -0.65000
      3 H1        -50.9814  -25.6486  -23.2282 H      1 LIG       0.09000
      4 H2        -50.6424  -26.5446  -21.7147 H      1 LIG       0.09000
      5 H3        -50.0358  -27.1594  -23.2750 H      1 LIG       0.09000
      6 H4        -48.4280  -26.0977  -22.0497 H      1 LIG       0.42000
@<TRIPOS>BOND
      1       1       2 1
      2       1       3 1
      3       1       4 1
      4       1       5 1
      5       2       6 1
@<TRIPOS>ALT_TYPE
CGenFF_4.0_ALT_TYPE_SET
CGenFF_4.0 1 CG331 2 OG311 3 HGA3 4 HGA3 5 HGA3 6 HGP1
@<TRIPOS>MOLECULE
methanol
 6 5 0 0 0
****
USER_CHARGES
INVALID_CHARGES
Pose:  37 Cluster:  37 Fr_nu: 8551689 TotEn:    -6.53
@<TRIPOS>ATOM
      1 C1        -66.1031  -10.6975  -36.0743 C.3    1 LIG      -0.04000
      2 O1        -66.7809   -9.4694  -35.8829 O.3    1 LIG      -0.65000
      3 H1        -66.5042  -11.2023  -36.9566 H      1 LIG       0.09000
      4 H2        -66.2323  -11.3277  -35.1906 H      1 LIG       0.09000
      5 H3        -65.0396  -10.4970  -36.2240 H      1 LIG       0.09000
      6 H4        -66.3979   -9.0520  -35.0924 H      1 LIG       0.42000
@<TRIPOS>BOND
      1       1       2 1
      2       1       3 1
      3       1       4 1
      4       1       5 1
      5       2       6 1
@<TRIPOS>ALT_TYPE
CGenFF_4.0_ALT_TYPE_SET
CGenFF_4.0 1 CG331 2 OG311 3 HGA3 4 HGA3 5 HGA3 6 HGP1
@<TRIPOS>MOLECULE
methanol
 6 5 0 0 0
****
USER_CHARGES
INVALID_CHARGES
Pose:  38 Cluster:  38 Fr_nu: 214710 TotEn:    -6.30
@<TRIPOS>ATOM
      1 C1        -68.1931   -3.0953  -32.1402 C.3    1 LIG      -0.04000
      2 O1        -67.7300   -2.2982  -33.2147 O.3    1 LIG      -0.65000
      3 H1        -69.2847   -3.1405  -32.1630 H      1 LIG       0.09000
      4 H2        -67.8554   -2.6648  -31.1940 H      1 LIG       0.09000
      5 H3        -67.7867   -4.1040  -32.2449 H      1 LIG       0.09000
      6 H4        -66.7592   -2.2821  -33.1606 H      1 LIG       0.42000
@<TRIPOS>BOND
      1       1       2 1
      2       1       3 1
      3       1       4 1
      4       1       5 1
      5       2       6 1
@<TRIPOS>ALT_TYPE
CGenFF_4.0_ALT_TYPE_SET
CGenFF_4.0 1 CG331 2 OG311 3 HGA3 4 HGA3 5 HGA3 6 HGP1
@<TRIPOS>MOLECULE
methanol
 6 5 0 0 0
****
USER_CHARGES
INVALID_CHARGES
Pose:  39 Cluster:  39 Fr_nu: 8332860 TotEn:    -6.14
@<TRIPOS>ATOM
      1 C1        -51.1462  -26.2992  -22.3051 C.3    1 LIG      -0.04000
      2 O1        -50.1654  -25.2910  -22.1446 O.3    1 LIG      -0.65000
      3 H1        -51.3449  -26.4493  -23.3691 H      1 LIG       0.09000
      4 H2        -52.0636  -26.0016  -21.7908 H      1 LIG       0.09000
      5 H3        -50.7734  -27.2301  -21.8715 H      1 LIG       0.09000
      6 H4        -50.0166  -25.1868  -21.1892 H      1 LIG       0.42000
@<TRIPOS>BOND
      1       1       2 1
      2       1       3 1
      3       1       4 1
      4       1       5 1
      5       2       6 1
@<TRIPOS>ALT_TYPE
CGenFF_4.0_ALT_TYPE_SET
CGenFF_4.0 1 CG331 2 OG311 3 HGA3 4 HGA3 5 HGA3 6 HGP1
@<TRIPOS>MOLECULE
methanol
 6 5 0 0 0
****
USER_CHARGES
INVALID_CHARGES
Pose:  40 Cluster:  40 Fr_nu: 536577 TotEn:    -5.30
@<TRIPOS>ATOM
      1 C1        -70.1949   -8.0847  -43.6842 C.3    1 LIG      -0.04000
      2 O1        -70.5217   -8.3329  -42.3292 O.3    1 LIG      -0.65000
      3 H1        -71.0346   -7.5889  -44.1775 H      1 LIG       0.09000
      4 H2        -69.9709   -9.0300  -44.1851 H      1 LIG       0.09000
      5 H3        -69.3167   -7.4360  -43.7250 H      1 LIG       0.09000
      6 H4        -69.7537   -8.7728  -41.9262 H      1 LIG       0.42000
@<TRIPOS>BOND
      1       1       2 1
      2       1       3 1
      3       1       4 1
      4       1       5 1
      5       2       6 1
@<TRIPOS>ALT_TYPE
CGenFF_4.0_ALT_TYPE_SET
CGenFF_4.0 1 CG331 2 OG311 3 HGA3 4 HGA3 5 HGA3 6 HGP1
@<TRIPOS>MOLECULE
furan
 9 9 0 0 0
****
USER_CHARGES
INVALID_CHARGES
Pose:   1 Cluster:   1 Fr_nu: 1618012 TotEn:   -10.20
@<TRIPOS>ATOM
      1 C1        -69.5814   -6.9626  -43.8014 C.2    1 LIG      -0.26000
      2 C2        -70.2857   -7.1090  -45.0204 C.2    1 LIG      -0.26000
      3 C3        -70.2478   -7.7366  -42.8800 C.2    1 LIG       0.09300
      4 C4        -71.3320   -7.9621  -44.7570 C.2    1 LIG       0.09300
      5 O1        -71.3159   -8.3493  -43.4545 O.3    1 LIG      -0.29200
      6 H1        -68.6990   -6.3670  -43.6173 H      1 LIG       0.17500
      7 H2        -70.0588   -6.6502  -45.9719 H      1 LIG       0.17500
      8 H3        -70.0962   -7.9474  -41.8314 H      1 LIG       0.13800
      9 H4        -72.1329   -8.3700  -45.3563 H      1 LIG       0.13800
@<TRIPOS>BOND
      1       1       2 1
      2       1       3 2
      3       2       4 2
      4       3       5 1
      5       4       5 1
      6       1       6 1
      7       2       7 1
      8       3       8 1
      9       4       9 1
@<TRIPOS>ALT_TYPE
CGenFF_4.0_ALT_TYPE_SET
CGenFF_4.0 1 CG2R51 2 CG2R51 3 CG2R51 4 CG2R51 5 OG2R50 6 HGR51 7 HGR51 8 HGR52 9 HGR52
@<TRIPOS>MOLECULE
furan
 9 9 0 0 0
****
USER_CHARGES
INVALID_CHARGES
Pose:   2 Cluster:   2 Fr_nu: 270506 TotEn:    -9.51
@<TRIPOS>ATOM
      1 C1        -60.9422   -8.8770  -53.0838 C.2    1 LIG      -0.26000
      2 C2        -60.9976   -7.6784  -53.8346 C.2    1 LIG      -0.26000
      3 C3        -62.1697   -9.0042  -52.4763 C.2    1 LIG       0.09300
      4 C4        -62.2550   -7.1588  -53.6325 C.2    1 LIG       0.09300
      5 O1        -62.9757   -7.9610  -52.8057 O.3    1 LIG      -0.29200
      6 H1        -60.1114   -9.5620  -52.9960 H      1 LIG       0.17500
      7 H2        -60.2185   -7.2474  -54.4467 H      1 LIG       0.17500
      8 H3        -62.6043   -9.7404  -51.8159 H      1 LIG       0.13800
      9 H4        -62.7641   -6.2742  -53.9866 H      1 LIG       0.13800
@<TRIPOS>BOND
      1       1       2 1
      2       1       3 2
      3       2       4 2
      4       3       5 1
      5       4       5 1
      6       1       6 1
      7       2       7 1
      8       3       8 1
      9       4       9 1
@<TRIPOS>ALT_TYPE
CGenFF_4.0_ALT_TYPE_SET
CGenFF_4.0 1 CG2R51 2 CG2R51 3 CG2R51 4 CG2R51 5 OG2R50 6 HGR51 7 HGR51 8 HGR52 9 HGR52
@<TRIPOS>MOLECULE
furan
 9 9 0 0 0
****
USER_CHARGES
INVALID_CHARGES
Pose:   3 Cluster:   3 Fr_nu:  10833 TotEn:    -9.01
@<TRIPOS>ATOM
      1 C1        -68.0808   -3.3704  -32.1671 C.2    1 LIG      -0.26000
      2 C2        -68.3305   -4.1107  -30.9869 C.2    1 LIG      -0.26000
      3 C3        -68.5543   -2.1010  -31.9291 C.2    1 LIG       0.09300
      4 C4        -68.9386   -3.2409  -30.1119 C.2    1 LIG       0.09300
      5 O1        -69.0786   -2.0138  -30.6786 O.3    1 LIG      -0.29200
      6 H1        -67.6145   -3.7185  -33.0774 H      1 LIG       0.17500
      7 H2        -68.0963   -5.1483  -30.7977 H      1 LIG       0.17500
      8 H3        -68.5898   -1.1943  -32.5153 H      1 LIG       0.13800
      9 H4        -69.3125   -3.3354  -29.1028 H      1 LIG       0.13800
@<TRIPOS>BOND
      1       1       2 1
      2       1       3 2
      3       2       4 2
      4       3       5 1
      5       4       5 1
      6       1       6 1
      7       2       7 1
      8       3       8 1
      9       4       9 1
@<TRIPOS>ALT_TYPE
CGenFF_4.0_ALT_TYPE_SET
CGenFF_4.0 1 CG2R51 2 CG2R51 3 CG2R51 4 CG2R51 5 OG2R50 6 HGR51 7 HGR51 8 HGR52 9 HGR52
@<TRIPOS>MOLECULE
furan
 9 9 0 0 0
****
USER_CHARGES
INVALID_CHARGES
Pose:   4 Cluster:   4 Fr_nu: 246563 TotEn:    -8.86
@<TRIPOS>ATOM
      1 C1        -62.8687   -2.3602  -24.8172 C.2    1 LIG      -0.26000
      2 C2        -62.3002   -1.1821  -24.2769 C.2    1 LIG      -0.26000
      3 C3        -62.5310   -3.3774  -23.9550 C.2    1 LIG       0.09300
      4 C4        -61.6559   -1.5633  -23.1230 C.2    1 LIG       0.09300
      5 O1        -61.7919   -2.9000  -22.9196 O.3    1 LIG      -0.29200
      6 H1        -63.4511   -2.4561  -25.7221 H      1 LIG       0.17500
      7 H2        -62.3537   -0.1803  -24.6781 H      1 LIG       0.17500
      8 H3        -62.7298   -4.4391  -23.9371 H      1 LIG       0.13800
      9 H4        -61.0854   -1.0321  -22.3749 H      1 LIG       0.13800
@<TRIPOS>BOND
      1       1       2 1
      2       1       3 2
      3       2       4 2
      4       3       5 1
      5       4       5 1
      6       1       6 1
      7       2       7 1
      8       3       8 1
      9       4       9 1
@<TRIPOS>ALT_TYPE
CGenFF_4.0_ALT_TYPE_SET
CGenFF_4.0 1 CG2R51 2 CG2R51 3 CG2R51 4 CG2R51 5 OG2R50 6 HGR51 7 HGR51 8 HGR52 9 HGR52
@<TRIPOS>MOLECULE
furan
 9 9 0 0 0
****
USER_CHARGES
INVALID_CHARGES
Pose:   5 Cluster:   5 Fr_nu: 2067843 TotEn:    -8.71
@<TRIPOS>ATOM
      1 C1        -49.4545  -12.7239  -44.8548 C.2    1 LIG      -0.26000
      2 C2        -50.8483  -12.7239  -44.6090 C.2    1 LIG      -0.26000
      3 C3        -48.8904  -11.9659  -43.8551 C.2    1 LIG       0.09300
      4 C4        -51.0366  -11.9661  -43.4766 C.2    1 LIG       0.09300
      5 O1        -49.8480  -11.5005  -43.0108 O.3    1 LIG      -0.29200
      6 H1        -48.9271  -13.2144  -45.6600 H      1 LIG       0.17500
      7 H2        -51.6193  -13.2150  -45.1851 H      1 LIG       0.17500
      8 H3        -47.8767  -11.6791  -43.6159 H      1 LIG       0.13800
      9 H4        -51.9075  -11.6787  -42.9057 H      1 LIG       0.13800
@<TRIPOS>BOND
      1       1       2 1
      2       1       3 2
      3       2       4 2
      4       3       5 1
      5       4       5 1
      6       1       6 1
      7       2       7 1
      8       3       8 1
      9       4       9 1
@<TRIPOS>ALT_TYPE
CGenFF_4.0_ALT_TYPE_SET
CGenFF_4.0 1 CG2R51 2 CG2R51 3 CG2R51 4 CG2R51 5 OG2R50 6 HGR51 7 HGR51 8 HGR52 9 HGR52
@<TRIPOS>MOLECULE
furan
 9 9 0 0 0
****
USER_CHARGES
INVALID_CHARGES
Pose:   6 Cluster:   6 Fr_nu: 521081 TotEn:    -8.68
@<TRIPOS>ATOM
      1 C1        -52.4040    3.6153  -34.0447 C.2    1 LIG      -0.26000
      2 C2        -53.4246    4.3410  -34.7041 C.2    1 LIG      -0.26000
      3 C3        -51.6640    3.0115  -35.0346 C.2    1 LIG       0.09300
      4 C4        -53.2355    4.1291  -36.0500 C.2    1 LIG       0.09300
      5 O1        -52.1642    3.3197  -36.2598 O.3    1 LIG      -0.29200
      6 H1        -52.2298    3.5411  -32.9810 H      1 LIG       0.17500
      7 H2        -54.2008    4.9434  -34.2547 H      1 LIG       0.17500
      8 H3        -50.7971    2.3669  -35.0323 H      1 LIG       0.13800
      9 H4        -53.7489    4.4651  -36.9391 H      1 LIG       0.13800
@<TRIPOS>BOND
      1       1       2 1
      2       1       3 2
      3       2       4 2
      4       3       5 1
      5       4       5 1
      6       1       6 1
      7       2       7 1
      8       3       8 1
      9       4       9 1
@<TRIPOS>ALT_TYPE
CGenFF_4.0_ALT_TYPE_SET
CGenFF_4.0 1 CG2R51 2 CG2R51 3 CG2R51 4 CG2R51 5 OG2R50 6 HGR51 7 HGR51 8 HGR52 9 HGR52
@<TRIPOS>MOLECULE
furan
 9 9 0 0 0
****
USER_CHARGES
INVALID_CHARGES
Pose:   7 Cluster:   7 Fr_nu: 1583199 TotEn:    -8.66
@<TRIPOS>ATOM
      1 C1        -52.7450    3.8850  -35.9900 C.2    1 LIG      -0.26000
      2 C2        -53.8901    4.7170  -35.9900 C.2    1 LIG      -0.26000
      3 C3        -52.4360    3.6605  -34.6686 C.2    1 LIG       0.09300
      4 C4        -54.1992    4.9414  -34.6686 C.2    1 LIG       0.09300
      5 O1        -53.3177    4.3008  -33.8567 O.3    1 LIG      -0.29200
      6 H1        -52.2114    3.4980  -36.8460 H      1 LIG       0.17500
      7 H2        -54.4234    5.1043  -36.8461 H      1 LIG       0.17500
      8 H3        -51.6626    3.0973  -34.1669 H      1 LIG       0.13800
      9 H4        -54.9735    5.5036  -34.1671 H      1 LIG       0.13800
@<TRIPOS>BOND
      1       1       2 1
      2       1       3 2
      3       2       4 2
      4       3       5 1
      5       4       5 1
      6       1       6 1
      7       2       7 1
      8       3       8 1
      9       4       9 1
@<TRIPOS>ALT_TYPE
CGenFF_4.0_ALT_TYPE_SET
CGenFF_4.0 1 CG2R51 2 CG2R51 3 CG2R51 4 CG2R51 5 OG2R50 6 HGR51 7 HGR51 8 HGR52 9 HGR52
@<TRIPOS>MOLECULE
furan
 9 9 0 0 0
****
USER_CHARGES
INVALID_CHARGES
Pose:   8 Cluster:   8 Fr_nu:   9703 TotEn:    -8.65
@<TRIPOS>ATOM
      1 C1        -62.9235   -2.7647  -24.1732 C.2    1 LIG      -0.26000
      2 C2        -62.1270   -1.6954  -23.6984 C.2    1 LIG      -0.26000
      3 C3        -62.5586   -2.9595  -25.4850 C.2    1 LIG       0.09300
      4 C4        -61.3321   -1.3131  -24.7539 C.2    1 LIG       0.09300
      5 O1        -61.5890   -2.0788  -25.8467 O.3    1 LIG      -0.29200
      6 H1        -63.6704   -3.3231  -23.6277 H      1 LIG       0.17500
      7 H2        -62.1316   -1.2582  -22.7103 H      1 LIG       0.17500
      8 H3        -62.8761   -3.6475  -26.2550 H      1 LIG       0.13800
      9 H4        -60.5735   -0.5548  -24.8821 H      1 LIG       0.13800
@<TRIPOS>BOND
      1       1       2 1
      2       1       3 2
      3       2       4 2
      4       3       5 1
      5       4       5 1
      6       1       6 1
      7       2       7 1
      8       3       8 1
      9       4       9 1
@<TRIPOS>ALT_TYPE
CGenFF_4.0_ALT_TYPE_SET
CGenFF_4.0 1 CG2R51 2 CG2R51 3 CG2R51 4 CG2R51 5 OG2R50 6 HGR51 7 HGR51 8 HGR52 9 HGR52
@<TRIPOS>MOLECULE
furan
 9 9 0 0 0
****
USER_CHARGES
INVALID_CHARGES
Pose:   9 Cluster:   9 Fr_nu: 2075436 TotEn:    -8.57
@<TRIPOS>ATOM
      1 C1        -70.4271   -5.5946  -47.3781 C.2    1 LIG      -0.26000
      2 C2        -69.5479   -4.4897  -47.4752 C.2    1 LIG      -0.26000
      3 C3        -71.0145   -5.5074  -46.1374 C.2    1 LIG       0.09300
      4 C4        -69.6609   -3.8060  -46.2870 C.2    1 LIG       0.09300
      5 O1        -70.5530   -4.4199  -45.4660 O.3    1 LIG      -0.29200
      6 H1        -70.6093   -6.3592  -48.1194 H      1 LIG       0.17500
      7 H2        -68.9117   -4.2247  -48.3073 H      1 LIG       0.17500
      8 H3        -71.7425   -6.1075  -45.6110 H      1 LIG       0.13800
      9 H4        -69.1997   -2.9126  -45.8918 H      1 LIG       0.13800
@<TRIPOS>BOND
      1       1       2 1
      2       1       3 2
      3       2       4 2
      4       3       5 1
      5       4       5 1
      6       1       6 1
      7       2       7 1
      8       3       8 1
      9       4       9 1
@<TRIPOS>ALT_TYPE
CGenFF_4.0_ALT_TYPE_SET
CGenFF_4.0 1 CG2R51 2 CG2R51 3 CG2R51 4 CG2R51 5 OG2R50 6 HGR51 7 HGR51 8 HGR52 9 HGR52
@<TRIPOS>MOLECULE
furan
 9 9 0 0 0
****
USER_CHARGES
INVALID_CHARGES
Pose:  10 Cluster:  10 Fr_nu: 1308559 TotEn:    -8.26
@<TRIPOS>ATOM
      1 C1        -61.0825    2.9952  -42.1835 C.2    1 LIG      -0.26000
      2 C2        -61.0751    1.6799  -42.7060 C.2    1 LIG      -0.26000
      3 C3        -60.0865    3.6748  -42.8456 C.2    1 LIG       0.09300
      4 C4        -60.0753    1.6495  -43.6502 C.2    1 LIG       0.09300
      5 O1        -59.4679    2.8616  -43.7414 O.3    1 LIG      -0.29200
      6 H1        -61.7320    3.3975  -41.4196 H      1 LIG       0.17500
      7 H2        -61.7183    0.8570  -42.4292 H      1 LIG       0.17500
      8 H3        -59.7133    4.6875  -42.7980 H      1 LIG       0.13800
      9 H4        -59.6918    0.8835  -44.3084 H      1 LIG       0.13800
@<TRIPOS>BOND
      1       1       2 1
      2       1       3 2
      3       2       4 2
      4       3       5 1
      5       4       5 1
      6       1       6 1
      7       2       7 1
      8       3       8 1
      9       4       9 1
@<TRIPOS>ALT_TYPE
CGenFF_4.0_ALT_TYPE_SET
CGenFF_4.0 1 CG2R51 2 CG2R51 3 CG2R51 4 CG2R51 5 OG2R50 6 HGR51 7 HGR51 8 HGR52 9 HGR52
@<TRIPOS>MOLECULE
furan
 9 9 0 0 0
****
USER_CHARGES
INVALID_CHARGES
Pose:  11 Cluster:  11 Fr_nu:  26974 TotEn:    -8.16
@<TRIPOS>ATOM
      1 C1        -63.5167   -8.0730  -54.4609 C.2    1 LIG      -0.26000
      2 C2        -62.3758   -8.3507  -53.6706 C.2    1 LIG      -0.26000
      3 C3        -64.3082   -7.2368  -53.7084 C.2    1 LIG       0.09300
      4 C4        -62.5514   -7.6643  -52.4916 C.2    1 LIG       0.09300
      5 O1        -63.7269   -6.9827  -52.5067 O.3    1 LIG      -0.29200
      6 H1        -63.7350   -8.4372  -55.4543 H      1 LIG       0.17500
      7 H2        -61.5311   -8.9731  -53.9282 H      1 LIG       0.17500
      8 H3        -65.2625   -6.7592  -53.8763 H      1 LIG       0.13800
      9 H4        -61.9636   -7.5629  -51.5910 H      1 LIG       0.13800
@<TRIPOS>BOND
      1       1       2 1
      2       1       3 2
      3       2       4 2
      4       3       5 1
      5       4       5 1
      6       1       6 1
      7       2       7 1
      8       3       8 1
      9       4       9 1
@<TRIPOS>ALT_TYPE
CGenFF_4.0_ALT_TYPE_SET
CGenFF_4.0 1 CG2R51 2 CG2R51 3 CG2R51 4 CG2R51 5 OG2R50 6 HGR51 7 HGR51 8 HGR52 9 HGR52
@<TRIPOS>MOLECULE
furan
 9 9 0 0 0
****
USER_CHARGES
INVALID_CHARGES
Pose:  12 Cluster:  12 Fr_nu:  17602 TotEn:    -8.08
@<TRIPOS>ATOM
      1 C1        -61.9978   -2.5223  -23.8504 C.2    1 LIG      -0.26000
      2 C2        -62.3739   -1.9111  -25.0703 C.2    1 LIG      -0.26000
      3 C3        -62.0417   -1.5315  -22.8973 C.2    1 LIG       0.09300
      4 C4        -62.6211   -0.5905  -24.7757 C.2    1 LIG       0.09300
      5 O1        -62.4209   -0.3509  -23.4531 O.3    1 LIG      -0.29200
      6 H1        -61.7278   -3.5555  -23.6865 H      1 LIG       0.17500
      7 H2        -62.4550   -2.3752  -26.0427 H      1 LIG       0.17500
      8 H3        -61.8437   -1.5061  -21.8356 H      1 LIG       0.13800
      9 H4        -62.9308    0.2613  -25.3635 H      1 LIG       0.13800
@<TRIPOS>BOND
      1       1       2 1
      2       1       3 2
      3       2       4 2
      4       3       5 1
      5       4       5 1
      6       1       6 1
      7       2       7 1
      8       3       8 1
      9       4       9 1
@<TRIPOS>ALT_TYPE
CGenFF_4.0_ALT_TYPE_SET
CGenFF_4.0 1 CG2R51 2 CG2R51 3 CG2R51 4 CG2R51 5 OG2R50 6 HGR51 7 HGR51 8 HGR52 9 HGR52
@<TRIPOS>MOLECULE
furan
 9 9 0 0 0
****
USER_CHARGES
INVALID_CHARGES
Pose:  13 Cluster:  13 Fr_nu:  17250 TotEn:    -8.04
@<TRIPOS>ATOM
      1 C1        -62.2847   -2.8379  -23.4582 C.2    1 LIG      -0.26000
      2 C2        -62.8871   -2.9726  -24.7319 C.2    1 LIG      -0.26000
      3 C3        -61.5273   -1.6911  -23.5133 C.2    1 LIG       0.09300
      4 C4        -62.4550   -1.8984  -25.4744 C.2    1 LIG       0.09300
      5 O1        -61.6258   -1.1123  -24.7388 O.3    1 LIG      -0.29200
      6 H1        -62.3890   -3.4949  -22.6069 H      1 LIG       0.17500
      7 H2        -63.5531   -3.7548  -25.0667 H      1 LIG       0.17500
      8 H3        -60.8951   -1.1778  -22.8034 H      1 LIG       0.13800
      9 H4        -62.6367   -1.5678  -26.4867 H      1 LIG       0.13800
@<TRIPOS>BOND
      1       1       2 1
      2       1       3 2
      3       2       4 2
      4       3       5 1
      5       4       5 1
      6       1       6 1
      7       2       7 1
      8       3       8 1
      9       4       9 1
@<TRIPOS>ALT_TYPE
CGenFF_4.0_ALT_TYPE_SET
CGenFF_4.0 1 CG2R51 2 CG2R51 3 CG2R51 4 CG2R51 5 OG2R50 6 HGR51 7 HGR51 8 HGR52 9 HGR52
@<TRIPOS>MOLECULE
furan
 9 9 0 0 0
****
USER_CHARGES
INVALID_CHARGES
Pose:  14 Cluster:  14 Fr_nu: 143685 TotEn:    -8.04
@<TRIPOS>ATOM
      1 C1        -62.8175   -3.2034  -23.6819 C.2    1 LIG      -0.26000
      2 C2        -62.4814   -1.9366  -23.1477 C.2    1 LIG      -0.26000
      3 C3        -63.1562   -2.9857  -24.9971 C.2    1 LIG       0.09300
      4 C4        -62.6386   -1.0350  -24.1746 C.2    1 LIG       0.09300
      5 O1        -63.0497   -1.6666  -25.3054 O.3    1 LIG      -0.29200
      6 H1        -62.8138   -4.1559  -23.1719 H      1 LIG       0.17500
      7 H2        -62.1640   -1.7091  -22.1402 H      1 LIG       0.17500
      8 H3        -63.4766   -3.6297  -25.8031 H      1 LIG       0.13800
      9 H4        -62.5053    0.0337  -24.2580 H      1 LIG       0.13800
@<TRIPOS>BOND
      1       1       2 1
      2       1       3 2
      3       2       4 2
      4       3       5 1
      5       4       5 1
      6       1       6 1
      7       2       7 1
      8       3       8 1
      9       4       9 1
@<TRIPOS>ALT_TYPE
CGenFF_4.0_ALT_TYPE_SET
CGenFF_4.0 1 CG2R51 2 CG2R51 3 CG2R51 4 CG2R51 5 OG2R50 6 HGR51 7 HGR51 8 HGR52 9 HGR52
@<TRIPOS>MOLECULE
furan
 9 9 0 0 0
****
USER_CHARGES
INVALID_CHARGES
Pose:  15 Cluster:  15 Fr_nu: 177649 TotEn:    -7.66
@<TRIPOS>ATOM
      1 C1        -62.9985   -2.9247  -23.9331 C.2    1 LIG      -0.26000
      2 C2        -62.2291   -1.8442  -23.4394 C.2    1 LIG      -0.26000
      3 C3        -62.9726   -3.8907  -22.9543 C.2    1 LIG       0.09300
      4 C4        -61.7880   -2.2270  -22.1940 C.2    1 LIG       0.09300
      5 O1        -62.2370   -3.4732  -21.8909 O.3    1 LIG      -0.29200
      6 H1        -63.5077   -2.9912  -24.8837 H      1 LIG       0.17500
      7 H2        -62.0221   -0.9040  -23.9298 H      1 LIG       0.17500
      8 H3        -63.4050   -4.8768  -22.8655 H      1 LIG       0.13800
      9 H4        -61.1795   -1.7524  -21.4380 H      1 LIG       0.13800
@<TRIPOS>BOND
      1       1       2 1
      2       1       3 2
      3       2       4 2
      4       3       5 1
      5       4       5 1
      6       1       6 1
      7       2       7 1
      8       3       8 1
      9       4       9 1
@<TRIPOS>ALT_TYPE
CGenFF_4.0_ALT_TYPE_SET
CGenFF_4.0 1 CG2R51 2 CG2R51 3 CG2R51 4 CG2R51 5 OG2R50 6 HGR51 7 HGR51 8 HGR52 9 HGR52
@<TRIPOS>MOLECULE
furan
 9 9 0 0 0
****
USER_CHARGES
INVALID_CHARGES
Pose:  16 Cluster:  16 Fr_nu: 767341 TotEn:    -7.64
@<TRIPOS>ATOM
      1 C1        -58.2419    4.6275  -35.8122 C.2    1 LIG      -0.26000
      2 C2        -59.0522    4.2410  -36.9064 C.2    1 LIG      -0.26000
      3 C3        -58.3677    5.9932  -35.7074 C.2    1 LIG       0.09300
      4 C4        -59.6154    5.3981  -37.3921 C.2    1 LIG       0.09300
      5 O1        -59.2033    6.4706  -36.6667 O.3    1 LIG      -0.29200
      6 H1        -57.6410    3.9904  -35.1795 H      1 LIG       0.17500
      7 H2        -59.2065    3.2438  -37.2926 H      1 LIG       0.17500
      8 H3        -57.9516    6.7332  -35.0393 H      1 LIG       0.13800
      9 H4        -60.2941    5.6155  -38.2040 H      1 LIG       0.13800
@<TRIPOS>BOND
      1       1       2 1
      2       1       3 2
      3       2       4 2
      4       3       5 1
      5       4       5 1
      6       1       6 1
      7       2       7 1
      8       3       8 1
      9       4       9 1
@<TRIPOS>ALT_TYPE
CGenFF_4.0_ALT_TYPE_SET
CGenFF_4.0 1 CG2R51 2 CG2R51 3 CG2R51 4 CG2R51 5 OG2R50 6 HGR51 7 HGR51 8 HGR52 9 HGR52
@<TRIPOS>MOLECULE
furan
 9 9 0 0 0
****
USER_CHARGES
INVALID_CHARGES
Pose:  17 Cluster:  17 Fr_nu:  22290 TotEn:    -7.49
@<TRIPOS>ATOM
      1 C1        -62.2214   -8.7517  -52.7849 C.2    1 LIG      -0.26000
      2 C2        -62.7607   -7.4431  -52.7850 C.2    1 LIG      -0.26000
      3 C3        -61.0963   -8.7011  -53.5746 C.2    1 LIG       0.09300
      4 C4        -61.9266   -6.6862  -53.5745 C.2    1 LIG       0.09300
      5 O1        -60.9095   -7.4456  -54.0596 O.3    1 LIG      -0.29200
      6 H1        -62.6050   -9.6228  -52.2738 H      1 LIG       0.17500
      7 H2        -63.6464   -7.0951  -52.2733 H      1 LIG       0.17500
      8 H3        -60.3592   -9.4322  -53.8735 H      1 LIG       0.13800
      9 H4        -61.9193   -5.6483  -53.8740 H      1 LIG       0.13800
@<TRIPOS>BOND
      1       1       2 1
      2       1       3 2
      3       2       4 2
      4       3       5 1
      5       4       5 1
      6       1       6 1
      7       2       7 1
      8       3       8 1
      9       4       9 1
@<TRIPOS>ALT_TYPE
CGenFF_4.0_ALT_TYPE_SET
CGenFF_4.0 1 CG2R51 2 CG2R51 3 CG2R51 4 CG2R51 5 OG2R50 6 HGR51 7 HGR51 8 HGR52 9 HGR52
@<TRIPOS>MOLECULE
furan
 9 9 0 0 0
****
USER_CHARGES
INVALID_CHARGES
Pose:  18 Cluster:  18 Fr_nu: 179013 TotEn:    -7.18
@<TRIPOS>ATOM
      1 C1        -48.9244  -12.9949  -43.8182 C.2    1 LIG      -0.26000
      2 C2        -49.9105  -12.0299  -43.5024 C.2    1 LIG      -0.26000
      3 C3        -48.7727  -13.7689  -42.6913 C.2    1 LIG       0.09300
      4 C4        -50.2912  -12.2832  -42.2051 C.2    1 LIG       0.09300
      5 O1        -49.6024  -13.3417  -41.7035 O.3    1 LIG      -0.29200
      6 H1        -48.3906  -13.1112  -44.7502 H      1 LIG       0.17500
      7 H2        -50.2957  -11.2478  -44.1406 H      1 LIG       0.17500
      8 H3        -48.1504  -14.6169  -42.4449 H      1 LIG       0.13800
      9 H4        -51.0015  -11.8260  -41.5317 H      1 LIG       0.13800
@<TRIPOS>BOND
      1       1       2 1
      2       1       3 2
      3       2       4 2
      4       3       5 1
      5       4       5 1
      6       1       6 1
      7       2       7 1
      8       3       8 1
      9       4       9 1
@<TRIPOS>ALT_TYPE
CGenFF_4.0_ALT_TYPE_SET
CGenFF_4.0 1 CG2R51 2 CG2R51 3 CG2R51 4 CG2R51 5 OG2R50 6 HGR51 7 HGR51 8 HGR52 9 HGR52
@<TRIPOS>MOLECULE
furan
 9 9 0 0 0
****
USER_CHARGES
INVALID_CHARGES
Pose:  19 Cluster:  19 Fr_nu: 2192816 TotEn:    -7.10
@<TRIPOS>ATOM
      1 C1        -62.1787    2.2994  -42.9041 C.2    1 LIG      -0.26000
      2 C2        -61.4391    3.3056  -42.2379 C.2    1 LIG      -0.26000
      3 C3        -61.3128    1.2463  -43.0864 C.2    1 LIG       0.09300
      4 C4        -60.1740    2.7956  -42.0605 C.2    1 LIG       0.09300
      5 O1        -60.0888    1.5407  -42.5749 O.3    1 LIG      -0.29200
      6 H1        -63.2133    2.3373  -43.2132 H      1 LIG       0.17500
      7 H2        -61.7850    4.2805  -41.9259 H      1 LIG       0.17500
      8 H3        -61.4086    0.2690  -43.5367 H      1 LIG       0.13800
      9 H4        -59.2697    3.1791  -41.6108 H      1 LIG       0.13800
@<TRIPOS>BOND
      1       1       2 1
      2       1       3 2
      3       2       4 2
      4       3       5 1
      5       4       5 1
      6       1       6 1
      7       2       7 1
      8       3       8 1
      9       4       9 1
@<TRIPOS>ALT_TYPE
CGenFF_4.0_ALT_TYPE_SET
CGenFF_4.0 1 CG2R51 2 CG2R51 3 CG2R51 4 CG2R51 5 OG2R50 6 HGR51 7 HGR51 8 HGR52 9 HGR52
@<TRIPOS>MOLECULE
furan
 9 9 0 0 0
****
USER_CHARGES
INVALID_CHARGES
Pose:  20 Cluster:  20 Fr_nu: 905281 TotEn:    -7.06
@<TRIPOS>ATOM
      1 C1        -62.7591    2.5225  -42.7259 C.2    1 LIG      -0.26000
      2 C2        -61.7216    3.2398  -43.3679 C.2    1 LIG      -0.26000
      3 C3        -62.3001    1.2338  -42.5822 C.2    1 LIG       0.09300
      4 C4        -60.7026    2.3384  -43.5707 C.2    1 LIG       0.09300
      5 O1        -61.0473    1.1133  -43.0945 O.3    1 LIG      -0.29200
      6 H1        -63.7211    2.8976  -42.4081 H      1 LIG       0.17500
      7 H2        -61.7171    4.2834  -43.6477 H      1 LIG       0.17500
      8 H3        -62.7204    0.3333  -42.1584 H      1 LIG       0.13800
      9 H4        -59.7207    2.4079  -44.0157 H      1 LIG       0.13800
@<TRIPOS>BOND
      1       1       2 1
      2       1       3 2
      3       2       4 2
      4       3       5 1
      5       4       5 1
      6       1       6 1
      7       2       7 1
      8       3       8 1
      9       4       9 1
@<TRIPOS>ALT_TYPE
CGenFF_4.0_ALT_TYPE_SET
CGenFF_4.0 1 CG2R51 2 CG2R51 3 CG2R51 4 CG2R51 5 OG2R50 6 HGR51 7 HGR51 8 HGR52 9 HGR52
@<TRIPOS>MOLECULE
furan
 9 9 0 0 0
****
USER_CHARGES
INVALID_CHARGES
Pose:  21 Cluster:  21 Fr_nu:  29262 TotEn:    -6.82
@<TRIPOS>ATOM
      1 C1        -48.4501   -9.3021  -26.6963 C.2    1 LIG      -0.26000
      2 C2        -49.0327  -10.5899  -26.7705 C.2    1 LIG      -0.26000
      3 C3        -47.2795   -9.4526  -25.9899 C.2    1 LIG       0.09300
      4 C4        -48.1766  -11.4355  -26.1042 C.2    1 LIG       0.09300
      5 O1        -47.1054  -10.7500  -25.6254 O.3    1 LIG      -0.29200
      6 H1        -48.8355   -8.3796  -27.1060 H      1 LIG       0.17500
      7 H2        -49.9605  -10.8670  -27.2499 H      1 LIG       0.17500
      8 H3        -46.5005   -8.7713  -25.6800 H      1 LIG       0.13800
      9 H4        -48.1857  -12.4951  -25.8941 H      1 LIG       0.13800
@<TRIPOS>BOND
      1       1       2 1
      2       1       3 2
      3       2       4 2
      4       3       5 1
      5       4       5 1
      6       1       6 1
      7       2       7 1
      8       3       8 1
      9       4       9 1
@<TRIPOS>ALT_TYPE
CGenFF_4.0_ALT_TYPE_SET
CGenFF_4.0 1 CG2R51 2 CG2R51 3 CG2R51 4 CG2R51 5 OG2R50 6 HGR51 7 HGR51 8 HGR52 9 HGR52
@<TRIPOS>MOLECULE
furan
 9 9 0 0 0
****
USER_CHARGES
INVALID_CHARGES
Pose:  22 Cluster:  22 Fr_nu: 683986 TotEn:    -6.79
@<TRIPOS>ATOM
      1 C1        -62.4836   -3.2545  -22.3852 C.2    1 LIG      -0.26000
      2 C2        -63.1246   -3.2374  -23.6470 C.2    1 LIG      -0.26000
      3 C3        -61.5375   -2.2568  -22.4239 C.2    1 LIG       0.09300
      4 C4        -62.5246   -2.2304  -24.3667 C.2    1 LIG       0.09300
      5 O1        -61.5562   -1.6277  -23.6282 O.3    1 LIG      -0.29200
      6 H1        -62.6855   -3.9121  -21.5521 H      1 LIG       0.17500
      7 H2        -63.9241   -3.8787  -23.9889 H      1 LIG       0.17500
      8 H3        -60.8114   -1.8872  -21.7146 H      1 LIG       0.13800
      9 H4        -62.6648   -1.8382  -25.3634 H      1 LIG       0.13800
@<TRIPOS>BOND
      1       1       2 1
      2       1       3 2
      3       2       4 2
      4       3       5 1
      5       4       5 1
      6       1       6 1
      7       2       7 1
      8       3       8 1
      9       4       9 1
@<TRIPOS>ALT_TYPE
CGenFF_4.0_ALT_TYPE_SET
CGenFF_4.0 1 CG2R51 2 CG2R51 3 CG2R51 4 CG2R51 5 OG2R50 6 HGR51 7 HGR51 8 HGR52 9 HGR52
@<TRIPOS>MOLECULE
furan
 9 9 0 0 0
****
USER_CHARGES
INVALID_CHARGES
Pose:  23 Cluster:  23 Fr_nu: 654188 TotEn:    -6.74
@<TRIPOS>ATOM
      1 C1        -68.9046   -2.4799  -31.2562 C.2    1 LIG      -0.26000
      2 C2        -68.4409   -3.4810  -30.3696 C.2    1 LIG      -0.26000
      3 C3        -69.3076   -1.4277  -30.4671 C.2    1 LIG       0.09300
      4 C4        -68.5934   -2.9692  -29.1021 C.2    1 LIG       0.09300
      5 O1        -69.1210   -1.7179  -29.1528 O.3    1 LIG      -0.29200
      6 H1        -68.9412   -2.5204  -32.3352 H      1 LIG       0.17500
      7 H2        -68.0449   -4.4538  -30.6229 H      1 LIG       0.17500
      8 H3        -69.7255   -0.4537  -30.6761 H      1 LIG       0.13800
      9 H4        -68.3850   -3.3490  -28.1125 H      1 LIG       0.13800
@<TRIPOS>BOND
      1       1       2 1
      2       1       3 2
      3       2       4 2
      4       3       5 1
      5       4       5 1
      6       1       6 1
      7       2       7 1
      8       3       8 1
      9       4       9 1
@<TRIPOS>ALT_TYPE
CGenFF_4.0_ALT_TYPE_SET
CGenFF_4.0 1 CG2R51 2 CG2R51 3 CG2R51 4 CG2R51 5 OG2R50 6 HGR51 7 HGR51 8 HGR52 9 HGR52
@<TRIPOS>MOLECULE
furan
 9 9 0 0 0
****
USER_CHARGES
INVALID_CHARGES
Pose:  24 Cluster:  24 Fr_nu:  25123 TotEn:    -6.72
@<TRIPOS>ATOM
      1 C1        -59.0749    4.6126  -38.3702 C.2    1 LIG      -0.26000
      2 C2        -57.9568    4.3973  -37.5295 C.2    1 LIG      -0.26000
      3 C3        -60.1187    4.9474  -37.5393 C.2    1 LIG       0.09300
      4 C4        -58.3971    4.6160  -36.2448 C.2    1 LIG       0.09300
      5 O1        -59.7138    4.9519  -36.2422 O.3    1 LIG      -0.29200
      6 H1        -59.1151    4.5332  -39.4469 H      1 LIG       0.17500
      7 H2        -56.9553    4.1179  -37.8233 H      1 LIG       0.17500
      8 H3        -61.1560    5.1990  -37.7061 H      1 LIG       0.13800
      9 H4        -57.9228    4.5757  -35.2751 H      1 LIG       0.13800
@<TRIPOS>BOND
      1       1       2 1
      2       1       3 2
      3       2       4 2
      4       3       5 1
      5       4       5 1
      6       1       6 1
      7       2       7 1
      8       3       8 1
      9       4       9 1
@<TRIPOS>ALT_TYPE
CGenFF_4.0_ALT_TYPE_SET
CGenFF_4.0 1 CG2R51 2 CG2R51 3 CG2R51 4 CG2R51 5 OG2R50 6 HGR51 7 HGR51 8 HGR52 9 HGR52
@<TRIPOS>MOLECULE
furan
 9 9 0 0 0
****
USER_CHARGES
INVALID_CHARGES
Pose:  25 Cluster:  25 Fr_nu:   2626 TotEn:    -6.72
@<TRIPOS>ATOM
      1 C1        -48.6840  -10.3454  -25.9579 C.2    1 LIG      -0.26000
      2 C2        -48.9007   -9.8036  -27.2473 C.2    1 LIG      -0.26000
      3 C3        -48.5331  -11.7012  -26.1336 C.2    1 LIG       0.09300
      4 C4        -48.8667  -10.8670  -28.1191 C.2    1 LIG       0.09300
      5 O1        -48.6430  -12.0273  -27.4482 O.3    1 LIG      -0.29200
      6 H1        -48.6434   -9.8142  -25.0179 H      1 LIG       0.17500
      7 H2        -49.0614   -8.7676  -27.5086 H      1 LIG       0.17500
      8 H3        -48.3505  -12.5266  -25.4609 H      1 LIG       0.13800
      9 H4        -48.9779  -10.9598  -29.1897 H      1 LIG       0.13800
@<TRIPOS>BOND
      1       1       2 1
      2       1       3 2
      3       2       4 2
      4       3       5 1
      5       4       5 1
      6       1       6 1
      7       2       7 1
      8       3       8 1
      9       4       9 1
@<TRIPOS>ALT_TYPE
CGenFF_4.0_ALT_TYPE_SET
CGenFF_4.0 1 CG2R51 2 CG2R51 3 CG2R51 4 CG2R51 5 OG2R50 6 HGR51 7 HGR51 8 HGR52 9 HGR52
@<TRIPOS>MOLECULE
furan
 9 9 0 0 0
****
USER_CHARGES
INVALID_CHARGES
Pose:  26 Cluster:  26 Fr_nu: 409979 TotEn:    -6.70
@<TRIPOS>ATOM
      1 C1        -61.9869   -0.8775  -24.8937 C.2    1 LIG      -0.26000
      2 C2        -62.0924   -2.1868  -25.4208 C.2    1 LIG      -0.26000
      3 C3        -62.6623   -0.8925  -23.6955 C.2    1 LIG       0.09300
      4 C4        -62.8246   -2.9086  -24.5070 C.2    1 LIG       0.09300
      5 O1        -63.1758   -2.1269  -23.4524 O.3    1 LIG      -0.29200
      6 H1        -61.4823   -0.0289  -25.3325 H      1 LIG       0.17500
      7 H2        -61.6855   -2.5580  -26.3503 H      1 LIG       0.17500
      8 H3        -62.8573   -0.1476  -22.9378 H      1 LIG       0.13800
      9 H4        -63.1628   -3.9336  -24.4624 H      1 LIG       0.13800
@<TRIPOS>BOND
      1       1       2 1
      2       1       3 2
      3       2       4 2
      4       3       5 1
      5       4       5 1
      6       1       6 1
      7       2       7 1
      8       3       8 1
      9       4       9 1
@<TRIPOS>ALT_TYPE
CGenFF_4.0_ALT_TYPE_SET
CGenFF_4.0 1 CG2R51 2 CG2R51 3 CG2R51 4 CG2R51 5 OG2R50 6 HGR51 7 HGR51 8 HGR52 9 HGR52
@<TRIPOS>MOLECULE
furan
 9 9 0 0 0
****
USER_CHARGES
INVALID_CHARGES
Pose:  27 Cluster:  27 Fr_nu:  28241 TotEn:    -6.70
@<TRIPOS>ATOM
      1 C1        -48.8562  -11.0563  -25.5546 C.2    1 LIG      -0.26000
      2 C2        -49.3181  -10.8670  -26.8790 C.2    1 LIG      -0.26000
      3 C3        -48.2690   -9.8696  -25.1816 C.2    1 LIG       0.09300
      4 C4        -48.9804   -9.5782  -27.2209 C.2    1 LIG       0.09300
      5 O1        -48.3406   -8.9634  -26.1916 O.3    1 LIG      -0.29200
      6 H1        -48.9402  -11.9464  -24.9480 H      1 LIG       0.17500
      7 H2        -49.8330  -11.5807  -27.5059 H      1 LIG       0.17500
      8 H3        -47.7821   -9.5273  -24.2801 H      1 LIG       0.13800
      9 H4        -49.1174   -8.9804  -28.1102 H      1 LIG       0.13800
@<TRIPOS>BOND
      1       1       2 1
      2       1       3 2
      3       2       4 2
      4       3       5 1
      5       4       5 1
      6       1       6 1
      7       2       7 1
      8       3       8 1
      9       4       9 1
@<TRIPOS>ALT_TYPE
CGenFF_4.0_ALT_TYPE_SET
CGenFF_4.0 1 CG2R51 2 CG2R51 3 CG2R51 4 CG2R51 5 OG2R50 6 HGR51 7 HGR51 8 HGR52 9 HGR52
@<TRIPOS>MOLECULE
furan
 9 9 0 0 0
****
USER_CHARGES
INVALID_CHARGES
Pose:  28 Cluster:  28 Fr_nu:    841 TotEn:    -6.55
@<TRIPOS>ATOM
      1 C1        -69.4566   -3.2220  -31.1742 C.2    1 LIG      -0.26000
      2 C2        -68.6500   -2.0743  -31.3622 C.2    1 LIG      -0.26000
      3 C3        -68.8776   -4.2222  -31.9201 C.2    1 LIG       0.09300
      4 C4        -67.6356   -2.4550  -32.2096 C.2    1 LIG       0.09300
      5 O1        -67.7670   -3.7629  -32.5542 O.3    1 LIG      -0.29200
      6 H1        -70.3487   -3.3091  -30.5709 H      1 LIG       0.17500
      7 H2        -68.7904   -1.0925  -30.9336 H      1 LIG       0.17500
      8 H3        -69.1198   -5.2604  -32.0945 H      1 LIG       0.13800
      9 H4        -66.7877   -1.9413  -32.6388 H      1 LIG       0.13800
@<TRIPOS>BOND
      1       1       2 1
      2       1       3 2
      3       2       4 2
      4       3       5 1
      5       4       5 1
      6       1       6 1
      7       2       7 1
      8       3       8 1
      9       4       9 1
@<TRIPOS>ALT_TYPE
CGenFF_4.0_ALT_TYPE_SET
CGenFF_4.0 1 CG2R51 2 CG2R51 3 CG2R51 4 CG2R51 5 OG2R50 6 HGR51 7 HGR51 8 HGR52 9 HGR52
@<TRIPOS>MOLECULE
furan
 9 9 0 0 0
****
USER_CHARGES
INVALID_CHARGES
Pose:  29 Cluster:  29 Fr_nu: 143132 TotEn:    -6.54
@<TRIPOS>ATOM
      1 C1        -61.7035   -1.5942  -23.4258 C.2    1 LIG      -0.26000
      2 C2        -62.2418   -2.5371  -24.3338 C.2    1 LIG      -0.26000
      3 C3        -62.4059   -0.4284  -23.6246 C.2    1 LIG       0.09300
      4 C4        -63.2349   -1.8803  -25.0226 C.2    1 LIG       0.09300
      5 O1        -63.3413   -0.5944  -24.5962 O.3    1 LIG      -0.29200
      6 H1        -60.9033   -1.7453  -22.7158 H      1 LIG       0.17500
      7 H2        -61.9435   -3.5667  -24.4690 H      1 LIG       0.17500
      8 H3        -62.3645    0.5547  -23.1786 H      1 LIG       0.13800
      9 H4        -63.9208   -2.1719  -25.8046 H      1 LIG       0.13800
@<TRIPOS>BOND
      1       1       2 1
      2       1       3 2
      3       2       4 2
      4       3       5 1
      5       4       5 1
      6       1       6 1
      7       2       7 1
      8       3       8 1
      9       4       9 1
@<TRIPOS>ALT_TYPE
CGenFF_4.0_ALT_TYPE_SET
CGenFF_4.0 1 CG2R51 2 CG2R51 3 CG2R51 4 CG2R51 5 OG2R50 6 HGR51 7 HGR51 8 HGR52 9 HGR52
@<TRIPOS>MOLECULE
furan
 9 9 0 0 0
****
USER_CHARGES
INVALID_CHARGES
Pose:  30 Cluster:  30 Fr_nu: 1493059 TotEn:    -6.42
@<TRIPOS>ATOM
      1 C1        -60.9067    3.0432  -43.3240 C.2    1 LIG      -0.26000
      2 C2        -61.6519    1.8403  -43.2904 C.2    1 LIG      -0.26000
      3 C3        -61.7594    4.0329  -42.8935 C.2    1 LIG       0.09300
      4 C4        -62.9068    2.1808  -42.8416 C.2    1 LIG       0.09300
      5 O1        -62.9805    3.5155  -42.5973 O.3    1 LIG      -0.29200
      6 H1        -59.8772    3.1726  -43.6250 H      1 LIG       0.17500
      7 H2        -61.3162    0.8492  -43.5594 H      1 LIG       0.17500
      8 H3        -61.6555    5.0984  -42.7484 H      1 LIG       0.13800
      9 H4        -63.8104    1.6200  -42.6517 H      1 LIG       0.13800
@<TRIPOS>BOND
      1       1       2 1
      2       1       3 2
      3       2       4 2
      4       3       5 1
      5       4       5 1
      6       1       6 1
      7       2       7 1
      8       3       8 1
      9       4       9 1
@<TRIPOS>ALT_TYPE
CGenFF_4.0_ALT_TYPE_SET
CGenFF_4.0 1 CG2R51 2 CG2R51 3 CG2R51 4 CG2R51 5 OG2R50 6 HGR51 7 HGR51 8 HGR52 9 HGR52
@<TRIPOS>MOLECULE
furan
 9 9 0 0 0
****
USER_CHARGES
INVALID_CHARGES
Pose:  31 Cluster:  31 Fr_nu: 1350285 TotEn:    -6.26
@<TRIPOS>ATOM
      1 C1        -59.6355    5.7906  -37.6845 C.2    1 LIG      -0.26000
      2 C2        -58.5237    6.4459  -37.1034 C.2    1 LIG      -0.26000
      3 C3        -59.7103    4.5570  -37.0805 C.2    1 LIG       0.09300
      4 C4        -57.9984    5.5662  -36.1857 C.2    1 LIG       0.09300
      5 O1        -58.7161    4.4124  -36.1656 O.3    1 LIG      -0.29200
      6 H1        -60.2990    6.1696  -38.4483 H      1 LIG       0.17500
      7 H2        -58.1519    7.4358  -37.3256 H      1 LIG       0.17500
      8 H3        -60.3770    3.7133  -37.1836 H      1 LIG       0.13800
      9 H4        -57.1615    5.6083  -35.5040 H      1 LIG       0.13800
@<TRIPOS>BOND
      1       1       2 1
      2       1       3 2
      3       2       4 2
      4       3       5 1
      5       4       5 1
      6       1       6 1
      7       2       7 1
      8       3       8 1
      9       4       9 1
@<TRIPOS>ALT_TYPE
CGenFF_4.0_ALT_TYPE_SET
CGenFF_4.0 1 CG2R51 2 CG2R51 3 CG2R51 4 CG2R51 5 OG2R50 6 HGR51 7 HGR51 8 HGR52 9 HGR52
@<TRIPOS>MOLECULE
furan
 9 9 0 0 0
****
USER_CHARGES
INVALID_CHARGES
Pose:  32 Cluster:  32 Fr_nu: 871817 TotEn:    -6.08
@<TRIPOS>ATOM
      1 C1        -62.6896    3.7908  -42.8201 C.2    1 LIG      -0.26000
      2 C2        -63.0963    2.4701  -43.1256 C.2    1 LIG      -0.26000
      3 C3        -61.4493    3.6829  -42.2352 C.2    1 LIG       0.09300
      4 C4        -62.0755    1.6492  -42.7059 C.2    1 LIG       0.09300
      5 O1        -61.0677    2.3808  -42.1621 O.3    1 LIG      -0.29200
      6 H1        -63.2327    4.7068  -43.0027 H      1 LIG       0.17500
      7 H2        -64.0181    2.1558  -43.5935 H      1 LIG       0.17500
      8 H3        -60.7447    4.3995  -41.8389 H      1 LIG       0.13800
      9 H4        -61.9213    0.5801  -42.7221 H      1 LIG       0.13800
@<TRIPOS>BOND
      1       1       2 1
      2       1       3 2
      3       2       4 2
      4       3       5 1
      5       4       5 1
      6       1       6 1
      7       2       7 1
      8       3       8 1
      9       4       9 1
@<TRIPOS>ALT_TYPE
CGenFF_4.0_ALT_TYPE_SET
CGenFF_4.0 1 CG2R51 2 CG2R51 3 CG2R51 4 CG2R51 5 OG2R50 6 HGR51 7 HGR51 8 HGR52 9 HGR52
@<TRIPOS>MOLECULE
furan
 9 9 0 0 0
****
USER_CHARGES
INVALID_CHARGES
Pose:  33 Cluster:  33 Fr_nu: 1693030 TotEn:    -6.02
@<TRIPOS>ATOM
      1 C1        -59.1705    3.5808  -43.7474 C.2    1 LIG      -0.26000
      2 C2        -60.3629    3.0899  -44.3308 C.2    1 LIG      -0.26000
      3 C3        -58.7429    2.6068  -42.8753 C.2    1 LIG       0.09300
      4 C4        -60.5789    1.8509  -43.7737 C.2    1 LIG       0.09300
      5 O1        -59.5957    1.5490  -42.8856 O.3    1 LIG      -0.29200
      6 H1        -58.6840    4.5263  -43.9382 H      1 LIG       0.17500
      7 H2        -60.9868    3.5780  -45.0656 H      1 LIG       0.17500
      8 H3        -57.8961    2.5181  -42.2104 H      1 LIG       0.13800
      9 H4        -61.3447    1.0990  -43.8971 H      1 LIG       0.13800
@<TRIPOS>BOND
      1       1       2 1
      2       1       3 2
      3       2       4 2
      4       3       5 1
      5       4       5 1
      6       1       6 1
      7       2       7 1
      8       3       8 1
      9       4       9 1
@<TRIPOS>ALT_TYPE
CGenFF_4.0_ALT_TYPE_SET
CGenFF_4.0 1 CG2R51 2 CG2R51 3 CG2R51 4 CG2R51 5 OG2R50 6 HGR51 7 HGR51 8 HGR52 9 HGR52
@<TRIPOS>MOLECULE
furan
 9 9 0 0 0
****
USER_CHARGES
INVALID_CHARGES
Pose:  34 Cluster:  34 Fr_nu:  28504 TotEn:    -5.70
@<TRIPOS>ATOM
      1 C1        -48.4322   -9.1611  -25.7470 C.2    1 LIG      -0.26000
      2 C2        -49.0197  -10.4409  -25.6056 C.2    1 LIG      -0.26000
      3 C3        -48.4133   -8.8964  -27.0966 C.2    1 LIG       0.09300
      4 C4        -49.3181  -10.8670  -26.8790 C.2    1 LIG       0.09300
      5 O1        -48.9516   -9.9312  -27.7936 O.3    1 LIG      -0.29200
      6 H1        -48.0676   -8.5129  -24.9632 H      1 LIG       0.17500
      7 H2        -49.2030  -10.9847  -24.6901 H      1 LIG       0.17500
      8 H3        -48.0701   -8.0614  -27.6900 H      1 LIG       0.13800
      9 H4        -49.7686  -11.7627  -27.2812 H      1 LIG       0.13800
@<TRIPOS>BOND
      1       1       2 1
      2       1       3 2
      3       2       4 2
      4       3       5 1
      5       4       5 1
      6       1       6 1
      7       2       7 1
      8       3       8 1
      9       4       9 1
@<TRIPOS>ALT_TYPE
CGenFF_4.0_ALT_TYPE_SET
CGenFF_4.0 1 CG2R51 2 CG2R51 3 CG2R51 4 CG2R51 5 OG2R50 6 HGR51 7 HGR51 8 HGR52 9 HGR52
@<TRIPOS>MOLECULE
furan
 9 9 0 0 0
****
USER_CHARGES
INVALID_CHARGES
Pose:  35 Cluster:  35 Fr_nu: 1008691 TotEn:    -5.54
@<TRIPOS>ATOM
      1 C1        -68.6327   -2.6315  -31.8557 C.2    1 LIG      -0.26000
      2 C2        -69.3209   -2.4283  -30.6357 C.2    1 LIG      -0.26000
      3 C3        -67.7430   -3.6552  -31.6264 C.2    1 LIG       0.09300
      4 C4        -68.8028   -3.3425  -29.7480 C.2    1 LIG       0.09300
      5 O1        -67.8405   -4.0942  -30.3442 O.3    1 LIG      -0.29200
      6 H1        -68.7678   -2.0981  -32.7855 H      1 LIG       0.17500
      7 H2        -70.0975   -1.7061  -30.4293 H      1 LIG       0.17500
      8 H3        -67.0113   -4.1611  -32.2394 H      1 LIG       0.13800
      9 H4        -69.0011   -3.5730  -28.7114 H      1 LIG       0.13800
@<TRIPOS>BOND
      1       1       2 1
      2       1       3 2
      3       2       4 2
      4       3       5 1
      5       4       5 1
      6       1       6 1
      7       2       7 1
      8       3       8 1
      9       4       9 1
@<TRIPOS>ALT_TYPE
CGenFF_4.0_ALT_TYPE_SET
CGenFF_4.0 1 CG2R51 2 CG2R51 3 CG2R51 4 CG2R51 5 OG2R50 6 HGR51 7 HGR51 8 HGR52 9 HGR52
@<TRIPOS>MOLECULE
furan
 9 9 0 0 0
****
USER_CHARGES
INVALID_CHARGES
Pose:  36 Cluster:  36 Fr_nu: 836326 TotEn:    -5.38
@<TRIPOS>ATOM
      1 C1        -70.5735   -7.0857  -45.0621 C.2    1 LIG      -0.26000
      2 C2        -70.7893   -8.1940  -44.2087 C.2    1 LIG      -0.26000
      3 C3        -69.5968   -6.3257  -44.4618 C.2    1 LIG       0.09300
      4 C4        -69.9290   -8.0323  -43.1477 C.2    1 LIG       0.09300
      5 O1        -69.1984   -6.8959  -43.2944 O.3    1 LIG      -0.29200
      6 H1        -71.0684   -6.8678  -45.9975 H      1 LIG       0.17500
      7 H2        -71.4848   -9.0087  -44.3494 H      1 LIG       0.17500
      8 H3        -69.1014   -5.4022  -44.7238 H      1 LIG       0.13800
      9 H4        -69.7261   -8.6068  -42.2556 H      1 LIG       0.13800
@<TRIPOS>BOND
      1       1       2 1
      2       1       3 2
      3       2       4 2
      4       3       5 1
      5       4       5 1
      6       1       6 1
      7       2       7 1
      8       3       8 1
      9       4       9 1
@<TRIPOS>ALT_TYPE
CGenFF_4.0_ALT_TYPE_SET
CGenFF_4.0 1 CG2R51 2 CG2R51 3 CG2R51 4 CG2R51 5 OG2R50 6 HGR51 7 HGR51 8 HGR52 9 HGR52
@<TRIPOS>MOLECULE
furan
 9 9 0 0 0
****
USER_CHARGES
INVALID_CHARGES
Pose:  37 Cluster:  37 Fr_nu:  80483 TotEn:    -5.35
@<TRIPOS>ATOM
      1 C1        -61.4420   -1.8691  -25.0511 C.2    1 LIG      -0.26000
      2 C2        -62.4454   -2.5379  -25.7921 C.2    1 LIG      -0.26000
      3 C3        -61.5933   -2.2788  -23.7468 C.2    1 LIG       0.09300
      4 C4        -63.1382   -3.3088  -24.8878 C.2    1 LIG       0.09300
      5 O1        -62.6250   -3.1566  -23.6388 O.3    1 LIG      -0.29200
      6 H1        -60.7016   -1.1748  -25.4213 H      1 LIG       0.17500
      7 H2        -62.6392   -2.4671  -26.8527 H      1 LIG       0.17500
      8 H3        -61.0746   -2.0516  -22.8268 H      1 LIG       0.13800
      9 H4        -63.9765   -3.9853  -24.9697 H      1 LIG       0.13800
@<TRIPOS>BOND
      1       1       2 1
      2       1       3 2
      3       2       4 2
      4       3       5 1
      5       4       5 1
      6       1       6 1
      7       2       7 1
      8       3       8 1
      9       4       9 1
@<TRIPOS>ALT_TYPE
CGenFF_4.0_ALT_TYPE_SET
CGenFF_4.0 1 CG2R51 2 CG2R51 3 CG2R51 4 CG2R51 5 OG2R50 6 HGR51 7 HGR51 8 HGR52 9 HGR52
@<TRIPOS>MOLECULE
furan
 9 9 0 0 0
****
USER_CHARGES
INVALID_CHARGES
Pose:  38 Cluster:  38 Fr_nu:  29033 TotEn:    -3.75
@<TRIPOS>ATOM
      1 C1        -48.1705  -10.6379  -25.4155 C.2    1 LIG      -0.26000
      2 C2        -47.8715   -9.6841  -26.4175 C.2    1 LIG      -0.26000
      3 C3        -49.2694  -11.3325  -25.8651 C.2    1 LIG       0.09300
      4 C4        -48.8088   -9.8640  -27.4081 C.2    1 LIG       0.09300
      5 O1        -49.6645  -10.8670  -27.0790 O.3    1 LIG      -0.29200
      6 H1        -47.6506  -10.7986  -24.4822 H      1 LIG       0.17500
      7 H2        -47.0725   -8.9568  -26.4178 H      1 LIG       0.17500
      8 H3        -49.8574  -12.1440  -25.4616 H      1 LIG       0.13800
      9 H4        -48.9928   -9.3853  -28.3589 H      1 LIG       0.13800
@<TRIPOS>BOND
      1       1       2 1
      2       1       3 2
      3       2       4 2
      4       3       5 1
      5       4       5 1
      6       1       6 1
      7       2       7 1
      8       3       8 1
      9       4       9 1
@<TRIPOS>ALT_TYPE
CGenFF_4.0_ALT_TYPE_SET
CGenFF_4.0 1 CG2R51 2 CG2R51 3 CG2R51 4 CG2R51 5 OG2R50 6 HGR51 7 HGR51 8 HGR52 9 HGR52
@<TRIPOS>MOLECULE
furan
 9 9 0 0 0
****
USER_CHARGES
INVALID_CHARGES
Pose:  39 Cluster:  39 Fr_nu:  28896 TotEn:    -0.28
@<TRIPOS>ATOM
      1 C1        -48.0453   -9.0637  -27.2025 C.2    1 LIG      -0.26000
      2 C2        -48.8975   -9.9892  -27.8509 C.2    1 LIG      -0.26000
      3 C3        -48.0060   -9.4419  -25.8805 C.2    1 LIG       0.09300
      4 C4        -49.3181  -10.8670  -26.8790 C.2    1 LIG       0.09300
      5 O1        -48.7791  -10.5404  -25.6751 O.3    1 LIG      -0.29200
      6 H1        -47.5253   -8.2255  -27.6433 H      1 LIG       0.17500
      7 H2        -49.1708  -10.0134  -28.8959 H      1 LIG       0.17500
      8 H3        -47.5014   -9.0553  -25.0070 H      1 LIG       0.13800
      9 H4        -49.9664  -11.7311  -26.8821 H      1 LIG       0.13800
@<TRIPOS>BOND
      1       1       2 1
      2       1       3 2
      3       2       4 2
      4       3       5 1
      5       4       5 1
      6       1       6 1
      7       2       7 1
      8       3       8 1
      9       4       9 1
@<TRIPOS>ALT_TYPE
CGenFF_4.0_ALT_TYPE_SET
CGenFF_4.0 1 CG2R51 2 CG2R51 3 CG2R51 4 CG2R51 5 OG2R50 6 HGR51 7 HGR51 8 HGR52 9 HGR52
@<TRIPOS>MOLECULE
pyrimidine
 10 10 0 0 0
****
USER_CHARGES
INVALID_CHARGES
Pose:   1 Cluster:   1 Fr_nu: 392535 TotEn:   -18.01
@<TRIPOS>ATOM
      1 C1        -69.2736   -2.7482  -30.6261 C.ar   1 LIG      -0.13100
      2 C2        -69.8861   -1.8257  -29.8025 C.ar   1 LIG       0.28900
      3 C3        -68.4128   -3.6274  -30.0017 C.ar   1 LIG       0.28900
      4 C4        -68.8200   -2.6696  -27.9808 C.ar   1 LIG       0.50700
      5 N1        -69.6815   -1.7579  -28.4706 N.ar   1 LIG      -0.71900
      6 N2        -68.1614   -3.6164  -28.6762 N.ar   1 LIG      -0.71900
      7 H1        -69.4562   -2.7798  -31.6919 H      1 LIG       0.11500
      8 H2        -70.5790   -1.0938  -30.2031 H      1 LIG       0.11400
      9 H3        -67.8848   -4.3876  -30.5672 H      1 LIG       0.11400
     10 H4        -68.6361   -2.6374  -26.9139 H      1 LIG       0.14100
@<TRIPOS>BOND
      1       1       2 ar
      2       1       3 ar
      3       2       5 ar
      4       3       6 ar
      5       4       5 ar
      6       4       6 ar
      7       1       7 1
      8       2       8 1
      9       3       9 1
     10       4      10 1
@<TRIPOS>ALT_TYPE
CGenFF_4.0_ALT_TYPE_SET
CGenFF_4.0 1 CG2R61 2 CG2R61 3 CG2R61 4 CG2R64 5 NG2R62 6 NG2R62 7 HGR61 8 HGR62 9 HGR62 10 HGR62
@<TRIPOS>MOLECULE
pyrimidine
 10 10 0 0 0
****
USER_CHARGES
INVALID_CHARGES
Pose:   2 Cluster:   2 Fr_nu: 384824 TotEn:   -17.16
@<TRIPOS>ATOM
      1 C1        -51.7624    2.8827  -34.9650 C.ar   1 LIG      -0.13100
      2 C2        -52.1603    3.4037  -33.7506 C.ar   1 LIG       0.28900
      3 C3        -52.4811    3.3105  -36.0625 C.ar   1 LIG       0.28900
      4 C4        -53.8019    4.6160  -34.7518 C.ar   1 LIG       0.50700
      5 N1        -53.1797    4.2758  -33.6071 N.ar   1 LIG      -0.71900
      6 N2        -53.5107    4.1795  -35.9921 N.ar   1 LIG      -0.71900
      7 H1        -50.9408    2.1843  -35.0509 H      1 LIG       0.11500
      8 H2        -51.6552    3.1255  -32.8320 H      1 LIG       0.11400
      9 H3        -52.2420    2.9550  -37.0590 H      1 LIG       0.11400
     10 H4        -54.6253    5.3144  -34.6659 H      1 LIG       0.14100
@<TRIPOS>BOND
      1       1       2 ar
      2       1       3 ar
      3       2       5 ar
      4       3       6 ar
      5       4       5 ar
      6       4       6 ar
      7       1       7 1
      8       2       8 1
      9       3       9 1
     10       4      10 1
@<TRIPOS>ALT_TYPE
CGenFF_4.0_ALT_TYPE_SET
CGenFF_4.0 1 CG2R61 2 CG2R61 3 CG2R61 4 CG2R64 5 NG2R62 6 NG2R62 7 HGR61 8 HGR62 9 HGR62 10 HGR62
@<TRIPOS>MOLECULE
pyrimidine
 10 10 0 0 0
****
USER_CHARGES
INVALID_CHARGES
Pose:   3 Cluster:   3 Fr_nu: 1424011 TotEn:   -15.82
@<TRIPOS>ATOM
      1 C1        -61.9617    2.0711  -42.8921 C.ar   1 LIG      -0.13100
      2 C2        -60.7923    1.4991  -43.3500 C.ar   1 LIG       0.28900
      3 C3        -61.8112    3.2223  -42.1465 C.ar   1 LIG       0.28900
      4 C4        -59.5507    3.1296  -42.3667 C.ar   1 LIG       0.50700
      5 N1        -59.5651    2.0036  -43.1052 N.ar   1 LIG      -0.71900
      6 N2        -60.6163    3.7813  -41.8634 N.ar   1 LIG      -0.71900
      7 H1        -62.9331    1.6445  -43.1036 H      1 LIG       0.11500
      8 H2        -60.8106    0.5919  -43.9442 H      1 LIG       0.11400
      9 H3        -62.6733    3.7426  -41.7433 H      1 LIG       0.11400
     10 H4        -58.5781    3.5562  -42.1539 H      1 LIG       0.14100
@<TRIPOS>BOND
      1       1       2 ar
      2       1       3 ar
      3       2       5 ar
      4       3       6 ar
      5       4       5 ar
      6       4       6 ar
      7       1       7 1
      8       2       8 1
      9       3       9 1
     10       4      10 1
@<TRIPOS>ALT_TYPE
CGenFF_4.0_ALT_TYPE_SET
CGenFF_4.0 1 CG2R61 2 CG2R61 3 CG2R61 4 CG2R64 5 NG2R62 6 NG2R62 7 HGR61 8 HGR62 9 HGR62 10 HGR62
@<TRIPOS>MOLECULE
pyrimidine
 10 10 0 0 0
****
USER_CHARGES
INVALID_CHARGES
Pose:   4 Cluster:   4 Fr_nu: 820043 TotEn:   -15.58
@<TRIPOS>ATOM
      1 C1        -62.4304    1.7926  -42.7389 C.ar   1 LIG      -0.13100
      2 C2        -61.2278    2.4658  -42.6663 C.ar   1 LIG       0.28900
      3 C3        -63.5447    2.5810  -42.9403 C.ar   1 LIG       0.28900
      4 C4        -62.2696    4.4625  -42.9745 C.ar   1 LIG       0.50700
      5 N1        -61.1106    3.8050  -42.7804 N.ar   1 LIG      -0.71900
      6 N2        -63.5008    3.9239  -43.0628 N.ar   1 LIG      -0.71900
      7 H1        -62.4952    0.7170  -42.6438 H      1 LIG       0.11500
      8 H2        -60.2976    1.9305  -42.5096 H      1 LIG       0.11400
      9 H3        -64.5338    2.1414  -43.0101 H      1 LIG       0.11400
     10 H4        -62.2051    5.5396  -43.0686 H      1 LIG       0.14100
@<TRIPOS>BOND
      1       1       2 ar
      2       1       3 ar
      3       2       5 ar
      4       3       6 ar
      5       4       5 ar
      6       4       6 ar
      7       1       7 1
      8       2       8 1
      9       3       9 1
     10       4      10 1
@<TRIPOS>ALT_TYPE
CGenFF_4.0_ALT_TYPE_SET
CGenFF_4.0 1 CG2R61 2 CG2R61 3 CG2R61 4 CG2R64 5 NG2R62 6 NG2R62 7 HGR61 8 HGR62 9 HGR62 10 HGR62
@<TRIPOS>MOLECULE
pyrimidine
 10 10 0 0 0
****
USER_CHARGES
INVALID_CHARGES
Pose:   5 Cluster:   5 Fr_nu: 2089654 TotEn:   -15.08
@<TRIPOS>ATOM
      1 C1        -46.3016  -20.1408  -25.2920 C.ar   1 LIG      -0.13100
      2 C2        -47.3928  -20.8139  -24.7815 C.ar   1 LIG       0.28900
      3 C3        -45.5126  -20.8592  -26.1668 C.ar   1 LIG       0.28900
      4 C4        -46.8535  -22.6827  -25.9578 C.ar   1 LIG       0.50700
      5 N1        -47.6997  -22.0900  -25.0941 N.ar   1 LIG      -0.71900
      6 N2        -45.7599  -22.1368  -26.5231 N.ar   1 LIG      -0.71900
      7 H1        -46.0791  -19.1167  -25.0237 H      1 LIG       0.11500
      8 H2        -48.0706  -20.3310  -24.0860 H      1 LIG       0.11400
      9 H3        -44.6327  -20.4142  -26.6186 H      1 LIG       0.11400
     10 H4        -47.0754  -23.7085  -26.2258 H      1 LIG       0.14100
@<TRIPOS>BOND
      1       1       2 ar
      2       1       3 ar
      3       2       5 ar
      4       3       6 ar
      5       4       5 ar
      6       4       6 ar
      7       1       7 1
      8       2       8 1
      9       3       9 1
     10       4      10 1
@<TRIPOS>ALT_TYPE
CGenFF_4.0_ALT_TYPE_SET
CGenFF_4.0 1 CG2R61 2 CG2R61 3 CG2R61 4 CG2R64 5 NG2R62 6 NG2R62 7 HGR61 8 HGR62 9 HGR62 10 HGR62
@<TRIPOS>MOLECULE
pyrimidine
 10 10 0 0 0
****
USER_CHARGES
INVALID_CHARGES
Pose:   6 Cluster:   6 Fr_nu:  55505 TotEn:   -14.98
@<TRIPOS>ATOM
      1 C1        -63.0521   -3.1899  -24.8089 C.ar   1 LIG      -0.13100
      2 C2        -63.2547   -3.4576  -23.4703 C.ar   1 LIG       0.28900
      3 C3        -61.9773   -2.3744  -25.0986 C.ar   1 LIG       0.28900
      4 C4        -61.4586   -2.1894  -22.8933 C.ar   1 LIG       0.50700
      5 N1        -62.4744   -2.9722  -22.4824 N.ar   1 LIG      -0.71900
      6 N2        -61.1568   -1.8546  -24.1623 N.ar   1 LIG      -0.71900
      7 H1        -63.6941   -3.5928  -25.5807 H      1 LIG       0.11500
      8 H2        -64.0748   -4.0888  -23.1458 H      1 LIG       0.11400
      9 H3        -61.7395   -2.1078  -26.1227 H      1 LIG       0.11400
     10 H4        -60.8163   -1.7850  -22.1206 H      1 LIG       0.14100
@<TRIPOS>BOND
      1       1       2 ar
      2       1       3 ar
      3       2       5 ar
      4       3       6 ar
      5       4       5 ar
      6       4       6 ar
      7       1       7 1
      8       2       8 1
      9       3       9 1
     10       4      10 1
@<TRIPOS>ALT_TYPE
CGenFF_4.0_ALT_TYPE_SET
CGenFF_4.0 1 CG2R61 2 CG2R61 3 CG2R61 4 CG2R64 5 NG2R62 6 NG2R62 7 HGR61 8 HGR62 9 HGR62 10 HGR62
@<TRIPOS>MOLECULE
pyrimidine
 10 10 0 0 0
****
USER_CHARGES
INVALID_CHARGES
Pose:   7 Cluster:   7 Fr_nu: 1166817 TotEn:   -14.39
@<TRIPOS>ATOM
      1 C1        -63.0652    1.8548  -42.6775 C.ar   1 LIG      -0.13100
      2 C2        -63.1497    3.2211  -42.5024 C.ar   1 LIG       0.28900
      3 C3        -61.7964    1.3581  -42.8950 C.ar   1 LIG       0.28900
      4 C4        -60.9016    3.4429  -42.7545 C.ar   1 LIG       0.50700
      5 N1        -62.0843    4.0482  -42.5348 N.ar   1 LIG      -0.71900
      6 N2        -60.6881    2.1262  -42.9400 N.ar   1 LIG      -0.71900
      7 H1        -63.9370    1.2150  -42.6467 H      1 LIG       0.11500
      8 H2        -64.1054    3.7027  -42.3259 H      1 LIG       0.11400
      9 H3        -61.6309    0.2966  -43.0441 H      1 LIG       0.11400
     10 H4        -60.0287    4.0835  -42.7866 H      1 LIG       0.14100
@<TRIPOS>BOND
      1       1       2 ar
      2       1       3 ar
      3       2       5 ar
      4       3       6 ar
      5       4       5 ar
      6       4       6 ar
      7       1       7 1
      8       2       8 1
      9       3       9 1
     10       4      10 1
@<TRIPOS>ALT_TYPE
CGenFF_4.0_ALT_TYPE_SET
CGenFF_4.0 1 CG2R61 2 CG2R61 3 CG2R61 4 CG2R64 5 NG2R62 6 NG2R62 7 HGR61 8 HGR62 9 HGR62 10 HGR62
@<TRIPOS>MOLECULE
pyrimidine
 10 10 0 0 0
****
USER_CHARGES
INVALID_CHARGES
Pose:   8 Cluster:   8 Fr_nu: 1663600 TotEn:   -14.32
@<TRIPOS>ATOM
      1 C1        -61.7664    1.1277  -42.9370 C.ar   1 LIG      -0.13100
      2 C2        -60.7714    1.6897  -43.7107 C.ar   1 LIG       0.28900
      3 C3        -62.7518    1.9941  -42.5100 C.ar   1 LIG       0.28900
      4 C4        -61.7492    3.7369  -43.5704 C.ar   1 LIG       0.50700
      5 N1        -60.7315    2.9955  -44.0478 N.ar   1 LIG      -0.71900
      6 N2        -62.7745    3.3095  -42.8089 N.ar   1 LIG      -0.71900
      7 H1        -61.7733    0.0765  -42.6817 H      1 LIG       0.11500
      8 H2        -59.9542    1.0871  -44.0921 H      1 LIG       0.11400
      9 H3        -63.5749    1.6440  -41.8965 H      1 LIG       0.11400
     10 H4        -61.7419    4.7897  -43.8249 H      1 LIG       0.14100
@<TRIPOS>BOND
      1       1       2 ar
      2       1       3 ar
      3       2       5 ar
      4       3       6 ar
      5       4       5 ar
      6       4       6 ar
      7       1       7 1
      8       2       8 1
      9       3       9 1
     10       4      10 1
@<TRIPOS>ALT_TYPE
CGenFF_4.0_ALT_TYPE_SET
CGenFF_4.0 1 CG2R61 2 CG2R61 3 CG2R61 4 CG2R64 5 NG2R62 6 NG2R62 7 HGR61 8 HGR62 9 HGR62 10 HGR62
@<TRIPOS>MOLECULE
pyrimidine
 10 10 0 0 0
****
USER_CHARGES
INVALID_CHARGES
Pose:   9 Cluster:   9 Fr_nu: 1529869 TotEn:   -14.32
@<TRIPOS>ATOM
      1 C1        -76.2841  -21.4275  -27.6458 C.ar   1 LIG      -0.13100
      2 C2        -75.5605  -21.7535  -26.5168 C.ar   1 LIG       0.28900
      3 C3        -76.6821  -22.4923  -28.4279 C.ar   1 LIG       0.28900
      4 C4        -75.6898  -23.9682  -27.0123 C.ar   1 LIG       0.50700
      5 N1        -75.2444  -23.0180  -26.1684 N.ar   1 LIG      -0.71900
      6 N2        -76.4013  -23.7802  -28.1402 N.ar   1 LIG      -0.71900
      7 H1        -76.5234  -20.4039  -27.9011 H      1 LIG       0.11500
      8 H2        -75.2043  -20.9835  -25.8410 H      1 LIG       0.11400
      9 H3        -77.2547  -22.3345  -29.3355 H      1 LIG       0.11400
     10 H4        -75.4494  -24.9931  -26.7574 H      1 LIG       0.14100
@<TRIPOS>BOND
      1       1       2 ar
      2       1       3 ar
      3       2       5 ar
      4       3       6 ar
      5       4       5 ar
      6       4       6 ar
      7       1       7 1
      8       2       8 1
      9       3       9 1
     10       4      10 1
@<TRIPOS>ALT_TYPE
CGenFF_4.0_ALT_TYPE_SET
CGenFF_4.0 1 CG2R61 2 CG2R61 3 CG2R61 4 CG2R64 5 NG2R62 6 NG2R62 7 HGR61 8 HGR62 9 HGR62 10 HGR62
@<TRIPOS>MOLECULE
pyrimidine
 10 10 0 0 0
****
USER_CHARGES
INVALID_CHARGES
Pose:  10 Cluster:  10 Fr_nu: 2246599 TotEn:   -14.30
@<TRIPOS>ATOM
      1 C1        -74.9251    0.2393  -39.3498 C.ar   1 LIG      -0.13100
      2 C2        -74.1668    0.0197  -38.2179 C.ar   1 LIG       0.28900
      3 C3        -76.2441    0.5789  -39.1282 C.ar   1 LIG       0.28900
      4 C4        -75.9494    0.4586  -36.8775 C.ar   1 LIG       0.50700
      5 N1        -74.6485    0.1210  -36.9618 N.ar   1 LIG      -0.71900
      6 N2        -76.7916    0.6977  -37.9009 N.ar   1 LIG      -0.71900
      7 H1        -74.5125    0.1509  -40.3459 H      1 LIG       0.11500
      8 H2        -73.1195   -0.2522  -38.2924 H      1 LIG       0.11400
      9 H3        -76.9177    0.7698  -39.9566 H      1 LIG       0.11400
     10 H4        -76.3630    0.5462  -35.8803 H      1 LIG       0.14100
@<TRIPOS>BOND
      1       1       2 ar
      2       1       3 ar
      3       2       5 ar
      4       3       6 ar
      5       4       5 ar
      6       4       6 ar
      7       1       7 1
      8       2       8 1
      9       3       9 1
     10       4      10 1
@<TRIPOS>ALT_TYPE
CGenFF_4.0_ALT_TYPE_SET
CGenFF_4.0 1 CG2R61 2 CG2R61 3 CG2R61 4 CG2R64 5 NG2R62 6 NG2R62 7 HGR61 8 HGR62 9 HGR62 10 HGR62
@<TRIPOS>MOLECULE
pyrimidine
 10 10 0 0 0
****
USER_CHARGES
INVALID_CHARGES
Pose:  11 Cluster:  11 Fr_nu: 2527297 TotEn:   -14.19
@<TRIPOS>ATOM
      1 C1        -62.4066    2.2009  -43.2550 C.ar   1 LIG      -0.13100
      2 C2        -61.1897    1.6840  -43.6504 C.ar   1 LIG       0.28900
      3 C3        -62.4899    3.5780  -43.2280 C.ar   1 LIG       0.28900
      4 C4        -60.3361    3.7723  -43.9281 C.ar   1 LIG       0.50700
      5 N1        -60.1292    2.4434  -43.9952 N.ar   1 LIG      -0.71900
      6 N2        -61.4705    4.3974  -43.5592 N.ar   1 LIG      -0.71900
      7 H1        -63.2408    1.5679  -42.9837 H      1 LIG       0.11500
      8 H2        -61.0293    0.6125  -43.7023 H      1 LIG       0.11400
      9 H3        -63.4062    4.0757  -42.9295 H      1 LIG       0.11400
     10 H4        -59.5006    4.4064  -44.1986 H      1 LIG       0.14100
@<TRIPOS>BOND
      1       1       2 ar
      2       1       3 ar
      3       2       5 ar
      4       3       6 ar
      5       4       5 ar
      6       4       6 ar
      7       1       7 1
      8       2       8 1
      9       3       9 1
     10       4      10 1
@<TRIPOS>ALT_TYPE
CGenFF_4.0_ALT_TYPE_SET
CGenFF_4.0 1 CG2R61 2 CG2R61 3 CG2R61 4 CG2R64 5 NG2R62 6 NG2R62 7 HGR61 8 HGR62 9 HGR62 10 HGR62
@<TRIPOS>MOLECULE
pyrimidine
 10 10 0 0 0
****
USER_CHARGES
INVALID_CHARGES
Pose:  12 Cluster:  12 Fr_nu:  27936 TotEn:   -14.10
@<TRIPOS>ATOM
      1 C1        -48.7295  -11.1138  -25.7588 C.ar   1 LIG      -0.13100
      2 C2        -47.7079  -10.2336  -25.4653 C.ar   1 LIG       0.28900
      3 C3        -49.4113  -10.8670  -26.9328 C.ar   1 LIG       0.28900
      4 C4        -48.1089   -9.0554  -27.3674 C.ar   1 LIG       0.50700
      5 N1        -47.3693   -9.1897  -26.2501 N.ar   1 LIG      -0.71900
      6 N2        -49.1267   -9.8431  -27.7640 N.ar   1 LIG      -0.71900
      7 H1        -48.9796  -11.9430  -25.1107 H      1 LIG       0.11500
      8 H2        -47.1159  -10.3471  -24.5636 H      1 LIG       0.11400
      9 H3        -50.2305  -11.5047  -27.2467 H      1 LIG       0.11400
     10 H4        -47.8593   -8.2246  -28.0159 H      1 LIG       0.14100
@<TRIPOS>BOND
      1       1       2 ar
      2       1       3 ar
      3       2       5 ar
      4       3       6 ar
      5       4       5 ar
      6       4       6 ar
      7       1       7 1
      8       2       8 1
      9       3       9 1
     10       4      10 1
@<TRIPOS>ALT_TYPE
CGenFF_4.0_ALT_TYPE_SET
CGenFF_4.0 1 CG2R61 2 CG2R61 3 CG2R61 4 CG2R64 5 NG2R62 6 NG2R62 7 HGR61 8 HGR62 9 HGR62 10 HGR62
@<TRIPOS>MOLECULE
pyrimidine
 10 10 0 0 0
****
USER_CHARGES
INVALID_CHARGES
Pose:  13 Cluster:  13 Fr_nu: 586470 TotEn:   -13.47
@<TRIPOS>ATOM
      1 C1        -74.0963    0.1833  -39.5352 C.ar   1 LIG      -0.13100
      2 C2        -74.7317   -0.0858  -38.3401 C.ar   1 LIG       0.28900
      3 C3        -74.7934    0.9864  -40.4144 C.ar   1 LIG       0.28900
      4 C4        -76.5303    1.1592  -38.9583 C.ar   1 LIG       0.50700
      5 N1        -75.9533    0.3875  -38.0176 N.ar   1 LIG      -0.71900
      6 N2        -76.0170    1.4935  -40.1577 N.ar   1 LIG      -0.71900
      7 H1        -73.1157   -0.2100  -39.7677 H      1 LIG       0.11500
      8 H2        -74.2618   -0.7082  -37.5864 H      1 LIG       0.11400
      9 H3        -74.3749    1.2518  -41.3792 H      1 LIG       0.11400
     10 H4        -77.5125    1.5522  -38.7262 H      1 LIG       0.14100
@<TRIPOS>BOND
      1       1       2 ar
      2       1       3 ar
      3       2       5 ar
      4       3       6 ar
      5       4       5 ar
      6       4       6 ar
      7       1       7 1
      8       2       8 1
      9       3       9 1
     10       4      10 1
@<TRIPOS>ALT_TYPE
CGenFF_4.0_ALT_TYPE_SET
CGenFF_4.0 1 CG2R61 2 CG2R61 3 CG2R61 4 CG2R64 5 NG2R62 6 NG2R62 7 HGR61 8 HGR62 9 HGR62 10 HGR62
@<TRIPOS>MOLECULE
pyrimidine
 10 10 0 0 0
****
USER_CHARGES
INVALID_CHARGES
Pose:  14 Cluster:  14 Fr_nu:   9068 TotEn:   -13.45
@<TRIPOS>ATOM
      1 C1        -63.2368   -2.6275  -25.4185 C.ar   1 LIG      -0.13100
      2 C2        -63.8426   -2.2376  -24.2415 C.ar   1 LIG       0.28900
      3 C3        -61.9590   -2.1472  -25.6200 C.ar   1 LIG       0.28900
      4 C4        -62.0090   -1.0380  -23.6365 C.ar   1 LIG       0.50700
      5 N1        -63.2556   -1.4407  -23.3246 N.ar   1 LIG      -0.71900
      6 N2        -61.3124   -1.3472  -24.7469 N.ar   1 LIG      -0.71900
      7 H1        -63.7314   -3.2678  -26.1366 H      1 LIG       0.11500
      8 H2        -64.8470   -2.5652  -23.9961 H      1 LIG       0.11400
      9 H3        -61.4032   -2.3993  -26.5166 H      1 LIG       0.11400
     10 H4        -61.5139   -0.3960  -22.9183 H      1 LIG       0.14100
@<TRIPOS>BOND
      1       1       2 ar
      2       1       3 ar
      3       2       5 ar
      4       3       6 ar
      5       4       5 ar
      6       4       6 ar
      7       1       7 1
      8       2       8 1
      9       3       9 1
     10       4      10 1
@<TRIPOS>ALT_TYPE
CGenFF_4.0_ALT_TYPE_SET
CGenFF_4.0 1 CG2R61 2 CG2R61 3 CG2R61 4 CG2R64 5 NG2R62 6 NG2R62 7 HGR61 8 HGR62 9 HGR62 10 HGR62
@<TRIPOS>MOLECULE
pyrimidine
 10 10 0 0 0
****
USER_CHARGES
INVALID_CHARGES
Pose:  15 Cluster:  15 Fr_nu: 438251 TotEn:   -13.28
@<TRIPOS>ATOM
      1 C1        -63.5189   -3.6640  -23.5497 C.ar   1 LIG      -0.13100
      2 C2        -63.4933   -3.0520  -22.3130 C.ar   1 LIG       0.28900
      3 C3        -62.8603   -2.9947  -24.5608 C.ar   1 LIG       0.28900
      4 C4        -62.2688   -1.3236  -23.1379 C.ar   1 LIG       0.50700
      5 N1        -62.8753   -1.8773  -22.0708 N.ar   1 LIG      -0.71900
      6 N2        -62.2224   -1.8182  -24.3897 N.ar   1 LIG      -0.71900
      7 H1        -64.0226   -4.6068  -23.7156 H      1 LIG       0.11500
      8 H2        -63.9839   -3.5030  -21.4574 H      1 LIG       0.11400
      9 H3        -62.8268   -3.3979  -25.5671 H      1 LIG       0.11400
     10 H4        -61.7653   -0.3791  -22.9723 H      1 LIG       0.14100
@<TRIPOS>BOND
      1       1       2 ar
      2       1       3 ar
      3       2       5 ar
      4       3       6 ar
      5       4       5 ar
      6       4       6 ar
      7       1       7 1
      8       2       8 1
      9       3       9 1
     10       4      10 1
@<TRIPOS>ALT_TYPE
CGenFF_4.0_ALT_TYPE_SET
CGenFF_4.0 1 CG2R61 2 CG2R61 3 CG2R61 4 CG2R64 5 NG2R62 6 NG2R62 7 HGR61 8 HGR62 9 HGR62 10 HGR62
@<TRIPOS>MOLECULE
pyrimidine
 10 10 0 0 0
****
USER_CHARGES
INVALID_CHARGES
Pose:  16 Cluster:  16 Fr_nu: 2374184 TotEn:   -13.04
@<TRIPOS>ATOM
      1 C1        -69.5977   -3.8060  -46.1999 C.ar   1 LIG      -0.13100
      2 C2        -70.6095   -4.3892  -45.4648 C.ar   1 LIG       0.28900
      3 C3        -69.5015   -4.2164  -47.5138 C.ar   1 LIG       0.28900
      4 C4        -71.2703   -5.6208  -47.2574 C.ar   1 LIG       0.50700
      5 N1        -71.4672   -5.3035  -45.9636 N.ar   1 LIG      -0.71900
      6 N2        -70.3239   -5.1253  -48.0775 N.ar   1 LIG      -0.71900
      7 H1        -68.9237   -3.0750  -45.7739 H      1 LIG       0.11500
      8 H2        -70.7629   -4.1296  -44.4229 H      1 LIG       0.11400
      9 H3        -68.7368   -3.8140  -48.1694 H      1 LIG       0.11400
     10 H4        -71.9444   -6.3535  -47.6839 H      1 LIG       0.14100
@<TRIPOS>BOND
      1       1       2 ar
      2       1       3 ar
      3       2       5 ar
      4       3       6 ar
      5       4       5 ar
      6       4       6 ar
      7       1       7 1
      8       2       8 1
      9       3       9 1
     10       4      10 1
@<TRIPOS>ALT_TYPE
CGenFF_4.0_ALT_TYPE_SET
CGenFF_4.0 1 CG2R61 2 CG2R61 3 CG2R61 4 CG2R64 5 NG2R62 6 NG2R62 7 HGR61 8 HGR62 9 HGR62 10 HGR62
@<TRIPOS>MOLECULE
pyrimidine
 10 10 0 0 0
****
USER_CHARGES
INVALID_CHARGES
Pose:  17 Cluster:  17 Fr_nu: 599380 TotEn:   -12.96
@<TRIPOS>ATOM
      1 C1        -60.2041    2.8005  -44.3349 C.ar   1 LIG      -0.13100
      2 C2        -60.0085    1.7518  -43.4594 C.ar   1 LIG       0.28900
      3 C3        -59.2081    3.7553  -44.3550 C.ar   1 LIG       0.28900
      4 C4        -58.0270    2.6289  -42.7728 C.ar   1 LIG       0.50700
      5 N1        -58.9275    1.6340  -42.6607 N.ar   1 LIG      -0.71900
      6 N2        -58.1019    3.7009  -43.5845 N.ar   1 LIG      -0.71900
      7 H1        -61.0813    2.8698  -44.9641 H      1 LIG       0.11500
      8 H2        -60.7376    0.9535  -43.3737 H      1 LIG       0.11400
      9 H3        -59.2743    4.6168  -45.0106 H      1 LIG       0.11400
     10 H4        -57.1491    2.5604  -42.1420 H      1 LIG       0.14100
@<TRIPOS>BOND
      1       1       2 ar
      2       1       3 ar
      3       2       5 ar
      4       3       6 ar
      5       4       5 ar
      6       4       6 ar
      7       1       7 1
      8       2       8 1
      9       3       9 1
     10       4      10 1
@<TRIPOS>ALT_TYPE
CGenFF_4.0_ALT_TYPE_SET
CGenFF_4.0 1 CG2R61 2 CG2R61 3 CG2R61 4 CG2R64 5 NG2R62 6 NG2R62 7 HGR61 8 HGR62 9 HGR62 10 HGR62
@<TRIPOS>MOLECULE
pyrimidine
 10 10 0 0 0
****
USER_CHARGES
INVALID_CHARGES
Pose:  18 Cluster:  18 Fr_nu: 850453 TotEn:   -12.90
@<TRIPOS>ATOM
      1 C1        -70.7358   -7.3612  -45.3718 C.ar   1 LIG      -0.13100
      2 C2        -69.7970   -6.6105  -44.6938 C.ar   1 LIG       0.28900
      3 C3        -71.3838   -8.3233  -44.6245 C.ar   1 LIG       0.28900
      4 C4        -70.2051   -7.7474  -42.7682 C.ar   1 LIG       0.50700
      5 N1        -69.5054   -6.7774  -43.3871 N.ar   1 LIG      -0.71900
      6 N2        -71.1423   -8.5446  -43.3157 N.ar   1 LIG      -0.71900
      7 H1        -70.9495   -7.2057  -46.4208 H      1 LIG       0.11500
      8 H2        -69.2366   -5.8307  -45.1980 H      1 LIG       0.11400
      9 H3        -72.1374   -8.9627  -45.0712 H      1 LIG       0.11400
     10 H4        -69.9904   -7.9040  -41.7182 H      1 LIG       0.14100
@<TRIPOS>BOND
      1       1       2 ar
      2       1       3 ar
      3       2       5 ar
      4       3       6 ar
      5       4       5 ar
      6       4       6 ar
      7       1       7 1
      8       2       8 1
      9       3       9 1
     10       4      10 1
@<TRIPOS>ALT_TYPE
CGenFF_4.0_ALT_TYPE_SET
CGenFF_4.0 1 CG2R61 2 CG2R61 3 CG2R61 4 CG2R64 5 NG2R62 6 NG2R62 7 HGR61 8 HGR62 9 HGR62 10 HGR62
@<TRIPOS>MOLECULE
pyrimidine
 10 10 0 0 0
****
USER_CHARGES
INVALID_CHARGES
Pose:  19 Cluster:  19 Fr_nu: 386586 TotEn:   -12.86
@<TRIPOS>ATOM
      1 C1        -74.2474    1.0039  -39.6603 C.ar   1 LIG      -0.13100
      2 C2        -75.0603    2.1119  -39.5336 C.ar   1 LIG       0.28900
      3 C3        -74.4174    0.0260  -38.7018 C.ar   1 LIG       0.28900
      4 C4        -76.0430    1.2410  -37.6781 C.ar   1 LIG       0.50700
      5 N1        -75.9724    2.2639  -38.5510 N.ar   1 LIG      -0.71900
      6 N2        -75.3090    0.1120  -37.6929 N.ar   1 LIG      -0.71900
      7 H1        -73.5239    0.9084  -40.4588 H      1 LIG       0.11500
      8 H2        -74.9985    2.9326  -40.2399 H      1 LIG       0.11400
      9 H3        -73.8229   -0.8811  -38.7188 H      1 LIG       0.11400
     10 H4        -76.7666    1.3369  -36.8778 H      1 LIG       0.14100
@<TRIPOS>BOND
      1       1       2 ar
      2       1       3 ar
      3       2       5 ar
      4       3       6 ar
      5       4       5 ar
      6       4       6 ar
      7       1       7 1
      8       2       8 1
      9       3       9 1
     10       4      10 1
@<TRIPOS>ALT_TYPE
CGenFF_4.0_ALT_TYPE_SET
CGenFF_4.0 1 CG2R61 2 CG2R61 3 CG2R61 4 CG2R64 5 NG2R62 6 NG2R62 7 HGR61 8 HGR62 9 HGR62 10 HGR62
@<TRIPOS>MOLECULE
pyrimidine
 10 10 0 0 0
****
USER_CHARGES
INVALID_CHARGES
Pose:  20 Cluster:  20 Fr_nu: 1998390 TotEn:   -12.83
@<TRIPOS>ATOM
      1 C1        -51.2760    3.3792  -34.8418 C.ar   1 LIG      -0.13100
      2 C2        -50.0118    3.9282  -34.9122 C.ar   1 LIG       0.28900
      3 C3        -52.2904    4.1456  -35.3781 C.ar   1 LIG       0.28900
      4 C4        -50.8201    5.7819  -35.9503 C.ar   1 LIG       0.50700
      5 N1        -49.7469    5.1317  -35.4616 N.ar   1 LIG      -0.71900
      6 N2        -52.0976    5.3559  -35.9421 N.ar   1 LIG      -0.71900
      7 H1        -51.4597    2.4113  -34.3951 H      1 LIG       0.11500
      8 H2        -49.1514    3.3995  -34.5166 H      1 LIG       0.11400
      9 H3        -53.3176    3.7973  -35.3682 H      1 LIG       0.11400
     10 H4        -50.6365    6.7516  -36.3966 H      1 LIG       0.14100
@<TRIPOS>BOND
      1       1       2 ar
      2       1       3 ar
      3       2       5 ar
      4       3       6 ar
      5       4       5 ar
      6       4       6 ar
      7       1       7 1
      8       2       8 1
      9       3       9 1
     10       4      10 1
@<TRIPOS>ALT_TYPE
CGenFF_4.0_ALT_TYPE_SET
CGenFF_4.0 1 CG2R61 2 CG2R61 3 CG2R61 4 CG2R64 5 NG2R62 6 NG2R62 7 HGR61 8 HGR62 9 HGR62 10 HGR62
@<TRIPOS>MOLECULE
pyrimidine
 10 10 0 0 0
****
USER_CHARGES
INVALID_CHARGES
Pose:  21 Cluster:  21 Fr_nu: 870186 TotEn:   -12.82
@<TRIPOS>ATOM
      1 C1        -59.9453    4.8884  -36.7835 C.ar   1 LIG      -0.13100
      2 C2        -60.0360    5.9240  -37.6910 C.ar   1 LIG       0.28900
      3 C3        -58.7706    4.8279  -36.0620 C.ar   1 LIG       0.28900
      4 C4        -57.9652    6.6698  -37.1230 C.ar   1 LIG       0.50700
      5 N1        -59.0614    6.8362  -37.8872 N.ar   1 LIG      -0.71900
      6 N2        -57.7558    5.7052  -36.2068 N.ar   1 LIG      -0.71900
      7 H1        -60.7429    4.1705  -36.6467 H      1 LIG       0.11500
      8 H2        -60.9216    6.0526  -38.3038 H      1 LIG       0.11400
      9 H3        -58.6076    4.0483  -35.3258 H      1 LIG       0.11400
     10 H4        -57.1659    7.3878  -37.2605 H      1 LIG       0.14100
@<TRIPOS>BOND
      1       1       2 ar
      2       1       3 ar
      3       2       5 ar
      4       3       6 ar
      5       4       5 ar
      6       4       6 ar
      7       1       7 1
      8       2       8 1
      9       3       9 1
     10       4      10 1
@<TRIPOS>ALT_TYPE
CGenFF_4.0_ALT_TYPE_SET
CGenFF_4.0 1 CG2R61 2 CG2R61 3 CG2R61 4 CG2R64 5 NG2R62 6 NG2R62 7 HGR61 8 HGR62 9 HGR62 10 HGR62
@<TRIPOS>MOLECULE
pyrimidine
 10 10 0 0 0
****
USER_CHARGES
INVALID_CHARGES
Pose:  22 Cluster:  22 Fr_nu:  26586 TotEn:   -12.56
@<TRIPOS>ATOM
      1 C1        -61.8700   -8.4239  -53.3335 C.ar   1 LIG      -0.13100
      2 C2        -62.5659   -8.7307  -54.4850 C.ar   1 LIG       0.28900
      3 C3        -62.5103   -7.5706  -52.4584 C.ar   1 LIG       0.28900
      4 C4        -64.3110   -7.4257  -53.8381 C.ar   1 LIG       0.50700
      5 N1        -63.7929   -8.2476  -54.7705 N.ar   1 LIG      -0.71900
      6 N2        -63.7355   -7.0506  -52.6797 N.ar   1 LIG      -0.71900
      7 H1        -60.8865   -8.8259  -53.1302 H      1 LIG       0.11500
      8 H2        -62.1430   -9.3933  -55.2324 H      1 LIG       0.11400
      9 H3        -62.0415   -7.2717  -51.5271 H      1 LIG       0.11400
     10 H4        -65.2953   -7.0221  -54.0419 H      1 LIG       0.14100
@<TRIPOS>BOND
      1       1       2 ar
      2       1       3 ar
      3       2       5 ar
      4       3       6 ar
      5       4       5 ar
      6       4       6 ar
      7       1       7 1
      8       2       8 1
      9       3       9 1
     10       4      10 1
@<TRIPOS>ALT_TYPE
CGenFF_4.0_ALT_TYPE_SET
CGenFF_4.0 1 CG2R61 2 CG2R61 3 CG2R61 4 CG2R64 5 NG2R62 6 NG2R62 7 HGR61 8 HGR62 9 HGR62 10 HGR62
@<TRIPOS>MOLECULE
pyrimidine
 10 10 0 0 0
****
USER_CHARGES
INVALID_CHARGES
Pose:  23 Cluster:  23 Fr_nu: 1388491 TotEn:   -12.52
@<TRIPOS>ATOM
      1 C1        -62.9805   -3.6491  -23.6629 C.ar   1 LIG      -0.13100
      2 C2        -62.2305   -3.7558  -22.5094 C.ar   1 LIG       0.28900
      3 C3        -63.1470   -2.3691  -24.1506 C.ar   1 LIG       0.28900
      4 C4        -61.9144   -1.5056  -22.4471 C.ar   1 LIG       0.50700
      5 N1        -61.6805   -2.7010  -21.8728 N.ar   1 LIG      -0.71900
      6 N2        -62.6261   -1.2704  -23.5659 N.ar   1 LIG      -0.71900
      7 H1        -63.4102   -4.5127  -24.1527 H      1 LIG       0.11500
      8 H2        -62.0458   -4.7215  -22.0516 H      1 LIG       0.11400
      9 H3        -63.7217   -2.1860  -25.0520 H      1 LIG       0.11400
     10 H4        -61.4852   -0.6407  -21.9562 H      1 LIG       0.14100
@<TRIPOS>BOND
      1       1       2 ar
      2       1       3 ar
      3       2       5 ar
      4       3       6 ar
      5       4       5 ar
      6       4       6 ar
      7       1       7 1
      8       2       8 1
      9       3       9 1
     10       4      10 1
@<TRIPOS>ALT_TYPE
CGenFF_4.0_ALT_TYPE_SET
CGenFF_4.0 1 CG2R61 2 CG2R61 3 CG2R61 4 CG2R64 5 NG2R62 6 NG2R62 7 HGR61 8 HGR62 9 HGR62 10 HGR62
@<TRIPOS>MOLECULE
pyrimidine
 10 10 0 0 0
****
USER_CHARGES
INVALID_CHARGES
Pose:  24 Cluster:  24 Fr_nu: 2293234 TotEn:   -12.16
@<TRIPOS>ATOM
      1 C1        -61.9460    2.3850  -43.7884 C.ar   1 LIG      -0.13100
      2 C2        -61.2391    3.4158  -44.3736 C.ar   1 LIG       0.28900
      3 C3        -61.1907    1.4610  -43.0957 C.ar   1 LIG       0.28900
      4 C4        -59.2752    2.5798  -43.5917 C.ar   1 LIG       0.50700
      5 N1        -59.8984    3.5444  -44.2949 N.ar   1 LIG      -0.71900
      6 N2        -59.8485    1.5277  -42.9768 N.ar   1 LIG      -0.71900
      7 H1        -63.0220    2.3065  -43.8678 H      1 LIG       0.11500
      8 H2        -61.7469    4.1896  -44.9390 H      1 LIG       0.11400
      9 H3        -61.6582    0.6154  -42.6029 H      1 LIG       0.11400
     10 H4        -58.1978    2.6577  -43.5131 H      1 LIG       0.14100
@<TRIPOS>BOND
      1       1       2 ar
      2       1       3 ar
      3       2       5 ar
      4       3       6 ar
      5       4       5 ar
      6       4       6 ar
      7       1       7 1
      8       2       8 1
      9       3       9 1
     10       4      10 1
@<TRIPOS>ALT_TYPE
CGenFF_4.0_ALT_TYPE_SET
CGenFF_4.0 1 CG2R61 2 CG2R61 3 CG2R61 4 CG2R64 5 NG2R62 6 NG2R62 7 HGR61 8 HGR62 9 HGR62 10 HGR62
@<TRIPOS>MOLECULE
pyrimidine
 10 10 0 0 0
****
USER_CHARGES
INVALID_CHARGES
Pose:  25 Cluster:  25 Fr_nu: 438210 TotEn:   -12.07
@<TRIPOS>ATOM
      1 C1        -64.0762   -2.7160  -23.9709 C.ar   1 LIG      -0.13100
      2 C2        -64.2888   -1.3940  -23.6369 C.ar   1 LIG       0.28900
      3 C3        -62.8603   -2.9947  -24.5608 C.ar   1 LIG       0.28900
      4 C4        -62.2432   -0.8104  -24.4382 C.ar   1 LIG       0.50700
      5 N1        -63.3906   -0.4116  -23.8570 N.ar   1 LIG      -0.71900
      6 N2        -61.9170   -2.0629  -24.8103 N.ar   1 LIG      -0.71900
      7 H1        -64.8147   -3.4837  -23.7828 H      1 LIG       0.11500
      8 H2        -65.2152   -1.0790  -23.1691 H      1 LIG       0.11400
      9 H3        -62.6034   -4.0055  -24.8588 H      1 LIG       0.11400
     10 H4        -61.5040   -0.0417  -24.6277 H      1 LIG       0.14100
@<TRIPOS>BOND
      1       1       2 ar
      2       1       3 ar
      3       2       5 ar
      4       3       6 ar
      5       4       5 ar
      6       4       6 ar
      7       1       7 1
      8       2       8 1
      9       3       9 1
     10       4      10 1
@<TRIPOS>ALT_TYPE
CGenFF_4.0_ALT_TYPE_SET
CGenFF_4.0 1 CG2R61 2 CG2R61 3 CG2R61 4 CG2R64 5 NG2R62 6 NG2R62 7 HGR61 8 HGR62 9 HGR62 10 HGR62
@<TRIPOS>MOLECULE
pyrimidine
 10 10 0 0 0
****
USER_CHARGES
INVALID_CHARGES
Pose:  26 Cluster:  26 Fr_nu: 1656179 TotEn:   -12.03
@<TRIPOS>ATOM
      1 C1        -60.9155   -9.1190  -53.1797 C.ar   1 LIG      -0.13100
      2 C2        -62.0337   -8.6817  -52.4995 C.ar   1 LIG       0.28900
      3 C3        -60.3534   -8.2092  -54.0517 C.ar   1 LIG       0.28900
      4 C4        -61.9310   -6.6582  -53.5299 C.ar   1 LIG       0.50700
      5 N1        -62.5703   -7.4531  -52.6509 N.ar   1 LIG      -0.71900
      6 N2        -60.8369   -6.9657  -54.2524 N.ar   1 LIG      -0.71900
      7 H1        -60.5063  -10.1104  -53.0388 H      1 LIG       0.11500
      8 H2        -62.5443   -9.3269  -51.7928 H      1 LIG       0.11400
      9 H3        -59.4723   -8.4629  -54.6312 H      1 LIG       0.11400
     10 H4        -62.3412   -5.6658  -53.6721 H      1 LIG       0.14100
@<TRIPOS>BOND
      1       1       2 ar
      2       1       3 ar
      3       2       5 ar
      4       3       6 ar
      5       4       5 ar
      6       4       6 ar
      7       1       7 1
      8       2       8 1
      9       3       9 1
     10       4      10 1
@<TRIPOS>ALT_TYPE
CGenFF_4.0_ALT_TYPE_SET
CGenFF_4.0 1 CG2R61 2 CG2R61 3 CG2R61 4 CG2R64 5 NG2R62 6 NG2R62 7 HGR61 8 HGR62 9 HGR62 10 HGR62
@<TRIPOS>MOLECULE
pyrimidine
 10 10 0 0 0
****
USER_CHARGES
INVALID_CHARGES
Pose:  27 Cluster:  27 Fr_nu: 524673 TotEn:   -12.02
@<TRIPOS>ATOM
      1 C1        -69.4456   -6.6963  -43.9071 C.ar   1 LIG      -0.13100
      2 C2        -69.6991   -7.9995  -43.5305 C.ar   1 LIG       0.28900
      3 C3        -70.0619   -6.2800  -45.0693 C.ar   1 LIG       0.28900
      4 C4        -71.0349   -8.3161  -45.3423 C.ar   1 LIG       0.50700
      5 N1        -70.4917   -8.8403  -44.2271 N.ar   1 LIG      -0.71900
      6 N2        -70.8659   -7.0664  -45.8147 N.ar   1 LIG      -0.71900
      7 H1        -68.8051   -6.0437  -43.3290 H      1 LIG       0.11500
      8 H2        -69.2584   -8.4159  -42.6312 H      1 LIG       0.11400
      9 H3        -69.9216   -5.2723  -45.4451 H      1 LIG       0.11400
     10 H4        -71.6752   -8.9697  -45.9219 H      1 LIG       0.14100
@<TRIPOS>BOND
      1       1       2 ar
      2       1       3 ar
      3       2       5 ar
      4       3       6 ar
      5       4       5 ar
      6       4       6 ar
      7       1       7 1
      8       2       8 1
      9       3       9 1
     10       4      10 1
@<TRIPOS>ALT_TYPE
CGenFF_4.0_ALT_TYPE_SET
CGenFF_4.0 1 CG2R61 2 CG2R61 3 CG2R61 4 CG2R64 5 NG2R62 6 NG2R62 7 HGR61 8 HGR62 9 HGR62 10 HGR62
@<TRIPOS>MOLECULE
pyrimidine
 10 10 0 0 0
****
USER_CHARGES
INVALID_CHARGES
Pose:  28 Cluster:  28 Fr_nu:  57154 TotEn:   -11.76
@<TRIPOS>ATOM
      1 C1        -59.3475  -20.7530  -41.6831 C.ar   1 LIG      -0.13100
      2 C2        -58.0121  -21.0605  -41.8466 C.ar   1 LIG       0.28900
      3 C3        -60.1002  -20.7277  -42.8393 C.ar   1 LIG       0.28900
      4 C4        -58.2835  -21.2687  -44.0938 C.ar   1 LIG       0.50700
      5 N1        -57.4448  -21.3248  -43.0418 N.ar   1 LIG      -0.71900
      6 N2        -59.5990  -20.9813  -44.0659 N.ar   1 LIG      -0.71900
      7 H1        -59.7761  -20.5451  -40.7119 H      1 LIG       0.11500
      8 H2        -57.3416  -21.1040  -40.9953 H      1 LIG       0.11400
      9 H3        -61.1592  -20.4951  -42.8105 H      1 LIG       0.11400
     10 H4        -57.8543  -21.4758  -45.0665 H      1 LIG       0.14100
@<TRIPOS>BOND
      1       1       2 ar
      2       1       3 ar
      3       2       5 ar
      4       3       6 ar
      5       4       5 ar
      6       4       6 ar
      7       1       7 1
      8       2       8 1
      9       3       9 1
     10       4      10 1
@<TRIPOS>ALT_TYPE
CGenFF_4.0_ALT_TYPE_SET
CGenFF_4.0 1 CG2R61 2 CG2R61 3 CG2R61 4 CG2R64 5 NG2R62 6 NG2R62 7 HGR61 8 HGR62 9 HGR62 10 HGR62
@<TRIPOS>MOLECULE
pyrimidine
 10 10 0 0 0
****
USER_CHARGES
INVALID_CHARGES
Pose:  29 Cluster:  29 Fr_nu: 2521759 TotEn:   -11.71
@<TRIPOS>ATOM
      1 C1        -59.4478  -20.7340  -41.5459 C.ar   1 LIG      -0.13100
      2 C2        -58.5949  -20.1586  -42.4657 C.ar   1 LIG       0.28900
      3 C3        -59.9014  -21.9983  -41.8617 C.ar   1 LIG       0.28900
      4 C4        -58.7185  -21.9927  -43.8028 C.ar   1 LIG       0.50700
      5 N1        -58.2080  -20.7618  -43.6088 N.ar   1 LIG      -0.71900
      6 N2        -59.5560  -22.6597  -42.9858 N.ar   1 LIG      -0.71900
      7 H1        -59.7417  -20.2269  -40.6367 H      1 LIG       0.11500
      8 H2        -58.1872  -19.1667  -42.3038 H      1 LIG       0.11400
      9 H3        -60.5762  -22.5303  -41.1999 H      1 LIG       0.11400
     10 H4        -58.4252  -22.5003  -44.7136 H      1 LIG       0.14100
@<TRIPOS>BOND
      1       1       2 ar
      2       1       3 ar
      3       2       5 ar
      4       3       6 ar
      5       4       5 ar
      6       4       6 ar
      7       1       7 1
      8       2       8 1
      9       3       9 1
     10       4      10 1
@<TRIPOS>ALT_TYPE
CGenFF_4.0_ALT_TYPE_SET
CGenFF_4.0 1 CG2R61 2 CG2R61 3 CG2R61 4 CG2R64 5 NG2R62 6 NG2R62 7 HGR61 8 HGR62 9 HGR62 10 HGR62
@<TRIPOS>MOLECULE
pyrimidine
 10 10 0 0 0
****
USER_CHARGES
INVALID_CHARGES
Pose:  30 Cluster:  30 Fr_nu:  55968 TotEn:   -11.40
@<TRIPOS>ATOM
      1 C1        -62.9937   -4.0212  -23.5623 C.ar   1 LIG      -0.13100
      2 C2        -62.3802   -3.3593  -22.5183 C.ar   1 LIG       0.28900
      3 C3        -62.7576   -3.5026  -24.8190 C.ar   1 LIG       0.28900
      4 C4        -61.4416   -1.8649  -23.9511 C.ar   1 LIG       0.50700
      5 N1        -61.5947   -2.2739  -22.6773 N.ar   1 LIG      -0.71900
      6 N2        -61.9841   -2.4217  -25.0508 N.ar   1 LIG      -0.71900
      7 H1        -63.6191   -4.8898  -23.4057 H      1 LIG       0.11500
      8 H2        -62.5075   -3.6936  -21.4944 H      1 LIG       0.11400
      9 H3        -63.1977   -3.9552  -25.7010 H      1 LIG       0.11400
     10 H4        -60.8164   -0.9945  -24.1081 H      1 LIG       0.14100
@<TRIPOS>BOND
      1       1       2 ar
      2       1       3 ar
      3       2       5 ar
      4       3       6 ar
      5       4       5 ar
      6       4       6 ar
      7       1       7 1
      8       2       8 1
      9       3       9 1
     10       4      10 1
@<TRIPOS>ALT_TYPE
CGenFF_4.0_ALT_TYPE_SET
CGenFF_4.0 1 CG2R61 2 CG2R61 3 CG2R61 4 CG2R64 5 NG2R62 6 NG2R62 7 HGR61 8 HGR62 9 HGR62 10 HGR62
@<TRIPOS>MOLECULE
pyrimidine
 10 10 0 0 0
****
USER_CHARGES
INVALID_CHARGES
Pose:  31 Cluster:  31 Fr_nu: 3359964 TotEn:   -11.34
@<TRIPOS>ATOM
      1 C1        -73.4910    0.4562  -40.2110 C.ar   1 LIG      -0.13100
      2 C2        -74.5313    1.3460  -40.3865 C.ar   1 LIG       0.28900
      3 C3        -73.4133   -0.1334  -38.9659 C.ar   1 LIG       0.28900
      4 C4        -75.2492    1.0041  -38.2570 C.ar   1 LIG       0.50700
      5 N1        -75.4320    1.6445  -39.4274 N.ar   1 LIG      -0.71900
      6 N2        -74.2785    0.1184  -37.9618 N.ar   1 LIG      -0.71900
      7 H1        -72.7826    0.2356  -40.9982 H      1 LIG       0.11500
      8 H2        -74.6731    1.8588  -41.3316 H      1 LIG       0.11400
      9 H3        -72.6289   -0.8457  -38.7340 H      1 LIG       0.11400
     10 H4        -75.9577    1.2257  -37.4683 H      1 LIG       0.14100
@<TRIPOS>BOND
      1       1       2 ar
      2       1       3 ar
      3       2       5 ar
      4       3       6 ar
      5       4       5 ar
      6       4       6 ar
      7       1       7 1
      8       2       8 1
      9       3       9 1
     10       4      10 1
@<TRIPOS>ALT_TYPE
CGenFF_4.0_ALT_TYPE_SET
CGenFF_4.0 1 CG2R61 2 CG2R61 3 CG2R61 4 CG2R64 5 NG2R62 6 NG2R62 7 HGR61 8 HGR62 9 HGR62 10 HGR62
@<TRIPOS>MOLECULE
pyrimidine
 10 10 0 0 0
****
USER_CHARGES
INVALID_CHARGES
Pose:  32 Cluster:  32 Fr_nu: 151572 TotEn:   -11.32
@<TRIPOS>ATOM
      1 C1        -62.5778   -3.0052  -24.7283 C.ar   1 LIG      -0.13100
      2 C2        -61.9058   -2.9795  -23.5232 C.ar   1 LIG       0.28900
      3 C3        -63.1851   -1.8228  -25.0986 C.ar   1 LIG       0.28900
      4 C4        -62.4595   -0.7981  -23.2038 C.ar   1 LIG       0.50700
      5 N1        -61.8262   -1.8891  -22.7326 N.ar   1 LIG      -0.71900
      6 N2        -63.1461   -0.6959  -24.3578 N.ar   1 LIG      -0.71900
      7 H1        -62.6256   -3.8944  -25.3425 H      1 LIG       0.11500
      8 H2        -61.3978   -3.8617  -23.1491 H      1 LIG       0.11400
      9 H3        -63.7371   -1.7468  -26.0292 H      1 LIG       0.11400
     10 H4        -62.4128    0.0920  -22.5884 H      1 LIG       0.14100
@<TRIPOS>BOND
      1       1       2 ar
      2       1       3 ar
      3       2       5 ar
      4       3       6 ar
      5       4       5 ar
      6       4       6 ar
      7       1       7 1
      8       2       8 1
      9       3       9 1
     10       4      10 1
@<TRIPOS>ALT_TYPE
CGenFF_4.0_ALT_TYPE_SET
CGenFF_4.0 1 CG2R61 2 CG2R61 3 CG2R61 4 CG2R64 5 NG2R62 6 NG2R62 7 HGR61 8 HGR62 9 HGR62 10 HGR62
@<TRIPOS>MOLECULE
pyrimidine
 10 10 0 0 0
****
USER_CHARGES
INVALID_CHARGES
Pose:  33 Cluster:  33 Fr_nu:  16711 TotEn:   -11.26
@<TRIPOS>ATOM
      1 C1        -62.5855   -3.2711  -23.5146 C.ar   1 LIG      -0.13100
      2 C2        -62.3376   -2.1258  -22.7856 C.ar   1 LIG       0.28900
      3 C3        -62.6336   -3.1085  -24.8840 C.ar   1 LIG       0.28900
      4 C4        -62.2203   -0.8822  -24.6847 C.ar   1 LIG       0.50700
      5 N1        -62.1495   -0.9104  -23.3403 N.ar   1 LIG      -0.71900
      6 N2        -62.4550   -1.9241  -25.5050 N.ar   1 LIG      -0.71900
      7 H1        -62.7328   -4.2335  -23.0432 H      1 LIG       0.11500
      8 H2        -62.2819   -2.1551  -21.7029 H      1 LIG       0.11400
      9 H3        -62.8235   -3.9514  -25.5395 H      1 LIG       0.11400
     10 H4        -62.0740    0.0816  -25.1569 H      1 LIG       0.14100
@<TRIPOS>BOND
      1       1       2 ar
      2       1       3 ar
      3       2       5 ar
      4       3       6 ar
      5       4       5 ar
      6       4       6 ar
      7       1       7 1
      8       2       8 1
      9       3       9 1
     10       4      10 1
@<TRIPOS>ALT_TYPE
CGenFF_4.0_ALT_TYPE_SET
CGenFF_4.0 1 CG2R61 2 CG2R61 3 CG2R61 4 CG2R64 5 NG2R62 6 NG2R62 7 HGR61 8 HGR62 9 HGR62 10 HGR62
@<TRIPOS>MOLECULE
pyrimidine
 10 10 0 0 0
****
USER_CHARGES
INVALID_CHARGES
Pose:  34 Cluster:  34 Fr_nu: 3190167 TotEn:   -11.10
@<TRIPOS>ATOM
      1 C1        -60.1731    8.1480  -21.6600 C.ar   1 LIG      -0.13100
      2 C2        -59.2519    8.7199  -20.8063 C.ar   1 LIG       0.28900
      3 C3        -60.3255    6.7814  -21.5451 C.ar   1 LIG       0.28900
      4 C4        -58.7690    6.6962  -19.8906 C.ar   1 LIG       0.50700
      5 N1        -58.5297    8.0213  -19.9059 N.ar   1 LIG      -0.71900
      6 N2        -59.6372    6.0214  -20.6682 N.ar   1 LIG      -0.71900
      7 H1        -60.7387    8.7329  -22.3729 H      1 LIG       0.11500
      8 H2        -59.0635    9.7879  -20.8236 H      1 LIG       0.11400
      9 H3        -61.0260    6.2434  -22.1745 H      1 LIG       0.11400
     10 H4        -58.2020    6.1103  -19.1777 H      1 LIG       0.14100
@<TRIPOS>BOND
      1       1       2 ar
      2       1       3 ar
      3       2       5 ar
      4       3       6 ar
      5       4       5 ar
      6       4       6 ar
      7       1       7 1
      8       2       8 1
      9       3       9 1
     10       4      10 1
@<TRIPOS>ALT_TYPE
CGenFF_4.0_ALT_TYPE_SET
CGenFF_4.0 1 CG2R61 2 CG2R61 3 CG2R61 4 CG2R64 5 NG2R62 6 NG2R62 7 HGR61 8 HGR62 9 HGR62 10 HGR62
@<TRIPOS>MOLECULE
pyrimidine
 10 10 0 0 0
****
USER_CHARGES
INVALID_CHARGES
Pose:  35 Cluster:  35 Fr_nu: 868229 TotEn:   -10.92
@<TRIPOS>ATOM
      1 C1        -59.9266    4.8130  -37.5520 C.ar   1 LIG      -0.13100
      2 C2        -59.7795    6.1399  -37.2026 C.ar   1 LIG       0.28900
      3 C3        -58.8888    3.9805  -37.1860 C.ar   1 LIG       0.28900
      4 C4        -57.7620    5.7159  -36.2448 C.ar   1 LIG       0.50700
      5 N1        -58.7062    6.6275  -36.5462 N.ar   1 LIG      -0.71900
      6 N2        -57.7874    4.3998  -36.5293 N.ar   1 LIG      -0.71900
      7 H1        -60.7987    4.4492  -38.0788 H      1 LIG       0.11500
      8 H2        -60.5435    6.8694  -37.4483 H      1 LIG       0.11400
      9 H3        -58.9148    2.9214  -37.4184 H      1 LIG       0.11400
     10 H4        -56.8883    6.0801  -35.7184 H      1 LIG       0.14100
@<TRIPOS>BOND
      1       1       2 ar
      2       1       3 ar
      3       2       5 ar
      4       3       6 ar
      5       4       5 ar
      6       4       6 ar
      7       1       7 1
      8       2       8 1
      9       3       9 1
     10       4      10 1
@<TRIPOS>ALT_TYPE
CGenFF_4.0_ALT_TYPE_SET
CGenFF_4.0 1 CG2R61 2 CG2R61 3 CG2R61 4 CG2R64 5 NG2R62 6 NG2R62 7 HGR61 8 HGR62 9 HGR62 10 HGR62
@<TRIPOS>MOLECULE
pyrimidine
 10 10 0 0 0
****
USER_CHARGES
INVALID_CHARGES
Pose:  36 Cluster:  36 Fr_nu: 429230 TotEn:   -10.53
@<TRIPOS>ATOM
      1 C1        -74.4843    1.2831  -38.6279 C.ar   1 LIG      -0.13100
      2 C2        -75.2238    2.3014  -38.0615 C.ar   1 LIG       0.28900
      3 C3        -74.6517    0.0366  -38.0603 C.ar   1 LIG       0.28900
      4 C4        -76.1411    0.8659  -36.5566 C.ar   1 LIG       0.50700
      5 N1        -76.0650    2.1275  -37.0211 N.ar   1 LIG      -0.71900
      6 N2        -75.4747   -0.2089  -37.0197 N.ar   1 LIG      -0.71900
      7 H1        -73.8167    1.4512  -39.4623 H      1 LIG       0.11500
      8 H2        -75.1580    3.3156  -38.4402 H      1 LIG       0.11400
      9 H3        -74.1119   -0.8252  -38.4374 H      1 LIG       0.11400
     10 H4        -76.8086    0.6976  -35.7203 H      1 LIG       0.14100
@<TRIPOS>BOND
      1       1       2 ar
      2       1       3 ar
      3       2       5 ar
      4       3       6 ar
      5       4       5 ar
      6       4       6 ar
      7       1       7 1
      8       2       8 1
      9       3       9 1
     10       4      10 1
@<TRIPOS>ALT_TYPE
CGenFF_4.0_ALT_TYPE_SET
CGenFF_4.0 1 CG2R61 2 CG2R61 3 CG2R61 4 CG2R64 5 NG2R62 6 NG2R62 7 HGR61 8 HGR62 9 HGR62 10 HGR62
@<TRIPOS>MOLECULE
pyrimidine
 10 10 0 0 0
****
USER_CHARGES
INVALID_CHARGES
Pose:  37 Cluster:  37 Fr_nu: 895749 TotEn:   -10.37
@<TRIPOS>ATOM
      1 C1        -73.3450    0.6718  -40.3968 C.ar   1 LIG      -0.13100
      2 C2        -74.0597    0.2546  -39.2924 C.ar   1 LIG       0.28900
      3 C3        -74.0751    1.3248  -41.3686 C.ar   1 LIG       0.28900
      4 C4        -75.9841    1.1030  -40.1548 C.ar   1 LIG       0.50700
      5 N1        -75.3851    0.4544  -39.1381 N.ar   1 LIG      -0.71900
      6 N2        -75.4010    1.5583  -41.2801 N.ar   1 LIG      -0.71900
      7 H1        -72.2818    0.4980  -40.4943 H      1 LIG       0.11500
      8 H2        -73.5714   -0.2676  -38.4768 H      1 LIG       0.11400
      9 H3        -73.5998    1.6888  -42.2731 H      1 LIG       0.11400
     10 H4        -77.0489    1.2762  -40.0579 H      1 LIG       0.14100
@<TRIPOS>BOND
      1       1       2 ar
      2       1       3 ar
      3       2       5 ar
      4       3       6 ar
      5       4       5 ar
      6       4       6 ar
      7       1       7 1
      8       2       8 1
      9       3       9 1
     10       4      10 1
@<TRIPOS>ALT_TYPE
CGenFF_4.0_ALT_TYPE_SET
CGenFF_4.0 1 CG2R61 2 CG2R61 3 CG2R61 4 CG2R64 5 NG2R62 6 NG2R62 7 HGR61 8 HGR62 9 HGR62 10 HGR62
@<TRIPOS>MOLECULE
pyrimidine
 10 10 0 0 0
****
USER_CHARGES
INVALID_CHARGES
Pose:  38 Cluster:  38 Fr_nu: 954020 TotEn:    -9.70
@<TRIPOS>ATOM
      1 C1        -52.3803    3.7105  -34.8942 C.ar   1 LIG      -0.13100
      2 C2        -52.8141    4.6696  -34.0017 C.ar   1 LIG       0.28900
      3 C3        -52.9599    3.7539  -36.1456 C.ar   1 LIG       0.28900
      4 C4        -54.2313    5.5416  -35.5502 C.ar   1 LIG       0.50700
      5 N1        -53.7415    5.6037  -34.2974 N.ar   1 LIG      -0.71900
      6 N2        -53.8921    4.6590  -36.5092 N.ar   1 LIG      -0.71900
      7 H1        -51.6346    2.9727  -34.6299 H      1 LIG       0.11500
      8 H2        -52.4158    4.7143  -32.9938 H      1 LIG       0.11400
      9 H3        -52.6829    3.0399  -36.9137 H      1 LIG       0.11400
     10 H4        -54.9787    6.2795  -35.8147 H      1 LIG       0.14100
@<TRIPOS>BOND
      1       1       2 ar
      2       1       3 ar
      3       2       5 ar
      4       3       6 ar
      5       4       5 ar
      6       4       6 ar
      7       1       7 1
      8       2       8 1
      9       3       9 1
     10       4      10 1
@<TRIPOS>ALT_TYPE
CGenFF_4.0_ALT_TYPE_SET
CGenFF_4.0 1 CG2R61 2 CG2R61 3 CG2R61 4 CG2R64 5 NG2R62 6 NG2R62 7 HGR61 8 HGR62 9 HGR62 10 HGR62
@<TRIPOS>MOLECULE
pyrimidine
 10 10 0 0 0
****
USER_CHARGES
INVALID_CHARGES
Pose:  39 Cluster:  39 Fr_nu:   4285 TotEn:    -9.48
@<TRIPOS>ATOM
      1 C1        -68.6485   -2.0207  -31.7422 C.ar   1 LIG      -0.13100
      2 C2        -69.3729   -1.5713  -30.6570 C.ar   1 LIG       0.28900
      3 C3        -67.8706   -3.1385  -31.5193 C.ar   1 LIG       0.28900
      4 C4        -68.5511   -3.2419  -29.3529 C.ar   1 LIG       0.50700
      5 N1        -69.3477   -2.1600  -29.4433 N.ar   1 LIG      -0.71900
      6 N2        -67.7978   -3.7766  -30.3328 N.ar   1 LIG      -0.71900
      7 H1        -68.6876   -1.5287  -32.7048 H      1 LIG       0.11500
      8 H2        -70.0128   -0.6991  -30.7362 H      1 LIG       0.11400
      9 H3        -67.2657   -3.5643  -32.3124 H      1 LIG       0.11400
     10 H4        -68.5109   -3.7341  -28.3889 H      1 LIG       0.14100
@<TRIPOS>BOND
      1       1       2 ar
      2       1       3 ar
      3       2       5 ar
      4       3       6 ar
      5       4       5 ar
      6       4       6 ar
      7       1       7 1
      8       2       8 1
      9       3       9 1
     10       4      10 1
@<TRIPOS>ALT_TYPE
CGenFF_4.0_ALT_TYPE_SET
CGenFF_4.0 1 CG2R61 2 CG2R61 3 CG2R61 4 CG2R64 5 NG2R62 6 NG2R62 7 HGR61 8 HGR62 9 HGR62 10 HGR62
@<TRIPOS>MOLECULE
pyrimidine
 10 10 0 0 0
****
USER_CHARGES
INVALID_CHARGES
Pose:  40 Cluster:  40 Fr_nu: 3385517 TotEn:    -9.04
@<TRIPOS>ATOM
      1 C1        -49.3347  -25.6664  -20.2169 C.ar   1 LIG      -0.13100
      2 C2        -50.3912  -25.3065  -21.0285 C.ar   1 LIG       0.28900
      3 C3        -48.2647  -26.2579  -20.8567 C.ar   1 LIG       0.28900
      4 C4        -49.3097  -26.0891  -22.8683 C.ar   1 LIG       0.50700
      5 N1        -50.4121  -25.5038  -22.3630 N.ar   1 LIG      -0.71900
      6 N2        -48.2185  -26.4854  -22.1858 N.ar   1 LIG      -0.71900
      7 H1        -49.3448  -25.4963  -19.1486 H      1 LIG       0.11500
      8 H2        -51.2765  -24.8355  -20.6154 H      1 LIG       0.11400
      9 H3        -47.3888  -26.5754  -20.3015 H      1 LIG       0.11400
     10 H4        -49.2998  -26.2606  -23.9378 H      1 LIG       0.14100
@<TRIPOS>BOND
      1       1       2 ar
      2       1       3 ar
      3       2       5 ar
      4       3       6 ar
      5       4       5 ar
      6       4       6 ar
      7       1       7 1
      8       2       8 1
      9       3       9 1
     10       4      10 1
@<TRIPOS>ALT_TYPE
CGenFF_4.0_ALT_TYPE_SET
CGenFF_4.0 1 CG2R61 2 CG2R61 3 CG2R61 4 CG2R64 5 NG2R62 6 NG2R62 7 HGR61 8 HGR62 9 HGR62 10 HGR62
@<TRIPOS>MOLECULE
pyrimidine
 10 10 0 0 0
****
USER_CHARGES
INVALID_CHARGES
Pose:  41 Cluster:  41 Fr_nu: 737614 TotEn:    -7.55
@<TRIPOS>ATOM
      1 C1        -61.9762   -3.0404  -22.8778 C.ar   1 LIG      -0.13100
      2 C2        -61.2501   -1.9273  -23.2496 C.ar   1 LIG       0.28900
      3 C3        -63.0716   -3.3292  -23.6657 C.ar   1 LIG       0.28900
      4 C4        -62.6508   -1.5349  -24.9963 C.ar   1 LIG       0.50700
      5 N1        -61.5602   -1.1490  -24.3071 N.ar   1 LIG      -0.71900
      6 N2        -63.4395   -2.5952  -24.7363 N.ar   1 LIG      -0.71900
      7 H1        -61.7045   -3.6469  -22.0243 H      1 LIG       0.11500
      8 H2        -60.3726   -1.6215  -22.6903 H      1 LIG       0.11400
      9 H3        -63.7034   -4.1843  -23.4509 H      1 LIG       0.11400
     10 H4        -62.9237   -0.9272  -25.8503 H      1 LIG       0.14100
@<TRIPOS>BOND
      1       1       2 ar
      2       1       3 ar
      3       2       5 ar
      4       3       6 ar
      5       4       5 ar
      6       4       6 ar
      7       1       7 1
      8       2       8 1
      9       3       9 1
     10       4      10 1
@<TRIPOS>ALT_TYPE
CGenFF_4.0_ALT_TYPE_SET
CGenFF_4.0 1 CG2R61 2 CG2R61 3 CG2R61 4 CG2R64 5 NG2R62 6 NG2R62 7 HGR61 8 HGR62 9 HGR62 10 HGR62
@<TRIPOS>MOLECULE
pyrimidine
 10 10 0 0 0
****
USER_CHARGES
INVALID_CHARGES
Pose:  42 Cluster:  42 Fr_nu:   1622 TotEn:    -7.25
@<TRIPOS>ATOM
      1 C1        -70.9149   -3.1938  -31.1448 C.ar   1 LIG      -0.13100
      2 C2        -70.2411   -2.4523  -30.1959 C.ar   1 LIG       0.28900
      3 C3        -70.1214   -3.8567  -32.0586 C.ar   1 LIG       0.28900
      4 C4        -68.2345   -3.0504  -31.0806 C.ar   1 LIG       0.50700
      5 N1        -68.8966   -2.3581  -30.1342 N.ar   1 LIG      -0.71900
      6 N2        -68.7731   -3.8068  -32.0560 N.ar   1 LIG      -0.71900
      7 H1        -71.9948   -3.2515  -31.1708 H      1 LIG       0.11500
      8 H2        -70.7802   -1.8966  -29.4363 H      1 LIG       0.11400
      9 H3        -70.5611   -4.4640  -32.8423 H      1 LIG       0.11400
     10 H4        -67.1532   -2.9919  -31.0554 H      1 LIG       0.14100
@<TRIPOS>BOND
      1       1       2 ar
      2       1       3 ar
      3       2       5 ar
      4       3       6 ar
      5       4       5 ar
      6       4       6 ar
      7       1       7 1
      8       2       8 1
      9       3       9 1
     10       4      10 1
@<TRIPOS>ALT_TYPE
CGenFF_4.0_ALT_TYPE_SET
CGenFF_4.0 1 CG2R61 2 CG2R61 3 CG2R61 4 CG2R64 5 NG2R62 6 NG2R62 7 HGR61 8 HGR62 9 HGR62 10 HGR62
@<TRIPOS>MOLECULE
pyrimidine
 10 10 0 0 0
****
USER_CHARGES
INVALID_CHARGES
Pose:  43 Cluster:  43 Fr_nu: 3144446 TotEn:    -7.00
@<TRIPOS>ATOM
      1 C1        -65.9717   -3.5840  -56.1932 C.ar   1 LIG      -0.13100
      2 C2        -66.5693   -2.8940  -55.1582 C.ar   1 LIG       0.28900
      3 C3        -65.4022   -2.8052  -57.1797 C.ar   1 LIG       0.28900
      4 C4        -66.0225   -0.9009  -56.1046 C.ar   1 LIG       0.50700
      5 N1        -66.6132   -1.5477  -55.0818 N.ar   1 LIG      -0.71900
      6 N2        -65.4093   -1.4561  -57.1673 N.ar   1 LIG      -0.71900
      7 H1        -65.9513   -4.6650  -56.2290 H      1 LIG       0.11500
      8 H2        -67.0436   -3.4208  -54.3373 H      1 LIG       0.11400
      9 H3        -64.9100   -3.2582  -58.0335 H      1 LIG       0.11400
     10 H4        -66.0438    0.1815  -56.0695 H      1 LIG       0.14100
@<TRIPOS>BOND
      1       1       2 ar
      2       1       3 ar
      3       2       5 ar
      4       3       6 ar
      5       4       5 ar
      6       4       6 ar
      7       1       7 1
      8       2       8 1
      9       3       9 1
     10       4      10 1
@<TRIPOS>ALT_TYPE
CGenFF_4.0_ALT_TYPE_SET
CGenFF_4.0 1 CG2R61 2 CG2R61 3 CG2R61 4 CG2R64 5 NG2R62 6 NG2R62 7 HGR61 8 HGR62 9 HGR62 10 HGR62
@<TRIPOS>MOLECULE
pyrimidine
 10 10 0 0 0
****
USER_CHARGES
INVALID_CHARGES
Pose:  44 Cluster:  44 Fr_nu: 3384704 TotEn:    -6.99
@<TRIPOS>ATOM
      1 C1        -61.5179    7.6352  -21.6533 C.ar   1 LIG      -0.13100
      2 C2        -60.2744    8.2285  -21.5748 C.ar   1 LIG       0.28900
      3 C3        -61.6593    6.4509  -20.9594 C.ar   1 LIG       0.28900
      4 C4        -59.5048    6.5556  -20.2422 C.ar   1 LIG       0.50700
      5 N1        -59.2414    7.7143  -20.8758 N.ar   1 LIG      -0.71900
      6 N2        -60.6700    5.8803  -20.2410 N.ar   1 LIG      -0.71900
      7 H1        -62.3290    8.0701  -22.2219 H      1 LIG       0.11500
      8 H2        -60.0685    9.1618  -22.0876 H      1 LIG       0.11400
      9 H3        -62.6001    5.9114  -20.9626 H      1 LIG       0.11400
     10 H4        -58.6925    6.1193  -19.6738 H      1 LIG       0.14100
@<TRIPOS>BOND
      1       1       2 ar
      2       1       3 ar
      3       2       5 ar
      4       3       6 ar
      5       4       5 ar
      6       4       6 ar
      7       1       7 1
      8       2       8 1
      9       3       9 1
     10       4      10 1
@<TRIPOS>ALT_TYPE
CGenFF_4.0_ALT_TYPE_SET
CGenFF_4.0 1 CG2R61 2 CG2R61 3 CG2R61 4 CG2R64 5 NG2R62 6 NG2R62 7 HGR61 8 HGR62 9 HGR62 10 HGR62
@<TRIPOS>MOLECULE
pyrimidine
 10 10 0 0 0
****
USER_CHARGES
INVALID_CHARGES
Pose:  45 Cluster:  45 Fr_nu: 2030554 TotEn:    -2.26
@<TRIPOS>ATOM
      1 C1        -42.3296   -5.6865  -48.0413 C.ar   1 LIG      -0.13100
      2 C2        -42.0294   -4.4393  -47.5323 C.ar   1 LIG       0.28900
      3 C3        -41.5024   -6.7128  -47.6333 C.ar   1 LIG       0.28900
      4 C4        -40.2704   -5.2834  -46.3660 C.ar   1 LIG       0.50700
      5 N1        -41.0034   -4.2010  -46.6892 N.ar   1 LIG      -0.71900
      6 N2        -40.4597   -6.5464  -46.7935 N.ar   1 LIG      -0.71900
      7 H1        -43.1591   -5.8488  -48.7164 H      1 LIG       0.11500
      8 H2        -42.6236   -3.5713  -47.7966 H      1 LIG       0.11400
      9 H3        -41.6597   -7.7279  -47.9814 H      1 LIG       0.11400
     10 H4        -39.4391   -5.1209  -45.6909 H      1 LIG       0.14100
@<TRIPOS>BOND
      1       1       2 ar
      2       1       3 ar
      3       2       5 ar
      4       3       6 ar
      5       4       5 ar
      6       4       6 ar
      7       1       7 1
      8       2       8 1
      9       3       9 1
     10       4      10 1
@<TRIPOS>ALT_TYPE
CGenFF_4.0_ALT_TYPE_SET
CGenFF_4.0 1 CG2R61 2 CG2R61 3 CG2R61 4 CG2R64 5 NG2R62 6 NG2R62 7 HGR61 8 HGR62 9 HGR62 10 HGR62
@<TRIPOS>MOLECULE
pyrimidine
 10 10 0 0 0
****
USER_CHARGES
INVALID_CHARGES
Pose:  46 Cluster:  46 Fr_nu: 3254061 TotEn:    -1.58
@<TRIPOS>ATOM
      1 C1        -49.1399  -27.3965  -21.9449 C.ar   1 LIG      -0.13100
      2 C2        -49.2179  -26.0735  -22.3299 C.ar   1 LIG       0.28900
      3 C3        -50.3331  -28.0894  -21.9438 C.ar   1 LIG       0.28900
      4 C4        -51.4623  -26.2459  -22.6463 C.ar   1 LIG       0.50700
      5 N1        -50.3669  -25.4638  -22.6883 N.ar   1 LIG      -0.71900
      6 N2        -51.5174  -27.5435  -22.2899 N.ar   1 LIG      -0.71900
      7 H1        -48.2042  -27.8600  -21.6622 H      1 LIG       0.11500
      8 H2        -48.3320  -25.4487  -22.3615 H      1 LIG       0.11400
      9 H3        -50.3712  -29.1342  -21.6553 H      1 LIG       0.11400
     10 H4        -52.3994  -25.7817  -22.9283 H      1 LIG       0.14100
@<TRIPOS>BOND
      1       1       2 ar
      2       1       3 ar
      3       2       5 ar
      4       3       6 ar
      5       4       5 ar
      6       4       6 ar
      7       1       7 1
      8       2       8 1
      9       3       9 1
     10       4      10 1
@<TRIPOS>ALT_TYPE
CGenFF_4.0_ALT_TYPE_SET
CGenFF_4.0 1 CG2R61 2 CG2R61 3 CG2R61 4 CG2R64 5 NG2R62 6 NG2R62 7 HGR61 8 HGR62 9 HGR62 10 HGR62
@<TRIPOS>MOLECULE
pyrimidine
 10 10 0 0 0
****
USER_CHARGES
INVALID_CHARGES
Pose:  47 Cluster:  47 Fr_nu:  27900 TotEn:    -1.20
@<TRIPOS>ATOM
      1 C1        -49.4113  -10.8670  -26.9328 C.ar   1 LIG      -0.13100
      2 C2        -49.1334   -9.6038  -27.4141 C.ar   1 LIG       0.28900
      3 C3        -48.9946  -11.1190  -25.6417 C.ar   1 LIG       0.28900
      4 C4        -48.1427   -9.0200  -25.4534 C.ar   1 LIG       0.50700
      5 N1        -48.4984   -8.6522  -26.6990 N.ar   1 LIG      -0.71900
      6 N2        -48.3550  -10.2154  -24.8705 N.ar   1 LIG      -0.71900
      7 H1        -49.9223  -11.6112  -27.5289 H      1 LIG       0.11500
      8 H2        -49.4224   -9.3137  -28.4185 H      1 LIG       0.11400
      9 H3        -49.1681  -12.0839  -25.1779 H      1 LIG       0.11400
     10 H4        -47.6300   -8.2754  -24.8568 H      1 LIG       0.14100
@<TRIPOS>BOND
      1       1       2 ar
      2       1       3 ar
      3       2       5 ar
      4       3       6 ar
      5       4       5 ar
      6       4       6 ar
      7       1       7 1
      8       2       8 1
      9       3       9 1
     10       4      10 1
@<TRIPOS>ALT_TYPE
CGenFF_4.0_ALT_TYPE_SET
CGenFF_4.0 1 CG2R61 2 CG2R61 3 CG2R61 4 CG2R64 5 NG2R62 6 NG2R62 7 HGR61 8 HGR62 9 HGR62 10 HGR62
@<TRIPOS>MOLECULE
naphtalene
 18 19 0 0 0
****
USER_CHARGES
INVALID_CHARGES
Pose:   1 Cluster:   1 Fr_nu:  46267 TotEn:   -12.61
@<TRIPOS>ATOM
      1 C1        -62.2179   -2.4927  -20.2373 C.ar   1 LIG      -0.11500
      2 C2        -62.3449   -3.7193  -20.8823 C.ar   1 LIG      -0.11500
      3 C3        -62.7329   -0.1997  -24.4976 C.ar   1 LIG      -0.11500
      4 C4        -62.8599   -1.4264  -25.1424 C.ar   1 LIG      -0.11500
      5 C5        -62.2820   -1.3078  -20.9711 C.ar   1 LIG      -0.11700
      6 C6        -62.5365   -3.7660  -22.2633 C.ar   1 LIG      -0.11700
      7 C7        -62.5414   -0.1531  -23.1164 C.ar   1 LIG      -0.11700
      8 C8        -62.7957   -2.6114  -24.4087 C.ar   1 LIG      -0.11700
      9 C9        -62.4743   -1.3358  -22.3620 C.ar   1 LIG       0.00400
     10 C10       -62.6034   -2.5833  -23.0178 C.ar   1 LIG       0.00400
     11 H1        -62.0682   -2.4570  -19.1622 H      1 LIG       0.11500
     12 H2        -62.2951   -4.6412  -20.3101 H      1 LIG       0.11500
     13 H3        -62.7828    0.7227  -25.0693 H      1 LIG       0.11500
     14 H4        -63.0081   -1.4615  -26.2177 H      1 LIG       0.11500
     15 H5        -62.1798   -0.3603  -20.4461 H      1 LIG       0.11500
     16 H6        -62.6338   -4.7360  -22.7466 H      1 LIG       0.11500
     17 H7        -62.4449    0.8170  -22.6333 H      1 LIG       0.11500
     18 H8        -62.8972   -3.5591  -24.9337 H      1 LIG       0.11500
@<TRIPOS>BOND
      1       1       2 ar
      2       1       5 ar
      3       2       6 ar
      4       3       4 ar
      5       3       7 ar
      6       4       8 ar
      7       5       9 ar
      8       6      10 ar
      9       7       9 ar
     10       8      10 ar
     11       9      10 ar
     12       1      11 1
     13       2      12 1
     14       3      13 1
     15       4      14 1
     16       5      15 1
     17       6      16 1
     18       7      17 1
     19       8      18 1
@<TRIPOS>ALT_TYPE
CGenFF_4.0_ALT_TYPE_SET
CGenFF_4.0 1 CG2R61 2 CG2R61 3 CG2R61 4 CG2R61 5 CG2R61 6 CG2R61 7 CG2R61 8 CG2R61 9 CG2R61 10 CG2R61 11 HGR61 12 HGR61 13 HGR61 14 HGR61 15 HGR61 16 HGR61 17 HGR61 18 HGR61
@<TRIPOS>MOLECULE
naphtalene
 18 19 0 0 0
****
USER_CHARGES
INVALID_CHARGES
Pose:   2 Cluster:   2 Fr_nu: 119710 TotEn:   -11.91
@<TRIPOS>ATOM
      1 C1        -74.8709    1.5706  -40.5942 C.ar   1 LIG      -0.11500
      2 C2        -73.8235    0.7792  -40.1321 C.ar   1 LIG      -0.11500
      3 C3        -77.2989    0.7740  -36.4537 C.ar   1 LIG      -0.11500
      4 C4        -76.2514   -0.0174  -35.9918 C.ar   1 LIG      -0.11500
      5 C5        -75.9993    1.7700  -39.7983 C.ar   1 LIG      -0.11700
      6 C6        -73.9003    0.1844  -38.8726 C.ar   1 LIG      -0.11700
      7 C7        -77.2220    1.3690  -37.7133 C.ar   1 LIG      -0.11700
      8 C8        -75.1229   -0.2169  -36.7876 C.ar   1 LIG      -0.11700
      9 C9        -76.0937    1.1789  -38.5278 C.ar   1 LIG       0.00400
     10 C10       -75.0285    0.3742  -38.0581 C.ar   1 LIG       0.00400
     11 H1        -74.8108    2.0330  -41.5750 H      1 LIG       0.11500
     12 H2        -72.9453    0.6248  -40.7524 H      1 LIG       0.11500
     13 H3        -78.1774    0.9290  -35.8338 H      1 LIG       0.11500
     14 H4        -76.3126   -0.4807  -35.0114 H      1 LIG       0.11500
     15 H5        -76.8063    2.3922  -40.1800 H      1 LIG       0.11500
     16 H6        -73.0695   -0.4299  -38.5314 H      1 LIG       0.11500
     17 H7        -78.0525    1.9838  -38.0539 H      1 LIG       0.11500
     18 H8        -74.3161   -0.8397  -36.4064 H      1 LIG       0.11500
@<TRIPOS>BOND
      1       1       2 ar
      2       1       5 ar
      3       2       6 ar
      4       3       4 ar
      5       3       7 ar
      6       4       8 ar
      7       5       9 ar
      8       6      10 ar
      9       7       9 ar
     10       8      10 ar
     11       9      10 ar
     12       1      11 1
     13       2      12 1
     14       3      13 1
     15       4      14 1
     16       5      15 1
     17       6      16 1
     18       7      17 1
     19       8      18 1
@<TRIPOS>ALT_TYPE
CGenFF_4.0_ALT_TYPE_SET
CGenFF_4.0 1 CG2R61 2 CG2R61 3 CG2R61 4 CG2R61 5 CG2R61 6 CG2R61 7 CG2R61 8 CG2R61 9 CG2R61 10 CG2R61 11 HGR61 12 HGR61 13 HGR61 14 HGR61 15 HGR61 16 HGR61 17 HGR61 18 HGR61
@<TRIPOS>MOLECULE
naphtalene
 18 19 0 0 0
****
USER_CHARGES
INVALID_CHARGES
Pose:   3 Cluster:   3 Fr_nu:  57826 TotEn:   -11.47
@<TRIPOS>ATOM
      1 C1        -58.3028    3.1621  -43.6600 C.ar   1 LIG      -0.11500
      2 C2        -58.7387    4.4210  -44.0624 C.ar   1 LIG      -0.11500
      3 C3        -62.8867    1.9091  -42.6154 C.ar   1 LIG      -0.11500
      4 C4        -63.3225    3.1681  -43.0179 C.ar   1 LIG      -0.11500
      5 C5        -59.2219    2.2192  -43.1987 C.ar   1 LIG      -0.11700
      6 C6        -60.0952    4.7420  -44.0052 C.ar   1 LIG      -0.11700
      7 C7        -61.5301    1.5882  -42.6727 C.ar   1 LIG      -0.11700
      8 C8        -62.4035    4.1111  -43.4791 C.ar   1 LIG      -0.11700
      9 C9        -60.5911    2.5250  -43.1343 C.ar   1 LIG       0.00400
     10 C10       -61.0343    3.8052  -43.5435 C.ar   1 LIG       0.00400
     11 H1        -57.2466    2.9130  -43.7042 H      1 LIG       0.11500
     12 H2        -58.0225    5.1543  -44.4216 H      1 LIG       0.11500
     13 H3        -63.6026    1.1752  -42.2562 H      1 LIG       0.11500
     14 H4        -64.3786    3.4171  -42.9721 H      1 LIG       0.11500
     15 H5        -58.8585    1.2415  -42.8889 H      1 LIG       0.11500
     16 H6        -60.4136    5.7319  -44.3254 H      1 LIG       0.11500
     17 H7        -61.2121    0.5980  -42.3533 H      1 LIG       0.11500
     18 H8        -62.7666    5.0891  -43.7883 H      1 LIG       0.11500
@<TRIPOS>BOND
      1       1       2 ar
      2       1       5 ar
      3       2       6 ar
      4       3       4 ar
      5       3       7 ar
      6       4       8 ar
      7       5       9 ar
      8       6      10 ar
      9       7       9 ar
     10       8      10 ar
     11       9      10 ar
     12       1      11 1
     13       2      12 1
     14       3      13 1
     15       4      14 1
     16       5      15 1
     17       6      16 1
     18       7      17 1
     19       8      18 1
@<TRIPOS>ALT_TYPE
CGenFF_4.0_ALT_TYPE_SET
CGenFF_4.0 1 CG2R61 2 CG2R61 3 CG2R61 4 CG2R61 5 CG2R61 6 CG2R61 7 CG2R61 8 CG2R61 9 CG2R61 10 CG2R61 11 HGR61 12 HGR61 13 HGR61 14 HGR61 15 HGR61 16 HGR61 17 HGR61 18 HGR61
@<TRIPOS>MOLECULE
naphtalene
 18 19 0 0 0
****
USER_CHARGES
INVALID_CHARGES
Pose:   4 Cluster:   4 Fr_nu:  55193 TotEn:   -11.41
@<TRIPOS>ATOM
      1 C1        -70.3406   -7.5188  -44.4095 C.ar   1 LIG      -0.11500
      2 C2        -69.8201   -6.2448  -44.2025 C.ar   1 LIG      -0.11500
      3 C3        -70.9808   -6.4913  -49.1219 C.ar   1 LIG      -0.11500
      4 C4        -70.4603   -5.2173  -48.9148 C.ar   1 LIG      -0.11500
      5 C5        -70.7607   -7.9032  -45.6832 C.ar   1 LIG      -0.11700
      6 C6        -69.7177   -5.3503  -45.2681 C.ar   1 LIG      -0.11700
      7 C7        -71.0831   -7.3858  -48.0562 C.ar   1 LIG      -0.11700
      8 C8        -70.0402   -4.8328  -47.6412 C.ar   1 LIG      -0.11700
      9 C9        -70.6651   -7.0157  -46.7675 C.ar   1 LIG       0.00400
     10 C10       -70.1358   -5.7202  -46.5569 C.ar   1 LIG       0.00400
     11 H1        -70.4206   -8.2146  -43.5794 H      1 LIG       0.11500
     12 H2        -69.4931   -5.9466  -43.2106 H      1 LIG       0.11500
     13 H3        -71.3079   -6.7902  -50.1138 H      1 LIG       0.11500
     14 H4        -70.3819   -4.5215  -49.7450 H      1 LIG       0.11500
     15 H5        -71.1648   -8.9039  -45.8217 H      1 LIG       0.11500
     16 H6        -69.3073   -4.3597  -45.0834 H      1 LIG       0.11500
     17 H7        -71.4928   -8.3766  -48.2413 H      1 LIG       0.11500
     18 H8        -69.6368   -3.8318  -47.5022 H      1 LIG       0.11500
@<TRIPOS>BOND
      1       1       2 ar
      2       1       5 ar
      3       2       6 ar
      4       3       4 ar
      5       3       7 ar
      6       4       8 ar
      7       5       9 ar
      8       6      10 ar
      9       7       9 ar
     10       8      10 ar
     11       9      10 ar
     12       1      11 1
     13       2      12 1
     14       3      13 1
     15       4      14 1
     16       5      15 1
     17       6      16 1
     18       7      17 1
     19       8      18 1
@<TRIPOS>ALT_TYPE
CGenFF_4.0_ALT_TYPE_SET
CGenFF_4.0 1 CG2R61 2 CG2R61 3 CG2R61 4 CG2R61 5 CG2R61 6 CG2R61 7 CG2R61 8 CG2R61 9 CG2R61 10 CG2R61 11 HGR61 12 HGR61 13 HGR61 14 HGR61 15 HGR61 16 HGR61 17 HGR61 18 HGR61
@<TRIPOS>MOLECULE
naphtalene
 18 19 0 0 0
****
USER_CHARGES
INVALID_CHARGES
Pose:   5 Cluster:   5 Fr_nu: 131844 TotEn:   -11.36
@<TRIPOS>ATOM
      1 C1        -79.3462    1.6475  -38.2973 C.ar   1 LIG      -0.11500
      2 C2        -78.9360    1.7568  -36.9719 C.ar   1 LIG      -0.11500
      3 C3        -74.8921    0.1440  -39.5514 C.ar   1 LIG      -0.11500
      4 C4        -74.4820    0.2534  -38.2260 C.ar   1 LIG      -0.11500
      5 C5        -78.4464    1.2194  -39.2739 C.ar   1 LIG      -0.11700
      6 C6        -77.6247    1.4385  -36.6179 C.ar   1 LIG      -0.11700
      7 C7        -76.2035    0.4623  -39.9054 C.ar   1 LIG      -0.11700
      8 C8        -75.3817    0.6815  -37.2494 C.ar   1 LIG      -0.11700
      9 C9        -77.1225    0.8949  -38.9355 C.ar   1 LIG       0.00400
     10 C10       -76.7055    1.0061  -37.5877 C.ar   1 LIG       0.00400
     11 H1        -80.3671    1.8960  -38.5724 H      1 LIG       0.11500
     12 H2        -79.6374    2.0899  -36.2124 H      1 LIG       0.11500
     13 H3        -74.1911   -0.1892  -40.3116 H      1 LIG       0.11500
     14 H4        -73.4607    0.0062  -37.9517 H      1 LIG       0.11500
     15 H5        -78.7888    1.1418  -40.3037 H      1 LIG       0.11500
     16 H6        -77.3260    1.5308  -35.5757 H      1 LIG       0.11500
     17 H7        -76.5022    0.3692  -40.9474 H      1 LIG       0.11500
     18 H8        -75.0393    0.7600  -36.2195 H      1 LIG       0.11500
@<TRIPOS>BOND
      1       1       2 ar
      2       1       5 ar
      3       2       6 ar
      4       3       4 ar
      5       3       7 ar
      6       4       8 ar
      7       5       9 ar
      8       6      10 ar
      9       7       9 ar
     10       8      10 ar
     11       9      10 ar
     12       1      11 1
     13       2      12 1
     14       3      13 1
     15       4      14 1
     16       5      15 1
     17       6      16 1
     18       7      17 1
     19       8      18 1
@<TRIPOS>ALT_TYPE
CGenFF_4.0_ALT_TYPE_SET
CGenFF_4.0 1 CG2R61 2 CG2R61 3 CG2R61 4 CG2R61 5 CG2R61 6 CG2R61 7 CG2R61 8 CG2R61 9 CG2R61 10 CG2R61 11 HGR61 12 HGR61 13 HGR61 14 HGR61 15 HGR61 16 HGR61 17 HGR61 18 HGR61
@<TRIPOS>MOLECULE
naphtalene
 18 19 0 0 0
****
USER_CHARGES
INVALID_CHARGES
Pose:   6 Cluster:   6 Fr_nu: 162871 TotEn:   -11.31
@<TRIPOS>ATOM
      1 C1        -68.0570   -3.0062  -31.1479 C.ar   1 LIG      -0.11500
      2 C2        -67.9108   -3.9607  -30.1457 C.ar   1 LIG      -0.11500
      3 C3        -70.6742   -0.2338  -28.1252 C.ar   1 LIG      -0.11500
      4 C4        -70.5278   -1.1883  -27.1230 C.ar   1 LIG      -0.11500
      5 C5        -68.7801   -1.8389  -30.9006 C.ar   1 LIG      -0.11700
      6 C6        -68.4868   -3.7517  -28.8925 C.ar   1 LIG      -0.11700
      7 C7        -70.0979   -0.4428  -29.3785 C.ar   1 LIG      -0.11700
      8 C8        -69.8048   -2.3557  -27.3703 C.ar   1 LIG      -0.11700
      9 C9        -69.3669   -1.6119  -29.6450 C.ar   1 LIG       0.00400
     10 C10       -69.2181   -2.5826  -28.6259 C.ar   1 LIG       0.00400
     11 H1        -67.6088   -3.1697  -32.1236 H      1 LIG       0.11500
     12 H2        -67.3474   -4.8689  -30.3392 H      1 LIG       0.11500
     13 H3        -71.2373    0.6750  -27.9322 H      1 LIG       0.11500
     14 H4        -70.9775   -1.0250  -26.1481 H      1 LIG       0.11500
     15 H5        -68.8819   -1.1067  -31.6990 H      1 LIG       0.11500
     16 H6        -68.3593   -4.5110  -28.1237 H      1 LIG       0.11500
     17 H7        -70.2249    0.3170  -30.1468 H      1 LIG       0.11500
     18 H8        -69.7035   -3.0884  -26.5722 H      1 LIG       0.11500
@<TRIPOS>BOND
      1       1       2 ar
      2       1       5 ar
      3       2       6 ar
      4       3       4 ar
      5       3       7 ar
      6       4       8 ar
      7       5       9 ar
      8       6      10 ar
      9       7       9 ar
     10       8      10 ar
     11       9      10 ar
     12       1      11 1
     13       2      12 1
     14       3      13 1
     15       4      14 1
     16       5      15 1
     17       6      16 1
     18       7      17 1
     19       8      18 1
@<TRIPOS>ALT_TYPE
CGenFF_4.0_ALT_TYPE_SET
CGenFF_4.0 1 CG2R61 2 CG2R61 3 CG2R61 4 CG2R61 5 CG2R61 6 CG2R61 7 CG2R61 8 CG2R61 9 CG2R61 10 CG2R61 11 HGR61 12 HGR61 13 HGR61 14 HGR61 15 HGR61 16 HGR61 17 HGR61 18 HGR61
@<TRIPOS>MOLECULE
naphtalene
 18 19 0 0 0
****
USER_CHARGES
INVALID_CHARGES
Pose:   7 Cluster:   7 Fr_nu: 104215 TotEn:   -11.22
@<TRIPOS>ATOM
      1 C1        -58.8462    9.0336  -39.1383 C.ar   1 LIG      -0.11500
      2 C2        -57.7957    9.3944  -38.2997 C.ar   1 LIG      -0.11500
      3 C3        -59.4967    4.9542  -36.5676 C.ar   1 LIG      -0.11500
      4 C4        -58.4463    5.3151  -35.7291 C.ar   1 LIG      -0.11500
      5 C5        -59.5349    7.8398  -38.9211 C.ar   1 LIG      -0.11700
      6 C6        -57.4300    8.5631  -37.2407 C.ar   1 LIG      -0.11700
      7 C7        -59.8626    5.7856  -37.6266 C.ar   1 LIG      -0.11700
      8 C8        -57.7574    6.5088  -35.9463 C.ar   1 LIG      -0.11700
      9 C9        -59.1803    6.9908  -37.8600 C.ar   1 LIG       0.00400
     10 C10       -58.1121    7.3578  -37.0073 C.ar   1 LIG       0.00400
     11 H1        -59.1301    9.6809  -39.9628 H      1 LIG       0.11500
     12 H2        -57.2604   10.3240  -38.4695 H      1 LIG       0.11500
     13 H3        -60.0327    4.0245  -36.3983 H      1 LIG       0.11500
     14 H4        -58.1619    4.6667  -34.9056 H      1 LIG       0.11500
     15 H5        -60.3525    7.5777  -39.5895 H      1 LIG       0.11500
     16 H6        -56.6061    8.8653  -36.5975 H      1 LIG       0.11500
     17 H7        -60.6869    5.4836  -38.2692 H      1 LIG       0.11500
     18 H8        -56.9393    6.7708  -35.2784 H      1 LIG       0.11500
@<TRIPOS>BOND
      1       1       2 ar
      2       1       5 ar
      3       2       6 ar
      4       3       4 ar
      5       3       7 ar
      6       4       8 ar
      7       5       9 ar
      8       6      10 ar
      9       7       9 ar
     10       8      10 ar
     11       9      10 ar
     12       1      11 1
     13       2      12 1
     14       3      13 1
     15       4      14 1
     16       5      15 1
     17       6      16 1
     18       7      17 1
     19       8      18 1
@<TRIPOS>ALT_TYPE
CGenFF_4.0_ALT_TYPE_SET
CGenFF_4.0 1 CG2R61 2 CG2R61 3 CG2R61 4 CG2R61 5 CG2R61 6 CG2R61 7 CG2R61 8 CG2R61 9 CG2R61 10 CG2R61 11 HGR61 12 HGR61 13 HGR61 14 HGR61 15 HGR61 16 HGR61 17 HGR61 18 HGR61
@<TRIPOS>MOLECULE
naphtalene
 18 19 0 0 0
****
USER_CHARGES
INVALID_CHARGES
Pose:   8 Cluster:   8 Fr_nu:   4272 TotEn:   -11.22
@<TRIPOS>ATOM
      1 C1        -45.2977   -7.7411  -24.8127 C.ar   1 LIG      -0.11500
      2 C2        -45.5045   -7.2824  -26.1103 C.ar   1 LIG      -0.11500
      3 C3        -48.9638  -10.8955  -25.3439 C.ar   1 LIG      -0.11500
      4 C4        -49.1705  -10.4366  -26.6415 C.ar   1 LIG      -0.11500
      5 C5        -46.1039   -8.7544  -24.2933 C.ar   1 LIG      -0.11700
      6 C6        -46.5181   -7.8350  -26.8934 C.ar   1 LIG      -0.11700
      7 C7        -47.9500  -10.3428  -24.5608 C.ar   1 LIG      -0.11700
      8 C8        -48.3644   -9.4234  -27.1610 C.ar   1 LIG      -0.11700
      9 C9        -47.1291   -9.3222  -25.0674 C.ar   1 LIG       0.00400
     10 C10       -47.3393   -8.8556  -26.3869 C.ar   1 LIG       0.00400
     11 H1        -44.5087   -7.3101  -24.2033 H      1 LIG       0.11500
     12 H2        -44.8761   -6.4937  -26.5138 H      1 LIG       0.11500
     13 H3        -49.5919  -11.6844  -24.9398 H      1 LIG       0.11500
     14 H4        -49.9605  -10.8670  -27.2499 H      1 LIG       0.11500
     15 H5        -45.9245   -9.0971  -23.2763 H      1 LIG       0.11500
     16 H6        -46.6615   -7.4614  -27.9052 H      1 LIG       0.11500
     17 H7        -47.8063  -10.7171  -23.5494 H      1 LIG       0.11500
     18 H8        -48.5441   -9.0799  -28.1777 H      1 LIG       0.11500
@<TRIPOS>BOND
      1       1       2 ar
      2       1       5 ar
      3       2       6 ar
      4       3       4 ar
      5       3       7 ar
      6       4       8 ar
      7       5       9 ar
      8       6      10 ar
      9       7       9 ar
     10       8      10 ar
     11       9      10 ar
     12       1      11 1
     13       2      12 1
     14       3      13 1
     15       4      14 1
     16       5      15 1
     17       6      16 1
     18       7      17 1
     19       8      18 1
@<TRIPOS>ALT_TYPE
CGenFF_4.0_ALT_TYPE_SET
CGenFF_4.0 1 CG2R61 2 CG2R61 3 CG2R61 4 CG2R61 5 CG2R61 6 CG2R61 7 CG2R61 8 CG2R61 9 CG2R61 10 CG2R61 11 HGR61 12 HGR61 13 HGR61 14 HGR61 15 HGR61 16 HGR61 17 HGR61 18 HGR61
@<TRIPOS>MOLECULE
naphtalene
 18 19 0 0 0
****
USER_CHARGES
INVALID_CHARGES
Pose:   9 Cluster:   9 Fr_nu: 130962 TotEn:   -11.18
@<TRIPOS>ATOM
      1 C1        -82.4839  -20.0893  -33.0286 C.ar   1 LIG      -0.11500
      2 C2        -81.1183  -19.9905  -32.7790 C.ar   1 LIG      -0.11500
      3 C3        -81.9213  -24.7645  -34.2528 C.ar   1 LIG      -0.11500
      4 C4        -80.5557  -24.6655  -34.0031 C.ar   1 LIG      -0.11500
      5 C5        -83.0296  -21.2995  -33.4578 C.ar   1 LIG      -0.11700
      6 C6        -80.2933  -21.1011  -32.9574 C.ar   1 LIG      -0.11700
      7 C7        -82.7464  -23.6537  -34.0742 C.ar   1 LIG      -0.11700
      8 C8        -80.0099  -23.4554  -33.5740 C.ar   1 LIG      -0.11700
      9 C9        -82.2140  -22.4278  -33.6429 C.ar   1 LIG       0.00400
     10 C10       -80.8254  -22.3271  -33.3890 C.ar   1 LIG       0.00400
     11 H1        -83.1256  -19.2241  -32.8901 H      1 LIG       0.11500
     12 H2        -80.6945  -19.0480  -32.4446 H      1 LIG       0.11500
     13 H3        -82.3459  -25.7070  -34.5871 H      1 LIG       0.11500
     14 H4        -79.9143  -25.5306  -34.1432 H      1 LIG       0.11500
     15 H5        -84.0997  -21.3536  -33.6474 H      1 LIG       0.11500
     16 H6        -79.2287  -21.0012  -32.7558 H      1 LIG       0.11500
     17 H7        -83.8109  -23.7542  -34.2751 H      1 LIG       0.11500
     18 H8        -78.9397  -23.4008  -33.3851 H      1 LIG       0.11500
@<TRIPOS>BOND
      1       1       2 ar
      2       1       5 ar
      3       2       6 ar
      4       3       4 ar
      5       3       7 ar
      6       4       8 ar
      7       5       9 ar
      8       6      10 ar
      9       7       9 ar
     10       8      10 ar
     11       9      10 ar
     12       1      11 1
     13       2      12 1
     14       3      13 1
     15       4      14 1
     16       5      15 1
     17       6      16 1
     18       7      17 1
     19       8      18 1
@<TRIPOS>ALT_TYPE
CGenFF_4.0_ALT_TYPE_SET
CGenFF_4.0 1 CG2R61 2 CG2R61 3 CG2R61 4 CG2R61 5 CG2R61 6 CG2R61 7 CG2R61 8 CG2R61 9 CG2R61 10 CG2R61 11 HGR61 12 HGR61 13 HGR61 14 HGR61 15 HGR61 16 HGR61 17 HGR61 18 HGR61
@<TRIPOS>MOLECULE
naphtalene
 18 19 0 0 0
****
USER_CHARGES
INVALID_CHARGES
Pose:  10 Cluster:  10 Fr_nu:  45849 TotEn:   -11.11
@<TRIPOS>ATOM
      1 C1        -61.9592   -9.1726  -53.0020 C.ar   1 LIG      -0.11500
      2 C2        -62.6168   -7.9465  -53.0336 C.ar   1 LIG      -0.11500
      3 C3        -58.4590   -7.3685  -55.8598 C.ar   1 LIG      -0.11500
      4 C4        -59.1167   -6.1425  -55.8913 C.ar   1 LIG      -0.11500
      5 C5        -60.7602   -9.3402  -53.6955 C.ar   1 LIG      -0.11700
      6 C6        -62.0783   -6.8833  -53.7587 C.ar   1 LIG      -0.11700
      7 C7        -58.9976   -8.4318  -55.1345 C.ar   1 LIG      -0.11700
      8 C8        -60.3157   -5.9748  -55.1979 C.ar   1 LIG      -0.11700
      9 C9        -60.2035   -8.2809  -54.4307 C.ar   1 LIG       0.00400
     10 C10       -60.8724   -7.0341  -54.4628 C.ar   1 LIG       0.00400
     11 H1        -62.3793  -10.0001  -52.4378 H      1 LIG       0.11500
     12 H2        -63.5500   -7.8170  -52.4932 H      1 LIG       0.11500
     13 H3        -57.5255   -7.4987  -56.4000 H      1 LIG       0.11500
     14 H4        -58.6969   -5.3158  -56.4568 H      1 LIG       0.11500
     15 H5        -60.2636  -10.3076  -53.6571 H      1 LIG       0.11500
     16 H6        -62.6091   -5.9336  -53.7690 H      1 LIG       0.11500
     17 H7        -58.4662   -9.3810  -55.1237 H      1 LIG       0.11500
     18 H8        -60.8129   -5.0077  -55.2368 H      1 LIG       0.11500
@<TRIPOS>BOND
      1       1       2 ar
      2       1       5 ar
      3       2       6 ar
      4       3       4 ar
      5       3       7 ar
      6       4       8 ar
      7       5       9 ar
      8       6      10 ar
      9       7       9 ar
     10       8      10 ar
     11       9      10 ar
     12       1      11 1
     13       2      12 1
     14       3      13 1
     15       4      14 1
     16       5      15 1
     17       6      16 1
     18       7      17 1
     19       8      18 1
@<TRIPOS>ALT_TYPE
CGenFF_4.0_ALT_TYPE_SET
CGenFF_4.0 1 CG2R61 2 CG2R61 3 CG2R61 4 CG2R61 5 CG2R61 6 CG2R61 7 CG2R61 8 CG2R61 9 CG2R61 10 CG2R61 11 HGR61 12 HGR61 13 HGR61 14 HGR61 15 HGR61 16 HGR61 17 HGR61 18 HGR61
@<TRIPOS>MOLECULE
naphtalene
 18 19 0 0 0
****
USER_CHARGES
INVALID_CHARGES
Pose:  11 Cluster:  11 Fr_nu:   2665 TotEn:   -11.01
@<TRIPOS>ATOM
      1 C1        -63.6057   -3.5608  -20.8935 C.ar   1 LIG      -0.11500
      2 C2        -64.5220   -4.1722  -21.7439 C.ar   1 LIG      -0.11500
      3 C3        -61.5386   -1.3561  -24.7065 C.ar   1 LIG      -0.11500
      4 C4        -62.4550   -1.9676  -25.5568 C.ar   1 LIG      -0.11500
      5 C5        -62.6326   -2.7066  -21.4131 C.ar   1 LIG      -0.11700
      6 C6        -64.4690   -3.9320  -23.1171 C.ar   1 LIG      -0.11700
      7 C7        -61.5917   -1.5964  -23.3332 C.ar   1 LIG      -0.11700
      8 C8        -63.4281   -2.8218  -25.0373 C.ar   1 LIG      -0.11700
      9 C9        -62.5644   -2.4533  -22.7929 C.ar   1 LIG       0.00400
     10 C10       -63.4963   -3.0751  -23.6576 C.ar   1 LIG       0.00400
     11 H1        -63.6471   -3.7487  -19.8246 H      1 LIG       0.11500
     12 H2        -65.2793   -4.8368  -21.3383 H      1 LIG       0.11500
     13 H3        -60.7810   -0.6911  -25.1115 H      1 LIG       0.11500
     14 H4        -62.4122   -1.7804  -26.6258 H      1 LIG       0.11500
     15 H5        -61.9262   -2.2399  -20.7297 H      1 LIG       0.11500
     16 H6        -65.1957   -4.4202  -23.7631 H      1 LIG       0.11500
     17 H7        -60.8655   -1.1074  -22.6873 H      1 LIG       0.11500
     18 H8        -64.1341   -3.2893  -25.7207 H      1 LIG       0.11500
@<TRIPOS>BOND
      1       1       2 ar
      2       1       5 ar
      3       2       6 ar
      4       3       4 ar
      5       3       7 ar
      6       4       8 ar
      7       5       9 ar
      8       6      10 ar
      9       7       9 ar
     10       8      10 ar
     11       9      10 ar
     12       1      11 1
     13       2      12 1
     14       3      13 1
     15       4      14 1
     16       5      15 1
     17       6      16 1
     18       7      17 1
     19       8      18 1
@<TRIPOS>ALT_TYPE
CGenFF_4.0_ALT_TYPE_SET
CGenFF_4.0 1 CG2R61 2 CG2R61 3 CG2R61 4 CG2R61 5 CG2R61 6 CG2R61 7 CG2R61 8 CG2R61 9 CG2R61 10 CG2R61 11 HGR61 12 HGR61 13 HGR61 14 HGR61 15 HGR61 16 HGR61 17 HGR61 18 HGR61
@<TRIPOS>MOLECULE
naphtalene
 18 19 0 0 0
****
USER_CHARGES
INVALID_CHARGES
Pose:  12 Cluster:  12 Fr_nu: 221560 TotEn:   -10.93
@<TRIPOS>ATOM
      1 C1        -58.0244    4.6283  -41.8493 C.ar   1 LIG      -0.11500
      2 C2        -57.6715    3.3435  -42.2511 C.ar   1 LIG      -0.11500
      3 C3        -62.7136    3.5784  -42.6119 C.ar   1 LIG      -0.11500
      4 C4        -62.3606    2.2936  -43.0138 C.ar   1 LIG      -0.11500
      5 C5        -59.3656    5.0126  -41.8368 C.ar   1 LIG      -0.11700
      6 C6        -58.6581    2.4380  -42.6421 C.ar   1 LIG      -0.11700
      7 C7        -61.7269    4.4839  -42.2208 C.ar   1 LIG      -0.11700
      8 C8        -61.0195    1.9093  -43.0263 C.ar   1 LIG      -0.11700
      9 C9        -60.3720    4.1142  -42.2272 C.ar   1 LIG       0.00400
     10 C10       -60.0130    2.8077  -42.6359 C.ar   1 LIG       0.00400
     11 H1        -57.2558    5.3330  -41.5455 H      1 LIG       0.11500
     12 H2        -56.6271    3.0452  -42.2602 H      1 LIG       0.11500
     13 H3        -63.7580    3.8773  -42.6025 H      1 LIG       0.11500
     14 H4        -63.1295    1.5899  -43.3188 H      1 LIG       0.11500
     15 H5        -59.6183    6.0221  -41.5194 H      1 LIG       0.11500
     16 H6        -58.3594    1.4387  -42.9520 H      1 LIG       0.11500
     17 H7        -62.0259    5.4828  -41.9102 H      1 LIG       0.11500
     18 H8        -60.7664    0.9000  -43.3445 H      1 LIG       0.11500
@<TRIPOS>BOND
      1       1       2 ar
      2       1       5 ar
      3       2       6 ar
      4       3       4 ar
      5       3       7 ar
      6       4       8 ar
      7       5       9 ar
      8       6      10 ar
      9       7       9 ar
     10       8      10 ar
     11       9      10 ar
     12       1      11 1
     13       2      12 1
     14       3      13 1
     15       4      14 1
     16       5      15 1
     17       6      16 1
     18       7      17 1
     19       8      18 1
@<TRIPOS>ALT_TYPE
CGenFF_4.0_ALT_TYPE_SET
CGenFF_4.0 1 CG2R61 2 CG2R61 3 CG2R61 4 CG2R61 5 CG2R61 6 CG2R61 7 CG2R61 8 CG2R61 9 CG2R61 10 CG2R61 11 HGR61 12 HGR61 13 HGR61 14 HGR61 15 HGR61 16 HGR61 17 HGR61 18 HGR61
@<TRIPOS>MOLECULE
naphtalene
 18 19 0 0 0
****
USER_CHARGES
INVALID_CHARGES
Pose:  13 Cluster:  13 Fr_nu:  40554 TotEn:   -10.88
@<TRIPOS>ATOM
      1 C1        -56.8131    4.8586  -37.7768 C.ar   1 LIG      -0.11500
      2 C2        -57.1364    5.7355  -36.7457 C.ar   1 LIG      -0.11500
      3 C3        -52.5626    3.8870  -35.6175 C.ar   1 LIG      -0.11500
      4 C4        -52.8861    4.7640  -34.5864 C.ar   1 LIG      -0.11500
      5 C5        -55.5957    4.1773  -37.7584 C.ar   1 LIG      -0.11700
      6 C6        -56.2438    5.9345  -35.6921 C.ar   1 LIG      -0.11700
      7 C7        -53.4553    3.6880  -36.6710 C.ar   1 LIG      -0.11700
      8 C8        -54.1034    5.4454  -34.6047 C.ar   1 LIG      -0.11700
      9 C9        -54.6851    4.3654  -36.7058 C.ar   1 LIG       0.00400
     10 C10       -55.0140    5.2572  -35.6573 C.ar   1 LIG       0.00400
     11 H1        -57.5081    4.7045  -38.5970 H      1 LIG       0.11500
     12 H2        -58.0845    6.2652  -36.7608 H      1 LIG       0.11500
     13 H3        -51.6146    3.3568  -35.6028 H      1 LIG       0.11500
     14 H4        -52.1900    4.9188  -33.7672 H      1 LIG       0.11500
     15 H5        -55.3637    3.4970  -38.5752 H      1 LIG       0.11500
     16 H6        -56.5175    6.6243  -34.8964 H      1 LIG       0.11500
     17 H7        -53.1818    2.9976  -37.4662 H      1 LIG       0.11500
     18 H8        -54.3353    6.1264  -33.7883 H      1 LIG       0.11500
@<TRIPOS>BOND
      1       1       2 ar
      2       1       5 ar
      3       2       6 ar
      4       3       4 ar
      5       3       7 ar
      6       4       8 ar
      7       5       9 ar
      8       6      10 ar
      9       7       9 ar
     10       8      10 ar
     11       9      10 ar
     12       1      11 1
     13       2      12 1
     14       3      13 1
     15       4      14 1
     16       5      15 1
     17       6      16 1
     18       7      17 1
     19       8      18 1
@<TRIPOS>ALT_TYPE
CGenFF_4.0_ALT_TYPE_SET
CGenFF_4.0 1 CG2R61 2 CG2R61 3 CG2R61 4 CG2R61 5 CG2R61 6 CG2R61 7 CG2R61 8 CG2R61 9 CG2R61 10 CG2R61 11 HGR61 12 HGR61 13 HGR61 14 HGR61 15 HGR61 16 HGR61 17 HGR61 18 HGR61
@<TRIPOS>MOLECULE
naphtalene
 18 19 0 0 0
****
USER_CHARGES
INVALID_CHARGES
Pose:  14 Cluster:  14 Fr_nu:  78054 TotEn:   -10.87
@<TRIPOS>ATOM
      1 C1        -68.5537   -4.3148  -25.8564 C.ar   1 LIG      -0.11500
      2 C2        -69.8704   -4.7378  -26.0121 C.ar   1 LIG      -0.11500
      3 C3        -68.0917   -7.1892  -21.9580 C.ar   1 LIG      -0.11500
      4 C4        -69.4084   -7.6120  -22.1138 C.ar   1 LIG      -0.11500
      5 C5        -67.7781   -4.8161  -24.8105 C.ar   1 LIG      -0.11700
      6 C6        -70.4166   -5.6635  -25.1228 C.ar   1 LIG      -0.11700
      7 C7        -67.5454   -6.2635  -22.8475 C.ar   1 LIG      -0.11700
      8 C8        -70.1841   -7.1109  -23.1596 C.ar   1 LIG      -0.11700
      9 C9        -68.3116   -5.7485  -23.9059 C.ar   1 LIG       0.00400
     10 C10       -69.6506   -6.1784  -24.0643 C.ar   1 LIG       0.00400
     11 H1        -68.1291   -3.5937  -26.5487 H      1 LIG       0.11500
     12 H2        -70.4732   -4.3472  -26.8268 H      1 LIG       0.11500
     13 H3        -67.4881   -7.5796  -21.1435 H      1 LIG       0.11500
     14 H4        -69.8329   -8.3321  -21.4203 H      1 LIG       0.11500
     15 H5        -66.7513   -4.4710  -24.7078 H      1 LIG       0.11500
     16 H6        -71.4479   -5.9804  -25.2638 H      1 LIG       0.11500
     17 H7        -66.5139   -5.9473  -22.7067 H      1 LIG       0.11500
     18 H8        -71.2112   -7.4552  -23.2621 H      1 LIG       0.11500
@<TRIPOS>BOND
      1       1       2 ar
      2       1       5 ar
      3       2       6 ar
      4       3       4 ar
      5       3       7 ar
      6       4       8 ar
      7       5       9 ar
      8       6      10 ar
      9       7       9 ar
     10       8      10 ar
     11       9      10 ar
     12       1      11 1
     13       2      12 1
     14       3      13 1
     15       4      14 1
     16       5      15 1
     17       6      16 1
     18       7      17 1
     19       8      18 1
@<TRIPOS>ALT_TYPE
CGenFF_4.0_ALT_TYPE_SET
CGenFF_4.0 1 CG2R61 2 CG2R61 3 CG2R61 4 CG2R61 5 CG2R61 6 CG2R61 7 CG2R61 8 CG2R61 9 CG2R61 10 CG2R61 11 HGR61 12 HGR61 13 HGR61 14 HGR61 15 HGR61 16 HGR61 17 HGR61 18 HGR61
@<TRIPOS>MOLECULE
naphtalene
 18 19 0 0 0
****
USER_CHARGES
INVALID_CHARGES
Pose:  15 Cluster:  15 Fr_nu: 319914 TotEn:   -10.50
@<TRIPOS>ATOM
      1 C1        -60.4217  -21.0957  -45.0653 C.ar   1 LIG      -0.11500
      2 C2        -59.5764  -21.7758  -45.9371 C.ar   1 LIG      -0.11500
      3 C3        -57.0323  -21.3471  -41.5836 C.ar   1 LIG      -0.11500
      4 C4        -56.1872  -22.0271  -42.4555 C.ar   1 LIG      -0.11500
      5 C5        -60.0046  -20.8168  -43.7635 C.ar   1 LIG      -0.11700
      6 C6        -58.3110  -22.1795  -45.5106 C.ar   1 LIG      -0.11700
      7 C7        -58.2979  -20.9433  -42.0102 C.ar   1 LIG      -0.11700
      8 C8        -56.6042  -22.3062  -43.7573 C.ar   1 LIG      -0.11700
      9 C9        -58.7341  -21.2157  -43.3171 C.ar   1 LIG       0.00400
     10 C10       -57.8747  -21.9073  -44.2037 C.ar   1 LIG       0.00400
     11 H1        -61.4069  -20.7821  -45.3977 H      1 LIG       0.11500
     12 H2        -59.9020  -21.9922  -46.9504 H      1 LIG       0.11500
     13 H3        -56.7073  -21.1302  -40.5700 H      1 LIG       0.11500
     14 H4        -55.2027  -22.3417  -42.1220 H      1 LIG       0.11500
     15 H5        -60.6821  -20.2843  -43.0991 H      1 LIG       0.11500
     16 H6        -57.6667  -22.7093  -46.2091 H      1 LIG       0.11500
     17 H7        -58.9416  -20.4128  -41.3118 H      1 LIG       0.11500
     18 H8        -55.9272  -22.8393  -44.4217 H      1 LIG       0.11500
@<TRIPOS>BOND
      1       1       2 ar
      2       1       5 ar
      3       2       6 ar
      4       3       4 ar
      5       3       7 ar
      6       4       8 ar
      7       5       9 ar
      8       6      10 ar
      9       7       9 ar
     10       8      10 ar
     11       9      10 ar
     12       1      11 1
     13       2      12 1
     14       3      13 1
     15       4      14 1
     16       5      15 1
     17       6      16 1
     18       7      17 1
     19       8      18 1
@<TRIPOS>ALT_TYPE
CGenFF_4.0_ALT_TYPE_SET
CGenFF_4.0 1 CG2R61 2 CG2R61 3 CG2R61 4 CG2R61 5 CG2R61 6 CG2R61 7 CG2R61 8 CG2R61 9 CG2R61 10 CG2R61 11 HGR61 12 HGR61 13 HGR61 14 HGR61 15 HGR61 16 HGR61 17 HGR61 18 HGR61
@<TRIPOS>MOLECULE
naphtalene
 18 19 0 0 0
****
USER_CHARGES
INVALID_CHARGES
Pose:  16 Cluster:  16 Fr_nu:  65139 TotEn:   -10.49
@<TRIPOS>ATOM
      1 C1        -45.8975  -12.3295  -43.1384 C.ar   1 LIG      -0.11500
      2 C2        -47.1642  -12.3903  -43.7117 C.ar   1 LIG      -0.11500
      3 C3        -47.1061  -15.9212  -40.0869 C.ar   1 LIG      -0.11500
      4 C4        -48.3728  -15.9820  -40.6602 C.ar   1 LIG      -0.11500
      5 C5        -45.5617  -13.1905  -42.0933 C.ar   1 LIG      -0.11700
      6 C6        -48.1000  -13.3123  -43.2421 C.ar   1 LIG      -0.11700
      7 C7        -46.1703  -14.9992  -40.5567 C.ar   1 LIG      -0.11700
      8 C8        -48.7087  -15.1209  -41.7054 C.ar   1 LIG      -0.11700
      9 C9        -46.4912  -14.1248  -41.6078 C.ar   1 LIG       0.00400
     10 C10       -47.7793  -14.1866  -42.1908 C.ar   1 LIG       0.00400
     11 H1        -45.1696  -11.6111  -43.5041 H      1 LIG       0.11500
     12 H2        -47.4245  -11.7198  -44.5255 H      1 LIG       0.11500
     13 H3        -46.8450  -16.5917  -39.2730 H      1 LIG       0.11500
     14 H4        -49.1007  -16.6995  -40.2932 H      1 LIG       0.11500
     15 H5        -44.5658  -13.1249  -41.6600 H      1 LIG       0.11500
     16 H6        -49.0840  -13.3427  -43.7054 H      1 LIG       0.11500
     17 H7        -45.1861  -14.9695  -40.0938 H      1 LIG       0.11500
     18 H8        -49.7049  -15.1858  -42.1383 H      1 LIG       0.11500
@<TRIPOS>BOND
      1       1       2 ar
      2       1       5 ar
      3       2       6 ar
      4       3       4 ar
      5       3       7 ar
      6       4       8 ar
      7       5       9 ar
      8       6      10 ar
      9       7       9 ar
     10       8      10 ar
     11       9      10 ar
     12       1      11 1
     13       2      12 1
     14       3      13 1
     15       4      14 1
     16       5      15 1
     17       6      16 1
     18       7      17 1
     19       8      18 1
@<TRIPOS>ALT_TYPE
CGenFF_4.0_ALT_TYPE_SET
CGenFF_4.0 1 CG2R61 2 CG2R61 3 CG2R61 4 CG2R61 5 CG2R61 6 CG2R61 7 CG2R61 8 CG2R61 9 CG2R61 10 CG2R61 11 HGR61 12 HGR61 13 HGR61 14 HGR61 15 HGR61 16 HGR61 17 HGR61 18 HGR61
@<TRIPOS>MOLECULE
naphtalene
 18 19 0 0 0
****
USER_CHARGES
INVALID_CHARGES
Pose:  17 Cluster:  17 Fr_nu:  23722 TotEn:   -10.37
@<TRIPOS>ATOM
      1 C1        -53.8861    4.6510  -37.0620 C.ar   1 LIG      -0.11500
      2 C2        -54.0715    3.9431  -38.2458 C.ar   1 LIG      -0.11500
      3 C3        -58.7077    5.0450  -36.5429 C.ar   1 LIG      -0.11500
      4 C4        -58.8930    4.3371  -37.7267 C.ar   1 LIG      -0.11500
      5 C5        -54.9899    5.1041  -36.3390 C.ar   1 LIG      -0.11700
      6 C6        -55.3611    3.6855  -38.7111 C.ar   1 LIG      -0.11700
      7 C7        -57.4179    5.3025  -36.0775 C.ar   1 LIG      -0.11700
      8 C8        -57.7892    3.8840  -38.4498 C.ar   1 LIG      -0.11700
      9 C9        -56.2954    4.8540  -36.7925 C.ar   1 LIG       0.00400
     10 C10       -56.4838    4.1341  -37.9963 C.ar   1 LIG       0.00400
     11 H1        -52.8818    4.8517  -36.7006 H      1 LIG       0.11500
     12 H2        -53.2115    3.5906  -38.8078 H      1 LIG       0.11500
     13 H3        -59.5675    5.3977  -35.9802 H      1 LIG       0.11500
     14 H4        -59.8974    4.1379  -38.0884 H      1 LIG       0.11500
     15 H5        -54.8213    5.6559  -35.4165 H      1 LIG       0.11500
     16 H6        -55.4825    3.1298  -39.6387 H      1 LIG       0.11500
     17 H7        -57.2968    5.8575  -35.1496 H      1 LIG       0.11500
     18 H8        -57.9576    3.3328  -39.3728 H      1 LIG       0.11500
@<TRIPOS>BOND
      1       1       2 ar
      2       1       5 ar
      3       2       6 ar
      4       3       4 ar
      5       3       7 ar
      6       4       8 ar
      7       5       9 ar
      8       6      10 ar
      9       7       9 ar
     10       8      10 ar
     11       9      10 ar
     12       1      11 1
     13       2      12 1
     14       3      13 1
     15       4      14 1
     16       5      15 1
     17       6      16 1
     18       7      17 1
     19       8      18 1
@<TRIPOS>ALT_TYPE
CGenFF_4.0_ALT_TYPE_SET
CGenFF_4.0 1 CG2R61 2 CG2R61 3 CG2R61 4 CG2R61 5 CG2R61 6 CG2R61 7 CG2R61 8 CG2R61 9 CG2R61 10 CG2R61 11 HGR61 12 HGR61 13 HGR61 14 HGR61 15 HGR61 16 HGR61 17 HGR61 18 HGR61
@<TRIPOS>MOLECULE
naphtalene
 18 19 0 0 0
****
USER_CHARGES
INVALID_CHARGES
Pose:  18 Cluster:  18 Fr_nu: 166047 TotEn:   -10.24
@<TRIPOS>ATOM
      1 C1        -58.8993    4.8836  -36.3792 C.ar   1 LIG      -0.11500
      2 C2        -60.0371    4.8336  -37.1789 C.ar   1 LIG      -0.11500
      3 C3        -56.2132    3.2675  -40.1002 C.ar   1 LIG      -0.11500
      4 C4        -57.3512    3.2175  -40.8999 C.ar   1 LIG      -0.11500
      5 C5        -57.6614    4.5075  -36.9014 C.ar   1 LIG      -0.11700
      6 C6        -59.9416    4.4075  -38.5038 C.ar   1 LIG      -0.11700
      7 C7        -56.3088    3.6938  -38.7752 C.ar   1 LIG      -0.11700
      8 C8        -58.5891    3.5935  -40.3777 C.ar   1 LIG      -0.11700
      9 C9        -57.5467    4.0759  -38.2330 C.ar   1 LIG       0.00400
     10 C10       -58.7038    4.0251  -39.0461 C.ar   1 LIG       0.00400
     11 H1        -58.9743    5.2150  -35.3476 H      1 LIG       0.11500
     12 H2        -61.0003    5.1269  -36.7714 H      1 LIG       0.11500
     13 H3        -55.2495    2.9745  -40.5072 H      1 LIG       0.11500
     14 H4        -57.2758    2.8848  -41.9309 H      1 LIG       0.11500
     15 H5        -56.7853    4.5542  -36.2579 H      1 LIG       0.11500
     16 H6        -60.8441    4.3768  -39.1109 H      1 LIG       0.11500
     17 H7        -55.4061    3.7251  -38.1686 H      1 LIG       0.11500
     18 H8        -59.4655    3.5462  -41.0209 H      1 LIG       0.11500
@<TRIPOS>BOND
      1       1       2 ar
      2       1       5 ar
      3       2       6 ar
      4       3       4 ar
      5       3       7 ar
      6       4       8 ar
      7       5       9 ar
      8       6      10 ar
      9       7       9 ar
     10       8      10 ar
     11       9      10 ar
     12       1      11 1
     13       2      12 1
     14       3      13 1
     15       4      14 1
     16       5      15 1
     17       6      16 1
     18       7      17 1
     19       8      18 1
@<TRIPOS>ALT_TYPE
CGenFF_4.0_ALT_TYPE_SET
CGenFF_4.0 1 CG2R61 2 CG2R61 3 CG2R61 4 CG2R61 5 CG2R61 6 CG2R61 7 CG2R61 8 CG2R61 9 CG2R61 10 CG2R61 11 HGR61 12 HGR61 13 HGR61 14 HGR61 15 HGR61 16 HGR61 17 HGR61 18 HGR61
@<TRIPOS>MOLECULE
naphtalene
 18 19 0 0 0
****
USER_CHARGES
INVALID_CHARGES
Pose:  19 Cluster:  19 Fr_nu:   1742 TotEn:   -10.21
@<TRIPOS>ATOM
      1 C1        -70.9136   -4.7865  -47.1331 C.ar   1 LIG      -0.11500
      2 C2        -69.7954   -4.6039  -46.3249 C.ar   1 LIG      -0.11500
      3 C3        -72.0551   -8.8086  -44.6447 C.ar   1 LIG      -0.11500
      4 C4        -70.9369   -8.6259  -43.8365 C.ar   1 LIG      -0.11500
      5 C5        -71.7582   -5.8766  -46.9211 C.ar   1 LIG      -0.11700
      6 C6        -69.5175   -5.5105  -45.3016 C.ar   1 LIG      -0.11700
      7 C7        -72.3330   -7.9020  -45.6680 C.ar   1 LIG      -0.11700
      8 C8        -70.0922   -7.5360  -44.0485 C.ar   1 LIG      -0.11700
      9 C9        -71.4937   -6.7992  -45.8957 C.ar   1 LIG       0.00400
     10 C10       -70.3566   -6.6134  -45.0739 C.ar   1 LIG       0.00400
     11 H1        -71.1291   -4.0808  -47.9300 H      1 LIG       0.11500
     12 H2        -69.1387   -3.7549  -46.4906 H      1 LIG       0.11500
     13 H3        -72.7125   -9.6576  -44.4793 H      1 LIG       0.11500
     14 H4        -70.7211   -9.3328  -43.0407 H      1 LIG       0.11500
     15 H5        -72.6263   -5.9998  -47.5653 H      1 LIG       0.11500
     16 H6        -68.6382   -5.3478  -44.6817 H      1 LIG       0.11500
     17 H7        -73.2128   -8.0644  -46.2872 H      1 LIG       0.11500
     18 H8        -69.2236   -7.4130  -43.4048 H      1 LIG       0.11500
@<TRIPOS>BOND
      1       1       2 ar
      2       1       5 ar
      3       2       6 ar
      4       3       4 ar
      5       3       7 ar
      6       4       8 ar
      7       5       9 ar
      8       6      10 ar
      9       7       9 ar
     10       8      10 ar
     11       9      10 ar
     12       1      11 1
     13       2      12 1
     14       3      13 1
     15       4      14 1
     16       5      15 1
     17       6      16 1
     18       7      17 1
     19       8      18 1
@<TRIPOS>ALT_TYPE
CGenFF_4.0_ALT_TYPE_SET
CGenFF_4.0 1 CG2R61 2 CG2R61 3 CG2R61 4 CG2R61 5 CG2R61 6 CG2R61 7 CG2R61 8 CG2R61 9 CG2R61 10 CG2R61 11 HGR61 12 HGR61 13 HGR61 14 HGR61 15 HGR61 16 HGR61 17 HGR61 18 HGR61
@<TRIPOS>MOLECULE
naphtalene
 18 19 0 0 0
****
USER_CHARGES
INVALID_CHARGES
Pose:  20 Cluster:  20 Fr_nu: 150374 TotEn:   -10.19
@<TRIPOS>ATOM
      1 C1        -60.3098    2.2131  -43.8574 C.ar   1 LIG      -0.11500
      2 C2        -61.3559    2.9974  -43.3806 C.ar   1 LIG      -0.11500
      3 C3        -57.6126    3.4707  -40.0082 C.ar   1 LIG      -0.11500
      4 C4        -58.6588    4.2550  -39.5315 C.ar   1 LIG      -0.11500
      5 C5        -59.1152    2.1316  -43.1413 C.ar   1 LIG      -0.11700
      6 C6        -61.2116    3.7032  -42.1859 C.ar   1 LIG      -0.11700
      7 C7        -57.7570    2.7649  -41.2030 C.ar   1 LIG      -0.11700
      8 C8        -59.8534    4.3366  -40.2476 C.ar   1 LIG      -0.11700
      9 C9        -58.9524    2.8353  -41.9368 C.ar   1 LIG       0.00400
     10 C10       -60.0162    3.6329  -41.4520 C.ar   1 LIG       0.00400
     11 H1        -60.4225    1.6643  -44.7878 H      1 LIG       0.11500
     12 H2        -62.2856    3.0599  -43.9387 H      1 LIG       0.11500
     13 H3        -56.6825    3.4076  -39.4504 H      1 LIG       0.11500
     14 H4        -58.5450    4.8047  -38.6018 H      1 LIG       0.11500
     15 H5        -58.3107    1.5127  -43.5332 H      1 LIG       0.11500
     16 H6        -62.0426    4.3096  -41.8317 H      1 LIG       0.11500
     17 H7        -56.9262    2.1579  -41.5565 H      1 LIG       0.11500
     18 H8        -60.6578    4.9561  -39.8562 H      1 LIG       0.11500
@<TRIPOS>BOND
      1       1       2 ar
      2       1       5 ar
      3       2       6 ar
      4       3       4 ar
      5       3       7 ar
      6       4       8 ar
      7       5       9 ar
      8       6      10 ar
      9       7       9 ar
     10       8      10 ar
     11       9      10 ar
     12       1      11 1
     13       2      12 1
     14       3      13 1
     15       4      14 1
     16       5      15 1
     17       6      16 1
     18       7      17 1
     19       8      18 1
@<TRIPOS>ALT_TYPE
CGenFF_4.0_ALT_TYPE_SET
CGenFF_4.0 1 CG2R61 2 CG2R61 3 CG2R61 4 CG2R61 5 CG2R61 6 CG2R61 7 CG2R61 8 CG2R61 9 CG2R61 10 CG2R61 11 HGR61 12 HGR61 13 HGR61 14 HGR61 15 HGR61 16 HGR61 17 HGR61 18 HGR61
@<TRIPOS>MOLECULE
naphtalene
 18 19 0 0 0
****
USER_CHARGES
INVALID_CHARGES
Pose:  21 Cluster:  21 Fr_nu:  86286 TotEn:    -9.99
@<TRIPOS>ATOM
      1 C1        -45.3159  -16.2619  -40.8050 C.ar   1 LIG      -0.11500
      2 C2        -45.7181  -15.1341  -40.0958 C.ar   1 LIG      -0.11500
      3 C3        -44.0951  -13.4500  -44.5834 C.ar   1 LIG      -0.11500
      4 C4        -44.4974  -12.3223  -43.8740 C.ar   1 LIG      -0.11500
      5 C5        -44.8109  -16.1300  -42.0989 C.ar   1 LIG      -0.11700
      6 C6        -45.6170  -13.8701  -40.6774 C.ar   1 LIG      -0.11700
      7 C7        -44.1961  -14.7141  -44.0016 C.ar   1 LIG      -0.11700
      8 C8        -45.0024  -12.4541  -42.5801 C.ar   1 LIG      -0.11700
      9 C9        -44.7021  -14.8654  -42.7002 C.ar   1 LIG       0.00400
     10 C10       -45.1112  -13.7186  -41.9789 C.ar   1 LIG       0.00400
     11 H1        -45.3953  -17.2457  -40.3519 H      1 LIG       0.11500
     12 H2        -46.1108  -15.2378  -39.0884 H      1 LIG       0.11500
     13 H3        -43.7021  -13.3469  -45.5909 H      1 LIG       0.11500
     14 H4        -44.4190  -11.3389  -44.3282 H      1 LIG       0.11500
     15 H5        -44.5029  -17.0254  -42.6349 H      1 LIG       0.11500
     16 H6        -45.9369  -13.0023  -40.1044 H      1 LIG       0.11500
     17 H7        -43.8755  -15.5816  -44.5744 H      1 LIG       0.11500
     18 H8        -45.3112  -11.5588  -42.0443 H      1 LIG       0.11500
@<TRIPOS>BOND
      1       1       2 ar
      2       1       5 ar
      3       2       6 ar
      4       3       4 ar
      5       3       7 ar
      6       4       8 ar
      7       5       9 ar
      8       6      10 ar
      9       7       9 ar
     10       8      10 ar
     11       9      10 ar
     12       1      11 1
     13       2      12 1
     14       3      13 1
     15       4      14 1
     16       5      15 1
     17       6      16 1
     18       7      17 1
     19       8      18 1
@<TRIPOS>ALT_TYPE
CGenFF_4.0_ALT_TYPE_SET
CGenFF_4.0 1 CG2R61 2 CG2R61 3 CG2R61 4 CG2R61 5 CG2R61 6 CG2R61 7 CG2R61 8 CG2R61 9 CG2R61 10 CG2R61 11 HGR61 12 HGR61 13 HGR61 14 HGR61 15 HGR61 16 HGR61 17 HGR61 18 HGR61
@<TRIPOS>MOLECULE
naphtalene
 18 19 0 0 0
****
USER_CHARGES
INVALID_CHARGES
Pose:  22 Cluster:  22 Fr_nu: 241788 TotEn:    -9.98
@<TRIPOS>ATOM
      1 C1        -52.8669    5.2521  -34.5992 C.ar   1 LIG      -0.11500
      2 C2        -52.4972    3.9565  -34.9477 C.ar   1 LIG      -0.11500
      3 C3        -55.1343    5.7547  -38.8746 C.ar   1 LIG      -0.11500
      4 C4        -54.7645    4.4591  -39.2229 C.ar   1 LIG      -0.11500
      5 C5        -53.6153    6.0272  -35.4856 C.ar   1 LIG      -0.11700
      6 C6        -52.8744    3.4308  -36.1836 C.ar   1 LIG      -0.11700
      7 C7        -54.7571    6.2804  -37.6385 C.ar   1 LIG      -0.11700
      8 C8        -54.0161    3.6839  -38.3367 C.ar   1 LIG      -0.11700
      9 C9        -54.0037    5.5144  -36.7340 C.ar   1 LIG       0.00400
     10 C10       -53.6277    4.1968  -37.0883 C.ar   1 LIG       0.00400
     11 H1        -52.5724    5.6610  -33.6371 H      1 LIG       0.11500
     12 H2        -51.9148    3.3538  -34.2568 H      1 LIG       0.11500
     13 H3        -55.7169    6.3580  -39.5651 H      1 LIG       0.11500
     14 H4        -55.0580    4.0512  -40.1858 H      1 LIG       0.11500
     15 H5        -53.8927    7.0377  -35.1924 H      1 LIG       0.11500
     16 H6        -52.5748    2.4155  -36.4349 H      1 LIG       0.11500
     17 H7        -55.0574    7.2954  -37.3871 H      1 LIG       0.11500
     18 H8        -53.7379    2.6737  -38.6300 H      1 LIG       0.11500
@<TRIPOS>BOND
      1       1       2 ar
      2       1       5 ar
      3       2       6 ar
      4       3       4 ar
      5       3       7 ar
      6       4       8 ar
      7       5       9 ar
      8       6      10 ar
      9       7       9 ar
     10       8      10 ar
     11       9      10 ar
     12       1      11 1
     13       2      12 1
     14       3      13 1
     15       4      14 1
     16       5      15 1
     17       6      16 1
     18       7      17 1
     19       8      18 1
@<TRIPOS>ALT_TYPE
CGenFF_4.0_ALT_TYPE_SET
CGenFF_4.0 1 CG2R61 2 CG2R61 3 CG2R61 4 CG2R61 5 CG2R61 6 CG2R61 7 CG2R61 8 CG2R61 9 CG2R61 10 CG2R61 11 HGR61 12 HGR61 13 HGR61 14 HGR61 15 HGR61 16 HGR61 17 HGR61 18 HGR61
@<TRIPOS>MOLECULE
naphtalene
 18 19 0 0 0
****
USER_CHARGES
INVALID_CHARGES
Pose:  23 Cluster:  23 Fr_nu: 134752 TotEn:    -9.76
@<TRIPOS>ATOM
      1 C1        -60.0014    5.3495  -38.0016 C.ar   1 LIG      -0.11500
      2 C2        -59.8475    4.6256  -36.8230 C.ar   1 LIG      -0.11500
      3 C3        -55.3852    6.8529  -37.6806 C.ar   1 LIG      -0.11500
      4 C4        -55.2314    6.1289  -36.5020 C.ar   1 LIG      -0.11500
      5 C5        -58.9328    6.0861  -38.5135 C.ar   1 LIG      -0.11700
      6 C6        -58.6246    4.6353  -36.1518 C.ar   1 LIG      -0.11700
      7 C7        -56.6082    6.8431  -38.3519 C.ar   1 LIG      -0.11700
      8 C8        -56.3000    5.3924  -35.9900 C.ar   1 LIG      -0.11700
      9 C9        -57.6946    6.1073  -37.8510 C.ar   1 LIG       0.00400
     10 C10       -57.5382    5.3711  -36.6525 C.ar   1 LIG       0.00400
     11 H1        -60.9539    5.3420  -38.5234 H      1 LIG       0.11500
     12 H2        -60.6800    4.0523  -36.4254 H      1 LIG       0.11500
     13 H3        -54.5529    7.4264  -38.0788 H      1 LIG       0.11500
     14 H4        -54.2792    6.1379  -35.9799 H      1 LIG       0.11500
     15 H5        -59.0759    6.6449  -39.4360 H      1 LIG       0.11500
     16 H6        -58.5267    4.0617  -35.2324 H      1 LIG       0.11500
     17 H7        -56.7057    7.4161  -39.2716 H      1 LIG       0.11500
     18 H8        -56.1573    4.8341  -35.0670 H      1 LIG       0.11500
@<TRIPOS>BOND
      1       1       2 ar
      2       1       5 ar
      3       2       6 ar
      4       3       4 ar
      5       3       7 ar
      6       4       8 ar
      7       5       9 ar
      8       6      10 ar
      9       7       9 ar
     10       8      10 ar
     11       9      10 ar
     12       1      11 1
     13       2      12 1
     14       3      13 1
     15       4      14 1
     16       5      15 1
     17       6      16 1
     18       7      17 1
     19       8      18 1
@<TRIPOS>ALT_TYPE
CGenFF_4.0_ALT_TYPE_SET
CGenFF_4.0 1 CG2R61 2 CG2R61 3 CG2R61 4 CG2R61 5 CG2R61 6 CG2R61 7 CG2R61 8 CG2R61 9 CG2R61 10 CG2R61 11 HGR61 12 HGR61 13 HGR61 14 HGR61 15 HGR61 16 HGR61 17 HGR61 18 HGR61
@<TRIPOS>MOLECULE
naphtalene
 18 19 0 0 0
****
USER_CHARGES
INVALID_CHARGES
Pose:  24 Cluster:  24 Fr_nu: 137001 TotEn:    -9.76
@<TRIPOS>ATOM
      1 C1        -57.2887    4.5730  -36.0291 C.ar   1 LIG      -0.11500
      2 C2        -58.6458    4.6646  -35.7347 C.ar   1 LIG      -0.11500
      3 C3        -58.2650    5.2688  -40.7446 C.ar   1 LIG      -0.11500
      4 C4        -59.6221    5.3605  -40.4500 C.ar   1 LIG      -0.11500
      5 C5        -56.8499    4.6997  -37.3474 C.ar   1 LIG      -0.11700
      6 C6        -59.5693    4.8834  -36.7572 C.ar   1 LIG      -0.11700
      7 C7        -57.3415    5.0501  -39.7219 C.ar   1 LIG      -0.11700
      8 C8        -60.0610    5.2337  -39.1318 C.ar   1 LIG      -0.11700
      9 C9        -57.7654    4.9201  -38.3894 C.ar   1 LIG       0.00400
     10 C10       -59.1455    5.0133  -38.0899 C.ar   1 LIG       0.00400
     11 H1        -56.5703    4.4021  -35.2328 H      1 LIG       0.11500
     12 H2        -58.9864    4.5661  -34.7081 H      1 LIG       0.11500
     13 H3        -57.9237    5.3674  -41.7712 H      1 LIG       0.11500
     14 H4        -60.3402    5.5299  -41.2470 H      1 LIG       0.11500
     15 H5        -55.7844    4.6242  -37.5544 H      1 LIG       0.11500
     16 H6        -60.6252    4.9521  -36.5040 H      1 LIG       0.11500
     17 H7        -56.2856    4.9822  -39.9753 H      1 LIG       0.11500
     18 H8        -61.1266    5.3084  -38.9247 H      1 LIG       0.11500
@<TRIPOS>BOND
      1       1       2 ar
      2       1       5 ar
      3       2       6 ar
      4       3       4 ar
      5       3       7 ar
      6       4       8 ar
      7       5       9 ar
      8       6      10 ar
      9       7       9 ar
     10       8      10 ar
     11       9      10 ar
     12       1      11 1
     13       2      12 1
     14       3      13 1
     15       4      14 1
     16       5      15 1
     17       6      16 1
     18       7      17 1
     19       8      18 1
@<TRIPOS>ALT_TYPE
CGenFF_4.0_ALT_TYPE_SET
CGenFF_4.0 1 CG2R61 2 CG2R61 3 CG2R61 4 CG2R61 5 CG2R61 6 CG2R61 7 CG2R61 8 CG2R61 9 CG2R61 10 CG2R61 11 HGR61 12 HGR61 13 HGR61 14 HGR61 15 HGR61 16 HGR61 17 HGR61 18 HGR61
@<TRIPOS>MOLECULE
naphtalene
 18 19 0 0 0
****
USER_CHARGES
INVALID_CHARGES
Pose:  25 Cluster:  25 Fr_nu:  35284 TotEn:    -9.67
@<TRIPOS>ATOM
      1 C1        -77.6687  -20.8540  -43.5911 C.ar   1 LIG      -0.11500
      2 C2        -77.3497  -20.8174  -42.2369 C.ar   1 LIG      -0.11500
      3 C3        -74.4399  -24.4328  -44.2546 C.ar   1 LIG      -0.11500
      4 C4        -74.1210  -24.3960  -42.9004 C.ar   1 LIG      -0.11500
      5 C5        -77.0273  -21.7608  -44.4355 C.ar   1 LIG      -0.11700
      6 C6        -76.3883  -21.6872  -41.7219 C.ar   1 LIG      -0.11700
      7 C7        -75.4015  -23.5629  -44.7696 C.ar   1 LIG      -0.11700
      8 C8        -74.7623  -23.4893  -42.0559 C.ar   1 LIG      -0.11700
      9 C9        -76.0570  -22.6437  -43.9342 C.ar   1 LIG       0.00400
     10 C10       -75.7326  -22.6064  -42.5572 C.ar   1 LIG       0.00400
     11 H1        -78.4169  -20.1763  -43.9916 H      1 LIG       0.11500
     12 H2        -77.8498  -20.1113  -41.5804 H      1 LIG       0.11500
     13 H3        -73.9402  -25.1389  -44.9118 H      1 LIG       0.11500
     14 H4        -73.3717  -25.0731  -42.5007 H      1 LIG       0.11500
     15 H5        -77.2923  -21.7715  -45.4908 H      1 LIG       0.11500
     16 H6        -76.1552  -21.6415  -40.6601 H      1 LIG       0.11500
     17 H7        -75.6351  -23.6094  -45.8312 H      1 LIG       0.11500
     18 H8        -74.4970  -23.4779  -41.0007 H      1 LIG       0.11500
@<TRIPOS>BOND
      1       1       2 ar
      2       1       5 ar
      3       2       6 ar
      4       3       4 ar
      5       3       7 ar
      6       4       8 ar
      7       5       9 ar
      8       6      10 ar
      9       7       9 ar
     10       8      10 ar
     11       9      10 ar
     12       1      11 1
     13       2      12 1
     14       3      13 1
     15       4      14 1
     16       5      15 1
     17       6      16 1
     18       7      17 1
     19       8      18 1
@<TRIPOS>ALT_TYPE
CGenFF_4.0_ALT_TYPE_SET
CGenFF_4.0 1 CG2R61 2 CG2R61 3 CG2R61 4 CG2R61 5 CG2R61 6 CG2R61 7 CG2R61 8 CG2R61 9 CG2R61 10 CG2R61 11 HGR61 12 HGR61 13 HGR61 14 HGR61 15 HGR61 16 HGR61 17 HGR61 18 HGR61
@<TRIPOS>MOLECULE
naphtalene
 18 19 0 0 0
****
USER_CHARGES
INVALID_CHARGES
Pose:  26 Cluster:  26 Fr_nu: 134961 TotEn:    -9.66
@<TRIPOS>ATOM
      1 C1        -70.5364   -4.1425  -45.3881 C.ar   1 LIG      -0.11500
      2 C2        -70.1457   -5.4780  -45.3612 C.ar   1 LIG      -0.11500
      3 C3        -71.5397   -4.5318  -50.1330 C.ar   1 LIG      -0.11500
      4 C4        -71.1489   -5.8672  -50.1060 C.ar   1 LIG      -0.11500
      5 C5        -70.9815   -3.5688  -46.5794 C.ar   1 LIG      -0.11700
      6 C6        -70.1986   -6.2449  -46.5253 C.ar   1 LIG      -0.11700
      7 C7        -71.4868   -3.7648  -48.9688 C.ar   1 LIG      -0.11700
      8 C8        -70.7037   -6.4410  -48.9148 C.ar   1 LIG      -0.11700
      9 C9        -71.0413   -4.3259  -47.7608 C.ar   1 LIG       0.00400
     10 C10       -70.6439   -5.6839  -47.7334 C.ar   1 LIG       0.00400
     11 H1        -70.4944   -3.5458  -44.4816 H      1 LIG       0.11500
     12 H2        -69.7995   -5.9237  -44.4332 H      1 LIG       0.11500
     13 H3        -71.8861   -4.0854  -51.0609 H      1 LIG       0.11500
     14 H4        -71.1897   -6.4631  -51.0131 H      1 LIG       0.11500
     15 H5        -71.2816   -2.5230  -46.5771 H      1 LIG       0.11500
     16 H6        -69.8888   -7.2870  -46.4810 H      1 LIG       0.11500
     17 H7        -71.7974   -2.7231  -49.0131 H      1 LIG       0.11500
     18 H8        -70.4029   -7.4867  -48.9170 H      1 LIG       0.11500
@<TRIPOS>BOND
      1       1       2 ar
      2       1       5 ar
      3       2       6 ar
      4       3       4 ar
      5       3       7 ar
      6       4       8 ar
      7       5       9 ar
      8       6      10 ar
      9       7       9 ar
     10       8      10 ar
     11       9      10 ar
     12       1      11 1
     13       2      12 1
     14       3      13 1
     15       4      14 1
     16       5      15 1
     17       6      16 1
     18       7      17 1
     19       8      18 1
@<TRIPOS>ALT_TYPE
CGenFF_4.0_ALT_TYPE_SET
CGenFF_4.0 1 CG2R61 2 CG2R61 3 CG2R61 4 CG2R61 5 CG2R61 6 CG2R61 7 CG2R61 8 CG2R61 9 CG2R61 10 CG2R61 11 HGR61 12 HGR61 13 HGR61 14 HGR61 15 HGR61 16 HGR61 17 HGR61 18 HGR61
@<TRIPOS>MOLECULE
naphtalene
 18 19 0 0 0
****
USER_CHARGES
INVALID_CHARGES
Pose:  27 Cluster:  27 Fr_nu:   9968 TotEn:    -9.63
@<TRIPOS>ATOM
      1 C1        -77.2628  -26.2997  -27.2928 C.ar   1 LIG      -0.11500
      2 C2        -75.9732  -26.0314  -26.8436 C.ar   1 LIG      -0.11500
      3 C3        -77.8674  -21.5930  -28.3671 C.ar   1 LIG      -0.11500
      4 C4        -76.5778  -21.3248  -27.9179 C.ar   1 LIG      -0.11500
      5 C5        -78.0602  -25.2660  -27.7849 C.ar   1 LIG      -0.11700
      6 C6        -75.4759  -24.7286  -26.8848 C.ar   1 LIG      -0.11700
      7 C7        -78.3647  -22.8959  -28.3260 C.ar   1 LIG      -0.11700
      8 C8        -75.7803  -22.3584  -27.4257 C.ar   1 LIG      -0.11700
      9 C9        -77.5760  -23.9485  -27.8337 C.ar   1 LIG       0.00400
     10 C10       -76.2645  -23.6758  -27.3769 C.ar   1 LIG       0.00400
     11 H1        -77.6496  -27.3140  -27.2599 H      1 LIG       0.11500
     12 H2        -75.3531  -26.8369  -26.4609 H      1 LIG       0.11500
     13 H3        -78.4880  -20.7878  -28.7502 H      1 LIG       0.11500
     14 H4        -76.1920  -20.3101  -27.9497 H      1 LIG       0.11500
     15 H5        -79.0653  -25.4988  -28.1303 H      1 LIG       0.11500
     16 H6        -74.4648  -24.5420  -26.5290 H      1 LIG       0.11500
     17 H7        -79.3755  -23.0824  -28.6826 H      1 LIG       0.11500
     18 H8        -74.7753  -22.1257  -27.0796 H      1 LIG       0.11500
@<TRIPOS>BOND
      1       1       2 ar
      2       1       5 ar
      3       2       6 ar
      4       3       4 ar
      5       3       7 ar
      6       4       8 ar
      7       5       9 ar
      8       6      10 ar
      9       7       9 ar
     10       8      10 ar
     11       9      10 ar
     12       1      11 1
     13       2      12 1
     14       3      13 1
     15       4      14 1
     16       5      15 1
     17       6      16 1
     18       7      17 1
     19       8      18 1
@<TRIPOS>ALT_TYPE
CGenFF_4.0_ALT_TYPE_SET
CGenFF_4.0 1 CG2R61 2 CG2R61 3 CG2R61 4 CG2R61 5 CG2R61 6 CG2R61 7 CG2R61 8 CG2R61 9 CG2R61 10 CG2R61 11 HGR61 12 HGR61 13 HGR61 14 HGR61 15 HGR61 16 HGR61 17 HGR61 18 HGR61
@<TRIPOS>MOLECULE
naphtalene
 18 19 0 0 0
****
USER_CHARGES
INVALID_CHARGES
Pose:  28 Cluster:  28 Fr_nu: 143586 TotEn:    -9.53
@<TRIPOS>ATOM
      1 C1        -79.8321  -20.8510  -29.9560 C.ar   1 LIG      -0.11500
      2 C2        -78.8216  -20.7292  -30.9051 C.ar   1 LIG      -0.11500
      3 C3        -81.7759  -24.5173  -32.4961 C.ar   1 LIG      -0.11500
      4 C4        -80.7654  -24.3954  -33.4453 C.ar   1 LIG      -0.11500
      5 C5        -80.8218  -21.8222  -30.1101 C.ar   1 LIG      -0.11700
      6 C6        -78.7968  -21.5780  -32.0120 C.ar   1 LIG      -0.11700
      7 C7        -81.8006  -23.6684  -31.3892 C.ar   1 LIG      -0.11700
      8 C8        -79.7757  -23.4242  -33.2913 C.ar   1 LIG      -0.11700
      9 C9        -80.8125  -22.6852  -31.2181 C.ar   1 LIG       0.00400
     10 C10       -79.7849  -22.5612  -32.1833 C.ar   1 LIG       0.00400
     11 H1        -79.8512  -20.1895  -29.0948 H      1 LIG       0.11500
     12 H2        -78.0515  -19.9729  -30.7841 H      1 LIG       0.11500
     13 H3        -82.5464  -25.2736  -32.6166 H      1 LIG       0.11500
     14 H4        -80.7476  -25.0562  -34.3070 H      1 LIG       0.11500
     15 H5        -81.6023  -21.8990  -29.3559 H      1 LIG       0.11500
     16 H6        -77.9972  -21.4652  -32.7412 H      1 LIG       0.11500
     17 H7        -82.5998  -23.7819  -30.6597 H      1 LIG       0.11500
     18 H8        -78.9955  -23.3466  -34.0458 H      1 LIG       0.11500
@<TRIPOS>BOND
      1       1       2 ar
      2       1       5 ar
      3       2       6 ar
      4       3       4 ar
      5       3       7 ar
      6       4       8 ar
      7       5       9 ar
      8       6      10 ar
      9       7       9 ar
     10       8      10 ar
     11       9      10 ar
     12       1      11 1
     13       2      12 1
     14       3      13 1
     15       4      14 1
     16       5      15 1
     17       6      16 1
     18       7      17 1
     19       8      18 1
@<TRIPOS>ALT_TYPE
CGenFF_4.0_ALT_TYPE_SET
CGenFF_4.0 1 CG2R61 2 CG2R61 3 CG2R61 4 CG2R61 5 CG2R61 6 CG2R61 7 CG2R61 8 CG2R61 9 CG2R61 10 CG2R61 11 HGR61 12 HGR61 13 HGR61 14 HGR61 15 HGR61 16 HGR61 17 HGR61 18 HGR61
@<TRIPOS>MOLECULE
naphtalene
 18 19 0 0 0
****
USER_CHARGES
INVALID_CHARGES
Pose:  29 Cluster:  29 Fr_nu: 101933 TotEn:    -9.49
@<TRIPOS>ATOM
      1 C1        -81.0606  -24.3933  -33.8384 C.ar   1 LIG      -0.11500
      2 C2        -79.7273  -24.0866  -34.0934 C.ar   1 LIG      -0.11500
      3 C3        -81.4135  -20.4764  -30.9738 C.ar   1 LIG      -0.11500
      4 C4        -80.0802  -20.1698  -31.2288 C.ar   1 LIG      -0.11500
      5 C5        -81.8174  -23.5749  -32.9994 C.ar   1 LIG      -0.11700
      6 C6        -79.1456  -22.9605  -33.5104 C.ar   1 LIG      -0.11700
      7 C7        -81.9952  -21.6025  -31.5569 C.ar   1 LIG      -0.11700
      8 C8        -79.3232  -20.9881  -32.0678 C.ar   1 LIG      -0.11700
      9 C9        -81.2483  -22.4374  -32.4039 C.ar   1 LIG       0.00400
     10 C10       -79.8924  -22.1257  -32.6632 C.ar   1 LIG       0.00400
     11 H1        -81.5127  -25.2704  -34.2921 H      1 LIG       0.11500
     12 H2        -79.1390  -24.7242  -34.7469 H      1 LIG       0.11500
     13 H3        -82.0025  -19.8390  -30.3203 H      1 LIG       0.11500
     14 H4        -79.6282  -19.2934  -30.7737 H      1 LIG       0.11500
     15 H5        -82.8578  -23.8342  -32.8139 H      1 LIG       0.11500
     16 H6        -78.1019  -22.7397  -33.7241 H      1 LIG       0.11500
     17 H7        -83.0391  -21.8227  -31.3437 H      1 LIG       0.11500
     18 H8        -78.2826  -20.7295  -32.2528 H      1 LIG       0.11500
@<TRIPOS>BOND
      1       1       2 ar
      2       1       5 ar
      3       2       6 ar
      4       3       4 ar
      5       3       7 ar
      6       4       8 ar
      7       5       9 ar
      8       6      10 ar
      9       7       9 ar
     10       8      10 ar
     11       9      10 ar
     12       1      11 1
     13       2      12 1
     14       3      13 1
     15       4      14 1
     16       5      15 1
     17       6      16 1
     18       7      17 1
     19       8      18 1
@<TRIPOS>ALT_TYPE
CGenFF_4.0_ALT_TYPE_SET
CGenFF_4.0 1 CG2R61 2 CG2R61 3 CG2R61 4 CG2R61 5 CG2R61 6 CG2R61 7 CG2R61 8 CG2R61 9 CG2R61 10 CG2R61 11 HGR61 12 HGR61 13 HGR61 14 HGR61 15 HGR61 16 HGR61 17 HGR61 18 HGR61
@<TRIPOS>MOLECULE
naphtalene
 18 19 0 0 0
****
USER_CHARGES
INVALID_CHARGES
Pose:  30 Cluster:  30 Fr_nu:   6532 TotEn:    -9.36
@<TRIPOS>ATOM
      1 C1        -64.4423   -8.7618  -57.1141 C.ar   1 LIG      -0.11500
      2 C2        -63.4271   -9.6933  -56.9182 C.ar   1 LIG      -0.11500
      3 C3        -63.3091   -6.6376  -52.8861 C.ar   1 LIG      -0.11500
      4 C4        -62.2939   -7.5691  -52.6902 C.ar   1 LIG      -0.11500
      5 C5        -64.6706   -7.7670  -56.1629 C.ar   1 LIG      -0.11700
      6 C6        -62.6362   -9.6336  -55.7705 C.ar   1 LIG      -0.11700
      7 C7        -64.1000   -6.6972  -54.0339 C.ar   1 LIG      -0.11700
      8 C8        -62.0655   -8.5640  -53.6413 C.ar   1 LIG      -0.11700
      9 C9        -63.8843   -7.6918  -55.0017 C.ar   1 LIG       0.00400
     10 C10       -62.8519   -8.6391  -54.8025 C.ar   1 LIG       0.00400
     11 H1        -65.0581   -8.8091  -58.0075 H      1 LIG       0.11500
     12 H2        -63.2500  -10.4672  -57.6594 H      1 LIG       0.11500
     13 H3        -63.4867   -5.8631  -52.1452 H      1 LIG       0.11500
     14 H4        -61.6794   -7.5222  -51.7960 H      1 LIG       0.11500
     15 H5        -65.4701   -7.0496  -56.3367 H      1 LIG       0.11500
     16 H6        -61.8478  -10.3717  -55.6382 H      1 LIG       0.11500
     17 H7        -64.8878   -5.9586  -54.1663 H      1 LIG       0.11500
     18 H8        -61.2666   -9.2820  -53.4674 H      1 LIG       0.11500
@<TRIPOS>BOND
      1       1       2 ar
      2       1       5 ar
      3       2       6 ar
      4       3       4 ar
      5       3       7 ar
      6       4       8 ar
      7       5       9 ar
      8       6      10 ar
      9       7       9 ar
     10       8      10 ar
     11       9      10 ar
     12       1      11 1
     13       2      12 1
     14       3      13 1
     15       4      14 1
     16       5      15 1
     17       6      16 1
     18       7      17 1
     19       8      18 1
@<TRIPOS>ALT_TYPE
CGenFF_4.0_ALT_TYPE_SET
CGenFF_4.0 1 CG2R61 2 CG2R61 3 CG2R61 4 CG2R61 5 CG2R61 6 CG2R61 7 CG2R61 8 CG2R61 9 CG2R61 10 CG2R61 11 HGR61 12 HGR61 13 HGR61 14 HGR61 15 HGR61 16 HGR61 17 HGR61 18 HGR61
@<TRIPOS>MOLECULE
naphtalene
 18 19 0 0 0
****
USER_CHARGES
INVALID_CHARGES
Pose:  31 Cluster:  31 Fr_nu: 188344 TotEn:    -9.33
@<TRIPOS>ATOM
      1 C1        -62.4428   -2.6503  -24.0104 C.ar   1 LIG      -0.11500
      2 C2        -63.7145   -2.7880  -23.4620 C.ar   1 LIG      -0.11500
      3 C3        -63.3693    2.0258  -24.9841 C.ar   1 LIG      -0.11500
      4 C4        -64.6409    1.8880  -24.4357 C.ar   1 LIG      -0.11500
      5 C5        -62.0345   -1.4205  -24.5274 C.ar   1 LIG      -0.11700
      6 C6        -64.5827   -1.6965  -23.4283 C.ar   1 LIG      -0.11700
      7 C7        -62.5010    0.9343  -25.0177 C.ar   1 LIG      -0.11700
      8 C8        -65.0494    0.6582  -23.9187 C.ar   1 LIG      -0.11700
      9 C9        -62.8954   -0.3111  -24.5019 C.ar   1 LIG       0.00400
     10 C10       -64.1885   -0.4512  -23.9442 C.ar   1 LIG       0.00400
     11 H1        -61.7676   -3.5005  -24.0368 H      1 LIG       0.11500
     12 H2        -64.0313   -3.7458  -23.0595 H      1 LIG       0.11500
     13 H3        -63.0518    2.9836  -25.3867 H      1 LIG       0.11500
     14 H4        -65.3163    2.7382  -24.4108 H      1 LIG       0.11500
     15 H5        -61.0362   -1.3360  -24.9517 H      1 LIG       0.11500
     16 H6        -65.5719   -1.8268  -22.9944 H      1 LIG       0.11500
     17 H7        -61.5116    1.0650  -25.4509 H      1 LIG       0.11500
     18 H8        -66.0480    0.5733  -23.4950 H      1 LIG       0.11500
@<TRIPOS>BOND
      1       1       2 ar
      2       1       5 ar
      3       2       6 ar
      4       3       4 ar
      5       3       7 ar
      6       4       8 ar
      7       5       9 ar
      8       6      10 ar
      9       7       9 ar
     10       8      10 ar
     11       9      10 ar
     12       1      11 1
     13       2      12 1
     14       3      13 1
     15       4      14 1
     16       5      15 1
     17       6      16 1
     18       7      17 1
     19       8      18 1
@<TRIPOS>ALT_TYPE
CGenFF_4.0_ALT_TYPE_SET
CGenFF_4.0 1 CG2R61 2 CG2R61 3 CG2R61 4 CG2R61 5 CG2R61 6 CG2R61 7 CG2R61 8 CG2R61 9 CG2R61 10 CG2R61 11 HGR61 12 HGR61 13 HGR61 14 HGR61 15 HGR61 16 HGR61 17 HGR61 18 HGR61
@<TRIPOS>MOLECULE
naphtalene
 18 19 0 0 0
****
USER_CHARGES
INVALID_CHARGES
Pose:  32 Cluster:  32 Fr_nu: 254058 TotEn:    -9.31
@<TRIPOS>ATOM
      1 C1        -64.3922   -7.7113  -54.6020 C.ar   1 LIG      -0.11500
      2 C2        -64.0932   -7.5479  -53.2527 C.ar   1 LIG      -0.11500
      3 C3        -59.8845   -9.3590  -55.4011 C.ar   1 LIG      -0.11500
      4 C4        -59.5856   -9.1955  -54.0517 C.ar   1 LIG      -0.11500
      5 C5        -63.4234   -8.2024  -55.4776 C.ar   1 LIG      -0.11700
      6 C6        -62.8244   -7.8748  -52.7737 C.ar   1 LIG      -0.11700
      7 C7        -61.1535   -9.0321  -55.8801 C.ar   1 LIG      -0.11700
      8 C8        -60.5544   -8.7044  -53.1760 C.ar   1 LIG      -0.11700
      9 C9        -62.1409   -8.5365  -55.0129 C.ar   1 LIG       0.00400
     10 C10       -61.8369   -8.3703  -53.6408 C.ar   1 LIG       0.00400
     11 H1        -65.3800   -7.4561  -54.9744 H      1 LIG       0.11500
     12 H2        -64.8483   -7.1658  -52.5718 H      1 LIG       0.11500
     13 H3        -59.1298   -9.7413  -56.0826 H      1 LIG       0.11500
     14 H4        -58.5973   -9.4496  -53.6801 H      1 LIG       0.11500
     15 H5        -63.6792   -8.3216  -56.5285 H      1 LIG       0.11500
     16 H6        -62.6129   -7.7395  -51.7150 H      1 LIG       0.11500
     17 H7        -61.3651   -9.1683  -56.9385 H      1 LIG       0.11500
     18 H8        -60.2986   -8.5844  -52.1252 H      1 LIG       0.11500
@<TRIPOS>BOND
      1       1       2 ar
      2       1       5 ar
      3       2       6 ar
      4       3       4 ar
      5       3       7 ar
      6       4       8 ar
      7       5       9 ar
      8       6      10 ar
      9       7       9 ar
     10       8      10 ar
     11       9      10 ar
     12       1      11 1
     13       2      12 1
     14       3      13 1
     15       4      14 1
     16       5      15 1
     17       6      16 1
     18       7      17 1
     19       8      18 1
@<TRIPOS>ALT_TYPE
CGenFF_4.0_ALT_TYPE_SET
CGenFF_4.0 1 CG2R61 2 CG2R61 3 CG2R61 4 CG2R61 5 CG2R61 6 CG2R61 7 CG2R61 8 CG2R61 9 CG2R61 10 CG2R61 11 HGR61 12 HGR61 13 HGR61 14 HGR61 15 HGR61 16 HGR61 17 HGR61 18 HGR61
@<TRIPOS>MOLECULE
naphtalene
 18 19 0 0 0
****
USER_CHARGES
INVALID_CHARGES
Pose:  33 Cluster:  33 Fr_nu: 322642 TotEn:    -9.27
@<TRIPOS>ATOM
      1 C1        -75.4981  -22.8626  -43.4741 C.ar   1 LIG      -0.11500
      2 C2        -74.6286  -23.6241  -44.2492 C.ar   1 LIG      -0.11500
      3 C3        -78.0255  -26.8714  -42.3716 C.ar   1 LIG      -0.11500
      4 C4        -77.1558  -27.6327  -43.1468 C.ar   1 LIG      -0.11500
      5 C5        -76.5620  -23.4755  -42.8113 C.ar   1 LIG      -0.11700
      6 C6        -74.8193  -25.0012  -44.3647 C.ar   1 LIG      -0.11700
      7 C7        -77.8346  -25.4941  -42.2562 C.ar   1 LIG      -0.11700
      8 C8        -76.0921  -27.0200  -43.8097 C.ar   1 LIG      -0.11700
      9 C9        -76.7692  -24.8606  -42.9164 C.ar   1 LIG       0.00400
     10 C10       -75.8849  -25.6349  -43.7047 C.ar   1 LIG       0.00400
     11 H1        -75.3495  -21.7905  -43.3850 H      1 LIG       0.11500
     12 H2        -73.8006  -23.1460  -44.7645 H      1 LIG       0.11500
     13 H3        -78.8538  -27.3489  -41.8558 H      1 LIG       0.11500
     14 H4        -77.3059  -28.7046  -43.2367 H      1 LIG       0.11500
     15 H5        -77.2294  -22.8605  -42.2112 H      1 LIG       0.11500
     16 H6        -74.1270  -25.5769  -44.9755 H      1 LIG       0.11500
     17 H7        -78.5265  -24.9188  -41.6446 H      1 LIG       0.11500
     18 H8        -75.4249  -27.6347  -44.4105 H      1 LIG       0.11500
@<TRIPOS>BOND
      1       1       2 ar
      2       1       5 ar
      3       2       6 ar
      4       3       4 ar
      5       3       7 ar
      6       4       8 ar
      7       5       9 ar
      8       6      10 ar
      9       7       9 ar
     10       8      10 ar
     11       9      10 ar
     12       1      11 1
     13       2      12 1
     14       3      13 1
     15       4      14 1
     16       5      15 1
     17       6      16 1
     18       7      17 1
     19       8      18 1
@<TRIPOS>ALT_TYPE
CGenFF_4.0_ALT_TYPE_SET
CGenFF_4.0 1 CG2R61 2 CG2R61 3 CG2R61 4 CG2R61 5 CG2R61 6 CG2R61 7 CG2R61 8 CG2R61 9 CG2R61 10 CG2R61 11 HGR61 12 HGR61 13 HGR61 14 HGR61 15 HGR61 16 HGR61 17 HGR61 18 HGR61
@<TRIPOS>MOLECULE
naphtalene
 18 19 0 0 0
****
USER_CHARGES
INVALID_CHARGES
Pose:  34 Cluster:  34 Fr_nu:  49043 TotEn:    -9.26
@<TRIPOS>ATOM
      1 C1        -58.1082    5.6626  -45.8955 C.ar   1 LIG      -0.11500
      2 C2        -59.4433    5.4914  -46.2488 C.ar   1 LIG      -0.11500
      3 C3        -58.5037    2.0553  -42.6546 C.ar   1 LIG      -0.11500
      4 C4        -59.8389    1.8842  -43.0080 C.ar   1 LIG      -0.11500
      5 C5        -57.5362    4.8530  -44.9136 C.ar   1 LIG      -0.11700
      6 C6        -60.2117    4.5102  -45.6219 C.ar   1 LIG      -0.11700
      7 C7        -57.7353    3.0365  -43.2817 C.ar   1 LIG      -0.11700
      8 C8        -60.4110    2.6937  -43.9898 C.ar   1 LIG      -0.11700
      9 C9        -58.2947    3.8604  -44.2720 C.ar   1 LIG       0.00400
     10 C10       -59.6525    3.6864  -44.6314 C.ar   1 LIG       0.00400
     11 H1        -57.5107    6.4270  -46.3835 H      1 LIG       0.11500
     12 H2        -59.8876    6.1220  -47.0135 H      1 LIG       0.11500
     13 H3        -58.0588    1.4248  -41.8899 H      1 LIG       0.11500
     14 H4        -60.4363    1.1206  -42.5186 H      1 LIG       0.11500
     15 H5        -56.4908    5.0049  -44.6531 H      1 LIG       0.11500
     16 H6        -61.2532    4.3937  -45.9143 H      1 LIG       0.11500
     17 H7        -56.6937    3.1523  -42.9897 H      1 LIG       0.11500
     18 H8        -61.4567    2.5426  -44.2500 H      1 LIG       0.11500
@<TRIPOS>BOND
      1       1       2 ar
      2       1       5 ar
      3       2       6 ar
      4       3       4 ar
      5       3       7 ar
      6       4       8 ar
      7       5       9 ar
      8       6      10 ar
      9       7       9 ar
     10       8      10 ar
     11       9      10 ar
     12       1      11 1
     13       2      12 1
     14       3      13 1
     15       4      14 1
     16       5      15 1
     17       6      16 1
     18       7      17 1
     19       8      18 1
@<TRIPOS>ALT_TYPE
CGenFF_4.0_ALT_TYPE_SET
CGenFF_4.0 1 CG2R61 2 CG2R61 3 CG2R61 4 CG2R61 5 CG2R61 6 CG2R61 7 CG2R61 8 CG2R61 9 CG2R61 10 CG2R61 11 HGR61 12 HGR61 13 HGR61 14 HGR61 15 HGR61 16 HGR61 17 HGR61 18 HGR61
@<TRIPOS>MOLECULE
naphtalene
 18 19 0 0 0
****
USER_CHARGES
INVALID_CHARGES
Pose:  35 Cluster:  35 Fr_nu:   1702 TotEn:    -9.02
@<TRIPOS>ATOM
      1 C1        -50.3379  -15.2015  -46.4222 C.ar   1 LIG      -0.11500
      2 C2        -51.1679  -14.0951  -46.5765 C.ar   1 LIG      -0.11500
      3 C3        -49.1488  -13.6861  -41.9543 C.ar   1 LIG      -0.11500
      4 C4        -49.9788  -12.5797  -42.1087 C.ar   1 LIG      -0.11500
      5 C5        -49.6261  -15.3807  -45.2357 C.ar   1 LIG      -0.11700
      6 C6        -51.2894  -13.1637  -45.5450 C.ar   1 LIG      -0.11700
      7 C7        -49.0273  -14.6176  -42.9858 C.ar   1 LIG      -0.11700
      8 C8        -50.6906  -12.4004  -43.2951 C.ar   1 LIG      -0.11700
      9 C9        -49.7363  -14.4531  -44.1869 C.ar   1 LIG       0.00400
     10 C10       -50.5803  -13.3280  -44.3439 C.ar   1 LIG       0.00400
     11 H1        -50.2432  -15.9260  -47.2257 H      1 LIG       0.11500
     12 H2        -51.7217  -13.9567  -47.5005 H      1 LIG       0.11500
     13 H3        -48.5946  -13.8252  -41.0303 H      1 LIG       0.11500
     14 H4        -50.0719  -11.8548  -41.3054 H      1 LIG       0.11500
     15 H5        -48.9828  -16.2527  -45.1373 H      1 LIG       0.11500
     16 H6        -51.9444  -12.3066  -45.6873 H      1 LIG       0.11500
     17 H7        -48.3730  -15.4750  -42.8431 H      1 LIG       0.11500
     18 H8        -51.3333  -11.5280  -43.3941 H      1 LIG       0.11500
@<TRIPOS>BOND
      1       1       2 ar
      2       1       5 ar
      3       2       6 ar
      4       3       4 ar
      5       3       7 ar
      6       4       8 ar
      7       5       9 ar
      8       6      10 ar
      9       7       9 ar
     10       8      10 ar
     11       9      10 ar
     12       1      11 1
     13       2      12 1
     14       3      13 1
     15       4      14 1
     16       5      15 1
     17       6      16 1
     18       7      17 1
     19       8      18 1
@<TRIPOS>ALT_TYPE
CGenFF_4.0_ALT_TYPE_SET
CGenFF_4.0 1 CG2R61 2 CG2R61 3 CG2R61 4 CG2R61 5 CG2R61 6 CG2R61 7 CG2R61 8 CG2R61 9 CG2R61 10 CG2R61 11 HGR61 12 HGR61 13 HGR61 14 HGR61 15 HGR61 16 HGR61 17 HGR61 18 HGR61
@<TRIPOS>MOLECULE
naphtalene
 18 19 0 0 0
****
USER_CHARGES
INVALID_CHARGES
Pose:  36 Cluster:  36 Fr_nu:  22195 TotEn:    -8.96
@<TRIPOS>ATOM
      1 C1        -60.3610    5.2374  -40.6486 C.ar   1 LIG      -0.11500
      2 C2        -60.2339    6.6138  -40.4870 C.ar   1 LIG      -0.11500
      3 C3        -58.6291    4.5502  -36.1540 C.ar   1 LIG      -0.11500
      4 C4        -58.5021    5.9266  -35.9926 C.ar   1 LIG      -0.11500
      5 C5        -59.9949    4.3759  -39.6140 C.ar   1 LIG      -0.11700
      6 C6        -59.7403    7.1342  -39.2905 C.ar   1 LIG      -0.11700
      7 C7        -59.1228    4.0298  -37.3507 C.ar   1 LIG      -0.11700
      8 C8        -58.8681    6.7882  -37.0271 C.ar   1 LIG      -0.11700
      9 C9        -59.4961    4.8822  -38.4027 C.ar   1 LIG       0.00400
     10 C10       -59.3669    6.2819  -38.2385 C.ar   1 LIG       0.00400
     11 H1        -60.7448    4.8329  -41.5806 H      1 LIG       0.11500
     12 H2        -60.5194    7.2836  -41.2930 H      1 LIG       0.11500
     13 H3        -58.3439    3.8797  -35.3482 H      1 LIG       0.11500
     14 H4        -58.1169    6.3305  -35.0609 H      1 LIG       0.11500
     15 H5        -60.1023    3.3034  -39.7626 H      1 LIG       0.11500
     16 H6        -59.6499    8.2134  -39.1859 H      1 LIG       0.11500
     17 H7        -59.2139    2.9507  -37.4547 H      1 LIG       0.11500
     18 H8        -58.7600    7.8608  -36.8791 H      1 LIG       0.11500
@<TRIPOS>BOND
      1       1       2 ar
      2       1       5 ar
      3       2       6 ar
      4       3       4 ar
      5       3       7 ar
      6       4       8 ar
      7       5       9 ar
      8       6      10 ar
      9       7       9 ar
     10       8      10 ar
     11       9      10 ar
     12       1      11 1
     13       2      12 1
     14       3      13 1
     15       4      14 1
     16       5      15 1
     17       6      16 1
     18       7      17 1
     19       8      18 1
@<TRIPOS>ALT_TYPE
CGenFF_4.0_ALT_TYPE_SET
CGenFF_4.0 1 CG2R61 2 CG2R61 3 CG2R61 4 CG2R61 5 CG2R61 6 CG2R61 7 CG2R61 8 CG2R61 9 CG2R61 10 CG2R61 11 HGR61 12 HGR61 13 HGR61 14 HGR61 15 HGR61 16 HGR61 17 HGR61 18 HGR61
@<TRIPOS>MOLECULE
naphtalene
 18 19 0 0 0
****
USER_CHARGES
INVALID_CHARGES
Pose:  37 Cluster:  37 Fr_nu: 305305 TotEn:    -8.90
@<TRIPOS>ATOM
      1 C1        -74.9883    3.2333  -40.9135 C.ar   1 LIG      -0.11500
      2 C2        -74.4385    2.0632  -41.4287 C.ar   1 LIG      -0.11500
      3 C3        -75.2109    1.1870  -36.5048 C.ar   1 LIG      -0.11500
      4 C4        -74.6611    0.0170  -37.0202 C.ar   1 LIG      -0.11500
      5 C5        -75.3195    3.3127  -39.5605 C.ar   1 LIG      -0.11700
      6 C6        -74.2177    0.9681  -40.5932 C.ar   1 LIG      -0.11700
      7 C7        -75.4316    2.2823  -37.3405 C.ar   1 LIG      -0.11700
      8 C8        -74.3299   -0.0625  -38.3731 C.ar   1 LIG      -0.11700
      9 C9        -75.1043    2.2200  -38.7048 C.ar   1 LIG       0.00400
     10 C10       -74.5452    1.0302  -39.2288 C.ar   1 LIG       0.00400
     11 H1        -75.1604    4.0854  -41.5645 H      1 LIG       0.11500
     12 H2        -74.1807    2.0026  -42.4821 H      1 LIG       0.11500
     13 H3        -75.4688    1.2484  -35.4513 H      1 LIG       0.11500
     14 H4        -74.4905   -0.8352  -36.3690 H      1 LIG       0.11500
     15 H5        -75.7486    4.2371  -39.1796 H      1 LIG       0.11500
     16 H6        -73.7864    0.0637  -41.0173 H      1 LIG       0.11500
     17 H7        -75.8622    3.1868  -36.9160 H      1 LIG       0.11500
     18 H8        -73.9015   -0.9872  -38.7545 H      1 LIG       0.11500
@<TRIPOS>BOND
      1       1       2 ar
      2       1       5 ar
      3       2       6 ar
      4       3       4 ar
      5       3       7 ar
      6       4       8 ar
      7       5       9 ar
      8       6      10 ar
      9       7       9 ar
     10       8      10 ar
     11       9      10 ar
     12       1      11 1
     13       2      12 1
     14       3      13 1
     15       4      14 1
     16       5      15 1
     17       6      16 1
     18       7      17 1
     19       8      18 1
@<TRIPOS>ALT_TYPE
CGenFF_4.0_ALT_TYPE_SET
CGenFF_4.0 1 CG2R61 2 CG2R61 3 CG2R61 4 CG2R61 5 CG2R61 6 CG2R61 7 CG2R61 8 CG2R61 9 CG2R61 10 CG2R61 11 HGR61 12 HGR61 13 HGR61 14 HGR61 15 HGR61 16 HGR61 17 HGR61 18 HGR61
@<TRIPOS>MOLECULE
naphtalene
 18 19 0 0 0
****
USER_CHARGES
INVALID_CHARGES
Pose:  38 Cluster:  38 Fr_nu:    226 TotEn:    -8.79
@<TRIPOS>ATOM
      1 C1        -72.3113   -1.7836  -29.1307 C.ar   1 LIG      -0.11500
      2 C2        -72.9908   -2.5315  -30.0877 C.ar   1 LIG      -0.11500
      3 C3        -68.0676   -3.1214  -31.0991 C.ar   1 LIG      -0.11500
      4 C4        -68.7473   -3.8693  -32.0560 C.ar   1 LIG      -0.11500
      5 C5        -70.9168   -1.7404  -29.1390 C.ar   1 LIG      -0.11700
      6 C6        -72.2787   -3.2388  -31.0566 C.ar   1 LIG      -0.11700
      7 C7        -68.7798   -2.4140  -30.1302 C.ar   1 LIG      -0.11700
      8 C8        -70.1417   -3.9127  -32.0478 C.ar   1 LIG      -0.11700
      9 C9        -70.1837   -2.4463  -30.1069 C.ar   1 LIG       0.00400
     10 C10       -70.8748   -3.2067  -31.0799 C.ar   1 LIG       0.00400
     11 H1        -72.8662   -1.2336  -28.3764 H      1 LIG       0.11500
     12 H2        -74.0764   -2.5643  -30.0806 H      1 LIG       0.11500
     13 H3        -66.9818   -3.0881  -31.1058 H      1 LIG       0.11500
     14 H4        -68.1918   -4.4202  -32.8092 H      1 LIG       0.11500
     15 H5        -70.4065   -1.1496  -28.3810 H      1 LIG       0.11500
     16 H6        -72.8306   -3.8164  -31.7953 H      1 LIG       0.11500
     17 H7        -68.2278   -1.8359  -29.3921 H      1 LIG       0.11500
     18 H8        -70.6522   -4.5040  -32.8052 H      1 LIG       0.11500
@<TRIPOS>BOND
      1       1       2 ar
      2       1       5 ar
      3       2       6 ar
      4       3       4 ar
      5       3       7 ar
      6       4       8 ar
      7       5       9 ar
      8       6      10 ar
      9       7       9 ar
     10       8      10 ar
     11       9      10 ar
     12       1      11 1
     13       2      12 1
     14       3      13 1
     15       4      14 1
     16       5      15 1
     17       6      16 1
     18       7      17 1
     19       8      18 1
@<TRIPOS>ALT_TYPE
CGenFF_4.0_ALT_TYPE_SET
CGenFF_4.0 1 CG2R61 2 CG2R61 3 CG2R61 4 CG2R61 5 CG2R61 6 CG2R61 7 CG2R61 8 CG2R61 9 CG2R61 10 CG2R61 11 HGR61 12 HGR61 13 HGR61 14 HGR61 15 HGR61 16 HGR61 17 HGR61 18 HGR61
@<TRIPOS>MOLECULE
naphtalene
 18 19 0 0 0
****
USER_CHARGES
INVALID_CHARGES
Pose:  39 Cluster:  39 Fr_nu:  25996 TotEn:    -8.78
@<TRIPOS>ATOM
      1 C1        -64.1492  -23.3141  -25.6632 C.ar   1 LIG      -0.11500
      2 C2        -63.3581  -22.1904  -25.8826 C.ar   1 LIG      -0.11500
      3 C3        -63.5021  -24.6728  -30.2900 C.ar   1 LIG      -0.11500
      4 C4        -62.7110  -23.5491  -30.5093 C.ar   1 LIG      -0.11500
      5 C5        -64.3857  -24.2154  -26.7016 C.ar   1 LIG      -0.11700
      6 C6        -62.8003  -21.9636  -27.1410 C.ar   1 LIG      -0.11700
      7 C7        -64.0598  -24.8997  -29.0314 C.ar   1 LIG      -0.11700
      8 C8        -62.4745  -22.6477  -29.4710 C.ar   1 LIG      -0.11700
      9 C9        -63.8323  -24.0029  -27.9748 C.ar   1 LIG       0.00400
     10 C10       -63.0278  -22.8601  -28.1978 C.ar   1 LIG       0.00400
     11 H1        -64.5837  -23.4898  -24.6834 H      1 LIG       0.11500
     12 H2        -63.1744  -21.4895  -25.0735 H      1 LIG       0.11500
     13 H3        -63.6861  -25.3743  -31.0989 H      1 LIG       0.11500
     14 H4        -62.2780  -23.3731  -31.4897 H      1 LIG       0.11500
     15 H5        -65.0077  -25.0868  -26.5074 H      1 LIG       0.11500
     16 H6        -62.1847  -21.0789  -27.2898 H      1 LIG       0.11500
     17 H7        -64.6748  -25.7848  -28.8827 H      1 LIG       0.11500
     18 H8        -61.8532  -21.7757  -29.6652 H      1 LIG       0.11500
@<TRIPOS>BOND
      1       1       2 ar
      2       1       5 ar
      3       2       6 ar
      4       3       4 ar
      5       3       7 ar
      6       4       8 ar
      7       5       9 ar
      8       6      10 ar
      9       7       9 ar
     10       8      10 ar
     11       9      10 ar
     12       1      11 1
     13       2      12 1
     14       3      13 1
     15       4      14 1
     16       5      15 1
     17       6      16 1
     18       7      17 1
     19       8      18 1
@<TRIPOS>ALT_TYPE
CGenFF_4.0_ALT_TYPE_SET
CGenFF_4.0 1 CG2R61 2 CG2R61 3 CG2R61 4 CG2R61 5 CG2R61 6 CG2R61 7 CG2R61 8 CG2R61 9 CG2R61 10 CG2R61 11 HGR61 12 HGR61 13 HGR61 14 HGR61 15 HGR61 16 HGR61 17 HGR61 18 HGR61
@<TRIPOS>MOLECULE
naphtalene
 18 19 0 0 0
****
USER_CHARGES
INVALID_CHARGES
Pose:  40 Cluster:  40 Fr_nu: 275035 TotEn:    -8.72
@<TRIPOS>ATOM
      1 C1        -60.6998    6.4340  -45.3012 C.ar   1 LIG      -0.11500
      2 C2        -61.9213    6.9400  -44.8668 C.ar   1 LIG      -0.11500
      3 C3        -61.8822    2.0593  -43.5302 C.ar   1 LIG      -0.11500
      4 C4        -63.1036    2.5654  -43.0957 C.ar   1 LIG      -0.11500
      5 C5        -60.3802    5.0941  -45.0797 C.ar   1 LIG      -0.11700
      6 C6        -62.8279    6.1082  -44.2092 C.ar   1 LIG      -0.11700
      7 C7        -60.9755    2.8912  -44.1879 C.ar   1 LIG      -0.11700
      8 C8        -63.4233    3.9053  -43.3172 C.ar   1 LIG      -0.11700
      9 C9        -61.2807    4.2424  -44.4193 C.ar   1 LIG       0.00400
     10 C10       -62.5228    4.7570  -43.9775 C.ar   1 LIG       0.00400
     11 H1        -59.9941    7.0822  -45.8127 H      1 LIG       0.11500
     12 H2        -62.1692    7.9832  -45.0400 H      1 LIG       0.11500
     13 H3        -61.6336    1.0160  -43.3574 H      1 LIG       0.11500
     14 H4        -63.8082    1.9171  -42.5831 H      1 LIG       0.11500
     15 H5        -59.4194    4.7203  -45.4276 H      1 LIG       0.11500
     16 H6        -63.7771    6.5249  -43.8787 H      1 LIG       0.11500
     17 H7        -60.0268    2.4741  -44.5190 H      1 LIG       0.11500
     18 H8        -64.3838    4.2795  -42.9686 H      1 LIG       0.11500
@<TRIPOS>BOND
      1       1       2 ar
      2       1       5 ar
      3       2       6 ar
      4       3       4 ar
      5       3       7 ar
      6       4       8 ar
      7       5       9 ar
      8       6      10 ar
      9       7       9 ar
     10       8      10 ar
     11       9      10 ar
     12       1      11 1
     13       2      12 1
     14       3      13 1
     15       4      14 1
     16       5      15 1
     17       6      16 1
     18       7      17 1
     19       8      18 1
@<TRIPOS>ALT_TYPE
CGenFF_4.0_ALT_TYPE_SET
CGenFF_4.0 1 CG2R61 2 CG2R61 3 CG2R61 4 CG2R61 5 CG2R61 6 CG2R61 7 CG2R61 8 CG2R61 9 CG2R61 10 CG2R61 11 HGR61 12 HGR61 13 HGR61 14 HGR61 15 HGR61 16 HGR61 17 HGR61 18 HGR61
@<TRIPOS>MOLECULE
naphtalene
 18 19 0 0 0
****
USER_CHARGES
INVALID_CHARGES
Pose:  41 Cluster:  41 Fr_nu: 256718 TotEn:    -8.71
@<TRIPOS>ATOM
      1 C1        -81.7453   -8.1119  -32.2475 C.ar   1 LIG      -0.11500
      2 C2        -82.8013   -8.0694  -31.3420 C.ar   1 LIG      -0.11500
      3 C3        -84.1230  -11.4555  -34.8628 C.ar   1 LIG      -0.11500
      4 C4        -85.1789  -11.4130  -33.9571 C.ar   1 LIG      -0.11500
      5 C5        -81.8055   -8.9632  -33.3512 C.ar   1 LIG      -0.11700
      6 C6        -83.9214   -8.8779  -31.5365 C.ar   1 LIG      -0.11700
      7 C7        -83.0028  -10.6469  -34.6682 C.ar   1 LIG      -0.11700
      8 C8        -85.1187  -10.5618  -32.8534 C.ar   1 LIG      -0.11700
      9 C9        -82.9253   -9.7841  -33.5628 C.ar   1 LIG       0.00400
     10 C10       -83.9990   -9.7409  -32.6418 C.ar   1 LIG       0.00400
     11 H1        -80.8733   -7.4827  -32.0952 H      1 LIG       0.11500
     12 H2        -82.7535   -7.4061  -30.4832 H      1 LIG       0.11500
     13 H3        -84.1702  -12.1186  -35.7220 H      1 LIG       0.11500
     14 H4        -86.0500  -12.0435  -34.1092 H      1 LIG       0.11500
     15 H5        -80.9683   -8.9803  -34.0459 H      1 LIG       0.11500
     16 H6        -84.7354   -8.8280  -30.8162 H      1 LIG       0.11500
     17 H7        -82.1894  -10.6964  -35.3890 H      1 LIG       0.11500
     18 H8        -85.9556  -10.5451  -32.1581 H      1 LIG       0.11500
@<TRIPOS>BOND
      1       1       2 ar
      2       1       5 ar
      3       2       6 ar
      4       3       4 ar
      5       3       7 ar
      6       4       8 ar
      7       5       9 ar
      8       6      10 ar
      9       7       9 ar
     10       8      10 ar
     11       9      10 ar
     12       1      11 1
     13       2      12 1
     14       3      13 1
     15       4      14 1
     16       5      15 1
     17       6      16 1
     18       7      17 1
     19       8      18 1
@<TRIPOS>ALT_TYPE
CGenFF_4.0_ALT_TYPE_SET
CGenFF_4.0 1 CG2R61 2 CG2R61 3 CG2R61 4 CG2R61 5 CG2R61 6 CG2R61 7 CG2R61 8 CG2R61 9 CG2R61 10 CG2R61 11 HGR61 12 HGR61 13 HGR61 14 HGR61 15 HGR61 16 HGR61 17 HGR61 18 HGR61
@<TRIPOS>MOLECULE
naphtalene
 18 19 0 0 0
****
USER_CHARGES
INVALID_CHARGES
Pose:  42 Cluster:  42 Fr_nu: 160453 TotEn:    -8.69
@<TRIPOS>ATOM
      1 C1        -49.5204  -12.7629  -43.1328 C.ar   1 LIG      -0.11500
      2 C2        -49.3019  -11.7851  -44.0987 C.ar   1 LIG      -0.11500
      3 C3        -44.7387  -13.6405  -42.9396 C.ar   1 LIG      -0.11500
      4 C4        -44.5202  -12.6626  -43.9055 C.ar   1 LIG      -0.11500
      5 C5        -48.4432  -13.4716  -42.6001 C.ar   1 LIG      -0.11700
      6 C6        -48.0054  -11.5120  -44.5355 C.ar   1 LIG      -0.11700
      7 C7        -46.0353  -13.9135  -42.5027 C.ar   1 LIG      -0.11700
      8 C8        -45.5974  -11.9539  -44.4383 C.ar   1 LIG      -0.11700
      9 C9        -47.1314  -13.2099  -43.0281 C.ar   1 LIG       0.00400
     10 C10       -46.9092  -12.2156  -44.0103 C.ar   1 LIG       0.00400
     11 H1        -50.5300  -12.9754  -42.7936 H      1 LIG       0.11500
     12 H2        -50.1412  -11.2338  -44.5126 H      1 LIG       0.11500
     13 H3        -43.8996  -14.1921  -42.5251 H      1 LIG       0.11500
     14 H4        -43.5106  -12.4515  -44.2454 H      1 LIG       0.11500
     15 H5        -48.6376  -14.2318  -41.8464 H      1 LIG       0.11500
     16 H6        -47.8579  -10.7430  -45.2910 H      1 LIG       0.11500
     17 H7        -46.1825  -14.6819  -41.7467 H      1 LIG       0.11500
     18 H8        -45.4033  -11.1941  -45.1926 H      1 LIG       0.11500
@<TRIPOS>BOND
      1       1       2 ar
      2       1       5 ar
      3       2       6 ar
      4       3       4 ar
      5       3       7 ar
      6       4       8 ar
      7       5       9 ar
      8       6      10 ar
      9       7       9 ar
     10       8      10 ar
     11       9      10 ar
     12       1      11 1
     13       2      12 1
     14       3      13 1
     15       4      14 1
     16       5      15 1
     17       6      16 1
     18       7      17 1
     19       8      18 1
@<TRIPOS>ALT_TYPE
CGenFF_4.0_ALT_TYPE_SET
CGenFF_4.0 1 CG2R61 2 CG2R61 3 CG2R61 4 CG2R61 5 CG2R61 6 CG2R61 7 CG2R61 8 CG2R61 9 CG2R61 10 CG2R61 11 HGR61 12 HGR61 13 HGR61 14 HGR61 15 HGR61 16 HGR61 17 HGR61 18 HGR61
@<TRIPOS>MOLECULE
naphtalene
 18 19 0 0 0
****
USER_CHARGES
INVALID_CHARGES
Pose:  43 Cluster:  43 Fr_nu: 153838 TotEn:    -8.59
@<TRIPOS>ATOM
      1 C1        -61.9276   -0.9372  -24.9760 C.ar   1 LIG      -0.11500
      2 C2        -61.9788   -2.2537  -25.4244 C.ar   1 LIG      -0.11500
      3 C3        -65.5675   -1.8508  -21.8793 C.ar   1 LIG      -0.11500
      4 C4        -65.6185   -3.1673  -22.3278 C.ar   1 LIG      -0.11500
      5 C5        -62.8055   -0.5032  -23.9822 C.ar   1 LIG      -0.11700
      6 C6        -62.9078   -3.1412  -24.8809 C.ar   1 LIG      -0.11700
      7 C7        -64.6383   -0.9632  -22.4228 C.ar   1 LIG      -0.11700
      8 C8        -64.7408   -3.6013  -23.3215 C.ar   1 LIG      -0.11700
      9 C9        -63.7472   -1.3829  -23.4238 C.ar   1 LIG       0.00400
     10 C10       -63.7991   -2.7216  -23.8799 C.ar   1 LIG       0.00400
     11 H1        -61.2045   -0.2465  -25.3999 H      1 LIG       0.11500
     12 H2        -61.2947   -2.5906  -26.1978 H      1 LIG       0.11500
     13 H3        -66.2513   -1.5132  -21.1055 H      1 LIG       0.11500
     14 H4        -66.3428   -3.8571  -21.9045 H      1 LIG       0.11500
     15 H5        -62.7479    0.5305  -23.6473 H      1 LIG       0.11500
     16 H6        -62.9296   -4.1659  -25.2461 H      1 LIG       0.11500
     17 H7        -64.6161    0.0612  -22.0569 H      1 LIG       0.11500
     18 H8        -64.7987   -4.6348  -23.6572 H      1 LIG       0.11500
@<TRIPOS>BOND
      1       1       2 ar
      2       1       5 ar
      3       2       6 ar
      4       3       4 ar
      5       3       7 ar
      6       4       8 ar
      7       5       9 ar
      8       6      10 ar
      9       7       9 ar
     10       8      10 ar
     11       9      10 ar
     12       1      11 1
     13       2      12 1
     14       3      13 1
     15       4      14 1
     16       5      15 1
     17       6      16 1
     18       7      17 1
     19       8      18 1
@<TRIPOS>ALT_TYPE
CGenFF_4.0_ALT_TYPE_SET
CGenFF_4.0 1 CG2R61 2 CG2R61 3 CG2R61 4 CG2R61 5 CG2R61 6 CG2R61 7 CG2R61 8 CG2R61 9 CG2R61 10 CG2R61 11 HGR61 12 HGR61 13 HGR61 14 HGR61 15 HGR61 16 HGR61 17 HGR61 18 HGR61
@<TRIPOS>MOLECULE
naphtalene
 18 19 0 0 0
****
USER_CHARGES
INVALID_CHARGES
Pose:  44 Cluster:  44 Fr_nu: 284654 TotEn:    -8.24
@<TRIPOS>ATOM
      1 C1        -59.7395  -20.6787  -41.4460 C.ar   1 LIG      -0.11500
      2 C2        -59.2670  -20.3301  -42.7078 C.ar   1 LIG      -0.11500
      3 C3        -62.4335  -24.2106  -43.4310 C.ar   1 LIG      -0.11500
      4 C4        -61.9609  -23.8619  -44.6927 C.ar   1 LIG      -0.11500
      5 C5        -60.6454  -21.7304  -41.3054 C.ar   1 LIG      -0.11700
      6 C6        -59.6984  -21.0317  -43.8337 C.ar   1 LIG      -0.11700
      7 C7        -62.0020  -23.5090  -42.3050 C.ar   1 LIG      -0.11700
      8 C8        -61.0551  -22.8102  -44.8334 C.ar   1 LIG      -0.11700
      9 C9        -61.0905  -22.4476  -42.4279 C.ar   1 LIG       0.00400
     10 C10       -60.6100  -22.0930  -43.7110 C.ar   1 LIG       0.00400
     11 H1        -59.4037  -20.1317  -40.5699 H      1 LIG       0.11500
     12 H2        -58.5615  -19.5114  -42.8161 H      1 LIG       0.11500
     13 H3        -63.1390  -25.0295  -43.3220 H      1 LIG       0.11500
     14 H4        -62.2981  -24.4083  -45.5687 H      1 LIG       0.11500
     15 H5        -61.0018  -21.9852  -40.3095 H      1 LIG       0.11500
     16 H6        -59.3154  -20.7423  -44.8102 H      1 LIG       0.11500
     17 H7        -62.3844  -23.7990  -41.3286 H      1 LIG       0.11500
     18 H8        -60.6991  -22.5547  -45.8294 H      1 LIG       0.11500
@<TRIPOS>BOND
      1       1       2 ar
      2       1       5 ar
      3       2       6 ar
      4       3       4 ar
      5       3       7 ar
      6       4       8 ar
      7       5       9 ar
      8       6      10 ar
      9       7       9 ar
     10       8      10 ar
     11       9      10 ar
     12       1      11 1
     13       2      12 1
     14       3      13 1
     15       4      14 1
     16       5      15 1
     17       6      16 1
     18       7      17 1
     19       8      18 1
@<TRIPOS>ALT_TYPE
CGenFF_4.0_ALT_TYPE_SET
CGenFF_4.0 1 CG2R61 2 CG2R61 3 CG2R61 4 CG2R61 5 CG2R61 6 CG2R61 7 CG2R61 8 CG2R61 9 CG2R61 10 CG2R61 11 HGR61 12 HGR61 13 HGR61 14 HGR61 15 HGR61 16 HGR61 17 HGR61 18 HGR61
@<TRIPOS>MOLECULE
naphtalene
 18 19 0 0 0
****
USER_CHARGES
INVALID_CHARGES
Pose:  45 Cluster:  45 Fr_nu:  46380 TotEn:    -7.83
@<TRIPOS>ATOM
      1 C1        -63.7833    2.8919  -23.5924 C.ar   1 LIG      -0.11500
      2 C2        -64.1330    2.5814  -24.9032 C.ar   1 LIG      -0.11500
      3 C3        -62.1504   -1.6466  -22.9533 C.ar   1 LIG      -0.11500
      4 C4        -62.5002   -1.9570  -24.2641 C.ar   1 LIG      -0.11500
      5 C5        -63.2024    1.9212  -22.7758 C.ar   1 LIG      -0.11700
      6 C6        -63.9033    1.2992  -25.4025 C.ar   1 LIG      -0.11700
      7 C7        -62.3801   -0.3642  -22.4540 C.ar   1 LIG      -0.11700
      8 C8        -63.0812   -0.9863  -25.0807 C.ar   1 LIG      -0.11700
      9 C9        -62.9639    0.6252  -23.2618 C.ar   1 LIG       0.00400
     10 C10       -63.3197    0.3096  -24.5947 C.ar   1 LIG       0.00400
     11 H1        -63.9629    3.8902  -23.2040 H      1 LIG       0.11500
     12 H2        -64.5850    3.3379  -25.5381 H      1 LIG       0.11500
     13 H3        -61.6982   -2.4028  -22.3178 H      1 LIG       0.11500
     14 H4        -62.3217   -2.9558  -24.6514 H      1 LIG       0.11500
     15 H5        -62.9374    2.1861  -21.7543 H      1 LIG       0.11500
     16 H6        -64.1842    1.0788  -26.4303 H      1 LIG       0.11500
     17 H7        -62.0984   -0.1439  -21.4265 H      1 LIG       0.11500
     18 H8        -63.3469   -1.2513  -26.1021 H      1 LIG       0.11500
@<TRIPOS>BOND
      1       1       2 ar
      2       1       5 ar
      3       2       6 ar
      4       3       4 ar
      5       3       7 ar
      6       4       8 ar
      7       5       9 ar
      8       6      10 ar
      9       7       9 ar
     10       8      10 ar
     11       9      10 ar
     12       1      11 1
     13       2      12 1
     14       3      13 1
     15       4      14 1
     16       5      15 1
     17       6      16 1
     18       7      17 1
     19       8      18 1
@<TRIPOS>ALT_TYPE
CGenFF_4.0_ALT_TYPE_SET
CGenFF_4.0 1 CG2R61 2 CG2R61 3 CG2R61 4 CG2R61 5 CG2R61 6 CG2R61 7 CG2R61 8 CG2R61 9 CG2R61 10 CG2R61 11 HGR61 12 HGR61 13 HGR61 14 HGR61 15 HGR61 16 HGR61 17 HGR61 18 HGR61
@<TRIPOS>MOLECULE
naphtalene
 18 19 0 0 0
****
USER_CHARGES
INVALID_CHARGES
Pose:  46 Cluster:  46 Fr_nu:   6813 TotEn:    -7.46
@<TRIPOS>ATOM
      1 C1        -63.8592   -1.3285  -19.7760 C.ar   1 LIG      -0.11500
      2 C2        -63.2676   -0.1314  -20.1680 C.ar   1 LIG      -0.11500
      3 C3        -62.9172   -3.2277  -24.1554 C.ar   1 LIG      -0.11500
      4 C4        -62.3256   -2.0305  -24.5473 C.ar   1 LIG      -0.11500
      5 C5        -63.9223   -2.4008  -20.6664 C.ar   1 LIG      -0.11700
      6 C6        -62.7368   -0.0018  -21.4516 C.ar   1 LIG      -0.11700
      7 C7        -63.4480   -3.3572  -22.8716 C.ar   1 LIG      -0.11700
      8 C8        -62.2625   -0.9581  -23.6570 C.ar   1 LIG      -0.11700
      9 C9        -63.3932   -2.2882  -21.9625 C.ar   1 LIG       0.00400
     10 C10       -62.7916   -1.0707  -22.3610 C.ar   1 LIG       0.00400
     11 H1        -64.2727   -1.4286  -18.7768 H      1 LIG       0.11500
     12 H2        -63.2187    0.7027  -19.4740 H      1 LIG       0.11500
     13 H3        -62.9663   -4.0624  -24.8490 H      1 LIG       0.11500
     14 H4        -61.9135   -1.9305  -25.5471 H      1 LIG       0.11500
     15 H5        -64.3898   -3.3270  -20.3386 H      1 LIG       0.11500
     16 H6        -62.2785    0.9430  -21.7365 H      1 LIG       0.11500
     17 H7        -63.9055   -4.3023  -22.5868 H      1 LIG       0.11500
     18 H8        -61.7957   -0.0315  -23.9849 H      1 LIG       0.11500
@<TRIPOS>BOND
      1       1       2 ar
      2       1       5 ar
      3       2       6 ar
      4       3       4 ar
      5       3       7 ar
      6       4       8 ar
      7       5       9 ar
      8       6      10 ar
      9       7       9 ar
     10       8      10 ar
     11       9      10 ar
     12       1      11 1
     13       2      12 1
     14       3      13 1
     15       4      14 1
     16       5      15 1
     17       6      16 1
     18       7      17 1
     19       8      18 1
@<TRIPOS>ALT_TYPE
CGenFF_4.0_ALT_TYPE_SET
CGenFF_4.0 1 CG2R61 2 CG2R61 3 CG2R61 4 CG2R61 5 CG2R61 6 CG2R61 7 CG2R61 8 CG2R61 9 CG2R61 10 CG2R61 11 HGR61 12 HGR61 13 HGR61 14 HGR61 15 HGR61 16 HGR61 17 HGR61 18 HGR61
@<TRIPOS>MOLECULE
naphtalene
 18 19 0 0 0
****
USER_CHARGES
INVALID_CHARGES
Pose:  47 Cluster:  47 Fr_nu:  48069 TotEn:    -7.30
@<TRIPOS>ATOM
      1 C1        -62.4464    0.5547  -24.3525 C.ar   1 LIG      -0.11500
      2 C2        -61.5879   -0.4891  -24.6848 C.ar   1 LIG      -0.11500
      3 C3        -64.7852   -2.3610  -21.2377 C.ar   1 LIG      -0.11500
      4 C4        -63.9266   -3.4047  -21.5701 C.ar   1 LIG      -0.11500
      5 C5        -63.4578    0.3548  -23.4125 C.ar   1 LIG      -0.11700
      6 C6        -61.7374   -1.7366  -24.0785 C.ar   1 LIG      -0.11700
      7 C7        -64.6356   -1.1133  -21.8440 C.ar   1 LIG      -0.11700
      8 C8        -62.9152   -3.2049  -22.5101 C.ar   1 LIG      -0.11700
      9 C9        -63.6230   -0.8944  -22.7923 C.ar   1 LIG       0.00400
     10 C10       -62.7500   -1.9557  -23.1303 C.ar   1 LIG       0.00400
     11 H1        -62.3298    1.5255  -24.8252 H      1 LIG       0.11500
     12 H2        -60.8006   -0.3324  -25.4165 H      1 LIG       0.11500
     13 H3        -65.5727   -2.5170  -20.5059 H      1 LIG       0.11500
     14 H4        -64.0445   -4.3756  -21.0981 H      1 LIG       0.11500
     15 H5        -64.1176    1.1849  -23.1685 H      1 LIG       0.11500
     16 H6        -61.0546   -2.5380  -24.3531 H      1 LIG       0.11500
     17 H7        -65.3179   -0.3119  -21.5688 H      1 LIG       0.11500
     18 H8        -62.2557   -4.0351  -22.7549 H      1 LIG       0.11500
@<TRIPOS>BOND
      1       1       2 ar
      2       1       5 ar
      3       2       6 ar
      4       3       4 ar
      5       3       7 ar
      6       4       8 ar
      7       5       9 ar
      8       6      10 ar
      9       7       9 ar
     10       8      10 ar
     11       9      10 ar
     12       1      11 1
     13       2      12 1
     14       3      13 1
     15       4      14 1
     16       5      15 1
     17       6      16 1
     18       7      17 1
     19       8      18 1
@<TRIPOS>ALT_TYPE
CGenFF_4.0_ALT_TYPE_SET
CGenFF_4.0 1 CG2R61 2 CG2R61 3 CG2R61 4 CG2R61 5 CG2R61 6 CG2R61 7 CG2R61 8 CG2R61 9 CG2R61 10 CG2R61 11 HGR61 12 HGR61 13 HGR61 14 HGR61 15 HGR61 16 HGR61 17 HGR61 18 HGR61
@<TRIPOS>MOLECULE
naphtalene
 18 19 0 0 0
****
USER_CHARGES
INVALID_CHARGES
Pose:  48 Cluster:  48 Fr_nu: 239710 TotEn:    -7.22
@<TRIPOS>ATOM
      1 C1        -76.6775  -17.8011  -27.0304 C.ar   1 LIG      -0.11500
      2 C2        -77.5361  -18.0996  -28.0841 C.ar   1 LIG      -0.11500
      3 C3        -75.5138  -22.5097  -26.6455 C.ar   1 LIG      -0.11500
      4 C4        -76.3725  -22.8080  -27.6993 C.ar   1 LIG      -0.11500
      5 C5        -75.9576  -18.8202  -26.4059 C.ar   1 LIG      -0.11700
      6 C6        -77.6783  -19.4179  -28.5176 C.ar   1 LIG      -0.11700
      7 C7        -75.3715  -21.1912  -26.2121 C.ar   1 LIG      -0.11700
      8 C8        -77.0925  -21.7891  -28.3237 C.ar   1 LIG      -0.11700
      9 C9        -76.0884  -20.1529  -26.8291 C.ar   1 LIG       0.00400
     10 C10       -76.9616  -20.4563  -27.9006 C.ar   1 LIG       0.00400
     11 H1        -76.5676  -16.7747  -26.6930 H      1 LIG       0.11500
     12 H2        -78.0959  -17.3055  -28.5698 H      1 LIG       0.11500
     13 H3        -74.9535  -23.3034  -26.1594 H      1 LIG       0.11500
     14 H4        -76.4830  -23.8348  -28.0353 H      1 LIG       0.11500
     15 H5        -75.2925  -18.5638  -25.5839 H      1 LIG       0.11500
     16 H6        -78.3548  -19.6281  -29.3434 H      1 LIG       0.11500
     17 H7        -74.6944  -20.9811  -25.3868 H      1 LIG       0.11500
     18 H8        -77.7583  -22.0454  -29.1454 H      1 LIG       0.11500
@<TRIPOS>BOND
      1       1       2 ar
      2       1       5 ar
      3       2       6 ar
      4       3       4 ar
      5       3       7 ar
      6       4       8 ar
      7       5       9 ar
      8       6      10 ar
      9       7       9 ar
     10       8      10 ar
     11       9      10 ar
     12       1      11 1
     13       2      12 1
     14       3      13 1
     15       4      14 1
     16       5      15 1
     17       6      16 1
     18       7      17 1
     19       8      18 1
@<TRIPOS>ALT_TYPE
CGenFF_4.0_ALT_TYPE_SET
CGenFF_4.0 1 CG2R61 2 CG2R61 3 CG2R61 4 CG2R61 5 CG2R61 6 CG2R61 7 CG2R61 8 CG2R61 9 CG2R61 10 CG2R61 11 HGR61 12 HGR61 13 HGR61 14 HGR61 15 HGR61 16 HGR61 17 HGR61 18 HGR61
# TRIPOS MOL2 file generated by SEED

@<TRIPOS>MOLECULE
pyrazole
 9 9 0 0 0
****
USER_CHARGES
INVALID_CHARGES
Pose:   1 Cluster:   1 Fr_nu: 5160639 TotEn:   -22.41
@<TRIPOS>ATOM
      1 C1        -45.7705  -20.4325  -25.3781 C.2    1 LIG      -0.25100
      2 C2        -46.6331  -21.5227  -25.5997 C.2    1 LIG       0.13200
      3 C3        -46.2854  -19.8074  -24.2687 C.2    1 LIG      -0.03800
      4 N1        -47.6208  -21.5895  -24.7031 N.2    1 LIG      -0.57800
      5 N2        -47.3821  -20.5333  -23.9071 N.pl3  1 LIG      -0.05900
      6 H1        -44.8973  -20.1403  -25.9424 H      1 LIG       0.15700
      7 H2        -46.5834  -22.2712  -26.3776 H      1 LIG       0.15600
      8 H3        -45.9785  -18.9300  -23.7178 H      1 LIG       0.15900
      9 H4        -48.0118  -20.3646  -23.1327 H      1 LIG       0.32200
@<TRIPOS>BOND
      1       1       2 1
      2       1       3 2
      3       2       4 2
      4       3       5 1
      5       4       5 1
      6       1       6 1
      7       2       7 1
      8       3       8 1
      9       5       9 1
@<TRIPOS>ALT_TYPE
CGenFF_4.0_ALT_TYPE_SET
CGenFF_4.0 1 CG2R51 2 CG2R52 3 CG2R51 4 NG2R50 5 NG2R51 6 HGR51 7 HGR52 8 HGR52 9 HGP1
@<TRIPOS>MOLECULE
pyrazole
 9 9 0 0 0
****
USER_CHARGES
INVALID_CHARGES
Pose:   2 Cluster:   2 Fr_nu: 6614187 TotEn:   -20.18
@<TRIPOS>ATOM
      1 C1        -46.7619  -20.4655  -24.8941 C.2    1 LIG      -0.25100
      2 C2        -47.9709  -20.9262  -24.3394 C.2    1 LIG       0.13200
      3 C3        -46.3686  -21.4709  -25.7432 C.2    1 LIG      -0.03800
      4 N1        -48.3228  -22.1304  -24.7977 N.2    1 LIG      -0.57800
      5 N2        -47.3289  -22.4350  -25.6495 N.pl3  1 LIG      -0.05900
      6 H1        -46.2472  -19.5349  -24.7060 H      1 LIG       0.15700
      7 H2        -48.6101  -20.4348  -23.6199 H      1 LIG       0.15600
      8 H3        -45.5103  -21.5857  -26.3894 H      1 LIG       0.15900
      9 H4        -47.3683  -23.3227  -26.1344 H      1 LIG       0.32200
@<TRIPOS>BOND
      1       1       2 1
      2       1       3 2
      3       2       4 2
      4       3       5 1
      5       4       5 1
      6       1       6 1
      7       2       7 1
      8       3       8 1
      9       5       9 1
@<TRIPOS>ALT_TYPE
CGenFF_4.0_ALT_TYPE_SET
CGenFF_4.0 1 CG2R51 2 CG2R52 3 CG2R51 4 NG2R50 5 NG2R51 6 HGR51 7 HGR52 8 HGR52 9 HGP1
@<TRIPOS>MOLECULE
pyrazole
 9 9 0 0 0
****
USER_CHARGES
INVALID_CHARGES
Pose:   3 Cluster:   3 Fr_nu: 8440658 TotEn:   -17.53
@<TRIPOS>ATOM
      1 C1        -45.0564  -18.6841  -24.2771 C.2    1 LIG      -0.25100
      2 C2        -44.4360  -17.7980  -25.1780 C.2    1 LIG       0.13200
      3 C3        -45.9479  -17.9016  -23.5848 C.2    1 LIG      -0.03800
      4 N1        -44.8946  -16.5482  -25.0703 N.2    1 LIG      -0.57800
      5 N2        -45.8129  -16.6433  -24.0937 N.pl3  1 LIG      -0.05900
      6 H1        -44.8829  -19.7422  -24.1475 H      1 LIG       0.15700
      7 H2        -43.6683  -18.0107  -25.9082 H      1 LIG       0.15600
      8 H3        -46.6488  -18.1212  -22.7924 H      1 LIG       0.15900
      9 H4        -46.3116  -15.8055  -23.8212 H      1 LIG       0.32200
@<TRIPOS>BOND
      1       1       2 1
      2       1       3 2
      3       2       4 2
      4       3       5 1
      5       4       5 1
      6       1       6 1
      7       2       7 1
      8       3       8 1
      9       5       9 1
@<TRIPOS>ALT_TYPE
CGenFF_4.0_ALT_TYPE_SET
CGenFF_4.0 1 CG2R51 2 CG2R52 3 CG2R51 4 NG2R50 5 NG2R51 6 HGR51 7 HGR52 8 HGR52 9 HGP1
@<TRIPOS>MOLECULE
pyrazole
 9 9 0 0 0
****
USER_CHARGES
INVALID_CHARGES
Pose:   4 Cluster:   4 Fr_nu: 1437821 TotEn:   -16.37
@<TRIPOS>ATOM
      1 C1        -69.8123   -7.0435  -44.7251 C.2    1 LIG      -0.25100
      2 C2        -70.7227   -8.1071  -44.8719 C.2    1 LIG       0.13200
      3 C3        -69.3196   -7.1866  -43.4510 C.2    1 LIG      -0.03800
      4 N1        -70.8054   -8.8697  -43.7785 N.2    1 LIG      -0.57800
      5 N2        -69.9405   -8.2848  -42.9324 N.pl3  1 LIG      -0.05900
      6 H1        -69.5488   -6.2800  -45.4421 H      1 LIG       0.15700
      7 H2        -71.3299   -8.3580  -45.7299 H      1 LIG       0.15600
      8 H3        -68.6012   -6.6175  -42.8788 H      1 LIG       0.15900
      9 H4        -69.8236   -8.6882  -42.0114 H      1 LIG       0.32200
@<TRIPOS>BOND
      1       1       2 1
      2       1       3 2
      3       2       4 2
      4       3       5 1
      5       4       5 1
      6       1       6 1
      7       2       7 1
      8       3       8 1
      9       5       9 1
@<TRIPOS>ALT_TYPE
CGenFF_4.0_ALT_TYPE_SET
CGenFF_4.0 1 CG2R51 2 CG2R52 3 CG2R51 4 NG2R50 5 NG2R51 6 HGR51 7 HGR52 8 HGR52 9 HGP1
@<TRIPOS>MOLECULE
pyrazole
 9 9 0 0 0
****
USER_CHARGES
INVALID_CHARGES
Pose:   5 Cluster:   5 Fr_nu: 154147 TotEn:   -15.48
@<TRIPOS>ATOM
      1 C1        -60.8091    2.8247  -42.0696 C.2    1 LIG      -0.25100
      2 C2        -59.5533    3.1064  -42.6401 C.2    1 LIG       0.13200
      3 C3        -61.3013    1.7846  -42.8194 C.2    1 LIG      -0.03800
      4 N1        -59.2656    2.3094  -43.6726 N.2    1 LIG      -0.57800
      5 N2        -60.3474    1.5166  -43.7568 N.pl3  1 LIG      -0.05900
      6 H1        -61.2904    3.3071  -41.2317 H      1 LIG       0.15700
      7 H2        -58.8360    3.8595  -42.3469 H      1 LIG       0.15600
      8 H3        -62.2245    1.2251  -42.7730 H      1 LIG       0.15900
      9 H4        -60.3696    0.8113  -44.4826 H      1 LIG       0.32200
@<TRIPOS>BOND
      1       1       2 1
      2       1       3 2
      3       2       4 2
      4       3       5 1
      5       4       5 1
      6       1       6 1
      7       2       7 1
      8       3       8 1
      9       5       9 1
@<TRIPOS>ALT_TYPE
CGenFF_4.0_ALT_TYPE_SET
CGenFF_4.0 1 CG2R51 2 CG2R52 3 CG2R51 4 NG2R50 5 NG2R51 6 HGR51 7 HGR52 8 HGR52 9 HGP1
@<TRIPOS>MOLECULE
pyrazole
 9 9 0 0 0
****
USER_CHARGES
INVALID_CHARGES
Pose:   6 Cluster:   6 Fr_nu: 8555614 TotEn:   -15.41
@<TRIPOS>ATOM
      1 C1        -58.9079    7.7055  -20.0416 C.2    1 LIG      -0.25100
      2 C2        -59.0543    6.3728  -19.6121 C.2    1 LIG       0.13200
      3 C3        -59.8835    7.8681  -20.9946 C.2    1 LIG      -0.03800
      4 N1        -60.0449    5.7344  -20.2406 N.2    1 LIG      -0.57800
      5 N2        -60.5300    6.6698  -21.0746 N.pl3  1 LIG      -0.05900
      6 H1        -58.1958    8.4454  -19.7072 H      1 LIG       0.15700
      7 H2        -58.4800    5.8401  -18.8677 H      1 LIG       0.15600
      8 H3        -60.1680    8.7089  -21.6108 H      1 LIG       0.15900
      9 H4        -61.3059    6.4207  -21.6752 H      1 LIG       0.32200
@<TRIPOS>BOND
      1       1       2 1
      2       1       3 2
      3       2       4 2
      4       3       5 1
      5       4       5 1
      6       1       6 1
      7       2       7 1
      8       3       8 1
      9       5       9 1
@<TRIPOS>ALT_TYPE
CGenFF_4.0_ALT_TYPE_SET
CGenFF_4.0 1 CG2R51 2 CG2R52 3 CG2R51 4 NG2R50 5 NG2R51 6 HGR51 7 HGR52 8 HGR52 9 HGP1
@<TRIPOS>MOLECULE
pyrazole
 9 9 0 0 0
****
USER_CHARGES
INVALID_CHARGES
Pose:   7 Cluster:   7 Fr_nu: 154076 TotEn:   -15.24
@<TRIPOS>ATOM
      1 C1        -61.8840    3.1069  -42.6397 C.2    1 LIG      -0.25100
      2 C2        -60.8503    3.7105  -43.3806 C.2    1 LIG       0.13200
      3 C3        -61.9776    1.8364  -43.1531 C.2    1 LIG      -0.03800
      4 N1        -60.3247    2.8909  -44.2948 N.2    1 LIG      -0.57800
      5 N2        -61.0308    1.7591  -44.1318 N.pl3  1 LIG      -0.05900
      6 H1        -62.4781    3.5322  -41.8444 H      1 LIG       0.15700
      7 H2        -60.4584    4.7138  -43.2928 H      1 LIG       0.15600
      8 H3        -62.6196    1.0001  -42.9170 H      1 LIG       0.15900
      9 H4        -60.8145    0.9691  -44.7267 H      1 LIG       0.32200
@<TRIPOS>BOND
      1       1       2 1
      2       1       3 2
      3       2       4 2
      4       3       5 1
      5       4       5 1
      6       1       6 1
      7       2       7 1
      8       3       8 1
      9       5       9 1
@<TRIPOS>ALT_TYPE
CGenFF_4.0_ALT_TYPE_SET
CGenFF_4.0 1 CG2R51 2 CG2R52 3 CG2R51 4 NG2R50 5 NG2R51 6 HGR51 7 HGR52 8 HGR52 9 HGP1
@<TRIPOS>MOLECULE
pyrazole
 9 9 0 0 0
****
USER_CHARGES
INVALID_CHARGES
Pose:   8 Cluster:   8 Fr_nu: 2725866 TotEn:   -15.18
@<TRIPOS>ATOM
      1 C1        -61.8126    3.0807  -43.1206 C.2    1 LIG      -0.25100
      2 C2        -62.7057    4.0851  -43.5393 C.2    1 LIG       0.13200
      3 C3        -62.6136    1.9959  -42.8601 C.2    1 LIG      -0.03800
      4 N1        -63.9768    3.6748  -43.5461 N.2    1 LIG      -0.57800
      5 N2        -63.8882    2.4005  -43.1285 N.pl3  1 LIG      -0.05900
      6 H1        -60.7385    3.1345  -43.0218 H      1 LIG       0.15700
      7 H2        -62.4834    5.0992  -43.8392 H      1 LIG       0.15600
      8 H3        -62.3967    0.9958  -42.5135 H      1 LIG       0.15900
      9 H4        -64.7417    1.8623  -43.0471 H      1 LIG       0.32200
@<TRIPOS>BOND
      1       1       2 1
      2       1       3 2
      3       2       4 2
      4       3       5 1
      5       4       5 1
      6       1       6 1
      7       2       7 1
      8       3       8 1
      9       5       9 1
@<TRIPOS>ALT_TYPE
CGenFF_4.0_ALT_TYPE_SET
CGenFF_4.0 1 CG2R51 2 CG2R52 3 CG2R51 4 NG2R50 5 NG2R51 6 HGR51 7 HGR52 8 HGR52 9 HGP1
@<TRIPOS>MOLECULE
pyrazole
 9 9 0 0 0
****
USER_CHARGES
INVALID_CHARGES
Pose:   9 Cluster:   9 Fr_nu: 1094862 TotEn:   -15.04
@<TRIPOS>ATOM
      1 C1        -53.0697    4.0224  -35.9084 C.2    1 LIG      -0.25100
      2 C2        -53.7210    4.6160  -34.8106 C.2    1 LIG       0.13200
      3 C3        -52.0741    3.2613  -35.3464 C.2    1 LIG      -0.03800
      4 N1        -53.1845    4.2622  -33.6397 N.2    1 LIG      -0.57800
      5 N2        -52.1855    3.4380  -33.9986 N.pl3  1 LIG      -0.05900
      6 H1        -53.2907    4.1301  -36.9600 H      1 LIG       0.15700
      7 H2        -54.5640    5.2921  -34.8149 H      1 LIG       0.15600
      8 H3        -51.3122    2.6260  -35.7746 H      1 LIG       0.15900
      9 H4        -51.6148    3.0302  -33.2687 H      1 LIG       0.32200
@<TRIPOS>BOND
      1       1       2 1
      2       1       3 2
      3       2       4 2
      4       3       5 1
      5       4       5 1
      6       1       6 1
      7       2       7 1
      8       3       8 1
      9       5       9 1
@<TRIPOS>ALT_TYPE
CGenFF_4.0_ALT_TYPE_SET
CGenFF_4.0 1 CG2R51 2 CG2R52 3 CG2R51 4 NG2R50 5 NG2R51 6 HGR51 7 HGR52 8 HGR52 9 HGP1
@<TRIPOS>MOLECULE
pyrazole
 9 9 0 0 0
****
USER_CHARGES
INVALID_CHARGES
Pose:  10 Cluster:  10 Fr_nu: 1227832 TotEn:   -14.68
@<TRIPOS>ATOM
      1 C1        -62.0412   -2.0218  -23.8097 C.2    1 LIG      -0.25100
      2 C2        -61.1306   -1.5306  -24.7643 C.2    1 LIG       0.13200
      3 C3        -62.8246   -2.9086  -24.5070 C.2    1 LIG      -0.03800
      4 N1        -61.3170   -2.0613  -25.9757 N.2    1 LIG      -0.57800
      5 N2        -62.3537   -2.8954  -25.7870 N.pl3  1 LIG      -0.05900
      6 H1        -62.1190   -1.7695  -22.7624 H      1 LIG       0.15700
      7 H2        -60.3392   -0.8075  -24.6279 H      1 LIG       0.15600
      8 H3        -63.6574   -3.5320  -24.2149 H      1 LIG       0.15900
      9 H4        -62.6922   -3.4265  -26.5796 H      1 LIG       0.32200
@<TRIPOS>BOND
      1       1       2 1
      2       1       3 2
      3       2       4 2
      4       3       5 1
      5       4       5 1
      6       1       6 1
      7       2       7 1
      8       3       8 1
      9       5       9 1
@<TRIPOS>ALT_TYPE
CGenFF_4.0_ALT_TYPE_SET
CGenFF_4.0 1 CG2R51 2 CG2R52 3 CG2R51 4 NG2R50 5 NG2R51 6 HGR51 7 HGR52 8 HGR52 9 HGP1
@<TRIPOS>MOLECULE
pyrazole
 9 9 0 0 0
****
USER_CHARGES
INVALID_CHARGES
Pose:  11 Cluster:  11 Fr_nu: 240520 TotEn:   -14.64
@<TRIPOS>ATOM
      1 C1        -68.3019   -2.5096  -32.3042 C.2    1 LIG      -0.25100
      2 C2        -68.6277   -1.7729  -31.1497 C.2    1 LIG       0.13200
      3 C3        -68.7884   -3.7699  -32.0560 C.2    1 LIG      -0.03800
      4 N1        -69.2716   -2.5041  -30.2361 N.2    1 LIG      -0.57800
      5 N2        -69.3545   -3.7135  -30.8163 N.pl3  1 LIG      -0.05900
      6 H1        -67.7871   -2.1747  -33.1926 H      1 LIG       0.15700
      7 H2        -68.4223   -0.7338  -30.9358 H      1 LIG       0.15600
      8 H3        -68.7810   -4.6816  -32.6357 H      1 LIG       0.15900
      9 H4        -69.8110   -4.4595  -30.3066 H      1 LIG       0.32200
@<TRIPOS>BOND
      1       1       2 1
      2       1       3 2
      3       2       4 2
      4       3       5 1
      5       4       5 1
      6       1       6 1
      7       2       7 1
      8       3       8 1
      9       5       9 1
@<TRIPOS>ALT_TYPE
CGenFF_4.0_ALT_TYPE_SET
CGenFF_4.0 1 CG2R51 2 CG2R52 3 CG2R51 4 NG2R50 5 NG2R51 6 HGR51 7 HGR52 8 HGR52 9 HGP1
@<TRIPOS>MOLECULE
pyrazole
 9 9 0 0 0
****
USER_CHARGES
INVALID_CHARGES
Pose:  12 Cluster:  12 Fr_nu: 445668 TotEn:   -14.36
@<TRIPOS>ATOM
      1 C1        -75.8411  -22.8352  -26.3613 C.2    1 LIG      -0.25100
      2 C2        -76.7668  -23.6981  -26.9779 C.2    1 LIG       0.13200
      3 C3        -75.4457  -21.9832  -27.3634 C.2    1 LIG      -0.03800
      4 N1        -76.9489  -23.4197  -28.2715 N.2    1 LIG      -0.57800
      5 N2        -76.1322  -22.3722  -28.4760 N.pl3  1 LIG      -0.05900
      6 H1        -75.5072  -22.8303  -25.3342 H      1 LIG       0.15700
      7 H2        -77.3161  -24.5186  -26.5387 H      1 LIG       0.15600
      8 H3        -74.7516  -21.1555  -27.3852 H      1 LIG       0.15900
      9 H4        -76.0906  -21.9708  -29.4044 H      1 LIG       0.32200
@<TRIPOS>BOND
      1       1       2 1
      2       1       3 2
      3       2       4 2
      4       3       5 1
      5       4       5 1
      6       1       6 1
      7       2       7 1
      8       3       8 1
      9       5       9 1
@<TRIPOS>ALT_TYPE
CGenFF_4.0_ALT_TYPE_SET
CGenFF_4.0 1 CG2R51 2 CG2R52 3 CG2R51 4 NG2R50 5 NG2R51 6 HGR51 7 HGR52 8 HGR52 9 HGP1
@<TRIPOS>MOLECULE
pyrazole
 9 9 0 0 0
****
USER_CHARGES
INVALID_CHARGES
Pose:  13 Cluster:  13 Fr_nu: 263843 TotEn:   -14.23
@<TRIPOS>ATOM
      1 C1        -69.7926   -7.2261  -44.1538 C.2    1 LIG      -0.25100
      2 C2        -70.5928   -8.1182  -43.4152 C.2    1 LIG       0.13200
      3 C3        -70.1935   -7.4025  -45.4556 C.2    1 LIG      -0.03800
      4 N1        -71.4382   -8.8099  -44.1837 N.2    1 LIG      -0.57800
      5 N2        -71.1717   -8.3524  -45.4189 N.pl3  1 LIG      -0.05900
      6 H1        -69.0320   -6.5491  -43.7938 H      1 LIG       0.15700
      7 H2        -70.5947   -8.2936  -42.3488 H      1 LIG       0.15600
      8 H3        -69.8765   -6.9498  -46.3839 H      1 LIG       0.15900
      9 H4        -71.6961   -8.7353  -46.1955 H      1 LIG       0.32200
@<TRIPOS>BOND
      1       1       2 1
      2       1       3 2
      3       2       4 2
      4       3       5 1
      5       4       5 1
      6       1       6 1
      7       2       7 1
      8       3       8 1
      9       5       9 1
@<TRIPOS>ALT_TYPE
CGenFF_4.0_ALT_TYPE_SET
CGenFF_4.0 1 CG2R51 2 CG2R52 3 CG2R51 4 NG2R50 5 NG2R51 6 HGR51 7 HGR52 8 HGR52 9 HGP1
@<TRIPOS>MOLECULE
pyrazole
 9 9 0 0 0
****
USER_CHARGES
INVALID_CHARGES
Pose:  14 Cluster:  14 Fr_nu: 257854 TotEn:   -14.20
@<TRIPOS>ATOM
      1 C1        -68.5593   -3.9575  -31.1182 C.2    1 LIG      -0.25100
      2 C2        -69.0084   -3.0984  -30.0974 C.2    1 LIG       0.13200
      3 C3        -68.2349   -3.1180  -32.1556 C.2    1 LIG      -0.03800
      4 N1        -68.9737   -1.8117  -30.4540 N.2    1 LIG      -0.57800
      5 N2        -68.4988   -1.8560  -31.7104 N.pl3  1 LIG      -0.05900
      6 H1        -68.4807   -5.0346  -31.1044 H      1 LIG       0.15700
      7 H2        -69.3601   -3.3562  -29.1087 H      1 LIG       0.15600
      8 H3        -67.8510   -3.3008  -33.1489 H      1 LIG       0.15900
      9 H4        -68.3806   -0.9832  -32.2094 H      1 LIG       0.32200
@<TRIPOS>BOND
      1       1       2 1
      2       1       3 2
      3       2       4 2
      4       3       5 1
      5       4       5 1
      6       1       6 1
      7       2       7 1
      8       3       8 1
      9       5       9 1
@<TRIPOS>ALT_TYPE
CGenFF_4.0_ALT_TYPE_SET
CGenFF_4.0 1 CG2R51 2 CG2R52 3 CG2R51 4 NG2R50 5 NG2R51 6 HGR51 7 HGR52 8 HGR52 9 HGP1
@<TRIPOS>MOLECULE
pyrazole
 9 9 0 0 0
****
USER_CHARGES
INVALID_CHARGES
Pose:  15 Cluster:  15 Fr_nu: 5071917 TotEn:   -14.15
@<TRIPOS>ATOM
      1 C1        -51.1924    4.8982  -35.1853 C.2    1 LIG      -0.25100
      2 C2        -52.3382    4.9818  -35.9988 C.2    1 LIG       0.13200
      3 C3        -51.0815    3.5626  -34.8846 C.2    1 LIG      -0.03800
      4 N1        -52.9140    3.7939  -36.2022 N.2    1 LIG      -0.57800
      5 N2        -52.1268    2.9511  -35.5123 N.pl3  1 LIG      -0.05900
      6 H1        -50.5376    5.6939  -34.8622 H      1 LIG       0.15700
      7 H2        -52.7780    5.8589  -36.4516 H      1 LIG       0.15600
      8 H3        -50.3705    3.0051  -34.2921 H      1 LIG       0.15900
      9 H4        -52.3633    1.9669  -35.5108 H      1 LIG       0.32200
@<TRIPOS>BOND
      1       1       2 1
      2       1       3 2
      3       2       4 2
      4       3       5 1
      5       4       5 1
      6       1       6 1
      7       2       7 1
      8       3       8 1
      9       5       9 1
@<TRIPOS>ALT_TYPE
CGenFF_4.0_ALT_TYPE_SET
CGenFF_4.0 1 CG2R51 2 CG2R52 3 CG2R51 4 NG2R50 5 NG2R51 6 HGR51 7 HGR52 8 HGR52 9 HGP1
@<TRIPOS>MOLECULE
pyrazole
 9 9 0 0 0
****
USER_CHARGES
INVALID_CHARGES
Pose:  16 Cluster:  16 Fr_nu: 251860 TotEn:   -13.96
@<TRIPOS>ATOM
      1 C1        -58.7889    4.7390  -36.3910 C.2    1 LIG      -0.25100
      2 C2        -58.4215    6.0741  -36.6447 C.2    1 LIG       0.13200
      3 C3        -59.9693    4.5723  -37.0731 C.2    1 LIG      -0.03800
      4 N1        -59.2973    6.7102  -37.4271 N.2    1 LIG      -0.57800
      5 N2        -60.2269    5.7708  -37.6711 N.pl3  1 LIG      -0.05900
      6 H1        -58.2710    4.0002  -35.7975 H      1 LIG       0.15700
      7 H2        -57.5521    6.6102  -36.2917 H      1 LIG       0.15600
      8 H3        -60.6354    3.7286  -37.1825 H      1 LIG       0.15900
      9 H4        -61.0160    6.0175  -38.2552 H      1 LIG       0.32200
@<TRIPOS>BOND
      1       1       2 1
      2       1       3 2
      3       2       4 2
      4       3       5 1
      5       4       5 1
      6       1       6 1
      7       2       7 1
      8       3       8 1
      9       5       9 1
@<TRIPOS>ALT_TYPE
CGenFF_4.0_ALT_TYPE_SET
CGenFF_4.0 1 CG2R51 2 CG2R52 3 CG2R51 4 NG2R50 5 NG2R51 6 HGR51 7 HGR52 8 HGR52 9 HGP1
@<TRIPOS>MOLECULE
pyrazole
 9 9 0 0 0
****
USER_CHARGES
INVALID_CHARGES
Pose:  17 Cluster:  17 Fr_nu:  63375 TotEn:   -13.80
@<TRIPOS>ATOM
      1 C1        -68.2903   -2.5678  -32.5715 C.2    1 LIG      -0.25100
      2 C2        -67.2204   -3.2178  -31.9275 C.2    1 LIG       0.13200
      3 C3        -69.4148   -3.1659  -32.0574 C.2    1 LIG      -0.03800
      4 N1        -67.6286   -4.1567  -31.0698 N.2    1 LIG      -0.57800
      5 N2        -68.9675   -4.1011  -31.1710 N.pl3  1 LIG      -0.05900
      6 H1        -68.2526   -1.7761  -33.3051 H      1 LIG       0.15700
      7 H2        -66.1602   -3.0467  -32.0479 H      1 LIG       0.15600
      8 H3        -70.4690   -3.0154  -32.2400 H      1 LIG       0.15900
      9 H4        -69.5178   -4.7346  -30.6048 H      1 LIG       0.32200
@<TRIPOS>BOND
      1       1       2 1
      2       1       3 2
      3       2       4 2
      4       3       5 1
      5       4       5 1
      6       1       6 1
      7       2       7 1
      8       3       8 1
      9       5       9 1
@<TRIPOS>ALT_TYPE
CGenFF_4.0_ALT_TYPE_SET
CGenFF_4.0 1 CG2R51 2 CG2R52 3 CG2R51 4 NG2R50 5 NG2R51 6 HGR51 7 HGR52 8 HGR52 9 HGP1
@<TRIPOS>MOLECULE
pyrazole
 9 9 0 0 0
****
USER_CHARGES
INVALID_CHARGES
Pose:  18 Cluster:  18 Fr_nu: 241446 TotEn:   -13.79
@<TRIPOS>ATOM
      1 C1        -69.8512   -3.7787  -31.8343 C.2    1 LIG      -0.25100
      2 C2        -69.8600   -2.9360  -30.7067 C.2    1 LIG       0.13200
      3 C3        -68.5286   -3.8526  -32.1974 C.2    1 LIG      -0.03800
      4 N1        -68.6399   -2.5054  -30.3752 N.2    1 LIG      -0.57800
      5 N2        -67.8519   -3.0800  -31.2998 N.pl3  1 LIG      -0.05900
      6 H1        -70.6860   -4.2655  -32.3166 H      1 LIG       0.15700
      7 H2        -70.7048   -2.6171  -30.1130 H      1 LIG       0.15600
      8 H3        -68.0198   -4.3717  -32.9968 H      1 LIG       0.15900
      9 H4        -66.8566   -2.8996  -31.2605 H      1 LIG       0.32200
@<TRIPOS>BOND
      1       1       2 1
      2       1       3 2
      3       2       4 2
      4       3       5 1
      5       4       5 1
      6       1       6 1
      7       2       7 1
      8       3       8 1
      9       5       9 1
@<TRIPOS>ALT_TYPE
CGenFF_4.0_ALT_TYPE_SET
CGenFF_4.0 1 CG2R51 2 CG2R52 3 CG2R51 4 NG2R50 5 NG2R51 6 HGR51 7 HGR52 8 HGR52 9 HGP1
@<TRIPOS>MOLECULE
pyrazole
 9 9 0 0 0
****
USER_CHARGES
INVALID_CHARGES
Pose:  19 Cluster:  19 Fr_nu: 367356 TotEn:   -13.60
@<TRIPOS>ATOM
      1 C1        -59.4902  -21.8452  -43.5236 C.2    1 LIG      -0.25100
      2 C2        -58.1209  -21.5268  -43.5977 C.2    1 LIG       0.13200
      3 C3        -60.0443  -20.8134  -42.8060 C.2    1 LIG      -0.03800
      4 N1        -57.8233  -20.3822  -42.9770 N.2    1 LIG      -0.57800
      5 N2        -59.0134  -19.9722  -42.5060 N.pl3  1 LIG      -0.05900
      6 H1        -60.0045  -22.7020  -43.9332 H      1 LIG       0.15700
      7 H2        -57.3273  -22.0813  -44.0778 H      1 LIG       0.15600
      8 H3        -61.0559  -20.6078  -42.4871 H      1 LIG       0.15900
      9 H4        -59.0496  -19.1057  -41.9838 H      1 LIG       0.32200
@<TRIPOS>BOND
      1       1       2 1
      2       1       3 2
      3       2       4 2
      4       3       5 1
      5       4       5 1
      6       1       6 1
      7       2       7 1
      8       3       8 1
      9       5       9 1
@<TRIPOS>ALT_TYPE
CGenFF_4.0_ALT_TYPE_SET
CGenFF_4.0 1 CG2R51 2 CG2R52 3 CG2R51 4 NG2R50 5 NG2R51 6 HGR51 7 HGR52 8 HGR52 9 HGP1
@<TRIPOS>MOLECULE
pyrazole
 9 9 0 0 0
****
USER_CHARGES
INVALID_CHARGES
Pose:  20 Cluster:  20 Fr_nu: 873299 TotEn:   -13.37
@<TRIPOS>ATOM
      1 C1        -61.2530   -8.0670  -54.1603 C.2    1 LIG      -0.25100
      2 C2        -62.2860   -7.2335  -53.6912 C.2    1 LIG       0.13200
      3 C3        -61.2828   -9.1552  -53.3229 C.2    1 LIG      -0.03800
      4 N1        -62.9255   -7.7482  -52.6377 N.2    1 LIG      -0.57800
      5 N2        -62.2929   -8.9169  -52.4378 N.pl3  1 LIG      -0.05900
      6 H1        -60.5808   -7.9030  -54.9896 H      1 LIG       0.15700
      7 H2        -62.5991   -6.2722  -54.0729 H      1 LIG       0.15600
      8 H3        -60.6883  -10.0563  -53.2766 H      1 LIG       0.15900
      9 H4        -62.6023   -9.5051  -51.6742 H      1 LIG       0.32200
@<TRIPOS>BOND
      1       1       2 1
      2       1       3 2
      3       2       4 2
      4       3       5 1
      5       4       5 1
      6       1       6 1
      7       2       7 1
      8       3       8 1
      9       5       9 1
@<TRIPOS>ALT_TYPE
CGenFF_4.0_ALT_TYPE_SET
CGenFF_4.0 1 CG2R51 2 CG2R52 3 CG2R51 4 NG2R50 5 NG2R51 6 HGR51 7 HGR52 8 HGR52 9 HGP1
@<TRIPOS>MOLECULE
pyrazole
 9 9 0 0 0
****
USER_CHARGES
INVALID_CHARGES
Pose:  21 Cluster:  21 Fr_nu: 5641576 TotEn:   -13.30
@<TRIPOS>ATOM
      1 C1        -78.3876  -21.4947  -27.4199 C.2    1 LIG      -0.25100
      2 C2        -78.0757  -22.8480  -27.6502 C.2    1 LIG       0.13200
      3 C3        -77.8452  -20.8301  -28.4926 C.2    1 LIG      -0.03800
      4 N1        -77.3887  -23.0338  -28.7804 N.2    1 LIG      -0.57800
      5 N2        -77.2644  -21.7885  -29.2701 N.pl3  1 LIG      -0.05900
      6 H1        -78.9301  -21.0609  -26.5929 H      1 LIG       0.15700
      7 H2        -78.3201  -23.7067  -27.0413 H      1 LIG       0.15600
      8 H3        -77.8187  -19.7849  -28.7653 H      1 LIG       0.15900
      9 H4        -76.7669  -21.6639  -30.1429 H      1 LIG       0.32200
@<TRIPOS>BOND
      1       1       2 1
      2       1       3 2
      3       2       4 2
      4       3       5 1
      5       4       5 1
      6       1       6 1
      7       2       7 1
      8       3       8 1
      9       5       9 1
@<TRIPOS>ALT_TYPE
CGenFF_4.0_ALT_TYPE_SET
CGenFF_4.0 1 CG2R51 2 CG2R52 3 CG2R51 4 NG2R50 5 NG2R51 6 HGR51 7 HGR52 8 HGR52 9 HGP1
@<TRIPOS>MOLECULE
pyrazole
 9 9 0 0 0
****
USER_CHARGES
INVALID_CHARGES
Pose:  22 Cluster:  22 Fr_nu: 263627 TotEn:   -13.28
@<TRIPOS>ATOM
      1 C1        -49.7422  -12.5015  -44.6326 C.2    1 LIG      -0.25100
      2 C2        -49.2039  -11.5670  -43.7278 C.2    1 LIG       0.13200
      3 C3        -51.0313  -12.6951  -44.1999 C.2    1 LIG      -0.03800
      4 N1        -50.0794  -11.1928  -42.7912 N.2    1 LIG      -0.57800
      5 N2        -51.1811  -11.8956  -43.1050 N.pl3  1 LIG      -0.05900
      6 H1        -49.2638  -12.9692  -45.4805 H      1 LIG       0.15700
      7 H2        -48.2099  -11.1434  -43.7116 H      1 LIG       0.15600
      8 H3        -51.8366  -13.3175  -44.5628 H      1 LIG       0.15900
      9 H4        -52.0032  -11.7825  -42.5254 H      1 LIG       0.32200
@<TRIPOS>BOND
      1       1       2 1
      2       1       3 2
      3       2       4 2
      4       3       5 1
      5       4       5 1
      6       1       6 1
      7       2       7 1
      8       3       8 1
      9       5       9 1
@<TRIPOS>ALT_TYPE
CGenFF_4.0_ALT_TYPE_SET
CGenFF_4.0 1 CG2R51 2 CG2R52 3 CG2R51 4 NG2R50 5 NG2R51 6 HGR51 7 HGR52 8 HGR52 9 HGP1
@<TRIPOS>MOLECULE
pyrazole
 9 9 0 0 0
****
USER_CHARGES
INVALID_CHARGES
Pose:  23 Cluster:  23 Fr_nu: 1160022 TotEn:   -13.25
@<TRIPOS>ATOM
      1 C1        -74.4869    0.8915  -37.6705 C.2    1 LIG      -0.25100
      2 C2        -75.8807    1.0226  -37.5226 C.2    1 LIG       0.13200
      3 C3        -74.3231    0.3654  -38.9286 C.2    1 LIG      -0.03800
      4 N1        -76.5544    0.6129  -38.6007 N.2    1 LIG      -0.57800
      5 N2        -75.5798    0.2193  -39.4381 N.pl3  1 LIG      -0.05900
      6 H1        -73.7091    1.1435  -36.9648 H      1 LIG       0.15700
      7 H2        -76.4337    1.3991  -36.6739 H      1 LIG       0.15600
      8 H3        -73.4455    0.0858  -39.4935 H      1 LIG       0.15900
      9 H4        -75.8447   -0.1426  -40.3456 H      1 LIG       0.32200
@<TRIPOS>BOND
      1       1       2 1
      2       1       3 2
      3       2       4 2
      4       3       5 1
      5       4       5 1
      6       1       6 1
      7       2       7 1
      8       3       8 1
      9       5       9 1
@<TRIPOS>ALT_TYPE
CGenFF_4.0_ALT_TYPE_SET
CGenFF_4.0 1 CG2R51 2 CG2R52 3 CG2R51 4 NG2R50 5 NG2R51 6 HGR51 7 HGR52 8 HGR52 9 HGP1
@<TRIPOS>MOLECULE
pyrazole
 9 9 0 0 0
****
USER_CHARGES
INVALID_CHARGES
Pose:  24 Cluster:  24 Fr_nu: 3843525 TotEn:   -13.13
@<TRIPOS>ATOM
      1 C1        -74.9334    0.9299  -40.2000 C.2    1 LIG      -0.25100
      2 C2        -76.0951    0.6012  -39.4760 C.2    1 LIG       0.13200
      3 C3        -73.8994    0.5991  -39.3586 C.2    1 LIG      -0.03800
      4 N1        -75.8252    0.0999  -38.2678 N.2    1 LIG      -0.57800
      5 N2        -74.4820    0.1110  -38.2260 N.pl3  1 LIG      -0.05900
      6 H1        -74.8555    1.3474  -41.1929 H      1 LIG       0.15700
      7 H2        -77.1273    0.7066  -39.7782 H      1 LIG       0.15600
      8 H3        -72.8260    0.6677  -39.4605 H      1 LIG       0.15900
      9 H4        -74.0255   -0.2287  -37.3887 H      1 LIG       0.32200
@<TRIPOS>BOND
      1       1       2 1
      2       1       3 2
      3       2       4 2
      4       3       5 1
      5       4       5 1
      6       1       6 1
      7       2       7 1
      8       3       8 1
      9       5       9 1
@<TRIPOS>ALT_TYPE
CGenFF_4.0_ALT_TYPE_SET
CGenFF_4.0 1 CG2R51 2 CG2R52 3 CG2R51 4 NG2R50 5 NG2R51 6 HGR51 7 HGR52 8 HGR52 9 HGP1
@<TRIPOS>MOLECULE
pyrazole
 9 9 0 0 0
****
USER_CHARGES
INVALID_CHARGES
Pose:  25 Cluster:  25 Fr_nu:  16590 TotEn:   -13.07
@<TRIPOS>ATOM
      1 C1        -73.9858  -23.5218  -43.5782 C.2    1 LIG      -0.25100
      2 C2        -73.4539  -24.6763  -42.9733 C.2    1 LIG       0.13200
      3 C3        -74.9924  -23.1239  -42.7327 C.2    1 LIG      -0.03800
      4 N1        -74.0714  -24.9914  -41.8316 N.2    1 LIG      -0.57800
      5 N2        -75.0016  -24.0288  -41.7123 N.pl3  1 LIG      -0.05900
      6 H1        -73.6821  -23.0438  -44.4979 H      1 LIG       0.15700
      7 H2        -72.6424  -25.3017  -43.3171 H      1 LIG       0.15600
      8 H3        -75.6887  -22.2984  -42.7657 H      1 LIG       0.15900
      9 H4        -75.6140  -24.0512  -40.9065 H      1 LIG       0.32200
@<TRIPOS>BOND
      1       1       2 1
      2       1       3 2
      3       2       4 2
      4       3       5 1
      5       4       5 1
      6       1       6 1
      7       2       7 1
      8       3       8 1
      9       5       9 1
@<TRIPOS>ALT_TYPE
CGenFF_4.0_ALT_TYPE_SET
CGenFF_4.0 1 CG2R51 2 CG2R52 3 CG2R51 4 NG2R50 5 NG2R51 6 HGR51 7 HGR52 8 HGR52 9 HGP1
@<TRIPOS>MOLECULE
pyrazole
 9 9 0 0 0
****
USER_CHARGES
INVALID_CHARGES
Pose:  26 Cluster:  26 Fr_nu: 2437912 TotEn:   -13.06
@<TRIPOS>ATOM
      1 C1        -53.0329    3.7753  -36.0696 C.2    1 LIG      -0.25100
      2 C2        -53.4000    5.0551  -35.6122 C.2    1 LIG       0.13200
      3 C3        -51.9931    3.4040  -35.2526 C.2    1 LIG      -0.03800
      4 N1        -52.6543    5.4689  -34.5843 N.2    1 LIG      -0.57800
      5 N2        -51.8081    4.4433  -34.3889 N.pl3  1 LIG      -0.05900
      6 H1        -53.4619    3.2014  -36.8776 H      1 LIG       0.15700
      7 H2        -54.1797    5.7037  -35.9853 H      1 LIG       0.15600
      8 H3        -51.3805    2.5150  -35.2105 H      1 LIG       0.15900
      9 H4        -51.1247    4.5204  -33.6461 H      1 LIG       0.32200
@<TRIPOS>BOND
      1       1       2 1
      2       1       3 2
      3       2       4 2
      4       3       5 1
      5       4       5 1
      6       1       6 1
      7       2       7 1
      8       3       8 1
      9       5       9 1
@<TRIPOS>ALT_TYPE
CGenFF_4.0_ALT_TYPE_SET
CGenFF_4.0 1 CG2R51 2 CG2R52 3 CG2R51 4 NG2R50 5 NG2R51 6 HGR51 7 HGR52 8 HGR52 9 HGP1
@<TRIPOS>MOLECULE
pyrazole
 9 9 0 0 0
****
USER_CHARGES
INVALID_CHARGES
Pose:  27 Cluster:  27 Fr_nu: 1671391 TotEn:   -12.92
@<TRIPOS>ATOM
      1 C1        -62.3833   -1.6909  -24.7680 C.2    1 LIG      -0.25100
      2 C2        -62.4032   -2.0852  -23.4168 C.2    1 LIG       0.13200
      3 C3        -62.7556   -2.8174  -25.4600 C.2    1 LIG      -0.03800
      4 N1        -62.7600   -3.3624  -23.2576 N.2    1 LIG      -0.57800
      5 N2        -62.9679   -3.7805  -24.5177 N.pl3  1 LIG      -0.05900
      6 H1        -62.1348   -0.7253  -25.1831 H      1 LIG       0.15700
      7 H2        -62.1720   -1.4953  -22.5414 H      1 LIG       0.15600
      8 H3        -62.8833   -3.0167  -26.5142 H      1 LIG       0.15900
      9 H4        -63.2528   -4.7409  -24.6634 H      1 LIG       0.32200
@<TRIPOS>BOND
      1       1       2 1
      2       1       3 2
      3       2       4 2
      4       3       5 1
      5       4       5 1
      6       1       6 1
      7       2       7 1
      8       3       8 1
      9       5       9 1
@<TRIPOS>ALT_TYPE
CGenFF_4.0_ALT_TYPE_SET
CGenFF_4.0 1 CG2R51 2 CG2R52 3 CG2R51 4 NG2R50 5 NG2R51 6 HGR51 7 HGR52 8 HGR52 9 HGP1
@<TRIPOS>MOLECULE
pyrazole
 9 9 0 0 0
****
USER_CHARGES
INVALID_CHARGES
Pose:  28 Cluster:  28 Fr_nu: 6950207 TotEn:   -12.90
@<TRIPOS>ATOM
      1 C1        -75.3975    1.2180  -38.6140 C.2    1 LIG      -0.25100
      2 C2        -75.5675    0.6691  -37.3289 C.2    1 LIG       0.13200
      3 C3        -74.4604    0.4106  -39.2110 C.2    1 LIG      -0.03800
      4 N1        -74.8001   -0.4041  -37.1209 N.2    1 LIG      -0.57800
      5 N2        -74.1388   -0.5362  -38.2833 N.pl3  1 LIG      -0.05900
      6 H1        -75.8860    2.0779  -39.0479 H      1 LIG       0.15700
      7 H2        -76.2183    1.0067  -36.5349 H      1 LIG       0.15600
      8 H3        -74.0020    0.4255  -40.1893 H      1 LIG       0.15900
      9 H4        -73.4779   -1.2975  -38.3751 H      1 LIG       0.32200
@<TRIPOS>BOND
      1       1       2 1
      2       1       3 2
      3       2       4 2
      4       3       5 1
      5       4       5 1
      6       1       6 1
      7       2       7 1
      8       3       8 1
      9       5       9 1
@<TRIPOS>ALT_TYPE
CGenFF_4.0_ALT_TYPE_SET
CGenFF_4.0 1 CG2R51 2 CG2R52 3 CG2R51 4 NG2R50 5 NG2R51 6 HGR51 7 HGR52 8 HGR52 9 HGP1
@<TRIPOS>MOLECULE
pyrazole
 9 9 0 0 0
****
USER_CHARGES
INVALID_CHARGES
Pose:  29 Cluster:  29 Fr_nu: 2970264 TotEn:   -12.78
@<TRIPOS>ATOM
      1 C1        -62.3095    3.3660  -42.4246 C.2    1 LIG      -0.25100
      2 C2        -60.9204    3.1657  -42.5344 C.2    1 LIG       0.13200
      3 C3        -62.8600    2.1626  -42.7924 C.2    1 LIG      -0.03800
      4 N1        -60.6078    1.9322  -42.9400 N.2    1 LIG      -0.57800
      5 N2        -61.8081    1.3463  -43.0882 N.pl3  1 LIG      -0.05900
      6 H1        -62.8385    4.2572  -42.1208 H      1 LIG       0.15700
      7 H2        -60.1229    3.8675  -42.3363 H      1 LIG       0.15600
      8 H3        -63.8824    1.8220  -42.8707 H      1 LIG       0.15900
      9 H4        -61.8364    0.3829  -43.3978 H      1 LIG       0.32200
@<TRIPOS>BOND
      1       1       2 1
      2       1       3 2
      3       2       4 2
      4       3       5 1
      5       4       5 1
      6       1       6 1
      7       2       7 1
      8       3       8 1
      9       5       9 1
@<TRIPOS>ALT_TYPE
CGenFF_4.0_ALT_TYPE_SET
CGenFF_4.0 1 CG2R51 2 CG2R52 3 CG2R51 4 NG2R50 5 NG2R51 6 HGR51 7 HGR52 8 HGR52 9 HGP1
@<TRIPOS>MOLECULE
pyrazole
 9 9 0 0 0
****
USER_CHARGES
INVALID_CHARGES
Pose:  30 Cluster:  30 Fr_nu: 2229857 TotEn:   -12.62
@<TRIPOS>ATOM
      1 C1        -75.4755    1.9859  -36.4650 C.2    1 LIG      -0.25100
      2 C2        -76.2264    0.7958  -36.4248 C.2    1 LIG       0.13200
      3 C3        -74.3940    1.6828  -37.2555 C.2    1 LIG      -0.03800
      4 N1        -75.6693   -0.1897  -37.1335 N.2    1 LIG      -0.57800
      5 N2        -74.5568    0.3805  -37.6267 N.pl3  1 LIG      -0.05900
      6 H1        -75.6880    2.9315  -35.9886 H      1 LIG       0.15700
      7 H2        -77.1563    0.6055  -35.9081 H      1 LIG       0.15600
      8 H3        -73.5413    2.2627  -37.5782 H      1 LIG       0.15900
      9 H4        -73.9492   -0.1803  -38.2108 H      1 LIG       0.32200
@<TRIPOS>BOND
      1       1       2 1
      2       1       3 2
      3       2       4 2
      4       3       5 1
      5       4       5 1
      6       1       6 1
      7       2       7 1
      8       3       8 1
      9       5       9 1
@<TRIPOS>ALT_TYPE
CGenFF_4.0_ALT_TYPE_SET
CGenFF_4.0 1 CG2R51 2 CG2R52 3 CG2R51 4 NG2R50 5 NG2R51 6 HGR51 7 HGR52 8 HGR52 9 HGP1
@<TRIPOS>MOLECULE
pyrazole
 9 9 0 0 0
****
USER_CHARGES
INVALID_CHARGES
Pose:  31 Cluster:  31 Fr_nu: 3072488 TotEn:   -12.31
@<TRIPOS>ATOM
      1 C1        -49.9000  -12.3313  -43.7826 C.2    1 LIG      -0.25100
      2 C2        -49.1304  -13.3163  -43.1350 C.2    1 LIG       0.13200
      3 C3        -50.6349  -11.7533  -42.7764 C.2    1 LIG      -0.03800
      4 N1        -49.3553  -13.3640  -41.8193 N.2    1 LIG      -0.57800
      5 N2        -50.2745  -12.4017  -41.6318 N.pl3  1 LIG      -0.05900
      6 H1        -49.9194  -12.0750  -44.8315 H      1 LIG       0.15700
      7 H2        -48.4154  -14.0017  -43.5671 H      1 LIG       0.15600
      8 H3        -51.3669  -10.9587  -42.7722 H      1 LIG       0.15900
      9 H4        -50.6157  -12.2411  -40.6924 H      1 LIG       0.32200
@<TRIPOS>BOND
      1       1       2 1
      2       1       3 2
      3       2       4 2
      4       3       5 1
      5       4       5 1
      6       1       6 1
      7       2       7 1
      8       3       8 1
      9       5       9 1
@<TRIPOS>ALT_TYPE
CGenFF_4.0_ALT_TYPE_SET
CGenFF_4.0 1 CG2R51 2 CG2R52 3 CG2R51 4 NG2R50 5 NG2R51 6 HGR51 7 HGR52 8 HGR52 9 HGP1
@<TRIPOS>MOLECULE
pyrazole
 9 9 0 0 0
****
USER_CHARGES
INVALID_CHARGES
Pose:  32 Cluster:  32 Fr_nu: 140152 TotEn:   -12.06
@<TRIPOS>ATOM
      1 C1        -69.0233    4.8576  -47.6546 C.2    1 LIG      -0.25100
      2 C2        -68.4196    4.7125  -46.3912 C.2    1 LIG       0.13200
      3 C3        -69.1821    3.5712  -48.1090 C.2    1 LIG      -0.03800
      4 N1        -68.2094    3.4348  -46.0638 N.2    1 LIG      -0.57800
      5 N2        -68.6837    2.7651  -47.1281 N.pl3  1 LIG      -0.05900
      6 H1        -69.3049    5.7668  -48.1649 H      1 LIG       0.15700
      7 H2        -68.1237    5.4846  -45.6955 H      1 LIG       0.15600
      8 H3        -69.5934    3.1660  -49.0223 H      1 LIG       0.15900
      9 H4        -68.6338    1.7541  -47.1196 H      1 LIG       0.32200
@<TRIPOS>BOND
      1       1       2 1
      2       1       3 2
      3       2       4 2
      4       3       5 1
      5       4       5 1
      6       1       6 1
      7       2       7 1
      8       3       8 1
      9       5       9 1
@<TRIPOS>ALT_TYPE
CGenFF_4.0_ALT_TYPE_SET
CGenFF_4.0 1 CG2R51 2 CG2R52 3 CG2R51 4 NG2R50 5 NG2R51 6 HGR51 7 HGR52 8 HGR52 9 HGP1
@<TRIPOS>MOLECULE
pyrazole
 9 9 0 0 0
****
USER_CHARGES
INVALID_CHARGES
Pose:  33 Cluster:  33 Fr_nu: 3516905 TotEn:   -11.78
@<TRIPOS>ATOM
      1 C1        -62.0016   -8.3186  -53.6632 C.2    1 LIG      -0.25100
      2 C2        -62.6338   -8.0492  -52.4346 C.2    1 LIG       0.13200
      3 C3        -62.1372   -7.1556  -54.3813 C.2    1 LIG      -0.03800
      4 N1        -63.1336   -6.8122  -52.3721 N.2    1 LIG      -0.57800
      5 N2        -62.8155   -6.2938  -53.5705 N.pl3  1 LIG      -0.05900
      6 H1        -61.5150   -9.2278  -53.9840 H      1 LIG       0.15700
      7 H2        -62.7516   -8.7030  -51.5822 H      1 LIG       0.15600
      8 H3        -61.8213   -6.8709  -55.3745 H      1 LIG       0.15900
      9 H4        -63.0953   -5.3417  -53.7705 H      1 LIG       0.32200
@<TRIPOS>BOND
      1       1       2 1
      2       1       3 2
      3       2       4 2
      4       3       5 1
      5       4       5 1
      6       1       6 1
      7       2       7 1
      8       3       8 1
      9       5       9 1
@<TRIPOS>ALT_TYPE
CGenFF_4.0_ALT_TYPE_SET
CGenFF_4.0 1 CG2R51 2 CG2R52 3 CG2R51 4 NG2R50 5 NG2R51 6 HGR51 7 HGR52 8 HGR52 9 HGP1
@<TRIPOS>MOLECULE
pyrazole
 9 9 0 0 0
****
USER_CHARGES
INVALID_CHARGES
Pose:  34 Cluster:  34 Fr_nu: 156205 TotEn:   -11.53
@<TRIPOS>ATOM
      1 C1        -52.0719   -8.2213  -51.3536 C.2    1 LIG      -0.25100
      2 C2        -52.9778   -7.2018  -51.7027 C.2    1 LIG       0.13200
      3 C3        -52.6561   -8.8467  -50.2794 C.2    1 LIG      -0.03800
      4 N1        -54.0557   -7.1776  -50.9144 N.2    1 LIG      -0.57800
      5 N2        -53.8310   -8.1897  -50.0592 N.pl3  1 LIG      -0.05900
      6 H1        -51.1278   -8.4692  -51.8158 H      1 LIG       0.15700
      7 H2        -52.8972   -6.4751  -52.4985 H      1 LIG       0.15600
      8 H3        -52.3477   -9.6797  -49.6643 H      1 LIG       0.15900
      9 H4        -54.5235   -8.3766  -49.3450 H      1 LIG       0.32200
@<TRIPOS>BOND
      1       1       2 1
      2       1       3 2
      3       2       4 2
      4       3       5 1
      5       4       5 1
      6       1       6 1
      7       2       7 1
      8       3       8 1
      9       5       9 1
@<TRIPOS>ALT_TYPE
CGenFF_4.0_ALT_TYPE_SET
CGenFF_4.0 1 CG2R51 2 CG2R52 3 CG2R51 4 NG2R50 5 NG2R51 6 HGR51 7 HGR52 8 HGR52 9 HGP1
@<TRIPOS>MOLECULE
pyrazole
 9 9 0 0 0
****
USER_CHARGES
INVALID_CHARGES
Pose:  35 Cluster:  35 Fr_nu: 140073 TotEn:   -11.32
@<TRIPOS>ATOM
      1 C1        -70.9807    4.2992  -47.2740 C.2    1 LIG      -0.25100
      2 C2        -69.9771    4.4886  -46.3051 C.2    1 LIG       0.13200
      3 C3        -70.8176    2.9997  -47.6877 C.2    1 LIG      -0.03800
      4 N1        -69.2317    3.3967  -46.1145 N.2    1 LIG      -0.57800
      5 N2        -69.7674    2.5087  -46.9692 N.pl3  1 LIG      -0.05900
      6 H1        -71.7196    5.0050  -47.6235 H      1 LIG       0.15700
      7 H2        -69.7574    5.3769  -45.7303 H      1 LIG       0.15600
      8 H3        -71.3409    2.3946  -48.4139 H      1 LIG       0.15900
      9 H4        -69.3636    1.5814  -47.0126 H      1 LIG       0.32200
@<TRIPOS>BOND
      1       1       2 1
      2       1       3 2
      3       2       4 2
      4       3       5 1
      5       4       5 1
      6       1       6 1
      7       2       7 1
      8       3       8 1
      9       5       9 1
@<TRIPOS>ALT_TYPE
CGenFF_4.0_ALT_TYPE_SET
CGenFF_4.0 1 CG2R51 2 CG2R52 3 CG2R51 4 NG2R50 5 NG2R51 6 HGR51 7 HGR52 8 HGR52 9 HGP1
@<TRIPOS>MOLECULE
pyrazole
 9 9 0 0 0
****
USER_CHARGES
INVALID_CHARGES
Pose:  36 Cluster:  36 Fr_nu:  26036 TotEn:   -11.13
@<TRIPOS>ATOM
      1 C1        -79.9551  -22.4382  -32.3945 C.2    1 LIG      -0.25100
      2 C2        -80.2201  -21.2927  -31.6202 C.2    1 LIG       0.13200
      3 C3        -78.5936  -22.4235  -32.5745 C.2    1 LIG      -0.03800
      4 N1        -79.1155  -20.6008  -31.3283 N.2    1 LIG      -0.57800
      5 N2        -78.1432  -21.3136  -31.9221 N.pl3  1 LIG      -0.05900
      6 H1        -80.6527  -23.1725  -32.7693 H      1 LIG       0.15700
      7 H2        -81.1721  -20.9329  -31.2570 H      1 LIG       0.15600
      8 H3        -77.9201  -23.0866  -33.0981 H      1 LIG       0.15900
      9 H4        -77.1898  -20.9824  -31.8435 H      1 LIG       0.32200
@<TRIPOS>BOND
      1       1       2 1
      2       1       3 2
      3       2       4 2
      4       3       5 1
      5       4       5 1
      6       1       6 1
      7       2       7 1
      8       3       8 1
      9       5       9 1
@<TRIPOS>ALT_TYPE
CGenFF_4.0_ALT_TYPE_SET
CGenFF_4.0 1 CG2R51 2 CG2R52 3 CG2R51 4 NG2R50 5 NG2R51 6 HGR51 7 HGR52 8 HGR52 9 HGP1
@<TRIPOS>MOLECULE
pyrazole
 9 9 0 0 0
****
USER_CHARGES
INVALID_CHARGES
Pose:  37 Cluster:  37 Fr_nu: 8534018 TotEn:   -10.92
@<TRIPOS>ATOM
      1 C1        -60.4203    7.7513  -21.6113 C.2    1 LIG      -0.25100
      2 C2        -59.9087    6.7321  -20.7859 C.2    1 LIG       0.13200
      3 C3        -61.7529    7.4474  -21.7462 C.2    1 LIG      -0.03800
      4 N1        -60.8404    5.8470  -20.4220 N.2    1 LIG      -0.57800
      5 N2        -61.9509    6.3091  -21.0213 N.pl3  1 LIG      -0.05900
      6 H1        -59.8972    8.5896  -22.0472 H      1 LIG       0.15700
      7 H2        -58.8956    6.5971  -20.4349 H      1 LIG       0.15600
      8 H3        -62.5594    7.9263  -22.2825 H      1 LIG       0.15900
      9 H4        -62.8136    5.7948  -20.8944 H      1 LIG       0.32200
@<TRIPOS>BOND
      1       1       2 1
      2       1       3 2
      3       2       4 2
      4       3       5 1
      5       4       5 1
      6       1       6 1
      7       2       7 1
      8       3       8 1
      9       5       9 1
@<TRIPOS>ALT_TYPE
CGenFF_4.0_ALT_TYPE_SET
CGenFF_4.0 1 CG2R51 2 CG2R52 3 CG2R51 4 NG2R50 5 NG2R51 6 HGR51 7 HGR52 8 HGR52 9 HGP1
@<TRIPOS>MOLECULE
pyrazole
 9 9 0 0 0
****
USER_CHARGES
INVALID_CHARGES
Pose:  38 Cluster:  38 Fr_nu: 6444434 TotEn:   -10.88
@<TRIPOS>ATOM
      1 C1        -61.3147    2.9277  -43.6001 C.2    1 LIG      -0.25100
      2 C2        -62.4258    3.5780  -43.0305 C.2    1 LIG       0.13200
      3 C3        -61.5465    1.5925  -43.3766 C.2    1 LIG      -0.03800
      4 N1        -63.2987    2.7261  -42.4863 N.2    1 LIG      -0.57800
      5 N2        -62.7363    1.5268  -42.7129 N.pl3  1 LIG      -0.05900
      6 H1        -60.4647    3.3648  -44.1030 H      1 LIG       0.15700
      7 H2        -62.6356    4.6373  -42.9889 H      1 LIG       0.15600
      8 H3        -60.9837    0.7036  -43.6223 H      1 LIG       0.15900
      9 H4        -63.2201    0.7005  -42.3842 H      1 LIG       0.32200
@<TRIPOS>BOND
      1       1       2 1
      2       1       3 2
      3       2       4 2
      4       3       5 1
      5       4       5 1
      6       1       6 1
      7       2       7 1
      8       3       8 1
      9       5       9 1
@<TRIPOS>ALT_TYPE
CGenFF_4.0_ALT_TYPE_SET
CGenFF_4.0 1 CG2R51 2 CG2R52 3 CG2R51 4 NG2R50 5 NG2R51 6 HGR51 7 HGR52 8 HGR52 9 HGP1
@<TRIPOS>MOLECULE
pyrazole
 9 9 0 0 0
****
USER_CHARGES
INVALID_CHARGES
Pose:  39 Cluster:  39 Fr_nu: 7976621 TotEn:   -10.66
@<TRIPOS>ATOM
      1 C1        -49.2846  -27.5981  -22.6618 C.2    1 LIG      -0.25100
      2 C2        -49.7795  -26.3665  -23.1307 C.2    1 LIG       0.13200
      3 C3        -48.9691  -27.3627  -21.3459 C.2    1 LIG      -0.03800
      4 N1        -49.7805  -25.4190  -22.1893 N.2    1 LIG      -0.57800
      5 N2        -49.2824  -26.0554  -21.1156 N.pl3  1 LIG      -0.05900
      6 H1        -49.1726  -28.5270  -23.2012 H      1 LIG       0.15700
      7 H2        -50.1391  -26.1196  -24.1195 H      1 LIG       0.15600
      8 H3        -48.5570  -27.9928  -20.5710 H      1 LIG       0.15900
      9 H4        -49.1808  -25.5341  -20.2537 H      1 LIG       0.32200
@<TRIPOS>BOND
      1       1       2 1
      2       1       3 2
      3       2       4 2
      4       3       5 1
      5       4       5 1
      6       1       6 1
      7       2       7 1
      8       3       8 1
      9       5       9 1
@<TRIPOS>ALT_TYPE
CGenFF_4.0_ALT_TYPE_SET
CGenFF_4.0 1 CG2R51 2 CG2R52 3 CG2R51 4 NG2R50 5 NG2R51 6 HGR51 7 HGR52 8 HGR52 9 HGP1
@<TRIPOS>MOLECULE
pyrazole
 9 9 0 0 0
****
USER_CHARGES
INVALID_CHARGES
Pose:  40 Cluster:  40 Fr_nu: 302886 TotEn:   -10.49
@<TRIPOS>ATOM
      1 C1        -48.6155   -9.7134  -26.6299 C.2    1 LIG      -0.25100
      2 C2        -47.3709  -10.1573  -26.1444 C.2    1 LIG       0.13200
      3 C3        -49.3181  -10.8670  -26.8790 C.2    1 LIG      -0.03800
      4 N1        -47.2848  -11.4890  -26.0875 N.2    1 LIG      -0.57800
      5 N2        -48.4842  -11.8919  -26.5404 N.pl3  1 LIG      -0.05900
      6 H1        -48.9567   -8.6995  -26.7781 H      1 LIG       0.15700
      7 H2        -46.5228   -9.5659  -25.8302 H      1 LIG       0.15600
      8 H3        -50.3129  -11.0469  -27.2603 H      1 LIG       0.15900
      9 H4        -48.6670  -12.8861  -26.5946 H      1 LIG       0.32200
@<TRIPOS>BOND
      1       1       2 1
      2       1       3 2
      3       2       4 2
      4       3       5 1
      5       4       5 1
      6       1       6 1
      7       2       7 1
      8       3       8 1
      9       5       9 1
@<TRIPOS>ALT_TYPE
CGenFF_4.0_ALT_TYPE_SET
CGenFF_4.0 1 CG2R51 2 CG2R52 3 CG2R51 4 NG2R50 5 NG2R51 6 HGR51 7 HGR52 8 HGR52 9 HGP1
@<TRIPOS>MOLECULE
pyrazole
 9 9 0 0 0
****
USER_CHARGES
INVALID_CHARGES
Pose:  41 Cluster:  41 Fr_nu: 302977 TotEn:   -10.26
@<TRIPOS>ATOM
      1 C1        -49.0035   -9.5301  -26.8684 C.2    1 LIG      -0.25100
      2 C2        -48.4169   -9.3166  -25.6066 C.2    1 LIG       0.13200
      3 C3        -49.3181  -10.8670  -26.8790 C.2    1 LIG      -0.03800
      4 N1        -48.3611  -10.4287  -24.8691 N.2    1 LIG      -0.57800
      5 N2        -48.9168  -11.3540  -25.6698 N.pl3  1 LIG      -0.05900
      6 H1        -49.1753   -8.8154  -27.6597 H      1 LIG       0.15700
      7 H2        -48.0272   -8.3970  -25.1939 H      1 LIG       0.15600
      8 H3        -49.7788  -11.5018  -27.6221 H      1 LIG       0.15900
      9 H4        -48.9893  -12.3037  -25.3268 H      1 LIG       0.32200
@<TRIPOS>BOND
      1       1       2 1
      2       1       3 2
      3       2       4 2
      4       3       5 1
      5       4       5 1
      6       1       6 1
      7       2       7 1
      8       3       8 1
      9       5       9 1
@<TRIPOS>ALT_TYPE
CGenFF_4.0_ALT_TYPE_SET
CGenFF_4.0 1 CG2R51 2 CG2R52 3 CG2R51 4 NG2R50 5 NG2R51 6 HGR51 7 HGR52 8 HGR52 9 HGP1
@<TRIPOS>MOLECULE
pyrazole
 9 9 0 0 0
****
USER_CHARGES
INVALID_CHARGES
Pose:  42 Cluster:  42 Fr_nu: 7983757 TotEn:   -10.20
@<TRIPOS>ATOM
      1 C1        -66.0649   -3.5840  -56.2470 C.2    1 LIG      -0.25100
      2 C2        -66.7263   -3.1025  -55.1014 C.2    1 LIG       0.13200
      3 C3        -65.6762   -2.4517  -56.9203 C.2    1 LIG      -0.03800
      4 N1        -66.7577   -1.7684  -55.0466 N.2    1 LIG      -0.57800
      5 N2        -66.1111   -1.4017  -56.1662 N.pl3  1 LIG      -0.05900
      6 H1        -65.8929   -4.6081  -56.5436 H      1 LIG       0.15700
      7 H2        -67.1873   -3.6682  -54.3043 H      1 LIG       0.15600
      8 H3        -65.1434   -2.3020  -57.8483 H      1 LIG       0.15900
      9 H4        -66.0035   -0.4132  -56.3558 H      1 LIG       0.32200
@<TRIPOS>BOND
      1       1       2 1
      2       1       3 2
      3       2       4 2
      4       3       5 1
      5       4       5 1
      6       1       6 1
      7       2       7 1
      8       3       8 1
      9       5       9 1
@<TRIPOS>ALT_TYPE
CGenFF_4.0_ALT_TYPE_SET
CGenFF_4.0 1 CG2R51 2 CG2R52 3 CG2R51 4 NG2R50 5 NG2R51 6 HGR51 7 HGR52 8 HGR52 9 HGP1
@<TRIPOS>MOLECULE
pyrazole
 9 9 0 0 0
****
USER_CHARGES
INVALID_CHARGES
Pose:  43 Cluster:  43 Fr_nu: 1230392 TotEn:   -10.03
@<TRIPOS>ATOM
      1 C1        -61.6516   -1.8775  -23.3366 C.2    1 LIG      -0.25100
      2 C2        -61.8986   -1.2689  -24.5818 C.2    1 LIG       0.13200
      3 C3        -62.3225   -3.0743  -23.4003 C.2    1 LIG      -0.03800
      4 N1        -62.6663   -2.0173  -25.3783 N.2    1 LIG      -0.57800
      5 N2        -62.9075   -3.1086  -24.6320 N.pl3  1 LIG      -0.05900
      6 H1        -61.0685   -1.5023  -22.5086 H      1 LIG       0.15700
      7 H2        -61.5516   -0.3109  -24.9418 H      1 LIG       0.15600
      8 H3        -62.4358   -3.8851  -22.6953 H      1 LIG       0.15900
      9 H4        -63.4839   -3.8414  -25.0264 H      1 LIG       0.32200
@<TRIPOS>BOND
      1       1       2 1
      2       1       3 2
      3       2       4 2
      4       3       5 1
      5       4       5 1
      6       1       6 1
      7       2       7 1
      8       3       8 1
      9       5       9 1
@<TRIPOS>ALT_TYPE
CGenFF_4.0_ALT_TYPE_SET
CGenFF_4.0 1 CG2R51 2 CG2R52 3 CG2R51 4 NG2R50 5 NG2R51 6 HGR51 7 HGR52 8 HGR52 9 HGP1
@<TRIPOS>MOLECULE
pyrazole
 9 9 0 0 0
****
USER_CHARGES
INVALID_CHARGES
Pose:  44 Cluster:  44 Fr_nu: 275475 TotEn:    -9.65
@<TRIPOS>ATOM
      1 C1        -63.0552   -2.9709  -24.8240 C.2    1 LIG      -0.25100
      2 C2        -62.4550   -1.8341  -25.3978 C.2    1 LIG       0.13200
      3 C3        -62.3926   -3.1451  -23.6336 C.2    1 LIG      -0.03800
      4 N1        -61.4857   -1.3222  -24.6347 N.2    1 LIG      -0.57800
      5 N2        -61.4718   -2.1409  -23.5691 N.pl3  1 LIG      -0.05900
      6 H1        -63.8565   -3.5790  -25.2171 H      1 LIG       0.15700
      7 H2        -62.6832   -1.3577  -26.3405 H      1 LIG       0.15600
      8 H3        -62.4894   -3.8780  -22.8456 H      1 LIG       0.15900
      9 H4        -60.8034   -1.9566  -22.8315 H      1 LIG       0.32200
@<TRIPOS>BOND
      1       1       2 1
      2       1       3 2
      3       2       4 2
      4       3       5 1
      5       4       5 1
      6       1       6 1
      7       2       7 1
      8       3       8 1
      9       5       9 1
@<TRIPOS>ALT_TYPE
CGenFF_4.0_ALT_TYPE_SET
CGenFF_4.0 1 CG2R51 2 CG2R52 3 CG2R51 4 NG2R50 5 NG2R51 6 HGR51 7 HGR52 8 HGR52 9 HGP1
@<TRIPOS>MOLECULE
pyrazole
 9 9 0 0 0
****
USER_CHARGES
INVALID_CHARGES
Pose:  45 Cluster:  45 Fr_nu: 927668 TotEn:    -9.63
@<TRIPOS>ATOM
      1 C1        -70.6141   -5.2603  -47.1003 C.2    1 LIG      -0.25100
      2 C2        -71.1012   -4.9946  -45.8065 C.2    1 LIG       0.13200
      3 C3        -69.7890   -4.1988  -47.3812 C.2    1 LIG      -0.03800
      4 N1        -70.6252   -3.8539  -45.3005 N.2    1 LIG      -0.57800
      5 N2        -69.8302   -3.3933  -46.2812 N.pl3  1 LIG      -0.05900
      6 H1        -70.8297   -6.1032  -47.7401 H      1 LIG       0.15700
      7 H2        -71.7837   -5.5845  -45.2115 H      1 LIG       0.15600
      8 H3        -69.1917   -3.9484  -48.2461 H      1 LIG       0.15900
      9 H4        -69.3446   -2.5175  -46.1333 H      1 LIG       0.32200
@<TRIPOS>BOND
      1       1       2 1
      2       1       3 2
      3       2       4 2
      4       3       5 1
      5       4       5 1
      6       1       6 1
      7       2       7 1
      8       3       8 1
      9       5       9 1
@<TRIPOS>ALT_TYPE
CGenFF_4.0_ALT_TYPE_SET
CGenFF_4.0 1 CG2R51 2 CG2R52 3 CG2R51 4 NG2R50 5 NG2R51 6 HGR51 7 HGR52 8 HGR52 9 HGP1
@<TRIPOS>MOLECULE
pyrazole
 9 9 0 0 0
****
USER_CHARGES
INVALID_CHARGES
Pose:  46 Cluster:  46 Fr_nu: 242056 TotEn:    -8.86
@<TRIPOS>ATOM
      1 C1        -48.8667  -10.8670  -28.1191 C.2    1 LIG      -0.25100
      2 C2        -48.4300   -9.6811  -27.4990 C.2    1 LIG       0.13200
      3 C3        -48.7548  -11.8264  -27.1426 C.2    1 LIG      -0.03800
      4 N1        -48.0678   -9.8674  -26.2270 N.2    1 LIG      -0.57800
      5 N2        -48.2768  -11.1817  -26.0398 N.pl3  1 LIG      -0.05900
      6 H1        -49.2148  -11.0075  -29.1318 H      1 LIG       0.15700
      7 H2        -48.3600   -8.6887  -27.9212 H      1 LIG       0.15600
      8 H3        -48.9652  -12.8861  -27.1340 H      1 LIG       0.15900
      9 H4        -48.0691  -11.5754  -25.1306 H      1 LIG       0.32200
@<TRIPOS>BOND
      1       1       2 1
      2       1       3 2
      3       2       4 2
      4       3       5 1
      5       4       5 1
      6       1       6 1
      7       2       7 1
      8       3       8 1
      9       5       9 1
@<TRIPOS>ALT_TYPE
CGenFF_4.0_ALT_TYPE_SET
CGenFF_4.0 1 CG2R51 2 CG2R52 3 CG2R51 4 NG2R50 5 NG2R51 6 HGR51 7 HGR52 8 HGR52 9 HGP1
@<TRIPOS>MOLECULE
pyrazole
 9 9 0 0 0
****
USER_CHARGES
INVALID_CHARGES
Pose:  47 Cluster:  47 Fr_nu: 242592 TotEn:    -8.27
@<TRIPOS>ATOM
      1 C1        -48.6325   -9.9887  -26.1094 C.2    1 LIG      -0.25100
      2 C2        -48.7214   -9.7764  -27.4982 C.2    1 LIG       0.13200
      3 C3        -48.9985  -11.3014  -25.9386 C.2    1 LIG      -0.03800
      4 N1        -49.1129  -10.8670  -28.1625 N.2    1 LIG      -0.57800
      5 N2        -49.2733  -11.7773  -27.1870 N.pl3  1 LIG      -0.05900
      6 H1        -48.3431   -9.2889  -25.3394 H      1 LIG       0.15700
      7 H2        -48.5176   -8.8723  -28.0540 H      1 LIG       0.15600
      8 H3        -49.0885  -11.9251  -25.0609 H      1 LIG       0.15900
      9 H4        -49.5758  -12.7083  -27.4450 H      1 LIG       0.32200
@<TRIPOS>BOND
      1       1       2 1
      2       1       3 2
      3       2       4 2
      4       3       5 1
      5       4       5 1
      6       1       6 1
      7       2       7 1
      8       3       8 1
      9       5       9 1
@<TRIPOS>ALT_TYPE
CGenFF_4.0_ALT_TYPE_SET
CGenFF_4.0 1 CG2R51 2 CG2R52 3 CG2R51 4 NG2R50 5 NG2R51 6 HGR51 7 HGR52 8 HGR52 9 HGP1
@<TRIPOS>MOLECULE
pyrazole
 9 9 0 0 0
****
USER_CHARGES
INVALID_CHARGES
Pose:  48 Cluster:  48 Fr_nu: 261750 TotEn:    -8.15
@<TRIPOS>ATOM
      1 C1        -69.3290   -3.0318  -30.8715 C.2    1 LIG      -0.25100
      2 C2        -68.4052   -4.0797  -31.0457 C.2    1 LIG       0.13200
      3 C3        -68.8430   -2.0123  -31.6531 C.2    1 LIG      -0.03800
      4 N1        -67.4080   -3.7558  -31.8731 N.2    1 LIG      -0.57800
      5 N2        -67.7023   -2.4929  -32.2260 N.pl3  1 LIG      -0.05900
      6 H1        -70.2226   -3.0169  -30.2652 H      1 LIG       0.15700
      7 H2        -68.4168   -5.0658  -30.6038 H      1 LIG       0.15600
      8 H3        -69.1968   -1.0100  -31.8471 H      1 LIG       0.15900
      9 H4        -67.0773   -2.0151  -32.8630 H      1 LIG       0.32200
@<TRIPOS>BOND
      1       1       2 1
      2       1       3 2
      3       2       4 2
      4       3       5 1
      5       4       5 1
      6       1       6 1
      7       2       7 1
      8       3       8 1
      9       5       9 1
@<TRIPOS>ALT_TYPE
CGenFF_4.0_ALT_TYPE_SET
CGenFF_4.0 1 CG2R51 2 CG2R52 3 CG2R51 4 NG2R50 5 NG2R51 6 HGR51 7 HGR52 8 HGR52 9 HGP1
@<TRIPOS>MOLECULE
pyrazole
 9 9 0 0 0
****
USER_CHARGES
INVALID_CHARGES
Pose:  49 Cluster:  49 Fr_nu: 8557897 TotEn:    -7.38
@<TRIPOS>ATOM
      1 C1        -48.3610  -26.2202  -21.1678 C.2    1 LIG      -0.25100
      2 C2        -49.6859  -25.7588  -21.0514 C.2    1 LIG       0.13200
      3 C3        -48.1714  -26.3826  -22.5184 C.2    1 LIG      -0.03800
      4 N1        -50.2948  -25.6358  -22.2338 N.2    1 LIG      -0.57800
      5 N2        -49.3483  -26.0222  -23.1061 N.pl3  1 LIG      -0.05900
      6 H1        -47.6431  -26.4083  -20.3832 H      1 LIG       0.15700
      7 H2        -50.2333  -25.5075  -20.1542 H      1 LIG       0.15600
      8 H3        -47.3250  -26.7168  -23.1009 H      1 LIG       0.15900
      9 H4        -49.5750  -26.0177  -24.0927 H      1 LIG       0.32200
@<TRIPOS>BOND
      1       1       2 1
      2       1       3 2
      3       2       4 2
      4       3       5 1
      5       4       5 1
      6       1       6 1
      7       2       7 1
      8       3       8 1
      9       5       9 1
@<TRIPOS>ALT_TYPE
CGenFF_4.0_ALT_TYPE_SET
CGenFF_4.0 1 CG2R51 2 CG2R52 3 CG2R51 4 NG2R50 5 NG2R51 6 HGR51 7 HGR52 8 HGR52 9 HGP1
@<TRIPOS>MOLECULE
pyrazole
 9 9 0 0 0
****
USER_CHARGES
INVALID_CHARGES
Pose:  50 Cluster:  50 Fr_nu: 304039 TotEn:    -6.50
@<TRIPOS>ATOM
      1 C1        -48.0217  -10.3693  -25.5092 C.2    1 LIG      -0.25100
      2 C2        -48.4057   -9.2538  -26.2773 C.2    1 LIG       0.13200
      3 C3        -48.7750  -11.4044  -26.0067 C.2    1 LIG      -0.03800
      4 N1        -49.3309   -9.5522  -27.1932 N.2    1 LIG      -0.57800
      5 N2        -49.5346  -10.8670  -27.0040 N.pl3  1 LIG      -0.05900
      6 H1        -47.2996  -10.4174  -24.7076 H      1 LIG       0.15700
      7 H2        -48.0503   -8.2357  -26.2075 H      1 LIG       0.15600
      8 H3        -48.8393  -12.4508  -25.7453 H      1 LIG       0.15900
      9 H4        -50.2112  -11.3369  -27.5924 H      1 LIG       0.32200
@<TRIPOS>BOND
      1       1       2 1
      2       1       3 2
      3       2       4 2
      4       3       5 1
      5       4       5 1
      6       1       6 1
      7       2       7 1
      8       3       8 1
      9       5       9 1
@<TRIPOS>ALT_TYPE
CGenFF_4.0_ALT_TYPE_SET
CGenFF_4.0 1 CG2R51 2 CG2R52 3 CG2R51 4 NG2R50 5 NG2R51 6 HGR51 7 HGR52 8 HGR52 9 HGP1
@<TRIPOS>MOLECULE
pyrazole
 9 9 0 0 0
****
USER_CHARGES
INVALID_CHARGES
Pose:  51 Cluster:  51 Fr_nu:  92343 TotEn:    -6.27
@<TRIPOS>ATOM
      1 C1        -67.7329   -3.9496  -31.4222 C.2    1 LIG      -0.25100
      2 C2        -67.0900   -3.2355  -32.4510 C.2    1 LIG       0.13200
      3 C3        -69.0182   -3.4652  -31.4195 C.2    1 LIG      -0.03800
      4 N1        -67.9000   -2.3640  -33.0579 N.2    1 LIG      -0.57800
      5 N2        -69.0652   -2.5273  -32.4086 N.pl3  1 LIG      -0.05900
      6 H1        -67.3231   -4.7096  -30.7735 H      1 LIG       0.15700
      7 H2        -66.0647   -3.3134  -32.7835 H      1 LIG       0.15600
      8 H3        -69.8833   -3.6966  -30.8150 H      1 LIG       0.15900
      9 H4        -69.8554   -1.9617  -32.6922 H      1 LIG       0.32200
@<TRIPOS>BOND
      1       1       2 1
      2       1       3 2
      3       2       4 2
      4       3       5 1
      5       4       5 1
      6       1       6 1
      7       2       7 1
      8       3       8 1
      9       5       9 1
@<TRIPOS>ALT_TYPE
CGenFF_4.0_ALT_TYPE_SET
CGenFF_4.0 1 CG2R51 2 CG2R52 3 CG2R51 4 NG2R50 5 NG2R51 6 HGR51 7 HGR52 8 HGR52 9 HGP1
@<TRIPOS>MOLECULE
pyrazole
 9 9 0 0 0
****
USER_CHARGES
INVALID_CHARGES
Pose:  52 Cluster:  52 Fr_nu: 301768 TotEn:    -4.34
@<TRIPOS>ATOM
      1 C1        -49.3181  -10.8670  -26.8790 C.2    1 LIG      -0.25100
      2 C2        -49.0918   -9.5340  -27.2709 C.2    1 LIG       0.13200
      3 C3        -48.8116  -10.9408  -25.6044 C.2    1 LIG      -0.03800
      4 N1        -48.4888   -8.8128  -26.3221 N.2    1 LIG      -0.57800
      5 N2        -48.3318   -9.6958  -25.3213 N.pl3  1 LIG      -0.05900
      6 H1        -49.7837  -11.6633  -27.4408 H      1 LIG       0.15700
      7 H2        -49.3408   -9.0580  -28.2086 H      1 LIG       0.15600
      8 H3        -48.7487  -11.7494  -24.8905 H      1 LIG       0.15900
      9 H4        -47.8852   -9.3805  -24.4693 H      1 LIG       0.32200
@<TRIPOS>BOND
      1       1       2 1
      2       1       3 2
      3       2       4 2
      4       3       5 1
      5       4       5 1
      6       1       6 1
      7       2       7 1
      8       3       8 1
      9       5       9 1
@<TRIPOS>ALT_TYPE
CGenFF_4.0_ALT_TYPE_SET
CGenFF_4.0 1 CG2R51 2 CG2R52 3 CG2R51 4 NG2R50 5 NG2R51 6 HGR51 7 HGR52 8 HGR52 9 HGP1
@<TRIPOS>MOLECULE
4_lactone
 9 9 0 0 0
****
USER_CHARGES
INVALID_CHARGES
Pose:   1 Cluster:   1 Fr_nu: 5757249 TotEn:   -20.35
@<TRIPOS>ATOM
      1 C1        -44.5010  -16.7059  -25.3084 C.2    1 LIG       0.04000
      2 C2        -45.6307  -16.5356  -24.2769 C.3    1 LIG       0.11000
      3 C3        -44.5143  -16.8193  -23.2763 C.3    1 LIG       0.08100
      4 O1        -44.3761  -16.6632  -26.5113 O.2    1 LIG      -0.32000
      5 O2        -43.5559  -16.9530  -24.3622 O.3    1 LIG      -0.27100
      6 H1        -46.0541  -15.5306  -24.2418 H      1 LIG       0.09000
      7 H2        -46.4124  -17.2940  -24.3433 H      1 LIG       0.09000
      8 H3        -44.2549  -15.9928  -22.6091 H      1 LIG       0.09000
      9 H4        -44.6131  -17.7499  -22.7108 H      1 LIG       0.09000
@<TRIPOS>BOND
      1       1       2 1
      2       1       4 2
      3       1       5 1
      4       2       3 1
      5       3       5 1
      6       2       6 1
      7       2       7 1
      8       3       8 1
      9       3       9 1
@<TRIPOS>ALT_TYPE
CGenFF_4.0_ALT_TYPE_SET
CGenFF_4.0 1 CG2O4 2 CG3C41 3 CG3C41 4 OG2D1 5 OG3C51 6 HGA2 7 HGA2 8 HGA2 9 HGA2
@<TRIPOS>MOLECULE
4_lactone
 9 9 0 0 0
****
USER_CHARGES
INVALID_CHARGES
Pose:   2 Cluster:   2 Fr_nu: 3562140 TotEn:   -20.26
@<TRIPOS>ATOM
      1 C1        -56.2466   -3.4366  -16.9936 C.2    1 LIG       0.04000
      2 C2        -57.0733   -3.1091  -15.7372 C.3    1 LIG       0.11000
      3 C3        -57.8614   -2.2317  -16.7051 C.3    1 LIG       0.08100
      4 O1        -55.2897   -4.1196  -17.2800 O.2    1 LIG      -0.32000
      5 O2        -56.9920   -2.6337  -17.7996 O.3    1 LIG      -0.27100
      6 H1        -57.6135   -3.9625  -15.3244 H      1 LIG       0.09000
      7 H2        -56.5159   -2.5794  -14.9629 H      1 LIG       0.09000
      8 H3        -58.8975   -2.5333  -16.8816 H      1 LIG       0.09000
      9 H4        -57.8033   -1.1555  -16.5203 H      1 LIG       0.09000
@<TRIPOS>BOND
      1       1       2 1
      2       1       4 2
      3       1       5 1
      4       2       3 1
      5       3       5 1
      6       2       6 1
      7       2       7 1
      8       3       8 1
      9       3       9 1
@<TRIPOS>ALT_TYPE
CGenFF_4.0_ALT_TYPE_SET
CGenFF_4.0 1 CG2O4 2 CG3C41 3 CG3C41 4 OG2D1 5 OG3C51 6 HGA2 7 HGA2 8 HGA2 9 HGA2
@<TRIPOS>MOLECULE
4_lactone
 9 9 0 0 0
****
USER_CHARGES
INVALID_CHARGES
Pose:   3 Cluster:   3 Fr_nu: 5013563 TotEn:   -20.05
@<TRIPOS>ATOM
      1 C1        -47.1367  -21.0725  -24.4568 C.2    1 LIG       0.04000
      2 C2        -46.4416  -19.7212  -24.2119 C.3    1 LIG       0.11000
      3 C3        -45.2103  -20.5977  -24.0032 C.3    1 LIG       0.08100
      4 O1        -48.2477  -21.4695  -24.7262 O.2    1 LIG      -0.32000
      5 O2        -46.0003  -21.7924  -24.2569 O.3    1 LIG      -0.27100
      6 H1        -46.4158  -19.0686  -25.0859 H      1 LIG       0.09000
      7 H2        -46.8005  -19.1894  -23.3292 H      1 LIG       0.09000
      8 H3        -44.4127  -20.4775  -24.7414 H      1 LIG       0.09000
      9 H4        -44.7969  -20.5969  -22.9909 H      1 LIG       0.09000
@<TRIPOS>BOND
      1       1       2 1
      2       1       4 2
      3       1       5 1
      4       2       3 1
      5       3       5 1
      6       2       6 1
      7       2       7 1
      8       3       8 1
      9       3       9 1
@<TRIPOS>ALT_TYPE
CGenFF_4.0_ALT_TYPE_SET
CGenFF_4.0 1 CG2O4 2 CG3C41 3 CG3C41 4 OG2D1 5 OG3C51 6 HGA2 7 HGA2 8 HGA2 9 HGA2
@<TRIPOS>MOLECULE
4_lactone
 9 9 0 0 0
****
USER_CHARGES
INVALID_CHARGES
Pose:   4 Cluster:   4 Fr_nu:  13721 TotEn:   -19.35
@<TRIPOS>ATOM
      1 C1        -69.0083   -2.2537  -29.8172 C.2    1 LIG       0.04000
      2 C2        -69.4953   -2.9859  -31.0805 C.3    1 LIG       0.11000
      3 C3        -68.1835   -3.7491  -30.9243 C.3    1 LIG       0.08100
      4 O1        -69.4018   -1.3709  -29.0891 O.2    1 LIG      -0.32000
      5 O2        -67.8561   -2.9721  -29.7392 O.3    1 LIG      -0.27100
      6 H1        -70.4043   -3.5713  -30.9336 H      1 LIG       0.09000
      7 H2        -69.5714   -2.3487  -31.9631 H      1 LIG       0.09000
      8 H3        -68.2793   -4.8138  -30.6946 H      1 LIG       0.09000
      9 H4        -67.4504   -3.5950  -31.7209 H      1 LIG       0.09000
@<TRIPOS>BOND
      1       1       2 1
      2       1       4 2
      3       1       5 1
      4       2       3 1
      5       3       5 1
      6       2       6 1
      7       2       7 1
      8       3       8 1
      9       3       9 1
@<TRIPOS>ALT_TYPE
CGenFF_4.0_ALT_TYPE_SET
CGenFF_4.0 1 CG2O4 2 CG3C41 3 CG3C41 4 OG2D1 5 OG3C51 6 HGA2 7 HGA2 8 HGA2 9 HGA2
@<TRIPOS>MOLECULE
4_lactone
 9 9 0 0 0
****
USER_CHARGES
INVALID_CHARGES
Pose:   5 Cluster:   5 Fr_nu: 1582196 TotEn:   -19.31
@<TRIPOS>ATOM
      1 C1        -61.0375    2.5006  -42.0907 C.2    1 LIG       0.04000
      2 C2        -61.8005    1.3407  -42.7552 C.3    1 LIG       0.11000
      3 C3        -62.9256    2.3678  -42.8389 C.3    1 LIG       0.08100
      4 O1        -59.9406    2.6931  -41.6175 O.2    1 LIG      -0.32000
      5 O2        -62.0829    3.3642  -42.1968 O.3    1 LIG      -0.27100
      6 H1        -61.3802    1.0197  -43.7095 H      1 LIG       0.09000
      7 H2        -61.9819    0.4909  -42.0950 H      1 LIG       0.09000
      8 H3        -63.2138    2.6735  -43.8484 H      1 LIG       0.09000
      9 H4        -63.8128    2.1454  -42.2395 H      1 LIG       0.09000
@<TRIPOS>BOND
      1       1       2 1
      2       1       4 2
      3       1       5 1
      4       2       3 1
      5       3       5 1
      6       2       6 1
      7       2       7 1
      8       3       8 1
      9       3       9 1
@<TRIPOS>ALT_TYPE
CGenFF_4.0_ALT_TYPE_SET
CGenFF_4.0 1 CG2O4 2 CG3C41 3 CG3C41 4 OG2D1 5 OG3C51 6 HGA2 7 HGA2 8 HGA2 9 HGA2
@<TRIPOS>MOLECULE
4_lactone
 9 9 0 0 0
****
USER_CHARGES
INVALID_CHARGES
Pose:   6 Cluster:   6 Fr_nu: 489904 TotEn:   -19.05
@<TRIPOS>ATOM
      1 C1        -68.3032   -3.3541  -29.4458 C.2    1 LIG       0.04000
      2 C2        -67.9233   -3.7482  -30.8844 C.3    1 LIG       0.11000
      3 C3        -68.8835   -2.6215  -31.2539 C.3    1 LIG       0.08100
      4 O1        -68.0306   -3.7081  -28.3213 O.2    1 LIG      -0.32000
      5 O2        -69.1459   -2.3646  -29.8465 O.3    1 LIG      -0.27100
      6 H1        -66.8744   -3.5766  -31.1311 H      1 LIG       0.09000
      7 H2        -68.2392   -4.7532  -31.1689 H      1 LIG       0.09000
      8 H3        -68.4311   -1.7553  -31.7444 H      1 LIG       0.09000
      9 H4        -69.7903   -2.9289  -31.7820 H      1 LIG       0.09000
@<TRIPOS>BOND
      1       1       2 1
      2       1       4 2
      3       1       5 1
      4       2       3 1
      5       3       5 1
      6       2       6 1
      7       2       7 1
      8       3       8 1
      9       3       9 1
@<TRIPOS>ALT_TYPE
CGenFF_4.0_ALT_TYPE_SET
CGenFF_4.0 1 CG2O4 2 CG3C41 3 CG3C41 4 OG2D1 5 OG3C51 6 HGA2 7 HGA2 8 HGA2 9 HGA2
@<TRIPOS>MOLECULE
4_lactone
 9 9 0 0 0
****
USER_CHARGES
INVALID_CHARGES
Pose:   7 Cluster:   7 Fr_nu: 489724 TotEn:   -18.87
@<TRIPOS>ATOM
      1 C1        -68.1935   -3.1388  -29.9789 C.2    1 LIG       0.04000
      2 C2        -68.8835   -2.6215  -31.2539 C.3    1 LIG       0.11000
      3 C3        -68.4445   -3.9685  -31.8204 C.3    1 LIG       0.08100
      4 O1        -67.9857   -2.7453  -28.8536 O.2    1 LIG      -0.32000
      5 O2        -67.8326   -4.3199  -30.5485 O.3    1 LIG      -0.27100
      6 H1        -69.9604   -2.4792  -31.1512 H      1 LIG       0.09000
      7 H2        -68.4068   -1.7438  -31.6934 H      1 LIG       0.09000
      8 H3        -69.2517   -4.6575  -32.0834 H      1 LIG       0.09000
      9 H4        -67.7040   -3.9235  -32.6236 H      1 LIG       0.09000
@<TRIPOS>BOND
      1       1       2 1
      2       1       4 2
      3       1       5 1
      4       2       3 1
      5       3       5 1
      6       2       6 1
      7       2       7 1
      8       3       8 1
      9       3       9 1
@<TRIPOS>ALT_TYPE
CGenFF_4.0_ALT_TYPE_SET
CGenFF_4.0 1 CG2O4 2 CG3C41 3 CG3C41 4 OG2D1 5 OG3C51 6 HGA2 7 HGA2 8 HGA2 9 HGA2
@<TRIPOS>MOLECULE
4_lactone
 9 9 0 0 0
****
USER_CHARGES
INVALID_CHARGES
Pose:   8 Cluster:   8 Fr_nu: 2765469 TotEn:   -18.82
@<TRIPOS>ATOM
      1 C1        -61.7184    3.2750  -42.9016 C.2    1 LIG       0.04000
      2 C2        -61.9979    1.7879  -43.1842 C.3    1 LIG       0.11000
      3 C3        -63.4238    2.1690  -42.7977 C.3    1 LIG       0.08100
      4 O1        -60.7699    4.0261  -42.9276 O.2    1 LIG      -0.32000
      5 O2        -63.0091    3.5441  -42.5679 O.3    1 LIG      -0.27100
      6 H1        -61.8511    1.4970  -44.2255 H      1 LIG       0.09000
      7 H2        -61.4892    1.1023  -42.5045 H      1 LIG       0.09000
      8 H3        -64.1659    2.1000  -43.5977 H      1 LIG       0.09000
      9 H4        -63.8043    1.7060  -41.8830 H      1 LIG       0.09000
@<TRIPOS>BOND
      1       1       2 1
      2       1       4 2
      3       1       5 1
      4       2       3 1
      5       3       5 1
      6       2       6 1
      7       2       7 1
      8       3       8 1
      9       3       9 1
@<TRIPOS>ALT_TYPE
CGenFF_4.0_ALT_TYPE_SET
CGenFF_4.0 1 CG2O4 2 CG3C41 3 CG3C41 4 OG2D1 5 OG3C51 6 HGA2 7 HGA2 8 HGA2 9 HGA2
@<TRIPOS>MOLECULE
4_lactone
 9 9 0 0 0
****
USER_CHARGES
INVALID_CHARGES
Pose:   9 Cluster:   9 Fr_nu: 145080 TotEn:   -17.91
@<TRIPOS>ATOM
      1 C1        -68.2962   -2.6712  -30.4067 C.2    1 LIG       0.04000
      2 C2        -67.7035   -3.8736  -31.1630 C.3    1 LIG       0.11000
      3 C3        -68.1277   -3.0781  -32.3938 C.3    1 LIG       0.08100
      4 O1        -68.4495   -2.3267  -29.2569 O.2    1 LIG      -0.32000
      5 O2        -68.6487   -2.0172  -31.5460 O.3    1 LIG      -0.27100
      6 H1        -66.6281   -3.9990  -31.0275 H      1 LIG       0.09000
      7 H2        -68.2368   -4.8110  -30.9968 H      1 LIG       0.09000
      8 H3        -67.3138   -2.7218  -33.0312 H      1 LIG       0.09000
      9 H4        -68.9166   -3.5319  -32.9999 H      1 LIG       0.09000
@<TRIPOS>BOND
      1       1       2 1
      2       1       4 2
      3       1       5 1
      4       2       3 1
      5       3       5 1
      6       2       6 1
      7       2       7 1
      8       3       8 1
      9       3       9 1
@<TRIPOS>ALT_TYPE
CGenFF_4.0_ALT_TYPE_SET
CGenFF_4.0 1 CG2O4 2 CG3C41 3 CG3C41 4 OG2D1 5 OG3C51 6 HGA2 7 HGA2 8 HGA2 9 HGA2
@<TRIPOS>MOLECULE
4_lactone
 9 9 0 0 0
****
USER_CHARGES
INVALID_CHARGES
Pose:  10 Cluster:  10 Fr_nu: 4898388 TotEn:   -16.76
@<TRIPOS>ATOM
      1 C1        -61.4491   -1.8462  -25.1040 C.2    1 LIG       0.04000
      2 C2        -62.7316   -2.6810  -25.2700 C.3    1 LIG       0.11000
      3 C3        -63.1611   -1.9399  -24.0073 C.3    1 LIG       0.08100
      4 O1        -60.3923   -1.7091  -25.6774 O.2    1 LIG      -0.32000
      5 O2        -61.8955   -1.2237  -23.9802 O.3    1 LIG      -0.27100
      6 H1        -63.3004   -2.4492  -26.1718 H      1 LIG       0.09000
      7 H2        -62.5804   -3.7562  -25.1609 H      1 LIG       0.09000
      8 H3        -64.0079   -1.2580  -24.1232 H      1 LIG       0.09000
      9 H4        -63.2903   -2.5612  -23.1168 H      1 LIG       0.09000
@<TRIPOS>BOND
      1       1       2 1
      2       1       4 2
      3       1       5 1
      4       2       3 1
      5       3       5 1
      6       2       6 1
      7       2       7 1
      8       3       8 1
      9       3       9 1
@<TRIPOS>ALT_TYPE
CGenFF_4.0_ALT_TYPE_SET
CGenFF_4.0 1 CG2O4 2 CG3C41 3 CG3C41 4 OG2D1 5 OG3C51 6 HGA2 7 HGA2 8 HGA2 9 HGA2
@<TRIPOS>MOLECULE
4_lactone
 9 9 0 0 0
****
USER_CHARGES
INVALID_CHARGES
Pose:  11 Cluster:  11 Fr_nu: 1782117 TotEn:   -16.60
@<TRIPOS>ATOM
      1 C1        -63.9915    3.7003  -43.5056 C.2    1 LIG       0.04000
      2 C2        -63.7026    2.4010  -42.7326 C.3    1 LIG       0.11000
      3 C3        -62.2488    2.7771  -43.0023 C.3    1 LIG       0.08100
      4 O1        -64.9608    4.3331  -43.8581 O.2    1 LIG      -0.32000
      5 O2        -62.6751    3.9737  -43.7109 O.3    1 LIG      -0.27100
      6 H1        -64.0123    2.4267  -41.6867 H      1 LIG       0.09000
      7 H2        -64.0593    1.4979  -43.2306 H      1 LIG       0.09000
      8 H3        -61.6514    3.0223  -42.1200 H      1 LIG       0.09000
      9 H4        -61.6994    2.0962  -43.6582 H      1 LIG       0.09000
@<TRIPOS>BOND
      1       1       2 1
      2       1       4 2
      3       1       5 1
      4       2       3 1
      5       3       5 1
      6       2       6 1
      7       2       7 1
      8       3       8 1
      9       3       9 1
@<TRIPOS>ALT_TYPE
CGenFF_4.0_ALT_TYPE_SET
CGenFF_4.0 1 CG2O4 2 CG3C41 3 CG3C41 4 OG2D1 5 OG3C51 6 HGA2 7 HGA2 8 HGA2 9 HGA2
@<TRIPOS>MOLECULE
4_lactone
 9 9 0 0 0
****
USER_CHARGES
INVALID_CHARGES
Pose:  12 Cluster:  12 Fr_nu: 2448130 TotEn:   -16.55
@<TRIPOS>ATOM
      1 C1        -59.5967    2.0172  -42.7958 C.2    1 LIG       0.04000
      2 C2        -61.0623    1.7048  -43.1472 C.3    1 LIG       0.11000
      3 C3        -60.8419    2.7663  -44.2208 C.3    1 LIG       0.08100
      4 O1        -58.7728    1.6464  -41.9907 O.2    1 LIG      -0.32000
      5 O2        -59.4705    2.9538  -43.7738 O.3    1 LIG      -0.27100
      6 H1        -61.2264    0.6895  -43.5117 H      1 LIG       0.09000
      7 H2        -61.7738    1.9649  -42.3618 H      1 LIG       0.09000
      8 H3        -60.8841    2.4110  -45.2540 H      1 LIG       0.09000
      9 H4        -61.4301    3.6811  -44.1073 H      1 LIG       0.09000
@<TRIPOS>BOND
      1       1       2 1
      2       1       4 2
      3       1       5 1
      4       2       3 1
      5       3       5 1
      6       2       6 1
      7       2       7 1
      8       3       8 1
      9       3       9 1
@<TRIPOS>ALT_TYPE
CGenFF_4.0_ALT_TYPE_SET
CGenFF_4.0 1 CG2O4 2 CG3C41 3 CG3C41 4 OG2D1 5 OG3C51 6 HGA2 7 HGA2 8 HGA2 9 HGA2
@<TRIPOS>MOLECULE
4_lactone
 9 9 0 0 0
****
USER_CHARGES
INVALID_CHARGES
Pose:  13 Cluster:  13 Fr_nu: 3012789 TotEn:   -16.50
@<TRIPOS>ATOM
      1 C1        -69.0883   -2.8413  -29.6750 C.2    1 LIG       0.04000
      2 C2        -68.2683   -3.6709  -30.6793 C.3    1 LIG       0.11000
      3 C3        -69.4605   -3.4073  -31.5942 C.3    1 LIG       0.08100
      4 O1        -68.9735   -2.4503  -28.5356 O.2    1 LIG      -0.32000
      5 O2        -70.1171   -2.6464  -30.5428 O.3    1 LIG      -0.27100
      6 H1        -67.3286   -3.2049  -30.9797 H      1 LIG       0.09000
      7 H2        -68.1192   -4.7101  -30.3817 H      1 LIG       0.09000
      8 H3        -69.2561   -2.7885  -32.4722 H      1 LIG       0.09000
      9 H4        -70.0430   -4.2889  -31.8757 H      1 LIG       0.09000
@<TRIPOS>BOND
      1       1       2 1
      2       1       4 2
      3       1       5 1
      4       2       3 1
      5       3       5 1
      6       2       6 1
      7       2       7 1
      8       3       8 1
      9       3       9 1
@<TRIPOS>ALT_TYPE
CGenFF_4.0_ALT_TYPE_SET
CGenFF_4.0 1 CG2O4 2 CG3C41 3 CG3C41 4 OG2D1 5 OG3C51 6 HGA2 7 HGA2 8 HGA2 9 HGA2
@<TRIPOS>MOLECULE
4_lactone
 9 9 0 0 0
****
USER_CHARGES
INVALID_CHARGES
Pose:  14 Cluster:  14 Fr_nu:  20589 TotEn:   -16.47
@<TRIPOS>ATOM
      1 C1        -69.4676   -2.9237  -30.5725 C.2    1 LIG       0.04000
      2 C2        -69.4512   -3.8415  -31.8081 C.3    1 LIG       0.11000
      3 C3        -68.1680   -3.0818  -32.1309 C.3    1 LIG       0.08100
      4 O1        -70.1700   -2.7424  -29.6040 O.2    1 LIG      -0.32000
      5 O2        -68.3179   -2.2868  -30.9221 O.3    1 LIG      -0.27100
      6 H1        -69.3288   -4.9003  -31.5750 H      1 LIG       0.09000
      7 H2        -70.2840   -3.6793  -32.4944 H      1 LIG       0.09000
      8 H3        -67.2493   -3.6744  -32.1124 H      1 LIG       0.09000
      9 H4        -68.2021   -2.4583  -33.0286 H      1 LIG       0.09000
@<TRIPOS>BOND
      1       1       2 1
      2       1       4 2
      3       1       5 1
      4       2       3 1
      5       3       5 1
      6       2       6 1
      7       2       7 1
      8       3       8 1
      9       3       9 1
@<TRIPOS>ALT_TYPE
CGenFF_4.0_ALT_TYPE_SET
CGenFF_4.0 1 CG2O4 2 CG3C41 3 CG3C41 4 OG2D1 5 OG3C51 6 HGA2 7 HGA2 8 HGA2 9 HGA2
@<TRIPOS>MOLECULE
4_lactone
 9 9 0 0 0
****
USER_CHARGES
INVALID_CHARGES
Pose:  15 Cluster:  15 Fr_nu: 3454883 TotEn:   -16.16
@<TRIPOS>ATOM
      1 C1        -46.5501  -22.2557  -25.2895 C.2    1 LIG       0.04000
      2 C2        -46.0755  -20.8266  -25.6085 C.3    1 LIG       0.11000
      3 C3        -47.4722  -20.4488  -25.1247 C.3    1 LIG       0.08100
      4 O1        -46.1028  -23.3787  -25.3456 O.2    1 LIG      -0.32000
      5 O2        -47.7788  -21.8481  -24.8726 O.3    1 LIG      -0.27100
      6 H1        -45.2489  -20.4821  -24.9851 H      1 LIG       0.09000
      7 H2        -45.8758  -20.6495  -26.6666 H      1 LIG       0.09000
      8 H3        -47.5113  -19.8558  -24.2068 H      1 LIG       0.09000
      9 H4        -48.1348  -20.0226  -25.8830 H      1 LIG       0.09000
@<TRIPOS>BOND
      1       1       2 1
      2       1       4 2
      3       1       5 1
      4       2       3 1
      5       3       5 1
      6       2       6 1
      7       2       7 1
      8       3       8 1
      9       3       9 1
@<TRIPOS>ALT_TYPE
CGenFF_4.0_ALT_TYPE_SET
CGenFF_4.0 1 CG2O4 2 CG3C41 3 CG3C41 4 OG2D1 5 OG3C51 6 HGA2 7 HGA2 8 HGA2 9 HGA2
@<TRIPOS>MOLECULE
4_lactone
 9 9 0 0 0
****
USER_CHARGES
INVALID_CHARGES
Pose:  16 Cluster:  16 Fr_nu: 1930030 TotEn:   -16.10
@<TRIPOS>ATOM
      1 C1        -62.2114   -2.0473  -24.4704 C.2    1 LIG       0.04000
      2 C2        -63.0575   -3.3161  -24.6784 C.3    1 LIG       0.11000
      3 C3        -62.7661   -3.5348  -23.1968 C.3    1 LIG       0.08100
      4 O1        -61.8237   -1.1135  -25.1353 O.2    1 LIG      -0.32000
      5 O2        -61.9903   -2.3052  -23.1535 O.3    1 LIG      -0.27100
      6 H1        -64.1004   -3.1196  -24.9320 H      1 LIG       0.09000
      7 H2        -62.6123   -4.0412  -25.3616 H      1 LIG       0.09000
      8 H3        -63.6327   -3.4884  -22.5317 H      1 LIG       0.09000
      9 H4        -62.1501   -4.4070  -22.9610 H      1 LIG       0.09000
@<TRIPOS>BOND
      1       1       2 1
      2       1       4 2
      3       1       5 1
      4       2       3 1
      5       3       5 1
      6       2       6 1
      7       2       7 1
      8       3       8 1
      9       3       9 1
@<TRIPOS>ALT_TYPE
CGenFF_4.0_ALT_TYPE_SET
CGenFF_4.0 1 CG2O4 2 CG3C41 3 CG3C41 4 OG2D1 5 OG3C51 6 HGA2 7 HGA2 8 HGA2 9 HGA2
@<TRIPOS>MOLECULE
4_lactone
 9 9 0 0 0
****
USER_CHARGES
INVALID_CHARGES
Pose:  17 Cluster:  17 Fr_nu: 5609804 TotEn:   -15.36
@<TRIPOS>ATOM
      1 C1        -56.4501   -3.7506  -16.6805 C.2    1 LIG       0.04000
      2 C2        -57.5112   -2.6470  -16.5222 C.3    1 LIG       0.11000
      3 C3        -57.2311   -2.4163  -18.0041 C.3    1 LIG       0.08100
      4 O1        -55.9179   -4.5845  -15.9835 O.2    1 LIG      -0.32000
      5 O2        -56.2497   -3.4897  -18.0002 O.3    1 LIG      -0.27100
      6 H1        -58.5082   -3.0189  -16.2808 H      1 LIG       0.09000
      7 H2        -57.2159   -1.8381  -15.8519 H      1 LIG       0.09000
      8 H3        -58.0614   -2.6317  -18.6822 H      1 LIG       0.09000
      9 H4        -56.7740   -1.4549  -18.2536 H      1 LIG       0.09000
@<TRIPOS>BOND
      1       1       2 1
      2       1       4 2
      3       1       5 1
      4       2       3 1
      5       3       5 1
      6       2       6 1
      7       2       7 1
      8       3       8 1
      9       3       9 1
@<TRIPOS>ALT_TYPE
CGenFF_4.0_ALT_TYPE_SET
CGenFF_4.0 1 CG2O4 2 CG3C41 3 CG3C41 4 OG2D1 5 OG3C51 6 HGA2 7 HGA2 8 HGA2 9 HGA2
@<TRIPOS>MOLECULE
4_lactone
 9 9 0 0 0
****
USER_CHARGES
INVALID_CHARGES
Pose:  18 Cluster:  18 Fr_nu: 157900 TotEn:   -15.23
@<TRIPOS>ATOM
      1 C1        -61.6387   -2.3890  -23.5665 C.2    1 LIG       0.04000
      2 C2        -63.0036   -3.0471  -23.8370 C.3    1 LIG       0.11000
      3 C3        -62.5579   -2.9515  -25.2930 C.3    1 LIG       0.08100
      4 O1        -61.0012   -2.0166  -22.6077 O.2    1 LIG      -0.32000
      5 O2        -61.3061   -2.3342  -24.8841 O.3    1 LIG      -0.27100
      6 H1        -63.0983   -4.0574  -23.4360 H      1 LIG       0.09000
      7 H2        -63.8589   -2.4282  -23.5609 H      1 LIG       0.09000
      8 H3        -62.3902   -3.9053  -25.8006 H      1 LIG       0.09000
      9 H4        -63.1487   -2.2819  -25.9241 H      1 LIG       0.09000
@<TRIPOS>BOND
      1       1       2 1
      2       1       4 2
      3       1       5 1
      4       2       3 1
      5       3       5 1
      6       2       6 1
      7       2       7 1
      8       3       8 1
      9       3       9 1
@<TRIPOS>ALT_TYPE
CGenFF_4.0_ALT_TYPE_SET
CGenFF_4.0 1 CG2O4 2 CG3C41 3 CG3C41 4 OG2D1 5 OG3C51 6 HGA2 7 HGA2 8 HGA2 9 HGA2
@<TRIPOS>MOLECULE
4_lactone
 9 9 0 0 0
****
USER_CHARGES
INVALID_CHARGES
Pose:  19 Cluster:  19 Fr_nu: 979112 TotEn:   -15.15
@<TRIPOS>ATOM
      1 C1        -69.6723   -5.1035  -45.1824 C.2    1 LIG       0.04000
      2 C2        -69.5578   -3.6288  -45.6080 C.3    1 LIG       0.11000
      3 C3        -70.1538   -4.1472  -46.9133 C.3    1 LIG       0.08100
      4 O1        -69.4241   -5.7729  -44.2053 O.2    1 LIG      -0.32000
      5 O2        -70.1995   -5.4968  -46.3728 O.3    1 LIG      -0.27100
      6 H1        -70.1909   -2.9493  -45.0352 H      1 LIG       0.09000
      7 H2        -68.5322   -3.2608  -45.6678 H      1 LIG       0.09000
      8 H3        -71.1530   -3.7768  -47.1579 H      1 LIG       0.09000
      9 H4        -69.4996   -4.0865  -47.7874 H      1 LIG       0.09000
@<TRIPOS>BOND
      1       1       2 1
      2       1       4 2
      3       1       5 1
      4       2       3 1
      5       3       5 1
      6       2       6 1
      7       2       7 1
      8       3       8 1
      9       3       9 1
@<TRIPOS>ALT_TYPE
CGenFF_4.0_ALT_TYPE_SET
CGenFF_4.0 1 CG2O4 2 CG3C41 3 CG3C41 4 OG2D1 5 OG3C51 6 HGA2 7 HGA2 8 HGA2 9 HGA2
@<TRIPOS>MOLECULE
4_lactone
 9 9 0 0 0
****
USER_CHARGES
INVALID_CHARGES
Pose:  20 Cluster:  20 Fr_nu: 685900 TotEn:   -14.89
@<TRIPOS>ATOM
      1 C1        -68.0218   -3.7204  -30.3494 C.2    1 LIG       0.04000
      2 C2        -69.0510   -3.1850  -31.3610 C.3    1 LIG       0.11000
      3 C3        -67.8098   -2.9135  -32.2058 C.3    1 LIG       0.08100
      4 O1        -68.0286   -4.2105  -29.2430 O.2    1 LIG      -0.32000
      5 O2        -66.9597   -3.4501  -31.1547 O.3    1 LIG      -0.27100
      6 H1        -69.7311   -3.9449  -31.7490 H      1 LIG       0.09000
      7 H2        -69.5944   -2.3027  -31.0188 H      1 LIG       0.09000
      8 H3        -67.7276   -3.4959  -33.1276 H      1 LIG       0.09000
      9 H4        -67.5924   -1.8595  -32.3995 H      1 LIG       0.09000
@<TRIPOS>BOND
      1       1       2 1
      2       1       4 2
      3       1       5 1
      4       2       3 1
      5       3       5 1
      6       2       6 1
      7       2       7 1
      8       3       8 1
      9       3       9 1
@<TRIPOS>ALT_TYPE
CGenFF_4.0_ALT_TYPE_SET
CGenFF_4.0 1 CG2O4 2 CG3C41 3 CG3C41 4 OG2D1 5 OG3C51 6 HGA2 7 HGA2 8 HGA2 9 HGA2
@<TRIPOS>MOLECULE
4_lactone
 9 9 0 0 0
****
USER_CHARGES
INVALID_CHARGES
Pose:  21 Cluster:  21 Fr_nu: 5302212 TotEn:   -14.77
@<TRIPOS>ATOM
      1 C1        -68.8206   -2.9310  -28.9412 C.2    1 LIG       0.04000
      2 C2        -69.3457   -2.2285  -30.2061 C.3    1 LIG       0.11000
      3 C3        -68.4017   -3.1947  -30.9154 C.3    1 LIG       0.08100
      4 O1        -68.9911   -2.8617  -27.7452 O.2    1 LIG      -0.32000
      5 O2        -67.9994   -3.7617  -29.6378 O.3    1 LIG      -0.27100
      6 H1        -70.4096   -2.3832  -30.3925 H      1 LIG       0.09000
      7 H2        -69.0804   -1.1720  -30.2714 H      1 LIG       0.09000
      8 H3        -68.8806   -3.9412  -31.5549 H      1 LIG       0.09000
      9 H4        -67.5568   -2.7332  -31.4340 H      1 LIG       0.09000
@<TRIPOS>BOND
      1       1       2 1
      2       1       4 2
      3       1       5 1
      4       2       3 1
      5       3       5 1
      6       2       6 1
      7       2       7 1
      8       3       8 1
      9       3       9 1
@<TRIPOS>ALT_TYPE
CGenFF_4.0_ALT_TYPE_SET
CGenFF_4.0 1 CG2O4 2 CG3C41 3 CG3C41 4 OG2D1 5 OG3C51 6 HGA2 7 HGA2 8 HGA2 9 HGA2
@<TRIPOS>MOLECULE
4_lactone
 9 9 0 0 0
****
USER_CHARGES
INVALID_CHARGES
Pose:  22 Cluster:  22 Fr_nu: 5720384 TotEn:   -14.67
@<TRIPOS>ATOM
      1 C1        -62.3915    2.4366  -21.6276 C.2    1 LIG       0.04000
      2 C2        -63.0228    1.7871  -22.8721 C.3    1 LIG       0.11000
      3 C3        -62.5864    0.4916  -22.1945 C.3    1 LIG       0.08100
      4 O1        -62.2200    3.5527  -21.1925 O.2    1 LIG      -0.32000
      5 O2        -62.0300    1.2446  -21.0814 O.3    1 LIG      -0.27100
      6 H1        -64.1001    1.9384  -22.9555 H      1 LIG       0.09000
      7 H2        -62.5141    2.0284  -23.8069 H      1 LIG       0.09000
      8 H3        -63.3950   -0.1691  -21.8702 H      1 LIG       0.09000
      9 H4        -61.8149   -0.0785  -22.7194 H      1 LIG       0.09000
@<TRIPOS>BOND
      1       1       2 1
      2       1       4 2
      3       1       5 1
      4       2       3 1
      5       3       5 1
      6       2       6 1
      7       2       7 1
      8       3       8 1
      9       3       9 1
@<TRIPOS>ALT_TYPE
CGenFF_4.0_ALT_TYPE_SET
CGenFF_4.0 1 CG2O4 2 CG3C41 3 CG3C41 4 OG2D1 5 OG3C51 6 HGA2 7 HGA2 8 HGA2 9 HGA2
@<TRIPOS>MOLECULE
4_lactone
 9 9 0 0 0
****
USER_CHARGES
INVALID_CHARGES
Pose:  23 Cluster:  23 Fr_nu: 5810448 TotEn:   -14.59
@<TRIPOS>ATOM
      1 C1        -62.5959    3.7375  -21.2829 C.2    1 LIG       0.04000
      2 C2        -63.0547    2.6515  -22.2726 C.3    1 LIG       0.11000
      3 C3        -64.1150    2.3850  -21.2084 C.3    1 LIG       0.08100
      4 O1        -61.7289    4.5793  -21.2195 O.2    1 LIG      -0.32000
      5 O2        -63.5673    3.4453  -20.3769 O.3    1 LIG      -0.27100
      6 H1        -63.4243    3.0417  -23.2222 H      1 LIG       0.09000
      7 H2        -62.3265    1.8536  -22.4272 H      1 LIG       0.09000
      8 H3        -65.1463    2.5963  -21.5039 H      1 LIG       0.09000
      9 H4        -64.0516    1.4124  -20.7127 H      1 LIG       0.09000
@<TRIPOS>BOND
      1       1       2 1
      2       1       4 2
      3       1       5 1
      4       2       3 1
      5       3       5 1
      6       2       6 1
      7       2       7 1
      8       3       8 1
      9       3       9 1
@<TRIPOS>ALT_TYPE
CGenFF_4.0_ALT_TYPE_SET
CGenFF_4.0 1 CG2O4 2 CG3C41 3 CG3C41 4 OG2D1 5 OG3C51 6 HGA2 7 HGA2 8 HGA2 9 HGA2
@<TRIPOS>MOLECULE
4_lactone
 9 9 0 0 0
****
USER_CHARGES
INVALID_CHARGES
Pose:  24 Cluster:  24 Fr_nu: 3284862 TotEn:   -14.47
@<TRIPOS>ATOM
      1 C1        -76.0794  -23.3414  -27.6142 C.2    1 LIG       0.04000
      2 C2        -76.6411  -21.9344  -27.3421 C.3    1 LIG       0.11000
      3 C3        -75.2213  -21.6587  -26.8562 C.3    1 LIG       0.08100
      4 O1        -76.4834  -24.3954  -28.0505 O.2    1 LIG      -0.32000
      5 O2        -74.8350  -23.0266  -27.1646 O.3    1 LIG      -0.27100
      6 H1        -76.9474  -21.3957  -28.2401 H      1 LIG       0.09000
      7 H2        -77.4185  -21.9056  -26.5768 H      1 LIG       0.09000
      8 H3        -74.6508  -20.9359  -27.4460 H      1 LIG       0.09000
      9 H4        -75.1215  -21.4440  -25.7887 H      1 LIG       0.09000
@<TRIPOS>BOND
      1       1       2 1
      2       1       4 2
      3       1       5 1
      4       2       3 1
      5       3       5 1
      6       2       6 1
      7       2       7 1
      8       3       8 1
      9       3       9 1
@<TRIPOS>ALT_TYPE
CGenFF_4.0_ALT_TYPE_SET
CGenFF_4.0 1 CG2O4 2 CG3C41 3 CG3C41 4 OG2D1 5 OG3C51 6 HGA2 7 HGA2 8 HGA2 9 HGA2
@<TRIPOS>MOLECULE
4_lactone
 9 9 0 0 0
****
USER_CHARGES
INVALID_CHARGES
Pose:  25 Cluster:  25 Fr_nu:  49070 TotEn:   -14.00
@<TRIPOS>ATOM
      1 C1        -62.7033   -7.3437  -52.5078 C.2    1 LIG       0.04000
      2 C2        -62.1916   -8.7918  -52.6091 C.3    1 LIG       0.11000
      3 C3        -60.9015   -8.1129  -53.0596 C.3    1 LIG       0.08100
      4 O1        -63.7279   -6.7780  -52.2004 O.2    1 LIG      -0.32000
      5 O2        -61.5232   -6.8057  -52.9174 O.3    1 LIG      -0.27100
      6 H1        -62.1425   -9.3149  -51.6529 H      1 LIG       0.09000
      7 H2        -62.7007   -9.3921  -53.3649 H      1 LIG       0.09000
      8 H3        -60.0463   -8.2278  -52.3880 H      1 LIG       0.09000
      9 H4        -60.6035   -8.3056  -54.0938 H      1 LIG       0.09000
@<TRIPOS>BOND
      1       1       2 1
      2       1       4 2
      3       1       5 1
      4       2       3 1
      5       3       5 1
      6       2       6 1
      7       2       7 1
      8       3       8 1
      9       3       9 1
@<TRIPOS>ALT_TYPE
CGenFF_4.0_ALT_TYPE_SET
CGenFF_4.0 1 CG2O4 2 CG3C41 3 CG3C41 4 OG2D1 5 OG3C51 6 HGA2 7 HGA2 8 HGA2 9 HGA2
@<TRIPOS>MOLECULE
4_lactone
 9 9 0 0 0
****
USER_CHARGES
INVALID_CHARGES
Pose:  26 Cluster:  26 Fr_nu: 3270294 TotEn:   -13.83
@<TRIPOS>ATOM
      1 C1        -52.9535    5.0530  -33.9291 C.2    1 LIG       0.04000
      2 C2        -51.9092    4.7463  -35.0175 C.3    1 LIG       0.11000
      3 C3        -52.1426    3.3034  -34.5801 C.3    1 LIG       0.08100
      4 O1        -53.4990    6.0280  -33.4642 O.2    1 LIG      -0.32000
      5 O2        -53.1112    3.7455  -33.5892 O.3    1 LIG      -0.27100
      6 H1        -52.2346    4.9931  -36.0292 H      1 LIG       0.09000
      7 H2        -50.9172    5.1506  -34.8093 H      1 LIG       0.09000
      8 H3        -52.6005    2.6500  -35.3278 H      1 LIG       0.09000
      9 H4        -51.2872    2.8080  -34.1127 H      1 LIG       0.09000
@<TRIPOS>BOND
      1       1       2 1
      2       1       4 2
      3       1       5 1
      4       2       3 1
      5       3       5 1
      6       2       6 1
      7       2       7 1
      8       3       8 1
      9       3       9 1
@<TRIPOS>ALT_TYPE
CGenFF_4.0_ALT_TYPE_SET
CGenFF_4.0 1 CG2O4 2 CG3C41 3 CG3C41 4 OG2D1 5 OG3C51 6 HGA2 7 HGA2 8 HGA2 9 HGA2
@<TRIPOS>MOLECULE
4_lactone
 9 9 0 0 0
****
USER_CHARGES
INVALID_CHARGES
Pose:  27 Cluster:  27 Fr_nu: 716896 TotEn:   -13.70
@<TRIPOS>ATOM
      1 C1        -75.5006    0.0152  -37.6296 C.2    1 LIG       0.04000
      2 C2        -74.5642    0.5353  -38.7350 C.3    1 LIG       0.11000
      3 C3        -75.8760    0.8970  -39.4251 C.3    1 LIG       0.08100
      4 O1        -75.3960   -0.5148  -36.5468 O.2    1 LIG      -0.32000
      5 O2        -76.6305    0.3633  -38.3019 O.3    1 LIG      -0.27100
      6 H1        -73.9410    1.3777  -38.4310 H      1 LIG       0.09000
      7 H2        -73.9720   -0.2427  -39.2194 H      1 LIG       0.09000
      8 H3        -76.0598    1.9660  -39.5627 H      1 LIG       0.09000
      9 H4        -76.0895    0.3510  -40.3481 H      1 LIG       0.09000
@<TRIPOS>BOND
      1       1       2 1
      2       1       4 2
      3       1       5 1
      4       2       3 1
      5       3       5 1
      6       2       6 1
      7       2       7 1
      8       3       8 1
      9       3       9 1
@<TRIPOS>ALT_TYPE
CGenFF_4.0_ALT_TYPE_SET
CGenFF_4.0 1 CG2O4 2 CG3C41 3 CG3C41 4 OG2D1 5 OG3C51 6 HGA2 7 HGA2 8 HGA2 9 HGA2
@<TRIPOS>MOLECULE
4_lactone
 9 9 0 0 0
****
USER_CHARGES
INVALID_CHARGES
Pose:  28 Cluster:  28 Fr_nu: 2211075 TotEn:   -13.68
@<TRIPOS>ATOM
      1 C1        -63.1403   -7.0241  -52.4292 C.2    1 LIG       0.04000
      2 C2        -61.8134   -7.0841  -53.2069 C.3    1 LIG       0.11000
      3 C3        -62.5362   -8.1688  -54.0000 C.3    1 LIG       0.08100
      4 O1        -63.6042   -6.4014  -51.5011 O.2    1 LIG      -0.32000
      5 O2        -63.7232   -7.9995  -53.1766 O.3    1 LIG      -0.27100
      6 H1        -61.5780   -6.1721  -53.7575 H      1 LIG       0.09000
      7 H2        -60.9628   -7.4192  -52.6110 H      1 LIG       0.09000
      8 H3        -62.7364   -7.9345  -55.0491 H      1 LIG       0.09000
      9 H4        -62.1225   -9.1766  -53.9061 H      1 LIG       0.09000
@<TRIPOS>BOND
      1       1       2 1
      2       1       4 2
      3       1       5 1
      4       2       3 1
      5       3       5 1
      6       2       6 1
      7       2       7 1
      8       3       8 1
      9       3       9 1
@<TRIPOS>ALT_TYPE
CGenFF_4.0_ALT_TYPE_SET
CGenFF_4.0 1 CG2O4 2 CG3C41 3 CG3C41 4 OG2D1 5 OG3C51 6 HGA2 7 HGA2 8 HGA2 9 HGA2
@<TRIPOS>MOLECULE
4_lactone
 9 9 0 0 0
****
USER_CHARGES
INVALID_CHARGES
Pose:  29 Cluster:  29 Fr_nu: 4124647 TotEn:   -13.58
@<TRIPOS>ATOM
      1 C1        -76.1467    0.3921  -39.4994 C.2    1 LIG       0.04000
      2 C2        -74.7121    0.5474  -40.0351 C.3    1 LIG       0.11000
      3 C3        -74.3361   -0.0582  -38.6862 C.3    1 LIG       0.08100
      4 O1        -77.2722    0.6192  -39.8815 O.2    1 LIG      -0.32000
      5 O2        -75.7403   -0.1418  -38.3164 O.3    1 LIG      -0.27100
      6 H1        -74.4935   -0.0690  -40.9085 H      1 LIG       0.09000
      7 H2        -74.4051    1.5826  -40.1926 H      1 LIG       0.09000
      8 H3        -73.8696   -1.0464  -38.7241 H      1 LIG       0.09000
      9 H4        -73.7815    0.6001  -38.0118 H      1 LIG       0.09000
@<TRIPOS>BOND
      1       1       2 1
      2       1       4 2
      3       1       5 1
      4       2       3 1
      5       3       5 1
      6       2       6 1
      7       2       7 1
      8       3       8 1
      9       3       9 1
@<TRIPOS>ALT_TYPE
CGenFF_4.0_ALT_TYPE_SET
CGenFF_4.0 1 CG2O4 2 CG3C41 3 CG3C41 4 OG2D1 5 OG3C51 6 HGA2 7 HGA2 8 HGA2 9 HGA2
@<TRIPOS>MOLECULE
4_lactone
 9 9 0 0 0
****
USER_CHARGES
INVALID_CHARGES
Pose:  30 Cluster:  30 Fr_nu: 672676 TotEn:   -13.25
@<TRIPOS>ATOM
      1 C1        -53.0406    4.1026  -34.6703 C.2    1 LIG       0.04000
      2 C2        -52.1330    3.6943  -35.8445 C.3    1 LIG       0.11000
      3 C3        -51.2026    3.2302  -34.7279 C.3    1 LIG       0.08100
      4 O1        -54.1255    4.6160  -34.5167 O.2    1 LIG      -0.32000
      5 O2        -52.1626    3.6682  -33.7268 O.3    1 LIG      -0.27100
      6 H1        -52.5473    2.9055  -36.4744 H      1 LIG       0.09000
      7 H2        -51.7744    4.5335  -36.4428 H      1 LIG       0.09000
      8 H3        -51.0278    2.1522  -34.6744 H      1 LIG       0.09000
      9 H4        -50.2581    3.7748  -34.6441 H      1 LIG       0.09000
@<TRIPOS>BOND
      1       1       2 1
      2       1       4 2
      3       1       5 1
      4       2       3 1
      5       3       5 1
      6       2       6 1
      7       2       7 1
      8       3       8 1
      9       3       9 1
@<TRIPOS>ALT_TYPE
CGenFF_4.0_ALT_TYPE_SET
CGenFF_4.0 1 CG2O4 2 CG3C41 3 CG3C41 4 OG2D1 5 OG3C51 6 HGA2 7 HGA2 8 HGA2 9 HGA2
@<TRIPOS>MOLECULE
4_lactone
 9 9 0 0 0
****
USER_CHARGES
INVALID_CHARGES
Pose:  31 Cluster:  31 Fr_nu: 5510722 TotEn:   -13.25
@<TRIPOS>ATOM
      1 C1        -59.6227    6.4967  -20.5833 C.2    1 LIG       0.04000
      2 C2        -59.8039    7.9673  -20.1665 C.3    1 LIG       0.11000
      3 C3        -60.1816    8.1480  -21.6337 C.3    1 LIG       0.08100
      4 O1        -59.3020    5.4534  -20.0608 O.2    1 LIG      -0.32000
      5 O2        -59.9687    6.7300  -21.8777 O.3    1 LIG      -0.27100
      6 H1        -60.6077    8.1307  -19.4470 H      1 LIG       0.09000
      7 H2        -58.8817    8.4574  -19.8501 H      1 LIG       0.09000
      8 H3        -61.2185    8.4386  -21.8236 H      1 LIG       0.09000
      9 H4        -59.4981    8.7643  -22.2242 H      1 LIG       0.09000
@<TRIPOS>BOND
      1       1       2 1
      2       1       4 2
      3       1       5 1
      4       2       3 1
      5       3       5 1
      6       2       6 1
      7       2       7 1
      8       3       8 1
      9       3       9 1
@<TRIPOS>ALT_TYPE
CGenFF_4.0_ALT_TYPE_SET
CGenFF_4.0 1 CG2O4 2 CG3C41 3 CG3C41 4 OG2D1 5 OG3C51 6 HGA2 7 HGA2 8 HGA2 9 HGA2
@<TRIPOS>MOLECULE
4_lactone
 9 9 0 0 0
****
USER_CHARGES
INVALID_CHARGES
Pose:  32 Cluster:  32 Fr_nu: 4351185 TotEn:   -13.15
@<TRIPOS>ATOM
      1 C1        -47.7345  -21.5233  -24.9794 C.2    1 LIG       0.04000
      2 C2        -46.4284  -21.4461  -25.7903 C.3    1 LIG       0.11000
      3 C3        -46.3684  -20.0334  -25.2172 C.3    1 LIG       0.08100
      4 O1        -48.6073  -22.3341  -24.7671 O.2    1 LIG      -0.32000
      5 O2        -47.6181  -20.2536  -24.5062 O.3    1 LIG      -0.27100
      6 H1        -45.6502  -22.1298  -25.4475 H      1 LIG       0.09000
      7 H2        -46.5700  -21.5145  -26.8701 H      1 LIG       0.09000
      8 H3        -45.5422  -19.8362  -24.5287 H      1 LIG       0.09000
      9 H4        -46.4586  -19.2241  -25.9470 H      1 LIG       0.09000
@<TRIPOS>BOND
      1       1       2 1
      2       1       4 2
      3       1       5 1
      4       2       3 1
      5       3       5 1
      6       2       6 1
      7       2       7 1
      8       3       8 1
      9       3       9 1
@<TRIPOS>ALT_TYPE
CGenFF_4.0_ALT_TYPE_SET
CGenFF_4.0 1 CG2O4 2 CG3C41 3 CG3C41 4 OG2D1 5 OG3C51 6 HGA2 7 HGA2 8 HGA2 9 HGA2
@<TRIPOS>MOLECULE
4_lactone
 9 9 0 0 0
****
USER_CHARGES
INVALID_CHARGES
Pose:  33 Cluster:  33 Fr_nu: 767086 TotEn:   -13.07
@<TRIPOS>ATOM
      1 C1        -62.3859   -0.9934  -24.6411 C.2    1 LIG       0.04000
      2 C2        -62.2659   -2.1277  -25.6747 C.3    1 LIG       0.11000
      3 C3        -62.8511   -2.9726  -24.5470 C.3    1 LIG       0.08100
      4 O1        -62.1471    0.1915  -24.5838 O.2    1 LIG      -0.32000
      5 O2        -62.9032   -1.8055  -23.6806 O.3    1 LIG      -0.27100
      6 H1        -62.9032   -2.0010  -26.5512 H      1 LIG       0.09000
      7 H2        -61.2394   -2.3632  -25.9603 H      1 LIG       0.09000
      8 H3        -63.8478   -3.3831  -24.7309 H      1 LIG       0.09000
      9 H4        -62.1893   -3.7436  -24.1431 H      1 LIG       0.09000
@<TRIPOS>BOND
      1       1       2 1
      2       1       4 2
      3       1       5 1
      4       2       3 1
      5       3       5 1
      6       2       6 1
      7       2       7 1
      8       3       8 1
      9       3       9 1
@<TRIPOS>ALT_TYPE
CGenFF_4.0_ALT_TYPE_SET
CGenFF_4.0 1 CG2O4 2 CG3C41 3 CG3C41 4 OG2D1 5 OG3C51 6 HGA2 7 HGA2 8 HGA2 9 HGA2
@<TRIPOS>MOLECULE
4_lactone
 9 9 0 0 0
****
USER_CHARGES
INVALID_CHARGES
Pose:  34 Cluster:  34 Fr_nu: 331421 TotEn:   -13.07
@<TRIPOS>ATOM
      1 C1        -74.9540  -24.9529  -42.4520 C.2    1 LIG       0.04000
      2 C2        -75.1308  -23.4579  -42.1312 C.3    1 LIG       0.11000
      3 C3        -74.2746  -23.2740  -43.3806 C.3    1 LIG       0.08100
      4 O1        -75.3013  -26.0137  -41.9846 O.2    1 LIG      -0.32000
      5 O2        -74.1946  -24.7158  -43.5550 O.3    1 LIG      -0.27100
      6 H1        -76.1604  -23.1048  -42.2064 H      1 LIG       0.09000
      7 H2        -74.6717  -23.1467  -41.1914 H      1 LIG       0.09000
      8 H3        -74.7703  -22.7923  -44.2278 H      1 LIG       0.09000
      9 H4        -73.2873  -22.8340  -43.2152 H      1 LIG       0.09000
@<TRIPOS>BOND
      1       1       2 1
      2       1       4 2
      3       1       5 1
      4       2       3 1
      5       3       5 1
      6       2       6 1
      7       2       7 1
      8       3       8 1
      9       3       9 1
@<TRIPOS>ALT_TYPE
CGenFF_4.0_ALT_TYPE_SET
CGenFF_4.0 1 CG2O4 2 CG3C41 3 CG3C41 4 OG2D1 5 OG3C51 6 HGA2 7 HGA2 8 HGA2 9 HGA2
@<TRIPOS>MOLECULE
4_lactone
 9 9 0 0 0
****
USER_CHARGES
INVALID_CHARGES
Pose:  35 Cluster:  35 Fr_nu:   8965 TotEn:   -13.00
@<TRIPOS>ATOM
      1 C1        -49.8244  -13.3428  -42.3374 C.2    1 LIG       0.04000
      2 C2        -50.3998  -12.9030  -43.6956 C.3    1 LIG       0.11000
      3 C3        -50.8158  -11.6611  -42.9130 C.3    1 LIG       0.08100
      4 O1        -49.2306  -14.2954  -41.8854 O.2    1 LIG      -0.32000
      5 O2        -50.2259  -12.2094  -41.7018 O.3    1 LIG      -0.27100
      6 H1        -49.6463  -12.7453  -44.4687 H      1 LIG       0.09000
      7 H2        -51.2156  -13.5308  -44.0580 H      1 LIG       0.09000
      8 H3        -50.3297  -10.7282  -43.2116 H      1 LIG       0.09000
      9 H4        -51.8934  -11.5119  -42.8031 H      1 LIG       0.09000
@<TRIPOS>BOND
      1       1       2 1
      2       1       4 2
      3       1       5 1
      4       2       3 1
      5       3       5 1
      6       2       6 1
      7       2       7 1
      8       3       8 1
      9       3       9 1
@<TRIPOS>ALT_TYPE
CGenFF_4.0_ALT_TYPE_SET
CGenFF_4.0 1 CG2O4 2 CG3C41 3 CG3C41 4 OG2D1 5 OG3C51 6 HGA2 7 HGA2 8 HGA2 9 HGA2
@<TRIPOS>MOLECULE
4_lactone
 9 9 0 0 0
****
USER_CHARGES
INVALID_CHARGES
Pose:  36 Cluster:  36 Fr_nu: 5510898 TotEn:   -12.90
@<TRIPOS>ATOM
      1 C1        -61.2239    5.8973  -21.1754 C.2    1 LIG       0.04000
      2 C2        -61.7412    7.3469  -21.1872 C.3    1 LIG       0.11000
      3 C3        -60.2602    7.6829  -21.3339 C.3    1 LIG       0.08100
      4 O1        -61.6893    4.7836  -21.0881 O.2    1 LIG      -0.32000
      5 O2        -59.9221    6.2685  -21.3062 O.3    1 LIG      -0.27100
      6 H1        -62.3691    7.5889  -22.0461 H      1 LIG       0.09000
      7 H2        -62.2086    7.6605  -20.2523 H      1 LIG       0.09000
      8 H3        -59.9715    8.1480  -22.2804 H      1 LIG       0.09000
      9 H4        -59.8127    8.2195  -20.4927 H      1 LIG       0.09000
@<TRIPOS>BOND
      1       1       2 1
      2       1       4 2
      3       1       5 1
      4       2       3 1
      5       3       5 1
      6       2       6 1
      7       2       7 1
      8       3       8 1
      9       3       9 1
@<TRIPOS>ALT_TYPE
CGenFF_4.0_ALT_TYPE_SET
CGenFF_4.0 1 CG2O4 2 CG3C41 3 CG3C41 4 OG2D1 5 OG3C51 6 HGA2 7 HGA2 8 HGA2 9 HGA2
@<TRIPOS>MOLECULE
4_lactone
 9 9 0 0 0
****
USER_CHARGES
INVALID_CHARGES
Pose:  37 Cluster:  37 Fr_nu: 715623 TotEn:   -12.87
@<TRIPOS>ATOM
      1 C1        -75.6608    0.3284  -37.4585 C.2    1 LIG       0.04000
      2 C2        -74.7563    1.4278  -38.0437 C.3    1 LIG       0.11000
      3 C3        -74.2861    0.3013  -38.9592 C.3    1 LIG       0.08100
      4 O1        -76.4956    0.2281  -36.5882 O.2    1 LIG      -0.32000
      5 O2        -75.1949   -0.6277  -38.3062 O.3    1 LIG      -0.27100
      6 H1        -75.2994    2.2388  -38.5312 H      1 LIG       0.09000
      7 H2        -74.0125    1.8120  -37.3437 H      1 LIG       0.09000
      8 H3        -74.5254    0.4215  -40.0193 H      1 LIG       0.09000
      9 H4        -73.2432   -0.0029  -38.8353 H      1 LIG       0.09000
@<TRIPOS>BOND
      1       1       2 1
      2       1       4 2
      3       1       5 1
      4       2       3 1
      5       3       5 1
      6       2       6 1
      7       2       7 1
      8       3       8 1
      9       3       9 1
@<TRIPOS>ALT_TYPE
CGenFF_4.0_ALT_TYPE_SET
CGenFF_4.0 1 CG2O4 2 CG3C41 3 CG3C41 4 OG2D1 5 OG3C51 6 HGA2 7 HGA2 8 HGA2 9 HGA2
@<TRIPOS>MOLECULE
4_lactone
 9 9 0 0 0
****
USER_CHARGES
INVALID_CHARGES
Pose:  38 Cluster:  38 Fr_nu: 5858758 TotEn:   -12.77
@<TRIPOS>ATOM
      1 C1        -60.4796    6.3812  -20.8892 C.2    1 LIG       0.04000
      2 C2        -60.5300    7.6259  -21.7933 C.3    1 LIG       0.11000
      3 C3        -62.0383    7.4495  -21.6452 C.3    1 LIG       0.08100
      4 O1        -59.6342    5.6751  -20.3880 O.2    1 LIG      -0.32000
      5 O2        -61.8332    6.2827  -20.8014 O.3    1 LIG      -0.27100
      6 H1        -60.1113    8.5246  -21.3378 H      1 LIG       0.09000
      7 H2        -60.1296    7.4649  -22.7955 H      1 LIG       0.09000
      8 H3        -62.5582    8.2483  -21.1093 H      1 LIG       0.09000
      9 H4        -62.5753    7.1926  -22.5624 H      1 LIG       0.09000
@<TRIPOS>BOND
      1       1       2 1
      2       1       4 2
      3       1       5 1
      4       2       3 1
      5       3       5 1
      6       2       6 1
      7       2       7 1
      8       3       8 1
      9       3       9 1
@<TRIPOS>ALT_TYPE
CGenFF_4.0_ALT_TYPE_SET
CGenFF_4.0 1 CG2O4 2 CG3C41 3 CG3C41 4 OG2D1 5 OG3C51 6 HGA2 7 HGA2 8 HGA2 9 HGA2
@<TRIPOS>MOLECULE
4_lactone
 9 9 0 0 0
****
USER_CHARGES
INVALID_CHARGES
Pose:  39 Cluster:  39 Fr_nu:  60865 TotEn:   -12.64
@<TRIPOS>ATOM
      1 C1        -47.6691  -10.0707  -26.1733 C.2    1 LIG       0.04000
      2 C2        -48.2705  -11.4847  -26.0830 C.3    1 LIG       0.11000
      3 C3        -49.3874  -10.8670  -26.9190 C.3    1 LIG       0.08100
      4 O1        -46.6806   -9.4939  -25.7803 O.2    1 LIG      -0.32000
      5 O2        -48.6994   -9.5855  -26.9168 O.3    1 LIG      -0.27100
      6 H1        -47.6770  -12.2538  -26.5798 H      1 LIG       0.09000
      7 H2        -48.5467  -11.7874  -25.0717 H      1 LIG       0.09000
      8 H3        -49.4962  -11.2645  -27.9318 H      1 LIG       0.09000
      9 H4        -50.3622  -10.8004  -26.4282 H      1 LIG       0.09000
@<TRIPOS>BOND
      1       1       2 1
      2       1       4 2
      3       1       5 1
      4       2       3 1
      5       3       5 1
      6       2       6 1
      7       2       7 1
      8       3       8 1
      9       3       9 1
@<TRIPOS>ALT_TYPE
CGenFF_4.0_ALT_TYPE_SET
CGenFF_4.0 1 CG2O4 2 CG3C41 3 CG3C41 4 OG2D1 5 OG3C51 6 HGA2 7 HGA2 8 HGA2 9 HGA2
@<TRIPOS>MOLECULE
4_lactone
 9 9 0 0 0
****
USER_CHARGES
INVALID_CHARGES
Pose:  40 Cluster:  40 Fr_nu: 5377314 TotEn:   -12.28
@<TRIPOS>ATOM
      1 C1        -60.4092    6.8305  -20.8674 C.2    1 LIG       0.04000
      2 C2        -61.2092    8.0568  -21.3424 C.3    1 LIG       0.11000
      3 C3        -59.8425    8.7343  -21.3111 C.3    1 LIG       0.08100
      4 O1        -60.6313    5.6767  -20.5782 O.2    1 LIG      -0.32000
      5 O2        -59.2238    7.4972  -20.8612 O.3    1 LIG      -0.27100
      6 H1        -61.6577    7.9407  -22.3303 H      1 LIG       0.09000
      7 H2        -61.9369    8.4224  -20.6161 H      1 LIG       0.09000
      8 H3        -59.4492    9.0525  -22.2804 H      1 LIG       0.09000
      9 H4        -59.7286    9.5323  -20.5722 H      1 LIG       0.09000
@<TRIPOS>BOND
      1       1       2 1
      2       1       4 2
      3       1       5 1
      4       2       3 1
      5       3       5 1
      6       2       6 1
      7       2       7 1
      8       3       8 1
      9       3       9 1
@<TRIPOS>ALT_TYPE
CGenFF_4.0_ALT_TYPE_SET
CGenFF_4.0 1 CG2O4 2 CG3C41 3 CG3C41 4 OG2D1 5 OG3C51 6 HGA2 7 HGA2 8 HGA2 9 HGA2
@<TRIPOS>MOLECULE
4_lactone
 9 9 0 0 0
****
USER_CHARGES
INVALID_CHARGES
Pose:  41 Cluster:  41 Fr_nu: 5883030 TotEn:   -11.66
@<TRIPOS>ATOM
      1 C1        -62.6754    4.4950  -21.1151 C.2    1 LIG       0.04000
      2 C2        -63.9856    4.5877  -21.9176 C.3    1 LIG       0.11000
      3 C3        -63.6572    3.1413  -22.2752 C.3    1 LIG       0.08100
      4 O1        -62.0092    5.2151  -20.4066 O.2    1 LIG      -0.32000
      5 O2        -62.4441    3.2041  -21.4753 O.3    1 LIG      -0.27100
      6 H1        -64.8752    4.7334  -21.3029 H      1 LIG       0.09000
      7 H2        -63.9524    5.3000  -22.7436 H      1 LIG       0.09000
      8 H3        -64.3533    2.3893  -21.8936 H      1 LIG       0.09000
      9 H4        -63.4342    2.9550  -23.3293 H      1 LIG       0.09000
@<TRIPOS>BOND
      1       1       2 1
      2       1       4 2
      3       1       5 1
      4       2       3 1
      5       3       5 1
      6       2       6 1
      7       2       7 1
      8       3       8 1
      9       3       9 1
@<TRIPOS>ALT_TYPE
CGenFF_4.0_ALT_TYPE_SET
CGenFF_4.0 1 CG2O4 2 CG3C41 3 CG3C41 4 OG2D1 5 OG3C51 6 HGA2 7 HGA2 8 HGA2 9 HGA2
@<TRIPOS>MOLECULE
4_lactone
 9 9 0 0 0
****
USER_CHARGES
INVALID_CHARGES
Pose:  42 Cluster:  42 Fr_nu: 3767794 TotEn:   -11.63
@<TRIPOS>ATOM
      1 C1        -61.4611    6.4144  -21.3152 C.2    1 LIG       0.04000
      2 C2        -62.7248    7.1177  -21.8419 C.3    1 LIG       0.11000
      3 C3        -61.7152    8.1067  -22.4170 C.3    1 LIG       0.08100
      4 O1        -61.1922    5.4293  -20.6658 O.2    1 LIG      -0.32000
      5 O2        -60.6179    7.3350  -21.8548 O.3    1 LIG      -0.27100
      6 H1        -63.2867    6.5351  -22.5736 H      1 LIG       0.09000
      7 H2        -63.3770    7.5071  -21.0585 H      1 LIG       0.09000
      8 H3        -61.6615    8.1480  -23.5083 H      1 LIG       0.09000
      9 H4        -61.7526    9.1160  -21.9981 H      1 LIG       0.09000
@<TRIPOS>BOND
      1       1       2 1
      2       1       4 2
      3       1       5 1
      4       2       3 1
      5       3       5 1
      6       2       6 1
      7       2       7 1
      8       3       8 1
      9       3       9 1
@<TRIPOS>ALT_TYPE
CGenFF_4.0_ALT_TYPE_SET
CGenFF_4.0 1 CG2O4 2 CG3C41 3 CG3C41 4 OG2D1 5 OG3C51 6 HGA2 7 HGA2 8 HGA2 9 HGA2
@<TRIPOS>MOLECULE
4_lactone
 9 9 0 0 0
****
USER_CHARGES
INVALID_CHARGES
Pose:  43 Cluster:  43 Fr_nu: 1075635 TotEn:   -11.43
@<TRIPOS>ATOM
      1 C1        -61.6589   -1.8495  -24.8179 C.2    1 LIG       0.04000
      2 C2        -62.2674   -2.1992  -23.4480 C.3    1 LIG       0.11000
      3 C3        -63.1565   -3.1185  -24.2801 C.3    1 LIG       0.08100
      4 O1        -60.7886   -1.1287  -25.2508 O.2    1 LIG      -0.32000
      5 O2        -62.4856   -2.6891  -25.4971 O.3    1 LIG      -0.27100
      6 H1        -61.5757   -2.6980  -22.7675 H      1 LIG       0.09000
      7 H2        -62.7732   -1.3648  -22.9594 H      1 LIG       0.09000
      8 H3        -63.0261   -4.1898  -24.1043 H      1 LIG       0.09000
      9 H4        -64.2190   -2.8605  -24.2946 H      1 LIG       0.09000
@<TRIPOS>BOND
      1       1       2 1
      2       1       4 2
      3       1       5 1
      4       2       3 1
      5       3       5 1
      6       2       6 1
      7       2       7 1
      8       3       8 1
      9       3       9 1
@<TRIPOS>ALT_TYPE
CGenFF_4.0_ALT_TYPE_SET
CGenFF_4.0 1 CG2O4 2 CG3C41 3 CG3C41 4 OG2D1 5 OG3C51 6 HGA2 7 HGA2 8 HGA2 9 HGA2
@<TRIPOS>MOLECULE
4_lactone
 9 9 0 0 0
****
USER_CHARGES
INVALID_CHARGES
Pose:  44 Cluster:  44 Fr_nu: 126009 TotEn:   -11.12
@<TRIPOS>ATOM
      1 C1        -62.3952   -7.2088  -52.6439 C.2    1 LIG       0.04000
      2 C2        -61.3717   -7.5159  -53.7518 C.3    1 LIG       0.11000
      3 C3        -61.3452   -8.8929  -53.0953 C.3    1 LIG       0.08100
      4 O1        -63.0675   -6.2690  -52.2847 O.2    1 LIG      -0.32000
      5 O2        -62.3210   -8.4569  -52.1087 O.3    1 LIG      -0.27100
      6 H1        -61.7839   -7.4804  -54.7614 H      1 LIG       0.09000
      7 H2        -60.4493   -6.9375  -53.6786 H      1 LIG       0.09000
      8 H3        -61.7282   -9.7158  -53.7049 H      1 LIG       0.09000
      9 H4        -60.3980   -9.1737  -52.6266 H      1 LIG       0.09000
@<TRIPOS>BOND
      1       1       2 1
      2       1       4 2
      3       1       5 1
      4       2       3 1
      5       3       5 1
      6       2       6 1
      7       2       7 1
      8       3       8 1
      9       3       9 1
@<TRIPOS>ALT_TYPE
CGenFF_4.0_ALT_TYPE_SET
CGenFF_4.0 1 CG2O4 2 CG3C41 3 CG3C41 4 OG2D1 5 OG3C51 6 HGA2 7 HGA2 8 HGA2 9 HGA2
@<TRIPOS>MOLECULE
4_lactone
 9 9 0 0 0
****
USER_CHARGES
INVALID_CHARGES
Pose:  45 Cluster:  45 Fr_nu: 5556167 TotEn:   -10.11
@<TRIPOS>ATOM
      1 C1        -66.4121   -2.1170  -55.3444 C.2    1 LIG       0.04000
      2 C2        -65.6362   -2.5346  -56.6065 C.3    1 LIG       0.11000
      3 C3        -66.0325   -3.9403  -56.1653 C.3    1 LIG       0.08100
      4 O1        -66.6971   -1.0908  -54.7700 O.2    1 LIG      -0.32000
      5 O2        -66.7285   -3.3966  -55.0097 O.3    1 LIG      -0.27100
      6 H1        -66.0830   -2.1873  -57.5394 H      1 LIG       0.09000
      7 H2        -64.5693   -2.3084  -56.5686 H      1 LIG       0.09000
      8 H3        -66.7152   -4.4718  -56.8339 H      1 LIG       0.09000
      9 H4        -65.2063   -4.5915  -55.8670 H      1 LIG       0.09000
@<TRIPOS>BOND
      1       1       2 1
      2       1       4 2
      3       1       5 1
      4       2       3 1
      5       3       5 1
      6       2       6 1
      7       2       7 1
      8       3       8 1
      9       3       9 1
@<TRIPOS>ALT_TYPE
CGenFF_4.0_ALT_TYPE_SET
CGenFF_4.0 1 CG2O4 2 CG3C41 3 CG3C41 4 OG2D1 5 OG3C51 6 HGA2 7 HGA2 8 HGA2 9 HGA2
@<TRIPOS>MOLECULE
4_lactone
 9 9 0 0 0
****
USER_CHARGES
INVALID_CHARGES
Pose:  46 Cluster:  46 Fr_nu: 5450082 TotEn:    -9.21
@<TRIPOS>ATOM
      1 C1        -49.9480  -25.7997  -22.8776 C.2    1 LIG       0.04000
      2 C2        -49.6561  -27.3030  -22.7224 C.3    1 LIG       0.11000
      3 C3        -48.8916  -26.8423  -21.4850 C.3    1 LIG       0.08100
      4 O1        -50.5474  -25.0809  -23.6447 O.2    1 LIG      -0.32000
      5 O2        -49.2480  -25.4597  -21.7623 O.3    1 LIG      -0.27100
      6 H1        -50.5416  -27.9115  -22.5327 H      1 LIG       0.09000
      7 H2        -49.0492  -27.7240  -23.5257 H      1 LIG       0.09000
      8 H3        -49.2956  -27.1783  -20.5262 H      1 LIG       0.09000
      9 H4        -47.8089  -26.9921  -21.5167 H      1 LIG       0.09000
@<TRIPOS>BOND
      1       1       2 1
      2       1       4 2
      3       1       5 1
      4       2       3 1
      5       3       5 1
      6       2       6 1
      7       2       7 1
      8       3       8 1
      9       3       9 1
@<TRIPOS>ALT_TYPE
CGenFF_4.0_ALT_TYPE_SET
CGenFF_4.0 1 CG2O4 2 CG3C41 3 CG3C41 4 OG2D1 5 OG3C51 6 HGA2 7 HGA2 8 HGA2 9 HGA2
@<TRIPOS>MOLECULE
4_lactone
 9 9 0 0 0
****
USER_CHARGES
INVALID_CHARGES
Pose:  47 Cluster:  47 Fr_nu: 5711651 TotEn:    -7.86
@<TRIPOS>ATOM
      1 C1        -49.2188  -26.2050  -22.8901 C.2    1 LIG       0.04000
      2 C2        -49.1299  -26.8995  -21.5193 C.3    1 LIG       0.11000
      3 C3        -48.6601  -28.0872  -22.3539 C.3    1 LIG       0.08100
      4 O1        -49.5298  -25.1183  -23.3221 O.2    1 LIG      -0.32000
      5 O2        -48.7948  -27.3030  -23.5714 O.3    1 LIG      -0.27100
      6 H1        -48.3854  -26.4678  -20.8486 H      1 LIG       0.09000
      7 H2        -50.0919  -27.0221  -21.0190 H      1 LIG       0.09000
      8 H3        -47.6260  -28.4022  -22.1895 H      1 LIG       0.09000
      9 H4        -49.3270  -28.9538  -22.3584 H      1 LIG       0.09000
@<TRIPOS>BOND
      1       1       2 1
      2       1       4 2
      3       1       5 1
      4       2       3 1
      5       3       5 1
      6       2       6 1
      7       2       7 1
      8       3       8 1
      9       3       9 1
@<TRIPOS>ALT_TYPE
CGenFF_4.0_ALT_TYPE_SET
CGenFF_4.0 1 CG2O4 2 CG3C41 3 CG3C41 4 OG2D1 5 OG3C51 6 HGA2 7 HGA2 8 HGA2 9 HGA2
@<TRIPOS>MOLECULE
4_lactone
 9 9 0 0 0
****
USER_CHARGES
INVALID_CHARGES
Pose:  48 Cluster:  48 Fr_nu: 5767178 TotEn:    -7.30
@<TRIPOS>ATOM
      1 C1        -52.5641  -25.7258  -30.4107 C.2    1 LIG       0.04000
      2 C2        -52.9040  -25.2290  -31.8273 C.3    1 LIG       0.11000
      3 C3        -53.3532  -23.9747  -31.0839 C.3    1 LIG       0.08100
      4 O1        -52.1039  -26.7217  -29.9000 O.2    1 LIG      -0.32000
      5 O2        -52.9841  -24.5785  -29.8132 O.3    1 LIG      -0.27100
      6 H1        -52.0361  -25.1090  -32.4775 H      1 LIG       0.09000
      7 H2        -53.6946  -25.7969  -32.3206 H      1 LIG       0.09000
      8 H3        -52.7714  -23.0710  -31.2850 H      1 LIG       0.09000
      9 H4        -54.4239  -23.7574  -31.1295 H      1 LIG       0.09000
@<TRIPOS>BOND
      1       1       2 1
      2       1       4 2
      3       1       5 1
      4       2       3 1
      5       3       5 1
      6       2       6 1
      7       2       7 1
      8       3       8 1
      9       3       9 1
@<TRIPOS>ALT_TYPE
CGenFF_4.0_ALT_TYPE_SET
CGenFF_4.0 1 CG2O4 2 CG3C41 3 CG3C41 4 OG2D1 5 OG3C51 6 HGA2 7 HGA2 8 HGA2 9 HGA2
@<TRIPOS>MOLECULE
4_lactone
 9 9 0 0 0
****
USER_CHARGES
INVALID_CHARGES
Pose:  49 Cluster:  49 Fr_nu: 5648111 TotEn:    -6.49
@<TRIPOS>ATOM
      1 C1        -50.1113  -26.1944  -22.6523 C.2    1 LIG       0.04000
      2 C2        -50.0444  -27.5755  -21.9760 C.3    1 LIG       0.11000
      3 C3        -51.4780  -27.6933  -22.4848 C.3    1 LIG       0.08100
      4 O1        -49.3820  -25.2422  -22.8126 O.2    1 LIG      -0.32000
      5 O2        -51.3928  -26.3663  -23.0743 O.3    1 LIG      -0.27100
      6 H1        -49.3237  -28.2585  -22.4283 H      1 LIG       0.09000
      7 H2        -49.9275  -27.5352  -20.8918 H      1 LIG       0.09000
      8 H3        -51.6496  -28.4614  -23.2438 H      1 LIG       0.09000
      9 H4        -52.2502  -27.7408  -21.7121 H      1 LIG       0.09000
@<TRIPOS>BOND
      1       1       2 1
      2       1       4 2
      3       1       5 1
      4       2       3 1
      5       3       5 1
      6       2       6 1
      7       2       7 1
      8       3       8 1
      9       3       9 1
@<TRIPOS>ALT_TYPE
CGenFF_4.0_ALT_TYPE_SET
CGenFF_4.0 1 CG2O4 2 CG3C41 3 CG3C41 4 OG2D1 5 OG3C51 6 HGA2 7 HGA2 8 HGA2 9 HGA2
@<TRIPOS>MOLECULE
4_lactone
 9 9 0 0 0
****
USER_CHARGES
INVALID_CHARGES
Pose:  50 Cluster:  50 Fr_nu: 840406 TotEn:    -5.38
@<TRIPOS>ATOM
      1 C1        -41.4359   -3.2539  -46.5530 C.2    1 LIG       0.04000
      2 C2        -41.7153   -3.6262  -48.0202 C.3    1 LIG       0.11000
      3 C3        -43.1410   -3.2162  -47.6637 C.3    1 LIG       0.08100
      4 O1        -40.4879   -3.2360  -45.8011 O.2    1 LIG      -0.32000
      5 O2        -42.7269   -2.9058  -46.3044 O.3    1 LIG      -0.27100
      6 H1        -41.2068   -2.9895  -48.7459 H      1 LIG       0.09000
      7 H2        -41.5683   -4.6834  -48.2471 H      1 LIG       0.09000
      8 H3        -43.5228   -2.3316  -48.1808 H      1 LIG       0.09000
      9 H4        -43.8820   -4.0200  -47.6843 H      1 LIG       0.09000
@<TRIPOS>BOND
      1       1       2 1
      2       1       4 2
      3       1       5 1
      4       2       3 1
      5       3       5 1
      6       2       6 1
      7       2       7 1
      8       3       8 1
      9       3       9 1
@<TRIPOS>ALT_TYPE
CGenFF_4.0_ALT_TYPE_SET
CGenFF_4.0 1 CG2O4 2 CG3C41 3 CG3C41 4 OG2D1 5 OG3C51 6 HGA2 7 HGA2 8 HGA2 9 HGA2
@<TRIPOS>MOLECULE
4_lactone
 9 9 0 0 0
****
USER_CHARGES
INVALID_CHARGES
Pose:  51 Cluster:  51 Fr_nu: 5881274 TotEn:    -1.68
@<TRIPOS>ATOM
      1 C1        -49.3560  -26.0088  -23.1536 C.2    1 LIG       0.04000
      2 C2        -50.1972  -27.2664  -22.8707 C.3    1 LIG       0.11000
      3 C3        -51.2583  -26.2460  -22.4698 C.3    1 LIG       0.08100
      4 O1        -48.2428  -25.7498  -23.5512 O.2    1 LIG      -0.32000
      5 O2        -50.3469  -25.1556  -22.7796 O.3    1 LIG      -0.27100
      6 H1        -50.4227  -27.8604  -23.7578 H      1 LIG       0.09000
      7 H2        -49.8090  -27.8895  -22.0633 H      1 LIG       0.09000
      8 H3        -52.1505  -26.2174  -23.1011 H      1 LIG       0.09000
      9 H4        -51.5384  -26.2474  -21.4128 H      1 LIG       0.09000
@<TRIPOS>BOND
      1       1       2 1
      2       1       4 2
      3       1       5 1
      4       2       3 1
      5       3       5 1
      6       2       6 1
      7       2       7 1
      8       3       8 1
      9       3       9 1
@<TRIPOS>ALT_TYPE
CGenFF_4.0_ALT_TYPE_SET
CGenFF_4.0 1 CG2O4 2 CG3C41 3 CG3C41 4 OG2D1 5 OG3C51 6 HGA2 7 HGA2 8 HGA2 9 HGA2
@<TRIPOS>MOLECULE
pyridine
 11 11 0 0 0
****
USER_CHARGES
INVALID_CHARGES
Pose:   1 Cluster:   1 Fr_nu: 1859206 TotEn:   -14.94
@<TRIPOS>ATOM
      1 C1        -45.5126  -20.8592  -26.1668 C.ar   1 LIG      -0.11300
      2 C2        -45.7950  -22.1756  -26.5139 C.ar   1 LIG      -0.11700
      3 C3        -46.3450  -20.1862  -25.2795 C.ar   1 LIG      -0.11700
      4 C4        -46.9130  -22.7693  -25.9506 C.ar   1 LIG       0.17700
      5 C5        -47.4386  -20.8688  -24.7717 C.ar   1 LIG       0.17700
      6 N1        -47.7451  -22.1476  -25.0854 N.ar   1 LIG      -0.60000
      7 H1        -44.6457  -20.3585  -26.5876 H      1 LIG       0.11500
      8 H2        -45.1599  -22.7198  -27.2033 H      1 LIG       0.11500
      9 H3        -46.1446  -19.1595  -24.9951 H      1 LIG       0.11500
     10 H4        -47.1765  -23.7943  -26.1897 H      1 LIG       0.12400
     11 H5        -48.1196  -20.3888  -24.0765 H      1 LIG       0.12400
@<TRIPOS>BOND
      1       1       2 ar
      2       1       3 ar
      3       2       4 ar
      4       3       5 ar
      5       4       6 ar
      6       5       6 ar
      7       1       7 1
      8       2       8 1
      9       3       9 1
     10       4      10 1
     11       5      11 1
@<TRIPOS>ALT_TYPE
CGenFF_4.0_ALT_TYPE_SET
CGenFF_4.0 1 CG2R61 2 CG2R61 3 CG2R61 4 CG2R61 5 CG2R61 6 NG2R60 7 HGR61 8 HGR61 9 HGR61 10 HGR62 11 HGR62
@<TRIPOS>MOLECULE
pyridine
 11 11 0 0 0
****
USER_CHARGES
INVALID_CHARGES
Pose:   2 Cluster:   2 Fr_nu: 339003 TotEn:   -14.91
@<TRIPOS>ATOM
      1 C1        -52.6262    3.3100  -36.2234 C.ar   1 LIG      -0.11300
      2 C2        -51.8526    2.8619  -35.1586 C.ar   1 LIG      -0.11700
      3 C3        -53.6657    4.2040  -35.9925 C.ar   1 LIG      -0.11700
      4 C4        -52.1568    3.3341  -33.8920 C.ar   1 LIG       0.17700
      5 C5        -53.8890    4.6160  -34.6886 C.ar   1 LIG       0.17700
      6 N1        -53.1587    4.2027  -33.6286 N.ar   1 LIG      -0.60000
      7 H1        -52.4198    2.9626  -37.2313 H      1 LIG       0.11500
      8 H2        -51.0371    2.1654  -35.3151 H      1 LIG       0.11500
      9 H3        -54.2822    4.5663  -36.8073 H      1 LIG       0.11500
     10 H4        -51.5832    3.0145  -33.0283 H      1 LIG       0.12400
     11 H5        -54.6879    5.3120  -34.4546 H      1 LIG       0.12400
@<TRIPOS>BOND
      1       1       2 ar
      2       1       3 ar
      3       2       4 ar
      4       3       5 ar
      5       4       6 ar
      6       5       6 ar
      7       1       7 1
      8       2       8 1
      9       3       9 1
     10       4      10 1
     11       5      11 1
@<TRIPOS>ALT_TYPE
CGenFF_4.0_ALT_TYPE_SET
CGenFF_4.0 1 CG2R61 2 CG2R61 3 CG2R61 4 CG2R61 5 CG2R61 6 NG2R60 7 HGR61 8 HGR61 9 HGR61 10 HGR62 11 HGR62
@<TRIPOS>MOLECULE
pyridine
 11 11 0 0 0
****
USER_CHARGES
INVALID_CHARGES
Pose:   3 Cluster:   3 Fr_nu:  26951 TotEn:   -14.22
@<TRIPOS>ATOM
      1 C1        -49.0579  -10.5358  -26.7451 C.ar   1 LIG      -0.11300
      2 C2        -48.6460  -11.1582  -25.5720 C.ar   1 LIG      -0.11700
      3 C3        -48.3101   -9.4871  -27.2688 C.ar   1 LIG      -0.11700
      4 C4        -47.4882  -10.6979  -24.9658 C.ar   1 LIG       0.17700
      5 C5        -47.1675   -9.1015  -26.5865 C.ar   1 LIG       0.17700
      6 N1        -46.7357   -9.6820  -25.4444 N.ar   1 LIG      -0.60000
      7 H1        -49.9605  -10.8670  -27.2499 H      1 LIG       0.11500
      8 H2        -49.2129  -11.9777  -25.1459 H      1 LIG       0.11500
      9 H3        -48.6126   -8.9869  -28.1817 H      1 LIG       0.11500
     10 H4        -47.1250  -11.1499  -24.0487 H      1 LIG       0.12400
     11 H5        -46.5494   -8.2883  -26.9525 H      1 LIG       0.12400
@<TRIPOS>BOND
      1       1       2 ar
      2       1       3 ar
      3       2       4 ar
      4       3       5 ar
      5       4       6 ar
      6       5       6 ar
      7       1       7 1
      8       2       8 1
      9       3       9 1
     10       4      10 1
     11       5      11 1
@<TRIPOS>ALT_TYPE
CGenFF_4.0_ALT_TYPE_SET
CGenFF_4.0 1 CG2R61 2 CG2R61 3 CG2R61 4 CG2R61 5 CG2R61 6 NG2R60 7 HGR61 8 HGR61 9 HGR61 10 HGR62 11 HGR62
@<TRIPOS>MOLECULE
pyridine
 11 11 0 0 0
****
USER_CHARGES
INVALID_CHARGES
Pose:   4 Cluster:   4 Fr_nu: 3117956 TotEn:   -13.54
@<TRIPOS>ATOM
      1 C1        -59.2856    8.4001  -19.7778 C.ar   1 LIG      -0.11300
      2 C2        -58.6980    7.3806  -19.0372 C.ar   1 LIG      -0.11700
      3 C3        -60.2202    8.0890  -20.7592 C.ar   1 LIG      -0.11700
      4 C4        -59.0761    6.0768  -19.3143 C.ar   1 LIG       0.17700
      5 C5        -60.5300    6.7535  -20.9594 C.ar   1 LIG       0.17700
      6 N1        -59.9801    5.7357  -20.2598 N.ar   1 LIG      -0.60000
      7 H1        -59.0151    9.4351  -19.5911 H      1 LIG       0.11500
      8 H2        -57.9674    7.5996  -18.2671 H      1 LIG       0.11500
      9 H3        -60.6907    8.8674  -21.3491 H      1 LIG       0.11500
     10 H4        -58.6464    5.2459  -18.7646 H      1 LIG       0.12400
     11 H5        -61.2522    6.4574  -21.7132 H      1 LIG       0.12400
@<TRIPOS>BOND
      1       1       2 ar
      2       1       3 ar
      3       2       4 ar
      4       3       5 ar
      5       4       6 ar
      6       5       6 ar
      7       1       7 1
      8       2       8 1
      9       3       9 1
     10       4      10 1
     11       5      11 1
@<TRIPOS>ALT_TYPE
CGenFF_4.0_ALT_TYPE_SET
CGenFF_4.0 1 CG2R61 2 CG2R61 3 CG2R61 4 CG2R61 5 CG2R61 6 NG2R60 7 HGR61 8 HGR61 9 HGR61 10 HGR62 11 HGR62
@<TRIPOS>MOLECULE
pyridine
 11 11 0 0 0
****
USER_CHARGES
INVALID_CHARGES
Pose:   5 Cluster:   5 Fr_nu: 2003468 TotEn:   -13.45
@<TRIPOS>ATOM
      1 C1        -74.7227    0.6583  -40.0288 C.ar   1 LIG      -0.11300
      2 C2        -74.1825    0.1478  -38.8538 C.ar   1 LIG      -0.11700
      3 C3        -76.0656    1.0160  -40.0721 C.ar   1 LIG      -0.11700
      4 C4        -75.0207    0.0155  -37.7585 C.ar   1 LIG       0.17700
      5 C5        -76.8196    0.8447  -38.9223 C.ar   1 LIG       0.17700
      6 N1        -76.3301    0.3519  -37.7625 N.ar   1 LIG      -0.60000
      7 H1        -74.0985    0.7765  -40.9094 H      1 LIG       0.11500
      8 H2        -73.1384   -0.1373  -38.7969 H      1 LIG       0.11500
      9 H3        -76.5083    1.4156  -40.9774 H      1 LIG       0.11500
     10 H4        -74.6476   -0.3781  -36.8188 H      1 LIG       0.12400
     11 H5        -77.8722    1.1075  -38.9036 H      1 LIG       0.12400
@<TRIPOS>BOND
      1       1       2 ar
      2       1       3 ar
      3       2       4 ar
      4       3       5 ar
      5       4       6 ar
      6       5       6 ar
      7       1       7 1
      8       2       8 1
      9       3       9 1
     10       4      10 1
     11       5      11 1
@<TRIPOS>ALT_TYPE
CGenFF_4.0_ALT_TYPE_SET
CGenFF_4.0 1 CG2R61 2 CG2R61 3 CG2R61 4 CG2R61 5 CG2R61 6 NG2R60 7 HGR61 8 HGR61 9 HGR61 10 HGR62 11 HGR62
@<TRIPOS>MOLECULE
pyridine
 11 11 0 0 0
****
USER_CHARGES
INVALID_CHARGES
Pose:   6 Cluster:   6 Fr_nu: 1603910 TotEn:   -13.36
@<TRIPOS>ATOM
      1 C1        -69.5482   -6.4829  -44.7708 C.ar   1 LIG      -0.11300
      2 C2        -69.3702   -6.7651  -43.4211 C.ar   1 LIG      -0.11700
      3 C3        -70.5457   -7.1358  -45.4862 C.ar   1 LIG      -0.11700
      4 C4        -70.2092   -7.7010  -42.8380 C.ar   1 LIG       0.17700
      5 C5        -71.3320   -8.0553  -44.8108 C.ar   1 LIG       0.17700
      6 N1        -71.1890   -8.3558  -43.5004 N.ar   1 LIG      -0.60000
      7 H1        -68.9102   -5.7559  -45.2645 H      1 LIG       0.11500
      8 H2        -68.5993   -6.2681  -42.8436 H      1 LIG       0.11500
      9 H3        -70.7023   -6.9321  -46.5393 H      1 LIG       0.11500
     10 H4        -70.1106   -7.9564  -41.7881 H      1 LIG       0.12400
     11 H5        -72.1234   -8.5924  -45.3231 H      1 LIG       0.12400
@<TRIPOS>BOND
      1       1       2 ar
      2       1       3 ar
      3       2       4 ar
      4       3       5 ar
      5       4       6 ar
      6       5       6 ar
      7       1       7 1
      8       2       8 1
      9       3       9 1
     10       4      10 1
     11       5      11 1
@<TRIPOS>ALT_TYPE
CGenFF_4.0_ALT_TYPE_SET
CGenFF_4.0 1 CG2R61 2 CG2R61 3 CG2R61 4 CG2R61 5 CG2R61 6 NG2R60 7 HGR61 8 HGR61 9 HGR61 10 HGR62 11 HGR62
@<TRIPOS>MOLECULE
pyridine
 11 11 0 0 0
****
USER_CHARGES
INVALID_CHARGES
Pose:   7 Cluster:   7 Fr_nu: 1055142 TotEn:   -13.03
@<TRIPOS>ATOM
      1 C1        -75.4250  -22.2187  -26.9400 C.ar   1 LIG      -0.11300
      2 C2        -76.2667  -21.7030  -27.9192 C.ar   1 LIG      -0.11700
      3 C3        -75.3919  -23.5898  -26.7114 C.ar   1 LIG      -0.11700
      4 C4        -77.0492  -22.5935  -28.6366 C.ar   1 LIG       0.17700
      5 C5        -76.2136  -24.3958  -27.4826 C.ar   1 LIG       0.17700
      6 N1        -77.0444  -23.9314  -28.4428 N.ar   1 LIG      -0.60000
      7 H1        -74.7966  -21.5533  -26.3557 H      1 LIG       0.11500
      8 H2        -76.3088  -20.6378  -28.1149 H      1 LIG       0.11500
      9 H3        -74.7438  -24.0140  -25.9529 H      1 LIG       0.11500
     10 H4        -77.7225  -22.2411  -29.4109 H      1 LIG       0.12400
     11 H5        -76.2260  -25.4719  -27.3433 H      1 LIG       0.12400
@<TRIPOS>BOND
      1       1       2 ar
      2       1       3 ar
      3       2       4 ar
      4       3       5 ar
      5       4       6 ar
      6       5       6 ar
      7       1       7 1
      8       2       8 1
      9       3       9 1
     10       4      10 1
     11       5      11 1
@<TRIPOS>ALT_TYPE
CGenFF_4.0_ALT_TYPE_SET
CGenFF_4.0 1 CG2R61 2 CG2R61 3 CG2R61 4 CG2R61 5 CG2R61 6 NG2R60 7 HGR61 8 HGR61 9 HGR61 10 HGR62 11 HGR62
@<TRIPOS>MOLECULE
pyridine
 11 11 0 0 0
****
USER_CHARGES
INVALID_CHARGES
Pose:   8 Cluster:   8 Fr_nu: 2868159 TotEn:   -12.33
@<TRIPOS>ATOM
      1 C1        -48.6159  -27.6725  -21.2982 C.ar   1 LIG      -0.11300
      2 C2        -48.7172  -26.5578  -20.4733 C.ar   1 LIG      -0.11700
      3 C3        -49.2377  -27.6691  -22.5418 C.ar   1 LIG      -0.11700
      4 C4        -49.4461  -25.4736  -20.9349 C.ar   1 LIG       0.17700
      5 C5        -49.9435  -26.5353  -22.9106 C.ar   1 LIG       0.17700
      6 N1        -50.0642  -25.4335  -22.1365 N.ar   1 LIG      -0.60000
      7 H1        -48.0539  -28.5426  -20.9721 H      1 LIG       0.11500
      8 H2        -48.2405  -26.5381  -19.5002 H      1 LIG       0.11500
      9 H3        -49.1726  -28.5270  -23.2012 H      1 LIG       0.11500
     10 H4        -49.5552  -24.5803  -20.3289 H      1 LIG       0.12400
     11 H5        -50.4475  -26.4819  -23.8701 H      1 LIG       0.12400
@<TRIPOS>BOND
      1       1       2 ar
      2       1       3 ar
      3       2       4 ar
      4       3       5 ar
      5       4       6 ar
      6       5       6 ar
      7       1       7 1
      8       2       8 1
      9       3       9 1
     10       4      10 1
     11       5      11 1
@<TRIPOS>ALT_TYPE
CGenFF_4.0_ALT_TYPE_SET
CGenFF_4.0 1 CG2R61 2 CG2R61 3 CG2R61 4 CG2R61 5 CG2R61 6 NG2R60 7 HGR61 8 HGR61 9 HGR61 10 HGR62 11 HGR62
@<TRIPOS>MOLECULE
pyridine
 11 11 0 0 0
****
USER_CHARGES
INVALID_CHARGES
Pose:   9 Cluster:   9 Fr_nu: 2169687 TotEn:   -12.29
@<TRIPOS>ATOM
      1 C1        -62.3295   -8.7146  -54.4367 C.ar   1 LIG      -0.11300
      2 C2        -62.0788   -8.5665  -53.0772 C.ar   1 LIG      -0.11700
      3 C3        -63.2928   -7.9220  -55.0508 C.ar   1 LIG      -0.11700
      4 C4        -62.8128   -7.6191  -52.3818 C.ar   1 LIG       0.17700
      5 C5        -63.9726   -7.0036  -54.2671 C.ar   1 LIG       0.17700
      6 N1        -63.7566   -6.8311  -52.9437 N.ar   1 LIG      -0.60000
      7 H1        -61.7756   -9.4468  -55.0166 H      1 LIG       0.11500
      8 H2        -61.3324   -9.1731  -52.5777 H      1 LIG       0.11500
      9 H3        -63.5053   -8.0205  -56.1092 H      1 LIG       0.11500
     10 H4        -62.6549   -7.4654  -51.3194 H      1 LIG       0.12400
     11 H5        -64.7343   -6.3617  -54.6973 H      1 LIG       0.12400
@<TRIPOS>BOND
      1       1       2 ar
      2       1       3 ar
      3       2       4 ar
      4       3       5 ar
      5       4       6 ar
      6       5       6 ar
      7       1       7 1
      8       2       8 1
      9       3       9 1
     10       4      10 1
     11       5      11 1
@<TRIPOS>ALT_TYPE
CGenFF_4.0_ALT_TYPE_SET
CGenFF_4.0 1 CG2R61 2 CG2R61 3 CG2R61 4 CG2R61 5 CG2R61 6 NG2R60 7 HGR61 8 HGR61 9 HGR61 10 HGR62 11 HGR62
@<TRIPOS>MOLECULE
pyridine
 11 11 0 0 0
****
USER_CHARGES
INVALID_CHARGES
Pose:  10 Cluster:  10 Fr_nu: 1257406 TotEn:   -11.63
@<TRIPOS>ATOM
      1 C1        -62.4111    3.1686  -42.3744 C.ar   1 LIG      -0.11300
      2 C2        -62.4787    1.8696  -42.8655 C.ar   1 LIG      -0.11700
      3 C3        -61.1738    3.7334  -42.0859 C.ar   1 LIG      -0.11700
      4 C4        -61.2893    1.1829  -43.0490 C.ar   1 LIG       0.17700
      5 C5        -60.0428    2.9633  -42.3041 C.ar   1 LIG       0.17700
      6 N1        -60.0687    1.6981  -42.7800 N.ar   1 LIG      -0.60000
      7 H1        -63.3212    3.7395  -42.2161 H      1 LIG       0.11500
      8 H2        -63.4320    1.4092  -43.0975 H      1 LIG       0.11500
      9 H3        -61.0971    4.7442  -41.7017 H      1 LIG       0.11500
     10 H4        -61.2884    0.1669  -43.4295 H      1 LIG       0.12400
     11 H5        -59.0535    3.3567  -42.0944 H      1 LIG       0.12400
@<TRIPOS>BOND
      1       1       2 ar
      2       1       3 ar
      3       2       4 ar
      4       3       5 ar
      5       4       6 ar
      6       5       6 ar
      7       1       7 1
      8       2       8 1
      9       3       9 1
     10       4      10 1
     11       5      11 1
@<TRIPOS>ALT_TYPE
CGenFF_4.0_ALT_TYPE_SET
CGenFF_4.0 1 CG2R61 2 CG2R61 3 CG2R61 4 CG2R61 5 CG2R61 6 NG2R60 7 HGR61 8 HGR61 9 HGR61 10 HGR62 11 HGR62
@<TRIPOS>MOLECULE
pyridine
 11 11 0 0 0
****
USER_CHARGES
INVALID_CHARGES
Pose:  11 Cluster:  11 Fr_nu:   6285 TotEn:   -11.58
@<TRIPOS>ATOM
      1 C1        -58.8437    4.7707  -36.3039 C.ar   1 LIG      -0.11300
      2 C2        -57.8326    5.6740  -35.9959 C.ar   1 LIG      -0.11700
      3 C3        -59.9012    5.1690  -37.1140 C.ar   1 LIG      -0.11700
      4 C4        -57.9249    6.9538  -36.5188 C.ar   1 LIG       0.17700
      5 C5        -59.9011    6.4714  -37.5866 C.ar   1 LIG       0.17700
      6 N1        -58.9367    7.3774  -37.3090 N.ar   1 LIG      -0.60000
      7 H1        -58.8080    3.7583  -35.9128 H      1 LIG       0.11500
      8 H2        -56.9987    5.3855  -35.3668 H      1 LIG       0.11500
      9 H3        -60.7007    4.4819  -37.3668 H      1 LIG       0.11500
     10 H4        -57.1618    7.6955  -36.3076 H      1 LIG       0.12400
     11 H5        -60.7035    6.8324  -38.2217 H      1 LIG       0.12400
@<TRIPOS>BOND
      1       1       2 ar
      2       1       3 ar
      3       2       4 ar
      4       3       5 ar
      5       4       6 ar
      6       5       6 ar
      7       1       7 1
      8       2       8 1
      9       3       9 1
     10       4      10 1
     11       5      11 1
@<TRIPOS>ALT_TYPE
CGenFF_4.0_ALT_TYPE_SET
CGenFF_4.0 1 CG2R61 2 CG2R61 3 CG2R61 4 CG2R61 5 CG2R61 6 NG2R60 7 HGR61 8 HGR61 9 HGR61 10 HGR62 11 HGR62
@<TRIPOS>MOLECULE
pyridine
 11 11 0 0 0
****
USER_CHARGES
INVALID_CHARGES
Pose:  12 Cluster:  12 Fr_nu: 2439724 TotEn:   -11.55
@<TRIPOS>ATOM
      1 C1        -63.1706   -3.3898  -23.2629 C.ar   1 LIG      -0.11300
      2 C2        -62.1211   -2.9036  -22.4913 C.ar   1 LIG      -0.11700
      3 C3        -63.2832   -3.0058  -24.5945 C.ar   1 LIG      -0.11700
      4 C4        -61.2179   -2.0428  -23.0936 C.ar   1 LIG       0.17700
      5 C5        -62.3281   -2.1402  -25.1026 C.ar   1 LIG       0.17700
      6 N1        -61.2946   -1.6470  -24.3840 N.ar   1 LIG      -0.60000
      7 H1        -63.8999   -4.0662  -22.8271 H      1 LIG       0.11500
      8 H2        -62.0134   -3.1897  -21.4515 H      1 LIG       0.11500
      9 H3        -64.0935   -3.3718  -25.2147 H      1 LIG       0.11500
     10 H4        -60.3820   -1.6358  -22.5343 H      1 LIG       0.12400
     11 H5        -62.3709   -1.8094  -26.1352 H      1 LIG       0.12400
@<TRIPOS>BOND
      1       1       2 ar
      2       1       3 ar
      3       2       4 ar
      4       3       5 ar
      5       4       6 ar
      6       5       6 ar
      7       1       7 1
      8       2       8 1
      9       3       9 1
     10       4      10 1
     11       5      11 1
@<TRIPOS>ALT_TYPE
CGenFF_4.0_ALT_TYPE_SET
CGenFF_4.0 1 CG2R61 2 CG2R61 3 CG2R61 4 CG2R61 5 CG2R61 6 NG2R60 7 HGR61 8 HGR61 9 HGR61 10 HGR62 11 HGR62
@<TRIPOS>MOLECULE
pyridine
 11 11 0 0 0
****
USER_CHARGES
INVALID_CHARGES
Pose:  13 Cluster:  13 Fr_nu: 1465114 TotEn:   -11.32
@<TRIPOS>ATOM
      1 C1        -60.3534   -8.2092  -54.0517 C.ar   1 LIG      -0.11300
      2 C2        -60.7609   -9.2194  -53.1877 C.ar   1 LIG      -0.11700
      3 C3        -61.0904   -7.0331  -54.1341 C.ar   1 LIG      -0.11700
      4 C4        -61.9036   -9.0062  -52.4336 C.ar   1 LIG       0.17700
      5 C5        -62.2185   -6.9178  -53.3378 C.ar   1 LIG       0.17700
      6 N1        -62.6456   -7.8774  -52.4867 N.ar   1 LIG      -0.60000
      7 H1        -59.4633   -8.3384  -54.6603 H      1 LIG       0.11500
      8 H2        -60.2017  -10.1443  -53.1069 H      1 LIG       0.11500
      9 H3        -60.7918   -6.2324  -54.8010 H      1 LIG       0.11500
     10 H4        -62.2631   -9.7637  -51.7451 H      1 LIG       0.12400
     11 H5        -62.8287   -6.0209  -53.3650 H      1 LIG       0.12400
@<TRIPOS>BOND
      1       1       2 ar
      2       1       3 ar
      3       2       4 ar
      4       3       5 ar
      5       4       6 ar
      6       5       6 ar
      7       1       7 1
      8       2       8 1
      9       3       9 1
     10       4      10 1
     11       5      11 1
@<TRIPOS>ALT_TYPE
CGenFF_4.0_ALT_TYPE_SET
CGenFF_4.0 1 CG2R61 2 CG2R61 3 CG2R61 4 CG2R61 5 CG2R61 6 NG2R60 7 HGR61 8 HGR61 9 HGR61 10 HGR62 11 HGR62
@<TRIPOS>MOLECULE
pyridine
 11 11 0 0 0
****
USER_CHARGES
INVALID_CHARGES
Pose:  14 Cluster:  14 Fr_nu: 435643 TotEn:   -11.20
@<TRIPOS>ATOM
      1 C1        -75.2291    1.4382  -39.6463 C.ar   1 LIG      -0.11300
      2 C2        -76.1454    1.5818  -38.6105 C.ar   1 LIG      -0.11700
      3 C3        -74.2245    0.4817  -39.5509 C.ar   1 LIG      -0.11700
      4 C4        -76.0148    0.7510  -37.5093 C.ar   1 LIG       0.17700
      5 C5        -74.1798   -0.2997  -38.4075 C.ar   1 LIG       0.17700
      6 N1        -75.0522   -0.1894  -37.3806 N.ar   1 LIG      -0.60000
      7 H1        -75.2974    2.0710  -40.5261 H      1 LIG       0.11500
      8 H2        -76.9368    2.3203  -38.6634 H      1 LIG       0.11500
      9 H3        -73.4990    0.3525  -40.3459 H      1 LIG       0.11500
     10 H4        -76.7043    0.8238  -36.6748 H      1 LIG       0.12400
     11 H5        -73.4154   -1.0597  -38.2833 H      1 LIG       0.12400
@<TRIPOS>BOND
      1       1       2 ar
      2       1       3 ar
      3       2       4 ar
      4       3       5 ar
      5       4       6 ar
      6       5       6 ar
      7       1       7 1
      8       2       8 1
      9       3       9 1
     10       4      10 1
     11       5      11 1
@<TRIPOS>ALT_TYPE
CGenFF_4.0_ALT_TYPE_SET
CGenFF_4.0 1 CG2R61 2 CG2R61 3 CG2R61 4 CG2R61 5 CG2R61 6 NG2R60 7 HGR61 8 HGR61 9 HGR61 10 HGR62 11 HGR62
@<TRIPOS>MOLECULE
pyridine
 11 11 0 0 0
****
USER_CHARGES
INVALID_CHARGES
Pose:  15 Cluster:  15 Fr_nu: 648029 TotEn:   -11.14
@<TRIPOS>ATOM
      1 C1        -63.0639   -1.4167  -25.0794 C.ar   1 LIG      -0.11300
      2 C2        -62.3843   -0.7221  -24.0850 C.ar   1 LIG      -0.11700
      3 C3        -63.4179   -2.7455  -24.8736 C.ar   1 LIG      -0.11700
      4 C4        -62.0845   -1.3963  -22.9122 C.ar   1 LIG       0.17700
      5 C5        -63.0716   -3.3292  -23.6657 C.ar   1 LIG       0.17700
      6 N1        -62.4117   -2.6865  -22.6761 N.ar   1 LIG      -0.60000
      7 H1        -63.3165   -0.9237  -26.0133 H      1 LIG       0.11500
      8 H2        -62.0986    0.3141  -24.2233 H      1 LIG       0.11500
[truncated: 3,750,276 more chars]
