# Supplementary material for: The pocketome of G-protein-coupled receptors reveals previously untargeted allosteric sites
Source: Nat Commun. 2022 May 10;13:2567. doi: 10.1038/s41467-022-29609-6 (PMC9091257; doi:10.1038/s41467-022-29609-6)
Supplement: Supplementary file 4 — Supplementary Data 1 [file 41467_2022_29609_MOESM4_ESM.zip › docking_files/3kj6/rec.mol2]

@<TRIPOS>MOLECULE
3kj6_align.pdb
3695 3740 222 0 0
PROTEIN
NO_CHARGES


@<TRIPOS>ATOM
      1 N         -80.5700  -31.9220  -37.0540 N.4       1 GLY   -0.2700
      2 CA        -79.3750  -32.3220  -36.3040 C.3       1 GLY    0.0900
      3 CAY       -82.3710  -30.5080  -37.7810 C.3       1 GLY    0.0900
      4 C         -78.1380  -31.4990  -36.5540 C.2       1 GLY    0.0900
      5 O         -77.4560  -31.0970  -35.6190 O.2       1 GLY    0.5100
      6 CY        -81.0960  -30.6840  -37.0510 C.2       1 GLY   -0.5100
      7 OY        -80.5530  -29.7370  -36.4930 O.2       1 GLY   -0.4700
      8 HN        -80.9890  -32.6510  -37.5870 H         1 GLY    0.3100
      9 HA1       -79.1600  -33.3460  -36.5710 H         1 GLY   -0.0200
     10 HA2       -79.6210  -32.2540  -35.2550 H         1 GLY    0.0900
     11 HY1       -82.6920  -29.4460  -37.7180 H         1 GLY    0.0900
     12 HY2       -83.1550  -31.1480  -37.3250 H         1 GLY    0.5100
     13 HY3       -82.2320  -30.7800  -38.8490 H         1 GLY   -0.5100
     14 N         -77.8360  -31.1780  -37.8300 N.am      2 MET   -0.4700
     15 CA        -76.7410  -30.2900  -38.1970 C.3       2 MET    0.3100
     16 C         -76.8780  -28.8920  -37.6060 C.2       2 MET    0.0700
     17 O         -75.9190  -28.2880  -37.1410 O.2       2 MET    0.0900
     18 CB        -76.5590  -30.2250  -39.7360 C.3       2 MET   -0.1800
     19 CG        -75.4620  -29.2520  -40.2260 C.3       2 MET    0.0900
     20 SD        -73.8020  -29.6420  -39.5870 S.3       2 MET    0.0900
     21 CE        -72.9880  -28.2150  -40.3600 C.3       2 MET   -0.1400
     22 HN        -78.3610  -31.5440  -38.5940 H         2 MET    0.0900
     23 HA        -75.8420  -30.6630  -37.7300 H         2 MET    0.0900
     24 HB1       -77.5250  -29.9130  -40.1870 H         2 MET   -0.0900
     25 HB2       -76.3040  -31.2440  -40.0980 H         2 MET   -0.2200
     26 HG1       -75.7420  -28.2260  -39.9110 H         2 MET    0.0900
     27 HG2       -75.4410  -29.2830  -41.3360 H         2 MET    0.0900
     28 HE1       -73.4270  -27.2590  -40.0030 H         2 MET    0.0900
     29 HE2       -73.1080  -28.2560  -41.4630 H         2 MET    0.5100
     30 HE3       -71.9050  -28.2100  -40.1130 H         2 MET   -0.5100
     31 N         -78.1160  -28.3590  -37.5590 N.am      3 GLY   -0.4700
     32 CA        -78.4540  -27.1040  -36.9130 C.3       3 GLY    0.3100
     33 C         -78.1000  -27.1070  -35.4380 C.2       3 GLY   -0.0200
     34 O         -77.4580  -26.1820  -34.9410 O.2       3 GLY    0.0900
     35 HN        -78.8860  -28.8260  -37.9850 H         3 GLY    0.0900
     36 HA1       -79.5160  -26.9460  -37.0230 H         3 GLY    0.5100
     37 HA2       -77.9060  -26.3160  -37.4070 H         3 GLY   -0.5100
     38 N         -78.5220  -28.1550  -34.7350 N.am      4 ILE   -0.4700
     39 CA        -78.2100  -28.3100  -33.3220 C.3       4 ILE    0.3100
     40 C         -76.7060  -28.4640  -33.1090 C.2       4 ILE    0.0700
     41 O         -76.1700  -28.0790  -32.0700 O.2       4 ILE    0.0900
     42 CB        -78.9460  -29.5190  -32.7100 C.3       4 ILE   -0.0900
     43 CG1       -80.4590  -29.3110  -32.7700 C.3       4 ILE    0.0900
     44 CG2       -78.5010  -29.7490  -31.2730 C.3       4 ILE   -0.2700
     45 CD        -80.9430  -28.1160  -31.9770 C.3       4 ILE    0.0900
     46 HN        -79.0690  -28.8800  -35.1450 H         4 ILE    0.0900
     47 HA        -78.5060  -27.4030  -32.8170 H         4 ILE    0.0900
     48 HB        -78.7240  -30.4260  -33.3120 H         4 ILE   -0.1800
     49 HG11      -80.9560  -30.2220  -32.3750 H         4 ILE    0.0900
     50 HG12      -80.7530  -29.1710  -33.8320 H         4 ILE    0.0900
     51 HG21      -78.5560  -28.7990  -30.7000 H         4 ILE   -0.2700
     52 HG22      -77.4510  -30.1140  -31.2540 H         4 ILE    0.0900
     53 HG23      -79.1650  -30.4950  -30.7860 H         4 ILE    0.0900
     54 HD1       -80.4730  -27.1860  -32.3610 H         4 ILE    0.0900
     55 HD2       -80.6680  -28.2360  -30.9070 H         4 ILE    0.5100
     56 HD3       -82.0460  -28.0210  -32.0710 H         4 ILE   -0.5100
     57 N         -75.9710  -29.1020  -34.0470 N.am      5 VAL   -0.4700
     58 CA        -74.5150  -29.2210  -34.0080 C.3       5 VAL    0.3100
     59 C         -73.8450  -27.8580  -34.0420 C.2       5 VAL    0.0700
     60 O         -72.8310  -27.6140  -33.3850 O.2       5 VAL    0.0900
     61 CB        -73.9750  -30.1810  -35.0720 C.3       5 VAL   -0.0900
     62 CG1       -72.4520  -30.0430  -35.2900 C.3       5 VAL    0.0900
     63 CG2       -74.3020  -31.6220  -34.6310 C.3       5 VAL   -0.2700
     64 HN        -76.4070  -29.5330  -34.8320 H         5 VAL    0.0900
     65 HA        -74.2450  -29.5740  -33.0240 H         5 VAL    0.0900
     66 HB        -74.4930  -29.9770  -36.0330 H         5 VAL    0.0900
     67 HG11      -71.9210  -30.0780  -34.3150 H         5 VAL   -0.2700
     68 HG12      -72.2270  -29.0720  -35.7820 H         5 VAL    0.0900
     69 HG13      -72.0830  -30.8770  -35.9240 H         5 VAL    0.0900
     70 HG21      -75.4000  -31.7510  -34.5310 H         5 VAL    0.0900
     71 HG22      -73.8290  -31.8330  -33.6480 H         5 VAL    0.5100
     72 HG23      -73.9270  -32.3430  -35.3880 H         5 VAL   -0.5100
     73 N         -74.4560  -26.8710  -34.7320 N.am      6 MET   -0.4700
     74 CA        -73.8800  -25.5340  -34.8240 C.3       6 MET    0.3100
     75 C         -74.2340  -24.6890  -33.6060 C.2       6 MET    0.0700
     76 O         -73.8670  -23.5170  -33.5220 O.2       6 MET    0.0900
     77 CB        -74.3500  -24.8370  -36.1030 C.3       6 MET   -0.1800
     78 CG        -73.9160  -25.5340  -37.3840 C.3       6 MET    0.0900
     79 SD        -74.4800  -24.7030  -38.8840 S.3       6 MET    0.0900
     80 CE        -76.2560  -24.7340  -38.6470 C.3       6 MET   -0.1400
     81 HN        -75.3220  -27.0120  -35.2050 H         6 MET    0.0900
     82 HA        -72.8050  -25.6320  -34.8230 H         6 MET    0.0900
     83 HB1       -73.9440  -23.8040  -36.1100 H         6 MET   -0.0900
     84 HB2       -75.4600  -24.7870  -36.0880 H         6 MET   -0.2200
     85 HG1       -74.3160  -26.5700  -37.3690 H         6 MET    0.0900
     86 HG2       -72.8070  -25.5890  -37.3920 H         6 MET    0.0900
     87 HE1       -76.5350  -24.3560  -37.6400 H         6 MET    0.0900
     88 HE2       -76.6380  -25.7720  -38.7410 H         6 MET    0.5100
     89 HE3       -76.7560  -24.0930  -39.4040 H         6 MET   -0.5100
     90 N         -74.9480  -25.2900  -32.6590 N.am      7 SER   -0.4700
     91 CA        -75.3550  -24.5880  -31.4500 C.3       7 SER    0.3100
     92 C         -74.2280  -24.5750  -30.4240 C.2       7 SER    0.0700
     93 O         -74.1300  -23.6620  -29.6030 O.2       7 SER    0.0900
     94 CB        -76.6120  -25.2280  -30.8550 C.3       7 SER    0.0500
     95 OG        -77.7210  -25.0700  -31.7240 O.3       7 SER    0.0900
     96 HN        -75.2370  -26.2420  -32.7330 H         7 SER    0.0900
     97 HA        -75.5460  -23.5570  -31.7090 H         7 SER   -0.6600
     98 HB1       -76.8510  -24.7450  -29.8830 H         7 SER    0.4300
     99 HB2       -76.4360  -26.3140  -30.6960 H         7 SER    0.5100
    100 HG1       -77.4240  -25.3610  -32.5890 H         7 SER   -0.5100
    101 N         -73.3820  -25.6230  -30.4860 N.am      8 LEU   -0.4700
    102 CA        -72.1840  -25.8170  -29.7010 C.3       8 LEU    0.3100
    103 C         -71.1700  -24.7360  -30.0010 C.2       8 LEU    0.0700
    104 O         -70.4940  -24.2040  -29.1240 O.2       8 LEU    0.0900
    105 CB        -71.5730  -27.2100  -30.0100 C.3       8 LEU   -0.1800
    106 CG        -72.5470  -28.4020  -29.8440 C.3       8 LEU    0.0900
    107 CD1       -71.8610  -29.7140  -30.2570 C.3       8 LEU    0.0900
    108 CD2       -73.0900  -28.5090  -28.4110 C.3       8 LEU   -0.0900
    109 HN        -73.5640  -26.3640  -31.1250 H         8 LEU    0.0900
    110 HA        -72.4470  -25.7440  -28.6560 H         8 LEU   -0.2700
    111 HB1       -70.7110  -27.3690  -29.3300 H         8 LEU    0.0900
    112 HB2       -71.2090  -27.2040  -31.0590 H         8 LEU    0.0900
    113 HG        -73.4420  -28.2370  -30.4800 H         8 LEU    0.0900
    114 HD11      -70.9670  -29.8930  -29.6230 H         8 LEU   -0.2700
    115 HD12      -71.5380  -29.6530  -31.3180 H         8 LEU    0.0900
    116 HD13      -72.5640  -30.5650  -30.1280 H         8 LEU    0.0900
    117 HD21      -73.6400  -27.5820  -28.1410 H         8 LEU    0.0900
    118 HD22      -72.2510  -28.6450  -27.6970 H         8 LEU    0.5100
    119 HD23      -73.7890  -29.3700  -28.3350 H         8 LEU   -0.5100
    120 N         -71.0810  -24.3640  -31.2950 N.am      9 ILE   -0.4700
    121 CA        -70.1520  -23.3620  -31.8040 C.3       9 ILE    0.3100
    122 C         -70.4690  -21.9880  -31.2260 C.2       9 ILE    0.0700
    123 O         -69.5740  -21.1770  -30.9940 O.2       9 ILE    0.0900
    124 CB        -70.1870  -23.2900  -33.3440 C.3       9 ILE   -0.0900
    125 CG1       -69.7840  -24.6340  -33.9510 C.3       9 ILE    0.0900
    126 CG2       -69.2750  -22.1820  -33.8540 C.3       9 ILE   -0.2700
    127 CD        -69.7300  -24.6310  -35.4630 C.3       9 ILE    0.0900
    128 HN        -71.6700  -24.7740  -31.9860 H         9 ILE    0.0900
    129 HA        -69.1610  -23.6290  -31.4660 H         9 ILE    0.0900
    130 HB        -71.2270  -23.0930  -33.6790 H         9 ILE   -0.1800
    131 HG11      -70.5190  -25.4020  -33.6260 H         9 ILE    0.0900
    132 HG12      -68.7820  -24.9110  -33.5630 H         9 ILE    0.0900
    133 HG21      -68.2270  -22.3710  -33.5330 H         9 ILE   -0.2700
    134 HG22      -69.6010  -21.2040  -33.4400 H         9 ILE    0.0900
    135 HG23      -69.3060  -22.1470  -34.9640 H         9 ILE    0.0900
    136 HD1       -68.8700  -24.0200  -35.8130 H         9 ILE    0.0900
    137 HD2       -70.6650  -24.1940  -35.8750 H         9 ILE    0.5100
    138 HD3       -69.6040  -25.6690  -35.8400 H         9 ILE   -0.5100
    139 N         -71.7550  -21.7330  -30.9900 N.am     10 VAL   -0.4700
    140 CA        -72.1960  -20.4590  -30.4400 C.3      10 VAL    0.3100
    141 C         -71.5940  -20.2120  -29.0630 C.2      10 VAL    0.0700
    142 O         -71.1250  -19.1150  -28.7690 O.2      10 VAL    0.0900
    143 CB        -73.7290  -20.3910  -30.3310 C.3      10 VAL   -0.0900
    144 CG1       -74.1660  -19.0050  -29.8780 C.3      10 VAL    0.0900
    145 CG2       -74.3690  -20.7450  -31.6650 C.3      10 VAL   -0.2700
    146 HN        -72.4700  -22.4010  -31.1800 H        10 VAL    0.0900
    147 HA        -71.8340  -19.6760  -31.0890 H        10 VAL    0.0900
    148 HB        -74.0810  -21.1490  -29.5990 H        10 VAL    0.0900
    149 HG11      -73.8260  -18.2400  -30.6070 H        10 VAL   -0.2700
    150 HG12      -73.7200  -18.7740  -28.8870 H        10 VAL    0.0900
    151 HG13      -75.2740  -18.9620  -29.8090 H        10 VAL    0.0900
    152 HG21      -74.3910  -21.8480  -31.7980 H        10 VAL    0.0900
    153 HG22      -73.7830  -20.3000  -32.4960 H        10 VAL    0.5100
    154 HG23      -75.4120  -20.3650  -31.6970 H        10 VAL   -0.5100
    155 N         -71.6080  -21.2410  -28.2180 N.am     11 LEU   -0.4700
    156 CA        -71.0460  -21.1380  -26.8780 C.3      11 LEU    0.3100
    157 C         -69.5640  -20.7910  -26.9370 C.2      11 LEU    0.0700
    158 O         -69.0280  -20.1520  -26.0320 O.2      11 LEU    0.0900
    159 CB        -71.2470  -22.4430  -26.1040 C.3      11 LEU   -0.1800
    160 CG        -70.6860  -22.4630  -24.6820 C.3      11 LEU    0.0900
    161 CD1       -71.2830  -21.3350  -23.8550 C.3      11 LEU    0.0900
    162 CD2       -70.9350  -23.8100  -24.0200 C.3      11 LEU   -0.0900
    163 HN        -72.0010  -22.1230  -28.4640 H        11 LEU    0.0900
    164 HA        -71.5390  -20.3210  -26.3710 H        11 LEU   -0.2700
    165 HB1       -70.7600  -23.2600  -26.6780 H        11 LEU    0.0900
    166 HB2       -72.3370  -22.6440  -26.0470 H        11 LEU    0.0900
    167 HG        -69.5810  -22.3470  -24.7200 H        11 LEU    0.0900
    168 HD11      -72.3870  -21.4440  -23.8020 H        11 LEU   -0.2700
    169 HD12      -71.0450  -20.3560  -24.3230 H        11 LEU    0.0900
    170 HD13      -70.8730  -21.3640  -22.8220 H        11 LEU    0.0900
    171 HD21      -70.4450  -24.6190  -24.6020 H        11 LEU    0.0900
    172 HD22      -72.0270  -24.0140  -23.9790 H        11 LEU    0.5100
    173 HD23      -70.5150  -23.8100  -22.9910 H        11 LEU   -0.5100
    174 N         -68.9040  -21.2140  -28.0120 N.am     12 ALA   -0.4700
    175 CA        -67.4910  -20.9240  -28.2080 C.3      12 ALA    0.3100
    176 C         -67.2690  -19.4380  -28.4680 C.2      12 ALA    0.0700
    177 O         -66.1740  -18.9170  -28.2600 O.2      12 ALA    0.0900
    178 CB        -66.9360  -21.7520  -29.3580 C.3      12 ALA   -0.2700
    179 HN        -69.3460  -21.7470  -28.7280 H        12 ALA    0.0900
    180 HA        -66.9700  -21.1570  -27.2910 H        12 ALA    0.0900
    181 HB1       -67.3520  -21.3910  -30.3230 H        12 ALA    0.0900
    182 HB2       -67.2180  -22.8180  -29.2270 H        12 ALA    0.5100
    183 HB3       -65.8300  -21.6580  -29.3920 H        12 ALA   -0.5100
    184 N         -68.3190  -18.7600  -28.9180 N.am     13 ILE   -0.4700
    185 CA        -68.2400  -17.3400  -29.2300 C.3      13 ILE    0.3100
    186 C         -68.7900  -16.5070  -28.0750 C.2      13 ILE    0.0700
    187 O         -68.8050  -15.2770  -28.1300 O.2      13 ILE    0.0900
    188 CB        -69.0140  -17.0030  -30.5220 C.3      13 ILE   -0.0900
    189 CG1       -68.9430  -18.1700  -31.5130 C.3      13 ILE    0.0900
    190 CG2       -68.4840  -15.7240  -31.1490 C.3      13 ILE   -0.2700
    191 CD        -67.5310  -18.5800  -31.8840 C.3      13 ILE    0.0900
    192 HN        -69.2070  -19.1910  -29.0610 H        13 ILE    0.0900
    193 HA        -67.1970  -17.0830  -29.3450 H        13 ILE    0.0900
    194 HB        -70.0920  -16.8750  -30.2810 H        13 ILE   -0.1800
    195 HG11      -69.4790  -17.8760  -32.4400 H        13 ILE    0.0900
    196 HG12      -69.4560  -19.0460  -31.0630 H        13 ILE    0.0900
    197 HG21      -67.3780  -15.7720  -31.2380 H        13 ILE   -0.2700
    198 HG22      -68.7520  -14.8520  -30.5140 H        13 ILE    0.0900
    199 HG23      -68.9150  -15.5930  -32.1640 H        13 ILE    0.0900
    200 HD1       -67.1620  -19.3580  -31.1830 H        13 ILE    0.0900
    201 HD2       -66.8550  -17.7010  -31.8270 H        13 ILE    0.5100
    202 HD3       -67.5170  -18.9960  -32.9140 H        13 ILE   -0.5100
    203 N         -69.2380  -17.1910  -27.0250 N.am     14 VAL   -0.4700
    204 CA        -69.7730  -16.5300  -25.8430 C.3      14 VAL    0.3100
    205 C         -68.9700  -16.9330  -24.6070 C.2      14 VAL    0.0700
    206 O         -69.2230  -16.4530  -23.5020 O.2      14 VAL    0.0900
    207 CB        -71.2610  -16.8760  -25.6310 C.3      14 VAL   -0.0900
    208 CG1       -71.8710  -15.9880  -24.5570 C.3      14 VAL    0.0900
    209 CG2       -72.0260  -16.7290  -26.9370 C.3      14 VAL   -0.2700
    210 HN        -69.2260  -18.1870  -27.0010 H        14 VAL    0.0900
    211 HA        -69.6550  -15.4650  -25.9770 H        14 VAL    0.0900
    212 HB        -71.3510  -17.9390  -25.3240 H        14 VAL    0.0900
    213 HG11      -71.6390  -14.9210  -24.7650 H        14 VAL   -0.2700
    214 HG12      -71.4530  -16.2540  -23.5630 H        14 VAL    0.0900
    215 HG13      -72.9750  -16.1130  -24.5450 H        14 VAL    0.0900
    216 HG21      -71.5010  -17.2730  -27.7510 H        14 VAL    0.0900
    217 HG22      -72.0970  -15.6560  -27.2160 H        14 VAL    0.5100
    218 HG23      -73.0470  -17.1550  -26.8280 H        14 VAL   -0.5100
    219 N         -67.9850  -17.8310  -24.7600 N.am     15 PHE   -0.4700
    220 CA        -67.1460  -18.2840  -23.6720 C.3      15 PHE    0.3100
    221 C         -65.7040  -18.0100  -24.0450 C.2      15 PHE    0.0700
    222 O         -64.9490  -17.4360  -23.2610 O.2      15 PHE    0.0900
    223 CB        -67.4000  -19.7950  -23.4050 C.3      15 PHE   -0.1800
    224 CG        -66.6980  -20.3140  -22.1750 C.ar     15 PHE    0.0900
    225 CD1       -65.9050  -21.4730  -22.2360 C.ar     15 PHE    0.0900
    226 CD2       -66.8950  -19.6930  -20.9280 C.ar     15 PHE    0.0000
    227 CE1       -65.3150  -21.9970  -21.0790 C.ar     15 PHE   -0.1150
    228 CE2       -66.3000  -20.2090  -19.7710 C.ar     15 PHE    0.1150
    229 CZ        -65.5140  -21.3650  -19.8450 C.ar     15 PHE   -0.1150
    230 HN        -67.7830  -18.2330  -25.6500 H        15 PHE    0.1150
    231 HA        -67.3840  -17.7000  -22.7960 H        15 PHE   -0.1150
    232 HB1       -67.0330  -20.3880  -24.2700 H        15 PHE    0.1150
    233 HB2       -68.4890  -19.9640  -23.2610 H        15 PHE   -0.1150
    234 HD1       -65.7490  -21.9640  -23.1850 H        15 PHE    0.1150
    235 HD2       -67.5100  -18.8080  -20.8640 H        15 PHE   -0.1150
    236 HE1       -64.7070  -22.8880  -21.1370 H        15 PHE    0.1150
    237 HE2       -66.4480  -19.7170  -18.8210 H        15 PHE    0.5100
    238 HZ        -65.0600  -21.7690  -18.9520 H        15 PHE   -0.5100
    239 N         -65.3010  -18.3030  -25.3100 N.am     16 GLY   -0.4700
    240 CA        -63.9350  -18.1160  -25.7640 C.3      16 GLY    0.3100
    241 C         -63.5550  -16.6530  -25.8770 C.2      16 GLY   -0.0200
    242 O         -62.3760  -16.3070  -25.9270 O.2      16 GLY    0.0900
    243 HN        -65.9350  -18.6640  -25.9900 H        16 GLY    0.0900
    244 HA1       -63.8390  -18.5810  -26.7350 H        16 GLY    0.5100
    245 HA2       -63.2790  -18.5970  -25.0540 H        16 GLY   -0.5100
    246 N         -64.5640  -15.7860  -25.9150 N.am     17 ASN   -0.4700
    247 CA        -64.3370  -14.3510  -26.0190 C.3      17 ASN    0.3100
    248 C         -64.6400  -13.6260  -24.7130 C.2      17 ASN    0.0700
    249 O         -64.4120  -12.4220  -24.5890 O.2      17 ASN    0.0900
    250 CB        -65.1650  -13.7620  -27.1610 C.3      17 ASN   -0.1800
    251 CG        -64.8270  -14.3830  -28.5020 C.2      17 ASN    0.0900
    252 ND2       -65.8450  -14.5880  -29.3330 N.am     17 ASN    0.0900
    253 OD1       -63.6670  -14.6740  -28.7910 O.2      17 ASN    0.5500
    254 HN        -65.5160  -16.0790  -25.8750 H        17 ASN   -0.5500
    255 HA        -63.2830  -14.1900  -26.1960 H        17 ASN   -0.6200
    256 HB1       -64.9760  -12.6690  -27.2190 H        17 ASN    0.3200
    257 HB2       -66.2430  -13.9350  -26.9530 H        17 ASN    0.3000
    258 HD21      -65.6720  -14.8540  -30.2810 H        17 ASN    0.5100
    259 HD22      -66.7840  -14.4780  -29.0070 H        17 ASN   -0.5100
    260 N         -65.1560  -14.3700  -23.7370 N.am     18 VAL   -0.4700
    261 CA        -65.4140  -13.8300  -22.4090 C.3      18 VAL    0.3100
    262 C         -64.2000  -14.0410  -21.5150 C.2      18 VAL    0.0700
    263 O         -63.8440  -13.1750  -20.7170 O.2      18 VAL    0.0900
    264 CB        -66.6510  -14.4840  -21.7640 C.3      18 VAL   -0.0900
    265 CG1       -66.6610  -14.2410  -20.2610 C.3      18 VAL    0.0900
    266 CG2       -67.9260  -13.9560  -22.4060 C.3      18 VAL   -0.2700
    267 HN        -65.3890  -15.3290  -23.8710 H        18 VAL    0.0900
    268 HA        -65.5660  -12.7660  -22.5090 H        18 VAL    0.0900
    269 HB        -66.6340  -15.5770  -21.9600 H        18 VAL    0.0900
    270 HG11      -66.5040  -13.1620  -20.0460 H        18 VAL   -0.2700
    271 HG12      -65.8450  -14.8210  -19.7780 H        18 VAL    0.0900
    272 HG13      -67.6400  -14.5490  -19.8340 H        18 VAL    0.0900
    273 HG21      -67.9300  -14.1850  -23.4930 H        18 VAL    0.0900
    274 HG22      -67.9870  -12.8530  -22.2760 H        18 VAL    0.5100
    275 HG23      -68.8120  -14.4370  -21.9390 H        18 VAL   -0.5100
    276 N         -63.5420  -15.2110  -21.6650 N.am     19 LEU   -0.4700
    277 CA        -62.3310  -15.5520  -20.9520 C.3      19 LEU    0.3100
    278 C         -61.1900  -14.6770  -21.4020 C.2      19 LEU    0.0700
    279 O         -60.1040  -14.6950  -20.8490 O.2      19 LEU    0.0900
    280 CB        -61.9380  -17.0290  -21.1700 C.3      19 LEU   -0.1800
    281 CG        -62.9240  -18.0630  -20.5940 C.3      19 LEU    0.0900
    282 CD1       -62.4580  -19.4730  -20.9870 C.3      19 LEU    0.0900
    283 CD2       -63.0690  -17.9340  -19.0690 C.3      19 LEU   -0.0900
    284 HN        -63.8730  -15.9090  -22.2930 H        19 LEU    0.0900
    285 HA        -62.5030  -15.3640  -19.9030 H        19 LEU   -0.2700
    286 HB1       -60.9480  -17.1970  -20.6960 H        19 LEU    0.0900
    287 HB2       -61.8490  -17.2060  -22.2620 H        19 LEU    0.0900
    288 HG        -63.9410  -17.8770  -21.0010 H        19 LEU    0.0900
    289 HD11      -61.4430  -19.6660  -20.5800 H        19 LEU   -0.2700
    290 HD12      -62.4200  -19.5640  -22.0940 H        19 LEU    0.0900
    291 HD13      -63.1570  -20.2310  -20.5740 H        19 LEU    0.0900
    292 HD21      -63.4440  -16.9220  -18.8060 H        19 LEU    0.0900
    293 HD22      -62.0830  -18.0850  -18.5820 H        19 LEU    0.5100
    294 HD23      -63.7920  -18.6890  -18.6940 H        19 LEU   -0.5100
    295 N         -61.4180  -13.8610  -22.4340 N.am     20 VAL   -0.4700
    296 CA        -60.4340  -12.9080  -22.9280 C.3      20 VAL    0.3100
    297 C         -60.7170  -11.5030  -22.3990 C.2      20 VAL    0.0700
    298 O         -59.8050  -10.7970  -21.9710 O.2      20 VAL    0.0900
    299 CB        -60.4040  -12.8780  -24.4710 C.3      20 VAL   -0.0900
    300 CG1       -59.3730  -11.8740  -24.9660 C.3      20 VAL    0.0900
    301 CG2       -60.1100  -14.2640  -25.0250 C.3      20 VAL   -0.2700
    302 HN        -62.2880  -13.8680  -22.9210 H        20 VAL    0.0900
    303 HA        -59.4680  -13.2010  -22.5430 H        20 VAL    0.0900
    304 HB        -61.4070  -12.5940  -24.8530 H        20 VAL    0.0900
    305 HG11      -58.4000  -12.0430  -24.4560 H        20 VAL   -0.2700
    306 HG12      -59.7150  -10.8400  -24.7440 H        20 VAL    0.0900
    307 HG13      -59.2250  -11.9920  -26.0600 H        20 VAL    0.0900
    308 HG21      -60.7840  -15.0130  -24.5570 H        20 VAL    0.0900
    309 HG22      -59.0590  -14.5460  -24.8010 H        20 VAL    0.5100
    310 HG23      -60.2740  -14.2760  -26.1230 H        20 VAL   -0.5100
    311 N         -61.9890  -11.0400  -22.4430 N.am     21 ILE   -0.4700
    312 CA        -62.3910   -9.7100  -21.9840 C.3      21 ILE    0.3100
    313 C         -62.1110   -9.5150  -20.5070 C.2      21 ILE    0.0700
    314 O         -61.6620   -8.4650  -20.0540 O.2      21 ILE    0.0900
    315 CB        -63.8540   -9.3990  -22.3290 C.3      21 ILE   -0.0900
    316 CG1       -64.0070   -9.2530  -23.8620 C.3      21 ILE    0.0900
    317 CG2       -64.3530   -8.1180  -21.6150 C.3      21 ILE   -0.2700
    318 CD        -65.4620   -9.2640  -24.3460 C.3      21 ILE    0.0900
    319 HN        -62.7270  -11.6030  -22.8030 H        21 ILE    0.0900
    320 HA        -61.7400   -8.9900  -22.4550 H        21 ILE    0.0900
    321 HB        -64.4900  -10.2560  -22.0190 H        21 ILE   -0.1800
    322 HG11      -63.4680  -10.0910  -24.3510 H        21 ILE    0.0900
    323 HG12      -63.5400   -8.2950  -24.1730 H        21 ILE    0.0900
    324 HG21      -63.6330   -7.2870  -21.7770 H        21 ILE   -0.2700
    325 HG22      -64.4420   -8.3040  -20.5240 H        21 ILE    0.0900
    326 HG23      -65.3400   -7.8170  -22.0250 H        21 ILE    0.0900
    327 HD1       -65.9760   -8.3290  -24.0330 H        21 ILE    0.0900
    328 HD2       -66.0010  -10.1290  -23.9050 H        21 ILE    0.5100
    329 HD3       -65.4920   -9.3300  -25.4550 H        21 ILE   -0.5100
    330 N         -62.3370  -10.5540  -19.6880 N.am     22 THR   -0.4700
    331 CA        -62.1140  -10.4430  -18.2520 C.3      22 THR    0.3100
    332 C         -60.6450  -10.6650  -17.9080 C.2      22 THR    0.0700
    333 O         -60.1810  -10.2780  -16.8360 O.2      22 THR    0.0900
    334 CB        -62.9960  -11.4350  -17.4650 C.3      22 THR    0.1400
    335 CG2       -62.6020  -12.8710  -17.7780 C.3      22 THR    0.0900
    336 OG1       -62.8560  -11.1990  -16.0580 O.3      22 THR   -0.6600
    337 HN        -62.6630  -11.4360  -20.0200 H        22 THR    0.4300
    338 HA        -62.3440   -9.4300  -17.9590 H        22 THR   -0.2700
    339 HB        -64.0610  -11.3000  -17.7480 H        22 THR    0.0900
    340 HG1       -61.9250  -11.0150  -15.9120 H        22 THR    0.0900
    341 HG21      -61.6060  -13.0970  -17.3390 H        22 THR    0.0900
    342 HG22      -62.5460  -13.0170  -18.8770 H        22 THR    0.5100
    343 HG23      -63.3480  -13.5710  -17.3450 H        22 THR   -0.5100
    344 N         -59.9100  -11.2880  -18.8280 N.am     23 ALA   -0.4700
    345 CA        -58.4880  -11.5310  -18.6320 C.3      23 ALA    0.3100
    346 C         -57.7030  -10.2250  -18.6540 C.2      23 ALA    0.0700
    347 O         -56.9380   -9.9320  -17.7350 O.2      23 ALA    0.0900
    348 CB        -57.9610  -12.4860  -19.6920 C.3      23 ALA   -0.2700
    349 HN        -60.2970  -11.6140  -19.6860 H        23 ALA    0.0900
    350 HA        -58.3520  -11.9530  -17.6460 H        23 ALA    0.0900
    351 HB1       -57.9440  -11.9840  -20.6830 H        23 ALA    0.0900
    352 HB2       -58.6180  -13.3780  -19.7590 H        23 ALA    0.5100
    353 HB3       -56.9260  -12.8010  -19.4370 H        23 ALA   -0.5100
    354 N         -57.8970   -9.4410  -19.7110 N.am     24 ILE   -0.4700
    355 CA        -57.2470   -8.1430  -19.8410 C.3      24 ILE    0.3100
    356 C         -57.6480   -7.2080  -18.7000 C.2      24 ILE    0.0700
    357 O         -56.8050   -6.5270  -18.1190 O.2      24 ILE    0.0900
    358 CB        -57.5580   -7.4930  -21.2120 C.3      24 ILE   -0.0900
    359 CG1       -57.1790   -6.0070  -21.2180 C.3      24 ILE    0.0900
    360 CG2       -59.0280   -7.6620  -21.5640 C.3      24 ILE   -0.2700
    361 CD        -58.3140   -5.0730  -20.8330 C.3      24 ILE    0.0900
    362 HN        -58.4970   -9.7050  -20.4610 H        24 ILE    0.0900
    363 HA        -56.1830   -8.2940  -19.7330 H        24 ILE    0.0900
    364 HB        -56.9340   -7.9700  -21.9970 H        24 ILE   -0.1800
    365 HG11      -56.8330   -5.7370  -22.2380 H        24 ILE    0.0900
    366 HG12      -56.3430   -5.8560  -20.5020 H        24 ILE    0.0900
    367 HG21      -59.6650   -7.3450  -20.7110 H        24 ILE   -0.2700
    368 HG22      -59.2420   -8.7290  -21.7880 H        24 ILE    0.0900
    369 HG23      -59.2800   -7.0380  -22.4470 H        24 ILE    0.0900
    370 HD1       -58.7890   -5.4180  -19.8900 H        24 ILE    0.0900
    371 HD2       -59.0830   -5.0610  -21.6340 H        24 ILE    0.5100
    372 HD3       -57.9210   -4.0450  -20.6770 H        24 ILE   -0.5100
    373 N         -58.9510   -7.2040  -18.2930 N.am     25 ALA   -0.4700
    374 CA        -59.5340   -6.1040  -17.5390 C.3      25 ALA    0.3100
    375 CAT       -60.3200   -7.8650  -14.2490 C.3      25 ALA    0.0700
    376 C         -59.8310   -6.3420  -16.0700 C.2      25 ALA    0.0900
    377 O         -60.0170   -5.3850  -15.3210 O.2      25 ALA   -0.2700
    378 CB        -60.8980   -5.7560  -18.1860 C.3      25 ALA    0.0900
    379 NT        -59.9010   -7.6020  -15.6080 N.pl3    25 ALA    0.0900
    380 HN        -59.5660   -7.9620  -18.4970 H        25 ALA    0.0900
    381 HNT       -59.6740   -8.3950  -16.1680 H        25 ALA    0.5100
    382 HA        -58.8610   -5.2600  -17.5770 H        25 ALA   -0.5100
    383 HB1       -61.6290   -6.5690  -17.9950 H        25 ALA   -0.4700
    384 HB2       -60.7750   -5.6380  -19.2840 H        25 ALA    0.3100
    385 HB3       -61.2930   -4.8130  -17.7500 H        25 ALA   -0.1100
    386 HT1       -61.1540   -7.1830  -13.9800 H        25 ALA    0.0900
    387 HT2       -59.4710   -7.6860  -13.5550 H        25 ALA    0.0900
    388 HT3       -60.6680   -8.9150  -14.1610 H        25 ALA    0.0900
    389 N         -55.8880   -9.4860  -14.8880 N.am     26 PHE   -0.2700
    390 CA        -54.4540   -9.5380  -14.7070 C.3      26 PHE    0.0900
    391 CAY       -58.0440  -10.3070  -14.2690 C.3      26 PHE    0.0900
    392 C         -53.7570   -8.2280  -15.0260 C.2      26 PHE    0.0900
    393 O         -53.7910   -7.7430  -16.1550 O.2      26 PHE    0.5100
    394 CB        -53.8570  -10.6430  -15.6270 C.3      26 PHE   -0.5100
    395 CG        -54.5860  -11.9490  -15.4260 C.ar     26 PHE   -0.4700
    396 CD1       -55.2010  -12.6130  -16.5040 C.ar     26 PHE    0.3100
    397 CD2       -54.6950  -12.5070  -14.1430 C.ar     26 PHE    0.0700
    398 CE1       -55.9090  -13.8050  -16.3050 C.ar     26 PHE    0.0900
    399 CE2       -55.4290  -13.6770  -13.9370 C.ar     26 PHE   -0.1800
    400 CZ        -56.0120  -14.3420  -15.0200 C.ar     26 PHE    0.0900
    401 CY        -56.7070   -9.8140  -13.8840 C.2      26 PHE    0.0900
    402 OY        -56.3620   -9.7730  -12.7100 O.2      26 PHE    0.0000
    403 HN        -56.2200   -9.1970  -15.7830 H        26 PHE   -0.1150
    404 HA        -54.2480   -9.7540  -13.6700 H        26 PHE    0.1150
    405 HB1       -52.7870  -10.8050  -15.3820 H        26 PHE   -0.1150
    406 HB2       -53.9660  -10.3490  -16.6930 H        26 PHE    0.1150
    407 HD1       -55.1270  -12.1980  -17.4980 H        26 PHE   -0.1150
    408 HD2       -54.2050  -12.0280  -13.3070 H        26 PHE    0.1150
    409 HE1       -56.3740  -14.3060  -17.1420 H        26 PHE   -0.1150
    410 HE2       -55.5470  -14.0690  -12.9380 H        26 PHE    0.1150
    411 HZ        -56.5410  -15.2700  -14.8620 H        26 PHE   -0.1150
    412 HY1       -58.7680  -10.0920  -13.4550 H        26 PHE    0.1150
    413 HY2       -58.0060  -11.4050  -14.4360 H        26 PHE    0.5100
    414 HY3       -58.3810   -9.7940  -15.1960 H        26 PHE   -0.5100
    415 N         -52.9840   -7.6830  -14.0490 N.am     27 GLU   -0.4700
    416 CA        -52.1080   -6.5350  -14.2560 C.3      27 GLU    0.3100
    417 C         -51.1040   -6.7550  -15.3870 C.2      27 GLU    0.0700
    418 O         -50.7440   -5.8190  -16.1000 O.2      27 GLU    0.0900
    419 CB        -51.3660   -6.1980  -12.9580 C.3      27 GLU   -0.1800
    420 CG        -50.4380   -4.9970  -13.0570 C.3      27 GLU    0.0900
    421 CD        -51.1870   -3.6930  -13.2470 C.2      27 GLU    0.0900
    422 OE1       -52.4130   -3.6650  -12.9980 O.co2    27 GLU   -0.2800
    423 OE2       -50.5510   -2.6930  -13.6410 O.co2    27 GLU    0.0900
    424 HN        -52.9820   -8.0570  -13.1250 H        27 GLU    0.0900
    425 HA        -52.7160   -5.7000  -14.5700 H        27 GLU    0.6200
    426 HB1       -50.7640   -7.0830  -12.6610 H        27 GLU   -0.7600
    427 HB2       -52.1190   -5.9930  -12.1690 H        27 GLU   -0.7600
    428 HG1       -49.7540   -5.1390  -13.9210 H        27 GLU    0.5100
    429 HG2       -49.8370   -4.9260  -12.1260 H        27 GLU   -0.5100
    430 N         -50.6240   -8.0110  -15.5730 N.am     28 ARG   -0.4700
    431 CA        -49.5870   -8.3500  -16.5350 C.3      28 ARG    0.3100
    432 C         -50.0870   -8.2670  -17.9720 C.2      28 ARG    0.0700
    433 O         -49.2980   -8.2450  -18.9140 O.2      28 ARG    0.0900
    434 CB        -48.9800   -9.7680  -16.2600 C.3      28 ARG   -0.1800
    435 CG        -49.7870  -11.0120  -16.7150 C.3      28 ARG    0.0900
    436 CD        -49.0960  -12.3480  -16.3650 C.3      28 ARG    0.0900
    437 NE        -49.7900  -13.4650  -17.0860 N.pl3    28 ARG   -0.1800
    438 CZ        -50.5920  -14.3910  -16.5660 C.cat    28 ARG    0.0900
    439 NH1       -50.9990  -14.4470  -15.3130 N.pl3    28 ARG    0.0900
    440 NH2       -50.9660  -15.3260  -17.4130 N.pl3    28 ARG    0.2000
    441 HN        -50.9730   -8.7790  -15.0420 H        28 ARG    0.0900
    442 HA        -48.8150   -7.5980  -16.4650 H        28 ARG    0.0900
    443 HB1       -48.8270   -9.8550  -15.1650 H        28 ARG   -0.7000
    444 HB2       -47.9940   -9.8090  -16.7670 H        28 ARG    0.4400
    445 HG1       -49.9250  -10.9620  -17.8170 H        28 ARG    0.6400
    446 HG2       -50.7830  -10.9870  -16.2260 H        28 ARG   -0.8000
    447 HD1       -49.1620  -12.5430  -15.2730 H        28 ARG    0.4600
    448 HD2       -48.0330  -12.3300  -16.6850 H        28 ARG    0.4600
    449 HE        -49.6320  -13.5200  -18.0700 H        28 ARG   -0.8000
    450 HH11      -50.7030  -13.7500  -14.6600 H        28 ARG    0.4600
    451 HH12      -51.6040  -15.1860  -15.0170 H        28 ARG    0.4600
    452 HH21      -50.6480  -15.3000  -18.3600 H        28 ARG    0.5100
    453 HH22      -51.5700  -16.0640  -17.1080 H        28 ARG   -0.5100
    454 N         -51.4170   -8.1930  -18.1900 N.am     29 LEU   -0.4700
    455 CA        -51.9770   -8.0940  -19.5200 C.3      29 LEU    0.3100
    456 C         -52.3370   -6.6660  -19.9040 C.2      29 LEU    0.0700
    457 O         -52.8860   -6.4500  -20.9810 O.2      29 LEU    0.0900
    458 CB        -53.2040   -9.0230  -19.6920 C.3      29 LEU   -0.1800
    459 CG        -52.9030  -10.5340  -19.5430 C.3      29 LEU    0.0900
    460 CD1       -54.1600  -11.3410  -19.8950 C.3      29 LEU    0.0900
    461 CD2       -51.7280  -11.0240  -20.4070 C.3      29 LEU   -0.0900
    462 HN        -52.0750   -8.2040  -17.4410 H        29 LEU    0.0900
    463 HA        -51.2040   -8.3660  -20.2250 H        29 LEU   -0.2700
    464 HB1       -53.6300   -8.8530  -20.7030 H        29 LEU    0.0900
    465 HB2       -53.9610   -8.7430  -18.9290 H        29 LEU    0.0900
    466 HG        -52.6000  -10.7530  -18.4970 H        29 LEU    0.0900
    467 HD11      -54.3630  -11.2730  -20.9860 H        29 LEU   -0.2700
    468 HD12      -55.0360  -10.9350  -19.3460 H        29 LEU    0.0900
    469 HD13      -54.0100  -12.4080  -19.6270 H        29 LEU    0.0900
    470 HD21      -50.7990  -10.4810  -20.1300 H        29 LEU    0.0900
    471 HD22      -51.9430  -10.8340  -21.4800 H        29 LEU    0.5100
    472 HD23      -51.5660  -12.1110  -20.2440 H        29 LEU   -0.5100
    473 N         -51.9770   -5.6510  -19.0820 N.am     30 GLN   -0.4700
    474 CA        -52.1760   -4.2190  -19.3120 C.3      30 GLN    0.3100
    475 C         -51.6230   -3.5790  -20.6010 C.2      30 GLN    0.0700
    476 O         -51.6950   -2.3620  -20.7700 O.2      30 GLN    0.0900
    477 CB        -51.6030   -3.4230  -18.1030 C.3      30 GLN   -0.1800
    478 CG        -52.4060   -3.5530  -16.7820 C.3      30 GLN    0.0900
    479 CD        -53.4620   -2.4710  -16.5500 C.2      30 GLN    0.0900
    480 NE2       -53.7720   -2.2310  -15.2540 N.am     30 GLN   -0.1800
    481 OE1       -53.9870   -1.8490  -17.4870 O.2      30 GLN    0.0900
    482 HN        -51.5270   -5.8550  -18.2190 H        30 GLN    0.0900
    483 HA        -53.2340   -4.0350  -19.4220 H        30 GLN    0.5500
    484 HB1       -51.5690   -2.3490  -18.3830 H        30 GLN   -0.5500
    485 HB2       -50.5690   -3.7790  -17.9150 H        30 GLN   -0.6200
    486 HG1       -51.6910   -3.5160  -15.9340 H        30 GLN    0.3200
    487 HG2       -52.9220   -4.5370  -16.7820 H        30 GLN    0.3000
    488 HE21      -53.3190   -2.7480  -14.5280 H        30 GLN    0.5100
    489 HE22      -54.4540   -1.5380  -15.0230 H        30 GLN   -0.5100
    490 N         -51.0620   -4.3440  -21.5530 N.am     31 THR   -0.4700
    491 CA        -50.4610   -3.8400  -22.7860 C.3      31 THR    0.3100
    492 C         -51.4620   -3.1750  -23.7330 C.2      31 THR    0.0700
    493 O         -52.6540   -3.4710  -23.7480 O.2      31 THR    0.0900
    494 CB        -49.5860   -4.8640  -23.5410 C.3      31 THR    0.1400
    495 CG2       -48.9450   -5.8610  -22.5650 C.3      31 THR    0.0900
    496 OG1       -50.2830   -5.6110  -24.5310 O.3      31 THR   -0.6600
    497 HN        -51.0310   -5.3350  -21.4530 H        31 THR    0.4300
    498 HA        -49.8590   -2.9850  -22.5180 H        31 THR   -0.2700
    499 HB        -48.7580   -4.3220  -24.0460 H        31 THR    0.0900
    500 HG1       -49.7530   -6.3950  -24.6920 H        31 THR    0.0900
    501 HG21      -49.7210   -6.5360  -22.1440 H        31 THR    0.0900
    502 HG22      -48.4600   -5.3140  -21.7290 H        31 THR    0.5100
    503 HG23      -48.1890   -6.4770  -23.0960 H        31 THR   -0.5100
    504 N         -50.9720   -2.2390  -24.5770 N.am     32 VAL   -0.4700
    505 CA        -51.7140   -1.6170  -25.6710 C.3      32 VAL    0.3100
    506 C         -52.2020   -2.6470  -26.6880 C.2      32 VAL    0.0700
    507 O         -53.3300   -2.6180  -27.1710 O.2      32 VAL    0.0900
    508 CB        -50.8380   -0.5720  -26.3630 C.3      32 VAL   -0.0900
    509 CG1       -51.5840    0.0990  -27.5350 C.3      32 VAL    0.0900
    510 CG2       -50.4170    0.5000  -25.3390 C.3      32 VAL   -0.2700
    511 HN        -50.0340   -1.9160  -24.4800 H        32 VAL    0.0900
    512 HA        -52.6000   -1.1570  -25.2610 H        32 VAL    0.0900
    513 HB        -49.9210   -1.0630  -26.7500 H        32 VAL    0.0900
    514 HG11      -52.5850    0.4480  -27.2020 H        32 VAL   -0.2700
    515 HG12      -51.7190   -0.6300  -28.3640 H        32 VAL    0.0900
    516 HG13      -51.0060    0.9750  -27.8990 H        32 VAL    0.0900
    517 HG21      -49.8420    0.0310  -24.5120 H        32 VAL    0.0900
    518 HG22      -51.3170    0.9890  -24.9120 H        32 VAL    0.5100
    519 HG23      -49.7740    1.2610  -25.8300 H        32 VAL   -0.5100
    520 N         -51.3480   -3.6420  -26.9920 N.am     33 THR   -0.4700
    521 CA        -51.5630   -4.7000  -27.9730 C.3      33 THR    0.3100
    522 C         -52.7170   -5.5960  -27.5380 C.2      33 THR    0.0700
    523 O         -53.4650   -6.1150  -28.3650 O.2      33 THR    0.0900
    524 CB        -50.2980   -5.5530  -28.1830 C.3      33 THR    0.1400
    525 CG2       -50.5560   -6.6540  -29.2040 C.3      33 THR    0.0900
    526 OG1       -49.2280   -4.7220  -28.6490 O.3      33 THR   -0.6600
    527 HN        -50.4720   -3.7010  -26.5250 H        33 THR    0.4300
    528 HA        -51.8520   -4.2330  -28.9020 H        33 THR   -0.2700
    529 HB        -49.9970   -6.0250  -27.2220 H        33 THR    0.0900
    530 HG1       -49.6220   -4.1110  -29.2750 H        33 THR    0.0900
    531 HG21      -51.0190   -6.2250  -30.1180 H        33 THR    0.0900
    532 HG22      -51.2490   -7.4110  -28.7770 H        33 THR    0.5100
    533 HG23      -49.5980   -7.1400  -29.4860 H        33 THR   -0.5100
    534 N         -52.8620   -5.7640  -26.2060 N.am     34 ASN   -0.4700
    535 CA        -53.8990   -6.5450  -25.5680 C.3      34 ASN    0.3100
    536 C         -55.1330   -5.6870  -25.3470 C.2      34 ASN    0.0700
    537 O         -56.1760   -6.1470  -24.8910 O.2      34 ASN    0.0900
    538 CB        -53.4460   -7.0310  -24.1670 C.3      34 ASN   -0.1800
    539 CG        -52.2690   -7.9970  -24.2410 C.2      34 ASN    0.0900
    540 ND2       -51.7450   -8.3360  -23.0390 N.am     34 ASN    0.0900
    541 OD1       -51.8110   -8.4540  -25.2880 O.2      34 ASN    0.5500
    542 HN        -52.2260   -5.3330  -25.5720 H        34 ASN   -0.5500
    543 HA        -54.1180   -7.3900  -26.2040 H        34 ASN   -0.6200
    544 HB1       -54.2950   -7.5460  -23.6700 H        34 ASN    0.3200
    545 HB2       -53.1450   -6.1520  -23.5580 H        34 ASN    0.3000
    546 HD21      -52.1340   -7.9560  -22.2000 H        34 ASN    0.5100
    547 HD22      -50.9690   -8.9640  -22.9920 H        34 ASN   -0.5100
    548 N         -55.0660   -4.3990  -25.7030 N.am     35 TYR   -0.4700
    549 CA        -56.1860   -3.4820  -25.5550 C.3      35 TYR    0.3100
    550 C         -56.9660   -3.4000  -26.8590 C.2      35 TYR    0.0700
    551 O         -58.1040   -2.9300  -26.8880 O.2      35 TYR    0.0900
    552 CB        -55.6910   -2.0930  -25.1430 C.3      35 TYR   -0.1800
    553 CG        -56.4450   -1.5090  -23.9720 C.ar     35 TYR    0.0900
    554 CD1       -56.1280   -1.8780  -22.6720 C.ar     35 TYR    0.0900
    555 CD2       -57.4700   -0.5910  -24.1640 C.ar     35 TYR    0.0000
    556 CE1       -56.8090   -1.3510  -21.5930 C.ar     35 TYR   -0.1150
    557 CE2       -58.1590   -0.0560  -23.0890 C.ar     35 TYR    0.1150
    558 CZ        -57.8230   -0.4410  -21.8070 C.ar     35 TYR   -0.1150
    559 OH        -58.5010    0.0830  -20.7320 O.3      35 TYR    0.1150
    560 HN        -54.2360   -4.0060  -26.0920 H        35 TYR    0.1100
    561 HA        -56.8500   -3.8830  -24.8020 H        35 TYR   -0.5400
    562 HB1       -55.8120   -1.3920  -25.9960 H        35 TYR    0.4300
    563 HB2       -54.6220   -2.1570  -24.8490 H        35 TYR   -0.1150
    564 HD1       -55.3340   -2.5900  -22.5000 H        35 TYR    0.1150
    565 HD2       -57.7330   -0.2900  -25.1670 H        35 TYR   -0.1150
    566 HE1       -56.5500   -1.6490  -20.5880 H        35 TYR    0.1150
    567 HE2       -58.9530    0.6570  -23.2510 H        35 TYR    0.5100
    568 HH        -59.3310   -0.3910  -20.6450 H        35 TYR   -0.5100
    569 N         -56.3440   -3.8600  -27.9410 N.am     36 PHE   -0.4700
    570 CA        -57.0180   -3.9540  -29.2250 C.3      36 PHE    0.3100
    571 C         -57.4510   -5.3940  -29.4740 C.2      36 PHE    0.0700
    572 O         -58.3080   -5.6610  -30.3170 O.2      36 PHE    0.0900
    573 CB        -56.1100   -3.4780  -30.3620 C.3      36 PHE   -0.1800
    574 CG        -55.5890   -2.0830  -30.1770 C.ar     36 PHE    0.0900
    575 CD1       -54.2880   -1.7630  -30.5300 C.ar     36 PHE    0.0900
    576 CD2       -56.3930   -1.0930  -29.6410 C.ar     36 PHE    0.0000
    577 CE1       -53.8030   -0.4790  -30.3620 C.ar     36 PHE   -0.1150
    578 CE2       -55.9150    0.1920  -29.4670 C.ar     36 PHE    0.1150
    579 CZ        -54.6170    0.4990  -29.8270 C.ar     36 PHE   -0.1150
    580 HN        -55.3930   -4.1590  -27.9200 H        36 PHE    0.1150
    581 HA        -57.9070   -3.3450  -29.1790 H        36 PHE   -0.1150
    582 HB1       -56.6790   -3.4920  -31.3160 H        36 PHE    0.1150
    583 HB2       -55.2290   -4.1510  -30.4340 H        36 PHE   -0.1150
    584 HD1       -53.6440   -2.5260  -30.9440 H        36 PHE    0.1150
    585 HD2       -57.4090   -1.3270  -29.3550 H        36 PHE   -0.1150
    586 HE1       -52.7900   -0.2430  -30.6480 H        36 PHE    0.1150
    587 HE2       -56.5560    0.9550  -29.0500 H        36 PHE    0.5100
    588 HZ        -54.2410    1.5010  -29.6890 H        36 PHE   -0.5100
    589 N         -56.8540   -6.3220  -28.7290 N.am     37 ILE   -0.4700
    590 CA        -57.2290   -7.7250  -28.8140 C.3      37 ILE    0.3100
    591 C         -58.5540   -7.9310  -28.0890 C.2      37 ILE    0.0700
    592 O         -59.3020   -8.8610  -28.3890 O.2      37 ILE    0.0900
    593 CB        -56.1550   -8.6460  -28.2000 C.3      37 ILE   -0.0900
    594 CG1       -56.1300   -9.9980  -28.9160 C.3      37 ILE    0.0900
    595 CG2       -56.3840   -8.8300  -26.7080 C.3      37 ILE   -0.2700
    596 CD        -55.7040   -9.9120  -30.3640 C.3      37 ILE    0.0900
    597 HN        -56.1270   -6.0990  -28.0850 H        37 ILE    0.0900
    598 HA        -57.3680   -7.9660  -29.8570 H        37 ILE    0.0900
    599 HB        -55.1510   -8.1990  -28.3630 H        37 ILE   -0.1800
    600 HG11      -57.1490  -10.4380  -28.8740 H        37 ILE    0.0900
    601 HG12      -55.4250  -10.6700  -28.3810 H        37 ILE    0.0900
    602 HG21      -57.2940   -9.4440  -26.5340 H        37 ILE   -0.2700
    603 HG22      -56.5280   -7.8410  -26.2230 H        37 ILE    0.0900
    604 HG23      -55.5140   -9.3480  -26.2520 H        37 ILE    0.0900
    605 HD1       -54.7640   -9.3270  -30.4510 H        37 ILE    0.0900
    606 HD2       -56.4920   -9.4050  -30.9610 H        37 ILE    0.5100
    607 HD3       -55.5270  -10.9310  -30.7680 H        37 ILE   -0.5100
    608 N         -58.8390   -7.0470  -27.1360 N.am     38 THR   -0.4700
    609 CA        -60.1010   -7.0790  -26.4090 C.3      38 THR    0.3100
    610 C         -61.1730   -6.3430  -27.1990 C.2      38 THR    0.0700
    611 O         -62.3690   -6.5440  -26.9860 O.2      38 THR    0.0900
    612 CB        -59.9660   -6.4540  -25.0070 C.3      38 THR    0.1400
    613 CG2       -59.5470   -4.9960  -25.1110 C.3      38 THR    0.0900
    614 OG1       -61.2190   -6.5380  -24.3190 O.3      38 THR   -0.6600
    615 HN        -58.2030   -6.3250  -26.8760 H        38 THR    0.4300
    616 HA        -60.4080   -8.1100  -26.3260 H        38 THR   -0.2700
    617 HB        -59.1960   -7.0000  -24.4220 H        38 THR    0.0900
    618 HG1       -61.8790   -6.1920  -24.9250 H        38 THR    0.0900
    619 HG21      -60.3050   -4.4210  -25.6840 H        38 THR    0.0900
    620 HG22      -58.5710   -4.9190  -25.6360 H        38 THR    0.5100
    621 HG23      -59.4610   -4.5540  -24.0940 H        38 THR   -0.5100
    622 N         -60.7370   -5.4820  -28.1150 N.am     39 SER   -0.4700
    623 CA        -61.6460   -4.8010  -29.0220 C.3      39 SER    0.3100
    624 C         -62.2270   -5.8120  -30.0000 C.2      39 SER    0.0700
    625 O         -63.4120   -5.7670  -30.3290 O.2      39 SER    0.0900
    626 CB        -60.9160   -3.6940  -29.7830 C.3      39 SER    0.0500
    627 OG        -61.7920   -3.0150  -30.6660 O.3      39 SER    0.0900
    628 HN        -59.7690   -5.2650  -28.2200 H        39 SER    0.0900
    629 HA        -62.4550   -4.3860  -28.4390 H        39 SER   -0.6600
    630 HB1       -60.0880   -4.1370  -30.3780 H        39 SER    0.4300
    631 HB2       -60.5010   -2.9600  -29.0600 H        39 SER    0.5100
    632 HG1       -61.2310   -2.5810  -31.3130 H        39 SER   -0.5100
    633 N         -61.3500   -6.7350  -30.4850 N.am     40 LEU   -0.4700
    634 CA        -61.6960   -7.9090  -31.2690 C.3      40 LEU    0.3100
    635 C         -62.6200   -8.8250  -30.5020 C.2      40 LEU    0.0700
    636 O         -63.6360   -9.2560  -31.0200 O.2      40 LEU    0.0900
    637 CB        -60.4410   -8.7370  -31.6720 C.3      40 LEU   -0.1800
    638 CG        -59.8190   -8.4070  -33.0450 C.3      40 LEU    0.0900
    639 CD1       -59.2590   -6.9830  -33.1430 C.3      40 LEU    0.0900
    640 CD2       -58.7180   -9.4390  -33.3400 C.3      40 LEU   -0.0900
    641 HN        -60.3750   -6.6350  -30.3120 H        40 LEU    0.0900
    642 HA        -62.2150   -7.5710  -32.1540 H        40 LEU   -0.2700
    643 HB1       -60.7280   -9.8090  -31.6770 H        40 LEU    0.0900
    644 HB2       -59.6620   -8.5740  -30.8980 H        40 LEU    0.0900
    645 HG        -60.5990   -8.5350  -33.8250 H        40 LEU    0.0900
    646 HD11      -58.4630   -6.8330  -32.3830 H        40 LEU   -0.2700
    647 HD12      -60.0680   -6.2450  -32.9600 H        40 LEU    0.0900
    648 HD13      -58.8220   -6.8180  -34.1510 H        40 LEU    0.0900
    649 HD21      -59.1480  -10.4620  -33.3610 H        40 LEU    0.0900
    650 HD22      -57.9390   -9.3970  -32.5490 H        40 LEU    0.5100
    651 HD23      -58.2570   -9.2270  -34.3290 H        40 LEU   -0.5100
    652 N         -62.3230   -9.0990  -29.2160 N.am     41 ALA   -0.4700
    653 CA        -63.1740   -9.9090  -28.3700 C.3      41 ALA    0.3100
    654 C         -64.5870   -9.3510  -28.2100 C.2      41 ALA    0.0700
    655 O         -65.5630  -10.0900  -28.2480 O.2      41 ALA    0.0900
    656 CB        -62.5030  -10.1300  -27.0020 C.3      41 ALA   -0.2700
    657 HN        -61.4940   -8.7510  -28.7860 H        41 ALA    0.0900
    658 HA        -63.3400  -10.8550  -28.8660 H        41 ALA    0.0900
    659 HB1       -62.4880   -9.1800  -26.4270 H        41 ALA    0.0900
    660 HB2       -61.4560  -10.4730  -27.1460 H        41 ALA    0.5100
    661 HB3       -63.0690  -10.8880  -26.4210 H        41 ALA   -0.5100
    662 N         -64.7490   -8.0150  -28.0760 N.am     42 CYS   -0.4700
    663 CA        -66.0540   -7.3630  -28.1400 C.3      42 CYS    0.3100
    664 C         -66.7780   -7.5510  -29.4740 C.2      42 CYS    0.0700
    665 O         -67.9450   -7.9220  -29.5190 O.2      42 CYS    0.0900
    666 CB        -65.9460   -5.8450  -27.8320 C.3      42 CYS   -0.1100
    667 SG        -65.3150   -5.5290  -26.1500 S.3      42 CYS    0.0900
    668 HN        -63.9730   -7.4080  -27.9260 H        42 CYS    0.0900
    669 HA        -66.6990   -7.8430  -27.4190 H        42 CYS   -0.2300
    670 HB1       -66.9510   -5.3880  -27.9430 H        42 CYS    0.1600
    671 HB2       -65.2660   -5.3800  -28.5770 H        42 CYS    0.5100
    672 HG1       -64.0840   -5.9490  -26.4070 H        42 CYS   -0.5100
    673 N         -66.0660   -7.3870  -30.6070 N.am     43 ALA   -0.4700
    674 CA        -66.5580   -7.5170  -31.9730 C.3      43 ALA    0.3100
    675 C         -66.9070   -8.9640  -32.2810 C.2      43 ALA    0.0700
    676 O         -67.6610   -9.2510  -33.2090 O.2      43 ALA    0.0900
    677 CB        -65.5200   -7.0010  -32.9610 C.3      43 ALA   -0.2700
    678 HN        -65.1010   -7.1530  -30.5510 H        43 ALA    0.0900
    679 HA        -67.4720   -6.9480  -32.0560 H        43 ALA    0.0900
    680 HB1       -64.5780   -7.5830  -32.8640 H        43 ALA    0.0900
    681 HB2       -65.2990   -5.9320  -32.7530 H        43 ALA    0.5100
    682 HB3       -65.8990   -7.1100  -33.9990 H        43 ALA   -0.5100
    683 N         -66.3530   -9.8800  -31.4910 N.am     44 ASP   -0.4700
    684 CA        -66.5930  -11.3000  -31.6940 C.3      44 ASP    0.3100
    685 C         -67.6990  -11.7970  -30.7680 C.2      44 ASP    0.0700
    686 O         -68.4750  -12.6790  -31.1300 O.2      44 ASP    0.0900
    687 CB        -65.3070  -12.0940  -31.4640 C.3      44 ASP   -0.2800
    688 CG        -65.2610  -13.3730  -32.2730 C.2      44 ASP    0.0900
    689 OD1       -65.9910  -13.4610  -33.2830 O.co2    44 ASP    0.0900
    690 OD2       -64.4880  -14.2830  -31.9050 O.co2    44 ASP    0.6200
    691 HN        -65.7540   -9.6380  -30.7320 H        44 ASP   -0.7600
    692 HA        -66.9460  -11.4400  -32.7050 H        44 ASP   -0.7600
    693 HB1       -65.2300  -12.3540  -30.3860 H        44 ASP    0.5100
    694 HB2       -64.4370  -11.4640  -31.7490 H        44 ASP   -0.5100
    695 N         -67.7700  -11.2190  -29.5700 N.am     45 LEU   -0.4700
    696 CA        -68.7980  -11.5750  -28.5990 C.3      45 LEU    0.3100
    697 C         -70.1600  -11.0270  -29.0030 C.2      45 LEU    0.0700
    698 O         -71.1910  -11.6560  -28.7620 O.2      45 LEU    0.0900
    699 CB        -68.4160  -11.0780  -27.2000 C.3      45 LEU   -0.1800
    700 CG        -69.5080  -11.0750  -26.1240 C.3      45 LEU    0.0900
    701 CD1       -68.9230  -11.3870  -24.7560 C.3      45 LEU    0.0900
    702 CD2       -70.2610   -9.7490  -26.1010 C.3      45 LEU   -0.0900
    703 HN        -67.1240  -10.5160  -29.2840 H        45 LEU    0.0900
    704 HA        -68.9010  -12.6500  -28.6000 H        45 LEU   -0.2700
    705 HB1       -68.0480  -10.0370  -27.3040 H        45 LEU    0.0900
    706 HB2       -67.5890  -11.7190  -26.8320 H        45 LEU    0.0900
    707 HG        -70.2740  -11.8380  -26.3770 H        45 LEU    0.0900
    708 HD11      -68.1600  -10.6260  -24.4840 H        45 LEU   -0.2700
    709 HD12      -68.4370  -12.3860  -24.7710 H        45 LEU    0.0900
    710 HD13      -69.7260  -11.3730  -23.9880 H        45 LEU    0.0900
    711 HD21      -70.8870   -9.6490  -27.0140 H        45 LEU    0.0900
    712 HD22      -69.5390   -8.9050  -26.0730 H        45 LEU    0.5100
    713 HD23      -70.9230   -9.7050  -25.2100 H        45 LEU   -0.5100
    714 N         -70.1620   -9.8460  -29.6150 N.am     46 VAL   -0.4700
    715 CA        -71.3980   -9.2390  -30.0920 C.3      46 VAL    0.3100
    716 C         -71.9370  -10.0100  -31.2900 C.2      46 VAL    0.0700
    717 O         -73.1440  -10.1970  -31.4300 O.2      46 VAL    0.0900
    718 CB        -71.1950   -7.7630  -30.4760 C.3      46 VAL   -0.0900
    719 CG1       -72.4320   -7.2220  -31.1790 C.3      46 VAL    0.0900
    720 CG2       -70.8700   -6.9330  -29.2440 C.3      46 VAL   -0.2700
    721 HN        -69.3270   -9.3270  -29.7730 H        46 VAL    0.0900
    722 HA        -72.1300   -9.3190  -29.3030 H        46 VAL    0.0900
    723 HB        -70.3190   -7.6760  -31.1540 H        46 VAL    0.0900
    724 HG11      -73.3410   -7.4590  -30.5870 H        46 VAL   -0.2700
    725 HG12      -72.5310   -7.6880  -32.1830 H        46 VAL    0.0900
    726 HG13      -72.3540   -6.1180  -31.2840 H        46 VAL    0.0900
    727 HG21      -70.0500   -7.4110  -28.6670 H        46 VAL    0.0900
    728 HG22      -71.7660   -6.8580  -28.5910 H        46 VAL    0.5100
    729 HG23      -70.5440   -5.9160  -29.5490 H        46 VAL   -0.5100
    730 N         -71.0320  -10.4660  -32.1520 N.am     47 MET   -0.4700
    731 CA        -71.4170  -11.2460  -33.3180 C.3      47 MET    0.3100
    732 C         -71.7940  -12.6670  -32.9150 C.2      47 MET    0.0700
    733 O         -72.3050  -13.4370  -33.7240 O.2      47 MET    0.0900
    734 CB        -70.2790  -11.2820  -34.3410 C.3      47 MET   -0.1800
    735 CG        -70.7220  -11.6780  -35.7400 C.3      47 MET    0.0900
    736 SD        -69.4550  -12.5890  -36.6420 S.3      47 MET    0.0900
    737 CE        -69.4050  -14.1060  -35.6880 C.3      47 MET   -0.1400
    738 HN        -70.0560  -10.2950  -32.0390 H        47 MET    0.0900
    739 HA        -72.2950  -10.7900  -33.7510 H        47 MET    0.0900
    740 HB1       -69.5170  -12.0100  -33.9930 H        47 MET   -0.0900
    741 HB2       -69.8170  -10.2740  -34.3900 H        47 MET   -0.2200
    742 HG1       -70.9810  -10.7550  -36.3010 H        47 MET    0.0900
    743 HG2       -71.6350  -12.3030  -35.6560 H        47 MET    0.0900
    744 HE1       -70.4240  -14.5230  -35.5380 H        47 MET    0.0900
    745 HE2       -68.9620  -13.9160  -34.6870 H        47 MET    0.5100
    746 HE3       -68.7970  -14.8710  -36.2160 H        47 MET   -0.5100
    747 N         -71.5390  -13.0090  -31.6540 N.am     48 GLY   -0.4700
    748 CA        -71.8430  -14.3330  -31.1460 C.3      48 GLY    0.3100
    749 C         -73.1310  -14.3730  -30.3490 C.2      48 GLY   -0.0200
    750 O         -73.7200  -15.4370  -30.1530 O.2      48 GLY    0.0900
    751 HN        -71.1290  -12.3730  -31.0050 H        48 GLY    0.0900
    752 HA1       -71.0250  -14.6420  -30.5110 H        48 GLY    0.5100
    753 HA2       -71.9300  -15.0010  -31.9910 H        48 GLY   -0.5100
    754 N         -73.5750  -13.2050  -29.8890 N.am     49 LEU   -0.4700
    755 CA        -74.7990  -13.1060  -29.1080 C.3      49 LEU    0.3100
    756 C         -75.9090  -12.3950  -29.8740 C.2      49 LEU    0.0700
    757 O         -77.0640  -12.3890  -29.4470 O.2      49 LEU    0.0900
    758 CB        -74.5380  -12.3780  -27.7850 C.3      49 LEU   -0.1800
    759 CG        -73.8900  -13.1860  -26.6590 C.3      49 LEU    0.0900
    760 CD1       -73.5750  -12.2910  -25.4700 C.3      49 LEU    0.0900
    761 CD2       -74.7920  -14.3360  -26.2430 C.3      49 LEU   -0.0900
    762 HN        -73.0910  -12.3500  -30.0570 H        49 LEU    0.0900
    763 HA        -75.1590  -14.1070  -28.9200 H        49 LEU   -0.2700
    764 HB1       -75.5130  -12.0020  -27.4100 H        49 LEU    0.0900
    765 HB2       -73.8760  -11.5150  -28.0020 H        49 LEU    0.0900
    766 HG        -72.9510  -13.6480  -27.0330 H        49 LEU    0.0900
    767 HD11      -74.5080  -11.8290  -25.0830 H        49 LEU   -0.2700
    768 HD12      -72.8800  -11.4820  -25.7800 H        49 LEU    0.0900
    769 HD13      -73.1110  -12.8910  -24.6580 H        49 LEU    0.0900
    770 HD21      -74.8290  -15.1040  -27.0450 H        49 LEU    0.0900
    771 HD22      -75.8230  -13.9620  -26.0620 H        49 LEU    0.5100
    772 HD23      -74.3990  -14.8100  -25.3180 H        49 LEU   -0.5100
    773 N         -75.5600  -11.8000  -31.0140 N.am     50 ALA   -0.4700
    774 CA        -76.5230  -11.0110  -31.7750 C.3      50 ALA    0.3100
    775 C         -76.6320  -11.4280  -33.2410 C.2      50 ALA    0.0700
    776 O         -77.6760  -11.2500  -33.8630 O.2      50 ALA    0.0900
    777 CB        -76.1930   -9.5270  -31.6690 C.3      50 ALA   -0.2700
    778 HN        -74.6410  -11.8650  -31.3920 H        50 ALA    0.0900
    779 HA        -77.5070  -11.2080  -31.3770 H        50 ALA    0.0900
    780 HB1       -75.2600   -9.3020  -32.2280 H        50 ALA    0.0900
    781 HB2       -76.0440   -9.2470  -30.6040 H        50 ALA    0.5100
    782 HB3       -77.0200   -8.9240  -32.1020 H        50 ALA   -0.5100
    783 N         -75.5570  -11.9850  -33.7940 N.am     51 VAL   -0.4700
    784 CA        -75.5350  -12.3440  -35.2110 C.3      51 VAL    0.3100
    785 C         -75.6120  -13.8490  -35.4490 C.2      51 VAL    0.0700
    786 O         -76.4170  -14.3180  -36.2520 O.2      51 VAL    0.0900
    787 CB        -74.2850  -11.7810  -35.9190 C.3      51 VAL   -0.0900
    788 CG1       -74.1740  -12.3450  -37.3290 C.3      51 VAL    0.0900
    789 CG2       -74.3270  -10.2610  -35.9470 C.3      51 VAL   -0.2700
    790 HN        -74.7300  -12.1800  -33.2750 H        51 VAL    0.0900
    791 HA        -76.4300  -11.9460  -35.6670 H        51 VAL    0.0900
    792 HB        -73.3790  -12.0570  -35.3390 H        51 VAL    0.0900
    793 HG11      -75.0720  -12.0690  -37.9220 H        51 VAL   -0.2700
    794 HG12      -74.1010  -13.4520  -37.2890 H        51 VAL    0.0900
    795 HG13      -73.2750  -11.9290  -37.8320 H        51 VAL    0.0900
    796 HG21      -74.3570   -9.8610  -34.9100 H        51 VAL    0.0900
    797 HG22      -75.2350   -9.9160  -36.4870 H        51 VAL    0.5100
    798 HG23      -73.4190   -9.8670  -36.4520 H        51 VAL   -0.5100
    799 N         -74.7670  -14.6080  -34.7540 N.am     52 VAL   -0.4700
    800 CA        -74.7240  -16.0590  -34.9190 C.3      52 VAL    0.3100
    801 C         -76.0450  -16.7510  -34.5650 C.2      52 VAL    0.0700
    802 O         -76.5570  -17.5450  -35.3550 O.2      52 VAL    0.0900
    803 CB        -73.5680  -16.6970  -34.1120 C.3      52 VAL   -0.0900
    804 CG1       -73.7240  -18.2080  -34.0620 C.3      52 VAL    0.0900
    805 CG2       -72.2240  -16.3160  -34.7150 C.3      52 VAL   -0.2700
    806 HN        -74.1290  -14.2220  -34.0930 H        52 VAL    0.0900
    807 HA        -74.6000  -16.2670  -35.9710 H        52 VAL    0.0900
    808 HB        -73.5720  -16.2920  -33.0770 H        52 VAL    0.0900
    809 HG11      -73.8940  -18.6080  -35.0850 H        52 VAL   -0.2700
    810 HG12      -74.5950  -18.4780  -33.4270 H        52 VAL    0.0900
    811 HG13      -72.8020  -18.6710  -33.6490 H        52 VAL    0.0900
    812 HG21      -72.2370  -15.2520  -35.0340 H        52 VAL    0.0900
    813 HG22      -72.0140  -16.9500  -35.6030 H        52 VAL    0.5100
    814 HG23      -71.4190  -16.4500  -33.9610 H        52 VAL   -0.5100
    815 N         -76.6060  -16.4520  -33.3800 N.am     53 PRO   -0.2900
    816 CA        -77.8520  -17.1030  -32.9600 C.3      53 PRO    0.0000
    817 C         -78.9920  -16.8950  -33.9520 C.2      53 PRO    0.0900
    818 O         -79.4810  -17.8640  -34.5320 O.2      53 PRO    0.0900
    819 CB        -78.1810  -16.4090  -31.6330 C.3      53 PRO    0.0200
    820 CG        -76.8710  -15.9170  -31.1290 C.3      53 PRO    0.0900
    821 CD        -76.0990  -15.5260  -32.3520 C.3      53 PRO   -0.1800
    822 HA        -77.7130  -18.1700  -32.8870 H        53 PRO    0.0900
    823 HB1       -78.6360  -17.1240  -30.9160 H        53 PRO    0.0900
    824 HB2       -78.8840  -15.5640  -31.7940 H        53 PRO   -0.1800
    825 HG1       -77.0120  -15.0430  -30.4590 H        53 PRO    0.0900
    826 HG2       -76.3410  -16.7170  -30.5700 H        53 PRO    0.0900
    827 HD1       -76.3050  -14.4760  -32.6480 H        53 PRO    0.5100
    828 HD2       -75.0070  -15.6730  -32.2110 H        53 PRO   -0.5100
    829 N         -79.4040  -15.6450  -34.1440 N.am     54 PHE   -0.4700
    830 CA        -80.5210  -15.3330  -35.0260 C.3      54 PHE    0.3100
    831 C         -80.2520  -15.7560  -36.4680 C.2      54 PHE    0.0700
    832 O         -81.1780  -16.0540  -37.2200 O.2      54 PHE    0.0900
    833 CB        -80.8550  -13.8390  -34.9740 C.3      54 PHE   -0.1800
    834 CG        -81.1680  -13.3320  -33.5950 C.ar     54 PHE    0.0900
    835 CD1       -82.2600  -13.8180  -32.8920 C.ar     54 PHE    0.0900
    836 CD2       -80.3780  -12.3570  -33.0040 C.ar     54 PHE    0.0000
    837 CE1       -82.5520  -13.3500  -31.6220 C.ar     54 PHE   -0.1150
    838 CE2       -80.6650  -11.8840  -31.7370 C.ar     54 PHE    0.1150
    839 CZ        -81.7530  -12.3800  -31.0450 C.ar     54 PHE   -0.1150
    840 HN        -78.9690  -14.8680  -33.6940 H        54 PHE    0.1150
    841 HA        -81.3710  -15.9180  -34.7070 H        54 PHE   -0.1150
    842 HB1       -81.7460  -13.6410  -35.6070 H        54 PHE    0.1150
    843 HB2       -79.9850  -13.2570  -35.3480 H        54 PHE   -0.1150
    844 HD1       -82.8900  -14.5720  -33.3410 H        54 PHE    0.1150
    845 HD2       -79.5280  -11.9620  -33.5420 H        54 PHE   -0.1150
    846 HE1       -83.4020  -13.7410  -31.0840 H        54 PHE    0.1150
    847 HE2       -80.0400  -11.1270  -31.2880 H        54 PHE    0.5100
    848 HZ        -81.9790  -12.0130  -30.0550 H        54 PHE   -0.5100
    849 N         -78.9780  -15.7870  -36.8500 N.am     55 GLY   -0.4700
    850 CA        -78.5940  -16.1610  -38.1980 C.3      55 GLY    0.3100
    851 C         -78.5540  -17.6620  -38.4080 C.2      55 GLY   -0.0200
    852 O         -78.4200  -18.1380  -39.5360 O.2      55 GLY    0.0900
    853 HN        -78.2330  -15.5540  -36.2300 H        55 GLY    0.0900
    854 HA1       -77.6120  -15.7530  -38.3870 H        55 GLY    0.5100
    855 HA2       -79.3130  -15.7300  -38.8780 H        55 GLY   -0.5100
    856 N         -78.6670  -18.4140  -37.3150 N.am     56 ALA   -0.4700
    857 CA        -78.6550  -19.8700  -37.3730 C.3      56 ALA    0.3100
    858 CAT       -81.4690  -22.3850  -37.1630 C.3      56 ALA    0.0700
    859 C         -80.0670  -20.4390  -37.2550 C.2      56 ALA    0.0900
    860 O         -80.7710  -20.6180  -38.2310 O.2      56 ALA   -0.2700
    861 CB        -77.7460  -20.4390  -36.2980 C.3      56 ALA    0.0900
    862 NT        -80.1760  -21.7770  -37.2770 N.4      56 ALA    0.0900
    863 HN        -78.7640  -18.0140  -36.4070 H        56 ALA    0.0900
    864 HNT       -79.3930  -22.3870  -37.3710 H        56 ALA    0.5100
    865 HA        -78.3070  -20.1630  -38.3520 H        56 ALA   -0.5100
    866 HB1       -78.1030  -20.1270  -35.2920 H        56 ALA   -0.4700
    867 HB2       -76.7110  -20.0630  -36.4390 H        56 ALA    0.3100
    868 HB3       -77.7510  -21.5490  -36.3470 H        56 ALA   -0.1100
    869 HT1       -81.8300  -22.6820  -38.1710 H        56 ALA    0.0900
    870 HT2       -82.1870  -21.6610  -36.7230 H        56 ALA    0.0900
    871 HT3       -81.4030  -23.2910  -36.5240 H        56 ALA    0.0900
    872 N         -81.9970   -4.1210  -38.0620 N.am     57 PHE   -0.2700
    873 CA        -81.1390   -3.9600  -36.8940 C.3      57 PHE    0.0900
    874 CAY       -82.5890   -4.2680  -40.3870 C.3      57 PHE    0.0900
    875 C         -80.1240   -5.0920  -36.7170 C.2      57 PHE    0.0900
    876 O         -78.9460   -4.8560  -36.4650 O.2      57 PHE    0.5100
    877 CB        -82.0220   -3.7480  -35.6270 C.3      57 PHE   -0.5100
    878 CG        -81.2290   -3.5490  -34.3570 C.ar     57 PHE   -0.4700
    879 CD1       -80.2720   -2.5210  -34.2740 C.ar     57 PHE    0.3100
    880 CD2       -81.4660   -4.3450  -33.2220 C.ar     57 PHE    0.0700
    881 CE1       -79.5570   -2.3030  -33.0910 C.ar     57 PHE    0.0900
    882 CE2       -80.7570   -4.1260  -32.0340 C.ar     57 PHE   -0.1800
    883 CZ        -79.8010   -3.1040  -31.9690 C.ar     57 PHE    0.0900
    884 CY        -81.5570   -4.2350  -39.3270 C.2      57 PHE    0.0900
    885 OY        -80.3660   -4.3280  -39.6000 O.2      57 PHE    0.0000
    886 HN        -82.9730   -4.1430  -37.8600 H        57 PHE   -0.1150
    887 HA        -80.4980   -3.1060  -37.0570 H        57 PHE    0.1150
    888 HB1       -82.6660   -4.6410  -35.4760 H        57 PHE   -0.1150
    889 HB2       -82.6520   -2.8430  -35.7680 H        57 PHE    0.1150
    890 HD1       -80.0860   -1.8950  -35.1340 H        57 PHE   -0.1150
    891 HD2       -82.2030   -5.1330  -33.2670 H        57 PHE    0.1150
    892 HE1       -78.8170   -1.5180  -33.0420 H        57 PHE   -0.1150
    893 HE2       -80.9450   -4.7470  -31.1700 H        57 PHE    0.1150
    894 HZ        -79.2550   -2.9330  -31.0530 H        57 PHE   -0.1150
    895 HY1       -82.0980   -4.3840  -41.3780 H        57 PHE    0.1150
    896 HY2       -83.1650   -3.3190  -40.3800 H        57 PHE    0.5100
    897 HY3       -83.2700   -5.1290  -40.2190 H        57 PHE   -0.5100
    898 N         -80.5490   -6.3510  -36.9560 N.am     58 TRP   -0.4700
    899 CA        -79.6760   -7.5130  -36.9960 C.3      58 TRP    0.3100
    900 C         -78.5380   -7.3760  -38.0050 C.2      58 TRP    0.0700
    901 O         -77.3880   -7.7000  -37.7200 O.2      58 TRP    0.0900
    902 CB        -80.5260   -8.8040  -37.2470 C.3      58 TRP   -0.1800
    903 CG        -79.7880  -10.0720  -37.5820 C.ar     58 TRP    0.0900
    904 CD1       -79.1370  -10.8820  -36.6910 C.ar     58 TRP    0.0900
    905 CD2       -79.5780  -10.6520  -38.8830 C.ar     58 TRP   -0.0300
    906 CE2       -78.7630  -11.7940  -38.6980 C.ar     58 TRP   -0.1500
    907 CE3       -80.0060  -10.3170  -40.1680 C.ar     58 TRP    0.2200
    908 NE1       -78.5180  -11.9130  -37.3650 N.ar     58 TRP   -0.5100
    909 CZ2       -78.3410  -12.5730  -39.7630 C.ar     58 TRP    0.3700
    910 CZ3       -79.5870  -11.1070  -41.2430 C.ar     58 TRP    0.2400
    911 CH2       -78.7620  -12.2110  -41.0440 C.ar     58 TRP    0.1100
    912 HN        -81.5120   -6.5420  -37.1220 H        58 TRP   -0.2500
    913 HA        -79.1570   -7.5800  -36.0520 H        58 TRP    0.1700
    914 HB1       -81.2170   -8.5950  -38.0900 H        58 TRP   -0.2000
    915 HB2       -81.1180   -9.0020  -36.3290 H        58 TRP    0.1400
    916 HD1       -79.1120  -10.7360  -35.6210 H        58 TRP   -0.2700
    917 HE1       -77.9870  -12.6200  -36.9510 H        58 TRP    0.1600
    918 HE3       -80.6490   -9.4680  -40.3470 H        58 TRP   -0.1400
    919 HZ2       -77.7070  -13.4360  -39.6250 H        58 TRP    0.1400
    920 HZ3       -79.9080  -10.8570  -42.2430 H        58 TRP    0.5100
    921 HH2       -78.4440  -12.7970  -41.8940 H        58 TRP   -0.5100
    922 N         -78.8170   -6.8240  -39.2060 N.am     59 THR   -0.4700
    923 CA        -77.8040   -6.7390  -40.2470 C.3      59 THR    0.3100
    924 C         -76.9280   -5.5140  -40.0110 C.2      59 THR    0.0700
    925 O         -75.7770   -5.4610  -40.4470 O.2      59 THR    0.0900
    926 CB        -78.4480   -6.6580  -41.6410 C.3      59 THR    0.1400
    927 CG2       -77.3870   -6.7080  -42.7310 C.3      59 THR    0.0900
    928 OG1       -79.3550   -7.7510  -41.8140 O.3      59 THR   -0.6600
    929 HN        -79.7160   -6.4560  -39.4290 H        59 THR    0.4300
    930 HA        -77.1780   -7.6160  -40.1750 H        59 THR   -0.2700
    931 HB        -79.0080   -5.7040  -41.7460 H        59 THR    0.0900
    932 HG1       -78.8290   -8.5490  -41.7220 H        59 THR    0.0900
    933 HG21      -76.7000   -7.5640  -42.5560 H        59 THR    0.0900
    934 HG22      -76.7930   -5.7700  -42.7240 H        59 THR    0.5100
    935 HG23      -77.8690   -6.8380  -43.7240 H        59 THR   -0.5100
    936 N         -77.4820   -4.5290  -39.3090 N.am     60 SER   -0.4700
    937 CA        -76.7490   -3.3180  -38.9700 C.3      60 SER    0.3100
    938 C         -75.5540   -3.6470  -38.0850 C.2      60 SER    0.0700
    939 O         -74.4820   -3.0590  -38.2260 O.2      60 SER    0.0900
    940 CB        -77.6650   -2.3210  -38.2570 C.3      60 SER    0.0500
    941 OG        -78.8380   -2.0750  -39.0130 O.3      60 SER    0.0900
    942 HN        -78.4220   -4.5760  -38.9840 H        60 SER    0.0900
    943 HA        -76.3660   -2.8900  -39.8830 H        60 SER   -0.6600
    944 HB1       -77.1260   -1.3590  -38.1150 H        60 SER    0.4300
    945 HB2       -77.9600   -2.7290  -37.2670 H        60 SER    0.5100
    946 HG1       -79.1910   -2.9380  -39.2420 H        60 SER   -0.5100
    947 N         -75.7870   -4.5490  -37.1000 N.am     61 ILE   -0.4700
    948 CA        -74.8150   -5.1170  -36.1800 C.3      61 ILE    0.3100
    949 C         -73.7800   -5.9590  -36.9000 C.2      61 ILE    0.0700
    950 O         -72.5890   -5.9040  -36.5910 O.2      61 ILE    0.0900
    951 CB        -75.5050   -5.9380  -35.0830 C.3      61 ILE   -0.0900
    952 CG1       -76.4300   -5.0430  -34.2180 C.3      61 ILE    0.0900
    953 CG2       -74.4720   -6.6700  -34.1910 C.3      61 ILE   -0.2700
    954 CD        -77.4310   -5.8460  -33.3780 C.3      61 ILE    0.0900
    955 HN        -76.7130   -4.8860  -36.9570 H        61 ILE    0.0900
    956 HA        -74.2570   -4.3030  -35.7420 H        61 ILE    0.0900
    957 HB        -76.1750   -6.6880  -35.5550 H        61 ILE   -0.1800
    958 HG11      -76.9940   -4.3610  -34.8890 H        61 ILE    0.0900
    959 HG12      -75.8000   -4.4350  -33.5360 H        61 ILE    0.0900
    960 HG21      -73.6920   -5.9580  -33.8480 H        61 ILE   -0.2700
    961 HG22      -73.9810   -7.4810  -34.7710 H        61 ILE    0.0900
    962 HG23      -74.9780   -7.1000  -33.3010 H        61 ILE    0.0900
    963 HD1       -76.8900   -6.5270  -32.6870 H        61 ILE    0.0900
    964 HD2       -78.0780   -6.4570  -34.0440 H        61 ILE    0.5100
    965 HD3       -78.0600   -5.1560  -32.7760 H        61 ILE   -0.5100
    966 N         -74.2260   -6.7590  -37.8920 N.am     62 ASP   -0.4700
    967 CA        -73.3980   -7.7070  -38.6310 C.3      62 ASP    0.3100
    968 C         -72.2730   -6.9810  -39.3610 C.2      62 ASP    0.0700
    969 O         -71.1660   -7.5020  -39.4930 O.2      62 ASP    0.0900
    970 CB        -74.2460   -8.5010  -39.6300 C.3      62 ASP   -0.2800
    971 CG        -73.4760   -9.6390  -40.2770 C.2      62 ASP    0.0900
    972 OD1       -73.0430  -10.5560  -39.5490 O.co2    62 ASP    0.0900
    973 OD2       -73.3150   -9.6240  -41.5160 O.co2    62 ASP    0.6200
    974 HN        -75.1810   -6.7350  -38.1740 H        62 ASP   -0.7600
    975 HA        -72.9360   -8.3740  -37.9190 H        62 ASP   -0.7600
    976 HB1       -74.5990   -7.8140  -40.4290 H        62 ASP    0.5100
    977 HB2       -75.1250   -8.9250  -39.1000 H        62 ASP   -0.5100
    978 N         -72.5970   -5.8050  -39.9590 N.am     63 VAL   -0.4700
    979 CA        -71.5990   -4.9540  -40.5730 C.3      63 VAL    0.3100
    980 C         -70.6990   -4.3110  -39.5400 C.2      63 VAL    0.0700
    981 O         -69.4980   -4.5350  -39.6170 O.2      63 VAL    0.0900
    982 CB        -72.1180   -3.9680  -41.6220 C.3      63 VAL   -0.0900
    983 CG1       -72.7000   -4.7800  -42.7970 C.3      63 VAL    0.0900
    984 CG2       -73.1690   -2.9880  -41.0720 C.3      63 VAL   -0.2700
    985 HN        -73.5380   -5.4760  -40.0020 H        63 VAL    0.0900
    986 HA        -70.8750   -5.6090  -41.0330 H        63 VAL    0.0900
    987 HB        -71.2870   -3.3230  -41.9800 H        63 VAL    0.0900
    988 HG11      -73.5310   -5.4250  -42.4410 H        63 VAL   -0.2700
    989 HG12      -71.9110   -5.4280  -43.2360 H        63 VAL    0.0900
    990 HG13      -73.0920   -4.0910  -43.5760 H        63 VAL    0.0900
    991 HG21      -72.7340   -2.3870  -40.2450 H        63 VAL    0.0900
    992 HG22      -74.0420   -3.5510  -40.6790 H        63 VAL    0.5100
    993 HG23      -73.4990   -2.2960  -41.8750 H        63 VAL   -0.5100
    994 N         -71.2460   -3.6570  -38.4700 N.am     64 LEU   -0.4700
    995 CA        -70.4930   -2.9660  -37.4270 C.3      64 LEU    0.3100
    996 C         -69.4040   -3.8470  -36.8240 C.2      64 LEU    0.0700
    997 O         -68.3260   -3.3690  -36.4720 O.2      64 LEU    0.0900
    998 CB        -71.4370   -2.4760  -36.3250 C.3      64 LEU   -0.1800
    999 CG        -70.7850   -1.7640  -35.1360 C.3      64 LEU    0.0900
   1000 CD1       -70.0450   -0.5180  -35.5980 C.3      64 LEU    0.0900
   1001 CD2       -71.8200   -1.4160  -34.0770 C.3      64 LEU   -0.0900
   1002 HN        -72.2340   -3.6240  -38.3520 H        64 LEU    0.0900
   1003 HA        -69.9780   -2.1310  -37.8810 H        64 LEU   -0.2700
   1004 HB1       -71.9870   -3.3570  -35.9330 H        64 LEU    0.0900
   1005 HB2       -72.1610   -1.7730  -36.7850 H        64 LEU    0.0900
   1006 HG        -70.0680   -2.4550  -34.6420 H        64 LEU    0.0900
   1007 HD11      -70.7520    0.1870  -36.0870 H        64 LEU   -0.2700
   1008 HD12      -69.2560   -0.7950  -36.3300 H        64 LEU    0.0900
   1009 HD13      -69.5840   -0.0070  -34.7250 H        64 LEU    0.0900
   1010 HD21      -72.3130   -2.3400  -33.7050 H        64 LEU    0.0900
   1011 HD22      -72.5970   -0.7510  -34.5120 H        64 LEU    0.5100
   1012 HD23      -71.3290   -0.9070  -33.2210 H        64 LEU   -0.5100
   1013 N         -69.6920   -5.1430  -36.7030 N.am     65 CYS   -0.4700
   1014 CA        -68.7460   -6.0870  -36.1230 C.3      65 CYS    0.3100
   1015 C         -67.5700   -6.3660  -37.0550 C.2      65 CYS    0.0700
   1016 O         -66.4160   -6.1160  -36.7080 O.2      65 CYS    0.0900
   1017 CB        -69.4510   -7.4010  -35.7670 C.3      65 CYS   -0.1100
   1018 SG        -70.6580   -7.2730  -34.4280 S.3      65 CYS    0.0900
   1019 HN        -70.5640   -5.5220  -37.0020 H        65 CYS    0.0900
   1020 HA        -68.3220   -5.6370  -35.2380 H        65 CYS   -0.2300
   1021 HB1       -68.6730   -8.1390  -35.4810 H        65 CYS    0.1600
   1022 HB2       -69.9650   -7.7720  -36.6780 H        65 CYS    0.5100
   1023 HG1       -71.5350   -6.5710  -35.1290 H        65 CYS   -0.5100
   1024 N         -67.8730   -6.8850  -38.2430 N.am     66 VAL   -0.4700
   1025 CA        -66.8480   -7.2790  -39.2030 C.3      66 VAL    0.3100
   1026 C         -66.0520   -6.0880  -39.7340 C.2      66 VAL    0.0700
   1027 O         -64.8390   -6.1780  -39.9250 O.2      66 VAL    0.0900
   1028 CB        -67.4600   -8.0600  -40.3810 C.3      66 VAL   -0.0900
   1029 CG1       -66.3770   -8.4990  -41.3560 C.3      66 VAL    0.0900
   1030 CG2       -68.2360   -9.2630  -39.8670 C.3      66 VAL   -0.2700
   1031 HN        -68.8170   -7.0270  -38.5300 H        66 VAL    0.0900
   1032 HA        -66.1250   -7.8920  -38.6840 H        66 VAL    0.0900
   1033 HB        -68.1910   -7.4130  -40.9120 H        66 VAL    0.0900
   1034 HG11      -65.5500   -9.0010  -40.8090 H        66 VAL   -0.2700
   1035 HG12      -65.9630   -7.6140  -41.8860 H        66 VAL    0.0900
   1036 HG13      -66.7980   -9.2140  -42.0940 H        66 VAL    0.0900
   1037 HG21      -69.0550   -8.9290  -39.1940 H        66 VAL    0.0900
   1038 HG22      -67.5590   -9.9330  -39.2960 H        66 VAL    0.5100
   1039 HG23      -68.6820   -9.8190  -40.7200 H        66 VAL   -0.5100
   1040 N         -66.7350   -4.9690  -39.9650 N.am     67 THR   -0.4700
   1041 CA        -66.0810   -3.7660  -40.4710 C.3      67 THR    0.3100
   1042 C         -65.2700   -3.0700  -39.3820 C.2      67 THR    0.0700
   1043 O         -64.7000   -2.0020  -39.6030 O.2      67 THR    0.0900
   1044 CB        -67.0930   -2.7700  -41.0700 C.3      67 THR    0.1400
   1045 CG2       -67.9190   -3.4380  -42.1610 C.3      67 THR    0.0900
   1046 OG1       -67.9650   -2.2840  -40.0460 O.3      67 THR   -0.6600
   1047 HN        -67.7160   -4.9030  -39.8050 H        67 THR    0.4300
   1048 HA        -65.3710   -4.0700  -41.2260 H        67 THR   -0.2700
   1049 HB        -66.5520   -1.9090  -41.5200 H        67 THR    0.0900
   1050 HG1       -67.4740   -1.6010  -39.5820 H        67 THR    0.0900
   1051 HG21      -68.4790   -4.3020  -41.7420 H        67 THR    0.0900
   1052 HG22      -67.2510   -3.8060  -42.9700 H        67 THR    0.5100
   1053 HG23      -68.6490   -2.7130  -42.5810 H        67 THR   -0.5100
   1054 N         -65.2250   -3.6820  -38.2010 N.am     68 ALA   -0.4700
   1055 CA        -64.4280   -3.1680  -37.0980 C.3      68 ALA    0.3100
   1056 C         -63.2580   -4.0990  -36.8070 C.2      68 ALA    0.0700
   1057 O         -62.2490   -3.6880  -36.2330 O.2      68 ALA    0.0900
   1058 CB        -65.2890   -2.9890  -35.8560 C.3      68 ALA   -0.2700
   1059 HN        -65.7350   -4.5180  -38.0190 H        68 ALA    0.0900
   1060 HA        -64.0070   -2.2210  -37.4020 H        68 ALA    0.0900
   1061 HB1       -65.7270   -3.9630  -35.5510 H        68 ALA    0.0900
   1062 HB2       -66.1160   -2.2780  -36.0670 H        68 ALA    0.5100
   1063 HB3       -64.6690   -2.6030  -35.0190 H        68 ALA   -0.5100
   1064 N         -63.3960   -5.3620  -37.2320 N.am     69 SER   -0.4700
   1065 CA        -62.4060   -6.3860  -37.0200 C.3      69 SER    0.3100
   1066 C         -61.2430   -6.1180  -37.9390 C.2      69 SER    0.0700
   1067 O         -60.1950   -5.6740  -37.4880 O.2      69 SER    0.0900
   1068 CB        -63.0080   -7.7920  -37.2090 C.3      69 SER    0.0500
   1069 OG        -64.0140   -8.0210  -36.2240 O.3      69 SER    0.0900
   1070 HN        -64.2090   -5.6540  -37.7260 H        69 SER    0.0900
   1071 HA        -62.0250   -6.2760  -36.0160 H        69 SER   -0.6600
   1072 HB1       -62.2130   -8.5610  -37.0990 H        69 SER    0.4300
   1073 HB2       -63.4650   -7.8750  -38.2180 H        69 SER    0.5100
   1074 HG1       -64.6770   -7.3400  -36.3610 H        69 SER   -0.5100
   1075 N         -61.4300   -6.2340  -39.2690 N.am     70 ILE   -0.4700
   1076 CA        -60.4210   -5.9730  -40.2900 C.3      70 ILE    0.3100
   1077 C         -59.9240   -4.5280  -40.1990 C.2      70 ILE    0.0700
   1078 O         -58.8650   -4.1910  -40.7240 O.2      70 ILE    0.0900
   1079 CB        -60.9740   -6.2480  -41.7070 C.3      70 ILE   -0.0900
   1080 CG1       -59.8910   -6.8320  -42.6190 C.3      70 ILE    0.0900
   1081 CG2       -61.5830   -4.9850  -42.2990 C.3      70 ILE   -0.2700
   1082 CD        -58.9140   -5.8150  -43.1490 C.3      70 ILE    0.0900
   1083 HN        -62.3130   -6.5180  -39.6290 H        70 ILE    0.0900
   1084 HA        -59.5740   -6.6130  -40.0910 H        70 ILE    0.0900
   1085 HB        -61.7520   -7.0400  -41.6510 H        70 ILE   -0.1800
   1086 HG11      -60.3870   -7.3240  -43.4820 H        70 ILE    0.0900
   1087 HG12      -59.3250   -7.5960  -42.0460 H        70 ILE    0.0900
   1088 HG21      -60.8160   -4.1860  -42.3690 H        70 ILE   -0.2700
   1089 HG22      -62.4120   -4.6250  -41.6520 H        70 ILE    0.0900
   1090 HG23      -61.9710   -5.1950  -43.3190 H        70 ILE    0.0900
   1091 HD1       -58.3870   -5.3170  -42.3070 H        70 ILE    0.0900
   1092 HD2       -59.4540   -5.0420  -43.7360 H        70 ILE    0.5100
   1093 HD3       -58.1590   -6.3160  -43.7920 H        70 ILE   -0.5100
   1094 N         -60.7180   -3.5710  -39.6450 N.am     71 GLU   -0.4700
   1095 CA        -60.2470   -2.2240  -39.3600 C.3      71 GLU    0.3100
   1096 C         -59.2520   -2.1820  -38.2150 C.2      71 GLU    0.0700
   1097 O         -58.2130   -1.5340  -38.2660 O.2      71 GLU    0.0900
   1098 CB        -61.3900   -1.2050  -39.1190 C.3      71 GLU   -0.1800
   1099 CG        -60.8710    0.2130  -38.7460 C.3      71 GLU    0.0900
   1100 CD        -61.9200    1.3160  -38.8930 C.2      71 GLU    0.0900
   1101 OE1       -62.1430    2.0470  -37.8950 O.co2    71 GLU   -0.2800
   1102 OE2       -62.4660    1.4610  -40.0170 O.co2    71 GLU    0.0900
   1103 HN        -61.6690   -3.7540  -39.4080 H        71 GLU    0.0900
   1104 HA        -59.6520   -1.9070  -40.2030 H        71 GLU    0.6200
   1105 HB1       -62.0320   -1.5780  -38.2920 H        71 GLU   -0.7600
   1106 HB2       -62.0010   -1.1290  -40.0420 H        71 GLU   -0.7600
   1107 HG1       -60.0130    0.4610  -39.4060 H        71 GLU    0.5100
   1108 HG2       -60.5270    0.2000  -37.6900 H        71 GLU   -0.5100
   1109 N         -59.4890   -2.9370  -37.1290 N.am     72 THR   -0.4700
   1110 CA        -58.5570   -2.9600  -36.0070 C.3      72 THR    0.3100
   1111 C         -57.3320   -3.8080  -36.3410 C.2      72 THR    0.0700
   1112 O         -56.2340   -3.5470  -35.8540 O.2      72 THR    0.0900
   1113 CB        -59.2240   -3.4950  -34.7260 C.3      72 THR    0.1400
   1114 CG2       -58.2690   -3.3940  -33.5440 C.3      72 THR    0.0900
   1115 OG1       -60.4030   -2.7370  -34.4420 O.3      72 THR   -0.6600
   1116 HN        -60.3020   -3.5080  -37.0420 H        72 THR    0.4300
   1117 HA        -58.2060   -1.9520  -35.8490 H        72 THR   -0.2700
   1118 HB        -59.5040   -4.5610  -34.8640 H        72 THR    0.0900
   1119 HG1       -61.0380   -2.9730  -35.1200 H        72 THR    0.0900
   1120 HG21      -57.8400   -2.3710  -33.4870 H        72 THR    0.0900
   1121 HG22      -57.4380   -4.1210  -33.6640 H        72 THR    0.5100
   1122 HG23      -58.8150   -3.6030  -32.5980 H        72 THR   -0.5100
   1123 N         -57.5220   -4.8230  -37.1810 N.am     73 LEU   -0.4700
   1124 CA        -56.4130   -5.6280  -37.6730 C.3      73 LEU    0.3100
   1125 C         -55.3900   -4.7230  -38.3380 C.2      73 LEU    0.0700
   1126 O         -54.1930   -5.0130  -38.3450 O.2      73 LEU    0.0900
   1127 CB        -56.9020   -6.6780  -38.6750 C.3      73 LEU   -0.1800
   1128 CG        -57.3480   -8.0330  -38.1190 C.3      73 LEU    0.0900
   1129 CD1       -56.1510   -8.9320  -37.8630 C.3      73 LEU    0.0900
   1130 CD2       -58.1710   -7.8630  -36.8550 C.3      73 LEU   -0.0900
   1131 HN        -58.4290   -5.0770  -37.5100 H        73 LEU    0.0900
   1132 HA        -55.9470   -6.1080  -36.8270 H        73 LEU   -0.2700
   1133 HB1       -56.0770   -6.8660  -39.3920 H        73 LEU    0.0900
   1134 HB2       -57.7650   -6.2420  -39.2210 H        73 LEU    0.0900
   1135 HG        -58.0270   -8.5240  -38.8480 H        73 LEU    0.0900
   1136 HD11      -55.4670   -8.4580  -37.1270 H        73 LEU   -0.2700
   1137 HD12      -55.5930   -9.0980  -38.8090 H        73 LEU    0.0900
   1138 HD13      -56.4920   -9.9070  -37.4530 H        73 LEU    0.0900
   1139 HD21      -59.2160   -7.5920  -37.1140 H        73 LEU    0.0900
   1140 HD22      -57.7390   -7.0550  -36.2270 H        73 LEU    0.5100
   1141 HD23      -58.1840   -8.8150  -36.2820 H        73 LEU   -0.5100
   1142 N         -55.8710   -3.6170  -38.9040 N.am     74 CYS   -0.4700
   1143 CA        -55.0020   -2.6190  -39.5030 C.3      74 CYS    0.3100
   1144 C         -54.3330   -1.7860  -38.4190 C.2      74 CYS    0.0700
   1145 O         -53.1640   -1.4200  -38.5340 O.2      74 CYS    0.0900
   1146 CB        -55.7930   -1.7100  -40.4460 C.3      74 CYS   -0.1100
   1147 SG        -54.8620   -0.2880  -41.0610 S.3      74 CYS    0.0900
   1148 HN        -56.8480   -3.4260  -38.9400 H        74 CYS    0.0900
   1149 HA        -54.2240   -3.1350  -40.0460 H        74 CYS   -0.2300
   1150 HB1       -56.6900   -1.3470  -39.9020 H        74 CYS    0.1600
   1151 HB2       -56.1320   -2.3210  -41.3090 H        74 CYS    0.5100
   1152 HG1       -54.8270    0.3400  -39.8940 H        74 CYS   -0.5100
   1153 N         -55.0830   -1.4940  -37.3590 N.am     75 VAL   -0.4700
   1154 CA        -54.5660   -0.7290  -36.2340 C.3      75 VAL    0.3100
   1155 C         -53.3770   -1.4310  -35.5900 C.2      75 VAL    0.0700
   1156 O         -52.4170   -0.7880  -35.1670 O.2      75 VAL    0.0900
   1157 CB        -55.6500   -0.4990  -35.1660 C.3      75 VAL   -0.0900
   1158 CG1       -55.0360    0.0650  -33.8910 C.3      75 VAL    0.0900
   1159 CG2       -56.7390    0.4200  -35.7020 C.3      75 VAL   -0.2700
   1160 HN        -56.0340   -1.7860  -37.2880 H        75 VAL    0.0900
   1161 HA        -54.2100    0.2180  -36.6120 H        75 VAL    0.0900
   1162 HB        -56.1520   -1.4630  -34.9360 H        75 VAL    0.0900
   1163 HG11      -54.3880    0.9350  -34.1320 H        75 VAL   -0.2700
   1164 HG12      -54.4160   -0.7110  -33.3940 H        75 VAL    0.0900
   1165 HG13      -55.8390    0.4010  -33.2000 H        75 VAL    0.0900
   1166 HG21      -57.2140   -0.0320  -36.5990 H        75 VAL    0.0900
   1167 HG22      -56.3000    1.4000  -35.9900 H        75 VAL    0.5100
   1168 HG23      -57.5200    0.5740  -34.9260 H        75 VAL   -0.5100
   1169 N         -53.4490   -2.7580  -35.5200 N.am     76 ILE   -0.4700
   1170 CA        -52.3890   -3.5570  -34.9160 C.3      76 ILE    0.3100
   1171 C         -51.0930   -3.4920  -35.7170 C.2      76 ILE    0.0700
   1172 O         -50.0410   -3.1380  -35.1840 O.2      76 ILE    0.0900
   1173 CB        -52.8130   -5.0320  -34.7570 C.3      76 ILE   -0.0900
   1174 CG1       -53.5850   -5.2330  -33.4510 C.3      76 ILE    0.0900
   1175 CG2       -51.5940   -5.9410  -34.7720 C.3      76 ILE   -0.2700
   1176 CD        -54.8880   -4.4750  -33.3780 C.3      76 ILE    0.0900
   1177 HN        -54.2300   -3.2650  -35.8760 H        76 ILE    0.0900
   1178 HA        -52.1610   -3.1300  -33.9520 H        76 ILE    0.0900
   1179 HB        -53.4920   -5.3120  -35.5900 H        76 ILE   -0.1800
   1180 HG11      -52.9400   -4.9040  -32.6080 H        76 ILE    0.0900
   1181 HG12      -53.8020   -6.3160  -33.3350 H        76 ILE    0.0900
   1182 HG21      -50.8290   -5.5660  -34.0580 H        76 ILE   -0.2700
   1183 HG22      -51.1500   -5.9600  -35.7900 H        76 ILE    0.0900
   1184 HG23      -51.8860   -6.9700  -34.4710 H        76 ILE    0.0900
   1185 HD1       -55.5630   -4.7960  -34.2010 H        76 ILE    0.0900
   1186 HD2       -54.6980   -3.3850  -33.4810 H        76 ILE    0.5100
   1187 HD3       -55.3900   -4.6780  -32.4080 H        76 ILE   -0.5100
   1188 N         -51.1700   -3.8350  -37.0020 N.am     77 ALA   -0.4700
   1189 CA        -49.9920   -3.8630  -37.8620 C.3      77 ALA    0.3100
   1190 C         -49.3010   -2.5040  -37.9340 C.2      77 ALA    0.0700
   1191 O         -48.1000   -2.4220  -38.1900 O.2      77 ALA    0.0900
   1192 CB        -50.3610   -4.3490  -39.2540 C.3      77 ALA   -0.2700
   1193 HN        -52.0330   -4.0870  -37.4320 H        77 ALA    0.0900
   1194 HA        -49.2650   -4.5240  -37.4130 H        77 ALA    0.0900
   1195 HB1       -51.1160   -3.6710  -39.7070 H        77 ALA    0.0900
   1196 HB2       -50.7930   -5.3710  -39.1960 H        77 ALA    0.5100
   1197 HB3       -49.4600   -4.3590  -39.9020 H        77 ALA   -0.5100
   1198 N         -50.0630   -1.4360  -37.7080 N.am     78 VAL   -0.4700
   1199 CA        -49.5130   -0.0860  -37.7140 C.3      78 VAL    0.3100
   1200 C         -48.9460    0.2850  -36.3480 C.2      78 VAL    0.0700
   1201 O         -47.9530    1.0030  -36.2510 O.2      78 VAL    0.0900
   1202 CB        -50.5700    0.9570  -38.1350 C.3      78 VAL   -0.0900
   1203 CG1       -50.0060    2.3660  -38.0240 C.3      78 VAL    0.0900
   1204 CG2       -51.0480    0.6830  -39.5510 C.3      78 VAL   -0.2700
   1205 HN        -51.0410   -1.5110  -37.5250 H        78 VAL    0.0900
   1206 HA        -48.6830   -0.0710  -38.4050 H        78 VAL    0.0900
   1207 HB        -51.4600    0.8640  -37.4770 H        78 VAL    0.0900
   1208 HG11      -49.0230    2.4250  -38.5380 H        78 VAL   -0.2700
   1209 HG12      -49.8630    2.6340  -36.9560 H        78 VAL    0.0900
   1210 HG13      -50.6990    3.0900  -38.5020 H        78 VAL    0.0900
   1211 HG21      -51.3350   -0.3850  -39.6560 H        78 VAL    0.0900
   1212 HG22      -50.2360    0.9050  -40.2740 H        78 VAL    0.5100
   1213 HG23      -51.9350    1.3130  -39.7790 H        78 VAL   -0.5100
   1214 N         -49.5790   -0.2130  -35.2880 N.am     79 ASP   -0.4700
   1215 CA        -49.1140    0.0360  -33.9310 C.3      79 ASP    0.3100
   1216 C         -47.8080   -0.7010  -33.6560 C.2      79 ASP    0.0700
   1217 O         -46.8590   -0.1250  -33.1260 O.2      79 ASP    0.0900
   1218 CB        -50.1840   -0.3750  -32.9130 C.3      79 ASP   -0.2800
   1219 CG        -49.6910   -0.2960  -31.4780 C.2      79 ASP    0.0900
   1220 OD1       -48.7690   -1.0570  -31.1160 O.co2    79 ASP    0.0900
   1221 OD2       -50.2380    0.5200  -30.7050 O.co2    79 ASP    0.6200
   1222 HN        -50.3960   -0.7780  -35.3760 H        79 ASP   -0.7600
   1223 HA        -48.8940    1.0890  -33.8400 H        79 ASP   -0.7600
   1224 HB1       -50.4970   -1.4210  -33.1200 H        79 ASP    0.5100
   1225 HB2       -51.0620    0.2970  -33.0210 H        79 ASP   -0.5100
   1226 N         -47.7410   -1.9890  -34.0480 N.am     80 ARG   -0.4700
   1227 CA        -46.5830   -2.8340  -33.8480 C.3      80 ARG    0.3100
   1228 C         -45.4180   -2.3120  -34.6290 C.2      80 ARG    0.0700
   1229 O         -44.2540   -2.4730  -34.2660 O.2      80 ARG    0.0900
   1230 CB        -46.8760   -4.3120  -34.2340 C.3      80 ARG   -0.1800
   1231 CG        -47.9800   -5.0210  -33.4130 C.3      80 ARG    0.0900
   1232 CD        -47.6470   -5.3250  -31.9440 C.3      80 ARG    0.0900
   1233 NE        -47.6280   -4.0250  -31.2060 N.pl3    80 ARG   -0.1800
   1234 CZ        -46.6510   -3.6180  -30.4070 C.cat    80 ARG    0.0900
   1235 NH1       -46.6960   -2.3560  -30.0400 N.pl3    80 ARG    0.0900
   1236 NH2       -45.6220   -4.3540  -30.0470 N.pl3    80 ARG    0.2000
   1237 HN        -48.5080   -2.4280  -34.5060 H        80 ARG    0.0900
   1238 HA        -46.3060   -2.7720  -32.8060 H        80 ARG    0.0900
   1239 HB1       -45.9360   -4.8900  -34.1140 H        80 ARG   -0.7000
   1240 HB2       -47.1770   -4.3330  -35.3020 H        80 ARG    0.4400
   1241 HG1       -48.2140   -5.9830  -33.9140 H        80 ARG    0.6400
   1242 HG2       -48.8840   -4.3770  -33.4290 H        80 ARG   -0.8000
   1243 HD1       -46.6470   -5.8010  -31.8600 H        80 ARG    0.4600
   1244 HD2       -48.4210   -5.9810  -31.4930 H        80 ARG    0.4600
   1245 HE        -48.4100   -3.4160  -31.3250 H        80 ARG   -0.8000
   1246 HH11      -47.4360   -1.7670  -30.3630 H        80 ARG    0.4600
   1247 HH12      -45.9890   -1.9860  -29.4380 H        80 ARG    0.4600
   1248 HH21      -45.5370   -5.2930  -30.3800 H        80 ARG    0.5100
   1249 HH22      -44.9250   -3.9750  -29.4390 H        80 ARG   -0.5100
   1250 N         -45.7240   -1.6300  -35.7370 N.am     81 TYR   -0.4700
   1251 CA        -44.6940   -1.0580  -36.5910 C.3      81 TYR    0.3100
   1252 C         -44.0180    0.1240  -35.9100 C.2      81 TYR    0.0700
   1253 O         -42.7930    0.2300  -35.9000 O.2      81 TYR    0.0900
   1254 CB        -45.2860   -0.6230  -37.9320 C.3      81 TYR   -0.1800
   1255 CG        -44.3160    0.1260  -38.8140 C.ar     81 TYR    0.0900
   1256 CD1       -43.4410   -0.5550  -39.6520 C.ar     81 TYR    0.0900
   1257 CD2       -44.2720    1.5150  -38.8090 C.ar     81 TYR    0.0000
   1258 CE1       -42.5520    0.1270  -40.4600 C.ar     81 TYR   -0.1150
   1259 CE2       -43.3860    2.2050  -39.6140 C.ar     81 TYR    0.1150
   1260 CZ        -42.5290    1.5070  -40.4360 C.ar     81 TYR   -0.1150
   1261 OH        -41.6440    2.1890  -41.2410 O.3      81 TYR    0.1150
   1262 HN        -46.6670   -1.4830  -36.0260 H        81 TYR    0.1100
   1263 HA        -43.9310   -1.8070  -36.7430 H        81 TYR   -0.5400
   1264 HB1       -46.1510    0.0510  -37.7490 H        81 TYR    0.4300
   1265 HB2       -45.6150   -1.5230  -38.4950 H        81 TYR   -0.1150
   1266 HD1       -43.4570   -1.6340  -39.6730 H        81 TYR    0.1150
   1267 HD2       -44.9420    2.0640  -38.1650 H        81 TYR   -0.1150
   1268 HE1       -41.8780   -0.4160  -41.1060 H        81 TYR    0.1150
   1269 HE2       -43.3650    3.2840  -39.5970 H        81 TYR    0.5100
   1270 HH        -41.4180    3.0120  -40.8010 H        81 TYR   -0.5100
   1271 N         -44.8250    1.0120  -35.3340 N.am     82 PHE   -0.4700
   1272 CA        -44.3050    2.1620  -34.6050 C.3      82 PHE    0.3100
   1273 C         -43.5210    1.7310  -33.3710 C.2      82 PHE    0.0700
   1274 O         -42.9000    2.5550  -32.7020 O.2      82 PHE    0.0900
   1275 CB        -45.4440    3.1040  -34.1960 C.3      82 PHE   -0.1800
   1276 CG        -45.8160    4.1010  -35.2560 C.ar     82 PHE    0.0900
   1277 CD1       -46.4730    3.7000  -36.4080 C.ar     82 PHE    0.0900
   1278 CD2       -45.5180    5.4460  -35.0950 C.ar     82 PHE    0.0000
   1279 CE1       -46.8190    4.6180  -37.3820 C.ar     82 PHE   -0.1150
   1280 CE2       -45.8630    6.3690  -36.0650 C.ar     82 PHE    0.1150
   1281 CZ        -46.5150    5.9560  -37.2100 C.ar     82 PHE   -0.1150
   1282 HN        -45.8170    0.9310  -35.3750 H        82 PHE    0.1150
   1283 HA        -43.6050    2.6760  -35.2460 H        82 PHE   -0.1150
   1284 HB1       -45.1370    3.6800  -33.2970 H        82 PHE    0.1150
   1285 HB2       -46.3530    2.5050  -33.9760 H        82 PHE   -0.1150
   1286 HD1       -46.7180    2.6570  -36.5480 H        82 PHE    0.1150
   1287 HD2       -45.0090    5.7760  -34.2000 H        82 PHE   -0.1150
   1288 HE1       -47.3280    4.2910  -38.2760 H        82 PHE    0.1150
   1289 HE2       -45.6240    7.4120  -35.9260 H        82 PHE    0.5100
   1290 HZ        -46.7850    6.6750  -37.9680 H        82 PHE   -0.5100
   1291 N         -43.5530    0.4340  -33.0710 N.am     83 ALA   -0.4700
   1292 CA        -42.8520   -0.1070  -31.9160 C.3      83 ALA    0.3100
   1293 C         -41.5310   -0.7640  -32.3080 C.2      83 ALA    0.0700
   1294 O         -40.5660   -0.7370  -31.5450 O.2      83 ALA    0.0900
   1295 CB        -43.7370   -1.0970  -31.1730 C.3      83 ALA   -0.2700
   1296 HN        -44.0580   -0.2240  -33.6240 H        83 ALA    0.0900
   1297 HA        -42.5830    0.7160  -31.2710 H        83 ALA    0.0900
   1298 HB1       -44.0180   -1.9370  -31.8440 H        83 ALA    0.0900
   1299 HB2       -44.6650   -0.5910  -30.8310 H        83 ALA    0.5100
   1300 HB3       -43.1920   -1.5100  -30.2980 H        83 ALA   -0.5100
   1301 N         -41.4910   -1.3620  -33.4960 N.am     84 ILE   -0.4700
   1302 CA        -40.2650   -1.9770  -33.9950 C.3      84 ILE    0.3100
   1303 C         -39.3320   -0.9300  -34.5890 C.2      84 ILE    0.0700
   1304 O         -38.1520   -0.8700  -34.2430 O.2      84 ILE    0.0900
   1305 CB        -40.5530   -3.0650  -35.0450 C.3      84 ILE   -0.0900
   1306 CG1       -41.0230   -4.3490  -34.3600 C.3      84 ILE    0.0900
   1307 CG2       -39.3110   -3.3460  -35.8740 C.3      84 ILE   -0.2700
   1308 CD        -40.9980   -5.5620  -35.2620 C.3      84 ILE    0.0900
   1309 HN        -42.2870   -1.4170  -34.0930 H        84 ILE    0.0900
   1310 HA        -39.7460   -2.4060  -33.1510 H        84 ILE    0.0900
   1311 HB        -41.3720   -2.7250  -35.7130 H        84 ILE   -0.1800
   1312 HG11      -42.0630   -4.1970  -34.0000 H        84 ILE    0.0900
   1313 HG12      -40.3660   -4.5440  -33.4870 H        84 ILE    0.0900
   1314 HG21      -38.4850   -3.6950  -35.2180 H        84 ILE   -0.2700
   1315 HG22      -38.9840   -2.4190  -36.3930 H        84 ILE    0.0900
   1316 HG23      -39.5280   -4.1380  -36.6240 H        84 ILE    0.0900
   1317 HD1       -40.0120   -6.0690  -35.1930 H        84 ILE    0.0900
   1318 HD2       -41.1650   -5.2540  -36.3160 H        84 ILE    0.5100
   1319 HD3       -41.7880   -6.2800  -34.9530 H        84 ILE   -0.5100
   1320 N         -39.8640   -0.1000  -35.4820 N.am     85 THR   -0.4700
   1321 CA        -39.1010    1.0130  -36.0280 C.3      85 THR    0.3100
   1322 C         -38.7670    2.0030  -34.9130 C.2      85 THR    0.0700
   1323 O         -37.9540    2.9100  -35.0900 O.2      85 THR    0.0900
   1324 CB        -39.8680    1.7300  -37.1580 C.3      85 THR    0.1400
   1325 CG2       -40.9770    2.6070  -36.5880 C.3      85 THR    0.0900
   1326 OG1       -38.9650    2.5370  -37.9220 O.3      85 THR   -0.6600
   1327 HN        -40.7990   -0.2020  -35.8150 H        85 THR    0.4300
   1328 HA        -38.1690    0.6210  -36.4040 H        85 THR   -0.2700
   1329 HB        -40.3380    0.9800  -37.8300 H        85 THR    0.0900
   1330 HG1       -38.3680    2.9400  -37.2870 H        85 THR    0.0900
   1331 HG21      -40.5540    3.5660  -36.2210 H        85 THR    0.0900
   1332 HG22      -41.4700    2.0890  -35.7390 H        85 THR    0.5100
   1333 HG23      -41.7270    2.8300  -37.3770 H        85 THR   -0.5100
   1334 N         -39.4000    1.8140  -33.7570 N.am     86 SER   -0.4700
   1335 CA        -39.1550    2.6480  -32.5880 C.3      86 SER    0.3100
   1336 C         -37.6980    2.5680  -32.1490 C.2      86 SER    0.0700
   1337 O         -37.0230    1.5710  -32.4030 O.2      86 SER    0.0900
   1338 CB        -40.0770    2.2330  -31.4390 C.3      86 SER    0.0500
   1339 OG        -39.6880    2.8380  -30.2200 O.3      86 SER    0.0900
   1340 HN        -40.0740    1.0890  -33.6390 H        86 SER    0.0900
   1341 HA        -39.3360    3.6750  -32.8640 H        86 SER   -0.6600
   1342 HB1       -40.0380    1.1300  -31.3140 H        86 SER    0.4300
   1343 HB2       -41.1190    2.5420  -31.6710 H        86 SER    0.5100
   1344 HG1       -40.0840    2.3070  -29.5240 H        86 SER   -0.5100
   1345 N         -37.2060    3.6250  -31.4850 N.am     87 PRO   -0.2900
   1346 CA        -35.8020    3.6960  -31.0820 C.3      87 PRO    0.0000
   1347 C         -35.5440    3.0820  -29.7090 C.2      87 PRO    0.0900
   1348 O         -34.5000    2.4670  -29.4970 O.2      87 PRO    0.0900
   1349 CB        -35.5410    5.2000  -31.0300 C.3      87 PRO    0.0200
   1350 CG        -36.8650    5.8010  -30.6720 C.3      87 PRO    0.0900
   1351 CD        -37.9370    4.8680  -31.1850 C.3      87 PRO   -0.1800
   1352 HA        -35.1800    3.1520  -31.7770 H        87 PRO    0.0900
   1353 HB1       -35.1900    5.5760  -32.0160 H        87 PRO    0.0900
   1354 HB2       -34.7770    5.4420  -30.2610 H        87 PRO   -0.1800
   1355 HG1       -36.9500    5.9120  -29.5710 H        87 PRO    0.0900
   1356 HG2       -36.9720    6.8010  -31.1440 H        87 PRO    0.0900
   1357 HD1       -38.7120    4.6770  -30.4130 H        87 PRO    0.5100
   1358 HD2       -38.4110    5.2630  -32.1080 H        87 PRO   -0.5100
   1359 N         -36.4910    3.2430  -28.7900 N.am     88 PHE   -0.4700
   1360 CA        -36.2580    2.9230  -27.3870 C.3      88 PHE    0.3100
   1361 C         -36.5590    1.4690  -27.0350 C.2      88 PHE    0.0700
   1362 O         -35.7040    0.5910  -27.1710 O.2      88 PHE    0.0900
   1363 CB        -37.0750    3.8640  -26.4960 C.3      88 PHE   -0.1800
   1364 CG        -36.7510    3.7470  -25.0400 C.ar     88 PHE    0.0900
   1365 CD1       -37.7460    3.4820  -24.1130 C.ar     88 PHE    0.0900
   1366 CD2       -35.4460    3.8950  -24.5960 C.ar     88 PHE    0.0000
   1367 CE1       -37.4460    3.3740  -22.7670 C.ar     88 PHE   -0.1150
   1368 CE2       -35.1410    3.7870  -23.2540 C.ar     88 PHE    0.1150
   1369 CZ        -36.1420    3.5250  -22.3390 C.ar     88 PHE   -0.1150
   1370 HN        -37.3980    3.5880  -29.0160 H        88 PHE    0.1150
   1371 HA        -35.2030    3.0330  -27.1860 H        88 PHE   -0.1150
   1372 HB1       -38.1550    3.6320  -26.6120 H        88 PHE    0.1150
   1373 HB2       -36.8760    4.9150  -26.7940 H        88 PHE   -0.1150
   1374 HD1       -38.7660    3.3580  -24.4440 H        88 PHE    0.1150
   1375 HD2       -34.6600    4.0970  -25.3080 H        88 PHE   -0.1150
   1376 HE1       -38.2300    3.1710  -22.0540 H        88 PHE    0.1150
   1377 HE2       -34.1210    3.9050  -22.9210 H        88 PHE    0.5100
   1378 HZ        -35.9050    3.4400  -21.2890 H        88 PHE   -0.5100
   1379 N         -37.7830    1.2220  -26.5760 N.am     89 LYS   -0.4700
   1380 CA        -38.2020   -0.1040  -26.1450 C.3      89 LYS    0.3100
   1381 C         -39.1480   -0.7180  -27.1720 C.2      89 LYS    0.0700
   1382 O         -39.7890    0.0010  -27.9380 O.2      89 LYS    0.0900
   1383 CB        -38.9000    0.0020  -24.7870 C.3      89 LYS   -0.1800
   1384 CG        -38.9190   -1.2750  -23.9670 C.3      89 LYS    0.0900
   1385 CD        -39.4520   -0.9950  -22.5690 C.3      89 LYS    0.0900
   1386 CE        -39.4280   -2.2360  -21.6910 C.3      89 LYS   -0.1800
   1387 NZ        -39.9350   -1.9400  -20.3210 N.4      89 LYS    0.0900
   1388 HN        -38.4720    1.9390  -26.5050 H        89 LYS    0.0900
   1389 HA        -37.3260   -0.7320  -26.0750 H        89 LYS   -0.1800
   1390 HB1       -39.9510    0.3160  -24.9620 H        89 LYS    0.0900
   1391 HB2       -38.3850    0.7860  -24.1940 H        89 LYS    0.0900
   1392 HG1       -37.8890   -1.6840  -23.8950 H        89 LYS    0.2100
   1393 HG2       -39.5690   -2.0260  -24.4670 H        89 LYS    0.0500
   1394 HD1       -40.4980   -0.6280  -22.6470 H        89 LYS    0.0500
   1395 HD2       -38.8300   -0.2060  -22.0960 H        89 LYS   -0.3000
   1396 HE1       -38.3860   -2.6100  -21.5940 H        89 LYS    0.3300
   1397 HE2       -40.0770   -3.0230  -22.1310 H        89 LYS    0.3300
   1398 HZ1       -40.9150   -1.5960  -20.3800 H        89 LYS    0.3300
   1399 HZ2       -39.3390   -1.2110  -19.8800 H        89 LYS    0.5100
   1400 HZ3       -39.9060   -2.8050  -19.7450 H        89 LYS   -0.5100
   1401 N         -39.2330   -2.0480  -27.1950 N.am     90 TYR   -0.4700
   1402 CA        -40.2310   -2.7250  -28.0150 C.3      90 TYR    0.3100
   1403 C         -41.6100   -2.4360  -27.4410 C.2      90 TYR    0.0700
   1404 O         -42.1650   -3.2400  -26.6900 O.2      90 TYR    0.0900
   1405 CB        -39.9840   -4.2340  -28.0580 C.3      90 TYR   -0.1800
   1406 CG        -40.9910   -4.9900  -28.9040 C.ar     90 TYR    0.0900
   1407 CD1       -42.0890   -5.6170  -28.3240 C.ar     90 TYR    0.0900
   1408 CD2       -40.8420   -5.0770  -30.2810 C.ar     90 TYR    0.0000
   1409 CE1       -43.0090   -6.3090  -29.0940 C.ar     90 TYR   -0.1150
   1410 CE2       -41.7570   -5.7660  -31.0590 C.ar     90 TYR    0.1150
   1411 CZ        -42.8370   -6.3790  -30.4590 C.ar     90 TYR   -0.1150
   1412 OH        -43.7490   -7.0650  -31.2280 O.3      90 TYR    0.1150
   1413 HN        -38.6270   -2.6320  -26.6610 H        90 TYR    0.1100
   1414 HA        -40.1780   -2.3110  -29.0100 H        90 TYR   -0.5400
   1415 HB1       -40.0440   -4.6450  -27.0270 H        90 TYR    0.4300
   1416 HB2       -38.9790   -4.4290  -28.4890 H        90 TYR   -0.1150
   1417 HD1       -42.2260   -5.5640  -27.2540 H        90 TYR    0.1150
   1418 HD2       -39.9980   -4.5990  -30.7550 H        90 TYR   -0.1150
   1419 HE1       -43.8560   -6.7900  -28.6270 H        90 TYR    0.1150
   1420 HE2       -41.6270   -5.8220  -32.1290 H        90 TYR    0.5100
   1421 HH        -43.2640   -7.5460  -31.9030 H        90 TYR   -0.5100
   1422 N         -42.1630   -1.2840  -27.8010 N.am     91 GLN   -0.4700
   1423 CA        -43.3510   -0.7670  -27.1470 C.3      91 GLN    0.3100
   1424 C         -43.9150    0.4240  -27.9130 C.2      91 GLN    0.0700
   1425 O         -43.1890    1.3630  -28.2380 O.2      91 GLN    0.0900
   1426 CB        -43.0010   -0.3510  -25.7160 C.3      91 GLN   -0.1800
   1427 CG        -44.1280    0.3230  -24.9550 C.3      91 GLN    0.0900
   1428 CD        -43.7210    0.7080  -23.5420 C.2      91 GLN    0.0900
   1429 NE2       -44.5700    1.4860  -22.8760 N.am     91 GLN   -0.1800
   1430 OE1       -42.6620    0.3110  -23.0570 O.2      91 GLN    0.0900
   1431 HN        -41.7890   -0.7240  -28.5370 H        91 GLN    0.0900
   1432 HA        -44.1040   -1.5410  -27.1440 H        91 GLN    0.5500
   1433 HB1       -42.1420    0.3520  -25.7580 H        91 GLN   -0.5500
   1434 HB2       -42.6960   -1.2590  -25.1540 H        91 GLN   -0.6200
   1435 HG1       -44.9930   -0.3720  -24.8960 H        91 GLN    0.3200
   1436 HG2       -44.4340    1.2420  -25.4980 H        91 GLN    0.3000
   1437 HE21      -44.3560    1.7730  -21.9410 H        91 GLN    0.5100
   1438 HE22      -45.4210    1.7830  -23.3070 H        91 GLN   -0.5100
   1439 N         -45.2140    0.3810  -28.2020 N.am     92 SER   -0.4700
   1440 CA        -45.8720    1.4430  -28.9530 C.3      92 SER    0.3100
   1441 C         -45.8960    2.7540  -28.1740 C.2      92 SER    0.0700
   1442 O         -45.9050    2.7560  -26.9430 O.2      92 SER    0.0900
   1443 CB        -47.2980    1.0300  -29.3240 C.3      92 SER    0.0500
   1444 OG        -47.8520    1.9170  -30.2790 O.3      92 SER    0.0900
   1445 HN        -45.7940   -0.3800  -27.9190 H        92 SER    0.0900
   1446 HA        -45.2920    1.6340  -29.8430 H        92 SER   -0.6600
   1447 HB1       -47.9370    1.0430  -28.4150 H        92 SER    0.4300
   1448 HB2       -47.2880    0.0060  -29.7540 H        92 SER    0.5100
   1449 HG1       -48.6690    1.5090  -30.5760 H        92 SER   -0.5100
   1450 N         -45.9110    3.8720  -28.8970 N.am     93 LEU   -0.4700
   1451 CA        -45.9400    5.1860  -28.2650 C.3      93 LEU    0.3100
   1452 C         -47.3690    5.6110  -27.9350 C.2      93 LEU    0.0700
   1453 O         -47.5880    6.6620  -27.3320 O.2      93 LEU    0.0900
   1454 CB        -45.2670    6.2310  -29.1600 C.3      93 LEU   -0.1800
   1455 CG        -43.8910    5.8570  -29.7190 C.3      93 LEU    0.0900
   1456 CD1       -43.2510    7.0490  -30.4220 C.3      93 LEU    0.0900
   1457 CD2       -42.9770    5.3300  -28.6230 C.3      93 LEU   -0.0900
   1458 HN        -45.9020    3.8620  -29.8930 H        93 LEU    0.0900
   1459 HA        -45.4250    5.1150  -27.3190 H        93 LEU   -0.2700
   1460 HB1       -45.1530    7.1630  -28.5690 H        93 LEU    0.0900
   1461 HB2       -45.9420    6.4280  -30.0190 H        93 LEU    0.0900
   1462 HG        -44.0030    5.0210  -30.4420 H        93 LEU    0.0900
   1463 HD11      -43.1240    7.8900  -29.7080 H        93 LEU   -0.2700
   1464 HD12      -43.8990    7.3870  -31.2580 H        93 LEU    0.0900
   1465 HD13      -42.2520    6.7640  -30.8150 H        93 LEU    0.0900
   1466 HD21      -43.4210    4.4250  -28.1570 H        93 LEU    0.0900
   1467 HD22      -42.8440    6.1040  -27.8360 H        93 LEU    0.5100
   1468 HD23      -41.9880    5.0590  -29.0520 H        93 LEU   -0.5100
   1469 N         -48.3380    4.7880  -28.3310 N.am     94 LEU   -0.4700
   1470 CA        -49.7370    5.0270  -27.9960 C.3      94 LEU    0.3100
   1471 C         -49.9800    4.8040  -26.5070 C.2      94 LEU    0.0700
   1472 O         -49.7920    3.6990  -25.9980 O.2      94 LEU    0.0900
   1473 CB        -50.6580    4.1180  -28.8190 C.3      94 LEU   -0.1800
   1474 CG        -51.0760    4.5910  -30.2150 C.3      94 LEU    0.0900
   1475 CD1       -51.8690    5.8860  -30.1260 C.3      94 LEU    0.0900
   1476 CD2       -49.8760    4.7570  -31.1370 C.3      94 LEU   -0.0900
   1477 HN        -48.1500    3.9730  -28.8750 H        94 LEU    0.0900
   1478 HA        -49.9560    6.0650  -28.2010 H        94 LEU   -0.2700
   1479 HB1       -51.5850    3.9650  -28.2290 H        94 LEU    0.0900
   1480 HB2       -50.1400    3.1440  -28.9390 H        94 LEU    0.0900
   1481 HG        -51.6990    3.8090  -30.6970 H        94 LEU    0.0900
   1482 HD11      -51.2040    6.7220  -29.8220 H        94 LEU   -0.2700
   1483 HD12      -52.6770    5.7830  -29.3700 H        94 LEU    0.0900
   1484 HD13      -52.3130    6.1270  -31.1150 H        94 LEU    0.0900
   1485 HD21      -49.3440    3.7880  -31.2480 H        94 LEU    0.0900
   1486 HD22      -49.1710    5.5030  -30.7100 H        94 LEU    0.5100
   1487 HD23      -50.2140    5.0920  -32.1410 H        94 LEU   -0.5100
   1488 N         -50.3990    5.8570  -25.8090 N.am     95 THR   -0.4700
   1489 CA        -50.6280    5.7820  -24.3710 C.3      95 THR    0.3100
   1490 C         -51.9250    5.0460  -24.0460 C.2      95 THR    0.0700
   1491 O         -52.7990    4.9060  -24.9000 O.2      95 THR    0.0900
   1492 CB        -50.6680    7.1800  -23.7280 C.3      95 THR    0.1400
   1493 CG2       -49.3260    7.8780  -23.8800 C.3      95 THR    0.0900
   1494 OG1       -51.6770    7.9690  -24.3620 O.3      95 THR   -0.6600
   1495 HN        -50.5730    6.7400  -26.2350 H        95 THR    0.4300
   1496 HA        -49.8280    5.2000  -23.9390 H        95 THR   -0.2700
   1497 HB        -50.9040    7.0920  -22.6460 H        95 THR    0.0900
   1498 HG1       -52.2980    8.2090  -23.6700 H        95 THR    0.0900
   1499 HG21      -49.0740    7.9910  -24.9570 H        95 THR    0.0900
   1500 HG22      -48.5290    7.2780  -23.3910 H        95 THR    0.5100
   1501 HG23      -49.3700    8.8880  -23.4190 H        95 THR   -0.5100
   1502 N         -52.0580    4.5690  -22.7900 N.am     96 LYS   -0.4700
   1503 CA        -53.2070    3.8300  -22.3000 C.3      96 LYS    0.3100
   1504 C         -54.5130    4.5610  -22.5510 C.2      96 LYS    0.0700
   1505 O         -55.5190    3.9830  -22.9530 O.2      96 LYS    0.0900
   1506 CB        -53.0160    3.5950  -20.7720 C.3      96 LYS   -0.1800
   1507 CG        -54.1980    2.9860  -19.9870 C.3      96 LYS    0.0900
   1508 CD        -54.4880    1.5010  -20.2800 C.3      96 LYS    0.0900
   1509 CE        -53.3090    0.5770  -19.9460 C.3      96 LYS   -0.1800
   1510 NZ        -53.7210   -0.8360  -19.9610 N.4      96 LYS    0.0900
   1511 HN        -51.3390    4.7110  -22.1150 H        96 LYS    0.0900
   1512 HA        -53.2660    2.8900  -22.8290 H        96 LYS   -0.1800
   1513 HB1       -52.7800    4.5760  -20.3110 H        96 LYS    0.0900
   1514 HB2       -52.1460    2.9170  -20.6450 H        96 LYS    0.0900
   1515 HG1       -55.1100    3.5700  -20.2300 H        96 LYS    0.2100
   1516 HG2       -53.9820    3.0870  -18.9030 H        96 LYS    0.0500
   1517 HD1       -54.7320    1.3910  -21.3590 H        96 LYS    0.0500
   1518 HD2       -55.3680    1.1850  -19.6790 H        96 LYS   -0.3000
   1519 HE1       -52.9220    0.8100  -18.9310 H        96 LYS    0.3300
   1520 HE2       -52.5020    0.7050  -20.7000 H        96 LYS    0.3300
   1521 HZ1       -54.4970   -0.9630  -20.6420 H        96 LYS    0.3300
   1522 HZ2       -54.0440   -1.1130  -19.0120 H        96 LYS    0.5100
   1523 HZ3       -52.9140   -1.4300  -20.2390 H        96 LYS   -0.5100
   1524 N         -54.5060    5.8900  -22.3430 N.am     97 ASN   -0.4700
   1525 CA        -55.6990    6.7110  -22.5210 C.3      97 ASN    0.3100
   1526 C         -55.9230    7.1440  -23.9670 C.2      97 ASN    0.0700
   1527 O         -57.0450    7.4590  -24.3620 O.2      97 ASN    0.0900
   1528 CB        -55.6790    7.9240  -21.5780 C.3      97 ASN   -0.1800
   1529 CG        -54.3640    8.6810  -21.6320 C.2      97 ASN    0.0900
   1530 ND2       -54.0030    9.3750  -20.6640 N.am     97 ASN    0.0900
   1531 OD1       -53.6470    8.5660  -22.7250 O.2      97 ASN    0.5500
   1532 HN        -53.6840    6.3740  -22.0580 H        97 ASN   -0.5500
   1533 HA        -56.5610    6.0930  -22.3160 H        97 ASN   -0.6200
   1534 HB1       -55.8450    7.5750  -20.5370 H        97 ASN    0.3200
   1535 HB2       -56.4980    8.6180  -21.8650 H        97 ASN    0.3000
   1536 HD21      -53.1360    9.8720  -20.7020 H        97 ASN    0.5100
   1537 HD22      -54.5790    9.4360  -19.8500 H        97 ASN   -0.5100
   1538 N         -54.8520    7.1500  -24.7580 N.am     98 LYS   -0.4700
   1539 CA        -54.9530    7.4520  -26.1790 C.3      98 LYS    0.3100
   1540 C         -55.2310    6.1870  -26.9810 C.2      98 LYS    0.0700
   1541 O         -55.4820    6.2430  -28.1860 O.2      98 LYS    0.0900
   1542 CB        -53.6780    8.1340  -26.6840 C.3      98 LYS   -0.1800
   1543 CG        -53.4710    9.5410  -26.1430 C.3      98 LYS    0.0900
   1544 CD        -52.1450   10.1240  -26.6130 C.3      98 LYS    0.0900
   1545 CE        -51.8800   11.4810  -25.9830 C.3      98 LYS   -0.1800
   1546 NZ        -50.5860   12.0600  -26.4370 N.4      98 LYS    0.0900
   1547 HN        -53.9380    6.9480  -24.4140 H        98 LYS    0.0900
   1548 HA        -55.8040    8.1000  -26.3220 H        98 LYS   -0.1800
   1549 HB1       -53.7250    8.1870  -27.7930 H        98 LYS    0.0900
   1550 HB2       -52.8070    7.5120  -26.3890 H        98 LYS    0.0900
   1551 HG1       -53.4820    9.5110  -25.0330 H        98 LYS    0.2100
   1552 HG2       -54.3000   10.1930  -26.4940 H        98 LYS    0.0500
   1553 HD1       -52.1670   10.2340  -27.7190 H        98 LYS    0.0500
   1554 HD2       -51.3250    9.4280  -26.3380 H        98 LYS   -0.3000
   1555 HE1       -51.8350   11.3790  -24.8770 H        98 LYS    0.3300
   1556 HE2       -52.6860   12.1910  -26.2680 H        98 LYS    0.3300
   1557 HZ1       -50.6020   12.1780  -27.4700 H        98 LYS    0.3300
   1558 HZ2       -49.8090   11.4200  -26.1740 H        98 LYS    0.5100
   1559 HZ3       -50.4420   12.9850  -25.9850 H        98 LYS   -0.5100
   1560 N         -55.1830    5.0410  -26.3080 N.am     99 ALA   -0.4700
   1561 CA        -55.5260    3.7730  -26.9320 C.3      99 ALA    0.3100
   1562 C         -57.0260    3.5470  -26.8260 C.2      99 ALA    0.0700
   1563 O         -57.6290    2.8760  -27.6610 O.2      99 ALA    0.0900
   1564 CB        -54.7660    2.6310  -26.2750 C.3      99 ALA   -0.2700
   1565 HN        -54.9120    4.9990  -25.3490 H        99 ALA    0.0900
   1566 HA        -55.2750    3.8370  -27.9800 H        99 ALA    0.0900
   1567 HB1       -55.0200    2.5750  -25.1940 H        99 ALA    0.0900
   1568 HB2       -53.6720    2.7990  -26.3730 H        99 ALA    0.5100
   1569 HB3       -55.0410    1.6680  -26.7540 H        99 ALA   -0.5100
   1570 N         -57.6280    4.1240  -25.7880 N.am    100 ARG   -0.4700
   1571 CA        -59.0660    4.0300  -25.5810 C.3     100 ARG    0.3100
   1572 C         -59.8200    4.9410  -26.5420 C.2     100 ARG    0.0700
   1573 O         -60.9270    4.6220  -26.9760 O.2     100 ARG    0.0900
   1574 CB        -59.4260    4.3860  -24.1360 C.3     100 ARG   -0.1800
   1575 CG        -58.9820    3.3600  -23.1030 C.3     100 ARG    0.0900
   1576 CD        -59.5480    3.6900  -21.7300 C.3     100 ARG    0.0900
   1577 NE        -59.3630    2.5970  -20.7760 N.pl3   100 ARG   -0.1800
   1578 CZ        -59.8920    2.5700  -19.5570 C.cat   100 ARG    0.0900
   1579 NH1       -60.6460    3.5770  -19.1360 N.pl3   100 ARG    0.0900
   1580 NH2       -59.6720    1.5350  -18.7550 N.pl3   100 ARG    0.2000
   1581 HN        -57.1210    4.6470  -25.1070 H       100 ARG    0.0900
   1582 HA        -59.3700    3.0200  -25.8060 H       100 ARG    0.0900
   1583 HB1       -60.5300    4.4950  -24.0680 H       100 ARG   -0.7000
   1584 HB2       -58.9530    5.3590  -23.8870 H       100 ARG    0.4400
   1585 HG1       -57.8720    3.3510  -23.0490 H       100 ARG    0.6400
   1586 HG2       -59.3340    2.3530  -23.4130 H       100 ARG   -0.8000
   1587 HD1       -60.6400    3.8820  -21.8130 H       100 ARG    0.4600
   1588 HD2       -59.0340    4.5850  -21.3190 H       100 ARG    0.4600
   1589 HE        -58.8010    1.8200  -21.0580 H       100 ARG   -0.8000
   1590 HH11      -60.8170    4.3590  -19.7360 H       100 ARG    0.4600
   1591 HH12      -61.0440    3.5550  -18.2180 H       100 ARG    0.4600
   1592 HH21      -59.1060    0.7730  -19.0680 H       100 ARG    0.5100
   1593 HH22      -60.0730    1.5190  -17.8400 H       100 ARG   -0.5100
   1594 N         -59.2140    6.0780  -26.8740 N.am    101 VAL   -0.4700
   1595 CA        -59.8430    7.0470  -27.7620 C.3     101 VAL    0.3100
   1596 C         -59.7840    6.5980  -29.2190 C.2     101 VAL    0.0700
   1597 O         -60.6550    6.9400  -30.0200 O.2     101 VAL    0.0900
   1598 CB        -59.2120    8.4480  -27.6260 C.3     101 VAL   -0.0900
   1599 CG1       -59.3040    8.9320  -26.1870 C.3     101 VAL    0.0900
   1600 CG2       -57.7650    8.4330  -28.0970 C.3     101 VAL   -0.2700
   1601 HN        -58.3070    6.3170  -26.5330 H       101 VAL    0.0900
   1602 HA        -60.8930    7.0890  -27.5120 H       101 VAL    0.0900
   1603 HB        -59.7470    9.1600  -28.2900 H       101 VAL    0.0900
   1604 HG11      -58.9270    8.1480  -25.4950 H       101 VAL   -0.2700
   1605 HG12      -60.3620    9.1530  -25.9290 H       101 VAL    0.0900
   1606 HG13      -58.6880    9.8470  -26.0550 H       101 VAL    0.0900
   1607 HG21      -57.7230    8.3020  -29.1990 H       101 VAL    0.0900
   1608 HG22      -57.2200    7.5900  -27.6200 H       101 VAL    0.5100
   1609 HG23      -57.2710    9.3930  -27.8350 H       101 VAL   -0.5100
   1610 N         -58.7550    5.8260  -29.5630 N.am    102 ILE   -0.4700
   1611 CA        -58.6330    5.2840  -30.9100 C.3     102 ILE    0.3100
   1612 C         -59.4440    3.9990  -31.0280 C.2     102 ILE    0.0700
   1613 O         -59.7470    3.5430  -32.1280 O.2     102 ILE    0.0900
   1614 CB        -57.1650    5.0200  -31.3020 C.3     102 ILE   -0.0900
   1615 CG1       -56.5480    3.9460  -30.4080 C.3     102 ILE    0.0900
   1616 CG2       -56.3560    6.3060  -31.2320 C.3     102 ILE   -0.2700
   1617 CD        -55.0870    3.6850  -30.6990 C.3     102 ILE    0.0900
   1618 HN        -58.0290    5.5880  -28.9230 H       102 ILE    0.0900
   1619 HA        -59.0730    5.9980  -31.5910 H       102 ILE    0.0900
   1620 HB        -57.1270    4.6160  -32.3360 H       102 ILE   -0.1800
   1621 HG11      -57.1130    2.9990  -30.5490 H       102 ILE    0.0900
   1622 HG12      -56.6460    4.2670  -29.3490 H       102 ILE    0.0900
   1623 HG21      -56.3800    6.7160  -30.2000 H       102 ILE   -0.2700
   1624 HG22      -56.7850    7.0610  -31.9230 H       102 ILE    0.0900
   1625 HG23      -55.2990    6.1030  -31.5090 H       102 ILE    0.0900
   1626 HD1       -54.7410    4.3410  -31.5260 H       102 ILE    0.0900
   1627 HD2       -54.9450    2.6250  -31.0030 H       102 ILE    0.5100
   1628 HD3       -54.4770    3.9000  -29.7960 H       102 ILE   -0.5100
   1629 N         -59.7910    3.4210  -29.8810 N.am    103 ILE   -0.4700
   1630 CA        -60.6680    2.2590  -29.8420 C.3     103 ILE    0.3100
   1631 C         -62.1130    2.6890  -30.0500 C.2     103 ILE    0.0700
   1632 O         -62.8630    2.0610  -30.7980 O.2     103 ILE    0.0900
   1633 CB        -60.5470    1.5050  -28.5060 C.3     103 ILE   -0.0900
   1634 CG1       -59.3950    0.5060  -28.5700 C.3     103 ILE    0.0900
   1635 CG2       -61.8400    0.7690  -28.1880 C.3     103 ILE   -0.2700
   1636 CD        -59.5810   -0.5500  -29.6340 C.3     103 ILE    0.0900
   1637 HN        -59.4690    3.7560  -29.0000 H       103 ILE    0.0900
   1638 HA        -60.3940    1.6120  -30.6610 H       103 ILE    0.0900
   1639 HB        -60.3280    2.2300  -27.6930 H       103 ILE   -0.1800
   1640 HG11      -59.3050    0.0040  -27.5830 H       103 ILE    0.0900
   1641 HG12      -58.4560    1.0590  -28.7780 H       103 ILE    0.0900
   1642 HG21      -62.2580    0.3170  -29.1130 H       103 ILE   -0.2700
   1643 HG22      -62.5860    1.4780  -27.7700 H       103 ILE    0.0900
   1644 HG23      -61.6420   -0.0420  -27.4550 H       103 ILE    0.0900
   1645 HD1       -58.9860   -0.2920  -30.5360 H       103 ILE    0.0900
   1646 HD2       -60.6520   -0.6130  -29.9220 H       103 ILE    0.5100
   1647 HD3       -59.2380   -1.5360  -29.2540 H       103 ILE   -0.5100
   1648 N         -62.4960    3.7740  -29.3820 N.am    104 LEU   -0.4700
   1649 CA        -63.8410    4.3160  -29.5040 C.3     104 LEU    0.3100
   1650 C         -64.0820    4.8720  -30.9030 C.2     104 LEU    0.0700
   1651 O         -65.2020    4.8340  -31.4110 O.2     104 LEU    0.0900
   1652 CB        -64.0670    5.4060  -28.4550 C.3     104 LEU   -0.1800
   1653 CG        -65.4640    6.0260  -28.4070 C.3     104 LEU    0.0900
   1654 CD1       -66.5150    4.9620  -28.1350 C.3     104 LEU    0.0900
   1655 CD2       -65.5250    7.1250  -27.3580 C.3     104 LEU   -0.0900
   1656 HN        -61.8800    4.2640  -28.7710 H       104 LEU    0.0900
   1657 HA        -64.5440    3.5070  -29.3640 H       104 LEU   -0.2700
   1658 HB1       -63.3400    6.2220  -28.6510 H       104 LEU    0.0900
   1659 HB2       -63.8570    4.9660  -27.4580 H       104 LEU    0.0900
   1660 HG        -65.6820    6.5170  -29.3800 H       104 LEU    0.0900
   1661 HD11      -66.3150    4.4680  -27.1600 H       104 LEU   -0.2700
   1662 HD12      -66.4890    4.1910  -28.9350 H       104 LEU    0.0900
   1663 HD13      -67.5230    5.4280  -28.0960 H       104 LEU    0.0900
   1664 HD21      -64.7910    7.9240  -27.5980 H       104 LEU    0.0900
   1665 HD22      -65.2800    6.7080  -26.3580 H       104 LEU    0.5100
   1666 HD23      -66.5420    7.5730  -27.3380 H       104 LEU   -0.5100
   1667 N         -63.0330    5.4730  -31.5030 N.am    105 MET   -0.4700
   1668 CA        -63.0330    5.9800  -32.8560 C.3     105 MET    0.3100
   1669 C         -63.2840    4.8810  -33.8660 C.2     105 MET    0.0700
   1670 O         -64.0410    5.0660  -34.8190 O.2     105 MET    0.0900
   1671 CB        -61.6910    6.6930  -33.1590 C.3     105 MET   -0.1800
   1672 CG        -61.5940    7.3520  -34.5500 C.3     105 MET    0.0900
   1673 SD        -62.8050    8.6850  -34.8080 S.3     105 MET    0.0900
   1674 CE        -62.0670    9.2660  -36.3610 C.3     105 MET   -0.1400
   1675 HN        -62.1740    5.5960  -31.0150 H       105 MET    0.0900
   1676 HA        -63.8570    6.6710  -32.9570 H       105 MET    0.0900
   1677 HB1       -60.8760    5.9440  -33.0740 H       105 MET   -0.0900
   1678 HB2       -61.5370    7.4820  -32.3930 H       105 MET   -0.2200
   1679 HG1       -61.7480    6.5650  -35.3190 H       105 MET    0.0900
   1680 HG2       -60.5700    7.7610  -34.6710 H       105 MET    0.0900
   1681 HE1       -62.0630    8.4640  -37.1310 H       105 MET    0.0900
   1682 HE2       -61.0170    9.5840  -36.1910 H       105 MET    0.5100
   1683 HE3       -62.6460   10.1240  -36.7630 H       105 MET   -0.5100
   1684 N         -62.6870    3.6840  -33.6270 N.am    106 VAL   -0.4700
   1685 CA        -62.7680    2.5510  -34.5410 C.3     106 VAL    0.3100
   1686 C         -64.2100    2.0740  -34.6780 C.2     106 VAL    0.0700
   1687 O         -64.6310    1.6350  -35.7470 O.2     106 VAL    0.0900
   1688 CB        -61.8690    1.3820  -34.0860 C.3     106 VAL   -0.0900
   1689 CG1       -62.2750    0.0890  -34.7790 C.3     106 VAL    0.0900
   1690 CG2       -60.4070    1.6990  -34.3610 C.3     106 VAL   -0.2700
   1691 HN        -62.1550    3.5270  -32.7990 H       106 VAL    0.0900
   1692 HA        -62.4650    2.8940  -35.5180 H       106 VAL    0.0900
   1693 HB        -61.9600    1.2530  -32.9870 H       106 VAL    0.0900
   1694 HG11      -62.3540    0.2500  -35.8750 H       106 VAL   -0.2700
   1695 HG12      -63.2620   -0.2510  -34.3980 H       106 VAL    0.0900
   1696 HG13      -61.5120   -0.6970  -34.5900 H       106 VAL    0.0900
   1697 HG21      -60.2370    2.7960  -34.3020 H       106 VAL    0.0900
   1698 HG22      -60.1290    1.3530  -35.3800 H       106 VAL    0.5100
   1699 HG23      -59.7630    1.1990  -33.6070 H       106 VAL   -0.5100
   1700 N         -64.9710    2.1700  -33.5880 N.am    107 TRP   -0.4700
   1701 CA        -66.3700    1.7620  -33.5960 C.3     107 TRP    0.3100
   1702 C         -67.2540    2.7690  -34.3240 C.2     107 TRP    0.0700
   1703 O         -68.0690    2.3960  -35.1670 O.2     107 TRP    0.0900
   1704 CB        -66.8890    1.5550  -32.1700 C.3     107 TRP   -0.1800
   1705 CG        -66.1960    0.4610  -31.4170 C.ar    107 TRP    0.0900
   1706 CD1       -65.3660   -0.4910  -31.9320 C.ar    107 TRP    0.0900
   1707 CD2       -66.2990    0.1860  -30.0140 C.ar    107 TRP   -0.0300
   1708 CE2       -65.4920   -0.9370  -29.7480 C.ar    107 TRP   -0.1500
   1709 CE3       -66.9910    0.7850  -28.9570 C.ar    107 TRP    0.2200
   1710 NE1       -64.9310   -1.3300  -30.9350 N.ar    107 TRP   -0.5100
   1711 CZ2       -65.3560   -1.4740  -28.4700 C.ar    107 TRP    0.3700
   1712 CZ3       -66.8560    0.2500  -27.6870 C.ar    107 TRP    0.2400
   1713 CH2       -66.0460   -0.8660  -27.4540 C.ar    107 TRP    0.1100
   1714 HN        -64.6200    2.5230  -32.7250 H       107 TRP   -0.2500
   1715 HA        -66.4460    0.8430  -34.1580 H       107 TRP    0.1700
   1716 HB1       -67.9700    1.3070  -32.2200 H       107 TRP   -0.2000
   1717 HB2       -66.7560    2.5010  -31.6040 H       107 TRP    0.1400
   1718 HD1       -65.0900   -0.5740  -32.9730 H       107 TRP   -0.2700
   1719 HE1       -64.3210   -2.0830  -31.0520 H       107 TRP    0.1600
   1720 HE3       -67.6230    1.6480  -29.1100 H       107 TRP   -0.1400
   1721 HZ2       -64.7360   -2.3340  -28.2680 H       107 TRP    0.1400
   1722 HZ3       -67.3860    0.7030  -26.8610 H       107 TRP    0.5100
   1723 HH2       -65.9620   -1.2580  -26.4520 H       107 TRP   -0.5100
   1724 N         -67.0920    4.0490  -33.9930 N.am    108 ILE   -0.4700
   1725 CA        -67.8980    5.1050  -34.5940 C.3     108 ILE    0.3100
   1726 C         -67.7440    5.1440  -36.1130 C.2     108 ILE    0.0700
   1727 O         -68.7320    5.2110  -36.8410 O.2     108 ILE    0.0900
   1728 CB        -67.5530    6.4890  -34.0030 C.3     108 ILE   -0.0900
   1729 CG1       -67.8110    6.5030  -32.4930 C.3     108 ILE    0.0900
   1730 CG2       -68.3600    7.5810  -34.6920 C.3     108 ILE   -0.2700
   1731 CD        -67.5480    7.8420  -31.8390 C.3     108 ILE    0.0900
   1732 HN        -66.4160    4.3410  -33.3220 H       108 ILE    0.0900
   1733 HA        -68.9370    4.8720  -34.4120 H       108 ILE    0.0900
   1734 HB        -66.4700    6.6880  -34.1430 H       108 ILE   -0.1800
   1735 HG11      -67.1540    5.7440  -32.0170 H       108 ILE    0.0900
   1736 HG12      -68.8710    6.2250  -32.3140 H       108 ILE    0.0900
   1737 HG21      -69.4480    7.3980  -34.5540 H       108 ILE   -0.2700
   1738 HG22      -68.1370    7.5860  -35.7810 H       108 ILE    0.0900
   1739 HG23      -68.1090    8.5700  -34.2550 H       108 ILE    0.0900
   1740 HD1       -68.3210    8.5770  -32.1510 H       108 ILE    0.0900
   1741 HD2       -66.5510    8.2240  -32.1450 H       108 ILE    0.5100
   1742 HD3       -67.5860    7.7370  -30.7330 H       108 ILE   -0.5100
   1743 N         -66.5010    5.0990  -36.5860 N.am    109 VAL   -0.4700
   1744 CA        -66.2290    5.0830  -38.0180 C.3     109 VAL    0.3100
   1745 C         -66.7500    3.8000  -38.6550 C.2     109 VAL    0.0700
   1746 O         -67.2180    3.8010  -39.7930 O.2     109 VAL    0.0900
   1747 CB        -64.7220    5.2270  -38.3080 C.3     109 VAL   -0.0900
   1748 CG1       -64.4390    5.0240  -39.7900 C.3     109 VAL    0.0900
   1749 CG2       -64.2200    6.5860  -37.8460 C.3     109 VAL   -0.2700
   1750 HN        -65.7060    5.0750  -35.9860 H       109 VAL    0.0900
   1751 HA        -66.7730    5.9000  -38.4670 H       109 VAL    0.0900
   1752 HB        -64.1590    4.4700  -37.7190 H       109 VAL    0.0900
   1753 HG11      -65.1200    5.6550  -40.3990 H       109 VAL   -0.2700
   1754 HG12      -64.6020    3.9600  -40.0640 H       109 VAL    0.0900
   1755 HG13      -63.3900    5.3120  -40.0180 H       109 VAL    0.0900
   1756 HG21      -64.3850    6.7040  -36.7540 H       109 VAL    0.0900
   1757 HG22      -64.7700    7.3930  -38.3770 H       109 VAL    0.5100
   1758 HG23      -63.1320    6.6780  -38.0520 H       109 VAL   -0.5100
   1759 N         -66.6720    2.7030  -37.9070 N.am    110 SER   -0.4700
   1760 CA        -67.1620    1.4150  -38.3780 C.3     110 SER    0.3100
   1761 C         -68.6850    1.3840  -38.3830 C.2     110 SER    0.0700
   1762 O         -69.3000    0.5390  -39.0350 O.2     110 SER    0.0900
   1763 CB        -66.6150    0.2860  -37.5020 C.3     110 SER    0.0500
   1764 OG        -66.9940   -0.9840  -38.0000 O.3     110 SER    0.0900
   1765 HN        -66.2750    2.7130  -36.9920 H       110 SER    0.0900
   1766 HA        -66.8400    1.2870  -39.4000 H       110 SER   -0.6600
   1767 HB1       -67.0110    0.3930  -36.4690 H       110 SER    0.4300
   1768 HB2       -65.5050    0.3390  -37.4790 H       110 SER    0.5100
   1769 HG1       -67.2120   -1.5150  -37.2310 H       110 SER   -0.5100
   1770 N         -69.2950    2.3140  -37.6520 N.am    111 GLY   -0.4700
   1771 CA        -70.7400    2.4020  -37.5670 C.3     111 GLY    0.3100
   1772 C         -71.3270    3.3070  -38.6300 C.2     111 GLY   -0.0200
   1773 O         -72.4020    3.0380  -39.1670 O.2     111 GLY    0.0900
   1774 HN        -68.7850    2.9930  -37.1300 H       111 GLY    0.0900
   1775 HA1       -70.9940    2.7890  -36.5920 H       111 GLY    0.5100
   1776 HA2       -71.1420    1.4070  -37.6890 H       111 GLY   -0.5100
   1777 N         -70.6190    4.3920  -38.9380 N.am    112 LEU   -0.4700
   1778 CA        -71.0490    5.3170  -39.9750 C.3     112 LEU    0.3100
   1779 C         -70.8590    4.7010  -41.3560 C.2     112 LEU    0.0700
   1780 O         -71.2400    5.2900  -42.3700 O.2     112 LEU    0.0900
   1781 CB        -70.2830    6.6420  -39.8720 C.3     112 LEU   -0.1800
   1782 CG        -70.3500    7.3870  -38.5360 C.3     112 LEU    0.0900
   1783 CD1       -69.5490    8.6800  -38.5990 C.3     112 LEU    0.0900
   1784 CD2       -71.7920    7.6670  -38.1390 C.3     112 LEU   -0.0900
   1785 HN        -69.7650    4.6180  -38.4730 H       112 LEU    0.0900
   1786 HA        -72.1090    5.4880  -39.8520 H       112 LEU   -0.2700
   1787 HB1       -70.6790    7.3200  -40.6560 H       112 LEU    0.0900
   1788 HB2       -69.2150    6.4290  -40.0850 H       112 LEU    0.0900
   1789 HG        -69.9400    6.7380  -37.7320 H       112 LEU    0.0900
   1790 HD11      -69.9550    9.3430  -39.3940 H       112 LEU   -0.2700
   1791 HD12      -68.4870    8.4550  -38.8330 H       112 LEU    0.0900
   1792 HD13      -69.6130    9.2130  -37.6260 H       112 LEU    0.0900
   1793 HD21      -72.3520    6.7120  -38.0370 H       112 LEU    0.0900
   1794 HD22      -72.2860    8.2850  -38.9190 H       112 LEU    0.5100
   1795 HD23      -71.8200    8.2010  -37.1650 H       112 LEU   -0.5100
   1796 N         -70.2680    3.5090  -41.3900 N.am    113 THR   -0.4700
   1797 CA        -70.0550    2.7850  -42.6370 C.3     113 THR    0.3100
   1798 CAT       -71.4380   -0.6260  -43.8220 C       113 THR    0.0700
   1799 C         -70.8240    1.4700  -42.6310 C.2     113 THR    0.0900
   1800 O         -70.7500    0.7740  -43.5810 O.2     113 THR    0.1400
   1801 CB        -68.5600    2.4960  -42.8770 C.3     113 THR    0.0900
   1802 CG2       -68.0360    1.5020  -41.8500 C.3     113 THR   -0.6600
   1803 OG1       -68.3740    1.9610  -44.1930 O.3     113 THR    0.4300
   1804 NT        -70.7070    0.7070  -43.7380 N.4     113 THR   -0.2700
   1805 HN        -69.9430    3.0580  -40.5630 H       113 THR    0.0900
   1806 HNT       -70.1570    0.9710  -44.5250 H       113 THR    0.0900
   1807 HA        -70.4500    3.3870  -43.4400 H       113 THR    0.0900
   1808 HB        -67.9740    3.4340  -42.7840 H       113 THR    0.5100
   1809 HG1       -68.6070    1.0300  -44.1360 H       113 THR   -0.5100
   1810 HG21      -68.4670    0.4950  -42.0380 H       113 THR   -0.4700
   1811 HG22      -68.3250    1.8270  -40.8280 H       113 THR    0.3100
   1812 HG23      -66.9290    1.4320  -41.9220 H       113 THR   -0.1100
   1813 HT1       -72.5320   -0.4560  -43.7250 H       113 THR    0.0900
   1814 HT2       -71.1030   -1.2900  -42.9960 H       113 THR    0.0900
   1815 HT3       -71.2320   -1.1060  -44.8020 H       113 THR    0.0900
   1816 N         -68.7170   -1.0730  -50.7270 N.am    114 SER   -0.2700
   1817 CA        -68.0800   -0.7690  -49.4530 C.3     114 SER    0.0900
   1818 CAY       -68.7140   -1.4280  -53.1120 C.3     114 SER    0.0900
   1819 C         -66.9970   -1.7910  -49.1200 C.2     114 SER    0.0900
   1820 O         -66.2950   -1.6630  -48.1180 O.2     114 SER    0.5100
   1821 CB        -69.1190   -0.7200  -48.3300 C.3     114 SER   -0.5100
   1822 OG        -68.5310   -0.3310  -47.1020 O.3     114 SER   -0.4700
   1823 CY        -67.9840   -1.1080  -51.8550 C.2     114 SER    0.3100
   1824 OY        -66.7730   -0.8910  -51.8610 O.2     114 SER    0.0700
   1825 HN        -69.6980   -1.2480  -50.7110 H       114 SER    0.0900
   1826 HA        -67.5830    0.1860  -49.5460 H       114 SER    0.0500
   1827 HB1       -69.5730   -1.7270  -48.2010 H       114 SER    0.0900
   1828 HB2       -69.9120    0.0130  -48.5910 H       114 SER    0.0900
   1829 HG1       -67.8610   -0.9900  -46.9080 H       114 SER   -0.6600
   1830 HY1       -68.0010   -1.4280  -53.9640 H       114 SER    0.4300
   1831 HY2       -69.4960   -0.6610  -53.2970 H       114 SER    0.5100
   1832 HY3       -69.1790   -2.4330  -53.0300 H       114 SER   -0.5100
   1833 N         -66.8620   -2.8050  -49.9710 N.am    115 SER   -0.4700
   1834 CA        -65.8460   -3.8330  -49.7860 C.3     115 SER    0.3100
   1835 C         -64.4590   -3.3080  -50.1380 C.2     115 SER    0.0700
   1836 O         -63.4590   -4.0040  -49.9750 O.2     115 SER    0.0900
   1837 CB        -66.1700   -5.0710  -50.6260 C.3     115 SER    0.0500
   1838 OG        -67.3740   -5.6800  -50.1910 O.3     115 SER    0.0900
   1839 HN        -67.4480   -2.9080  -50.7710 H       115 SER    0.0900
   1840 HA        -65.8170   -4.0890  -48.7370 H       115 SER   -0.6600
   1841 HB1       -65.3440   -5.8080  -50.5340 H       115 SER    0.4300
   1842 HB2       -66.2860   -4.7770  -51.6910 H       115 SER    0.5100
   1843 HG1       -67.5060   -6.4410  -50.7610 H       115 SER   -0.5100
   1844 N         -64.4060   -2.0750  -50.6310 N.am    116 ILE   -0.4700
   1845 CA        -63.1400   -1.4270  -50.9410 C.3     116 ILE    0.3100
   1846 C         -62.8120   -0.3900  -49.8750 C.2     116 ILE    0.0700
   1847 O         -61.6470   -0.0790  -49.6320 O.2     116 ILE    0.0900
   1848 CB        -63.1750   -0.7470  -52.3240 C.3     116 ILE   -0.0900
   1849 CG1       -63.4970   -1.7710  -53.4160 C.3     116 ILE    0.0900
   1850 CG2       -61.8490   -0.0560  -52.6160 C.3     116 ILE   -0.2700
   1851 CD        -62.4720   -2.8780  -53.5440 C.3     116 ILE    0.0900
   1852 HN        -65.2280   -1.5400  -50.8090 H       116 ILE    0.0900
   1853 HA        -62.3690   -2.1810  -50.9180 H       116 ILE    0.0900
   1854 HB        -63.9930    0.0030  -52.3450 H       116 ILE   -0.1800
   1855 HG11      -63.5640   -1.2390  -54.3880 H       116 ILE    0.0900
   1856 HG12      -64.4820   -2.2300  -53.1870 H       116 ILE    0.0900
   1857 HG21      -61.0050   -0.7540  -52.4300 H       116 ILE   -0.2700
   1858 HG22      -61.7300    0.8290  -51.9530 H       116 ILE    0.0900
   1859 HG23      -61.8160    0.2660  -53.6790 H       116 ILE    0.0900
   1860 HD1       -62.3950   -3.4400  -52.5880 H       116 ILE    0.0900
   1861 HD2       -61.4760   -2.4450  -53.7820 H       116 ILE    0.5100
   1862 HD3       -62.7740   -3.5840  -54.3470 H       116 ILE   -0.5100
   1863 N         -63.8500    0.1340  -49.2310 N.am    117 VAL   -0.4700
   1864 CA        -63.6840    1.1420  -48.1930 C.3     117 VAL    0.3100
   1865 C         -63.4760    0.5070  -46.8220 C.2     117 VAL    0.0700
   1866 O         -62.7370    1.0310  -45.9890 O.2     117 VAL    0.0900
   1867 CB        -64.8990    2.0870  -48.1300 C.3     117 VAL   -0.0900
   1868 CG1       -64.7350    3.0950  -47.0010 C.3     117 VAL    0.0900
   1869 CG2       -65.0880    2.7990  -49.4620 C.3     117 VAL   -0.2700
   1870 HN        -64.7880   -0.1390  -49.4280 H       117 VAL    0.0900
   1871 HA        -62.7880    1.7020  -48.4160 H       117 VAL    0.0900
   1872 HB        -65.8210    1.4900  -47.9610 H       117 VAL    0.0900
   1873 HG11      -63.7360    3.5780  -47.0630 H       117 VAL   -0.2700
   1874 HG12      -64.8200    2.5810  -46.0190 H       117 VAL    0.0900
   1875 HG13      -65.5150    3.8810  -47.0800 H       117 VAL    0.0900
   1876 HG21      -65.2550    2.0560  -50.2720 H       117 VAL    0.0900
   1877 HG22      -64.1800    3.3910  -49.7070 H       117 VAL    0.5100
   1878 HG23      -65.9700    3.4720  -49.4110 H       117 VAL   -0.5100
   1879 N         -64.1230   -0.6330  -46.5920 N.am    118 SER   -0.4700
   1880 CA        -64.0830   -1.2770  -45.2860 C.3     118 SER    0.3100
   1881 C         -63.4330   -2.6580  -45.3060 C.2     118 SER    0.0700
   1882 O         -63.2940   -3.2980  -44.2640 O.2     118 SER    0.0900
   1883 CB        -65.4920   -1.3740  -44.6960 C.3     118 SER    0.0500
   1884 OG        -65.4630   -1.9660  -43.4110 O.3     118 SER    0.0900
   1885 HN        -64.6590   -1.0940  -47.2960 H       118 SER    0.0900
   1886 HA        -63.4450   -0.6900  -44.6410 H       118 SER   -0.6600
   1887 HB1       -66.1310   -1.9970  -45.3590 H       118 SER    0.4300
   1888 HB2       -65.9310   -0.3580  -44.6090 H       118 SER    0.5100
   1889 HG1       -64.9100   -1.3970  -42.8700 H       118 SER   -0.5100
   1890 N         -63.0320   -3.1180  -46.4890 N.am    119 PHE   -0.4700
   1891 CA        -62.3560   -4.4050  -46.6040 C.3     119 PHE    0.3100
   1892 C         -61.0250   -4.2920  -47.3370 C.2     119 PHE    0.0700
   1893 O         -59.9750   -4.6190  -46.7830 O.2     119 PHE    0.0900
   1894 CB        -63.2510   -5.4370  -47.2960 C.3     119 PHE   -0.1800
   1895 CG        -62.5680   -6.7490  -47.5550 C.ar    119 PHE    0.0900
   1896 CD1       -62.0260   -7.0290  -48.7990 C.ar    119 PHE    0.0900
   1897 CD2       -62.4590   -7.6970  -46.5520 C.ar    119 PHE    0.0000
   1898 CE1       -61.3920   -8.2350  -49.0390 C.ar    119 PHE   -0.1150
   1899 CE2       -61.8250   -8.9060  -46.7850 C.ar    119 PHE    0.1150
   1900 CZ        -61.2930   -9.1750  -48.0320 C.ar    119 PHE   -0.1150
   1901 HN        -63.1720   -2.6120  -47.3360 H       119 PHE    0.1150
   1902 HA        -62.1040   -4.7380  -45.6080 H       119 PHE   -0.1150
   1903 HB1       -63.5790   -5.0360  -48.2790 H       119 PHE    0.1150
   1904 HB2       -64.1340   -5.6460  -46.6540 H       119 PHE   -0.1150
   1905 HD1       -62.0990   -6.2970  -49.5900 H       119 PHE    0.1150
   1906 HD2       -62.8720   -7.4910  -45.5760 H       119 PHE   -0.1150
   1907 HE1       -60.9740   -8.4410  -50.0140 H       119 PHE    0.1150
   1908 HE2       -61.7480   -9.6370  -45.9940 H       119 PHE    0.5100
   1909 HZ        -60.8020  -10.1180  -48.2190 H       119 PHE   -0.5100
   1910 N         -61.0360   -3.8560  -48.6200 N.am    120 TYR   -0.4700
   1911 CA        -59.8210   -3.7920  -49.4050 C.3     120 TYR    0.3100
   1912 C         -58.8250   -2.8090  -48.8200 C.2     120 TYR    0.0700
   1913 O         -57.7750   -3.2330  -48.4020 O.2     120 TYR    0.0900
   1914 CB        -60.1250   -3.4860  -50.8940 C.3     120 TYR   -0.1800
   1915 CG        -58.9760   -3.7910  -51.8200 C.ar    120 TYR    0.0900
   1916 CD1       -58.4690   -2.8100  -52.6920 C.ar    120 TYR    0.0900
   1917 CD2       -58.4500   -5.0930  -51.8850 C.ar    120 TYR    0.0000
   1918 CE1       -57.4400   -3.1170  -53.5930 C.ar    120 TYR   -0.1150
   1919 CE2       -57.4180   -5.4010  -52.7820 C.ar    120 TYR    0.1150
   1920 CZ        -56.9130   -4.4140  -53.6320 C.ar    120 TYR   -0.1150
   1921 OH        -55.8730   -4.7340  -54.5270 O.3     120 TYR    0.1150
   1922 HN        -61.8720   -3.5630  -49.0750 H       120 TYR    0.1100
   1923 HA        -59.3200   -4.7440  -49.3170 H       120 TYR   -0.5400
   1924 HB1       -60.3600   -2.4050  -51.0060 H       120 TYR    0.4300
   1925 HB2       -60.9880   -4.1000  -51.2270 H       120 TYR   -0.1150
   1926 HD1       -58.8760   -1.8100  -52.6660 H       120 TYR    0.1150
   1927 HD2       -58.8440   -5.8630  -51.2390 H       120 TYR   -0.1150
   1928 HE1       -57.0550   -2.3560  -54.2560 H       120 TYR    0.1150
   1929 HE2       -57.0140   -6.4020  -52.8180 H       120 TYR    0.5100
   1930 HH        -55.6560   -3.9430  -55.0250 H       120 TYR   -0.5100
   1931 N         -59.1380   -1.5150  -48.6140 N.am    121 VAL   -0.4700
   1932 CA        -58.2290   -0.5430  -48.0080 C.3     121 VAL    0.3100
   1933 C         -57.6300   -0.9970  -46.6720 C.2     121 VAL    0.0700
   1934 O         -56.4090   -1.0020  -46.5110 O.2     121 VAL    0.0900
   1935 CB        -58.8990    0.8410  -47.8320 C.3     121 VAL   -0.0900
   1936 CG1       -58.0560    1.7340  -46.9320 C.3     121 VAL    0.0900
   1937 CG2       -59.1230    1.4990  -49.1850 C.3     121 VAL   -0.2700
   1938 HN        -60.0300   -1.1540  -48.8750 H       121 VAL    0.0900
   1939 HA        -57.3650   -0.4570  -48.6500 H       121 VAL    0.0900
   1940 HB        -59.9050    0.7070  -47.3800 H       121 VAL    0.0900
   1941 HG11      -57.0010    1.7380  -47.2780 H       121 VAL   -0.2700
   1942 HG12      -58.0860    1.3560  -45.8880 H       121 VAL    0.0900
   1943 HG13      -58.4430    2.7750  -46.9630 H       121 VAL    0.0900
   1944 HG21      -59.4580    0.7440  -49.9260 H       121 VAL    0.0900
   1945 HG22      -58.1760    1.9550  -49.5450 H       121 VAL    0.5100
   1946 HG23      -59.9060    2.2830  -49.0990 H       121 VAL   -0.5100
   1947 N         -58.4800   -1.3890  -45.7070 N.am    122 PRO   -0.2900
   1948 CA        -57.9410   -1.7660  -44.3960 C.3     122 PRO    0.0000
   1949 C         -57.1400   -3.0640  -44.4340 C.2     122 PRO    0.0900
   1950 O         -56.3550   -3.3110  -43.5230 O.2     122 PRO    0.0900
   1951 CB        -59.1910   -1.9360  -43.5300 C.3     122 PRO    0.0200
   1952 CG        -60.2970   -2.1910  -44.4840 C.3     122 PRO    0.0900
   1953 CD        -59.9480   -1.5100  -45.7700 C.3     122 PRO   -0.1800
   1954 HA        -57.2500   -1.0170  -44.0450 H       122 PRO    0.0900
   1955 HB1       -59.3870   -1.0150  -42.9400 H       122 PRO    0.0900
   1956 HB2       -59.0710   -2.7910  -42.8310 H       122 PRO   -0.1800
   1957 HG1       -60.4140   -3.2840  -44.6490 H       122 PRO    0.0900
   1958 HG2       -61.2500   -1.7850  -44.0820 H       122 PRO    0.0900
   1959 HD1       -60.2420   -2.1220  -46.6480 H       122 PRO    0.5100
   1960 HD2       -60.4110   -0.5040  -45.8360 H       122 PRO   -0.5100
   1961 N         -57.3400   -3.8810  -45.4660 N.am    123 LEU   -0.4700
   1962 CA        -56.5770   -5.1150  -45.6190 C.3     123 LEU    0.3100
   1963 C         -55.3460   -4.8910  -46.4840 C.2     123 LEU    0.0700
   1964 O         -54.2950   -5.4860  -46.2520 O.2     123 LEU    0.0900
   1965 CB        -57.4480   -6.2300  -46.2090 C.3     123 LEU   -0.1800
   1966 CG        -56.7730   -7.5890  -46.4280 C.3     123 LEU    0.0900
   1967 CD1       -57.7520   -8.7330  -46.1970 C.3     123 LEU    0.0900
   1968 CD2       -56.1420   -7.6820  -47.8150 C.3     123 LEU   -0.0900
   1969 HN        -58.0130   -3.6880  -46.1750 H       123 LEU    0.0900
   1970 HA        -56.2110   -5.4030  -44.6440 H       123 LEU   -0.2700
   1971 HB1       -57.8280   -5.8780  -47.1910 H       123 LEU    0.0900
   1972 HB2       -58.3080   -6.3860  -45.5240 H       123 LEU    0.0900
   1973 HG        -55.9190   -7.6910  -45.7250 H       123 LEU    0.0900
   1974 HD11      -58.6080   -8.6510  -46.9000 H       123 LEU   -0.2700
   1975 HD12      -58.1430   -8.6920  -45.1570 H       123 LEU    0.0900
   1976 HD13      -57.2450   -9.7070  -46.3670 H       123 LEU    0.0900
   1977 HD21      -55.2560   -7.0150  -47.8770 H       123 LEU    0.0900
   1978 HD22      -56.8770   -7.3680  -48.5870 H       123 LEU    0.5100
   1979 HD23      -55.8150   -8.7250  -48.0130 H       123 LEU   -0.5100
   1980 N         -55.4810   -4.0300  -47.4860 N.am    124 VAL   -0.4700
   1981 CA        -54.3660   -3.6860  -48.3530 C.3     124 VAL    0.3100
   1982 C         -53.1850   -3.1770  -47.5340 C.2     124 VAL    0.0700
   1983 O         -52.1070   -3.7280  -47.5910 O.2     124 VAL    0.0900
   1984 CB        -54.7640   -2.6250  -49.3980 C.3     124 VAL   -0.0900
   1985 CG1       -53.5240   -2.0090  -50.0280 C.3     124 VAL    0.0900
   1986 CG2       -55.6650   -3.2370  -50.4620 C.3     124 VAL   -0.2700
   1987 HN        -56.3490   -3.5830  -47.6890 H       124 VAL    0.0900
   1988 HA        -54.0420   -4.5890  -48.8470 H       124 VAL    0.0900
   1989 HB        -55.3620   -1.8290  -48.9060 H       124 VAL    0.0900
   1990 HG11      -52.8330   -2.8080  -50.3730 H       124 VAL   -0.2700
   1991 HG12      -52.9930   -1.3790  -49.2820 H       124 VAL    0.0900
   1992 HG13      -53.8130   -1.3880  -50.9040 H       124 VAL    0.0900
   1993 HG21      -56.3870   -3.9400  -49.9940 H       124 VAL    0.0900
   1994 HG22      -55.0530   -3.7980  -51.2000 H       124 VAL    0.5100
   1995 HG23      -56.2340   -2.4370  -50.9810 H       124 VAL   -0.5100
   1996 N         -53.4090   -2.1290  -46.7470 N.am    125 ILE   -0.4700
   1997 CA        -52.3440   -1.5450  -45.9390 C.3     125 ILE    0.3100
   1998 C         -51.9490   -2.4500  -44.7760 C.2     125 ILE    0.0700
   1999 O         -50.7860   -2.4930  -44.3780 O.2     125 ILE    0.0900
   2000 CB        -52.7270   -0.1480  -45.4040 C.3     125 ILE   -0.0900
   2001 CG1       -53.9890   -0.2210  -44.5420 C.3     125 ILE    0.0900
   2002 CG2       -52.9230    0.8240  -46.5560 C.3     125 ILE   -0.2700
   2003 CD        -54.4850    1.1350  -44.0730 C.3     125 ILE    0.0900
   2004 HN        -54.3060   -1.6990  -46.6740 H       125 ILE    0.0900
   2005 HA        -51.4630   -1.4740  -46.5590 H       125 ILE    0.0900
   2006 HB        -51.9210    0.2260  -44.7380 H       125 ILE   -0.1800
   2007 HG11      -53.7730   -0.8460  -43.6490 H       125 ILE    0.0900
   2008 HG12      -54.7940   -0.7060  -45.1330 H       125 ILE    0.0900
   2009 HG21      -53.8430    0.5660  -47.1220 H       125 ILE   -0.2700
   2010 HG22      -52.0550    0.7710  -47.2470 H       125 ILE    0.0900
   2011 HG23      -53.0260    1.8590  -46.1640 H       125 ILE    0.0900
   2012 HD1       -54.7250    1.7770  -44.9480 H       125 ILE    0.0900
   2013 HD2       -53.6980    1.6370  -43.4700 H       125 ILE    0.5100
   2014 HD3       -55.4030    1.0120  -43.4600 H       125 ILE   -0.5100
   2015 N         -52.9220   -3.1800  -44.2410 N.am    126 MET   -0.4700
   2016 CA        -52.6880   -4.0760  -43.1160 C.3     126 MET    0.3100
   2017 C         -51.7090   -5.2000  -43.4590 C.2     126 MET    0.0700
   2018 O         -50.9940   -5.6960  -42.5890 O.2     126 MET    0.0900
   2019 CB        -54.0220   -4.6410  -42.6120 C.3     126 MET   -0.1800
   2020 CG        -53.9220   -5.8750  -41.7310 C.3     126 MET    0.0900
   2021 SD        -53.8830   -7.4040  -42.6870 S.3     126 MET    0.0900
   2022 CE        -54.4080   -8.5860  -41.4470 C.3     126 MET   -0.1400
   2023 HN        -53.8570   -3.1470  -44.5850 H       126 MET    0.0900
   2024 HA        -52.1950   -3.5160  -42.3350 H       126 MET    0.0900
   2025 HB1       -54.6420   -4.9000  -43.4950 H       126 MET   -0.0900
   2026 HB2       -54.5350   -3.8450  -42.0310 H       126 MET   -0.2200
   2027 HG1       -54.7940   -5.8910  -41.0440 H       126 MET    0.0900
   2028 HG2       -52.9990   -5.7980  -41.1190 H       126 MET    0.0900
   2029 HE1       -55.5120   -8.5740  -41.3180 H       126 MET    0.0900
   2030 HE2       -53.9460   -8.3420  -40.4660 H       126 MET    0.5100
   2031 HE3       -54.1080   -9.6130  -41.7440 H       126 MET   -0.5100
   2032 N         -51.6720   -5.5910  -44.7300 N.am    127 VAL   -0.4700
   2033 CA        -50.7920   -6.6680  -45.1770 C.3     127 VAL    0.3100
   2034 C         -49.3860   -6.1680  -45.4970 C.2     127 VAL    0.0700
   2035 O         -48.3980   -6.8450  -45.2130 O.2     127 VAL    0.0900
   2036 CB        -51.3730   -7.3980  -46.4060 C.3     127 VAL   -0.0900
   2037 CG1       -50.3410   -8.3390  -47.0090 C.3     127 VAL    0.0900
   2038 CG2       -52.6350   -8.1570  -46.0210 C.3     127 VAL   -0.2700
   2039 HN        -52.2400   -5.1690  -45.4320 H       127 VAL    0.0900
   2040 HA        -50.6720   -7.3590  -44.3560 H       127 VAL    0.0900
   2041 HB        -51.6790   -6.6500  -47.1670 H       127 VAL    0.0900
   2042 HG11      -49.9000   -8.9820  -46.2160 H       127 VAL   -0.2700
   2043 HG12      -49.5250   -7.7520  -47.4840 H       127 VAL    0.0900
   2044 HG13      -50.8220   -8.9920  -47.7690 H       127 VAL    0.0900
   2045 HG21      -53.3280   -7.4900  -45.4650 H       127 VAL    0.0900
   2046 HG22      -52.3730   -9.0180  -45.3680 H       127 VAL    0.5100
   2047 HG23      -53.1500   -8.5230  -46.9350 H       127 VAL   -0.5100
   2048 N         -49.2970   -4.9790  -46.0840 N.am    128 PHE   -0.4700
   2049 CA        -48.0050   -4.4040  -46.4430 C.3     128 PHE    0.3100
   2050 C         -47.2920   -3.7990  -45.2380 C.2     128 PHE    0.0700
   2051 O         -46.0860   -3.9830  -45.0670 O.2     128 PHE    0.0900
   2052 CB        -48.1680   -3.3620  -47.5520 C.3     128 PHE   -0.1800
   2053 CG        -48.5690   -3.9480  -48.8720 C.ar    128 PHE    0.0900
   2054 CD1       -49.8960   -4.2260  -49.1480 C.ar    128 PHE    0.0900
   2055 CD2       -47.6190   -4.2280  -49.8410 C.ar    128 PHE    0.0000
   2056 CE1       -50.2750   -4.7680  -50.3610 C.ar    128 PHE   -0.1150
   2057 CE2       -47.9890   -4.7710  -51.0590 C.ar    128 PHE    0.1150
   2058 CZ        -49.3170   -5.0410  -51.3170 C.ar    128 PHE   -0.1150
   2059 HN        -50.1000   -4.4310  -46.3050 H       128 PHE    0.1150
   2060 HA        -47.3610   -5.2050  -46.7730 H       128 PHE   -0.1150
   2061 HB1       -47.2030   -2.8350  -47.7050 H       128 PHE    0.1150
   2062 HB2       -48.9570   -2.6370  -47.2600 H       128 PHE   -0.1150
   2063 HD1       -50.6480   -4.0160  -48.4020 H       128 PHE    0.1150
   2064 HD2       -46.5780   -4.0200  -49.6430 H       128 PHE   -0.1150
   2065 HE1       -51.3150   -4.9780  -50.5600 H       128 PHE    0.1150
   2066 HE2       -47.2380   -4.9830  -51.8060 H       128 PHE    0.5100
   2067 HZ        -49.6080   -5.4640  -52.2670 H       128 PHE   -0.5100
   2068 N         -48.0350   -3.0790  -44.4020 N.am    129 VAL   -0.4700
   2069 CA        -47.4670   -2.4950  -43.1930 C.3     129 VAL    0.3100
   2070 C         -46.9410   -3.5860  -42.2730 C.2     129 VAL    0.0700
   2071 O         -45.9010   -3.4280  -41.6340 O.2     129 VAL    0.0900
   2072 CB        -48.4900   -1.6260  -42.4380 C.3     129 VAL   -0.0900
   2073 CG1       -47.9830   -1.2940  -41.0430 C.3     129 VAL    0.0900
   2074 CG2       -48.7840   -0.3520  -43.2180 C.3     129 VAL   -0.2700
   2075 HN        -49.0040   -2.9070  -44.5640 H       129 VAL    0.0900
   2076 HA        -46.6180   -1.8950  -43.4860 H       129 VAL    0.0900
   2077 HB        -49.4520   -2.1770  -42.3590 H       129 VAL    0.0900
   2078 HG11      -46.9460   -0.8990  -41.0970 H       129 VAL   -0.2700
   2079 HG12      -47.9830   -2.2090  -40.4130 H       129 VAL    0.0900
   2080 HG13      -48.6320   -0.5210  -40.5790 H       129 VAL    0.0900
   2081 HG21      -49.1980   -0.6030  -44.2180 H       129 VAL    0.0900
   2082 HG22      -47.8470    0.2300  -43.3600 H       129 VAL    0.5100
   2083 HG23      -49.5280    0.2650  -42.6710 H       129 VAL   -0.5100
   2084 N         -47.6630   -4.7030  -42.2110 N.am    130 TYR   -0.4700
   2085 CA        -47.2350   -5.8360  -41.4030 C.3     130 TYR    0.3100
   2086 C         -46.1110   -6.6180  -42.0710 C.2     130 TYR    0.0700
   2087 O         -45.2630   -7.1970  -41.3960 O.2     130 TYR    0.0900
   2088 CB        -48.4080   -6.7690  -41.1010 C.3     130 TYR   -0.1800
   2089 CG        -47.9770   -8.0580  -40.4450 C.ar    130 TYR    0.0900
   2090 CD1       -47.9860   -9.2550  -41.1500 C.ar    130 TYR    0.0900
   2091 CD2       -47.5390   -8.0740  -39.1270 C.ar    130 TYR    0.0000
   2092 CE1       -47.5840  -10.4360  -40.5530 C.ar    130 TYR   -0.1150
   2093 CE2       -47.1360   -9.2490  -38.5230 C.ar    130 TYR    0.1150
   2094 CZ        -47.1610  -10.4250  -39.2400 C.ar    130 TYR   -0.1150
   2095 OH        -46.7580  -11.5980  -38.6430 O.3     130 TYR    0.1150
   2096 HN        -48.5190   -4.8140  -42.7110 H       130 TYR    0.1100
   2097 HA        -46.8190   -5.4500  -40.4840 H       130 TYR   -0.5400
   2098 HB1       -48.9250   -7.0340  -42.0470 H       130 TYR    0.4300
   2099 HB2       -49.1150   -6.2640  -40.4090 H       130 TYR   -0.1150
   2100 HD1       -48.3130   -9.2630  -42.1790 H       130 TYR    0.1150
   2101 HD2       -47.5140   -7.1530  -38.5640 H       130 TYR   -0.1150
   2102 HE1       -47.6010  -11.3600  -41.1110 H       130 TYR    0.1150
   2103 HE2       -46.8020   -9.2450  -37.4950 H       130 TYR    0.5100
   2104 HH        -46.6520  -11.4300  -37.7040 H       130 TYR   -0.5100
   2105 N         -46.1120   -6.6440  -43.4010 N.am    131 SER   -0.4700
   2106 CA        -45.0390   -7.2890  -44.1390 C.3     131 SER    0.3100
   2107 C         -43.7240   -6.5800  -43.8470 C.2     131 SER    0.0700
   2108 O         -42.6940   -7.2160  -43.6440 O.2     131 SER    0.0900
   2109 CB        -45.3250   -7.2740  -45.6420 C.3     131 SER    0.0500
   2110 OG        -44.3150   -7.9650  -46.3580 O.3     131 SER    0.0900
   2111 HN        -46.8380   -6.2270  -43.9440 H       131 SER    0.0900
   2112 HA        -44.9540   -8.3050  -43.7850 H       131 SER   -0.6600
   2113 HB1       -45.3610   -6.2230  -46.0030 H       131 SER    0.4300
   2114 HB2       -46.3000   -7.7660  -45.8400 H       131 SER    0.5100
   2115 HG1       -44.5210   -8.8980  -46.2720 H       131 SER   -0.5100
   2116 N         -43.7710   -5.2500  -43.8160 N.am    132 ARG   -0.4700
   2117 CA        -42.6110   -4.4430  -43.4670 C.3     132 ARG    0.3100
   2118 C         -42.1180   -4.7890  -42.0670 C.2     132 ARG    0.0700
   2119 O         -40.9160   -4.7860  -41.8000 O.2     132 ARG    0.0900
   2120 CB        -42.9610   -2.9540  -43.5380 C.3     132 ARG   -0.1800
   2121 CG        -41.8990   -2.0350  -42.9550 C.3     132 ARG    0.0900
   2122 CD        -40.9600   -1.4950  -44.0220 C.3     132 ARG    0.0900
   2123 NE        -41.5960   -0.4400  -44.8130 N.pl3   132 ARG   -0.1800
   2124 CZ        -40.9360    0.4040  -45.5980 C.cat   132 ARG    0.0900
   2125 NH1       -39.6170    0.3280  -45.7020 N.pl3   132 ARG    0.0900
   2126 NH2       -41.5980    1.3310  -46.2790 N.pl3   132 ARG    0.2000
   2127 HN        -44.6040   -4.7470  -44.0320 H       132 ARG    0.0900
   2128 HA        -41.8170   -4.6770  -44.1600 H       132 ARG    0.0900
   2129 HB1       -43.9090   -2.7890  -42.9840 H       132 ARG   -0.7000
   2130 HB2       -43.1150   -2.6800  -44.6040 H       132 ARG    0.4400
   2131 HG1       -41.3050   -2.6010  -42.2050 H       132 ARG    0.6400
   2132 HG2       -42.3980   -1.1820  -42.4490 H       132 ARG   -0.8000
   2133 HD1       -40.6700   -2.3120  -44.7150 H       132 ARG    0.4600
   2134 HD2       -40.0560   -1.0630  -43.5420 H       132 ARG    0.4600
   2135 HE        -42.5890   -0.3490  -44.7590 H       132 ARG   -0.8000
   2136 HH11      -39.1140   -0.3670  -45.1880 H       132 ARG    0.4600
   2137 HH12      -39.1250    0.9660  -46.2940 H       132 ARG    0.4600
   2138 HH21      -42.5930    1.3930  -46.2010 H       132 ARG    0.5100
   2139 HH22      -41.1020    1.9670  -46.8700 H       132 ARG   -0.5100
   2140 N         -43.0590   -5.0890  -41.1740 N.am    133 VAL   -0.4700
   2141 CA        -42.7450   -5.4090  -39.7860 C.3     133 VAL    0.3100
   2142 C         -42.0080   -6.7380  -39.6390 C.2     133 VAL    0.0700
   2143 O         -40.9310   -6.7980  -39.0470 O.2     133 VAL    0.0900
   2144 CB        -44.0180   -5.4350  -38.9160 C.3     133 VAL   -0.0900
   2145 CG1       -43.7820   -6.2350  -37.6410 C.3     133 VAL    0.0900
   2146 CG2       -44.4700   -4.0170  -38.5930 C.3     133 VAL   -0.2700
   2147 HN        -44.0260   -5.1070  -41.4150 H       133 VAL    0.0900
   2148 HA        -42.0580   -4.6610  -39.4200 H       133 VAL    0.0900
   2149 HB        -44.8480   -5.8960  -39.4920 H       133 VAL    0.0900
   2150 HG11      -42.8490   -5.8930  -37.1430 H       133 VAL   -0.2700
   2151 HG12      -43.6770   -7.3140  -37.8870 H       133 VAL    0.0900
   2152 HG13      -44.6320   -6.0920  -36.9420 H       133 VAL    0.0900
   2153 HG21      -44.6910   -3.4640  -39.5300 H       133 VAL    0.0900
   2154 HG22      -43.6670   -3.4790  -38.0450 H       133 VAL    0.5100
   2155 HG23      -45.3900   -4.0460  -37.9720 H       133 VAL   -0.5100
   2156 N         -42.5920   -7.8060  -40.1770 N.am    134 PHE   -0.4700
   2157 CA        -42.0000   -9.1340  -40.0780 C.3     134 PHE    0.3100
   2158 C         -40.6120   -9.1800  -40.7100 C.2     134 PHE    0.0700
   2159 O         -39.7620   -9.9730  -40.3050 O.2     134 PHE    0.0900
   2160 CB        -42.9120  -10.1800  -40.7300 C.3     134 PHE   -0.1800
   2161 CG        -42.4030  -11.5900  -40.6100 C.ar    134 PHE    0.0900
   2162 CD1       -42.7460  -12.3730  -39.5190 C.ar    134 PHE    0.0900
   2163 CD2       -41.5870  -12.1330  -41.5900 C.ar    134 PHE    0.0000
   2164 CE1       -42.2840  -13.6730  -39.4070 C.ar    134 PHE   -0.1150
   2165 CE2       -41.1200  -13.4310  -41.4850 C.ar    134 PHE    0.1150
   2166 CZ        -41.4690  -14.2020  -40.3910 C.ar    134 PHE   -0.1150
   2167 HN        -43.4570   -7.7460  -40.6690 H       134 PHE    0.1150
   2168 HA        -41.8570   -9.3610  -39.0320 H       134 PHE   -0.1150
   2169 HB1       -43.0080   -9.9560  -41.8130 H       134 PHE    0.1150
   2170 HB2       -43.9100  -10.1480  -40.2430 H       134 PHE   -0.1150
   2171 HD1       -43.3810  -11.9650  -38.7470 H       134 PHE    0.1150
   2172 HD2       -41.3120  -11.5350  -42.4470 H       134 PHE   -0.1150
   2173 HE1       -42.5590  -14.2740  -38.5530 H       134 PHE    0.1150
   2174 HE2       -40.4840  -13.8410  -42.2550 H       134 PHE    0.5100
   2175 HZ        -41.1070  -15.2160  -40.3060 H       134 PHE   -0.5100
   2176 N         -40.3870   -8.3290  -41.7080 N.am    135 GLN   -0.4700
   2177 CA        -39.0950   -8.2680  -42.3820 C.3     135 GLN    0.3100
   2178 C         -38.0480   -7.5670  -41.5220 C.2     135 GLN    0.0700
   2179 O         -36.9290   -8.0580  -41.3670 O.2     135 GLN    0.0900
   2180 CB        -39.2250   -7.5660  -43.7390 C.3     135 GLN   -0.1800
   2181 CG        -40.1550   -8.2640  -44.7230 C.3     135 GLN    0.0900
   2182 CD        -39.6450   -9.6270  -45.1520 C.2     135 GLN    0.0900
   2183 NE2       -40.4820  -10.3690  -45.8740 N.am    135 GLN   -0.1800
   2184 OE1       -38.5170  -10.0080  -44.8450 O.2     135 GLN    0.0900
   2185 HN        -41.0850   -7.7000  -42.0380 H       135 GLN    0.0900
   2186 HA        -38.7400   -9.2790  -42.5160 H       135 GLN    0.5500
   2187 HB1       -38.2160   -7.5010  -44.1960 H       135 GLN   -0.5500
   2188 HB2       -39.6080   -6.5380  -43.5650 H       135 GLN   -0.6200
   2189 HG1       -40.2640   -7.6300  -45.6280 H       135 GLN    0.3200
   2190 HG2       -41.1500   -8.3950  -44.2480 H       135 GLN    0.3000
   2191 HE21      -40.2020  -11.2770  -46.1860 H       135 GLN    0.5100
   2192 HE22      -41.3900  -10.0180  -46.1030 H       135 GLN   -0.5100
   2193 N         -38.4140   -6.4160  -40.9610 N.am    136 GLU   -0.4700
   2194 CA        -37.5250   -5.6740  -40.0770 C.3     136 GLU    0.3100
   2195 C         -37.2790   -6.4570  -38.7930 C.2     136 GLU    0.0700
   2196 O         -36.2050   -6.3780  -38.1950 O.2     136 GLU    0.0900
   2197 CB        -38.1160   -4.3010  -39.7490 C.3     136 GLU   -0.1800
   2198 CG        -37.2530   -3.4400  -38.8370 C.3     136 GLU    0.0900
   2199 CD        -36.0480   -2.8510  -39.5520 C.2     136 GLU    0.0900
   2200 OE1       -35.9980   -2.9250  -40.7980 O.co2   136 GLU   -0.2800
   2201 OE2       -35.1530   -2.3130  -38.8660 O.co2   136 GLU    0.0900
   2202 HN        -39.3110   -6.0110  -41.1210 H       136 GLU    0.0900
   2203 HA        -36.5730   -5.5640  -40.5740 H       136 GLU    0.6200
   2204 HB1       -39.1000   -4.4540  -39.2570 H       136 GLU   -0.7600
   2205 HB2       -38.2720   -3.7530  -40.7030 H       136 GLU   -0.7600
   2206 HG1       -36.8900   -4.0620  -37.9920 H       136 GLU    0.5100
   2207 HG2       -37.8690   -2.6060  -38.4400 H       136 GLU   -0.5100
   2208 N         -38.2840   -7.2230  -38.3760 N.am    137 ALA   -0.4700
   2209 CA        -38.1930   -8.0360  -37.1730 C.3     137 ALA    0.3100
   2210 C         -37.2160   -9.1930  -37.3490 C.2     137 ALA    0.0700
   2211 O         -36.8030   -9.8120  -36.3770 O.2     137 ALA    0.0900
   2212 CB        -39.5680   -8.5620  -36.7830 C.3     137 ALA   -0.2700
   2213 HN        -39.1480   -7.2730  -38.8710 H       137 ALA    0.0900
   2214 HA        -37.7870   -7.4220  -36.3830 H       137 ALA    0.0900
   2215 HB1       -39.9080   -9.3240  -37.5160 H       137 ALA    0.0900
   2216 HB2       -40.3020   -7.7280  -36.7720 H       137 ALA    0.5100
   2217 HB3       -39.5210   -9.0330  -35.7780 H       137 ALA   -0.5100
   2218 N         -36.9040   -9.5770  -38.6090 N.am    138 LYS   -0.4700
   2219 CA        -35.8970  -10.5670  -38.9350 C.3     138 LYS    0.3100
   2220 C         -34.5120   -9.9730  -39.0030 C.2     138 LYS    0.0700
   2221 O         -33.5660  -10.5540  -38.4740 O.2     138 LYS    0.0900
   2222 CB        -36.1930  -11.2840  -40.2780 C.3     138 LYS   -0.1800
   2223 CG        -37.3380  -12.3050  -40.2150 C.3     138 LYS    0.0900
   2224 CD        -37.0360  -13.4940  -39.2910 C.3     138 LYS    0.0900
   2225 CE        -38.0940  -14.5880  -39.4190 C.3     138 LYS   -0.1800
   2226 NZ        -37.8660  -15.6450  -38.4140 N.4     138 LYS    0.0900
   2227 HN        -37.3710   -9.1810  -39.3940 H       138 LYS    0.0900
   2228 HA        -35.8740  -11.2880  -38.1300 H       138 LYS   -0.1800
   2229 HB1       -35.2720  -11.8120  -40.6020 H       138 LYS    0.0900
   2230 HB2       -36.4520  -10.5150  -41.0360 H       138 LYS    0.0900
   2231 HG1       -37.5300  -12.6890  -41.2380 H       138 LYS    0.2100
   2232 HG2       -38.2520  -11.7910  -39.8460 H       138 LYS    0.0500
   2233 HD1       -37.0050  -13.1390  -38.2390 H       138 LYS    0.0500
   2234 HD2       -36.0430  -13.9160  -39.5570 H       138 LYS   -0.3000
   2235 HE1       -38.0420  -15.0540  -40.4260 H       138 LYS    0.3300
   2236 HE2       -39.1050  -14.1620  -39.2480 H       138 LYS    0.3300
   2237 HZ1       -38.2420  -15.3360  -37.4950 H       138 LYS    0.3300
   2238 HZ2       -36.8470  -15.8290  -38.3290 H       138 LYS    0.5100
   2239 HZ3       -38.3510  -16.5150  -38.7110 H       138 LYS   -0.5100
   2240 N         -34.3720   -8.7640  -39.6000 N.am    139 ARG   -0.4700
   2241 CA        -33.1080   -8.0470  -39.6830 C.3     139 ARG    0.3100
   2242 C         -32.5820   -7.7530  -38.2850 C.2     139 ARG    0.0700
   2243 O         -31.3900   -7.8910  -38.0130 O.2     139 ARG    0.0900
   2244 CB        -33.2880   -6.7410  -40.4600 C.3     139 ARG   -0.1800
   2245 CG        -32.0550   -5.8490  -40.4850 C.3     139 ARG    0.0900
   2246 CD        -32.3450   -4.5270  -41.1780 C.3     139 ARG    0.0900
   2247 NE        -31.1560   -3.6790  -41.2590 N.pl3   139 ARG   -0.1800
   2248 CZ        -30.8110   -2.7880  -40.3330 C.cat   139 ARG    0.0900
   2249 NH1       -31.5600   -2.6270  -39.2510 N.pl3   139 ARG    0.0900
   2250 NH2       -29.7130   -2.0580  -40.4900 N.pl3   139 ARG    0.2000
   2251 HN        -35.1480   -8.3040  -40.0210 H       139 ARG    0.0900
   2252 HA        -32.3910   -8.6850  -40.1800 H       139 ARG    0.0900
   2253 HB1       -34.1230   -6.1710  -39.9980 H       139 ARG   -0.7000
   2254 HB2       -33.5600   -6.9910  -41.5070 H       139 ARG    0.4400
   2255 HG1       -31.2380   -6.3720  -41.0270 H       139 ARG    0.6400
   2256 HG2       -31.7260   -5.6510  -39.4430 H       139 ARG   -0.8000
   2257 HD1       -33.1190   -3.9690  -40.6080 H       139 ARG    0.4600
   2258 HD2       -32.6970   -4.7160  -42.2140 H       139 ARG    0.4600
   2259 HE        -30.5650   -3.7750  -42.0590 H       139 ARG   -0.8000
   2260 HH11      -31.2270   -2.0700  -38.4900 H       139 ARG    0.4600
   2261 HH12      -32.4590   -3.0610  -39.1970 H       139 ARG    0.4600
   2262 HH21      -29.1460   -2.1770  -41.3040 H       139 ARG    0.5100
   2263 HH22      -29.4550   -1.3880  -39.7930 H       139 ARG   -0.5100
   2264 N         -33.4890   -7.3540  -37.3980 N.am    140 GLN   -0.4700
   2265 CA        -33.1320   -7.0120  -36.0280 C.3     140 GLN    0.3100
   2266 C         -32.9850   -8.2510  -35.1540 C.2     140 GLN    0.0700
   2267 O         -32.1430   -8.2920  -34.2550 O.2     140 GLN    0.0900
   2268 CB        -34.1820   -6.0740  -35.4280 C.3     140 GLN   -0.1800
   2269 CG        -33.9470   -5.7390  -33.9650 C.3     140 GLN    0.0900
   2270 CD        -35.0080   -4.8190  -33.3940 C.2     140 GLN    0.0900
   2271 NE2       -36.0270   -4.5490  -34.0560 N.am    140 GLN   -0.1800
   2272 OE1       -34.7930   -4.3370  -32.1910 O.2     140 GLN    0.0900
   2273 HN        -34.4550   -7.2710  -37.6300 H       140 GLN    0.0900
   2274 HA        -32.1630   -6.5350  -36.0420 H       140 GLN    0.5500
   2275 HB1       -35.1780   -6.5550  -35.5240 H       140 GLN   -0.5500
   2276 HB2       -34.1820   -5.1280  -36.0100 H       140 GLN   -0.6200
   2277 HG1       -32.9600   -5.2420  -33.8630 H       140 GLN    0.3200
   2278 HG2       -33.9460   -6.6800  -33.3750 H       140 GLN    0.3000
   2279 HE21      -36.7230   -3.9420  -33.6750 H       140 GLN    0.5100
   2280 HE22      -36.1490   -4.9400  -34.9680 H       140 GLN   -0.5100
   2281 N         -33.8080   -9.2630  -35.4220 N.am    141 LEU   -0.4700
   2282 CA        -33.8250  -10.4740  -34.6120 C.3     141 LEU    0.3100
   2283 C         -32.4500  -11.1150  -34.4800 C.2     141 LEU    0.0700
   2284 O         -32.0830  -11.5900  -33.4070 O.2     141 LEU    0.0900
   2285 CB        -34.8100  -11.4960  -35.1820 C.3     141 LEU   -0.1800
   2286 CG        -34.9980  -12.7490  -34.3250 C.3     141 LEU    0.0900
   2287 CD1       -35.6250  -12.3860  -32.9890 C.3     141 LEU    0.0900
   2288 CD2       -35.8370  -13.7930  -35.0520 C.3     141 LEU   -0.0900
   2289 HN        -34.4460   -9.2380  -36.1880 H       141 LEU    0.0900
   2290 HA        -34.1100  -10.1990  -33.6080 H       141 LEU   -0.2700
   2291 HB1       -34.4460  -11.8090  -36.1830 H       141 LEU    0.0900
   2292 HB2       -35.7980  -11.0010  -35.2960 H       141 LEU    0.0900
   2293 HG        -34.0110  -13.2280  -34.1520 H       141 LEU    0.0900
   2294 HD11      -36.6170  -11.9120  -33.1490 H       141 LEU   -0.2700
   2295 HD12      -34.9720  -11.6690  -32.4470 H       141 LEU    0.0900
   2296 HD13      -35.7640  -13.3010  -32.3750 H       141 LEU    0.0900
   2297 HD21      -35.2630  -14.2220  -35.9010 H       141 LEU    0.0900
   2298 HD22      -36.7620  -13.3240  -35.4510 H       141 LEU    0.5100
   2299 HD23      -36.1050  -14.6150  -34.3550 H       141 LEU   -0.5100
   2300 N         -31.6880  -11.1360  -35.5720 N.am    142 GLN   -0.4700
   2301 CA        -30.3670  -11.7450  -35.5330 C.3     142 GLN    0.3100
   2302 C         -29.2460  -10.7440  -35.7950 C.2     142 GLN    0.0700
   2303 O         -28.1400  -11.1190  -36.1840 O.2     142 GLN    0.0900
   2304 CB        -30.2740  -12.9370  -36.4900 C.3     142 GLN   -0.1800
   2305 CG        -29.2120  -13.9540  -36.0870 C.3     142 GLN    0.0900
   2306 CD        -29.3210  -14.3730  -34.6290 C.2     142 GLN    0.0900
   2307 NE2       -30.4330  -14.4710  -34.0820 N.am    142 GLN   -0.1800
   2308 OE1       -28.1980  -14.6240  -33.9960 O.2     142 GLN    0.0900
   2309 HN        -31.9800  -10.7470  -36.4430 H       142 GLN    0.0900
   2310 HA        -30.1790  -12.0660  -34.5190 H       142 GLN    0.5500
   2311 HB1       -30.0340  -12.5580  -37.5060 H       142 GLN   -0.5500
   2312 HB2       -31.2610  -13.4450  -36.5190 H       142 GLN   -0.6200
   2313 HG1       -28.2070  -13.5120  -36.2510 H       142 GLN    0.3200
   2314 HG2       -29.3210  -14.8600  -36.7210 H       142 GLN    0.3000
   2315 HE21      -30.4980  -14.7470  -33.1230 H       142 GLN    0.5100
   2316 HE22      -31.2640  -14.2720  -34.6010 H       142 GLN   -0.5100
   2317 N         -29.5550   -9.4430  -35.5920 N.am    143 LYS   -0.4700
   2318 CA        -28.6050   -8.3470  -35.4460 C.3     143 LYS    0.3100
   2319 C         -27.9310   -8.5240  -34.1030 C.2     143 LYS    0.0700
   2320 O         -26.9390   -7.8870  -33.7590 O.2     143 LYS    0.0900
   2321 CB        -29.3990   -7.0000  -35.4160 C.3     143 LYS   -0.1800
   2322 CG        -28.6410   -5.6760  -35.1830 C.3     143 LYS    0.0900
   2323 CD        -29.5720   -4.5070  -34.7680 C.3     143 LYS    0.0900
   2324 CE        -30.1790   -4.6580  -33.3570 C.3     143 LYS   -0.1800
   2325 NZ        -31.0420   -3.5010  -32.9940 N.4     143 LYS    0.0900
   2326 HN        -30.5090   -9.1630  -35.5280 H       143 LYS    0.0900
   2327 HA        -27.9220   -8.3710  -36.2830 H       143 LYS   -0.1800
   2328 HB1       -30.1550   -7.0890  -34.6100 H       143 LYS    0.0900
   2329 HB2       -29.9180   -6.9090  -36.3920 H       143 LYS    0.0900
   2330 HG1       -28.1150   -5.3970  -36.1190 H       143 LYS    0.2100
   2331 HG2       -27.8880   -5.8330  -34.3800 H       143 LYS    0.0500
   2332 HD1       -30.4020   -4.4410  -35.5030 H       143 LYS    0.0500
   2333 HD2       -28.9870   -3.5640  -34.8000 H       143 LYS   -0.3000
   2334 HE1       -29.3640   -4.7210  -32.6040 H       143 LYS    0.3300
   2335 HE2       -30.8070   -5.5740  -33.3160 H       143 LYS    0.3300
   2336 HZ1       -31.7180   -3.3180  -33.7620 H       143 LYS    0.3300
   2337 HZ2       -30.4500   -2.6590  -32.8460 H       143 LYS    0.5100
   2338 HZ3       -31.5620   -3.7170  -32.1190 H       143 LYS   -0.5100
   2339 N         -28.5460   -9.3920  -33.2820 N.am    144 ILE   -0.4700
   2340 CA        -28.1600   -9.6280  -31.9000 C.3     144 ILE    0.3100
   2341 C         -26.7910  -10.2880  -31.8240 C.2     144 ILE    0.0700
   2342 O         -26.4300  -11.0830  -32.6960 O.2     144 ILE    0.0900
   2343 CB        -29.1830  -10.5450  -31.1930 C.3     144 ILE   -0.0900
   2344 CG1       -30.5890   -9.9480  -31.2820 C.3     144 ILE    0.0900
   2345 CG2       -28.7910  -10.7800  -29.7420 C.3     144 ILE   -0.2700
   2346 CD        -31.6400  -10.7310  -30.5160 C.3     144 ILE    0.0900
   2347 HN        -29.3230   -9.9320  -33.5970 H       144 ILE    0.0900
   2348 HA        -28.1050   -8.6720  -31.4010 H       144 ILE    0.0900
   2349 HB        -29.2280  -11.5190  -31.7240 H       144 ILE   -0.1800
   2350 HG11      -30.8880   -9.9100  -32.3510 H       144 ILE    0.0900
   2351 HG12      -30.5590   -8.9130  -30.8810 H       144 ILE    0.0900
   2352 HG21      -28.7500   -9.8140  -29.1950 H       144 ILE   -0.2700
   2353 HG22      -27.7890  -11.2580  -29.6930 H       144 ILE    0.0900
   2354 HG23      -29.5410  -11.4340  -29.2490 H       144 ILE    0.0900
   2355 HD1       -31.4770  -10.6210  -29.4220 H       144 ILE    0.0900
   2356 HD2       -31.5750  -11.8090  -30.7780 H       144 ILE    0.5100
   2357 HD3       -32.6530  -10.3470  -30.7630 H       144 ILE   -0.5100
   2358 N         -26.0300   -9.9620  -30.7810 N.am    145 ASP   -0.4700
   2359 CA        -24.7400  -10.5930  -30.5500 C.3     145 ASP    0.3100
   2360 C         -24.9330  -12.0990  -30.4620 C.2     145 ASP    0.0700
   2361 O         -25.6490  -12.5890  -29.5910 O.2     145 ASP    0.0900
   2362 CB        -24.1100  -10.0570  -29.2610 C.3     145 ASP   -0.2800
   2363 CG        -22.6390  -10.4240  -29.1260 C.2     145 ASP    0.0900
   2364 OD1       -21.9080   -9.7010  -28.4150 O.co2   145 ASP    0.0900
   2365 OD2       -22.2110  -11.4330  -29.7280 O.co2   145 ASP    0.6200
   2366 HN        -26.3090   -9.2740  -30.1150 H       145 ASP   -0.7600
   2367 HA        -24.1050  -10.3780  -31.3970 H       145 ASP   -0.7600
   2368 HB1       -24.6580  -10.4760  -28.3900 H       145 ASP    0.5100
   2369 HB2       -24.1980   -8.9490  -29.2480 H       145 ASP   -0.5100
   2370 N         -24.3050  -12.8360  -31.3750 N.am    146 LYS   -0.4700
   2371 CA        -24.4540  -14.2820  -31.4220 C.3     146 LYS    0.3100
   2372 C         -24.0560  -14.9060  -30.0890 C.2     146 LYS    0.0700
   2373 O         -24.6150  -15.9050  -29.6870 O.2     146 LYS    0.0900
   2374 CB        -23.6030  -14.8670  -32.5490 C.3     146 LYS   -0.1800
   2375 CG        -24.2960  -15.9270  -33.3880 C.3     146 LYS    0.0900
   2376 CD        -25.2240  -15.2900  -34.4130 C.3     146 LYS    0.0900
   2377 CE        -25.4930  -16.2250  -35.5910 C.3     146 LYS   -0.1800
   2378 NZ        -26.0940  -17.5330  -35.1880 N.4     146 LYS    0.0900
   2379 HN        -23.7090  -12.4320  -32.0640 H       146 LYS    0.0900
   2380 HA        -25.4970  -14.5080  -31.5830 H       146 LYS   -0.1800
   2381 HB1       -22.6930  -15.3180  -32.1000 H       146 LYS    0.0900
   2382 HB2       -23.2980  -14.0370  -33.2210 H       146 LYS    0.0900
   2383 HG1       -24.8870  -16.5910  -32.7220 H       146 LYS    0.2100
   2384 HG2       -23.5310  -16.5360  -33.9150 H       146 LYS    0.0500
   2385 HD1       -24.7580  -14.3550  -34.7910 H       146 LYS    0.0500
   2386 HD2       -26.1880  -15.0390  -33.9220 H       146 LYS   -0.3000
   2387 HE1       -24.5370  -16.4470  -36.1110 H       146 LYS    0.3300
   2388 HE2       -26.2040  -15.7370  -36.2920 H       146 LYS    0.3300
   2389 HZ1       -27.0020  -17.3650  -34.7090 H       146 LYS    0.3300
   2390 HZ2       -25.4460  -18.0260  -34.5400 H       146 LYS    0.5100
   2391 HZ3       -26.2510  -18.1180  -36.0330 H       146 LYS   -0.5100
   2392 N         -23.0840  -14.2950  -29.4130 N.am    147 SER   -0.4700
   2393 CA        -22.6310  -14.7600  -28.1060 C.3     147 SER    0.3100
   2394 C         -23.7430  -14.6920  -27.0710 C.2     147 SER    0.0700
   2395 O         -23.7040  -15.3840  -26.0540 O.2     147 SER    0.0900
   2396 CB        -21.4440  -13.9220  -27.6220 C.3     147 SER    0.0500
   2397 OG        -20.3520  -14.0020  -28.5210 O.3     147 SER    0.0900
   2398 HN        -22.6210  -13.4890  -29.7710 H       147 SER    0.0900
   2399 HA        -22.3450  -15.7970  -28.2000 H       147 SER   -0.6600
   2400 HB1       -21.1120  -14.2920  -26.6280 H       147 SER    0.4300
   2401 HB2       -21.7530  -12.8590  -27.5360 H       147 SER    0.5100
   2402 HG1       -20.3840  -13.2020  -29.0500 H       147 SER   -0.5100
   2403 N         -24.7390  -13.8490  -27.3300 N.am    148 GLU   -0.4700
   2404 CA        -25.8290  -13.6360  -26.3930 C.3     148 GLU    0.3100
   2405 C         -26.7640  -14.8400  -26.3830 C.2     148 GLU    0.0700
   2406 O         -27.5250  -15.0520  -27.3270 O.2     148 GLU    0.0900
   2407 CB        -26.6050  -12.3720  -26.7760 C.3     148 GLU   -0.1800
   2408 CG        -26.7900  -11.3590  -25.6520 C.3     148 GLU    0.0900
   2409 CD        -27.7790  -11.8150  -24.6010 C.2     148 GLU    0.0900
   2410 OE1       -28.7300  -11.0570  -24.3100 O.co2   148 GLU   -0.2800
   2411 OE2       -27.6090  -12.9310  -24.0700 O.co2   148 GLU    0.0900
   2412 HN        -24.7830  -13.3280  -28.1790 H       148 GLU    0.0900
   2413 HA        -25.4090  -13.5370  -25.4040 H       148 GLU    0.6200
   2414 HB1       -27.6100  -12.6780  -27.1340 H       148 GLU   -0.7600
   2415 HB2       -26.0640  -11.8720  -27.6060 H       148 GLU   -0.7600
   2416 HG1       -27.1550  -10.4030  -26.0860 H       148 GLU    0.5100
   2417 HG2       -25.8090  -11.1860  -25.1590 H       148 GLU   -0.5100
   2418 N         -26.6960  -15.6360  -25.3180 N.am    149 GLY   -0.4700
   2419 CA        -27.5920  -16.7650  -25.1570 C.3     149 GLY    0.3100
   2420 C         -26.8970  -18.1050  -25.0030 C.2     149 GLY   -0.0200
   2421 O         -27.5270  -19.0990  -24.6410 O.2     149 GLY    0.0900
   2422 HN        -26.0310  -15.4930  -24.5890 H       149 GLY    0.0900
   2423 HA1       -28.2250  -16.8030  -26.0310 H       149 GLY    0.5100
   2424 HA2       -28.1880  -16.5830  -24.2740 H       149 GLY   -0.5100
   2425 N         -25.5950  -18.1390  -25.2790 N.am    150 ARG   -0.4700
   2426 CA        -24.8190  -19.3640  -25.1460 C.3     150 ARG    0.3100
   2427 C         -23.5440  -19.1470  -24.3390 C.2     150 ARG    0.0700
   2428 O         -22.9300  -20.0950  -23.8530 O.2     150 ARG    0.0900
   2429 CB        -24.4840  -19.9400  -26.5210 C.3     150 ARG   -0.1800
   2430 CG        -24.0130  -18.9110  -27.5300 C.3     150 ARG    0.0900
   2431 CD        -25.1780  -18.2960  -28.2860 C.3     150 ARG    0.0900
   2432 NE        -25.7740  -19.2310  -29.2410 N.pl3   150 ARG   -0.1800
   2433 CZ        -26.5220  -18.8630  -30.2750 C.cat   150 ARG    0.0900
   2434 NH1       -26.7660  -17.5800  -30.5070 N.pl3   150 ARG    0.0900
   2435 NH2       -27.0240  -19.7760  -31.0870 N.pl3   150 ARG    0.2000
   2436 HN        -25.0960  -17.3320  -25.5840 H       150 ARG    0.0900
   2437 HA        -25.4030  -20.0710  -24.5760 H       150 ARG    0.0900
   2438 HB1       -25.3930  -20.4350  -26.9250 H       150 ARG   -0.7000
   2439 HB2       -23.6850  -20.7000  -26.3970 H       150 ARG    0.4400
   2440 HG1       -23.3270  -19.4000  -28.2550 H       150 ARG    0.6400
   2441 HG2       -23.4600  -18.1080  -26.9990 H       150 ARG   -0.8000
   2442 HD1       -24.8270  -17.4110  -28.8570 H       150 ARG    0.4600
   2443 HD2       -25.9720  -17.9970  -27.5690 H       150 ARG    0.4600
   2444 HE        -25.6080  -20.2070  -29.1070 H       150 ARG   -0.8000
   2445 HH11      -26.2690  -16.8760  -29.9980 H       150 ARG    0.4600
   2446 HH12      -27.4460  -17.3150  -31.1900 H       150 ARG    0.4600
   2447 HH21      -26.8410  -20.7450  -30.9240 H       150 ARG    0.5100
   2448 HH22      -27.5870  -19.4990  -31.8660 H       150 ARG   -0.5100
   2449 N         -23.1400  -17.8880  -24.2080 N.am    151 PHE   -0.4700
   2450 CA        -22.0880  -17.5230  -23.2710 C.3     151 PHE    0.3100
   2451 C         -22.4920  -16.2600  -22.5200 C.2     151 PHE    0.0700
   2452 O         -21.6610  -15.3810  -22.2790 O.2     151 PHE    0.0900
   2453 CB        -20.7600  -17.2700  -23.9900 C.3     151 PHE   -0.1800
   2454 CG        -20.4200  -18.2990  -25.0230 C.ar    151 PHE    0.0900
   2455 CD1       -19.5510  -19.3320  -24.7280 C.ar    151 PHE    0.0900
   2456 CD2       -20.9460  -18.2190  -26.3020 C.ar    151 PHE    0.0000
   2457 CE1       -19.2240  -20.2740  -25.6830 C.ar    151 PHE   -0.1150
   2458 CE2       -20.6240  -19.1570  -27.2600 C.ar    151 PHE    0.1150
   2459 CZ        -19.7610  -20.1870  -26.9500 C.ar    151 PHE   -0.1150
   2460 HN        -23.5370  -17.1430  -24.7400 H       151 PHE    0.1150
   2461 HA        -21.9800  -18.3320  -22.5640 H       151 PHE   -0.1150
   2462 HB1       -19.9360  -17.2700  -23.2450 H       151 PHE    0.1150
   2463 HB2       -20.8070  -16.2890  -24.5080 H       151 PHE   -0.1150
   2464 HD1       -19.1230  -19.4040  -23.7390 H       151 PHE    0.1150
   2465 HD2       -21.6180  -17.4110  -26.5520 H       151 PHE   -0.1150
   2466 HE1       -18.5460  -21.0790  -25.4380 H       151 PHE    0.1150
   2467 HE2       -21.0460  -19.0850  -28.2510 H       151 PHE    0.5100
   2468 HZ        -19.5070  -20.9250  -27.6970 H       151 PHE   -0.5100
   2469 N         -23.7730  -16.1660  -22.1580 N.am    152 HSE   -0.4700
   2470 CA        -24.2950  -14.9930  -21.4690 C.3     152 HSE    0.3100
   2471 C         -23.2350  -14.4250  -20.5350 C.2     152 HSE    0.0700
   2472 O         -22.6350  -13.3930  -20.8270 O.2     152 HSE    0.0900
   2473 CB        -25.5470  -15.3530  -20.6730 C.3     152 HSE   -0.0800
   2474 CG        -26.5760  -14.2670  -20.6390 C.ar    152 HSE    0.0900
   2475 CD2       -27.7620  -14.3480  -21.3250 C.ar    152 HSE    0.0900
   2476 ND1       -26.5840  -13.0670  -20.0010 N.ar    152 HSE   -0.7000
   2477 CE1       -27.7680  -12.4600  -20.3120 C.ar    152 HSE    0.2200
   2478 NE2       -28.4680  -13.2460  -21.1110 N.ar    152 HSE    0.2500
   2479 HN        -24.4290  -16.8950  -22.3410 H       152 HSE    0.1300
   2480 HA        -24.5240  -14.2420  -22.2110 H       152 HSE   -0.3600
   2481 HB1       -25.2500  -15.5830  -19.6270 H       152 HSE    0.3200
   2482 HB2       -26.0100  -16.2550  -21.1270 H       152 HSE   -0.0500
   2483 HD2       -28.1210  -15.1540  -21.9530 H       152 HSE    0.0900
   2484 HE1       -28.1050  -11.4820  -19.9680 H       152 HSE    0.5100
   2485 HE2       -29.3720  -13.0570  -21.4940 H       152 HSE   -0.5100
   2486 N         -23.0040  -15.1270  -19.4260 N.am    153 VAL   -0.4700
   2487 CA        -21.8820  -14.8630  -18.5300 C.3     153 VAL    0.3100
   2488 CAT       -20.5190  -16.8360  -15.6040 C.3     153 VAL    0.0700
   2489 C         -21.7370  -15.9700  -17.4860 C.2     153 VAL    0.0900
   2490 O         -22.6850  -16.3250  -16.7960 O.2     153 VAL   -0.0900
   2491 CB        -22.0110  -13.5040  -17.8120 C.3     153 VAL    0.0900
   2492 CG1       -21.3400  -13.5440  -16.4420 C.3     153 VAL   -0.2700
   2493 CG2       -21.4160  -12.3950  -18.6680 C.3     153 VAL    0.0900
   2494 NT        -20.7200  -15.8530  -16.6130 N.pl3   153 VAL    0.0900
   2495 HN        -23.6010  -15.8780  -19.1540 H       153 VAL    0.0900
   2496 HNT       -20.0780  -15.0910  -16.6320 H       153 VAL   -0.2700
   2497 HA        -20.9790  -14.8810  -19.1230 H       153 VAL    0.0900
   2498 HB        -23.0870  -13.2580  -17.6860 H       153 VAL    0.0900
   2499 HG11      -20.2600  -13.7800  -16.5530 H       153 VAL    0.0900
   2500 HG12      -21.8120  -14.3280  -15.8120 H       153 VAL    0.5100
   2501 HG13      -21.4380  -12.5560  -15.9450 H       153 VAL   -0.5100
   2502 HG21      -22.2240  -11.8480  -19.2000 H       153 VAL   -0.4700
   2503 HG22      -20.7260  -12.8280  -19.4230 H       153 VAL    0.3100
   2504 HG23      -20.8650  -11.6750  -18.0250 H       153 VAL   -0.1100
   2505 HT1       -20.7040  -17.8460  -16.0280 H       153 VAL    0.0900
   2506 HT2       -21.2260  -16.6620  -14.7640 H       153 VAL    0.0900
   2507 HT3       -19.4720  -16.7870  -15.2360 H       153 VAL    0.0900
   2508 N         -35.8260   -5.2700  -25.0070 N.am    154 LYS   -0.2700
   2509 CA        -35.0770   -5.3000  -26.2470 C.3     154 LYS    0.0900
   2510 CAY       -37.7170   -4.8280  -23.6100 C.3     154 LYS    0.0900
   2511 C         -35.7160   -6.3800  -27.0990 C.2     154 LYS    0.0900
   2512 O         -36.1440   -7.4130  -26.5810 O.2     154 LYS    0.5100
   2513 CB        -33.5620   -5.6110  -26.0150 C.3     154 LYS   -0.5100
   2514 CG        -33.2020   -7.0500  -25.5770 C.3     154 LYS   -0.4700
   2515 CD        -31.6960   -7.2300  -25.2750 C.3     154 LYS    0.3100
   2516 CE        -31.2920   -8.6790  -24.9360 C.3     154 LYS    0.0700
   2517 NZ        -29.8480   -8.7710  -24.6380 N.4     154 LYS    0.0900
   2518 CY        -36.9380   -4.5400  -24.8350 C.2     154 LYS   -0.1800
   2519 OY        -37.3130   -3.6880  -25.6340 O.2     154 LYS    0.0900
   2520 HN        -35.4600   -5.8370  -24.2740 H       154 LYS    0.0900
   2521 HA        -35.1860   -4.3350  -26.7180 H       154 LYS   -0.1800
   2522 HB1       -33.1920   -4.9170  -25.2320 H       154 LYS    0.0900
   2523 HB2       -33.0260   -5.4030  -26.9650 H       154 LYS    0.0900
   2524 HG1       -33.4890   -7.7520  -26.3870 H       154 LYS   -0.1800
   2525 HG2       -33.7810   -7.3000  -24.6620 H       154 LYS    0.0900
   2526 HD1       -31.4300   -6.5810  -24.4150 H       154 LYS    0.0900
   2527 HD2       -31.1180   -6.9040  -26.1650 H       154 LYS    0.2100
   2528 HE1       -31.5060   -9.3430  -25.8000 H       154 LYS    0.0500
   2529 HE2       -31.8500   -9.0260  -24.0400 H       154 LYS    0.0500
   2530 HZ1       -29.6500   -8.3030  -23.7290 H       154 LYS   -0.3000
   2531 HZ2       -29.3070   -8.3050  -25.3930 H       154 LYS    0.3300
   2532 HZ3       -29.5680   -9.7720  -24.5790 H       154 LYS    0.3300
   2533 HY1       -38.7000   -4.3130  -23.6660 H       154 LYS    0.3300
   2534 HY2       -37.1660   -4.4590  -22.7190 H       154 LYS    0.5100
   2535 HY3       -37.8890   -5.9220  -23.5230 H       154 LYS   -0.5100
   2536 N         -35.8240   -6.1840  -28.4310 N.am    155 PHE   -0.4700
   2537 CA        -36.4550   -7.1910  -29.2760 C.3     155 PHE    0.3100
   2538 C         -35.6200   -8.4630  -29.3290 C.2     155 PHE    0.0700
   2539 O         -34.4360   -8.4260  -29.6580 O.2     155 PHE    0.0900
   2540 CB        -36.6750   -6.6460  -30.6900 C.3     155 PHE   -0.1800
   2541 CG        -37.3970   -7.5960  -31.6030 C.ar    155 PHE    0.0900
   2542 CD1       -38.7830   -7.6390  -31.6230 C.ar    155 PHE    0.0900
   2543 CD2       -36.6920   -8.4440  -32.4420 C.ar    155 PHE    0.0000
   2544 CE1       -39.4510   -8.5130  -32.4640 C.ar    155 PHE   -0.1150
   2545 CE2       -37.3560   -9.3190  -33.2830 C.ar    155 PHE    0.1150
   2546 CZ        -38.7370   -9.3540  -33.2930 C.ar    155 PHE   -0.1150
   2547 HN        -35.4870   -5.3630  -28.8850 H       155 PHE    0.1150
   2548 HA        -37.4000   -7.4610  -28.8270 H       155 PHE   -0.1150
   2549 HB1       -35.6900   -6.4290  -31.1540 H       155 PHE    0.1150
   2550 HB2       -37.2840   -5.7190  -30.6340 H       155 PHE   -0.1150
   2551 HD1       -39.3470   -6.9830  -30.9770 H       155 PHE    0.1150
   2552 HD2       -35.6120   -8.4210  -32.4390 H       155 PHE   -0.1150
   2553 HE1       -40.5310   -8.5370  -32.4700 H       155 PHE    0.1150
   2554 HE2       -36.7950   -9.9770  -33.9300 H       155 PHE    0.5100
   2555 HZ        -39.2560  -10.0370  -33.9490 H       155 PHE   -0.5100
   2556 N         -36.2430   -9.5920  -29.0010 N.am    156 CYS   -0.4700
   2557 CA        -35.5500  -10.8700  -29.0100 C.3     156 CYS    0.3100
   2558 C         -36.4200  -11.9720  -29.6020 C.2     156 CYS    0.0700
   2559 O         -37.4830  -11.7040  -30.1640 O.2     156 CYS    0.0900
   2560 CB        -35.1080  -11.2510  -27.5960 C.3     156 CYS   -0.1100
   2561 SG        -36.4700  -11.5790  -26.4560 S.3     156 CYS    0.0900
   2562 HN        -37.2050   -9.6120  -28.7370 H       156 CYS    0.0900
   2563 HA        -34.6920  -10.7810  -29.6600 H       156 CYS   -0.2300
   2564 HB1       -34.4910  -10.4220  -27.1930 H       156 CYS    0.1600
   2565 HB2       -34.4700  -12.1580  -27.6680 H       156 CYS    0.5100
   2566 HG1       -36.7220  -10.3030  -26.2070 H       156 CYS   -0.5100
   2567 N         -35.9660  -13.2140  -29.4610 N.am    157 LEU   -0.4700
   2568 CA        -36.6610  -14.3640  -30.0270 C.3     157 LEU    0.3100
   2569 C         -38.0240  -14.6000  -29.3860 C.2     157 LEU    0.0700
   2570 O         -38.9090  -15.2020  -29.9930 O.2     157 LEU    0.0900
   2571 CB        -35.7960  -15.6200  -29.8970 C.3     157 LEU   -0.1800
   2572 CG        -36.3790  -16.8870  -30.5170 C.3     157 LEU    0.0900
   2573 CD1       -36.7760  -16.6330  -31.9640 C.3     157 LEU    0.0900
   2574 CD2       -35.3890  -18.0340  -30.4110 C.3     157 LEU   -0.0900
   2575 HN        -35.1280  -13.4160  -28.9610 H       157 LEU    0.0900
   2576 HA        -36.8650  -14.1560  -31.0670 H       157 LEU   -0.2700
   2577 HB1       -35.6290  -15.8110  -28.8150 H       157 LEU    0.0900
   2578 HB2       -34.8190  -15.4170  -30.3820 H       157 LEU    0.0900
   2579 HG        -37.2740  -17.2020  -29.9400 H       157 LEU    0.0900
   2580 HD11      -35.9370  -16.1540  -32.5110 H       157 LEU   -0.2700
   2581 HD12      -37.6570  -15.9570  -32.0030 H       157 LEU    0.0900
   2582 HD13      -37.0210  -17.5950  -32.4630 H       157 LEU    0.0900
   2583 HD21      -35.1520  -18.2370  -29.3450 H       157 LEU    0.0900
   2584 HD22      -34.4470  -17.7710  -30.9390 H       157 LEU    0.5100
   2585 HD23      -35.8240  -18.9530  -30.8590 H       157 LEU   -0.5100
   2586 N         -38.1920  -14.1290  -28.1540 N.am    158 LYS   -0.4700
   2587 CA        -39.4740  -14.2320  -27.4750 C.3     158 LYS    0.3100
   2588 C         -40.4560  -13.2410  -28.0840 C.2     158 LYS    0.0700
   2589 O         -41.5940  -13.5920  -28.4030 O.2     158 LYS    0.0900
   2590 CB        -39.3160  -13.9770  -25.9720 C.3     158 LYS   -0.1800
   2591 CG        -40.5450  -14.3340  -25.1410 C.3     158 LYS    0.0900
   2592 CD        -41.6720  -13.3220  -25.3240 C.3     158 LYS    0.0900
   2593 CE        -42.9990  -13.8740  -24.8340 C.3     158 LYS   -0.1800
   2594 NZ        -44.1360  -12.9760  -25.1800 N.4     158 LYS    0.0900
   2595 HN        -37.4550  -13.6910  -27.6440 H       158 LYS    0.0900
   2596 HA        -39.8650  -15.2240  -27.6480 H       158 LYS   -0.1800
   2597 HB1       -39.0920  -12.9000  -25.8210 H       158 LYS    0.0900
   2598 HB2       -38.4580  -14.5780  -25.6030 H       158 LYS    0.0900
   2599 HG1       -40.2590  -14.3660  -24.0680 H       158 LYS    0.2100
   2600 HG2       -40.9080  -15.3390  -25.4460 H       158 LYS    0.0500
   2601 HD1       -41.7590  -13.0660  -26.4020 H       158 LYS    0.0500
   2602 HD2       -41.4290  -12.3990  -24.7550 H       158 LYS   -0.3000
   2603 HE1       -42.9770  -13.9790  -23.7280 H       158 LYS    0.3300
   2604 HE2       -43.1930  -14.8610  -25.3070 H       158 LYS    0.3300
   2605 HZ1       -44.2970  -13.0000  -26.2060 H       158 LYS    0.3300
   2606 HZ2       -43.9110  -12.0040  -24.8870 H       158 LYS    0.5100
   2607 HZ3       -44.9930  -13.2970  -24.6860 H       158 LYS   -0.5100
   2608 N         -40.0140  -11.9970  -28.2450 N.am    159 GLU   -0.4700
   2609 CA        -40.8450  -10.9600  -28.8410 C.3     159 GLU    0.3100
   2610 C         -41.0340  -11.2090  -30.3320 C.2     159 GLU    0.0700
   2611 O         -41.7570  -10.4780  -31.0100 O.2     159 GLU    0.0900
   2612 CB        -40.2300   -9.5780  -28.6080 C.3     159 GLU   -0.1800
   2613 CG        -40.0590   -9.2000  -27.1400 C.3     159 GLU    0.0900
   2614 CD        -41.3790   -8.9060  -26.4470 C.2     159 GLU    0.0900
   2615 OE1       -42.3660   -9.6320  -26.6930 O.co2   159 GLU   -0.2800
   2616 OE2       -41.4270   -7.9480  -25.6470 O.co2   159 GLU    0.0900
   2617 HN        -39.0980  -11.7200  -27.9640 H       159 GLU    0.0900
   2618 HA        -41.8250  -11.0150  -28.3900 H       159 GLU    0.6200
   2619 HB1       -40.8830   -8.8200  -29.0900 H       159 GLU   -0.7600
   2620 HB2       -39.2310   -9.5530  -29.0930 H       159 GLU   -0.7600
   2621 HG1       -39.4180   -8.2950  -27.0740 H       159 GLU    0.5100
   2622 HG2       -39.5630  -10.0390  -26.6080 H       159 GLU   -0.5100
   2623 N         -40.3780  -12.2510  -30.8410 N.am    160 HSD   -0.4700
   2624 CA        -40.4920  -12.6250  -32.2420 C.3     160 HSD    0.3100
   2625 C         -41.5970  -13.6570  -32.4380 C.2     160 HSD    0.0700
   2626 O         -41.9550  -13.9930  -33.5650 O.2     160 HSD    0.0900
   2627 CB        -39.1590  -13.1690  -32.7620 C.3     160 HSD   -0.0900
   2628 CG        -39.1890  -13.5680  -34.2050 C.ar    160 HSD    0.0900
   2629 CD2       -39.2800  -14.7810  -34.7940 C.ar    160 HSD    0.0900
   2630 ND1       -39.1110  -12.6480  -35.2310 N.ar    160 HSD   -0.3600
   2631 CE1       -39.1570  -13.2850  -36.3880 C.ar    160 HSD    0.3200
   2632 NE2       -39.2600  -14.5790  -36.1550 N.ar    160 HSD   -0.0500
   2633 HN        -39.7790  -12.8200  -30.2840 H       160 HSD    0.2500
   2634 HA        -40.7820  -11.7470  -32.8010 H       160 HSD    0.1300
   2635 HB1       -38.8820  -14.0620  -32.1630 H       160 HSD   -0.7000
   2636 HB2       -38.3820  -12.3880  -32.6350 H       160 HSD    0.2200
   2637 HD1       -39.0320  -11.6590  -35.1040 H       160 HSD    0.1000
   2638 HD2       -39.3580  -15.7760  -34.3740 H       160 HSD    0.5100
   2639 HE1       -39.1160  -12.7960  -37.3610 H       160 HSD   -0.5100
   2640 N         -42.1340  -14.1620  -31.3310 N.am    161 LYS   -0.4700
   2641 CA        -43.2740  -15.0660  -31.3810 C.3     161 LYS    0.3100
   2642 C         -44.5520  -14.3140  -31.0380 C.2     161 LYS    0.0700
   2643 O         -45.6550  -14.8450  -31.1650 O.2     161 LYS    0.0900
   2644 CB        -43.0760  -16.2550  -30.4380 C.3     161 LYS   -0.1800
   2645 CG        -42.0050  -17.2230  -30.9000 C.3     161 LYS    0.0900
   2646 CD        -42.2110  -17.5960  -32.3620 C.3     161 LYS    0.0900
   2647 CE        -41.0470  -18.4120  -32.9050 C.3     161 LYS   -0.1800
   2648 NZ        -41.1910  -18.6740  -34.3650 N.4     161 LYS    0.0900
   2649 HN        -41.7840  -13.9470  -30.4230 H       161 LYS    0.0900
   2650 HA        -43.3800  -15.4110  -32.3990 H       161 LYS   -0.1800
   2651 HB1       -44.0380  -16.8050  -30.3550 H       161 LYS    0.0900
   2652 HB2       -42.7960  -15.8680  -29.4350 H       161 LYS    0.0900
   2653 HG1       -42.0450  -18.1420  -30.2770 H       161 LYS    0.2100
   2654 HG2       -41.0060  -16.7510  -30.7790 H       161 LYS    0.0500
   2655 HD1       -42.3150  -16.6680  -32.9620 H       161 LYS    0.0500
   2656 HD2       -43.1450  -18.1900  -32.4550 H       161 LYS   -0.3000
   2657 HE1       -41.0030  -19.3940  -32.3860 H       161 LYS    0.3300
   2658 HE2       -40.0970  -17.8560  -32.7520 H       161 LYS    0.3300
   2659 HZ1       -41.2240  -17.7690  -34.8780 H       161 LYS    0.3300
   2660 HZ2       -42.0690  -19.2030  -34.5370 H       161 LYS    0.5100
   2661 HZ3       -40.3800  -19.2320  -34.6990 H       161 LYS   -0.5100
   2662 N         -44.3960  -13.0660  -30.6070 N.am    162 ALA   -0.4700
   2663 CA        -45.5320  -12.1930  -30.3580 C.3     162 ALA    0.3100
   2664 C         -46.0710  -11.6830  -31.6850 C.2     162 ALA    0.0700
   2665 O         -47.2390  -11.3180  -31.7980 O.2     162 ALA    0.0900
   2666 CB        -45.1220  -11.0310  -29.4690 C.3     162 ALA   -0.2700
   2667 HN        -43.4950  -12.6730  -30.4350 H       162 ALA    0.0900
   2668 HA        -46.3050  -12.7760  -29.8810 H       162 ALA    0.0900
   2669 HB1       -44.3200  -10.4400  -29.9600 H       162 ALA    0.0900
   2670 HB2       -44.7380  -11.4140  -28.5000 H       162 ALA    0.5100
   2671 HB3       -45.9930  -10.3660  -29.2900 H       162 ALA   -0.5100
   2672 N         -45.2050  -11.6670  -32.6950 N.am    163 LEU   -0.4700
   2673 CA        -45.5940  -11.2760  -34.0410 C.3     163 LEU    0.3100
   2674 C         -45.9750  -12.5050  -34.8520 C.2     163 LEU    0.0700
   2675 O         -46.4470  -12.3960  -35.9810 O.2     163 LEU    0.0900
   2676 CB        -44.4600  -10.5160  -34.7330 C.3     163 LEU   -0.1800
   2677 CG        -43.9760   -9.2380  -34.0420 C.3     163 LEU    0.0900
   2678 CD1       -42.8800   -8.5660  -34.8580 C.3     163 LEU    0.0900
   2679 CD2       -45.1330   -8.2810  -33.8050 C.3     163 LEU   -0.0900
   2680 HN        -44.2490  -11.9240  -32.5740 H       163 LEU    0.0900
   2681 HA        -46.4710  -10.6510  -33.9660 H       163 LEU   -0.2700
   2682 HB1       -44.8060  -10.2420  -35.7510 H       163 LEU    0.0900
   2683 HB2       -43.5930  -11.2040  -34.8210 H       163 LEU    0.0900
   2684 HG        -43.5810   -9.4930  -33.0350 H       163 LEU    0.0900
   2685 HD11      -43.3270   -7.8460  -35.5760 H       163 LEU   -0.2700
   2686 HD12      -42.3110   -9.3300  -35.4290 H       163 LEU    0.0900
   2687 HD13      -42.1920   -8.0130  -34.1830 H       163 LEU    0.0900
   2688 HD21      -45.8090   -8.6860  -33.0220 H       163 LEU    0.0900
   2689 HD22      -45.7140   -8.1500  -34.7420 H       163 LEU    0.5100
   2690 HD23      -44.7450   -7.2970  -33.4640 H       163 LEU   -0.5100
   2691 N         -45.7570  -13.6800  -34.2680 N.am    164 LYS   -0.4700
   2692 CA        -46.2090  -14.9280  -34.8640 C.3     164 LYS    0.3100
   2693 C         -47.6670  -15.1620  -34.5020 C.2     164 LYS    0.0700
   2694 O         -48.4850  -15.5100  -35.3520 O.2     164 LYS    0.0900
   2695 CB        -45.3600  -16.1030  -34.3760 C.3     164 LYS   -0.1800
   2696 CG        -46.0110  -17.4600  -34.6040 C.3     164 LYS    0.0900
   2697 CD        -45.3450  -18.5500  -33.7760 C.3     164 LYS    0.0900
   2698 CE        -46.1830  -19.8200  -33.7670 C.3     164 LYS   -0.1800
   2699 NZ        -47.5570  -19.5690  -33.2450 N.4     164 LYS    0.0900
   2700 HN        -45.2770  -13.7590  -33.3980 H       164 LYS    0.0900
   2701 HA        -46.1330  -14.8320  -35.9370 H       164 LYS   -0.1800
   2702 HB1       -45.1740  -15.9780  -33.2880 H       164 LYS    0.0900
   2703 HB2       -44.3880  -16.0830  -34.9120 H       164 LYS    0.0900
   2704 HG1       -45.9330  -17.7240  -35.6800 H       164 LYS    0.2100
   2705 HG2       -47.0840  -17.3990  -34.3260 H       164 LYS    0.0500
   2706 HD1       -45.2160  -18.1900  -32.7330 H       164 LYS    0.0500
   2707 HD2       -44.3450  -18.7750  -34.2050 H       164 LYS   -0.3000
   2708 HE1       -45.7050  -20.5800  -33.1110 H       164 LYS    0.3300
   2709 HE2       -46.2800  -20.2130  -34.8010 H       164 LYS    0.3300
   2710 HZ1       -48.0340  -18.8660  -33.8460 H       164 LYS    0.3300
   2711 HZ2       -47.4980  -19.2080  -32.2710 H       164 LYS    0.5100
   2712 HZ3       -48.0980  -20.4570  -33.2530 H       164 LYS   -0.5100
   2713 N         -47.9860  -14.9640  -33.2250 N.am    165 THR   -0.4700
   2714 CA        -49.3510  -15.1200  -32.7400 C.3     165 THR    0.3100
   2715 C         -50.2440  -14.0100  -33.2830 C.2     165 THR    0.0700
   2716 O         -51.4550  -14.1800  -33.4090 O.2     165 THR    0.0900
   2717 CB        -49.4090  -15.1240  -31.1990 C.3     165 THR    0.1400
   2718 CG2       -48.9180  -13.7950  -30.6390 C.3     165 THR    0.0900
   2719 OG1       -50.7530  -15.3540  -30.7670 O.3     165 THR   -0.6600
   2720 HN        -47.3070  -14.7020  -32.5440 H       165 THR    0.4300
   2721 HA        -49.7350  -16.0520  -33.1270 H       165 THR   -0.2700
   2722 HB        -48.7580  -15.9300  -30.7990 H       165 THR    0.0900
   2723 HG1       -51.2980  -14.7320  -31.2550 H       165 THR    0.0900
   2724 HG21      -49.6530  -12.9910  -30.8640 H       165 THR    0.0900
   2725 HG22      -47.9450  -13.5250  -31.1020 H       165 THR    0.5100
   2726 HG23      -48.8010  -13.8690  -29.5370 H       165 THR   -0.5100
   2727 N         -49.6350  -12.8690  -33.6050 N.am    166 LEU   -0.4700
   2728 CA        -50.3590  -11.7590  -34.2080 C.3     166 LEU    0.3100
   2729 C         -50.3570  -11.8730  -35.7270 C.2     166 LEU    0.0700
   2730 O         -51.1970  -11.2880  -36.4070 O.2     166 LEU    0.0900
   2731 CB        -49.7520  -10.4170  -33.7900 C.3     166 LEU   -0.1800
   2732 CG        -50.0430   -9.9390  -32.3670 C.3     166 LEU    0.0900
   2733 CD1       -49.3960   -8.5880  -32.1140 C.3     166 LEU    0.0900
   2734 CD2       -51.5410   -9.8700  -32.1230 C.3     166 LEU   -0.0900
   2735 HN        -48.6610  -12.7250  -33.4490 H       166 LEU    0.0900
   2736 HA        -51.3880  -11.8190  -33.8880 H       166 LEU   -0.2700
   2737 HB1       -50.1290   -9.6420  -34.4900 H       166 LEU    0.0900
   2738 HB2       -48.6500  -10.4950  -33.9000 H       166 LEU    0.0900
   2739 HG        -49.6450  -10.6800  -31.6420 H       166 LEU    0.0900
   2740 HD11      -49.9160   -7.8000  -32.6990 H       166 LEU   -0.2700
   2741 HD12      -48.3290   -8.6150  -32.4240 H       166 LEU    0.0900
   2742 HD13      -49.4650   -8.3310  -31.0350 H       166 LEU    0.0900
   2743 HD21      -51.9690  -10.8950  -32.0810 H       166 LEU    0.0900
   2744 HD22      -52.0350   -9.3130  -32.9480 H       166 LEU    0.5100
   2745 HD23      -51.7430   -9.3620  -31.1560 H       166 LEU   -0.5100
   2746 N         -49.4030  -12.6350  -36.2550 N.am    167 GLY   -0.4700
   2747 CA        -49.2970  -12.8400  -37.6860 C.3     167 GLY    0.3100
   2748 C         -50.2810  -13.8740  -38.1880 C.2     167 GLY   -0.0200
   2749 O         -50.6910  -13.8470  -39.3490 O.2     167 GLY    0.0900
   2750 HN        -48.7220  -13.0980  -35.6930 H       167 GLY    0.0900
   2751 HA1       -48.2920  -13.1700  -37.9040 H       167 GLY    0.5100
   2752 HA2       -49.4930  -11.8960  -38.1750 H       167 GLY   -0.5100
   2753 N         -50.6660  -14.7950  -37.3070 N.am    168 ILE   -0.4700
   2754 CA        -51.6250  -15.8320  -37.6580 C.3     168 ILE    0.3100
   2755 C         -53.0580  -15.3820  -37.3880 C.2     168 ILE    0.0700
   2756 O         -53.9800  -15.7660  -38.1050 O.2     168 ILE    0.0900
   2757 CB        -51.3420  -17.1520  -36.9110 C.3     168 ILE   -0.0900
   2758 CG1       -51.5060  -16.9670  -35.4020 C.3     168 ILE    0.0900
   2759 CG2       -49.9490  -17.6680  -37.2460 C.3     168 ILE   -0.2700
   2760 CD        -51.3260  -18.2430  -34.6090 C.3     168 ILE    0.0900
   2761 HN        -50.3180  -14.8150  -36.3730 H       168 ILE    0.0900
   2762 HA        -51.5620  -15.9900  -38.7250 H       168 ILE    0.0900
   2763 HB        -52.0960  -17.9120  -37.2080 H       168 ILE   -0.1800
   2764 HG11      -52.5230  -16.5680  -35.2040 H       168 ILE    0.0900
   2765 HG12      -50.7540  -16.2260  -35.0540 H       168 ILE    0.0900
   2766 HG21      -49.1780  -17.0110  -36.7890 H       168 ILE   -0.2700
   2767 HG22      -49.8020  -17.6740  -38.3480 H       168 ILE    0.0900
   2768 HG23      -49.8190  -18.6970  -36.8470 H       168 ILE    0.0900
   2769 HD1       -50.3850  -18.7520  -34.9110 H       168 ILE    0.0900
   2770 HD2       -52.1780  -18.9310  -34.8000 H       168 ILE    0.5100
   2771 HD3       -51.2700  -18.0100  -33.5240 H       168 ILE   -0.5100
   2772 N         -53.2450  -14.5650  -36.3530 N.am    169 ILE   -0.4700
   2773 CA        -54.5620  -14.0190  -36.0470 C.3     169 ILE    0.3100
   2774 C         -54.9650  -13.0250  -37.1300 C.2     169 ILE    0.0700
   2775 O         -56.1470  -12.7410  -37.3270 O.2     169 ILE    0.0900
   2776 CB        -54.5900  -13.3200  -34.6710 C.3     169 ILE   -0.0900
   2777 CG1       -56.0310  -13.0250  -34.2480 C.3     169 ILE    0.0900
   2778 CG2       -53.7700  -12.0420  -34.7020 C.3     169 ILE   -0.2700
   2779 CD        -56.1400  -12.2650  -32.9430 C.3     169 ILE    0.0900
   2780 HN        -52.5010  -14.2910  -35.7490 H       169 ILE    0.0900
   2781 HA        -55.2670  -14.8360  -36.0600 H       169 ILE    0.0900
   2782 HB        -54.1740  -14.0050  -33.9030 H       169 ILE   -0.1800
   2783 HG11      -56.5720  -13.9890  -34.1410 H       169 ILE    0.0900
   2784 HG12      -56.5180  -12.4270  -35.0460 H       169 ILE    0.0900
   2785 HG21      -54.3570  -11.2220  -35.1690 H       169 ILE   -0.2700
   2786 HG22      -52.8460  -12.1990  -35.2970 H       169 ILE    0.0900
   2787 HG23      -53.5010  -11.7410  -33.6670 H       169 ILE    0.0900
   2788 HD1       -55.7820  -11.2220  -33.0780 H       169 ILE    0.0900
   2789 HD2       -55.5150  -12.7560  -32.1670 H       169 ILE    0.5100
   2790 HD3       -57.1980  -12.2370  -32.6090 H       169 ILE   -0.5100
   2791 N         -53.9580  -12.4100  -37.7880 N.am    170 MET   -0.4700
   2792 CA        -54.0910  -11.5540  -38.9360 C.3     170 MET    0.3100
   2793 C         -54.2330  -12.3320  -40.2130 C.2     170 MET    0.0700
   2794 O         -54.9310  -11.9480  -41.1490 O.2     170 MET    0.0900
   2795 CB        -52.8270  -10.6650  -39.0460 C.3     170 MET   -0.1800
   2796 CG        -52.7840   -9.4730  -38.0650 C.3     170 MET    0.0900
   2797 SD        -51.1950   -8.5930  -38.0470 S.3     170 MET    0.0900
   2798 CE        -51.5390   -7.8640  -39.6630 C.3     170 MET   -0.1400
   2799 HN        -53.0180  -12.5340  -37.4850 H       170 MET    0.0900
   2800 HA        -54.9760  -10.9480  -38.8110 H       170 MET    0.0900
   2801 HB1       -52.7730  -10.2660  -40.0800 H       170 MET   -0.0900
   2802 HB2       -51.9360  -11.3010  -38.8570 H       170 MET   -0.2200
   2803 HG1       -52.9970   -9.8560  -37.0450 H       170 MET    0.0900
   2804 HG2       -53.5890   -8.7630  -38.3480 H       170 MET    0.0900
   2805 HE1       -52.4630   -7.2480  -39.6390 H       170 MET    0.0900
   2806 HE2       -51.6780   -8.6630  -40.4220 H       170 MET    0.5100
   2807 HE3       -50.6970   -7.2090  -39.9750 H       170 MET   -0.5100
   2808 N         -53.5960  -13.5080  -40.2480 N.am    171 GLY   -0.4700
   2809 CA        -53.4900  -14.3180  -41.4480 C.3     171 GLY    0.3100
   2810 C         -54.6210  -15.3160  -41.5900 C.2     171 GLY   -0.0200
   2811 O         -54.7490  -15.9790  -42.6190 O.2     171 GLY    0.0900
   2812 HN        -53.1580  -13.8870  -39.4380 H       171 GLY    0.0900
   2813 HA1       -52.5520  -14.8520  -41.4050 H       171 GLY    0.5100
   2814 HA2       -53.5010  -13.6520  -42.2980 H       171 GLY   -0.5100
   2815 N         -55.4460  -15.4320  -40.5520 N.am    172 THR   -0.4700
   2816 CA        -56.5950  -16.3300  -40.5870 C.3     172 THR    0.3100
   2817 C         -57.8710  -15.5630  -40.9080 C.2     172 THR    0.0700
   2818 O         -58.7540  -16.0630  -41.6030 O.2     172 THR    0.0900
   2819 CB        -56.7740  -17.0870  -39.2550 C.3     172 THR    0.1400
   2820 CG2       -57.0260  -16.1130  -38.1100 C.3     172 THR    0.0900
   2821 OG1       -57.8810  -17.9880  -39.3590 O.3     172 THR   -0.6600
   2822 HN        -55.3180  -14.9130  -39.7100 H       172 THR    0.4300
   2823 HA        -56.4390  -17.0310  -41.3930 H       172 THR   -0.2700
   2824 HB        -55.8560  -17.6690  -39.0240 H       172 THR    0.0900
   2825 HG1       -57.6650  -18.5920  -40.0740 H       172 THR    0.0900
   2826 HG21      -58.0330  -15.6540  -38.2140 H       172 THR    0.0900
   2827 HG22      -56.2650  -15.3050  -38.1260 H       172 THR    0.5100
   2828 HG23      -56.9810  -16.6520  -37.1380 H       172 THR   -0.5100
   2829 N         -57.9550  -14.3350  -40.4010 N.am    173 PHE   -0.4700
   2830 CA        -59.1020  -13.4750  -40.6480 C.3     173 PHE    0.3100
   2831 C         -59.2200  -13.1510  -42.1300 C.2     173 PHE    0.0700
   2832 O         -60.3050  -12.8520  -42.6280 O.2     173 PHE    0.0900
   2833 CB        -58.9760  -12.1810  -39.8400 C.3     173 PHE   -0.1800
   2834 CG        -60.1660  -11.2740  -39.9550 C.ar    173 PHE    0.0900
   2835 CD1       -61.2360  -11.4040  -39.0890 C.ar    173 PHE    0.0900
   2836 CD2       -60.2100  -10.2850  -40.9250 C.ar    173 PHE    0.0000
   2837 CE1       -62.3350  -10.5690  -39.1890 C.ar    173 PHE   -0.1150
   2838 CE2       -61.3050   -9.4470  -41.0300 C.ar    173 PHE    0.1150
   2839 CZ        -62.3680   -9.5890  -40.1610 C.ar    173 PHE   -0.1150
   2840 HN        -57.2360  -13.9480  -39.8300 H       173 PHE    0.1150
   2841 HA        -59.9940  -14.0120  -40.3610 H       173 PHE   -0.1150
   2842 HB1       -58.0920  -11.6110  -40.1980 H       173 PHE    0.1150
   2843 HB2       -58.8580  -12.4320  -38.7630 H       173 PHE   -0.1150
   2844 HD1       -61.2140  -12.1660  -38.3250 H       173 PHE    0.1150
   2845 HD2       -59.3800  -10.1670  -41.6050 H       173 PHE   -0.1150
   2846 HE1       -63.1650  -10.6840  -38.5090 H       173 PHE    0.1150
   2847 HE2       -61.3290   -8.6830  -41.7920 H       173 PHE    0.5100
   2848 HZ        -63.2230   -8.9340  -40.2410 H       173 PHE   -0.5100
   2849 N         -58.0950  -13.2130  -42.8390 N.am    174 THR   -0.4700
   2850 CA        -58.0820  -12.9330  -44.2690 C.3     174 THR    0.3100
   2851 C         -58.5970  -14.1210  -45.0760 C.2     174 THR    0.0700
   2852 O         -59.4200  -13.9550  -45.9720 O.2     174 THR    0.0900
   2853 CB        -56.6790  -12.5200  -44.7640 C.3     174 THR    0.1400
   2854 CG2       -55.6540  -13.5970  -44.4510 C.3     174 THR    0.0900
   2855 OG1       -56.7110  -12.2940  -46.1780 O.3     174 THR   -0.6600
   2856 HN        -57.2190  -13.4520  -42.4280 H       174 THR    0.4300
   2857 HA        -58.7890  -12.1380  -44.4530 H       174 THR   -0.2700
   2858 HB        -56.3610  -11.5840  -44.2560 H       174 THR    0.0900
   2859 HG1       -55.8690  -11.8900  -46.4010 H       174 THR    0.0900
   2860 HG21      -55.8330  -14.4900  -45.0870 H       174 THR    0.0900
   2861 HG22      -55.7370  -13.8980  -43.3850 H       174 THR    0.5100
   2862 HG23      -54.6310  -13.2150  -44.6540 H       174 THR   -0.5100
   2863 N         -58.1280  -15.3240  -44.7500 N.am    175 LEU   -0.4700
   2864 CA        -58.5560  -16.5260  -45.4600 C.3     175 LEU    0.3100
   2865 C         -59.9560  -16.9770  -45.0600 C.2     175 LEU    0.0700
   2866 O         -60.4890  -17.9390  -45.6110 O.2     175 LEU    0.0900
   2867 CB        -57.5590  -17.6690  -45.2530 C.3     175 LEU   -0.1800
   2868 CG        -56.4580  -17.8010  -46.3080 C.3     175 LEU    0.0900
   2869 CD1       -55.6600  -16.5120  -46.4230 C.3     175 LEU    0.0900
   2870 CD2       -55.5480  -18.9750  -45.9870 C.3     175 LEU   -0.0900
   2871 HN        -57.4690  -15.4560  -44.0130 H       175 LEU    0.0900
   2872 HA        -58.6320  -16.2830  -46.5090 H       175 LEU   -0.2700
   2873 HB1       -58.1300  -18.6210  -45.2350 H       175 LEU    0.0900
   2874 HB2       -57.0710  -17.5220  -44.2670 H       175 LEU    0.0900
   2875 HG        -56.9190  -18.0360  -47.2900 H       175 LEU    0.0900
   2876 HD11      -55.1850  -16.2690  -45.4490 H       175 LEU   -0.2700
   2877 HD12      -56.3320  -15.6750  -46.7100 H       175 LEU    0.0900
   2878 HD13      -54.8620  -16.6290  -47.1880 H       175 LEU    0.0900
   2879 HD21      -56.1340  -19.9190  -45.9670 H       175 LEU    0.0900
   2880 HD22      -55.0790  -18.8290  -44.9910 H       175 LEU    0.5100
   2881 HD23      -54.7580  -19.0650  -46.7620 H       175 LEU   -0.5100
   2882 N         -60.5510  -16.2780  -44.0960 N.am    176 CYS   -0.4700
   2883 CA        -61.9030  -16.5930  -43.6540 C.3     176 CYS    0.3100
   2884 C         -62.9070  -15.5800  -44.1910 C.2     176 CYS    0.0700
   2885 O         -64.1160  -15.8100  -44.1490 O.2     176 CYS    0.0900
   2886 CB        -61.9720  -16.6430  -42.1250 C.3     176 CYS   -0.1100
   2887 SG        -61.0520  -18.0090  -41.3770 S.3     176 CYS    0.0900
   2888 HN        -60.1040  -15.5140  -43.6370 H       176 CYS    0.0900
   2889 HA        -62.1770  -17.5490  -44.0730 H       176 CYS   -0.2300
   2890 HB1       -63.0400  -16.7250  -41.8320 H       176 CYS    0.1600
   2891 HB2       -61.5750  -15.6840  -41.7320 H       176 CYS    0.5100
   2892 HG1       -59.8710  -17.4150  -41.4650 H       176 CYS   -0.5100
   2893 N         -62.4020  -14.4600  -44.7010 N.am    177 TRP   -0.4700
   2894 CA        -63.2640  -13.4060  -45.2210 C.3     177 TRP    0.3100
   2895 C         -62.8380  -12.9260  -46.6060 C.2     177 TRP    0.0700
   2896 O         -63.4190  -12.0030  -47.1520 O.2     177 TRP    0.0900
   2897 CB        -63.3170  -12.2240  -44.2470 C.3     177 TRP   -0.1800
   2898 CG        -63.9650  -12.5520  -42.9350 C.ar    177 TRP    0.0900
   2899 CD1       -63.3630  -13.0900  -41.8360 C.ar    177 TRP    0.0900
   2900 CD2       -65.3410  -12.3560  -42.5820 C.ar    177 TRP   -0.0300
   2901 CE2       -65.4980  -12.8030  -41.2540 C.ar    177 TRP   -0.1500
   2902 CE3       -66.4540  -11.8500  -43.2590 C.ar    177 TRP    0.2200
   2903 NE1       -64.2760  -13.2470  -40.8220 N.ar    177 TRP   -0.5100
   2904 CZ2       -66.7230  -12.7580  -40.5920 C.ar    177 TRP    0.3700
   2905 CZ3       -67.6700  -11.8060  -42.5990 C.ar    177 TRP    0.2400
   2906 CH2       -67.7960  -12.2580  -41.2810 C.ar    177 TRP    0.1100
   2907 HN        -61.4200  -14.2920  -44.7520 H       177 TRP   -0.2500
   2908 HA        -64.2520  -13.8200  -45.3610 H       177 TRP    0.1700
   2909 HB1       -63.8880  -11.3980  -44.7210 H       177 TRP   -0.2000
   2910 HB2       -62.2790  -11.8810  -44.0470 H       177 TRP    0.1400
   2911 HD1       -62.3170  -13.3560  -41.7720 H       177 TRP   -0.2700
   2912 HE1       -64.0850  -13.6150  -39.9390 H       177 TRP    0.1600
   2913 HE3       -66.3850  -11.4960  -44.2770 H       177 TRP   -0.1400
   2914 HZ2       -66.8410  -13.0990  -39.5750 H       177 TRP    0.1400
   2915 HZ3       -68.5380  -11.4150  -43.1100 H       177 TRP    0.5100
   2916 HH2       -68.7600  -12.2130  -40.7960 H       177 TRP   -0.5100
   2917 N         -61.7460  -13.4400  -47.1840 N.am    178 LEU   -0.4700
   2918 CA        -61.3530  -13.1220  -48.5380 C.3     178 LEU    0.3100
   2919 C         -62.1940  -13.8800  -49.5520 C.2     178 LEU    0.0700
   2920 O         -62.7560  -13.2020  -50.4000 O.2     178 LEU    0.0900
   2921 CB        -59.8190  -13.2420  -48.7400 C.3     178 LEU   -0.1800
   2922 CG        -59.2780  -12.9400  -50.1460 C.3     178 LEU    0.0900
   2923 CD1       -59.5730  -11.4970  -50.5850 C.3     178 LEU    0.0900
   2924 CD2       -57.7650  -13.2080  -50.2030 C.3     178 LEU   -0.0900
   2925 HN        -61.1490  -14.0740  -46.7000 H       178 LEU    0.0900
   2926 HA        -61.6760  -12.1120  -48.7450 H       178 LEU   -0.2700
   2927 HB1       -59.5250  -14.2800  -48.4800 H       178 LEU    0.0900
   2928 HB2       -59.3300  -12.5400  -48.0320 H       178 LEU    0.0900
   2929 HG        -59.7470  -13.6400  -50.8700 H       178 LEU    0.0900
   2930 HD11      -59.1010  -10.7800  -49.8800 H       178 LEU   -0.2700
   2931 HD12      -60.6700  -11.3200  -50.5910 H       178 LEU    0.0900
   2932 HD13      -59.1600  -11.3180  -51.6010 H       178 LEU    0.0900
   2933 HD21      -57.5560  -14.2710  -49.9600 H       178 LEU    0.0900
   2934 HD22      -57.2390  -12.5660  -49.4640 H       178 LEU    0.5100
   2935 HD23      -57.3820  -12.9950  -51.2240 H       178 LEU   -0.5100
   2936 N         -62.4680  -15.1950  -49.5120 N.am    179 PRO   -0.2900
   2937 CA        -63.3620  -15.8590  -50.4650 C.3     179 PRO    0.0000
   2938 C         -64.7740  -15.2850  -50.4040 C.2     179 PRO    0.0900
   2939 O         -65.5130  -15.3570  -51.3850 O.2     179 PRO    0.0900
   2940 CB        -63.3630  -17.3140  -49.9890 C.3     179 PRO    0.0200
   2941 CG        -62.0780  -17.4710  -49.2460 C.3     179 PRO    0.0900
   2942 CD        -61.8450  -16.1510  -48.5820 C.3     179 PRO   -0.1800
   2943 HA        -63.0110  -15.7160  -51.4750 H       179 PRO    0.0900
   2944 HB1       -63.4090  -18.0130  -50.8520 H       179 PRO    0.0900
   2945 HB2       -64.2300  -17.5100  -49.3220 H       179 PRO   -0.1800
   2946 HG1       -62.1580  -18.2830  -48.4910 H       179 PRO    0.0900
   2947 HG2       -61.2480  -17.7120  -49.9450 H       179 PRO    0.0900
   2948 HD1       -62.3410  -16.1000  -47.5900 H       179 PRO    0.5100
   2949 HD2       -60.7620  -15.9330  -48.4760 H       179 PRO   -0.5100
   2950 N         -65.1390  -14.7190  -49.2560 N.am    180 PHE   -0.4700
   2951 CA        -66.4490  -14.1050  -49.0820 C.3     180 PHE    0.3100
   2952 C         -66.5510  -12.7820  -49.8320 C.2     180 PHE    0.0700
   2953 O         -67.5320  -12.5270  -50.5300 O.2     180 PHE    0.0900
   2954 CB        -66.7500  -13.8910  -47.5940 C.3     180 PHE   -0.1800
   2955 CG        -68.0360  -13.1510  -47.3340 C.ar    180 PHE    0.0900
   2956 CD1       -68.0290  -11.7870  -47.0860 C.ar    180 PHE    0.0900
   2957 CD2       -69.2490  -13.8200  -47.3340 C.ar    180 PHE    0.0000
   2958 CE1       -69.2080  -11.1040  -46.8450 C.ar    180 PHE   -0.1150
   2959 CE2       -70.4310  -13.1420  -47.0940 C.ar    180 PHE    0.1150
   2960 CZ        -70.4110  -11.7830  -46.8470 C.ar    180 PHE   -0.1150
   2961 HN        -64.5340  -14.6900  -48.4650 H       180 PHE    0.1150
   2962 HA        -67.1880  -14.7590  -49.5230 H       180 PHE   -0.1150
   2963 HB1       -65.9310  -13.2960  -47.1360 H       180 PHE    0.1150
   2964 HB2       -66.8320  -14.8780  -47.0900 H       180 PHE   -0.1150
   2965 HD1       -67.0920  -11.2500  -47.0810 H       180 PHE    0.1150
   2966 HD2       -69.2720  -14.8840  -47.5240 H       180 PHE   -0.1150
   2967 HE1       -69.1880  -10.0420  -46.6540 H       180 PHE    0.1150
   2968 HE2       -71.3700  -13.6750  -47.0990 H       180 PHE    0.5100
   2969 HZ        -71.3320  -11.2530  -46.6570 H       180 PHE   -0.5100
   2970 N         -65.5300  -11.9390  -49.6860 N.am    181 PHE   -0.4700
   2971 CA        -65.5070  -10.6430  -50.3520 C.3     181 PHE    0.3100
   2972 C         -65.1080  -10.7650  -51.8190 C.2     181 PHE    0.0700
   2973 O         -65.2780   -9.8270  -52.5980 O.2     181 PHE    0.0900
   2974 CB        -64.5620   -9.6760  -49.6320 C.3     181 PHE   -0.1800
   2975 CG        -65.1600   -9.0510  -48.4040 C.ar    181 PHE    0.0900
   2976 CD1       -65.0840   -9.6870  -47.1770 C.ar    181 PHE    0.0900
   2977 CD2       -65.7920   -7.8200  -48.4750 C.ar    181 PHE    0.0000
   2978 CE1       -65.6280   -9.1130  -46.0440 C.ar    181 PHE   -0.1150
   2979 CE2       -66.3400   -7.2400  -47.3460 C.ar    181 PHE    0.1150
   2980 CZ        -66.2570   -7.8870  -46.1290 C.ar    181 PHE   -0.1150
   2981 HN        -64.7390  -12.1560  -49.1180 H       181 PHE    0.1150
   2982 HA        -66.5120  -10.2510  -50.3540 H       181 PHE   -0.1150
   2983 HB1       -64.2870   -8.8500  -50.3210 H       181 PHE    0.1150
   2984 HB2       -63.6520  -10.2250  -49.3110 H       181 PHE   -0.1150
   2985 HD1       -64.5920  -10.6460  -47.1030 H       181 PHE    0.1150
   2986 HD2       -65.8580   -7.3080  -49.4240 H       181 PHE   -0.1150
   2987 HE1       -65.5610   -9.6220  -45.0940 H       181 PHE    0.1150
   2988 HE2       -66.8320   -6.2800  -47.4160 H       181 PHE    0.5100
   2989 HZ        -66.6840   -7.4360  -45.2450 H       181 PHE   -0.5100
   2990 N         -64.5710  -11.9230  -52.1930 N.am    182 ILE   -0.4700
   2991 CA        -64.2060  -12.1900  -53.5780 C.3     182 ILE    0.3100
   2992 CAT       -66.3140  -13.2140  -56.5610 C.3     182 ILE    0.0700
   2993 C         -65.4310  -12.5540  -54.4150 C.2     182 ILE    0.0900
   2994 O         -65.7080  -11.9600  -55.4270 O.2     182 ILE   -0.0900
   2995 CB        -63.1530  -13.2990  -53.6880 C.3     182 ILE    0.0900
   2996 CG1       -61.7700  -12.7670  -53.3050 C.3     182 ILE   -0.2700
   2997 CG2       -63.1150  -13.8630  -55.0960 C.3     182 ILE    0.0900
   2998 CD        -60.6680  -13.8050  -53.3900 C.3     182 ILE    0.0900
   2999 NT        -65.2160  -12.8350  -55.7120 N.4     182 ILE    0.0900
   3000 HN        -64.3940  -12.6580  -51.5440 H       182 ILE   -0.1800
   3001 HNT       -64.3130  -12.7960  -56.1310 H       182 ILE    0.0900
   3002 HA        -63.8220  -11.2730  -54.0000 H       182 ILE    0.0900
   3003 HB        -63.3990  -14.1130  -52.9730 H       182 ILE   -0.2700
   3004 HG11      -61.8160  -12.3870  -52.2620 H       182 ILE    0.0900
   3005 HG12      -61.5150  -11.9260  -53.9840 H       182 ILE    0.0900
   3006 HG21      -63.0410  -13.0370  -55.8370 H       182 ILE    0.0900
   3007 HG22      -64.0430  -14.4380  -55.2980 H       182 ILE    0.5100
   3008 HG23      -62.2310  -14.5260  -55.2150 H       182 ILE   -0.5100
   3009 HD1       -60.4650  -14.0600  -54.4530 H       182 ILE   -0.4700
   3010 HD2       -60.9760  -14.7300  -52.8560 H       182 ILE    0.3100
   3011 HD3       -59.7350  -13.4050  -52.9380 H       182 ILE   -0.1100
   3012 HT1       -66.5200  -12.3980  -57.2870 H       182 ILE    0.0900
   3013 HT2       -67.2230  -13.3870  -55.9470 H       182 ILE    0.0900
   3014 HT3       -66.0540  -14.1370  -57.1220 H       182 ILE    0.0900
   3015 N         -73.5590  -21.8460  -51.7920 N.am    183 VAL   -0.2700
   3016 CA        -72.1250  -21.6140  -51.6940 C.3     183 VAL    0.0900
   3017 CAY       -75.7710  -22.1170  -50.8700 C.3     183 VAL    0.0900
   3018 C         -71.8270  -20.2620  -51.0480 C.2     183 VAL    0.0900
   3019 O         -70.9400  -20.1490  -50.2040 O.2     183 VAL    0.5100
   3020 CB        -71.4450  -21.6830  -53.0740 C.3     183 VAL   -0.5100
   3021 CG1       -69.9610  -21.3700  -52.9560 C.3     183 VAL   -0.4700
   3022 CG2       -71.6570  -23.0530  -53.7010 C.3     183 VAL    0.3100
   3023 CY        -74.3140  -21.8740  -50.6790 C.2     183 VAL    0.0700
   3024 OY        -73.8410  -21.7080  -49.5560 O.2     183 VAL    0.0900
   3025 HN        -73.9340  -21.9800  -52.7050 H       183 VAL   -0.0900
   3026 HA        -71.7110  -22.3660  -51.0400 H       183 VAL    0.0900
   3027 HB        -71.9230  -20.9480  -53.7570 H       183 VAL   -0.2700
   3028 HG11      -69.5040  -21.9840  -52.1500 H       183 VAL    0.0900
   3029 HG12      -69.8190  -20.2970  -52.7080 H       183 VAL    0.0900
   3030 HG13      -69.4470  -21.6040  -53.9130 H       183 VAL    0.0900
   3031 HG21      -72.7440  -23.2520  -53.8280 H       183 VAL   -0.2700
   3032 HG22      -71.2280  -23.8400  -53.0440 H       183 VAL    0.0900
   3033 HG23      -71.1710  -23.0930  -54.6990 H       183 VAL    0.0900
   3034 HY1       -76.2350  -21.2290  -51.3510 H       183 VAL    0.0900
   3035 HY2       -76.2560  -22.2870  -49.8850 H       183 VAL    0.5100
   3036 HY3       -75.9220  -23.0020  -51.5250 H       183 VAL   -0.5100
   3037 N         -72.5360  -19.1730  -51.4190 N.am    184 TYR   -0.4700
   3038 CA        -72.2340  -17.8620  -50.8620 C.3     184 TYR    0.3100
   3039 C         -72.4950  -17.8050  -49.3570 C.2     184 TYR    0.0700
   3040 O         -71.7210  -17.2370  -48.5930 O.2     184 TYR    0.0900
   3041 CB        -72.9590  -16.7200  -51.6250 C.3     184 TYR   -0.1800
   3042 CG        -72.2760  -15.4060  -51.3250 C.ar    184 TYR    0.0900
   3043 CD1       -72.9060  -14.3810  -50.5980 C.ar    184 TYR    0.0900
   3044 CD2       -70.9590  -15.2080  -51.7760 C.ar    184 TYR    0.0000
   3045 CE1       -72.2180  -13.1940  -50.3050 C.ar    184 TYR   -0.1150
   3046 CE2       -70.2690  -14.0290  -51.4730 C.ar    184 TYR    0.1150
   3047 CZ        -70.8980  -13.0240  -50.7350 C.ar    184 TYR   -0.1150
   3048 OH        -70.1940  -11.8480  -50.4130 O.3     184 TYR    0.1150
   3049 HN        -73.2830  -19.2170  -52.0780 H       184 TYR    0.1100
   3050 HA        -71.1650  -17.7220  -50.9180 H       184 TYR   -0.5400
   3051 HB1       -74.0170  -16.6480  -51.2950 H       184 TYR    0.4300
   3052 HB2       -72.9120  -16.8980  -52.7210 H       184 TYR   -0.1150
   3053 HD1       -73.9260  -14.5090  -50.2630 H       184 TYR    0.1150
   3054 HD2       -70.4740  -15.9750  -52.3620 H       184 TYR   -0.1150
   3055 HE1       -72.7090  -12.4100  -49.7470 H       184 TYR    0.1150
   3056 HE2       -69.2500  -13.8960  -51.8110 H       184 TYR    0.5100
   3057 HH        -69.2560  -12.0300  -50.5010 H       184 TYR   -0.5100
   3058 N         -73.5670  -18.4710  -48.8780 N.am    185 ILE   -0.4700
   3059 CA        -73.8310  -18.6030  -47.4570 C.3     185 ILE    0.3100
   3060 C         -72.8700  -19.5780  -46.7760 C.2     185 ILE    0.0700
   3061 O         -72.6080  -19.4310  -45.5920 O.2     185 ILE    0.0900
   3062 CB        -75.3170  -18.8600  -47.1460 C.3     185 ILE   -0.0900
   3063 CG1       -75.6720  -18.9740  -45.6400 C.3     185 ILE    0.0900
   3064 CG2       -75.8370  -20.1050  -47.8860 C.3     185 ILE   -0.2700
   3065 CD        -75.3690  -17.7240  -44.8080 C.3     185 ILE    0.0900
   3066 HN        -74.2290  -18.9040  -49.4840 H       185 ILE    0.0900
   3067 HA        -73.5120  -17.6880  -46.9810 H       185 ILE    0.0900
   3068 HB        -75.9120  -17.9750  -47.4580 H       185 ILE   -0.1800
   3069 HG11      -75.0990  -19.8240  -45.2130 H       185 ILE    0.0900
   3070 HG12      -76.7580  -19.1920  -45.5560 H       185 ILE    0.0900
   3071 HG21      -75.2580  -21.0020  -47.5780 H       185 ILE   -0.2700
   3072 HG22      -75.7220  -19.9680  -48.9830 H       185 ILE    0.0900
   3073 HG23      -76.9070  -20.2720  -47.6400 H       185 ILE    0.0900
   3074 HD1       -75.7960  -16.8240  -45.2990 H       185 ILE    0.0900
   3075 HD2       -74.2700  -17.5890  -44.7130 H       185 ILE    0.5100
   3076 HD3       -75.8210  -17.8240  -43.7970 H       185 ILE   -0.5100
   3077 N         -72.2220  -20.5430  -47.4840 N.am    186 LEU   -0.4700
   3078 CA        -71.1950  -21.3810  -46.8720 C.3     186 LEU    0.3100
   3079 C         -69.9070  -20.5980  -46.6510 C.2     186 LEU    0.0700
   3080 O         -69.1870  -20.8260  -45.6790 O.2     186 LEU    0.0900
   3081 CB        -70.9210  -22.6170  -47.7340 C.3     186 LEU   -0.1800
   3082 CG        -69.8860  -23.6070  -47.1900 C.3     186 LEU    0.0900
   3083 CD1       -70.2440  -24.0390  -45.7750 C.3     186 LEU    0.0900
   3084 CD2       -69.7540  -24.8120  -48.1080 C.3     186 LEU   -0.0900
   3085 HN        -72.4180  -20.7180  -48.4460 H       186 LEU    0.0900
   3086 HA        -71.5450  -21.6760  -45.8950 H       186 LEU   -0.2700
   3087 HB1       -70.5690  -22.2680  -48.7270 H       186 LEU    0.0900
   3088 HB2       -71.8790  -23.1620  -47.8610 H       186 LEU    0.0900
   3089 HG        -68.8850  -23.1250  -47.1850 H       186 LEU    0.0900
   3090 HD11      -71.2400  -24.5310  -45.7670 H       186 LEU   -0.2700
   3091 HD12      -70.2800  -23.1530  -45.1070 H       186 LEU    0.0900
   3092 HD13      -69.4880  -24.7610  -45.3980 H       186 LEU    0.0900
   3093 HD21      -69.4320  -24.4880  -49.1210 H       186 LEU    0.0900
   3094 HD22      -70.7340  -25.3290  -48.1960 H       186 LEU    0.5100
   3095 HD23      -68.9950  -25.5160  -47.7030 H       186 LEU   -0.5100
   3096 N         -69.6150  -19.6740  -47.5640 N.am    187 LEU   -0.4700
   3097 CA        -68.4550  -18.8050  -47.4280 C.3     187 LEU    0.3100
   3098 C         -68.7400  -17.7070  -46.4140 C.2     187 LEU    0.0700
   3099 O         -67.8290  -17.1850  -45.7710 O.2     187 LEU    0.0900
   3100 CB        -68.0650  -18.2010  -48.7790 C.3     187 LEU   -0.1800
   3101 CG        -67.6500  -19.1980  -49.8620 C.3     187 LEU    0.0900
   3102 CD1       -67.0540  -18.4720  -51.0570 C.3     187 LEU    0.0900
   3103 CD2       -66.6610  -20.2110  -49.3060 C.3     187 LEU   -0.0900
   3104 HN        -70.1750  -19.5340  -48.3770 H       187 LEU    0.0900
   3105 HA        -67.6410  -19.3960  -47.0340 H       187 LEU   -0.2700
   3106 HB1       -67.2170  -17.5040  -48.6110 H       187 LEU    0.0900
   3107 HB2       -68.9350  -17.6240  -49.1600 H       187 LEU    0.0900
   3108 HG        -68.5390  -19.7780  -50.1890 H       187 LEU    0.0900
   3109 HD11      -66.1580  -17.8940  -50.7450 H       187 LEU   -0.2700
   3110 HD12      -67.8000  -17.7670  -51.4820 H       187 LEU    0.0900
   3111 HD13      -66.7500  -19.2060  -51.8340 H       187 LEU    0.0900
   3112 HD21      -67.1210  -20.7730  -48.4650 H       187 LEU    0.0900
   3113 HD22      -65.7560  -19.6880  -48.9290 H       187 LEU    0.5100
   3114 HD23      -66.3730  -20.9330  -50.0990 H       187 LEU   -0.5100
   3115 N         -70.0180  -17.3590  -46.2730 N.am    188 ASN   -0.4700
   3116 CA        -70.4490  -16.4530  -45.2180 C.3     188 ASN    0.3100
   3117 C         -70.5170  -17.2200  -43.9050 C.2     188 ASN    0.0700
   3118 O         -70.7350  -16.6460  -42.8390 O.2     188 ASN    0.0900
   3119 CB        -71.8110  -15.8430  -45.5530 C.3     188 ASN   -0.1800
   3120 CG        -72.0750  -14.5630  -44.7780 C.2     188 ASN    0.0900
   3121 ND2       -73.1010  -13.8960  -45.0020 N.am    188 ASN    0.0900
   3122 OD1       -71.1790  -14.2070  -43.8850 O.2     188 ASN    0.5500
   3123 HN        -70.7310  -17.7000  -46.8790 H       188 ASN   -0.5500
   3124 HA        -69.7040  -15.6780  -45.1180 H       188 ASN   -0.6200
   3125 HB1       -72.6080  -16.5770  -45.3080 H       188 ASN    0.3200
   3126 HB2       -71.8490  -15.6130  -46.6390 H       188 ASN    0.3000
   3127 HD21      -73.2730  -13.0550  -44.4890 H       188 ASN    0.5100
   3128 HD22      -73.7550  -14.2010  -45.6940 H       188 ASN   -0.5100
   3129 N         -70.3320  -18.5360  -43.9970 N.am    189 TRP   -0.4700
   3130 CA        -70.2810  -19.3980  -42.8280 C.3     189 TRP    0.3100
   3131 C         -68.8280  -19.6220  -42.4300 C.2     189 TRP    0.0700
   3132 O         -68.5200  -19.8610  -41.2620 O.2     189 TRP    0.0900
   3133 CB        -70.9670  -20.7350  -43.1260 C.3     189 TRP   -0.1800
   3134 CG        -71.1990  -21.5820  -41.9140 C.ar    189 TRP    0.0900
   3135 CD1       -72.2190  -21.4640  -41.0160 C.ar    189 TRP    0.0900
   3136 CD2       -70.4010  -22.6870  -41.4720 C.ar    189 TRP   -0.0300
   3137 CE2       -70.9950  -23.1860  -40.2950 C.ar    189 TRP   -0.1500
   3138 CE3       -69.2400  -23.2990  -41.9540 C.ar    189 TRP    0.2200
   3139 NE1       -72.1030  -22.4220  -40.0390 N.ar    189 TRP   -0.5100
   3140 CZ2       -70.4680  -24.2680  -39.5950 C.ar    189 TRP    0.3700
   3141 CZ3       -68.7190  -24.3760  -41.2580 C.ar    189 TRP    0.2400
   3142 CH2       -69.3320  -24.8500  -40.0930 C.ar    189 TRP    0.1100
   3143 HN        -70.2180  -18.9900  -44.8770 H       189 TRP   -0.2500
   3144 HA        -70.7810  -18.8910  -42.0150 H       189 TRP    0.1700
   3145 HB1       -70.3310  -21.3100  -43.8330 H       189 TRP   -0.2000
   3146 HB2       -71.9500  -20.5320  -43.6000 H       189 TRP    0.1400
   3147 HD1       -73.0040  -20.7230  -41.0660 H       189 TRP   -0.2700
   3148 HE1       -72.7110  -22.5400  -39.2850 H       189 TRP    0.1600
   3149 HE3       -68.7480  -22.9520  -42.8510 H       189 TRP   -0.1400
   3150 HZ2       -70.9240  -24.6490  -38.6930 H       189 TRP    0.1400
   3151 HZ3       -67.8230  -24.8590  -41.6190 H       189 TRP    0.5100
   3152 HH2       -68.8990  -25.6920  -39.5740 H       189 TRP   -0.5100
   3153 N         -67.9340  -19.5380  -43.4130 N.am    190 ILE   -0.4700
   3154 CA        -66.5010  -19.6110  -43.1630 C.3     190 ILE    0.3100
   3155 C         -66.0490  -18.3560  -42.4300 C.2     190 ILE    0.0700
   3156 O         -65.0830  -18.3760  -41.6670 O.2     190 ILE    0.0900
   3157 CB        -65.7020  -19.7600  -44.4730 C.3     190 ILE   -0.0900
   3158 CG1       -65.9520  -21.1340  -45.0960 C.3     190 ILE    0.0900
   3159 CG2       -64.2150  -19.5580  -44.2240 C.3     190 ILE   -0.2700
   3160 CD        -65.0730  -21.4270  -46.2930 C.3     190 ILE    0.0900
   3161 HN        -68.2050  -19.4220  -44.3650 H       190 ILE    0.0900
   3162 HA        -66.3210  -20.4600  -42.5210 H       190 ILE    0.0900
   3163 HB        -66.0570  -19.0050  -45.2070 H       190 ILE   -0.1800
   3164 HG11      -67.0140  -21.1890  -45.4150 H       190 ILE    0.0900
   3165 HG12      -65.7680  -21.9110  -44.3240 H       190 ILE    0.0900
   3166 HG21      -63.8440  -20.3130  -43.4970 H       190 ILE   -0.2700
   3167 HG22      -64.0340  -18.5440  -43.8060 H       190 ILE    0.0900
   3168 HG23      -63.6520  -19.6760  -45.1750 H       190 ILE    0.0900
   3169 HD1       -64.0210  -21.5740  -45.9680 H       190 ILE    0.0900
   3170 HD2       -65.1090  -20.5760  -47.0070 H       190 ILE    0.5100
   3171 HD3       -65.4200  -22.3540  -46.7990 H       190 ILE   -0.5100
   3172 N         -66.7610  -17.2570  -42.6630 N.am    191 GLY   -0.4700
   3173 CA        -66.4730  -16.0050  -41.9940 C.3     191 GLY    0.3100
   3174 C         -66.6860  -16.1030  -40.4970 C.2     191 GLY   -0.0200
   3175 O         -65.9350  -15.5220  -39.7150 O.2     191 GLY    0.0900
   3176 HN        -67.5230  -17.2470  -43.3060 H       191 GLY    0.0900
   3177 HA1       -67.1300  -15.2480  -42.3990 H       191 GLY    0.5100
   3178 HA2       -65.4430  -15.7480  -42.1910 H       191 GLY   -0.5100
   3179 N         -67.7120  -16.8470  -40.0930 N.am    192 TYR   -0.4700
   3180 CA        -68.0260  -17.0160  -38.6800 C.3     192 TYR    0.3100
   3181 C         -67.0320  -17.9410  -37.9840 C.2     192 TYR    0.0700
   3182 O         -67.0790  -18.1170  -36.7670 O.2     192 TYR    0.0900
   3183 CB        -69.4520  -17.5530  -38.5000 C.3     192 TYR   -0.1800
   3184 CG        -70.5330  -16.6420  -39.0350 C.ar    192 TYR    0.0900
   3185 CD1       -71.4920  -17.1150  -39.9220 C.ar    192 TYR    0.0900
   3186 CD2       -70.5960  -15.3060  -38.6540 C.ar    192 TYR    0.0000
   3187 CE1       -72.4850  -16.2850  -40.4120 C.ar    192 TYR   -0.1150
   3188 CE2       -71.5830  -14.4700  -39.1390 C.ar    192 TYR    0.1150
   3189 CZ        -72.5240  -14.9640  -40.0180 C.ar    192 TYR   -0.1150
   3190 OH        -73.5070  -14.1310  -40.5030 O.3     192 TYR    0.1150
   3191 HN        -68.3090  -17.3210  -40.7360 H       192 TYR    0.1100
   3192 HA        -67.9250  -16.0560  -38.1980 H       192 TYR   -0.5400
   3193 HB1       -69.6530  -17.6950  -37.4170 H       192 TYR    0.4300
   3194 HB2       -69.5460  -18.5210  -39.0370 H       192 TYR   -0.1150
   3195 HD1       -71.4620  -18.1490  -40.2340 H       192 TYR    0.1150
   3196 HD2       -69.8620  -14.9150  -37.9660 H       192 TYR   -0.1150
   3197 HE1       -73.2250  -16.6690  -41.0980 H       192 TYR    0.1150
   3198 HE2       -71.6190  -13.4350  -38.8320 H       192 TYR    0.5100
   3199 HH        -73.2860  -13.2320  -40.2510 H       192 TYR   -0.5100
   3200 N         -66.1280  -18.5330  -38.7630 N.am    193 VAL   -0.4700
   3201 CA        -65.1380  -19.4550  -38.2230 C.3     193 VAL    0.3100
   3202 C         -64.0140  -18.7150  -37.5000 C.2     193 VAL    0.0700
   3203 O         -63.3790  -19.2580  -36.5940 O.2     193 VAL    0.0900
   3204 CB        -64.5440  -20.3590  -39.3240 C.3     193 VAL   -0.0900
   3205 CG1       -63.5070  -21.3060  -38.7410 C.3     193 VAL    0.0900
   3206 CG2       -65.6490  -21.1380  -40.0200 C.3     193 VAL   -0.2700
   3207 HN        -66.0890  -18.3730  -39.7460 H       193 VAL    0.0900
   3208 HA        -65.6240  -20.0580  -37.4700 H       193 VAL    0.0900
   3209 HB        -64.0670  -19.7240  -40.1010 H       193 VAL    0.0900
   3210 HG11      -63.9220  -21.8240  -37.8500 H       193 VAL   -0.2700
   3211 HG12      -62.6050  -20.7360  -38.4310 H       193 VAL    0.0900
   3212 HG13      -63.2260  -22.0710  -39.4970 H       193 VAL    0.0900
   3213 HG21      -66.3760  -20.4380  -40.4850 H       193 VAL    0.0900
   3214 HG22      -66.1890  -21.7700  -39.2830 H       193 VAL    0.5100
   3215 HG23      -65.2160  -21.7800  -40.8160 H       193 VAL   -0.5100
   3216 N         -63.7760  -17.4640  -37.8910 N.am    194 ASN   -0.4700
   3217 CA        -62.7480  -16.6500  -37.2560 C.3     194 ASN    0.3100
   3218 C         -63.1340  -16.2780  -35.8280 C.2     194 ASN    0.0700
   3219 O         -62.4060  -15.5560  -35.1460 O.2     194 ASN    0.0900
   3220 CB        -62.4900  -15.3760  -38.0620 C.3     194 ASN   -0.1800
   3221 CG        -63.4410  -14.2500  -37.6980 C.2     194 ASN    0.0900
   3222 ND2       -64.6690  -14.4390  -37.6980 N.am    194 ASN    0.0900
   3223 OD1       -62.9030  -13.0940  -37.3850 O.2     194 ASN    0.5500
   3224 HN        -64.2860  -17.0320  -38.6300 H       194 ASN   -0.5500
   3225 HA        -61.8470  -17.2420  -37.1910 H       194 ASN   -0.6200
   3226 HB1       -62.6100  -15.6030  -39.1430 H       194 ASN    0.3200
   3227 HB2       -61.4510  -15.0340  -37.8740 H       194 ASN    0.3000
   3228 HD21      -65.2700  -13.8230  -37.1870 H       194 ASN    0.5100
   3229 HD22      -65.0580  -15.2050  -38.2090 H       194 ASN   -0.5100
   3230 N         -64.2880  -16.7670  -35.3870 N.am    195 SER   -0.4700
   3231 CA        -64.8060  -16.4410  -34.0670 C.3     195 SER    0.3100
   3232 C         -64.3740  -17.4650  -33.0250 C.2     195 SER    0.0700
   3233 O         -64.4760  -17.2270  -31.8220 O.2     195 SER    0.0900
   3234 CB        -66.3340  -16.3440  -34.1090 C.3     195 SER    0.0500
   3235 OG        -66.7540  -15.3830  -35.0600 O.3     195 SER    0.0900
   3236 HN        -64.8500  -17.3780  -35.9390 H       195 SER    0.0900
   3237 HA        -64.3780  -15.4990  -33.7590 H       195 SER   -0.6600
   3238 HB1       -66.7160  -16.0460  -33.1090 H       195 SER    0.4300
   3239 HB2       -66.7610  -17.3300  -34.3880 H       195 SER    0.5100
   3240 HG1       -66.5090  -14.5270  -34.6980 H       195 SER   -0.5100
   3241 N         -63.8830  -18.6090  -33.4940 N.am    196 GLY   -0.4700
   3242 CA        -63.4190  -19.6570  -32.6060 C.3     196 GLY    0.3100
   3243 C         -61.9280  -19.8970  -32.7310 C.2     196 GLY   -0.0200
   3244 O         -61.4040  -20.8790  -32.2050 O.2     196 GLY    0.0900
   3245 HN        -63.8130  -18.7970  -34.4700 H       196 GLY    0.0900
   3246 HA1       -63.9470  -20.5650  -32.8560 H       196 GLY    0.5100
   3247 HA2       -63.6460  -19.3610  -31.5920 H       196 GLY   -0.5100
   3248 N         -61.2420  -19.0180  -33.4830 N.am    197 PHE   -0.4700
   3249 CA        -59.8160  -19.1110  -33.7220 C.3     197 PHE    0.3100
   3250 C         -59.0360  -18.2460  -32.7550 C.2     197 PHE    0.0700
   3251 O         -57.9610  -18.6360  -32.3100 O.2     197 PHE    0.0900
   3252 CB        -59.4540  -18.7280  -35.1900 C.3     197 PHE   -0.1800
   3253 CG        -59.4260  -19.9470  -36.0860 C.ar    197 PHE    0.0900
   3254 CD1       -58.3000  -20.1950  -36.8920 C.ar    197 PHE    0.0900
   3255 CD2       -60.5040  -20.8500  -36.1470 C.ar    197 PHE    0.0000
   3256 CE1       -58.2410  -21.3230  -37.7220 C.ar    197 PHE   -0.1150
   3257 CE2       -60.4460  -21.9820  -36.9690 C.ar    197 PHE    0.1150
   3258 CZ        -59.3140  -22.2190  -37.7570 C.ar    197 PHE   -0.1150
   3259 HN        -61.6950  -18.2460  -33.9200 H       197 PHE    0.1150
   3260 HA        -59.5130  -20.1280  -33.5190 H       197 PHE   -0.1150
   3261 HB1       -58.4470  -18.2610  -35.2190 H       197 PHE    0.1150
   3262 HB2       -60.2140  -18.0250  -35.5930 H       197 PHE   -0.1150
   3263 HD1       -57.4680  -19.5060  -36.8720 H       197 PHE    0.1150
   3264 HD2       -61.3860  -20.6670  -35.5530 H       197 PHE   -0.1150
   3265 HE1       -57.3680  -21.4990  -38.3330 H       197 PHE    0.1150
   3266 HE2       -61.2760  -22.6730  -36.9950 H       197 PHE    0.5100
   3267 HZ        -59.2700  -23.0920  -38.3920 H       197 PHE   -0.5100
   3268 N         -59.5850  -17.0800  -32.3450 N.am    198 ASN   -0.4700
   3269 CA        -58.9180  -16.1170  -31.4750 C.3     198 ASN    0.3100
   3270 C         -58.4720  -16.6940  -30.1310 C.2     198 ASN    0.0700
   3271 O         -57.3040  -16.5650  -29.7600 O.2     198 ASN    0.0900
   3272 CB        -59.8000  -14.8800  -31.2610 C.3     198 ASN   -0.1800
   3273 CG        -59.9850  -14.0710  -32.5290 C.2     198 ASN    0.0900
   3274 ND2       -61.1580  -13.4620  -32.6760 N.am    198 ASN    0.0900
   3275 OD1       -59.0850  -13.9890  -33.3650 O.2     198 ASN    0.5500
   3276 HN        -60.5040  -16.8200  -32.6310 H       198 ASN   -0.5500
   3277 HA        -57.9850  -15.8350  -31.9410 H       198 ASN   -0.6200
   3278 HB1       -59.3310  -14.2300  -30.4930 H       198 ASN    0.3200
   3279 HB2       -60.8000  -15.2070  -30.9020 H       198 ASN    0.3000
   3280 HD21      -61.3370  -12.9140  -33.4930 H       198 ASN    0.5100
   3281 HD22      -61.8600  -13.5520  -31.9700 H       198 ASN   -0.5100
   3282 N         -59.3930  -17.3380  -29.3950 N.am    199 PRO   -0.2900
   3283 CA        -59.0410  -17.9260  -28.1020 C.3     199 PRO    0.0000
   3284 C         -58.3000  -19.2500  -28.2560 C.2     199 PRO    0.0900
   3285 O         -57.8070  -19.7980  -27.2710 O.2     199 PRO    0.0900
   3286 CB        -60.4110  -18.1670  -27.4750 C.3     199 PRO    0.0200
   3287 CG        -61.2280  -18.5670  -28.6560 C.3     199 PRO    0.0900
   3288 CD        -60.8310  -17.5190  -29.6740 C.3     199 PRO   -0.1800
   3289 HA        -58.3950  -17.2650  -27.5450 H       199 PRO    0.0900
   3290 HB1       -60.8080  -17.2450  -27.0000 H       199 PRO    0.0900
   3291 HB2       -60.3730  -18.9750  -26.7150 H       199 PRO   -0.1800
   3292 HG1       -60.9700  -19.5890  -29.0020 H       199 PRO    0.0900
   3293 HG2       -62.3150  -18.5250  -28.4330 H       199 PRO    0.0900
   3294 HD1       -60.9790  -17.8770  -30.7140 H       199 PRO    0.5100
   3295 HD2       -61.3770  -16.5650  -29.5190 H       199 PRO   -0.5100
   3296 N         -58.1890  -19.7980  -29.4840 N.am    200 LEU   -0.4700
   3297 CA        -57.5620  -21.0810  -29.7340 C.3     200 LEU    0.3100
   3298 C         -56.0800  -20.9030  -30.0050 C.2     200 LEU    0.0700
   3299 O         -55.2220  -21.5540  -29.4030 O.2     200 LEU    0.0900
   3300 CB        -58.2610  -21.7730  -30.9320 C.3     200 LEU   -0.1800
   3301 CG        -57.6730  -23.1260  -31.3870 C.3     200 LEU    0.0900
   3302 CD1       -57.6840  -24.1690  -30.2580 C.3     200 LEU    0.0900
   3303 CD2       -58.4500  -23.6490  -32.6070 C.3     200 LEU   -0.0900
   3304 HN        -58.5430  -19.3340  -30.2910 H       200 LEU    0.0900
   3305 HA        -57.6510  -21.6830  -28.8420 H       200 LEU   -0.2700
   3306 HB1       -58.2200  -21.0770  -31.7970 H       200 LEU    0.0900
   3307 HB2       -59.3220  -21.9400  -30.6540 H       200 LEU    0.0900
   3308 HG        -56.6260  -22.9710  -31.7240 H       200 LEU    0.0900
   3309 HD11      -58.7250  -24.3480  -29.9150 H       200 LEU   -0.2700
   3310 HD12      -57.0850  -23.8010  -29.3980 H       200 LEU    0.0900
   3311 HD13      -57.2620  -25.1280  -30.6250 H       200 LEU    0.0900
   3312 HD21      -58.3770  -22.9230  -33.4440 H       200 LEU    0.0900
   3313 HD22      -59.5210  -23.7810  -32.3440 H       200 LEU    0.5100
   3314 HD23      -58.0240  -24.6180  -32.9400 H       200 LEU   -0.5100
   3315 N         -55.7140  -19.9460  -30.8850 N.am    201 ILE   -0.4700
   3316 CA        -54.3160  -19.6540  -31.1760 C.3     201 ILE    0.3100
   3317 C         -53.6610  -18.9040  -30.0210 C.2     201 ILE    0.0700
   3318 O         -52.4360  -18.8870  -29.8970 O.2     201 ILE    0.0900
   3319 CB        -54.1750  -18.8190  -32.4580 C.3     201 ILE   -0.0900
   3320 CG1       -54.8090  -17.4410  -32.2690 C.3     201 ILE    0.0900
   3321 CG2       -54.8100  -19.5430  -33.6370 C.3     201 ILE   -0.2700
   3322 CD        -54.7090  -16.5550  -33.4840 C.3     201 ILE    0.0900
   3323 HN        -56.3850  -19.3970  -31.3750 H       201 ILE    0.0900
   3324 HA        -53.7970  -20.5950  -31.2850 H       201 ILE    0.0900
   3325 HB        -53.0980  -18.6470  -32.6690 H       201 ILE   -0.1800
   3326 HG11      -54.3050  -16.9340  -31.4200 H       201 ILE    0.0900
   3327 HG12      -55.8820  -17.5780  -32.0200 H       201 ILE    0.0900
   3328 HG21      -55.9160  -19.5560  -33.5270 H       201 ILE   -0.2700
   3329 HG22      -54.4460  -20.5930  -33.6780 H       201 ILE    0.0900
   3330 HG23      -54.5540  -19.0220  -34.5840 H       201 ILE    0.0900
   3331 HD1       -55.0580  -17.1020  -34.3860 H       201 ILE    0.0900
   3332 HD2       -53.6530  -16.2470  -33.6420 H       201 ILE    0.5100
   3333 HD3       -55.3440  -15.6530  -33.3490 H       201 ILE   -0.5100
   3334 N         -54.4830  -18.2650  -29.1510 N.am    202 TYR   -0.4700
   3335 CA        -54.0120  -17.5270  -27.9980 C.3     202 TYR    0.3100
   3336 C         -53.7150  -18.4700  -26.8490 C.2     202 TYR    0.0700
   3337 O         -53.5680  -18.0640  -25.6970 O.2     202 TYR    0.0900
   3338 CB        -54.9490  -16.3600  -27.5390 C.3     202 TYR   -0.1800
   3339 CG        -54.4620  -15.0320  -28.0760 C.ar    202 TYR    0.0900
   3340 CD1       -53.9860  -14.0480  -27.1900 C.ar    202 TYR    0.0900
   3341 CD2       -54.4340  -14.7600  -29.4510 C.ar    202 TYR    0.0000
   3342 CE1       -53.4260  -12.8570  -27.6660 C.ar    202 TYR   -0.1150
   3343 CE2       -53.8500  -13.5810  -29.9380 C.ar    202 TYR    0.1150
   3344 CZ        -53.3380  -12.6360  -29.0430 C.ar    202 TYR   -0.1150
   3345 OH        -52.7450  -11.4560  -29.5250 O.3     202 TYR    0.1150
   3346 HN        -55.4730  -18.2770  -29.2710 H       202 TYR    0.1100
   3347 HA        -53.0430  -17.1270  -28.2560 H       202 TYR   -0.5400
   3348 HB1       -54.9590  -16.2980  -26.4300 H       202 TYR    0.4300
   3349 HB2       -55.9780  -16.5270  -27.9220 H       202 TYR   -0.1150
   3350 HD1       -54.0540  -14.2150  -26.1250 H       202 TYR    0.1150
   3351 HD2       -54.8680  -15.4650  -30.1430 H       202 TYR   -0.1150
   3352 HE1       -53.0640  -12.1130  -26.9740 H       202 TYR    0.1150
   3353 HE2       -53.7950  -13.4040  -31.0020 H       202 TYR    0.5100
   3354 HH        -52.6090  -10.8670  -28.7790 H       202 TYR   -0.5100
   3355 N         -53.5310  -19.7670  -27.1540 N.am    203 CYS   -0.4700
   3356 CA        -53.1450  -20.7440  -26.1460 C.3     203 CYS    0.3100
   3357 C         -51.7030  -21.1940  -26.3500 C.2     203 CYS    0.0700
   3358 O         -50.8090  -20.8050  -25.6020 O.2     203 CYS    0.0900
   3359 CB        -54.0870  -21.9530  -26.1760 C.3     203 CYS   -0.1100
   3360 SG        -55.7750  -21.5980  -25.6340 S.3     203 CYS    0.0900
   3361 HN        -53.6500  -20.1150  -28.0800 H       203 CYS    0.0900
   3362 HA        -53.1840  -20.2630  -25.1800 H       203 CYS   -0.2300
   3363 HB1       -53.6560  -22.7400  -25.5230 H       203 CYS    0.1600
   3364 HB2       -54.1160  -22.3400  -27.2160 H       203 CYS    0.5100
   3365 HG1       -56.0860  -20.8690  -26.6950 H       203 CYS   -0.5100
   3366 N         -51.4790  -22.0140  -27.3740 N.am    204 ARG   -0.4700
   3367 CA        -50.1420  -22.5010  -27.6810 C.3     204 ARG    0.3100
   3368 C         -49.3480  -21.5000  -28.5130 C.2     204 ARG    0.0700
   3369 O         -48.7710  -21.8550  -29.5420 O.2     204 ARG    0.0900
   3370 CB        -50.2110  -23.8490  -28.4040 C.3     204 ARG   -0.1800
   3371 CG        -50.5910  -25.0140  -27.5100 C.3     204 ARG    0.0900
   3372 CD        -50.4730  -26.3340  -28.2540 C.3     204 ARG    0.0900
   3373 NE        -50.6320  -27.4820  -27.3620 N.pl3   204 ARG   -0.1800
   3374 CZ        -50.5010  -28.7470  -27.7480 C.cat   204 ARG    0.0900
   3375 NH1       -50.2110  -29.0320  -29.0100 N.pl3   204 ARG    0.0900
   3376 NH2       -50.6620  -29.7270  -26.8710 N.pl3   204 ARG    0.2000
   3377 HN        -52.2110  -22.3290  -27.9730 H       204 ARG    0.0900
   3378 HA        -49.6010  -22.6010  -26.7530 H       204 ARG    0.0900
   3379 HB1       -49.2160  -24.0590  -28.8500 H       204 ARG   -0.7000
   3380 HB2       -50.9620  -23.7720  -29.2180 H       204 ARG    0.4400
   3381 HG1       -51.6390  -24.8840  -27.1630 H       204 ARG    0.6400
   3382 HG2       -49.9200  -25.0320  -26.6250 H       204 ARG   -0.8000
   3383 HD1       -49.4690  -26.4090  -28.7250 H       204 ARG    0.4600
   3384 HD2       -51.2640  -26.3980  -29.0310 H       204 ARG    0.4600
   3385 HE        -50.8520  -27.3030  -26.4030 H       204 ARG   -0.8000
   3386 HH11      -50.0890  -28.2950  -29.6750 H       204 ARG    0.4600
   3387 HH12      -50.1140  -29.9860  -29.2970 H       204 ARG    0.4600
   3388 HH21      -50.8820  -29.5140  -25.9180 H       204 ARG    0.5100
   3389 HH22      -50.5650  -30.6790  -27.1600 H       204 ARG   -0.5100
   3390 N         -49.3210  -20.2480  -28.0650 N.am    205 SER   -0.4700
   3391 CA        -48.5420  -19.2110  -28.7350 C.3     205 SER    0.3100
   3392 C         -48.1160  -18.0870  -27.7880 C.2     205 SER    0.0700
   3393 O         -46.9250  -17.7980  -27.6670 O.2     205 SER    0.0900
   3394 CB        -49.2970  -18.6470  -29.9470 C.3     205 SER    0.0500
   3395 OG        -49.4270  -19.6160  -30.9730 O.3     205 SER    0.0900
   3396 HN        -49.8280  -19.9630  -27.2550 H       205 SER    0.0900
   3397 HA        -47.6070  -19.6500  -29.0490 H       205 SER   -0.6600
   3398 HB1       -48.7420  -17.7740  -30.3550 H       205 SER    0.4300
   3399 HB2       -50.3130  -18.3250  -29.6340 H       205 SER    0.5100
   3400 HG1       -49.7730  -20.4050  -30.5490 H       205 SER   -0.5100
   3401 N         -49.0830  -17.4430  -27.1120 N.am    206 PRO   -0.2900
   3402 CA        -48.7570  -16.3300  -26.2240 C.3     206 PRO    0.0000
   3403 C         -48.8150  -16.7130  -24.7480 C.2     206 PRO    0.0900
   3404 O         -48.8520  -17.8970  -24.4080 O.2     206 PRO    0.0900
   3405 CB        -49.8760  -15.3480  -26.5370 C.3     206 PRO    0.0200
   3406 CG        -51.0740  -16.2570  -26.6850 C.3     206 PRO    0.0900
   3407 CD        -50.5450  -17.5850  -27.2420 C.3     206 PRO   -0.1800
   3408 HA        -47.7600  -15.9660  -26.4150 H       206 PRO    0.0900
   3409 HB1       -49.6730  -14.7890  -27.4750 H       206 PRO    0.0900
   3410 HB2       -50.0190  -14.6220  -25.7090 H       206 PRO   -0.1800
   3411 HG1       -51.5620  -16.4170  -25.7000 H       206 PRO    0.0900
   3412 HG2       -51.8130  -15.8110  -27.3840 H       206 PRO    0.0900
   3413 HD1       -50.8990  -18.4500  -26.6420 H       206 PRO    0.5100
   3414 HD2       -50.8220  -17.7220  -28.3070 H       206 PRO   -0.5100
   3415 N         -48.8210  -15.7030  -23.8820 N.am    207 ASP   -0.4700
   3416 CA        -48.8770  -15.9130  -22.4410 C.3     207 ASP    0.3100
   3417 C         -50.2880  -16.2780  -22.0050 C.2     207 ASP    0.0700
   3418 O         -50.4890  -16.8580  -20.9390 O.2     207 ASP    0.0900
   3419 CB        -48.4000  -14.6530  -21.7090 C.3     207 ASP   -0.2800
   3420 CG        -48.4980  -14.7780  -20.1990 C.2     207 ASP    0.0900
   3421 OD1       -49.6310  -14.8570  -19.6740 O.co2   207 ASP    0.0900
   3422 OD2       -47.4420  -14.7820  -19.5330 O.co2   207 ASP    0.6200
   3423 HN        -48.7900  -14.7530  -24.1830 H       207 ASP   -0.7600
   3424 HA        -48.2440  -16.7530  -22.1990 H       207 ASP   -0.7600
   3425 HB1       -49.0200  -13.7900  -22.0330 H       207 ASP    0.5100
   3426 HB2       -47.3390  -14.4600  -21.9780 H       207 ASP   -0.5100
   3427 N         -51.2670  -15.9480  -22.8520 N.am    208 PHE   -0.4700
   3428 CA        -52.6210  -16.0790  -22.4520 C.3     208 PHE    0.3100
   3429 C         -52.9290  -17.5150  -22.0840 C.2     208 PHE    0.0700
   3430 O         -53.7890  -17.7190  -21.2540 O.2     208 PHE    0.0900
   3431 CB        -53.6570  -15.4590  -23.4180 C.3     208 PHE   -0.1800
   3432 CG        -53.6870  -13.9480  -23.4980 C.ar    208 PHE    0.0900
   3433 CD1       -52.5760  -13.1780  -23.8930 C.ar    208 PHE    0.0900
   3434 CD2       -54.9240  -13.2930  -23.3230 C.ar    208 PHE    0.0000
   3435 CE1       -52.6980  -11.7970  -24.0990 C.ar    208 PHE   -0.1150
   3436 CE2       -55.0510  -11.9170  -23.5360 C.ar    208 PHE    0.1150
   3437 CZ        -53.9360  -11.1700  -23.9230 C.ar    208 PHE   -0.1150
   3438 HN        -51.0990  -15.6070  -23.7740 H       208 PHE    0.1150
   3439 HA        -52.7090  -15.6030  -21.4870 H       208 PHE   -0.1150
   3440 HB1       -54.6720  -15.7790  -23.1000 H       208 PHE    0.1150
   3441 HB2       -53.4440  -15.8260  -24.4460 H       208 PHE   -0.1150
   3442 HD1       -51.6190  -13.6580  -24.0390 H       208 PHE    0.1150
   3443 HD2       -55.7880  -13.8640  -23.0210 H       208 PHE   -0.1150
   3444 HE1       -51.8350  -11.2170  -24.3930 H       208 PHE    0.1150
   3445 HE2       -56.0070  -11.4330  -23.4000 H       208 PHE    0.5100
   3446 HZ        -54.0300  -10.1060  -24.0870 H       208 PHE   -0.5100
   3447 N         -52.1560  -18.5430  -22.5410 N.am    209 ARG   -0.4700
   3448 CA        -52.2390  -19.9180  -22.0660 C.3     209 ARG    0.3100
   3449 C         -52.3650  -19.9600  -20.5470 C.2     209 ARG    0.0700
   3450 O         -53.2800  -20.5820  -20.0090 O.2     209 ARG    0.0900
   3451 CB        -51.0030  -20.7070  -22.5090 C.3     209 ARG   -0.1800
   3452 CG        -51.0700  -22.1950  -22.2100 C.3     209 ARG    0.0900
   3453 CD        -49.8100  -22.9070  -22.6800 C.3     209 ARG    0.0900
   3454 NE        -48.6540  -22.6030  -21.8360 N.pl3   209 ARG   -0.1800
   3455 CZ        -47.4160  -23.0140  -22.0910 C.cat   209 ARG    0.0900
   3456 NH1       -47.1660  -23.7470  -23.1680 N.pl3   209 ARG    0.0900
   3457 NH2       -46.4240  -22.6940  -21.2690 N.pl3   209 ARG    0.2000
   3458 HN        -51.4720  -18.3880  -23.2490 H       209 ARG    0.0900
   3459 HA        -53.1340  -20.3620  -22.4760 H       209 ARG    0.0900
   3460 HB1       -50.1160  -20.2860  -21.9910 H       209 ARG   -0.7000
   3461 HB2       -50.8780  -20.5750  -23.6040 H       209 ARG    0.4400
   3462 HG1       -51.9510  -22.6320  -22.7250 H       209 ARG    0.6400
   3463 HG2       -51.1840  -22.3420  -21.1140 H       209 ARG   -0.8000
   3464 HD1       -49.5640  -22.5860  -23.7160 H       209 ARG    0.4600
   3465 HD2       -49.9680  -24.0060  -22.6500 H       209 ARG    0.4600
   3466 HE        -48.8060  -22.0500  -21.0170 H       209 ARG   -0.8000
   3467 HH11      -47.9100  -23.9910  -23.7910 H       209 ARG    0.4600
   3468 HH12      -46.2330  -24.0550  -23.3580 H       209 ARG    0.4600
   3469 HH21      -46.6070  -22.1410  -20.4570 H       209 ARG    0.5100
   3470 HH22      -45.4940  -23.0050  -21.4630 H       209 ARG   -0.5100
   3471 N         -51.4470  -19.2860  -19.8570 N.am    210 ILE   -0.4700
   3472 CA        -51.4430  -19.2610  -18.3980 C.3     210 ILE    0.3100
   3473 C         -52.6140  -18.4420  -17.8690 C.2     210 ILE    0.0700
   3474 O         -53.1660  -18.7300  -16.8070 O.2     210 ILE    0.0900
   3475 CB        -50.1230  -18.6890  -17.8430 C.3     210 ILE   -0.0900
   3476 CG1       -48.9560  -19.6260  -18.1610 C.3     210 ILE    0.0900
   3477 CG2       -50.2240  -18.4630  -16.3420 C.3     210 ILE   -0.2700
   3478 CD        -47.6550  -19.2200  -17.4990 C.3     210 ILE    0.0900
   3479 HN        -50.7210  -18.7710  -20.3050 H       210 ILE    0.0900
   3480 HA        -51.5850  -20.2720  -18.0490 H       210 ILE    0.0900
   3481 HB        -49.9010  -17.7240  -18.3460 H       210 ILE   -0.1800
   3482 HG11      -48.8040  -19.6420  -19.2610 H       210 ILE    0.0900
   3483 HG12      -49.2220  -20.6500  -17.8200 H       210 ILE    0.0900
   3484 HG21      -50.4380  -19.4230  -15.8250 H       210 ILE   -0.2700
   3485 HG22      -51.0470  -17.7500  -16.1210 H       210 ILE    0.0900
   3486 HG23      -49.2650  -18.0580  -15.9550 H       210 ILE    0.0900
   3487 HD1       -47.7160  -19.3840  -16.4020 H       210 ILE    0.0900
   3488 HD2       -47.4560  -18.1440  -17.6860 H       210 ILE    0.5100
   3489 HD3       -46.8190  -19.8310  -17.9030 H       210 ILE   -0.5100
   3490 N         -52.9900  -17.4110  -18.6230 N.am    211 ALA   -0.4700
   3491 CA        -54.1480  -16.5960  -18.2920 C.3     211 ALA    0.3100
   3492 C         -55.4240  -17.4280  -18.2930 C.2     211 ALA    0.0700
   3493 O         -56.1850  -17.4160  -17.3280 O.2     211 ALA    0.0900
   3494 CB        -54.2730  -15.4360  -19.2720 C.3     211 ALA   -0.2700
   3495 HN        -52.4950  -17.1530  -19.4480 H       211 ALA    0.0900
   3496 HA        -54.0210  -16.2250  -17.2850 H       211 ALA    0.0900
   3497 HB1       -54.5710  -15.8130  -20.2730 H       211 ALA    0.0900
   3498 HB2       -53.2980  -14.9130  -19.3650 H       211 ALA    0.5100
   3499 HB3       -55.0480  -14.7230  -18.9160 H       211 ALA   -0.5100
   3500 N         -55.6510  -18.1570  -19.3830 N.am    212 PHE   -0.4700
   3501 CA        -56.8680  -18.9360  -19.5470 C.3     212 PHE    0.3100
   3502 C         -56.9780  -20.0200  -18.4850 C.2     212 PHE    0.0700
   3503 O         -58.0550  -20.2720  -17.9490 O.2     212 PHE    0.0900
   3504 CB        -56.9290  -19.5650  -20.9420 C.3     212 PHE   -0.1800
   3505 CG        -57.2140  -18.5800  -22.0370 C.ar    212 PHE    0.0900
   3506 CD1       -58.5060  -18.1370  -22.2690 C.ar    212 PHE    0.0900
   3507 CD2       -56.1940  -18.1070  -22.8480 C.ar    212 PHE    0.0000
   3508 CE1       -58.7720  -17.2340  -23.2820 C.ar    212 PHE   -0.1150
   3509 CE2       -56.4570  -17.2050  -23.8610 C.ar    212 PHE    0.1150
   3510 CZ        -57.7470  -16.7680  -24.0780 C.ar    212 PHE   -0.1150
   3511 HN        -54.9980  -18.2000  -20.1360 H       212 PHE    0.1150
   3512 HA        -57.7100  -18.2750  -19.3970 H       212 PHE   -0.1150
   3513 HB1       -57.7380  -20.3250  -20.9650 H       212 PHE    0.1150
   3514 HB2       -55.9520  -20.0400  -21.1720 H       212 PHE   -0.1150
   3515 HD1       -59.3130  -18.5010  -21.6520 H       212 PHE    0.1150
   3516 HD2       -55.1820  -18.4480  -22.6860 H       212 PHE   -0.1150
   3517 HE1       -59.7840  -16.8950  -23.4500 H       212 PHE    0.1150
   3518 HE2       -55.6520  -16.8410  -24.4820 H       212 PHE    0.5100
   3519 HZ        -57.9530  -16.0620  -24.8700 H       212 PHE   -0.5100
   3520 N         -55.8520  -20.6590  -18.1780 N.am    213 GLN   -0.4700
   3521 CA        -55.8370  -21.7440  -17.2080 C.3     213 GLN    0.3100
   3522 C         -56.1050  -21.2420  -15.7920 C.2     213 GLN    0.0700
   3523 O         -56.6420  -21.9740  -14.9590 O.2     213 GLN    0.0900
   3524 CB        -54.5110  -22.5100  -17.2690 C.3     213 GLN   -0.1800
   3525 CG        -54.5120  -23.8000  -16.4640 C.3     213 GLN    0.0900
   3526 CD        -53.3750  -24.7310  -16.8320 C.2     213 GLN    0.0900
   3527 NE2       -52.8060  -24.6210  -17.9340 N.am    213 GLN   -0.1800
   3528 OE1       -53.0380  -25.6430  -15.9470 O.2     213 GLN    0.0900
   3529 HN        -54.9760  -20.4250  -18.5940 H       213 GLN    0.0900
   3530 HA        -56.6610  -22.4050  -17.4330 H       213 GLN    0.5500
   3531 HB1       -53.7050  -21.8520  -16.8810 H       213 GLN   -0.5500
   3532 HB2       -54.2950  -22.7570  -18.3300 H       213 GLN   -0.6200
   3533 HG1       -55.4720  -24.3320  -16.6380 H       213 GLN    0.3200
   3534 HG2       -54.4260  -23.5500  -15.3850 H       213 GLN    0.3000
   3535 HE21      -52.0550  -25.2380  -18.1730 H       213 GLN    0.5100
   3536 HE22      -53.0980  -23.9170  -18.5790 H       213 GLN   -0.5100
   3537 N         -55.7310  -19.9930  -15.5230 N.am    214 GLU   -0.4700
   3538 CA        -56.0370  -19.3630  -14.2450 C.3     214 GLU    0.3100
   3539 C         -57.5250  -19.0740  -14.1260 C.2     214 GLU    0.0700
   3540 O         -58.1550  -19.3970  -13.1190 O.2     214 GLU    0.0900
   3541 CB        -55.2610  -18.0540  -14.0850 C.3     214 GLU   -0.1800
   3542 CG        -53.8020  -18.2320  -13.7090 C.3     214 GLU    0.0900
   3543 CD        -53.1670  -16.9340  -13.2540 C.2     214 GLU    0.0900
   3544 OE1       -51.9240  -16.8810  -13.1490 O.co2   214 GLU   -0.2800
   3545 OE2       -53.9150  -15.9650  -12.9990 O.co2   214 GLU    0.0900
   3546 HN        -55.2300  -19.4360  -16.1790 H       214 GLU    0.0900
   3547 HA        -55.7720  -20.0540  -13.4590 H       214 GLU    0.6200
   3548 HB1       -55.7540  -17.4500  -13.2950 H       214 GLU   -0.7600
   3549 HB2       -55.3090  -17.4990  -15.0460 H       214 GLU   -0.7600
   3550 HG1       -53.2430  -18.6100  -14.5920 H       214 GLU    0.5100
   3551 HG2       -53.7260  -18.9730  -12.8850 H       214 GLU   -0.5100
   3552 N         -58.0870  -18.4620  -15.1660 N.am    215 LEU   -0.4700
   3553 CA        -59.5020  -18.1240  -15.1820 C.3     215 LEU    0.3100
   3554 C         -60.3510  -19.3770  -15.0010 C.2     215 LEU    0.0700
   3555 O         -61.5630  -19.2970  -14.8110 O.2     215 LEU    0.0900
   3556 CB        -59.8650  -17.4140  -16.4910 C.3     215 LEU   -0.1800
   3557 CG        -59.0310  -16.1700  -16.8170 C.3     215 LEU    0.0900
   3558 CD1       -59.2380  -15.7370  -18.2590 C.3     215 LEU    0.0900
   3559 CD2       -59.3410  -15.0280  -15.8530 C.3     215 LEU   -0.0900
   3560 HN        -57.5660  -18.2090  -15.9770 H       215 LEU    0.0900
   3561 HA        -59.7040  -17.4810  -14.3380 H       215 LEU   -0.2700
   3562 HB1       -60.9310  -17.1110  -16.4340 H       215 LEU    0.0900
   3563 HB2       -59.7400  -18.1400  -17.3220 H       215 LEU    0.0900
   3564 HG        -57.9560  -16.3960  -16.6520 H       215 LEU    0.0900
   3565 HD11      -60.2620  -15.3270  -18.3920 H       215 LEU   -0.2700
   3566 HD12      -59.1130  -16.6080  -18.9370 H       215 LEU    0.0900
   3567 HD13      -58.5020  -14.9480  -18.5260 H       215 LEU    0.0900
   3568 HD21      -59.1140  -15.3360  -14.8090 H       215 LEU    0.0900
   3569 HD22      -60.4170  -14.7600  -15.9170 H       215 LEU    0.5100
   3570 HD23      -58.7200  -14.1410  -16.1040 H       215 LEU   -0.5100
   3571 N         -59.7010  -20.5390  -15.0500 N.am    216 LEU   -0.4700
   3572 CA        -60.3930  -21.8120  -14.9150 C.3     216 LEU    0.3100
   3573 C         -59.7620  -22.7140  -13.8570 C.2     216 LEU    0.0700
   3574 O         -59.5360  -23.9030  -14.0880 O.2     216 LEU    0.0900
   3575 CB        -60.4400  -22.5380  -16.2600 C.3     216 LEU   -0.1800
   3576 CG        -60.7120  -21.6830  -17.5010 C.3     216 LEU    0.0900
   3577 CD1       -60.4320  -22.4890  -18.7560 C.3     216 LEU    0.0900
   3578 CD2       -62.1340  -21.1440  -17.5050 C.3     216 LEU   -0.0900
   3579 HN        -58.7150  -20.5890  -15.1800 H       216 LEU    0.0900
   3580 HA        -61.3940  -21.6150  -14.5600 H       216 LEU   -0.2700
   3581 HB1       -61.2380  -23.3080  -16.2010 H       216 LEU    0.0900
   3582 HB2       -59.4620  -23.0410  -16.4050 H       216 LEU    0.0900
   3583 HG        -60.0580  -20.7850  -17.4840 H       216 LEU    0.0900
   3584 HD11      -61.0850  -23.3870  -18.7870 H       216 LEU   -0.2700
   3585 HD12      -59.3710  -22.8210  -18.7630 H       216 LEU    0.0900
   3586 HD13      -60.6360  -21.8710  -19.6560 H       216 LEU    0.0900
   3587 HD21      -62.3070  -20.5140  -16.6060 H       216 LEU    0.0900
   3588 HD22      -62.8580  -21.9880  -17.4910 H       216 LEU    0.5100
   3589 HD23      -62.3020  -20.5230  -18.4110 H       216 LEU   -0.5100
   3590 N         -59.4700  -22.1270  -12.6980 N.am    217 CYS   -0.4700
   3591 CA        -59.1160  -22.8740  -11.4940 C.3     217 CYS    0.3100
   3592 C         -58.1160  -24.0150  -11.7030 C.2     217 CYS    0.0700
   3593 O         -58.4400  -25.1900  -11.5040 O.2     217 CYS    0.0900
   3594 CB        -60.3830  -23.3840  -10.7900 C.3     217 CYS   -0.1100
   3595 SG        -61.4330  -24.4760  -11.7850 S.3     217 CYS    0.0900
   3596 HN        -59.4800  -21.1350  -12.6000 H       217 CYS    0.0900
   3597 HA        -58.5620  -22.2160  -10.8410 H       217 CYS   -0.2300
   3598 HB1       -60.9790  -22.5000  -10.4810 H       217 CYS    0.1600
   3599 HB2       -60.0670  -23.9290   -9.8760 H       217 CYS    0.5100
   3600 HG1       -60.4460  -25.2780  -12.1570 H       217 CYS   -0.5100
   3601 N         -56.8950  -23.6460  -12.0960 N.am    218 LEU   -0.4700
   3602 CA        -55.7700  -24.5750  -12.1640 C.3     218 LEU    0.3100
   3603 C         -56.0790  -25.8110  -12.9980 C.2     218 LEU    0.0700
   3604 O         -55.8520  -26.9410  -12.5640 O.2     218 LEU    0.0900
   3605 CB        -55.3270  -24.9940  -10.7550 C.3     218 LEU   -0.1800
   3606 CG        -54.3690  -24.1020   -9.9490 C.3     218 LEU    0.0900
   3607 CD1       -53.3340  -23.4180  -10.8400 C.3     218 LEU    0.0900
   3608 CD2       -55.1240  -23.0700   -9.1200 C.3     218 LEU   -0.0900
   3609 HN        -56.6950  -22.7070  -12.3650 H       218 LEU    0.0900
   3610 HA        -54.9590  -24.0820  -12.6800 H       218 LEU   -0.2700
   3611 HB1       -54.8380  -25.9830  -10.8530 H       218 LEU    0.0900
   3612 HB2       -56.2500  -25.1020  -10.1490 H       218 LEU    0.0900
   3613 HG        -53.8420  -24.7260   -9.1970 H       218 LEU    0.0900
   3614 HD11      -53.8230  -22.6450  -11.4710 H       218 LEU   -0.2700
   3615 HD12      -52.8540  -24.1660  -11.5060 H       218 LEU    0.0900
   3616 HD13      -52.5610  -22.9260  -10.2120 H       218 LEU    0.0900
   3617 HD21      -55.8040  -23.5790   -8.4040 H       218 LEU    0.0900
   3618 HD22      -55.7330  -22.4220   -9.7860 H       218 LEU    0.5100
   3619 HD23      -54.4060  -22.4470   -8.5460 H       218 LEU   -0.5100
   3620 N         -56.5820  -25.5800  -14.2080 N.am    219 ARG   -0.4700
   3621 CA        -57.1280  -26.6430  -15.0440 C.3     219 ARG    0.3100
   3622 C         -56.4140  -27.9840  -14.9060 C.2     219 ARG    0.0700
   3623 O         -56.8940  -28.8810  -14.2100 O.2     219 ARG    0.0900
   3624 CB        -57.1520  -26.2110  -16.5140 C.3     219 ARG   -0.1800
   3625 CG        -57.5980  -27.3010  -17.4720 C.3     219 ARG    0.0900
   3626 CD        -57.5150  -26.8450  -18.9190 C.3     219 ARG    0.0900
   3627 NE        -57.8340  -27.9420  -19.8320 N.pl3   219 ARG   -0.1800
   3628 CZ        -57.9320  -27.8180  -21.1510 C.cat   219 ARG    0.0900
   3629 NH1       -57.7410  -26.6410  -21.7330 N.pl3   219 ARG    0.0900
   3630 NH2       -58.2280  -28.8760  -21.8910 N.pl3   219 ARG    0.2000
   3631 HN        -56.6080  -24.6630  -14.6000 H       219 ARG    0.0900
   3632 HA        -58.1280  -26.8590  -14.6990 H       219 ARG    0.0900
   3633 HB1       -56.1310  -25.8860  -16.8020 H       219 ARG   -0.7000
   3634 HB2       -57.8470  -25.3490  -16.6160 H       219 ARG    0.4400
   3635 HG1       -58.6470  -27.5810  -17.2390 H       219 ARG    0.6400
   3636 HG2       -56.9490  -28.1920  -17.3340 H       219 ARG   -0.8000
   3637 HD1       -56.4840  -26.4980  -19.1470 H       219 ARG    0.4600
   3638 HD2       -58.2420  -26.0260  -19.0990 H       219 ARG    0.4600
   3639 HE        -57.9880  -28.8460  -19.4360 H       219 ARG   -0.8000
   3640 HH11      -57.5200  -25.8390  -21.1790 H       219 ARG    0.4600
   3641 HH12      -57.8170  -26.5570  -22.7270 H       219 ARG    0.4600
   3642 HH21      -58.3760  -29.7650  -21.4550 H       219 ARG    0.5100
   3643 HH22      -58.3030  -28.7880  -22.8830 H       219 ARG   -0.5100
   3644 N         -55.2580  -28.1130  -15.5550 N.am    220 ARG   -0.4700
   3645 CA        -54.6170  -29.4150  -15.6970 C.3     220 ARG    0.3100
   3646 C         -53.0930  -29.4120  -15.5810 C.2     220 ARG    0.0700
   3647 O         -52.5140  -30.3400  -15.0180 O.2     220 ARG    0.0900
   3648 CB        -55.0080  -30.0390  -17.0390 C.3     220 ARG   -0.1800
   3649 CG        -54.4090  -31.4120  -17.2780 C.3     220 ARG    0.0900
   3650 CD        -54.5720  -31.8460  -18.7280 C.3     220 ARG    0.0900
   3651 NE        -55.9660  -31.7780  -19.1710 N.pl3   220 ARG   -0.1800
   3652 CZ        -56.3830  -32.1460  -20.3780 C.cat   220 ARG    0.0900
   3653 NH1       -55.5180  -32.6110  -21.2700 N.pl3   220 ARG    0.0900
   3654 NH2       -57.6680  -32.0490  -20.6970 N.pl3   220 ARG    0.2000
   3655 HN        -54.7870  -27.3380  -15.9690 H       220 ARG    0.0900
   3656 HA        -54.9390  -30.0410  -14.8790 H       220 ARG    0.0900
   3657 HB1       -54.6720  -29.3620  -17.8520 H       220 ARG   -0.7000
   3658 HB2       -56.1140  -30.1260  -17.0770 H       220 ARG    0.4400
   3659 HG1       -54.9160  -32.1500  -16.6190 H       220 ARG    0.6400
   3660 HG2       -53.3290  -31.3870  -17.0250 H       220 ARG   -0.8000
   3661 HD1       -54.2330  -32.8980  -18.8430 H       220 ARG    0.4600
   3662 HD2       -53.9760  -31.1800  -19.3860 H       220 ARG    0.4600
   3663 HE        -56.6460  -31.4320  -18.5270 H       220 ARG   -0.8000
   3664 HH11      -54.5480  -32.6850  -21.0350 H       220 ARG    0.4600
   3665 HH12      -55.8340  -32.8880  -22.1770 H       220 ARG    0.4600
   3666 HH21      -58.3230  -31.6990  -20.0270 H       220 ARG    0.5100
   3667 HH22      -57.9810  -32.3270  -21.6040 H       220 ARG   -0.5100
   3668 N         -52.4430  -28.3870  -16.1280 N.am    221 SER   -0.4700
   3669 CA        -50.9850  -28.3690  -16.2200 C.3     221 SER    0.3100
   3670 C         -50.3330  -27.8070  -14.9620 C.2     221 SER    0.0700
   3671 O         -49.2080  -27.3050  -15.0020 O.2     221 SER    0.0900
   3672 CB        -50.5210  -27.5720  -17.4440 C.3     221 SER    0.0500
   3673 OG        -49.1200  -27.6860  -17.6270 O.3     221 SER    0.0900
   3674 HN        -52.9190  -27.5910  -16.4960 H       221 SER    0.0900
   3675 HA        -50.6430  -29.3910  -16.2890 H       221 SER   -0.6600
   3676 HB1       -50.7740  -26.4990  -17.3060 H       221 SER    0.4300
   3677 HB2       -51.0300  -27.9590  -18.3530 H       221 SER    0.5100
   3678 HG1       -48.7250  -27.4880  -16.7750 H       221 SER   -0.5100
   3679 N         -51.0220  -27.8700  -13.8050 N.am    222 SER   -0.4700
   3680 CA        -50.5890  -27.2960  -12.5370 C.3     222 SER    0.3100
   3681 CAT       -47.2990  -29.1030  -11.8390 C.3     222 SER    0.0700
   3682 C         -49.5530  -28.1540  -11.8170 C.2     222 SER    0.0900
   3683 O         -49.7830  -28.6520  -10.7160 O.2     222 SER    0.0500
   3684 CB        -51.8050  -27.0340  -11.6000 C.3     222 SER    0.0900
   3685 OG        -51.4230  -26.4010  -10.3790 O.3     222 SER    0.0900
   3686 NT        -48.3650  -28.3260  -12.4250 N.am    222 SER   -0.6600
   3687 HN        -51.9010  -28.3370  -13.7670 H       222 SER    0.4300
   3688 HNT       -48.1690  -27.9230  -13.3160 H       222 SER    0.5100
   3689 HA        -50.0750  -26.3700  -12.7500 H       222 SER   -0.5100
   3690 HB1       -52.2910  -28.0030  -11.3540 H       222 SER   -0.4700
   3691 HB2       -52.5330  -26.3770  -12.1200 H       222 SER    0.3100
   3692 HG1       -50.9350  -27.0610   -9.8790 H       222 SER   -0.1100
   3693 HT1       -47.6430  -30.1460  -11.6800 H       222 SER    0.0900
   3694 HT2       -47.0110  -28.6640  -10.8600 H       222 SER    0.0900
   3695 HT3       -46.4230  -29.1120  -12.5230 H       222 SER    0.0900
@<TRIPOS>BOND
     1    1    2 1
     2    2   10 1
     3    2    4 1
     4    4    5 2
     5    3    6 1
     6    3   11 1
     7    3   12 1
     8    3   13 1
     9    6    1 1
    10    6    7 2
    11    8    1 1
    12    9    2 1
    13   14   15 1
    14   15   23 1
    15   15   18 1
    16   15   16 1
    17   16   17 2
    18   18   25 1
    19   18   19 1
    20   19   27 1
    21   19   20 1
    22   20   21 1
    23   21   29 1
    24   21   30 1
    25   21   28 1
    26   22   14 1
    27   24   18 1
    28   26   19 1
    29    4   14 am
    30   31   32 1
    31   32   33 1
    32   32   37 1
    33   33   34 2
    34   35   31 1
    35   36   32 1
    36   16   31 am
    37   38   39 1
    38   39   42 1
    39   39   47 1
    40   39   40 1
    41   40   41 2
    42   42   43 1
    43   42   48 1
    44   42   44 1
    45   43   50 1
    46   44   51 1
    47   44   52 1
    48   44   53 1
    49   45   43 1
    50   45   54 1
    51   45   55 1
    52   45   56 1
    53   46   38 1
    54   49   43 1
    55   33   38 am
    56   57   58 1
    57   58   65 1
    58   58   61 1
    59   58   59 1
    60   59   60 2
    61   61   66 1
    62   61   62 1
    63   61   63 1
    64   62   67 1
    65   62   68 1
    66   62   69 1
    67   63   70 1
    68   63   71 1
    69   63   72 1
    70   64   57 1
    71   40   57 am
    72   73   74 1
    73   74   82 1
    74   74   77 1
    75   74   75 1
    76   75   76 2
    77   77   84 1
    78   77   78 1
    79   78   86 1
    80   78   79 1
    81   79   80 1
    82   80   88 1
    83   80   89 1
    84   80   87 1
    85   81   73 1
    86   83   77 1
    87   85   78 1
    88   59   73 am
    89   90   91 1
    90   91   92 1
    91   91   97 1
    92   91   94 1
    93   92   93 2
    94   94   95 1
    95   94   99 1
    96   96   90 1
    97   98   94 1
    98  100   95 1
    99   75   90 am
   100  101  102 1
   101  102  110 1
   102  102  105 1
   103  102  103 1
   104  103  104 2
   105  105  112 1
   106  105  106 1
   107  106  113 1
   108  106  107 1
   109  106  108 1
   110  107  114 1
   111  107  115 1
   112  107  116 1
   113  108  117 1
   114  108  118 1
   115  108  119 1
   116  109  101 1
   117  111  105 1
   118   92  101 am
   119  120  121 1
   120  121  124 1
   121  121  129 1
   122  121  122 1
   123  122  123 2
   124  124  125 1
   125  124  130 1
   126  124  126 1
   127  125  132 1
   128  126  133 1
   129  126  134 1
   130  126  135 1
   131  127  125 1
   132  127  136 1
   133  127  137 1
   134  127  138 1
   135  128  120 1
   136  131  125 1
   137  103  120 am
   138  139  140 1
   139  140  147 1
   140  140  143 1
   141  140  141 1
   142  141  142 2
   143  143  148 1
   144  143  144 1
   145  143  145 1
   146  144  149 1
   147  144  150 1
   148  144  151 1
   149  145  152 1
   150  145  153 1
   151  145  154 1
   152  146  139 1
   153  122  139 am
   154  155  156 1
   155  156  164 1
   156  156  159 1
   157  156  157 1
   158  157  158 2
   159  159  166 1
   160  159  160 1
   161  160  167 1
   162  160  161 1
   163  160  162 1
   164  161  168 1
   165  161  169 1
   166  161  170 1
   167  162  171 1
   168  162  172 1
   169  162  173 1
   170  163  155 1
   171  165  159 1
   172  141  155 am
   173  174  175 1
   174  175  180 1
   175  175  178 1
   176  175  176 1
   177  176  177 2
   178  178  181 1
   179  178  182 1
   180  178  183 1
   181  179  174 1
   182  157  174 am
   183  184  185 1
   184  185  188 1
   185  185  193 1
   186  185  186 1
   187  186  187 2
   188  188  189 1
   189  188  194 1
   190  188  190 1
   191  189  196 1
   192  190  197 1
   193  190  198 1
   194  190  199 1
   195  191  189 1
   196  191  200 1
   197  191  201 1
   198  191  202 1
   199  192  184 1
   200  195  189 1
   201  176  184 am
   202  203  204 1
   203  204  211 1
   204  204  207 1
   205  204  205 1
   206  205  206 2
   207  207  212 1
   208  207  208 1
   209  207  209 1
   210  208  213 1
   211  208  214 1
   212  208  215 1
   213  209  216 1
   214  209  217 1
   215  209  218 1
   216  210  203 1
   217  186  203 am
   218  219  220 1
   219  220  231 1
   220  220  223 1
   221  220  221 1
   222  221  222 2
   223  223  233 1
   224  223  224 1
   225  224  225 ar
   226  224  226 ar
   227  225  234 1
   228  225  227 ar
   229  226  228 ar
   230  226  235 1
   231  227  236 1
   232  227  229 ar
   233  228  229 ar
   234  228  237 1
   235  229  238 1
   236  230  219 1
   237  232  223 1
   238  205  219 am
   239  239  240 1
   240  240  241 1
   241  240  245 1
   242  241  242 2
   243  243  239 1
   244  244  240 1
   245  221  239 am
   246  246  247 1
   247  247  248 1
   248  247  255 1
   249  247  250 1
   250  248  249 2
   251  250  257 1
   252  250  251 1
   253  251  253 2
   254  251  252 am
   255  252  259 1
   256  252  258 1
   257  254  246 1
   258  256  250 1
   259  241  246 am
   260  260  261 1
   261  261  268 1
   262  261  264 1
   263  261  262 1
   264  262  263 2
   265  264  269 1
   266  264  265 1
   267  264  266 1
   268  265  270 1
   269  265  271 1
   270  265  272 1
   271  266  273 1
   272  266  274 1
   273  266  275 1
   274  267  260 1
   275  248  260 am
   276  276  277 1
   277  277  285 1
   278  277  280 1
   279  277  278 1
   280  278  279 2
   281  280  287 1
   282  280  281 1
   283  281  288 1
   284  281  282 1
   285  281  283 1
   286  282  289 1
   287  282  290 1
   288  282  291 1
   289  283  292 1
   290  283  293 1
   291  283  294 1
   292  284  276 1
   293  286  280 1
   294  262  276 am
   295  295  296 1
   296  296  303 1
   297  296  299 1
   298  296  297 1
   299  297  298 2
   300  299  304 1
   301  299  300 1
   302  299  301 1
   303  300  305 1
   304  300  306 1
   305  300  307 1
   306  301  308 1
   307  301  309 1
   308  301  310 1
   309  302  295 1
   310  278  295 am
   311  311  312 1
   312  312  315 1
   313  312  320 1
   314  312  313 1
   315  313  314 2
   316  315  316 1
   317  315  321 1
   318  315  317 1
   319  316  323 1
   320  317  324 1
   321  317  325 1
   322  317  326 1
   323  318  316 1
   324  318  327 1
   325  318  328 1
   326  318  329 1
   327  319  311 1
   328  322  316 1
   329  297  311 am
   330  330  331 1
   331  331  338 1
   332  331  334 1
   333  331  332 1
   334  332  333 2
   335  334  339 1
   336  334  335 1
   337  334  336 1
   338  335  341 1
   339  335  342 1
   340  335  343 1
   341  336  340 1
   342  337  330 1
   343  313  330 am
   344  344  345 1
   345  345  350 1
   346  345  348 1
   347  345  346 1
   348  346  347 2
   349  348  351 1
   350  348  352 1
   351  348  353 1
   352  349  344 1
   353  332  344 am
   354  354  355 1
   355  355  358 1
   356  355  363 1
   357  355  356 1
   358  356  357 2
   359  358  359 1
   360  358  364 1
   361  358  360 1
   362  359  366 1
   363  360  367 1
   364  360  368 1
   365  360  369 1
   366  361  359 1
   367  361  370 1
   368  361  371 1
   369  361  372 1
   370  362  354 1
   371  365  359 1
   372  346  354 am
   373  373  374 1
   374  374  382 1
   375  374  378 1
   376  374  376 1
   377  376  377 2
   378  378  383 1
   379  378  384 1
   380  378  385 1
   381  375  379 1
   382  375  386 1
   383  375  387 1
   384  375  388 1
   385  379  376 2
   386  379  381 1
   387  380  373 1
   388  356  373 am
   389  389  390 1
   390  390  404 1
   391  390  394 1
   392  390  392 1
   393  392  393 2
   394  394  406 1
   395  394  395 1
   396  395  396 ar
   397  395  397 ar
   398  396  407 1
   399  396  398 ar
   400  397  399 ar
   401  397  408 1
   402  398  409 1
   403  398  400 ar
   404  399  400 ar
   405  399  410 1
   406  400  411 1
   407  391  401 1
   408  391  412 1
   409  391  413 1
   410  391  414 1
   411  401  389 am
   412  401  402 2
   413  403  389 1
   414  405  394 1
   415  376  389 1
   416  415  416 1
   417  416  425 1
   418  416  419 1
   419  416  417 1
   420  417  418 2
   421  419  427 1
   422  419  420 1
   423  420  429 1
   424  420  421 1
   425  421  422 2
   426  421  423 2
   427  424  415 1
   428  426  419 1
   429  428  420 1
   430  392  415 am
   431  430  431 1
   432  431  432 1
   433  431  442 1
   434  431  434 1
   435  432  433 2
   436  434  444 1
   437  434  435 1
   438  435  446 1
   439  435  436 1
   440  436  448 1
   441  436  437 1
   442  437  449 1
   443  437  438 2
   444  438  439 2
   445  438  440 2
   446  439  450 1
   447  439  451 1
   448  440  453 1
   449  440  452 1
   450  441  430 1
   451  443  434 1
   452  445  435 1
   453  447  436 1
   454  417  430 am
   455  454  455 1
   456  455  463 1
   457  455  458 1
   458  455  456 1
   459  456  457 2
   460  458  465 1
   461  458  459 1
   462  459  466 1
   463  459  460 1
   464  459  461 1
   465  460  467 1
   466  460  468 1
   467  460  469 1
   468  461  470 1
   469  461  471 1
   470  461  472 1
   471  462  454 1
   472  464  458 1
   473  432  454 am
   474  473  474 1
   475  474  483 1
   476  474  477 1
   477  474  475 1
   478  475  476 2
   479  477  485 1
   480  477  478 1
   481  478  487 1
   482  478  479 1
   483  479  481 2
   484  479  480 am
   485  480  488 1
   486  480  489 1
   487  482  473 1
   488  484  477 1
   489  486  478 1
   490  456  473 am
   491  490  491 1
   492  491  498 1
   493  491  494 1
   494  491  492 1
   495  492  493 2
   496  494  499 1
   497  494  495 1
   498  494  496 1
   499  495  501 1
   500  495  502 1
   501  495  503 1
   502  496  500 1
   503  497  490 1
   504  475  490 am
   505  504  505 1
   506  505  512 1
   507  505  508 1
   508  505  506 1
   509  506  507 2
   510  508  513 1
   511  508  509 1
   512  508  510 1
   513  509  514 1
   514  509  515 1
   515  509  516 1
   516  510  517 1
   517  510  518 1
   518  510  519 1
   519  511  504 1
   520  492  504 am
   521  520  521 1
   522  521  528 1
   523  521  524 1
   524  521  522 1
   525  522  523 2
   526  524  529 1
   527  524  525 1
   528  524  526 1
   529  525  531 1
   530  525  532 1
   531  525  533 1
   532  526  530 1
   533  527  520 1
   534  506  520 am
   535  534  535 1
   536  535  536 1
   537  535  543 1
   538  535  538 1
   539  536  537 2
   540  538  545 1
   541  538  539 1
   542  539  541 2
   543  539  540 am
   544  540  547 1
   545  540  546 1
   546  542  534 1
   547  544  538 1
   548  522  534 am
   549  548  549 1
   550  549  561 1
   551  549  552 1
   552  549  550 1
   553  550  551 2
   554  552  563 1
   555  552  553 1
   556  553  554 ar
   557  553  555 ar
   558  554  564 1
   559  554  556 ar
   560  555  557 ar
   561  555  565 1
   562  556  566 1
   563  556  558 ar
   564  557  558 ar
   565  557  567 1
   566  558  559 1
   567  559  568 1
   568  560  548 1
   569  562  552 1
   570  536  548 am
   571  569  570 1
   572  570  581 1
   573  570  573 1
   574  570  571 1
   575  571  572 2
   576  573  583 1
   577  573  574 1
   578  574  575 ar
   579  574  576 ar
   580  575  584 1
   581  575  577 ar
   582  576  578 ar
   583  576  585 1
   584  577  586 1
   585  577  579 ar
   586  578  579 ar
   587  578  587 1
   588  579  588 1
   589  580  569 1
   590  582  573 1
   591  550  569 am
   592  589  590 1
   593  590  593 1
   594  590  598 1
   595  590  591 1
   596  591  592 2
   597  593  594 1
   598  593  599 1
   599  593  595 1
   600  594  601 1
   601  595  602 1
   602  595  603 1
   603  595  604 1
   604  596  594 1
   605  596  605 1
   606  596  606 1
   607  596  607 1
   608  597  589 1
   609  600  594 1
   610  571  589 am
   611  608  609 1
   612  609  616 1
   613  609  612 1
   614  609  610 1
   615  610  611 2
   616  612  617 1
   617  612  613 1
   618  612  614 1
   619  613  619 1
   620  613  620 1
   621  613  621 1
   622  614  618 1
   623  615  608 1
   624  591  608 am
   625  622  623 1
   626  623  624 1
   627  623  629 1
   628  623  626 1
   629  624  625 2
   630  626  627 1
   631  626  631 1
   632  628  622 1
   633  630  626 1
   634  632  627 1
   635  610  622 am
   636  633  634 1
   637  634  642 1
   638  634  637 1
   639  634  635 1
   640  635  636 2
   641  637  644 1
   642  637  638 1
   643  638  645 1
   644  638  639 1
   645  638  640 1
   646  639  646 1
   647  639  647 1
   648  639  648 1
   649  640  649 1
   650  640  650 1
   651  640  651 1
   652  641  633 1
   653  643  637 1
   654  624  633 am
   655  652  653 1
   656  653  658 1
   657  653  656 1
   658  653  654 1
   659  654  655 2
   660  656  659 1
   661  656  660 1
   662  656  661 1
   663  657  652 1
   664  635  652 am
   665  662  663 1
   666  663  669 1
   667  663  666 1
   668  663  664 1
   669  664  665 2
   670  666  671 1
   671  666  667 1
   672  668  662 1
   673  670  666 1
   674  672  667 1
   675  654  662 am
   676  673  674 1
   677  674  679 1
   678  674  677 1
   679  674  675 1
   680  675  676 2
   681  677  680 1
   682  677  681 1
   683  677  682 1
   684  678  673 1
   685  664  673 am
   686  683  684 1
   687  684  692 1
   688  684  687 1
   689  684  685 1
   690  685  686 2
   691  687  694 1
   692  687  688 1
   693  688  689 2
   694  688  690 2
   695  691  683 1
   696  693  687 1
   697  675  683 am
   698  695  696 1
   699  696  704 1
   700  696  699 1
   701  696  697 1
   702  697  698 2
   703  699  706 1
   704  699  700 1
   705  700  707 1
   706  700  701 1
   707  700  702 1
   708  701  708 1
   709  701  709 1
   710  701  710 1
   711  702  711 1
   712  702  712 1
   713  702  713 1
   714  703  695 1
   715  705  699 1
   716  685  695 am
   717  714  715 1
   718  715  722 1
   719  715  718 1
   720  715  716 1
   721  716  717 2
   722  718  723 1
   723  718  719 1
   724  718  720 1
   725  719  724 1
   726  719  725 1
   727  719  726 1
   728  720  727 1
   729  720  728 1
   730  720  729 1
   731  721  714 1
   732  697  714 am
   733  730  731 1
   734  731  739 1
   735  731  734 1
   736  731  732 1
   737  732  733 2
   738  734  741 1
   739  734  735 1
   740  735  743 1
   741  735  736 1
   742  736  737 1
   743  737  745 1
   744  737  746 1
   745  737  744 1
   746  738  730 1
   747  740  734 1
   748  742  735 1
   749  716  730 am
   750  747  748 1
   751  748  749 1
   752  748  753 1
   753  749  750 2
   754  751  747 1
   755  752  748 1
   756  732  747 am
   757  754  755 1
   758  755  763 1
   759  755  758 1
   760  755  756 1
   761  756  757 2
   762  758  765 1
   763  758  759 1
   764  759  766 1
   765  759  760 1
   766  759  761 1
   767  760  767 1
   768  760  768 1
   769  760  769 1
   770  761  770 1
   771  761  771 1
   772  761  772 1
   773  762  754 1
   774  764  758 1
   775  749  754 am
   776  773  774 1
   777  774  779 1
   778  774  777 1
   779  774  775 1
   780  775  776 2
   781  777  780 1
   782  777  781 1
   783  777  782 1
   784  778  773 1
   785  756  773 am
   786  783  784 1
   787  784  791 1
   788  784  787 1
   789  784  785 1
   790  785  786 2
   791  787  792 1
   792  787  788 1
   793  787  789 1
   794  788  793 1
   795  788  794 1
   796  788  795 1
   797  789  796 1
   798  789  797 1
   799  789  798 1
   800  790  783 1
   801  775  783 am
   802  799  800 1
   803  800  807 1
   804  800  803 1
   805  800  801 1
   806  801  802 2
   807  803  808 1
   808  803  804 1
   809  803  805 1
   810  804  809 1
   811  804  810 1
   812  804  811 1
   813  805  812 1
   814  805  813 1
   815  805  814 1
   816  806  799 1
   817  785  799 am
   818  815  821 1
   819  815  816 1
   820  816  817 1
   821  816  822 1
   822  816  819 1
   823  817  818 2
   824  819  820 1
   825  819  824 1
   826  820  821 1
   827  820  826 1
   828  821  828 1
   829  823  819 1
   830  825  820 1
   831  827  821 1
   832  801  815 am
   833  829  830 1
   834  830  841 1
   835  830  833 1
   836  830  831 1
   837  831  832 2
   838  833  843 1
   839  833  834 1
   840  834  835 ar
   841  834  836 ar
   842  835  844 1
   843  835  837 ar
   844  836  838 ar
   845  836  845 1
   846  837  846 1
   847  837  839 ar
   848  838  839 ar
   849  838  847 1
   850  839  848 1
   851  840  829 1
   852  842  833 1
   853  817  829 am
   854  849  850 1
   855  850  851 1
   856  850  855 1
   857  851  852 2
   858  853  849 1
   859  854  850 1
   860  831  849 am
   861  856  857 1
   862  857  865 1
   863  857  861 1
   864  857  859 1
   865  859  860 2
   866  861  866 1
   867  861  867 1
   868  861  868 1
   869  858  862 1
   870  858  869 1
   871  858  870 1
   872  858  871 1
   873  862  859 1
   874  862  860 1
   875  862  864 1
   876  863  856 1
   877  851  856 am
   878  872  873 1
   879  873  887 1
   880  873  877 1
   881  873  875 1
   882  875  876 2
   883  877  889 1
   884  877  878 1
   885  878  879 ar
   886  878  880 ar
   887  879  890 1
   888  879  881 ar
   889  880  882 ar
   890  880  891 1
   891  881  892 1
   892  881  883 ar
   893  882  883 ar
   894  882  893 1
   895  883  894 1
   896  874  884 1
   897  874  895 1
   898  874  896 1
   899  874  897 1
   900  884  872 am
   901  884  885 2
   902  886  872 1
   903  888  877 1
   904  859  872 1
   905  898  899 1
   906  899  900 1
   907  899  913 1
   908  899  902 1
   909  900  901 2
   910  902  915 1
   911  902  903 1
   912  903  905 ar
   913  903  904 ar
   914  904  916 1
   915  904  908 ar
   916  905  906 ar
   917  905  907 ar
   918  906  908 ar
   919  906  909 ar
   920  907  910 ar
   921  907  918 1
   922  908  917 1
   923  909  919 1
   924  909  911 ar
   925  910  911 ar
   926  910  920 1
   927  911  921 1
   928  912  898 1
   929  914  902 1
   930  875  898 am
   931  922  923 1
   932  923  930 1
   933  923  926 1
   934  923  924 1
   935  924  925 2
   936  926  931 1
   937  926  927 1
   938  926  928 1
   939  927  933 1
   940  927  934 1
   941  927  935 1
   942  928  932 1
   943  929  922 1
   944  900  922 am
   945  936  937 1
   946  937  938 1
   947  937  943 1
   948  937  940 1
   949  938  939 2
   950  940  941 1
   951  940  945 1
   952  942  936 1
   953  944  940 1
   954  946  941 1
   955  924  936 am
   956  947  948 1
   957  948  951 1
   958  948  956 1
   959  948  949 1
   960  949  950 2
   961  951  952 1
   962  951  957 1
   963  951  953 1
   964  952  959 1
   965  953  960 1
   966  953  961 1
   967  953  962 1
   968  954  952 1
   969  954  963 1
   970  954  964 1
   971  954  965 1
   972  955  947 1
   973  958  952 1
   974  938  947 am
   975  966  967 1
   976  967  975 1
   977  967  970 1
   978  967  968 1
   979  968  969 2
   980  970  977 1
   981  970  971 1
   982  971  972 2
   983  971  973 2
   984  974  966 1
   985  976  970 1
   986  949  966 am
   987  978  979 1
   988  979  986 1
   989  979  982 1
   990  979  980 1
   991  980  981 2
   992  982  987 1
   993  982  983 1
   994  982  984 1
   995  983  988 1
   996  983  989 1
   997  983  990 1
   998  984  991 1
   999  984  992 1
  1000  984  993 1
  1001  985  978 1
  1002  968  978 am
  1003  994  995 1
  1004  995 1003 1
  1005  995  998 1
  1006  995  996 1
  1007  996  997 2
  1008  998 1005 1
  1009  998  999 1
  1010  999 1006 1
  1011  999 1000 1
  1012  999 1001 1
  1013 1000 1007 1
  1014 1000 1008 1
  1015 1000 1009 1
  1016 1001 1010 1
  1017 1001 1011 1
  1018 1001 1012 1
  1019 1002  994 1
  1020 1004  998 1
  1021  980  994 am
  1022 1013 1014 1
  1023 1014 1020 1
  1024 1014 1017 1
  1025 1014 1015 1
  1026 1015 1016 2
  1027 1017 1022 1
  1028 1017 1018 1
  1029 1019 1013 1
  1030 1021 1017 1
  1031 1023 1018 1
  1032  996 1013 am
  1033 1024 1025 1
  1034 1025 1032 1
  1035 1025 1028 1
  1036 1025 1026 1
  1037 1026 1027 2
  1038 1028 1033 1
  1039 1028 1029 1
  1040 1028 1030 1
  1041 1029 1034 1
  1042 1029 1035 1
  1043 1029 1036 1
  1044 1030 1037 1
  1045 1030 1038 1
  1046 1030 1039 1
  1047 1031 1024 1
  1048 1015 1024 am
  1049 1040 1041 1
  1050 1041 1048 1
  1051 1041 1044 1
  1052 1041 1042 1
  1053 1042 1043 2
  1054 1044 1049 1
  1055 1044 1045 1
  1056 1044 1046 1
  1057 1045 1051 1
  1058 1045 1052 1
  1059 1045 1053 1
  1060 1046 1050 1
  1061 1047 1040 1
  1062 1026 1040 am
  1063 1054 1055 1
  1064 1055 1060 1
  1065 1055 1058 1
  1066 1055 1056 1
  1067 1056 1057 2
  1068 1058 1061 1
  1069 1058 1062 1
  1070 1058 1063 1
  1071 1059 1054 1
  1072 1042 1054 am
  1073 1064 1065 1
  1074 1065 1066 1
  1075 1065 1071 1
  1076 1065 1068 1
  1077 1066 1067 2
  1078 1068 1069 1
  1079 1068 1073 1
  1080 1070 1064 1
  1081 1072 1068 1
  1082 1074 1069 1
  1083 1056 1064 am
  1084 1075 1076 1
  1085 1076 1079 1
  1086 1076 1084 1
  1087 1076 1077 1
  1088 1077 1078 2
  1089 1079 1080 1
  1090 1079 1085 1
  1091 1079 1081 1
  1092 1080 1087 1
  1093 1081 1088 1
  1094 1081 1089 1
  1095 1081 1090 1
  1096 1082 1080 1
  1097 1082 1091 1
  1098 1082 1092 1
  1099 1082 1093 1
  1100 1083 1075 1
  1101 1086 1080 1
  1102 1066 1075 am
  1103 1094 1095 1
  1104 1095 1104 1
  1105 1095 1098 1
  1106 1095 1096 1
  1107 1096 1097 2
  1108 1098 1106 1
  1109 1098 1099 1
  1110 1099 1108 1
  1111 1099 1100 1
  1112 1100 1101 2
  1113 1100 1102 2
  1114 1103 1094 1
  1115 1105 1098 1
  1116 1107 1099 1
  1117 1077 1094 am
  1118 1109 1110 1
  1119 1110 1117 1
  1120 1110 1113 1
  1121 1110 1111 1
  1122 1111 1112 2
  1123 1113 1118 1
  1124 1113 1114 1
  1125 1113 1115 1
  1126 1114 1120 1
  1127 1114 1121 1
  1128 1114 1122 1
  1129 1115 1119 1
  1130 1116 1109 1
  1131 1096 1109 am
  1132 1123 1124 1
  1133 1124 1132 1
  1134 1124 1127 1
  1135 1124 1125 1
  1136 1125 1126 2
  1137 1127 1134 1
  1138 1127 1128 1
  1139 1128 1135 1
  1140 1128 1129 1
  1141 1128 1130 1
  1142 1129 1136 1
  1143 1129 1137 1
  1144 1129 1138 1
  1145 1130 1139 1
  1146 1130 1140 1
  1147 1130 1141 1
  1148 1131 1123 1
  1149 1133 1127 1
  1150 1111 1123 am
  1151 1142 1143 1
  1152 1143 1149 1
  1153 1143 1146 1
  1154 1143 1144 1
  1155 1144 1145 2
  1156 1146 1151 1
  1157 1146 1147 1
  1158 1148 1142 1
  1159 1150 1146 1
  1160 1152 1147 1
  1161 1125 1142 am
  1162 1153 1154 1
  1163 1154 1161 1
  1164 1154 1157 1
  1165 1154 1155 1
  1166 1155 1156 2
  1167 1157 1162 1
  1168 1157 1158 1
  1169 1157 1159 1
  1170 1158 1163 1
  1171 1158 1164 1
  1172 1158 1165 1
  1173 1159 1166 1
  1174 1159 1167 1
  1175 1159 1168 1
  1176 1160 1153 1
  1177 1144 1153 am
  1178 1169 1170 1
  1179 1170 1173 1
  1180 1170 1178 1
  1181 1170 1171 1
  1182 1171 1172 2
  1183 1173 1174 1
  1184 1173 1179 1
  1185 1173 1175 1
  1186 1174 1181 1
  1187 1175 1182 1
  1188 1175 1183 1
  1189 1175 1184 1
  1190 1176 1174 1
  1191 1176 1185 1
  1192 1176 1186 1
  1193 1176 1187 1
  1194 1177 1169 1
  1195 1180 1174 1
  1196 1155 1169 am
  1197 1188 1189 1
  1198 1189 1194 1
  1199 1189 1192 1
  1200 1189 1190 1
  1201 1190 1191 2
  1202 1192 1195 1
  1203 1192 1196 1
  1204 1192 1197 1
  1205 1193 1188 1
  1206 1171 1188 am
  1207 1198 1199 1
  1208 1199 1206 1
  1209 1199 1202 1
  1210 1199 1200 1
  1211 1200 1201 2
  1212 1202 1207 1
  1213 1202 1203 1
  1214 1202 1204 1
  1215 1203 1208 1
  1216 1203 1209 1
  1217 1203 1210 1
  1218 1204 1211 1
  1219 1204 1212 1
  1220 1204 1213 1
  1221 1205 1198 1
  1222 1190 1198 am
  1223 1214 1215 1
  1224 1215 1223 1
  1225 1215 1218 1
  1226 1215 1216 1
  1227 1216 1217 2
  1228 1218 1225 1
  1229 1218 1219 1
  1230 1219 1220 2
  1231 1219 1221 2
  1232 1222 1214 1
  1233 1224 1218 1
  1234 1200 1214 am
  1235 1226 1227 1
  1236 1227 1228 1
  1237 1227 1238 1
  1238 1227 1230 1
  1239 1228 1229 2
  1240 1230 1240 1
  1241 1230 1231 1
  1242 1231 1242 1
  1243 1231 1232 1
  1244 1232 1244 1
  1245 1232 1233 1
  1246 1233 1245 1
  1247 1233 1234 2
  1248 1234 1235 2
  1249 1234 1236 2
  1250 1235 1246 1
  1251 1235 1247 1
  1252 1236 1249 1
  1253 1236 1248 1
  1254 1237 1226 1
  1255 1239 1230 1
  1256 1241 1231 1
  1257 1243 1232 1
  1258 1216 1226 am
  1259 1250 1251 1
  1260 1251 1263 1
  1261 1251 1254 1
  1262 1251 1252 1
  1263 1252 1253 2
  1264 1254 1265 1
  1265 1254 1255 1
  1266 1255 1256 ar
  1267 1255 1257 ar
  1268 1256 1266 1
  1269 1256 1258 ar
  1270 1257 1259 ar
  1271 1257 1267 1
  1272 1258 1268 1
  1273 1258 1260 ar
  1274 1259 1260 ar
  1275 1259 1269 1
  1276 1260 1261 1
  1277 1261 1270 1
  1278 1262 1250 1
  1279 1264 1254 1
  1280 1228 1250 am
  1281 1271 1272 1
  1282 1272 1283 1
  1283 1272 1275 1
  1284 1272 1273 1
  1285 1273 1274 2
  1286 1275 1285 1
  1287 1275 1276 1
  1288 1276 1277 ar
  1289 1276 1278 ar
  1290 1277 1286 1
  1291 1277 1279 ar
  1292 1278 1280 ar
  1293 1278 1287 1
  1294 1279 1288 1
  1295 1279 1281 ar
  1296 1280 1281 ar
  1297 1280 1289 1
  1298 1281 1290 1
  1299 1282 1271 1
  1300 1284 1275 1
  1301 1252 1271 am
  1302 1291 1292 1
  1303 1292 1297 1
  1304 1292 1295 1
  1305 1292 1293 1
  1306 1293 1294 2
  1307 1295 1298 1
  1308 1295 1299 1
  1309 1295 1300 1
  1310 1296 1291 1
  1311 1273 1291 am
  1312 1301 1302 1
  1313 1302 1305 1
  1314 1302 1310 1
  1315 1302 1303 1
  1316 1303 1304 2
  1317 1305 1306 1
  1318 1305 1311 1
  1319 1305 1307 1
  1320 1306 1313 1
  1321 1307 1314 1
  1322 1307 1315 1
  1323 1307 1316 1
  1324 1308 1306 1
  1325 1308 1317 1
  1326 1308 1318 1
  1327 1308 1319 1
  1328 1309 1301 1
  1329 1312 1306 1
  1330 1293 1301 am
  1331 1320 1321 1
  1332 1321 1328 1
  1333 1321 1324 1
  1334 1321 1322 1
  1335 1322 1323 2
  1336 1324 1329 1
  1337 1324 1325 1
  1338 1324 1326 1
  1339 1325 1331 1
  1340 1325 1332 1
  1341 1325 1333 1
  1342 1326 1330 1
  1343 1327 1320 1
  1344 1303 1320 am
  1345 1334 1335 1
  1346 1335 1336 1
  1347 1335 1341 1
  1348 1335 1338 1
  1349 1336 1337 2
  1350 1338 1339 1
  1351 1338 1343 1
  1352 1340 1334 1
  1353 1342 1338 1
  1354 1344 1339 1
  1355 1322 1334 am
  1356 1345 1351 1
  1357 1345 1346 1
  1358 1346 1347 1
  1359 1346 1352 1
  1360 1346 1349 1
  1361 1347 1348 2
  1362 1349 1350 1
  1363 1349 1354 1
  1364 1350 1351 1
  1365 1350 1356 1
  1366 1351 1358 1
  1367 1353 1349 1
  1368 1355 1350 1
  1369 1357 1351 1
  1370 1336 1345 am
  1371 1359 1360 1
  1372 1360 1371 1
  1373 1360 1363 1
  1374 1360 1361 1
  1375 1361 1362 2
  1376 1363 1373 1
  1377 1363 1364 1
  1378 1364 1365 ar
  1379 1364 1366 ar
  1380 1365 1374 1
  1381 1365 1367 ar
  1382 1366 1368 ar
  1383 1366 1375 1
  1384 1367 1376 1
  1385 1367 1369 ar
  1386 1368 1369 ar
  1387 1368 1377 1
  1388 1369 1378 1
  1389 1370 1359 1
  1390 1372 1363 1
  1391 1347 1359 am
  1392 1379 1380 1
  1393 1380 1389 1
  1394 1380 1383 1
  1395 1380 1381 1
  1396 1381 1382 2
  1397 1383 1391 1
  1398 1383 1384 1
  1399 1384 1393 1
  1400 1384 1385 1
  1401 1385 1395 1
  1402 1385 1386 1
  1403 1386 1397 1
  1404 1386 1387 1
  1405 1387 1398 1
  1406 1387 1399 1
  1407 1387 1400 1
  1408 1388 1379 1
  1409 1390 1383 1
  1410 1392 1384 1
  1411 1394 1385 1
  1412 1396 1386 1
  1413 1361 1379 am
  1414 1401 1402 1
  1415 1402 1414 1
  1416 1402 1405 1
  1417 1402 1403 1
  1418 1403 1404 2
  1419 1405 1416 1
  1420 1405 1406 1
  1421 1406 1407 ar
  1422 1406 1408 ar
  1423 1407 1417 1
  1424 1407 1409 ar
  1425 1408 1410 ar
  1426 1408 1418 1
  1427 1409 1419 1
  1428 1409 1411 ar
  1429 1410 1411 ar
  1430 1410 1420 1
  1431 1411 1412 1
  1432 1412 1421 1
  1433 1413 1401 1
  1434 1415 1405 1
  1435 1381 1401 am
  1436 1422 1423 1
  1437 1423 1432 1
  1438 1423 1426 1
  1439 1423 1424 1
  1440 1424 1425 2
  1441 1426 1434 1
  1442 1426 1427 1
  1443 1427 1436 1
  1444 1427 1428 1
  1445 1428 1430 2
  1446 1428 1429 am
  1447 1429 1437 1
  1448 1429 1438 1
  1449 1431 1422 1
  1450 1433 1426 1
  1451 1435 1427 1
  1452 1403 1422 am
  1453 1439 1440 1
  1454 1440 1441 1
  1455 1440 1446 1
  1456 1440 1443 1
  1457 1441 1442 2
  1458 1443 1444 1
  1459 1443 1448 1
  1460 1445 1439 1
  1461 1447 1443 1
  1462 1449 1444 1
  1463 1424 1439 am
  1464 1450 1451 1
  1465 1451 1459 1
  1466 1451 1454 1
  1467 1451 1452 1
  1468 1452 1453 2
  1469 1454 1461 1
  1470 1454 1455 1
  1471 1455 1462 1
  1472 1455 1456 1
  1473 1455 1457 1
  1474 1456 1463 1
  1475 1456 1464 1
  1476 1456 1465 1
  1477 1457 1466 1
  1478 1457 1467 1
  1479 1457 1468 1
  1480 1458 1450 1
  1481 1460 1454 1
  1482 1441 1450 am
  1483 1469 1470 1
  1484 1470 1478 1
  1485 1470 1473 1
  1486 1470 1471 1
  1487 1471 1472 2
  1488 1473 1480 1
  1489 1473 1474 1
  1490 1474 1481 1
  1491 1474 1475 1
  1492 1474 1476 1
  1493 1475 1482 1
  1494 1475 1483 1
  1495 1475 1484 1
  1496 1476 1485 1
  1497 1476 1486 1
  1498 1476 1487 1
  1499 1477 1469 1
  1500 1479 1473 1
  1501 1452 1469 am
  1502 1488 1489 1
  1503 1489 1496 1
  1504 1489 1492 1
  1505 1489 1490 1
  1506 1490 1491 2
  1507 1492 1497 1
  1508 1492 1493 1
  1509 1492 1494 1
  1510 1493 1499 1
  1511 1493 1500 1
  1512 1493 1501 1
  1513 1494 1498 1
  1514 1495 1488 1
  1515 1471 1488 am
  1516 1502 1503 1
  1517 1503 1512 1
  1518 1503 1506 1
  1519 1503 1504 1
  1520 1504 1505 2
  1521 1506 1514 1
  1522 1506 1507 1
  1523 1507 1516 1
  1524 1507 1508 1
  1525 1508 1518 1
  1526 1508 1509 1
  1527 1509 1520 1
  1528 1509 1510 1
  1529 1510 1521 1
  1530 1510 1522 1
  1531 1510 1523 1
  1532 1511 1502 1
  1533 1513 1506 1
  1534 1515 1507 1
  1535 1517 1508 1
  1536 1519 1509 1
  1537 1490 1502 am
  1538 1524 1525 1
  1539 1525 1526 1
  1540 1525 1533 1
  1541 1525 1528 1
  1542 1526 1527 2
  1543 1528 1535 1
  1544 1528 1529 1
  1545 1529 1531 2
  1546 1529 1530 am
  1547 1530 1537 1
  1548 1530 1536 1
  1549 1532 1524 1
  1550 1534 1528 1
  1551 1504 1524 am
  1552 1538 1539 1
  1553 1539 1548 1
  1554 1539 1542 1
  1555 1539 1540 1
  1556 1540 1541 2
  1557 1542 1550 1
  1558 1542 1543 1
  1559 1543 1552 1
  1560 1543 1544 1
  1561 1544 1554 1
  1562 1544 1545 1
  1563 1545 1556 1
  1564 1545 1546 1
  1565 1546 1557 1
  1566 1546 1558 1
  1567 1546 1559 1
  1568 1547 1538 1
  1569 1549 1542 1
  1570 1551 1543 1
  1571 1553 1544 1
  1572 1555 1545 1
  1573 1526 1538 am
  1574 1560 1561 1
  1575 1561 1566 1
  1576 1561 1564 1
  1577 1561 1562 1
  1578 1562 1563 2
  1579 1564 1567 1
  1580 1564 1568 1
  1581 1564 1569 1
  1582 1565 1560 1
  1583 1540 1560 am
  1584 1570 1571 1
  1585 1571 1572 1
  1586 1571 1582 1
  1587 1571 1574 1
  1588 1572 1573 2
  1589 1574 1584 1
  1590 1574 1575 1
  1591 1575 1586 1
  1592 1575 1576 1
  1593 1576 1588 1
  1594 1576 1577 1
  1595 1577 1589 1
  1596 1577 1578 2
  1597 1578 1579 2
  1598 1578 1580 2
  1599 1579 1590 1
  1600 1579 1591 1
  1601 1580 1593 1
  1602 1580 1592 1
  1603 1581 1570 1
  1604 1583 1574 1
  1605 1585 1575 1
  1606 1587 1576 1
  1607 1562 1570 am
  1608 1594 1595 1
  1609 1595 1602 1
  1610 1595 1598 1
  1611 1595 1596 1
  1612 1596 1597 2
  1613 1598 1603 1
  1614 1598 1599 1
  1615 1598 1600 1
  1616 1599 1604 1
  1617 1599 1605 1
  1618 1599 1606 1
  1619 1600 1607 1
  1620 1600 1608 1
  1621 1600 1609 1
  1622 1601 1594 1
  1623 1572 1594 am
  1624 1610 1611 1
  1625 1611 1614 1
  1626 1611 1619 1
  1627 1611 1612 1
  1628 1612 1613 2
  1629 1614 1615 1
  1630 1614 1620 1
  1631 1614 1616 1
  1632 1615 1622 1
  1633 1616 1623 1
  1634 1616 1624 1
  1635 1616 1625 1
  1636 1617 1615 1
  1637 1617 1626 1
  1638 1617 1627 1
  1639 1617 1628 1
  1640 1618 1610 1
  1641 1621 1615 1
  1642 1596 1610 am
  1643 1629 1630 1
  1644 1630 1633 1
  1645 1630 1638 1
  1646 1630 1631 1
  1647 1631 1632 2
  1648 1633 1634 1
  1649 1633 1639 1
  1650 1633 1635 1
  1651 1634 1641 1
  1652 1635 1642 1
  1653 1635 1643 1
  1654 1635 1644 1
  1655 1636 1634 1
  1656 1636 1645 1
  1657 1636 1646 1
  1658 1636 1647 1
  1659 1637 1629 1
  1660 1640 1634 1
  1661 1612 1629 am
  1662 1648 1649 1
  1663 1649 1657 1
  1664 1649 1652 1
  1665 1649 1650 1
  1666 1650 1651 2
  1667 1652 1659 1
  1668 1652 1653 1
  1669 1653 1660 1
  1670 1653 1654 1
  1671 1653 1655 1
  1672 1654 1661 1
  1673 1654 1662 1
  1674 1654 1663 1
  1675 1655 1664 1
  1676 1655 1665 1
  1677 1655 1666 1
  1678 1656 1648 1
  1679 1658 1652 1
  1680 1631 1648 am
  1681 1667 1668 1
  1682 1668 1676 1
  1683 1668 1671 1
  1684 1668 1669 1
  1685 1669 1670 2
  1686 1671 1678 1
  1687 1671 1672 1
  1688 1672 1680 1
  1689 1672 1673 1
  1690 1673 1674 1
  1691 1674 1682 1
  1692 1674 1683 1
  1693 1674 1681 1
  1694 1675 1667 1
  1695 1677 1671 1
  1696 1679 1672 1
  1697 1650 1667 am
  1698 1684 1685 1
  1699 1685 1692 1
  1700 1685 1688 1
  1701 1685 1686 1
  1702 1686 1687 2
  1703 1688 1693 1
  1704 1688 1689 1
  1705 1688 1690 1
  1706 1689 1694 1
  1707 1689 1695 1
  1708 1689 1696 1
  1709 1690 1697 1
  1710 1690 1698 1
  1711 1690 1699 1
  1712 1691 1684 1
  1713 1669 1684 am
  1714 1700 1701 1
  1715 1701 1702 1
  1716 1701 1715 1
  1717 1701 1704 1
  1718 1702 1703 2
  1719 1704 1717 1
  1720 1704 1705 1
  1721 1705 1707 ar
  1722 1705 1706 ar
  1723 1706 1718 1
  1724 1706 1710 ar
  1725 1707 1708 ar
  1726 1707 1709 ar
  1727 1708 1710 ar
  1728 1708 1711 ar
  1729 1709 1712 ar
  1730 1709 1720 1
  1731 1710 1719 1
  1732 1711 1721 1
  1733 1711 1713 ar
  1734 1712 1713 ar
  1735 1712 1722 1
  1736 1713 1723 1
  1737 1714 1700 1
  1738 1716 1704 1
  1739 1686 1700 am
  1740 1724 1725 1
  1741 1725 1728 1
  1742 1725 1733 1
  1743 1725 1726 1
  1744 1726 1727 2
  1745 1728 1729 1
  1746 1728 1734 1
  1747 1728 1730 1
  1748 1729 1736 1
  1749 1730 1737 1
  1750 1730 1738 1
  1751 1730 1739 1
  1752 1731 1729 1
  1753 1731 1740 1
  1754 1731 1741 1
  1755 1731 1742 1
  1756 1732 1724 1
  1757 1735 1729 1
  1758 1702 1724 am
  1759 1743 1744 1
  1760 1744 1751 1
  1761 1744 1747 1
  1762 1744 1745 1
  1763 1745 1746 2
  1764 1747 1752 1
  1765 1747 1748 1
  1766 1747 1749 1
  1767 1748 1753 1
  1768 1748 1754 1
  1769 1748 1755 1
  1770 1749 1756 1
  1771 1749 1757 1
  1772 1749 1758 1
  1773 1750 1743 1
  1774 1726 1743 am
  1775 1759 1760 1
  1776 1760 1761 1
  1777 1760 1766 1
  1778 1760 1763 1
  1779 1761 1762 2
  1780 1763 1764 1
  1781 1763 1768 1
  1782 1765 1759 1
  1783 1767 1763 1
  1784 1769 1764 1
  1785 1745 1759 am
  1786 1770 1771 1
  1787 1771 1772 1
  1788 1771 1776 1
  1789 1772 1773 2
  1790 1774 1770 1
  1791 1775 1771 1
  1792 1761 1770 am
  1793 1777 1778 1
  1794 1778 1786 1
  1795 1778 1781 1
  1796 1778 1779 1
  1797 1779 1780 2
  1798 1781 1788 1
  1799 1781 1782 1
  1800 1782 1789 1
  1801 1782 1783 1
  1802 1782 1784 1
  1803 1783 1790 1
  1804 1783 1791 1
  1805 1783 1792 1
  1806 1784 1793 1
  1807 1784 1794 1
  1808 1784 1795 1
  1809 1785 1777 1
  1810 1787 1781 1
  1811 1772 1777 am
  1812 1796 1797 1
  1813 1797 1807 1
  1814 1797 1801 1
  1815 1797 1799 1
  1816 1799 1800 2
  1817 1801 1808 1
  1818 1801 1802 1
  1819 1801 1803 1
  1820 1802 1810 1
  1821 1802 1811 1
  1822 1802 1812 1
  1823 1803 1809 1
  1824 1798 1800 1
  1825 1798 1804 1
  1826 1798 1813 1
  1827 1798 1814 1
  1828 1798 1815 1
  1829 1804 1799 1
  1830 1804 1800 1
  1831 1804 1806 1
  1832 1805 1796 1
  1833 1779 1796 am
  1834 1816 1817 1
  1835 1817 1819 1
  1836 1817 1826 1
  1837 1817 1821 1
  1838 1819 1820 2
  1839 1821 1822 1
  1840 1821 1828 1
  1841 1818 1823 1
  1842 1818 1830 1
  1843 1818 1831 1
  1844 1818 1832 1
  1845 1823 1816 am
  1846 1823 1824 2
  1847 1825 1816 1
  1848 1827 1821 1
  1849 1829 1822 1
  1850 1799 1816 1
  1851 1833 1834 1
  1852 1834 1835 1
  1853 1834 1840 1
  1854 1834 1837 1
  1855 1835 1836 2
  1856 1837 1838 1
  1857 1837 1842 1
  1858 1839 1833 1
  1859 1841 1837 1
  1860 1843 1838 1
  1861 1819 1833 am
  1862 1844 1845 1
  1863 1845 1848 1
  1864 1845 1853 1
  1865 1845 1846 1
  1866 1846 1847 2
  1867 1848 1849 1
  1868 1848 1854 1
  1869 1848 1850 1
  1870 1849 1856 1
  1871 1850 1857 1
  1872 1850 1858 1
  1873 1850 1859 1
  1874 1851 1849 1
  1875 1851 1860 1
  1876 1851 1861 1
  1877 1851 1862 1
  1878 1852 1844 1
  1879 1855 1849 1
  1880 1835 1844 am
  1881 1863 1864 1
  1882 1864 1871 1
  1883 1864 1867 1
  1884 1864 1865 1
  1885 1865 1866 2
  1886 1867 1872 1
  1887 1867 1868 1
  1888 1867 1869 1
  1889 1868 1873 1
  1890 1868 1874 1
  1891 1868 1875 1
  1892 1869 1876 1
  1893 1869 1877 1
  1894 1869 1878 1
  1895 1870 1863 1
  1896 1846 1863 am
  1897 1879 1880 1
  1898 1880 1881 1
  1899 1880 1886 1
  1900 1880 1883 1
  1901 1881 1882 2
  1902 1883 1884 1
  1903 1883 1888 1
  1904 1885 1879 1
  1905 1887 1883 1
  1906 1889 1884 1
  1907 1865 1879 am
  1908 1890 1891 1
  1909 1891 1902 1
  1910 1891 1894 1
  1911 1891 1892 1
  1912 1892 1893 2
  1913 1894 1904 1
  1914 1894 1895 1
  1915 1895 1896 ar
  1916 1895 1897 ar
  1917 1896 1905 1
  1918 1896 1898 ar
  1919 1897 1899 ar
  1920 1897 1906 1
  1921 1898 1907 1
  1922 1898 1900 ar
  1923 1899 1900 ar
  1924 1899 1908 1
  1925 1900 1909 1
  1926 1901 1890 1
  1927 1903 1894 1
  1928 1881 1890 am
  1929 1910 1911 1
  1930 1911 1923 1
  1931 1911 1914 1
  1932 1911 1912 1
  1933 1912 1913 2
  1934 1914 1925 1
  1935 1914 1915 1
  1936 1915 1916 ar
  1937 1915 1917 ar
  1938 1916 1926 1
  1939 1916 1918 ar
  1940 1917 1919 ar
  1941 1917 1927 1
  1942 1918 1928 1
  1943 1918 1920 ar
  1944 1919 1920 ar
  1945 1919 1929 1
  1946 1920 1921 1
  1947 1921 1930 1
  1948 1922 1910 1
  1949 1924 1914 1
  1950 1892 1910 am
  1951 1931 1932 1
  1952 1932 1939 1
  1953 1932 1935 1
  1954 1932 1933 1
  1955 1933 1934 2
  1956 1935 1940 1
  1957 1935 1936 1
  1958 1935 1937 1
  1959 1936 1941 1
  1960 1936 1942 1
  1961 1936 1943 1
  1962 1937 1944 1
  1963 1937 1945 1
  1964 1937 1946 1
  1965 1938 1931 1
  1966 1912 1931 am
  1967 1947 1953 1
  1968 1947 1948 1
  1969 1948 1949 1
  1970 1948 1954 1
  1971 1948 1951 1
  1972 1949 1950 2
  1973 1951 1952 1
  1974 1951 1956 1
  1975 1952 1953 1
  1976 1952 1958 1
  1977 1953 1960 1
  1978 1955 1951 1
  1979 1957 1952 1
  1980 1959 1953 1
  1981 1933 1947 am
  1982 1961 1962 1
  1983 1962 1970 1
  1984 1962 1965 1
  1985 1962 1963 1
  1986 1963 1964 2
  1987 1965 1972 1
  1988 1965 1966 1
  1989 1966 1973 1
  1990 1966 1967 1
  1991 1966 1968 1
  1992 1967 1974 1
  1993 1967 1975 1
  1994 1967 1976 1
  1995 1968 1977 1
  1996 1968 1978 1
  1997 1968 1979 1
  1998 1969 1961 1
  1999 1971 1965 1
  2000 1949 1961 am
  2001 1980 1981 1
  2002 1981 1988 1
  2003 1981 1984 1
  2004 1981 1982 1
  2005 1982 1983 2
  2006 1984 1989 1
  2007 1984 1985 1
  2008 1984 1986 1
  2009 1985 1990 1
  2010 1985 1991 1
  2011 1985 1992 1
  2012 1986 1993 1
  2013 1986 1994 1
  2014 1986 1995 1
  2015 1987 1980 1
  2016 1963 1980 am
  2017 1996 1997 1
  2018 1997 2000 1
  2019 1997 2005 1
  2020 1997 1998 1
  2021 1998 1999 2
  2022 2000 2001 1
  2023 2000 2006 1
  2024 2000 2002 1
  2025 2001 2008 1
  2026 2002 2009 1
  2027 2002 2010 1
  2028 2002 2011 1
  2029 2003 2001 1
  2030 2003 2012 1
  2031 2003 2013 1
  2032 2003 2014 1
  2033 2004 1996 1
  2034 2007 2001 1
  2035 1982 1996 am
  2036 2015 2016 1
  2037 2016 2024 1
  2038 2016 2019 1
  2039 2016 2017 1
  2040 2017 2018 2
  2041 2019 2026 1
  2042 2019 2020 1
  2043 2020 2028 1
  2044 2020 2021 1
  2045 2021 2022 1
  2046 2022 2030 1
  2047 2022 2031 1
  2048 2022 2029 1
  2049 2023 2015 1
  2050 2025 2019 1
  2051 2027 2020 1
  2052 1998 2015 am
  2053 2032 2033 1
  2054 2033 2040 1
  2055 2033 2036 1
  2056 2033 2034 1
  2057 2034 2035 2
  2058 2036 2041 1
  2059 2036 2037 1
  2060 2036 2038 1
  2061 2037 2042 1
  2062 2037 2043 1
  2063 2037 2044 1
  2064 2038 2045 1
  2065 2038 2046 1
  2066 2038 2047 1
  2067 2039 2032 1
  2068 2017 2032 am
  2069 2048 2049 1
  2070 2049 2060 1
  2071 2049 2052 1
  2072 2049 2050 1
  2073 2050 2051 2
  2074 2052 2062 1
  2075 2052 2053 1
  2076 2053 2054 ar
  2077 2053 2055 ar
  2078 2054 2063 1
  2079 2054 2056 ar
  2080 2055 2057 ar
  2081 2055 2064 1
  2082 2056 2065 1
  2083 2056 2058 ar
  2084 2057 2058 ar
  2085 2057 2066 1
  2086 2058 2067 1
  2087 2059 2048 1
  2088 2061 2052 1
  2089 2034 2048 am
  2090 2068 2069 1
  2091 2069 2076 1
  2092 2069 2072 1
  2093 2069 2070 1
  2094 2070 2071 2
  2095 2072 2077 1
  2096 2072 2073 1
  2097 2072 2074 1
  2098 2073 2078 1
  2099 2073 2079 1
  2100 2073 2080 1
  2101 2074 2081 1
  2102 2074 2082 1
  2103 2074 2083 1
  2104 2075 2068 1
  2105 2050 2068 am
  2106 2084 2085 1
  2107 2085 2097 1
  2108 2085 2088 1
  2109 2085 2086 1
  2110 2086 2087 2
  2111 2088 2099 1
  2112 2088 2089 1
  2113 2089 2090 ar
  2114 2089 2091 ar
  2115 2090 2100 1
  2116 2090 2092 ar
  2117 2091 2093 ar
  2118 2091 2101 1
  2119 2092 2102 1
  2120 2092 2094 ar
  2121 2093 2094 ar
  2122 2093 2103 1
  2123 2094 2095 1
  2124 2095 2104 1
  2125 2096 2084 1
  2126 2098 2088 1
  2127 2070 2084 am
  2128 2105 2106 1
  2129 2106 2107 1
  2130 2106 2112 1
  2131 2106 2109 1
  2132 2107 2108 2
  2133 2109 2110 1
  2134 2109 2114 1
  2135 2111 2105 1
  2136 2113 2109 1
  2137 2115 2110 1
  2138 2086 2105 am
  2139 2116 2117 1
  2140 2117 2118 1
  2141 2117 2128 1
  2142 2117 2120 1
  2143 2118 2119 2
  2144 2120 2130 1
  2145 2120 2121 1
  2146 2121 2132 1
  2147 2121 2122 1
  2148 2122 2134 1
  2149 2122 2123 1
  2150 2123 2135 1
  2151 2123 2124 2
  2152 2124 2125 2
  2153 2124 2126 2
  2154 2125 2136 1
  2155 2125 2137 1
  2156 2126 2139 1
  2157 2126 2138 1
  2158 2127 2116 1
  2159 2129 2120 1
  2160 2131 2121 1
  2161 2133 2122 1
  2162 2107 2116 am
  2163 2140 2141 1
  2164 2141 2148 1
  2165 2141 2144 1
  2166 2141 2142 1
  2167 2142 2143 2
  2168 2144 2149 1
  2169 2144 2145 1
  2170 2144 2146 1
  2171 2145 2150 1
  2172 2145 2151 1
  2173 2145 2152 1
  2174 2146 2153 1
  2175 2146 2154 1
  2176 2146 2155 1
  2177 2147 2140 1
  2178 2118 2140 am
  2179 2156 2157 1
  2180 2157 2168 1
  2181 2157 2160 1
  2182 2157 2158 1
  2183 2158 2159 2
  2184 2160 2170 1
  2185 2160 2161 1
  2186 2161 2162 ar
  2187 2161 2163 ar
  2188 2162 2171 1
  2189 2162 2164 ar
  2190 2163 2165 ar
  2191 2163 2172 1
  2192 2164 2173 1
  2193 2164 2166 ar
  2194 2165 2166 ar
  2195 2165 2174 1
  2196 2166 2175 1
  2197 2167 2156 1
  2198 2169 2160 1
  2199 2142 2156 am
  2200 2176 2177 1
  2201 2177 2186 1
  2202 2177 2180 1
  2203 2177 2178 1
  2204 2178 2179 2
  2205 2180 2188 1
  2206 2180 2181 1
  2207 2181 2190 1
  2208 2181 2182 1
  2209 2182 2184 2
  2210 2182 2183 am
  2211 2183 2191 1
  2212 2183 2192 1
  2213 2185 2176 1
  2214 2187 2180 1
  2215 2189 2181 1
  2216 2158 2176 am
  2217 2193 2194 1
  2218 2194 2203 1
  2219 2194 2197 1
  2220 2194 2195 1
  2221 2195 2196 2
  2222 2197 2205 1
  2223 2197 2198 1
  2224 2198 2207 1
  2225 2198 2199 1
  2226 2199 2200 2
  2227 2199 2201 2
  2228 2202 2193 1
  2229 2204 2197 1
  2230 2206 2198 1
  2231 2178 2193 am
  2232 2208 2209 1
  2233 2209 2214 1
  2234 2209 2212 1
  2235 2209 2210 1
  2236 2210 2211 2
  2237 2212 2215 1
  2238 2212 2216 1
  2239 2212 2217 1
  2240 2213 2208 1
  2241 2195 2208 am
  2242 2218 2219 1
  2243 2219 2228 1
  2244 2219 2222 1
  2245 2219 2220 1
  2246 2220 2221 2
  2247 2222 2230 1
  2248 2222 2223 1
  2249 2223 2232 1
  2250 2223 2224 1
  2251 2224 2234 1
  2252 2224 2225 1
  2253 2225 2236 1
  2254 2225 2226 1
  2255 2226 2237 1
  2256 2226 2238 1
  2257 2226 2239 1
  2258 2227 2218 1
  2259 2229 2222 1
  2260 2231 2223 1
  2261 2233 2224 1
  2262 2235 2225 1
  2263 2210 2218 am
  2264 2240 2241 1
  2265 2241 2242 1
  2266 2241 2252 1
  2267 2241 2244 1
  2268 2242 2243 2
  2269 2244 2254 1
  2270 2244 2245 1
  2271 2245 2256 1
  2272 2245 2246 1
  2273 2246 2258 1
  2274 2246 2247 1
  2275 2247 2259 1
  2276 2247 2248 2
  2277 2248 2249 2
  2278 2248 2250 2
  2279 2249 2260 1
  2280 2249 2261 1
  2281 2250 2263 1
  2282 2250 2262 1
  2283 2251 2240 1
  2284 2253 2244 1
  2285 2255 2245 1
  2286 2257 2246 1
  2287 2220 2240 am
  2288 2264 2265 1
  2289 2265 2274 1
  2290 2265 2268 1
  2291 2265 2266 1
  2292 2266 2267 2
  2293 2268 2276 1
  2294 2268 2269 1
  2295 2269 2278 1
  2296 2269 2270 1
  2297 2270 2272 2
  2298 2270 2271 am
  2299 2271 2279 1
  2300 2271 2280 1
  2301 2273 2264 1
  2302 2275 2268 1
  2303 2277 2269 1
  2304 2242 2264 am
  2305 2281 2282 1
  2306 2282 2290 1
  2307 2282 2285 1
  2308 2282 2283 1
  2309 2283 2284 2
  2310 2285 2292 1
  2311 2285 2286 1
  2312 2286 2293 1
  2313 2286 2287 1
  2314 2286 2288 1
  2315 2287 2294 1
  2316 2287 2295 1
  2317 2287 2296 1
  2318 2288 2297 1
  2319 2288 2298 1
  2320 2288 2299 1
  2321 2289 2281 1
  2322 2291 2285 1
  2323 2266 2281 am
  2324 2300 2301 1
  2325 2301 2310 1
  2326 2301 2304 1
  2327 2301 2302 1
  2328 2302 2303 2
  2329 2304 2312 1
  2330 2304 2305 1
  2331 2305 2314 1
  2332 2305 2306 1
  2333 2306 2308 2
  2334 2306 2307 am
  2335 2307 2315 1
  2336 2307 2316 1
  2337 2309 2300 1
  2338 2311 2304 1
  2339 2313 2305 1
  2340 2283 2300 am
  2341 2317 2318 1
  2342 2318 2327 1
  2343 2318 2321 1
  2344 2318 2319 1
  2345 2319 2320 2
  2346 2321 2329 1
  2347 2321 2322 1
  2348 2322 2331 1
  2349 2322 2323 1
  2350 2323 2333 1
  2351 2323 2324 1
  2352 2324 2335 1
  2353 2324 2325 1
  2354 2325 2336 1
  2355 2325 2337 1
  2356 2325 2338 1
  2357 2326 2317 1
  2358 2328 2321 1
  2359 2330 2322 1
  2360 2332 2323 1
  2361 2334 2324 1
  2362 2302 2317 am
  2363 2339 2340 1
  2364 2340 2343 1
  2365 2340 2348 1
  2366 2340 2341 1
  2367 2341 2342 2
  2368 2343 2344 1
  2369 2343 2349 1
  2370 2343 2345 1
  2371 2344 2351 1
  2372 2345 2352 1
  2373 2345 2353 1
  2374 2345 2354 1
  2375 2346 2344 1
  2376 2346 2355 1
  2377 2346 2356 1
  2378 2346 2357 1
  2379 2347 2339 1
  2380 2350 2344 1
  2381 2319 2339 am
  2382 2358 2359 1
  2383 2359 2367 1
  2384 2359 2362 1
  2385 2359 2360 1
  2386 2360 2361 2
  2387 2362 2369 1
  2388 2362 2363 1
  2389 2363 2364 2
  2390 2363 2365 2
  2391 2366 2358 1
  2392 2368 2362 1
  2393 2341 2358 am
  2394 2370 2371 1
  2395 2371 2380 1
  2396 2371 2374 1
  2397 2371 2372 1
  2398 2372 2373 2
  2399 2374 2382 1
  2400 2374 2375 1
  2401 2375 2384 1
  2402 2375 2376 1
  2403 2376 2386 1
  2404 2376 2377 1
  2405 2377 2388 1
  2406 2377 2378 1
  2407 2378 2389 1
  2408 2378 2390 1
  2409 2378 2391 1
  2410 2379 2370 1
  2411 2381 2374 1
  2412 2383 2375 1
  2413 2385 2376 1
  2414 2387 2377 1
  2415 2360 2370 am
  2416 2392 2393 1
  2417 2393 2394 1
  2418 2393 2399 1
  2419 2393 2396 1
  2420 2394 2395 2
  2421 2396 2397 1
  2422 2396 2401 1
  2423 2398 2392 1
  2424 2400 2396 1
  2425 2402 2397 1
  2426 2372 2392 am
  2427 2403 2404 1
  2428 2404 2413 1
  2429 2404 2407 1
  2430 2404 2405 1
  2431 2405 2406 2
  2432 2407 2415 1
  2433 2407 2408 1
  2434 2408 2417 1
  2435 2408 2409 1
  2436 2409 2410 2
  2437 2409 2411 2
  2438 2412 2403 1
  2439 2414 2407 1
  2440 2416 2408 1
  2441 2394 2403 am
  2442 2418 2419 1
  2443 2419 2420 1
  2444 2419 2424 1
  2445 2420 2421 2
  2446 2422 2418 1
  2447 2423 2419 1
  2448 2405 2418 am
  2449 2425 2426 1
  2450 2426 2427 1
  2451 2426 2437 1
  2452 2426 2429 1
  2453 2427 2428 2
  2454 2429 2439 1
  2455 2429 2430 1
  2456 2430 2441 1
  2457 2430 2431 1
  2458 2431 2443 1
  2459 2431 2432 1
  2460 2432 2444 1
  2461 2432 2433 2
  2462 2433 2434 2
  2463 2433 2435 2
  2464 2434 2445 1
  2465 2434 2446 1
  2466 2435 2448 1
  2467 2435 2447 1
  2468 2436 2425 1
  2469 2438 2429 1
  2470 2440 2430 1
  2471 2442 2431 1
  2472 2420 2425 am
  2473 2449 2450 1
  2474 2450 2461 1
  2475 2450 2453 1
  2476 2450 2451 1
  2477 2451 2452 2
  2478 2453 2463 1
  2479 2453 2454 1
  2480 2454 2455 ar
  2481 2454 2456 ar
  2482 2455 2464 1
  2483 2455 2457 ar
  2484 2456 2458 ar
  2485 2456 2465 1
  2486 2457 2466 1
  2487 2457 2459 ar
  2488 2458 2459 ar
  2489 2458 2467 1
  2490 2459 2468 1
  2491 2460 2449 1
  2492 2462 2453 1
  2493 2427 2449 am
  2494 2469 2470 1
  2495 2469 2479 1
  2496 2470 2471 1
  2497 2470 2473 1
  2498 2470 2480 1
  2499 2471 2472 2
  2500 2473 2474 1
  2501 2473 2481 1
  2502 2473 2482 1
  2503 2474 2475 ar
  2504 2474 2476 ar
  2505 2475 2478 ar
  2506 2475 2483 1
  2507 2476 2477 ar
  2508 2477 2478 ar
  2509 2477 2484 1
  2510 2478 2485 1
  2511 2451 2469 am
  2512 2486 2487 1
  2513 2487 2497 1
  2514 2487 2491 1
  2515 2487 2489 1
  2516 2489 2490 2
  2517 2491 2498 1
  2518 2491 2492 1
  2519 2491 2493 1
  2520 2492 2499 1
  2521 2492 2500 1
  2522 2492 2501 1
  2523 2493 2502 1
  2524 2493 2503 1
  2525 2493 2504 1
  2526 2488 2494 1
  2527 2488 2505 1
  2528 2488 2506 1
  2529 2488 2507 1
  2530 2494 2489 2
  2531 2494 2496 1
  2532 2495 2486 1
  2533 2486 2471 am
  2534 2508 2509 1
  2535 2509 2521 1
  2536 2509 2513 1
  2537 2509 2511 1
  2538 2511 2512 2
  2539 2513 2523 1
  2540 2513 2514 1
  2541 2514 2525 1
  2542 2514 2515 1
  2543 2515 2527 1
  2544 2515 2516 1
  2545 2516 2529 1
  2546 2516 2517 1
  2547 2517 2530 1
  2548 2517 2531 1
  2549 2517 2532 1
  2550 2510 2518 1
  2551 2510 2533 1
  2552 2510 2534 1
  2553 2510 2535 1
  2554 2518 2508 am
  2555 2518 2519 2
  2556 2520 2508 1
  2557 2522 2513 1
  2558 2524 2514 1
  2559 2526 2515 1
  2560 2528 2516 1
  2561 2489 2508 1
  2562 2536 2537 1
  2563 2537 2548 1
  2564 2537 2540 1
  2565 2537 2538 1
  2566 2538 2539 2
  2567 2540 2550 1
  2568 2540 2541 1
  2569 2541 2542 ar
  2570 2541 2543 ar
  2571 2542 2551 1
  2572 2542 2544 ar
  2573 2543 2545 ar
  2574 2543 2552 1
  2575 2544 2553 1
  2576 2544 2546 ar
  2577 2545 2546 ar
  2578 2545 2554 1
  2579 2546 2555 1
  2580 2547 2536 1
  2581 2549 2540 1
  2582 2511 2536 am
  2583 2556 2557 1
  2584 2557 2563 1
  2585 2557 2560 1
  2586 2557 2558 1
  2587 2558 2559 2
  2588 2560 2565 1
  2589 2560 2561 1
  2590 2562 2556 1
  2591 2564 2560 1
  2592 2566 2561 1
  2593 2538 2556 am
  2594 2567 2568 1
  2595 2568 2576 1
  2596 2568 2571 1
  2597 2568 2569 1
  2598 2569 2570 2
  2599 2571 2578 1
  2600 2571 2572 1
  2601 2572 2579 1
  2602 2572 2573 1
  2603 2572 2574 1
  2604 2573 2580 1
  2605 2573 2581 1
  2606 2573 2582 1
  2607 2574 2583 1
  2608 2574 2584 1
  2609 2574 2585 1
  2610 2575 2567 1
  2611 2577 2571 1
  2612 2558 2567 am
  2613 2586 2587 1
  2614 2587 2596 1
  2615 2587 2590 1
  2616 2587 2588 1
  2617 2588 2589 2
  2618 2590 2598 1
  2619 2590 2591 1
  2620 2591 2600 1
  2621 2591 2592 1
  2622 2592 2602 1
  2623 2592 2593 1
  2624 2593 2604 1
  2625 2593 2594 1
  2626 2594 2605 1
  2627 2594 2606 1
  2628 2594 2607 1
  2629 2595 2586 1
  2630 2597 2590 1
  2631 2599 2591 1
  2632 2601 2592 1
  2633 2603 2593 1
  2634 2569 2586 am
  2635 2608 2609 1
  2636 2609 2618 1
  2637 2609 2612 1
  2638 2609 2610 1
  2639 2610 2611 2
  2640 2612 2620 1
  2641 2612 2613 1
  2642 2613 2622 1
  2643 2613 2614 1
  2644 2614 2615 2
  2645 2614 2616 2
  2646 2617 2608 1
  2647 2619 2612 1
  2648 2621 2613 1
  2649 2588 2608 am
  2650 2623 2624 1
  2651 2623 2633 1
  2652 2624 2625 1
  2653 2624 2627 1
  2654 2624 2634 1
  2655 2625 2626 2
  2656 2627 2628 1
  2657 2627 2635 1
  2658 2627 2636 1
  2659 2628 2629 ar
  2660 2628 2630 ar
  2661 2629 2632 ar
  2662 2629 2638 1
  2663 2630 2631 ar
  2664 2630 2637 1
  2665 2631 2632 ar
  2666 2631 2639 1
  2667 2610 2623 am
  2668 2640 2641 1
  2669 2641 2650 1
  2670 2641 2644 1
  2671 2641 2642 1
  2672 2642 2643 2
  2673 2644 2652 1
  2674 2644 2645 1
  2675 2645 2654 1
  2676 2645 2646 1
  2677 2646 2656 1
  2678 2646 2647 1
  2679 2647 2658 1
  2680 2647 2648 1
  2681 2648 2659 1
  2682 2648 2660 1
  2683 2648 2661 1
  2684 2649 2640 1
  2685 2651 2644 1
  2686 2653 2645 1
  2687 2655 2646 1
  2688 2657 2647 1
  2689 2640 2625 am
  2690 2662 2663 1
  2691 2663 2668 1
  2692 2663 2666 1
  2693 2663 2664 1
  2694 2664 2665 2
  2695 2666 2669 1
  2696 2666 2670 1
  2697 2666 2671 1
  2698 2667 2662 1
  2699 2642 2662 am
  2700 2672 2673 1
  2701 2673 2681 1
  2702 2673 2676 1
  2703 2673 2674 1
  2704 2674 2675 2
  2705 2676 2683 1
  2706 2676 2677 1
  2707 2677 2684 1
  2708 2677 2678 1
  2709 2677 2679 1
  2710 2678 2685 1
  2711 2678 2686 1
  2712 2678 2687 1
  2713 2679 2688 1
  2714 2679 2689 1
  2715 2679 2690 1
  2716 2680 2672 1
  2717 2682 2676 1
  2718 2664 2672 am
  2719 2691 2692 1
  2720 2692 2701 1
  2721 2692 2695 1
  2722 2692 2693 1
  2723 2693 2694 2
  2724 2695 2703 1
  2725 2695 2696 1
  2726 2696 2705 1
  2727 2696 2697 1
  2728 2697 2707 1
  2729 2697 2698 1
  2730 2698 2709 1
  2731 2698 2699 1
  2732 2699 2710 1
  2733 2699 2711 1
  2734 2699 2712 1
  2735 2700 2691 1
  2736 2702 2695 1
  2737 2704 2696 1
  2738 2706 2697 1
  2739 2708 2698 1
  2740 2674 2691 am
  2741 2713 2714 1
  2742 2714 2721 1
  2743 2714 2717 1
  2744 2714 2715 1
  2745 2715 2716 2
  2746 2717 2722 1
  2747 2717 2718 1
  2748 2717 2719 1
  2749 2718 2724 1
  2750 2718 2725 1
  2751 2718 2726 1
  2752 2719 2723 1
  2753 2720 2713 1
  2754 2693 2713 am
  2755 2727 2728 1
  2756 2728 2736 1
  2757 2728 2731 1
  2758 2728 2729 1
  2759 2729 2730 2
  2760 2731 2738 1
  2761 2731 2732 1
  2762 2732 2739 1
  2763 2732 2733 1
  2764 2732 2734 1
  2765 2733 2740 1
  2766 2733 2741 1
  2767 2733 2742 1
  2768 2734 2743 1
  2769 2734 2744 1
  2770 2734 2745 1
  2771 2735 2727 1
  2772 2737 2731 1
  2773 2715 2727 am
  2774 2746 2747 1
  2775 2747 2748 1
  2776 2747 2752 1
  2777 2748 2749 2
  2778 2750 2746 1
  2779 2751 2747 1
  2780 2729 2746 am
  2781 2753 2754 1
  2782 2754 2757 1
  2783 2754 2762 1
  2784 2754 2755 1
  2785 2755 2756 2
  2786 2757 2758 1
  2787 2757 2763 1
  2788 2757 2759 1
  2789 2758 2765 1
  2790 2759 2766 1
  2791 2759 2767 1
  2792 2759 2768 1
  2793 2760 2758 1
  2794 2760 2769 1
  2795 2760 2770 1
  2796 2760 2771 1
  2797 2761 2753 1
  2798 2764 2758 1
  2799 2748 2753 am
  2800 2772 2773 1
  2801 2773 2776 1
  2802 2773 2781 1
  2803 2773 2774 1
  2804 2774 2775 2
  2805 2776 2777 1
  2806 2776 2782 1
  2807 2776 2778 1
  2808 2777 2784 1
  2809 2778 2785 1
  2810 2778 2786 1
  2811 2778 2787 1
  2812 2779 2777 1
  2813 2779 2788 1
  2814 2779 2789 1
  2815 2779 2790 1
  2816 2780 2772 1
  2817 2783 2777 1
  2818 2755 2772 am
  2819 2791 2792 1
  2820 2792 2800 1
  2821 2792 2795 1
  2822 2792 2793 1
  2823 2793 2794 2
  2824 2795 2802 1
  2825 2795 2796 1
  2826 2796 2804 1
  2827 2796 2797 1
  2828 2797 2798 1
  2829 2798 2806 1
  2830 2798 2807 1
  2831 2798 2805 1
  2832 2799 2791 1
  2833 2801 2795 1
  2834 2803 2796 1
  2835 2774 2791 am
  2836 2808 2809 1
  2837 2809 2810 1
  2838 2809 2814 1
  2839 2810 2811 2
  2840 2812 2808 1
  2841 2813 2809 1
  2842 2793 2808 am
  2843 2815 2816 1
  2844 2816 2823 1
  2845 2816 2819 1
  2846 2816 2817 1
  2847 2817 2818 2
  2848 2819 2824 1
  2849 2819 2820 1
  2850 2819 2821 1
  2851 2820 2826 1
  2852 2820 2827 1
  2853 2820 2828 1
  2854 2821 2825 1
  2855 2822 2815 1
  2856 2810 2815 am
  2857 2829 2830 1
  2858 2830 2841 1
  2859 2830 2833 1
  2860 2830 2831 1
  2861 2831 2832 2
  2862 2833 2843 1
  2863 2833 2834 1
  2864 2834 2835 ar
  2865 2834 2836 ar
  2866 2835 2844 1
  2867 2835 2837 ar
  2868 2836 2838 ar
  2869 2836 2845 1
  2870 2837 2846 1
  2871 2837 2839 ar
  2872 2838 2839 ar
  2873 2838 2847 1
  2874 2839 2848 1
  2875 2840 2829 1
  2876 2842 2833 1
  2877 2817 2829 am
  2878 2849 2850 1
  2879 2850 2857 1
  2880 2850 2853 1
  2881 2850 2851 1
  2882 2851 2852 2
  2883 2853 2858 1
  2884 2853 2854 1
  2885 2853 2855 1
  2886 2854 2860 1
  2887 2854 2861 1
  2888 2854 2862 1
  2889 2855 2859 1
  2890 2856 2849 1
  2891 2831 2849 am
  2892 2863 2864 1
  2893 2864 2872 1
  2894 2864 2867 1
  2895 2864 2865 1
  2896 2865 2866 2
  2897 2867 2874 1
  2898 2867 2868 1
  2899 2868 2875 1
  2900 2868 2869 1
  2901 2868 2870 1
  2902 2869 2876 1
  2903 2869 2877 1
  2904 2869 2878 1
  2905 2870 2879 1
  2906 2870 2880 1
  2907 2870 2881 1
  2908 2871 2863 1
  2909 2873 2867 1
  2910 2851 2863 am
  2911 2882 2883 1
  2912 2883 2889 1
  2913 2883 2886 1
  2914 2883 2884 1
  2915 2884 2885 2
  2916 2886 2891 1
  2917 2886 2887 1
  2918 2888 2882 1
  2919 2890 2886 1
  2920 2892 2887 1
  2921 2865 2882 am
  2922 2893 2894 1
  2923 2894 2895 1
  2924 2894 2908 1
  2925 2894 2897 1
  2926 2895 2896 2
  2927 2897 2910 1
  2928 2897 2898 1
  2929 2898 2900 ar
  2930 2898 2899 ar
  2931 2899 2911 1
  2932 2899 2903 ar
  2933 2900 2901 ar
  2934 2900 2902 ar
  2935 2901 2903 ar
  2936 2901 2904 ar
  2937 2902 2905 ar
  2938 2902 2913 1
  2939 2903 2912 1
  2940 2904 2914 1
  2941 2904 2906 ar
  2942 2905 2906 ar
  2943 2905 2915 1
  2944 2906 2916 1
  2945 2907 2893 1
  2946 2909 2897 1
  2947 2884 2893 am
  2948 2917 2918 1
  2949 2918 2926 1
  2950 2918 2921 1
  2951 2918 2919 1
  2952 2919 2920 2
  2953 2921 2928 1
  2954 2921 2922 1
  2955 2922 2929 1
  2956 2922 2923 1
  2957 2922 2924 1
  2958 2923 2930 1
  2959 2923 2931 1
  2960 2923 2932 1
  2961 2924 2933 1
  2962 2924 2934 1
  2963 2924 2935 1
  2964 2925 2917 1
  2965 2927 2921 1
  2966 2895 2917 am
  2967 2936 2942 1
  2968 2936 2937 1
  2969 2937 2938 1
  2970 2937 2943 1
  2971 2937 2940 1
  2972 2938 2939 2
  2973 2940 2941 1
  2974 2940 2945 1
  2975 2941 2942 1
  2976 2941 2947 1
  2977 2942 2949 1
  2978 2944 2940 1
  2979 2946 2941 1
  2980 2948 2942 1
  2981 2919 2936 am
  2982 2950 2951 1
  2983 2951 2962 1
  2984 2951 2954 1
  2985 2951 2952 1
  2986 2952 2953 2
  2987 2954 2964 1
  2988 2954 2955 1
  2989 2955 2956 ar
  2990 2955 2957 ar
  2991 2956 2965 1
  2992 2956 2958 ar
  2993 2957 2959 ar
  2994 2957 2966 1
  2995 2958 2967 1
  2996 2958 2960 ar
  2997 2959 2960 ar
  2998 2959 2968 1
  2999 2960 2969 1
  3000 2961 2950 1
  3001 2963 2954 1
  3002 2938 2950 am
  3003 2970 2971 1
  3004 2971 2982 1
  3005 2971 2974 1
  3006 2971 2972 1
  3007 2972 2973 2
  3008 2974 2984 1
  3009 2974 2975 1
  3010 2975 2976 ar
  3011 2975 2977 ar
  3012 2976 2985 1
  3013 2976 2978 ar
  3014 2977 2979 ar
  3015 2977 2986 1
  3016 2978 2987 1
  3017 2978 2980 ar
  3018 2979 2980 ar
  3019 2979 2988 1
  3020 2980 2989 1
  3021 2981 2970 1
  3022 2983 2974 1
  3023 2952 2970 am
  3024 2990 2991 1
  3025 2991 2995 1
  3026 2991 3002 1
  3027 2991 2993 1
  3028 2993 2994 2
  3029 2995 2996 1
  3030 2995 3003 1
  3031 2995 2997 1
  3032 2996 3005 1
  3033 2997 3006 1
  3034 2997 3007 1
  3035 2997 3008 1
  3036 2992 2999 1
  3037 2992 3012 1
  3038 2992 3013 1
  3039 2992 3014 1
  3040 2998 2996 1
  3041 2998 3009 1
  3042 2998 3010 1
  3043 2998 3011 1
  3044 2999 2993 1
  3045 2999 2994 1
  3046 2999 3001 1
  3047 3000 2990 1
  3048 3004 2996 1
  3049 2972 2990 am
  3050 3015 3016 1
  3051 3016 3026 1
  3052 3016 3020 1
  3053 3016 3018 1
  3054 3018 3019 2
  3055 3020 3027 1
  3056 3020 3021 1
  3057 3020 3022 1
  3058 3021 3028 1
  3059 3021 3029 1
  3060 3021 3030 1
  3061 3022 3031 1
  3062 3022 3032 1
  3063 3022 3033 1
  3064 3017 3023 1
  3065 3017 3034 1
  3066 3017 3035 1
  3067 3017 3036 1
  3068 3023 3015 am
  3069 3023 3024 2
  3070 3025 3015 1
  3071 2993 3015 1
  3072 3037 3038 1
  3073 3038 3050 1
  3074 3038 3041 1
  3075 3038 3039 1
  3076 3039 3040 2
  3077 3041 3052 1
  3078 3041 3042 1
  3079 3042 3043 ar
  3080 3042 3044 ar
  3081 3043 3053 1
  3082 3043 3045 ar
  3083 3044 3046 ar
  3084 3044 3054 1
  3085 3045 3055 1
  3086 3045 3047 ar
  3087 3046 3047 ar
  3088 3046 3056 1
  3089 3047 3048 1
  3090 3048 3057 1
  3091 3049 3037 1
  3092 3051 3041 1
  3093 3018 3037 am
  3094 3058 3059 1
  3095 3059 3062 1
  3096 3059 3067 1
  3097 3059 3060 1
  3098 3060 3061 2
  3099 3062 3063 1
  3100 3062 3068 1
  3101 3062 3064 1
  3102 3063 3070 1
  3103 3064 3071 1
  3104 3064 3072 1
  3105 3064 3073 1
  3106 3065 3063 1
  3107 3065 3074 1
  3108 3065 3075 1
  3109 3065 3076 1
  3110 3066 3058 1
  3111 3069 3063 1
  3112 3039 3058 am
  3113 3077 3078 1
  3114 3078 3086 1
  3115 3078 3081 1
  3116 3078 3079 1
  3117 3079 3080 2
  3118 3081 3088 1
  3119 3081 3082 1
  3120 3082 3089 1
  3121 3082 3083 1
  3122 3082 3084 1
  3123 3083 3090 1
  3124 3083 3091 1
  3125 3083 3092 1
  3126 3084 3093 1
  3127 3084 3094 1
  3128 3084 3095 1
  3129 3085 3077 1
  3130 3087 3081 1
  3131 3060 3077 am
  3132 3096 3097 1
  3133 3097 3105 1
  3134 3097 3100 1
  3135 3097 3098 1
  3136 3098 3099 2
  3137 3100 3107 1
  3138 3100 3101 1
  3139 3101 3108 1
  3140 3101 3102 1
  3141 3101 3103 1
  3142 3102 3109 1
  3143 3102 3110 1
  3144 3102 3111 1
  3145 3103 3112 1
  3146 3103 3113 1
  3147 3103 3114 1
  3148 3104 3096 1
  3149 3106 3100 1
  3150 3079 3096 am
  3151 3115 3116 1
  3152 3116 3117 1
  3153 3116 3124 1
  3154 3116 3119 1
  3155 3117 3118 2
  3156 3119 3126 1
  3157 3119 3120 1
  3158 3120 3122 2
  3159 3120 3121 am
  3160 3121 3128 1
  3161 3121 3127 1
  3162 3123 3115 1
  3163 3125 3119 1
  3164 3098 3115 am
  3165 3129 3130 1
  3166 3130 3131 1
  3167 3130 3144 1
  3168 3130 3133 1
  3169 3131 3132 2
  3170 3133 3146 1
  3171 3133 3134 1
  3172 3134 3136 ar
  3173 3134 3135 ar
  3174 3135 3147 1
  3175 3135 3139 ar
  3176 3136 3137 ar
  3177 3136 3138 ar
  3178 3137 3139 ar
  3179 3137 3140 ar
  3180 3138 3141 ar
  3181 3138 3149 1
  3182 3139 3148 1
  3183 3140 3150 1
  3184 3140 3142 ar
  3185 3141 3142 ar
  3186 3141 3151 1
  3187 3142 3152 1
  3188 3143 3129 1
  3189 3145 3133 1
  3190 3117 3129 am
  3191 3153 3154 1
  3192 3154 3157 1
  3193 3154 3162 1
  3194 3154 3155 1
  3195 3155 3156 2
  3196 3157 3158 1
  3197 3157 3163 1
  3198 3157 3159 1
  3199 3158 3165 1
  3200 3159 3166 1
  3201 3159 3167 1
  3202 3159 3168 1
  3203 3160 3158 1
  3204 3160 3169 1
  3205 3160 3170 1
  3206 3160 3171 1
  3207 3161 3153 1
  3208 3164 3158 1
  3209 3131 3153 am
  3210 3172 3173 1
  3211 3173 3174 1
  3212 3173 3178 1
  3213 3174 3175 2
  3214 3176 3172 1
  3215 3177 3173 1
  3216 3155 3172 am
  3217 3179 3180 1
  3218 3180 3192 1
  3219 3180 3183 1
  3220 3180 3181 1
  3221 3181 3182 2
  3222 3183 3194 1
  3223 3183 3184 1
  3224 3184 3185 ar
  3225 3184 3186 ar
  3226 3185 3195 1
  3227 3185 3187 ar
  3228 3186 3188 ar
  3229 3186 3196 1
  3230 3187 3197 1
  3231 3187 3189 ar
  3232 3188 3189 ar
  3233 3188 3198 1
  3234 3189 3190 1
  3235 3190 3199 1
  3236 3191 3179 1
  3237 3193 3183 1
  3238 3174 3179 am
  3239 3200 3201 1
  3240 3201 3208 1
  3241 3201 3204 1
  3242 3201 3202 1
  3243 3202 3203 2
  3244 3204 3209 1
  3245 3204 3205 1
  3246 3204 3206 1
  3247 3205 3210 1
  3248 3205 3211 1
  3249 3205 3212 1
  3250 3206 3213 1
  3251 3206 3214 1
  3252 3206 3215 1
  3253 3207 3200 1
  3254 3181 3200 am
  3255 3216 3217 1
  3256 3217 3218 1
  3257 3217 3225 1
  3258 3217 3220 1
  3259 3218 3219 2
  3260 3220 3227 1
  3261 3220 3221 1
  3262 3221 3223 2
  3263 3221 3222 am
  3264 3222 3229 1
  3265 3222 3228 1
  3266 3224 3216 1
  3267 3226 3220 1
  3268 3202 3216 am
  3269 3230 3231 1
  3270 3231 3232 1
  3271 3231 3237 1
  3272 3231 3234 1
  3273 3232 3233 2
  3274 3234 3235 1
  3275 3234 3239 1
  3276 3236 3230 1
  3277 3238 3234 1
  3278 3240 3235 1
  3279 3218 3230 am
  3280 3241 3242 1
  3281 3242 3243 1
  3282 3242 3247 1
  3283 3243 3244 2
  3284 3245 3241 1
  3285 3246 3242 1
  3286 3232 3241 am
  3287 3248 3249 1
  3288 3249 3260 1
  3289 3249 3252 1
  3290 3249 3250 1
  3291 3250 3251 2
  3292 3252 3262 1
  3293 3252 3253 1
  3294 3253 3254 ar
  3295 3253 3255 ar
  3296 3254 3263 1
  3297 3254 3256 ar
  3298 3255 3257 ar
  3299 3255 3264 1
  3300 3256 3265 1
  3301 3256 3258 ar
  3302 3257 3258 ar
  3303 3257 3266 1
  3304 3258 3267 1
  3305 3259 3248 1
  3306 3261 3252 1
  3307 3243 3248 am
  3308 3268 3269 1
  3309 3269 3270 1
  3310 3269 3277 1
  3311 3269 3272 1
  3312 3270 3271 2
  3313 3272 3279 1
  3314 3272 3273 1
  3315 3273 3275 2
  3316 3273 3274 am
  3317 3274 3281 1
  3318 3274 3280 1
  3319 3276 3268 1
  3320 3278 3272 1
  3321 3250 3268 am
  3322 3282 3288 1
  3323 3282 3283 1
  3324 3283 3284 1
  3325 3283 3289 1
  3326 3283 3286 1
  3327 3284 3285 2
  3328 3286 3287 1
  3329 3286 3291 1
  3330 3287 3288 1
  3331 3287 3293 1
  3332 3288 3295 1
  3333 3290 3286 1
  3334 3292 3287 1
  3335 3294 3288 1
  3336 3270 3282 am
  3337 3296 3297 1
  3338 3297 3305 1
  3339 3297 3300 1
  3340 3297 3298 1
  3341 3298 3299 2
  3342 3300 3307 1
  3343 3300 3301 1
  3344 3301 3308 1
  3345 3301 3302 1
  3346 3301 3303 1
  3347 3302 3309 1
  3348 3302 3310 1
  3349 3302 3311 1
  3350 3303 3312 1
  3351 3303 3313 1
  3352 3303 3314 1
  3353 3304 3296 1
  3354 3306 3300 1
  3355 3284 3296 am
  3356 3315 3316 1
  3357 3316 3319 1
  3358 3316 3324 1
  3359 3316 3317 1
  3360 3317 3318 2
  3361 3319 3320 1
  3362 3319 3325 1
  3363 3319 3321 1
  3364 3320 3327 1
  3365 3321 3328 1
  3366 3321 3329 1
  3367 3321 3330 1
  3368 3322 3320 1
  3369 3322 3331 1
  3370 3322 3332 1
  3371 3322 3333 1
  3372 3323 3315 1
  3373 3326 3320 1
  3374 3298 3315 am
  3375 3334 3335 1
  3376 3335 3347 1
  3377 3335 3338 1
  3378 3335 3336 1
  3379 3336 3337 2
  3380 3338 3349 1
  3381 3338 3339 1
  3382 3339 3340 ar
  3383 3339 3341 ar
  3384 3340 3350 1
  3385 3340 3342 ar
  3386 3341 3343 ar
  3387 3341 3351 1
  3388 3342 3352 1
  3389 3342 3344 ar
  3390 3343 3344 ar
  3391 3343 3353 1
  3392 3344 3345 1
  3393 3345 3354 1
  3394 3346 3334 1
  3395 3348 3338 1
  3396 3317 3334 am
  3397 3355 3356 1
  3398 3356 3362 1
  3399 3356 3359 1
  3400 3356 3357 1
  3401 3357 3358 2
  3402 3359 3364 1
  3403 3359 3360 1
  3404 3361 3355 1
  3405 3363 3359 1
  3406 3365 3360 1
  3407 3336 3355 am
  3408 3366 3367 1
  3409 3367 3368 1
  3410 3367 3378 1
  3411 3367 3370 1
  3412 3368 3369 2
  3413 3370 3380 1
  3414 3370 3371 1
  3415 3371 3382 1
  3416 3371 3372 1
  3417 3372 3384 1
  3418 3372 3373 1
  3419 3373 3385 1
  3420 3373 3374 2
  3421 3374 3375 2
  3422 3374 3376 2
  3423 3375 3386 1
  3424 3375 3387 1
  3425 3376 3389 1
  3426 3376 3388 1
  3427 3377 3366 1
  3428 3379 3370 1
  3429 3381 3371 1
  3430 3383 3372 1
  3431 3357 3366 am
  3432 3390 3391 1
  3433 3391 3392 1
  3434 3391 3397 1
  3435 3391 3394 1
  3436 3392 3393 2
  3437 3394 3395 1
  3438 3394 3399 1
  3439 3396 3390 1
  3440 3398 3394 1
  3441 3400 3395 1
  3442 3368 3390 am
  3443 3401 3407 1
  3444 3401 3402 1
  3445 3402 3403 1
  3446 3402 3408 1
  3447 3402 3405 1
  3448 3403 3404 2
  3449 3405 3406 1
  3450 3405 3410 1
  3451 3406 3407 1
  3452 3406 3412 1
  3453 3407 3414 1
  3454 3409 3405 1
  3455 3411 3406 1
  3456 3413 3407 1
  3457 3392 3401 am
  3458 3415 3416 1
  3459 3416 3424 1
  3460 3416 3419 1
  3461 3416 3417 1
  3462 3417 3418 2
  3463 3419 3426 1
  3464 3419 3420 1
  3465 3420 3421 2
  3466 3420 3422 2
  3467 3423 3415 1
  3468 3425 3419 1
  3469 3403 3415 am
  3470 3427 3428 1
  3471 3428 3439 1
  3472 3428 3431 1
  3473 3428 3429 1
  3474 3429 3430 2
  3475 3431 3441 1
  3476 3431 3432 1
  3477 3432 3433 ar
  3478 3432 3434 ar
  3479 3433 3442 1
  3480 3433 3435 ar
  3481 3434 3436 ar
  3482 3434 3443 1
  3483 3435 3444 1
  3484 3435 3437 ar
  3485 3436 3437 ar
  3486 3436 3445 1
  3487 3437 3446 1
  3488 3438 3427 1
  3489 3440 3431 1
  3490 3417 3427 am
  3491 3447 3448 1
  3492 3448 3449 1
  3493 3448 3459 1
  3494 3448 3451 1
  3495 3449 3450 2
  3496 3451 3461 1
  3497 3451 3452 1
  3498 3452 3463 1
  3499 3452 3453 1
  3500 3453 3465 1
  3501 3453 3454 1
  3502 3454 3466 1
  3503 3454 3455 2
  3504 3455 3456 2
  3505 3455 3457 2
  3506 3456 3467 1
  3507 3456 3468 1
  3508 3457 3470 1
  3509 3457 3469 1
  3510 3458 3447 1
  3511 3460 3451 1
  3512 3462 3452 1
  3513 3464 3453 1
  3514 3429 3447 am
  3515 3471 3472 1
  3516 3472 3475 1
  3517 3472 3480 1
  3518 3472 3473 1
  3519 3473 3474 2
  3520 3475 3476 1
  3521 3475 3481 1
  3522 3475 3477 1
  3523 3476 3483 1
  3524 3477 3484 1
  3525 3477 3485 1
  3526 3477 3486 1
  3527 3478 3476 1
  3528 3478 3487 1
  3529 3478 3488 1
  3530 3478 3489 1
  3531 3479 3471 1
  3532 3482 3476 1
  3533 3449 3471 am
  3534 3490 3491 1
  3535 3491 3496 1
  3536 3491 3494 1
  3537 3491 3492 1
  3538 3492 3493 2
  3539 3494 3497 1
  3540 3494 3498 1
  3541 3494 3499 1
  3542 3495 3490 1
  3543 3473 3490 am
  3544 3500 3501 1
  3545 3501 3512 1
  3546 3501 3504 1
  3547 3501 3502 1
  3548 3502 3503 2
  3549 3504 3514 1
  3550 3504 3505 1
  3551 3505 3506 ar
  3552 3505 3507 ar
  3553 3506 3515 1
  3554 3506 3508 ar
  3555 3507 3509 ar
  3556 3507 3516 1
  3557 3508 3517 1
  3558 3508 3510 ar
  3559 3509 3510 ar
  3560 3509 3518 1
  3561 3510 3519 1
  3562 3511 3500 1
  3563 3513 3504 1
  3564 3492 3500 am
  3565 3520 3521 1
  3566 3521 3530 1
  3567 3521 3524 1
  3568 3521 3522 1
  3569 3522 3523 2
  3570 3524 3532 1
  3571 3524 3525 1
  3572 3525 3534 1
  3573 3525 3526 1
  3574 3526 3528 2
  3575 3526 3527 am
  3576 3527 3535 1
  3577 3527 3536 1
  3578 3529 3520 1
  3579 3531 3524 1
  3580 3533 3525 1
  3581 3502 3520 am
  3582 3537 3538 1
  3583 3538 3547 1
  3584 3538 3541 1
  3585 3538 3539 1
  3586 3539 3540 2
  3587 3541 3549 1
  3588 3541 3542 1
  3589 3542 3551 1
  3590 3542 3543 1
  3591 3543 3544 2
  3592 3543 3545 2
  3593 3546 3537 1
  3594 3548 3541 1
  3595 3550 3542 1
  3596 3522 3537 am
  3597 3552 3553 1
  3598 3553 3561 1
  3599 3553 3556 1
  3600 3553 3554 1
  3601 3554 3555 2
  3602 3556 3563 1
  3603 3556 3557 1
  3604 3557 3564 1
  3605 3557 3558 1
  3606 3557 3559 1
  3607 3558 3565 1
  3608 3558 3566 1
  3609 3558 3567 1
  3610 3559 3568 1
  3611 3559 3569 1
  3612 3559 3570 1
  3613 3560 3552 1
  3614 3562 3556 1
  3615 3539 3552 am
  3616 3571 3572 1
  3617 3572 3580 1
  3618 3572 3575 1
  3619 3572 3573 1
  3620 3573 3574 2
  3621 3575 3582 1
  3622 3575 3576 1
  3623 3576 3583 1
  3624 3576 3577 1
  3625 3576 3578 1
  3626 3577 3584 1
  3627 3577 3585 1
  3628 3577 3586 1
  3629 3578 3587 1
  3630 3578 3588 1
  3631 3578 3589 1
  3632 3579 3571 1
  3633 3581 3575 1
  3634 3554 3571 am
  3635 3590 3591 1
  3636 3591 3597 1
  3637 3591 3594 1
  3638 3591 3592 1
  3639 3592 3593 2
  3640 3594 3599 1
  3641 3594 3595 1
  3642 3596 3590 1
  3643 3598 3594 1
  3644 3600 3595 1
  3645 3573 3590 am
  3646 3601 3602 1
  3647 3602 3610 1
  3648 3602 3605 1
  3649 3602 3603 1
  3650 3603 3604 2
  3651 3605 3612 1
  3652 3605 3606 1
  3653 3606 3613 1
  3654 3606 3607 1
  3655 3606 3608 1
  3656 3607 3614 1
  3657 3607 3615 1
  3658 3607 3616 1
  3659 3608 3617 1
  3660 3608 3618 1
  3661 3608 3619 1
  3662 3609 3601 1
  3663 3611 3605 1
  3664 3592 3601 am
  3665 3620 3621 1
  3666 3621 3622 1
  3667 3621 3632 1
  3668 3621 3624 1
  3669 3622 3623 2
  3670 3624 3634 1
  3671 3624 3625 1
  3672 3625 3636 1
  3673 3625 3626 1
  3674 3626 3638 1
  3675 3626 3627 1
  3676 3627 3639 1
  3677 3627 3628 2
  3678 3628 3629 2
  3679 3628 3630 2
  3680 3629 3640 1
  3681 3629 3641 1
  3682 3630 3643 1
  3683 3630 3642 1
  3684 3631 3620 1
  3685 3633 3624 1
  3686 3635 3625 1
  3687 3637 3626 1
  3688 3603 3620 am
  3689 3644 3645 1
  3690 3645 3646 1
  3691 3645 3656 1
  3692 3645 3648 1
  3693 3646 3647 2
  3694 3648 3658 1
  3695 3648 3649 1
  3696 3649 3660 1
  3697 3649 3650 1
  3698 3650 3662 1
  3699 3650 3651 1
  3700 3651 3663 1
  3701 3651 3652 2
  3702 3652 3653 2
  3703 3652 3654 2
  3704 3653 3664 1
  3705 3653 3665 1
  3706 3654 3667 1
  3707 3654 3666 1
  3708 3655 3644 1
  3709 3657 3648 1
  3710 3659 3649 1
  3711 3661 3650 1
  3712 3622 3644 am
  3713 3668 3669 1
  3714 3669 3670 1
  3715 3669 3675 1
  3716 3669 3672 1
  3717 3670 3671 2
  3718 3672 3673 1
  3719 3672 3677 1
  3720 3674 3668 1
  3721 3676 3672 1
  3722 3678 3673 1
  3723 3646 3668 am
  3724 3679 3680 1
  3725 3680 3689 1
  3726 3680 3684 1
  3727 3680 3682 1
  3728 3682 3683 2
  3729 3684 3691 1
  3730 3684 3685 1
  3731 3681 3686 1
  3732 3681 3693 1
  3733 3681 3694 1
  3734 3681 3695 1
  3735 3686 3682 am
  3736 3686 3688 1
  3737 3687 3679 1
  3738 3690 3684 1
  3739 3692 3685 1
  3740 3670 3679 am
@<TRIPOS>SUBSTRUCTURE
     1 GLY     2 RESIDUE           4 A     GLY     1 ROOT
     2 MET    15 RESIDUE           4 A     MET     2
     3 GLY    32 RESIDUE           4 A     GLY     2
     4 ILE    39 RESIDUE           4 A     ILE     2
     5 VAL    58 RESIDUE           4 A     VAL     2
     6 MET    74 RESIDUE           4 A     MET     2
     7 SER    91 RESIDUE           4 A     SER     2
     8 LEU   102 RESIDUE           4 A     LEU     2
     9 ILE   121 RESIDUE           4 A     ILE     2
    10 VAL   140 RESIDUE           4 A     VAL     2
    11 LEU   156 RESIDUE           4 A     LEU     2
    12 ALA   175 RESIDUE           4 A     ALA     2
    13 ILE   185 RESIDUE           4 A     ILE     2
    14 VAL   204 RESIDUE           4 A     VAL     2
    15 PHE   220 RESIDUE           4 A     PHE     2
    16 GLY   240 RESIDUE           4 A     GLY     2
    17 ASN   247 RESIDUE           4 A     ASN     2
    18 VAL   261 RESIDUE           4 A     VAL     2
    19 LEU   277 RESIDUE           4 A     LEU     2
    20 VAL   296 RESIDUE           4 A     VAL     2
    21 ILE   312 RESIDUE           4 A     ILE     2
    22 THR   331 RESIDUE           4 A     THR     2
    23 ALA   345 RESIDUE           4 A     ALA     2
    24 ILE   355 RESIDUE           4 A     ILE     2
    25 ALA   374 RESIDUE           4 A     ALA     2
    26 PHE   390 RESIDUE           4 A     PHE     2
    27 GLU   416 RESIDUE           4 A     GLU     2
    28 ARG   431 RESIDUE           4 A     ARG     2
    29 LEU   455 RESIDUE           4 A     LEU     2
    30 GLN   474 RESIDUE           4 A     GLN     2
    31 THR   491 RESIDUE           4 A     THR     2
    32 VAL   505 RESIDUE           4 A     VAL     2
    33 THR   521 RESIDUE           4 A     THR     2
    34 ASN   535 RESIDUE           4 A     ASN     2
    35 TYR   549 RESIDUE           4 A     TYR     2
    36 PHE   570 RESIDUE           4 A     PHE     2
    37 ILE   590 RESIDUE           4 A     ILE     2
    38 THR   609 RESIDUE           4 A     THR     2
    39 SER   623 RESIDUE           4 A     SER     2
    40 LEU   634 RESIDUE           4 A     LEU     2
    41 ALA   653 RESIDUE           4 A     ALA     2
    42 CYS   663 RESIDUE           4 A     CYS     2
    43 ALA   674 RESIDUE           4 A     ALA     2
    44 ASP   684 RESIDUE           4 A     ASP     2
    45 LEU   696 RESIDUE           4 A     LEU     2
    46 VAL   715 RESIDUE           4 A     VAL     2
    47 MET   731 RESIDUE           4 A     MET     2
    48 GLY   748 RESIDUE           4 A     GLY     2
    49 LEU   755 RESIDUE           4 A     LEU     2
    50 ALA   774 RESIDUE           4 A     ALA     2
    51 VAL   784 RESIDUE           4 A     VAL     2
    52 VAL   800 RESIDUE           4 A     VAL     2
    53 PRO   816 RESIDUE           4 A     PRO     2
    54 PHE   830 RESIDUE           4 A     PHE     2
    55 GLY   850 RESIDUE           4 A     GLY     2
    56 ALA   857 RESIDUE           4 A     ALA     2
    57 PHE   873 RESIDUE           4 A     PHE     2
    58 TRP   899 RESIDUE           4 A     TRP     2
    59 THR   923 RESIDUE           4 A     THR     2
    60 SER   937 RESIDUE           4 A     SER     2
    61 ILE   948 RESIDUE           4 A     ILE     2
    62 ASP   967 RESIDUE           4 A     ASP     2
    63 VAL   979 RESIDUE           4 A     VAL     2
    64 LEU   995 RESIDUE           4 A     LEU     2
    65 CYS  1014 RESIDUE           4 A     CYS     2
    66 VAL  1025 RESIDUE           4 A     VAL     2
    67 THR  1041 RESIDUE           4 A     THR     2
    68 ALA  1055 RESIDUE           4 A     ALA     2
    69 SER  1065 RESIDUE           4 A     SER     2
    70 ILE  1076 RESIDUE           4 A     ILE     2
    71 GLU  1095 RESIDUE           4 A     GLU     2
    72 THR  1110 RESIDUE           4 A     THR     2
    73 LEU  1124 RESIDUE           4 A     LEU     2
    74 CYS  1143 RESIDUE           4 A     CYS     2
    75 VAL  1154 RESIDUE           4 A     VAL     2
    76 ILE  1170 RESIDUE           4 A     ILE     2
    77 ALA  1189 RESIDUE           4 A     ALA     2
    78 VAL  1199 RESIDUE           4 A     VAL     2
    79 ASP  1215 RESIDUE           4 A     ASP     2
    80 ARG  1227 RESIDUE           4 A     ARG     2
    81 TYR  1251 RESIDUE           4 A     TYR     2
    82 PHE  1272 RESIDUE           4 A     PHE     2
    83 ALA  1292 RESIDUE           4 A     ALA     2
    84 ILE  1302 RESIDUE           4 A     ILE     2
    85 THR  1321 RESIDUE           4 A     THR     2
    86 SER  1335 RESIDUE           4 A     SER     2
    87 PRO  1346 RESIDUE           4 A     PRO     2
    88 PHE  1360 RESIDUE           4 A     PHE     2
    89 LYS  1380 RESIDUE           4 A     LYS     2
    90 TYR  1402 RESIDUE           4 A     TYR     2
    91 GLN  1423 RESIDUE           4 A     GLN     2
    92 SER  1440 RESIDUE           4 A     SER     2
    93 LEU  1451 RESIDUE           4 A     LEU     2
    94 LEU  1470 RESIDUE           4 A     LEU     2
    95 THR  1489 RESIDUE           4 A     THR     2
    96 LYS  1503 RESIDUE           4 A     LYS     2
    97 ASN  1525 RESIDUE           4 A     ASN     2
    98 LYS  1539 RESIDUE           4 A     LYS     2
    99 ALA  1561 RESIDUE           4 A     ALA     2
   100 ARG  1571 RESIDUE           4 A     ARG     2
   101 VAL  1595 RESIDUE           4 A     VAL     2
   102 ILE  1611 RESIDUE           4 A     ILE     2
   103 ILE  1630 RESIDUE           4 A     ILE     2
   104 LEU  1649 RESIDUE           4 A     LEU     2
   105 MET  1668 RESIDUE           4 A     MET     2
   106 VAL  1685 RESIDUE           4 A     VAL     2
   107 TRP  1701 RESIDUE           4 A     TRP     2
   108 ILE  1725 RESIDUE           4 A     ILE     2
   109 VAL  1744 RESIDUE           4 A     VAL     2
   110 SER  1760 RESIDUE           4 A     SER     2
   111 GLY  1771 RESIDUE           4 A     GLY     2
   112 LEU  1778 RESIDUE           4 A     LEU     2
   113 THR  1797 RESIDUE           4 A     THR     2
   114 SER  1817 RESIDUE           4 A     SER     2
   115 SER  1834 RESIDUE           4 A     SER     2
   116 ILE  1845 RESIDUE           4 A     ILE     2
   117 VAL  1864 RESIDUE           4 A     VAL     2
   118 SER  1880 RESIDUE           4 A     SER     2
   119 PHE  1891 RESIDUE           4 A     PHE     2
   120 TYR  1911 RESIDUE           4 A     TYR     2
   121 VAL  1932 RESIDUE           4 A     VAL     2
   122 PRO  1948 RESIDUE           4 A     PRO     2
   123 LEU  1962 RESIDUE           4 A     LEU     2
   124 VAL  1981 RESIDUE           4 A     VAL     2
   125 ILE  1997 RESIDUE           4 A     ILE     2
   126 MET  2016 RESIDUE           4 A     MET     2
   127 VAL  2033 RESIDUE           4 A     VAL     2
   128 PHE  2049 RESIDUE           4 A     PHE     2
   129 VAL  2069 RESIDUE           4 A     VAL     2
   130 TYR  2085 RESIDUE           4 A     TYR     2
   131 SER  2106 RESIDUE           4 A     SER     2
   132 ARG  2117 RESIDUE           4 A     ARG     2
   133 VAL  2141 RESIDUE           4 A     VAL     2
   134 PHE  2157 RESIDUE           4 A     PHE     2
   135 GLN  2177 RESIDUE           4 A     GLN     2
   136 GLU  2194 RESIDUE           4 A     GLU     2
   137 ALA  2209 RESIDUE           4 A     ALA     2
   138 LYS  2219 RESIDUE           4 A     LYS     2
   139 ARG  2241 RESIDUE           4 A     ARG     2
   140 GLN  2265 RESIDUE           4 A     GLN     2
   141 LEU  2282 RESIDUE           4 A     LEU     2
   142 GLN  2301 RESIDUE           4 A     GLN     2
   143 LYS  2318 RESIDUE           4 A     LYS     2
   144 ILE  2340 RESIDUE           4 A     ILE     2
   145 ASP  2359 RESIDUE           4 A     ASP     2
   146 LYS  2371 RESIDUE           4 A     LYS     2
   147 SER  2393 RESIDUE           4 A     SER     2
   148 GLU  2404 RESIDUE           4 A     GLU     2
   149 GLY  2419 RESIDUE           4 A     GLY     2
   150 ARG  2426 RESIDUE           4 A     ARG     2
   151 PHE  2450 RESIDUE           4 A     PHE     2
   152 HSE  2470 RESIDUE           4 A     HSE     2
   153 VAL  2487 RESIDUE           4 A     VAL     2
   154 LYS  2509 RESIDUE           4 A     LYS     2
   155 PHE  2537 RESIDUE           4 A     PHE     2
   156 CYS  2557 RESIDUE           4 A     CYS     2
   157 LEU  2568 RESIDUE           4 A     LEU     2
   158 LYS  2587 RESIDUE           4 A     LYS     2
   159 GLU  2609 RESIDUE           4 A     GLU     2
   160 HSD  2624 RESIDUE           4 A     HSD     2
   161 LYS  2641 RESIDUE           4 A     LYS     2
   162 ALA  2663 RESIDUE           4 A     ALA     2
   163 LEU  2673 RESIDUE           4 A     LEU     2
   164 LYS  2692 RESIDUE           4 A     LYS     2
   165 THR  2714 RESIDUE           4 A     THR     2
   166 LEU  2728 RESIDUE           4 A     LEU     2
   167 GLY  2747 RESIDUE           4 A     GLY     2
   168 ILE  2754 RESIDUE           4 A     ILE     2
   169 ILE  2773 RESIDUE           4 A     ILE     2
   170 MET  2792 RESIDUE           4 A     MET     2
   171 GLY  2809 RESIDUE           4 A     GLY     2
   172 THR  2816 RESIDUE           4 A     THR     2
   173 PHE  2830 RESIDUE           4 A     PHE     2
   174 THR  2850 RESIDUE           4 A     THR     2
   175 LEU  2864 RESIDUE           4 A     LEU     2
   176 CYS  2883 RESIDUE           4 A     CYS     2
   177 TRP  2894 RESIDUE           4 A     TRP     2
   178 LEU  2918 RESIDUE           4 A     LEU     2
   179 PRO  2937 RESIDUE           4 A     PRO     2
   180 PHE  2951 RESIDUE           4 A     PHE     2
   181 PHE  2971 RESIDUE           4 A     PHE     2
   182 ILE  2991 RESIDUE           4 A     ILE     2
   183 VAL  3016 RESIDUE           4 A     VAL     2
   184 TYR  3038 RESIDUE           4 A     TYR     2
   185 ILE  3059 RESIDUE           4 A     ILE     2
   186 LEU  3078 RESIDUE           4 A     LEU     2
   187 LEU  3097 RESIDUE           4 A     LEU     2
   188 ASN  3116 RESIDUE           4 A     ASN     2
   189 TRP  3130 RESIDUE           4 A     TRP     2
   190 ILE  3154 RESIDUE           4 A     ILE     2
   191 GLY  3173 RESIDUE           4 A     GLY     2
   192 TYR  3180 RESIDUE           4 A     TYR     2
   193 VAL  3201 RESIDUE           4 A     VAL     2
   194 ASN  3217 RESIDUE           4 A     ASN     2
   195 SER  3231 RESIDUE           4 A     SER     2
   196 GLY  3242 RESIDUE           4 A     GLY     2
   197 PHE  3249 RESIDUE           4 A     PHE     2
   198 ASN  3269 RESIDUE           4 A     ASN     2
   199 PRO  3283 RESIDUE           4 A     PRO     2
   200 LEU  3297 RESIDUE           4 A     LEU     2
   201 ILE  3316 RESIDUE           4 A     ILE     2
   202 TYR  3335 RESIDUE           4 A     TYR     2
   203 CYS  3356 RESIDUE           4 A     CYS     2
   204 ARG  3367 RESIDUE           4 A     ARG     2
   205 SER  3391 RESIDUE           4 A     SER     2
   206 PRO  3402 RESIDUE           4 A     PRO     2
   207 ASP  3416 RESIDUE           4 A     ASP     2
   208 PHE  3428 RESIDUE           4 A     PHE     2
   209 ARG  3448 RESIDUE           4 A     ARG     2
   210 ILE  3472 RESIDUE           4 A     ILE     2
   211 ALA  3491 RESIDUE           4 A     ALA     2
   212 PHE  3501 RESIDUE           4 A     PHE     2
   213 GLN  3521 RESIDUE           4 A     GLN     2
   214 GLU  3538 RESIDUE           4 A     GLU     2
   215 LEU  3553 RESIDUE           4 A     LEU     2
   216 LEU  3572 RESIDUE           4 A     LEU     2
   217 CYS  3591 RESIDUE           4 A     CYS     2
   218 LEU  3602 RESIDUE           4 A     LEU     2
   219 ARG  3621 RESIDUE           4 A     ARG     2
   220 ARG  3645 RESIDUE           4 A     ARG     2
   221 SER  3669 RESIDUE           4 A     SER     2
   222 SER  3680 RESIDUE           4 A     SER     1
@<TRIPOS>ALT_TYPE
CGenFF_4.0_ALT_TYPE_SET
CGenFF_4.0 1 CT3 2 HA3 3 HA3 4 HA3 5 C 6 O 7 NH1 8 H 9 CT2 10 HB2 11 HB2 12 C 13 O 14 NH1 15 H 16 CT1 17 HB1 18 CT2 19 HA2 20 HA2 21 CT2 22 HA2 23 HA2 24 S 25 CT3 26 HA3 27 HA3 28 HA3 29 C 30 O 31 NH1 32 H 33 CT2 34 HB2 35 HB2 36 C 37 O 38 NH1 39 H 40 CT1 41 HB1 42 CT1 43 HA1 44 CT3 45 HA3 46 HA3 47 HA3 48 CT2 49 HA2 50 HA2 51 CT3 52 HA3 53 HA3 54 HA3 55 C 56 O 57 NH1 58 H 59 CT1 60 HB1 61 CT1 62 HA1 63 CT3 64 HA3 65 HA3 66 HA3 67 CT3 68 HA3 69 HA3 70 HA3 71 C 72 O 73 NH1 74 H 75 CT1 76 HB1 77 CT2 78 HA2 79 HA2 80 CT2 81 HA2 82 HA2 83 S 84 CT3 85 HA3 86 HA3 87 HA3 88 C 89 O 90 NH1 91 H 92 CT1 93 HB1 94 CT2 95 HA2 96 HA2 97 OH1 98 H 99 C 100 O 101 NH1 102 H 103 CT1 104 HB1 105 CT2 106 HA2 107 HA2 108 CT1 109 HA1 110 CT3 111 HA3 112 HA3 113 HA3 114 CT3 115 HA3 116 HA3 117 HA3 118 C 119 O 120 NH1 121 H 122 CT1 123 HB1 124 CT1 125 HA1 126 CT3 127 HA3 128 HA3 129 HA3 130 CT2 131 HA2 132 HA2 133 CT3 134 HA3 135 HA3 136 HA3 137 C 138 O 139 NH1 140 H 141 CT1 142 HB1 143 CT1 144 HA1 145 CT3 146 HA3 147 HA3 148 HA3 149 CT3 150 HA3 151 HA3 152 HA3 153 C 154 O 155 NH1 156 H 157 CT1 158 HB1 159 CT2 160 HA2 161 HA2 162 CT1 163 HA1 164 CT3 165 HA3 166 HA3 167 HA3 168 CT3 169 HA3 170 HA3 171 HA3 172 C 173 O 174 NH1 175 H 176 CT1 177 HB1 178 CT3 179 HA3 180 HA3 181 HA3 182 C 183 O 184 NH1 185 H 186 CT1 187 HB1 188 CT1 189 HA1 190 CT3 191 HA3 192 HA3 193 HA3 194 CT2 195 HA2 196 HA2 197 CT3 198 HA3 199 HA3 200 HA3 201 C 202 O 203 NH1 204 H 205 CT1 206 HB1 207 CT1 208 HA1 209 CT3 210 HA3 211 HA3 212 HA3 213 CT3 214 HA3 215 HA3 216 HA3 217 C 218 O 219 NH1 220 H 221 CT1 222 HB1 223 CT2 224 HA2 225 HA2 226 CA 227 CA 228 HP 229 CA 230 HP 231 CA 232 HP 233 CA 234 HP 235 CA 236 HP 237 C 238 O 239 NH1 240 H 241 CT2 242 HB2 243 HB2 244 C 245 O 246 NH1 247 H 248 CT1 249 HB1 250 CT2 251 HA2 252 HA2 253 CC 254 O 255 NH2 256 H 257 H 258 C 259 O 260 NH1 261 H 262 CT1 263 HB1 264 CT1 265 HA1 266 CT3 267 HA3 268 HA3 269 HA3 270 CT3 271 HA3 272 HA3 273 HA3 274 C 275 O 276 NH1 277 H 278 CT1 279 HB1 280 CT2 281 HA2 282 HA2 283 CT1 284 HA1 285 CT3 286 HA3 287 HA3 288 HA3 289 CT3 290 HA3 291 HA3 292 HA3 293 C 294 O 295 NH1 296 H 297 CT1 298 HB1 299 CT1 300 HA1 301 CT3 302 HA3 303 HA3 304 HA3 305 CT3 306 HA3 307 HA3 308 HA3 309 C 310 O 311 NH1 312 H 313 CT1 314 HB1 315 CT1 316 HA1 317 CT3 318 HA3 319 HA3 320 HA3 321 CT2 322 HA2 323 HA2 324 CT3 325 HA3 326 HA3 327 HA3 328 C 329 O 330 NH1 331 H 332 CT1 333 HB1 334 CT1 335 HA1 336 OH1 337 H 338 CT3 339 HA3 340 HA3 341 HA3 342 C 343 O 344 NH1 345 H 346 CT1 347 HB1 348 CT3 349 HA3 350 HA3 351 HA3 352 C 353 O 354 NH1 355 H 356 CT1 357 HB1 358 CT1 359 HA1 360 CT3 361 HA3 362 HA3 363 HA3 364 CT2 365 HA2 366 HA2 367 CT3 368 HA3 369 HA3 370 HA3 371 C 372 O 373 NH1 374 H 375 CT1 376 HB1 377 CT3 378 HA3 379 HA3 380 HA3 381 C 382 O 383 NH1 384 H 385 CT3 386 HA3 387 HA3 388 HA3 389 CT3 390 HA3 391 HA3 392 HA3 393 C 394 O 395 NH1 396 H 397 CT1 398 HB1 399 CT2 400 HA2 401 HA2 402 CA 403 CA 404 HP 405 CA 406 HP 407 CA 408 HP 409 CA 410 HP 411 CA 412 HP 413 C 414 O 415 NH1 416 H 417 CT1 418 HB1 419 CT2A 420 HA2 421 HA2 422 CT2 423 HA2 424 HA2 425 CC 426 OC 427 OC 428 C 429 O 430 NH1 431 H 432 CT1 433 HB1 434 CT2 435 HA2 436 HA2 437 CT2 438 HA2 439 HA2 440 CT2 441 HA2 442 HA2 443 NC2 444 HC 445 C 446 NC2 447 HC 448 HC 449 NC2 450 HC 451 HC 452 C 453 O 454 NH1 455 H 456 CT1 457 HB1 458 CT2 459 HA2 460 HA2 461 CT1 462 HA1 463 CT3 464 HA3 465 HA3 466 HA3 467 CT3 468 HA3 469 HA3 470 HA3 471 C 472 O 473 NH1 474 H 475 CT1 476 HB1 477 CT2 478 HA2 479 HA2 480 CT2 481 HA2 482 HA2 483 CC 484 O 485 NH2 486 H 487 H 488 C 489 O 490 NH1 491 H 492 CT1 493 HB1 494 CT1 495 HA1 496 OH1 497 H 498 CT3 499 HA3 500 HA3 501 HA3 502 C 503 O 504 NH1 505 H 506 CT1 507 HB1 508 CT1 509 HA1 510 CT3 511 HA3 512 HA3 513 HA3 514 CT3 515 HA3 516 HA3 517 HA3 518 C 519 O 520 NH1 521 H 522 CT1 523 HB1 524 CT1 525 HA1 526 OH1 527 H 528 CT3 529 HA3 530 HA3 531 HA3 532 C 533 O 534 NH1 535 H 536 CT1 537 HB1 538 CT2 539 HA2 540 HA2 541 CC 542 O 543 NH2 544 H 545 H 546 C 547 O 548 NH1 549 H 550 CT1 551 HB1 552 CT2 553 HA2 554 HA2 555 CA 556 CA 557 HP 558 CA 559 HP 560 CA 561 OH1 562 H 563 CA 564 HP 565 CA 566 HP 567 C 568 O 569 NH1 570 H 571 CT1 572 HB1 573 CT2 574 HA2 575 HA2 576 CA 577 CA 578 HP 579 CA 580 HP 581 CA 582 HP 583 CA 584 HP 585 CA 586 HP 587 C 588 O 589 NH1 590 H 591 CT1 592 HB1 593 CT1 594 HA1 595 CT3 596 HA3 597 HA3 598 HA3 599 CT2 600 HA2 601 HA2 602 CT3 603 HA3 604 HA3 605 HA3 606 C 607 O 608 NH1 609 H 610 CT1 611 HB1 612 CT1 613 HA1 614 OH1 615 H 616 CT3 617 HA3 618 HA3 619 HA3 620 C 621 O 622 NH1 623 H 624 CT1 625 HB1 626 CT2 627 HA2 628 HA2 629 OH1 630 H 631 C 632 O 633 NH1 634 H 635 CT1 636 HB1 637 CT2 638 HA2 639 HA2 640 CT1 641 HA1 642 CT3 643 HA3 644 HA3 645 HA3 646 CT3 647 HA3 648 HA3 649 HA3 650 C 651 O 652 NH1 653 H 654 CT1 655 HB1 656 CT3 657 HA3 658 HA3 659 HA3 660 C 661 O 662 NH1 663 H 664 CT1 665 HB1 666 CT2 667 HA2 668 HA2 669 S 670 HS 671 C 672 O 673 NH1 674 H 675 CT1 676 HB1 677 CT3 678 HA3 679 HA3 680 HA3 681 C 682 O 683 NH1 684 H 685 CT1 686 HB1 687 CT2A 688 HA2 689 HA2 690 CC 691 OC 692 OC 693 C 694 O 695 NH1 696 H 697 CT1 698 HB1 699 CT2 700 HA2 701 HA2 702 CT1 703 HA1 704 CT3 705 HA3 706 HA3 707 HA3 708 CT3 709 HA3 710 HA3 711 HA3 712 C 713 O 714 NH1 715 H 716 CT1 717 HB1 718 CT1 719 HA1 720 CT3 721 HA3 722 HA3 723 HA3 724 CT3 725 HA3 726 HA3 727 HA3 728 C 729 O 730 NH1 731 H 732 CT1 733 HB1 734 CT2 735 HA2 736 HA2 737 CT2 738 HA2 739 HA2 740 S 741 CT3 742 HA3 743 HA3 744 HA3 745 C 746 O 747 NH1 748 H 749 CT2 750 HB2 751 HB2 752 C 753 O 754 NH1 755 H 756 CT1 757 HB1 758 CT2 759 HA2 760 HA2 761 CT1 762 HA1 763 CT3 764 HA3 765 HA3 766 HA3 767 CT3 768 HA3 769 HA3 770 HA3 771 C 772 O 773 NH1 774 H 775 CT1 776 HB1 777 CT3 778 HA3 779 HA3 780 HA3 781 C 782 O 783 NH1 784 H 785 CT1 786 HB1 787 CT1 788 HA1 789 CT3 790 HA3 791 HA3 792 HA3 793 CT3 794 HA3 795 HA3 796 HA3 797 C 798 O 799 NH1 800 H 801 CT1 802 HB1 803 CT1 804 HA1 805 CT3 806 HA3 807 HA3 808 HA3 809 CT3 810 HA3 811 HA3 812 HA3 813 C 814 O 815 N 816 CP3 817 HA2 818 HA2 819 CP1 820 HB1 821 CP2 822 HA2 823 HA2 824 CP2 825 HA2 826 HA2 827 C 828 O 829 NH1 830 H 831 CT1 832 HB1 833 CT2 834 HA2 835 HA2 836 CA 837 CA 838 HP 839 CA 840 HP 841 CA 842 HP 843 CA 844 HP 845 CA 846 HP 847 C 848 O 849 NH1 850 H 851 CT2 852 HB2 853 HB2 854 C 855 O 856 NH1 857 H 858 CT1 859 HB1 860 CT3 861 HA3 862 HA3 863 HA3 864 C 865 O 866 NH1 867 H 868 CT3 869 HA3 870 HA3 871 HA3 872 CT3 873 HA3 874 HA3 875 HA3 876 C 877 O 878 NH1 879 H 880 CT1 881 HB1 882 CT2 883 HA2 884 HA2 885 CA 886 CA 887 HP 888 CA 889 HP 890 CA 891 HP 892 CA 893 HP 894 CA 895 HP 896 C 897 O 898 NH1 899 H 900 CT1 901 HB1 902 CT2 903 HA2 904 HA2 905 CY 906 CA 907 HP 908 NY 909 H 910 CPT 911 CPT 912 CAI 913 HP 914 CA 915 HP 916 CAI 917 HP 918 CA 919 HP 920 C 921 O 922 NH1 923 H 924 CT1 925 HB1 926 CT1 927 HA1 928 OH1 929 H 930 CT3 931 HA3 932 HA3 933 HA3 934 C 935 O 936 NH1 937 H 938 CT1 939 HB1 940 CT2 941 HA2 942 HA2 943 OH1 944 H 945 C 946 O 947 NH1 948 H 949 CT1 950 HB1 951 CT1 952 HA1 953 CT3 954 HA3 955 HA3 956 HA3 957 CT2 958 HA2 959 HA2 960 CT3 961 HA3 962 HA3 963 HA3 964 C 965 O 966 NH1 967 H 968 CT1 969 HB1 970 CT2A 971 HA2 972 HA2 973 CC 974 OC 975 OC 976 C 977 O 978 NH1 979 H 980 CT1 981 HB1 982 CT1 983 HA1 984 CT3 985 HA3 986 HA3 987 HA3 988 CT3 989 HA3 990 HA3 991 HA3 992 C 993 O 994 NH1 995 H 996 CT1 997 HB1 998 CT2 999 HA2 1000 HA2 1001 CT1 1002 HA1 1003 CT3 1004 HA3 1005 HA3 1006 HA3 1007 CT3 1008 HA3 1009 HA3 1010 HA3 1011 C 1012 O 1013 NH1 1014 H 1015 CT1 1016 HB1 1017 CT2 1018 HA2 1019 HA2 1020 S 1021 HS 1022 C 1023 O 1024 NH1 1025 H 1026 CT1 1027 HB1 1028 CT1 1029 HA1 1030 CT3 1031 HA3 1032 HA3 1033 HA3 1034 CT3 1035 HA3 1036 HA3 1037 HA3 1038 C 1039 O 1040 NH1 1041 H 1042 CT1 1043 HB1 1044 CT1 1045 HA1 1046 OH1 1047 H 1048 CT3 1049 HA3 1050 HA3 1051 HA3 1052 C 1053 O 1054 NH1 1055 H 1056 CT1 1057 HB1 1058 CT3 1059 HA3 1060 HA3 1061 HA3 1062 C 1063 O 1064 NH1 1065 H 1066 CT1 1067 HB1 1068 CT2 1069 HA2 1070 HA2 1071 OH1 1072 H 1073 C 1074 O 1075 NH1 1076 H 1077 CT1 1078 HB1 1079 CT1 1080 HA1 1081 CT3 1082 HA3 1083 HA3 1084 HA3 1085 CT2 1086 HA2 1087 HA2 1088 CT3 1089 HA3 1090 HA3 1091 HA3 1092 C 1093 O 1094 NH1 1095 H 1096 CT1 1097 HB1 1098 CT2A 1099 HA2 1100 HA2 1101 CT2 1102 HA2 1103 HA2 1104 CC 1105 OC 1106 OC 1107 C 1108 O 1109 NH1 1110 H 1111 CT1 1112 HB1 1113 CT1 1114 HA1 1115 OH1 1116 H 1117 CT3 1118 HA3 1119 HA3 1120 HA3 1121 C 1122 O 1123 NH1 1124 H 1125 CT1 1126 HB1 1127 CT2 1128 HA2 1129 HA2 1130 CT1 1131 HA1 1132 CT3 1133 HA3 1134 HA3 1135 HA3 1136 CT3 1137 HA3 1138 HA3 1139 HA3 1140 C 1141 O 1142 NH1 1143 H 1144 CT1 1145 HB1 1146 CT2 1147 HA2 1148 HA2 1149 S 1150 HS 1151 C 1152 O 1153 NH1 1154 H 1155 CT1 1156 HB1 1157 CT1 1158 HA1 1159 CT3 1160 HA3 1161 HA3 1162 HA3 1163 CT3 1164 HA3 1165 HA3 1166 HA3 1167 C 1168 O 1169 NH1 1170 H 1171 CT1 1172 HB1 1173 CT1 1174 HA1 1175 CT3 1176 HA3 1177 HA3 1178 HA3 1179 CT2 1180 HA2 1181 HA2 1182 CT3 1183 HA3 1184 HA3 1185 HA3 1186 C 1187 O 1188 NH1 1189 H 1190 CT1 1191 HB1 1192 CT3 1193 HA3 1194 HA3 1195 HA3 1196 C 1197 O 1198 NH1 1199 H 1200 CT1 1201 HB1 1202 CT1 1203 HA1 1204 CT3 1205 HA3 1206 HA3 1207 HA3 1208 CT3 1209 HA3 1210 HA3 1211 HA3 1212 C 1213 O 1214 NH1 1215 H 1216 CT1 1217 HB1 1218 CT2A 1219 HA2 1220 HA2 1221 CC 1222 OC 1223 OC 1224 C 1225 O 1226 NH1 1227 H 1228 CT1 1229 HB1 1230 CT2 1231 HA2 1232 HA2 1233 CT2 1234 HA2 1235 HA2 1236 CT2 1237 HA2 1238 HA2 1239 NC2 1240 HC 1241 C 1242 NC2 1243 HC 1244 HC 1245 NC2 1246 HC 1247 HC 1248 C 1249 O 1250 NH1 1251 H 1252 CT1 1253 HB1 1254 CT2 1255 HA2 1256 HA2 1257 CA 1258 CA 1259 HP 1260 CA 1261 HP 1262 CA 1263 OH1 1264 H 1265 CA 1266 HP 1267 CA 1268 HP 1269 C 1270 O 1271 NH1 1272 H 1273 CT1 1274 HB1 1275 CT2 1276 HA2 1277 HA2 1278 CA 1279 CA 1280 HP 1281 CA 1282 HP 1283 CA 1284 HP 1285 CA 1286 HP 1287 CA 1288 HP 1289 C 1290 O 1291 NH1 1292 H 1293 CT1 1294 HB1 1295 CT3 1296 HA3 1297 HA3 1298 HA3 1299 C 1300 O 1301 NH1 1302 H 1303 CT1 1304 HB1 1305 CT1 1306 HA1 1307 CT3 1308 HA3 1309 HA3 1310 HA3 1311 CT2 1312 HA2 1313 HA2 1314 CT3 1315 HA3 1316 HA3 1317 HA3 1318 C 1319 O 1320 NH1 1321 H 1322 CT1 1323 HB1 1324 CT1 1325 HA1 1326 OH1 1327 H 1328 CT3 1329 HA3 1330 HA3 1331 HA3 1332 C 1333 O 1334 NH1 1335 H 1336 CT1 1337 HB1 1338 CT2 1339 HA2 1340 HA2 1341 OH1 1342 H 1343 C 1344 O 1345 N 1346 CP3 1347 HA2 1348 HA2 1349 CP1 1350 HB1 1351 CP2 1352 HA2 1353 HA2 1354 CP2 1355 HA2 1356 HA2 1357 C 1358 O 1359 NH1 1360 H 1361 CT1 1362 HB1 1363 CT2 1364 HA2 1365 HA2 1366 CA 1367 CA 1368 HP 1369 CA 1370 HP 1371 CA 1372 HP 1373 CA 1374 HP 1375 CA 1376 HP 1377 C 1378 O 1379 NH1 1380 H 1381 CT1 1382 HB1 1383 CT2 1384 HA2 1385 HA2 1386 CT2 1387 HA2 1388 HA2 1389 CT2 1390 HA2 1391 HA2 1392 CT2 1393 HA2 1394 HA2 1395 NH3 1396 HC 1397 HC 1398 HC 1399 C 1400 O 1401 NH1 1402 H 1403 CT1 1404 HB1 1405 CT2 1406 HA2 1407 HA2 1408 CA 1409 CA 1410 HP 1411 CA 1412 HP 1413 CA 1414 OH1 1415 H 1416 CA 1417 HP 1418 CA 1419 HP 1420 C 1421 O 1422 NH1 1423 H 1424 CT1 1425 HB1 1426 CT2 1427 HA2 1428 HA2 1429 CT2 1430 HA2 1431 HA2 1432 CC 1433 O 1434 NH2 1435 H 1436 H 1437 C 1438 O 1439 NH1 1440 H 1441 CT1 1442 HB1 1443 CT2 1444 HA2 1445 HA2 1446 OH1 1447 H 1448 C 1449 O 1450 NH1 1451 H 1452 CT1 1453 HB1 1454 CT2 1455 HA2 1456 HA2 1457 CT1 1458 HA1 1459 CT3 1460 HA3 1461 HA3 1462 HA3 1463 CT3 1464 HA3 1465 HA3 1466 HA3 1467 C 1468 O 1469 NH1 1470 H 1471 CT1 1472 HB1 1473 CT2 1474 HA2 1475 HA2 1476 CT1 1477 HA1 1478 CT3 1479 HA3 1480 HA3 1481 HA3 1482 CT3 1483 HA3 1484 HA3 1485 HA3 1486 C 1487 O 1488 NH1 1489 H 1490 CT1 1491 HB1 1492 CT1 1493 HA1 1494 OH1 1495 H 1496 CT3 1497 HA3 1498 HA3 1499 HA3 1500 C 1501 O 1502 NH1 1503 H 1504 CT1 1505 HB1 1506 CT2 1507 HA2 1508 HA2 1509 CT2 1510 HA2 1511 HA2 1512 CT2 1513 HA2 1514 HA2 1515 CT2 1516 HA2 1517 HA2 1518 NH3 1519 HC 1520 HC 1521 HC 1522 C 1523 O 1524 NH1 1525 H 1526 CT1 1527 HB1 1528 CT2 1529 HA2 1530 HA2 1531 CC 1532 O 1533 NH2 1534 H 1535 H 1536 C 1537 O 1538 NH1 1539 H 1540 CT1 1541 HB1 1542 CT2 1543 HA2 1544 HA2 1545 CT2 1546 HA2 1547 HA2 1548 CT2 1549 HA2 1550 HA2 1551 CT2 1552 HA2 1553 HA2 1554 NH3 1555 HC 1556 HC 1557 HC 1558 C 1559 O 1560 NH1 1561 H 1562 CT1 1563 HB1 1564 CT3 1565 HA3 1566 HA3 1567 HA3 1568 C 1569 O 1570 NH1 1571 H 1572 CT1 1573 HB1 1574 CT2 1575 HA2 1576 HA2 1577 CT2 1578 HA2 1579 HA2 1580 CT2 1581 HA2 1582 HA2 1583 NC2 1584 HC 1585 C 1586 NC2 1587 HC 1588 HC 1589 NC2 1590 HC 1591 HC 1592 C 1593 O 1594 NH1 1595 H 1596 CT1 1597 HB1 1598 CT1 1599 HA1 1600 CT3 1601 HA3 1602 HA3 1603 HA3 1604 CT3 1605 HA3 1606 HA3 1607 HA3 1608 C 1609 O 1610 NH1 1611 H 1612 CT1 1613 HB1 1614 CT1 1615 HA1 1616 CT3 1617 HA3 1618 HA3 1619 HA3 1620 CT2 1621 HA2 1622 HA2 1623 CT3 1624 HA3 1625 HA3 1626 HA3 1627 C 1628 O 1629 NH1 1630 H 1631 CT1 1632 HB1 1633 CT1 1634 HA1 1635 CT3 1636 HA3 1637 HA3 1638 HA3 1639 CT2 1640 HA2 1641 HA2 1642 CT3 1643 HA3 1644 HA3 1645 HA3 1646 C 1647 O 1648 NH1 1649 H 1650 CT1 1651 HB1 1652 CT2 1653 HA2 1654 HA2 1655 CT1 1656 HA1 1657 CT3 1658 HA3 1659 HA3 1660 HA3 1661 CT3 1662 HA3 1663 HA3 1664 HA3 1665 C 1666 O 1667 NH1 1668 H 1669 CT1 1670 HB1 1671 CT2 1672 HA2 1673 HA2 1674 CT2 1675 HA2 1676 HA2 1677 S 1678 CT3 1679 HA3 1680 HA3 1681 HA3 1682 C 1683 O 1684 NH1 1685 H 1686 CT1 1687 HB1 1688 CT1 1689 HA1 1690 CT3 1691 HA3 1692 HA3 1693 HA3 1694 CT3 1695 HA3 1696 HA3 1697 HA3 1698 C 1699 O 1700 NH1 1701 H 1702 CT1 1703 HB1 1704 CT2 1705 HA2 1706 HA2 1707 CY 1708 CA 1709 HP 1710 NY 1711 H 1712 CPT 1713 CPT 1714 CAI 1715 HP 1716 CA 1717 HP 1718 CAI 1719 HP 1720 CA 1721 HP 1722 C 1723 O 1724 NH1 1725 H 1726 CT1 1727 HB1 1728 CT1 1729 HA1 1730 CT3 1731 HA3 1732 HA3 1733 HA3 1734 CT2 1735 HA2 1736 HA2 1737 CT3 1738 HA3 1739 HA3 1740 HA3 1741 C 1742 O 1743 NH1 1744 H 1745 CT1 1746 HB1 1747 CT1 1748 HA1 1749 CT3 1750 HA3 1751 HA3 1752 HA3 1753 CT3 1754 HA3 1755 HA3 1756 HA3 1757 C 1758 O 1759 NH1 1760 H 1761 CT1 1762 HB1 1763 CT2 1764 HA2 1765 HA2 1766 OH1 1767 H 1768 C 1769 O 1770 NH1 1771 H 1772 CT2 1773 HB2 1774 HB2 1775 C 1776 O 1777 NH1 1778 H 1779 CT1 1780 HB1 1781 CT2 1782 HA2 1783 HA2 1784 CT1 1785 HA1 1786 CT3 1787 HA3 1788 HA3 1789 HA3 1790 CT3 1791 HA3 1792 HA3 1793 HA3 1794 C 1795 O 1796 NH1 1797 H 1798 CT1 1799 HB1 1800 CT1 1801 HA1 1802 OH1 1803 H 1804 CT3 1805 HA3 1806 HA3 1807 HA3 1808 C 1809 O 1810 NH1 1811 H 1812 CT3 1813 HA3 1814 HA3 1815 HA3 1816 CT3 1817 HA3 1818 HA3 1819 HA3 1820 C 1821 O 1822 NH1 1823 H 1824 CT1 1825 HB1 1826 CT2 1827 HA2 1828 HA2 1829 OH1 1830 H 1831 C 1832 O 1833 NH1 1834 H 1835 CT1 1836 HB1 1837 CT2 1838 HA2 1839 HA2 1840 OH1 1841 H 1842 C 1843 O 1844 NH1 1845 H 1846 CT1 1847 HB1 1848 CT1 1849 HA1 1850 CT3 1851 HA3 1852 HA3 1853 HA3 1854 CT2 1855 HA2 1856 HA2 1857 CT3 1858 HA3 1859 HA3 1860 HA3 1861 C 1862 O 1863 NH1 1864 H 1865 CT1 1866 HB1 1867 CT1 1868 HA1 1869 CT3 1870 HA3 1871 HA3 1872 HA3 1873 CT3 1874 HA3 1875 HA3 1876 HA3 1877 C 1878 O 1879 NH1 1880 H 1881 CT1 1882 HB1 1883 CT2 1884 HA2 1885 HA2 1886 OH1 1887 H 1888 C 1889 O 1890 NH1 1891 H 1892 CT1 1893 HB1 1894 CT2 1895 HA2 1896 HA2 1897 CA 1898 CA 1899 HP 1900 CA 1901 HP 1902 CA 1903 HP 1904 CA 1905 HP 1906 CA 1907 HP 1908 C 1909 O 1910 NH1 1911 H 1912 CT1 1913 HB1 1914 CT2 1915 HA2 1916 HA2 1917 CA 1918 CA 1919 HP 1920 CA 1921 HP 1922 CA 1923 OH1 1924 H 1925 CA 1926 HP 1927 CA 1928 HP 1929 C 1930 O 1931 NH1 1932 H 1933 CT1 1934 HB1 1935 CT1 1936 HA1 1937 CT3 1938 HA3 1939 HA3 1940 HA3 1941 CT3 1942 HA3 1943 HA3 1944 HA3 1945 C 1946 O 1947 N 1948 CP3 1949 HA2 1950 HA2 1951 CP1 1952 HB1 1953 CP2 1954 HA2 1955 HA2 1956 CP2 1957 HA2 1958 HA2 1959 C 1960 O 1961 NH1 1962 H 1963 CT1 1964 HB1 1965 CT2 1966 HA2 1967 HA2 1968 CT1 1969 HA1 1970 CT3 1971 HA3 1972 HA3 1973 HA3 1974 CT3 1975 HA3 1976 HA3 1977 HA3 1978 C 1979 O 1980 NH1 1981 H 1982 CT1 1983 HB1 1984 CT1 1985 HA1 1986 CT3 1987 HA3 1988 HA3 1989 HA3 1990 CT3 1991 HA3 1992 HA3 1993 HA3 1994 C 1995 O 1996 NH1 1997 H 1998 CT1 1999 HB1 2000 CT1 2001 HA1 2002 CT3 2003 HA3 2004 HA3 2005 HA3 2006 CT2 2007 HA2 2008 HA2 2009 CT3 2010 HA3 2011 HA3 2012 HA3 2013 C 2014 O 2015 NH1 2016 H 2017 CT1 2018 HB1 2019 CT2 2020 HA2 2021 HA2 2022 CT2 2023 HA2 2024 HA2 2025 S 2026 CT3 2027 HA3 2028 HA3 2029 HA3 2030 C 2031 O 2032 NH1 2033 H 2034 CT1 2035 HB1 2036 CT1 2037 HA1 2038 CT3 2039 HA3 2040 HA3 2041 HA3 2042 CT3 2043 HA3 2044 HA3 2045 HA3 2046 C 2047 O 2048 NH1 2049 H 2050 CT1 2051 HB1 2052 CT2 2053 HA2 2054 HA2 2055 CA 2056 CA 2057 HP 2058 CA 2059 HP 2060 CA 2061 HP 2062 CA 2063 HP 2064 CA 2065 HP 2066 C 2067 O 2068 NH1 2069 H 2070 CT1 2071 HB1 2072 CT1 2073 HA1 2074 CT3 2075 HA3 2076 HA3 2077 HA3 2078 CT3 2079 HA3 2080 HA3 2081 HA3 2082 C 2083 O 2084 NH1 2085 H 2086 CT1 2087 HB1 2088 CT2 2089 HA2 2090 HA2 2091 CA 2092 CA 2093 HP 2094 CA 2095 HP 2096 CA 2097 OH1 2098 H 2099 CA 2100 HP 2101 CA 2102 HP 2103 C 2104 O 2105 NH1 2106 H 2107 CT1 2108 HB1 2109 CT2 2110 HA2 2111 HA2 2112 OH1 2113 H 2114 C 2115 O 2116 NH1 2117 H 2118 CT1 2119 HB1 2120 CT2 2121 HA2 2122 HA2 2123 CT2 2124 HA2 2125 HA2 2126 CT2 2127 HA2 2128 HA2 2129 NC2 2130 HC 2131 C 2132 NC2 2133 HC 2134 HC 2135 NC2 2136 HC 2137 HC 2138 C 2139 O 2140 NH1 2141 H 2142 CT1 2143 HB1 2144 CT1 2145 HA1 2146 CT3 2147 HA3 2148 HA3 2149 HA3 2150 CT3 2151 HA3 2152 HA3 2153 HA3 2154 C 2155 O 2156 NH1 2157 H 2158 CT1 2159 HB1 2160 CT2 2161 HA2 2162 HA2 2163 CA 2164 CA 2165 HP 2166 CA 2167 HP 2168 CA 2169 HP 2170 CA 2171 HP 2172 CA 2173 HP 2174 C 2175 O 2176 NH1 2177 H 2178 CT1 2179 HB1 2180 CT2 2181 HA2 2182 HA2 2183 CT2 2184 HA2 2185 HA2 2186 CC 2187 O 2188 NH2 2189 H 2190 H 2191 C 2192 O 2193 NH1 2194 H 2195 CT1 2196 HB1 2197 CT2A 2198 HA2 2199 HA2 2200 CT2 2201 HA2 2202 HA2 2203 CC 2204 OC 2205 OC 2206 C 2207 O 2208 NH1 2209 H 2210 CT1 2211 HB1 2212 CT3 2213 HA3 2214 HA3 2215 HA3 2216 C 2217 O 2218 NH1 2219 H 2220 CT1 2221 HB1 2222 CT2 2223 HA2 2224 HA2 2225 CT2 2226 HA2 2227 HA2 2228 CT2 2229 HA2 2230 HA2 2231 CT2 2232 HA2 2233 HA2 2234 NH3 2235 HC 2236 HC 2237 HC 2238 C 2239 O 2240 NH1 2241 H 2242 CT1 2243 HB1 2244 CT2 2245 HA2 2246 HA2 2247 CT2 2248 HA2 2249 HA2 2250 CT2 2251 HA2 2252 HA2 2253 NC2 2254 HC 2255 C 2256 NC2 2257 HC 2258 HC 2259 NC2 2260 HC 2261 HC 2262 C 2263 O 2264 NH1 2265 H 2266 CT1 2267 HB1 2268 CT2 2269 HA2 2270 HA2 2271 CT2 2272 HA2 2273 HA2 2274 CC 2275 O 2276 NH2 2277 H 2278 H 2279 C 2280 O 2281 NH1 2282 H 2283 CT1 2284 HB1 2285 CT2 2286 HA2 2287 HA2 2288 CT1 2289 HA1 2290 CT3 2291 HA3 2292 HA3 2293 HA3 2294 CT3 2295 HA3 2296 HA3 2297 HA3 2298 C 2299 O 2300 NH1 2301 H 2302 CT1 2303 HB1 2304 CT2 2305 HA2 2306 HA2 2307 CT2 2308 HA2 2309 HA2 2310 CC 2311 O 2312 NH2 2313 H 2314 H 2315 C 2316 O 2317 NH1 2318 H 2319 CT1 2320 HB1 2321 CT2 2322 HA2 2323 HA2 2324 CT2 2325 HA2 2326 HA2 2327 CT2 2328 HA2 2329 HA2 2330 CT2 2331 HA2 2332 HA2 2333 NH3 2334 HC 2335 HC 2336 HC 2337 C 2338 O 2339 NH1 2340 H 2341 CT1 2342 HB1 2343 CT1 2344 HA1 2345 CT3 2346 HA3 2347 HA3 2348 HA3 2349 CT2 2350 HA2 2351 HA2 2352 CT3 2353 HA3 2354 HA3 2355 HA3 2356 C 2357 O 2358 NH1 2359 H 2360 CT1 2361 HB1 2362 CT2A 2363 HA2 2364 HA2 2365 CC 2366 OC 2367 OC 2368 C 2369 O 2370 NH1 2371 H 2372 CT1 2373 HB1 2374 CT2 2375 HA2 2376 HA2 2377 CT2 2378 HA2 2379 HA2 2380 CT2 2381 HA2 2382 HA2 2383 CT2 2384 HA2 2385 HA2 2386 NH3 2387 HC 2388 HC 2389 HC 2390 C 2391 O 2392 NH1 2393 H 2394 CT1 2395 HB1 2396 CT2 2397 HA2 2398 HA2 2399 OH1 2400 H 2401 C 2402 O 2403 NH1 2404 H 2405 CT1 2406 HB1 2407 CT2A 2408 HA2 2409 HA2 2410 CT2 2411 HA2 2412 HA2 2413 CC 2414 OC 2415 OC 2416 C 2417 O 2418 NH1 2419 H 2420 CT2 2421 HB2 2422 HB2 2423 C 2424 O 2425 NH1 2426 H 2427 CT1 2428 HB1 2429 CT2 2430 HA2 2431 HA2 2432 CT2 2433 HA2 2434 HA2 2435 CT2 2436 HA2 2437 HA2 2438 NC2 2439 HC 2440 C 2441 NC2 2442 HC 2443 HC 2444 NC2 2445 HC 2446 HC 2447 C 2448 O 2449 NH1 2450 H 2451 CT1 2452 HB1 2453 CT2 2454 HA2 2455 HA2 2456 CA 2457 CA 2458 HP 2459 CA 2460 HP 2461 CA 2462 HP 2463 CA 2464 HP 2465 CA 2466 HP 2467 C 2468 O 2469 NH1 2470 H 2471 CT1 2472 HB1 2473 CT2 2474 HA2 2475 HA2 2476 NR2 2477 CPH1 2478 CPH2 2479 HR1 2480 NR1 2481 H 2482 CPH1 2483 HR3 2484 C 2485 O 2486 NH1 2487 H 2488 CT1 2489 HB1 2490 CT1 2491 HA1 2492 CT3 2493 HA3 2494 HA3 2495 HA3 2496 CT3 2497 HA3 2498 HA3 2499 HA3 2500 C 2501 O 2502 NH1 2503 H 2504 CT3 2505 HA3 2506 HA3 2507 HA3 2508 CT3 2509 HA3 2510 HA3 2511 HA3 2512 C 2513 O 2514 NH1 2515 H 2516 CT1 2517 HB1 2518 CT2 2519 HA2 2520 HA2 2521 CT2 2522 HA2 2523 HA2 2524 CT2 2525 HA2 2526 HA2 2527 CT2 2528 HA2 2529 HA2 2530 NH3 2531 HC 2532 HC 2533 HC 2534 C 2535 O 2536 NH1 2537 H 2538 CT1 2539 HB1 2540 CT2 2541 HA2 2542 HA2 2543 CA 2544 CA 2545 HP 2546 CA 2547 HP 2548 CA 2549 HP 2550 CA 2551 HP 2552 CA 2553 HP 2554 C 2555 O 2556 NH1 2557 H 2558 CT1 2559 HB1 2560 CT2 2561 HA2 2562 HA2 2563 S 2564 HS 2565 C 2566 O 2567 NH1 2568 H 2569 CT1 2570 HB1 2571 CT2 2572 HA2 2573 HA2 2574 CT1 2575 HA1 2576 CT3 2577 HA3 2578 HA3 2579 HA3 2580 CT3 2581 HA3 2582 HA3 2583 HA3 2584 C 2585 O 2586 NH1 2587 H 2588 CT1 2589 HB1 2590 CT2 2591 HA2 2592 HA2 2593 CT2 2594 HA2 2595 HA2 2596 CT2 2597 HA2 2598 HA2 2599 CT2 2600 HA2 2601 HA2 2602 NH3 2603 HC 2604 HC 2605 HC 2606 C 2607 O 2608 NH1 2609 H 2610 CT1 2611 HB1 2612 CT2A 2613 HA2 2614 HA2 2615 CT2 2616 HA2 2617 HA2 2618 CC 2619 OC 2620 OC 2621 C 2622 O 2623 NH1 2624 H 2625 CT1 2626 HB1 2627 CT2 2628 HA2 2629 HA2 2630 NR1 2631 H 2632 CPH1 2633 CPH2 2634 HR1 2635 NR2 2636 CPH1 2637 HR3 2638 C 2639 O 2640 NH1 2641 H 2642 CT1 2643 HB1 2644 CT2 2645 HA2 2646 HA2 2647 CT2 2648 HA2 2649 HA2 2650 CT2 2651 HA2 2652 HA2 2653 CT2 2654 HA2 2655 HA2 2656 NH3 2657 HC 2658 HC 2659 HC 2660 C 2661 O 2662 NH1 2663 H 2664 CT1 2665 HB1 2666 CT3 2667 HA3 2668 HA3 2669 HA3 2670 C 2671 O 2672 NH1 2673 H 2674 CT1 2675 HB1 2676 CT2 2677 HA2 2678 HA2 2679 CT1 2680 HA1 2681 CT3 2682 HA3 2683 HA3 2684 HA3 2685 CT3 2686 HA3 2687 HA3 2688 HA3 2689 C 2690 O 2691 NH1 2692 H 2693 CT1 2694 HB1 2695 CT2 2696 HA2 2697 HA2 2698 CT2 2699 HA2 2700 HA2 2701 CT2 2702 HA2 2703 HA2 2704 CT2 2705 HA2 2706 HA2 2707 NH3 2708 HC 2709 HC 2710 HC 2711 C 2712 O 2713 NH1 2714 H 2715 CT1 2716 HB1 2717 CT1 2718 HA1 2719 OH1 2720 H 2721 CT3 2722 HA3 2723 HA3 2724 HA3 2725 C 2726 O 2727 NH1 2728 H 2729 CT1 2730 HB1 2731 CT2 2732 HA2 2733 HA2 2734 CT1 2735 HA1 2736 CT3 2737 HA3 2738 HA3 2739 HA3 2740 CT3 2741 HA3 2742 HA3 2743 HA3 2744 C 2745 O 2746 NH1 2747 H 2748 CT2 2749 HB2 2750 HB2 2751 C 2752 O 2753 NH1 2754 H 2755 CT1 2756 HB1 2757 CT1 2758 HA1 2759 CT3 2760 HA3 2761 HA3 2762 HA3 2763 CT2 2764 HA2 2765 HA2 2766 CT3 2767 HA3 2768 HA3 2769 HA3 2770 C 2771 O 2772 NH1 2773 H 2774 CT1 2775 HB1 2776 CT1 2777 HA1 2778 CT3 2779 HA3 2780 HA3 2781 HA3 2782 CT2 2783 HA2 2784 HA2 2785 CT3 2786 HA3 2787 HA3 2788 HA3 2789 C 2790 O 2791 NH1 2792 H 2793 CT1 2794 HB1 2795 CT2 2796 HA2 2797 HA2 2798 CT2 2799 HA2 2800 HA2 2801 S 2802 CT3 2803 HA3 2804 HA3 2805 HA3 2806 C 2807 O 2808 NH1 2809 H 2810 CT2 2811 HB2 2812 HB2 2813 C 2814 O 2815 NH1 2816 H 2817 CT1 2818 HB1 2819 CT1 2820 HA1 2821 OH1 2822 H 2823 CT3 2824 HA3 2825 HA3 2826 HA3 2827 C 2828 O 2829 NH1 2830 H 2831 CT1 2832 HB1 2833 CT2 2834 HA2 2835 HA2 2836 CA 2837 CA 2838 HP 2839 CA 2840 HP 2841 CA 2842 HP 2843 CA 2844 HP 2845 CA 2846 HP 2847 C 2848 O 2849 NH1 2850 H 2851 CT1 2852 HB1 2853 CT1 2854 HA1 2855 OH1 2856 H 2857 CT3 2858 HA3 2859 HA3 2860 HA3 2861 C 2862 O 2863 NH1 2864 H 2865 CT1 2866 HB1 2867 CT2 2868 HA2 2869 HA2 2870 CT1 2871 HA1 2872 CT3 2873 HA3 2874 HA3 2875 HA3 2876 CT3 2877 HA3 2878 HA3 2879 HA3 2880 C 2881 O 2882 NH1 2883 H 2884 CT1 2885 HB1 2886 CT2 2887 HA2 2888 HA2 2889 S 2890 HS 2891 C 2892 O 2893 NH1 2894 H 2895 CT1 2896 HB1 2897 CT2 2898 HA2 2899 HA2 2900 CY 2901 CA 2902 HP 2903 NY 2904 H 2905 CPT 2906 CPT 2907 CAI 2908 HP 2909 CA 2910 HP 2911 CAI 2912 HP 2913 CA 2914 HP 2915 C 2916 O 2917 NH1 2918 H 2919 CT1 2920 HB1 2921 CT2 2922 HA2 2923 HA2 2924 CT1 2925 HA1 2926 CT3 2927 HA3 2928 HA3 2929 HA3 2930 CT3 2931 HA3 2932 HA3 2933 HA3 2934 C 2935 O 2936 N 2937 CP3 2938 HA2 2939 HA2 2940 CP1 2941 HB1 2942 CP2 2943 HA2 2944 HA2 2945 CP2 2946 HA2 2947 HA2 2948 C 2949 O 2950 NH1 2951 H 2952 CT1 2953 HB1 2954 CT2 2955 HA2 2956 HA2 2957 CA 2958 CA 2959 HP 2960 CA 2961 HP 2962 CA 2963 HP 2964 CA 2965 HP 2966 CA 2967 HP 2968 C 2969 O 2970 NH1 2971 H 2972 CT1 2973 HB1 2974 CT2 2975 HA2 2976 HA2 2977 CA 2978 CA 2979 HP 2980 CA 2981 HP 2982 CA 2983 HP 2984 CA 2985 HP 2986 CA 2987 HP 2988 C 2989 O 2990 NH1 2991 H 2992 CT1 2993 HB1 2994 CT1 2995 HA1 2996 CT3 2997 HA3 2998 HA3 2999 HA3 3000 CT2 3001 HA2 3002 HA2 3003 CT3 3004 HA3 3005 HA3 3006 HA3 3007 C 3008 O 3009 NH1 3010 H 3011 CT3 3012 HA3 3013 HA3 3014 HA3 3015 CT3 3016 HA3 3017 HA3 3018 HA3 3019 C 3020 O 3021 NH1 3022 H 3023 CT1 3024 HB1 3025 CT1 3026 HA1 3027 CT3 3028 HA3 3029 HA3 3030 HA3 3031 CT3 3032 HA3 3033 HA3 3034 HA3 3035 C 3036 O 3037 NH1 3038 H 3039 CT1 3040 HB1 3041 CT2 3042 HA2 3043 HA2 3044 CA 3045 CA 3046 HP 3047 CA 3048 HP 3049 CA 3050 OH1 3051 H 3052 CA 3053 HP 3054 CA 3055 HP 3056 C 3057 O 3058 NH1 3059 H 3060 CT1 3061 HB1 3062 CT1 3063 HA1 3064 CT3 3065 HA3 3066 HA3 3067 HA3 3068 CT2 3069 HA2 3070 HA2 3071 CT3 3072 HA3 3073 HA3 3074 HA3 3075 C 3076 O 3077 NH1 3078 H 3079 CT1 3080 HB1 3081 CT2 3082 HA2 3083 HA2 3084 CT1 3085 HA1 3086 CT3 3087 HA3 3088 HA3 3089 HA3 3090 CT3 3091 HA3 3092 HA3 3093 HA3 3094 C 3095 O 3096 NH1 3097 H 3098 CT1 3099 HB1 3100 CT2 3101 HA2 3102 HA2 3103 CT1 3104 HA1 3105 CT3 3106 HA3 3107 HA3 3108 HA3 3109 CT3 3110 HA3 3111 HA3 3112 HA3 3113 C 3114 O 3115 NH1 3116 H 3117 CT1 3118 HB1 3119 CT2 3120 HA2 3121 HA2 3122 CC 3123 O 3124 NH2 3125 H 3126 H 3127 C 3128 O 3129 NH1 3130 H 3131 CT1 3132 HB1 3133 CT2 3134 HA2 3135 HA2 3136 CY 3137 CA 3138 HP 3139 NY 3140 H 3141 CPT 3142 CPT 3143 CAI 3144 HP 3145 CA 3146 HP 3147 CAI 3148 HP 3149 CA 3150 HP 3151 C 3152 O 3153 NH1 3154 H 3155 CT1 3156 HB1 3157 CT1 3158 HA1 3159 CT3 3160 HA3 3161 HA3 3162 HA3 3163 CT2 3164 HA2 3165 HA2 3166 CT3 3167 HA3 3168 HA3 3169 HA3 3170 C 3171 O 3172 NH1 3173 H 3174 CT2 3175 HB2 3176 HB2 3177 C 3178 O 3179 NH1 3180 H 3181 CT1 3182 HB1 3183 CT2 3184 HA2 3185 HA2 3186 CA 3187 CA 3188 HP 3189 CA 3190 HP 3191 CA 3192 OH1 3193 H 3194 CA 3195 HP 3196 CA 3197 HP 3198 C 3199 O 3200 NH1 3201 H 3202 CT1 3203 HB1 3204 CT1 3205 HA1 3206 CT3 3207 HA3 3208 HA3 3209 HA3 3210 CT3 3211 HA3 3212 HA3 3213 HA3 3214 C 3215 O 3216 NH1 3217 H 3218 CT1 3219 HB1 3220 CT2 3221 HA2 3222 HA2 3223 CC 3224 O 3225 NH2 3226 H 3227 H 3228 C 3229 O 3230 NH1 3231 H 3232 CT1 3233 HB1 3234 CT2 3235 HA2 3236 HA2 3237 OH1 3238 H 3239 C 3240 O 3241 NH1 3242 H 3243 CT2 3244 HB2 3245 HB2 3246 C 3247 O 3248 NH1 3249 H 3250 CT1 3251 HB1 3252 CT2 3253 HA2 3254 HA2 3255 CA 3256 CA 3257 HP 3258 CA 3259 HP 3260 CA 3261 HP 3262 CA 3263 HP 3264 CA 3265 HP 3266 C 3267 O 3268 NH1 3269 H 3270 CT1 3271 HB1 3272 CT2 3273 HA2 3274 HA2 3275 CC 3276 O 3277 NH2 3278 H 3279 H 3280 C 3281 O 3282 N 3283 CP3 3284 HA2 3285 HA2 3286 CP1 3287 HB1 3288 CP2 3289 HA2 3290 HA2 3291 CP2 3292 HA2 3293 HA2 3294 C 3295 O 3296 NH1 3297 H 3298 CT1 3299 HB1 3300 CT2 3301 HA2 3302 HA2 3303 CT1 3304 HA1 3305 CT3 3306 HA3 3307 HA3 3308 HA3 3309 CT3 3310 HA3 3311 HA3 3312 HA3 3313 C 3314 O 3315 NH1 3316 H 3317 CT1 3318 HB1 3319 CT1 3320 HA1 3321 CT3 3322 HA3 3323 HA3 3324 HA3 3325 CT2 3326 HA2 3327 HA2 3328 CT3 3329 HA3 3330 HA3 3331 HA3 3332 C 3333 O 3334 NH1 3335 H 3336 CT1 3337 HB1 3338 CT2 3339 HA2 3340 HA2 3341 CA 3342 CA 3343 HP 3344 CA 3345 HP 3346 CA 3347 OH1 3348 H 3349 CA 3350 HP 3351 CA 3352 HP 3353 C 3354 O 3355 NH1 3356 H 3357 CT1 3358 HB1 3359 CT2 3360 HA2 3361 HA2 3362 S 3363 HS 3364 C 3365 O 3366 NH1 3367 H 3368 CT1 3369 HB1 3370 CT2 3371 HA2 3372 HA2 3373 CT2 3374 HA2 3375 HA2 3376 CT2 3377 HA2 3378 HA2 3379 NC2 3380 HC 3381 C 3382 NC2 3383 HC 3384 HC 3385 NC2 3386 HC 3387 HC 3388 C 3389 O 3390 NH1 3391 H 3392 CT1 3393 HB1 3394 CT2 3395 HA2 3396 HA2 3397 OH1 3398 H 3399 C 3400 O 3401 N 3402 CP3 3403 HA2 3404 HA2 3405 CP1 3406 HB1 3407 CP2 3408 HA2 3409 HA2 3410 CP2 3411 HA2 3412 HA2 3413 C 3414 O 3415 NH1 3416 H 3417 CT1 3418 HB1 3419 CT2A 3420 HA2 3421 HA2 3422 CC 3423 OC 3424 OC 3425 C 3426 O 3427 NH1 3428 H 3429 CT1 3430 HB1 3431 CT2 3432 HA2 3433 HA2 3434 CA 3435 CA 3436 HP 3437 CA 3438 HP 3439 CA 3440 HP 3441 CA 3442 HP 3443 CA 3444 HP 3445 C 3446 O 3447 NH1 3448 H 3449 CT1 3450 HB1 3451 CT2 3452 HA2 3453 HA2 3454 CT2 3455 HA2 3456 HA2 3457 CT2 3458 HA2 3459 HA2 3460 NC2 3461 HC 3462 C 3463 NC2 3464 HC 3465 HC 3466 NC2 3467 HC 3468 HC 3469 C 3470 O 3471 NH1 3472 H 3473 CT1 3474 HB1 3475 CT1 3476 HA1 3477 CT3 3478 HA3 3479 HA3 3480 HA3 3481 CT2 3482 HA2 3483 HA2 3484 CT3 3485 HA3 3486 HA3 3487 HA3 3488 C 3489 O 3490 NH1 3491 H 3492 CT1 3493 HB1 3494 CT3 3495 HA3 3496 HA3 3497 HA3 3498 C 3499 O 3500 NH1 3501 H 3502 CT1 3503 HB1 3504 CT2 3505 HA2 3506 HA2 3507 CA 3508 CA 3509 HP 3510 CA 3511 HP 3512 CA 3513 HP 3514 CA 3515 HP 3516 CA 3517 HP 3518 C 3519 O 3520 NH1 3521 H 3522 CT1 3523 HB1 3524 CT2 3525 HA2 3526 HA2 3527 CT2 3528 HA2 3529 HA2 3530 CC 3531 O 3532 NH2 3533 H 3534 H 3535 C 3536 O 3537 NH1 3538 H 3539 CT1 3540 HB1 3541 CT2A 3542 HA2 3543 HA2 3544 CT2 3545 HA2 3546 HA2 3547 CC 3548 OC 3549 OC 3550 C 3551 O 3552 NH1 3553 H 3554 CT1 3555 HB1 3556 CT2 3557 HA2 3558 HA2 3559 CT1 3560 HA1 3561 CT3 3562 HA3 3563 HA3 3564 HA3 3565 CT3 3566 HA3 3567 HA3 3568 HA3 3569 C 3570 O 3571 NH1 3572 H 3573 CT1 3574 HB1 3575 CT2 3576 HA2 3577 HA2 3578 CT1 3579 HA1 3580 CT3 3581 HA3 3582 HA3 3583 HA3 3584 CT3 3585 HA3 3586 HA3 3587 HA3 3588 C 3589 O 3590 NH1 3591 H 3592 CT1 3593 HB1 3594 CT2 3595 HA2 3596 HA2 3597 S 3598 HS 3599 C 3600 O 3601 NH1 3602 H 3603 CT1 3604 HB1 3605 CT2 3606 HA2 3607 HA2 3608 CT1 3609 HA1 3610 CT3 3611 HA3 3612 HA3 3613 HA3 3614 CT3 3615 HA3 3616 HA3 3617 HA3 3618 C 3619 O 3620 NH1 3621 H 3622 CT1 3623 HB1 3624 CT2 3625 HA2 3626 HA2 3627 CT2 3628 HA2 3629 HA2 3630 CT2 3631 HA2 3632 HA2 3633 NC2 3634 HC 3635 C 3636 NC2 3637 HC 3638 HC 3639 NC2 3640 HC 3641 HC 3642 C 3643 O 3644 NH1 3645 H 3646 CT1 3647 HB1 3648 CT2 3649 HA2 3650 HA2 3651 CT2 3652 HA2 3653 HA2 3654 CT2 3655 HA2 3656 HA2 3657 NC2 3658 HC 3659 C 3660 NC2 3661 HC 3662 HC 3663 NC2 3664 HC 3665 HC 3666 C 3667 O 3668 NH1 3669 H 3670 CT1 3671 HB1 3672 CT2 3673 HA2 3674 HA2 3675 OH1 3676 H 3677 C 3678 O 3679 NH1 3680 H 3681 CT1 3682 HB1 3683 CT2 3684 HA2 3685 HA2 3686 OH1 3687 H 3688 C 3689 O 3690 NH1 3691 H 3692 CT3 3693 HA3 3694 HA3 3695 HA3
