# Supplementary material for: The pocketome of G-protein-coupled receptors reveals previously untargeted allosteric sites
Source: Nat Commun. 2022 May 10;13:2567. doi: 10.1038/s41467-022-29609-6 (PMC9091257; doi:10.1038/s41467-022-29609-6)
Supplement: Supplementary file 4 — Supplementary Data 1 [file 41467_2022_29609_MOESM4_ESM.zip › docking_files/3ny8/mols.mol2]

# TRIPOS MOL2 file generated by SEED

@<TRIPOS>MOLECULE
methanamine
 8 7 0 0 0
****
USER_CHARGES
INVALID_CHARGES
Pose:   1 Cluster:   1 Fr_nu: 847141 TotEn:   -55.54
@<TRIPOS>ATOM
      1 C1        -64.1982    2.2170  -41.9856 C.3    1 LIG       0.04000
      2 N1        -65.5446    1.8013  -42.4235 N.4    1 LIG      -0.30000
      3 H1        -63.7258    1.3611  -41.5002 H      1 LIG       0.09000
      4 H2        -63.6388    2.5244  -42.8712 H      1 LIG       0.09000
      5 H3        -64.3159    3.0482  -41.2876 H      1 LIG       0.09000
      6 H4        -66.0413    2.5712  -42.8907 H      1 LIG       0.33000
      7 H5        -66.1209    1.4997  -41.6267 H      1 LIG       0.33000
      8 H6        -65.4973    1.0161  -43.0862 H      1 LIG       0.33000
@<TRIPOS>BOND
      1       1       2 1
      2       1       3 1
      3       1       4 1
      4       1       5 1
      5       2       6 1
      6       2       7 1
      7       2       8 1
@<TRIPOS>ALT_TYPE
CGenFF_4.0_ALT_TYPE_SET
CGenFF_4.0 1 CG334 2 NG3P3 3 HGA3 4 HGA3 5 HGA3 6 HGP2 7 HGP2 8 HGP2
@<TRIPOS>MOLECULE
methanamine
 8 7 0 0 0
****
USER_CHARGES
INVALID_CHARGES
Pose:   2 Cluster:   2 Fr_nu: 116230 TotEn:   -55.38
@<TRIPOS>ATOM
      1 C1        -64.9136    2.1917  -42.7919 C.3    1 LIG       0.04000
      2 N1        -66.1832    1.6126  -43.2714 N.4    1 LIG      -0.30000
      3 H1        -64.9639    3.2725  -42.9362 H      1 LIG       0.09000
      4 H2        -64.8102    1.9410  -41.7345 H      1 LIG       0.09000
      5 H3        -64.1041    1.7547  -43.3799 H      1 LIG       0.09000
      6 H4        -66.1947    0.5903  -43.1604 H      1 LIG       0.33000
      7 H5        -66.3354    1.8174  -44.2679 H      1 LIG       0.33000
      8 H6        -66.9870    1.9894  -42.7517 H      1 LIG       0.33000
@<TRIPOS>BOND
      1       1       2 1
      2       1       3 1
      3       1       4 1
      4       1       5 1
      5       2       6 1
      6       2       7 1
      7       2       8 1
@<TRIPOS>ALT_TYPE
CGenFF_4.0_ALT_TYPE_SET
CGenFF_4.0 1 CG334 2 NG3P3 3 HGA3 4 HGA3 5 HGA3 6 HGP2 7 HGP2 8 HGP2
@<TRIPOS>MOLECULE
methanamine
 8 7 0 0 0
****
USER_CHARGES
INVALID_CHARGES
Pose:   3 Cluster:   3 Fr_nu: 116309 TotEn:   -53.81
@<TRIPOS>ATOM
      1 C1        -67.3768    2.1082  -45.2760 C.3    1 LIG       0.04000
      2 N1        -66.9056    1.5697  -43.9855 N.4    1 LIG      -0.30000
      3 H1        -67.2450    3.1915  -45.2539 H      1 LIG       0.09000
      4 H2        -66.7754    1.6555  -46.0666 H      1 LIG       0.09000
      5 H3        -68.4304    1.8433  -45.3837 H      1 LIG       0.09000
      6 H4        -67.0057    0.5469  -43.9471 H      1 LIG       0.33000
      7 H5        -67.4391    1.9626  -43.1987 H      1 LIG       0.33000
      8 H6        -65.9134    1.7898  -43.8274 H      1 LIG       0.33000
@<TRIPOS>BOND
      1       1       2 1
      2       1       3 1
      3       1       4 1
      4       1       5 1
      5       2       6 1
      6       2       7 1
      7       2       8 1
@<TRIPOS>ALT_TYPE
CGenFF_4.0_ALT_TYPE_SET
CGenFF_4.0 1 CG334 2 NG3P3 3 HGA3 4 HGA3 5 HGA3 6 HGP2 7 HGP2 8 HGP2
@<TRIPOS>MOLECULE
methanamine
 8 7 0 0 0
****
USER_CHARGES
INVALID_CHARGES
Pose:   4 Cluster:   4 Fr_nu: 1127607 TotEn:   -48.43
@<TRIPOS>ATOM
      1 C1        -67.7157    3.2209  -46.4901 C.3    1 LIG       0.04000
      2 N1        -67.2344    1.9685  -45.8762 N.4    1 LIG      -0.30000
      3 H1        -67.2728    3.2970  -47.4848 H      1 LIG       0.09000
      4 H2        -68.8045    3.1678  -46.5481 H      1 LIG       0.09000
      5 H3        -67.3964    4.0488  -45.8541 H      1 LIG       0.09000
      6 H4        -67.6206    1.8413  -44.9316 H      1 LIG       0.33000
      7 H5        -66.2090    1.9614  -45.7948 H      1 LIG       0.33000
      8 H6        -67.5063    1.1486  -46.4347 H      1 LIG       0.33000
@<TRIPOS>BOND
      1       1       2 1
      2       1       3 1
      3       1       4 1
      4       1       5 1
      5       2       6 1
      6       2       7 1
      7       2       8 1
@<TRIPOS>ALT_TYPE
CGenFF_4.0_ALT_TYPE_SET
CGenFF_4.0 1 CG334 2 NG3P3 3 HGA3 4 HGA3 5 HGA3 6 HGP2 7 HGP2 8 HGP2
@<TRIPOS>MOLECULE
methanamine
 8 7 0 0 0
****
USER_CHARGES
INVALID_CHARGES
Pose:   5 Cluster:   5 Fr_nu: 451860 TotEn:   -43.16
@<TRIPOS>ATOM
      1 C1        -63.7160    2.8538  -42.0490 C.3    1 LIG       0.04000
      2 N1        -65.1477    2.8389  -41.6920 N.4    1 LIG      -0.30000
      3 H1        -63.3300    3.8531  -41.8395 H      1 LIG       0.09000
      4 H2        -63.2116    2.1021  -41.4389 H      1 LIG       0.09000
      5 H3        -63.6342    2.6165  -43.1114 H      1 LIG       0.09000
      6 H4        -65.5686    1.9173  -41.8689 H      1 LIG       0.33000
      7 H5        -65.6771    3.5309  -42.2387 H      1 LIG       0.33000
      8 H6        -65.2881    3.0574  -40.6968 H      1 LIG       0.33000
@<TRIPOS>BOND
      1       1       2 1
      2       1       3 1
      3       1       4 1
      4       1       5 1
      5       2       6 1
      6       2       7 1
      7       2       8 1
@<TRIPOS>ALT_TYPE
CGenFF_4.0_ALT_TYPE_SET
CGenFF_4.0 1 CG334 2 NG3P3 3 HGA3 4 HGA3 5 HGA3 6 HGP2 7 HGP2 8 HGP2
@<TRIPOS>MOLECULE
methanamine
 8 7 0 0 0
****
USER_CHARGES
INVALID_CHARGES
Pose:   6 Cluster:   6 Fr_nu: 838200 TotEn:   -40.87
@<TRIPOS>ATOM
      1 C1        -63.8873    3.4037  -42.5730 C.3    1 LIG       0.04000
      2 N1        -64.6155    2.1247  -42.6795 N.4    1 LIG      -0.30000
      3 H1        -63.7975    3.8214  -43.5774 H      1 LIG       0.09000
      4 H2        -64.4649    4.0639  -41.9232 H      1 LIG       0.09000
      5 H3        -62.9047    3.1940  -42.1460 H      1 LIG       0.09000
      6 H4        -64.7314    1.6814  -41.7588 H      1 LIG       0.33000
      7 H5        -64.1155    1.4584  -43.2829 H      1 LIG       0.33000
      8 H6        -65.5539    2.2597  -43.0783 H      1 LIG       0.33000
@<TRIPOS>BOND
      1       1       2 1
      2       1       3 1
      3       1       4 1
      4       1       5 1
      5       2       6 1
      6       2       7 1
      7       2       8 1
@<TRIPOS>ALT_TYPE
CGenFF_4.0_ALT_TYPE_SET
CGenFF_4.0 1 CG334 2 NG3P3 3 HGA3 4 HGA3 5 HGA3 6 HGP2 7 HGP2 8 HGP2
@<TRIPOS>MOLECULE
methanamine
 8 7 0 0 0
****
USER_CHARGES
INVALID_CHARGES
Pose:   7 Cluster:   7 Fr_nu: 403857 TotEn:   -39.75
@<TRIPOS>ATOM
      1 C1        -64.3780    2.8771  -42.3525 C.3    1 LIG       0.04000
      2 N1        -64.3800    1.7520  -41.3978 N.4    1 LIG      -0.30000
      3 H1        -65.1238    2.6647  -43.1206 H      1 LIG       0.09000
      4 H2        -64.6304    3.7844  -41.8003 H      1 LIG       0.09000
      5 H3        -63.3780    2.9462  -42.7851 H      1 LIG       0.09000
      6 H4        -63.6928    1.8964  -40.6465 H      1 LIG       0.33000
      7 H5        -64.1471    0.8651  -41.8639 H      1 LIG       0.33000
      8 H6        -65.3018    1.6368  -40.9562 H      1 LIG       0.33000
@<TRIPOS>BOND
      1       1       2 1
      2       1       3 1
      3       1       4 1
      4       1       5 1
      5       2       6 1
      6       2       7 1
      7       2       8 1
@<TRIPOS>ALT_TYPE
CGenFF_4.0_ALT_TYPE_SET
CGenFF_4.0 1 CG334 2 NG3P3 3 HGA3 4 HGA3 5 HGA3 6 HGP2 7 HGP2 8 HGP2
@<TRIPOS>MOLECULE
methanamine
 8 7 0 0 0
****
USER_CHARGES
INVALID_CHARGES
Pose:   8 Cluster:   8 Fr_nu: 171776 TotEn:   -37.37
@<TRIPOS>ATOM
      1 C1        -68.5428    4.3033  -48.2100 C.3    1 LIG       0.04000
      2 N1        -67.5705    3.4664  -48.9390 N.4    1 LIG      -0.30000
      3 H1        -68.5700    5.2816  -48.6934 H      1 LIG       0.09000
      4 H2        -69.5154    3.8108  -48.2653 H      1 LIG       0.09000
      5 H3        -68.2029    4.3861  -47.1758 H      1 LIG       0.09000
      6 H4        -67.5011    2.5268  -48.5267 H      1 LIG       0.33000
      7 H5        -66.6301    3.8827  -48.9204 H      1 LIG       0.33000
      8 H6        -67.8393    3.3526  -49.9254 H      1 LIG       0.33000
@<TRIPOS>BOND
      1       1       2 1
      2       1       3 1
      3       1       4 1
      4       1       5 1
      5       2       6 1
      6       2       7 1
      7       2       8 1
@<TRIPOS>ALT_TYPE
CGenFF_4.0_ALT_TYPE_SET
CGenFF_4.0 1 CG334 2 NG3P3 3 HGA3 4 HGA3 5 HGA3 6 HGP2 7 HGP2 8 HGP2
@<TRIPOS>MOLECULE
methanamine
 8 7 0 0 0
****
USER_CHARGES
INVALID_CHARGES
Pose:   9 Cluster:   9 Fr_nu: 235322 TotEn:   -30.19
@<TRIPOS>ATOM
      1 C1        -72.6179  -25.7876  -51.5934 C.3    1 LIG       0.04000
      2 N1        -74.0053  -26.1297  -51.2254 N.4    1 LIG      -0.30000
      3 H1        -72.6369  -25.3420  -52.5897 H      1 LIG       0.09000
      4 H2        -72.2409  -25.0790  -50.8535 H      1 LIG       0.09000
      5 H3        -72.0336  -26.7097  -51.5872 H      1 LIG       0.09000
      6 H4        -74.0510  -26.5560  -50.2906 H      1 LIG       0.33000
      7 H5        -74.4150  -26.7986  -51.8908 H      1 LIG       0.33000
      8 H6        -74.6069  -25.2955  -51.2150 H      1 LIG       0.33000
@<TRIPOS>BOND
      1       1       2 1
      2       1       3 1
      3       1       4 1
      4       1       5 1
      5       2       6 1
      6       2       7 1
      7       2       8 1
@<TRIPOS>ALT_TYPE
CGenFF_4.0_ALT_TYPE_SET
CGenFF_4.0 1 CG334 2 NG3P3 3 HGA3 4 HGA3 5 HGA3 6 HGP2 7 HGP2 8 HGP2
@<TRIPOS>MOLECULE
methanol
 6 5 0 0 0
****
USER_CHARGES
INVALID_CHARGES
Pose:   1 Cluster:   1 Fr_nu: 2121638 TotEn:   -18.07
@<TRIPOS>ATOM
      1 C1        -66.0731  -10.3192  -36.4392 C.3    1 LIG      -0.04000
      2 O1        -65.1522  -11.1786  -37.0856 O.3    1 LIG      -0.65000
      3 H1        -66.3316   -9.4930  -37.1062 H      1 LIG       0.09000
      4 H2        -65.6281   -9.9327  -35.5188 H      1 LIG       0.09000
      5 H3        -66.9760  -10.8841  -36.1959 H      1 LIG       0.09000
      6 H4        -64.9474  -11.8974  -36.4634 H      1 LIG       0.42000
@<TRIPOS>BOND
      1       1       2 1
      2       1       3 1
      3       1       4 1
      4       1       5 1
      5       2       6 1
@<TRIPOS>ALT_TYPE
CGenFF_4.0_ALT_TYPE_SET
CGenFF_4.0 1 CG331 2 OG311 3 HGA3 4 HGA3 5 HGA3 6 HGP1
@<TRIPOS>MOLECULE
methanol
 6 5 0 0 0
****
USER_CHARGES
INVALID_CHARGES
Pose:   2 Cluster:   2 Fr_nu: 10375372 TotEn:   -16.00
@<TRIPOS>ATOM
      1 C1        -76.6412   -5.7677  -57.4374 C.3    1 LIG      -0.04000
      2 O1        -75.6391   -4.8510  -57.0374 O.3    1 LIG      -0.65000
      3 H1        -76.1766   -6.7142  -57.7247 H      1 LIG       0.09000
      4 H2        -77.1999   -5.3532  -58.2804 H      1 LIG       0.09000
      5 H3        -77.3219   -5.9380  -56.6000 H      1 LIG       0.09000
      6 H4        -76.0896   -4.0252  -56.7906 H      1 LIG       0.42000
@<TRIPOS>BOND
      1       1       2 1
      2       1       3 1
      3       1       4 1
      4       1       5 1
      5       2       6 1
@<TRIPOS>ALT_TYPE
CGenFF_4.0_ALT_TYPE_SET
CGenFF_4.0 1 CG331 2 OG311 3 HGA3 4 HGA3 5 HGA3 6 HGP1
@<TRIPOS>MOLECULE
methanol
 6 5 0 0 0
****
USER_CHARGES
INVALID_CHARGES
Pose:   3 Cluster:   3 Fr_nu: 2349635 TotEn:   -15.52
@<TRIPOS>ATOM
      1 C1        -69.7185   -4.3241  -47.5974 C.3    1 LIG      -0.04000
      2 O1        -70.2466   -4.1833  -48.9035 O.3    1 LIG      -0.65000
      3 H1        -70.4531   -3.9762  -46.8671 H      1 LIG       0.09000
      4 H2        -68.7983   -3.7408  -47.5107 H      1 LIG       0.09000
      5 H3        -69.4978   -5.3784  -47.4150 H      1 LIG       0.09000
      6 H4        -69.5671   -4.5016  -49.5221 H      1 LIG       0.42000
@<TRIPOS>BOND
      1       1       2 1
      2       1       3 1
      3       1       4 1
      4       1       5 1
      5       2       6 1
@<TRIPOS>ALT_TYPE
CGenFF_4.0_ALT_TYPE_SET
CGenFF_4.0 1 CG331 2 OG311 3 HGA3 4 HGA3 5 HGA3 6 HGP1
@<TRIPOS>MOLECULE
methanol
 6 5 0 0 0
****
USER_CHARGES
INVALID_CHARGES
Pose:   4 Cluster:   4 Fr_nu: 10629790 TotEn:   -14.96
@<TRIPOS>ATOM
      1 C1        -65.4833  -10.9869  -36.8182 C.3    1 LIG      -0.04000
      2 O1        -64.2692  -11.6881  -36.6217 O.3    1 LIG      -0.65000
      3 H1        -65.3163  -10.1528  -37.5041 H      1 LIG       0.09000
      4 H2        -65.8499  -10.6151  -35.8580 H      1 LIG       0.09000
      5 H3        -66.2213  -11.6677  -37.2489 H      1 LIG       0.09000
      6 H4        -64.4576  -12.4192  -36.0086 H      1 LIG       0.42000
@<TRIPOS>BOND
      1       1       2 1
      2       1       3 1
      3       1       4 1
      4       1       5 1
      5       2       6 1
@<TRIPOS>ALT_TYPE
CGenFF_4.0_ALT_TYPE_SET
CGenFF_4.0 1 CG331 2 OG311 3 HGA3 4 HGA3 5 HGA3 6 HGP1
@<TRIPOS>MOLECULE
methanol
 6 5 0 0 0
****
USER_CHARGES
INVALID_CHARGES
Pose:   5 Cluster:   5 Fr_nu: 5075193 TotEn:   -14.95
@<TRIPOS>ATOM
      1 C1        -46.7911   -7.6171  -29.3855 C.3    1 LIG      -0.04000
      2 O1        -46.0727   -6.7763  -30.2695 O.3    1 LIG      -0.65000
      3 H1        -47.5880   -7.0449  -28.9042 H      1 LIG       0.09000
      4 H2        -46.1108   -8.0202  -28.6310 H      1 LIG       0.09000
      5 H3        -47.2294   -8.4400  -29.9550 H      1 LIG       0.09000
      6 H4        -45.3757   -7.3189  -30.6764 H      1 LIG       0.42000
@<TRIPOS>BOND
      1       1       2 1
      2       1       3 1
      3       1       4 1
      4       1       5 1
      5       2       6 1
@<TRIPOS>ALT_TYPE
CGenFF_4.0_ALT_TYPE_SET
CGenFF_4.0 1 CG331 2 OG311 3 HGA3 4 HGA3 5 HGA3 6 HGP1
@<TRIPOS>MOLECULE
methanol
 6 5 0 0 0
****
USER_CHARGES
INVALID_CHARGES
Pose:   6 Cluster:   6 Fr_nu: 9653003 TotEn:   -14.53
@<TRIPOS>ATOM
      1 C1        -65.6477  -10.6677  -36.7032 C.3    1 LIG      -0.04000
      2 O1        -66.1509  -11.8374  -37.3222 O.3    1 LIG      -0.65000
      3 H1        -65.9029   -9.7951  -37.3095 H      1 LIG       0.09000
      4 H2        -64.5626  -10.7475  -36.5991 H      1 LIG       0.09000
      5 H3        -66.1003  -10.5662  -35.7141 H      1 LIG       0.09000
      6 H4        -65.9048  -12.5886  -36.7558 H      1 LIG       0.42000
@<TRIPOS>BOND
      1       1       2 1
      2       1       3 1
      3       1       4 1
      4       1       5 1
      5       2       6 1
@<TRIPOS>ALT_TYPE
CGenFF_4.0_ALT_TYPE_SET
CGenFF_4.0 1 CG331 2 OG311 3 HGA3 4 HGA3 5 HGA3 6 HGP1
@<TRIPOS>MOLECULE
methanol
 6 5 0 0 0
****
USER_CHARGES
INVALID_CHARGES
Pose:   7 Cluster:   7 Fr_nu: 1003667 TotEn:   -14.05
@<TRIPOS>ATOM
      1 C1        -64.5676    2.2738  -42.6581 C.3    1 LIG      -0.04000
      2 O1        -64.7380    2.8962  -41.3980 O.3    1 LIG      -0.65000
      3 H1        -63.6342    2.6165  -43.1114 H      1 LIG       0.09000
      4 H2        -65.4123    2.5225  -43.3056 H      1 LIG       0.09000
      5 H3        -64.5256    1.1912  -42.5171 H      1 LIG       0.09000
      6 H4        -65.5752    2.5677  -41.0280 H      1 LIG       0.42000
@<TRIPOS>BOND
      1       1       2 1
      2       1       3 1
      3       1       4 1
      4       1       5 1
      5       2       6 1
@<TRIPOS>ALT_TYPE
CGenFF_4.0_ALT_TYPE_SET
CGenFF_4.0 1 CG331 2 OG311 3 HGA3 4 HGA3 5 HGA3 6 HGP1
@<TRIPOS>MOLECULE
methanol
 6 5 0 0 0
****
USER_CHARGES
INVALID_CHARGES
Pose:   8 Cluster:   8 Fr_nu: 5074473 TotEn:   -13.69
@<TRIPOS>ATOM
      1 C1        -46.9577   -8.4400  -29.2990 C.3    1 LIG      -0.04000
      2 O1        -47.1296   -7.0935  -29.7014 O.3    1 LIG      -0.65000
      3 H1        -45.9618   -8.7835  -29.5894 H      1 LIG       0.09000
      4 H2        -47.7216   -9.0628  -29.7714 H      1 LIG       0.09000
      5 H3        -47.0598   -8.5023  -28.2131 H      1 LIG       0.09000
      6 H4        -48.0232   -6.8253  -29.4269 H      1 LIG       0.42000
@<TRIPOS>BOND
      1       1       2 1
      2       1       3 1
      3       1       4 1
      4       1       5 1
      5       2       6 1
@<TRIPOS>ALT_TYPE
CGenFF_4.0_ALT_TYPE_SET
CGenFF_4.0 1 CG331 2 OG311 3 HGA3 4 HGA3 5 HGA3 6 HGP1
@<TRIPOS>MOLECULE
methanol
 6 5 0 0 0
****
USER_CHARGES
INVALID_CHARGES
Pose:   9 Cluster:   9 Fr_nu: 10651801 TotEn:   -13.34
@<TRIPOS>ATOM
      1 C1        -50.6011    3.3920  -34.4800 C.3    1 LIG      -0.04000
      2 O1        -50.6206    2.6745  -33.2597 O.3    1 LIG      -0.65000
      3 H1        -51.1448    4.3323  -34.3594 H      1 LIG       0.09000
      4 H2        -51.0641    2.7894  -35.2655 H      1 LIG       0.09000
      5 H3        -49.5643    3.6054  -34.7504 H      1 LIG       0.09000
      6 H4        -50.1294    1.8481  -33.4064 H      1 LIG       0.42000
@<TRIPOS>BOND
      1       1       2 1
      2       1       3 1
      3       1       4 1
      4       1       5 1
      5       2       6 1
@<TRIPOS>ALT_TYPE
CGenFF_4.0_ALT_TYPE_SET
CGenFF_4.0 1 CG331 2 OG311 3 HGA3 4 HGA3 5 HGA3 6 HGP1
@<TRIPOS>MOLECULE
methanol
 6 5 0 0 0
****
USER_CHARGES
INVALID_CHARGES
Pose:  10 Cluster:  10 Fr_nu: 10698597 TotEn:   -13.16
@<TRIPOS>ATOM
      1 C1        -47.4139  -11.9462  -24.9626 C.3    1 LIG      -0.04000
      2 O1        -46.5433  -13.0627  -24.9666 O.3    1 LIG      -0.65000
      3 H1        -47.0360  -11.1861  -25.6507 H      1 LIG       0.09000
      4 H2        -47.4788  -11.5372  -23.9511 H      1 LIG       0.09000
      5 H3        -48.4060  -12.2679  -25.2878 H      1 LIG       0.09000
      6 H4        -46.9113  -13.7140  -24.3452 H      1 LIG       0.42000
@<TRIPOS>BOND
      1       1       2 1
      2       1       3 1
      3       1       4 1
      4       1       5 1
      5       2       6 1
@<TRIPOS>ALT_TYPE
CGenFF_4.0_ALT_TYPE_SET
CGenFF_4.0 1 CG331 2 OG311 3 HGA3 4 HGA3 5 HGA3 6 HGP1
@<TRIPOS>MOLECULE
methanol
 6 5 0 0 0
****
USER_CHARGES
INVALID_CHARGES
Pose:  11 Cluster:  11 Fr_nu: 2878987 TotEn:   -13.12
@<TRIPOS>ATOM
      1 C1        -64.1132    2.4243  -41.5593 C.3    1 LIG      -0.04000
      2 O1        -63.8589    2.3984  -40.1668 O.3    1 LIG      -0.65000
      3 H1        -63.2352    2.8096  -42.0837 H      1 LIG       0.09000
      4 H2        -64.9791    3.0601  -41.7607 H      1 LIG       0.09000
      5 H3        -64.3223    1.4081  -41.9015 H      1 LIG       0.09000
      6 H4        -64.6593    2.0516  -39.7368 H      1 LIG       0.42000
@<TRIPOS>BOND
      1       1       2 1
      2       1       3 1
      3       1       4 1
      4       1       5 1
      5       2       6 1
@<TRIPOS>ALT_TYPE
CGenFF_4.0_ALT_TYPE_SET
CGenFF_4.0 1 CG331 2 OG311 3 HGA3 4 HGA3 5 HGA3 6 HGP1
@<TRIPOS>MOLECULE
methanol
 6 5 0 0 0
****
USER_CHARGES
INVALID_CHARGES
Pose:  12 Cluster:  12 Fr_nu: 2121069 TotEn:   -13.08
@<TRIPOS>ATOM
      1 C1        -65.3357  -10.9792  -36.9975 C.3    1 LIG      -0.04000
      2 O1        -66.5343  -10.3172  -36.6374 O.3    1 LIG      -0.65000
      3 H1        -65.1383  -10.8240  -38.0610 H      1 LIG       0.09000
      4 H2        -65.4305  -12.0472  -36.7857 H      1 LIG       0.09000
      5 H3        -64.5114  -10.5653  -36.4120 H      1 LIG       0.09000
      6 H4        -66.6754  -10.4780  -35.6887 H      1 LIG       0.42000
@<TRIPOS>BOND
      1       1       2 1
      2       1       3 1
      3       1       4 1
      4       1       5 1
      5       2       6 1
@<TRIPOS>ALT_TYPE
CGenFF_4.0_ALT_TYPE_SET
CGenFF_4.0 1 CG331 2 OG311 3 HGA3 4 HGA3 5 HGA3 6 HGP1
@<TRIPOS>MOLECULE
methanol
 6 5 0 0 0
****
USER_CHARGES
INVALID_CHARGES
Pose:  13 Cluster:  13 Fr_nu: 10561099 TotEn:   -12.97
@<TRIPOS>ATOM
      1 C1        -50.8833    3.5750  -33.9251 C.3    1 LIG      -0.04000
      2 O1        -49.6041    3.4057  -33.3426 O.3    1 LIG      -0.65000
      3 H1        -51.3919    4.4178  -33.4506 H      1 LIG       0.09000
      4 H2        -51.4686    2.6614  -33.7933 H      1 LIG       0.09000
      5 H3        -50.7640    3.7782  -34.9920 H      1 LIG       0.09000
      6 H4        -49.1848    2.6502  -33.7889 H      1 LIG       0.42000
@<TRIPOS>BOND
      1       1       2 1
      2       1       3 1
      3       1       4 1
      4       1       5 1
      5       2       6 1
@<TRIPOS>ALT_TYPE
CGenFF_4.0_ALT_TYPE_SET
CGenFF_4.0 1 CG331 2 OG311 3 HGA3 4 HGA3 5 HGA3 6 HGP1
@<TRIPOS>MOLECULE
methanol
 6 5 0 0 0
****
USER_CHARGES
INVALID_CHARGES
Pose:  14 Cluster:  14 Fr_nu:  46742 TotEn:   -12.94
@<TRIPOS>ATOM
      1 C1        -83.8080    0.3412  -37.5394 C.3    1 LIG      -0.04000
      2 O1        -84.4370    0.2193  -38.8019 O.3    1 LIG      -0.65000
      3 H1        -84.0621    1.3074  -37.0967 H      1 LIG       0.09000
      4 H2        -82.7251    0.2578  -37.6612 H      1 LIG       0.09000
      5 H3        -84.1622   -0.4603  -36.8869 H      1 LIG       0.09000
      6 H4        -84.1880   -0.6490  -39.1623 H      1 LIG       0.42000
@<TRIPOS>BOND
      1       1       2 1
      2       1       3 1
      3       1       4 1
      4       1       5 1
      5       2       6 1
@<TRIPOS>ALT_TYPE
CGenFF_4.0_ALT_TYPE_SET
CGenFF_4.0 1 CG331 2 OG311 3 HGA3 4 HGA3 5 HGA3 6 HGP1
@<TRIPOS>MOLECULE
methanol
 6 5 0 0 0
****
USER_CHARGES
INVALID_CHARGES
Pose:  15 Cluster:  15 Fr_nu:  46773 TotEn:   -12.80
@<TRIPOS>ATOM
      1 C1        -84.5423    0.7459  -38.3023 C.3    1 LIG      -0.04000
      2 O1        -83.7095   -0.3095  -37.8587 O.3    1 LIG      -0.65000
      3 H1        -84.5619    1.5370  -37.5486 H      1 LIG       0.09000
      4 H2        -85.5529    0.3664  -38.4738 H      1 LIG       0.09000
      5 H3        -84.1419    1.1459  -39.2368 H      1 LIG       0.09000
      6 H4        -83.7178   -0.9908  -38.5526 H      1 LIG       0.42000
@<TRIPOS>BOND
      1       1       2 1
      2       1       3 1
      3       1       4 1
      4       1       5 1
      5       2       6 1
@<TRIPOS>ALT_TYPE
CGenFF_4.0_ALT_TYPE_SET
CGenFF_4.0 1 CG331 2 OG311 3 HGA3 4 HGA3 5 HGA3 6 HGP1
@<TRIPOS>MOLECULE
methanol
 6 5 0 0 0
****
USER_CHARGES
INVALID_CHARGES
Pose:  16 Cluster:  16 Fr_nu: 2120466 TotEn:   -12.69
@<TRIPOS>ATOM
      1 C1        -65.3357  -10.9792  -36.9975 C.3    1 LIG      -0.04000
      2 O1        -64.3357  -10.4284  -36.1602 O.3    1 LIG      -0.65000
      3 H1        -64.9590  -11.0455  -38.0211 H      1 LIG       0.09000
      4 H2        -66.2271  -10.3473  -36.9662 H      1 LIG       0.09000
      5 H3        -65.5881  -11.9798  -36.6390 H      1 LIG       0.09000
      6 H4        -64.7069  -10.3855  -35.2623 H      1 LIG       0.42000
@<TRIPOS>BOND
      1       1       2 1
      2       1       3 1
      3       1       4 1
      4       1       5 1
      5       2       6 1
@<TRIPOS>ALT_TYPE
CGenFF_4.0_ALT_TYPE_SET
CGenFF_4.0 1 CG331 2 OG311 3 HGA3 4 HGA3 5 HGA3 6 HGP1
@<TRIPOS>MOLECULE
methanol
 6 5 0 0 0
****
USER_CHARGES
INVALID_CHARGES
Pose:  17 Cluster:  17 Fr_nu: 3160057 TotEn:   -12.68
@<TRIPOS>ATOM
      1 C1        -69.9001   -4.4670  -47.5631 C.3    1 LIG      -0.04000
      2 O1        -71.0159   -3.7178  -47.1180 O.3    1 LIG      -0.65000
      3 H1        -70.0781   -4.8160  -48.5832 H      1 LIG       0.09000
      4 H2        -69.7433   -5.3194  -46.8972 H      1 LIG       0.09000
      5 H3        -69.0141   -3.8279  -47.5484 H      1 LIG       0.09000
      6 H4        -70.8206   -3.4262  -46.2110 H      1 LIG       0.42000
@<TRIPOS>BOND
      1       1       2 1
      2       1       3 1
      3       1       4 1
      4       1       5 1
      5       2       6 1
@<TRIPOS>ALT_TYPE
CGenFF_4.0_ALT_TYPE_SET
CGenFF_4.0 1 CG331 2 OG311 3 HGA3 4 HGA3 5 HGA3 6 HGP1
@<TRIPOS>MOLECULE
methanol
 6 5 0 0 0
****
USER_CHARGES
INVALID_CHARGES
Pose:  18 Cluster:  18 Fr_nu: 10790801 TotEn:   -12.32
@<TRIPOS>ATOM
      1 C1        -52.1271  -24.9275  -24.8334 C.3    1 LIG      -0.04000
      2 O1        -51.1319  -23.9415  -25.0377 O.3    1 LIG      -0.65000
      3 H1        -52.7149  -24.6750  -23.9474 H      1 LIG       0.09000
      4 H2        -51.6529  -25.9036  -24.7030 H      1 LIG       0.09000
      5 H3        -52.7829  -24.9570  -25.7067 H      1 LIG       0.09000
      6 H4        -50.6322  -24.2001  -25.8309 H      1 LIG       0.42000
@<TRIPOS>BOND
      1       1       2 1
      2       1       3 1
      3       1       4 1
      4       1       5 1
      5       2       6 1
@<TRIPOS>ALT_TYPE
CGenFF_4.0_ALT_TYPE_SET
CGenFF_4.0 1 CG331 2 OG311 3 HGA3 4 HGA3 5 HGA3 6 HGP1
@<TRIPOS>MOLECULE
methanol
 6 5 0 0 0
****
USER_CHARGES
INVALID_CHARGES
Pose:  19 Cluster:  19 Fr_nu: 1186400 TotEn:   -11.86
@<TRIPOS>ATOM
      1 C1        -75.2055   -7.9958  -52.6655 C.3    1 LIG      -0.04000
      2 O1        -74.6639   -7.2035  -51.6247 O.3    1 LIG      -0.65000
      3 H1        -74.9751   -9.0479  -52.4812 H      1 LIG       0.09000
      4 H2        -74.7815   -7.6812  -53.6225 H      1 LIG       0.09000
      5 H3        -76.2895   -7.8609  -52.6876 H      1 LIG       0.09000
      6 H4        -74.8885   -6.2784  -51.8235 H      1 LIG       0.42000
@<TRIPOS>BOND
      1       1       2 1
      2       1       3 1
      3       1       4 1
      4       1       5 1
      5       2       6 1
@<TRIPOS>ALT_TYPE
CGenFF_4.0_ALT_TYPE_SET
CGenFF_4.0 1 CG331 2 OG311 3 HGA3 4 HGA3 5 HGA3 6 HGP1
@<TRIPOS>MOLECULE
methanol
 6 5 0 0 0
****
USER_CHARGES
INVALID_CHARGES
Pose:  20 Cluster:  20 Fr_nu: 10762761 TotEn:   -11.84
@<TRIPOS>ATOM
      1 C1        -72.8281  -25.7689  -51.4645 C.3    1 LIG      -0.04000
      2 O1        -73.1224  -24.8457  -52.4968 O.3    1 LIG      -0.65000
      3 H1        -71.8636  -26.2428  -51.6626 H      1 LIG       0.09000
      4 H2        -73.6150  -26.5259  -51.4163 H      1 LIG       0.09000
      5 H3        -72.7803  -25.2346  -50.5128 H      1 LIG       0.09000
      6 H4        -73.9838  -24.4467  -52.2860 H      1 LIG       0.42000
@<TRIPOS>BOND
      1       1       2 1
      2       1       3 1
      3       1       4 1
      4       1       5 1
      5       2       6 1
@<TRIPOS>ALT_TYPE
CGenFF_4.0_ALT_TYPE_SET
CGenFF_4.0 1 CG331 2 OG311 3 HGA3 4 HGA3 5 HGA3 6 HGP1
@<TRIPOS>MOLECULE
methanol
 6 5 0 0 0
****
USER_CHARGES
INVALID_CHARGES
Pose:  21 Cluster:  21 Fr_nu: 10526846 TotEn:   -11.76
@<TRIPOS>ATOM
      1 C1        -46.7594  -22.1983  -27.2684 C.3    1 LIG      -0.04000
      2 O1        -47.8760  -22.8991  -26.7519 O.3    1 LIG      -0.65000
      3 H1        -46.5774  -21.3058  -26.6648 H      1 LIG       0.09000
      4 H2        -46.9536  -21.9159  -28.3062 H      1 LIG       0.09000
      5 H3        -45.8821  -22.8481  -27.2277 H      1 LIG       0.09000
      6 H4        -48.0057  -23.6828  -27.3128 H      1 LIG       0.42000
@<TRIPOS>BOND
      1       1       2 1
      2       1       3 1
      3       1       4 1
      4       1       5 1
      5       2       6 1
@<TRIPOS>ALT_TYPE
CGenFF_4.0_ALT_TYPE_SET
CGenFF_4.0 1 CG331 2 OG311 3 HGA3 4 HGA3 5 HGA3 6 HGP1
@<TRIPOS>MOLECULE
methanol
 6 5 0 0 0
****
USER_CHARGES
INVALID_CHARGES
Pose:  22 Cluster:  22 Fr_nu: 380435 TotEn:   -11.41
@<TRIPOS>ATOM
      1 C1        -70.7998   -8.6038  -44.2962 C.3    1 LIG      -0.04000
      2 O1        -71.4120   -9.8720  -44.4421 O.3    1 LIG      -0.65000
      3 H1        -70.4363   -8.4895  -43.2720 H      1 LIG       0.09000
      4 H2        -71.5253   -7.8194  -44.5263 H      1 LIG       0.09000
      5 H3        -69.9581   -8.5336  -44.9891 H      1 LIG       0.09000
      6 H4        -71.7212   -9.9357  -45.3619 H      1 LIG       0.42000
@<TRIPOS>BOND
      1       1       2 1
      2       1       3 1
      3       1       4 1
      4       1       5 1
      5       2       6 1
@<TRIPOS>ALT_TYPE
CGenFF_4.0_ALT_TYPE_SET
CGenFF_4.0 1 CG331 2 OG311 3 HGA3 4 HGA3 5 HGA3 6 HGP1
@<TRIPOS>MOLECULE
methanol
 6 5 0 0 0
****
USER_CHARGES
INVALID_CHARGES
Pose:  23 Cluster:  23 Fr_nu: 171027 TotEn:   -10.51
@<TRIPOS>ATOM
      1 C1        -72.4239  -25.3343  -51.9101 C.3    1 LIG      -0.04000
      2 O1        -72.9022  -24.7025  -50.7368 O.3    1 LIG      -0.65000
      3 H1        -71.3794  -25.6230  -51.7694 H      1 LIG       0.09000
      4 H2        -72.5126  -24.6485  -52.7564 H      1 LIG       0.09000
      5 H3        -73.0235  -26.2271  -52.1026 H      1 LIG       0.09000
      6 H4        -73.8300  -24.4615  -50.9003 H      1 LIG       0.42000
@<TRIPOS>BOND
      1       1       2 1
      2       1       3 1
      3       1       4 1
      4       1       5 1
      5       2       6 1
@<TRIPOS>ALT_TYPE
CGenFF_4.0_ALT_TYPE_SET
CGenFF_4.0 1 CG331 2 OG311 3 HGA3 4 HGA3 5 HGA3 6 HGP1
@<TRIPOS>MOLECULE
methanol
 6 5 0 0 0
****
USER_CHARGES
INVALID_CHARGES
Pose:  24 Cluster:  24 Fr_nu: 10784811 TotEn:   -10.24
@<TRIPOS>ATOM
      1 C1        -59.7324    7.1086  -21.6875 C.3    1 LIG      -0.04000
      2 O1        -59.0267    6.0229  -21.1150 O.3    1 LIG      -0.65000
      3 H1        -60.1270    6.8138  -22.6630 H      1 LIG       0.09000
      4 H2        -59.0604    7.9635  -21.7977 H      1 LIG       0.09000
      5 H3        -60.5606    7.3810  -21.0291 H      1 LIG       0.09000
      6 H4        -58.6923    6.3227  -20.2524 H      1 LIG       0.42000
@<TRIPOS>BOND
      1       1       2 1
      2       1       3 1
      3       1       4 1
      4       1       5 1
      5       2       6 1
@<TRIPOS>ALT_TYPE
CGenFF_4.0_ALT_TYPE_SET
CGenFF_4.0 1 CG331 2 OG311 3 HGA3 4 HGA3 5 HGA3 6 HGP1
@<TRIPOS>MOLECULE
methanol
 6 5 0 0 0
****
USER_CHARGES
INVALID_CHARGES
Pose:  25 Cluster:  25 Fr_nu: 2684095 TotEn:   -10.11
@<TRIPOS>ATOM
      1 C1        -70.3671   -4.4109  -48.3345 C.3    1 LIG      -0.04000
      2 O1        -71.0237   -3.6484  -49.3305 O.3    1 LIG      -0.65000
      3 H1        -70.1969   -3.7894  -47.4519 H      1 LIG       0.09000
      4 H2        -69.4141   -4.7777  -48.7242 H      1 LIG       0.09000
      5 H3        -70.9986   -5.2601  -48.0630 H      1 LIG       0.09000
      6 H4        -71.1568   -4.2329  -50.0961 H      1 LIG       0.42000
@<TRIPOS>BOND
      1       1       2 1
      2       1       3 1
      3       1       4 1
      4       1       5 1
      5       2       6 1
@<TRIPOS>ALT_TYPE
CGenFF_4.0_ALT_TYPE_SET
CGenFF_4.0 1 CG331 2 OG311 3 HGA3 4 HGA3 5 HGA3 6 HGP1
@<TRIPOS>MOLECULE
methanol
 6 5 0 0 0
****
USER_CHARGES
INVALID_CHARGES
Pose:  26 Cluster:  26 Fr_nu: 8825235 TotEn:    -9.57
@<TRIPOS>ATOM
      1 C1        -76.2541   -6.8592  -57.6953 C.3    1 LIG      -0.04000
      2 O1        -75.8197   -5.5153  -57.7927 O.3    1 LIG      -0.65000
      3 H1        -75.6277   -7.4922  -58.3286 H      1 LIG       0.09000
      4 H2        -77.2982   -6.9295  -58.0109 H      1 LIG       0.09000
      5 H3        -76.1666   -7.1867  -56.6567 H      1 LIG       0.09000
      6 H4        -76.3987   -4.9857  -57.2182 H      1 LIG       0.42000
@<TRIPOS>BOND
      1       1       2 1
      2       1       3 1
      3       1       4 1
      4       1       5 1
      5       2       6 1
@<TRIPOS>ALT_TYPE
CGenFF_4.0_ALT_TYPE_SET
CGenFF_4.0 1 CG331 2 OG311 3 HGA3 4 HGA3 5 HGA3 6 HGP1
@<TRIPOS>MOLECULE
methanol
 6 5 0 0 0
****
USER_CHARGES
INVALID_CHARGES
Pose:  27 Cluster:  27 Fr_nu: 10624038 TotEn:    -9.55
@<TRIPOS>ATOM
      1 C1        -42.4256   -4.1695  -46.6399 C.3    1 LIG      -0.04000
      2 O1        -41.9267   -2.9072  -46.2373 O.3    1 LIG      -0.65000
      3 H1        -42.0316   -4.9455  -45.9790 H      1 LIG       0.09000
      4 H2        -42.1259   -4.3684  -47.6720 H      1 LIG       0.09000
      5 H3        -43.5161   -4.1579  -46.5750 H      1 LIG       0.09000
      6 H4        -42.2976   -2.2460  -46.8464 H      1 LIG       0.42000
@<TRIPOS>BOND
      1       1       2 1
      2       1       3 1
      3       1       4 1
      4       1       5 1
      5       2       6 1
@<TRIPOS>ALT_TYPE
CGenFF_4.0_ALT_TYPE_SET
CGenFF_4.0 1 CG331 2 OG311 3 HGA3 4 HGA3 5 HGA3 6 HGP1
@<TRIPOS>MOLECULE
methanol
 6 5 0 0 0
****
USER_CHARGES
INVALID_CHARGES
Pose:  28 Cluster:  28 Fr_nu: 319762 TotEn:    -9.48
@<TRIPOS>ATOM
      1 C1        -69.5914   -5.0129  -46.9408 C.3    1 LIG      -0.04000
      2 O1        -69.8649   -5.0075  -48.3299 O.3    1 LIG      -0.65000
      3 H1        -70.5254   -4.9024  -46.3843 H      1 LIG       0.09000
      4 H2        -68.9117   -4.1919  -46.6991 H      1 LIG       0.09000
      5 H3        -69.1216   -5.9627  -46.6746 H      1 LIG       0.09000
      6 H4        -69.0134   -5.1073  -48.7889 H      1 LIG       0.42000
@<TRIPOS>BOND
      1       1       2 1
      2       1       3 1
      3       1       4 1
      4       1       5 1
      5       2       6 1
@<TRIPOS>ALT_TYPE
CGenFF_4.0_ALT_TYPE_SET
CGenFF_4.0 1 CG331 2 OG311 3 HGA3 4 HGA3 5 HGA3 6 HGP1
@<TRIPOS>MOLECULE
methanol
 6 5 0 0 0
****
USER_CHARGES
INVALID_CHARGES
Pose:  29 Cluster:  29 Fr_nu: 1251570 TotEn:    -9.18
@<TRIPOS>ATOM
      1 C1        -70.5573   -8.7681  -44.5518 C.3    1 LIG      -0.04000
      2 O1        -70.6244   -9.1862  -43.2008 O.3    1 LIG      -0.65000
      3 H1        -71.5264   -8.9262  -45.0315 H      1 LIG       0.09000
      4 H2        -69.7837   -9.3381  -45.0726 H      1 LIG       0.09000
      5 H3        -70.3071   -7.7051  -44.5830 H      1 LIG       0.09000
      6 H4        -69.7476   -9.0306  -42.8099 H      1 LIG       0.42000
@<TRIPOS>BOND
      1       1       2 1
      2       1       3 1
      3       1       4 1
      4       1       5 1
      5       2       6 1
@<TRIPOS>ALT_TYPE
CGenFF_4.0_ALT_TYPE_SET
CGenFF_4.0 1 CG331 2 OG311 3 HGA3 4 HGA3 5 HGA3 6 HGP1
@<TRIPOS>MOLECULE
methanol
 6 5 0 0 0
****
USER_CHARGES
INVALID_CHARGES
Pose:  30 Cluster:  30 Fr_nu: 311486 TotEn:    -8.78
@<TRIPOS>ATOM
      1 C1        -50.3176  -11.4555  -28.4720 C.3    1 LIG      -0.04000
      2 O1        -51.5715  -10.8624  -28.7558 O.3    1 LIG      -0.65000
      3 H1        -50.4141  -12.1180  -27.6083 H      1 LIG       0.09000
      4 H2        -49.5824  -10.6738  -28.2647 H      1 LIG       0.09000
      5 H3        -49.9946  -12.0361  -29.3393 H      1 LIG       0.09000
      6 H4        -51.4455  -10.2829  -29.5264 H      1 LIG       0.42000
@<TRIPOS>BOND
      1       1       2 1
      2       1       3 1
      3       1       4 1
      4       1       5 1
      5       2       6 1
@<TRIPOS>ALT_TYPE
CGenFF_4.0_ALT_TYPE_SET
CGenFF_4.0 1 CG331 2 OG311 3 HGA3 4 HGA3 5 HGA3 6 HGP1
@<TRIPOS>MOLECULE
methanol
 6 5 0 0 0
****
USER_CHARGES
INVALID_CHARGES
Pose:  31 Cluster:  31 Fr_nu: 10816383 TotEn:    -7.75
@<TRIPOS>ATOM
      1 C1        -70.6013  -21.7859  -59.2800 C.3    1 LIG      -0.04000
      2 O1        -71.7843  -22.5505  -59.4223 O.3    1 LIG      -0.65000
      3 H1        -70.2963  -21.7770  -58.2307 H      1 LIG       0.09000
      4 H2        -70.7821  -20.7652  -59.6265 H      1 LIG       0.09000
      5 H3        -69.8107  -22.2386  -59.8830 H      1 LIG       0.09000
      6 H4        -72.0229  -22.5346  -60.3649 H      1 LIG       0.42000
@<TRIPOS>BOND
      1       1       2 1
      2       1       3 1
      3       1       4 1
      4       1       5 1
      5       2       6 1
@<TRIPOS>ALT_TYPE
CGenFF_4.0_ALT_TYPE_SET
CGenFF_4.0 1 CG331 2 OG311 3 HGA3 4 HGA3 5 HGA3 6 HGP1
@<TRIPOS>MOLECULE
methanol
 6 5 0 0 0
****
USER_CHARGES
INVALID_CHARGES
Pose:  32 Cluster:  32 Fr_nu:  57437 TotEn:    -7.00
@<TRIPOS>ATOM
      1 C1        -81.5691   -7.3468  -44.7837 C.3    1 LIG      -0.04000
      2 O1        -81.5440   -7.0015  -43.4109 O.3    1 LIG      -0.65000
      3 H1        -82.5840   -7.2289  -45.1713 H      1 LIG       0.09000
      4 H2        -81.2388   -8.3814  -44.9063 H      1 LIG       0.09000
      5 H3        -80.8938   -6.6836  -45.3295 H      1 LIG       0.09000
      6 H4        -80.6288   -7.1188  -43.1037 H      1 LIG       0.42000
@<TRIPOS>BOND
      1       1       2 1
      2       1       3 1
      3       1       4 1
      4       1       5 1
      5       2       6 1
@<TRIPOS>ALT_TYPE
CGenFF_4.0_ALT_TYPE_SET
CGenFF_4.0 1 CG331 2 OG311 3 HGA3 4 HGA3 5 HGA3 6 HGP1
@<TRIPOS>MOLECULE
methanol
 6 5 0 0 0
****
USER_CHARGES
INVALID_CHARGES
Pose:  33 Cluster:  33 Fr_nu:  57223 TotEn:    -6.81
@<TRIPOS>ATOM
      1 C1        -81.4657   -7.3272  -44.8977 C.3    1 LIG      -0.04000
      2 O1        -80.6189   -8.3708  -44.4525 O.3    1 LIG      -0.65000
      3 H1        -82.1396   -7.7078  -45.6692 H      1 LIG       0.09000
      4 H2        -80.8595   -6.5109  -45.2989 H      1 LIG       0.09000
      5 H3        -82.0531   -6.9609  -44.0525 H      1 LIG       0.09000
      6 H4        -80.0369   -7.9948  -43.7702 H      1 LIG       0.42000
@<TRIPOS>BOND
      1       1       2 1
      2       1       3 1
      3       1       4 1
      4       1       5 1
      5       2       6 1
@<TRIPOS>ALT_TYPE
CGenFF_4.0_ALT_TYPE_SET
CGenFF_4.0 1 CG331 2 OG311 3 HGA3 4 HGA3 5 HGA3 6 HGP1
@<TRIPOS>MOLECULE
methanol
 6 5 0 0 0
****
USER_CHARGES
INVALID_CHARGES
Pose:  34 Cluster:  34 Fr_nu: 10735159 TotEn:    -5.58
@<TRIPOS>ATOM
      1 C1        -80.9362    3.8725  -36.8819 C.3    1 LIG      -0.04000
      2 O1        -79.7604    4.1478  -37.6208 O.3    1 LIG      -0.65000
      3 H1        -81.0229    2.7949  -36.7219 H      1 LIG       0.09000
      4 H2        -81.8069    4.2414  -37.4300 H      1 LIG       0.09000
      5 H3        -80.8753    4.3783  -35.9154 H      1 LIG       0.09000
      6 H4        -79.7187    5.1118  -37.7424 H      1 LIG       0.42000
@<TRIPOS>BOND
      1       1       2 1
      2       1       3 1
      3       1       4 1
      4       1       5 1
      5       2       6 1
@<TRIPOS>ALT_TYPE
CGenFF_4.0_ALT_TYPE_SET
CGenFF_4.0 1 CG331 2 OG311 3 HGA3 4 HGA3 5 HGA3 6 HGP1
@<TRIPOS>MOLECULE
methanol
 6 5 0 0 0
****
USER_CHARGES
INVALID_CHARGES
Pose:  35 Cluster:  35 Fr_nu: 10786552 TotEn:    -4.68
@<TRIPOS>ATOM
      1 C1        -41.4366   -2.2758  -47.0980 C.3    1 LIG      -0.04000
      2 O1        -41.5490   -1.4647  -45.9430 O.3    1 LIG      -0.65000
      3 H1        -40.7496   -3.1019  -46.8986 H      1 LIG       0.09000
      4 H2        -41.0672   -1.6741  -47.9324 H      1 LIG       0.09000
      5 H3        -42.4217   -2.6765  -47.3482 H      1 LIG       0.09000
      6 H4        -42.1655   -0.7442  -46.1589 H      1 LIG       0.42000
@<TRIPOS>BOND
      1       1       2 1
      2       1       3 1
      3       1       4 1
      4       1       5 1
      5       2       6 1
@<TRIPOS>ALT_TYPE
CGenFF_4.0_ALT_TYPE_SET
CGenFF_4.0 1 CG331 2 OG311 3 HGA3 4 HGA3 5 HGA3 6 HGP1
@<TRIPOS>MOLECULE
furan
 9 9 0 0 0
****
USER_CHARGES
INVALID_CHARGES
Pose:   1 Cluster:   1 Fr_nu: 237416 TotEn:   -10.06
@<TRIPOS>ATOM
      1 C1        -72.0805   -8.4272  -45.3324 C.2    1 LIG      -0.26000
      2 C2        -70.8483   -8.2510  -44.6587 C.2    1 LIG      -0.26000
      3 C3        -72.9505   -8.9534  -44.4060 C.2    1 LIG       0.09300
      4 C4        -71.0533   -8.6819  -43.3686 C.2    1 LIG       0.09300
      5 O1        -72.3322   -9.1116  -43.2064 O.3    1 LIG      -0.29200
      6 H1        -72.3061   -8.1996  -46.3642 H      1 LIG       0.17500
      7 H2        -69.9263   -7.8587  -45.0628 H      1 LIG       0.17500
      8 H3        -73.9878   -9.2532  -44.4405 H      1 LIG       0.13800
      9 H4        -70.4244   -8.7442  -42.4925 H      1 LIG       0.13800
@<TRIPOS>BOND
      1       1       2 1
      2       1       3 2
      3       2       4 2
      4       3       5 1
      5       4       5 1
      6       1       6 1
      7       2       7 1
      8       3       8 1
      9       4       9 1
@<TRIPOS>ALT_TYPE
CGenFF_4.0_ALT_TYPE_SET
CGenFF_4.0 1 CG2R51 2 CG2R51 3 CG2R51 4 CG2R51 5 OG2R50 6 HGR51 7 HGR51 8 HGR52 9 HGR52
@<TRIPOS>MOLECULE
furan
 9 9 0 0 0
****
USER_CHARGES
INVALID_CHARGES
Pose:   2 Cluster:   2 Fr_nu: 2323026 TotEn:    -9.48
@<TRIPOS>ATOM
      1 C1        -51.0179    3.3267  -34.8039 C.2    1 LIG      -0.26000
      2 C2        -51.8359    4.4779  -34.8980 C.2    1 LIG      -0.26000
      3 C3        -49.8811    3.7195  -34.1364 C.2    1 LIG       0.09300
      4 C4        -51.1408    5.4920  -34.2812 C.2    1 LIG       0.09300
      5 O1        -49.9482    5.0378  -33.8141 O.3    1 LIG      -0.29200
      6 H1        -51.2301    2.3350  -35.1764 H      1 LIG       0.17500
      7 H2        -52.8104    4.5583  -35.3577 H      1 LIG       0.17500
      8 H3        -48.9809    3.2081  -33.8281 H      1 LIG       0.13800
      9 H4        -51.3463    6.5371  -34.1008 H      1 LIG       0.13800
@<TRIPOS>BOND
      1       1       2 1
      2       1       3 2
      3       2       4 2
      4       3       5 1
      5       4       5 1
      6       1       6 1
      7       2       7 1
      8       3       8 1
      9       4       9 1
@<TRIPOS>ALT_TYPE
CGenFF_4.0_ALT_TYPE_SET
CGenFF_4.0 1 CG2R51 2 CG2R51 3 CG2R51 4 CG2R51 5 OG2R50 6 HGR51 7 HGR51 8 HGR52 9 HGR52
@<TRIPOS>MOLECULE
furan
 9 9 0 0 0
****
USER_CHARGES
INVALID_CHARGES
Pose:   3 Cluster:   3 Fr_nu:    663 TotEn:    -9.25
@<TRIPOS>ATOM
      1 C1        -49.8218  -12.1264  -27.6279 C.2    1 LIG      -0.26000
      2 C2        -49.4621  -10.8966  -28.2291 C.2    1 LIG      -0.26000
      3 C3        -51.0697  -12.4391  -28.1148 C.2    1 LIG       0.09300
      4 C4        -50.5158  -10.5455  -29.0406 C.2    1 LIG       0.09300
      5 O1        -51.4998  -11.4806  -28.9766 O.3    1 LIG      -0.29200
      6 H1        -49.2440  -12.7114  -26.9270 H      1 LIG       0.17500
      7 H2        -48.5490  -10.3364  -28.0887 H      1 LIG       0.17500
      8 H3        -51.7493  -13.2636  -27.9556 H      1 LIG       0.13800
      9 H4        -50.7093   -9.7070  -29.6937 H      1 LIG       0.13800
@<TRIPOS>BOND
      1       1       2 1
      2       1       3 2
      3       2       4 2
      4       3       5 1
      5       4       5 1
      6       1       6 1
      7       2       7 1
      8       3       8 1
      9       4       9 1
@<TRIPOS>ALT_TYPE
CGenFF_4.0_ALT_TYPE_SET
CGenFF_4.0 1 CG2R51 2 CG2R51 3 CG2R51 4 CG2R51 5 OG2R50 6 HGR51 7 HGR51 8 HGR52 9 HGR52
@<TRIPOS>MOLECULE
furan
 9 9 0 0 0
****
USER_CHARGES
INVALID_CHARGES
Pose:   4 Cluster:   4 Fr_nu:  10883 TotEn:    -9.16
@<TRIPOS>ATOM
      1 C1        -75.5606   -9.0962  -53.3040 C.2    1 LIG      -0.26000
      2 C2        -75.1589   -7.7824  -53.6445 C.2    1 LIG      -0.26000
      3 C3        -74.4825   -9.9070  -53.5729 C.2    1 LIG       0.09300
      4 C4        -73.8640   -7.8841  -54.0970 C.2    1 LIG       0.09300
      5 O1        -73.4442   -9.1759  -54.0565 O.3    1 LIG      -0.29200
      6 H1        -76.5164   -9.4126  -52.9122 H      1 LIG       0.17500
      7 H2        -75.7404   -6.8749  -53.5692 H      1 LIG       0.17500
      8 H3        -74.3032  -10.9681  -53.4788 H      1 LIG       0.13800
      9 H4        -73.1420   -7.1690  -54.4639 H      1 LIG       0.13800
@<TRIPOS>BOND
      1       1       2 1
      2       1       3 2
      3       2       4 2
      4       3       5 1
      5       4       5 1
      6       1       6 1
      7       2       7 1
      8       3       8 1
      9       4       9 1
@<TRIPOS>ALT_TYPE
CGenFF_4.0_ALT_TYPE_SET
CGenFF_4.0 1 CG2R51 2 CG2R51 3 CG2R51 4 CG2R51 5 OG2R50 6 HGR51 7 HGR51 8 HGR52 9 HGR52
@<TRIPOS>MOLECULE
furan
 9 9 0 0 0
****
USER_CHARGES
INVALID_CHARGES
Pose:   5 Cluster:   5 Fr_nu:  93046 TotEn:    -9.12
@<TRIPOS>ATOM
      1 C1        -61.3813   -0.2774  -24.4536 C.2    1 LIG      -0.26000
      2 C2        -60.2877   -0.6084  -23.6183 C.2    1 LIG      -0.26000
      3 C3        -61.2706   -1.0814  -25.5642 C.2    1 LIG       0.09300
      4 C4        -59.5869   -1.5911  -24.2779 C.2    1 LIG       0.09300
      5 O1        -60.1795   -1.8852  -25.4648 O.3    1 LIG      -0.29200
      6 H1        -62.1532    0.4557  -24.2696 H      1 LIG       0.17500
      7 H2        -60.0414   -0.1839  -22.6557 H      1 LIG       0.17500
      8 H3        -61.8564   -1.1976  -26.4645 H      1 LIG       0.13800
      9 H4        -58.6937   -2.1541  -24.0489 H      1 LIG       0.13800
@<TRIPOS>BOND
      1       1       2 1
      2       1       3 2
      3       2       4 2
      4       3       5 1
      5       4       5 1
      6       1       6 1
      7       2       7 1
      8       3       8 1
      9       4       9 1
@<TRIPOS>ALT_TYPE
CGenFF_4.0_ALT_TYPE_SET
CGenFF_4.0 1 CG2R51 2 CG2R51 3 CG2R51 4 CG2R51 5 OG2R50 6 HGR51 7 HGR51 8 HGR52 9 HGR52
@<TRIPOS>MOLECULE
furan
 9 9 0 0 0
****
USER_CHARGES
INVALID_CHARGES
Pose:   6 Cluster:   6 Fr_nu:  93548 TotEn:    -9.11
@<TRIPOS>ATOM
      1 C1        -74.7029   -9.6327  -53.4482 C.2    1 LIG      -0.26000
      2 C2        -74.3382   -8.3606  -53.9502 C.2    1 LIG      -0.26000
      3 C3        -75.4994   -9.3967  -52.3519 C.2    1 LIG       0.09300
      4 C4        -74.9380   -7.4380  -53.1249 C.2    1 LIG       0.09300
      5 O1        -75.6477   -8.0615  -52.1481 O.3    1 LIG      -0.29200
      6 H1        -74.4201  -10.6005  -53.8365 H      1 LIG       0.17500
      7 H2        -73.7162   -8.1434  -54.8065 H      1 LIG       0.17500
      8 H3        -76.0118  -10.0368  -51.6484 H      1 LIG       0.13800
      9 H4        -74.9566   -6.3582  -53.0998 H      1 LIG       0.13800
@<TRIPOS>BOND
      1       1       2 1
      2       1       3 2
      3       2       4 2
      4       3       5 1
      5       4       5 1
      6       1       6 1
      7       2       7 1
      8       3       8 1
      9       4       9 1
@<TRIPOS>ALT_TYPE
CGenFF_4.0_ALT_TYPE_SET
CGenFF_4.0 1 CG2R51 2 CG2R51 3 CG2R51 4 CG2R51 5 OG2R50 6 HGR51 7 HGR51 8 HGR52 9 HGR52
@<TRIPOS>MOLECULE
furan
 9 9 0 0 0
****
USER_CHARGES
INVALID_CHARGES
Pose:   7 Cluster:   7 Fr_nu: 800352 TotEn:    -9.09
@<TRIPOS>ATOM
      1 C1        -78.3617  -13.3701  -45.6366 C.2    1 LIG      -0.26000
      2 C2        -77.6197  -14.5116  -45.2497 C.2    1 LIG      -0.26000
      3 C3        -79.6645  -13.6200  -45.2728 C.2    1 LIG       0.09300
      4 C4        -78.5220  -15.3776  -44.6770 C.2    1 LIG       0.09300
      5 O1        -79.7706  -14.8415  -44.6871 O.3    1 LIG      -0.29200
      6 H1        -77.9931  -12.4772  -46.1205 H      1 LIG       0.17500
      7 H2        -76.5599  -14.6817  -45.3727 H      1 LIG       0.17500
      8 H3        -80.5844  -13.0597  -45.3557 H      1 LIG       0.13800
      9 H4        -78.4388  -16.3609  -44.2375 H      1 LIG       0.13800
@<TRIPOS>BOND
      1       1       2 1
      2       1       3 2
      3       2       4 2
      4       3       5 1
      5       4       5 1
      6       1       6 1
      7       2       7 1
      8       3       8 1
      9       4       9 1
@<TRIPOS>ALT_TYPE
CGenFF_4.0_ALT_TYPE_SET
CGenFF_4.0 1 CG2R51 2 CG2R51 3 CG2R51 4 CG2R51 5 OG2R50 6 HGR51 7 HGR51 8 HGR52 9 HGR52
@<TRIPOS>MOLECULE
furan
 9 9 0 0 0
****
USER_CHARGES
INVALID_CHARGES
Pose:   8 Cluster:   8 Fr_nu:  35963 TotEn:    -9.05
@<TRIPOS>ATOM
      1 C1        -63.5273    3.2686  -41.4984 C.2    1 LIG      -0.26000
      2 C2        -63.2116    2.9504  -40.1559 C.2    1 LIG      -0.26000
      3 C3        -62.3801    3.7936  -42.0464 C.2    1 LIG       0.09300
      4 C4        -61.8940    3.3034  -39.9793 C.2    1 LIG       0.09300
      5 O1        -61.3798    3.8181  -41.1271 O.3    1 LIG      -0.29200
      6 H1        -64.4728    3.1328  -42.0033 H      1 LIG       0.17500
      7 H2        -63.8630    2.5176  -39.4104 H      1 LIG       0.17500
      8 H3        -62.1253    4.1744  -43.0248 H      1 LIG       0.13800
      9 H4        -61.2128    3.2547  -39.1423 H      1 LIG       0.13800
@<TRIPOS>BOND
      1       1       2 1
      2       1       3 2
      3       2       4 2
      4       3       5 1
      5       4       5 1
      6       1       6 1
      7       2       7 1
      8       3       8 1
      9       4       9 1
@<TRIPOS>ALT_TYPE
CGenFF_4.0_ALT_TYPE_SET
CGenFF_4.0 1 CG2R51 2 CG2R51 3 CG2R51 4 CG2R51 5 OG2R50 6 HGR51 7 HGR51 8 HGR52 9 HGR52
@<TRIPOS>MOLECULE
furan
 9 9 0 0 0
****
USER_CHARGES
INVALID_CHARGES
Pose:   9 Cluster:   9 Fr_nu: 910044 TotEn:    -8.92
@<TRIPOS>ATOM
      1 C1        -59.8663   -2.4586  -22.0457 C.2    1 LIG      -0.26000
      2 C2        -59.9789   -1.6878  -20.8640 C.2    1 LIG      -0.26000
      3 C3        -59.1565   -3.5852  -21.7006 C.2    1 LIG       0.09300
      4 C4        -59.3302   -2.3984  -19.8810 C.2    1 LIG       0.09300
      5 O1        -58.8261   -3.5563  -20.3829 O.3    1 LIG      -0.29200
      6 H1        -60.2534   -2.2224  -23.0263 H      1 LIG       0.17500
      7 H2        -60.4716   -0.7338  -20.7437 H      1 LIG       0.17500
      8 H3        -58.8234   -4.4555  -22.2471 H      1 LIG       0.13800
      9 H4        -59.1488   -2.2261  -18.8301 H      1 LIG       0.13800
@<TRIPOS>BOND
      1       1       2 1
      2       1       3 2
      3       2       4 2
      4       3       5 1
      5       4       5 1
      6       1       6 1
      7       2       7 1
      8       3       8 1
      9       4       9 1
@<TRIPOS>ALT_TYPE
CGenFF_4.0_ALT_TYPE_SET
CGenFF_4.0 1 CG2R51 2 CG2R51 3 CG2R51 4 CG2R51 5 OG2R50 6 HGR51 7 HGR51 8 HGR52 9 HGR52
@<TRIPOS>MOLECULE
furan
 9 9 0 0 0
****
USER_CHARGES
INVALID_CHARGES
Pose:  10 Cluster:  10 Fr_nu: 167369 TotEn:    -8.86
@<TRIPOS>ATOM
      1 C1        -69.9986   -4.8169  -47.6457 C.2    1 LIG      -0.26000
      2 C2        -69.7692   -6.1789  -47.9550 C.2    1 LIG      -0.26000
      3 C3        -70.9238   -4.8069  -46.6279 C.2    1 LIG       0.09300
      4 C4        -70.5704   -6.9040  -47.1040 C.2    1 LIG       0.09300
      5 O1        -71.2773   -6.0752  -46.2917 O.3    1 LIG      -0.29200
      6 H1        -69.5466   -3.9509  -48.1073 H      1 LIG       0.17500
      7 H2        -69.1030   -6.5815  -48.7043 H      1 LIG       0.17500
      8 H3        -71.4058   -4.0220  -46.0634 H      1 LIG       0.13800
      9 H4        -70.7427   -7.9605  -46.9583 H      1 LIG       0.13800
@<TRIPOS>BOND
      1       1       2 1
      2       1       3 2
      3       2       4 2
      4       3       5 1
      5       4       5 1
      6       1       6 1
      7       2       7 1
      8       3       8 1
      9       4       9 1
@<TRIPOS>ALT_TYPE
CGenFF_4.0_ALT_TYPE_SET
CGenFF_4.0 1 CG2R51 2 CG2R51 3 CG2R51 4 CG2R51 5 OG2R50 6 HGR51 7 HGR51 8 HGR52 9 HGR52
@<TRIPOS>MOLECULE
furan
 9 9 0 0 0
****
USER_CHARGES
INVALID_CHARGES
Pose:  11 Cluster:  11 Fr_nu: 843783 TotEn:    -8.82
@<TRIPOS>ATOM
      1 C1        -48.6413  -12.1657  -43.4519 C.2    1 LIG      -0.26000
      2 C2        -49.9940  -12.1181  -43.0381 C.2    1 LIG      -0.26000
      3 C3        -48.1297  -10.9082  -43.2305 C.2    1 LIG       0.09300
      4 C4        -50.2125  -10.8350  -42.5933 C.2    1 LIG       0.09300
      5 O1        -49.0810  -10.0911  -42.7071 O.3    1 LIG      -0.29200
      6 H1        -48.1064  -13.0106  -43.8608 H      1 LIG       0.17500
      7 H2        -50.7189  -12.9189  -43.0611 H      1 LIG       0.17500
      8 H3        -47.1594  -10.4584  -43.3828 H      1 LIG       0.13800
      9 H4        -51.0712  -10.3208  -42.1869 H      1 LIG       0.13800
@<TRIPOS>BOND
      1       1       2 1
      2       1       3 2
      3       2       4 2
      4       3       5 1
      5       4       5 1
      6       1       6 1
      7       2       7 1
      8       3       8 1
      9       4       9 1
@<TRIPOS>ALT_TYPE
CGenFF_4.0_ALT_TYPE_SET
CGenFF_4.0 1 CG2R51 2 CG2R51 3 CG2R51 4 CG2R51 5 OG2R50 6 HGR51 7 HGR51 8 HGR52 9 HGR52
@<TRIPOS>MOLECULE
furan
 9 9 0 0 0
****
USER_CHARGES
INVALID_CHARGES
Pose:  12 Cluster:  12 Fr_nu: 1609012 TotEn:    -8.81
@<TRIPOS>ATOM
      1 C1        -79.4512  -21.3546  -33.0053 C.2    1 LIG      -0.26000
      2 C2        -80.7955  -21.0665  -32.6691 C.2    1 LIG      -0.26000
      3 C3        -78.6762  -20.6921  -32.0821 C.2    1 LIG       0.09300
      4 C4        -80.7461  -20.2485  -31.5643 C.2    1 LIG       0.09300
      5 O1        -79.4578  -20.0156  -31.2001 O.3    1 LIG      -0.29200
      6 H1        -79.0922  -21.9680  -33.8190 H      1 LIG       0.17500
      7 H2        -81.6887  -21.4120  -33.1693 H      1 LIG       0.17500
      8 H3        -77.6110  -20.6067  -31.9238 H      1 LIG       0.13800
      9 H4        -81.4984  -19.7730  -30.9520 H      1 LIG       0.13800
@<TRIPOS>BOND
      1       1       2 1
      2       1       3 2
      3       2       4 2
      4       3       5 1
      5       4       5 1
      6       1       6 1
      7       2       7 1
      8       3       8 1
      9       4       9 1
@<TRIPOS>ALT_TYPE
CGenFF_4.0_ALT_TYPE_SET
CGenFF_4.0 1 CG2R51 2 CG2R51 3 CG2R51 4 CG2R51 5 OG2R50 6 HGR51 7 HGR51 8 HGR52 9 HGR52
@<TRIPOS>MOLECULE
furan
 9 9 0 0 0
****
USER_CHARGES
INVALID_CHARGES
Pose:  13 Cluster:  13 Fr_nu: 265357 TotEn:    -8.78
@<TRIPOS>ATOM
      1 C1        -63.2777    3.8727  -42.0088 C.2    1 LIG      -0.26000
      2 C2        -64.0423    2.8789  -41.3524 C.2    1 LIG      -0.26000
      3 C3        -62.3558    4.3150  -41.0887 C.2    1 LIG       0.09300
      4 C4        -63.5331    2.7847  -40.0781 C.2    1 LIG       0.09300
      5 O1        -62.5047    3.6567  -39.9093 O.3    1 LIG      -0.29200
      6 H1        -63.3853    4.2231  -43.0251 H      1 LIG       0.17500
      7 H2        -64.8619    2.3031  -41.7575 H      1 LIG       0.17500
      8 H3        -61.5665    5.0522  -41.1162 H      1 LIG       0.13800
      9 H4        -63.7783    2.1787  -39.2180 H      1 LIG       0.13800
@<TRIPOS>BOND
      1       1       2 1
      2       1       3 2
      3       2       4 2
      4       3       5 1
      5       4       5 1
      6       1       6 1
      7       2       7 1
      8       3       8 1
      9       4       9 1
@<TRIPOS>ALT_TYPE
CGenFF_4.0_ALT_TYPE_SET
CGenFF_4.0 1 CG2R51 2 CG2R51 3 CG2R51 4 CG2R51 5 OG2R50 6 HGR51 7 HGR51 8 HGR52 9 HGR52
@<TRIPOS>MOLECULE
furan
 9 9 0 0 0
****
USER_CHARGES
INVALID_CHARGES
Pose:  14 Cluster:  14 Fr_nu: 805280 TotEn:    -8.60
@<TRIPOS>ATOM
      1 C1        -63.7276    2.6909  -40.4320 C.2    1 LIG      -0.26000
      2 C2        -64.5291    2.6491  -41.5977 C.2    1 LIG      -0.26000
      3 C3        -62.5854    3.3748  -40.7781 C.2    1 LIG       0.09300
      4 C4        -63.8198    3.3106  -42.5730 C.2    1 LIG       0.09300
      5 O1        -62.6338    3.7561  -42.0814 O.3    1 LIG      -0.29200
      6 H1        -63.9537    2.2742  -39.4611 H      1 LIG       0.17500
      7 H2        -65.5023    2.1940  -41.7125 H      1 LIG       0.17500
      8 H3        -61.6925    3.6593  -40.2406 H      1 LIG       0.13800
      9 H4        -64.0104    3.5379  -43.6117 H      1 LIG       0.13800
@<TRIPOS>BOND
      1       1       2 1
      2       1       3 2
      3       2       4 2
      4       3       5 1
      5       4       5 1
      6       1       6 1
      7       2       7 1
      8       3       8 1
      9       4       9 1
@<TRIPOS>ALT_TYPE
CGenFF_4.0_ALT_TYPE_SET
CGenFF_4.0 1 CG2R51 2 CG2R51 3 CG2R51 4 CG2R51 5 OG2R50 6 HGR51 7 HGR51 8 HGR52 9 HGR52
@<TRIPOS>MOLECULE
furan
 9 9 0 0 0
****
USER_CHARGES
INVALID_CHARGES
Pose:  15 Cluster:  15 Fr_nu: 1141754 TotEn:    -8.54
@<TRIPOS>ATOM
      1 C1        -63.2533    2.9356  -40.3697 C.2    1 LIG      -0.26000
      2 C2        -62.3866    3.8023  -41.0773 C.2    1 LIG      -0.26000
      3 C3        -63.0200    3.1689  -39.0343 C.2    1 LIG       0.09300
      4 C4        -61.6856    4.5036  -40.1240 C.2    1 LIG       0.09300
      5 O1        -62.0659    4.1234  -38.8760 O.3    1 LIG      -0.29200
      6 H1        -63.9593    2.2289  -40.7814 H      1 LIG       0.17500
      7 H2        -62.2857    3.9034  -42.1483 H      1 LIG       0.17500
      8 H3        -63.4293    2.7611  -38.1215 H      1 LIG       0.13800
      9 H4        -60.9225    5.2670  -40.1681 H      1 LIG       0.13800
@<TRIPOS>BOND
      1       1       2 1
      2       1       3 2
      3       2       4 2
      4       3       5 1
      5       4       5 1
      6       1       6 1
      7       2       7 1
      8       3       8 1
      9       4       9 1
@<TRIPOS>ALT_TYPE
CGenFF_4.0_ALT_TYPE_SET
CGenFF_4.0 1 CG2R51 2 CG2R51 3 CG2R51 4 CG2R51 5 OG2R50 6 HGR51 7 HGR51 8 HGR52 9 HGR52
@<TRIPOS>MOLECULE
furan
 9 9 0 0 0
****
USER_CHARGES
INVALID_CHARGES
Pose:  16 Cluster:  16 Fr_nu: 156736 TotEn:    -8.42
@<TRIPOS>ATOM
      1 C1        -78.6921  -20.6168  -31.6177 C.2    1 LIG      -0.26000
      2 C2        -78.9724  -21.5959  -32.6006 C.2    1 LIG      -0.26000
      3 C3        -79.5723  -19.5845  -31.8450 C.2    1 LIG       0.09300
      4 C4        -80.0040  -21.0922  -33.3583 C.2    1 LIG       0.09300
      5 O1        -80.3755  -19.8665  -32.9042 O.3    1 LIG      -0.29200
      6 H1        -77.9421  -20.6581  -30.8412 H      1 LIG       0.17500
      7 H2        -78.4838  -22.5496  -32.7391 H      1 LIG       0.17500
      8 H3        -79.7464  -18.6315  -31.3670 H      1 LIG       0.13800
      9 H4        -80.5564  -21.4627  -34.2095 H      1 LIG       0.13800
@<TRIPOS>BOND
      1       1       2 1
      2       1       3 2
      3       2       4 2
      4       3       5 1
      5       4       5 1
      6       1       6 1
      7       2       7 1
      8       3       8 1
      9       4       9 1
@<TRIPOS>ALT_TYPE
CGenFF_4.0_ALT_TYPE_SET
CGenFF_4.0 1 CG2R51 2 CG2R51 3 CG2R51 4 CG2R51 5 OG2R50 6 HGR51 7 HGR51 8 HGR52 9 HGR52
@<TRIPOS>MOLECULE
furan
 9 9 0 0 0
****
USER_CHARGES
INVALID_CHARGES
Pose:  17 Cluster:  17 Fr_nu:   7415 TotEn:    -8.37
@<TRIPOS>ATOM
      1 C1        -60.6763   -0.6217  -24.1124 C.2    1 LIG      -0.26000
      2 C2        -59.9112   -1.7841  -24.3709 C.2    1 LIG      -0.26000
      3 C3        -60.4510   -0.3016  -22.7937 C.2    1 LIG       0.09300
      4 C4        -59.2728   -2.0912  -23.1918 C.2    1 LIG       0.09300
      5 O1        -59.5966   -1.1923  -22.2255 O.3    1 LIG      -0.29200
      6 H1        -61.3128   -0.0848  -24.8008 H      1 LIG       0.17500
      7 H2        -59.8345   -2.3295  -25.3004 H      1 LIG       0.17500
      8 H3        -60.8035    0.4872  -22.1451 H      1 LIG       0.13800
      9 H4        -58.5915   -2.8744  -22.8927 H      1 LIG       0.13800
@<TRIPOS>BOND
      1       1       2 1
      2       1       3 2
      3       2       4 2
      4       3       5 1
      5       4       5 1
      6       1       6 1
      7       2       7 1
      8       3       8 1
      9       4       9 1
@<TRIPOS>ALT_TYPE
CGenFF_4.0_ALT_TYPE_SET
CGenFF_4.0 1 CG2R51 2 CG2R51 3 CG2R51 4 CG2R51 5 OG2R50 6 HGR51 7 HGR51 8 HGR52 9 HGR52
@<TRIPOS>MOLECULE
furan
 9 9 0 0 0
****
USER_CHARGES
INVALID_CHARGES
Pose:  18 Cluster:  18 Fr_nu: 909725 TotEn:    -8.26
@<TRIPOS>ATOM
      1 C1        -59.7199   -3.0765  -20.9517 C.2    1 LIG      -0.26000
      2 C2        -59.9789   -1.6878  -20.8640 C.2    1 LIG      -0.26000
      3 C3        -59.2256   -3.2937  -22.2168 C.2    1 LIG       0.09300
      4 C4        -59.6243   -1.1554  -22.0817 C.2    1 LIG       0.09300
      5 O1        -59.1640   -2.1278  -22.9119 O.3    1 LIG      -0.29200
      6 H1        -59.8747   -3.8255  -20.1885 H      1 LIG       0.17500
      7 H2        -60.3744   -1.1431  -20.0188 H      1 LIG       0.17500
      8 H3        -58.8884   -4.1725  -22.7470 H      1 LIG       0.13800
      9 H4        -59.6381   -0.1568  -22.4934 H      1 LIG       0.13800
@<TRIPOS>BOND
      1       1       2 1
      2       1       3 2
      3       2       4 2
      4       3       5 1
      5       4       5 1
      6       1       6 1
      7       2       7 1
      8       3       8 1
      9       4       9 1
@<TRIPOS>ALT_TYPE
CGenFF_4.0_ALT_TYPE_SET
CGenFF_4.0 1 CG2R51 2 CG2R51 3 CG2R51 4 CG2R51 5 OG2R50 6 HGR51 7 HGR51 8 HGR52 9 HGR52
@<TRIPOS>MOLECULE
furan
 9 9 0 0 0
****
USER_CHARGES
INVALID_CHARGES
Pose:  19 Cluster:  19 Fr_nu: 1532437 TotEn:    -8.24
@<TRIPOS>ATOM
      1 C1        -45.0780   -7.9341  -29.5117 C.2    1 LIG      -0.26000
      2 C2        -46.4861   -7.8815  -29.3785 C.2    1 LIG      -0.26000
      3 C3        -44.5736   -7.0486  -28.5879 C.2    1 LIG       0.09300
      4 C4        -46.7417   -6.9678  -28.3826 C.2    1 LIG       0.09300
      5 O1        -45.5812   -6.4556  -27.8954 O.3    1 LIG      -0.29200
      6 H1        -44.5027   -8.5410  -30.1959 H      1 LIG       0.17500
      7 H2        -47.2224   -8.4400  -29.9382 H      1 LIG       0.17500
      8 H3        -43.5745   -6.7434  -28.3128 H      1 LIG       0.13800
      9 H4        -47.6464   -6.5911  -27.9281 H      1 LIG       0.13800
@<TRIPOS>BOND
      1       1       2 1
      2       1       3 2
      3       2       4 2
      4       3       5 1
      5       4       5 1
      6       1       6 1
      7       2       7 1
      8       3       8 1
      9       4       9 1
@<TRIPOS>ALT_TYPE
CGenFF_4.0_ALT_TYPE_SET
CGenFF_4.0 1 CG2R51 2 CG2R51 3 CG2R51 4 CG2R51 5 OG2R50 6 HGR51 7 HGR51 8 HGR52 9 HGR52
@<TRIPOS>MOLECULE
furan
 9 9 0 0 0
****
USER_CHARGES
INVALID_CHARGES
Pose:  20 Cluster:  20 Fr_nu: 1611163 TotEn:    -8.23
@<TRIPOS>ATOM
      1 C1        -78.5823  -20.9696  -32.9312 C.2    1 LIG      -0.26000
      2 C2        -79.7156  -20.2274  -32.5213 C.2    1 LIG      -0.26000
      3 C3        -79.0505  -22.2092  -33.3001 C.2    1 LIG       0.09300
      4 C4        -80.7955  -21.0665  -32.6691 C.2    1 LIG       0.09300
      5 O1        -80.3986  -22.2764  -33.1435 O.3    1 LIG      -0.29200
      6 H1        -77.5530  -20.6421  -32.9544 H      1 LIG       0.17500
      7 H2        -79.7420  -19.2084  -32.1632 H      1 LIG       0.17500
      8 H3        -78.5783  -23.1051  -33.6763 H      1 LIG       0.13800
      9 H4        -81.8555  -20.9591  -32.4903 H      1 LIG       0.13800
@<TRIPOS>BOND
      1       1       2 1
      2       1       3 2
      3       2       4 2
      4       3       5 1
      5       4       5 1
      6       1       6 1
      7       2       7 1
      8       3       8 1
      9       4       9 1
@<TRIPOS>ALT_TYPE
CGenFF_4.0_ALT_TYPE_SET
CGenFF_4.0 1 CG2R51 2 CG2R51 3 CG2R51 4 CG2R51 5 OG2R50 6 HGR51 7 HGR51 8 HGR52 9 HGR52
@<TRIPOS>MOLECULE
furan
 9 9 0 0 0
****
USER_CHARGES
INVALID_CHARGES
Pose:  21 Cluster:  21 Fr_nu:  33025 TotEn:    -8.07
@<TRIPOS>ATOM
      1 C1        -70.9796   -8.0822  -45.6664 C.2    1 LIG      -0.26000
      2 C2        -72.1312   -8.7355  -45.1663 C.2    1 LIG      -0.26000
      3 C3        -70.1541   -7.8818  -44.5845 C.2    1 LIG       0.09300
      4 C4        -71.9273   -8.8879  -43.8146 C.2    1 LIG       0.09300
      5 O1        -70.7244   -8.3702  -43.4520 O.3    1 LIG      -0.29200
      6 H1        -70.7768   -7.7930  -46.6875 H      1 LIG       0.17500
      7 H2        -73.0010   -9.0555  -45.7218 H      1 LIG       0.17500
      8 H3        -69.1797   -7.4320  -44.4608 H      1 LIG       0.13800
      9 H4        -72.5104   -9.3207  -43.0148 H      1 LIG       0.13800
@<TRIPOS>BOND
      1       1       2 1
      2       1       3 2
      3       2       4 2
      4       3       5 1
      5       4       5 1
      6       1       6 1
      7       2       7 1
      8       3       8 1
      9       4       9 1
@<TRIPOS>ALT_TYPE
CGenFF_4.0_ALT_TYPE_SET
CGenFF_4.0 1 CG2R51 2 CG2R51 3 CG2R51 4 CG2R51 5 OG2R50 6 HGR51 7 HGR51 8 HGR52 9 HGR52
@<TRIPOS>MOLECULE
furan
 9 9 0 0 0
****
USER_CHARGES
INVALID_CHARGES
Pose:  22 Cluster:  22 Fr_nu: 371513 TotEn:    -8.06
@<TRIPOS>ATOM
      1 C1        -63.4229    2.9176  -40.7353 C.2    1 LIG      -0.26000
      2 C2        -62.4911    3.5585  -39.8844 C.2    1 LIG      -0.26000
      3 C3        -63.6065    3.7620  -41.8056 C.2    1 LIG       0.09300
      4 C4        -62.1715    4.7487  -40.4953 C.2    1 LIG       0.09300
      5 O1        -62.8471    4.8803  -41.6670 O.3    1 LIG      -0.29200
      6 H1        -63.9013    1.9604  -40.5869 H      1 LIG       0.17500
      7 H2        -62.1010    3.1979  -38.9436 H      1 LIG       0.17500
      8 H3        -64.2098    3.7145  -42.7004 H      1 LIG       0.13800
      9 H4        -61.5155    5.5680  -40.2392 H      1 LIG       0.13800
@<TRIPOS>BOND
      1       1       2 1
      2       1       3 2
      3       2       4 2
      4       3       5 1
      5       4       5 1
      6       1       6 1
      7       2       7 1
      8       3       8 1
      9       4       9 1
@<TRIPOS>ALT_TYPE
CGenFF_4.0_ALT_TYPE_SET
CGenFF_4.0 1 CG2R51 2 CG2R51 3 CG2R51 4 CG2R51 5 OG2R50 6 HGR51 7 HGR51 8 HGR52 9 HGR52
@<TRIPOS>MOLECULE
furan
 9 9 0 0 0
****
USER_CHARGES
INVALID_CHARGES
Pose:  23 Cluster:  23 Fr_nu:  99875 TotEn:    -7.84
@<TRIPOS>ATOM
      1 C1        -80.7883  -21.7246  -33.0738 C.2    1 LIG      -0.26000
      2 C2        -79.5846  -22.4635  -33.1657 C.2    1 LIG      -0.26000
      3 C3        -80.4316  -20.4643  -32.6536 C.2    1 LIG       0.09300
      4 C4        -78.5783  -21.6020  -32.7953 C.2    1 LIG       0.09300
      5 O1        -79.0863  -20.3813  -32.4816 O.3    1 LIG      -0.29200
      6 H1        -81.7904  -22.0678  -33.2867 H      1 LIG       0.17500
      7 H2        -79.4655  -23.4948  -33.4648 H      1 LIG       0.17500
      8 H3        -80.9865  -19.5618  -32.4424 H      1 LIG       0.13800
      9 H4        -77.5059  -21.6988  -32.7076 H      1 LIG       0.13800
@<TRIPOS>BOND
      1       1       2 1
      2       1       3 2
      3       2       4 2
      4       3       5 1
      5       4       5 1
      6       1       6 1
      7       2       7 1
      8       3       8 1
      9       4       9 1
@<TRIPOS>ALT_TYPE
CGenFF_4.0_ALT_TYPE_SET
CGenFF_4.0 1 CG2R51 2 CG2R51 3 CG2R51 4 CG2R51 5 OG2R50 6 HGR51 7 HGR51 8 HGR52 9 HGR52
@<TRIPOS>MOLECULE
furan
 9 9 0 0 0
****
USER_CHARGES
INVALID_CHARGES
Pose:  24 Cluster:  24 Fr_nu: 1480833 TotEn:    -7.83
@<TRIPOS>ATOM
      1 C1        -50.8340    4.0055  -33.9629 C.2    1 LIG      -0.26000
      2 C2        -51.8688    4.8511  -34.4292 C.2    1 LIG      -0.26000
      3 C3        -50.8689    2.8845  -34.7592 C.2    1 LIG       0.09300
      4 C4        -52.4620    4.1866  -35.4773 C.2    1 LIG       0.09300
      5 O1        -51.8583    2.9870  -35.6849 O.3    1 LIG      -0.29200
      6 H1        -50.1490    4.1898  -33.1480 H      1 LIG       0.17500
      7 H2        -52.1471    5.8235  -34.0491 H      1 LIG       0.17500
      8 H3        -50.2879    1.9743  -34.7947 H      1 LIG       0.13800
      9 H4        -53.2805    4.4196  -36.1427 H      1 LIG       0.13800
@<TRIPOS>BOND
      1       1       2 1
      2       1       3 2
      3       2       4 2
      4       3       5 1
      5       4       5 1
      6       1       6 1
      7       2       7 1
      8       3       8 1
      9       4       9 1
@<TRIPOS>ALT_TYPE
CGenFF_4.0_ALT_TYPE_SET
CGenFF_4.0 1 CG2R51 2 CG2R51 3 CG2R51 4 CG2R51 5 OG2R50 6 HGR51 7 HGR51 8 HGR52 9 HGR52
@<TRIPOS>MOLECULE
furan
 9 9 0 0 0
****
USER_CHARGES
INVALID_CHARGES
Pose:  25 Cluster:  25 Fr_nu: 213452 TotEn:    -7.80
@<TRIPOS>ATOM
      1 C1        -75.2211   -8.2337  -52.2744 C.2    1 LIG      -0.26000
      2 C2        -75.7176   -9.5223  -52.5845 C.2    1 LIG      -0.26000
      3 C3        -75.5968   -7.4185  -53.3167 C.2    1 LIG       0.09300
      4 C4        -76.3615   -9.4027  -53.7941 C.2    1 LIG       0.09300
      5 O1        -76.2925   -8.1234  -54.2471 O.3    1 LIG      -0.29200
      6 H1        -74.6592   -7.9364  -51.4008 H      1 LIG       0.17500
      7 H2        -75.6187  -10.4253  -51.9994 H      1 LIG       0.17500
      8 H3        -75.4556   -6.3698  -53.5340 H      1 LIG       0.13800
      9 H4        -76.8909  -10.0964  -54.4310 H      1 LIG       0.13800
@<TRIPOS>BOND
      1       1       2 1
      2       1       3 2
      3       2       4 2
      4       3       5 1
      5       4       5 1
      6       1       6 1
      7       2       7 1
      8       3       8 1
      9       4       9 1
@<TRIPOS>ALT_TYPE
CGenFF_4.0_ALT_TYPE_SET
CGenFF_4.0 1 CG2R51 2 CG2R51 3 CG2R51 4 CG2R51 5 OG2R50 6 HGR51 7 HGR51 8 HGR52 9 HGR52
@<TRIPOS>MOLECULE
furan
 9 9 0 0 0
****
USER_CHARGES
INVALID_CHARGES
Pose:  26 Cluster:  26 Fr_nu:  10424 TotEn:    -7.78
@<TRIPOS>ATOM
      1 C1        -51.7160  -11.7477  -28.4891 C.2    1 LIG      -0.26000
      2 C2        -50.5147  -11.0003  -28.4500 C.2    1 LIG      -0.26000
      3 C3        -51.3705  -13.0426  -28.1795 C.2    1 LIG       0.09300
      4 C4        -49.5208  -11.8918  -28.1192 C.2    1 LIG       0.09300
      5 O1        -50.0342  -13.1389  -27.9525 O.3    1 LIG      -0.29200
      6 H1        -52.7093  -11.3877  -28.7152 H      1 LIG       0.17500
      7 H2        -50.3891   -9.9440  -28.6391 H      1 LIG       0.17500
      8 H3        -51.9285  -13.9627  -28.0833 H      1 LIG       0.13800
      9 H4        -48.4545  -11.8014  -27.9710 H      1 LIG       0.13800
@<TRIPOS>BOND
      1       1       2 1
      2       1       3 2
      3       2       4 2
      4       3       5 1
      5       4       5 1
      6       1       6 1
      7       2       7 1
      8       3       8 1
      9       4       9 1
@<TRIPOS>ALT_TYPE
CGenFF_4.0_ALT_TYPE_SET
CGenFF_4.0 1 CG2R51 2 CG2R51 3 CG2R51 4 CG2R51 5 OG2R50 6 HGR51 7 HGR51 8 HGR52 9 HGR52
@<TRIPOS>MOLECULE
furan
 9 9 0 0 0
****
USER_CHARGES
INVALID_CHARGES
Pose:  27 Cluster:  27 Fr_nu:  97112 TotEn:    -7.65
@<TRIPOS>ATOM
      1 C1        -79.2857  -22.0008  -32.8892 C.2    1 LIG      -0.26000
      2 C2        -79.2711  -20.7014  -32.3286 C.2    1 LIG      -0.26000
      3 C3        -80.3812  -22.0462  -33.7198 C.2    1 LIG       0.09300
      4 C4        -80.3586  -20.0452  -32.8566 C.2    1 LIG       0.09300
      5 O1        -81.0405  -20.8581  -33.7056 O.3    1 LIG      -0.29200
      6 H1        -78.5857  -22.8041  -32.7100 H      1 LIG       0.17500
      7 H2        -78.5570  -20.2939  -31.6275 H      1 LIG       0.17500
      8 H3        -80.8049  -22.8083  -34.3575 H      1 LIG       0.13800
      9 H4        -80.7628  -19.0508  -32.7356 H      1 LIG       0.13800
@<TRIPOS>BOND
      1       1       2 1
      2       1       3 2
      3       2       4 2
      4       3       5 1
      5       4       5 1
      6       1       6 1
      7       2       7 1
      8       3       8 1
      9       4       9 1
@<TRIPOS>ALT_TYPE
CGenFF_4.0_ALT_TYPE_SET
CGenFF_4.0 1 CG2R51 2 CG2R51 3 CG2R51 4 CG2R51 5 OG2R50 6 HGR51 7 HGR51 8 HGR52 9 HGR52
@<TRIPOS>MOLECULE
furan
 9 9 0 0 0
****
USER_CHARGES
INVALID_CHARGES
Pose:  28 Cluster:  28 Fr_nu: 908560 TotEn:    -7.64
@<TRIPOS>ATOM
      1 C1        -79.4447  -22.0125  -32.7874 C.2    1 LIG      -0.26000
      2 C2        -80.6469  -21.3318  -32.4798 C.2    1 LIG      -0.26000
      3 C3        -79.7942  -23.0449  -33.6264 C.2    1 LIG       0.09300
      4 C4        -81.6453  -21.9967  -33.1529 C.2    1 LIG       0.09300
      5 O1        -81.1338  -23.0422  -33.8543 O.3    1 LIG      -0.29200
      6 H1        -78.4482  -21.7801  -32.4406 H      1 LIG       0.17500
      7 H2        -80.7701  -20.4648  -31.8469 H      1 LIG       0.17500
      8 H3        -79.2373  -23.8267  -34.1222 H      1 LIG       0.13800
      9 H4        -82.7138  -21.8585  -33.2321 H      1 LIG       0.13800
@<TRIPOS>BOND
      1       1       2 1
      2       1       3 2
      3       2       4 2
      4       3       5 1
      5       4       5 1
      6       1       6 1
      7       2       7 1
      8       3       8 1
      9       4       9 1
@<TRIPOS>ALT_TYPE
CGenFF_4.0_ALT_TYPE_SET
CGenFF_4.0 1 CG2R51 2 CG2R51 3 CG2R51 4 CG2R51 5 OG2R50 6 HGR51 7 HGR51 8 HGR52 9 HGR52
@<TRIPOS>MOLECULE
furan
 9 9 0 0 0
****
USER_CHARGES
INVALID_CHARGES
Pose:  29 Cluster:  29 Fr_nu: 1432610 TotEn:    -7.62
@<TRIPOS>ATOM
      1 C1        -59.7295   -4.0461  -20.7493 C.2    1 LIG      -0.26000
      2 C2        -60.1982   -3.4352  -19.5617 C.2    1 LIG      -0.26000
      3 C3        -59.0263   -3.0765  -21.4257 C.2    1 LIG       0.09300
      4 C4        -59.7479   -2.1360  -19.5970 C.2    1 LIG       0.09300
      5 O1        -59.0326   -1.9093  -20.7299 O.3    1 LIG      -0.29200
      6 H1        -59.8852   -5.0653  -21.0722 H      1 LIG       0.17500
      7 H2        -60.7901   -3.8857  -18.7780 H      1 LIG       0.17500
      8 H3        -58.4896   -3.0591  -22.3631 H      1 LIG       0.13800
      9 H4        -59.8457   -1.2926  -18.9291 H      1 LIG       0.13800
@<TRIPOS>BOND
      1       1       2 1
      2       1       3 2
      3       2       4 2
      4       3       5 1
      5       4       5 1
      6       1       6 1
      7       2       7 1
      8       3       8 1
      9       4       9 1
@<TRIPOS>ALT_TYPE
CGenFF_4.0_ALT_TYPE_SET
CGenFF_4.0 1 CG2R51 2 CG2R51 3 CG2R51 4 CG2R51 5 OG2R50 6 HGR51 7 HGR51 8 HGR52 9 HGR52
@<TRIPOS>MOLECULE
furan
 9 9 0 0 0
****
USER_CHARGES
INVALID_CHARGES
Pose:  30 Cluster:  30 Fr_nu:    590 TotEn:    -7.47
@<TRIPOS>ATOM
      1 C1        -49.1382  -12.3040  -28.1603 C.2    1 LIG      -0.26000
      2 C2        -50.4979  -12.6780  -28.2816 C.2    1 LIG      -0.26000
      3 C3        -49.0464  -11.0283  -28.6664 C.2    1 LIG       0.09300
      4 C4        -51.1399  -11.6041  -28.8530 C.2    1 LIG       0.09300
      5 O1        -50.2622  -10.5943  -29.0906 O.3    1 LIG      -0.29200
      6 H1        -48.3267  -12.8910  -27.7552 H      1 LIG       0.17500
      7 H2        -50.9529  -13.6132  -27.9890 H      1 LIG       0.17500
      8 H3        -48.2319  -10.3291  -28.7879 H      1 LIG       0.13800
      9 H4        -52.1635  -11.4110  -29.1393 H      1 LIG       0.13800
@<TRIPOS>BOND
      1       1       2 1
      2       1       3 2
      3       2       4 2
      4       3       5 1
      5       4       5 1
      6       1       6 1
      7       2       7 1
      8       3       8 1
      9       4       9 1
@<TRIPOS>ALT_TYPE
CGenFF_4.0_ALT_TYPE_SET
CGenFF_4.0 1 CG2R51 2 CG2R51 3 CG2R51 4 CG2R51 5 OG2R50 6 HGR51 7 HGR51 8 HGR52 9 HGR52
@<TRIPOS>MOLECULE
furan
 9 9 0 0 0
****
USER_CHARGES
INVALID_CHARGES
Pose:  31 Cluster:  31 Fr_nu:  17719 TotEn:    -7.43
@<TRIPOS>ATOM
      1 C1        -51.6577  -11.0013  -28.5325 C.2    1 LIG      -0.26000
      2 C2        -50.3272  -11.4721  -28.4259 C.2    1 LIG      -0.26000
      3 C3        -52.4672  -12.0755  -28.2448 C.2    1 LIG       0.09300
      4 C4        -50.4185  -12.8004  -28.0804 C.2    1 LIG       0.09300
      5 O1        -51.7196  -13.1760  -27.9680 O.3    1 LIG      -0.29200
      6 H1        -51.9856  -10.0040  -28.7877 H      1 LIG       0.17500
      7 H2        -49.4157  -10.9130  -28.5811 H      1 LIG       0.17500
      8 H3        -53.5376  -12.2131  -28.1957 H      1 LIG       0.13800
      9 H4        -49.6900  -13.5744  -27.8879 H      1 LIG       0.13800
@<TRIPOS>BOND
      1       1       2 1
      2       1       3 2
      3       2       4 2
      4       3       5 1
      5       4       5 1
      6       1       6 1
      7       2       7 1
      8       3       8 1
      9       4       9 1
@<TRIPOS>ALT_TYPE
CGenFF_4.0_ALT_TYPE_SET
CGenFF_4.0 1 CG2R51 2 CG2R51 3 CG2R51 4 CG2R51 5 OG2R50 6 HGR51 7 HGR51 8 HGR52 9 HGR52
@<TRIPOS>MOLECULE
furan
 9 9 0 0 0
****
USER_CHARGES
INVALID_CHARGES
Pose:  32 Cluster:  32 Fr_nu:  86842 TotEn:    -7.25
@<TRIPOS>ATOM
      1 C1        -79.7872  -14.1755  -45.5383 C.2    1 LIG      -0.26000
      2 C2        -79.1689  -15.0642  -44.6266 C.2    1 LIG      -0.26000
      3 C3        -79.2501  -14.4595  -46.7724 C.2    1 LIG       0.09300
      4 C4        -78.2982  -15.8280  -45.3686 C.2    1 LIG       0.09300
      5 O1        -78.3418  -15.4657  -46.6776 O.3    1 LIG      -0.29200
      6 H1        -80.5307  -13.4219  -45.3228 H      1 LIG       0.17500
      7 H2        -79.3370  -15.1388  -43.5619 H      1 LIG       0.17500
      8 H3        -79.4016  -14.0583  -47.7639 H      1 LIG       0.13800
      9 H4        -77.6133  -16.6279  -45.1274 H      1 LIG       0.13800
@<TRIPOS>BOND
      1       1       2 1
      2       1       3 2
      3       2       4 2
      4       3       5 1
      5       4       5 1
      6       1       6 1
      7       2       7 1
      8       3       8 1
      9       4       9 1
@<TRIPOS>ALT_TYPE
CGenFF_4.0_ALT_TYPE_SET
CGenFF_4.0 1 CG2R51 2 CG2R51 3 CG2R51 4 CG2R51 5 OG2R50 6 HGR51 7 HGR51 8 HGR52 9 HGR52
@<TRIPOS>MOLECULE
furan
 9 9 0 0 0
****
USER_CHARGES
INVALID_CHARGES
Pose:  33 Cluster:  33 Fr_nu: 1432326 TotEn:    -7.19
@<TRIPOS>ATOM
      1 C1        -59.7964   -2.6424  -20.9178 C.2    1 LIG      -0.26000
      2 C2        -59.7479   -2.1360  -19.5970 C.2    1 LIG      -0.26000
      3 C3        -59.4806   -3.9781  -20.8265 C.2    1 LIG       0.09300
      4 C4        -59.4061   -3.1983  -18.7928 C.2    1 LIG       0.09300
      5 O1        -59.2415   -4.3249  -19.5346 O.3    1 LIG      -0.29200
      6 H1        -60.0315   -2.1015  -21.8230 H      1 LIG       0.17500
      7 H2        -59.9385   -1.1234  -19.2719 H      1 LIG       0.17500
      8 H3        -59.3895   -4.7758  -21.5492 H      1 LIG       0.13800
      9 H4        -59.2489   -3.3110  -17.7300 H      1 LIG       0.13800
@<TRIPOS>BOND
      1       1       2 1
      2       1       3 2
      3       2       4 2
      4       3       5 1
      5       4       5 1
      6       1       6 1
      7       2       7 1
      8       3       8 1
      9       4       9 1
@<TRIPOS>ALT_TYPE
CGenFF_4.0_ALT_TYPE_SET
CGenFF_4.0 1 CG2R51 2 CG2R51 3 CG2R51 4 CG2R51 5 OG2R50 6 HGR51 7 HGR51 8 HGR52 9 HGR52
@<TRIPOS>MOLECULE
furan
 9 9 0 0 0
****
USER_CHARGES
INVALID_CHARGES
Pose:  34 Cluster:  34 Fr_nu: 568803 TotEn:    -7.03
@<TRIPOS>ATOM
      1 C1        -79.1824  -16.4324  -44.3833 C.2    1 LIG      -0.26000
      2 C2        -79.4492  -15.8959  -45.6656 C.2    1 LIG      -0.26000
      3 C3        -79.4146  -15.4146  -43.4876 C.2    1 LIG       0.09300
      4 C4        -79.8256  -14.5887  -45.4621 C.2    1 LIG       0.09300
      5 O1        -79.8072  -14.2874  -44.1371 O.3    1 LIG      -0.29200
      6 H1        -78.8605  -17.4351  -44.1421 H      1 LIG       0.17500
      7 H2        -79.3764  -16.3993  -46.6188 H      1 LIG       0.17500
      8 H3        -79.3508  -15.3362  -42.4120 H      1 LIG       0.13800
      9 H4        -80.1217  -13.7849  -46.1203 H      1 LIG       0.13800
@<TRIPOS>BOND
      1       1       2 1
      2       1       3 2
      3       2       4 2
      4       3       5 1
      5       4       5 1
      6       1       6 1
      7       2       7 1
      8       3       8 1
      9       4       9 1
@<TRIPOS>ALT_TYPE
CGenFF_4.0_ALT_TYPE_SET
CGenFF_4.0 1 CG2R51 2 CG2R51 3 CG2R51 4 CG2R51 5 OG2R50 6 HGR51 7 HGR51 8 HGR52 9 HGR52
@<TRIPOS>MOLECULE
furan
 9 9 0 0 0
****
USER_CHARGES
INVALID_CHARGES
Pose:  35 Cluster:  35 Fr_nu: 913599 TotEn:    -7.03
@<TRIPOS>ATOM
      1 C1        -58.9200   -3.1553  -21.9051 C.2    1 LIG      -0.26000
      2 C2        -59.4846   -2.2325  -22.8178 C.2    1 LIG      -0.26000
      3 C3        -59.0891   -2.6077  -20.6546 C.2    1 LIG       0.09300
      4 C4        -59.9584   -1.1869  -22.0600 C.2    1 LIG       0.09300
      5 O1        -59.7213   -1.4079  -20.7404 O.3    1 LIG      -0.29200
      6 H1        -58.4485   -4.1009  -22.1305 H      1 LIG       0.17500
      7 H2        -59.5394   -2.3189  -23.8934 H      1 LIG       0.17500
      8 H3        -58.8304   -2.9295  -19.6563 H      1 LIG       0.13800
      9 H4        -60.4623   -0.2609  -22.2959 H      1 LIG       0.13800
@<TRIPOS>BOND
      1       1       2 1
      2       1       3 2
      3       2       4 2
      4       3       5 1
      5       4       5 1
      6       1       6 1
      7       2       7 1
      8       3       8 1
      9       4       9 1
@<TRIPOS>ALT_TYPE
CGenFF_4.0_ALT_TYPE_SET
CGenFF_4.0 1 CG2R51 2 CG2R51 3 CG2R51 4 CG2R51 5 OG2R50 6 HGR51 7 HGR51 8 HGR52 9 HGR52
@<TRIPOS>MOLECULE
furan
 9 9 0 0 0
****
USER_CHARGES
INVALID_CHARGES
Pose:  36 Cluster:  36 Fr_nu: 533846 TotEn:    -7.01
@<TRIPOS>ATOM
      1 C1        -79.1573  -14.0480  -44.7290 C.2    1 LIG      -0.26000
      2 C2        -78.0272  -14.8898  -44.5967 C.2    1 LIG      -0.26000
      3 C3        -78.9503  -13.3070  -45.8693 C.2    1 LIG       0.09300
      4 C4        -77.2102  -14.6033  -45.6656 C.2    1 LIG       0.09300
      5 O1        -77.7657  -13.6395  -46.4461 O.3    1 LIG      -0.29200
      6 H1        -80.0151  -13.9885  -44.0749 H      1 LIG       0.17500
      7 H2        -77.8327  -15.6148  -43.8196 H      1 LIG       0.17500
      8 H3        -79.5203  -12.5437  -46.3786 H      1 LIG       0.13800
      9 H4        -76.2520  -14.9775  -45.9955 H      1 LIG       0.13800
@<TRIPOS>BOND
      1       1       2 1
      2       1       3 2
      3       2       4 2
      4       3       5 1
      5       4       5 1
      6       1       6 1
      7       2       7 1
      8       3       8 1
      9       4       9 1
@<TRIPOS>ALT_TYPE
CGenFF_4.0_ALT_TYPE_SET
CGenFF_4.0 1 CG2R51 2 CG2R51 3 CG2R51 4 CG2R51 5 OG2R50 6 HGR51 7 HGR51 8 HGR52 9 HGR52
@<TRIPOS>MOLECULE
furan
 9 9 0 0 0
****
USER_CHARGES
INVALID_CHARGES
Pose:  37 Cluster:  37 Fr_nu: 3343634 TotEn:    -6.99
@<TRIPOS>ATOM
      1 C1        -76.5174   -7.2700  -55.3302 C.2    1 LIG      -0.26000
      2 C2        -77.3708   -7.2186  -56.4581 C.2    1 LIG      -0.26000
      3 C3        -75.5869   -6.2730  -55.5095 C.2    1 LIG       0.09300
      4 C4        -76.9011   -6.1937  -57.2462 C.2    1 LIG       0.09300
      5 O1        -75.8139   -5.6121  -56.6749 O.3    1 LIG      -0.29200
      6 H1        -76.5731   -7.9492  -54.4918 H      1 LIG       0.17500
      7 H2        -78.2220   -7.8495  -56.6700 H      1 LIG       0.17500
      8 H3        -74.7448   -5.9233  -54.9302 H      1 LIG       0.13800
      9 H4        -77.2125   -5.7751  -58.1921 H      1 LIG       0.13800
@<TRIPOS>BOND
      1       1       2 1
      2       1       3 2
      3       2       4 2
      4       3       5 1
      5       4       5 1
      6       1       6 1
      7       2       7 1
      8       3       8 1
      9       4       9 1
@<TRIPOS>ALT_TYPE
CGenFF_4.0_ALT_TYPE_SET
CGenFF_4.0 1 CG2R51 2 CG2R51 3 CG2R51 4 CG2R51 5 OG2R50 6 HGR51 7 HGR51 8 HGR52 9 HGR52
@<TRIPOS>MOLECULE
furan
 9 9 0 0 0
****
USER_CHARGES
INVALID_CHARGES
Pose:  38 Cluster:  38 Fr_nu: 848212 TotEn:    -6.75
@<TRIPOS>ATOM
      1 C1        -62.8898    3.9847  -41.1656 C.2    1 LIG      -0.26000
      2 C2        -63.8176    2.9758  -40.8125 C.2    1 LIG      -0.26000
      3 C3        -62.6846    3.8578  -42.5198 C.2    1 LIG       0.09300
      4 C4        -64.1133    2.3045  -41.9761 C.2    1 LIG       0.09300
      5 O1        -63.4267    2.8361  -43.0215 O.3    1 LIG      -0.29200
      6 H1        -62.4281    4.7127  -40.5144 H      1 LIG       0.17500
      7 H2        -64.2206    2.7646  -39.8325 H      1 LIG       0.17500
      8 H3        -62.0753    4.3890  -43.2366 H      1 LIG       0.13800
      9 H4        -64.7578    1.4712  -42.2153 H      1 LIG       0.13800
@<TRIPOS>BOND
      1       1       2 1
      2       1       3 2
      3       2       4 2
      4       3       5 1
      5       4       5 1
      6       1       6 1
      7       2       7 1
      8       3       8 1
      9       4       9 1
@<TRIPOS>ALT_TYPE
CGenFF_4.0_ALT_TYPE_SET
CGenFF_4.0 1 CG2R51 2 CG2R51 3 CG2R51 4 CG2R51 5 OG2R50 6 HGR51 7 HGR51 8 HGR52 9 HGR52
@<TRIPOS>MOLECULE
furan
 9 9 0 0 0
****
USER_CHARGES
INVALID_CHARGES
Pose:  39 Cluster:  39 Fr_nu: 128633 TotEn:    -6.64
@<TRIPOS>ATOM
      1 C1        -79.1517  -14.9927  -45.1555 C.2    1 LIG      -0.26000
      2 C2        -78.9945  -16.3627  -44.8367 C.2    1 LIG      -0.26000
      3 C3        -79.9843  -14.9482  -46.2495 C.2    1 LIG       0.09300
      4 C4        -79.7424  -17.0577  -45.7585 C.2    1 LIG       0.09300
      5 O1        -80.3490  -16.2027  -46.6232 O.3    1 LIG      -0.29200
      6 H1        -78.7126  -14.1440  -44.6513 H      1 LIG       0.17500
      7 H2        -78.4095  -16.7901  -44.0351 H      1 LIG       0.17500
      8 H3        -80.3913  -14.1455  -46.8470 H      1 LIG       0.13800
      9 H4        -79.9363  -18.1072  -45.9253 H      1 LIG       0.13800
@<TRIPOS>BOND
      1       1       2 1
      2       1       3 2
      3       2       4 2
      4       3       5 1
      5       4       5 1
      6       1       6 1
      7       2       7 1
      8       3       8 1
      9       4       9 1
@<TRIPOS>ALT_TYPE
CGenFF_4.0_ALT_TYPE_SET
CGenFF_4.0 1 CG2R51 2 CG2R51 3 CG2R51 4 CG2R51 5 OG2R50 6 HGR51 7 HGR51 8 HGR52 9 HGR52
@<TRIPOS>MOLECULE
furan
 9 9 0 0 0
****
USER_CHARGES
INVALID_CHARGES
Pose:  40 Cluster:  40 Fr_nu: 3266071 TotEn:    -6.23
@<TRIPOS>ATOM
      1 C1        -76.9912   -6.9137  -56.4489 C.2    1 LIG      -0.26000
      2 C2        -77.3708   -7.2186  -57.7779 C.2    1 LIG      -0.26000
      3 C3        -76.0081   -5.9563  -56.5426 C.2    1 LIG       0.09300
      4 C4        -76.5927   -6.4256  -58.5889 C.2    1 LIG       0.09300
      5 O1        -75.7594   -5.6531  -57.8436 O.3    1 LIG      -0.29200
      6 H1        -77.3845   -7.3390  -55.5369 H      1 LIG       0.17500
      7 H2        -78.1183   -7.9275  -58.1038 H      1 LIG       0.17500
      8 H3        -75.4179   -5.4171  -55.8159 H      1 LIG       0.13800
      9 H4        -76.5153   -6.2994  -59.6590 H      1 LIG       0.13800
@<TRIPOS>BOND
      1       1       2 1
      2       1       3 2
      3       2       4 2
      4       3       5 1
      5       4       5 1
      6       1       6 1
      7       2       7 1
      8       3       8 1
      9       4       9 1
@<TRIPOS>ALT_TYPE
CGenFF_4.0_ALT_TYPE_SET
CGenFF_4.0 1 CG2R51 2 CG2R51 3 CG2R51 4 CG2R51 5 OG2R50 6 HGR51 7 HGR51 8 HGR52 9 HGR52
@<TRIPOS>MOLECULE
furan
 9 9 0 0 0
****
USER_CHARGES
INVALID_CHARGES
Pose:  41 Cluster:  41 Fr_nu:  17405 TotEn:    -6.21
@<TRIPOS>ATOM
      1 C1        -70.9094   -9.1290  -43.7018 C.2    1 LIG      -0.26000
      2 C2        -72.2689   -8.9850  -44.0680 C.2    1 LIG      -0.26000
      3 C3        -70.1877   -8.4005  -44.6186 C.2    1 LIG       0.09300
      4 C4        -72.2811   -8.1786  -45.1823 C.2    1 LIG       0.09300
      5 O1        -71.0164   -7.8180  -45.5243 O.3    1 LIG      -0.29200
      6 H1        -70.5059   -9.6936  -42.8737 H      1 LIG       0.17500
      7 H2        -73.1320   -9.4149  -43.5805 H      1 LIG       0.17500
      8 H3        -69.1340   -8.2057  -44.7560 H      1 LIG       0.13800
      9 H4        -73.0656   -7.7898  -45.8151 H      1 LIG       0.13800
@<TRIPOS>BOND
      1       1       2 1
      2       1       3 2
      3       2       4 2
      4       3       5 1
      5       4       5 1
      6       1       6 1
      7       2       7 1
      8       3       8 1
      9       4       9 1
@<TRIPOS>ALT_TYPE
CGenFF_4.0_ALT_TYPE_SET
CGenFF_4.0 1 CG2R51 2 CG2R51 3 CG2R51 4 CG2R51 5 OG2R50 6 HGR51 7 HGR51 8 HGR52 9 HGR52
@<TRIPOS>MOLECULE
furan
 9 9 0 0 0
****
USER_CHARGES
INVALID_CHARGES
Pose:  42 Cluster:  42 Fr_nu: 848265 TotEn:    -5.86
@<TRIPOS>ATOM
      1 C1        -62.5924    3.5685  -40.9436 C.2    1 LIG      -0.26000
      2 C2        -63.3868    3.4648  -42.1105 C.2    1 LIG      -0.26000
      3 C3        -62.8902    2.4643  -40.1794 C.2    1 LIG       0.09300
      4 C4        -64.1133    2.3045  -41.9761 C.2    1 LIG       0.09300
      5 O1        -63.8163    1.6887  -40.8018 O.3    1 LIG      -0.29200
      6 H1        -61.8910    4.3505  -40.6910 H      1 LIG       0.17500
      7 H2        -63.4248    4.1499  -42.9450 H      1 LIG       0.17500
      8 H3        -62.5469    2.1040  -39.2206 H      1 LIG       0.13800
      9 H4        -64.8444    1.8046  -42.5945 H      1 LIG       0.13800
@<TRIPOS>BOND
      1       1       2 1
      2       1       3 2
      3       2       4 2
      4       3       5 1
      5       4       5 1
      6       1       6 1
      7       2       7 1
      8       3       8 1
      9       4       9 1
@<TRIPOS>ALT_TYPE
CGenFF_4.0_ALT_TYPE_SET
CGenFF_4.0 1 CG2R51 2 CG2R51 3 CG2R51 4 CG2R51 5 OG2R50 6 HGR51 7 HGR51 8 HGR52 9 HGR52
@<TRIPOS>MOLECULE
pyrimidine
 10 10 0 0 0
****
USER_CHARGES
INVALID_CHARGES
Pose:   1 Cluster:   1 Fr_nu:  88681 TotEn:   -17.61
@<TRIPOS>ATOM
      1 C1        -78.7427  -12.8492  -45.4008 C.ar   1 LIG      -0.13100
      2 C2        -77.4150  -13.0736  -45.0982 C.ar   1 LIG       0.28900
      3 C3        -79.6008  -13.8966  -45.1351 C.ar   1 LIG       0.28900
      4 C4        -77.8853  -15.1722  -44.3625 C.ar   1 LIG       0.50700
      5 N1        -76.9499  -14.2274  -44.5761 N.ar   1 LIG      -0.71900
      6 N2        -79.2049  -15.0766  -44.6143 N.ar   1 LIG      -0.71900
      7 H1        -79.0881  -11.9134  -45.8192 H      1 LIG       0.11500
      8 H2        -76.6663  -12.3085  -45.2728 H      1 LIG       0.11400
      9 H3        -80.6626  -13.8137  -45.3404 H      1 LIG       0.11400
     10 H4        -77.5395  -16.1098  -43.9446 H      1 LIG       0.14100
@<TRIPOS>BOND
      1       1       2 ar
      2       1       3 ar
      3       2       5 ar
      4       3       6 ar
      5       4       5 ar
      6       4       6 ar
      7       1       7 1
      8       2       8 1
      9       3       9 1
     10       4      10 1
@<TRIPOS>ALT_TYPE
CGenFF_4.0_ALT_TYPE_SET
CGenFF_4.0 1 CG2R61 2 CG2R61 3 CG2R61 4 CG2R64 5 NG2R62 6 NG2R62 7 HGR61 8 HGR62 9 HGR62 10 HGR62
@<TRIPOS>MOLECULE
pyrimidine
 10 10 0 0 0
****
USER_CHARGES
INVALID_CHARGES
Pose:   2 Cluster:   2 Fr_nu: 397798 TotEn:   -17.58
@<TRIPOS>ATOM
      1 C1        -64.1465    2.6318  -41.3661 C.ar   1 LIG      -0.13100
      2 C2        -63.6805    3.4910  -42.3404 C.ar   1 LIG       0.28900
      3 C3        -63.4942    2.6960  -40.1519 C.ar   1 LIG       0.28900
      4 C4        -62.1040    4.3186  -40.9273 C.ar   1 LIG       0.50700
      5 N1        -62.6576    4.3508  -42.1545 N.ar   1 LIG      -0.71900
      6 N2        -62.4653    3.5305  -39.8967 N.ar   1 LIG      -0.71900
      7 H1        -64.9693    1.9521  -41.5429 H      1 LIG       0.11500
      8 H2        -64.1306    3.5120  -43.3270 H      1 LIG       0.11400
      9 H3        -63.7895    2.0583  -39.3256 H      1 LIG       0.11400
     10 H4        -61.2795    4.9983  -40.7504 H      1 LIG       0.14100
@<TRIPOS>BOND
      1       1       2 ar
      2       1       3 ar
      3       2       5 ar
      4       3       6 ar
      5       4       5 ar
      6       4       6 ar
      7       1       7 1
      8       2       8 1
      9       3       9 1
     10       4      10 1
@<TRIPOS>ALT_TYPE
CGenFF_4.0_ALT_TYPE_SET
CGenFF_4.0 1 CG2R61 2 CG2R61 3 CG2R61 4 CG2R64 5 NG2R62 6 NG2R62 7 HGR61 8 HGR62 9 HGR62 10 HGR62
@<TRIPOS>MOLECULE
pyrimidine
 10 10 0 0 0
****
USER_CHARGES
INVALID_CHARGES
Pose:   3 Cluster:   3 Fr_nu: 1604111 TotEn:   -16.80
@<TRIPOS>ATOM
      1 C1        -50.7314    3.3445  -34.2689 C.ar   1 LIG      -0.13100
      2 C2        -49.4653    3.8862  -34.1808 C.ar   1 LIG       0.28900
      3 C3        -51.7636    4.2537  -34.3778 C.ar   1 LIG       0.28900
      4 C4        -50.3043    5.9950  -34.3072 C.ar   1 LIG       0.50700
      5 N1        -49.2145    5.2118  -34.1969 N.ar   1 LIG      -0.71900
      6 N2        -51.5856    5.5909  -34.4000 N.ar   1 LIG      -0.71900
      7 H1        -50.9036    2.2766  -34.2533 H      1 LIG       0.11500
      8 H2        -48.5914    3.2500  -34.0920 H      1 LIG       0.11400
      9 H3        -52.7937    3.9221  -34.4517 H      1 LIG       0.11400
     10 H4        -50.1323    7.0643  -34.3217 H      1 LIG       0.14100
@<TRIPOS>BOND
      1       1       2 ar
      2       1       3 ar
      3       2       5 ar
      4       3       6 ar
      5       4       5 ar
      6       4       6 ar
      7       1       7 1
      8       2       8 1
      9       3       9 1
     10       4      10 1
@<TRIPOS>ALT_TYPE
CGenFF_4.0_ALT_TYPE_SET
CGenFF_4.0 1 CG2R61 2 CG2R61 3 CG2R61 4 CG2R64 5 NG2R62 6 NG2R62 7 HGR61 8 HGR62 9 HGR62 10 HGR62
@<TRIPOS>MOLECULE
pyrimidine
 10 10 0 0 0
****
USER_CHARGES
INVALID_CHARGES
Pose:   4 Cluster:   4 Fr_nu: 2624339 TotEn:   -16.30
@<TRIPOS>ATOM
      1 C1        -63.3146    2.8574  -40.3933 C.ar   1 LIG      -0.13100
      2 C2        -62.4985    2.9754  -39.2868 C.ar   1 LIG       0.28900
      3 C3        -63.0236    3.7044  -41.4430 C.ar   1 LIG       0.28900
      4 C4        -61.2921    4.6203  -40.2897 C.ar   1 LIG       0.50700
      5 N1        -61.4743    3.8494  -39.2007 N.ar   1 LIG      -0.71900
      6 N2        -62.0161    4.6016  -41.4251 N.ar   1 LIG      -0.71900
      7 H1        -64.1296    2.1472  -40.4350 H      1 LIG       0.11500
      8 H2        -62.6505    2.3517  -38.4126 H      1 LIG       0.11400
      9 H3        -63.6107    3.6850  -42.3547 H      1 LIG       0.11400
     10 H4        -60.4769    5.3322  -40.2478 H      1 LIG       0.14100
@<TRIPOS>BOND
      1       1       2 ar
      2       1       3 ar
      3       2       5 ar
      4       3       6 ar
      5       4       5 ar
      6       4       6 ar
      7       1       7 1
      8       2       8 1
      9       3       9 1
     10       4      10 1
@<TRIPOS>ALT_TYPE
CGenFF_4.0_ALT_TYPE_SET
CGenFF_4.0 1 CG2R61 2 CG2R61 3 CG2R61 4 CG2R64 5 NG2R62 6 NG2R62 7 HGR61 8 HGR62 9 HGR62 10 HGR62
@<TRIPOS>MOLECULE
pyrimidine
 10 10 0 0 0
****
USER_CHARGES
INVALID_CHARGES
Pose:   5 Cluster:   5 Fr_nu: 2776166 TotEn:   -16.15
@<TRIPOS>ATOM
      1 C1        -51.0044    3.2043  -34.3970 C.ar   1 LIG      -0.13100
      2 C2        -49.8743    3.9815  -34.2443 C.ar   1 LIG       0.28900
      3 C3        -51.9151    3.6522  -35.3318 C.ar   1 LIG       0.28900
      4 C4        -50.6038    5.4419  -35.8261 C.ar   1 LIG       0.50700
      5 N1        -49.6409    5.1106  -34.9450 N.ar   1 LIG      -0.71900
      6 N2        -51.7464    4.7709  -36.0668 N.ar   1 LIG      -0.71900
      7 H1        -51.1659    2.3029  -33.8211 H      1 LIG       0.11500
      8 H2        -49.1023    3.7094  -33.5327 H      1 LIG       0.11400
      9 H3        -52.8339    3.1077  -35.5210 H      1 LIG       0.11400
     10 H4        -50.4428    6.3450  -36.4020 H      1 LIG       0.14100
@<TRIPOS>BOND
      1       1       2 ar
      2       1       3 ar
      3       2       5 ar
      4       3       6 ar
      5       4       5 ar
      6       4       6 ar
      7       1       7 1
      8       2       8 1
      9       3       9 1
     10       4      10 1
@<TRIPOS>ALT_TYPE
CGenFF_4.0_ALT_TYPE_SET
CGenFF_4.0 1 CG2R61 2 CG2R61 3 CG2R61 4 CG2R64 5 NG2R62 6 NG2R62 7 HGR61 8 HGR62 9 HGR62 10 HGR62
@<TRIPOS>MOLECULE
pyrimidine
 10 10 0 0 0
****
USER_CHARGES
INVALID_CHARGES
Pose:   6 Cluster:   6 Fr_nu: 664134 TotEn:   -15.51
@<TRIPOS>ATOM
      1 C1        -62.7246    3.0466  -40.2620 C.ar   1 LIG      -0.13100
      2 C2        -61.6629    3.5053  -41.0148 C.ar   1 LIG       0.28900
      3 C3        -62.6795    3.3527  -38.9173 C.ar   1 LIG       0.28900
      4 C4        -60.7028    4.4439  -39.1806 C.ar   1 LIG       0.50700
      5 N1        -60.6313    4.2096  -40.5047 N.ar   1 LIG      -0.71900
      6 N2        -61.6800    4.0520  -38.3408 N.ar   1 LIG      -0.71900
      7 H1        -63.5391    2.4836  -40.6976 H      1 LIG       0.11500
      8 H2        -61.6110    3.3132  -42.0810 H      1 LIG       0.11400
      9 H3        -63.4693    3.0339  -38.2458 H      1 LIG       0.11400
     10 H4        -59.8868    5.0067  -38.7440 H      1 LIG       0.14100
@<TRIPOS>BOND
      1       1       2 ar
      2       1       3 ar
      3       2       5 ar
      4       3       6 ar
      5       4       5 ar
      6       4       6 ar
      7       1       7 1
      8       2       8 1
      9       3       9 1
     10       4      10 1
@<TRIPOS>ALT_TYPE
CGenFF_4.0_ALT_TYPE_SET
CGenFF_4.0 1 CG2R61 2 CG2R61 3 CG2R61 4 CG2R64 5 NG2R62 6 NG2R62 7 HGR61 8 HGR62 9 HGR62 10 HGR62
@<TRIPOS>MOLECULE
pyrimidine
 10 10 0 0 0
****
USER_CHARGES
INVALID_CHARGES
Pose:   7 Cluster:   7 Fr_nu: 3832779 TotEn:   -14.83
@<TRIPOS>ATOM
      1 C1        -77.5563   -6.7734  -57.7260 C.ar   1 LIG      -0.13100
      2 C2        -76.7193   -5.7291  -58.0628 C.ar   1 LIG       0.28900
      3 C3        -77.3524   -7.3229  -56.4768 C.ar   1 LIG       0.28900
      4 C4        -75.6552   -5.8697  -56.0590 C.ar   1 LIG       0.50700
      5 N1        -75.7544   -5.2500  -57.2504 N.ar   1 LIG      -0.71900
      6 N2        -76.4075   -6.8944  -55.6144 N.ar   1 LIG      -0.71900
      7 H1        -78.3221   -7.1376  -58.3976 H      1 LIG       0.11500
      8 H2        -76.8041   -5.2342  -59.0241 H      1 LIG       0.11400
      9 H3        -77.9613   -8.1485  -56.1245 H      1 LIG       0.11400
     10 H4        -74.8878   -5.5060  -55.3868 H      1 LIG       0.14100
@<TRIPOS>BOND
      1       1       2 ar
      2       1       3 ar
      3       2       5 ar
      4       3       6 ar
      5       4       5 ar
      6       4       6 ar
      7       1       7 1
      8       2       8 1
      9       3       9 1
     10       4      10 1
@<TRIPOS>ALT_TYPE
CGenFF_4.0_ALT_TYPE_SET
CGenFF_4.0 1 CG2R61 2 CG2R61 3 CG2R61 4 CG2R64 5 NG2R62 6 NG2R62 7 HGR61 8 HGR62 9 HGR62 10 HGR62
@<TRIPOS>MOLECULE
pyrimidine
 10 10 0 0 0
****
USER_CHARGES
INVALID_CHARGES
Pose:   8 Cluster:   8 Fr_nu: 3090580 TotEn:   -14.80
@<TRIPOS>ATOM
      1 C1        -63.7201    3.3357  -41.9387 C.ar   1 LIG      -0.13100
      2 C2        -62.5897    3.0131  -41.2159 C.ar   1 LIG       0.28900
      3 C3        -63.7350    4.6001  -42.4910 C.ar   1 LIG       0.28900
      4 C4        -61.6824    5.0562  -41.6275 C.ar   1 LIG       0.50700
      5 N1        -61.5480    3.8523  -41.0395 N.ar   1 LIG      -0.71900
      6 N2        -62.7298    5.4896  -42.3548 N.ar   1 LIG      -0.71900
      7 H1        -64.5412    2.6426  -42.0640 H      1 LIG       0.11500
      8 H2        -62.4875    2.0417  -40.7445 H      1 LIG       0.11400
      9 H3        -64.5817    4.9437  -43.0754 H      1 LIG       0.11400
     10 H4        -60.8609    5.7508  -41.5012 H      1 LIG       0.14100
@<TRIPOS>BOND
      1       1       2 ar
      2       1       3 ar
      3       2       5 ar
      4       3       6 ar
      5       4       5 ar
      6       4       6 ar
      7       1       7 1
      8       2       8 1
      9       3       9 1
     10       4      10 1
@<TRIPOS>ALT_TYPE
CGenFF_4.0_ALT_TYPE_SET
CGenFF_4.0 1 CG2R61 2 CG2R61 3 CG2R61 4 CG2R64 5 NG2R62 6 NG2R62 7 HGR61 8 HGR62 9 HGR62 10 HGR62
@<TRIPOS>MOLECULE
pyrimidine
 10 10 0 0 0
****
USER_CHARGES
INVALID_CHARGES
Pose:   9 Cluster:   9 Fr_nu: 910135 TotEn:   -14.16
@<TRIPOS>ATOM
      1 C1        -63.7958    2.2406  -40.6804 C.ar   1 LIG      -0.13100
      2 C2        -62.6276    2.8928  -40.3423 C.ar   1 LIG       0.28900
      3 C3        -64.1944    2.3726  -41.9948 C.ar   1 LIG       0.28900
      4 C4        -62.3899    3.6728  -42.4642 C.ar   1 LIG       0.50700
      5 N1        -61.8966    3.6203  -41.2123 N.ar   1 LIG      -0.71900
      6 N2        -63.5132    3.0838  -42.9170 N.ar   1 LIG      -0.71900
      7 H1        -64.3624    1.6638  -39.9617 H      1 LIG       0.11500
      8 H2        -62.2355    2.8469  -39.3321 H      1 LIG       0.11400
      9 H3        -65.1004    1.8963  -42.3535 H      1 LIG       0.11400
     10 H4        -61.8234    4.2512  -43.1837 H      1 LIG       0.14100
@<TRIPOS>BOND
      1       1       2 ar
      2       1       3 ar
      3       2       5 ar
      4       3       6 ar
      5       4       5 ar
      6       4       6 ar
      7       1       7 1
      8       2       8 1
      9       3       9 1
     10       4      10 1
@<TRIPOS>ALT_TYPE
CGenFF_4.0_ALT_TYPE_SET
CGenFF_4.0 1 CG2R61 2 CG2R61 3 CG2R61 4 CG2R64 5 NG2R62 6 NG2R62 7 HGR61 8 HGR62 9 HGR62 10 HGR62
@<TRIPOS>MOLECULE
pyrimidine
 10 10 0 0 0
****
USER_CHARGES
INVALID_CHARGES
Pose:  10 Cluster:  10 Fr_nu: 3832689 TotEn:   -14.12
@<TRIPOS>ATOM
      1 C1        -77.3524   -7.3229  -56.4768 C.ar   1 LIG      -0.13100
      2 C2        -76.1720   -6.6383  -56.6825 C.ar   1 LIG       0.28900
      3 C3        -77.5613   -7.7801  -55.1918 C.ar   1 LIG       0.28900
      4 C4        -75.5781   -6.9072  -54.5050 C.ar   1 LIG       0.50700
      5 N1        -75.2589   -6.4114  -55.7156 N.ar   1 LIG      -0.71900
      6 N2        -76.6921   -7.5895  -54.1777 N.ar   1 LIG      -0.71900
      7 H1        -78.0673   -7.4906  -57.2713 H      1 LIG       0.11500
      8 H2        -75.9206   -6.2415  -57.6601 H      1 LIG       0.11400
      9 H3        -78.4604   -8.3295  -54.9343 H      1 LIG       0.11400
     10 H4        -74.8620   -6.7404  -53.7096 H      1 LIG       0.14100
@<TRIPOS>BOND
      1       1       2 ar
      2       1       3 ar
      3       2       5 ar
      4       3       6 ar
      5       4       5 ar
      6       4       6 ar
      7       1       7 1
      8       2       8 1
      9       3       9 1
     10       4      10 1
@<TRIPOS>ALT_TYPE
CGenFF_4.0_ALT_TYPE_SET
CGenFF_4.0 1 CG2R61 2 CG2R61 3 CG2R61 4 CG2R64 5 NG2R62 6 NG2R62 7 HGR61 8 HGR62 9 HGR62 10 HGR62
@<TRIPOS>MOLECULE
pyrimidine
 10 10 0 0 0
****
USER_CHARGES
INVALID_CHARGES
Pose:  11 Cluster:  11 Fr_nu:  15388 TotEn:   -13.49
@<TRIPOS>ATOM
      1 C1        -63.8361    3.5471  -42.7193 C.ar   1 LIG      -0.13100
      2 C2        -62.4933    3.8286  -42.8685 C.ar   1 LIG       0.28900
      3 C3        -64.2282    3.1609  -41.4540 C.ar   1 LIG       0.28900
      4 C4        -62.0997    3.3559  -40.6802 C.ar   1 LIG       0.50700
      5 N1        -61.5938    3.7431  -41.8665 N.ar   1 LIG      -0.71900
      6 N2        -63.3836    3.0541  -40.4073 N.ar   1 LIG      -0.71900
      7 H1        -64.5356    3.6241  -43.5409 H      1 LIG       0.11500
      8 H2        -62.0918    4.1398  -43.8268 H      1 LIG       0.11400
      9 H3        -65.2636    2.9186  -41.2405 H      1 LIG       0.11400
     10 H4        -61.3993    3.2777  -39.8577 H      1 LIG       0.14100
@<TRIPOS>BOND
      1       1       2 ar
      2       1       3 ar
      3       2       5 ar
      4       3       6 ar
      5       4       5 ar
      6       4       6 ar
      7       1       7 1
      8       2       8 1
      9       3       9 1
     10       4      10 1
@<TRIPOS>ALT_TYPE
CGenFF_4.0_ALT_TYPE_SET
CGenFF_4.0 1 CG2R61 2 CG2R61 3 CG2R61 4 CG2R64 5 NG2R62 6 NG2R62 7 HGR61 8 HGR62 9 HGR62 10 HGR62
@<TRIPOS>MOLECULE
pyrimidine
 10 10 0 0 0
****
USER_CHARGES
INVALID_CHARGES
Pose:  12 Cluster:  12 Fr_nu: 1754271 TotEn:   -13.47
@<TRIPOS>ATOM
      1 C1        -78.4138  -20.9779  -32.6110 C.ar   1 LIG      -0.13100
      2 C2        -78.5221  -20.5054  -31.3189 C.ar   1 LIG       0.28900
      3 C3        -79.6070  -21.2322  -33.2557 C.ar   1 LIG       0.28900
      4 C4        -80.7913  -20.5792  -31.4287 C.ar   1 LIG       0.50700
      5 N1        -79.6992  -20.2936  -30.6945 N.ar   1 LIG      -0.71900
      6 N2        -80.8184  -21.0436  -32.6926 N.ar   1 LIG      -0.71900
      7 H1        -77.4559  -21.1386  -33.0873 H      1 LIG       0.11500
      8 H2        -77.6386  -20.2774  -30.7326 H      1 LIG       0.11400
      9 H3        -79.6224  -21.6066  -34.2736 H      1 LIG       0.11400
     10 H4        -81.7505  -20.4193  -30.9517 H      1 LIG       0.14100
@<TRIPOS>BOND
      1       1       2 ar
      2       1       3 ar
      3       2       5 ar
      4       3       6 ar
      5       4       5 ar
      6       4       6 ar
      7       1       7 1
      8       2       8 1
      9       3       9 1
     10       4      10 1
@<TRIPOS>ALT_TYPE
CGenFF_4.0_ALT_TYPE_SET
CGenFF_4.0 1 CG2R61 2 CG2R61 3 CG2R61 4 CG2R64 5 NG2R62 6 NG2R62 7 HGR61 8 HGR62 9 HGR62 10 HGR62
@<TRIPOS>MOLECULE
pyrimidine
 10 10 0 0 0
****
USER_CHARGES
INVALID_CHARGES
Pose:  13 Cluster:  13 Fr_nu: 1496312 TotEn:   -13.29
@<TRIPOS>ATOM
      1 C1        -59.6088   -2.6256  -21.9945 C.ar   1 LIG      -0.13100
      2 C2        -59.0167   -3.7526  -21.4619 C.ar   1 LIG       0.28900
      3 C3        -60.0264   -1.6813  -21.0790 C.ar   1 LIG       0.28900
      4 C4        -59.2898   -2.9592  -19.3494 C.ar   1 LIG       0.50700
      5 N1        -58.8405   -3.9529  -20.1394 N.ar   1 LIG      -0.71900
      6 N2        -59.8823   -1.8161  -19.7443 N.ar   1 LIG      -0.71900
      7 H1        -59.7375   -2.4912  -23.0601 H      1 LIG       0.11500
      8 H2        -58.6570   -4.5497  -22.1036 H      1 LIG       0.11400
      9 H3        -60.5034   -0.7628  -21.4032 H      1 LIG       0.11400
     10 H4        -59.1621   -3.0940  -18.2823 H      1 LIG       0.14100
@<TRIPOS>BOND
      1       1       2 ar
      2       1       3 ar
      3       2       5 ar
      4       3       6 ar
      5       4       5 ar
      6       4       6 ar
      7       1       7 1
      8       2       8 1
      9       3       9 1
     10       4      10 1
@<TRIPOS>ALT_TYPE
CGenFF_4.0_ALT_TYPE_SET
CGenFF_4.0 1 CG2R61 2 CG2R61 3 CG2R61 4 CG2R64 5 NG2R62 6 NG2R62 7 HGR61 8 HGR62 9 HGR62 10 HGR62
@<TRIPOS>MOLECULE
pyrimidine
 10 10 0 0 0
****
USER_CHARGES
INVALID_CHARGES
Pose:  14 Cluster:  14 Fr_nu: 2623713 TotEn:   -13.17
@<TRIPOS>ATOM
      1 C1        -62.5460    2.3967  -39.9705 C.ar   1 LIG      -0.13100
      2 C2        -61.4079    3.1503  -39.7674 C.ar   1 LIG       0.28900
      3 C3        -63.3804    2.8352  -40.9782 C.ar   1 LIG       0.28900
      4 C4        -61.9914    4.5742  -41.4404 C.ar   1 LIG       0.50700
      5 N1        -61.0982    4.2490  -40.4866 N.ar   1 LIG      -0.71900
      6 N2        -63.1333    3.9240  -41.7356 N.ar   1 LIG      -0.71900
      7 H1        -62.7695    1.5195  -39.3783 H      1 LIG       0.11500
      8 H2        -60.6923    2.8833  -38.9973 H      1 LIG       0.11400
      9 H3        -64.2990    2.3076  -41.2110 H      1 LIG       0.11400
     10 H4        -61.7684    5.4531  -42.0328 H      1 LIG       0.14100
@<TRIPOS>BOND
      1       1       2 ar
      2       1       3 ar
      3       2       5 ar
      4       3       6 ar
      5       4       5 ar
      6       4       6 ar
      7       1       7 1
      8       2       8 1
      9       3       9 1
     10       4      10 1
@<TRIPOS>ALT_TYPE
CGenFF_4.0_ALT_TYPE_SET
CGenFF_4.0 1 CG2R61 2 CG2R61 3 CG2R61 4 CG2R64 5 NG2R62 6 NG2R62 7 HGR61 8 HGR62 9 HGR62 10 HGR62
@<TRIPOS>MOLECULE
pyrimidine
 10 10 0 0 0
****
USER_CHARGES
INVALID_CHARGES
Pose:  15 Cluster:  15 Fr_nu:  98065 TotEn:   -13.12
@<TRIPOS>ATOM
      1 C1        -78.6745  -21.6902  -33.0401 C.ar   1 LIG      -0.13100
      2 C2        -79.5736  -22.5015  -33.7019 C.ar   1 LIG       0.28900
      3 C3        -79.2214  -20.6153  -32.3697 C.ar   1 LIG       0.28900
      4 C4        -81.3159  -21.2084  -33.0240 C.ar   1 LIG       0.50700
      5 N1        -80.9059  -22.2892  -33.7148 N.ar   1 LIG      -0.71900
      6 N2        -80.5425  -20.3432  -32.3406 N.ar   1 LIG      -0.71900
      7 H1        -77.6103  -21.8843  -33.0467 H      1 LIG       0.11500
      8 H2        -79.2371  -23.3705  -34.2567 H      1 LIG       0.11400
      9 H3        -78.5932  -19.9216  -31.8214 H      1 LIG       0.11400
     10 H4        -82.3813  -21.0133  -33.0183 H      1 LIG       0.14100
@<TRIPOS>BOND
      1       1       2 ar
      2       1       3 ar
      3       2       5 ar
      4       3       6 ar
      5       4       5 ar
      6       4       6 ar
      7       1       7 1
      8       2       8 1
      9       3       9 1
     10       4      10 1
@<TRIPOS>ALT_TYPE
CGenFF_4.0_ALT_TYPE_SET
CGenFF_4.0 1 CG2R61 2 CG2R61 3 CG2R61 4 CG2R64 5 NG2R62 6 NG2R62 7 HGR61 8 HGR62 9 HGR62 10 HGR62
@<TRIPOS>MOLECULE
pyrimidine
 10 10 0 0 0
****
USER_CHARGES
INVALID_CHARGES
Pose:  16 Cluster:  16 Fr_nu: 3335240 TotEn:   -13.03
@<TRIPOS>ATOM
      1 C1        -68.3594    3.3460  -46.4669 C.ar   1 LIG      -0.13100
      2 C2        -68.1154    4.7005  -46.5685 C.ar   1 LIG       0.28900
      3 C3        -69.6879    2.9836  -46.3788 C.ar   1 LIG       0.28900
      4 C4        -70.3407    5.1580  -46.4919 C.ar   1 LIG       0.50700
      5 N1        -69.0858    5.6377  -46.5841 N.ar   1 LIG      -0.71900
      6 N2        -70.7081    3.8665  -46.3882 N.ar   1 LIG      -0.71900
      7 H1        -67.5612    2.6160  -46.4567 H      1 LIG       0.11500
      8 H2        -67.1023    5.0807  -46.6423 H      1 LIG       0.11400
      9 H3        -69.9775    1.9417  -46.2951 H      1 LIG       0.11400
     10 H4        -71.1400    5.8889  -46.5010 H      1 LIG       0.14100
@<TRIPOS>BOND
      1       1       2 ar
      2       1       3 ar
      3       2       5 ar
      4       3       6 ar
      5       4       5 ar
      6       4       6 ar
      7       1       7 1
      8       2       8 1
      9       3       9 1
     10       4      10 1
@<TRIPOS>ALT_TYPE
CGenFF_4.0_ALT_TYPE_SET
CGenFF_4.0 1 CG2R61 2 CG2R61 3 CG2R61 4 CG2R64 5 NG2R62 6 NG2R62 7 HGR61 8 HGR62 9 HGR62 10 HGR62
@<TRIPOS>MOLECULE
pyrimidine
 10 10 0 0 0
****
USER_CHARGES
INVALID_CHARGES
Pose:  17 Cluster:  17 Fr_nu: 662709 TotEn:   -12.88
@<TRIPOS>ATOM
      1 C1        -79.3158  -13.4017  -45.7208 C.ar   1 LIG      -0.13100
      2 C2        -79.5772  -14.3340  -44.7374 C.ar   1 LIG       0.28900
      3 C3        -78.8612  -13.9106  -46.9201 C.ar   1 LIG       0.28900
      4 C4        -78.9630  -16.0341  -46.1156 C.ar   1 LIG       0.50700
      5 N1        -79.4112  -15.6629  -44.9012 N.ar   1 LIG      -0.71900
      6 N2        -78.6725  -15.2260  -47.1531 N.ar   1 LIG      -0.71900
      7 H1        -79.4579  -12.3412  -45.5617 H      1 LIG       0.11500
      8 H2        -79.9379  -14.0286  -43.7612 H      1 LIG       0.11400
      9 H3        -78.6285  -13.2546  -47.7520 H      1 LIG       0.11400
     10 H4        -78.8196  -17.0958  -46.2747 H      1 LIG       0.14100
@<TRIPOS>BOND
      1       1       2 ar
      2       1       3 ar
      3       2       5 ar
      4       3       6 ar
      5       4       5 ar
      6       4       6 ar
      7       1       7 1
      8       2       8 1
      9       3       9 1
     10       4      10 1
@<TRIPOS>ALT_TYPE
CGenFF_4.0_ALT_TYPE_SET
CGenFF_4.0 1 CG2R61 2 CG2R61 3 CG2R61 4 CG2R64 5 NG2R62 6 NG2R62 7 HGR61 8 HGR62 9 HGR62 10 HGR62
@<TRIPOS>MOLECULE
pyrimidine
 10 10 0 0 0
****
USER_CHARGES
INVALID_CHARGES
Pose:  18 Cluster:  18 Fr_nu:   4018 TotEn:   -12.73
@<TRIPOS>ATOM
      1 C1        -79.5185  -21.9552  -33.1989 C.ar   1 LIG      -0.13100
      2 C2        -80.0324  -23.1385  -33.6890 C.ar   1 LIG       0.28900
      3 C3        -80.3996  -20.8941  -33.1559 C.ar   1 LIG       0.28900
      4 C4        -82.0667  -22.1782  -34.0153 C.ar   1 LIG       0.50700
      5 N1        -81.3066  -23.2859  -34.1075 N.ar   1 LIG      -0.71900
      6 N2        -81.6853  -20.9704  -33.5576 N.ar   1 LIG      -0.71900
      7 H1        -78.4919  -21.8653  -32.8701 H      1 LIG       0.11500
      8 H2        -79.4149  -24.0272  -33.7609 H      1 LIG       0.11400
      9 H3        -80.0863  -19.9236  -32.7866 H      1 LIG       0.11400
     10 H4        -83.0944  -22.2677  -34.3455 H      1 LIG       0.14100
@<TRIPOS>BOND
      1       1       2 ar
      2       1       3 ar
      3       2       5 ar
      4       3       6 ar
      5       4       5 ar
      6       4       6 ar
      7       1       7 1
      8       2       8 1
      9       3       9 1
     10       4      10 1
@<TRIPOS>ALT_TYPE
CGenFF_4.0_ALT_TYPE_SET
CGenFF_4.0 1 CG2R61 2 CG2R61 3 CG2R61 4 CG2R64 5 NG2R62 6 NG2R62 7 HGR61 8 HGR62 9 HGR62 10 HGR62
@<TRIPOS>MOLECULE
pyrimidine
 10 10 0 0 0
****
USER_CHARGES
INVALID_CHARGES
Pose:  19 Cluster:  19 Fr_nu: 149647 TotEn:   -12.68
@<TRIPOS>ATOM
      1 C1        -79.7362  -22.6315  -33.4040 C.ar   1 LIG      -0.13100
      2 C2        -81.0764  -22.3219  -33.2918 C.ar   1 LIG       0.28900
      3 C3        -78.8606  -21.6685  -32.9458 C.ar   1 LIG       0.28900
      4 C4        -80.5846  -20.3070  -32.3617 C.ar   1 LIG       0.50700
      5 N1        -81.5375  -21.1647  -32.7737 N.ar   1 LIG      -0.71900
      6 N2        -79.2516  -20.4905  -32.4169 N.ar   1 LIG      -0.71900
      7 H1        -79.3944  -23.5680  -33.8240 H      1 LIG       0.11500
      8 H2        -81.8392  -23.0170  -33.6256 H      1 LIG       0.11400
      9 H3        -77.7880  -21.8219  -32.9933 H      1 LIG       0.11400
     10 H4        -80.9266  -19.3688  -31.9422 H      1 LIG       0.14100
@<TRIPOS>BOND
      1       1       2 ar
      2       1       3 ar
      3       2       5 ar
      4       3       6 ar
      5       4       5 ar
      6       4       6 ar
      7       1       7 1
      8       2       8 1
      9       3       9 1
     10       4      10 1
@<TRIPOS>ALT_TYPE
CGenFF_4.0_ALT_TYPE_SET
CGenFF_4.0 1 CG2R61 2 CG2R61 3 CG2R61 4 CG2R64 5 NG2R62 6 NG2R62 7 HGR61 8 HGR62 9 HGR62 10 HGR62
@<TRIPOS>MOLECULE
pyrimidine
 10 10 0 0 0
****
USER_CHARGES
INVALID_CHARGES
Pose:  20 Cluster:  20 Fr_nu: 107323 TotEn:   -12.57
@<TRIPOS>ATOM
      1 C1        -79.1553  -22.4364  -32.9616 C.ar   1 LIG      -0.13100
      2 C2        -79.3391  -22.3517  -31.5965 C.ar   1 LIG       0.28900
      3 C3        -80.2457  -22.8747  -33.6848 C.ar   1 LIG       0.28900
      4 C4        -81.4830  -23.0823  -31.7893 C.ar   1 LIG       0.50700
      5 N1        -80.4939  -22.6679  -30.9747 N.ar   1 LIG      -0.71900
      6 N2        -81.4292  -23.2076  -33.1291 N.ar   1 LIG      -0.71900
      7 H1        -78.2176  -22.1763  -33.4340 H      1 LIG       0.11500
      8 H2        -78.5385  -22.0174  -30.9457 H      1 LIG       0.11400
      9 H3        -80.1962  -22.9740  -34.7637 H      1 LIG       0.11400
     10 H4        -82.4217  -23.3438  -31.3164 H      1 LIG       0.14100
@<TRIPOS>BOND
      1       1       2 ar
      2       1       3 ar
      3       2       5 ar
      4       3       6 ar
      5       4       5 ar
      6       4       6 ar
      7       1       7 1
      8       2       8 1
      9       3       9 1
     10       4      10 1
@<TRIPOS>ALT_TYPE
CGenFF_4.0_ALT_TYPE_SET
CGenFF_4.0 1 CG2R61 2 CG2R61 3 CG2R61 4 CG2R64 5 NG2R62 6 NG2R62 7 HGR61 8 HGR62 9 HGR62 10 HGR62
@<TRIPOS>MOLECULE
pyrimidine
 10 10 0 0 0
****
USER_CHARGES
INVALID_CHARGES
Pose:  21 Cluster:  21 Fr_nu:   7440 TotEn:   -12.48
@<TRIPOS>ATOM
      1 C1        -60.9986    0.0404  -23.2617 C.ar   1 LIG      -0.13100
      2 C2        -60.4806   -0.4598  -22.0845 C.ar   1 LIG       0.28900
      3 C3        -60.6738   -0.6631  -24.4034 C.ar   1 LIG       0.28900
      4 C4        -59.4593   -2.1586  -23.1971 C.ar   1 LIG       0.50700
      5 N1        -59.7044   -1.5611  -22.0154 N.ar   1 LIG      -0.71900
      6 N2        -59.9036   -1.7708  -24.4078 N.ar   1 LIG      -0.71900
      7 H1        -61.6186    0.9265  -23.2878 H      1 LIG       0.11500
      8 H2        -60.6815    0.0262  -21.1359 H      1 LIG       0.11400
      9 H3        -61.0343   -0.3455  -25.3759 H      1 LIG       0.11400
     10 H4        -58.8375   -3.0452  -23.1713 H      1 LIG       0.14100
@<TRIPOS>BOND
      1       1       2 ar
      2       1       3 ar
      3       2       5 ar
      4       3       6 ar
      5       4       5 ar
      6       4       6 ar
      7       1       7 1
      8       2       8 1
      9       3       9 1
     10       4      10 1
@<TRIPOS>ALT_TYPE
CGenFF_4.0_ALT_TYPE_SET
CGenFF_4.0 1 CG2R61 2 CG2R61 3 CG2R61 4 CG2R64 5 NG2R62 6 NG2R62 7 HGR61 8 HGR62 9 HGR62 10 HGR62
@<TRIPOS>MOLECULE
pyrimidine
 10 10 0 0 0
****
USER_CHARGES
INVALID_CHARGES
Pose:  22 Cluster:  22 Fr_nu: 106973 TotEn:   -12.48
@<TRIPOS>ATOM
      1 C1        -80.2457  -22.8747  -33.6848 C.ar   1 LIG      -0.13100
      2 C2        -80.8100  -23.7019  -32.7351 C.ar   1 LIG       0.28900
      3 C3        -81.0997  -21.9556  -34.2592 C.ar   1 LIG       0.28900
      4 C4        -82.8363  -22.7063  -32.9993 C.ar   1 LIG       0.50700
      5 N1        -82.1067  -23.6448  -32.3668 N.ar   1 LIG      -0.71900
      6 N2        -82.4055  -21.8433  -33.9392 N.ar   1 LIG      -0.71900
      7 H1        -79.2020  -22.9426  -33.9611 H      1 LIG       0.11500
      8 H2        -80.2170  -24.4560  -32.2293 H      1 LIG       0.11400
      9 H3        -80.7469  -21.2634  -35.0161 H      1 LIG       0.11400
     10 H4        -83.8816  -22.6389  -32.7237 H      1 LIG       0.14100
@<TRIPOS>BOND
      1       1       2 ar
      2       1       3 ar
      3       2       5 ar
      4       3       6 ar
      5       4       5 ar
      6       4       6 ar
      7       1       7 1
      8       2       8 1
      9       3       9 1
     10       4      10 1
@<TRIPOS>ALT_TYPE
CGenFF_4.0_ALT_TYPE_SET
CGenFF_4.0 1 CG2R61 2 CG2R61 3 CG2R61 4 CG2R64 5 NG2R62 6 NG2R62 7 HGR61 8 HGR62 9 HGR62 10 HGR62
@<TRIPOS>MOLECULE
pyrimidine
 10 10 0 0 0
****
USER_CHARGES
INVALID_CHARGES
Pose:  23 Cluster:  23 Fr_nu:  16195 TotEn:   -12.13
@<TRIPOS>ATOM
      1 C1        -70.1480   -7.8790  -43.9329 C.ar   1 LIG      -0.13100
      2 C2        -70.3154   -7.5401  -45.2602 C.ar   1 LIG       0.28900
      3 C3        -71.1774   -8.6030  -43.3671 C.ar   1 LIG       0.28900
      4 C4        -72.3343   -8.5828  -45.3237 C.ar   1 LIG       0.50700
      5 N1        -71.4000   -7.8768  -45.9886 N.ar   1 LIG      -0.71900
      6 N2        -72.2893   -8.9732  -44.0356 N.ar   1 LIG      -0.71900
      7 H1        -69.2672   -7.5953  -43.3726 H      1 LIG       0.11500
      8 H2        -69.5592   -6.9712  -45.7902 H      1 LIG       0.11400
      9 H3        -71.1356   -8.9142  -42.3290 H      1 LIG       0.11400
     10 H4        -73.2167   -8.8659  -45.8843 H      1 LIG       0.14100
@<TRIPOS>BOND
      1       1       2 ar
      2       1       3 ar
      3       2       5 ar
      4       3       6 ar
      5       4       5 ar
      6       4       6 ar
      7       1       7 1
      8       2       8 1
      9       3       9 1
     10       4      10 1
@<TRIPOS>ALT_TYPE
CGenFF_4.0_ALT_TYPE_SET
CGenFF_4.0 1 CG2R61 2 CG2R61 3 CG2R61 4 CG2R64 5 NG2R62 6 NG2R62 7 HGR61 8 HGR62 9 HGR62 10 HGR62
@<TRIPOS>MOLECULE
pyrimidine
 10 10 0 0 0
****
USER_CHARGES
INVALID_CHARGES
Pose:  24 Cluster:  24 Fr_nu: 1489643 TotEn:   -12.07
@<TRIPOS>ATOM
      1 C1        -79.0607  -13.5563  -45.7939 C.ar   1 LIG      -0.13100
      2 C2        -79.9987  -14.5160  -46.1159 C.ar   1 LIG       0.28900
      3 C3        -77.8906  -14.0287  -45.2357 C.ar   1 LIG       0.28900
      4 C4        -78.6362  -16.1722  -45.3627 C.ar   1 LIG       0.50700
      5 N1        -79.8187  -15.8376  -45.9132 N.ar   1 LIG      -0.71900
      6 N2        -77.6439  -15.3349  -45.0050 N.ar   1 LIG      -0.71900
      7 H1        -79.2317  -12.5023  -45.9675 H      1 LIG       0.11500
      8 H2        -80.9494  -14.2400  -46.5591 H      1 LIG       0.11400
      9 H3        -77.0951  -13.3493  -44.9493 H      1 LIG       0.11400
     10 H4        -78.4652  -17.2274  -45.1877 H      1 LIG       0.14100
@<TRIPOS>BOND
      1       1       2 ar
      2       1       3 ar
      3       2       5 ar
      4       3       6 ar
      5       4       5 ar
      6       4       6 ar
      7       1       7 1
      8       2       8 1
      9       3       9 1
     10       4      10 1
@<TRIPOS>ALT_TYPE
CGenFF_4.0_ALT_TYPE_SET
CGenFF_4.0 1 CG2R61 2 CG2R61 3 CG2R61 4 CG2R64 5 NG2R62 6 NG2R62 7 HGR61 8 HGR62 9 HGR62 10 HGR62
@<TRIPOS>MOLECULE
pyrimidine
 10 10 0 0 0
****
USER_CHARGES
INVALID_CHARGES
Pose:  25 Cluster:  25 Fr_nu: 3553693 TotEn:   -11.62
@<TRIPOS>ATOM
      1 C1        -77.4816   -7.5372  -58.7021 C.ar   1 LIG      -0.13100
      2 C2        -76.5206   -6.5762  -58.9417 C.ar   1 LIG       0.28900
      3 C3        -77.7446   -7.8002  -57.3733 C.ar   1 LIG       0.28900
      4 C4        -76.2069   -6.2621  -56.7124 C.ar   1 LIG       0.50700
      5 N1        -75.8610   -5.9164  -57.9671 N.ar   1 LIG      -0.71900
      6 N2        -77.1237   -7.1793  -56.3490 N.ar   1 LIG      -0.71900
      7 H1        -77.9950   -8.0511  -59.5037 H      1 LIG       0.11500
      8 H2        -76.2463   -6.3023  -59.9547 H      1 LIG       0.11400
      9 H3        -78.4838   -8.5404  -57.0869 H      1 LIG       0.11400
     10 H4        -75.6921   -5.7486  -55.9096 H      1 LIG       0.14100
@<TRIPOS>BOND
      1       1       2 ar
      2       1       3 ar
      3       2       5 ar
      4       3       6 ar
      5       4       5 ar
      6       4       6 ar
      7       1       7 1
      8       2       8 1
      9       3       9 1
     10       4      10 1
@<TRIPOS>ALT_TYPE
CGenFF_4.0_ALT_TYPE_SET
CGenFF_4.0 1 CG2R61 2 CG2R61 3 CG2R61 4 CG2R64 5 NG2R62 6 NG2R62 7 HGR61 8 HGR62 9 HGR62 10 HGR62
@<TRIPOS>MOLECULE
pyrimidine
 10 10 0 0 0
****
USER_CHARGES
INVALID_CHARGES
Pose:  26 Cluster:  26 Fr_nu:   5654 TotEn:   -11.36
@<TRIPOS>ATOM
      1 C1        -79.0544  -22.2477  -32.8113 C.ar   1 LIG      -0.13100
      2 C2        -78.5176  -21.0664  -32.3412 C.ar   1 LIG       0.28900
      3 C3        -80.3228  -22.5488  -32.3589 C.ar   1 LIG       0.28900
      4 C4        -80.3910  -20.6400  -31.1265 C.ar   1 LIG       0.50700
      5 N1        -79.1605  -20.2355  -31.4947 N.ar   1 LIG      -0.71900
      6 N2        -81.0227  -21.7649  -31.5128 N.ar   1 LIG      -0.71900
      7 H1        -78.5159  -22.8955  -33.4899 H      1 LIG       0.11500
      8 H2        -77.5258  -20.7462  -32.6415 H      1 LIG       0.11400
      9 H3        -80.8263  -23.4566  -32.6732 H      1 LIG       0.11400
     10 H4        -80.9299  -19.9921  -30.4461 H      1 LIG       0.14100
@<TRIPOS>BOND
      1       1       2 ar
      2       1       3 ar
      3       2       5 ar
      4       3       6 ar
      5       4       5 ar
      6       4       6 ar
      7       1       7 1
      8       2       8 1
      9       3       9 1
     10       4      10 1
@<TRIPOS>ALT_TYPE
CGenFF_4.0_ALT_TYPE_SET
CGenFF_4.0 1 CG2R61 2 CG2R61 3 CG2R61 4 CG2R64 5 NG2R62 6 NG2R62 7 HGR61 8 HGR62 9 HGR62 10 HGR62
@<TRIPOS>MOLECULE
pyrimidine
 10 10 0 0 0
****
USER_CHARGES
INVALID_CHARGES
Pose:  27 Cluster:  27 Fr_nu:  71396 TotEn:   -11.11
@<TRIPOS>ATOM
      1 C1        -78.9131  -21.8971  -32.6313 C.ar   1 LIG      -0.13100
      2 C2        -79.2210  -21.1234  -31.5308 C.ar   1 LIG       0.28900
      3 C3        -79.9800  -22.5366  -33.2288 C.ar   1 LIG       0.28900
      4 C4        -81.4243  -21.6518  -31.7129 C.ar   1 LIG       0.50700
      5 N1        -80.4703  -20.9779  -31.0427 N.ar   1 LIG      -0.71900
      6 N2        -81.2533  -22.4359  -32.7944 N.ar   1 LIG      -0.71900
      7 H1        -77.9014  -21.9961  -33.0013 H      1 LIG       0.11500
      8 H2        -78.4480  -20.5831  -30.9951 H      1 LIG       0.11400
      9 H3        -79.8359  -23.1672  -34.0994 H      1 LIG       0.11400
     10 H4        -82.4372  -21.5538  -31.3420 H      1 LIG       0.14100
@<TRIPOS>BOND
      1       1       2 ar
      2       1       3 ar
      3       2       5 ar
      4       3       6 ar
      5       4       5 ar
      6       4       6 ar
      7       1       7 1
      8       2       8 1
      9       3       9 1
     10       4      10 1
@<TRIPOS>ALT_TYPE
CGenFF_4.0_ALT_TYPE_SET
CGenFF_4.0 1 CG2R61 2 CG2R61 3 CG2R61 4 CG2R64 5 NG2R62 6 NG2R62 7 HGR61 8 HGR62 9 HGR62 10 HGR62
@<TRIPOS>MOLECULE
pyrimidine
 10 10 0 0 0
****
USER_CHARGES
INVALID_CHARGES
Pose:  28 Cluster:  28 Fr_nu: 363831 TotEn:   -11.02
@<TRIPOS>ATOM
      1 C1        -79.5535  -14.1296  -45.2007 C.ar   1 LIG      -0.13100
      2 C2        -78.5436  -13.6296  -45.9972 C.ar   1 LIG       0.28900
      3 C3        -79.1878  -15.1434  -44.3390 C.ar   1 LIG       0.28900
      4 C4        -77.0406  -15.0679  -45.0811 C.ar   1 LIG       0.50700
      5 N1        -77.2712  -14.0770  -45.9633 N.ar   1 LIG      -0.71900
      6 N2        -77.9358  -15.6388  -44.2527 N.ar   1 LIG      -0.71900
      7 H1        -80.5660  -13.7517  -45.2490 H      1 LIG       0.11500
      8 H2        -78.7357  -12.8314  -46.7060 H      1 LIG       0.11400
      9 H3        -79.9135  -15.5996  -43.6744 H      1 LIG       0.11400
     10 H4        -76.0272  -15.4472  -45.0334 H      1 LIG       0.14100
@<TRIPOS>BOND
      1       1       2 ar
      2       1       3 ar
      3       2       5 ar
      4       3       6 ar
      5       4       5 ar
      6       4       6 ar
      7       1       7 1
      8       2       8 1
      9       3       9 1
     10       4      10 1
@<TRIPOS>ALT_TYPE
CGenFF_4.0_ALT_TYPE_SET
CGenFF_4.0 1 CG2R61 2 CG2R61 3 CG2R61 4 CG2R64 5 NG2R62 6 NG2R62 7 HGR61 8 HGR62 9 HGR62 10 HGR62
@<TRIPOS>MOLECULE
pyrimidine
 10 10 0 0 0
****
USER_CHARGES
INVALID_CHARGES
Pose:  29 Cluster:  29 Fr_nu:    677 TotEn:   -10.84
@<TRIPOS>ATOM
      1 C1        -63.6100    3.3727  -42.1213 C.ar   1 LIG      -0.13100
      2 C2        -62.8759    4.4854  -41.7643 C.ar   1 LIG       0.28900
      3 C3        -63.7633    2.4176  -41.1372 C.ar   1 LIG       0.28900
      4 C4        -62.5494    3.6606  -39.6714 C.ar   1 LIG       0.50700
      5 N1        -62.3292    4.6627  -40.5436 N.ar   1 LIG      -0.71900
      6 N2        -63.2445    2.5293  -39.8967 N.ar   1 LIG      -0.71900
      7 H1        -64.0372    3.2566  -43.1083 H      1 LIG       0.11500
      8 H2        -62.7019    5.2891  -42.4715 H      1 LIG       0.11400
      9 H3        -64.3239    1.5083  -41.3248 H      1 LIG       0.11400
     10 H4        -62.1209    3.7761  -38.6834 H      1 LIG       0.14100
@<TRIPOS>BOND
      1       1       2 ar
      2       1       3 ar
      3       2       5 ar
      4       3       6 ar
      5       4       5 ar
      6       4       6 ar
      7       1       7 1
      8       2       8 1
      9       3       9 1
     10       4      10 1
@<TRIPOS>ALT_TYPE
CGenFF_4.0_ALT_TYPE_SET
CGenFF_4.0 1 CG2R61 2 CG2R61 3 CG2R61 4 CG2R64 5 NG2R62 6 NG2R62 7 HGR61 8 HGR62 9 HGR62 10 HGR62
@<TRIPOS>MOLECULE
pyrimidine
 10 10 0 0 0
****
USER_CHARGES
INVALID_CHARGES
Pose:  30 Cluster:  30 Fr_nu:  87462 TotEn:   -10.74
@<TRIPOS>ATOM
      1 C1        -78.4632  -14.0666  -45.0377 C.ar   1 LIG      -0.13100
      2 C2        -77.1554  -14.0958  -44.5980 C.ar   1 LIG       0.28900
      3 C3        -79.2657  -15.0974  -44.5934 C.ar   1 LIG       0.28900
      4 C4        -77.5405  -16.0030  -43.4226 C.ar   1 LIG       0.50700
      5 N1        -76.6587  -15.0526  -43.7868 N.ar   1 LIG      -0.71900
      6 N2        -78.8356  -16.0860  -43.7822 N.ar   1 LIG      -0.71900
      7 H1        -78.8350  -13.2865  -45.6885 H      1 LIG       0.11500
      8 H2        -76.4499  -13.3274  -44.8950 H      1 LIG       0.11400
      9 H3        -80.3080  -15.1592  -44.8868 H      1 LIG       0.11400
     10 H4        -77.1682  -16.7847  -42.7719 H      1 LIG       0.14100
@<TRIPOS>BOND
      1       1       2 ar
      2       1       3 ar
      3       2       5 ar
      4       3       6 ar
      5       4       5 ar
      6       4       6 ar
      7       1       7 1
      8       2       8 1
      9       3       9 1
     10       4      10 1
@<TRIPOS>ALT_TYPE
CGenFF_4.0_ALT_TYPE_SET
CGenFF_4.0 1 CG2R61 2 CG2R61 3 CG2R61 4 CG2R64 5 NG2R62 6 NG2R62 7 HGR61 8 HGR62 9 HGR62 10 HGR62
@<TRIPOS>MOLECULE
pyrimidine
 10 10 0 0 0
****
USER_CHARGES
INVALID_CHARGES
Pose:  31 Cluster:  31 Fr_nu: 228240 TotEn:   -10.51
@<TRIPOS>ATOM
      1 C1        -79.5562  -22.0669  -32.9082 C.ar   1 LIG      -0.13100
      2 C2        -80.3473  -22.2499  -34.0240 C.ar   1 LIG       0.28900
      3 C3        -80.2014  -21.5718  -31.7935 C.ar   1 LIG       0.28900
      4 C4        -82.1800  -21.4971  -32.9099 C.ar   1 LIG       0.50700
      5 N1        -81.6676  -21.9744  -34.0600 N.ar   1 LIG      -0.71900
      6 N2        -81.5170  -21.2747  -31.7589 N.ar   1 LIG      -0.71900
      7 H1        -78.4990  -22.2963  -32.9075 H      1 LIG       0.11500
      8 H2        -79.9285  -22.6345  -34.9476 H      1 LIG       0.11400
      9 H3        -79.6619  -21.3944  -30.8694 H      1 LIG       0.11400
     10 H4        -83.2383  -21.2662  -32.9106 H      1 LIG       0.14100
@<TRIPOS>BOND
      1       1       2 ar
      2       1       3 ar
      3       2       5 ar
      4       3       6 ar
      5       4       5 ar
      6       4       6 ar
      7       1       7 1
      8       2       8 1
      9       3       9 1
     10       4      10 1
@<TRIPOS>ALT_TYPE
CGenFF_4.0_ALT_TYPE_SET
CGenFF_4.0 1 CG2R61 2 CG2R61 3 CG2R61 4 CG2R64 5 NG2R62 6 NG2R62 7 HGR61 8 HGR62 9 HGR62 10 HGR62
@<TRIPOS>MOLECULE
pyrimidine
 10 10 0 0 0
****
USER_CHARGES
INVALID_CHARGES
Pose:  32 Cluster:  32 Fr_nu: 249167 TotEn:   -10.49
@<TRIPOS>ATOM
      1 C1        -70.7985   -8.3085  -44.7348 C.ar   1 LIG      -0.13100
      2 C2        -71.1078   -9.0630  -43.6215 C.ar   1 LIG       0.28900
      3 C3        -71.8720   -7.9203  -45.5100 C.ar   1 LIG       0.28900
      4 C4        -73.3245   -8.9774  -44.1173 C.ar   1 LIG       0.50700
      5 N1        -72.3646   -9.4170  -43.2815 N.ar   1 LIG      -0.71900
      6 N2        -73.1529   -8.2383  -45.2299 N.ar   1 LIG      -0.71900
      7 H1        -69.7808   -8.0390  -44.9836 H      1 LIG       0.11500
      8 H2        -70.3300   -9.4143  -42.9522 H      1 LIG       0.11400
      9 H3        -71.7274   -7.3254  -46.4053 H      1 LIG       0.11400
     10 H4        -74.3435   -9.2480  -43.8689 H      1 LIG       0.14100
@<TRIPOS>BOND
      1       1       2 ar
      2       1       3 ar
      3       2       5 ar
      4       3       6 ar
      5       4       5 ar
      6       4       6 ar
      7       1       7 1
      8       2       8 1
      9       3       9 1
     10       4      10 1
@<TRIPOS>ALT_TYPE
CGenFF_4.0_ALT_TYPE_SET
CGenFF_4.0 1 CG2R61 2 CG2R61 3 CG2R61 4 CG2R64 5 NG2R62 6 NG2R62 7 HGR61 8 HGR62 9 HGR62 10 HGR62
@<TRIPOS>MOLECULE
pyrimidine
 10 10 0 0 0
****
USER_CHARGES
INVALID_CHARGES
Pose:  33 Cluster:  33 Fr_nu: 469342 TotEn:   -10.43
@<TRIPOS>ATOM
      1 C1        -79.2562  -14.1660  -44.8999 C.ar   1 LIG      -0.13100
      2 C2        -78.9996  -15.2681  -44.1100 C.ar   1 LIG       0.28900
      3 C3        -79.6743  -14.4378  -46.1865 C.ar   1 LIG       0.28900
      4 C4        -79.5514  -16.6757  -45.8074 C.ar   1 LIG       0.50700
      5 N1        -79.1372  -16.5419  -44.5331 N.ar   1 LIG      -0.71900
      6 N2        -79.8331  -15.6853  -46.6754 N.ar   1 LIG      -0.71900
      7 H1        -79.1372  -13.1549  -44.5344 H      1 LIG       0.11500
      8 H2        -78.6660  -15.1537  -43.0844 H      1 LIG       0.11400
      9 H3        -79.8992  -13.6358  -46.8812 H      1 LIG       0.11400
     10 H4        -79.6696  -17.6881  -46.1740 H      1 LIG       0.14100
@<TRIPOS>BOND
      1       1       2 ar
      2       1       3 ar
      3       2       5 ar
      4       3       6 ar
      5       4       5 ar
      6       4       6 ar
      7       1       7 1
      8       2       8 1
      9       3       9 1
     10       4      10 1
@<TRIPOS>ALT_TYPE
CGenFF_4.0_ALT_TYPE_SET
CGenFF_4.0 1 CG2R61 2 CG2R61 3 CG2R61 4 CG2R64 5 NG2R62 6 NG2R62 7 HGR61 8 HGR62 9 HGR62 10 HGR62
@<TRIPOS>MOLECULE
pyrimidine
 10 10 0 0 0
****
USER_CHARGES
INVALID_CHARGES
Pose:  34 Cluster:  34 Fr_nu: 980267 TotEn:    -9.39
@<TRIPOS>ATOM
      1 C1        -59.9547   -4.3614  -20.6169 C.ar   1 LIG      -0.13100
      2 C2        -60.6092   -3.5459  -19.7163 C.ar   1 LIG       0.28900
      3 C3        -59.3136   -3.7132  -21.6527 C.ar   1 LIG       0.28900
      4 C4        -59.9789   -1.6878  -20.8640 C.ar   1 LIG       0.50700
      5 N1        -60.6419   -2.2004  -19.8098 N.ar   1 LIG      -0.71900
      6 N2        -59.3054   -2.3730  -21.8077 N.ar   1 LIG      -0.71900
      7 H1        -59.9450   -5.4385  -20.5174 H      1 LIG       0.11500
      8 H2        -61.1416   -3.9649  -18.8693 H      1 LIG       0.11400
      9 H3        -58.7731   -4.2706  -22.4100 H      1 LIG       0.11400
     10 H4        -59.9894   -0.6094  -20.9644 H      1 LIG       0.14100
@<TRIPOS>BOND
      1       1       2 ar
      2       1       3 ar
      3       2       5 ar
      4       3       6 ar
      5       4       5 ar
      6       4       6 ar
      7       1       7 1
      8       2       8 1
      9       3       9 1
     10       4      10 1
@<TRIPOS>ALT_TYPE
CGenFF_4.0_ALT_TYPE_SET
CGenFF_4.0 1 CG2R61 2 CG2R61 3 CG2R61 4 CG2R64 5 NG2R62 6 NG2R62 7 HGR61 8 HGR62 9 HGR62 10 HGR62
@<TRIPOS>MOLECULE
pyrimidine
 10 10 0 0 0
****
USER_CHARGES
INVALID_CHARGES
Pose:  35 Cluster:  35 Fr_nu:  35165 TotEn:    -8.00
@<TRIPOS>ATOM
      1 C1        -60.0599   -0.7282  -23.1714 C.ar   1 LIG      -0.13100
      2 C2        -61.0112    0.2698  -23.1123 C.ar   1 LIG       0.28900
      3 C3        -60.1348   -1.5601  -24.2697 C.ar   1 LIG       0.28900
      4 C4        -61.9343   -0.4249  -25.0699 C.ar   1 LIG       0.50700
      5 N1        -61.9665    0.4510  -24.0476 N.ar   1 LIG      -0.71900
      6 N2        -61.0625   -1.4369  -25.2416 N.ar   1 LIG      -0.71900
      7 H1        -59.3048   -0.8505  -22.4065 H      1 LIG       0.11500
      8 H2        -61.0320    0.9721  -22.2861 H      1 LIG       0.11400
      9 H3        -59.4301   -2.3739  -24.4023 H      1 LIG       0.11400
     10 H4        -62.6909   -0.3033  -25.8353 H      1 LIG       0.14100
@<TRIPOS>BOND
      1       1       2 ar
      2       1       3 ar
      3       2       5 ar
      4       3       6 ar
      5       4       5 ar
      6       4       6 ar
      7       1       7 1
      8       2       8 1
      9       3       9 1
     10       4      10 1
@<TRIPOS>ALT_TYPE
CGenFF_4.0_ALT_TYPE_SET
CGenFF_4.0 1 CG2R61 2 CG2R61 3 CG2R61 4 CG2R64 5 NG2R62 6 NG2R62 7 HGR61 8 HGR62 9 HGR62 10 HGR62
@<TRIPOS>MOLECULE
naphtalene
 18 19 0 0 0
****
USER_CHARGES
INVALID_CHARGES
Pose:   1 Cluster:   1 Fr_nu:  27037 TotEn:   -16.69
@<TRIPOS>ATOM
      1 C1        -63.6069    2.8367  -42.5473 C.ar   1 LIG      -0.11500
      2 C2        -64.0182    2.5236  -41.2552 C.ar   1 LIG      -0.11500
      3 C3        -59.8739    5.3819  -40.7418 C.ar   1 LIG      -0.11500
      4 C4        -60.2853    5.0687  -39.4498 C.ar   1 LIG      -0.11500
      5 C5        -62.4738    3.6257  -42.7477 C.ar   1 LIG      -0.11700
      6 C6        -63.2982    2.9980  -40.1585 C.ar   1 LIG      -0.11700
      7 C7        -60.5940    4.9073  -41.8386 C.ar   1 LIG      -0.11700
      8 C8        -61.4184    4.2798  -39.2493 C.ar   1 LIG      -0.11700
      9 C9        -61.7369    4.1120  -41.6554 C.ar   1 LIG       0.00400
     10 C10       -62.1553    3.7935  -40.3415 C.ar   1 LIG       0.00400
     11 H1        -64.1682    2.4676  -43.4007 H      1 LIG       0.11500
     12 H2        -64.9003    1.9091  -41.1003 H      1 LIG       0.11500
     13 H3        -58.9916    5.9964  -40.8975 H      1 LIG       0.11500
     14 H4        -59.7245    5.4393  -38.5968 H      1 LIG       0.11500
     15 H5        -62.1709    3.8583  -43.7665 H      1 LIG       0.11500
     16 H6        -63.6376    2.7404  -39.1574 H      1 LIG       0.11500
     17 H7        -60.2539    5.1644  -42.8395 H      1 LIG       0.11500
     18 H8        -61.7219    4.0476  -38.2304 H      1 LIG       0.11500
@<TRIPOS>BOND
      1       1       2 ar
      2       1       5 ar
      3       2       6 ar
      4       3       4 ar
      5       3       7 ar
      6       4       8 ar
      7       5       9 ar
      8       6      10 ar
      9       7       9 ar
     10       8      10 ar
     11       9      10 ar
     12       1      11 1
     13       2      12 1
     14       3      13 1
     15       4      14 1
     16       5      15 1
     17       6      16 1
     18       7      17 1
     19       8      18 1
@<TRIPOS>ALT_TYPE
CGenFF_4.0_ALT_TYPE_SET
CGenFF_4.0 1 CG2R61 2 CG2R61 3 CG2R61 4 CG2R61 5 CG2R61 6 CG2R61 7 CG2R61 8 CG2R61 9 CG2R61 10 CG2R61 11 HGR61 12 HGR61 13 HGR61 14 HGR61 15 HGR61 16 HGR61 17 HGR61 18 HGR61
@<TRIPOS>MOLECULE
naphtalene
 18 19 0 0 0
****
USER_CHARGES
INVALID_CHARGES
Pose:   2 Cluster:   2 Fr_nu:  69040 TotEn:   -15.54
@<TRIPOS>ATOM
      1 C1        -74.8179   -8.0604  -53.0388 C.ar   1 LIG      -0.11500
      2 C2        -73.7654   -8.6336  -53.7464 C.ar   1 LIG      -0.11500
      3 C3        -76.8969  -12.4362  -52.5874 C.ar   1 LIG      -0.11500
      4 C4        -75.8443  -13.0092  -53.2950 C.ar   1 LIG      -0.11500
      5 C5        -75.8623   -8.8590  -52.5716 C.ar   1 LIG      -0.11700
      6 C6        -73.7531  -10.0072  -53.9894 C.ar   1 LIG      -0.11700
      7 C7        -76.9092  -11.0624  -52.3443 C.ar   1 LIG      -0.11700
      8 C8        -74.8000  -12.2107  -53.7623 C.ar   1 LIG      -0.11700
      9 C9        -75.8663  -10.2435  -52.8072 C.ar   1 LIG       0.00400
     10 C10       -74.7960  -10.8262  -53.5267 C.ar   1 LIG       0.00400
     11 H1        -74.8273   -6.9909  -52.8504 H      1 LIG       0.11500
     12 H2        -72.9528   -8.0111  -54.1094 H      1 LIG       0.11500
     13 H3        -77.7100  -13.0582  -52.2239 H      1 LIG       0.11500
     14 H4        -75.8362  -14.0785  -53.4844 H      1 LIG       0.11500
     15 H5        -76.6749   -8.3894  -52.0212 H      1 LIG       0.11500
     16 H6        -72.9200  -10.4339  -54.5442 H      1 LIG       0.11500
     17 H7        -77.7419  -10.6361  -51.7888 H      1 LIG       0.11500
     18 H8        -73.9876  -12.6800  -54.3134 H      1 LIG       0.11500
@<TRIPOS>BOND
      1       1       2 ar
      2       1       5 ar
      3       2       6 ar
      4       3       4 ar
      5       3       7 ar
      6       4       8 ar
      7       5       9 ar
      8       6      10 ar
      9       7       9 ar
     10       8      10 ar
     11       9      10 ar
     12       1      11 1
     13       2      12 1
     14       3      13 1
     15       4      14 1
     16       5      15 1
     17       6      16 1
     18       7      17 1
     19       8      18 1
@<TRIPOS>ALT_TYPE
CGenFF_4.0_ALT_TYPE_SET
CGenFF_4.0 1 CG2R61 2 CG2R61 3 CG2R61 4 CG2R61 5 CG2R61 6 CG2R61 7 CG2R61 8 CG2R61 9 CG2R61 10 CG2R61 11 HGR61 12 HGR61 13 HGR61 14 HGR61 15 HGR61 16 HGR61 17 HGR61 18 HGR61
@<TRIPOS>MOLECULE
naphtalene
 18 19 0 0 0
****
USER_CHARGES
INVALID_CHARGES
Pose:   3 Cluster:   3 Fr_nu: 103511 TotEn:   -15.11
@<TRIPOS>ATOM
      1 C1        -78.4443  -11.9214  -51.5251 C.ar   1 LIG      -0.11500
      2 C2        -78.7198  -13.2500  -51.8344 C.ar   1 LIG      -0.11500
      3 C3        -74.3687  -12.1506  -54.1728 C.ar   1 LIG      -0.11500
      4 C4        -74.6443  -13.4792  -54.4820 C.ar   1 LIG      -0.11500
      5 C5        -77.2943  -11.3114  -52.0271 C.ar   1 LIG      -0.11700
      6 C6        -77.8467  -13.9738  -52.6468 C.ar   1 LIG      -0.11700
      7 C7        -75.2420  -11.4268  -53.3604 C.ar   1 LIG      -0.11700
      8 C8        -75.7943  -14.0893  -53.9800 C.ar   1 LIG      -0.11700
      9 C9        -76.4041  -12.0248  -52.8464 C.ar   1 LIG       0.00400
     10 C10       -76.6844  -13.3759  -53.1608 C.ar   1 LIG       0.00400
     11 H1        -79.1241  -11.3585  -50.8922 H      1 LIG       0.11500
     12 H2        -79.6155  -13.7238  -51.4433 H      1 LIG       0.11500
     13 H3        -73.4731  -11.6760  -54.5638 H      1 LIG       0.11500
     14 H4        -73.9634  -14.0420  -55.1138 H      1 LIG       0.11500
     15 H5        -77.0987  -10.2719  -51.7720 H      1 LIG       0.11500
     16 H6        -78.0822  -15.0110  -52.8760 H      1 LIG       0.11500
     17 H7        -75.0067  -10.3894  -53.1320 H      1 LIG       0.11500
     18 H8        -75.9896  -15.1291  -54.2344 H      1 LIG       0.11500
@<TRIPOS>BOND
      1       1       2 ar
      2       1       5 ar
      3       2       6 ar
      4       3       4 ar
      5       3       7 ar
      6       4       8 ar
      7       5       9 ar
      8       6      10 ar
      9       7       9 ar
     10       8      10 ar
     11       9      10 ar
     12       1      11 1
     13       2      12 1
     14       3      13 1
     15       4      14 1
     16       5      15 1
     17       6      16 1
     18       7      17 1
     19       8      18 1
@<TRIPOS>ALT_TYPE
CGenFF_4.0_ALT_TYPE_SET
CGenFF_4.0 1 CG2R61 2 CG2R61 3 CG2R61 4 CG2R61 5 CG2R61 6 CG2R61 7 CG2R61 8 CG2R61 9 CG2R61 10 CG2R61 11 HGR61 12 HGR61 13 HGR61 14 HGR61 15 HGR61 16 HGR61 17 HGR61 18 HGR61
@<TRIPOS>MOLECULE
naphtalene
 18 19 0 0 0
****
USER_CHARGES
INVALID_CHARGES
Pose:   4 Cluster:   4 Fr_nu: 343123 TotEn:   -13.69
@<TRIPOS>ATOM
      1 C1        -63.4136    2.7703  -41.4876 C.ar   1 LIG      -0.11500
      2 C2        -62.8330    2.3646  -40.2896 C.ar   1 LIG      -0.11500
      3 C3        -61.3162    7.1361  -41.0252 C.ar   1 LIG      -0.11500
      4 C4        -60.7357    6.7303  -39.8272 C.ar   1 LIG      -0.11500
      5 C5        -63.1843    4.0577  -41.9741 C.ar   1 LIG      -0.11700
      6 C6        -62.0210    3.2445  -39.5736 C.ar   1 LIG      -0.11700
      7 C7        -62.1282    6.2561  -41.7413 C.ar   1 LIG      -0.11700
      8 C8        -60.9649    5.4430  -39.3406 C.ar   1 LIG      -0.11700
      9 C9        -62.3698    4.9567  -41.2665 C.ar   1 LIG       0.00400
     10 C10       -61.7795    4.5440  -40.0482 C.ar   1 LIG       0.00400
     11 H1        -64.0460    2.0851  -42.0444 H      1 LIG       0.11500
     12 H2        -63.0119    1.3621  -39.9119 H      1 LIG       0.11500
     13 H3        -61.1376    8.1387  -41.4036 H      1 LIG       0.11500
     14 H4        -60.1045    7.4164  -39.2702 H      1 LIG       0.11500
     15 H5        -63.6488    4.3535  -42.9126 H      1 LIG       0.11500
     16 H6        -61.5770    2.9058  -38.6397 H      1 LIG       0.11500
     17 H7        -62.5714    6.5947  -42.6755 H      1 LIG       0.11500
     18 H8        -60.5011    5.1472  -38.4017 H      1 LIG       0.11500
@<TRIPOS>BOND
      1       1       2 ar
      2       1       5 ar
      3       2       6 ar
      4       3       4 ar
      5       3       7 ar
      6       4       8 ar
      7       5       9 ar
      8       6      10 ar
      9       7       9 ar
     10       8      10 ar
     11       9      10 ar
     12       1      11 1
     13       2      12 1
     14       3      13 1
     15       4      14 1
     16       5      15 1
     17       6      16 1
     18       7      17 1
     19       8      18 1
@<TRIPOS>ALT_TYPE
CGenFF_4.0_ALT_TYPE_SET
CGenFF_4.0 1 CG2R61 2 CG2R61 3 CG2R61 4 CG2R61 5 CG2R61 6 CG2R61 7 CG2R61 8 CG2R61 9 CG2R61 10 CG2R61 11 HGR61 12 HGR61 13 HGR61 14 HGR61 15 HGR61 16 HGR61 17 HGR61 18 HGR61
@<TRIPOS>MOLECULE
naphtalene
 18 19 0 0 0
****
USER_CHARGES
INVALID_CHARGES
Pose:   5 Cluster:   5 Fr_nu: 117559 TotEn:   -13.28
@<TRIPOS>ATOM
      1 C1        -62.1526    3.0490  -40.1411 C.ar   1 LIG      -0.11500
      2 C2        -62.2966    3.5102  -38.8360 C.ar   1 LIG      -0.11500
      3 C3        -59.4397    6.9419  -41.2171 C.ar   1 LIG      -0.11500
      4 C4        -59.5838    7.4031  -39.9119 C.ar   1 LIG      -0.11500
      5 C5        -61.4068    3.7838  -41.0633 C.ar   1 LIG      -0.11700
      6 C6        -61.6956    4.7078  -38.4479 C.ar   1 LIG      -0.11700
      7 C7        -60.0407    5.7441  -41.6051 C.ar   1 LIG      -0.11700
      8 C8        -60.3296    6.6683  -38.9897 C.ar   1 LIG      -0.11700
      9 C9        -60.7949    4.9916  -40.6901 C.ar   1 LIG       0.00400
     10 C10       -60.9415    5.4605  -39.3629 C.ar   1 LIG       0.00400
     11 H1        -62.6211    2.1168  -40.4428 H      1 LIG       0.11500
     12 H2        -62.8772    2.9372  -38.1188 H      1 LIG       0.11500
     13 H3        -58.8590    7.5145  -41.9349 H      1 LIG       0.11500
     14 H4        -59.1162    8.3360  -39.6112 H      1 LIG       0.11500
     15 H5        -61.3079    3.4044  -42.0782 H      1 LIG       0.11500
     16 H6        -61.8211    5.0491  -37.4224 H      1 LIG       0.11500
     17 H7        -59.9144    5.4027  -42.6304 H      1 LIG       0.11500
     18 H8        -60.4293    7.0480  -37.9748 H      1 LIG       0.11500
@<TRIPOS>BOND
      1       1       2 ar
      2       1       5 ar
      3       2       6 ar
      4       3       4 ar
      5       3       7 ar
      6       4       8 ar
      7       5       9 ar
      8       6      10 ar
      9       7       9 ar
     10       8      10 ar
     11       9      10 ar
     12       1      11 1
     13       2      12 1
     14       3      13 1
     15       4      14 1
     16       5      15 1
     17       6      16 1
     18       7      17 1
     19       8      18 1
@<TRIPOS>ALT_TYPE
CGenFF_4.0_ALT_TYPE_SET
CGenFF_4.0 1 CG2R61 2 CG2R61 3 CG2R61 4 CG2R61 5 CG2R61 6 CG2R61 7 CG2R61 8 CG2R61 9 CG2R61 10 CG2R61 11 HGR61 12 HGR61 13 HGR61 14 HGR61 15 HGR61 16 HGR61 17 HGR61 18 HGR61
@<TRIPOS>MOLECULE
naphtalene
 18 19 0 0 0
****
USER_CHARGES
INVALID_CHARGES
Pose:   6 Cluster:   6 Fr_nu: 313521 TotEn:   -13.11
@<TRIPOS>ATOM
      1 C1        -59.6138   -3.5474  -54.2852 C.ar   1 LIG      -0.11500
      2 C2        -58.4533   -4.0797  -53.7313 C.ar   1 LIG      -0.11500
      3 C3        -61.0340   -8.0118  -55.5987 C.ar   1 LIG      -0.11500
      4 C4        -59.8734   -8.5439  -55.0448 C.ar   1 LIG      -0.11500
      5 C5        -60.5489   -4.3885  -54.8892 C.ar   1 LIG      -0.11700
      6 C6        -58.2233   -5.4548  -53.7793 C.ar   1 LIG      -0.11700
      7 C7        -61.2640   -6.6365  -55.5507 C.ar   1 LIG      -0.11700
      8 C8        -58.9383   -7.7029  -54.4408 C.ar   1 LIG      -0.11700
      9 C9        -60.3337   -5.7752  -54.9466 C.ar   1 LIG       0.00400
     10 C10       -59.1535   -6.3163  -54.3834 C.ar   1 LIG       0.00400
     11 H1        -59.7921   -2.4767  -54.2480 H      1 LIG       0.11500
     12 H2        -57.7262   -3.4241  -53.2610 H      1 LIG       0.11500
     13 H3        -61.7618   -8.6670  -56.0691 H      1 LIG       0.11500
     14 H4        -59.6950   -9.6145  -55.0836 H      1 LIG       0.11500
     15 H5        -61.4488   -3.9505  -55.3161 H      1 LIG       0.11500
     16 H6        -57.3095   -5.8490  -53.3395 H      1 LIG       0.11500
     17 H7        -62.1782   -6.2426  -55.9898 H      1 LIG       0.11500
     18 H8        -58.0379   -8.1407  -54.0146 H      1 LIG       0.11500
@<TRIPOS>BOND
      1       1       2 ar
      2       1       5 ar
      3       2       6 ar
      4       3       4 ar
      5       3       7 ar
      6       4       8 ar
      7       5       9 ar
      8       6      10 ar
      9       7       9 ar
     10       8      10 ar
     11       9      10 ar
     12       1      11 1
     13       2      12 1
     14       3      13 1
     15       4      14 1
     16       5      15 1
     17       6      16 1
     18       7      17 1
     19       8      18 1
@<TRIPOS>ALT_TYPE
CGenFF_4.0_ALT_TYPE_SET
CGenFF_4.0 1 CG2R61 2 CG2R61 3 CG2R61 4 CG2R61 5 CG2R61 6 CG2R61 7 CG2R61 8 CG2R61 9 CG2R61 10 CG2R61 11 HGR61 12 HGR61 13 HGR61 14 HGR61 15 HGR61 16 HGR61 17 HGR61 18 HGR61
@<TRIPOS>MOLECULE
naphtalene
 18 19 0 0 0
****
USER_CHARGES
INVALID_CHARGES
Pose:   7 Cluster:   7 Fr_nu:   4538 TotEn:   -12.83
@<TRIPOS>ATOM
      1 C1        -83.8702  -22.2702  -33.1356 C.ar   1 LIG      -0.11500
      2 C2        -83.1507  -23.2866  -33.7569 C.ar   1 LIG      -0.11500
      3 C3        -79.7055  -20.1077  -31.8506 C.ar   1 LIG      -0.11500
      4 C4        -78.9860  -21.1241  -32.4720 C.ar   1 LIG      -0.11500
      5 C5        -83.1976  -21.2232  -32.5048 C.ar   1 LIG      -0.11700
      6 C6        -81.7559  -23.2600  -33.7499 C.ar   1 LIG      -0.11700
      7 C7        -81.1004  -20.1342  -31.8578 C.ar   1 LIG      -0.11700
      8 C8        -79.6586  -22.1712  -33.1028 C.ar   1 LIG      -0.11700
      9 C9        -81.7939  -21.1804  -32.4879 C.ar   1 LIG       0.00400
     10 C10       -81.0623  -22.2140  -33.1197 C.ar   1 LIG       0.00400
     11 H1        -84.9561  -22.2916  -33.1410 H      1 LIG       0.11500
     12 H2        -83.6753  -24.1010  -34.2480 H      1 LIG       0.11500
     13 H3        -79.1814  -19.2927  -31.3594 H      1 LIG       0.11500
     14 H4        -77.9002  -21.1029  -32.4651 H      1 LIG       0.11500
     15 H5        -83.7805  -20.4396  -32.0252 H      1 LIG       0.11500
     16 H6        -81.2138  -24.0648  -34.2423 H      1 LIG       0.11500
     17 H7        -81.6422  -19.3290  -31.3661 H      1 LIG       0.11500
     18 H8        -79.0758  -22.9553  -33.5819 H      1 LIG       0.11500
@<TRIPOS>BOND
      1       1       2 ar
      2       1       5 ar
      3       2       6 ar
      4       3       4 ar
      5       3       7 ar
      6       4       8 ar
      7       5       9 ar
      8       6      10 ar
      9       7       9 ar
     10       8      10 ar
     11       9      10 ar
     12       1      11 1
     13       2      12 1
     14       3      13 1
     15       4      14 1
     16       5      15 1
     17       6      16 1
     18       7      17 1
     19       8      18 1
@<TRIPOS>ALT_TYPE
CGenFF_4.0_ALT_TYPE_SET
CGenFF_4.0 1 CG2R61 2 CG2R61 3 CG2R61 4 CG2R61 5 CG2R61 6 CG2R61 7 CG2R61 8 CG2R61 9 CG2R61 10 CG2R61 11 HGR61 12 HGR61 13 HGR61 14 HGR61 15 HGR61 16 HGR61 17 HGR61 18 HGR61
@<TRIPOS>MOLECULE
naphtalene
 18 19 0 0 0
****
USER_CHARGES
INVALID_CHARGES
Pose:   8 Cluster:   8 Fr_nu: 437412 TotEn:   -12.71
@<TRIPOS>ATOM
      1 C1        -76.2698  -23.1554  -43.8529 C.ar   1 LIG      -0.11500
      2 C2        -76.7916  -24.4409  -43.9630 C.ar   1 LIG      -0.11500
      3 C3        -71.8164  -25.0162  -43.2385 C.ar   1 LIG      -0.11500
      4 C4        -72.3383  -26.3016  -43.3486 C.ar   1 LIG      -0.11500
      5 C5        -74.9024  -22.9721  -43.6451 C.ar   1 LIG      -0.11700
      6 C6        -75.9483  -25.5479  -43.8659 C.ar   1 LIG      -0.11700
      7 C7        -72.6598  -23.9091  -43.3357 C.ar   1 LIG      -0.11700
      8 C8        -73.7057  -26.4851  -43.5564 C.ar   1 LIG      -0.11700
      9 C9        -74.0387  -24.0750  -43.5447 C.ar   1 LIG       0.00400
     10 C10       -74.5694  -25.3822  -43.6567 C.ar   1 LIG       0.00400
     11 H1        -76.9269  -22.2940  -43.9281 H      1 LIG       0.11500
     12 H2        -77.8562  -24.5825  -44.1251 H      1 LIG       0.11500
     13 H3        -70.7516  -24.8739  -43.0766 H      1 LIG       0.11500
     14 H4        -71.6810  -27.1627  -43.2720 H      1 LIG       0.11500
     15 H5        -74.5165  -21.9582  -43.5616 H      1 LIG       0.11500
     16 H6        -76.3778  -26.5436  -43.9555 H      1 LIG       0.11500
     17 H7        -72.2300  -22.9136  -43.2469 H      1 LIG       0.11500
     18 H8        -74.0919  -27.4989  -43.6391 H      1 LIG       0.11500
@<TRIPOS>BOND
      1       1       2 ar
      2       1       5 ar
      3       2       6 ar
      4       3       4 ar
      5       3       7 ar
      6       4       8 ar
      7       5       9 ar
      8       6      10 ar
      9       7       9 ar
     10       8      10 ar
     11       9      10 ar
     12       1      11 1
     13       2      12 1
     14       3      13 1
     15       4      14 1
     16       5      15 1
     17       6      16 1
     18       7      17 1
     19       8      18 1
@<TRIPOS>ALT_TYPE
CGenFF_4.0_ALT_TYPE_SET
CGenFF_4.0 1 CG2R61 2 CG2R61 3 CG2R61 4 CG2R61 5 CG2R61 6 CG2R61 7 CG2R61 8 CG2R61 9 CG2R61 10 CG2R61 11 HGR61 12 HGR61 13 HGR61 14 HGR61 15 HGR61 16 HGR61 17 HGR61 18 HGR61
@<TRIPOS>MOLECULE
naphtalene
 18 19 0 0 0
****
USER_CHARGES
INVALID_CHARGES
Pose:   9 Cluster:   9 Fr_nu:  53339 TotEn:   -12.68
@<TRIPOS>ATOM
      1 C1        -79.3709  -12.9355  -53.8097 C.ar   1 LIG      -0.11500
      2 C2        -78.8738  -11.8294  -53.1270 C.ar   1 LIG      -0.11500
      3 C3        -74.8320  -14.2856  -54.9269 C.ar   1 LIG      -0.11500
      4 C4        -74.3350  -13.1793  -54.2442 C.ar   1 LIG      -0.11500
      5 C5        -78.4937  -13.8259  -54.4297 C.ar   1 LIG      -0.11700
      6 C6        -77.4978  -11.6092  -53.0616 C.ar   1 LIG      -0.11700
      7 C7        -76.2081  -14.5058  -54.9922 C.ar   1 LIG      -0.11700
      8 C8        -75.2120  -12.2889  -53.6242 C.ar   1 LIG      -0.11700
      9 C9        -77.1056  -13.6199  -54.3741 C.ar   1 LIG       0.00400
     10 C10       -76.6002  -12.4949  -53.6798 C.ar   1 LIG       0.00400
     11 H1        -80.4423  -13.1061  -53.8608 H      1 LIG       0.11500
     12 H2        -79.5575  -11.1370  -52.6445 H      1 LIG       0.11500
     13 H3        -74.1486  -14.9786  -55.4096 H      1 LIG       0.11500
     14 H4        -73.2636  -13.0085  -54.1946 H      1 LIG       0.11500
     15 H5        -78.9047  -14.6836  -54.9582 H      1 LIG       0.11500
     16 H6        -77.1314  -10.7383  -52.5221 H      1 LIG       0.11500
     17 H7        -76.5742  -15.3771  -55.5311 H      1 LIG       0.11500
     18 H8        -74.8014  -11.4306  -53.0963 H      1 LIG       0.11500
@<TRIPOS>BOND
      1       1       2 ar
      2       1       5 ar
      3       2       6 ar
      4       3       4 ar
      5       3       7 ar
      6       4       8 ar
      7       5       9 ar
      8       6      10 ar
      9       7       9 ar
     10       8      10 ar
     11       9      10 ar
     12       1      11 1
     13       2      12 1
     14       3      13 1
     15       4      14 1
     16       5      15 1
     17       6      16 1
     18       7      17 1
     19       8      18 1
@<TRIPOS>ALT_TYPE
CGenFF_4.0_ALT_TYPE_SET
CGenFF_4.0 1 CG2R61 2 CG2R61 3 CG2R61 4 CG2R61 5 CG2R61 6 CG2R61 7 CG2R61 8 CG2R61 9 CG2R61 10 CG2R61 11 HGR61 12 HGR61 13 HGR61 14 HGR61 15 HGR61 16 HGR61 17 HGR61 18 HGR61
@<TRIPOS>MOLECULE
naphtalene
 18 19 0 0 0
****
USER_CHARGES
INVALID_CHARGES
Pose:  10 Cluster:  10 Fr_nu: 104284 TotEn:   -12.52
@<TRIPOS>ATOM
      1 C1        -70.5571    3.5883  -31.9395 C.ar   1 LIG      -0.11500
      2 C2        -71.2489    2.3808  -31.9517 C.ar   1 LIG      -0.11500
      3 C3        -74.0175    5.5986  -34.7068 C.ar   1 LIG      -0.11500
      4 C4        -74.7092    4.3910  -34.7189 C.ar   1 LIG      -0.11500
      5 C5        -71.0688    4.6934  -32.6203 C.ar   1 LIG      -0.11700
      6 C6        -72.4550    2.2737  -32.6446 C.ar   1 LIG      -0.11700
      7 C7        -72.8113    5.7058  -34.0137 C.ar   1 LIG      -0.11700
      8 C8        -74.1975    3.2859  -34.0382 C.ar   1 LIG      -0.11700
      9 C9        -72.2815    4.6036  -33.3231 C.ar   1 LIG       0.00400
     10 C10       -72.9849    3.3757  -33.3355 C.ar   1 LIG       0.00400
     11 H1        -69.6179    3.6710  -31.4003 H      1 LIG       0.11500
     12 H2        -70.8498    1.5212  -31.4212 H      1 LIG       0.11500
     13 H3        -74.4162    6.4588  -35.2371 H      1 LIG       0.11500
     14 H4        -75.6476    4.3085  -35.2594 H      1 LIG       0.11500
     15 H5        -70.5108    5.6272  -32.5974 H      1 LIG       0.11500
     16 H6        -72.9791    1.3202  -32.6402 H      1 LIG       0.11500
     17 H7        -72.2878    6.6595  -34.0176 H      1 LIG       0.11500
     18 H8        -74.7550    2.3517  -34.0616 H      1 LIG       0.11500
@<TRIPOS>BOND
      1       1       2 ar
      2       1       5 ar
      3       2       6 ar
      4       3       4 ar
      5       3       7 ar
      6       4       8 ar
      7       5       9 ar
      8       6      10 ar
      9       7       9 ar
     10       8      10 ar
     11       9      10 ar
     12       1      11 1
     13       2      12 1
     14       3      13 1
     15       4      14 1
     16       5      15 1
     17       6      16 1
     18       7      17 1
     19       8      18 1
@<TRIPOS>ALT_TYPE
CGenFF_4.0_ALT_TYPE_SET
CGenFF_4.0 1 CG2R61 2 CG2R61 3 CG2R61 4 CG2R61 5 CG2R61 6 CG2R61 7 CG2R61 8 CG2R61 9 CG2R61 10 CG2R61 11 HGR61 12 HGR61 13 HGR61 14 HGR61 15 HGR61 16 HGR61 17 HGR61 18 HGR61
@<TRIPOS>MOLECULE
naphtalene
 18 19 0 0 0
****
USER_CHARGES
INVALID_CHARGES
Pose:  11 Cluster:  11 Fr_nu: 190862 TotEn:   -12.48
@<TRIPOS>ATOM
      1 C1        -59.3448    5.5518  -40.0801 C.ar   1 LIG      -0.11500
      2 C2        -59.7663    4.4051  -39.4136 C.ar   1 LIG      -0.11500
      3 C3        -63.2795    5.3387  -42.9342 C.ar   1 LIG      -0.11500
      4 C4        -63.7009    4.1920  -42.2676 C.ar   1 LIG      -0.11500
      5 C5        -60.1100    6.0745  -41.1232 C.ar   1 LIG      -0.11700
      6 C6        -60.9543    3.7767  -39.7874 C.ar   1 LIG      -0.11700
      7 C7        -62.0913    5.9673  -42.5603 C.ar   1 LIG      -0.11700
      8 C8        -62.9357    3.6692  -41.2246 C.ar   1 LIG      -0.11700
      9 C9        -61.3086    5.4549  -41.5128 C.ar   1 LIG       0.00400
     10 C10       -61.7371    4.2888  -40.8350 C.ar   1 LIG       0.00400
     11 H1        -58.4195    6.0403  -39.7891 H      1 LIG       0.11500
     12 H2        -59.1700    3.9992  -38.6016 H      1 LIG       0.11500
     13 H3        -63.8755    5.7454  -43.7464 H      1 LIG       0.11500
     14 H4        -64.6255    3.7031  -42.5600 H      1 LIG       0.11500
     15 H5        -59.7609    6.9716  -41.6304 H      1 LIG       0.11500
     16 H6        -61.2648    2.8817  -39.2521 H      1 LIG       0.11500
     17 H7        -61.7815    6.8626  -43.0952 H      1 LIG       0.11500
     18 H8        -63.2842    2.7716  -40.7177 H      1 LIG       0.11500
@<TRIPOS>BOND
      1       1       2 ar
      2       1       5 ar
      3       2       6 ar
      4       3       4 ar
      5       3       7 ar
      6       4       8 ar
      7       5       9 ar
      8       6      10 ar
      9       7       9 ar
     10       8      10 ar
     11       9      10 ar
     12       1      11 1
     13       2      12 1
     14       3      13 1
     15       4      14 1
     16       5      15 1
     17       6      16 1
     18       7      17 1
     19       8      18 1
@<TRIPOS>ALT_TYPE
CGenFF_4.0_ALT_TYPE_SET
CGenFF_4.0 1 CG2R61 2 CG2R61 3 CG2R61 4 CG2R61 5 CG2R61 6 CG2R61 7 CG2R61 8 CG2R61 9 CG2R61 10 CG2R61 11 HGR61 12 HGR61 13 HGR61 14 HGR61 15 HGR61 16 HGR61 17 HGR61 18 HGR61
@<TRIPOS>MOLECULE
naphtalene
 18 19 0 0 0
****
USER_CHARGES
INVALID_CHARGES
Pose:  12 Cluster:  12 Fr_nu:  11590 TotEn:   -12.45
@<TRIPOS>ATOM
      1 C1        -79.7647  -13.9189  -52.3394 C.ar   1 LIG      -0.11500
      2 C2        -78.8386  -13.2251  -51.5664 C.ar   1 LIG      -0.11500
      3 C3        -76.2233  -15.2249  -55.4096 C.ar   1 LIG      -0.11500
      4 C4        -75.2973  -14.5309  -54.6364 C.ar   1 LIG      -0.11500
      5 C5        -79.3505  -14.5914  -53.4895 C.ar   1 LIG      -0.11700
      6 C6        -77.4948  -13.2009  -51.9403 C.ar   1 LIG      -0.11700
      7 C7        -77.5672  -15.2490  -55.0355 C.ar   1 LIG      -0.11700
      8 C8        -75.7114  -13.8584  -53.4863 C.ar   1 LIG      -0.11700
      9 C9        -78.0018  -14.5777  -53.8810 C.ar   1 LIG       0.00400
     10 C10       -77.0601  -13.8721  -53.0948 C.ar   1 LIG       0.00400
     11 H1        -80.8108  -13.9369  -52.0481 H      1 LIG       0.11500
     12 H2        -79.1620  -12.7021  -50.6710 H      1 LIG       0.11500
     13 H3        -75.9004  -15.7482  -56.3051 H      1 LIG       0.11500
     14 H4        -74.2515  -14.5121  -54.9290 H      1 LIG       0.11500
     15 H5        -80.0919  -15.1270  -54.0789 H      1 LIG       0.11500
     16 H6        -76.7881  -12.6526  -51.3207 H      1 LIG       0.11500
     17 H7        -78.2735  -15.7980  -55.6547 H      1 LIG       0.11500
     18 H8        -74.9702  -13.3221  -52.8972 H      1 LIG       0.11500
@<TRIPOS>BOND
      1       1       2 ar
      2       1       5 ar
      3       2       6 ar
      4       3       4 ar
      5       3       7 ar
      6       4       8 ar
      7       5       9 ar
      8       6      10 ar
      9       7       9 ar
     10       8      10 ar
     11       9      10 ar
     12       1      11 1
     13       2      12 1
     14       3      13 1
     15       4      14 1
     16       5      15 1
     17       6      16 1
     18       7      17 1
     19       8      18 1
@<TRIPOS>ALT_TYPE
CGenFF_4.0_ALT_TYPE_SET
CGenFF_4.0 1 CG2R61 2 CG2R61 3 CG2R61 4 CG2R61 5 CG2R61 6 CG2R61 7 CG2R61 8 CG2R61 9 CG2R61 10 CG2R61 11 HGR61 12 HGR61 13 HGR61 14 HGR61 15 HGR61 16 HGR61 17 HGR61 18 HGR61
@<TRIPOS>MOLECULE
naphtalene
 18 19 0 0 0
****
USER_CHARGES
INVALID_CHARGES
Pose:  13 Cluster:  13 Fr_nu: 269144 TotEn:   -12.30
@<TRIPOS>ATOM
      1 C1        -72.4316  -24.6171  -40.7356 C.ar   1 LIG      -0.11500
      2 C2        -72.6345  -25.9513  -41.0754 C.ar   1 LIG      -0.11500
      3 C3        -75.8038  -23.2789  -43.9775 C.ar   1 LIG      -0.11500
      4 C4        -76.0066  -24.6131  -44.3172 C.ar   1 LIG      -0.11500
      5 C5        -73.1668  -23.6152  -41.3697 C.ar   1 LIG      -0.11700
      6 C6        -73.5733  -26.2889  -42.0505 C.ar   1 LIG      -0.11700
      7 C7        -74.8649  -22.9413  -43.0022 C.ar   1 LIG      -0.11700
      8 C8        -75.2714  -25.6151  -43.6831 C.ar   1 LIG      -0.11700
      9 C9        -74.1160  -23.9367  -42.3537 C.ar   1 LIG       0.00400
     10 C10       -74.3222  -25.2936  -42.6992 C.ar   1 LIG       0.00400
     11 H1        -71.7002  -24.3548  -39.9767 H      1 LIG       0.11500
     12 H2        -72.0618  -26.7305  -40.5809 H      1 LIG       0.11500
     13 H3        -76.3764  -22.4990  -44.4716 H      1 LIG       0.11500
     14 H4        -76.7371  -24.8747  -45.0771 H      1 LIG       0.11500
     15 H5        -72.9913  -22.5789  -41.0885 H      1 LIG       0.11500
     16 H6        -73.7158  -27.3384  -42.2999 H      1 LIG       0.11500
     17 H7        -74.7232  -21.8919  -42.7524 H      1 LIG       0.11500
     18 H8        -75.4462  -26.6515  -43.9648 H      1 LIG       0.11500
@<TRIPOS>BOND
      1       1       2 ar
      2       1       5 ar
      3       2       6 ar
      4       3       4 ar
      5       3       7 ar
      6       4       8 ar
      7       5       9 ar
      8       6      10 ar
      9       7       9 ar
     10       8      10 ar
     11       9      10 ar
     12       1      11 1
     13       2      12 1
     14       3      13 1
     15       4      14 1
     16       5      15 1
     17       6      16 1
     18       7      17 1
     19       8      18 1
@<TRIPOS>ALT_TYPE
CGenFF_4.0_ALT_TYPE_SET
CGenFF_4.0 1 CG2R61 2 CG2R61 3 CG2R61 4 CG2R61 5 CG2R61 6 CG2R61 7 CG2R61 8 CG2R61 9 CG2R61 10 CG2R61 11 HGR61 12 HGR61 13 HGR61 14 HGR61 15 HGR61 16 HGR61 17 HGR61 18 HGR61
@<TRIPOS>MOLECULE
naphtalene
 18 19 0 0 0
****
USER_CHARGES
INVALID_CHARGES
Pose:  14 Cluster:  14 Fr_nu:    268 TotEn:   -11.74
@<TRIPOS>ATOM
      1 C1        -60.0516  -26.1033  -22.6561 C.ar   1 LIG      -0.11500
      2 C2        -59.4486  -25.2466  -21.7400 C.ar   1 LIG      -0.11500
      3 C3        -60.6019  -22.3968  -25.7595 C.ar   1 LIG      -0.11500
      4 C4        -59.9989  -21.5402  -24.8433 C.ar   1 LIG      -0.11500
      5 C5        -60.4908  -25.6132  -23.8863 C.ar   1 LIG      -0.11700
      6 C6        -59.2825  -23.8967  -22.0503 C.ar   1 LIG      -0.11700
      7 C7        -60.7679  -23.7468  -25.4491 C.ar   1 LIG      -0.11700
      8 C8        -59.5597  -22.0301  -23.6130 C.ar   1 LIG      -0.11700
      9 C9        -60.3318  -24.2572  -24.2155 C.ar   1 LIG       0.00400
     10 C10       -59.7187  -23.3861  -23.2838 C.ar   1 LIG       0.00400
     11 H1        -60.1811  -27.1540  -22.4137 H      1 LIG       0.11500
     12 H2        -59.1068  -25.6292  -20.7826 H      1 LIG       0.11500
     13 H3        -60.9439  -22.0148  -26.7173 H      1 LIG       0.11500
     14 H4        -59.8709  -20.4893  -25.0857 H      1 LIG       0.11500
     15 H5        -60.9598  -26.3010  -24.5869 H      1 LIG       0.11500
     16 H6        -58.8080  -23.2453  -21.3193 H      1 LIG       0.11500
     17 H7        -61.2416  -24.3981  -26.1806 H      1 LIG       0.11500
     18 H8        -59.0913  -21.3423  -22.9119 H      1 LIG       0.11500
@<TRIPOS>BOND
      1       1       2 ar
      2       1       5 ar
      3       2       6 ar
      4       3       4 ar
      5       3       7 ar
      6       4       8 ar
      7       5       9 ar
      8       6      10 ar
      9       7       9 ar
     10       8      10 ar
     11       9      10 ar
     12       1      11 1
     13       2      12 1
     14       3      13 1
     15       4      14 1
     16       5      15 1
     17       6      16 1
     18       7      17 1
     19       8      18 1
@<TRIPOS>ALT_TYPE
CGenFF_4.0_ALT_TYPE_SET
CGenFF_4.0 1 CG2R61 2 CG2R61 3 CG2R61 4 CG2R61 5 CG2R61 6 CG2R61 7 CG2R61 8 CG2R61 9 CG2R61 10 CG2R61 11 HGR61 12 HGR61 13 HGR61 14 HGR61 15 HGR61 16 HGR61 17 HGR61 18 HGR61
@<TRIPOS>MOLECULE
naphtalene
 18 19 0 0 0
****
USER_CHARGES
INVALID_CHARGES
Pose:  15 Cluster:  15 Fr_nu:  21613 TotEn:   -11.64
@<TRIPOS>ATOM
      1 C1        -75.8613   -8.6817  -53.6060 C.ar   1 LIG      -0.11500
      2 C2        -74.5510   -9.1472  -53.6632 C.ar   1 LIG      -0.11500
      3 C3        -77.5001  -13.2140  -54.2735 C.ar   1 LIG      -0.11500
      4 C4        -76.1898  -13.6793  -54.3307 C.ar   1 LIG      -0.11500
      5 C5        -76.9258   -9.5731  -53.7430 C.ar   1 LIG      -0.11700
      6 C6        -74.3000  -10.5056  -53.8575 C.ar   1 LIG      -0.11700
      7 C7        -77.7511  -11.8554  -54.0791 C.ar   1 LIG      -0.11700
      8 C8        -75.1252  -12.7880  -54.1938 C.ar   1 LIG      -0.11700
      9 C9        -76.6917  -10.9439  -53.9393 C.ar   1 LIG       0.00400
     10 C10       -75.3592  -11.4172  -53.9975 C.ar   1 LIG       0.00400
     11 H1        -76.0560   -7.6239  -53.4553 H      1 LIG       0.11500
     12 H2        -73.7230   -8.4524  -53.5561 H      1 LIG       0.11500
     13 H3        -78.3287  -13.9084  -54.3804 H      1 LIG       0.11500
     14 H4        -75.9956  -14.7370  -54.4829 H      1 LIG       0.11500
     15 H5        -77.9419   -9.1869  -53.6955 H      1 LIG       0.11500
     16 H6        -73.2678  -10.8474  -53.8984 H      1 LIG       0.11500
     17 H7        -78.7833  -11.5140  -54.0375 H      1 LIG       0.11500
     18 H8        -74.1090  -13.1739  -54.2420 H      1 LIG       0.11500
@<TRIPOS>BOND
      1       1       2 ar
      2       1       5 ar
      3       2       6 ar
      4       3       4 ar
      5       3       7 ar
      6       4       8 ar
      7       5       9 ar
      8       6      10 ar
      9       7       9 ar
     10       8      10 ar
     11       9      10 ar
     12       1      11 1
     13       2      12 1
     14       3      13 1
     15       4      14 1
     16       5      15 1
     17       6      16 1
     18       7      17 1
     19       8      18 1
@<TRIPOS>ALT_TYPE
CGenFF_4.0_ALT_TYPE_SET
CGenFF_4.0 1 CG2R61 2 CG2R61 3 CG2R61 4 CG2R61 5 CG2R61 6 CG2R61 7 CG2R61 8 CG2R61 9 CG2R61 10 CG2R61 11 HGR61 12 HGR61 13 HGR61 14 HGR61 15 HGR61 16 HGR61 17 HGR61 18 HGR61
@<TRIPOS>MOLECULE
naphtalene
 18 19 0 0 0
****
USER_CHARGES
INVALID_CHARGES
Pose:  16 Cluster:  16 Fr_nu:  21370 TotEn:   -11.43
@<TRIPOS>ATOM
      1 C1        -80.2640  -16.0908  -46.7198 C.ar   1 LIG      -0.11500
      2 C2        -79.9560  -17.0710  -45.7811 C.ar   1 LIG      -0.11500
      3 C3        -76.8290  -13.2064  -44.8348 C.ar   1 LIG      -0.11500
      4 C4        -76.5211  -14.1866  -43.8961 C.ar   1 LIG      -0.11500
      5 C5        -79.5659  -14.8828  -46.7231 C.ar   1 LIG      -0.11700
      6 C6        -78.9489  -16.8471  -44.8421 C.ar   1 LIG      -0.11700
      7 C7        -77.8362  -13.4303  -45.7739 C.ar   1 LIG      -0.11700
      8 C8        -77.2191  -15.3946  -43.8927 C.ar   1 LIG      -0.11700
      9 C9        -78.5491  -14.6403  -45.7852 C.ar   1 LIG       0.00400
     10 C10       -78.2360  -15.6371  -44.8306 C.ar   1 LIG       0.00400
     11 H1        -81.0486  -16.2655  -47.4502 H      1 LIG       0.11500
     12 H2        -80.4999  -18.0112  -45.7796 H      1 LIG       0.11500
     13 H3        -76.2853  -12.2659  -44.8370 H      1 LIG       0.11500
     14 H4        -75.7374  -14.0109  -43.1650 H      1 LIG       0.11500
     15 H5        -79.8239  -14.1308  -47.4658 H      1 LIG       0.11500
     16 H6        -78.7245  -17.6276  -44.1179 H      1 LIG       0.11500
     17 H7        -78.0598  -12.6502  -46.4985 H      1 LIG       0.11500
     18 H8        -76.9618  -16.1466  -43.1495 H      1 LIG       0.11500
@<TRIPOS>BOND
      1       1       2 ar
      2       1       5 ar
      3       2       6 ar
      4       3       4 ar
      5       3       7 ar
      6       4       8 ar
      7       5       9 ar
      8       6      10 ar
      9       7       9 ar
     10       8      10 ar
     11       9      10 ar
     12       1      11 1
     13       2      12 1
     14       3      13 1
     15       4      14 1
     16       5      15 1
     17       6      16 1
     18       7      17 1
     19       8      18 1
@<TRIPOS>ALT_TYPE
CGenFF_4.0_ALT_TYPE_SET
CGenFF_4.0 1 CG2R61 2 CG2R61 3 CG2R61 4 CG2R61 5 CG2R61 6 CG2R61 7 CG2R61 8 CG2R61 9 CG2R61 10 CG2R61 11 HGR61 12 HGR61 13 HGR61 14 HGR61 15 HGR61 16 HGR61 17 HGR61 18 HGR61
@<TRIPOS>MOLECULE
naphtalene
 18 19 0 0 0
****
USER_CHARGES
INVALID_CHARGES
Pose:  17 Cluster:  17 Fr_nu:  14697 TotEn:   -11.24
@<TRIPOS>ATOM
      1 C1        -60.3390   -0.4834  -23.7388 C.ar   1 LIG      -0.11500
      2 C2        -60.3467   -1.4990  -24.6903 C.ar   1 LIG      -0.11500
      3 C3        -64.6177    1.1174  -25.4131 C.ar   1 LIG      -0.11500
      4 C4        -64.6252    0.1018  -26.3646 C.ar   1 LIG      -0.11500
      5 C5        -61.3973    0.4237  -23.6768 C.ar   1 LIG      -0.11700
      6 C6        -61.4125   -1.6114  -25.5834 C.ar   1 LIG      -0.11700
      7 C7        -63.5518    1.2298  -24.5199 C.ar   1 LIG      -0.11700
      8 C8        -63.5670   -0.8053  -26.4267 C.ar   1 LIG      -0.11700
      9 C9        -62.4783    0.3256  -24.5680 C.ar   1 LIG       0.00400
     10 C10       -62.4860   -0.7072  -25.5356 C.ar   1 LIG       0.00400
     11 H1        -59.5088   -0.3960  -23.0440 H      1 LIG       0.11500
     12 H2        -59.5225   -2.2048  -24.7375 H      1 LIG       0.11500
     13 H3        -65.4418    1.8236  -25.3653 H      1 LIG       0.11500
     14 H4        -65.4550    0.0158  -27.0600 H      1 LIG       0.11500
     15 H5        -61.3700    1.2099  -22.9251 H      1 LIG       0.11500
     16 H6        -61.3978   -2.4134  -26.3187 H      1 LIG       0.11500
     17 H7        -63.5671    2.0313  -23.7843 H      1 LIG       0.11500
     18 H8        -63.5937   -1.5911  -27.1789 H      1 LIG       0.11500
@<TRIPOS>BOND
      1       1       2 ar
      2       1       5 ar
      3       2       6 ar
      4       3       4 ar
      5       3       7 ar
      6       4       8 ar
      7       5       9 ar
      8       6      10 ar
      9       7       9 ar
     10       8      10 ar
     11       9      10 ar
     12       1      11 1
     13       2      12 1
     14       3      13 1
     15       4      14 1
     16       5      15 1
     17       6      16 1
     18       7      17 1
     19       8      18 1
@<TRIPOS>ALT_TYPE
CGenFF_4.0_ALT_TYPE_SET
CGenFF_4.0 1 CG2R61 2 CG2R61 3 CG2R61 4 CG2R61 5 CG2R61 6 CG2R61 7 CG2R61 8 CG2R61 9 CG2R61 10 CG2R61 11 HGR61 12 HGR61 13 HGR61 14 HGR61 15 HGR61 16 HGR61 17 HGR61 18 HGR61
@<TRIPOS>MOLECULE
naphtalene
 18 19 0 0 0
****
USER_CHARGES
INVALID_CHARGES
Pose:  18 Cluster:  18 Fr_nu: 425634 TotEn:   -11.24
@<TRIPOS>ATOM
      1 C1        -48.3565    4.8409  -32.9299 C.ar   1 LIG      -0.11500
      2 C2        -48.3722    6.2169  -33.1375 C.ar   1 LIG      -0.11500
      3 C3        -52.2785    4.3679  -35.7702 C.ar   1 LIG      -0.11500
      4 C4        -52.2941    5.7440  -35.9777 C.ar   1 LIG      -0.11500
      5 C5        -49.3222    4.0328  -33.5308 C.ar   1 LIG      -0.11700
      6 C6        -49.3534    6.7902  -33.9466 C.ar   1 LIG      -0.11700
      7 C7        -51.2971    3.7946  -34.9610 C.ar   1 LIG      -0.11700
      8 C8        -51.3285    6.5522  -35.3768 C.ar   1 LIG      -0.11700
      9 C9        -50.3174    4.5928  -34.3483 C.ar   1 LIG       0.00400
     10 C10       -50.3333    5.9921  -34.5593 C.ar   1 LIG       0.00400
     11 H1        -47.5927    4.3952  -32.2995 H      1 LIG       0.11500
     12 H2        -47.6198    6.8451  -32.6695 H      1 LIG       0.11500
     13 H3        -53.0306    3.7391  -36.2381 H      1 LIG       0.11500
     14 H4        -53.0590    6.1893  -36.6071 H      1 LIG       0.11500
     15 H5        -49.2908    2.9596  -33.3542 H      1 LIG       0.11500
     16 H6        -49.3462    7.8680  -34.0954 H      1 LIG       0.11500
     17 H7        -51.3040    2.7168  -34.8131 H      1 LIG       0.11500
     18 H8        -51.3601    7.6255  -35.5527 H      1 LIG       0.11500
@<TRIPOS>BOND
      1       1       2 ar
      2       1       5 ar
      3       2       6 ar
      4       3       4 ar
      5       3       7 ar
      6       4       8 ar
      7       5       9 ar
      8       6      10 ar
      9       7       9 ar
     10       8      10 ar
     11       9      10 ar
     12       1      11 1
     13       2      12 1
     14       3      13 1
     15       4      14 1
     16       5      15 1
     17       6      16 1
     18       7      17 1
     19       8      18 1
@<TRIPOS>ALT_TYPE
CGenFF_4.0_ALT_TYPE_SET
CGenFF_4.0 1 CG2R61 2 CG2R61 3 CG2R61 4 CG2R61 5 CG2R61 6 CG2R61 7 CG2R61 8 CG2R61 9 CG2R61 10 CG2R61 11 HGR61 12 HGR61 13 HGR61 14 HGR61 15 HGR61 16 HGR61 17 HGR61 18 HGR61
@<TRIPOS>MOLECULE
naphtalene
 18 19 0 0 0
****
USER_CHARGES
INVALID_CHARGES
Pose:  19 Cluster:  19 Fr_nu: 391303 TotEn:   -11.15
@<TRIPOS>ATOM
      1 C1        -46.9161    6.5953  -34.2187 C.ar   1 LIG      -0.11500
      2 C2        -47.5436    7.2692  -35.2622 C.ar   1 LIG      -0.11500
      3 C3        -50.5644    3.3783  -34.1026 C.ar   1 LIG      -0.11500
      4 C4        -51.1918    4.0523  -35.1461 C.ar   1 LIG      -0.11500
      5 C5        -47.5067    5.4585  -33.6661 C.ar   1 LIG      -0.11700
      6 C6        -48.7640    6.8090  -35.7572 C.ar   1 LIG      -0.11700
      7 C7        -49.3438    3.8385  -33.6077 C.ar   1 LIG      -0.11700
      8 C8        -50.6013    5.1891  -35.6987 C.ar   1 LIG      -0.11700
      9 C9        -48.7350    4.9811  -34.1519 C.ar   1 LIG       0.00400
     10 C10       -49.3731    5.6665  -35.2130 C.ar   1 LIG       0.00400
     11 H1        -45.9663    6.9543  -33.8333 H      1 LIG       0.11500
     12 H2        -47.0828    8.1539  -35.6918 H      1 LIG       0.11500
     13 H3        -51.0247    2.4932  -33.6726 H      1 LIG       0.11500
     14 H4        -52.1423    3.6936  -35.5301 H      1 LIG       0.11500
     15 H5        -46.9985    4.9478  -32.8507 H      1 LIG       0.11500
     16 H6        -49.2364    7.3512  -36.5737 H      1 LIG       0.11500
     17 H7        -48.8713    3.2957  -32.7917 H      1 LIG       0.11500
     18 H8        -51.1098    5.7004  -36.5136 H      1 LIG       0.11500
@<TRIPOS>BOND
      1       1       2 ar
      2       1       5 ar
      3       2       6 ar
      4       3       4 ar
      5       3       7 ar
      6       4       8 ar
      7       5       9 ar
      8       6      10 ar
      9       7       9 ar
     10       8      10 ar
     11       9      10 ar
     12       1      11 1
     13       2      12 1
     14       3      13 1
     15       4      14 1
     16       5      15 1
     17       6      16 1
     18       7      17 1
     19       8      18 1
@<TRIPOS>ALT_TYPE
CGenFF_4.0_ALT_TYPE_SET
CGenFF_4.0 1 CG2R61 2 CG2R61 3 CG2R61 4 CG2R61 5 CG2R61 6 CG2R61 7 CG2R61 8 CG2R61 9 CG2R61 10 CG2R61 11 HGR61 12 HGR61 13 HGR61 14 HGR61 15 HGR61 16 HGR61 17 HGR61 18 HGR61
@<TRIPOS>MOLECULE
naphtalene
 18 19 0 0 0
****
USER_CHARGES
INVALID_CHARGES
Pose:  20 Cluster:  20 Fr_nu: 414093 TotEn:   -11.02
@<TRIPOS>ATOM
      1 C1        -58.9937   -3.6477  -21.8327 C.ar   1 LIG      -0.11500
      2 C2        -59.4244   -2.5286  -22.5391 C.ar   1 LIG      -0.11500
      3 C3        -61.2199   -1.9833  -17.8393 C.ar   1 LIG      -0.11500
      4 C4        -61.6505   -0.8643  -18.5458 C.ar   1 LIG      -0.11500
      5 C5        -59.3302   -3.7963  -20.4868 C.ar   1 LIG      -0.11700
      6 C6        -60.1931   -1.5539  -21.9026 C.ar   1 LIG      -0.11700
      7 C7        -60.4512   -2.9582  -18.4759 C.ar   1 LIG      -0.11700
      8 C8        -61.3140   -0.7156  -19.8916 C.ar   1 LIG      -0.11700
      9 C9        -60.1032   -2.8249  -19.8300 C.ar   1 LIG       0.00400
     10 C10       -60.5410   -1.6869  -20.5484 C.ar   1 LIG       0.00400
     11 H1        -58.3949   -4.4060  -22.3286 H      1 LIG       0.11500
     12 H2        -59.1621   -2.4141  -23.5868 H      1 LIG       0.11500
     13 H3        -61.4819   -2.0986  -16.7913 H      1 LIG       0.11500
     14 H4        -62.2481   -0.1056  -18.0490 H      1 LIG       0.11500
     15 H5        -58.9822   -4.6790  -19.9542 H      1 LIG       0.11500
     16 H6        -60.5192   -0.6875  -22.4744 H      1 LIG       0.11500
     17 H7        -60.1258   -3.8248  -17.9042 H      1 LIG       0.11500
     18 H8        -61.6612    0.1674  -20.4243 H      1 LIG       0.11500
@<TRIPOS>BOND
      1       1       2 ar
      2       1       5 ar
      3       2       6 ar
      4       3       4 ar
      5       3       7 ar
      6       4       8 ar
      7       5       9 ar
      8       6      10 ar
      9       7       9 ar
     10       8      10 ar
     11       9      10 ar
     12       1      11 1
     13       2      12 1
     14       3      13 1
     15       4      14 1
     16       5      15 1
     17       6      16 1
     18       7      17 1
     19       8      18 1
@<TRIPOS>ALT_TYPE
CGenFF_4.0_ALT_TYPE_SET
CGenFF_4.0 1 CG2R61 2 CG2R61 3 CG2R61 4 CG2R61 5 CG2R61 6 CG2R61 7 CG2R61 8 CG2R61 9 CG2R61 10 CG2R61 11 HGR61 12 HGR61 13 HGR61 14 HGR61 15 HGR61 16 HGR61 17 HGR61 18 HGR61
@<TRIPOS>MOLECULE
naphtalene
 18 19 0 0 0
****
USER_CHARGES
INVALID_CHARGES
Pose:  21 Cluster:  21 Fr_nu:   2691 TotEn:   -11.01
@<TRIPOS>ATOM
      1 C1        -58.2170  -22.0896  -38.1004 C.ar   1 LIG      -0.11500
      2 C2        -57.3246  -21.1870  -38.6713 C.ar   1 LIG      -0.11500
      3 C3        -60.9976  -21.8613  -42.0865 C.ar   1 LIG      -0.11500
      4 C4        -60.1052  -20.9587  -42.6573 C.ar   1 LIG      -0.11500
      5 C5        -59.3551  -22.4859  -38.8033 C.ar   1 LIG      -0.11700
      6 C6        -57.5668  -20.6773  -39.9472 C.ar   1 LIG      -0.11700
      7 C7        -60.7554  -22.3710  -40.8105 C.ar   1 LIG      -0.11700
      8 C8        -58.9671  -20.5622  -41.9545 C.ar   1 LIG      -0.11700
      9 C9        -59.6149  -21.9830  -40.0887 C.ar   1 LIG       0.00400
     10 C10       -58.7074  -21.0652  -40.6691 C.ar   1 LIG       0.00400
     11 H1        -58.0282  -22.4856  -37.1069 H      1 LIG       0.11500
     12 H2        -56.4388  -20.8793  -38.1234 H      1 LIG       0.11500
     13 H3        -61.8838  -22.1696  -42.6341 H      1 LIG       0.11500
     14 H4        -60.2953  -20.5619  -43.6502 H      1 LIG       0.11500
     15 H5        -60.0391  -23.1922  -38.3373 H      1 LIG       0.11500
     16 H6        -56.8555  -19.9734  -40.3742 H      1 LIG       0.11500
     17 H7        -61.4664  -23.0756  -40.3841 H      1 LIG       0.11500
     18 H8        -58.2833  -19.8554  -42.4200 H      1 LIG       0.11500
@<TRIPOS>BOND
      1       1       2 ar
      2       1       5 ar
      3       2       6 ar
      4       3       4 ar
      5       3       7 ar
      6       4       8 ar
      7       5       9 ar
      8       6      10 ar
      9       7       9 ar
     10       8      10 ar
     11       9      10 ar
     12       1      11 1
     13       2      12 1
     14       3      13 1
     15       4      14 1
     16       5      15 1
     17       6      16 1
     18       7      17 1
     19       8      18 1
@<TRIPOS>ALT_TYPE
CGenFF_4.0_ALT_TYPE_SET
CGenFF_4.0 1 CG2R61 2 CG2R61 3 CG2R61 4 CG2R61 5 CG2R61 6 CG2R61 7 CG2R61 8 CG2R61 9 CG2R61 10 CG2R61 11 HGR61 12 HGR61 13 HGR61 14 HGR61 15 HGR61 16 HGR61 17 HGR61 18 HGR61
@<TRIPOS>MOLECULE
naphtalene
 18 19 0 0 0
****
USER_CHARGES
INVALID_CHARGES
Pose:  22 Cluster:  22 Fr_nu:   7109 TotEn:   -10.92
@<TRIPOS>ATOM
      1 C1        -59.7582   -1.7428  -19.6929 C.ar   1 LIG      -0.11500
      2 C2        -58.9697   -2.6409  -20.4060 C.ar   1 LIG      -0.11500
      3 C3        -61.7879   -0.2269  -23.8468 C.ar   1 LIG      -0.11500
      4 C4        -60.9993   -1.1250  -24.5598 C.ar   1 LIG      -0.11500
      5 C5        -60.6578   -0.9158  -20.3661 C.ar   1 LIG      -0.11700
      6 C6        -59.0776   -2.7155  -21.7949 C.ar   1 LIG      -0.11700
      7 C7        -61.6800   -0.1524  -22.4578 C.ar   1 LIG      -0.11700
      8 C8        -60.0996   -1.9520  -23.8867 C.ar   1 LIG      -0.11700
      9 C9        -60.7797   -0.9773  -21.7639 C.ar   1 LIG       0.00400
     10 C10       -59.9778   -1.8905  -22.4889 C.ar   1 LIG       0.00400
     11 H1        -59.6733   -1.6848  -18.6117 H      1 LIG       0.11500
     12 H2        -58.2698   -3.2845  -19.8810 H      1 LIG       0.11500
     13 H3        -62.4882    0.4170  -24.3713 H      1 LIG       0.11500
     14 H4        -61.0836   -1.1815  -25.6411 H      1 LIG       0.11500
     15 H5        -61.2638   -0.2210  -19.7882 H      1 LIG       0.11500
     16 H6        -58.4518   -3.4252  -22.3319 H      1 LIG       0.11500
     17 H7        -62.3065    0.5568  -21.9209 H      1 LIG       0.11500
     18 H8        -59.4929   -2.6464  -24.4645 H      1 LIG       0.11500
@<TRIPOS>BOND
      1       1       2 ar
      2       1       5 ar
      3       2       6 ar
      4       3       4 ar
      5       3       7 ar
      6       4       8 ar
      7       5       9 ar
      8       6      10 ar
      9       7       9 ar
     10       8      10 ar
     11       9      10 ar
     12       1      11 1
     13       2      12 1
     14       3      13 1
     15       4      14 1
     16       5      15 1
     17       6      16 1
     18       7      17 1
     19       8      18 1
@<TRIPOS>ALT_TYPE
CGenFF_4.0_ALT_TYPE_SET
CGenFF_4.0 1 CG2R61 2 CG2R61 3 CG2R61 4 CG2R61 5 CG2R61 6 CG2R61 7 CG2R61 8 CG2R61 9 CG2R61 10 CG2R61 11 HGR61 12 HGR61 13 HGR61 14 HGR61 15 HGR61 16 HGR61 17 HGR61 18 HGR61
@<TRIPOS>MOLECULE
naphtalene
 18 19 0 0 0
****
USER_CHARGES
INVALID_CHARGES
Pose:  23 Cluster:  23 Fr_nu: 182201 TotEn:   -10.87
@<TRIPOS>ATOM
      1 C1        -76.0270   -7.3465  -55.4676 C.ar   1 LIG      -0.11500
      2 C2        -75.0165   -7.3372  -54.5108 C.ar   1 LIG      -0.11500
      3 C3        -78.0839  -11.1620  -53.2576 C.ar   1 LIG      -0.11500
      4 C4        -77.0733  -11.1525  -52.3008 C.ar   1 LIG      -0.11500
      5 C5        -77.0448   -8.2983  -55.3993 C.ar   1 LIG      -0.11700
      6 C6        -75.0197   -8.2794  -53.4820 C.ar   1 LIG      -0.11700
      7 C7        -78.0807  -10.2196  -54.2864 C.ar   1 LIG      -0.11700
      8 C8        -76.0554  -10.2008  -52.3691 C.ar   1 LIG      -0.11700
      9 C9        -77.0640   -9.2544  -54.3706 C.ar   1 LIG       0.00400
     10 C10       -76.0363   -9.2448  -53.3977 C.ar   1 LIG       0.00400
     11 H1        -76.0236   -6.6131  -56.2686 H      1 LIG       0.11500
     12 H2        -74.2247   -6.5956  -54.5647 H      1 LIG       0.11500
     13 H3        -78.8762  -11.9033  -53.2041 H      1 LIG       0.11500
     14 H4        -77.0764  -11.8870  -51.5008 H      1 LIG       0.11500
     15 H5        -77.8243   -8.2871  -56.1583 H      1 LIG       0.11500
     16 H6        -74.2201   -8.2531  -52.7446 H      1 LIG       0.11500
     17 H7        -78.8808  -10.2456  -55.0232 H      1 LIG       0.11500
     18 H8        -75.2754  -10.2123  -51.6105 H      1 LIG       0.11500
@<TRIPOS>BOND
      1       1       2 ar
      2       1       5 ar
      3       2       6 ar
      4       3       4 ar
      5       3       7 ar
      6       4       8 ar
      7       5       9 ar
      8       6      10 ar
      9       7       9 ar
     10       8      10 ar
     11       9      10 ar
     12       1      11 1
     13       2      12 1
     14       3      13 1
     15       4      14 1
     16       5      15 1
     17       6      16 1
     18       7      17 1
     19       8      18 1
@<TRIPOS>ALT_TYPE
CGenFF_4.0_ALT_TYPE_SET
CGenFF_4.0 1 CG2R61 2 CG2R61 3 CG2R61 4 CG2R61 5 CG2R61 6 CG2R61 7 CG2R61 8 CG2R61 9 CG2R61 10 CG2R61 11 HGR61 12 HGR61 13 HGR61 14 HGR61 15 HGR61 16 HGR61 17 HGR61 18 HGR61
@<TRIPOS>MOLECULE
naphtalene
 18 19 0 0 0
****
USER_CHARGES
INVALID_CHARGES
Pose:  24 Cluster:  24 Fr_nu: 178697 TotEn:   -10.78
@<TRIPOS>ATOM
      1 C1        -81.6817  -23.1404  -33.2686 C.ar   1 LIG      -0.11500
      2 C2        -80.4025  -23.1496  -33.8169 C.ar   1 LIG      -0.11500
      3 C3        -80.1399  -20.1886  -29.7214 C.ar   1 LIG      -0.11500
      4 C4        -78.8608  -20.1979  -30.2697 C.ar   1 LIG      -0.11500
      5 C5        -81.9410  -22.4031  -32.1129 C.ar   1 LIG      -0.11700
      6 C6        -79.3779  -22.4216  -33.2117 C.ar   1 LIG      -0.11700
      7 C7        -81.1647  -20.9167  -30.3267 C.ar   1 LIG      -0.11700
      8 C8        -78.6014  -20.9352  -31.4254 C.ar   1 LIG      -0.11700
      9 C9        -80.9215  -21.6644  -31.4904 C.ar   1 LIG       0.00400
     10 C10       -79.6208  -21.6738  -32.0480 C.ar   1 LIG       0.00400
     11 H1        -82.4789  -23.7078  -33.7399 H      1 LIG       0.11500
     12 H2        -80.2018  -23.7237  -34.7168 H      1 LIG       0.11500
     13 H3        -80.3414  -19.6145  -28.8215 H      1 LIG       0.11500
     14 H4        -78.0637  -19.6314  -29.7973 H      1 LIG       0.11500
     15 H5        -82.9483  -22.4108  -31.7016 H      1 LIG       0.11500
     16 H6        -78.3857  -22.4427  -33.6579 H      1 LIG       0.11500
     17 H7        -82.1569  -20.8947  -29.8809 H      1 LIG       0.11500
     18 H8        -77.5939  -20.9282  -31.8365 H      1 LIG       0.11500
@<TRIPOS>BOND
      1       1       2 ar
      2       1       5 ar
      3       2       6 ar
      4       3       4 ar
      5       3       7 ar
      6       4       8 ar
      7       5       9 ar
      8       6      10 ar
      9       7       9 ar
     10       8      10 ar
     11       9      10 ar
     12       1      11 1
     13       2      12 1
     14       3      13 1
     15       4      14 1
     16       5      15 1
     17       6      16 1
     18       7      17 1
     19       8      18 1
@<TRIPOS>ALT_TYPE
CGenFF_4.0_ALT_TYPE_SET
CGenFF_4.0 1 CG2R61 2 CG2R61 3 CG2R61 4 CG2R61 5 CG2R61 6 CG2R61 7 CG2R61 8 CG2R61 9 CG2R61 10 CG2R61 11 HGR61 12 HGR61 13 HGR61 14 HGR61 15 HGR61 16 HGR61 17 HGR61 18 HGR61
@<TRIPOS>MOLECULE
naphtalene
 18 19 0 0 0
****
USER_CHARGES
INVALID_CHARGES
Pose:  25 Cluster:  25 Fr_nu:  31028 TotEn:   -10.69
@<TRIPOS>ATOM
      1 C1        -62.2026    1.2769  -25.2717 C.ar   1 LIG      -0.11500
      2 C2        -61.8124   -0.0369  -25.0300 C.ar   1 LIG      -0.11500
      3 C3        -65.8678   -0.3222  -28.0435 C.ar   1 LIG      -0.11500
      4 C4        -65.4774   -1.6360  -27.8017 C.ar   1 LIG      -0.11500
      5 C5        -63.3083    1.5394  -26.0811 C.ar   1 LIG      -0.11700
      6 C6        -62.5261   -1.0933  -25.5965 C.ar   1 LIG      -0.11700
      7 C7        -65.1540    0.7342  -27.4768 C.ar   1 LIG      -0.11700
      8 C8        -64.3717   -1.8986  -26.9924 C.ar   1 LIG      -0.11700
      9 C9        -64.0385    0.4884  -26.6597 C.ar   1 LIG       0.00400
     10 C10       -63.6415   -0.8476  -26.4138 C.ar   1 LIG       0.00400
     11 H1        -61.6463    2.0988  -24.8308 H      1 LIG       0.11500
     12 H2        -60.9516   -0.2402  -24.3995 H      1 LIG       0.11500
     13 H3        -66.7287   -0.1182  -28.6738 H      1 LIG       0.11500
     14 H4        -66.0332   -2.4575  -28.2439 H      1 LIG       0.11500
     15 H5        -63.5951    2.5741  -26.2567 H      1 LIG       0.11500
     16 H6        -62.2034   -2.1124  -25.3936 H      1 LIG       0.11500
     17 H7        -65.4773    1.7531  -27.6792 H      1 LIG       0.11500
     18 H8        -64.0842   -2.9333  -26.8172 H      1 LIG       0.11500
@<TRIPOS>BOND
      1       1       2 ar
      2       1       5 ar
      3       2       6 ar
      4       3       4 ar
      5       3       7 ar
      6       4       8 ar
      7       5       9 ar
      8       6      10 ar
      9       7       9 ar
     10       8      10 ar
     11       9      10 ar
     12       1      11 1
     13       2      12 1
     14       3      13 1
     15       4      14 1
     16       5      15 1
     17       6      16 1
     18       7      17 1
     19       8      18 1
@<TRIPOS>ALT_TYPE
CGenFF_4.0_ALT_TYPE_SET
CGenFF_4.0 1 CG2R61 2 CG2R61 3 CG2R61 4 CG2R61 5 CG2R61 6 CG2R61 7 CG2R61 8 CG2R61 9 CG2R61 10 CG2R61 11 HGR61 12 HGR61 13 HGR61 14 HGR61 15 HGR61 16 HGR61 17 HGR61 18 HGR61
@<TRIPOS>MOLECULE
naphtalene
 18 19 0 0 0
****
USER_CHARGES
INVALID_CHARGES
Pose:  26 Cluster:  26 Fr_nu: 136288 TotEn:   -10.55
@<TRIPOS>ATOM
      1 C1        -61.5926    0.3822  -24.3953 C.ar   1 LIG      -0.11500
      2 C2        -61.7382   -0.7395  -23.5844 C.ar   1 LIG      -0.11500
      3 C3        -65.2915   -1.1404  -27.1652 C.ar   1 LIG      -0.11500
      4 C4        -65.4370   -2.2621  -26.3543 C.ar   1 LIG      -0.11500
      5 C5        -62.4377    0.5672  -25.4899 C.ar   1 LIG      -0.11700
      6 C6        -62.7293   -1.6804  -23.8649 C.ar   1 LIG      -0.11700
      7 C7        -64.3004   -0.1994  -26.8847 C.ar   1 LIG      -0.11700
      8 C8        -64.5919   -2.4473  -25.2598 C.ar   1 LIG      -0.11700
      9 C9        -63.4409   -0.3697  -25.7871 C.ar   1 LIG       0.00400
     10 C10       -63.5888   -1.5103  -24.9625 C.ar   1 LIG       0.00400
     11 H1        -60.8205    1.1141  -24.1768 H      1 LIG       0.11500
     12 H2        -61.0800   -0.8825  -22.7324 H      1 LIG       0.11500
     13 H3        -65.9497   -0.9967  -28.0175 H      1 LIG       0.11500
     14 H4        -66.2083   -2.9943  -26.5741 H      1 LIG       0.11500
     15 H5        -62.3055    1.4513  -26.1102 H      1 LIG       0.11500
     16 H6        -62.8254   -2.5494  -23.2173 H      1 LIG       0.11500
     17 H7        -64.2050    0.6699  -27.5319 H      1 LIG       0.11500
     18 H8        -64.7235   -3.3316  -24.6397 H      1 LIG       0.11500
@<TRIPOS>BOND
      1       1       2 ar
      2       1       5 ar
      3       2       6 ar
      4       3       4 ar
      5       3       7 ar
      6       4       8 ar
      7       5       9 ar
      8       6      10 ar
      9       7       9 ar
     10       8      10 ar
     11       9      10 ar
     12       1      11 1
     13       2      12 1
     14       3      13 1
     15       4      14 1
     16       5      15 1
     17       6      16 1
     18       7      17 1
     19       8      18 1
@<TRIPOS>ALT_TYPE
CGenFF_4.0_ALT_TYPE_SET
CGenFF_4.0 1 CG2R61 2 CG2R61 3 CG2R61 4 CG2R61 5 CG2R61 6 CG2R61 7 CG2R61 8 CG2R61 9 CG2R61 10 CG2R61 11 HGR61 12 HGR61 13 HGR61 14 HGR61 15 HGR61 16 HGR61 17 HGR61 18 HGR61
@<TRIPOS>MOLECULE
naphtalene
 18 19 0 0 0
****
USER_CHARGES
INVALID_CHARGES
Pose:  27 Cluster:  27 Fr_nu: 404274 TotEn:   -10.23
@<TRIPOS>ATOM
      1 C1        -64.5949   -0.9259  -27.0624 C.ar   1 LIG      -0.11500
      2 C2        -64.6240   -1.9515  -26.1221 C.ar   1 LIG      -0.11500
      3 C3        -68.9553   -2.3167  -28.7135 C.ar   1 LIG      -0.11500
      4 C4        -68.9842   -3.3422  -27.7732 C.ar   1 LIG      -0.11500
      5 C5        -65.6627   -0.7564  -27.9442 C.ar   1 LIG      -0.11700
      6 C6        -65.7207   -2.8115  -26.0599 C.ar   1 LIG      -0.11700
      7 C7        -67.8584   -1.4566  -28.7757 C.ar   1 LIG      -0.11700
      8 C8        -67.9164   -3.5119  -26.8914 C.ar   1 LIG      -0.11700
      9 C9        -66.7749   -1.6127  -27.8959 C.ar   1 LIG       0.00400
     10 C10       -66.8043   -2.6556  -26.9397 C.ar   1 LIG       0.00400
     11 H1        -63.7406   -0.2571  -27.1108 H      1 LIG       0.11500
     12 H2        -63.7923   -2.0825  -25.4359 H      1 LIG       0.11500
     13 H3        -69.7868   -2.1850  -29.4001 H      1 LIG       0.11500
     14 H4        -69.8381   -4.0116  -27.7263 H      1 LIG       0.11500
     15 H5        -65.6184    0.0518  -28.6714 H      1 LIG       0.11500
     16 H6        -65.7223   -3.6060  -25.3165 H      1 LIG       0.11500
     17 H7        -67.8574   -0.6617  -29.5185 H      1 LIG       0.11500
     18 H8        -67.9602   -4.3206  -26.1647 H      1 LIG       0.11500
@<TRIPOS>BOND
      1       1       2 ar
      2       1       5 ar
      3       2       6 ar
      4       3       4 ar
      5       3       7 ar
      6       4       8 ar
      7       5       9 ar
      8       6      10 ar
      9       7       9 ar
     10       8      10 ar
     11       9      10 ar
     12       1      11 1
     13       2      12 1
     14       3      13 1
     15       4      14 1
     16       5      15 1
     17       6      16 1
     18       7      17 1
     19       8      18 1
@<TRIPOS>ALT_TYPE
CGenFF_4.0_ALT_TYPE_SET
CGenFF_4.0 1 CG2R61 2 CG2R61 3 CG2R61 4 CG2R61 5 CG2R61 6 CG2R61 7 CG2R61 8 CG2R61 9 CG2R61 10 CG2R61 11 HGR61 12 HGR61 13 HGR61 14 HGR61 15 HGR61 16 HGR61 17 HGR61 18 HGR61
@<TRIPOS>MOLECULE
naphtalene
 18 19 0 0 0
****
USER_CHARGES
INVALID_CHARGES
Pose:  28 Cluster:  28 Fr_nu:  31166 TotEn:    -9.62
@<TRIPOS>ATOM
      1 C1        -69.3853   -0.7062  -29.0715 C.ar   1 LIG      -0.11500
      2 C2        -68.9983   -2.0370  -28.9458 C.ar   1 LIG      -0.11500
      3 C3        -64.9600    0.7161  -27.6337 C.ar   1 LIG      -0.11500
      4 C4        -64.5732   -0.6149  -27.5079 C.ar   1 LIG      -0.11500
      5 C5        -68.4810    0.3149  -28.7777 C.ar   1 LIG      -0.11700
      6 C6        -67.7058   -2.3521  -28.5259 C.ar   1 LIG      -0.11700
      7 C7        -66.2527    1.0311  -28.0537 C.ar   1 LIG      -0.11700
      8 C8        -65.4774   -1.6360  -27.8017 C.ar   1 LIG      -0.11700
      9 C9        -67.1759    0.0162  -28.3536 C.ar   1 LIG       0.00400
     10 C10       -66.7825   -1.3373  -28.2258 C.ar   1 LIG       0.00400
     11 H1        -70.3918   -0.4615  -29.3979 H      1 LIG       0.11500
     12 H2        -69.7029   -2.8312  -29.1750 H      1 LIG       0.11500
     13 H3        -64.2557    1.5108  -27.4047 H      1 LIG       0.11500
     14 H4        -63.5670   -0.8589  -27.1801 H      1 LIG       0.11500
     15 H5        -68.8054    1.3482  -28.8826 H      1 LIG       0.11500
     16 H6        -67.4248   -3.3993  -28.4351 H      1 LIG       0.11500
     17 H7        -66.5332    2.0783  -28.1452 H      1 LIG       0.11500
     18 H8        -65.1534   -2.6694  -27.6961 H      1 LIG       0.11500
@<TRIPOS>BOND
      1       1       2 ar
      2       1       5 ar
      3       2       6 ar
      4       3       4 ar
      5       3       7 ar
      6       4       8 ar
      7       5       9 ar
      8       6      10 ar
      9       7       9 ar
     10       8      10 ar
     11       9      10 ar
     12       1      11 1
     13       2      12 1
     14       3      13 1
     15       4      14 1
     16       5      15 1
     17       6      16 1
     18       7      17 1
     19       8      18 1
@<TRIPOS>ALT_TYPE
CGenFF_4.0_ALT_TYPE_SET
CGenFF_4.0 1 CG2R61 2 CG2R61 3 CG2R61 4 CG2R61 5 CG2R61 6 CG2R61 7 CG2R61 8 CG2R61 9 CG2R61 10 CG2R61 11 HGR61 12 HGR61 13 HGR61 14 HGR61 15 HGR61 16 HGR61 17 HGR61 18 HGR61
# TRIPOS MOL2 file generated by SEED

@<TRIPOS>MOLECULE
pyrazole
 9 9 0 0 0
****
USER_CHARGES
INVALID_CHARGES
Pose:   1 Cluster:   1 Fr_nu: 6337507 TotEn:   -19.48
@<TRIPOS>ATOM
      1 C1        -51.8359    4.4779  -34.8980 C.2    1 LIG      -0.25100
      2 C2        -50.8685    5.0120  -34.0259 C.2    1 LIG       0.13200
      3 C3        -51.5596    3.1330  -34.9351 C.2    1 LIG      -0.03800
      4 N1        -50.0396    4.0823  -33.5437 N.2    1 LIG      -0.57800
      5 N2        -50.4854    2.9504  -34.1146 N.pl3  1 LIG      -0.05900
      6 H1        -52.6241    4.9945  -35.4256 H      1 LIG       0.15700
      7 H2        -50.7326    6.0401  -33.7220 H      1 LIG       0.15600
      8 H3        -52.0186    2.3085  -35.4614 H      1 LIG       0.15900
      9 H4        -50.0063    2.0846  -33.9009 H      1 LIG       0.32200
@<TRIPOS>BOND
      1       1       2 1
      2       1       3 2
      3       2       4 2
      4       3       5 1
      5       4       5 1
      6       1       6 1
      7       2       7 1
      8       3       8 1
      9       5       9 1
@<TRIPOS>ALT_TYPE
CGenFF_4.0_ALT_TYPE_SET
CGenFF_4.0 1 CG2R51 2 CG2R52 3 CG2R51 4 NG2R50 5 NG2R51 6 HGR51 7 HGR52 8 HGR52 9 HGP1
@<TRIPOS>MOLECULE
pyrazole
 9 9 0 0 0
****
USER_CHARGES
INVALID_CHARGES
Pose:   2 Cluster:   2 Fr_nu: 10515608 TotEn:   -18.65
@<TRIPOS>ATOM
      1 C1        -51.0806    4.6926  -34.4902 C.2    1 LIG      -0.25100
      2 C2        -50.0198    5.5103  -34.0569 C.2    1 LIG       0.13200
      3 C3        -50.5607    3.4214  -34.4800 C.2    1 LIG      -0.03800
      4 N1        -48.9098    4.8168  -33.7906 N.2    1 LIG      -0.57800
      5 N2        -49.2703    3.5499  -34.0572 N.pl3  1 LIG      -0.05900
      6 H1        -52.0824    4.9831  -34.7703 H      1 LIG       0.15700
      7 H2        -50.0091    6.5827  -33.9245 H      1 LIG       0.15600
      8 H3        -50.9823    2.4591  -34.7320 H      1 LIG       0.15900
      9 H4        -48.5818    2.8187  -33.9302 H      1 LIG       0.32200
@<TRIPOS>BOND
      1       1       2 1
      2       1       3 2
      3       2       4 2
      4       3       5 1
      5       4       5 1
      6       1       6 1
      7       2       7 1
      8       3       8 1
      9       5       9 1
@<TRIPOS>ALT_TYPE
CGenFF_4.0_ALT_TYPE_SET
CGenFF_4.0 1 CG2R51 2 CG2R52 3 CG2R51 4 NG2R50 5 NG2R51 6 HGR51 7 HGR52 8 HGR52 9 HGP1
@<TRIPOS>MOLECULE
pyrazole
 9 9 0 0 0
****
USER_CHARGES
INVALID_CHARGES
Pose:   3 Cluster:   3 Fr_nu: 10515956 TotEn:   -17.40
@<TRIPOS>ATOM
      1 C1        -49.4577    4.9786  -34.0758 C.2    1 LIG      -0.25100
      2 C2        -50.6081    5.3428  -34.8008 C.2    1 LIG       0.13200
      3 C3        -49.5882    3.6251  -33.8821 C.2    1 LIG      -0.03800
      4 N1        -51.4102    4.3046  -35.0509 N.2    1 LIG      -0.57800
      5 N2        -50.7629    3.2745  -34.4800 N.pl3  1 LIG      -0.05900
      6 H1        -48.6466    5.6081  -33.7408 H      1 LIG       0.15700
      7 H2        -50.8957    6.3217  -35.1569 H      1 LIG       0.15600
      8 H3        -48.9662    2.8967  -33.3821 H      1 LIG       0.15900
      9 H4        -51.1828    2.3550  -34.5345 H      1 LIG       0.32200
@<TRIPOS>BOND
      1       1       2 1
      2       1       3 2
      3       2       4 2
      4       3       5 1
      5       4       5 1
      6       1       6 1
      7       2       7 1
      8       3       8 1
      9       5       9 1
@<TRIPOS>ALT_TYPE
CGenFF_4.0_ALT_TYPE_SET
CGenFF_4.0 1 CG2R51 2 CG2R52 3 CG2R51 4 NG2R50 5 NG2R51 6 HGR51 7 HGR52 8 HGR52 9 HGP1
@<TRIPOS>MOLECULE
pyrazole
 9 9 0 0 0
****
USER_CHARGES
INVALID_CHARGES
Pose:   4 Cluster:   4 Fr_nu: 4395970 TotEn:   -17.18
@<TRIPOS>ATOM
      1 C1        -76.9830   -7.0852  -58.6977 C.2    1 LIG      -0.25100
      2 C2        -75.7689   -6.8484  -58.0257 C.2    1 LIG       0.13200
      3 C3        -77.7992   -6.0522  -58.3062 C.2    1 LIG      -0.03800
      4 N1        -75.8059   -5.7511  -57.2652 N.2    1 LIG      -0.57800
      5 N2        -77.0531   -5.2890  -57.4569 N.pl3  1 LIG      -0.05900
      6 H1        -77.2323   -7.8910  -59.3722 H      1 LIG       0.15700
      7 H2        -74.8587   -7.4301  -58.0581 H      1 LIG       0.15600
      8 H3        -78.8212   -5.7984  -58.5481 H      1 LIG       0.15900
      9 H4        -77.3312   -4.4444  -56.9729 H      1 LIG       0.32200
@<TRIPOS>BOND
      1       1       2 1
      2       1       3 2
      3       2       4 2
      4       3       5 1
      5       4       5 1
      6       1       6 1
      7       2       7 1
      8       3       8 1
      9       5       9 1
@<TRIPOS>ALT_TYPE
CGenFF_4.0_ALT_TYPE_SET
CGenFF_4.0 1 CG2R51 2 CG2R52 3 CG2R51 4 NG2R50 5 NG2R51 6 HGR51 7 HGR52 8 HGR52 9 HGP1
@<TRIPOS>MOLECULE
pyrazole
 9 9 0 0 0
****
USER_CHARGES
INVALID_CHARGES
Pose:   5 Cluster:   5 Fr_nu: 4049147 TotEn:   -16.64
@<TRIPOS>ATOM
      1 C1        -46.3137   -7.9452  -29.6289 C.2    1 LIG      -0.25100
      2 C2        -46.1681   -6.7016  -28.9853 C.2    1 LIG       0.13200
      3 C3        -45.0285   -8.4050  -29.7820 C.2    1 LIG      -0.03800
      4 N1        -44.8913   -6.3913  -28.7459 N.2    1 LIG      -0.57800
      5 N2        -44.2227   -7.4464  -29.2415 N.pl3  1 LIG      -0.05900
      6 H1        -47.2224   -8.4400  -29.9382 H      1 LIG       0.15700
      7 H2        -46.9393   -6.0083  -28.6812 H      1 LIG       0.15600
      8 H3        -44.6238   -9.3064  -30.2191 H      1 LIG       0.15900
      9 H4        -43.2123   -7.4461  -29.1791 H      1 LIG       0.32200
@<TRIPOS>BOND
      1       1       2 1
      2       1       3 2
      3       2       4 2
      4       3       5 1
      5       4       5 1
      6       1       6 1
      7       2       7 1
      8       3       8 1
      9       5       9 1
@<TRIPOS>ALT_TYPE
CGenFF_4.0_ALT_TYPE_SET
CGenFF_4.0 1 CG2R51 2 CG2R52 3 CG2R51 4 NG2R50 5 NG2R51 6 HGR51 7 HGR52 8 HGR52 9 HGP1
@<TRIPOS>MOLECULE
pyrazole
 9 9 0 0 0
****
USER_CHARGES
INVALID_CHARGES
Pose:   6 Cluster:   6 Fr_nu: 4864881 TotEn:   -16.55
@<TRIPOS>ATOM
      1 C1        -63.0051    3.7445  -41.1914 C.2    1 LIG      -0.25100
      2 C2        -62.0839    4.1595  -40.2110 C.2    1 LIG       0.13200
      3 C3        -63.7566    2.7779  -40.5691 C.2    1 LIG      -0.03800
      4 N1        -62.2347    3.5099  -39.0538 N.2    1 LIG      -0.57800
      5 N2        -63.2595    2.6769  -39.3029 N.pl3  1 LIG      -0.05900
      6 H1        -63.1107    4.0967  -42.2069 H      1 LIG       0.15700
      7 H2        -61.3086    4.9080  -40.2918 H      1 LIG       0.15600
      8 H3        -64.5801    2.1650  -40.9062 H      1 LIG       0.15900
      9 H4        -63.5688    2.0620  -38.5606 H      1 LIG       0.32200
@<TRIPOS>BOND
      1       1       2 1
      2       1       3 2
      3       2       4 2
      4       3       5 1
      5       4       5 1
      6       1       6 1
      7       2       7 1
      8       3       8 1
      9       5       9 1
@<TRIPOS>ALT_TYPE
CGenFF_4.0_ALT_TYPE_SET
CGenFF_4.0 1 CG2R51 2 CG2R52 3 CG2R51 4 NG2R50 5 NG2R51 6 HGR51 7 HGR52 8 HGR52 9 HGP1
@<TRIPOS>MOLECULE
pyrazole
 9 9 0 0 0
****
USER_CHARGES
INVALID_CHARGES
Pose:   7 Cluster:   7 Fr_nu: 2142096 TotEn:   -15.92
@<TRIPOS>ATOM
      1 C1        -77.6143  -13.8145  -45.2589 C.2    1 LIG      -0.25100
      2 C2        -78.4919  -14.7830  -44.7359 C.2    1 LIG       0.13200
      3 C3        -78.4379  -12.8914  -45.8557 C.2    1 LIG      -0.03800
      4 N1        -79.7747  -14.5013  -44.9789 N.2    1 LIG      -0.57800
      5 N2        -79.7093  -13.3453  -45.6610 N.pl3  1 LIG      -0.05900
      6 H1        -76.5357  -13.7880  -45.2099 H      1 LIG       0.15700
      7 H2        -78.2502  -15.6827  -44.1882 H      1 LIG       0.15600
      8 H3        -78.2382  -11.9745  -46.3912 H      1 LIG       0.15900
      9 H4        -80.5752  -12.9195  -45.9670 H      1 LIG       0.32200
@<TRIPOS>BOND
      1       1       2 1
      2       1       3 2
      3       2       4 2
      4       3       5 1
      5       4       5 1
      6       1       6 1
      7       2       7 1
      8       3       8 1
      9       5       9 1
@<TRIPOS>ALT_TYPE
CGenFF_4.0_ALT_TYPE_SET
CGenFF_4.0 1 CG2R51 2 CG2R52 3 CG2R51 4 NG2R50 5 NG2R51 6 HGR51 7 HGR52 8 HGR52 9 HGP1
@<TRIPOS>MOLECULE
pyrazole
 9 9 0 0 0
****
USER_CHARGES
INVALID_CHARGES
Pose:   8 Cluster:   8 Fr_nu: 296357 TotEn:   -15.90
@<TRIPOS>ATOM
      1 C1        -49.2606  -12.1141  -28.2632 C.2    1 LIG      -0.25100
      2 C2        -50.6130  -12.4861  -28.3839 C.2    1 LIG       0.13200
      3 C3        -49.2076  -10.8411  -28.7760 C.2    1 LIG      -0.03800
      4 N1        -51.3648  -11.5269  -28.9303 N.2    1 LIG      -0.57800
      5 N2        -50.4820  -10.5395  -29.1575 N.pl3  1 LIG      -0.05900
      6 H1        -48.4388  -12.6876  -27.8604 H      1 LIG       0.15700
      7 H2        -51.0819  -13.4164  -28.0969 H      1 LIG       0.15600
      8 H3        -48.3959  -10.1394  -28.9031 H      1 LIG       0.15900
      9 H4        -50.8185   -9.6831  -29.5795 H      1 LIG       0.32200
@<TRIPOS>BOND
      1       1       2 1
      2       1       3 2
      3       2       4 2
      4       3       5 1
      5       4       5 1
      6       1       6 1
      7       2       7 1
      8       3       8 1
      9       5       9 1
@<TRIPOS>ALT_TYPE
CGenFF_4.0_ALT_TYPE_SET
CGenFF_4.0 1 CG2R51 2 CG2R52 3 CG2R51 4 NG2R50 5 NG2R51 6 HGR51 7 HGR52 8 HGR52 9 HGP1
@<TRIPOS>MOLECULE
pyrazole
 9 9 0 0 0
****
USER_CHARGES
INVALID_CHARGES
Pose:   9 Cluster:   9 Fr_nu: 332538 TotEn:   -15.17
@<TRIPOS>ATOM
      1 C1        -63.1023    3.1998  -42.4885 C.2    1 LIG      -0.25100
      2 C2        -62.6447    3.4482  -41.1806 C.2    1 LIG       0.13200
      3 C3        -64.2650    2.4893  -42.3163 C.2    1 LIG      -0.03800
      4 N1        -63.4511    2.9372  -40.2465 N.2    1 LIG      -0.57800
      5 N2        -64.4271    2.3606  -40.9682 N.pl3  1 LIG      -0.05900
      6 H1        -62.6532    3.4947  -43.4254 H      1 LIG       0.15700
      7 H2        -61.7570    3.9799  -40.8692 H      1 LIG       0.15600
      8 H3        -64.9744    2.0711  -43.0158 H      1 LIG       0.15900
      9 H4        -65.1762    1.8923  -40.4738 H      1 LIG       0.32200
@<TRIPOS>BOND
      1       1       2 1
      2       1       3 2
      3       2       4 2
      4       3       5 1
      5       4       5 1
      6       1       6 1
      7       2       7 1
      8       3       8 1
      9       5       9 1
@<TRIPOS>ALT_TYPE
CGenFF_4.0_ALT_TYPE_SET
CGenFF_4.0 1 CG2R51 2 CG2R52 3 CG2R51 4 NG2R50 5 NG2R51 6 HGR51 7 HGR52 8 HGR52 9 HGP1
@<TRIPOS>MOLECULE
pyrazole
 9 9 0 0 0
****
USER_CHARGES
INVALID_CHARGES
Pose:  10 Cluster:  10 Fr_nu: 638244 TotEn:   -15.09
@<TRIPOS>ATOM
      1 C1        -70.0464   -7.8373  -43.6424 C.2    1 LIG      -0.25100
      2 C2        -71.0176   -8.4831  -42.8541 C.2    1 LIG       0.13200
      3 C3        -70.2933   -8.2771  -44.9200 C.2    1 LIG      -0.03800
      4 N1        -71.8217   -9.2728  -43.5708 N.2    1 LIG      -0.57800
      5 N2        -71.3564   -9.1262  -44.8230 N.pl3  1 LIG      -0.05900
      6 H1        -69.2755   -7.1488  -43.3295 H      1 LIG       0.15700
      7 H2        -71.1727   -8.4116  -41.7870 H      1 LIG       0.15600
      8 H3        -69.8177   -8.0689  -45.8675 H      1 LIG       0.15900
      9 H4        -71.8123   -9.6392  -45.5671 H      1 LIG       0.32200
@<TRIPOS>BOND
      1       1       2 1
      2       1       3 2
      3       2       4 2
      4       3       5 1
      5       4       5 1
      6       1       6 1
      7       2       7 1
      8       3       8 1
      9       5       9 1
@<TRIPOS>ALT_TYPE
CGenFF_4.0_ALT_TYPE_SET
CGenFF_4.0 1 CG2R51 2 CG2R52 3 CG2R51 4 NG2R50 5 NG2R51 6 HGR51 7 HGR52 8 HGR52 9 HGP1
@<TRIPOS>MOLECULE
pyrazole
 9 9 0 0 0
****
USER_CHARGES
INVALID_CHARGES
Pose:  11 Cluster:  11 Fr_nu: 10615449 TotEn:   -15.04
@<TRIPOS>ATOM
      1 C1        -72.6418  -27.7825  -52.2774 C.2    1 LIG      -0.25100
      2 C2        -71.6505  -26.8783  -51.8513 C.2    1 LIG       0.13200
      3 C3        -73.7920  -27.0333  -52.3258 C.2    1 LIG      -0.03800
      4 N1        -72.1289  -25.6486  -51.6440 N.2    1 LIG      -0.57800
      5 N2        -73.4335  -25.7747  -51.9412 N.pl3  1 LIG      -0.05900
      6 H1        -72.5380  -28.8305  -52.5168 H      1 LIG       0.15700
      7 H2        -70.5994  -27.0642  -51.6827 H      1 LIG       0.15600
      8 H3        -74.8105  -27.2773  -52.5911 H      1 LIG       0.15900
      9 H4        -74.0254  -24.9578  -51.8574 H      1 LIG       0.32200
@<TRIPOS>BOND
      1       1       2 1
      2       1       3 2
      3       2       4 2
      4       3       5 1
      5       4       5 1
      6       1       6 1
      7       2       7 1
      8       3       8 1
      9       5       9 1
@<TRIPOS>ALT_TYPE
CGenFF_4.0_ALT_TYPE_SET
CGenFF_4.0 1 CG2R51 2 CG2R52 3 CG2R51 4 NG2R50 5 NG2R51 6 HGR51 7 HGR52 8 HGR52 9 HGP1
@<TRIPOS>MOLECULE
pyrazole
 9 9 0 0 0
****
USER_CHARGES
INVALID_CHARGES
Pose:  12 Cluster:  12 Fr_nu: 3623668 TotEn:   -14.79
@<TRIPOS>ATOM
      1 C1        -60.0596   -1.7837  -21.0790 C.2    1 LIG      -0.25100
      2 C2        -59.2924   -2.4912  -20.1342 C.2    1 LIG       0.13200
      3 C3        -59.9581   -2.5268  -22.2296 C.2    1 LIG      -0.03800
      4 N1        -58.7441   -3.5988  -20.6406 N.2    1 LIG      -0.57800
      5 N2        -59.1673   -3.5931  -21.9161 N.pl3  1 LIG      -0.05900
      6 H1        -60.6101   -0.8641  -20.9454 H      1 LIG       0.15700
      7 H2        -59.1096   -2.2456  -19.0979 H      1 LIG       0.15600
      8 H3        -60.3660   -2.3948  -23.2213 H      1 LIG       0.15900
      9 H4        -58.8756   -4.3502  -22.5215 H      1 LIG       0.32200
@<TRIPOS>BOND
      1       1       2 1
      2       1       3 2
      3       2       4 2
      4       3       5 1
      5       4       5 1
      6       1       6 1
      7       2       7 1
      8       3       8 1
      9       5       9 1
@<TRIPOS>ALT_TYPE
CGenFF_4.0_ALT_TYPE_SET
CGenFF_4.0 1 CG2R51 2 CG2R52 3 CG2R51 4 NG2R50 5 NG2R51 6 HGR51 7 HGR52 8 HGR52 9 HGP1
@<TRIPOS>MOLECULE
pyrazole
 9 9 0 0 0
****
USER_CHARGES
INVALID_CHARGES
Pose:  13 Cluster:  13 Fr_nu: 6338245 TotEn:   -14.78
@<TRIPOS>ATOM
      1 C1        -50.6108    4.4841  -34.0972 C.2    1 LIG      -0.25100
      2 C2        -51.7460    4.4470  -34.9289 C.2    1 LIG       0.13200
      3 C3        -50.2104    3.1736  -34.0040 C.2    1 LIG      -0.03800
      4 N1        -52.0473    3.2109  -35.3352 N.2    1 LIG      -0.57800
      5 N2        -51.0955    2.4590  -34.7566 N.pl3  1 LIG      -0.05900
      6 H1        -50.1466    5.3405  -33.6308 H      1 LIG       0.15700
      7 H2        -52.3666    5.2692  -35.2554 H      1 LIG       0.15600
      8 H3        -49.3954    2.6956  -33.4800 H      1 LIG       0.15900
      9 H4        -51.1107    1.4596  -34.9168 H      1 LIG       0.32200
@<TRIPOS>BOND
      1       1       2 1
      2       1       3 2
      3       2       4 2
      4       3       5 1
      5       4       5 1
      6       1       6 1
      7       2       7 1
      8       3       8 1
      9       5       9 1
@<TRIPOS>ALT_TYPE
CGenFF_4.0_ALT_TYPE_SET
CGenFF_4.0 1 CG2R51 2 CG2R52 3 CG2R51 4 NG2R50 5 NG2R51 6 HGR51 7 HGR52 8 HGR52 9 HGP1
@<TRIPOS>MOLECULE
pyrazole
 9 9 0 0 0
****
USER_CHARGES
INVALID_CHARGES
Pose:  14 Cluster:  14 Fr_nu: 2266396 TotEn:   -14.66
@<TRIPOS>ATOM
      1 C1        -63.8062    2.9271  -41.4790 C.2    1 LIG      -0.25100
      2 C2        -62.7833    3.8844  -41.6168 C.2    1 LIG       0.13200
      3 C3        -63.4612    2.2153  -40.3561 C.2    1 LIG      -0.03800
      4 N1        -61.8580    3.7921  -40.6581 N.2    1 LIG      -0.57800
      5 N2        -62.2981    2.7684  -39.9069 N.pl3  1 LIG      -0.05900
      6 H1        -64.6729    2.7741  -42.1049 H      1 LIG       0.15700
      7 H2        -62.6733    4.6453  -42.3763 H      1 LIG       0.15600
      8 H3        -63.9267    1.3825  -39.8491 H      1 LIG       0.15900
      9 H4        -61.7519    2.4971  -39.0989 H      1 LIG       0.32200
@<TRIPOS>BOND
      1       1       2 1
      2       1       3 2
      3       2       4 2
      4       3       5 1
      5       4       5 1
      6       1       6 1
      7       2       7 1
      8       3       8 1
      9       5       9 1
@<TRIPOS>ALT_TYPE
CGenFF_4.0_ALT_TYPE_SET
CGenFF_4.0 1 CG2R51 2 CG2R52 3 CG2R51 4 NG2R50 5 NG2R51 6 HGR51 7 HGR52 8 HGR52 9 HGP1
@<TRIPOS>MOLECULE
pyrazole
 9 9 0 0 0
****
USER_CHARGES
INVALID_CHARGES
Pose:  15 Cluster:  15 Fr_nu: 334249 TotEn:   -14.59
@<TRIPOS>ATOM
      1 C1        -71.6878   -8.2643  -45.2156 C.2    1 LIG      -0.25100
      2 C2        -72.2180   -9.0143  -44.1489 C.2    1 LIG       0.13200
      3 C3        -70.3504   -8.1510  -44.9243 C.2    1 LIG      -0.03800
      4 N1        -71.2930   -9.3538  -43.2473 N.2    1 LIG      -0.57800
      5 N2        -70.1678   -8.8146  -43.7467 N.pl3  1 LIG      -0.05900
      6 H1        -72.2022   -7.8623  -46.0760 H      1 LIG       0.15700
      7 H2        -73.2402   -9.3274  -43.9906 H      1 LIG       0.15600
      8 H3        -69.5311   -7.6669  -45.4360 H      1 LIG       0.15900
      9 H4        -69.3067   -8.9368  -43.2288 H      1 LIG       0.32200
@<TRIPOS>BOND
      1       1       2 1
      2       1       3 2
      3       2       4 2
      4       3       5 1
      5       4       5 1
      6       1       6 1
      7       2       7 1
      8       3       8 1
      9       5       9 1
@<TRIPOS>ALT_TYPE
CGenFF_4.0_ALT_TYPE_SET
CGenFF_4.0 1 CG2R51 2 CG2R52 3 CG2R51 4 NG2R50 5 NG2R51 6 HGR51 7 HGR52 8 HGR52 9 HGP1
@<TRIPOS>MOLECULE
pyrazole
 9 9 0 0 0
****
USER_CHARGES
INVALID_CHARGES
Pose:  16 Cluster:  16 Fr_nu: 9487406 TotEn:   -14.59
@<TRIPOS>ATOM
      1 C1        -47.6304   -9.7717  -24.9452 C.2    1 LIG      -0.25100
      2 C2        -47.4086   -9.3736  -23.6133 C.2    1 LIG       0.13200
      3 C3        -47.9789  -11.0971  -24.8539 C.2    1 LIG      -0.03800
      4 N1        -47.6002  -10.3656  -22.7398 N.2    1 LIG      -0.57800
      5 N2        -47.9462  -11.4004  -23.5244 N.pl3  1 LIG      -0.05900
      6 H1        -47.5500   -9.1812  -25.8459 H      1 LIG       0.15700
      7 H2        -47.1147   -8.4019  -23.2427 H      1 LIG       0.15600
      8 H3        -48.2389  -11.8357  -25.5984 H      1 LIG       0.15900
      9 H4        -48.1458  -12.2900  -23.0845 H      1 LIG       0.32200
@<TRIPOS>BOND
      1       1       2 1
      2       1       3 2
      3       2       4 2
      4       3       5 1
      5       4       5 1
      6       1       6 1
      7       2       7 1
      8       3       8 1
      9       5       9 1
@<TRIPOS>ALT_TYPE
CGenFF_4.0_ALT_TYPE_SET
CGenFF_4.0 1 CG2R51 2 CG2R52 3 CG2R51 4 NG2R50 5 NG2R51 6 HGR51 7 HGR52 8 HGR52 9 HGP1
@<TRIPOS>MOLECULE
pyrazole
 9 9 0 0 0
****
USER_CHARGES
INVALID_CHARGES
Pose:  17 Cluster:  17 Fr_nu:  71557 TotEn:   -14.39
@<TRIPOS>ATOM
      1 C1        -84.9482    2.2161  -38.1943 C.2    1 LIG      -0.25100
      2 C2        -83.9955    1.7583  -37.2645 C.2    1 LIG       0.13200
      3 C3        -85.0675    1.1885  -39.0978 C.2    1 LIG      -0.03800
      4 N1        -83.5420    0.5350  -37.5507 N.2    1 LIG      -0.57800
      5 N2        -84.2127    0.2153  -38.6705 N.pl3  1 LIG      -0.05900
      6 H1        -85.4755    3.1585  -38.2081 H      1 LIG       0.15700
      7 H2        -83.6124    2.2652  -36.3904 H      1 LIG       0.15600
      8 H3        -85.6684    1.0658  -39.9873 H      1 LIG       0.15900
      9 H4        -84.0361   -0.6871  -39.0940 H      1 LIG       0.32200
@<TRIPOS>BOND
      1       1       2 1
      2       1       3 2
      3       2       4 2
      4       3       5 1
      5       4       5 1
      6       1       6 1
      7       2       7 1
      8       3       8 1
      9       5       9 1
@<TRIPOS>ALT_TYPE
CGenFF_4.0_ALT_TYPE_SET
CGenFF_4.0 1 CG2R51 2 CG2R52 3 CG2R51 4 NG2R50 5 NG2R51 6 HGR51 7 HGR52 8 HGR52 9 HGP1
@<TRIPOS>MOLECULE
pyrazole
 9 9 0 0 0
****
USER_CHARGES
INVALID_CHARGES
Pose:  18 Cluster:  18 Fr_nu: 7042334 TotEn:   -14.37
@<TRIPOS>ATOM
      1 C1        -78.3558  -15.3206  -46.3429 C.2    1 LIG      -0.25100
      2 C2        -79.2528  -16.1698  -47.0182 C.2    1 LIG       0.13200
      3 C3        -78.8839  -14.0633  -46.5069 C.2    1 LIG      -0.03800
      4 N1        -80.2733  -15.5080  -47.5700 N.2    1 LIG      -0.57800
      5 N2        -80.0210  -14.2295  -47.2416 N.pl3  1 LIG      -0.05900
      6 H1        -77.4532  -15.5823  -45.8108 H      1 LIG       0.15700
      7 H2        -79.2050  -17.2434  -47.1317 H      1 LIG       0.15600
      8 H3        -78.5591  -13.0872  -46.1765 H      1 LIG       0.15900
      9 H4        -80.6686  -13.5173  -47.5549 H      1 LIG       0.32200
@<TRIPOS>BOND
      1       1       2 1
      2       1       3 2
      3       2       4 2
      4       3       5 1
      5       4       5 1
      6       1       6 1
      7       2       7 1
      8       3       8 1
      9       5       9 1
@<TRIPOS>ALT_TYPE
CGenFF_4.0_ALT_TYPE_SET
CGenFF_4.0 1 CG2R51 2 CG2R52 3 CG2R51 4 NG2R50 5 NG2R51 6 HGR51 7 HGR52 8 HGR52 9 HGP1
@<TRIPOS>MOLECULE
pyrazole
 9 9 0 0 0
****
USER_CHARGES
INVALID_CHARGES
Pose:  19 Cluster:  19 Fr_nu: 1298928 TotEn:   -14.35
@<TRIPOS>ATOM
      1 C1        -78.7874  -15.4884  -44.8758 C.2    1 LIG      -0.25100
      2 C2        -79.4796  -16.0921  -45.9426 C.2    1 LIG       0.13200
      3 C3        -79.1539  -14.1660  -44.9332 C.2    1 LIG      -0.03800
      4 N1        -80.2293  -15.2244  -46.6276 N.2    1 LIG      -0.57800
      5 N2        -80.0104  -14.0620  -45.9896 N.pl3  1 LIG      -0.05900
      6 H1        -78.1171  -15.9471  -44.1639 H      1 LIG       0.15700
      7 H2        -79.4687  -17.1280  -46.2499 H      1 LIG       0.15600
      8 H3        -78.8866  -13.3085  -44.3325 H      1 LIG       0.15900
      9 H4        -80.4786  -13.2321  -46.3312 H      1 LIG       0.32200
@<TRIPOS>BOND
      1       1       2 1
      2       1       3 2
      3       2       4 2
      4       3       5 1
      5       4       5 1
      6       1       6 1
      7       2       7 1
      8       3       8 1
      9       5       9 1
@<TRIPOS>ALT_TYPE
CGenFF_4.0_ALT_TYPE_SET
CGenFF_4.0 1 CG2R51 2 CG2R52 3 CG2R51 4 NG2R50 5 NG2R51 6 HGR51 7 HGR52 8 HGR52 9 HGP1
@<TRIPOS>MOLECULE
pyrazole
 9 9 0 0 0
****
USER_CHARGES
INVALID_CHARGES
Pose:  20 Cluster:  20 Fr_nu: 2164766 TotEn:   -14.16
@<TRIPOS>ATOM
      1 C1        -63.5942    3.1660  -40.3909 C.2    1 LIG      -0.25100
      2 C2        -62.5620    3.9159  -40.9859 C.2    1 LIG       0.13200
      3 C3        -64.3006    2.6527  -41.4511 C.2    1 LIG      -0.03800
      4 N1        -62.6051    3.8844  -42.3204 N.2    1 LIG      -0.57800
      5 N2        -63.6728    3.1084  -42.5730 N.pl3  1 LIG      -0.05900
      6 H1        -63.7979    3.0171  -39.3408 H      1 LIG       0.15700
      7 H2        -61.7805    4.4845  -40.5026 H      1 LIG       0.15600
      8 H3        -65.1751    2.0206  -41.5071 H      1 LIG       0.15900
      9 H4        -63.9192    2.9314  -43.5388 H      1 LIG       0.32200
@<TRIPOS>BOND
      1       1       2 1
      2       1       3 2
      3       2       4 2
      4       3       5 1
      5       4       5 1
      6       1       6 1
      7       2       7 1
      8       3       8 1
      9       5       9 1
@<TRIPOS>ALT_TYPE
CGenFF_4.0_ALT_TYPE_SET
CGenFF_4.0 1 CG2R51 2 CG2R52 3 CG2R51 4 NG2R50 5 NG2R51 6 HGR51 7 HGR52 8 HGR52 9 HGP1
@<TRIPOS>MOLECULE
pyrazole
 9 9 0 0 0
****
USER_CHARGES
INVALID_CHARGES
Pose:  21 Cluster:  21 Fr_nu:  20277 TotEn:   -14.13
@<TRIPOS>ATOM
      1 C1        -79.7168  -22.0357  -33.1631 C.2    1 LIG      -0.25100
      2 C2        -80.2912  -20.8042  -32.7954 C.2    1 LIG       0.13200
      3 C3        -78.3700  -21.8613  -32.9578 C.2    1 LIG      -0.03800
      4 N1        -79.3837  -19.9134  -32.3872 N.2    1 LIG      -0.57800
      5 N2        -78.2252  -20.5857  -32.4971 N.pl3  1 LIG      -0.05900
      6 H1        -80.2093  -22.9259  -33.5256 H      1 LIG       0.15700
      7 H2        -81.3333  -20.5186  -32.8083 H      1 LIG       0.15600
      8 H3        -77.5205  -22.5143  -33.0971 H      1 LIG       0.15900
      9 H4        -77.3689  -20.1104  -32.2412 H      1 LIG       0.32200
@<TRIPOS>BOND
      1       1       2 1
      2       1       3 2
      3       2       4 2
      4       3       5 1
      5       4       5 1
      6       1       6 1
      7       2       7 1
      8       3       8 1
      9       5       9 1
@<TRIPOS>ALT_TYPE
CGenFF_4.0_ALT_TYPE_SET
CGenFF_4.0 1 CG2R51 2 CG2R52 3 CG2R51 4 NG2R50 5 NG2R51 6 HGR51 7 HGR52 8 HGR52 9 HGP1
@<TRIPOS>MOLECULE
pyrazole
 9 9 0 0 0
****
USER_CHARGES
INVALID_CHARGES
Pose:  22 Cluster:  22 Fr_nu: 311463 TotEn:   -13.62
@<TRIPOS>ATOM
      1 C1        -59.9112   -1.7841  -24.3709 C.2    1 LIG      -0.25100
      2 C2        -59.4662   -2.5563  -23.2812 C.2    1 LIG       0.13200
      3 C3        -60.1417   -0.5393  -23.8381 C.2    1 LIG      -0.03800
      4 N1        -59.4160   -1.8604  -22.1423 N.2    1 LIG      -0.57800
      5 N2        -59.8323   -0.6377  -22.5133 N.pl3  1 LIG      -0.05900
      6 H1        -60.0457   -2.0863  -25.3989 H      1 LIG       0.15700
      7 H2        -59.1769   -3.5975  -23.2694 H      1 LIG       0.15600
      8 H3        -60.4922    0.3861  -24.2719 H      1 LIG       0.15900
      9 H4        -59.8837    0.0860  -21.8073 H      1 LIG       0.32200
@<TRIPOS>BOND
      1       1       2 1
      2       1       3 2
      3       2       4 2
      4       3       5 1
      5       4       5 1
      6       1       6 1
      7       2       7 1
      8       3       8 1
      9       5       9 1
@<TRIPOS>ALT_TYPE
CGenFF_4.0_ALT_TYPE_SET
CGenFF_4.0 1 CG2R51 2 CG2R52 3 CG2R51 4 NG2R50 5 NG2R51 6 HGR51 7 HGR52 8 HGR52 9 HGP1
@<TRIPOS>MOLECULE
pyrazole
 9 9 0 0 0
****
USER_CHARGES
INVALID_CHARGES
Pose:  23 Cluster:  23 Fr_nu: 1260848 TotEn:   -13.49
@<TRIPOS>ATOM
      1 C1        -70.5125   -5.8668  -46.5065 C.2    1 LIG      -0.25100
      2 C2        -71.0286   -4.6640  -47.0250 C.2    1 LIG       0.13200
      3 C3        -69.5339   -6.2330  -47.3980 C.2    1 LIG      -0.03800
      4 N1        -70.4275   -4.2909  -48.1579 N.2    1 LIG      -0.57800
      5 N2        -69.5235   -5.2648  -48.3587 N.pl3  1 LIG      -0.05900
      6 H1        -70.8073   -6.3946  -45.6116 H      1 LIG       0.15700
      7 H2        -71.8180   -4.0440  -46.6247 H      1 LIG       0.15600
      8 H3        -68.8609   -7.0775  -47.4358 H      1 LIG       0.15900
      9 H4        -68.9301   -5.2069  -49.1767 H      1 LIG       0.32200
@<TRIPOS>BOND
      1       1       2 1
      2       1       3 2
      3       2       4 2
      4       3       5 1
      5       4       5 1
      6       1       6 1
      7       2       7 1
      8       3       8 1
      9       5       9 1
@<TRIPOS>ALT_TYPE
CGenFF_4.0_ALT_TYPE_SET
CGenFF_4.0 1 CG2R51 2 CG2R52 3 CG2R51 4 NG2R50 5 NG2R51 6 HGR51 7 HGR52 8 HGR52 9 HGP1
@<TRIPOS>MOLECULE
pyrazole
 9 9 0 0 0
****
USER_CHARGES
INVALID_CHARGES
Pose:  24 Cluster:  24 Fr_nu: 3540815 TotEn:   -13.34
@<TRIPOS>ATOM
      1 C1        -79.5839  -20.5182  -32.1576 C.2    1 LIG      -0.25100
      2 C2        -80.6939  -21.1973  -32.6947 C.2    1 LIG       0.13200
      3 C3        -78.4981  -21.2410  -32.5878 C.2    1 LIG      -0.03800
      4 N1        -80.3454  -22.2691  -33.4114 N.2    1 LIG      -0.57800
      5 N2        -79.0041  -22.2689  -33.3279 N.pl3  1 LIG      -0.05900
      6 H1        -79.5716  -19.6288  -31.5450 H      1 LIG       0.15700
      7 H2        -81.7424  -20.9562  -32.5932 H      1 LIG       0.15600
      8 H3        -77.4352  -21.1207  -32.4354 H      1 LIG       0.15900
      9 H4        -78.4942  -23.0045  -33.8008 H      1 LIG       0.32200
@<TRIPOS>BOND
      1       1       2 1
      2       1       3 2
      3       2       4 2
      4       3       5 1
      5       4       5 1
      6       1       6 1
      7       2       7 1
      8       3       8 1
      9       5       9 1
@<TRIPOS>ALT_TYPE
CGenFF_4.0_ALT_TYPE_SET
CGenFF_4.0 1 CG2R51 2 CG2R52 3 CG2R51 4 NG2R50 5 NG2R51 6 HGR51 7 HGR52 8 HGR52 9 HGP1
@<TRIPOS>MOLECULE
pyrazole
 9 9 0 0 0
****
USER_CHARGES
INVALID_CHARGES
Pose:  25 Cluster:  25 Fr_nu: 1298683 TotEn:   -13.14
@<TRIPOS>ATOM
      1 C1        -78.0227  -14.9355  -44.8117 C.2    1 LIG      -0.25100
      2 C2        -77.3008  -14.6891  -45.9949 C.2    1 LIG       0.13200
      3 C3        -79.1539  -14.1660  -44.9332 C.2    1 LIG      -0.03800
      4 N1        -77.9213  -13.8304  -46.8082 N.2    1 LIG      -0.57800
      5 N2        -79.0452  -13.5305  -46.1351 N.pl3  1 LIG      -0.05900
      6 H1        -77.7609  -15.5808  -43.9863 H      1 LIG       0.15700
      7 H2        -76.3480  -15.0991  -46.2982 H      1 LIG       0.15600
      8 H3        -80.0060  -14.0150  -44.2862 H      1 LIG       0.15900
      9 H4        -79.6968  -12.8800  -46.5558 H      1 LIG       0.32200
@<TRIPOS>BOND
      1       1       2 1
      2       1       3 2
      3       2       4 2
      4       3       5 1
      5       4       5 1
      6       1       6 1
      7       2       7 1
      8       3       8 1
      9       5       9 1
@<TRIPOS>ALT_TYPE
CGenFF_4.0_ALT_TYPE_SET
CGenFF_4.0 1 CG2R51 2 CG2R52 3 CG2R51 4 NG2R50 5 NG2R51 6 HGR51 7 HGR52 8 HGR52 9 HGP1
@<TRIPOS>MOLECULE
pyrazole
 9 9 0 0 0
****
USER_CHARGES
INVALID_CHARGES
Pose:  26 Cluster:  26 Fr_nu: 297171 TotEn:   -12.89
@<TRIPOS>ATOM
      1 C1        -62.4417    3.5098  -39.3736 C.2    1 LIG      -0.25100
      2 C2        -61.9663    4.1995  -40.5050 C.2    1 LIG       0.13200
      3 C3        -63.2780    2.5474  -39.8844 C.2    1 LIG      -0.03800
      4 N1        -62.4595    3.7163  -41.6483 N.2    1 LIG      -0.57800
      5 N2        -63.2534    2.7126  -41.2381 N.pl3  1 LIG      -0.05900
      6 H1        -62.2104    3.6845  -38.3332 H      1 LIG       0.15700
      7 H2        -61.2814    5.0345  -40.5440 H      1 LIG       0.15600
      8 H3        -63.8767    1.7789  -39.4170 H      1 LIG       0.15900
      9 H4        -63.7533    2.1796  -41.9387 H      1 LIG       0.32200
@<TRIPOS>BOND
      1       1       2 1
      2       1       3 2
      3       2       4 2
      4       3       5 1
      5       4       5 1
      6       1       6 1
      7       2       7 1
      8       3       8 1
      9       5       9 1
@<TRIPOS>ALT_TYPE
CGenFF_4.0_ALT_TYPE_SET
CGenFF_4.0 1 CG2R51 2 CG2R52 3 CG2R51 4 NG2R50 5 NG2R51 6 HGR51 7 HGR52 8 HGR52 9 HGP1
@<TRIPOS>MOLECULE
pyrazole
 9 9 0 0 0
****
USER_CHARGES
INVALID_CHARGES
Pose:  27 Cluster:  27 Fr_nu: 498831 TotEn:   -12.78
@<TRIPOS>ATOM
      1 C1        -74.5396   -9.4466  -53.4821 C.2    1 LIG      -0.25100
      2 C2        -75.4197   -9.3894  -52.3849 C.2    1 LIG       0.13200
      3 C3        -74.3200   -8.1323  -53.8150 C.2    1 LIG      -0.03800
      4 N1        -75.7374   -8.1378  -52.0434 N.2    1 LIG      -0.57800
      5 N2        -75.0531   -7.3963  -52.9311 N.pl3  1 LIG      -0.05900
      6 H1        -74.1218  -10.3180  -53.9642 H      1 LIG       0.15700
      7 H2        -75.8434  -10.2075  -51.8201 H      1 LIG       0.15600
      8 H3        -73.7234   -7.6651  -54.5852 H      1 LIG       0.15900
      9 H4        -75.1339   -6.3887  -52.8776 H      1 LIG       0.32200
@<TRIPOS>BOND
      1       1       2 1
      2       1       3 2
      3       2       4 2
      4       3       5 1
      5       4       5 1
      6       1       6 1
      7       2       7 1
      8       3       8 1
      9       5       9 1
@<TRIPOS>ALT_TYPE
CGenFF_4.0_ALT_TYPE_SET
CGenFF_4.0 1 CG2R51 2 CG2R52 3 CG2R51 4 NG2R50 5 NG2R51 6 HGR51 7 HGR52 8 HGR52 9 HGP1
@<TRIPOS>MOLECULE
pyrazole
 9 9 0 0 0
****
USER_CHARGES
INVALID_CHARGES
Pose:  28 Cluster:  28 Fr_nu: 4274566 TotEn:   -12.71
@<TRIPOS>ATOM
      1 C1        -80.8476  -22.2562  -33.4392 C.2    1 LIG      -0.25100
      2 C2        -80.7383  -21.1237  -32.6103 C.2    1 LIG       0.13200
      3 C3        -79.5546  -22.6911  -33.5985 C.2    1 LIG      -0.03800
      4 N1        -79.4757  -20.8559  -32.2669 N.2    1 LIG      -0.57800
      5 N2        -78.7796  -21.8265  -32.8829 N.pl3  1 LIG      -0.05900
      6 H1        -81.7385  -22.6968  -33.8618 H      1 LIG       0.15700
      7 H2        -81.5262  -20.4818  -32.2426 H      1 LIG       0.15600
      8 H3        -79.1256  -23.5179  -34.1462 H      1 LIG       0.15900
      9 H4        -77.7733  -21.8381  -32.7734 H      1 LIG       0.32200
@<TRIPOS>BOND
      1       1       2 1
      2       1       3 2
      3       2       4 2
      4       3       5 1
      5       4       5 1
      6       1       6 1
      7       2       7 1
      8       3       8 1
      9       5       9 1
@<TRIPOS>ALT_TYPE
CGenFF_4.0_ALT_TYPE_SET
CGenFF_4.0 1 CG2R51 2 CG2R52 3 CG2R51 4 NG2R50 5 NG2R51 6 HGR51 7 HGR52 8 HGR52 9 HGP1
@<TRIPOS>MOLECULE
pyrazole
 9 9 0 0 0
****
USER_CHARGES
INVALID_CHARGES
Pose:  29 Cluster:  29 Fr_nu: 2093427 TotEn:   -12.49
@<TRIPOS>ATOM
      1 C1        -63.0732    0.4039  -25.5765 C.2    1 LIG      -0.25100
      2 C2        -62.2020   -0.6600  -25.2750 C.2    1 LIG       0.13200
      3 C3        -62.3359    1.5343  -25.3213 C.2    1 LIG      -0.03800
      4 N1        -61.0029   -0.2429  -24.8602 N.2    1 LIG      -0.57800
      5 N2        -61.1152    1.0957  -24.8993 N.pl3  1 LIG      -0.05900
      6 H1        -64.0927    0.3587  -25.9301 H      1 LIG       0.15700
      7 H2        -62.3911   -1.7220  -25.3398 H      1 LIG       0.15600
      8 H3        -62.5653    2.5873  -25.3981 H      1 LIG       0.15900
      9 H4        -60.3166    1.6522  -24.6212 H      1 LIG       0.32200
@<TRIPOS>BOND
      1       1       2 1
      2       1       3 2
      3       2       4 2
      4       3       5 1
      5       4       5 1
      6       1       6 1
      7       2       7 1
      8       3       8 1
      9       5       9 1
@<TRIPOS>ALT_TYPE
CGenFF_4.0_ALT_TYPE_SET
CGenFF_4.0 1 CG2R51 2 CG2R52 3 CG2R51 4 NG2R50 5 NG2R51 6 HGR51 7 HGR52 8 HGR52 9 HGP1
@<TRIPOS>MOLECULE
pyrazole
 9 9 0 0 0
****
USER_CHARGES
INVALID_CHARGES
Pose:  30 Cluster:  30 Fr_nu: 2605566 TotEn:   -12.21
@<TRIPOS>ATOM
      1 C1        -60.5241   -0.6146  -23.1916 C.2    1 LIG      -0.25100
      2 C2        -60.6943   -0.6172  -24.5890 C.2    1 LIG       0.13200
      3 C3        -59.5869   -1.5911  -22.9581 C.2    1 LIG      -0.03800
      4 N1        -59.9267   -1.5232  -25.2004 N.2    1 LIG      -0.57800
      5 N2        -59.2649   -2.0992  -24.1823 N.pl3  1 LIG      -0.05900
      6 H1        -61.0115    0.0080  -22.4560 H      1 LIG       0.15700
      7 H2        -61.3462    0.0032  -25.1874 H      1 LIG       0.15600
      8 H3        -59.1320   -1.9634  -22.0515 H      1 LIG       0.15900
      9 H4        -58.6063   -2.8378  -24.3954 H      1 LIG       0.32200
@<TRIPOS>BOND
      1       1       2 1
      2       1       3 2
      3       2       4 2
      4       3       5 1
      5       4       5 1
      6       1       6 1
      7       2       7 1
      8       3       8 1
      9       5       9 1
@<TRIPOS>ALT_TYPE
CGenFF_4.0_ALT_TYPE_SET
CGenFF_4.0 1 CG2R51 2 CG2R52 3 CG2R51 4 NG2R50 5 NG2R51 6 HGR51 7 HGR52 8 HGR52 9 HGP1
@<TRIPOS>MOLECULE
pyrazole
 9 9 0 0 0
****
USER_CHARGES
INVALID_CHARGES
Pose:  31 Cluster:  31 Fr_nu: 833081 TotEn:   -12.10
@<TRIPOS>ATOM
      1 C1        -70.8483   -8.2510  -44.6587 C.2    1 LIG      -0.25100
      2 C2        -71.3181   -8.7413  -43.4255 C.2    1 LIG       0.13200
      3 C3        -71.9081   -8.4103  -45.5177 C.2    1 LIG      -0.03800
      4 N1        -72.5782   -9.1791  -43.4910 N.2    1 LIG      -0.57800
      5 N2        -72.9095   -8.9644  -44.7756 N.pl3  1 LIG      -0.05900
      6 H1        -69.8779   -7.8389  -44.8928 H      1 LIG       0.15700
      7 H2        -70.7945   -8.7983  -42.4819 H      1 LIG       0.15600
      8 H3        -72.0364   -8.1865  -46.5669 H      1 LIG       0.15900
      9 H4        -73.8395   -9.2228  -45.0805 H      1 LIG       0.32200
@<TRIPOS>BOND
      1       1       2 1
      2       1       3 2
      3       2       4 2
      4       3       5 1
      5       4       5 1
      6       1       6 1
      7       2       7 1
      8       3       8 1
      9       5       9 1
@<TRIPOS>ALT_TYPE
CGenFF_4.0_ALT_TYPE_SET
CGenFF_4.0 1 CG2R51 2 CG2R52 3 CG2R51 4 NG2R50 5 NG2R51 6 HGR51 7 HGR52 8 HGR52 9 HGP1
@<TRIPOS>MOLECULE
pyrazole
 9 9 0 0 0
****
USER_CHARGES
INVALID_CHARGES
Pose:  32 Cluster:  32 Fr_nu: 651323 TotEn:   -12.05
@<TRIPOS>ATOM
      1 C1        -79.2690  -19.8244  -30.7616 C.2    1 LIG      -0.25100
      2 C2        -80.3212  -19.3885  -31.5890 C.2    1 LIG       0.13200
      3 C3        -78.5341  -20.6692  -31.5570 C.2    1 LIG      -0.03800
      4 N1        -80.2634  -19.9129  -32.8160 N.2    1 LIG      -0.57800
      5 N2        -79.1659  -20.6870  -32.7656 N.pl3  1 LIG      -0.05900
      6 H1        -79.0699  -19.5627  -29.7328 H      1 LIG       0.15700
      7 H2        -81.1281  -18.7110  -31.3489 H      1 LIG       0.15600
      8 H3        -77.6400  -21.2480  -31.3752 H      1 LIG       0.15900
      9 H4        -78.9055  -21.2043  -33.5959 H      1 LIG       0.32200
@<TRIPOS>BOND
      1       1       2 1
      2       1       3 2
      3       2       4 2
      4       3       5 1
      5       4       5 1
      6       1       6 1
      7       2       7 1
      8       3       8 1
      9       5       9 1
@<TRIPOS>ALT_TYPE
CGenFF_4.0_ALT_TYPE_SET
CGenFF_4.0 1 CG2R51 2 CG2R52 3 CG2R51 4 NG2R50 5 NG2R51 6 HGR51 7 HGR52 8 HGR52 9 HGP1
@<TRIPOS>MOLECULE
pyrazole
 9 9 0 0 0
****
USER_CHARGES
INVALID_CHARGES
Pose:  33 Cluster:  33 Fr_nu: 459119 TotEn:   -12.00
@<TRIPOS>ATOM
      1 C1        -81.2210  -22.7888  -32.4889 C.2    1 LIG      -0.25100
      2 C2        -82.2452  -22.3209  -33.3339 C.2    1 LIG       0.13200
      3 C3        -80.0604  -22.5033  -33.1656 C.2    1 LIG      -0.03800
      4 N1        -81.7764  -21.7790  -34.4611 N.2    1 LIG      -0.57800
      5 N2        -80.4449  -21.9045  -34.3292 N.pl3  1 LIG      -0.05900
      6 H1        -81.3106  -23.2658  -31.5241 H      1 LIG       0.15700
      7 H2        -83.3137  -22.3526  -33.1754 H      1 LIG       0.15600
      8 H3        -79.0192  -22.6704  -32.9303 H      1 LIG       0.15900
      9 H4        -79.8546  -21.5601  -35.0760 H      1 LIG       0.32200
@<TRIPOS>BOND
      1       1       2 1
      2       1       3 2
      3       2       4 2
      4       3       5 1
      5       4       5 1
      6       1       6 1
      7       2       7 1
      8       3       8 1
      9       5       9 1
@<TRIPOS>ALT_TYPE
CGenFF_4.0_ALT_TYPE_SET
CGenFF_4.0 1 CG2R51 2 CG2R52 3 CG2R51 4 NG2R50 5 NG2R51 6 HGR51 7 HGR52 8 HGR52 9 HGP1
@<TRIPOS>MOLECULE
pyrazole
 9 9 0 0 0
****
USER_CHARGES
INVALID_CHARGES
Pose:  34 Cluster:  34 Fr_nu: 9245012 TotEn:   -11.85
@<TRIPOS>ATOM
      1 C1        -77.2526   -6.7589  -56.4890 C.2    1 LIG      -0.25100
      2 C2        -76.2767   -5.7471  -56.5644 C.2    1 LIG       0.13200
      3 C3        -77.3708   -7.2186  -57.7779 C.2    1 LIG      -0.03800
      4 N1        -75.8081   -5.5739  -57.8031 N.2    1 LIG      -0.57800
      5 N2        -76.4924   -6.4831  -58.5180 N.pl3  1 LIG      -0.05900
      6 H1        -77.7944   -7.1073  -55.6222 H      1 LIG       0.15700
      7 H2        -75.8877   -5.1284  -55.7684 H      1 LIG       0.15600
      8 H3        -77.9886   -7.9838  -58.2253 H      1 LIG       0.15900
      9 H4        -76.3108   -6.5469  -59.5119 H      1 LIG       0.32200
@<TRIPOS>BOND
      1       1       2 1
      2       1       3 2
      3       2       4 2
      4       3       5 1
      5       4       5 1
      6       1       6 1
      7       2       7 1
      8       3       8 1
      9       5       9 1
@<TRIPOS>ALT_TYPE
CGenFF_4.0_ALT_TYPE_SET
CGenFF_4.0 1 CG2R51 2 CG2R52 3 CG2R51 4 NG2R50 5 NG2R51 6 HGR51 7 HGR52 8 HGR52 9 HGP1
@<TRIPOS>MOLECULE
pyrazole
 9 9 0 0 0
****
USER_CHARGES
INVALID_CHARGES
Pose:  35 Cluster:  35 Fr_nu: 2407274 TotEn:   -11.49
@<TRIPOS>ATOM
      1 C1        -80.0247  -21.4410  -32.4071 C.2    1 LIG      -0.25100
      2 C2        -81.2276  -21.8485  -33.0142 C.2    1 LIG       0.13200
      3 C3        -79.1070  -22.3866  -32.7945 C.2    1 LIG      -0.03800
      4 N1        -81.0898  -22.9658  -33.7329 N.2    1 LIG      -0.57800
      5 N2        -79.7894  -23.2685  -33.5800 N.pl3  1 LIG      -0.05900
      6 H1        -79.8467  -20.5819  -31.7773 H      1 LIG       0.15700
      7 H2        -82.1991  -21.3782  -32.9626 H      1 LIG       0.15600
      8 H3        -78.0542  -22.5099  -32.5849 H      1 LIG       0.15900
      9 H4        -79.4324  -24.0965  -34.0402 H      1 LIG       0.32200
@<TRIPOS>BOND
      1       1       2 1
      2       1       3 2
      3       2       4 2
      4       3       5 1
      5       4       5 1
      6       1       6 1
      7       2       7 1
      8       3       8 1
      9       5       9 1
@<TRIPOS>ALT_TYPE
CGenFF_4.0_ALT_TYPE_SET
CGenFF_4.0 1 CG2R51 2 CG2R52 3 CG2R51 4 NG2R50 5 NG2R51 6 HGR51 7 HGR52 8 HGR52 9 HGP1
@<TRIPOS>MOLECULE
pyrazole
 9 9 0 0 0
****
USER_CHARGES
INVALID_CHARGES
Pose:  36 Cluster:  36 Fr_nu: 3062642 TotEn:   -11.44
@<TRIPOS>ATOM
      1 C1        -79.9239  -20.2771  -31.5744 C.2    1 LIG      -0.25100
      2 C2        -80.9963  -20.0498  -32.4577 C.2    1 LIG       0.13200
      3 C3        -79.1203  -21.1748  -32.2338 C.2    1 LIG      -0.03800
      4 N1        -80.8867  -20.7468  -33.5918 N.2    1 LIG      -0.57800
      5 N2        -79.7360  -21.4208  -33.4258 N.pl3  1 LIG      -0.05900
      6 H1        -79.7559  -19.8500  -30.5968 H      1 LIG       0.15700
      7 H2        -81.8533  -19.4057  -32.3220 H      1 LIG       0.15600
      8 H3        -78.1882  -21.6518  -31.9673 H      1 LIG       0.15900
      9 H4        -79.4293  -22.0360  -34.1688 H      1 LIG       0.32200
@<TRIPOS>BOND
      1       1       2 1
      2       1       3 2
      3       2       4 2
      4       3       5 1
      5       4       5 1
      6       1       6 1
      7       2       7 1
      8       3       8 1
      9       5       9 1
@<TRIPOS>ALT_TYPE
CGenFF_4.0_ALT_TYPE_SET
CGenFF_4.0 1 CG2R51 2 CG2R52 3 CG2R51 4 NG2R50 5 NG2R51 6 HGR51 7 HGR52 8 HGR52 9 HGP1
@<TRIPOS>MOLECULE
pyrazole
 9 9 0 0 0
****
USER_CHARGES
INVALID_CHARGES
Pose:  37 Cluster:  37 Fr_nu: 331154 TotEn:   -10.92
@<TRIPOS>ATOM
      1 C1        -48.1616  -11.7549  -43.6372 C.2    1 LIG      -0.25100
      2 C2        -48.2898  -10.4168  -43.2189 C.2    1 LIG       0.13200
      3 C3        -49.3608  -12.3354  -43.3033 C.2    1 LIG      -0.03800
      4 N1        -49.4768  -10.1621  -42.6620 N.2    1 LIG      -0.57800
      5 N2        -50.1055  -11.3480  -42.7281 N.pl3  1 LIG      -0.05900
      6 H1        -47.3187  -12.2324  -44.1146 H      1 LIG       0.15700
      7 H2        -47.5675   -9.6167  -43.2963 H      1 LIG       0.15600
      8 H3        -49.7417  -13.3398  -43.4184 H      1 LIG       0.15900
      9 H4        -51.0455  -11.4135  -42.3581 H      1 LIG       0.32200
@<TRIPOS>BOND
      1       1       2 1
      2       1       3 2
      3       2       4 2
      4       3       5 1
      5       4       5 1
      6       1       6 1
      7       2       7 1
      8       3       8 1
      9       5       9 1
@<TRIPOS>ALT_TYPE
CGenFF_4.0_ALT_TYPE_SET
CGenFF_4.0 1 CG2R51 2 CG2R52 3 CG2R51 4 NG2R50 5 NG2R51 6 HGR51 7 HGR52 8 HGR52 9 HGP1
@<TRIPOS>MOLECULE
pyrazole
 9 9 0 0 0
****
USER_CHARGES
INVALID_CHARGES
Pose:  38 Cluster:  38 Fr_nu: 335037 TotEn:   -10.49
@<TRIPOS>ATOM
      1 C1        -50.3272  -11.4721  -28.4259 C.2    1 LIG      -0.25100
      2 C2        -51.6382  -10.9673  -28.5163 C.2    1 LIG       0.13200
      3 C3        -50.4906  -12.7932  -28.0875 C.2    1 LIG      -0.03800
      4 N1        -52.5660  -11.8923  -28.2566 N.2    1 LIG      -0.57800
      5 N2        -51.8371  -12.9917  -27.9997 N.pl3  1 LIG      -0.05900
      6 H1        -49.3940  -10.9520  -28.5843 H      1 LIG       0.15700
      7 H2        -51.9563   -9.9637  -28.7602 H      1 LIG       0.15600
      8 H3        -49.7859  -13.5912  -27.9032 H      1 LIG       0.15900
      9 H4        -52.3257  -13.8476  -27.7680 H      1 LIG       0.32200
@<TRIPOS>BOND
      1       1       2 1
      2       1       3 2
      3       2       4 2
      4       3       5 1
      5       4       5 1
      6       1       6 1
      7       2       7 1
      8       3       8 1
      9       5       9 1
@<TRIPOS>ALT_TYPE
CGenFF_4.0_ALT_TYPE_SET
CGenFF_4.0 1 CG2R51 2 CG2R52 3 CG2R51 4 NG2R50 5 NG2R51 6 HGR51 7 HGR52 8 HGR52 9 HGP1
@<TRIPOS>MOLECULE
pyrazole
 9 9 0 0 0
****
USER_CHARGES
INVALID_CHARGES
Pose:  39 Cluster:  39 Fr_nu: 1754727 TotEn:    -9.88
@<TRIPOS>ATOM
      1 C1        -71.8130   -8.8367  -44.4390 C.2    1 LIG      -0.25100
      2 C2        -72.0552   -8.2997  -45.7176 C.2    1 LIG       0.13200
      3 C3        -70.4911   -8.5560  -44.1936 C.2    1 LIG      -0.03800
      4 N1        -70.9740   -7.7215  -46.2473 N.2    1 LIG      -0.57800
      5 N2        -70.0396   -7.8934  -45.2969 N.pl3  1 LIG      -0.05900
      6 H1        -72.5000   -9.3541  -43.7858 H      1 LIG       0.15700
      7 H2        -72.9745   -8.3060  -46.2857 H      1 LIG       0.15600
      8 H3        -69.8451   -8.7654  -43.3532 H      1 LIG       0.15900
      9 H4        -69.1092   -7.5334  -45.4687 H      1 LIG       0.32200
@<TRIPOS>BOND
      1       1       2 1
      2       1       3 2
      3       2       4 2
      4       3       5 1
      5       4       5 1
      6       1       6 1
      7       2       7 1
      8       3       8 1
      9       5       9 1
@<TRIPOS>ALT_TYPE
CGenFF_4.0_ALT_TYPE_SET
CGenFF_4.0 1 CG2R51 2 CG2R52 3 CG2R51 4 NG2R50 5 NG2R51 6 HGR51 7 HGR52 8 HGR52 9 HGP1
@<TRIPOS>MOLECULE
4_lactone
 9 9 0 0 0
****
USER_CHARGES
INVALID_CHARGES
Pose:   1 Cluster:   1 Fr_nu: 7102863 TotEn:   -25.51
@<TRIPOS>ATOM
      1 C1        -85.3311   -4.0959  -45.5510 C.2    1 LIG       0.04000
      2 C2        -84.6464   -5.4666  -45.4037 C.3    1 LIG       0.11000
      3 C3        -85.8980   -5.8029  -44.5985 C.3    1 LIG       0.08100
      4 O1        -85.0968   -3.0327  -46.0792 O.2    1 LIG      -0.32000
      5 O2        -86.4187   -4.4633  -44.8216 O.3    1 LIG      -0.27100
      6 H1        -84.5277   -6.0086  -46.3432 H      1 LIG       0.09000
      7 H2        -83.7126   -5.4395  -44.8398 H      1 LIG       0.09000
      8 H3        -86.5496   -6.5662  -45.0327 H      1 LIG       0.09000
      9 H4        -85.7361   -5.9991  -43.5351 H      1 LIG       0.09000
@<TRIPOS>BOND
      1       1       2 1
      2       1       4 2
      3       1       5 1
      4       2       3 1
      5       3       5 1
      6       2       6 1
      7       2       7 1
      8       3       8 1
      9       3       9 1
@<TRIPOS>ALT_TYPE
CGenFF_4.0_ALT_TYPE_SET
CGenFF_4.0 1 CG2O4 2 CG3C41 3 CG3C41 4 OG2D1 5 OG3C51 6 HGA2 7 HGA2 8 HGA2 9 HGA2
@<TRIPOS>MOLECULE
4_lactone
 9 9 0 0 0
****
USER_CHARGES
INVALID_CHARGES
Pose:   2 Cluster:   2 Fr_nu: 3224264 TotEn:   -23.38
@<TRIPOS>ATOM
      1 C1        -62.8118    3.5346  -41.2841 C.2    1 LIG       0.04000
      2 C2        -63.5872    2.4694  -40.4884 C.3    1 LIG       0.11000
      3 C3        -64.3685    2.3254  -41.7910 C.3    1 LIG       0.08100
      4 O1        -61.8923    4.2979  -41.0937 O.2    1 LIG      -0.32000
      5 O2        -63.5501    3.3549  -42.4121 O.3    1 LIG      -0.27100
      6 H1        -62.9871    1.6056  -40.1981 H      1 LIG       0.09000
      7 H2        -64.1474    2.8670  -39.6405 H      1 LIG       0.09000
      8 H3        -64.2642    1.3645  -42.3021 H      1 LIG       0.09000
      9 H4        -65.4202    2.6214  -41.7453 H      1 LIG       0.09000
@<TRIPOS>BOND
      1       1       2 1
      2       1       4 2
      3       1       5 1
      4       2       3 1
      5       3       5 1
      6       2       6 1
      7       2       7 1
      8       3       8 1
      9       3       9 1
@<TRIPOS>ALT_TYPE
CGenFF_4.0_ALT_TYPE_SET
CGenFF_4.0 1 CG2O4 2 CG3C41 3 CG3C41 4 OG2D1 5 OG3C51 6 HGA2 7 HGA2 8 HGA2 9 HGA2
@<TRIPOS>MOLECULE
4_lactone
 9 9 0 0 0
****
USER_CHARGES
INVALID_CHARGES
Pose:   3 Cluster:   3 Fr_nu: 1413610 TotEn:   -21.55
@<TRIPOS>ATOM
      1 C1        -62.7012    3.7993  -40.0858 C.2    1 LIG       0.04000
      2 C2        -63.6156    2.5918  -40.3596 C.3    1 LIG       0.11000
      3 C3        -63.7780    3.2540  -41.7245 C.3    1 LIG       0.08100
      4 O1        -62.0259    4.2195  -39.1738 O.2    1 LIG      -0.32000
      5 O2        -62.8919    4.3347  -41.3214 O.3    1 LIG      -0.27100
      6 H1        -63.0978    1.6314  -40.3577 H      1 LIG       0.09000
      7 H2        -64.5114    2.5614  -39.7373 H      1 LIG       0.09000
      8 H3        -63.3730    2.6958  -42.5730 H      1 LIG       0.09000
      9 H4        -64.7819    3.6219  -41.9537 H      1 LIG       0.09000
@<TRIPOS>BOND
      1       1       2 1
      2       1       4 2
      3       1       5 1
      4       2       3 1
      5       3       5 1
      6       2       6 1
      7       2       7 1
      8       3       8 1
      9       3       9 1
@<TRIPOS>ALT_TYPE
CGenFF_4.0_ALT_TYPE_SET
CGenFF_4.0 1 CG2O4 2 CG3C41 3 CG3C41 4 OG2D1 5 OG3C51 6 HGA2 7 HGA2 8 HGA2 9 HGA2
@<TRIPOS>MOLECULE
4_lactone
 9 9 0 0 0
****
USER_CHARGES
INVALID_CHARGES
Pose:   4 Cluster:   4 Fr_nu: 1492387 TotEn:   -21.37
@<TRIPOS>ATOM
      1 C1        -63.6180    3.7890  -41.9213 C.2    1 LIG       0.04000
      2 C2        -64.1736    2.3552  -41.9900 C.3    1 LIG       0.11000
      3 C3        -63.4934    2.2199  -40.6310 C.3    1 LIG       0.08100
      4 O1        -63.6266    4.7840  -42.6098 O.2    1 LIG      -0.32000
      5 O2        -63.0346    3.5980  -40.7077 O.3    1 LIG      -0.27100
      6 H1        -65.2632    2.2987  -41.9821 H      1 LIG       0.09000
      7 H2        -63.7503    1.7517  -42.7946 H      1 LIG       0.09000
      8 H3        -64.1622    2.0644  -39.7800 H      1 LIG       0.09000
      9 H4        -62.6551    1.5190  -40.5908 H      1 LIG       0.09000
@<TRIPOS>BOND
      1       1       2 1
      2       1       4 2
      3       1       5 1
      4       2       3 1
      5       3       5 1
      6       2       6 1
      7       2       7 1
      8       3       8 1
      9       3       9 1
@<TRIPOS>ALT_TYPE
CGenFF_4.0_ALT_TYPE_SET
CGenFF_4.0 1 CG2O4 2 CG3C41 3 CG3C41 4 OG2D1 5 OG3C51 6 HGA2 7 HGA2 8 HGA2 9 HGA2
@<TRIPOS>MOLECULE
4_lactone
 9 9 0 0 0
****
USER_CHARGES
INVALID_CHARGES
Pose:   5 Cluster:   5 Fr_nu:  77158 TotEn:   -21.10
@<TRIPOS>ATOM
      1 C1        -61.5991    3.5455  -40.8425 C.2    1 LIG       0.04000
      2 C2        -62.9739    3.1823  -41.4318 C.3    1 LIG       0.11000
      3 C3        -63.2292    2.6376  -40.0296 C.3    1 LIG       0.08100
      4 O1        -60.5768    4.0722  -41.2193 O.2    1 LIG      -0.32000
      5 O2        -61.8940    3.0389  -39.6153 O.3    1 LIG      -0.27100
      6 H1        -63.5761    4.0446  -41.7219 H      1 LIG       0.09000
      7 H2        -62.9340    2.4389  -42.2296 H      1 LIG       0.09000
      8 H3        -64.0023    3.1543  -39.4543 H      1 LIG       0.09000
      9 H4        -63.3624    1.5544  -39.9615 H      1 LIG       0.09000
@<TRIPOS>BOND
      1       1       2 1
      2       1       4 2
      3       1       5 1
      4       2       3 1
      5       3       5 1
      6       2       6 1
      7       2       7 1
      8       3       8 1
      9       3       9 1
@<TRIPOS>ALT_TYPE
CGenFF_4.0_ALT_TYPE_SET
CGenFF_4.0 1 CG2O4 2 CG3C41 3 CG3C41 4 OG2D1 5 OG3C51 6 HGA2 7 HGA2 8 HGA2 9 HGA2
@<TRIPOS>MOLECULE
4_lactone
 9 9 0 0 0
****
USER_CHARGES
INVALID_CHARGES
Pose:   6 Cluster:   6 Fr_nu: 1420763 TotEn:   -20.84
@<TRIPOS>ATOM
      1 C1        -62.9226    3.0534  -40.7942 C.2    1 LIG       0.04000
      2 C2        -64.1217    2.4507  -41.5478 C.3    1 LIG       0.11000
      3 C3        -63.5348    3.2189  -42.7282 C.3    1 LIG       0.08100
      4 O1        -62.4678    3.0277  -39.6731 O.2    1 LIG      -0.32000
      5 O2        -62.4555    3.7134  -41.8879 O.3    1 LIG      -0.27100
      6 H1        -64.0951    1.3630  -41.6302 H      1 LIG       0.09000
      7 H2        -65.0925    2.7985  -41.1908 H      1 LIG       0.09000
      8 H3        -63.1567    2.6062  -43.5511 H      1 LIG       0.09000
      9 H4        -64.1513    4.0361  -43.1126 H      1 LIG       0.09000
@<TRIPOS>BOND
      1       1       2 1
      2       1       4 2
      3       1       5 1
      4       2       3 1
      5       3       5 1
      6       2       6 1
      7       2       7 1
      8       3       8 1
      9       3       9 1
@<TRIPOS>ALT_TYPE
CGenFF_4.0_ALT_TYPE_SET
CGenFF_4.0 1 CG2O4 2 CG3C41 3 CG3C41 4 OG2D1 5 OG3C51 6 HGA2 7 HGA2 8 HGA2 9 HGA2
@<TRIPOS>MOLECULE
4_lactone
 9 9 0 0 0
****
USER_CHARGES
INVALID_CHARGES
Pose:   7 Cluster:   7 Fr_nu: 1420898 TotEn:   -20.61
@<TRIPOS>ATOM
      1 C1        -61.7992    3.4997  -40.1420 C.2    1 LIG       0.04000
      2 C2        -62.9683    2.6927  -39.5496 C.3    1 LIG       0.11000
      3 C3        -63.3786    2.5566  -41.0129 C.3    1 LIG       0.08100
      4 O1        -60.8263    4.0928  -39.7344 O.2    1 LIG      -0.32000
      5 O2        -62.2239    3.3398  -41.4241 O.3    1 LIG      -0.27100
      6 H1        -62.6661    1.7685  -39.0546 H      1 LIG       0.09000
      7 H2        -63.6406    3.2788  -38.9209 H      1 LIG       0.09000
      8 H3        -63.3448    1.5432  -41.4220 H      1 LIG       0.09000
      9 H4        -64.3159    3.0482  -41.2876 H      1 LIG       0.09000
@<TRIPOS>BOND
      1       1       2 1
      2       1       4 2
      3       1       5 1
      4       2       3 1
      5       3       5 1
      6       2       6 1
      7       2       7 1
      8       3       8 1
      9       3       9 1
@<TRIPOS>ALT_TYPE
CGenFF_4.0_ALT_TYPE_SET
CGenFF_4.0 1 CG2O4 2 CG3C41 3 CG3C41 4 OG2D1 5 OG3C51 6 HGA2 7 HGA2 8 HGA2 9 HGA2
@<TRIPOS>MOLECULE
4_lactone
 9 9 0 0 0
****
USER_CHARGES
INVALID_CHARGES
Pose:   8 Cluster:   8 Fr_nu: 382163 TotEn:   -20.36
@<TRIPOS>ATOM
      1 C1        -62.2507    4.0642  -42.1518 C.2    1 LIG       0.04000
      2 C2        -63.5879    3.3112  -42.2712 C.3    1 LIG       0.11000
      3 C3        -63.1611    2.7097  -40.9356 C.3    1 LIG       0.08100
      4 O1        -61.6203    4.8723  -42.7951 O.2    1 LIG      -0.32000
      5 O2        -61.9326    3.4879  -40.9617 O.3    1 LIG      -0.27100
      6 H1        -64.4670    3.9568  -42.2406 H      1 LIG       0.09000
      7 H2        -63.6342    2.6165  -43.1114 H      1 LIG       0.09000
      8 H3        -63.7858    2.9710  -40.0772 H      1 LIG       0.09000
      9 H4        -62.9565    1.6356  -40.9460 H      1 LIG       0.09000
@<TRIPOS>BOND
      1       1       2 1
      2       1       4 2
      3       1       5 1
      4       2       3 1
      5       3       5 1
      6       2       6 1
      7       2       7 1
      8       3       8 1
      9       3       9 1
@<TRIPOS>ALT_TYPE
CGenFF_4.0_ALT_TYPE_SET
CGenFF_4.0 1 CG2O4 2 CG3C41 3 CG3C41 4 OG2D1 5 OG3C51 6 HGA2 7 HGA2 8 HGA2 9 HGA2
@<TRIPOS>MOLECULE
4_lactone
 9 9 0 0 0
****
USER_CHARGES
INVALID_CHARGES
Pose:   9 Cluster:   9 Fr_nu: 7086547 TotEn:   -20.19
@<TRIPOS>ATOM
      1 C1        -51.4904  -21.7662  -34.3063 C.2    1 LIG       0.04000
      2 C2        -51.7844  -22.8389  -35.3703 C.3    1 LIG       0.11000
      3 C3        -53.0987  -22.0774  -35.5142 C.3    1 LIG       0.08100
      4 O1        -50.5932  -21.4869  -33.5438 O.2    1 LIG      -0.32000
      5 O2        -52.6825  -21.1366  -34.4859 O.3    1 LIG      -0.27100
      6 H1        -51.1193  -22.8033  -36.2344 H      1 LIG       0.09000
      7 H2        -51.8640  -23.8515  -34.9715 H      1 LIG       0.09000
      8 H3        -53.2555  -21.5806  -36.4755 H      1 LIG       0.09000
      9 H4        -53.9967  -22.6260  -35.2170 H      1 LIG       0.09000
@<TRIPOS>BOND
      1       1       2 1
      2       1       4 2
      3       1       5 1
      4       2       3 1
      5       3       5 1
      6       2       6 1
      7       2       7 1
      8       3       8 1
      9       3       9 1
@<TRIPOS>ALT_TYPE
CGenFF_4.0_ALT_TYPE_SET
CGenFF_4.0 1 CG2O4 2 CG3C41 3 CG3C41 4 OG2D1 5 OG3C51 6 HGA2 7 HGA2 8 HGA2 9 HGA2
@<TRIPOS>MOLECULE
4_lactone
 9 9 0 0 0
****
USER_CHARGES
INVALID_CHARGES
Pose:  10 Cluster:  10 Fr_nu: 3684437 TotEn:   -20.03
@<TRIPOS>ATOM
      1 C1        -51.5319    3.8859  -35.7271 C.2    1 LIG       0.04000
      2 C2        -51.1039    2.8490  -34.6732 C.3    1 LIG       0.11000
      3 C3        -50.0838    3.9195  -34.2973 C.3    1 LIG       0.08100
      4 O1        -52.3566    3.9758  -36.6080 O.2    1 LIG      -0.32000
      5 O2        -50.5965    4.7943  -35.3401 O.3    1 LIG      -0.27100
      6 H1        -51.8661    2.6365  -33.9220 H      1 LIG       0.09000
      7 H2        -50.6936    1.9296  -35.0941 H      1 LIG       0.09000
      8 H3        -50.2049    4.3615  -33.3046 H      1 LIG       0.09000
      9 H4        -49.0371    3.6559  -34.4727 H      1 LIG       0.09000
@<TRIPOS>BOND
      1       1       2 1
      2       1       4 2
      3       1       5 1
      4       2       3 1
      5       3       5 1
      6       2       6 1
      7       2       7 1
      8       3       8 1
      9       3       9 1
@<TRIPOS>ALT_TYPE
CGenFF_4.0_ALT_TYPE_SET
CGenFF_4.0 1 CG2O4 2 CG3C41 3 CG3C41 4 OG2D1 5 OG3C51 6 HGA2 7 HGA2 8 HGA2 9 HGA2
@<TRIPOS>MOLECULE
4_lactone
 9 9 0 0 0
****
USER_CHARGES
INVALID_CHARGES
Pose:  11 Cluster:  11 Fr_nu: 1082415 TotEn:   -19.89
@<TRIPOS>ATOM
      1 C1        -70.5355   -4.0668  -48.6814 C.2    1 LIG       0.04000
      2 C2        -69.9370   -4.1309  -47.2648 C.3    1 LIG       0.11000
      3 C3        -70.4735   -5.5589  -47.2985 C.3    1 LIG       0.08100
      4 O1        -70.6320   -3.2557  -49.5743 O.2    1 LIG      -0.32000
      5 O2        -70.9882   -5.3487  -48.6426 O.3    1 LIG      -0.27100
      6 H1        -68.8507   -4.0337  -47.2353 H      1 LIG       0.09000
      7 H2        -70.4155   -3.4611  -46.5484 H      1 LIG       0.09000
      8 H3        -69.7183   -6.3492  -47.2750 H      1 LIG       0.09000
      9 H4        -71.2773   -5.7776  -46.5902 H      1 LIG       0.09000
@<TRIPOS>BOND
      1       1       2 1
      2       1       4 2
      3       1       5 1
      4       2       3 1
      5       3       5 1
      6       2       6 1
      7       2       7 1
      8       3       8 1
      9       3       9 1
@<TRIPOS>ALT_TYPE
CGenFF_4.0_ALT_TYPE_SET
CGenFF_4.0 1 CG2O4 2 CG3C41 3 CG3C41 4 OG2D1 5 OG3C51 6 HGA2 7 HGA2 8 HGA2 9 HGA2
@<TRIPOS>MOLECULE
4_lactone
 9 9 0 0 0
****
USER_CHARGES
INVALID_CHARGES
Pose:  12 Cluster:  12 Fr_nu: 4032784 TotEn:   -19.65
@<TRIPOS>ATOM
      1 C1        -73.4141  -24.0736  -40.2601 C.2    1 LIG       0.04000
      2 C2        -73.3144  -23.8521  -41.7800 C.3    1 LIG       0.11000
      3 C3        -73.8472  -25.2805  -41.8407 C.3    1 LIG       0.08100
      4 O1        -73.1905  -23.4465  -39.2496 O.2    1 LIG      -0.32000
      5 O2        -73.8854  -25.3430  -40.3880 O.3    1 LIG      -0.27100
      6 H1        -73.9840  -23.0802  -42.1626 H      1 LIG       0.09000
      7 H2        -72.2954  -23.7099  -42.1434 H      1 LIG       0.09000
      8 H3        -74.8437  -25.3964  -42.2756 H      1 LIG       0.09000
      9 H4        -73.1604  -26.0227  -42.2568 H      1 LIG       0.09000
@<TRIPOS>BOND
      1       1       2 1
      2       1       4 2
      3       1       5 1
      4       2       3 1
      5       3       5 1
      6       2       6 1
      7       2       7 1
      8       3       8 1
      9       3       9 1
@<TRIPOS>ALT_TYPE
CGenFF_4.0_ALT_TYPE_SET
CGenFF_4.0 1 CG2O4 2 CG3C41 3 CG3C41 4 OG2D1 5 OG3C51 6 HGA2 7 HGA2 8 HGA2 9 HGA2
@<TRIPOS>MOLECULE
4_lactone
 9 9 0 0 0
****
USER_CHARGES
INVALID_CHARGES
Pose:  13 Cluster:  13 Fr_nu: 7199888 TotEn:   -19.55
@<TRIPOS>ATOM
      1 C1        -50.7422  -24.1960  -26.3912 C.2    1 LIG       0.04000
      2 C2        -51.3504  -25.3961  -27.1389 C.3    1 LIG       0.11000
      3 C3        -51.2109  -24.4803  -28.3512 C.3    1 LIG       0.08100
      4 O1        -50.4267  -23.9173  -25.2567 O.2    1 LIG      -0.32000
      5 O2        -50.6478  -23.4333  -27.5133 O.3    1 LIG      -0.27100
      6 H1        -50.7186  -26.2857  -27.1421 H      1 LIG       0.09000
      7 H2        -52.3722  -25.6355  -26.8401 H      1 LIG       0.09000
      8 H3        -50.5017  -24.8104  -29.1152 H      1 LIG       0.09000
      9 H4        -52.1499  -24.1635  -28.8135 H      1 LIG       0.09000
@<TRIPOS>BOND
      1       1       2 1
      2       1       4 2
      3       1       5 1
      4       2       3 1
      5       3       5 1
      6       2       6 1
      7       2       7 1
      8       3       8 1
      9       3       9 1
@<TRIPOS>ALT_TYPE
CGenFF_4.0_ALT_TYPE_SET
CGenFF_4.0 1 CG2O4 2 CG3C41 3 CG3C41 4 OG2D1 5 OG3C51 6 HGA2 7 HGA2 8 HGA2 9 HGA2
@<TRIPOS>MOLECULE
4_lactone
 9 9 0 0 0
****
USER_CHARGES
INVALID_CHARGES
Pose:  14 Cluster:  14 Fr_nu: 3776984 TotEn:   -19.07
@<TRIPOS>ATOM
      1 C1        -72.7759  -23.7991  -40.4597 C.2    1 LIG       0.04000
      2 C2        -71.4820  -24.2169  -41.1812 C.3    1 LIG       0.11000
      3 C3        -72.2590  -23.8057  -42.4283 C.3    1 LIG       0.08100
      4 O1        -73.1897  -23.7526  -39.3235 O.2    1 LIG      -0.32000
      5 O2        -73.4097  -23.4521  -41.6119 O.3    1 LIG      -0.27100
      6 H1        -70.6165  -23.5990  -40.9373 H      1 LIG       0.09000
      7 H2        -71.2482  -25.2794  -41.0967 H      1 LIG       0.09000
      8 H3        -71.8657  -22.9396  -42.9673 H      1 LIG       0.09000
      9 H4        -72.4943  -24.6146  -43.1254 H      1 LIG       0.09000
@<TRIPOS>BOND
      1       1       2 1
      2       1       4 2
      3       1       5 1
      4       2       3 1
      5       3       5 1
      6       2       6 1
      7       2       7 1
      8       3       8 1
      9       3       9 1
@<TRIPOS>ALT_TYPE
CGenFF_4.0_ALT_TYPE_SET
CGenFF_4.0 1 CG2O4 2 CG3C41 3 CG3C41 4 OG2D1 5 OG3C51 6 HGA2 7 HGA2 8 HGA2 9 HGA2
@<TRIPOS>MOLECULE
4_lactone
 9 9 0 0 0
****
USER_CHARGES
INVALID_CHARGES
Pose:  15 Cluster:  15 Fr_nu: 2062434 TotEn:   -18.62
@<TRIPOS>ATOM
      1 C1        -69.6624    4.4661  -46.3252 C.2    1 LIG       0.04000
      2 C2        -69.3559    3.0384  -46.8122 C.3    1 LIG       0.11000
      3 C3        -67.9310    3.3991  -46.4032 C.3    1 LIG       0.08100
      4 O1        -70.6274    5.1904  -46.2330 O.2    1 LIG      -0.32000
      5 O2        -68.3708    4.7204  -45.9835 O.3    1 LIG      -0.27100
      6 H1        -69.8339    2.2545  -46.2227 H      1 LIG       0.09000
      7 H2        -69.5192    2.8877  -47.8806 H      1 LIG       0.09000
      8 H3        -67.5189    2.8270  -45.5674 H      1 LIG       0.09000
      9 H4        -67.2063    3.4575  -47.2200 H      1 LIG       0.09000
@<TRIPOS>BOND
      1       1       2 1
      2       1       4 2
      3       1       5 1
      4       2       3 1
      5       3       5 1
      6       2       6 1
      7       2       7 1
      8       3       8 1
      9       3       9 1
@<TRIPOS>ALT_TYPE
CGenFF_4.0_ALT_TYPE_SET
CGenFF_4.0 1 CG2O4 2 CG3C41 3 CG3C41 4 OG2D1 5 OG3C51 6 HGA2 7 HGA2 8 HGA2 9 HGA2
@<TRIPOS>MOLECULE
4_lactone
 9 9 0 0 0
****
USER_CHARGES
INVALID_CHARGES
Pose:  16 Cluster:  16 Fr_nu: 7322480 TotEn:   -18.42
@<TRIPOS>ATOM
      1 C1        -51.0587  -22.1141  -33.5369 C.2    1 LIG       0.04000
      2 C2        -52.5544  -22.4403  -33.3772 C.3    1 LIG       0.11000
      3 C3        -52.0916  -23.8617  -33.6829 C.3    1 LIG       0.08100
      4 O1        -50.3460  -21.1380  -33.4754 O.2    1 LIG      -0.32000
      5 O2        -50.7167  -23.4030  -33.8041 O.3    1 LIG      -0.27100
      6 H1        -52.9417  -22.2744  -32.3708 H      1 LIG       0.09000
      7 H2        -53.1941  -21.9773  -34.1304 H      1 LIG       0.09000
      8 H3        -52.2059  -24.5824  -32.8686 H      1 LIG       0.09000
      9 H4        -52.4581  -24.2854  -34.6220 H      1 LIG       0.09000
@<TRIPOS>BOND
      1       1       2 1
      2       1       4 2
      3       1       5 1
      4       2       3 1
      5       3       5 1
      6       2       6 1
      7       2       7 1
      8       3       8 1
      9       3       9 1
@<TRIPOS>ALT_TYPE
CGenFF_4.0_ALT_TYPE_SET
CGenFF_4.0 1 CG2O4 2 CG3C41 3 CG3C41 4 OG2D1 5 OG3C51 6 HGA2 7 HGA2 8 HGA2 9 HGA2
@<TRIPOS>MOLECULE
4_lactone
 9 9 0 0 0
****
USER_CHARGES
INVALID_CHARGES
Pose:  17 Cluster:  17 Fr_nu: 7200144 TotEn:   -18.38
@<TRIPOS>ATOM
      1 C1        -51.0014  -24.0346  -26.0411 C.2    1 LIG       0.04000
      2 C2        -51.1174  -24.6631  -27.4413 C.3    1 LIG       0.11000
      3 C3        -49.6151  -24.4006  -27.4856 C.3    1 LIG       0.08100
      4 O1        -51.7365  -23.7711  -25.1167 O.2    1 LIG      -0.32000
      5 O2        -49.6613  -23.8288  -26.1490 O.3    1 LIG      -0.27100
      6 H1        -51.4148  -25.7128  -27.4352 H      1 LIG       0.09000
      7 H2        -51.7213  -24.0831  -28.1411 H      1 LIG       0.09000
      8 H3        -48.9797  -25.2897  -27.5220 H      1 LIG       0.09000
      9 H4        -49.2863  -23.6659  -28.2257 H      1 LIG       0.09000
@<TRIPOS>BOND
      1       1       2 1
      2       1       4 2
      3       1       5 1
      4       2       3 1
      5       3       5 1
      6       2       6 1
      7       2       7 1
      8       3       8 1
      9       3       9 1
@<TRIPOS>ALT_TYPE
CGenFF_4.0_ALT_TYPE_SET
CGenFF_4.0 1 CG2O4 2 CG3C41 3 CG3C41 4 OG2D1 5 OG3C51 6 HGA2 7 HGA2 8 HGA2 9 HGA2
@<TRIPOS>MOLECULE
4_lactone
 9 9 0 0 0
****
USER_CHARGES
INVALID_CHARGES
Pose:  18 Cluster:  18 Fr_nu: 3225182 TotEn:   -18.14
@<TRIPOS>ATOM
      1 C1        -61.0456    4.0298  -39.9762 C.2    1 LIG       0.04000
      2 C2        -62.4725    3.7900  -40.5012 C.3    1 LIG       0.11000
      3 C3        -62.6179    2.9880  -39.2114 C.3    1 LIG       0.08100
      4 O1        -60.0492    4.6159  -40.3339 O.2    1 LIG      -0.32000
      5 O2        -61.2446    3.2988  -38.8467 O.3    1 LIG      -0.27100
      6 H1        -63.0804    4.6936  -40.5681 H      1 LIG       0.09000
      7 H2        -62.5155    3.2127  -41.4262 H      1 LIG       0.09000
      8 H3        -63.3288    3.3874  -38.4829 H      1 LIG       0.09000
      9 H4        -62.7660    1.9122  -39.3391 H      1 LIG       0.09000
@<TRIPOS>BOND
      1       1       2 1
      2       1       4 2
      3       1       5 1
      4       2       3 1
      5       3       5 1
      6       2       6 1
      7       2       7 1
      8       3       8 1
      9       3       9 1
@<TRIPOS>ALT_TYPE
CGenFF_4.0_ALT_TYPE_SET
CGenFF_4.0 1 CG2O4 2 CG3C41 3 CG3C41 4 OG2D1 5 OG3C51 6 HGA2 7 HGA2 8 HGA2 9 HGA2
@<TRIPOS>MOLECULE
4_lactone
 9 9 0 0 0
****
USER_CHARGES
INVALID_CHARGES
Pose:  19 Cluster:  19 Fr_nu: 4304173 TotEn:   -17.88
@<TRIPOS>ATOM
      1 C1        -73.3040  -23.4556  -41.7043 C.2    1 LIG       0.04000
      2 C2        -72.6348  -23.5610  -43.0864 C.3    1 LIG       0.11000
      3 C3        -73.7412  -22.5932  -43.4953 C.3    1 LIG       0.08100
      4 O1        -73.1386  -23.9099  -40.5950 O.2    1 LIG      -0.32000
      5 O2        -74.2635  -22.5946  -42.1378 O.3    1 LIG      -0.27100
      6 H1        -71.6198  -23.1622  -43.1215 H      1 LIG       0.09000
      7 H2        -72.6864  -24.5560  -43.5315 H      1 LIG       0.09000
      8 H3        -73.4102  -21.5963  -43.7989 H      1 LIG       0.09000
      9 H4        -74.4721  -22.9861  -44.2074 H      1 LIG       0.09000
@<TRIPOS>BOND
      1       1       2 1
      2       1       4 2
      3       1       5 1
      4       2       3 1
      5       3       5 1
      6       2       6 1
      7       2       7 1
      8       3       8 1
      9       3       9 1
@<TRIPOS>ALT_TYPE
CGenFF_4.0_ALT_TYPE_SET
CGenFF_4.0 1 CG2O4 2 CG3C41 3 CG3C41 4 OG2D1 5 OG3C51 6 HGA2 7 HGA2 8 HGA2 9 HGA2
@<TRIPOS>MOLECULE
4_lactone
 9 9 0 0 0
****
USER_CHARGES
INVALID_CHARGES
Pose:  20 Cluster:  20 Fr_nu: 7336868 TotEn:   -17.59
@<TRIPOS>ATOM
      1 C1        -59.8483    5.9155  -20.9793 C.2    1 LIG       0.04000
      2 C2        -61.0462    6.6762  -21.5755 C.3    1 LIG       0.11000
      3 C3        -61.8571    5.6404  -20.8026 C.3    1 LIG       0.08100
      4 O1        -58.6406    5.9841  -21.0128 O.2    1 LIG      -0.32000
      5 O2        -60.6327    5.0237  -20.3168 O.3    1 LIG      -0.27100
      6 H1        -61.1383    7.7060  -21.2268 H      1 LIG       0.09000
      7 H2        -61.1146    6.6173  -22.6630 H      1 LIG       0.09000
      8 H3        -62.4651    6.0309  -19.9820 H      1 LIG       0.09000
      9 H4        -62.4411    4.9468  -21.4139 H      1 LIG       0.09000
@<TRIPOS>BOND
      1       1       2 1
      2       1       4 2
      3       1       5 1
      4       2       3 1
      5       3       5 1
      6       2       6 1
      7       2       7 1
      8       3       8 1
      9       3       9 1
@<TRIPOS>ALT_TYPE
CGenFF_4.0_ALT_TYPE_SET
CGenFF_4.0 1 CG2O4 2 CG3C41 3 CG3C41 4 OG2D1 5 OG3C51 6 HGA2 7 HGA2 8 HGA2 9 HGA2
@<TRIPOS>MOLECULE
4_lactone
 9 9 0 0 0
****
USER_CHARGES
INVALID_CHARGES
Pose:  21 Cluster:  21 Fr_nu: 1997909 TotEn:   -17.46
@<TRIPOS>ATOM
      1 C1        -62.7663    4.0048  -40.5896 C.2    1 LIG       0.04000
      2 C2        -63.4181    3.7253  -41.9557 C.3    1 LIG       0.11000
      3 C3        -64.1197    2.6080  -41.1893 C.3    1 LIG       0.08100
      4 O1        -61.9684    4.7864  -40.1240 O.2    1 LIG      -0.32000
      5 O2        -63.4255    2.9896  -39.9695 O.3    1 LIG      -0.27100
      6 H1        -64.0617    4.5296  -42.3152 H      1 LIG       0.09000
      7 H2        -62.7160    3.4035  -42.7266 H      1 LIG       0.09000
      8 H3        -65.2032    2.7124  -41.0861 H      1 LIG       0.09000
      9 H4        -63.8617    1.5909  -41.4969 H      1 LIG       0.09000
@<TRIPOS>BOND
      1       1       2 1
      2       1       4 2
      3       1       5 1
      4       2       3 1
      5       3       5 1
      6       2       6 1
      7       2       7 1
      8       3       8 1
      9       3       9 1
@<TRIPOS>ALT_TYPE
CGenFF_4.0_ALT_TYPE_SET
CGenFF_4.0 1 CG2O4 2 CG3C41 3 CG3C41 4 OG2D1 5 OG3C51 6 HGA2 7 HGA2 8 HGA2 9 HGA2
@<TRIPOS>MOLECULE
4_lactone
 9 9 0 0 0
****
USER_CHARGES
INVALID_CHARGES
Pose:  22 Cluster:  22 Fr_nu: 6355568 TotEn:   -17.16
@<TRIPOS>ATOM
      1 C1        -76.0057   -6.1125  -56.4993 C.2    1 LIG       0.04000
      2 C2        -77.2952   -6.8901  -56.8183 C.3    1 LIG       0.11000
      3 C3        -76.9585   -6.5024  -58.2550 C.3    1 LIG       0.08100
      4 O1        -75.3580   -5.8207  -55.5197 O.2    1 LIG      -0.32000
      5 O2        -75.7672   -5.8018  -57.8017 O.3    1 LIG      -0.27100
      6 H1        -77.2409   -7.9557  -56.5901 H      1 LIG       0.09000
      7 H2        -78.1998   -6.4409  -56.4052 H      1 LIG       0.09000
      8 H3        -76.7091   -7.3311  -58.9232 H      1 LIG       0.09000
      9 H4        -77.6653   -5.8220  -58.7379 H      1 LIG       0.09000
@<TRIPOS>BOND
      1       1       2 1
      2       1       4 2
      3       1       5 1
      4       2       3 1
      5       3       5 1
      6       2       6 1
      7       2       7 1
      8       3       8 1
      9       3       9 1
@<TRIPOS>ALT_TYPE
CGenFF_4.0_ALT_TYPE_SET
CGenFF_4.0 1 CG2O4 2 CG3C41 3 CG3C41 4 OG2D1 5 OG3C51 6 HGA2 7 HGA2 8 HGA2 9 HGA2
@<TRIPOS>MOLECULE
4_lactone
 9 9 0 0 0
****
USER_CHARGES
INVALID_CHARGES
Pose:  23 Cluster:  23 Fr_nu: 6309829 TotEn:   -16.96
@<TRIPOS>ATOM
      1 C1        -69.6089    4.7752  -47.3793 C.2    1 LIG       0.04000
      2 C2        -68.6194    3.7957  -48.0356 C.3    1 LIG       0.11000
      3 C3        -68.4985    3.2498  -46.6160 C.3    1 LIG       0.08100
      4 O1        -70.3101    5.6999  -47.7221 O.2    1 LIG      -0.32000
      5 O2        -69.4517    4.2395  -46.1391 O.3    1 LIG      -0.27100
      6 H1        -69.0751    3.1236  -48.7643 H      1 LIG       0.09000
      7 H2        -67.7238    4.2710  -48.4391 H      1 LIG       0.09000
      8 H3        -68.8666    2.2310  -46.4674 H      1 LIG       0.09000
      9 H4        -67.5198    3.3747  -46.1445 H      1 LIG       0.09000
@<TRIPOS>BOND
      1       1       2 1
      2       1       4 2
      3       1       5 1
      4       2       3 1
      5       3       5 1
      6       2       6 1
      7       2       7 1
      8       3       8 1
      9       3       9 1
@<TRIPOS>ALT_TYPE
CGenFF_4.0_ALT_TYPE_SET
CGenFF_4.0 1 CG2O4 2 CG3C41 3 CG3C41 4 OG2D1 5 OG3C51 6 HGA2 7 HGA2 8 HGA2 9 HGA2
@<TRIPOS>MOLECULE
4_lactone
 9 9 0 0 0
****
USER_CHARGES
INVALID_CHARGES
Pose:  24 Cluster:  24 Fr_nu:   7760 TotEn:   -16.93
@<TRIPOS>ATOM
      1 C1        -73.8068  -23.2562  -41.6656 C.2    1 LIG       0.04000
      2 C2        -73.8380  -22.4012  -42.9451 C.3    1 LIG       0.11000
      3 C3        -74.5300  -23.6281  -43.5314 C.3    1 LIG       0.08100
      4 O1        -73.4132  -23.1452  -40.5267 O.2    1 LIG      -0.32000
      5 O2        -74.4271  -24.3144  -42.2531 O.3    1 LIG      -0.27100
      6 H1        -74.4528  -21.5033  -42.8660 H      1 LIG       0.09000
      7 H2        -72.8517  -22.1728  -43.3523 H      1 LIG       0.09000
      8 H3        -75.5722  -23.4866  -43.8303 H      1 LIG       0.09000
      9 H4        -73.9760  -24.1527  -44.3147 H      1 LIG       0.09000
@<TRIPOS>BOND
      1       1       2 1
      2       1       4 2
      3       1       5 1
      4       2       3 1
      5       3       5 1
      6       2       6 1
      7       2       7 1
      8       3       8 1
      9       3       9 1
@<TRIPOS>ALT_TYPE
CGenFF_4.0_ALT_TYPE_SET
CGenFF_4.0 1 CG2O4 2 CG3C41 3 CG3C41 4 OG2D1 5 OG3C51 6 HGA2 7 HGA2 8 HGA2 9 HGA2
@<TRIPOS>MOLECULE
4_lactone
 9 9 0 0 0
****
USER_CHARGES
INVALID_CHARGES
Pose:  25 Cluster:  25 Fr_nu: 7359075 TotEn:   -16.57
@<TRIPOS>ATOM
      1 C1        -52.2571  -24.7285  -24.9106 C.2    1 LIG       0.04000
      2 C2        -52.9106  -25.6964  -25.9133 C.3    1 LIG       0.11000
      3 C3        -53.6035  -26.2350  -24.6652 C.3    1 LIG       0.08100
      4 O1        -51.4628  -23.8160  -24.9382 O.2    1 LIG      -0.32000
      5 O2        -52.9086  -25.2586  -23.8409 O.3    1 LIG      -0.27100
      6 H1        -53.5600  -25.2104  -26.6431 H      1 LIG       0.09000
      7 H2        -52.2085  -26.3772  -26.3973 H      1 LIG       0.09000
      8 H3        -54.6874  -26.0957  -24.6278 H      1 LIG       0.09000
      9 H4        -53.3401  -27.2583  -24.3840 H      1 LIG       0.09000
@<TRIPOS>BOND
      1       1       2 1
      2       1       4 2
      3       1       5 1
      4       2       3 1
      5       3       5 1
      6       2       6 1
      7       2       7 1
      8       3       8 1
      9       3       9 1
@<TRIPOS>ALT_TYPE
CGenFF_4.0_ALT_TYPE_SET
CGenFF_4.0 1 CG2O4 2 CG3C41 3 CG3C41 4 OG2D1 5 OG3C51 6 HGA2 7 HGA2 8 HGA2 9 HGA2
@<TRIPOS>MOLECULE
4_lactone
 9 9 0 0 0
****
USER_CHARGES
INVALID_CHARGES
Pose:  26 Cluster:  26 Fr_nu: 2695676 TotEn:   -16.28
@<TRIPOS>ATOM
      1 C1        -45.9768   -6.4184  -28.4737 C.2    1 LIG       0.04000
      2 C2        -46.1525   -7.8966  -28.0821 C.3    1 LIG       0.11000
      3 C3        -46.2573   -8.0963  -29.5911 C.3    1 LIG       0.08100
      4 O1        -45.8080   -5.3598  -27.9122 O.2    1 LIG      -0.32000
      5 O2        -46.0804   -6.6687  -29.8065 O.3    1 LIG      -0.27100
      6 H1        -45.2760   -8.3385  -27.6056 H      1 LIG       0.09000
      7 H2        -47.0603   -8.1014  -27.5122 H      1 LIG       0.09000
      8 H3        -45.4513   -8.6760  -30.0493 H      1 LIG       0.09000
      9 H4        -47.2294   -8.4400  -29.9550 H      1 LIG       0.09000
@<TRIPOS>BOND
      1       1       2 1
      2       1       4 2
      3       1       5 1
      4       2       3 1
      5       3       5 1
      6       2       6 1
      7       2       7 1
      8       3       8 1
      9       3       9 1
@<TRIPOS>ALT_TYPE
CGenFF_4.0_ALT_TYPE_SET
CGenFF_4.0 1 CG2O4 2 CG3C41 3 CG3C41 4 OG2D1 5 OG3C51 6 HGA2 7 HGA2 8 HGA2 9 HGA2
@<TRIPOS>MOLECULE
4_lactone
 9 9 0 0 0
****
USER_CHARGES
INVALID_CHARGES
Pose:  27 Cluster:  27 Fr_nu: 5511831 TotEn:   -16.25
@<TRIPOS>ATOM
      1 C1        -62.1959    2.9956  -40.9940 C.2    1 LIG       0.04000
      2 C2        -63.1191    3.3513  -42.1732 C.3    1 LIG       0.11000
      3 C3        -64.0342    2.3102  -41.5356 C.3    1 LIG       0.08100
      4 O1        -61.1086    3.3275  -40.5795 O.2    1 LIG      -0.32000
      5 O2        -63.0599    2.0793  -40.4806 O.3    1 LIG      -0.27100
      6 H1        -63.4868    4.3785  -42.1570 H      1 LIG       0.09000
      7 H2        -62.7125    3.0901  -43.1516 H      1 LIG       0.09000
      8 H3        -64.9784    2.6905  -41.1362 H      1 LIG       0.09000
      9 H4        -64.2063    1.4074  -42.1281 H      1 LIG       0.09000
@<TRIPOS>BOND
      1       1       2 1
      2       1       4 2
      3       1       5 1
      4       2       3 1
      5       3       5 1
      6       2       6 1
      7       2       7 1
      8       3       8 1
      9       3       9 1
@<TRIPOS>ALT_TYPE
CGenFF_4.0_ALT_TYPE_SET
CGenFF_4.0 1 CG2O4 2 CG3C41 3 CG3C41 4 OG2D1 5 OG3C51 6 HGA2 7 HGA2 8 HGA2 9 HGA2
@<TRIPOS>MOLECULE
4_lactone
 9 9 0 0 0
****
USER_CHARGES
INVALID_CHARGES
Pose:  28 Cluster:  28 Fr_nu: 2423006 TotEn:   -16.15
@<TRIPOS>ATOM
      1 C1        -58.7221   -3.0030  -20.2182 C.2    1 LIG       0.04000
      2 C2        -59.6986   -3.1613  -21.3975 C.3    1 LIG       0.11000
      3 C3        -60.0349   -1.7076  -21.0790 C.3    1 LIG       0.08100
      4 O1        -57.9131   -3.6848  -19.6309 O.2    1 LIG      -0.32000
      5 O2        -59.0715   -1.7087  -19.9893 O.3    1 LIG      -0.27100
      6 H1        -59.2121   -3.3354  -22.3585 H      1 LIG       0.09000
      7 H2        -60.4976   -3.8830  -21.2201 H      1 LIG       0.09000
      8 H3        -59.7697   -0.9800  -21.8509 H      1 LIG       0.09000
      9 H4        -61.0507   -1.5269  -20.7169 H      1 LIG       0.09000
@<TRIPOS>BOND
      1       1       2 1
      2       1       4 2
      3       1       5 1
      4       2       3 1
      5       3       5 1
      6       2       6 1
      7       2       7 1
      8       3       8 1
      9       3       9 1
@<TRIPOS>ALT_TYPE
CGenFF_4.0_ALT_TYPE_SET
CGenFF_4.0 1 CG2O4 2 CG3C41 3 CG3C41 4 OG2D1 5 OG3C51 6 HGA2 7 HGA2 8 HGA2 9 HGA2
@<TRIPOS>MOLECULE
4_lactone
 9 9 0 0 0
****
USER_CHARGES
INVALID_CHARGES
Pose:  29 Cluster:  29 Fr_nu: 5745443 TotEn:   -15.94
@<TRIPOS>ATOM
      1 C1        -59.4579    6.8032  -21.9636 C.2    1 LIG       0.04000
      2 C2        -60.8823    7.3595  -21.7884 C.3    1 LIG       0.11000
      3 C3        -60.5431    8.1302  -23.0608 C.3    1 LIG       0.08100
      4 O1        -58.7241    6.0305  -21.3902 O.2    1 LIG      -0.32000
      5 O2        -59.2226    7.5214  -23.0943 O.3    1 LIG      -0.27100
      6 H1        -61.6686    6.6092  -21.8845 H      1 LIG       0.09000
      7 H2        -61.0171    7.9635  -20.8895 H      1 LIG       0.09000
      8 H3        -61.1308    7.8674  -23.9446 H      1 LIG       0.09000
      9 H4        -60.4821    9.2165  -22.9521 H      1 LIG       0.09000
@<TRIPOS>BOND
      1       1       2 1
      2       1       4 2
      3       1       5 1
      4       2       3 1
      5       3       5 1
      6       2       6 1
      7       2       7 1
      8       3       8 1
      9       3       9 1
@<TRIPOS>ALT_TYPE
CGenFF_4.0_ALT_TYPE_SET
CGenFF_4.0 1 CG2O4 2 CG3C41 3 CG3C41 4 OG2D1 5 OG3C51 6 HGA2 7 HGA2 8 HGA2 9 HGA2
@<TRIPOS>MOLECULE
4_lactone
 9 9 0 0 0
****
USER_CHARGES
INVALID_CHARGES
Pose:  30 Cluster:  30 Fr_nu: 1152024 TotEn:   -15.74
@<TRIPOS>ATOM
      1 C1        -76.7556  -15.1647  -43.3223 C.2    1 LIG       0.04000
      2 C2        -77.9153  -15.2792  -44.3278 C.3    1 LIG       0.11000
      3 C3        -78.6463  -15.8955  -43.1388 C.3    1 LIG       0.08100
      4 O1        -75.6154  -14.7594  -43.3164 O.2    1 LIG      -0.32000
      5 O2        -77.4662  -15.7234  -42.3061 O.3    1 LIG      -0.27100
      6 H1        -78.3005  -14.3191  -44.6748 H      1 LIG       0.09000
      7 H2        -77.7157  -15.9525  -45.1630 H      1 LIG       0.09000
      8 H3        -79.4961  -15.3233  -42.7569 H      1 LIG       0.09000
      9 H4        -78.9130  -16.9506  -43.2445 H      1 LIG       0.09000
@<TRIPOS>BOND
      1       1       2 1
      2       1       4 2
      3       1       5 1
      4       2       3 1
      5       3       5 1
      6       2       6 1
      7       2       7 1
      8       3       8 1
      9       3       9 1
@<TRIPOS>ALT_TYPE
CGenFF_4.0_ALT_TYPE_SET
CGenFF_4.0 1 CG2O4 2 CG3C41 3 CG3C41 4 OG2D1 5 OG3C51 6 HGA2 7 HGA2 8 HGA2 9 HGA2
@<TRIPOS>MOLECULE
4_lactone
 9 9 0 0 0
****
USER_CHARGES
INVALID_CHARGES
Pose:  31 Cluster:  31 Fr_nu:  41402 TotEn:   -15.49
@<TRIPOS>ATOM
      1 C1        -70.0422   -5.7969  -47.5181 C.2    1 LIG       0.04000
      2 C2        -69.4804   -4.4997  -46.9092 C.3    1 LIG       0.11000
      3 C3        -70.9411   -4.0607  -46.9522 C.3    1 LIG       0.08100
      4 O1        -69.6164   -6.8678  -47.8872 O.2    1 LIG      -0.32000
      5 O2        -71.3234   -5.3405  -47.5282 O.3    1 LIG      -0.27100
      6 H1        -69.0523   -4.6239  -45.9134 H      1 LIG       0.09000
      7 H2        -68.8020   -3.9557  -47.5685 H      1 LIG       0.09000
      8 H3        -71.4155   -3.8981  -45.9806 H      1 LIG       0.09000
      9 H4        -71.1648   -3.2323  -47.6299 H      1 LIG       0.09000
@<TRIPOS>BOND
      1       1       2 1
      2       1       4 2
      3       1       5 1
      4       2       3 1
      5       3       5 1
      6       2       6 1
      7       2       7 1
      8       3       8 1
      9       3       9 1
@<TRIPOS>ALT_TYPE
CGenFF_4.0_ALT_TYPE_SET
CGenFF_4.0 1 CG2O4 2 CG3C41 3 CG3C41 4 OG2D1 5 OG3C51 6 HGA2 7 HGA2 8 HGA2 9 HGA2
@<TRIPOS>MOLECULE
4_lactone
 9 9 0 0 0
****
USER_CHARGES
INVALID_CHARGES
Pose:  32 Cluster:  32 Fr_nu: 4459042 TotEn:   -14.74
@<TRIPOS>ATOM
      1 C1        -76.4846   -5.9770  -58.3464 C.2    1 LIG       0.04000
      2 C2        -77.9791   -6.3050  -58.1780 C.3    1 LIG       0.11000
      3 C3        -77.6383   -7.4800  -59.0897 C.3    1 LIG       0.08100
      4 O1        -75.7071   -5.1324  -57.9639 O.2    1 LIG      -0.32000
      5 O2        -76.2521   -7.0449  -59.1560 O.3    1 LIG      -0.27100
      6 H1        -78.2660   -6.5647  -57.1578 H      1 LIG       0.09000
      7 H2        -78.6499   -5.5553  -58.6008 H      1 LIG       0.09000
      8 H3        -77.7285   -8.4717  -58.6380 H      1 LIG       0.09000
      9 H4        -78.1117   -7.4650  -60.0753 H      1 LIG       0.09000
@<TRIPOS>BOND
      1       1       2 1
      2       1       4 2
      3       1       5 1
      4       2       3 1
      5       3       5 1
      6       2       6 1
      7       2       7 1
      8       3       8 1
      9       3       9 1
@<TRIPOS>ALT_TYPE
CGenFF_4.0_ALT_TYPE_SET
CGenFF_4.0 1 CG2O4 2 CG3C41 3 CG3C41 4 OG2D1 5 OG3C51 6 HGA2 7 HGA2 8 HGA2 9 HGA2
@<TRIPOS>MOLECULE
4_lactone
 9 9 0 0 0
****
USER_CHARGES
INVALID_CHARGES
Pose:  33 Cluster:  33 Fr_nu: 130848 TotEn:   -14.44
@<TRIPOS>ATOM
      1 C1        -70.6287   -5.2222  -47.8898 C.2    1 LIG       0.04000
      2 C2        -70.0792   -5.2053  -46.4521 C.3    1 LIG       0.11000
      3 C3        -70.3927   -6.6974  -46.5076 C.3    1 LIG       0.08100
      4 O1        -70.8139   -4.4288  -48.7846 O.2    1 LIG      -0.32000
      5 O2        -70.8841   -6.5579  -47.8695 O.3    1 LIG      -0.27100
      6 H1        -69.0217   -4.9458  -46.3824 H      1 LIG       0.09000
      7 H2        -70.6789   -4.6201  -45.7531 H      1 LIG       0.09000
      8 H3        -69.5284   -7.3652  -46.4573 H      1 LIG       0.09000
      9 H4        -71.1795   -7.0396  -45.8297 H      1 LIG       0.09000
@<TRIPOS>BOND
      1       1       2 1
      2       1       4 2
      3       1       5 1
      4       2       3 1
      5       3       5 1
      6       2       6 1
      7       2       7 1
      8       3       8 1
      9       3       9 1
@<TRIPOS>ALT_TYPE
CGenFF_4.0_ALT_TYPE_SET
CGenFF_4.0 1 CG2O4 2 CG3C41 3 CG3C41 4 OG2D1 5 OG3C51 6 HGA2 7 HGA2 8 HGA2 9 HGA2
@<TRIPOS>MOLECULE
4_lactone
 9 9 0 0 0
****
USER_CHARGES
INVALID_CHARGES
Pose:  34 Cluster:  34 Fr_nu: 675842 TotEn:   -14.31
@<TRIPOS>ATOM
      1 C1        -80.3870  -21.3170  -33.2227 C.2    1 LIG       0.04000
      2 C2        -79.2299  -22.3173  -33.0500 C.3    1 LIG       0.11000
      3 C3        -78.5421  -21.1294  -32.3839 C.3    1 LIG       0.08100
      4 O1        -81.5018  -21.3136  -33.6933 O.2    1 LIG      -0.32000
      5 O2        -79.7143  -20.3009  -32.6187 O.3    1 LIG      -0.27100
      6 H1        -79.4622  -23.1584  -32.3949 H      1 LIG       0.09000
      7 H2        -78.7893  -22.6551  -33.9894 H      1 LIG       0.09000
      8 H3        -78.3340  -21.2402  -31.3162 H      1 LIG       0.09000
      9 H4        -77.6637  -20.7397  -32.9056 H      1 LIG       0.09000
@<TRIPOS>BOND
      1       1       2 1
      2       1       4 2
      3       1       5 1
      4       2       3 1
      5       3       5 1
      6       2       6 1
      7       2       7 1
      8       3       8 1
      9       3       9 1
@<TRIPOS>ALT_TYPE
CGenFF_4.0_ALT_TYPE_SET
CGenFF_4.0 1 CG2O4 2 CG3C41 3 CG3C41 4 OG2D1 5 OG3C51 6 HGA2 7 HGA2 8 HGA2 9 HGA2
@<TRIPOS>MOLECULE
4_lactone
 9 9 0 0 0
****
USER_CHARGES
INVALID_CHARGES
Pose:  35 Cluster:  35 Fr_nu: 325127 TotEn:   -14.24
@<TRIPOS>ATOM
      1 C1        -60.3394   -1.0331  -25.1479 C.2    1 LIG       0.04000
      2 C2        -61.4131   -0.0880  -24.5793 C.3    1 LIG       0.11000
      3 C3        -62.2970   -0.7536  -25.6298 C.3    1 LIG       0.08100
      4 O1        -59.1722   -1.2819  -24.9480 O.2    1 LIG      -0.32000
      5 O2        -61.1830   -1.5827  -26.0623 O.3    1 LIG      -0.27100
      6 H1        -61.6787   -0.2893  -23.5403 H      1 LIG       0.09000
      7 H2        -61.2032    0.9710  -24.7378 H      1 LIG       0.09000
      8 H3        -63.1218   -1.3572  -25.2412 H      1 LIG       0.09000
      9 H4        -62.6476   -0.1005  -26.4336 H      1 LIG       0.09000
@<TRIPOS>BOND
      1       1       2 1
      2       1       4 2
      3       1       5 1
      4       2       3 1
      5       3       5 1
      6       2       6 1
      7       2       7 1
      8       3       8 1
      9       3       9 1
@<TRIPOS>ALT_TYPE
CGenFF_4.0_ALT_TYPE_SET
CGenFF_4.0 1 CG2O4 2 CG3C41 3 CG3C41 4 OG2D1 5 OG3C51 6 HGA2 7 HGA2 8 HGA2 9 HGA2
@<TRIPOS>MOLECULE
4_lactone
 9 9 0 0 0
****
USER_CHARGES
INVALID_CHARGES
Pose:  36 Cluster:  36 Fr_nu: 7184225 TotEn:   -14.10
@<TRIPOS>ATOM
      1 C1        -51.7976  -21.4838  -33.6572 C.2    1 LIG       0.04000
      2 C2        -52.2918  -22.2033  -34.9249 C.3    1 LIG       0.11000
      3 C3        -53.4462  -22.6212  -34.0190 C.3    1 LIG       0.08100
      4 O1        -50.8572  -20.7962  -33.3297 O.2    1 LIG      -0.32000
      5 O2        -52.8551  -21.8940  -32.9067 O.3    1 LIG      -0.27100
      6 H1        -52.5523  -21.5325  -35.7451 H      1 LIG       0.09000
      7 H2        -51.6383  -23.0092  -35.2630 H      1 LIG       0.09000
      8 H3        -54.4276  -22.2203  -34.2868 H      1 LIG       0.09000
      9 H4        -53.5159  -23.6918  -33.8074 H      1 LIG       0.09000
@<TRIPOS>BOND
      1       1       2 1
      2       1       4 2
      3       1       5 1
      4       2       3 1
      5       3       5 1
      6       2       6 1
      7       2       7 1
      8       3       8 1
      9       3       9 1
@<TRIPOS>ALT_TYPE
CGenFF_4.0_ALT_TYPE_SET
CGenFF_4.0 1 CG2O4 2 CG3C41 3 CG3C41 4 OG2D1 5 OG3C51 6 HGA2 7 HGA2 8 HGA2 9 HGA2
@<TRIPOS>MOLECULE
4_lactone
 9 9 0 0 0
****
USER_CHARGES
INVALID_CHARGES
Pose:  37 Cluster:  37 Fr_nu: 7152627 TotEn:   -14.09
@<TRIPOS>ATOM
      1 C1        -49.5398  -24.1213  -26.3910 C.2    1 LIG       0.04000
      2 C2        -49.3517  -24.4733  -27.8776 C.3    1 LIG       0.11000
      3 C3        -47.8719  -24.3143  -27.5414 C.3    1 LIG       0.08100
      4 O1        -50.4584  -23.9800  -25.6161 O.2    1 LIG      -0.32000
      5 O2        -48.2052  -23.9947  -26.1621 O.3    1 LIG      -0.27100
      6 H1        -49.6718  -25.4827  -28.1404 H      1 LIG       0.09000
      7 H2        -49.7640  -23.7338  -28.5660 H      1 LIG       0.09000
      8 H3        -47.2701  -25.2245  -27.6103 H      1 LIG       0.09000
      9 H4        -47.3630  -23.4818  -28.0349 H      1 LIG       0.09000
@<TRIPOS>BOND
      1       1       2 1
      2       1       4 2
      3       1       5 1
      4       2       3 1
      5       3       5 1
      6       2       6 1
      7       2       7 1
      8       3       8 1
      9       3       9 1
@<TRIPOS>ALT_TYPE
CGenFF_4.0_ALT_TYPE_SET
CGenFF_4.0 1 CG2O4 2 CG3C41 3 CG3C41 4 OG2D1 5 OG3C51 6 HGA2 7 HGA2 8 HGA2 9 HGA2
@<TRIPOS>MOLECULE
4_lactone
 9 9 0 0 0
****
USER_CHARGES
INVALID_CHARGES
Pose:  38 Cluster:  38 Fr_nu:  41512 TotEn:   -13.93
@<TRIPOS>ATOM
      1 C1        -70.8196   -4.6298  -48.4364 C.2    1 LIG       0.04000
      2 C2        -70.9575   -4.8819  -46.9243 C.3    1 LIG       0.11000
      3 C3        -69.4804   -4.4997  -46.9092 C.3    1 LIG       0.08100
      4 O1        -71.5267   -4.6742  -49.4174 O.2    1 LIG      -0.32000
      5 O2        -69.5028   -4.3007  -48.3499 O.3    1 LIG      -0.27100
      6 H1        -71.6310   -4.1896  -46.4168 H      1 LIG       0.09000
      7 H2        -71.1822   -5.9176  -46.6642 H      1 LIG       0.09000
      8 H3        -69.2357   -3.5756  -46.3784 H      1 LIG       0.09000
      9 H4        -68.7896   -5.2980  -46.6246 H      1 LIG       0.09000
@<TRIPOS>BOND
      1       1       2 1
      2       1       4 2
      3       1       5 1
      4       2       3 1
      5       3       5 1
      6       2       6 1
      7       2       7 1
      8       3       8 1
      9       3       9 1
@<TRIPOS>ALT_TYPE
CGenFF_4.0_ALT_TYPE_SET
CGenFF_4.0 1 CG2O4 2 CG3C41 3 CG3C41 4 OG2D1 5 OG3C51 6 HGA2 7 HGA2 8 HGA2 9 HGA2
@<TRIPOS>MOLECULE
4_lactone
 9 9 0 0 0
****
USER_CHARGES
INVALID_CHARGES
Pose:  39 Cluster:  39 Fr_nu: 404947 TotEn:   -13.13
@<TRIPOS>ATOM
      1 C1        -80.5181  -21.0002  -33.5309 C.2    1 LIG       0.04000
      2 C2        -79.5697  -22.0433  -32.9130 C.3    1 LIG       0.11000
      3 C3        -80.1394  -22.9428  -34.0059 C.3    1 LIG       0.08100
      4 O1        -80.8216  -19.8446  -33.3390 O.2    1 LIG      -0.32000
      5 O2        -80.9833  -21.8569  -34.4793 O.3    1 LIG      -0.27100
      6 H1        -78.5116  -21.7949  -33.0078 H      1 LIG       0.09000
      7 H2        -79.8220  -22.3231  -31.8888 H      1 LIG       0.09000
      8 H3        -79.4291  -23.2649  -34.7722 H      1 LIG       0.09000
      9 H4        -80.7344  -23.7909  -33.6562 H      1 LIG       0.09000
@<TRIPOS>BOND
      1       1       2 1
      2       1       4 2
      3       1       5 1
      4       2       3 1
      5       3       5 1
      6       2       6 1
      7       2       7 1
      8       3       8 1
      9       3       9 1
@<TRIPOS>ALT_TYPE
CGenFF_4.0_ALT_TYPE_SET
CGenFF_4.0 1 CG2O4 2 CG3C41 3 CG3C41 4 OG2D1 5 OG3C51 6 HGA2 7 HGA2 8 HGA2 9 HGA2
@<TRIPOS>MOLECULE
4_lactone
 9 9 0 0 0
****
USER_CHARGES
INVALID_CHARGES
Pose:  40 Cluster:  40 Fr_nu: 1082281 TotEn:   -12.79
@<TRIPOS>ATOM
      1 C1        -70.1558   -6.2071  -47.2750 C.2    1 LIG       0.04000
      2 C2        -69.7439   -4.9393  -48.0446 C.3    1 LIG       0.11000
      3 C3        -69.5580   -4.3673  -46.6424 C.3    1 LIG       0.08100
      4 O1        -70.5215   -7.3307  -47.5356 O.2    1 LIG      -0.32000
      5 O2        -69.9705   -5.6328  -46.0561 O.3    1 LIG      -0.27100
      6 H1        -68.8330   -5.0525  -48.6346 H      1 LIG       0.09000
      7 H2        -70.5473   -4.4961  -48.6352 H      1 LIG       0.09000
      8 H3        -68.5311   -4.1113  -46.3676 H      1 LIG       0.09000
      9 H4        -70.2396   -3.5570  -46.3695 H      1 LIG       0.09000
@<TRIPOS>BOND
      1       1       2 1
      2       1       4 2
      3       1       5 1
      4       2       3 1
      5       3       5 1
      6       2       6 1
      7       2       7 1
      8       3       8 1
      9       3       9 1
@<TRIPOS>ALT_TYPE
CGenFF_4.0_ALT_TYPE_SET
CGenFF_4.0 1 CG2O4 2 CG3C41 3 CG3C41 4 OG2D1 5 OG3C51 6 HGA2 7 HGA2 8 HGA2 9 HGA2
@<TRIPOS>MOLECULE
4_lactone
 9 9 0 0 0
****
USER_CHARGES
INVALID_CHARGES
Pose:  41 Cluster:  41 Fr_nu: 2532096 TotEn:   -12.72
@<TRIPOS>ATOM
      1 C1        -81.1335  -22.3000  -33.5774 C.2    1 LIG       0.04000
      2 C2        -80.0219  -23.3454  -33.7786 C.3    1 LIG       0.11000
      3 C3        -79.2264  -22.4082  -32.8748 C.3    1 LIG       0.08100
      4 O1        -82.2772  -22.1322  -33.9356 O.2    1 LIG      -0.32000
      5 O2        -80.3667  -21.5104  -32.7784 O.3    1 LIG      -0.27100
      6 H1        -80.2514  -24.3261  -33.3592 H      1 LIG       0.09000
      7 H2        -79.6675  -23.4262  -34.8076 H      1 LIG       0.09000
      8 H3        -78.9493  -22.8142  -31.8981 H      1 LIG       0.09000
      9 H4        -78.3678  -21.9184  -33.3422 H      1 LIG       0.09000
@<TRIPOS>BOND
      1       1       2 1
      2       1       4 2
      3       1       5 1
      4       2       3 1
      5       3       5 1
      6       2       6 1
      7       2       7 1
      8       3       8 1
      9       3       9 1
@<TRIPOS>ALT_TYPE
CGenFF_4.0_ALT_TYPE_SET
CGenFF_4.0 1 CG2O4 2 CG3C41 3 CG3C41 4 OG2D1 5 OG3C51 6 HGA2 7 HGA2 8 HGA2 9 HGA2
@<TRIPOS>MOLECULE
4_lactone
 9 9 0 0 0
****
USER_CHARGES
INVALID_CHARGES
Pose:  42 Cluster:  42 Fr_nu: 2590813 TotEn:   -12.43
@<TRIPOS>ATOM
      1 C1        -70.5132   -4.4829  -48.4302 C.2    1 LIG       0.04000
      2 C2        -69.5874   -5.6868  -48.1795 C.3    1 LIG       0.11000
      3 C3        -69.7167   -5.2524  -46.7226 C.3    1 LIG       0.08100
      4 O1        -71.0386   -3.9422  -49.3767 O.2    1 LIG      -0.32000
      5 O2        -70.5832   -4.1514  -47.1130 O.3    1 LIG      -0.27100
      6 H1        -70.0335   -6.6511  -48.4276 H      1 LIG       0.09000
      7 H2        -68.5940   -5.5836  -48.6190 H      1 LIG       0.09000
      8 H3        -70.2313   -5.9560  -46.0625 H      1 LIG       0.09000
      9 H4        -68.7964   -4.8927  -46.2543 H      1 LIG       0.09000
@<TRIPOS>BOND
      1       1       2 1
      2       1       4 2
      3       1       5 1
      4       2       3 1
      5       3       5 1
      6       2       6 1
      7       2       7 1
      8       3       8 1
      9       3       9 1
@<TRIPOS>ALT_TYPE
CGenFF_4.0_ALT_TYPE_SET
CGenFF_4.0 1 CG2O4 2 CG3C41 3 CG3C41 4 OG2D1 5 OG3C51 6 HGA2 7 HGA2 8 HGA2 9 HGA2
@<TRIPOS>MOLECULE
4_lactone
 9 9 0 0 0
****
USER_CHARGES
INVALID_CHARGES
Pose:  43 Cluster:  43 Fr_nu: 141322 TotEn:   -11.79
@<TRIPOS>ATOM
      1 C1        -79.9673  -20.3658  -32.1982 C.2    1 LIG       0.04000
      2 C2        -78.6054  -20.9854  -32.5593 C.3    1 LIG       0.11000
      3 C3        -79.4141  -22.2776  -32.6239 C.3    1 LIG       0.08100
      4 O1        -80.4074  -19.2708  -31.9305 O.2    1 LIG      -0.32000
      5 O2        -80.6256  -21.5536  -32.2723 O.3    1 LIG      -0.27100
      6 H1        -78.1944  -20.6360  -33.5077 H      1 LIG       0.09000
      7 H2        -77.8644  -20.9288  -31.7602 H      1 LIG       0.09000
      8 H3        -79.4923  -22.7386  -33.6123 H      1 LIG       0.09000
      9 H4        -79.1626  -23.0295  -31.8708 H      1 LIG       0.09000
@<TRIPOS>BOND
      1       1       2 1
      2       1       4 2
      3       1       5 1
      4       2       3 1
      5       3       5 1
      6       2       6 1
      7       2       7 1
      8       3       8 1
      9       3       9 1
@<TRIPOS>ALT_TYPE
CGenFF_4.0_ALT_TYPE_SET
CGenFF_4.0 1 CG2O4 2 CG3C41 3 CG3C41 4 OG2D1 5 OG3C51 6 HGA2 7 HGA2 8 HGA2 9 HGA2
@<TRIPOS>MOLECULE
4_lactone
 9 9 0 0 0
****
USER_CHARGES
INVALID_CHARGES
Pose:  44 Cluster:  44 Fr_nu: 1007429 TotEn:   -11.75
@<TRIPOS>ATOM
      1 C1        -64.1436  -10.6768  -36.0638 C.2    1 LIG       0.04000
      2 C2        -65.3164  -11.0001  -37.0068 C.3    1 LIG       0.11000
      3 C3        -66.1073  -10.1432  -36.0228 C.3    1 LIG       0.08100
      4 O1        -62.9630  -10.9312  -35.9872 O.2    1 LIG      -0.32000
      5 O2        -64.9091   -9.9258  -35.2274 O.3    1 LIG      -0.27100
      6 H1        -65.2068  -10.5888  -38.0114 H      1 LIG       0.09000
      7 H2        -65.5847  -12.0574  -37.0374 H      1 LIG       0.09000
      8 H3        -66.5017   -9.2050  -36.4225 H      1 LIG       0.09000
      9 H4        -66.8779  -10.6693  -35.4528 H      1 LIG       0.09000
@<TRIPOS>BOND
      1       1       2 1
      2       1       4 2
      3       1       5 1
      4       2       3 1
      5       3       5 1
      6       2       6 1
      7       2       7 1
      8       3       8 1
      9       3       9 1
@<TRIPOS>ALT_TYPE
CGenFF_4.0_ALT_TYPE_SET
CGenFF_4.0 1 CG2O4 2 CG3C41 3 CG3C41 4 OG2D1 5 OG3C51 6 HGA2 7 HGA2 8 HGA2 9 HGA2
@<TRIPOS>MOLECULE
4_lactone
 9 9 0 0 0
****
USER_CHARGES
INVALID_CHARGES
Pose:  45 Cluster:  45 Fr_nu: 265316 TotEn:   -11.38
@<TRIPOS>ATOM
      1 C1        -80.0943  -19.9840  -32.8152 C.2    1 LIG       0.04000
      2 C2        -80.4053  -21.3796  -33.3852 C.3    1 LIG       0.11000
      3 C3        -79.0248  -21.7156  -32.8292 C.3    1 LIG       0.08100
      4 O1        -80.6380  -18.9050  -32.7487 O.2    1 LIG      -0.32000
      5 O2        -78.8721  -20.3524  -32.3457 O.3    1 LIG      -0.27100
      6 H1        -81.2454  -21.8810  -32.9022 H      1 LIG       0.09000
      7 H2        -80.4984  -21.4060  -34.4722 H      1 LIG       0.09000
      8 H3        -79.0076  -22.4386  -32.0091 H      1 LIG       0.09000
      9 H4        -78.2643  -21.9652  -33.5741 H      1 LIG       0.09000
@<TRIPOS>BOND
      1       1       2 1
      2       1       4 2
      3       1       5 1
      4       2       3 1
      5       3       5 1
      6       2       6 1
      7       2       7 1
      8       3       8 1
      9       3       9 1
@<TRIPOS>ALT_TYPE
CGenFF_4.0_ALT_TYPE_SET
CGenFF_4.0 1 CG2O4 2 CG3C41 3 CG3C41 4 OG2D1 5 OG3C51 6 HGA2 7 HGA2 8 HGA2 9 HGA2
@<TRIPOS>MOLECULE
4_lactone
 9 9 0 0 0
****
USER_CHARGES
INVALID_CHARGES
Pose:  46 Cluster:  46 Fr_nu:  30685 TotEn:   -11.09
@<TRIPOS>ATOM
      1 C1        -51.2830  -11.4226  -28.2669 C.2    1 LIG       0.04000
      2 C2        -50.1021  -10.4672  -28.5157 C.3    1 LIG       0.11000
      3 C3        -49.2910  -11.7595  -28.5131 C.3    1 LIG       0.08100
      4 O1        -52.4798  -11.3406  -28.1075 O.2    1 LIG      -0.32000
      5 O2        -50.4990  -12.5339  -28.2754 O.3    1 LIG      -0.27100
      6 H1        -50.1493   -9.9395  -29.4695 H      1 LIG       0.09000
      7 H2        -49.9034   -9.7806  -27.6911 H      1 LIG       0.09000
      8 H3        -48.8217  -12.0261  -29.4641 H      1 LIG       0.09000
      9 H4        -48.5770  -11.8666  -27.6918 H      1 LIG       0.09000
@<TRIPOS>BOND
      1       1       2 1
      2       1       4 2
      3       1       5 1
      4       2       3 1
      5       3       5 1
      6       2       6 1
      7       2       7 1
      8       3       8 1
      9       3       9 1
@<TRIPOS>ALT_TYPE
CGenFF_4.0_ALT_TYPE_SET
CGenFF_4.0 1 CG2O4 2 CG3C41 3 CG3C41 4 OG2D1 5 OG3C51 6 HGA2 7 HGA2 8 HGA2 9 HGA2
@<TRIPOS>MOLECULE
4_lactone
 9 9 0 0 0
****
USER_CHARGES
INVALID_CHARGES
Pose:  47 Cluster:  47 Fr_nu: 6176265 TotEn:   -11.04
@<TRIPOS>ATOM
      1 C1        -76.1094   -5.7368  -57.3719 C.2    1 LIG       0.04000
      2 C2        -77.6283   -5.8024  -57.6123 C.3    1 LIG       0.11000
      3 C3        -77.3572   -7.2962  -57.7640 C.3    1 LIG       0.08100
      4 O1        -75.2783   -4.8894  -57.1361 O.2    1 LIG      -0.32000
      5 O2        -75.9399   -7.0780  -57.5206 O.3    1 LIG      -0.27100
      6 H1        -78.2290   -5.5154  -56.7478 H      1 LIG       0.09000
      7 H2        -77.9590   -5.2861  -58.5149 H      1 LIG       0.09000
      8 H3        -77.8032   -7.9385  -56.9998 H      1 LIG       0.09000
      9 H4        -77.5347   -7.7089  -58.7609 H      1 LIG       0.09000
@<TRIPOS>BOND
      1       1       2 1
      2       1       4 2
      3       1       5 1
      4       2       3 1
      5       3       5 1
      6       2       6 1
      7       2       7 1
      8       3       8 1
      9       3       9 1
@<TRIPOS>ALT_TYPE
CGenFF_4.0_ALT_TYPE_SET
CGenFF_4.0 1 CG2O4 2 CG3C41 3 CG3C41 4 OG2D1 5 OG3C51 6 HGA2 7 HGA2 8 HGA2 9 HGA2
@<TRIPOS>MOLECULE
4_lactone
 9 9 0 0 0
****
USER_CHARGES
INVALID_CHARGES
Pose:  48 Cluster:  48 Fr_nu: 662368 TotEn:   -10.75
@<TRIPOS>ATOM
      1 C1        -71.5340   -8.7722  -44.5798 C.2    1 LIG       0.04000
      2 C2        -70.0981   -8.2800  -44.8351 C.3    1 LIG       0.11000
      3 C3        -70.7396   -7.5961  -46.0386 C.3    1 LIG       0.08100
      4 O1        -72.1118   -9.4580  -43.7674 O.2    1 LIG      -0.32000
      5 O2        -72.0390   -8.1367  -45.6711 O.3    1 LIG      -0.27100
      6 H1        -69.7115   -7.6139  -44.0622 H      1 LIG       0.09000
      7 H2        -69.3885   -9.0766  -45.0645 H      1 LIG       0.09000
      8 H3        -70.7376   -6.5028  -46.0189 H      1 LIG       0.09000
      9 H4        -70.4149   -7.9609  -47.0169 H      1 LIG       0.09000
@<TRIPOS>BOND
      1       1       2 1
      2       1       4 2
      3       1       5 1
      4       2       3 1
      5       3       5 1
      6       2       6 1
      7       2       7 1
      8       3       8 1
      9       3       9 1
@<TRIPOS>ALT_TYPE
CGenFF_4.0_ALT_TYPE_SET
CGenFF_4.0 1 CG2O4 2 CG3C41 3 CG3C41 4 OG2D1 5 OG3C51 6 HGA2 7 HGA2 8 HGA2 9 HGA2
@<TRIPOS>MOLECULE
4_lactone
 9 9 0 0 0
****
USER_CHARGES
INVALID_CHARGES
Pose:  49 Cluster:  49 Fr_nu: 7383647 TotEn:   -10.58
@<TRIPOS>ATOM
      1 C1        -70.9651  -22.0701  -59.6006 C.2    1 LIG       0.04000
      2 C2        -70.0615  -21.3027  -60.5823 C.3    1 LIG       0.11000
      3 C3        -69.2446  -21.0181  -59.3254 C.3    1 LIG       0.08100
      4 O1        -71.9870  -22.7166  -59.6464 O.2    1 LIG      -0.32000
      5 O2        -70.1902  -21.7770  -58.5220 O.3    1 LIG      -0.27100
      6 H1        -69.5774  -21.9341  -61.3289 H      1 LIG       0.09000
      7 H2        -70.5394  -20.4369  -61.0436 H      1 LIG       0.09000
      8 H3        -68.2458  -21.4621  -59.2990 H      1 LIG       0.09000
      9 H4        -69.2049  -19.9701  -59.0160 H      1 LIG       0.09000
@<TRIPOS>BOND
      1       1       2 1
      2       1       4 2
      3       1       5 1
      4       2       3 1
      5       3       5 1
      6       2       6 1
      7       2       7 1
      8       3       8 1
      9       3       9 1
@<TRIPOS>ALT_TYPE
CGenFF_4.0_ALT_TYPE_SET
CGenFF_4.0 1 CG2O4 2 CG3C41 3 CG3C41 4 OG2D1 5 OG3C51 6 HGA2 7 HGA2 8 HGA2 9 HGA2
@<TRIPOS>MOLECULE
4_lactone
 9 9 0 0 0
****
USER_CHARGES
INVALID_CHARGES
Pose:  50 Cluster:  50 Fr_nu:  24926 TotEn:    -9.65
@<TRIPOS>ATOM
      1 C1        -50.7866  -11.9696  -28.2068 C.2    1 LIG       0.04000
      2 C2        -49.3262  -11.9977  -27.7214 C.3    1 LIG       0.11000
      3 C3        -49.2634  -10.6340  -28.4028 C.3    1 LIG       0.08100
      4 O1        -51.7597  -12.6868  -28.1524 O.2    1 LIG      -0.32000
      5 O2        -50.6593  -10.7498  -28.7948 O.3    1 LIG      -0.27100
      6 H1        -49.2174  -11.9902  -26.6358 H      1 LIG       0.09000
      7 H2        -48.7209  -12.7836  -28.1761 H      1 LIG       0.09000
      8 H3        -49.1005   -9.7801  -27.7395 H      1 LIG       0.09000
      9 H4        -48.6054  -10.5718  -29.2738 H      1 LIG       0.09000
@<TRIPOS>BOND
      1       1       2 1
      2       1       4 2
      3       1       5 1
      4       2       3 1
      5       3       5 1
      6       2       6 1
      7       2       7 1
      8       3       8 1
      9       3       9 1
@<TRIPOS>ALT_TYPE
CGenFF_4.0_ALT_TYPE_SET
CGenFF_4.0 1 CG2O4 2 CG3C41 3 CG3C41 4 OG2D1 5 OG3C51 6 HGA2 7 HGA2 8 HGA2 9 HGA2
@<TRIPOS>MOLECULE
4_lactone
 9 9 0 0 0
****
USER_CHARGES
INVALID_CHARGES
Pose:  51 Cluster:  51 Fr_nu:    924 TotEn:    -9.50
@<TRIPOS>ATOM
      1 C1        -50.9177  -12.8758  -28.1018 C.2    1 LIG       0.04000
      2 C2        -51.2119  -11.5794  -28.8778 C.3    1 LIG       0.11000
      3 C3        -49.7033  -11.3824  -28.7631 C.3    1 LIG       0.08100
      4 O1        -51.5416  -13.8156  -27.6638 O.2    1 LIG      -0.32000
      5 O2        -49.5806  -12.6359  -28.0356 O.3    1 LIG      -0.27100
      6 H1        -51.5931  -11.7412  -29.8872 H      1 LIG       0.09000
      7 H2        -51.8269  -10.8629  -28.3308 H      1 LIG       0.09000
      8 H3        -49.1494  -11.4073  -29.7056 H      1 LIG       0.09000
      9 H4        -49.3836  -10.5319  -28.1548 H      1 LIG       0.09000
@<TRIPOS>BOND
      1       1       2 1
      2       1       4 2
      3       1       5 1
      4       2       3 1
      5       3       5 1
      6       2       6 1
      7       2       7 1
      8       3       8 1
      9       3       9 1
@<TRIPOS>ALT_TYPE
CGenFF_4.0_ALT_TYPE_SET
CGenFF_4.0 1 CG2O4 2 CG3C41 3 CG3C41 4 OG2D1 5 OG3C51 6 HGA2 7 HGA2 8 HGA2 9 HGA2
@<TRIPOS>MOLECULE
pyridine
 11 11 0 0 0
****
USER_CHARGES
INVALID_CHARGES
Pose:   1 Cluster:   1 Fr_nu: 769619 TotEn:   -15.55
@<TRIPOS>ATOM
      1 C1        -64.1270    2.6910  -41.3432 C.ar   1 LIG      -0.11300
      2 C2        -63.2608    2.7892  -40.2600 C.ar   1 LIG      -0.11700
      3 C3        -63.7565    3.2236  -42.5730 C.ar   1 LIG      -0.11700
      4 C4        -62.0454    3.4246  -40.4570 C.ar   1 LIG       0.17700
      5 C5        -62.5190    3.8398  -42.6664 C.ar   1 LIG       0.17700
      6 N1        -61.6508    3.9544  -41.6365 N.ar   1 LIG      -0.60000
      7 H1        -65.0892    2.2009  -41.2290 H      1 LIG       0.11500
      8 H2        -63.5284    2.3811  -39.2923 H      1 LIG       0.11500
      9 H3        -64.4159    3.1591  -43.4310 H      1 LIG       0.11500
     10 H4        -61.3349    3.5273  -39.6435 H      1 LIG       0.12400
     11 H5        -62.1827    4.2721  -43.6031 H      1 LIG       0.12400
@<TRIPOS>BOND
      1       1       2 ar
      2       1       3 ar
      3       2       4 ar
      4       3       5 ar
      5       4       6 ar
      6       5       6 ar
      7       1       7 1
      8       2       8 1
      9       3       9 1
     10       4      10 1
     11       5      11 1
@<TRIPOS>ALT_TYPE
CGenFF_4.0_ALT_TYPE_SET
CGenFF_4.0 1 CG2R61 2 CG2R61 3 CG2R61 4 CG2R61 5 CG2R61 6 NG2R60 7 HGR61 8 HGR61 9 HGR61 10 HGR62 11 HGR62
@<TRIPOS>MOLECULE
pyridine
 11 11 0 0 0
****
USER_CHARGES
INVALID_CHARGES
Pose:   2 Cluster:   2 Fr_nu: 486403 TotEn:   -13.82
@<TRIPOS>ATOM
      1 C1        -79.1655  -15.1085  -44.6064 C.ar   1 LIG      -0.11300
      2 C2        -78.6539  -13.8702  -44.9781 C.ar   1 LIG      -0.11700
      3 C3        -78.3338  -16.0455  -44.0033 C.ar   1 LIG      -0.11700
      4 C4        -77.3144  -13.6200  -44.7268 C.ar   1 LIG       0.17700
      5 C5        -77.0087  -15.6980  -43.7959 C.ar   1 LIG       0.17700
      6 N1        -76.4756  -14.5051  -44.1434 N.ar   1 LIG      -0.60000
      7 H1        -80.2102  -15.3431  -44.7870 H      1 LIG       0.11500
      8 H2        -79.2836  -13.1245  -45.4492 H      1 LIG       0.11500
      9 H3        -78.7108  -17.0173  -43.7057 H      1 LIG       0.11500
     10 H4        -76.8674  -12.6694  -44.9983 H      1 LIG       0.12400
     11 H5        -76.3181  -16.3933  -43.3299 H      1 LIG       0.12400
@<TRIPOS>BOND
      1       1       2 ar
      2       1       3 ar
      3       2       4 ar
      4       3       5 ar
      5       4       6 ar
      6       5       6 ar
      7       1       7 1
      8       2       8 1
      9       3       9 1
     10       4      10 1
     11       5      11 1
@<TRIPOS>ALT_TYPE
CGenFF_4.0_ALT_TYPE_SET
CGenFF_4.0 1 CG2R61 2 CG2R61 3 CG2R61 4 CG2R61 5 CG2R61 6 NG2R60 7 HGR61 8 HGR61 9 HGR61 10 HGR62 11 HGR62
@<TRIPOS>MOLECULE
pyridine
 11 11 0 0 0
****
USER_CHARGES
INVALID_CHARGES
Pose:   3 Cluster:   3 Fr_nu: 812906 TotEn:   -13.70
@<TRIPOS>ATOM
      1 C1        -63.8109    3.1541  -41.5648 C.ar   1 LIG      -0.11300
      2 C2        -63.2467    4.3741  -41.9203 C.ar   1 LIG      -0.11700
      3 C3        -63.2665    2.4221  -40.5155 C.ar   1 LIG      -0.11700
      4 C4        -62.1476    4.8146  -41.2008 C.ar   1 LIG       0.17700
      5 C5        -62.1663    2.9498  -39.8590 C.ar   1 LIG       0.17700
      6 N1        -61.5908    4.1314  -40.1757 N.ar   1 LIG      -0.60000
      7 H1        -64.6729    2.7741  -42.1049 H      1 LIG       0.11500
      8 H2        -63.6545    4.9618  -42.7345 H      1 LIG       0.11500
      9 H3        -63.6895    1.4683  -40.2213 H      1 LIG       0.11500
     10 H4        -61.6710    5.7597  -41.4393 H      1 LIG       0.12400
     11 H5        -61.7034    2.4180  -39.0342 H      1 LIG       0.12400
@<TRIPOS>BOND
      1       1       2 ar
      2       1       3 ar
      3       2       4 ar
      4       3       5 ar
      5       4       6 ar
      6       5       6 ar
      7       1       7 1
      8       2       8 1
      9       3       9 1
     10       4      10 1
     11       5      11 1
@<TRIPOS>ALT_TYPE
CGenFF_4.0_ALT_TYPE_SET
CGenFF_4.0 1 CG2R61 2 CG2R61 3 CG2R61 4 CG2R61 5 CG2R61 6 NG2R60 7 HGR61 8 HGR61 9 HGR61 10 HGR62 11 HGR62
@<TRIPOS>MOLECULE
pyridine
 11 11 0 0 0
****
USER_CHARGES
INVALID_CHARGES
Pose:   4 Cluster:   4 Fr_nu: 1332630 TotEn:   -13.26
@<TRIPOS>ATOM
      1 C1        -60.0264   -1.6813  -21.0790 C.ar   1 LIG      -0.11300
      2 C2        -59.6570   -2.7430  -21.8972 C.ar   1 LIG      -0.11700
      3 C3        -59.7076   -1.7101  -19.7259 C.ar   1 LIG      -0.11700
      4 C4        -58.9757   -3.8015  -21.3183 C.ar   1 LIG       0.17700
      5 C5        -59.0243   -2.8149  -19.2441 C.ar   1 LIG       0.17700
      6 N1        -58.6487   -3.8651  -20.0081 N.ar   1 LIG      -0.60000
      7 H1        -60.5623   -0.8334  -21.4949 H      1 LIG       0.11500
      8 H2        -59.8945   -2.7420  -22.9547 H      1 LIG       0.11500
      9 H3        -59.9860   -0.8938  -19.0691 H      1 LIG       0.11500
     10 H4        -58.6658   -4.6538  -21.9138 H      1 LIG       0.12400
     11 H5        -58.7525   -2.8868  -18.1960 H      1 LIG       0.12400
@<TRIPOS>BOND
      1       1       2 ar
      2       1       3 ar
      3       2       4 ar
      4       3       5 ar
      5       4       6 ar
      6       5       6 ar
      7       1       7 1
      8       2       8 1
      9       3       9 1
     10       4      10 1
     11       5      11 1
@<TRIPOS>ALT_TYPE
CGenFF_4.0_ALT_TYPE_SET
CGenFF_4.0 1 CG2R61 2 CG2R61 3 CG2R61 4 CG2R61 5 CG2R61 6 NG2R60 7 HGR61 8 HGR61 9 HGR61 10 HGR62 11 HGR62
@<TRIPOS>MOLECULE
pyridine
 11 11 0 0 0
****
USER_CHARGES
INVALID_CHARGES
Pose:   5 Cluster:   5 Fr_nu:  16526 TotEn:   -12.69
@<TRIPOS>ATOM
      1 C1        -70.3653   -7.7783  -45.4667 C.ar   1 LIG      -0.11300
      2 C2        -71.5491   -8.2096  -46.0549 C.ar   1 LIG      -0.11700
      3 C3        -70.1855   -7.9189  -44.0952 C.ar   1 LIG      -0.11700
      4 C4        -72.5144   -8.7703  -45.2341 C.ar   1 LIG       0.17700
      5 C5        -71.2119   -8.4923  -43.3621 C.ar   1 LIG       0.17700
      6 N1        -72.3758   -8.9232  -43.8981 N.ar   1 LIG      -0.60000
      7 H1        -69.5847   -7.3328  -46.0760 H      1 LIG       0.11500
      8 H2        -71.7109   -8.1103  -47.1219 H      1 LIG       0.11500
      9 H3        -69.2711   -7.5893  -43.6151 H      1 LIG       0.11500
     10 H4        -73.4552   -9.1218  -45.6444 H      1 LIG       0.12400
     11 H5        -71.1220   -8.6241  -42.2888 H      1 LIG       0.12400
@<TRIPOS>BOND
      1       1       2 ar
      2       1       3 ar
      3       2       4 ar
      4       3       5 ar
      5       4       6 ar
      6       5       6 ar
      7       1       7 1
      8       2       8 1
      9       3       9 1
     10       4      10 1
     11       5      11 1
@<TRIPOS>ALT_TYPE
CGenFF_4.0_ALT_TYPE_SET
CGenFF_4.0 1 CG2R61 2 CG2R61 3 CG2R61 4 CG2R61 5 CG2R61 6 NG2R60 7 HGR61 8 HGR61 9 HGR61 10 HGR62 11 HGR62
@<TRIPOS>MOLECULE
pyridine
 11 11 0 0 0
****
USER_CHARGES
INVALID_CHARGES
Pose:   6 Cluster:   6 Fr_nu: 1417862 TotEn:   -12.58
@<TRIPOS>ATOM
      1 C1        -62.6759    3.6596  -41.4432 C.ar   1 LIG      -0.11300
      2 C2        -61.6882    4.5123  -41.9232 C.ar   1 LIG      -0.11700
      3 C3        -62.6027    3.1847  -40.1384 C.ar   1 LIG      -0.11700
      4 C4        -60.6562    4.8573  -41.0655 C.ar   1 LIG       0.17700
      5 C5        -61.5297    3.5889  -39.3606 C.ar   1 LIG       0.17700
      6 N1        -60.5510    4.4159  -39.7920 N.ar   1 LIG      -0.60000
      7 H1        -63.5010    3.3652  -42.0849 H      1 LIG       0.11500
      8 H2        -61.7250    4.8949  -42.9366 H      1 LIG       0.11500
      9 H3        -63.3611    2.5187  -39.7431 H      1 LIG       0.11500
     10 H4        -59.8611    5.5192  -41.3923 H      1 LIG       0.12400
     11 H5        -61.4254    3.2463  -38.3363 H      1 LIG       0.12400
@<TRIPOS>BOND
      1       1       2 ar
      2       1       3 ar
      3       2       4 ar
      4       3       5 ar
      5       4       6 ar
      6       5       6 ar
      7       1       7 1
      8       2       8 1
      9       3       9 1
     10       4      10 1
     11       5      11 1
@<TRIPOS>ALT_TYPE
CGenFF_4.0_ALT_TYPE_SET
CGenFF_4.0 1 CG2R61 2 CG2R61 3 CG2R61 4 CG2R61 5 CG2R61 6 NG2R60 7 HGR61 8 HGR61 9 HGR61 10 HGR62 11 HGR62
@<TRIPOS>MOLECULE
pyridine
 11 11 0 0 0
****
USER_CHARGES
INVALID_CHARGES
Pose:   7 Cluster:   7 Fr_nu: 234301 TotEn:   -12.35
@<TRIPOS>ATOM
      1 C1        -75.7766   -9.4831  -52.7023 C.ar   1 LIG      -0.11300
      2 C2        -75.3122   -8.1752  -52.7851 C.ar   1 LIG      -0.11700
      3 C3        -75.0626  -10.5084  -53.3122 C.ar   1 LIG      -0.11700
      4 C4        -74.1377   -7.9470  -53.4840 C.ar   1 LIG       0.17700
      5 C5        -73.8994  -10.1758  -53.9877 C.ar   1 LIG       0.17700
      6 N1        -73.4168   -8.9171  -54.0897 N.ar   1 LIG      -0.60000
      7 H1        -76.6938   -9.7028  -52.1640 H      1 LIG       0.11500
      8 H2        -75.8521   -7.3602  -52.3172 H      1 LIG       0.11500
      9 H3        -75.4060  -11.5354  -53.2611 H      1 LIG       0.11500
     10 H4        -73.7340   -6.9444  -53.5777 H      1 LIG       0.12400
     11 H5        -73.3059  -10.9384  -54.4813 H      1 LIG       0.12400
@<TRIPOS>BOND
      1       1       2 ar
      2       1       3 ar
      3       2       4 ar
      4       3       5 ar
      5       4       6 ar
      6       5       6 ar
      7       1       7 1
      8       2       8 1
      9       3       9 1
     10       4      10 1
     11       5      11 1
@<TRIPOS>ALT_TYPE
CGenFF_4.0_ALT_TYPE_SET
CGenFF_4.0 1 CG2R61 2 CG2R61 3 CG2R61 4 CG2R61 5 CG2R61 6 NG2R60 7 HGR61 8 HGR61 9 HGR61 10 HGR62 11 HGR62
@<TRIPOS>MOLECULE
pyridine
 11 11 0 0 0
****
USER_CHARGES
INVALID_CHARGES
Pose:   8 Cluster:   8 Fr_nu:  87370 TotEn:   -12.12
@<TRIPOS>ATOM
      1 C1        -79.2214  -20.6153  -32.3697 C.ar   1 LIG      -0.11300
      2 C2        -80.5788  -20.3274  -32.2816 C.ar   1 LIG      -0.11700
      3 C3        -78.8031  -21.7800  -33.0036 C.ar   1 LIG      -0.11700
      4 C4        -81.4706  -21.2296  -32.8389 C.ar   1 LIG       0.17700
      5 C5        -79.7744  -22.6173  -33.5283 C.ar   1 LIG       0.17700
      6 N1        -81.1021  -22.3712  -33.4621 N.ar   1 LIG      -0.60000
      7 H1        -78.4908  -19.9335  -31.9447 H      1 LIG       0.11500
      8 H2        -80.9277  -19.4254  -31.7925 H      1 LIG       0.11500
      9 H3        -77.7501  -22.0250  -33.0836 H      1 LIG       0.11500
     10 H4        -82.5399  -21.0508  -32.7961 H      1 LIG       0.12400
     11 H5        -79.5009  -23.5387  -34.0319 H      1 LIG       0.12400
@<TRIPOS>BOND
      1       1       2 ar
      2       1       3 ar
      3       2       4 ar
      4       3       5 ar
      5       4       6 ar
      6       5       6 ar
      7       1       7 1
      8       2       8 1
      9       3       9 1
     10       4      10 1
     11       5      11 1
@<TRIPOS>ALT_TYPE
CGenFF_4.0_ALT_TYPE_SET
CGenFF_4.0 1 CG2R61 2 CG2R61 3 CG2R61 4 CG2R61 5 CG2R61 6 NG2R60 7 HGR61 8 HGR61 9 HGR61 10 HGR62 11 HGR62
@<TRIPOS>MOLECULE
pyridine
 11 11 0 0 0
****
USER_CHARGES
INVALID_CHARGES
Pose:   9 Cluster:   9 Fr_nu: 435466 TotEn:   -11.87
@<TRIPOS>ATOM
      1 C1        -79.2137  -14.8523  -44.3602 C.ar   1 LIG      -0.11300
      2 C2        -79.4510  -13.7066  -45.1113 C.ar   1 LIG      -0.11700
      3 C3        -77.9548  -15.4421  -44.3809 C.ar   1 LIG      -0.11700
      4 C4        -78.4043  -13.1940  -45.8606 C.ar   1 LIG       0.17700
      5 C5        -76.9751  -14.8520  -45.1630 C.ar   1 LIG       0.17700
      6 N1        -77.1680  -13.7391  -45.9060 N.ar   1 LIG      -0.60000
      7 H1        -80.0087  -15.2852  -43.7603 H      1 LIG       0.11500
      8 H2        -80.4243  -13.2298  -45.1102 H      1 LIG       0.11500
      9 H3        -77.7472  -16.3359  -43.8036 H      1 LIG       0.11500
     10 H4        -78.5386  -12.3022  -46.4638 H      1 LIG       0.12400
     11 H5        -75.9764  -15.2731  -45.2145 H      1 LIG       0.12400
@<TRIPOS>BOND
      1       1       2 ar
      2       1       3 ar
      3       2       4 ar
      4       3       5 ar
      5       4       6 ar
      6       5       6 ar
      7       1       7 1
      8       2       8 1
      9       3       9 1
     10       4      10 1
     11       5      11 1
@<TRIPOS>ALT_TYPE
CGenFF_4.0_ALT_TYPE_SET
CGenFF_4.0 1 CG2R61 2 CG2R61 3 CG2R61 4 CG2R61 5 CG2R61 6 NG2R60 7 HGR61 8 HGR61 9 HGR61 10 HGR62 11 HGR62
@<TRIPOS>MOLECULE
pyridine
 11 11 0 0 0
****
USER_CHARGES
INVALID_CHARGES
Pose:  10 Cluster:  10 Fr_nu: 1367067 TotEn:   -11.71
@<TRIPOS>ATOM
      1 C1        -48.6615  -12.7157  -44.1185 C.ar   1 LIG      -0.11300
      2 C2        -49.8444  -12.6534  -43.3904 C.ar   1 LIG      -0.11700
      3 C3        -47.7994  -11.6248  -44.1283 C.ar   1 LIG      -0.11700
      4 C4        -50.1169  -11.4866  -42.6946 C.ar   1 LIG       0.17700
      5 C5        -48.1636  -10.5040  -43.3997 C.ar   1 LIG       0.17700
      6 N1        -49.3042  -10.4064  -42.6804 N.ar   1 LIG      -0.60000
      7 H1        -48.4122  -13.6125  -44.6778 H      1 LIG       0.11500
      8 H2        -50.5311  -13.4915  -43.3681 H      1 LIG       0.11500
      9 H3        -46.8721  -11.6508  -44.6893 H      1 LIG       0.11500
     10 H4        -51.0268  -11.3881  -42.1118 H      1 LIG       0.12400
     11 H5        -47.5266   -9.6260  -43.3750 H      1 LIG       0.12400
@<TRIPOS>BOND
      1       1       2 ar
      2       1       3 ar
      3       2       4 ar
      4       3       5 ar
      5       4       6 ar
      6       5       6 ar
      7       1       7 1
      8       2       8 1
      9       3       9 1
     10       4      10 1
     11       5      11 1
@<TRIPOS>ALT_TYPE
CGenFF_4.0_ALT_TYPE_SET
CGenFF_4.0 1 CG2R61 2 CG2R61 3 CG2R61 4 CG2R61 5 CG2R61 6 NG2R60 7 HGR61 8 HGR61 9 HGR61 10 HGR62 11 HGR62
@<TRIPOS>MOLECULE
pyridine
 11 11 0 0 0
****
USER_CHARGES
INVALID_CHARGES
Pose:  11 Cluster:  11 Fr_nu: 195001 TotEn:   -11.60
@<TRIPOS>ATOM
      1 C1        -79.0064  -20.4883  -31.8678 C.ar   1 LIG      -0.11300
      2 C2        -79.1867  -21.4160  -32.8876 C.ar   1 LIG      -0.11700
      3 C3        -80.0744  -19.6980  -31.4577 C.ar   1 LIG      -0.11700
      4 C4        -80.4445  -21.5140  -33.4604 C.ar   1 LIG       0.17700
      5 C5        -81.2924  -19.8726  -32.0946 C.ar   1 LIG       0.17700
      6 N1        -81.5058  -20.7635  -33.0889 N.ar   1 LIG      -0.60000
      7 H1        -78.0353  -20.3808  -31.3940 H      1 LIG       0.11500
      8 H2        -78.3687  -22.0428  -33.2232 H      1 LIG       0.11500
      9 H3        -79.9568  -18.9678  -30.6650 H      1 LIG       0.11500
     10 H4        -80.6363  -22.2221  -34.2597 H      1 LIG       0.12400
     11 H5        -82.1569  -19.2806  -31.8128 H      1 LIG       0.12400
@<TRIPOS>BOND
      1       1       2 ar
      2       1       3 ar
      3       2       4 ar
      4       3       5 ar
      5       4       6 ar
      6       5       6 ar
      7       1       7 1
      8       2       8 1
      9       3       9 1
     10       4      10 1
     11       5      11 1
@<TRIPOS>ALT_TYPE
CGenFF_4.0_ALT_TYPE_SET
CGenFF_4.0 1 CG2R61 2 CG2R61 3 CG2R61 4 CG2R61 5 CG2R61 6 NG2R60 7 HGR61 8 HGR61 9 HGR61 10 HGR62 11 HGR62
@<TRIPOS>MOLECULE
pyridine
 11 11 0 0 0
****
USER_CHARGES
INVALID_CHARGES
Pose:  12 Cluster:  12 Fr_nu: 3505166 TotEn:   -11.54
@<TRIPOS>ATOM
      1 C1        -77.3524   -7.3229  -56.4768 C.ar   1 LIG      -0.11300
      2 C2        -77.2983   -7.0688  -57.8427 C.ar   1 LIG      -0.11700
      3 C3        -76.5391   -6.6033  -55.6086 C.ar   1 LIG      -0.11700
      4 C4        -76.4209   -6.0926  -58.2865 C.ar   1 LIG       0.17700
      5 C5        -75.6954   -5.6481  -56.1524 C.ar   1 LIG       0.17700
      6 N1        -75.6151   -5.3732  -57.4737 N.ar   1 LIG      -0.60000
      7 H1        -78.0268   -8.0809  -56.0897 H      1 LIG       0.11500
      8 H2        -77.9233   -7.6172  -58.5379 H      1 LIG       0.11500
      9 H3        -76.5641   -6.7848  -54.5402 H      1 LIG       0.11500
     10 H4        -76.3411   -5.8573  -59.3426 H      1 LIG       0.12400
     11 H5        -75.0400   -5.0598  -55.5186 H      1 LIG       0.12400
@<TRIPOS>BOND
      1       1       2 ar
      2       1       3 ar
      3       2       4 ar
      4       3       5 ar
      5       4       6 ar
      6       5       6 ar
      7       1       7 1
      8       2       8 1
      9       3       9 1
     10       4      10 1
     11       5      11 1
@<TRIPOS>ALT_TYPE
CGenFF_4.0_ALT_TYPE_SET
CGenFF_4.0 1 CG2R61 2 CG2R61 3 CG2R61 4 CG2R61 5 CG2R61 6 NG2R60 7 HGR61 8 HGR61 9 HGR61 10 HGR62 11 HGR62
@<TRIPOS>MOLECULE
pyridine
 11 11 0 0 0
****
USER_CHARGES
INVALID_CHARGES
Pose:  13 Cluster:  13 Fr_nu: 590362 TotEn:   -11.38
@<TRIPOS>ATOM
      1 C1        -62.3132    3.4581  -38.9992 C.ar   1 LIG      -0.11300
      2 C2        -61.3338    4.4375  -38.8780 C.ar   1 LIG      -0.11700
      3 C3        -62.7246    3.0466  -40.2620 C.ar   1 LIG      -0.11700
      4 C4        -60.8015    4.9698  -40.0412 C.ar   1 LIG       0.17700
      5 C5        -62.1303    3.6414  -41.3633 C.ar   1 LIG       0.17700
      6 N1        -61.1759    4.5958  -41.2852 N.ar   1 LIG      -0.60000
      7 H1        -62.7556    3.0167  -38.1111 H      1 LIG       0.11500
      8 H2        -60.9975    4.7733  -37.9040 H      1 LIG       0.11500
      9 H3        -63.4870    2.2851  -40.3805 H      1 LIG       0.11500
     10 H4        -60.0352    5.7367  -40.0002 H      1 LIG       0.12400
     11 H5        -62.4162    3.3567  -42.3706 H      1 LIG       0.12400
@<TRIPOS>BOND
      1       1       2 ar
      2       1       3 ar
      3       2       4 ar
      4       3       5 ar
      5       4       6 ar
      6       5       6 ar
      7       1       7 1
      8       2       8 1
      9       3       9 1
     10       4      10 1
     11       5      11 1
@<TRIPOS>ALT_TYPE
CGenFF_4.0_ALT_TYPE_SET
CGenFF_4.0 1 CG2R61 2 CG2R61 3 CG2R61 4 CG2R61 5 CG2R61 6 NG2R60 7 HGR61 8 HGR61 9 HGR61 10 HGR62 11 HGR62
@<TRIPOS>MOLECULE
pyridine
 11 11 0 0 0
****
USER_CHARGES
INVALID_CHARGES
Pose:  14 Cluster:  14 Fr_nu: 223820 TotEn:   -11.36
@<TRIPOS>ATOM
      1 C1        -72.0254   -8.1371  -45.3663 C.ar   1 LIG      -0.11300
      2 C2        -73.1305   -8.8620  -44.9345 C.ar   1 LIG      -0.11700
      3 C3        -70.7985   -8.3085  -44.7348 C.ar   1 LIG      -0.11700
      4 C4        -72.9577   -9.7385  -43.8754 C.ar   1 LIG       0.17700
      5 C5        -70.7302   -9.2095  -43.6845 C.ar   1 LIG       0.17700
      6 N1        -71.7818   -9.9316  -43.2369 N.ar   1 LIG      -0.60000
      7 H1        -72.1202   -7.4394  -46.1929 H      1 LIG       0.11500
      8 H2        -74.0963   -8.7449  -45.4119 H      1 LIG       0.11500
      9 H3        -69.9237   -7.7536  -45.0541 H      1 LIG       0.11500
     10 H4        -73.7889  -10.3268  -43.5011 H      1 LIG       0.12400
     11 H5        -69.7968   -9.3795  -43.1578 H      1 LIG       0.12400
@<TRIPOS>BOND
      1       1       2 ar
      2       1       3 ar
      3       2       4 ar
      4       3       5 ar
      5       4       6 ar
      6       5       6 ar
      7       1       7 1
      8       2       8 1
      9       3       9 1
     10       4      10 1
     11       5      11 1
@<TRIPOS>ALT_TYPE
CGenFF_4.0_ALT_TYPE_SET
CGenFF_4.0 1 CG2R61 2 CG2R61 3 CG2R61 4 CG2R61 5 CG2R61 6 NG2R60 7 HGR61 8 HGR61 9 HGR61 10 HGR62 11 HGR62
@<TRIPOS>MOLECULE
pyridine
 11 11 0 0 0
****
USER_CHARGES
INVALID_CHARGES
Pose:  15 Cluster:  15 Fr_nu: 1761318 TotEn:   -11.26
@<TRIPOS>ATOM
      1 C1        -62.9357    3.6692  -41.2246 C.ar   1 LIG      -0.11300
      2 C2        -63.3091    2.9756  -40.0789 C.ar   1 LIG      -0.11700
      3 C3        -62.1431    4.8063  -41.1150 C.ar   1 LIG      -0.11700
      4 C4        -62.8671    3.4564  -38.8568 C.ar   1 LIG       0.17700
      5 C5        -61.7535    5.2052  -39.8466 C.ar   1 LIG       0.17700
      6 N1        -62.0963    4.5573  -38.7106 N.ar   1 LIG      -0.60000
      7 H1        -63.2625    3.3247  -42.2012 H      1 LIG       0.11500
      8 H2        -63.9261    2.0868  -40.1404 H      1 LIG       0.11500
      9 H3        -61.8404    5.3631  -41.9945 H      1 LIG       0.11500
     10 H4        -63.1314    2.9512  -37.9337 H      1 LIG       0.12400
     11 H5        -61.1355    6.0860  -39.7062 H      1 LIG       0.12400
@<TRIPOS>BOND
      1       1       2 ar
      2       1       3 ar
      3       2       4 ar
      4       3       5 ar
      5       4       6 ar
      6       5       6 ar
      7       1       7 1
      8       2       8 1
      9       3       9 1
     10       4      10 1
     11       5      11 1
@<TRIPOS>ALT_TYPE
CGenFF_4.0_ALT_TYPE_SET
CGenFF_4.0 1 CG2R61 2 CG2R61 3 CG2R61 4 CG2R61 5 CG2R61 6 NG2R60 7 HGR61 8 HGR61 9 HGR61 10 HGR62 11 HGR62
@<TRIPOS>MOLECULE
pyridine
 11 11 0 0 0
****
USER_CHARGES
INVALID_CHARGES
Pose:  16 Cluster:  16 Fr_nu: 1574871 TotEn:   -11.25
@<TRIPOS>ATOM
      1 C1        -77.5084  -14.4787  -45.2855 C.ar   1 LIG      -0.11300
      2 C2        -78.8118  -14.2526  -44.8575 C.ar   1 LIG      -0.11700
      3 C3        -76.7600  -15.4984  -44.7082 C.ar   1 LIG      -0.11700
      4 C4        -79.3164  -15.0675  -43.8569 C.ar   1 LIG       0.17700
      5 C5        -77.3563  -16.2574  -43.7142 C.ar   1 LIG       0.17700
      6 N1        -78.6198  -16.0676  -43.2721 N.ar   1 LIG      -0.60000
      7 H1        -77.0764  -13.8610  -46.0672 H      1 LIG       0.11500
      8 H2        -79.4137  -13.4638  -45.2934 H      1 LIG       0.11500
      9 H3        -75.7418  -15.6924  -45.0257 H      1 LIG       0.11500
     10 H4        -80.3276  -14.9314  -43.4880 H      1 LIG       0.12400
     11 H5        -76.8153  -17.0644  -43.2310 H      1 LIG       0.12400
@<TRIPOS>BOND
      1       1       2 ar
      2       1       3 ar
      3       2       4 ar
      4       3       5 ar
      5       4       6 ar
      6       5       6 ar
      7       1       7 1
      8       2       8 1
      9       3       9 1
     10       4      10 1
     11       5      11 1
@<TRIPOS>ALT_TYPE
CGenFF_4.0_ALT_TYPE_SET
CGenFF_4.0 1 CG2R61 2 CG2R61 3 CG2R61 4 CG2R61 5 CG2R61 6 NG2R60 7 HGR61 8 HGR61 9 HGR61 10 HGR62 11 HGR62
@<TRIPOS>MOLECULE
pyridine
 11 11 0 0 0
****
USER_CHARGES
INVALID_CHARGES
Pose:  17 Cluster:  17 Fr_nu:  22790 TotEn:   -11.20
@<TRIPOS>ATOM
      1 C1        -77.5904   -8.1174  -55.8245 C.ar   1 LIG      -0.11300
      2 C2        -77.5057   -7.3715  -56.9948 C.ar   1 LIG      -0.11700
      3 C3        -76.6359   -7.9475  -54.8278 C.ar   1 LIG      -0.11700
      4 C4        -76.4556   -6.4761  -57.1186 C.ar   1 LIG       0.17700
      5 C5        -75.6246   -7.0265  -55.0487 C.ar   1 LIG       0.17700
      6 N1        -75.5095   -6.2837  -56.1724 N.ar   1 LIG      -0.60000
      7 H1        -78.3983   -8.8303  -55.6897 H      1 LIG       0.11500
      8 H2        -78.2386   -7.4870  -57.7849 H      1 LIG       0.11500
      9 H3        -76.6817   -8.5186  -53.9075 H      1 LIG       0.11500
     10 H4        -76.3452   -5.8710  -58.0124 H      1 LIG       0.12400
     11 H5        -74.8548   -6.8568  -54.3031 H      1 LIG       0.12400
@<TRIPOS>BOND
      1       1       2 ar
      2       1       3 ar
      3       2       4 ar
      4       3       5 ar
      5       4       6 ar
      6       5       6 ar
      7       1       7 1
      8       2       8 1
      9       3       9 1
     10       4      10 1
     11       5      11 1
@<TRIPOS>ALT_TYPE
CGenFF_4.0_ALT_TYPE_SET
CGenFF_4.0 1 CG2R61 2 CG2R61 3 CG2R61 4 CG2R61 5 CG2R61 6 NG2R60 7 HGR61 8 HGR61 9 HGR61 10 HGR62 11 HGR62
@<TRIPOS>MOLECULE
pyridine
 11 11 0 0 0
****
USER_CHARGES
INVALID_CHARGES
Pose:  18 Cluster:  18 Fr_nu:  83574 TotEn:   -11.10
@<TRIPOS>ATOM
      1 C1        -61.1096    0.1327  -23.8125 C.ar   1 LIG      -0.11300
      2 C2        -61.7471   -0.1259  -25.0208 C.ar   1 LIG      -0.11700
      3 C3        -60.0349   -0.6559  -23.4171 C.ar   1 LIG      -0.11700
      4 C4        -61.2752   -1.1764  -25.7912 C.ar   1 LIG       0.17700
      5 C5        -59.6398   -1.6829  -24.2592 C.ar   1 LIG       0.17700
      6 N1        -60.2344   -1.9644  -25.4403 N.ar   1 LIG      -0.60000
      7 H1        -61.4501    0.9469  -23.1798 H      1 LIG       0.11500
      8 H2        -62.5865    0.4759  -25.3493 H      1 LIG       0.11500
      9 H3        -59.5232   -0.4730  -22.4791 H      1 LIG       0.11500
     10 H4        -61.7386   -1.4189  -26.7418 H      1 LIG       0.12400
     11 H5        -58.8075   -2.3277  -23.9969 H      1 LIG       0.12400
@<TRIPOS>BOND
      1       1       2 ar
      2       1       3 ar
      3       2       4 ar
      4       3       5 ar
      5       4       6 ar
      6       5       6 ar
      7       1       7 1
      8       2       8 1
      9       3       9 1
     10       4      10 1
     11       5      11 1
@<TRIPOS>ALT_TYPE
CGenFF_4.0_ALT_TYPE_SET
CGenFF_4.0 1 CG2R61 2 CG2R61 3 CG2R61 4 CG2R61 5 CG2R61 6 NG2R60 7 HGR61 8 HGR61 9 HGR61 10 HGR62 11 HGR62
@<TRIPOS>MOLECULE
pyridine
 11 11 0 0 0
****
USER_CHARGES
INVALID_CHARGES
Pose:  19 Cluster:  19 Fr_nu: 3040198 TotEn:   -10.80
@<TRIPOS>ATOM
      1 C1        -64.2283    3.3512  -42.8468 C.ar   1 LIG      -0.11300
      2 C2        -64.5534    2.3303  -41.9607 C.ar   1 LIG      -0.11700
      3 C3        -63.0987    4.1291  -42.6184 C.ar   1 LIG      -0.11700
      4 C4        -63.7230    2.1294  -40.8699 C.ar   1 LIG       0.17700
      5 C5        -62.3335    3.8478  -41.4980 C.ar   1 LIG       0.17700
      6 N1        -62.6175    2.8644  -40.6148 N.ar   1 LIG      -0.60000
      7 H1        -64.8546    3.5408  -43.7134 H      1 LIG       0.11500
      8 H2        -65.4289    1.7113  -42.1189 H      1 LIG       0.11500
      9 H3        -62.8263    4.9306  -43.2954 H      1 LIG       0.11500
     10 H4        -63.9335    1.3460  -40.1494 H      1 LIG       0.12400
     11 H5        -61.4428    4.4255  -41.2740 H      1 LIG       0.12400
@<TRIPOS>BOND
      1       1       2 ar
      2       1       3 ar
      3       2       4 ar
      4       3       5 ar
      5       4       6 ar
      6       5       6 ar
      7       1       7 1
      8       2       8 1
      9       3       9 1
     10       4      10 1
     11       5      11 1
@<TRIPOS>ALT_TYPE
CGenFF_4.0_ALT_TYPE_SET
CGenFF_4.0 1 CG2R61 2 CG2R61 3 CG2R61 4 CG2R61 5 CG2R61 6 NG2R60 7 HGR61 8 HGR61 9 HGR61 10 HGR62 11 HGR62
@<TRIPOS>MOLECULE
pyridine
 11 11 0 0 0
****
USER_CHARGES
INVALID_CHARGES
Pose:  20 Cluster:  20 Fr_nu:  43272 TotEn:   -10.66
@<TRIPOS>ATOM
      1 C1        -62.4522    3.7271  -41.9661 C.ar   1 LIG      -0.11300
      2 C2        -61.3362    4.1889  -41.2773 C.ar   1 LIG      -0.11700
      3 C3        -63.4595    3.0593  -41.2786 C.ar   1 LIG      -0.11700
      4 C4        -61.2758    3.9593  -39.9122 C.ar   1 LIG       0.17700
      5 C5        -63.3039    2.8800  -39.9136 C.ar   1 LIG       0.17700
      6 N1        -62.2342    3.3144  -39.2101 N.ar   1 LIG      -0.60000
      7 H1        -62.5365    3.8868  -43.0369 H      1 LIG       0.11500
      8 H2        -60.5392    4.7123  -41.7924 H      1 LIG       0.11500
      9 H3        -64.3381    2.6901  -41.7951 H      1 LIG       0.11500
     10 H4        -60.4260    4.2994  -39.3296 H      1 LIG       0.12400
     11 H5        -64.0604    2.3647  -39.3309 H      1 LIG       0.12400
@<TRIPOS>BOND
      1       1       2 ar
      2       1       3 ar
      3       2       4 ar
      4       3       5 ar
      5       4       6 ar
      6       5       6 ar
      7       1       7 1
      8       2       8 1
      9       3       9 1
     10       4      10 1
     11       5      11 1
@<TRIPOS>ALT_TYPE
CGenFF_4.0_ALT_TYPE_SET
CGenFF_4.0 1 CG2R61 2 CG2R61 3 CG2R61 4 CG2R61 5 CG2R61 6 NG2R60 7 HGR61 8 HGR61 9 HGR61 10 HGR62 11 HGR62
@<TRIPOS>MOLECULE
pyridine
 11 11 0 0 0
****
USER_CHARGES
INVALID_CHARGES
Pose:  21 Cluster:  21 Fr_nu:  83735 TotEn:   -10.36
@<TRIPOS>ATOM
      1 C1        -76.4412   -8.0142  -54.7336 C.ar   1 LIG      -0.11300
      2 C2        -76.6578   -9.2166  -54.0699 C.ar   1 LIG      -0.11700
      3 C3        -75.5220   -7.1024  -54.2265 C.ar   1 LIG      -0.11700
      4 C4        -75.9357   -9.4577  -52.9122 C.ar   1 LIG       0.17700
      5 C5        -74.8509   -7.4380  -53.0617 C.ar   1 LIG       0.17700
      6 N1        -75.0347   -8.5963  -52.3891 N.ar   1 LIG      -0.60000
      7 H1        -76.9882   -7.7877  -55.6439 H      1 LIG       0.11500
      8 H2        -77.3690   -9.9422  -54.4470 H      1 LIG       0.11500
      9 H3        -75.3374   -6.1586  -54.7268 H      1 LIG       0.11500
     10 H4        -76.0687  -10.3807  -52.3577 H      1 LIG       0.12400
     11 H5        -74.1242   -6.7613  -52.6243 H      1 LIG       0.12400
@<TRIPOS>BOND
      1       1       2 ar
      2       1       3 ar
      3       2       4 ar
      4       3       5 ar
      5       4       6 ar
      6       5       6 ar
      7       1       7 1
      8       2       8 1
      9       3       9 1
     10       4      10 1
     11       5      11 1
@<TRIPOS>ALT_TYPE
CGenFF_4.0_ALT_TYPE_SET
CGenFF_4.0 1 CG2R61 2 CG2R61 3 CG2R61 4 CG2R61 5 CG2R61 6 NG2R60 7 HGR61 8 HGR61 9 HGR61 10 HGR62 11 HGR62
@<TRIPOS>MOLECULE
pyridine
 11 11 0 0 0
****
USER_CHARGES
INVALID_CHARGES
Pose:  22 Cluster:  22 Fr_nu: 492336 TotEn:   -10.31
@<TRIPOS>ATOM
      1 C1        -77.4157  -13.6706  -44.9879 C.ar   1 LIG      -0.11300
      2 C2        -77.2009  -15.0204  -44.7325 C.ar   1 LIG      -0.11700
      3 C3        -78.6705  -13.2383  -45.4026 C.ar   1 LIG      -0.11700
      4 C4        -78.2651  -15.8906  -44.9055 C.ar   1 LIG       0.17700
      5 C5        -79.6689  -14.1883  -45.5458 C.ar   1 LIG       0.17700
      6 N1        -79.4980  -15.5080  -45.3070 N.ar   1 LIG      -0.60000
      7 H1        -76.6065  -12.9570  -44.8648 H      1 LIG       0.11500
      8 H2        -76.2313  -15.3798  -44.4081 H      1 LIG       0.11500
      9 H3        -78.8607  -12.1911  -45.6079 H      1 LIG       0.11500
     10 H4        -78.1486  -16.9531  -44.7195 H      1 LIG       0.12400
     11 H5        -80.6653  -13.9033  -45.8674 H      1 LIG       0.12400
@<TRIPOS>BOND
      1       1       2 ar
      2       1       3 ar
      3       2       4 ar
      4       3       5 ar
      5       4       6 ar
      6       5       6 ar
      7       1       7 1
      8       2       8 1
      9       3       9 1
     10       4      10 1
     11       5      11 1
@<TRIPOS>ALT_TYPE
CGenFF_4.0_ALT_TYPE_SET
CGenFF_4.0 1 CG2R61 2 CG2R61 3 CG2R61 4 CG2R61 5 CG2R61 6 NG2R60 7 HGR61 8 HGR61 9 HGR61 10 HGR62 11 HGR62
@<TRIPOS>MOLECULE
pyridine
 11 11 0 0 0
****
USER_CHARGES
INVALID_CHARGES
Pose:  23 Cluster:  23 Fr_nu: 388022 TotEn:   -10.20
@<TRIPOS>ATOM
      1 C1        -63.4406    0.9059  -26.1528 C.ar   1 LIG      -0.11300
      2 C2        -62.3597    1.2954  -25.3699 C.ar   1 LIG      -0.11700
      3 C3        -63.5685   -0.4234  -26.5398 C.ar   1 LIG      -0.11700
      4 C4        -61.4413    0.3248  -25.0033 C.ar   1 LIG       0.17700
      5 C5        -62.5959   -1.3170  -26.1211 C.ar   1 LIG       0.17700
      6 N1        -61.5318   -0.9760  -25.3601 N.ar   1 LIG      -0.60000
      7 H1        -64.1817    1.6372  -26.4614 H      1 LIG       0.11500
      8 H2        -62.2399    2.3259  -25.0562 H      1 LIG       0.11500
      9 H3        -64.4026   -0.7496  -27.1505 H      1 LIG       0.11500
     10 H4        -60.5805    0.5779  -24.3933 H      1 LIG       0.12400
     11 H5        -62.6487   -2.3653  -26.3964 H      1 LIG       0.12400
@<TRIPOS>BOND
      1       1       2 ar
      2       1       3 ar
      3       2       4 ar
      4       3       5 ar
      5       4       6 ar
      6       5       6 ar
      7       1       7 1
      8       2       8 1
      9       3       9 1
     10       4      10 1
     11       5      11 1
@<TRIPOS>ALT_TYPE
CGenFF_4.0_ALT_TYPE_SET
CGenFF_4.0 1 CG2R61 2 CG2R61 3 CG2R61 4 CG2R61 5 CG2R61 6 NG2R60 7 HGR61 8 HGR61 9 HGR61 10 HGR62 11 HGR62
@<TRIPOS>MOLECULE
pyridine
 11 11 0 0 0
****
USER_CHARGES
INVALID_CHARGES
Pose:  24 Cluster:  24 Fr_nu:   6636 TotEn:   -10.00
@<TRIPOS>ATOM
      1 C1        -80.3624  -22.6943  -32.9633 C.ar   1 LIG      -0.11300
      2 C2        -81.4130  -21.9364  -32.4584 C.ar   1 LIG      -0.11700
      3 C3        -79.0544  -22.2477  -32.8113 C.ar   1 LIG      -0.11700
      4 C4        -81.1052  -20.7487  -31.8147 C.ar   1 LIG       0.17700
      5 C5        -78.8522  -21.0459  -32.1521 C.ar   1 LIG       0.17700
      6 N1        -79.8474  -20.2821  -31.6481 N.ar   1 LIG      -0.60000
      7 H1        -80.5625  -23.6310  -33.4749 H      1 LIG       0.11500
      8 H2        -82.4402  -22.2651  -32.5649 H      1 LIG       0.11500
      9 H3        -78.2198  -22.8218  -33.1973 H      1 LIG       0.11500
     10 H4        -81.8891  -20.1213  -31.4036 H      1 LIG       0.12400
     11 H5        -77.8512  -20.6527  -32.0078 H      1 LIG       0.12400
@<TRIPOS>BOND
      1       1       2 ar
      2       1       3 ar
      3       2       4 ar
      4       3       5 ar
      5       4       6 ar
      6       5       6 ar
      7       1       7 1
      8       2       8 1
      9       3       9 1
     10       4      10 1
     11       5      11 1
@<TRIPOS>ALT_TYPE
CGenFF_4.0_ALT_TYPE_SET
CGenFF_4.0 1 CG2R61 2 CG2R61 3 CG2R61 4 CG2R61 5 CG2R61 6 NG2R60 7 HGR61 8 HGR61 9 HGR61 10 HGR62 11 HGR62
@<TRIPOS>MOLECULE
pyridine
 11 11 0 0 0
****
USER_CHARGES
INVALID_CHARGES
Pose:  25 Cluster:  25 Fr_nu: 871218 TotEn:    -9.82
@<TRIPOS>ATOM
      1 C1        -80.7384  -22.3362  -33.7322 C.ar   1 LIG      -0.11300
      2 C2        -79.3909  -22.3876  -33.3936 C.ar   1 LIG      -0.11700
      3 C3        -81.4488  -21.1537  -33.5577 C.ar   1 LIG      -0.11700
      4 C4        -78.8049  -21.2383  -32.8882 C.ar   1 LIG       0.17700
      5 C5        -80.7707  -20.0597  -33.0448 C.ar   1 LIG       0.17700
      6 N1        -79.4624  -20.0715  -32.7043 N.ar   1 LIG      -0.60000
      7 H1        -81.2343  -23.2162  -34.1308 H      1 LIG       0.11500
      8 H2        -78.8174  -23.2983  -33.5214 H      1 LIG       0.11500
      9 H3        -82.5001  -21.0907  -33.8144 H      1 LIG       0.11500
     10 H4        -77.7566  -21.2270  -32.6087 H      1 LIG       0.12400
     11 H5        -81.2791  -19.1139  -32.8886 H      1 LIG       0.12400
@<TRIPOS>BOND
      1       1       2 ar
      2       1       3 ar
      3       2       4 ar
      4       3       5 ar
      5       4       6 ar
      6       5       6 ar
      7       1       7 1
      8       2       8 1
      9       3       9 1
     10       4      10 1
     11       5      11 1
@<TRIPOS>ALT_TYPE
CGenFF_4.0_ALT_TYPE_SET
CGenFF_4.0 1 CG2R61 2 CG2R61 3 CG2R61 4 CG2R61 5 CG2R61 6 NG2R60 7 HGR61 8 HGR61 9 HGR61 10 HGR62 11 HGR62
@<TRIPOS>MOLECULE
pyridine
 11 11 0 0 0
****
USER_CHARGES
INVALID_CHARGES
Pose:  26 Cluster:  26 Fr_nu: 101716 TotEn:    -9.67
@<TRIPOS>ATOM
      1 C1        -78.9423  -14.9541  -45.0254 C.ar   1 LIG      -0.11300
      2 C2        -79.3996  -14.2001  -46.1004 C.ar   1 LIG      -0.11700
      3 C3        -79.3098  -16.2904  -44.9144 C.ar   1 LIG      -0.11700
      4 C4        -80.2156  -14.8244  -47.0300 C.ar   1 LIG       0.17700
      5 C5        -80.1300  -16.8211  -45.8969 C.ar   1 LIG       0.17700
      6 N1        -80.5941  -16.1201  -46.9557 N.ar   1 LIG      -0.60000
      7 H1        -78.3014  -14.5008  -44.2751 H      1 LIG       0.11500
      8 H2        -79.1257  -13.1570  -46.2075 H      1 LIG       0.11500
      9 H3        -78.9657  -16.8972  -44.0846 H      1 LIG       0.11500
     10 H4        -80.5987  -14.2794  -47.8864 H      1 LIG       0.12400
     11 H5        -80.4463  -17.8583  -45.8565 H      1 LIG       0.12400
@<TRIPOS>BOND
      1       1       2 ar
      2       1       3 ar
      3       2       4 ar
      4       3       5 ar
      5       4       6 ar
      6       5       6 ar
      7       1       7 1
      8       2       8 1
      9       3       9 1
     10       4      10 1
     11       5      11 1
@<TRIPOS>ALT_TYPE
CGenFF_4.0_ALT_TYPE_SET
CGenFF_4.0 1 CG2R61 2 CG2R61 3 CG2R61 4 CG2R61 5 CG2R61 6 NG2R60 7 HGR61 8 HGR61 9 HGR61 10 HGR62 11 HGR62
@<TRIPOS>MOLECULE
pyridine
 11 11 0 0 0
****
USER_CHARGES
INVALID_CHARGES
Pose:  27 Cluster:  27 Fr_nu: 541666 TotEn:    -9.64
@<TRIPOS>ATOM
      1 C1        -79.3687  -15.9544  -45.7067 C.ar   1 LIG      -0.11300
      2 C2        -80.1141  -17.1129  -45.5185 C.ar   1 LIG      -0.11700
      3 C3        -79.4727  -15.2542  -46.9035 C.ar   1 LIG      -0.11700
      4 C4        -80.9422  -17.5260  -46.5498 C.ar   1 LIG       0.17700
      5 C5        -80.3293  -15.7506  -47.8728 C.ar   1 LIG       0.17700
      6 N1        -81.0694  -16.8725  -47.7263 N.ar   1 LIG      -0.60000
      7 H1        -78.7075  -15.5982  -44.9225 H      1 LIG       0.11500
      8 H2        -80.0492  -17.6745  -44.5939 H      1 LIG       0.11500
      9 H3        -78.9008  -14.3489  -47.0724 H      1 LIG       0.11500
     10 H4        -81.5439  -18.4236  -46.4522 H      1 LIG       0.12400
     11 H5        -80.4461  -15.2424  -48.8244 H      1 LIG       0.12400
@<TRIPOS>BOND
      1       1       2 ar
      2       1       3 ar
      3       2       4 ar
      4       3       5 ar
      5       4       6 ar
      6       5       6 ar
      7       1       7 1
      8       2       8 1
      9       3       9 1
     10       4      10 1
     11       5      11 1
@<TRIPOS>ALT_TYPE
CGenFF_4.0_ALT_TYPE_SET
CGenFF_4.0 1 CG2R61 2 CG2R61 3 CG2R61 4 CG2R61 5 CG2R61 6 NG2R60 7 HGR61 8 HGR61 9 HGR61 10 HGR62 11 HGR62
@<TRIPOS>MOLECULE
pyridine
 11 11 0 0 0
****
USER_CHARGES
INVALID_CHARGES
Pose:  28 Cluster:  28 Fr_nu: 984976 TotEn:    -9.42
@<TRIPOS>ATOM
      1 C1        -47.9976   -9.9960  -25.6237 C.ar   1 LIG      -0.11300
      2 C2        -47.6840   -9.1060  -24.6026 C.ar   1 LIG      -0.11700
      3 C3        -48.0886  -11.3561  -25.3495 C.ar   1 LIG      -0.11700
      4 C4        -47.4722   -9.6225  -23.3344 C.ar   1 LIG       0.17700
      5 C5        -47.8585  -11.7719  -24.0480 C.ar   1 LIG       0.17700
      6 N1        -47.5515  -10.9372  -23.0297 N.ar   1 LIG      -0.60000
      7 H1        -48.1701   -9.6304  -26.6316 H      1 LIG       0.11500
      8 H2        -47.6080   -8.0418  -24.7931 H      1 LIG       0.11500
      9 H3        -48.3313  -12.0682  -26.1300 H      1 LIG       0.11500
     10 H4        -47.2246   -8.9697  -22.5039 H      1 LIG       0.12400
     11 H5        -47.9164  -12.8222  -23.7816 H      1 LIG       0.12400
@<TRIPOS>BOND
      1       1       2 ar
      2       1       3 ar
      3       2       4 ar
      4       3       5 ar
      5       4       6 ar
      6       5       6 ar
      7       1       7 1
      8       2       8 1
      9       3       9 1
     10       4      10 1
     11       5      11 1
@<TRIPOS>ALT_TYPE
CGenFF_4.0_ALT_TYPE_SET
CGenFF_4.0 1 CG2R61 2 CG2R61 3 CG2R61 4 CG2R61 5 CG2R61 6 NG2R60 7 HGR61 8 HGR61 9 HGR61 10 HGR62 11 HGR62
@<TRIPOS>MOLECULE
pyridine
 11 11 0 0 0
****
USER_CHARGES
INVALID_CHARGES
Pose:  29 Cluster:  29 Fr_nu: 764185 TotEn:    -8.44
@<TRIPOS>ATOM
      1 C1        -78.5220  -15.3084  -44.5945 C.ar   1 LIG      -0.11300
      2 C2        -77.2386  -15.6017  -45.0419 C.ar   1 LIG      -0.11700
      3 C3        -79.3683  -14.5380  -45.3841 C.ar   1 LIG      -0.11700
      4 C4        -76.8527  -15.1046  -46.2763 C.ar   1 LIG       0.17700
      5 C5        -78.8870  -14.0883  -46.6030 C.ar   1 LIG       0.17700
      6 N1        -77.6466  -14.3527  -47.0712 N.ar   1 LIG      -0.60000
      7 H1        -78.8618  -15.6791  -43.6321 H      1 LIG       0.11500
      8 H2        -76.5620  -16.2006  -44.4435 H      1 LIG       0.11500
      9 H3        -80.3727  -14.2965  -45.0553 H      1 LIG       0.11500
     10 H4        -75.8616  -15.3051  -46.6697 H      1 LIG       0.12400
     11 H5        -79.5069  -13.4831  -47.2563 H      1 LIG       0.12400
@<TRIPOS>BOND
      1       1       2 ar
      2       1       3 ar
      3       2       4 ar
      4       3       5 ar
      5       4       6 ar
      6       5       6 ar
      7       1       7 1
      8       2       8 1
      9       3       9 1
     10       4      10 1
     11       5      11 1
@<TRIPOS>ALT_TYPE
CGenFF_4.0_ALT_TYPE_SET
CGenFF_4.0 1 CG2R61 2 CG2R61 3 CG2R61 4 CG2R61 5 CG2R61 6 NG2R60 7 HGR61 8 HGR61 9 HGR61 10 HGR62 11 HGR62
@<TRIPOS>MOLECULE
pyridine
 11 11 0 0 0
****
USER_CHARGES
INVALID_CHARGES
Pose:  30 Cluster:  30 Fr_nu: 4071448 TotEn:    -7.32
@<TRIPOS>ATOM
      1 C1        -69.8927  -20.4744  -60.8253 C.ar   1 LIG      -0.11300
      2 C2        -71.0914  -21.0275  -61.2616 C.ar   1 LIG      -0.11700
      3 C3        -69.3669  -20.8511  -59.5945 C.ar   1 LIG      -0.11700
      4 C4        -71.7204  -21.9457  -60.4363 C.ar   1 LIG       0.17700
      5 C5        -70.0731  -21.7770  -58.8437 C.ar   1 LIG       0.17700
      6 N1        -71.2404  -22.3361  -59.2343 N.ar   1 LIG      -0.60000
      7 H1        -69.3696  -19.7505  -61.4430 H      1 LIG       0.11500
      8 H2        -71.5197  -20.7490  -62.2174 H      1 LIG       0.11500
      9 H3        -68.4342  -20.4325  -59.2339 H      1 LIG       0.11500
     10 H4        -72.6578  -22.4055  -60.7311 H      1 LIG       0.12400
     11 H5        -69.7065  -22.1038  -57.8761 H      1 LIG       0.12400
@<TRIPOS>BOND
      1       1       2 ar
      2       1       3 ar
      3       2       4 ar
      4       3       5 ar
      5       4       6 ar
      6       5       6 ar
      7       1       7 1
      8       2       8 1
      9       3       9 1
     10       4      10 1
     11       5      11 1
@<TRIPOS>ALT_TYPE
CGenFF_4.0_ALT_TYPE_SET
CGenFF_4.0 1 CG2R61 2 CG2R61 3 CG2R61 4 CG2R61 5 CG2R61 6 NG2R60 7 HGR61 8 HGR61 9 HGR61 10 HGR62 11 HGR62
@<TRIPOS>MOLECULE
pyridine
 11 11 0 0 0
****
USER_CHARGES
INVALID_CHARGES
Pose:  31 Cluster:  31 Fr_nu: 576358 TotEn:    -6.53
@<TRIPOS>ATOM
      1 C1        -65.0239    0.6288  -27.7483 C.ar   1 LIG      -0.11300
      2 C2        -64.2037    0.8832  -26.6548 C.ar   1 LIG      -0.11700
      3 C3        -65.1772   -0.6748  -28.2069 C.ar   1 LIG      -0.11700
      4 C4        -63.5639   -0.1922  -26.0598 C.ar   1 LIG       0.17700
      5 C5        -64.4936   -1.6804  -27.5427 C.ar   1 LIG       0.17700
      6 N1        -63.6881   -1.4720  -26.4771 N.ar   1 LIG      -0.60000
      7 H1        -65.5422    1.4451  -28.2426 H      1 LIG       0.11500
      8 H2        -64.0697    1.8912  -26.2799 H      1 LIG       0.11500
      9 H3        -65.8110   -0.8965  -29.0580 H      1 LIG       0.11500
     10 H4        -62.9132   -0.0461  -25.2040 H      1 LIG       0.12400
     11 H5        -64.5785   -2.7142  -27.8611 H      1 LIG       0.12400
@<TRIPOS>BOND
      1       1       2 ar
      2       1       3 ar
      3       2       4 ar
      4       3       5 ar
      5       4       6 ar
      6       5       6 ar
      7       1       7 1
      8       2       8 1
      9       3       9 1
     10       4      10 1
     11       5      11 1
@<TRIPOS>ALT_TYPE
CGenFF_4.0_ALT_TYPE_SET
CGenFF_4.0 1 CG2R61 2 CG2R61 3 CG2R61 4 CG2R61 5 CG2R61 6 NG2R60 7 HGR61 8 HGR61 9 HGR61 10 HGR62 11 HGR62
@<TRIPOS>MOLECULE
pyridine
 11 11 0 0 0
****
USER_CHARGES
INVALID_CHARGES
Pose:  32 Cluster:  32 Fr_nu: 3274648 TotEn:    -0.59
@<TRIPOS>ATOM
      1 C1        -78.5794    4.2954  -35.2803 C.ar   1 LIG      -0.11300
      2 C2        -78.0631    4.9583  -36.3880 C.ar   1 LIG      -0.11700
      3 C3        -79.7739    3.5926  -35.3919 C.ar   1 LIG      -0.11700
      4 C4        -78.7740    4.8883  -37.5753 C.ar   1 LIG       0.17700
      5 C5        -80.4083    3.5839  -36.6237 C.ar   1 LIG       0.17700
      6 N1        -79.9375    4.2159  -37.7222 N.ar   1 LIG      -0.60000
      7 H1        -78.0522    4.3271  -34.3315 H      1 LIG       0.11500
      8 H2        -77.1336    5.5120  -36.3243 H      1 LIG       0.11500
      9 H3        -80.1953    3.0689  -34.5415 H      1 LIG       0.11500
     10 H4        -78.4134    5.3886  -38.4680 H      1 LIG       0.12400
     11 H5        -81.3432    3.0512  -36.7636 H      1 LIG       0.12400
@<TRIPOS>BOND
      1       1       2 ar
      2       1       3 ar
      3       2       4 ar
      4       3       5 ar
      5       4       6 ar
      6       5       6 ar
      7       1       7 1
      8       2       8 1
      9       3       9 1
     10       4      10 1
     11       5      11 1
@<TRIPOS>ALT_TYPE
CGenFF_4.0_ALT_TYPE_SET
CGenFF_4.0 1 CG2R61 2 CG2R61 3 CG2R61 4 CG2R61 5 CG2R61 6 NG2R60 7 HGR61 8 HGR61 9 HGR61 10 HGR62 11 HGR62
@<TRIPOS>MOLECULE
cyclopropane
 9 9 0 0 0
****
USER_CHARGES
INVALID_CHARGES
Pose:   1 Cluster:   1 Fr_nu: 234952 TotEn:    -7.95
@<TRIPOS>ATOM
      1 C1        -70.3293   -5.6064  -46.9347 C.3    1 LIG      -0.18000
      2 C2        -70.1532   -4.7064  -48.1224 C.3    1 LIG      -0.18000
      3 C3        -70.7664   -4.1729  -46.8610 C.3    1 LIG      -0.18000
      4 H1        -71.0985   -6.3667  -46.9865 H      1 LIG       0.09000
      5 H2        -69.4433   -5.8927  -46.3824 H      1 LIG       0.09000
      6 H3        -69.1486   -4.3868  -48.3697 H      1 LIG       0.09000
      7 H4        -70.8037   -4.8604  -48.9742 H      1 LIG       0.09000
      8 H5        -71.8295   -3.9682  -46.8635 H      1 LIG       0.09000
      9 H6        -70.1741   -3.4949  -46.2592 H      1 LIG       0.09000
@<TRIPOS>BOND
      1       1       2 1
      2       1       3 1
      3       2       3 1
      4       1       4 1
      5       1       5 1
      6       2       6 1
      7       2       7 1
      8       3       8 1
      9       3       9 1
@<TRIPOS>ALT_TYPE
CGenFF_4.0_ALT_TYPE_SET
CGenFF_4.0 1 CG3C31 2 CG3C31 3 CG3C31 4 HGA2 5 HGA2 6 HGA2 7 HGA2 8 HGA2 9 HGA2
@<TRIPOS>MOLECULE
cyclopropane
 9 9 0 0 0
****
USER_CHARGES
INVALID_CHARGES
Pose:   2 Cluster:   2 Fr_nu:    147 TotEn:    -7.54
@<TRIPOS>ATOM
      1 C1        -50.0366  -10.8332  -28.3362 C.3    1 LIG      -0.18000
      2 C2        -49.9792  -12.3245  -28.4929 C.3    1 LIG      -0.18000
      3 C3        -51.2209  -11.5763  -28.8808 C.3    1 LIG      -0.18000
      4 H1        -50.1095  -10.4330  -27.3327 H      1 LIG       0.09000
      5 H2        -49.4587  -10.2305  -29.0251 H      1 LIG       0.09000
      6 H3        -49.3627  -12.7256  -29.2875 H      1 LIG       0.09000
      7 H4        -50.0136  -12.9287  -27.5951 H      1 LIG       0.09000
      8 H5        -52.0908  -11.6767  -28.2441 H      1 LIG       0.09000
      9 H6        -51.4394  -11.4736  -29.9364 H      1 LIG       0.09000
@<TRIPOS>BOND
      1       1       2 1
      2       1       3 1
      3       2       3 1
      4       1       4 1
      5       1       5 1
      6       2       6 1
      7       2       7 1
      8       3       8 1
      9       3       9 1
@<TRIPOS>ALT_TYPE
CGenFF_4.0_ALT_TYPE_SET
CGenFF_4.0 1 CG3C31 2 CG3C31 3 CG3C31 4 HGA2 5 HGA2 6 HGA2 7 HGA2 8 HGA2 9 HGA2
@<TRIPOS>MOLECULE
cyclopropane
 9 9 0 0 0
****
USER_CHARGES
INVALID_CHARGES
Pose:   3 Cluster:   3 Fr_nu:    556 TotEn:    -7.31
@<TRIPOS>ATOM
      1 C1        -64.3113    2.5835  -41.5365 C.3    1 LIG      -0.18000
      2 C2        -63.1958    3.5532  -41.7960 C.3    1 LIG      -0.18000
      3 C3        -63.3627    2.9485  -40.4327 C.3    1 LIG      -0.18000
      4 H1        -65.3196    2.9750  -41.4859 H      1 LIG       0.09000
      5 H2        -64.2291    1.5929  -41.9653 H      1 LIG       0.09000
      6 H3        -62.3627    3.2152  -42.3995 H      1 LIG       0.09000
      7 H4        -63.4527    4.5977  -41.9200 H      1 LIG       0.09000
      8 H5        -63.7322    3.5859  -39.6393 H      1 LIG       0.09000
      9 H6        -62.6423    2.2034  -40.1192 H      1 LIG       0.09000
@<TRIPOS>BOND
      1       1       2 1
      2       1       3 1
      3       2       3 1
      4       1       4 1
      5       1       5 1
      6       2       6 1
      7       2       7 1
      8       3       8 1
      9       3       9 1
@<TRIPOS>ALT_TYPE
CGenFF_4.0_ALT_TYPE_SET
CGenFF_4.0 1 CG3C31 2 CG3C31 3 CG3C31 4 HGA2 5 HGA2 6 HGA2 7 HGA2 8 HGA2 9 HGA2
@<TRIPOS>MOLECULE
cyclopropane
 9 9 0 0 0
****
USER_CHARGES
INVALID_CHARGES
Pose:   4 Cluster:   4 Fr_nu: 117293 TotEn:    -7.09
@<TRIPOS>ATOM
      1 C1        -76.2296   -9.4410  -43.4998 C.3    1 LIG      -0.18000
      2 C2        -74.9598   -9.9105  -44.1471 C.3    1 LIG      -0.18000
      3 C3        -75.9573  -10.9100  -43.6392 C.3    1 LIG      -0.18000
      4 H1        -76.1618   -9.0066  -42.5103 H      1 LIG       0.09000
      5 H2        -76.9900   -9.0063  -44.1361 H      1 LIG       0.09000
      6 H3        -74.8654   -9.7917  -45.2193 H      1 LIG       0.09000
      7 H4        -74.0367   -9.7923  -43.5938 H      1 LIG       0.09000
      8 H5        -75.7057  -11.4643  -42.7438 H      1 LIG       0.09000
      9 H6        -76.5343  -11.4633  -44.3694 H      1 LIG       0.09000
@<TRIPOS>BOND
      1       1       2 1
      2       1       3 1
      3       2       3 1
      4       1       4 1
      5       1       5 1
      6       2       6 1
      7       2       7 1
      8       3       8 1
      9       3       9 1
@<TRIPOS>ALT_TYPE
CGenFF_4.0_ALT_TYPE_SET
CGenFF_4.0 1 CG3C31 2 CG3C31 3 CG3C31 4 HGA2 5 HGA2 6 HGA2 7 HGA2 8 HGA2 9 HGA2
@<TRIPOS>MOLECULE
cyclopropane
 9 9 0 0 0
****
USER_CHARGES
INVALID_CHARGES
Pose:   5 Cluster:   5 Fr_nu:   1980 TotEn:    -7.02
@<TRIPOS>ATOM
      1 C1        -75.1812   -7.7636  -54.0740 C.3    1 LIG      -0.18000
      2 C2        -74.6033   -7.7056  -52.6903 C.3    1 LIG      -0.18000
      3 C3        -73.7956   -8.2792  -53.8175 C.3    1 LIG      -0.18000
      4 H1        -75.9623   -8.4886  -54.2654 H      1 LIG       0.09000
      5 H2        -75.2805   -6.8336  -54.6190 H      1 LIG       0.09000
      6 H3        -74.3137   -6.7364  -52.3040 H      1 LIG       0.09000
      7 H4        -74.9951   -8.3915  -51.9498 H      1 LIG       0.09000
      8 H5        -73.6440   -9.3511  -53.8359 H      1 LIG       0.09000
      9 H6        -72.9629   -7.6957  -54.1899 H      1 LIG       0.09000
@<TRIPOS>BOND
      1       1       2 1
      2       1       3 1
      3       2       3 1
      4       1       4 1
      5       1       5 1
      6       2       6 1
      7       2       7 1
      8       3       8 1
      9       3       9 1
@<TRIPOS>ALT_TYPE
CGenFF_4.0_ALT_TYPE_SET
CGenFF_4.0 1 CG3C31 2 CG3C31 3 CG3C31 4 HGA2 5 HGA2 6 HGA2 7 HGA2 8 HGA2 9 HGA2
@<TRIPOS>MOLECULE
cyclopropane
 9 9 0 0 0
****
USER_CHARGES
INVALID_CHARGES
Pose:   6 Cluster:   6 Fr_nu: 1179917 TotEn:    -6.60
@<TRIPOS>ATOM
      1 C1        -63.1204    2.4846  -40.1945 C.3    1 LIG      -0.18000
      2 C2        -62.1984    3.3746  -39.4137 C.3    1 LIG      -0.18000
      3 C3        -62.3035    3.5248  -40.9031 C.3    1 LIG      -0.18000
      4 H1        -62.8356    1.4474  -40.3196 H      1 LIG       0.09000
      5 H2        -64.1853    2.6559  -40.1025 H      1 LIG       0.09000
      6 H3        -62.6428    4.1450  -38.7961 H      1 LIG       0.09000
      7 H4        -61.2927    2.9370  -39.0130 H      1 LIG       0.09000
      8 H5        -61.4688    3.1881  -41.5049 H      1 LIG       0.09000
      9 H6        -62.8191    4.3959  -41.2876 H      1 LIG       0.09000
@<TRIPOS>BOND
      1       1       2 1
      2       1       3 1
      3       2       3 1
      4       1       4 1
      5       1       5 1
      6       2       6 1
      7       2       7 1
      8       3       8 1
      9       3       9 1
@<TRIPOS>ALT_TYPE
CGenFF_4.0_ALT_TYPE_SET
CGenFF_4.0 1 CG3C31 2 CG3C31 3 CG3C31 4 HGA2 5 HGA2 6 HGA2 7 HGA2 8 HGA2 9 HGA2
@<TRIPOS>MOLECULE
cyclopropane
 9 9 0 0 0
****
USER_CHARGES
INVALID_CHARGES
Pose:   7 Cluster:   7 Fr_nu:  15775 TotEn:    -6.55
@<TRIPOS>ATOM
      1 C1        -75.9652   -8.0092  -53.3358 C.3    1 LIG      -0.18000
      2 C2        -74.7168   -8.8015  -53.0799 C.3    1 LIG      -0.18000
      3 C3        -75.3827   -8.0657  -51.9542 C.3    1 LIG      -0.18000
      4 H1        -75.8710   -7.0813  -53.8859 H      1 LIG       0.09000
      5 H2        -76.8813   -8.5559  -53.5198 H      1 LIG       0.09000
      6 H3        -74.7925   -9.8816  -53.0916 H      1 LIG       0.09000
      7 H4        -73.7817   -8.4073  -53.4574 H      1 LIG       0.09000
      8 H5        -74.8961   -7.1762  -51.5743 H      1 LIG       0.09000
      9 H6        -75.9070   -8.6507  -51.2089 H      1 LIG       0.09000
@<TRIPOS>BOND
      1       1       2 1
      2       1       3 1
      3       2       3 1
      4       1       4 1
      5       1       5 1
      6       2       6 1
      7       2       7 1
      8       3       8 1
      9       3       9 1
@<TRIPOS>ALT_TYPE
CGenFF_4.0_ALT_TYPE_SET
CGenFF_4.0 1 CG3C31 2 CG3C31 3 CG3C31 4 HGA2 5 HGA2 6 HGA2 7 HGA2 8 HGA2 9 HGA2
@<TRIPOS>MOLECULE
cyclopropane
 9 9 0 0 0
****
USER_CHARGES
INVALID_CHARGES
Pose:   8 Cluster:   8 Fr_nu: 442847 TotEn:    -6.15
@<TRIPOS>ATOM
      1 C1        -49.8016  -12.9838  -42.0296 C.3    1 LIG      -0.18000
      2 C2        -50.9359  -12.3712  -42.7975 C.3    1 LIG      -0.18000
      3 C3        -49.6553  -11.6104  -42.6159 C.3    1 LIG      -0.18000
      4 H1        -49.9049  -13.0657  -40.9549 H      1 LIG       0.09000
      5 H2        -49.2543  -13.7927  -42.4967 H      1 LIG       0.09000
      6 H3        -51.1522  -12.7677  -43.7817 H      1 LIG       0.09000
      7 H4        -51.8032  -12.0403  -42.2402 H      1 LIG       0.09000
      8 H5        -49.6604  -10.7678  -41.9360 H      1 LIG       0.09000
      9 H6        -49.0096  -11.4955  -43.4775 H      1 LIG       0.09000
@<TRIPOS>BOND
      1       1       2 1
      2       1       3 1
      3       2       3 1
      4       1       4 1
      5       1       5 1
      6       2       6 1
      7       2       7 1
      8       3       8 1
      9       3       9 1
@<TRIPOS>ALT_TYPE
CGenFF_4.0_ALT_TYPE_SET
CGenFF_4.0 1 CG3C31 2 CG3C31 3 CG3C31 4 HGA2 5 HGA2 6 HGA2 7 HGA2 8 HGA2 9 HGA2
@<TRIPOS>MOLECULE
cyclopropane
 9 9 0 0 0
****
USER_CHARGES
INVALID_CHARGES
Pose:   9 Cluster:   9 Fr_nu: 177152 TotEn:    -6.15
@<TRIPOS>ATOM
      1 C1        -70.9359   -8.8590  -43.1208 C.3    1 LIG      -0.18000
      2 C2        -71.9761   -8.8262  -44.2019 C.3    1 LIG      -0.18000
      3 C3        -70.5203   -8.7546  -44.5588 C.3    1 LIG      -0.18000
      4 H1        -70.8262   -7.9797  -42.4984 H      1 LIG       0.09000
      5 H2        -70.7648   -9.7996  -42.6131 H      1 LIG       0.09000
      6 H3        -72.5052   -9.7450  -44.4219 H      1 LIG       0.09000
      7 H4        -72.5669   -7.9251  -44.3077 H      1 LIG       0.09000
      8 H5        -70.1311   -7.8053  -44.9045 H      1 LIG       0.09000
      9 H6        -70.0697   -9.6254  -45.0184 H      1 LIG       0.09000
@<TRIPOS>BOND
      1       1       2 1
      2       1       3 1
      3       2       3 1
      4       1       4 1
      5       1       5 1
      6       2       6 1
      7       2       7 1
      8       3       8 1
      9       3       9 1
@<TRIPOS>ALT_TYPE
CGenFF_4.0_ALT_TYPE_SET
CGenFF_4.0 1 CG3C31 2 CG3C31 3 CG3C31 4 HGA2 5 HGA2 6 HGA2 7 HGA2 8 HGA2 9 HGA2
@<TRIPOS>MOLECULE
cyclopropane
 9 9 0 0 0
****
USER_CHARGES
INVALID_CHARGES
Pose:  10 Cluster:  10 Fr_nu: 1059910 TotEn:    -5.98
@<TRIPOS>ATOM
      1 C1        -60.8980   -0.3849  -24.7305 C.3    1 LIG      -0.18000
      2 C2        -60.0454   -1.5632  -25.1001 C.3    1 LIG      -0.18000
      3 C3        -60.2834   -1.2327  -23.6558 C.3    1 LIG      -0.18000
      4 H1        -60.4884    0.6048  -24.8891 H      1 LIG       0.09000
      5 H2        -61.9660   -0.4655  -24.8876 H      1 LIG       0.09000
      6 H3        -60.5396   -2.4370  -25.5060 H      1 LIG       0.09000
      7 H4        -59.0615   -1.3672  -25.5075 H      1 LIG       0.09000
      8 H5        -59.4600   -0.8139  -23.0911 H      1 LIG       0.09000
      9 H6        -60.9381   -1.8837  -23.0901 H      1 LIG       0.09000
@<TRIPOS>BOND
      1       1       2 1
      2       1       3 1
      3       2       3 1
      4       1       4 1
      5       1       5 1
      6       2       6 1
      7       2       7 1
      8       3       8 1
      9       3       9 1
@<TRIPOS>ALT_TYPE
CGenFF_4.0_ALT_TYPE_SET
CGenFF_4.0 1 CG3C31 2 CG3C31 3 CG3C31 4 HGA2 5 HGA2 6 HGA2 7 HGA2 8 HGA2 9 HGA2
@<TRIPOS>MOLECULE
cyclopropane
 9 9 0 0 0
****
USER_CHARGES
INVALID_CHARGES
Pose:  11 Cluster:  11 Fr_nu: 129668 TotEn:    -5.80
@<TRIPOS>ATOM
      1 C1        -79.1642  -16.1900  -42.9187 C.3    1 LIG      -0.18000
      2 C2        -78.7894  -16.6352  -44.3019 C.3    1 LIG      -0.18000
      3 C3        -77.8710  -15.7350  -43.5285 C.3    1 LIG      -0.18000
      4 H1        -79.9598  -15.4621  -42.8204 H      1 LIG       0.09000
      5 H2        -79.1166  -16.9219  -42.1225 H      1 LIG       0.09000
      6 H3        -78.4895  -17.6669  -44.4367 H      1 LIG       0.09000
      7 H4        -79.3323  -16.2071  -45.1352 H      1 LIG       0.09000
      8 H5        -77.7960  -14.7011  -43.8410 H      1 LIG       0.09000
      9 H6        -76.9534  -16.1612  -43.1426 H      1 LIG       0.09000
@<TRIPOS>BOND
      1       1       2 1
      2       1       3 1
      3       2       3 1
      4       1       4 1
      5       1       5 1
      6       2       6 1
      7       2       7 1
      8       3       8 1
      9       3       9 1
@<TRIPOS>ALT_TYPE
CGenFF_4.0_ALT_TYPE_SET
CGenFF_4.0 1 CG3C31 2 CG3C31 3 CG3C31 4 HGA2 5 HGA2 6 HGA2 7 HGA2 8 HGA2 9 HGA2
@<TRIPOS>MOLECULE
cyclopropane
 9 9 0 0 0
****
USER_CHARGES
INVALID_CHARGES
Pose:  12 Cluster:  12 Fr_nu:  75526 TotEn:    -5.49
@<TRIPOS>ATOM
      1 C1        -60.2935   -2.7643  -21.0254 C.3    1 LIG      -0.18000
      2 C2        -58.9921   -3.0000  -21.7344 C.3    1 LIG      -0.18000
      3 C3        -59.0587   -3.0909  -20.2380 C.3    1 LIG      -0.18000
      4 H1        -60.6675   -1.7491  -20.9799 H      1 LIG       0.09000
      5 H2        -61.0574   -3.5271  -21.1053 H      1 LIG       0.09000
      6 H3        -58.8800   -3.9217  -22.2916 H      1 LIG       0.09000
      7 H4        -58.4895   -2.1438  -22.1664 H      1 LIG       0.09000
      8 H5        -58.6013   -2.2958  -19.6628 H      1 LIG       0.09000
      9 H6        -58.9920   -4.0737  -19.7884 H      1 LIG       0.09000
@<TRIPOS>BOND
      1       1       2 1
      2       1       3 1
      3       2       3 1
      4       1       4 1
      5       1       5 1
      6       2       6 1
      7       2       7 1
      8       3       8 1
      9       3       9 1
@<TRIPOS>ALT_TYPE
CGenFF_4.0_ALT_TYPE_SET
CGenFF_4.0 1 CG3C31 2 CG3C31 3 CG3C31 4 HGA2 5 HGA2 6 HGA2 7 HGA2 8 HGA2 9 HGA2
@<TRIPOS>MOLECULE
cyclopropane
 9 9 0 0 0
****
USER_CHARGES
INVALID_CHARGES
Pose:  13 Cluster:  13 Fr_nu: 128718 TotEn:    -5.14
@<TRIPOS>ATOM
      1 C1        -77.6683  -14.9115  -44.5372 C.3    1 LIG      -0.18000
      2 C2        -77.4266  -15.8376  -43.3815 C.3    1 LIG      -0.18000
      3 C3        -76.2843  -15.0700  -43.9796 C.3    1 LIG      -0.18000
      4 H1        -77.8769  -15.3532  -45.5036 H      1 LIG       0.09000
      5 H2        -78.1884  -13.9829  -44.3399 H      1 LIG       0.09000
      6 H3        -77.7842  -15.5323  -42.4061 H      1 LIG       0.09000
      7 H4        -77.4724  -16.9030  -43.5693 H      1 LIG       0.09000
      8 H5        -75.5614  -15.6185  -44.5702 H      1 LIG       0.09000
      9 H6        -75.8737  -14.2479  -43.4069 H      1 LIG       0.09000
@<TRIPOS>BOND
      1       1       2 1
      2       1       3 1
      3       2       3 1
      4       1       4 1
      5       1       5 1
      6       2       6 1
      7       2       7 1
      8       3       8 1
      9       3       9 1
@<TRIPOS>ALT_TYPE
CGenFF_4.0_ALT_TYPE_SET
CGenFF_4.0 1 CG3C31 2 CG3C31 3 CG3C31 4 HGA2 5 HGA2 6 HGA2 7 HGA2 8 HGA2 9 HGA2
@<TRIPOS>MOLECULE
cyclopropane
 9 9 0 0 0
****
USER_CHARGES
INVALID_CHARGES
Pose:  14 Cluster:  14 Fr_nu: 138832 TotEn:    -4.89
@<TRIPOS>ATOM
      1 C1        -80.2185  -22.9828  -33.8898 C.3    1 LIG      -0.18000
      2 C2        -80.7923  -21.6159  -33.6564 C.3    1 LIG      -0.18000
      3 C3        -79.5648  -22.0519  -32.9112 C.3    1 LIG      -0.18000
      4 H1        -80.7602  -23.8325  -33.4937 H      1 LIG       0.09000
      5 H2        -79.7121  -23.1641  -34.8292 H      1 LIG       0.09000
      6 H3        -80.6720  -20.8772  -34.4388 H      1 LIG       0.09000
      7 H4        -81.7203  -21.5450  -33.1031 H      1 LIG       0.09000
      8 H5        -79.6667  -22.2747  -31.8566 H      1 LIG       0.09000
      9 H6        -78.6187  -21.6068  -33.1927 H      1 LIG       0.09000
@<TRIPOS>BOND
      1       1       2 1
      2       1       3 1
      3       2       3 1
      4       1       4 1
      5       1       5 1
      6       2       6 1
      7       2       7 1
      8       3       8 1
      9       3       9 1
@<TRIPOS>ALT_TYPE
CGenFF_4.0_ALT_TYPE_SET
CGenFF_4.0 1 CG3C31 2 CG3C31 3 CG3C31 4 HGA2 5 HGA2 6 HGA2 7 HGA2 8 HGA2 9 HGA2
@<TRIPOS>MOLECULE
cyclopropane
 9 9 0 0 0
****
USER_CHARGES
INVALID_CHARGES
Pose:  15 Cluster:  15 Fr_nu:  28626 TotEn:    -4.82
@<TRIPOS>ATOM
      1 C1        -59.9518   -1.3603  -23.7992 C.3    1 LIG      -0.18000
      2 C2        -59.4573   -1.7213  -22.4291 C.3    1 LIG      -0.18000
      3 C3        -60.8911   -1.3261  -22.6296 C.3    1 LIG      -0.18000
      4 H1        -59.6329   -0.4143  -24.2185 H      1 LIG       0.09000
      5 H2        -60.0718   -2.1596  -24.5194 H      1 LIG       0.09000
      6 H3        -59.2445   -2.7636  -22.2271 H      1 LIG       0.09000
      7 H4        -58.8055   -1.0185  -21.9256 H      1 LIG       0.09000
      8 H5        -61.2042   -0.3573  -22.2614 H      1 LIG       0.09000
      9 H6        -61.6428   -2.1026  -22.5630 H      1 LIG       0.09000
@<TRIPOS>BOND
      1       1       2 1
      2       1       3 1
      3       2       3 1
      4       1       4 1
      5       1       5 1
      6       2       6 1
      7       2       7 1
      8       3       8 1
      9       3       9 1
@<TRIPOS>ALT_TYPE
CGenFF_4.0_ALT_TYPE_SET
CGenFF_4.0 1 CG3C31 2 CG3C31 3 CG3C31 4 HGA2 5 HGA2 6 HGA2 7 HGA2 8 HGA2 9 HGA2
@<TRIPOS>MOLECULE
cyclopropane
 9 9 0 0 0
****
USER_CHARGES
INVALID_CHARGES
Pose:  16 Cluster:  16 Fr_nu: 138493 TotEn:    -4.66
@<TRIPOS>ATOM
      1 C1        -79.9432  -20.6445  -32.5538 C.3    1 LIG      -0.18000
      2 C2        -78.5257  -21.1065  -32.3834 C.3    1 LIG      -0.18000
      3 C3        -79.5648  -22.0519  -32.9112 C.3    1 LIG      -0.18000
      4 H1        -80.5360  -20.4924  -31.6605 H      1 LIG       0.09000
      5 H2        -80.1567  -19.9584  -33.3635 H      1 LIG       0.09000
      6 H3        -77.7850  -20.7314  -33.0785 H      1 LIG       0.09000
      7 H4        -78.1637  -21.2657  -31.3755 H      1 LIG       0.09000
      8 H5        -79.9024  -22.8470  -32.2585 H      1 LIG       0.09000
      9 H6        -79.5236  -22.3122  -33.9615 H      1 LIG       0.09000
@<TRIPOS>BOND
      1       1       2 1
      2       1       3 1
      3       2       3 1
      4       1       4 1
      5       1       5 1
      6       2       6 1
      7       2       7 1
      8       3       8 1
      9       3       9 1
@<TRIPOS>ALT_TYPE
CGenFF_4.0_ALT_TYPE_SET
CGenFF_4.0 1 CG3C31 2 CG3C31 3 CG3C31 4 HGA2 5 HGA2 6 HGA2 7 HGA2 8 HGA2 9 HGA2
@<TRIPOS>MOLECULE
cyclopropane
 9 9 0 0 0
****
USER_CHARGES
INVALID_CHARGES
Pose:  17 Cluster:  17 Fr_nu:  13853 TotEn:    -4.36
@<TRIPOS>ATOM
      1 C1        -81.2953   -8.0677  -44.6894 C.3    1 LIG      -0.18000
      2 C2        -82.3612   -7.1733  -45.2513 C.3    1 LIG      -0.18000
      3 C3        -81.1845   -6.5794  -44.5340 C.3    1 LIG      -0.18000
      4 H1        -81.5370   -8.6506  -43.8095 H      1 LIG       0.09000
      5 H2        -80.6246   -8.5535  -45.3866 H      1 LIG       0.09000
      6 H3        -82.4079   -7.0570  -46.3269 H      1 LIG       0.09000
      7 H4        -83.3207   -7.1536  -44.7500 H      1 LIG       0.09000
      8 H5        -81.3518   -6.1604  -43.5498 H      1 LIG       0.09000
      9 H6        -80.4392   -6.0641  -45.1269 H      1 LIG       0.09000
@<TRIPOS>BOND
      1       1       2 1
      2       1       3 1
      3       2       3 1
      4       1       4 1
      5       1       5 1
      6       2       6 1
      7       2       7 1
      8       3       8 1
      9       3       9 1
@<TRIPOS>ALT_TYPE
CGenFF_4.0_ALT_TYPE_SET
CGenFF_4.0 1 CG3C31 2 CG3C31 3 CG3C31 4 HGA2 5 HGA2 6 HGA2 7 HGA2 8 HGA2 9 HGA2
@<TRIPOS>MOLECULE
pyrrole
 10 10 0 0 0
****
USER_CHARGES
INVALID_CHARGES
Pose:   1 Cluster:   1 Fr_nu:  70426 TotEn:   -18.12
@<TRIPOS>ATOM
      1 C1        -84.1241    1.9366  -37.2701 C.2    1 LIG      -0.25700
      2 C2        -85.0346    2.2468  -38.3102 C.2    1 LIG      -0.25700
      3 C3        -83.6306    0.6747  -37.5181 C.2    1 LIG      -0.04700
      4 C4        -85.0698    1.1649  -39.1621 C.2    1 LIG      -0.04700
      5 N1        -84.2127    0.2153  -38.6705 N.pl3  1 LIG      -0.36000
      6 H1        -83.8571    2.5650  -36.4320 H      1 LIG       0.15400
      7 H2        -85.6037    3.1582  -38.4270 H      1 LIG       0.15400
      8 H3        -82.9201    0.0643  -36.9789 H      1 LIG       0.14000
      9 H4        -85.6255    0.9877  -40.0722 H      1 LIG       0.14000
     10 H5        -84.0364   -0.6856  -39.0933 H      1 LIG       0.38000
@<TRIPOS>BOND
      1       1       2 1
      2       1       3 2
      3       2       4 2
      4       3       5 1
      5       4       5 1
      6       1       6 1
      7       2       7 1
      8       3       8 1
      9       4       9 1
     10       5      10 1
@<TRIPOS>ALT_TYPE
CGenFF_4.0_ALT_TYPE_SET
CGenFF_4.0 1 CG2R51 2 CG2R51 3 CG2R51 4 CG2R51 5 NG2R51 6 HGR51 7 HGR51 8 HGR52 9 HGR52 10 HGP1
@<TRIPOS>MOLECULE
pyrrole
 10 10 0 0 0
****
USER_CHARGES
INVALID_CHARGES
Pose:   2 Cluster:   2 Fr_nu: 2042140 TotEn:   -17.45
@<TRIPOS>ATOM
      1 C1        -78.2495  -15.2466  -45.3624 C.2    1 LIG      -0.25700
      2 C2        -77.4541  -14.0790  -45.4670 C.2    1 LIG      -0.25700
      3 C3        -79.5287  -14.9087  -45.7456 C.2    1 LIG      -0.04700
      4 C4        -78.2714  -13.0630  -45.9109 C.2    1 LIG      -0.04700
      5 N1        -79.5303  -13.5788  -46.0766 N.pl3  1 LIG      -0.36000
      6 H1        -77.9249  -16.2269  -45.0430 H      1 LIG       0.15400
      7 H2        -76.4007  -13.9866  -45.2432 H      1 LIG       0.15400
      8 H3        -80.4353  -15.4935  -45.8115 H      1 LIG       0.14000
      9 H4        -78.0696  -12.0227  -46.1244 H      1 LIG       0.14000
     10 H5        -80.3362  -13.0584  -46.3946 H      1 LIG       0.38000
@<TRIPOS>BOND
      1       1       2 1
      2       1       3 2
      3       2       4 2
      4       3       5 1
      5       4       5 1
      6       1       6 1
      7       2       7 1
      8       3       8 1
      9       4       9 1
     10       5      10 1
@<TRIPOS>ALT_TYPE
CGenFF_4.0_ALT_TYPE_SET
CGenFF_4.0 1 CG2R51 2 CG2R51 3 CG2R51 4 CG2R51 5 NG2R51 6 HGR51 7 HGR51 8 HGR52 9 HGR52 10 HGP1
@<TRIPOS>MOLECULE
pyrrole
 10 10 0 0 0
****
USER_CHARGES
INVALID_CHARGES
Pose:   3 Cluster:   3 Fr_nu: 2788480 TotEn:   -16.91
@<TRIPOS>ATOM
      1 C1        -50.8532    5.1675  -34.1458 C.2    1 LIG      -0.25700
      2 C2        -51.8359    4.4779  -34.8980 C.2    1 LIG      -0.25700
      3 C3        -49.9973    4.2232  -33.6233 C.2    1 LIG      -0.04700
      4 C4        -51.5507    3.1330  -34.8121 C.2    1 LIG      -0.04700
      5 N1        -50.4312    2.9900  -34.0347 N.pl3  1 LIG      -0.36000
      6 H1        -50.7776    6.2361  -34.0014 H      1 LIG       0.15400
      7 H2        -52.6623    4.9121  -35.4428 H      1 LIG       0.15400
      8 H3        -49.1215    4.3180  -32.9971 H      1 LIG       0.14000
      9 H4        -52.0423    2.2681  -35.2350 H      1 LIG       0.14000
     10 H5        -49.9925    2.1101  -33.8009 H      1 LIG       0.38000
@<TRIPOS>BOND
      1       1       2 1
      2       1       3 2
      3       2       4 2
      4       3       5 1
      5       4       5 1
      6       1       6 1
      7       2       7 1
      8       3       8 1
      9       4       9 1
     10       5      10 1
@<TRIPOS>ALT_TYPE
CGenFF_4.0_ALT_TYPE_SET
CGenFF_4.0 1 CG2R51 2 CG2R51 3 CG2R51 4 CG2R51 5 NG2R51 6 HGR51 7 HGR51 8 HGR52 9 HGR52 10 HGP1
@<TRIPOS>MOLECULE
pyrrole
 10 10 0 0 0
****
USER_CHARGES
INVALID_CHARGES
Pose:   4 Cluster:   4 Fr_nu: 4248376 TotEn:   -15.86
@<TRIPOS>ATOM
      1 C1        -72.4468  -28.0002  -52.0678 C.2    1 LIG      -0.25700
      2 C2        -71.5267  -27.0290  -51.6018 C.2    1 LIG      -0.25700
      3 C3        -73.6607  -27.3707  -52.2337 C.2    1 LIG      -0.04700
      4 C4        -72.2063  -25.8355  -51.4971 C.2    1 LIG      -0.04700
      5 N1        -73.5027  -26.0552  -51.8835 N.pl3  1 LIG      -0.36000
      6 H1        -72.2460  -29.0445  -52.2616 H      1 LIG       0.15400
      7 H2        -70.4826  -27.1810  -51.3671 H      1 LIG       0.15400
      8 H3        -74.6199  -27.7401  -52.5678 H      1 LIG       0.14000
      9 H4        -71.8835  -24.8523  -51.1845 H      1 LIG       0.14000
     10 H5        -74.2306  -25.3544  -51.9071 H      1 LIG       0.38000
@<TRIPOS>BOND
      1       1       2 1
      2       1       3 2
      3       2       4 2
      4       3       5 1
      5       4       5 1
      6       1       6 1
      7       2       7 1
      8       3       8 1
      9       4       9 1
     10       5      10 1
@<TRIPOS>ALT_TYPE
CGenFF_4.0_ALT_TYPE_SET
CGenFF_4.0 1 CG2R51 2 CG2R51 3 CG2R51 4 CG2R51 5 NG2R51 6 HGR51 7 HGR51 8 HGR52 9 HGR52 10 HGP1
@<TRIPOS>MOLECULE
pyrrole
 10 10 0 0 0
****
USER_CHARGES
INVALID_CHARGES
Pose:   5 Cluster:   5 Fr_nu: 305459 TotEn:   -15.62
@<TRIPOS>ATOM
      1 C1        -63.0097    3.4309  -42.6320 C.2    1 LIG      -0.25700
      2 C2        -62.4712    3.6108  -41.3339 C.2    1 LIG      -0.25700
      3 C3        -64.2217    2.7921  -42.4897 C.2    1 LIG      -0.04700
      4 C4        -63.3707    3.0763  -40.4380 C.2    1 LIG      -0.04700
      5 N1        -64.4307    2.5814  -41.1517 N.pl3  1 LIG      -0.36000
      6 H1        -62.5626    3.7344  -43.5681 H      1 LIG       0.15400
      7 H2        -61.5307    4.0779  -41.0782 H      1 LIG       0.15400
      8 H3        -64.9516    2.4691  -43.2185 H      1 LIG       0.14000
      9 H4        -63.3515    3.0059  -39.3595 H      1 LIG       0.14000
     10 H5        -65.2425    2.1306  -40.7527 H      1 LIG       0.38000
@<TRIPOS>BOND
      1       1       2 1
      2       1       3 2
      3       2       4 2
      4       3       5 1
      5       4       5 1
      6       1       6 1
      7       2       7 1
      8       3       8 1
      9       4       9 1
     10       5      10 1
@<TRIPOS>ALT_TYPE
CGenFF_4.0_ALT_TYPE_SET
CGenFF_4.0 1 CG2R51 2 CG2R51 3 CG2R51 4 CG2R51 5 NG2R51 6 HGR51 7 HGR51 8 HGR52 9 HGR52 10 HGP1
@<TRIPOS>MOLECULE
pyrrole
 10 10 0 0 0
****
USER_CHARGES
INVALID_CHARGES
Pose:   6 Cluster:   6 Fr_nu: 289195 TotEn:   -15.23
@<TRIPOS>ATOM
      1 C1        -49.3086  -11.9254  -27.5831 C.2    1 LIG      -0.25700
      2 C2        -50.5418  -12.4934  -27.9877 C.2    1 LIG      -0.25700
      3 C3        -49.1908  -10.7063  -28.2134 C.2    1 LIG      -0.04700
      4 C4        -51.1399  -11.6041  -28.8530 C.2    1 LIG      -0.04700
      5 N1        -50.3096  -10.5216  -28.9829 N.pl3  1 LIG      -0.36000
      6 H1        -48.5857  -12.3578  -26.9057 H      1 LIG       0.15400
      7 H2        -50.9506  -13.4465  -27.6833 H      1 LIG       0.15400
      8 H3        -48.4130   -9.9563  -28.1838 H      1 LIG       0.14000
      9 H4        -52.0802  -11.6445  -29.3849 H      1 LIG       0.14000
     10 H5        -50.4942   -9.7111  -29.5577 H      1 LIG       0.38000
@<TRIPOS>BOND
      1       1       2 1
      2       1       3 2
      3       2       4 2
      4       3       5 1
      5       4       5 1
      6       1       6 1
      7       2       7 1
      8       3       8 1
      9       4       9 1
     10       5      10 1
@<TRIPOS>ALT_TYPE
CGenFF_4.0_ALT_TYPE_SET
CGenFF_4.0 1 CG2R51 2 CG2R51 3 CG2R51 4 CG2R51 5 NG2R51 6 HGR51 7 HGR51 8 HGR52 9 HGR52 10 HGP1
@<TRIPOS>MOLECULE
pyrrole
 10 10 0 0 0
****
USER_CHARGES
INVALID_CHARGES
Pose:   7 Cluster:   7 Fr_nu: 380734 TotEn:   -14.87
@<TRIPOS>ATOM
      1 C1        -79.2130  -15.9996  -45.6898 C.2    1 LIG      -0.25700
      2 C2        -79.1689  -15.0642  -44.6266 C.2    1 LIG      -0.25700
      3 C3        -79.7986  -15.3711  -46.7666 C.2    1 LIG      -0.04700
      4 C4        -79.7290  -13.8927  -45.0861 C.2    1 LIG      -0.04700
      5 N1        -80.1085  -14.0910  -46.3880 N.pl3  1 LIG      -0.36000
      6 H1        -78.8562  -17.0198  -45.6723 H      1 LIG       0.15400
      7 H2        -78.7731  -15.2252  -43.6338 H      1 LIG       0.15400
      8 H3        -80.0226  -15.7194  -47.7649 H      1 LIG       0.14000
      9 H4        -79.8894  -12.9383  -44.6045 H      1 LIG       0.14000
     10 H5        -80.5488  -13.3991  -46.9786 H      1 LIG       0.38000
@<TRIPOS>BOND
      1       1       2 1
      2       1       3 2
      3       2       4 2
      4       3       5 1
      5       4       5 1
      6       1       6 1
      7       2       7 1
      8       3       8 1
      9       4       9 1
     10       5      10 1
@<TRIPOS>ALT_TYPE
CGenFF_4.0_ALT_TYPE_SET
CGenFF_4.0 1 CG2R51 2 CG2R51 3 CG2R51 4 CG2R51 5 NG2R51 6 HGR51 7 HGR51 8 HGR52 9 HGR52 10 HGP1
@<TRIPOS>MOLECULE
pyrrole
 10 10 0 0 0
****
USER_CHARGES
INVALID_CHARGES
Pose:   8 Cluster:   8 Fr_nu: 4142830 TotEn:   -14.38
@<TRIPOS>ATOM
      1 C1        -70.4969    4.3788  -46.3823 C.2    1 LIG      -0.25700
      2 C2        -69.8076    5.1391  -47.3589 C.2    1 LIG      -0.25700
      3 C3        -70.0284    3.0859  -46.4613 C.2    1 LIG      -0.04700
      4 C4        -68.9388    4.2876  -48.0052 C.2    1 LIG      -0.04700
      5 N1        -69.0818    3.0421  -47.4514 N.pl3  1 LIG      -0.36000
      6 H1        -71.2521    4.7352  -45.6959 H      1 LIG       0.15400
      7 H2        -69.9300    6.1920  -47.5701 H      1 LIG       0.15400
      8 H3        -70.2835    2.1957  -45.9039 H      1 LIG       0.14000
      9 H4        -68.2328    4.4569  -48.8060 H      1 LIG       0.14000
     10 H5        -68.5678    2.2178  -47.7301 H      1 LIG       0.38000
@<TRIPOS>BOND
      1       1       2 1
      2       1       3 2
      3       2       4 2
      4       3       5 1
      5       4       5 1
      6       1       6 1
      7       2       7 1
      8       3       8 1
      9       4       9 1
     10       5      10 1
@<TRIPOS>ALT_TYPE
CGenFF_4.0_ALT_TYPE_SET
CGenFF_4.0 1 CG2R51 2 CG2R51 3 CG2R51 4 CG2R51 5 NG2R51 6 HGR51 7 HGR51 8 HGR52 9 HGR52 10 HGP1
@<TRIPOS>MOLECULE
pyrrole
 10 10 0 0 0
****
USER_CHARGES
INVALID_CHARGES
Pose:   9 Cluster:   9 Fr_nu: 4208156 TotEn:   -14.04
@<TRIPOS>ATOM
      1 C1        -49.9939    5.5990  -34.3989 C.2    1 LIG      -0.25700
      2 C2        -50.9959    4.6859  -34.8103 C.2    1 LIG      -0.25700
      3 C3        -48.9768    4.8648  -33.8299 C.2    1 LIG      -0.04700
      4 C4        -50.5607    3.4214  -34.4800 C.2    1 LIG      -0.04700
      5 N1        -49.3324    3.5424  -33.8844 N.pl3  1 LIG      -0.36000
      6 H1        -50.0117    6.6744  -34.5064 H      1 LIG       0.15400
      7 H2        -51.9331    4.9222  -35.2940 H      1 LIG       0.15400
      8 H3        -48.0351    5.1640  -33.3917 H      1 LIG       0.14000
      9 H4        -51.0136    2.4495  -34.6168 H      1 LIG       0.14000
     10 H5        -48.7740    2.7741  -33.5387 H      1 LIG       0.38000
@<TRIPOS>BOND
      1       1       2 1
      2       1       3 2
      3       2       4 2
      4       3       5 1
      5       4       5 1
      6       1       6 1
      7       2       7 1
      8       3       8 1
      9       4       9 1
     10       5      10 1
@<TRIPOS>ALT_TYPE
CGenFF_4.0_ALT_TYPE_SET
CGenFF_4.0 1 CG2R51 2 CG2R51 3 CG2R51 4 CG2R51 5 NG2R51 6 HGR51 7 HGR51 8 HGR52 9 HGR52 10 HGP1
@<TRIPOS>MOLECULE
pyrrole
 10 10 0 0 0
****
USER_CHARGES
INVALID_CHARGES
Pose:  10 Cluster:  10 Fr_nu: 326526 TotEn:   -13.11
@<TRIPOS>ATOM
      1 C1        -61.8995    4.1829  -41.1929 C.2    1 LIG      -0.25700
      2 C2        -62.3981    3.2412  -40.2592 C.2    1 LIG      -0.25700
      3 C3        -62.8716    4.3660  -42.1515 C.2    1 LIG      -0.04700
      4 C4        -63.6596    2.8775  -40.6757 C.2    1 LIG      -0.04700
      5 N1        -63.9369    3.5672  -41.8271 N.pl3  1 LIG      -0.36000
      6 H1        -60.9370    4.6742  -41.1686 H      1 LIG       0.15400
      7 H2        -61.8940    2.8674  -39.3792 H      1 LIG       0.15400
      8 H3        -62.9003    4.9907  -43.0331 H      1 LIG       0.14000
      9 H4        -64.3829    2.1926  -40.2558 H      1 LIG       0.14000
     10 H5        -64.7955    3.4979  -42.3556 H      1 LIG       0.38000
@<TRIPOS>BOND
      1       1       2 1
      2       1       3 2
      3       2       4 2
      4       3       5 1
      5       4       5 1
      6       1       6 1
      7       2       7 1
      8       3       8 1
      9       4       9 1
     10       5      10 1
@<TRIPOS>ALT_TYPE
CGenFF_4.0_ALT_TYPE_SET
CGenFF_4.0 1 CG2R51 2 CG2R51 3 CG2R51 4 CG2R51 5 NG2R51 6 HGR51 7 HGR51 8 HGR52 9 HGR52 10 HGP1
@<TRIPOS>MOLECULE
pyrrole
 10 10 0 0 0
****
USER_CHARGES
INVALID_CHARGES
Pose:  11 Cluster:  11 Fr_nu: 456121 TotEn:   -13.08
@<TRIPOS>ATOM
      1 C1        -80.3688  -21.2166  -33.3156 C.2    1 LIG      -0.25700
      2 C2        -80.0765  -19.9903  -32.6691 C.2    1 LIG      -0.25700
      3 C3        -79.3029  -22.0612  -33.0970 C.2    1 LIG      -0.04700
      4 C4        -78.8408  -20.1230  -32.0751 C.2    1 LIG      -0.04700
      5 N1        -78.3799  -21.3857  -32.3421 N.pl3  1 LIG      -0.36000
      6 H1        -81.2595  -21.4575  -33.8787 H      1 LIG       0.15400
      7 H2        -80.6972  -19.1060  -32.6390 H      1 LIG       0.15400
      8 H3        -79.1189  -23.0790  -33.4108 H      1 LIG       0.14000
      9 H4        -78.2511  -19.4340  -31.4869 H      1 LIG       0.14000
     10 H5        -77.4953  -21.7615  -32.0297 H      1 LIG       0.38000
@<TRIPOS>BOND
      1       1       2 1
      2       1       3 2
      3       2       4 2
      4       3       5 1
      5       4       5 1
      6       1       6 1
      7       2       7 1
      8       3       8 1
      9       4       9 1
     10       5      10 1
@<TRIPOS>ALT_TYPE
CGenFF_4.0_ALT_TYPE_SET
CGenFF_4.0 1 CG2R51 2 CG2R51 3 CG2R51 4 CG2R51 5 NG2R51 6 HGR51 7 HGR51 8 HGR52 9 HGR52 10 HGP1
@<TRIPOS>MOLECULE
pyrrole
 10 10 0 0 0
****
USER_CHARGES
INVALID_CHARGES
Pose:  12 Cluster:  12 Fr_nu: 402209 TotEn:   -12.12
@<TRIPOS>ATOM
      1 C1        -80.0651  -20.6781  -32.8768 C.2    1 LIG      -0.25700
      2 C2        -80.9761  -21.6183  -33.4185 C.2    1 LIG      -0.25700
      3 C3        -78.8415  -21.3025  -32.7749 C.2    1 LIG      -0.04700
      4 C4        -80.2814  -22.7886  -33.6310 C.2    1 LIG      -0.04700
      5 N1        -78.9850  -22.5851  -33.2360 N.pl3  1 LIG      -0.36000
      6 H1        -80.2780  -19.6572  -32.5926 H      1 LIG       0.15400
      7 H2        -82.0242  -21.4616  -33.6306 H      1 LIG       0.15400
      8 H3        -77.8848  -20.9502  -32.4160 H      1 LIG       0.14000
      9 H4        -80.5929  -23.7444  -34.0284 H      1 LIG       0.14000
     10 H5        -78.2476  -23.2748  -33.2786 H      1 LIG       0.38000
@<TRIPOS>BOND
      1       1       2 1
      2       1       3 2
      3       2       4 2
      4       3       5 1
      5       4       5 1
      6       1       6 1
      7       2       7 1
      8       3       8 1
      9       4       9 1
     10       5      10 1
@<TRIPOS>ALT_TYPE
CGenFF_4.0_ALT_TYPE_SET
CGenFF_4.0 1 CG2R51 2 CG2R51 3 CG2R51 4 CG2R51 5 NG2R51 6 HGR51 7 HGR51 8 HGR52 9 HGR52 10 HGP1
@<TRIPOS>MOLECULE
pyrrole
 10 10 0 0 0
****
USER_CHARGES
INVALID_CHARGES
Pose:  13 Cluster:  13 Fr_nu: 690557 TotEn:   -11.91
@<TRIPOS>ATOM
      1 C1        -63.4312    3.5966  -41.9299 C.2    1 LIG      -0.25700
      2 C2        -62.4209    4.1680  -41.1177 C.2    1 LIG      -0.25700
      3 C3        -64.0881    2.6554  -41.1682 C.2    1 LIG      -0.04700
      4 C4        -62.4911    3.5585  -39.8844 C.2    1 LIG      -0.04700
      5 N1        -63.5079    2.6408  -39.9268 N.pl3  1 LIG      -0.36000
      6 H1        -63.6556    3.8446  -42.9578 H      1 LIG       0.15400
      7 H2        -61.7176    4.9389  -41.3992 H      1 LIG       0.15400
      8 H3        -64.9135    1.9965  -41.3981 H      1 LIG       0.14000
      9 H4        -61.9108    3.6970  -38.9829 H      1 LIG       0.14000
     10 H5        -63.7875    2.0448  -39.1599 H      1 LIG       0.38000
@<TRIPOS>BOND
      1       1       2 1
      2       1       3 2
      3       2       4 2
      4       3       5 1
      5       4       5 1
      6       1       6 1
      7       2       7 1
      8       3       8 1
      9       4       9 1
     10       5      10 1
@<TRIPOS>ALT_TYPE
CGenFF_4.0_ALT_TYPE_SET
CGenFF_4.0 1 CG2R51 2 CG2R51 3 CG2R51 4 CG2R51 5 NG2R51 6 HGR51 7 HGR51 8 HGR52 9 HGR52 10 HGP1
@<TRIPOS>MOLECULE
pyrrole
 10 10 0 0 0
****
USER_CHARGES
INVALID_CHARGES
Pose:  14 Cluster:  14 Fr_nu: 518221 TotEn:   -11.54
@<TRIPOS>ATOM
      1 C1        -76.1726   -9.1756  -53.7747 C.2    1 LIG      -0.25700
      2 C2        -75.7052   -9.4545  -52.4667 C.2    1 LIG      -0.25700
      3 C3        -76.1135   -7.8107  -53.9504 C.2    1 LIG      -0.04700
      4 C4        -75.3749   -8.2514  -51.8828 C.2    1 LIG      -0.04700
      5 N1        -75.6274   -7.2592  -52.7938 N.pl3  1 LIG      -0.36000
      6 H1        -76.5143   -9.8919  -54.5086 H      1 LIG       0.15400
      7 H2        -75.6187  -10.4253  -51.9994 H      1 LIG       0.15400
      8 H3        -76.3737   -7.1844  -54.7920 H      1 LIG       0.14000
      9 H4        -74.9824   -8.0141  -50.9040 H      1 LIG       0.14000
     10 H5        -75.4776   -6.2721  -52.6370 H      1 LIG       0.38000
@<TRIPOS>BOND
      1       1       2 1
      2       1       3 2
      3       2       4 2
      4       3       5 1
      5       4       5 1
      6       1       6 1
      7       2       7 1
      8       3       8 1
      9       4       9 1
     10       5      10 1
@<TRIPOS>ALT_TYPE
CGenFF_4.0_ALT_TYPE_SET
CGenFF_4.0 1 CG2R51 2 CG2R51 3 CG2R51 4 CG2R51 5 NG2R51 6 HGR51 7 HGR51 8 HGR52 9 HGR52 10 HGP1
@<TRIPOS>MOLECULE
pyrrole
 10 10 0 0 0
****
USER_CHARGES
INVALID_CHARGES
Pose:  15 Cluster:  15 Fr_nu: 2765610 TotEn:   -11.51
@<TRIPOS>ATOM
      1 C1        -59.2374   -2.7742  -19.3656 C.2    1 LIG      -0.25700
      2 C2        -59.7950   -1.8495  -20.2827 C.2    1 LIG      -0.25700
      3 C3        -59.0557   -3.9623  -20.0385 C.2    1 LIG      -0.04700
      4 C4        -59.9371   -2.5007  -21.4881 C.2    1 LIG      -0.04700
      5 N1        -59.4847   -3.7844  -21.3279 N.pl3  1 LIG      -0.36000
      6 H1        -58.9945   -2.5934  -18.3279 H      1 LIG       0.15400
      7 H2        -60.0646   -0.8212  -20.0876 H      1 LIG       0.15400
      8 H3        -58.6614   -4.9156  -19.7161 H      1 LIG       0.14000
      9 H4        -60.3171   -2.1654  -22.4430 H      1 LIG       0.14000
     10 H5        -59.4694   -4.4914  -22.0499 H      1 LIG       0.38000
@<TRIPOS>BOND
      1       1       2 1
      2       1       3 2
      3       2       4 2
      4       3       5 1
      5       4       5 1
      6       1       6 1
      7       2       7 1
      8       3       8 1
      9       4       9 1
     10       5      10 1
@<TRIPOS>ALT_TYPE
CGenFF_4.0_ALT_TYPE_SET
CGenFF_4.0 1 CG2R51 2 CG2R51 3 CG2R51 4 CG2R51 5 NG2R51 6 HGR51 7 HGR51 8 HGR52 9 HGR52 10 HGP1
@<TRIPOS>MOLECULE
pyrrole
 10 10 0 0 0
****
USER_CHARGES
INVALID_CHARGES
Pose:  16 Cluster:  16 Fr_nu: 1267873 TotEn:   -11.27
@<TRIPOS>ATOM
      1 C1        -81.1335  -21.5178  -32.1788 C.2    1 LIG      -0.25700
      2 C2        -80.8754  -22.1353  -33.4274 C.2    1 LIG      -0.25700
      3 C3        -79.9729  -21.5835  -31.4397 C.2    1 LIG      -0.04700
      4 C4        -79.5650  -22.5598  -33.4133 C.2    1 LIG      -0.04700
      5 N1        -79.0264  -22.2192  -32.2000 N.pl3  1 LIG      -0.36000
      6 H1        -82.0637  -21.0732  -31.8543 H      1 LIG       0.15400
      7 H2        -81.5677  -22.2588  -34.2482 H      1 LIG       0.15400
      8 H3        -79.7369  -21.2365  -30.4436 H      1 LIG       0.14000
      9 H4        -78.9695  -23.0707  -34.1568 H      1 LIG       0.14000
     10 H5        -78.0766  -22.4074  -31.9104 H      1 LIG       0.38000
@<TRIPOS>BOND
      1       1       2 1
      2       1       3 2
      3       2       4 2
      4       3       5 1
      5       4       5 1
      6       1       6 1
      7       2       7 1
      8       3       8 1
      9       4       9 1
     10       5      10 1
@<TRIPOS>ALT_TYPE
CGenFF_4.0_ALT_TYPE_SET
CGenFF_4.0 1 CG2R51 2 CG2R51 3 CG2R51 4 CG2R51 5 NG2R51 6 HGR51 7 HGR51 8 HGR52 9 HGR52 10 HGP1
@<TRIPOS>MOLECULE
pyrrole
 10 10 0 0 0
****
USER_CHARGES
INVALID_CHARGES
Pose:  17 Cluster:  17 Fr_nu: 1554690 TotEn:   -11.12
@<TRIPOS>ATOM
      1 C1        -81.0390  -20.8031  -32.2723 C.2    1 LIG      -0.25700
      2 C2        -79.9239  -20.2771  -31.5744 C.2    1 LIG      -0.25700
      3 C3        -80.5561  -21.4670  -33.3784 C.2    1 LIG      -0.04700
      4 C4        -78.7936  -20.6356  -32.2753 C.2    1 LIG      -0.04700
      5 N1        -79.1900  -21.3583  -33.3701 N.pl3  1 LIG      -0.36000
      6 H1        -82.0802  -20.7085  -31.9981 H      1 LIG       0.15400
      7 H2        -79.9410  -19.6995  -30.6610 H      1 LIG       0.15400
      8 H3        -81.0608  -22.0048  -34.1686 H      1 LIG       0.14000
      9 H4        -77.7459  -20.4426  -32.0921 H      1 LIG       0.14000
     10 H5        -78.5699  -21.7514  -34.0647 H      1 LIG       0.38000
@<TRIPOS>BOND
      1       1       2 1
      2       1       3 2
      3       2       4 2
      4       3       5 1
      5       4       5 1
      6       1       6 1
      7       2       7 1
      8       3       8 1
      9       4       9 1
     10       5      10 1
@<TRIPOS>ALT_TYPE
CGenFF_4.0_ALT_TYPE_SET
CGenFF_4.0 1 CG2R51 2 CG2R51 3 CG2R51 4 CG2R51 5 NG2R51 6 HGR51 7 HGR51 8 HGR52 9 HGR52 10 HGP1
@<TRIPOS>MOLECULE
pyrrole
 10 10 0 0 0
****
USER_CHARGES
INVALID_CHARGES
Pose:  18 Cluster:  18 Fr_nu:  20050 TotEn:   -11.02
@<TRIPOS>ATOM
      1 C1        -79.9430  -21.9984  -32.4390 C.2    1 LIG      -0.25700
      2 C2        -80.3891  -21.2356  -31.3318 C.2    1 LIG      -0.25700
      3 C3        -78.6593  -21.5914  -32.7286 C.2    1 LIG      -0.04700
      4 C4        -79.3645  -20.3854  -30.9784 C.2    1 LIG      -0.04700
      5 N1        -78.3182  -20.6103  -31.8344 N.pl3  1 LIG      -0.36000
      6 H1        -80.4970  -22.7616  -32.9672 H      1 LIG       0.15400
      7 H2        -81.3518  -21.2972  -30.8442 H      1 LIG       0.15400
      8 H3        -77.9604  -21.9105  -33.4888 H      1 LIG       0.14000
      9 H4        -79.2866  -19.6441  -30.1956 H      1 LIG       0.14000
     10 H5        -77.4309  -20.1272  -31.8099 H      1 LIG       0.38000
@<TRIPOS>BOND
      1       1       2 1
      2       1       3 2
      3       2       4 2
      4       3       5 1
      5       4       5 1
      6       1       6 1
      7       2       7 1
      8       3       8 1
      9       4       9 1
     10       5      10 1
@<TRIPOS>ALT_TYPE
CGenFF_4.0_ALT_TYPE_SET
CGenFF_4.0 1 CG2R51 2 CG2R51 3 CG2R51 4 CG2R51 5 NG2R51 6 HGR51 7 HGR51 8 HGR52 9 HGR52 10 HGP1
@<TRIPOS>MOLECULE
pyrrole
 10 10 0 0 0
****
USER_CHARGES
INVALID_CHARGES
Pose:  19 Cluster:  19 Fr_nu: 1524738 TotEn:   -10.66
@<TRIPOS>ATOM
      1 C1        -62.4530    3.7362  -41.0346 C.2    1 LIG      -0.25700
      2 C2        -61.6856    4.5036  -40.1240 C.2    1 LIG      -0.25700
      3 C3        -63.2733    2.9158  -40.2920 C.2    1 LIG      -0.04700
      4 C4        -62.0603    4.1287  -38.8526 C.2    1 LIG      -0.04700
      5 N1        -63.0258    3.1628  -38.9670 N.pl3  1 LIG      -0.36000
      6 H1        -62.4122    3.7776  -42.1140 H      1 LIG       0.15400
      7 H2        -60.9404    5.2480  -40.3664 H      1 LIG       0.15400
      8 H3        -64.0082    2.1802  -40.5870 H      1 LIG       0.14000
      9 H4        -61.7280    4.4634  -37.8799 H      1 LIG       0.14000
     10 H5        -63.4852    2.7035  -38.1928 H      1 LIG       0.38000
@<TRIPOS>BOND
      1       1       2 1
      2       1       3 2
      3       2       4 2
      4       3       5 1
      5       4       5 1
      6       1       6 1
      7       2       7 1
      8       3       8 1
      9       4       9 1
     10       5      10 1
@<TRIPOS>ALT_TYPE
CGenFF_4.0_ALT_TYPE_SET
CGenFF_4.0 1 CG2R51 2 CG2R51 3 CG2R51 4 CG2R51 5 NG2R51 6 HGR51 7 HGR51 8 HGR52 9 HGR52 10 HGP1
@<TRIPOS>MOLECULE
pyrrole
 10 10 0 0 0
****
USER_CHARGES
INVALID_CHARGES
Pose:  20 Cluster:  20 Fr_nu: 306673 TotEn:   -10.64
@<TRIPOS>ATOM
      1 C1        -72.1387   -8.6235  -45.4316 C.2    1 LIG      -0.25700
      2 C2        -72.2689   -8.9850  -44.0680 C.2    1 LIG      -0.25700
      3 C3        -70.8311   -8.2393  -45.6322 C.2    1 LIG      -0.04700
      4 C4        -71.0371   -8.8106  -43.4768 C.2    1 LIG      -0.04700
      5 N1        -70.1709   -8.3568  -44.4370 N.pl3  1 LIG      -0.36000
      6 H1        -72.9135   -8.6418  -46.1851 H      1 LIG       0.15400
      7 H2        -73.1622   -9.3338  -43.5694 H      1 LIG       0.15400
      8 H3        -70.3133   -7.8933  -46.5156 H      1 LIG       0.14000
      9 H4        -70.7006   -8.9700  -42.4620 H      1 LIG       0.14000
     10 H5        -69.1948   -8.1422  -44.2870 H      1 LIG       0.38000
@<TRIPOS>BOND
      1       1       2 1
      2       1       3 2
      3       2       4 2
      4       3       5 1
      5       4       5 1
      6       1       6 1
      7       2       7 1
      8       3       8 1
      9       4       9 1
     10       5      10 1
@<TRIPOS>ALT_TYPE
CGenFF_4.0_ALT_TYPE_SET
CGenFF_4.0 1 CG2R51 2 CG2R51 3 CG2R51 4 CG2R51 5 NG2R51 6 HGR51 7 HGR51 8 HGR52 9 HGR52 10 HGP1
@<TRIPOS>MOLECULE
pyrrole
 10 10 0 0 0
****
USER_CHARGES
INVALID_CHARGES
Pose:  21 Cluster:  21 Fr_nu: 604863 TotEn:    -9.74
@<TRIPOS>ATOM
      1 C1        -59.7267   -1.3470  -22.1456 C.2    1 LIG      -0.25700
      2 C2        -59.5981   -1.7675  -20.7989 C.2    1 LIG      -0.25700
      3 C3        -59.2739   -2.3751  -22.9427 C.2    1 LIG      -0.04700
      4 C4        -59.0704   -3.0399  -20.8140 C.2    1 LIG      -0.04700
      5 N1        -58.8772   -3.3988  -22.1224 N.pl3  1 LIG      -0.36000
      6 H1        -60.1084   -0.3983  -22.4959 H      1 LIG       0.15400
      7 H2        -59.8602   -1.2057  -19.9135 H      1 LIG       0.15400
      8 H3        -59.1981   -2.4693  -24.0167 H      1 LIG       0.14000
      9 H4        -58.8176   -3.7200  -20.0128 H      1 LIG       0.14000
     10 H5        -58.5005   -4.2831  -22.4347 H      1 LIG       0.38000
@<TRIPOS>BOND
      1       1       2 1
      2       1       3 2
      3       2       4 2
      4       3       5 1
      5       4       5 1
      6       1       6 1
      7       2       7 1
      8       3       8 1
      9       4       9 1
     10       5      10 1
@<TRIPOS>ALT_TYPE
CGenFF_4.0_ALT_TYPE_SET
CGenFF_4.0 1 CG2R51 2 CG2R51 3 CG2R51 4 CG2R51 5 NG2R51 6 HGR51 7 HGR51 8 HGR52 9 HGR52 10 HGP1
@<TRIPOS>MOLECULE
pyrrole
 10 10 0 0 0
****
USER_CHARGES
INVALID_CHARGES
Pose:  22 Cluster:  22 Fr_nu: 307131 TotEn:    -9.68
@<TRIPOS>ATOM
      1 C1        -51.5797  -13.0416  -27.9421 C.2    1 LIG      -0.25700
      2 C2        -52.3862  -11.9002  -28.1744 C.2    1 LIG      -0.25700
      3 C3        -50.2816  -12.6974  -28.2483 C.2    1 LIG      -0.04700
      4 C4        -51.5563  -10.8932  -28.6156 C.2    1 LIG      -0.04700
      5 N1        -50.2794  -11.3892  -28.6568 N.pl3  1 LIG      -0.36000
      6 H1        -51.9095  -14.0087  -27.5895 H      1 LIG       0.15400
      7 H2        -53.4551  -11.8192  -28.0364 H      1 LIG       0.15400
      8 H3        -49.3622  -13.2646  -28.2128 H      1 LIG       0.14000
      9 H4        -51.7599   -9.8708  -28.9014 H      1 LIG       0.14000
     10 H5        -49.4613  -10.8698  -28.9440 H      1 LIG       0.38000
@<TRIPOS>BOND
      1       1       2 1
      2       1       3 2
      3       2       4 2
      4       3       5 1
      5       4       5 1
      6       1       6 1
      7       2       7 1
      8       3       8 1
      9       4       9 1
     10       5      10 1
@<TRIPOS>ALT_TYPE
CGenFF_4.0_ALT_TYPE_SET
CGenFF_4.0 1 CG2R51 2 CG2R51 3 CG2R51 4 CG2R51 5 NG2R51 6 HGR51 7 HGR51 8 HGR52 9 HGR52 10 HGP1
# TRIPOS MOL2 file generated by SEED

@<TRIPOS>MOLECULE
morpholine
 16 16 0 0 0
****
USER_CHARGES
INVALID_CHARGES
Pose:   1 Cluster:   1 Fr_nu: 1270112 TotEn:   -55.46
@<TRIPOS>ATOM
      1 C1        -81.4394  -11.0942  -58.1491 C.3    1 LIG       0.20900
      2 C2        -82.8561  -11.2306  -60.1851 C.3    1 LIG       0.20900
      3 C3        -80.3202  -10.5798  -59.0366 C.3    1 LIG      -0.03300
      4 C4        -81.6677  -10.7088  -60.9726 C.3    1 LIG      -0.03300
      5 N1        -82.7435  -10.7300  -58.7815 N.4    1 LIG      -0.45600
      6 O1        -80.4418  -11.1117  -60.3578 O.3    1 LIG      -0.27400
      7 H1        -81.4258  -12.1858  -58.0656 H      1 LIG       0.09000
      8 H2        -81.4196  -10.6421  -57.1539 H      1 LIG       0.09000
      9 H3        -83.8083  -10.8735  -60.5858 H      1 LIG       0.09000
     10 H4        -82.8598  -12.3237  -60.1283 H      1 LIG       0.09000
     11 H5        -80.3074   -9.4843  -59.0804 H      1 LIG       0.09000
     12 H6        -79.3537  -10.9040  -58.6380 H      1 LIG       0.09000
     13 H7        -81.6822  -11.1255  -61.9846 H      1 LIG       0.09000
     14 H8        -81.6912   -9.6163  -61.0647 H      1 LIG       0.09000
     15 H9        -83.5172  -11.1077  -58.2176 H      1 LIG       0.32900
     16 H10       -82.8603   -9.7070  -58.7689 H      1 LIG       0.32900
@<TRIPOS>BOND
      1       1       3 1
      2       1       5 1
      3       2       4 1
      4       2       5 1
      5       3       6 1
      6       4       6 1
      7       1       7 1
      8       1       8 1
      9       2       9 1
     10       2      10 1
     11       3      11 1
     12       3      12 1
     13       4      13 1
     14       4      14 1
     15       5      15 1
     16       5      16 1
@<TRIPOS>ALT_TYPE
CGenFF_4.0_ALT_TYPE_SET
CGenFF_4.0 1 CG324 2 CG324 3 CG321 4 CG321 5 NG3P2 6 OG3C61 7 HGA2 8 HGA2 9 HGA2 10 HGA2 11 HGA2 12 HGA2 13 HGA2 14 HGA2 15 HGP2 16 HGP2
@<TRIPOS>MOLECULE
morpholine
 16 16 0 0 0
****
USER_CHARGES
INVALID_CHARGES
Pose:   2 Cluster:   2 Fr_nu: 1218162 TotEn:   -52.01
@<TRIPOS>ATOM
      1 C1        -82.6195  -11.4299  -59.2748 C.3    1 LIG       0.20900
      2 C2        -81.0004   -9.5940  -59.6981 C.3    1 LIG       0.20900
      3 C3        -81.7607  -11.8315  -58.0891 C.3    1 LIG      -0.03300
      4 C4        -80.2214  -10.0852  -58.4912 C.3    1 LIG      -0.03300
      5 N1        -82.4358   -9.9658  -59.5115 N.4    1 LIG      -0.45600
      6 O1        -80.3914  -11.4945  -58.3233 O.3    1 LIG      -0.27400
      7 H1        -82.3097  -11.9372  -60.1943 H      1 LIG       0.09000
      8 H2        -83.6836  -11.6019  -59.0924 H      1 LIG       0.09000
      9 H3        -80.9541   -8.5074  -59.8076 H      1 LIG       0.09000
     10 H4        -80.6692  -10.0782  -60.6222 H      1 LIG       0.09000
     11 H5        -82.1028  -11.3584  -57.1609 H      1 LIG       0.09000
     12 H6        -81.8137  -12.9152  -57.9444 H      1 LIG       0.09000
     13 H7        -79.1533   -9.8965  -58.6380 H      1 LIG       0.09000
     14 H8        -80.5257   -9.5663  -57.5743 H      1 LIG       0.09000
     15 H9        -82.9764   -9.6802  -60.3394 H      1 LIG       0.32900
     16 H10       -82.8305   -9.4355  -58.7220 H      1 LIG       0.32900
@<TRIPOS>BOND
      1       1       3 1
      2       1       5 1
      3       2       4 1
      4       2       5 1
      5       3       6 1
      6       4       6 1
      7       1       7 1
      8       1       8 1
      9       2       9 1
     10       2      10 1
     11       3      11 1
     12       3      12 1
     13       4      13 1
     14       4      14 1
     15       5      15 1
     16       5      16 1
@<TRIPOS>ALT_TYPE
CGenFF_4.0_ALT_TYPE_SET
CGenFF_4.0 1 CG324 2 CG324 3 CG321 4 CG321 5 NG3P2 6 OG3C61 7 HGA2 8 HGA2 9 HGA2 10 HGA2 11 HGA2 12 HGA2 13 HGA2 14 HGA2 15 HGP2 16 HGP2
@<TRIPOS>MOLECULE
morpholine
 16 16 0 0 0
****
USER_CHARGES
INVALID_CHARGES
Pose:   3 Cluster:   3 Fr_nu: 1465911 TotEn:   -51.46
@<TRIPOS>ATOM
      1 C1        -83.0429  -11.7265  -59.7336 C.3    1 LIG       0.20900
      2 C2        -80.8607  -11.2054  -58.6669 C.3    1 LIG       0.20900
      3 C3        -82.4878  -13.1025  -60.0550 C.3    1 LIG      -0.03300
      4 C4        -80.4130  -12.6073  -59.0400 C.3    1 LIG      -0.03300
      5 N1        -82.3473  -11.2142  -58.5141 N.4    1 LIG      -0.45600
      6 O1        -81.0706  -13.0440  -60.2316 O.3    1 LIG      -0.27400
      7 H1        -82.8417  -11.0074  -60.5343 H      1 LIG       0.09000
      8 H2        -84.1136  -11.7529  -59.5141 H      1 LIG       0.09000
      9 H3        -80.4349  -10.8730  -57.7166 H      1 LIG       0.09000
[truncated: 3,990,454 more chars]
