# Supplementary material for: The pocketome of G-protein-coupled receptors reveals previously untargeted allosteric sites
Source: Nat Commun. 2022 May 10;13:2567. doi: 10.1038/s41467-022-29609-6 (PMC9091257; doi:10.1038/s41467-022-29609-6)
Supplement: Supplementary file 4 — Supplementary Data 1 [file 41467_2022_29609_MOESM4_ESM.zip › docking_files/3ny9/mols.mol2]

# TRIPOS MOL2 file generated by SEED

@<TRIPOS>MOLECULE
methanamine
 8 7 0 0 0
****
USER_CHARGES
INVALID_CHARGES
Pose:   1 Cluster:   1 Fr_nu: 342351 TotEn:   -56.00
@<TRIPOS>ATOM
      1 C1        -82.0146   -5.8738  -45.6200 C.3    1 LIG       0.04000
      2 N1        -83.0250   -4.8712  -45.2309 N.4    1 LIG      -0.30000
      3 H1        -81.1051   -5.6690  -45.0522 H      1 LIG       0.09000
      4 H2        -82.4137   -6.8610  -45.3797 H      1 LIG       0.09000
      5 H3        -81.8387   -5.7718  -46.6926 H      1 LIG       0.09000
      6 H4        -83.9091   -5.0142  -45.7365 H      1 LIG       0.33000
      7 H5        -82.7027   -3.9160  -45.4353 H      1 LIG       0.33000
      8 H6        -83.2326   -4.9193  -44.2247 H      1 LIG       0.33000
@<TRIPOS>BOND
      1       1       2 1
      2       1       3 1
      3       1       4 1
      4       1       5 1
      5       2       6 1
      6       2       7 1
      7       2       8 1
@<TRIPOS>ALT_TYPE
CGenFF_4.0_ALT_TYPE_SET
CGenFF_4.0 1 CG334 2 NG3P3 3 HGA3 4 HGA3 5 HGA3 6 HGP2 7 HGP2 8 HGP2
@<TRIPOS>MOLECULE
methanamine
 8 7 0 0 0
****
USER_CHARGES
INVALID_CHARGES
Pose:   2 Cluster:   2 Fr_nu: 315391 TotEn:   -52.72
@<TRIPOS>ATOM
      1 C1        -82.9458   -5.6292  -45.4250 C.3    1 LIG       0.04000
      2 N1        -81.7076   -4.8591  -45.6511 N.4    1 LIG      -0.30000
      3 H1        -83.5971   -5.4751  -46.2872 H      1 LIG       0.09000
      4 H2        -82.6713   -6.6809  -45.3231 H      1 LIG       0.09000
      5 H3        -83.4100   -5.2543  -44.5108 H      1 LIG       0.09000
      6 H4        -81.0510   -4.9660  -44.8668 H      1 LIG       0.33000
      7 H5        -81.9049   -3.8549  -45.7548 H      1 LIG       0.33000
      8 H6        -81.2238   -5.1693  -46.5043 H      1 LIG       0.33000
@<TRIPOS>BOND
      1       1       2 1
      2       1       3 1
      3       1       4 1
      4       1       5 1
      5       2       6 1
      6       2       7 1
      7       2       8 1
@<TRIPOS>ALT_TYPE
CGenFF_4.0_ALT_TYPE_SET
CGenFF_4.0 1 CG334 2 NG3P3 3 HGA3 4 HGA3 5 HGA3 6 HGP2 7 HGP2 8 HGP2
@<TRIPOS>MOLECULE
methanamine
 8 7 0 0 0
****
USER_CHARGES
INVALID_CHARGES
Pose:   3 Cluster:   3 Fr_nu: 302965 TotEn:   -52.28
@<TRIPOS>ATOM
      1 C1        -82.0658   -5.5591  -45.1179 C.3    1 LIG       0.04000
      2 N1        -80.7120   -4.9875  -44.9844 N.4    1 LIG      -0.30000
      3 H1        -82.6202   -4.9425  -45.8278 H      1 LIG       0.09000
      4 H2        -81.9619   -6.5823  -45.4840 H      1 LIG       0.09000
      5 H3        -82.5348   -5.5406  -44.1323 H      1 LIG       0.09000
      6 H4        -80.1395   -5.5297  -44.3242 H      1 LIG       0.33000
      7 H5        -80.7469   -4.0187  -44.6406 H      1 LIG       0.33000
      8 H6        -80.2184   -4.9781  -45.8868 H      1 LIG       0.33000
@<TRIPOS>BOND
      1       1       2 1
      2       1       3 1
      3       1       4 1
      4       1       5 1
      5       2       6 1
      6       2       7 1
      7       2       8 1
@<TRIPOS>ALT_TYPE
CGenFF_4.0_ALT_TYPE_SET
CGenFF_4.0 1 CG334 2 NG3P3 3 HGA3 4 HGA3 5 HGA3 6 HGP2 7 HGP2 8 HGP2
@<TRIPOS>MOLECULE
methanamine
 8 7 0 0 0
****
USER_CHARGES
INVALID_CHARGES
Pose:   4 Cluster:   4 Fr_nu: 350666 TotEn:   -48.12
@<TRIPOS>ATOM
      1 C1        -81.9295   -5.8269  -45.1172 C.3    1 LIG       0.04000
      2 N1        -80.9972   -6.9165  -44.7693 N.4    1 LIG      -0.30000
      3 H1        -82.6684   -6.2290  -45.8127 H      1 LIG       0.09000
      4 H2        -82.4034   -5.4854  -44.1949 H      1 LIG       0.09000
      5 H3        -81.3496   -5.0263  -45.5803 H      1 LIG       0.09000
      6 H4        -80.2738   -6.5956  -44.1125 H      1 LIG       0.33000
      7 H5        -80.5181   -7.2800  -45.6038 H      1 LIG       0.33000
      8 H6        -81.4894   -7.7041  -44.3271 H      1 LIG       0.33000
@<TRIPOS>BOND
      1       1       2 1
      2       1       3 1
      3       1       4 1
      4       1       5 1
      5       2       6 1
      6       2       7 1
      7       2       8 1
@<TRIPOS>ALT_TYPE
CGenFF_4.0_ALT_TYPE_SET
CGenFF_4.0 1 CG334 2 NG3P3 3 HGA3 4 HGA3 5 HGA3 6 HGP2 7 HGP2 8 HGP2
@<TRIPOS>MOLECULE
methanamine
 8 7 0 0 0
****
USER_CHARGES
INVALID_CHARGES
Pose:   5 Cluster:   5 Fr_nu: 855360 TotEn:   -44.95
@<TRIPOS>ATOM
      1 C1        -63.9377    2.5704  -42.6238 C.3    1 LIG       0.04000
      2 N1        -65.1500    1.7298  -42.6567 N.4    1 LIG      -0.30000
      3 H1        -63.3473    2.3399  -43.5124 H      1 LIG       0.09000
      4 H2        -64.2552    3.6149  -42.6232 H      1 LIG       0.09000
      5 H3        -63.3872    2.3270  -41.7130 H      1 LIG       0.09000
      6 H4        -65.7493    1.9038  -41.8392 H      1 LIG       0.33000
      7 H5        -64.9118    0.7291  -42.6582 H      1 LIG       0.33000
      8 H6        -65.7122    1.9155  -43.4978 H      1 LIG       0.33000
@<TRIPOS>BOND
      1       1       2 1
      2       1       3 1
      3       1       4 1
      4       1       5 1
      5       2       6 1
      6       2       7 1
      7       2       8 1
@<TRIPOS>ALT_TYPE
CGenFF_4.0_ALT_TYPE_SET
CGenFF_4.0 1 CG334 2 NG3P3 3 HGA3 4 HGA3 5 HGA3 6 HGP2 7 HGP2 8 HGP2
@<TRIPOS>MOLECULE
methanamine
 8 7 0 0 0
****
USER_CHARGES
INVALID_CHARGES
Pose:   6 Cluster:   6 Fr_nu: 401183 TotEn:   -35.27
@<TRIPOS>ATOM
      1 C1        -63.3131    3.1796  -41.9720 C.3    1 LIG       0.04000
      2 N1        -64.6480    2.5507  -41.9715 N.4    1 LIG      -0.30000
      3 H1        -62.8807    3.0446  -42.9651 H      1 LIG       0.09000
      4 H2        -63.4426    4.2386  -41.7408 H      1 LIG       0.09000
      5 H3        -62.7094    2.6824  -41.2103 H      1 LIG       0.09000
      6 H4        -65.1072    2.6465  -41.0563 H      1 LIG       0.33000
      7 H5        -64.5886    1.5461  -42.1842 H      1 LIG       0.33000
      8 H6        -65.2648    2.9799  -42.6738 H      1 LIG       0.33000
@<TRIPOS>BOND
      1       1       2 1
      2       1       3 1
      3       1       4 1
      4       1       5 1
      5       2       6 1
      6       2       7 1
      7       2       8 1
@<TRIPOS>ALT_TYPE
CGenFF_4.0_ALT_TYPE_SET
CGenFF_4.0 1 CG334 2 NG3P3 3 HGA3 4 HGA3 5 HGA3 6 HGP2 7 HGP2 8 HGP2
@<TRIPOS>MOLECULE
methanamine
 8 7 0 0 0
****
USER_CHARGES
INVALID_CHARGES
Pose:   7 Cluster:   7 Fr_nu: 182770 TotEn:   -31.40
@<TRIPOS>ATOM
      1 C1        -69.8772    3.5231  -48.0779 C.3    1 LIG       0.04000
      2 N1        -68.6297    2.9839  -48.6528 N.4    1 LIG      -0.30000
      3 H1        -69.8085    3.4379  -46.9919 H      1 LIG       0.09000
      4 H2        -69.9629    4.5670  -48.3853 H      1 LIG       0.09000
      5 H3        -70.7074    2.9300  -48.4662 H      1 LIG       0.09000
      6 H4        -68.6362    3.0378  -49.6798 H      1 LIG       0.33000
      7 H5        -68.4948    1.9972  -48.3956 H      1 LIG       0.33000
      8 H6        -67.8078    3.5056  -48.3207 H      1 LIG       0.33000
@<TRIPOS>BOND
      1       1       2 1
      2       1       3 1
      3       1       4 1
      4       1       5 1
      5       2       6 1
      6       2       7 1
      7       2       8 1
@<TRIPOS>ALT_TYPE
CGenFF_4.0_ALT_TYPE_SET
CGenFF_4.0 1 CG334 2 NG3P3 3 HGA3 4 HGA3 5 HGA3 6 HGP2 7 HGP2 8 HGP2
@<TRIPOS>MOLECULE
methanamine
 8 7 0 0 0
****
USER_CHARGES
INVALID_CHARGES
Pose:   8 Cluster:   8 Fr_nu: 306462 TotEn:   -26.52
@<TRIPOS>ATOM
      1 C1        -62.7306    2.7173  -40.1631 C.3    1 LIG       0.04000
      2 N1        -63.9541    2.3876  -40.9191 N.4    1 LIG      -0.30000
      3 H1        -61.9194    2.8487  -40.8814 H      1 LIG       0.09000
      4 H2        -62.9182    3.6392  -39.6094 H      1 LIG       0.09000
      5 H3        -62.5234    1.8873  -39.4848 H      1 LIG       0.09000
      6 H4        -64.7574    2.2514  -40.2916 H      1 LIG       0.33000
      7 H5        -63.8364    1.5226  -41.4632 H      1 LIG       0.33000
      8 H6        -64.2004    3.1372  -41.5790 H      1 LIG       0.33000
@<TRIPOS>BOND
      1       1       2 1
      2       1       3 1
      3       1       4 1
      4       1       5 1
      5       2       6 1
      6       2       7 1
      7       2       8 1
@<TRIPOS>ALT_TYPE
CGenFF_4.0_ALT_TYPE_SET
CGenFF_4.0 1 CG334 2 NG3P3 3 HGA3 4 HGA3 5 HGA3 6 HGP2 7 HGP2 8 HGP2
@<TRIPOS>MOLECULE
methanol
 6 5 0 0 0
****
USER_CHARGES
INVALID_CHARGES
Pose:   1 Cluster:   1 Fr_nu: 9451988 TotEn:   -15.08
@<TRIPOS>ATOM
      1 C1        -46.1390   -8.3060  -29.7897 C.3    1 LIG      -0.04000
      2 O1        -46.4886   -6.9558  -30.0330 O.3    1 LIG      -0.65000
      3 H1        -45.0630   -8.4355  -29.9296 H      1 LIG       0.09000
      4 H2        -46.6873   -8.9549  -30.4774 H      1 LIG       0.09000
      5 H3        -46.4038   -8.5619  -28.7611 H      1 LIG       0.09000
      6 H4        -47.4490   -6.8809  -29.8993 H      1 LIG       0.42000
@<TRIPOS>BOND
      1       1       2 1
      2       1       3 1
      3       1       4 1
      4       1       5 1
      5       2       6 1
@<TRIPOS>ALT_TYPE
CGenFF_4.0_ALT_TYPE_SET
CGenFF_4.0 1 CG331 2 OG311 3 HGA3 4 HGA3 5 HGA3 6 HGP1
@<TRIPOS>MOLECULE
methanol
 6 5 0 0 0
****
USER_CHARGES
INVALID_CHARGES
Pose:   2 Cluster:   2 Fr_nu:  43394 TotEn:   -14.77
@<TRIPOS>ATOM
      1 C1        -84.7653    0.8455  -39.0939 C.3    1 LIG      -0.04000
      2 O1        -83.9914    0.5604  -40.2446 O.3    1 LIG      -0.65000
      3 H1        -85.0474    1.9012  -39.0960 H      1 LIG       0.09000
      4 H2        -84.1850    0.6143  -38.1970 H      1 LIG       0.09000
      5 H3        -85.6675    0.2296  -39.1107 H      1 LIG       0.09000
      6 H4        -83.7607   -0.3836  -40.2069 H      1 LIG       0.42000
@<TRIPOS>BOND
      1       1       2 1
      2       1       3 1
      3       1       4 1
      4       1       5 1
      5       2       6 1
@<TRIPOS>ALT_TYPE
CGenFF_4.0_ALT_TYPE_SET
CGenFF_4.0 1 CG331 2 OG311 3 HGA3 4 HGA3 5 HGA3 6 HGP1
@<TRIPOS>MOLECULE
methanol
 6 5 0 0 0
****
USER_CHARGES
INVALID_CHARGES
Pose:   3 Cluster:   3 Fr_nu: 5400847 TotEn:   -14.68
@<TRIPOS>ATOM
      1 C1        -78.5151  -13.7499  -46.3245 C.3    1 LIG      -0.04000
      2 O1        -79.0451  -13.5026  -47.6138 O.3    1 LIG      -0.65000
      3 H1        -77.6477  -14.4095  -46.4066 H      1 LIG       0.09000
      4 H2        -79.2809  -14.2138  -45.6976 H      1 LIG       0.09000
      5 H3        -78.2076  -12.8011  -45.8786 H      1 LIG       0.09000
      6 H4        -79.8115  -12.9151  -47.4997 H      1 LIG       0.42000
@<TRIPOS>BOND
      1       1       2 1
      2       1       3 1
      3       1       4 1
      4       1       5 1
      5       2       6 1
@<TRIPOS>ALT_TYPE
CGenFF_4.0_ALT_TYPE_SET
CGenFF_4.0 1 CG331 2 OG311 3 HGA3 4 HGA3 5 HGA3 6 HGP1
@<TRIPOS>MOLECULE
methanol
 6 5 0 0 0
****
USER_CHARGES
INVALID_CHARGES
Pose:   4 Cluster:   4 Fr_nu: 4773095 TotEn:   -14.57
@<TRIPOS>ATOM
      1 C1        -41.6721   -3.3124  -47.6470 C.3    1 LIG      -0.04000
      2 O1        -42.4306   -2.5386  -46.7358 O.3    1 LIG      -0.65000
      3 H1        -41.0239   -3.9965  -47.0938 H      1 LIG       0.09000
      4 H2        -41.0700   -2.6510  -48.2751 H      1 LIG       0.09000
      5 H3        -42.3536   -3.8891  -48.2768 H      1 LIG       0.09000
      6 H4        -42.9920   -1.9451  -47.2634 H      1 LIG       0.42000
@<TRIPOS>BOND
      1       1       2 1
      2       1       3 1
      3       1       4 1
      4       1       5 1
      5       2       6 1
@<TRIPOS>ALT_TYPE
CGenFF_4.0_ALT_TYPE_SET
CGenFF_4.0 1 CG331 2 OG311 3 HGA3 4 HGA3 5 HGA3 6 HGP1
@<TRIPOS>MOLECULE
methanol
 6 5 0 0 0
****
USER_CHARGES
INVALID_CHARGES
Pose:   5 Cluster:   5 Fr_nu: 9453014 TotEn:   -13.37
@<TRIPOS>ATOM
      1 C1        -46.2948   -7.5340  -29.4720 C.3    1 LIG      -0.04000
      2 O1        -45.2642   -6.9550  -30.2511 O.3    1 LIG      -0.65000
      3 H1        -47.0190   -6.7642  -29.1943 H      1 LIG       0.09000
      4 H2        -45.8645   -7.9852  -28.5743 H      1 LIG       0.09000
      5 H3        -46.7950   -8.3060  -30.0614 H      1 LIG       0.09000
      6 H4        -44.6425   -7.6678  -30.4774 H      1 LIG       0.42000
@<TRIPOS>BOND
      1       1       2 1
      2       1       3 1
      3       1       4 1
      4       1       5 1
      5       2       6 1
@<TRIPOS>ALT_TYPE
CGenFF_4.0_ALT_TYPE_SET
CGenFF_4.0 1 CG331 2 OG311 3 HGA3 4 HGA3 5 HGA3 6 HGP1
@<TRIPOS>MOLECULE
methanol
 6 5 0 0 0
****
USER_CHARGES
INVALID_CHARGES
Pose:   6 Cluster:   6 Fr_nu: 10131901 TotEn:   -12.56
@<TRIPOS>ATOM
      1 C1        -54.3320    4.3598  -17.7758 C.3    1 LIG      -0.04000
      2 O1        -54.9155    4.7364  -19.0096 O.3    1 LIG      -0.65000
      3 H1        -54.4160    3.2779  -17.6473 H      1 LIG       0.09000
      4 H2        -54.8421    4.8752  -16.9581 H      1 LIG       0.09000
      5 H3        -53.2768    4.6430  -17.7805 H      1 LIG       0.09000
      6 H4        -54.8216    5.7012  -19.0872 H      1 LIG       0.42000
@<TRIPOS>BOND
      1       1       2 1
      2       1       3 1
      3       1       4 1
      4       1       5 1
      5       2       6 1
@<TRIPOS>ALT_TYPE
CGenFF_4.0_ALT_TYPE_SET
CGenFF_4.0 1 CG331 2 OG311 3 HGA3 4 HGA3 5 HGA3 6 HGP1
@<TRIPOS>MOLECULE
methanol
 6 5 0 0 0
****
USER_CHARGES
INVALID_CHARGES
Pose:   7 Cluster:   7 Fr_nu:  55591 TotEn:   -12.54
@<TRIPOS>ATOM
      1 C1        -70.9021   -9.0408  -43.5310 C.3    1 LIG      -0.04000
      2 O1        -70.6327  -10.1577  -42.7038 O.3    1 LIG      -0.65000
      3 H1        -71.8119   -9.2245  -44.1078 H      1 LIG       0.09000
      4 H2        -70.0582   -8.8735  -44.2051 H      1 LIG       0.09000
      5 H3        -71.0440   -8.1587  -42.9022 H      1 LIG       0.09000
      6 H4        -69.8199   -9.9572  -42.2090 H      1 LIG       0.42000
@<TRIPOS>BOND
      1       1       2 1
      2       1       3 1
      3       1       4 1
      4       1       5 1
      5       2       6 1
@<TRIPOS>ALT_TYPE
CGenFF_4.0_ALT_TYPE_SET
CGenFF_4.0 1 CG331 2 OG311 3 HGA3 4 HGA3 5 HGA3 6 HGP1
@<TRIPOS>MOLECULE
methanol
 6 5 0 0 0
****
USER_CHARGES
INVALID_CHARGES
Pose:   8 Cluster:   8 Fr_nu: 219769 TotEn:   -12.27
@<TRIPOS>ATOM
      1 C1        -83.0171   -5.5213  -45.4951 C.3    1 LIG      -0.04000
      2 O1        -83.7208   -4.8076  -46.4950 O.3    1 LIG      -0.65000
      3 H1        -83.1299   -6.5949  -45.6651 H      1 LIG       0.09000
      4 H2        -83.4100   -5.2543  -44.5108 H      1 LIG       0.09000
      5 H3        -81.9586   -5.2558  -45.5472 H      1 LIG       0.09000
      6 H4        -83.5972   -3.8608  -46.3105 H      1 LIG       0.42000
@<TRIPOS>BOND
      1       1       2 1
      2       1       3 1
      3       1       4 1
      4       1       5 1
      5       2       6 1
@<TRIPOS>ALT_TYPE
CGenFF_4.0_ALT_TYPE_SET
CGenFF_4.0 1 CG331 2 OG311 3 HGA3 4 HGA3 5 HGA3 6 HGP1
@<TRIPOS>MOLECULE
methanol
 6 5 0 0 0
****
USER_CHARGES
INVALID_CHARGES
Pose:   9 Cluster:   9 Fr_nu:  43382 TotEn:   -11.75
@<TRIPOS>ATOM
      1 C1        -85.0185    0.8535  -39.6321 C.3    1 LIG      -0.04000
      2 O1        -83.9590    0.2666  -38.8991 O.3    1 LIG      -0.65000
      3 H1        -85.2980    1.8045  -39.1718 H      1 LIG       0.09000
      4 H2        -85.8757    0.1754  -39.6417 H      1 LIG       0.09000
      5 H3        -84.6856    1.0315  -40.6573 H      1 LIG       0.09000
      6 H4        -83.7397   -0.5735  -39.3372 H      1 LIG       0.42000
@<TRIPOS>BOND
      1       1       2 1
      2       1       3 1
      3       1       4 1
      4       1       5 1
      5       2       6 1
@<TRIPOS>ALT_TYPE
CGenFF_4.0_ALT_TYPE_SET
CGenFF_4.0 1 CG331 2 OG311 3 HGA3 4 HGA3 5 HGA3 6 HGP1
@<TRIPOS>MOLECULE
methanol
 6 5 0 0 0
****
USER_CHARGES
INVALID_CHARGES
Pose:  10 Cluster:  10 Fr_nu:  55740 TotEn:   -11.43
@<TRIPOS>ATOM
      1 C1        -70.9644   -9.3463  -43.5151 C.3    1 LIG      -0.04000
      2 O1        -69.5978   -9.6417  -43.7374 O.3    1 LIG      -0.65000
      3 H1        -71.4990   -9.3522  -44.4682 H      1 LIG       0.09000
      4 H2        -71.0537   -8.3654  -43.0412 H      1 LIG       0.09000
      5 H3        -71.3900  -10.1071  -42.8565 H      1 LIG       0.09000
      6 H4        -69.1577   -9.6270  -42.8703 H      1 LIG       0.42000
@<TRIPOS>BOND
      1       1       2 1
      2       1       3 1
      3       1       4 1
      4       1       5 1
      5       2       6 1
@<TRIPOS>ALT_TYPE
CGenFF_4.0_ALT_TYPE_SET
CGenFF_4.0 1 CG331 2 OG311 3 HGA3 4 HGA3 5 HGA3 6 HGP1
@<TRIPOS>MOLECULE
methanol
 6 5 0 0 0
****
USER_CHARGES
INVALID_CHARGES
Pose:  11 Cluster:  11 Fr_nu: 477215 TotEn:   -11.32
@<TRIPOS>ATOM
      1 C1        -43.1923   -5.1121  -47.1578 C.3    1 LIG      -0.04000
      2 O1        -43.2262   -3.7369  -46.8230 O.3    1 LIG      -0.65000
      3 H1        -42.8355   -5.6879  -46.3003 H      1 LIG       0.09000
      4 H2        -42.5291   -5.2636  -48.0132 H      1 LIG       0.09000
      5 H3        -44.2014   -5.4394  -47.4190 H      1 LIG       0.09000
      6 H4        -43.5471   -3.2599  -47.6074 H      1 LIG       0.42000
@<TRIPOS>BOND
      1       1       2 1
      2       1       3 1
      3       1       4 1
      4       1       5 1
      5       2       6 1
@<TRIPOS>ALT_TYPE
CGenFF_4.0_ALT_TYPE_SET
CGenFF_4.0 1 CG331 2 OG311 3 HGA3 4 HGA3 5 HGA3 6 HGP1
@<TRIPOS>MOLECULE
methanol
 6 5 0 0 0
****
USER_CHARGES
INVALID_CHARGES
Pose:  12 Cluster:  12 Fr_nu: 1335725 TotEn:   -11.22
@<TRIPOS>ATOM
      1 C1        -64.6534    2.6721  -41.8276 C.3    1 LIG      -0.04000
      2 O1        -64.3826    2.3548  -40.4747 O.3    1 LIG      -0.65000
      3 H1        -63.7390    2.5688  -42.4170 H      1 LIG       0.09000
      4 H2        -65.0289    3.6964  -41.8945 H      1 LIG       0.09000
      5 H3        -65.4103    1.9830  -42.2097 H      1 LIG       0.09000
      6 H4        -65.2163    2.4581  -39.9847 H      1 LIG       0.42000
@<TRIPOS>BOND
      1       1       2 1
      2       1       3 1
      3       1       4 1
      4       1       5 1
      5       2       6 1
@<TRIPOS>ALT_TYPE
CGenFF_4.0_ALT_TYPE_SET
CGenFF_4.0 1 CG331 2 OG311 3 HGA3 4 HGA3 5 HGA3 6 HGP1
@<TRIPOS>MOLECULE
methanol
 6 5 0 0 0
****
USER_CHARGES
INVALID_CHARGES
Pose:  13 Cluster:  13 Fr_nu: 1570646 TotEn:   -10.97
@<TRIPOS>ATOM
      1 C1        -78.6987  -13.6526  -45.8879 C.3    1 LIG      -0.04000
      2 O1        -79.7170  -14.1829  -46.7164 O.3    1 LIG      -0.65000
      3 H1        -77.9590  -14.4287  -45.6764 H      1 LIG       0.09000
      4 H2        -79.1385  -13.2898  -44.9554 H      1 LIG       0.09000
      5 H3        -78.2142  -12.8225  -46.4072 H      1 LIG       0.09000
      6 H4        -80.3530  -13.4660  -46.8814 H      1 LIG       0.42000
@<TRIPOS>BOND
      1       1       2 1
      2       1       3 1
      3       1       4 1
      4       1       5 1
      5       2       6 1
@<TRIPOS>ALT_TYPE
CGenFF_4.0_ALT_TYPE_SET
CGenFF_4.0 1 CG331 2 OG311 3 HGA3 4 HGA3 5 HGA3 6 HGP1
@<TRIPOS>MOLECULE
methanol
 6 5 0 0 0
****
USER_CHARGES
INVALID_CHARGES
Pose:  14 Cluster:  14 Fr_nu: 9453000 TotEn:   -10.73
@<TRIPOS>ATOM
      1 C1        -46.4264   -7.9540  -29.0945 C.3    1 LIG      -0.04000
      2 O1        -46.7951   -6.5993  -28.9123 O.3    1 LIG      -0.65000
      3 H1        -45.3383   -8.0451  -29.0524 H      1 LIG       0.09000
      4 H2        -46.7950   -8.3060  -30.0614 H      1 LIG       0.09000
      5 H3        -46.8711   -8.5538  -28.2970 H      1 LIG       0.09000
      6 H4        -47.7658   -6.5591  -28.9561 H      1 LIG       0.42000
@<TRIPOS>BOND
      1       1       2 1
      2       1       3 1
      3       1       4 1
      4       1       5 1
      5       2       6 1
@<TRIPOS>ALT_TYPE
CGenFF_4.0_ALT_TYPE_SET
CGenFF_4.0 1 CG331 2 OG311 3 HGA3 4 HGA3 5 HGA3 6 HGP1
@<TRIPOS>MOLECULE
methanol
 6 5 0 0 0
****
USER_CHARGES
INVALID_CHARGES
Pose:  15 Cluster:  15 Fr_nu: 1768957 TotEn:   -10.66
@<TRIPOS>ATOM
      1 C1        -70.3158   -5.1837  -47.6300 C.3    1 LIG      -0.04000
      2 O1        -70.3014   -4.5774  -48.9093 O.3    1 LIG      -0.65000
      3 H1        -71.3458   -5.2582  -47.2728 H      1 LIG       0.09000
      4 H2        -69.7205   -4.5855  -46.9355 H      1 LIG       0.09000
      5 H3        -69.8857   -6.1851  -47.7064 H      1 LIG       0.09000
      6 H4        -69.3721   -4.5289  -49.1918 H      1 LIG       0.42000
@<TRIPOS>BOND
      1       1       2 1
      2       1       3 1
      3       1       4 1
      4       1       5 1
      5       2       6 1
@<TRIPOS>ALT_TYPE
CGenFF_4.0_ALT_TYPE_SET
CGenFF_4.0 1 CG331 2 OG311 3 HGA3 4 HGA3 5 HGA3 6 HGP1
@<TRIPOS>MOLECULE
methanol
 6 5 0 0 0
****
USER_CHARGES
INVALID_CHARGES
Pose:  16 Cluster:  16 Fr_nu: 5401472 TotEn:   -10.55
@<TRIPOS>ATOM
      1 C1        -78.5151  -13.7499  -46.3245 C.3    1 LIG      -0.04000
      2 O1        -78.8659  -12.4471  -45.8952 O.3    1 LIG      -0.65000
      3 H1        -77.5680  -14.0431  -45.8649 H      1 LIG       0.09000
      4 H2        -78.4233  -13.7633  -47.4135 H      1 LIG       0.09000
      5 H3        -79.2977  -14.4479  -46.0180 H      1 LIG       0.09000
      6 H4        -79.7098  -12.2229  -46.3235 H      1 LIG       0.42000
@<TRIPOS>BOND
      1       1       2 1
      2       1       3 1
      3       1       4 1
      4       1       5 1
      5       2       6 1
@<TRIPOS>ALT_TYPE
CGenFF_4.0_ALT_TYPE_SET
CGenFF_4.0 1 CG331 2 OG311 3 HGA3 4 HGA3 5 HGA3 6 HGP1
@<TRIPOS>MOLECULE
methanol
 6 5 0 0 0
****
USER_CHARGES
INVALID_CHARGES
Pose:  17 Cluster:  17 Fr_nu: 967710 TotEn:   -10.27
@<TRIPOS>ATOM
      1 C1        -43.5321   -5.7124  -47.7798 C.3    1 LIG      -0.04000
      2 O1        -44.0344   -5.0140  -46.6554 O.3    1 LIG      -0.65000
      3 H1        -42.7350   -5.1282  -48.2463 H      1 LIG       0.09000
      4 H2        -44.3406   -5.8821  -48.4955 H      1 LIG       0.09000
      5 H3        -43.1313   -6.6741  -47.4510 H      1 LIG       0.09000
      6 H4        -44.7383   -5.5628  -46.2694 H      1 LIG       0.42000
@<TRIPOS>BOND
      1       1       2 1
      2       1       3 1
      3       1       4 1
      4       1       5 1
      5       2       6 1
@<TRIPOS>ALT_TYPE
CGenFF_4.0_ALT_TYPE_SET
CGenFF_4.0 1 CG331 2 OG311 3 HGA3 4 HGA3 5 HGA3 6 HGP1
@<TRIPOS>MOLECULE
methanol
 6 5 0 0 0
****
USER_CHARGES
INVALID_CHARGES
Pose:  18 Cluster:  18 Fr_nu: 1907397 TotEn:   -10.25
@<TRIPOS>ATOM
      1 C1        -69.7490   -4.9798  -47.5418 C.3    1 LIG      -0.04000
      2 O1        -71.0854   -4.7806  -47.9647 O.3    1 LIG      -0.65000
      3 H1        -69.3765   -5.9259  -47.9422 H      1 LIG       0.09000
      4 H2        -69.7098   -4.9935  -46.4496 H      1 LIG       0.09000
      5 H3        -69.1316   -4.1599  -47.9163 H      1 LIG       0.09000
      6 H4        -71.3801   -3.9329  -47.5901 H      1 LIG       0.42000
@<TRIPOS>BOND
      1       1       2 1
      2       1       3 1
      3       1       4 1
      4       1       5 1
      5       2       6 1
@<TRIPOS>ALT_TYPE
CGenFF_4.0_ALT_TYPE_SET
CGenFF_4.0 1 CG331 2 OG311 3 HGA3 4 HGA3 5 HGA3 6 HGP1
@<TRIPOS>MOLECULE
methanol
 6 5 0 0 0
****
USER_CHARGES
INVALID_CHARGES
Pose:  19 Cluster:  19 Fr_nu: 8364865 TotEn:   -10.23
@<TRIPOS>ATOM
      1 C1        -47.2893    2.7699  -42.9129 C.3    1 LIG      -0.04000
      2 O1        -46.1403    2.3580  -42.1955 O.3    1 LIG      -0.65000
      3 H1        -47.4632    2.0863  -43.7475 H      1 LIG       0.09000
      4 H2        -47.1421    3.7868  -43.2856 H      1 LIG       0.09000
      5 H3        -48.1523    2.7507  -42.2432 H      1 LIG       0.09000
      6 H4        -46.0190    2.9879  -41.4646 H      1 LIG       0.42000
@<TRIPOS>BOND
      1       1       2 1
      2       1       3 1
      3       1       4 1
      4       1       5 1
      5       2       6 1
@<TRIPOS>ALT_TYPE
CGenFF_4.0_ALT_TYPE_SET
CGenFF_4.0 1 CG331 2 OG311 3 HGA3 4 HGA3 5 HGA3 6 HGP1
@<TRIPOS>MOLECULE
methanol
 6 5 0 0 0
****
USER_CHARGES
INVALID_CHARGES
Pose:  20 Cluster:  20 Fr_nu: 220433 TotEn:   -10.02
@<TRIPOS>ATOM
      1 C1        -82.9642   -5.5131  -45.4741 C.3    1 LIG      -0.04000
      2 O1        -81.6928   -4.8982  -45.5734 O.3    1 LIG      -0.65000
      3 H1        -82.8514   -6.5979  -45.5412 H      1 LIG       0.09000
      4 H2        -83.6083   -5.1525  -46.2802 H      1 LIG       0.09000
      5 H3        -83.4100   -5.2543  -44.5108 H      1 LIG       0.09000
      6 H4        -81.8341   -3.9382  -45.5099 H      1 LIG       0.42000
@<TRIPOS>BOND
      1       1       2 1
      2       1       3 1
      3       1       4 1
      4       1       5 1
      5       2       6 1
@<TRIPOS>ALT_TYPE
CGenFF_4.0_ALT_TYPE_SET
CGenFF_4.0 1 CG331 2 OG311 3 HGA3 4 HGA3 5 HGA3 6 HGP1
@<TRIPOS>MOLECULE
methanol
 6 5 0 0 0
****
USER_CHARGES
INVALID_CHARGES
Pose:  21 Cluster:  21 Fr_nu: 3050370 TotEn:    -9.78
@<TRIPOS>ATOM
      1 C1        -50.6017  -11.8506  -42.6116 C.3    1 LIG      -0.04000
      2 O1        -49.7915  -12.0861  -41.4746 O.3    1 LIG      -0.65000
      3 H1        -50.0010  -11.9627  -43.5175 H      1 LIG       0.09000
      4 H2        -51.0184  -10.8415  -42.5605 H      1 LIG       0.09000
      5 H3        -51.4161  -12.5788  -42.6247 H      1 LIG       0.09000
      6 H4        -50.3588  -11.9775  -40.6923 H      1 LIG       0.42000
@<TRIPOS>BOND
      1       1       2 1
      2       1       3 1
      3       1       4 1
      4       1       5 1
      5       2       6 1
@<TRIPOS>ALT_TYPE
CGenFF_4.0_ALT_TYPE_SET
CGenFF_4.0 1 CG331 2 OG311 3 HGA3 4 HGA3 5 HGA3 6 HGP1
@<TRIPOS>MOLECULE
methanol
 6 5 0 0 0
****
USER_CHARGES
INVALID_CHARGES
Pose:  22 Cluster:  22 Fr_nu: 143982 TotEn:    -9.40
@<TRIPOS>ATOM
      1 C1        -49.9327  -11.7991  -28.4541 C.3    1 LIG      -0.04000
      2 O1        -50.6016  -10.5736  -28.2191 O.3    1 LIG      -0.65000
      3 H1        -49.6364  -12.2421  -27.5001 H      1 LIG       0.09000
      4 H2        -49.0507  -11.6207  -29.0746 H      1 LIG       0.09000
      5 H3        -50.6103  -12.4799  -28.9746 H      1 LIG       0.09000
      6 H4        -50.8481  -10.2118  -29.0875 H      1 LIG       0.42000
@<TRIPOS>BOND
      1       1       2 1
      2       1       3 1
      3       1       4 1
      4       1       5 1
      5       2       6 1
@<TRIPOS>ALT_TYPE
CGenFF_4.0_ALT_TYPE_SET
CGenFF_4.0 1 CG331 2 OG311 3 HGA3 4 HGA3 5 HGA3 6 HGP1
@<TRIPOS>MOLECULE
methanol
 6 5 0 0 0
****
USER_CHARGES
INVALID_CHARGES
Pose:  23 Cluster:  23 Fr_nu: 10137091 TotEn:    -9.28
@<TRIPOS>ATOM
      1 C1        -50.4571  -22.0707  -34.0621 C.3    1 LIG      -0.04000
      2 O1        -49.0984  -22.0736  -33.6641 O.3    1 LIG      -0.65000
      3 H1        -50.8593  -21.0578  -33.9807 H      1 LIG       0.09000
      4 H2        -51.0260  -22.7522  -33.4245 H      1 LIG       0.09000
      5 H3        -50.5242  -22.4046  -35.1002 H      1 LIG       0.09000
      6 H4        -48.7778  -22.9877  -33.7498 H      1 LIG       0.42000
@<TRIPOS>BOND
      1       1       2 1
      2       1       3 1
      3       1       4 1
      4       1       5 1
      5       2       6 1
@<TRIPOS>ALT_TYPE
CGenFF_4.0_ALT_TYPE_SET
CGenFF_4.0 1 CG331 2 OG311 3 HGA3 4 HGA3 5 HGA3 6 HGP1
@<TRIPOS>MOLECULE
methanol
 6 5 0 0 0
****
USER_CHARGES
INVALID_CHARGES
Pose:  24 Cluster:  24 Fr_nu: 10090348 TotEn:    -9.09
@<TRIPOS>ATOM
      1 C1        -51.6640  -22.2993  -34.1877 C.3    1 LIG      -0.04000
      2 O1        -50.9177  -21.7088  -33.1395 O.3    1 LIG      -0.65000
      3 H1        -52.0080  -21.5217  -34.8740 H      1 LIG       0.09000
      4 H2        -52.5196  -22.8357  -33.7697 H      1 LIG       0.09000
      5 H3        -51.0245  -23.0017  -34.7275 H      1 LIG       0.09000
      6 H4        -50.6305  -22.4291  -32.5525 H      1 LIG       0.42000
@<TRIPOS>BOND
      1       1       2 1
      2       1       3 1
      3       1       4 1
      4       1       5 1
      5       2       6 1
@<TRIPOS>ALT_TYPE
CGenFF_4.0_ALT_TYPE_SET
CGenFF_4.0 1 CG331 2 OG311 3 HGA3 4 HGA3 5 HGA3 6 HGP1
@<TRIPOS>MOLECULE
methanol
 6 5 0 0 0
****
USER_CHARGES
INVALID_CHARGES
Pose:  25 Cluster:  25 Fr_nu:  52867 TotEn:    -9.02
@<TRIPOS>ATOM
      1 C1        -81.4318   -7.2821  -44.9751 C.3    1 LIG      -0.04000
      2 O1        -80.5090   -8.1097  -44.2910 O.3    1 LIG      -0.65000
      3 H1        -81.9097   -7.8521  -45.7757 H      1 LIG       0.09000
      4 H2        -80.9084   -6.4176  -45.3912 H      1 LIG       0.09000
      5 H3        -82.1931   -6.9401  -44.2701 H      1 LIG       0.09000
      6 H4        -80.1063   -7.5695  -43.5897 H      1 LIG       0.42000
@<TRIPOS>BOND
      1       1       2 1
      2       1       3 1
      3       1       4 1
      4       1       5 1
      5       2       6 1
@<TRIPOS>ALT_TYPE
CGenFF_4.0_ALT_TYPE_SET
CGenFF_4.0 1 CG331 2 OG311 3 HGA3 4 HGA3 5 HGA3 6 HGP1
@<TRIPOS>MOLECULE
methanol
 6 5 0 0 0
****
USER_CHARGES
INVALID_CHARGES
Pose:  26 Cluster:  26 Fr_nu: 10138455 TotEn:    -8.99
@<TRIPOS>ATOM
      1 C1        -50.0768  -22.2849  -33.9813 C.3    1 LIG      -0.04000
      2 O1        -50.6164  -21.0243  -33.6291 O.3    1 LIG      -0.65000
      3 H1        -49.2718  -22.5438  -33.2891 H      1 LIG       0.09000
      4 H2        -49.6935  -22.2453  -35.0041 H      1 LIG       0.09000
      5 H3        -50.8649  -23.0390  -33.9185 H      1 LIG       0.09000
      6 H4        -51.3261  -20.8297  -34.2648 H      1 LIG       0.42000
@<TRIPOS>BOND
      1       1       2 1
      2       1       3 1
      3       1       4 1
      4       1       5 1
      5       2       6 1
@<TRIPOS>ALT_TYPE
CGenFF_4.0_ALT_TYPE_SET
CGenFF_4.0 1 CG331 2 OG311 3 HGA3 4 HGA3 5 HGA3 6 HGP1
@<TRIPOS>MOLECULE
methanol
 6 5 0 0 0
****
USER_CHARGES
INVALID_CHARGES
Pose:  27 Cluster:  27 Fr_nu: 956730 TotEn:    -8.87
@<TRIPOS>ATOM
      1 C1        -49.7737  -11.3395  -42.5971 C.3    1 LIG      -0.04000
      2 O1        -50.1304  -10.1158  -41.9808 O.3    1 LIG      -0.65000
      3 H1        -48.8377  -11.2123  -43.1466 H      1 LIG       0.09000
      4 H2        -50.5693  -11.6507  -43.2788 H      1 LIG       0.09000
      5 H3        -49.6397  -12.1006  -41.8249 H      1 LIG       0.09000
      6 H4        -50.9641  -10.2686  -41.5041 H      1 LIG       0.42000
@<TRIPOS>BOND
      1       1       2 1
      2       1       3 1
      3       1       4 1
      4       1       5 1
      5       2       6 1
@<TRIPOS>ALT_TYPE
CGenFF_4.0_ALT_TYPE_SET
CGenFF_4.0 1 CG331 2 OG311 3 HGA3 4 HGA3 5 HGA3 6 HGP1
@<TRIPOS>MOLECULE
methanol
 6 5 0 0 0
****
USER_CHARGES
INVALID_CHARGES
Pose:  28 Cluster:  28 Fr_nu: 7413175 TotEn:    -8.65
@<TRIPOS>ATOM
      1 C1        -46.3791    3.1095  -41.6600 C.3    1 LIG      -0.04000
      2 O1        -45.0754    2.6915  -42.0208 O.3    1 LIG      -0.65000
      3 H1        -46.9283    2.2660  -41.2345 H      1 LIG       0.09000
      4 H2        -46.8991    3.4880  -42.5437 H      1 LIG       0.09000
      5 H3        -46.3038    3.9053  -40.9152 H      1 LIG       0.09000
      6 H4        -44.6203    3.4658  -42.3938 H      1 LIG       0.42000
@<TRIPOS>BOND
      1       1       2 1
      2       1       3 1
      3       1       4 1
      4       1       5 1
      5       2       6 1
@<TRIPOS>ALT_TYPE
CGenFF_4.0_ALT_TYPE_SET
CGenFF_4.0 1 CG331 2 OG311 3 HGA3 4 HGA3 5 HGA3 6 HGP1
@<TRIPOS>MOLECULE
methanol
 6 5 0 0 0
****
USER_CHARGES
INVALID_CHARGES
Pose:  29 Cluster:  29 Fr_nu: 1905246 TotEn:    -8.47
@<TRIPOS>ATOM
      1 C1        -69.6001   -5.1836  -47.1248 C.3    1 LIG      -0.04000
      2 O1        -69.5999   -6.3581  -46.3343 O.3    1 LIG      -0.65000
      3 H1        -70.6164   -4.9742  -47.4675 H      1 LIG       0.09000
      4 H2        -68.9361   -5.3202  -47.9822 H      1 LIG       0.09000
      5 H3        -69.2427   -4.3474  -46.5192 H      1 LIG       0.09000
      6 H4        -68.6826   -6.5106  -46.0497 H      1 LIG       0.42000
@<TRIPOS>BOND
      1       1       2 1
      2       1       3 1
      3       1       4 1
      4       1       5 1
      5       2       6 1
@<TRIPOS>ALT_TYPE
CGenFF_4.0_ALT_TYPE_SET
CGenFF_4.0 1 CG331 2 OG311 3 HGA3 4 HGA3 5 HGA3 6 HGP1
@<TRIPOS>MOLECULE
methanol
 6 5 0 0 0
****
USER_CHARGES
INVALID_CHARGES
Pose:  30 Cluster:  30 Fr_nu: 281948 TotEn:    -8.17
@<TRIPOS>ATOM
      1 C1        -81.5175   -5.3823  -45.2703 C.3    1 LIG      -0.04000
      2 O1        -82.7254   -4.8619  -44.7464 O.3    1 LIG      -0.65000
      3 H1        -81.3511   -6.3874  -44.8750 H      1 LIG       0.09000
      4 H2        -80.6871   -4.7281  -44.9927 H      1 LIG       0.09000
      5 H3        -81.5934   -5.4294  -46.3591 H      1 LIG       0.09000
      6 H4        -82.8380   -3.9708  -45.1193 H      1 LIG       0.42000
@<TRIPOS>BOND
      1       1       2 1
      2       1       3 1
      3       1       4 1
      4       1       5 1
      5       2       6 1
@<TRIPOS>ALT_TYPE
CGenFF_4.0_ALT_TYPE_SET
CGenFF_4.0 1 CG331 2 OG311 3 HGA3 4 HGA3 5 HGA3 6 HGP1
@<TRIPOS>MOLECULE
methanol
 6 5 0 0 0
****
USER_CHARGES
INVALID_CHARGES
Pose:  31 Cluster:  31 Fr_nu: 742935 TotEn:    -8.01
@<TRIPOS>ATOM
      1 C1        -74.3655   -7.8848  -52.6535 C.3    1 LIG      -0.04000
      2 O1        -75.5497   -7.2439  -53.0910 O.3    1 LIG      -0.65000
      3 H1        -74.4545   -8.9626  -52.8099 H      1 LIG       0.09000
      4 H2        -74.2051   -7.6717  -51.5936 H      1 LIG       0.09000
      5 H3        -73.5206   -7.5035  -53.2318 H      1 LIG       0.09000
      6 H4        -75.4327   -6.2910  -52.9362 H      1 LIG       0.42000
@<TRIPOS>BOND
      1       1       2 1
      2       1       3 1
      3       1       4 1
      4       1       5 1
      5       2       6 1
@<TRIPOS>ALT_TYPE
CGenFF_4.0_ALT_TYPE_SET
CGenFF_4.0 1 CG331 2 OG311 3 HGA3 4 HGA3 5 HGA3 6 HGP1
@<TRIPOS>MOLECULE
methanol
 6 5 0 0 0
****
USER_CHARGES
INVALID_CHARGES
Pose:  32 Cluster:  32 Fr_nu: 10102932 TotEn:    -7.97
@<TRIPOS>ATOM
      1 C1        -46.3524    2.9929  -42.0075 C.3    1 LIG      -0.04000
      2 O1        -45.6587    2.7472  -43.2169 O.3    1 LIG      -0.65000
      3 H1        -46.1644    2.1762  -41.3062 H      1 LIG       0.09000
      4 H2        -47.4234    3.0735  -42.2106 H      1 LIG       0.09000
      5 H3        -45.9938    3.9304  -41.5761 H      1 LIG       0.09000
      6 H4        -45.8500    3.4919  -43.8123 H      1 LIG       0.42000
@<TRIPOS>BOND
      1       1       2 1
      2       1       3 1
      3       1       4 1
      4       1       5 1
      5       2       6 1
@<TRIPOS>ALT_TYPE
CGenFF_4.0_ALT_TYPE_SET
CGenFF_4.0 1 CG331 2 OG311 3 HGA3 4 HGA3 5 HGA3 6 HGP1
@<TRIPOS>MOLECULE
methanol
 6 5 0 0 0
****
USER_CHARGES
INVALID_CHARGES
Pose:  33 Cluster:  33 Fr_nu: 335989 TotEn:    -7.80
@<TRIPOS>ATOM
      1 C1        -50.7112  -12.1487  -28.8669 C.3    1 LIG      -0.04000
      2 O1        -51.7878  -13.0223  -28.5803 O.3    1 LIG      -0.65000
      3 H1        -50.9612  -11.1390  -28.5318 H      1 LIG       0.09000
      4 H2        -50.5166  -12.1493  -29.9424 H      1 LIG       0.09000
      5 H3        -49.8210  -12.4959  -28.3372 H      1 LIG       0.09000
      6 H4        -51.5288  -13.9064  -28.8918 H      1 LIG       0.42000
@<TRIPOS>BOND
      1       1       2 1
      2       1       3 1
      3       1       4 1
      4       1       5 1
      5       2       6 1
@<TRIPOS>ALT_TYPE
CGenFF_4.0_ALT_TYPE_SET
CGenFF_4.0 1 CG331 2 OG311 3 HGA3 4 HGA3 5 HGA3 6 HGP1
@<TRIPOS>MOLECULE
methanol
 6 5 0 0 0
****
USER_CHARGES
INVALID_CHARGES
Pose:  34 Cluster:  34 Fr_nu: 312538 TotEn:    -7.80
@<TRIPOS>ATOM
      1 C1        -83.6011   -5.6941  -45.7146 C.3    1 LIG      -0.04000
      2 O1        -83.0482   -5.5364  -44.4208 O.3    1 LIG      -0.65000
      3 H1        -82.9624   -6.3541  -46.3067 H      1 LIG       0.09000
      4 H2        -83.6822   -4.7176  -46.1987 H      1 LIG       0.09000
      5 H3        -84.5954   -6.1377  -45.6246 H      1 LIG       0.09000
      6 H4        -83.6418   -4.9456  -43.9267 H      1 LIG       0.42000
@<TRIPOS>BOND
      1       1       2 1
      2       1       3 1
      3       1       4 1
      4       1       5 1
      5       2       6 1
@<TRIPOS>ALT_TYPE
CGenFF_4.0_ALT_TYPE_SET
CGenFF_4.0 1 CG331 2 OG311 3 HGA3 4 HGA3 5 HGA3 6 HGP1
@<TRIPOS>MOLECULE
methanol
 6 5 0 0 0
****
USER_CHARGES
INVALID_CHARGES
Pose:  35 Cluster:  35 Fr_nu: 662754 TotEn:    -7.68
@<TRIPOS>ATOM
      1 C1        -49.3368  -11.6926  -28.3680 C.3    1 LIG      -0.04000
      2 O1        -50.7324  -11.8500  -28.5463 O.3    1 LIG      -0.65000
      3 H1        -49.0412  -12.1187  -27.4061 H      1 LIG       0.09000
      4 H2        -49.0817  -10.6303  -28.4018 H      1 LIG       0.09000
      5 H3        -48.8144  -12.2165  -29.1719 H      1 LIG       0.09000
      6 H4        -50.9558  -11.4605  -29.4089 H      1 LIG       0.42000
@<TRIPOS>BOND
      1       1       2 1
      2       1       3 1
      3       1       4 1
      4       1       5 1
      5       2       6 1
@<TRIPOS>ALT_TYPE
CGenFF_4.0_ALT_TYPE_SET
CGenFF_4.0 1 CG331 2 OG311 3 HGA3 4 HGA3 5 HGA3 6 HGP1
@<TRIPOS>MOLECULE
methanol
 6 5 0 0 0
****
USER_CHARGES
INVALID_CHARGES
Pose:  36 Cluster:  36 Fr_nu: 253207 TotEn:    -7.25
@<TRIPOS>ATOM
      1 C1        -82.7660   -6.1352  -46.1697 C.3    1 LIG      -0.04000
      2 O1        -83.2735   -6.7421  -47.3438 O.3    1 LIG      -0.65000
      3 H1        -82.3744   -5.1439  -46.4111 H      1 LIG       0.09000
      4 H2        -81.9733   -6.7592  -45.7493 H      1 LIG       0.09000
      5 H3        -83.5749   -6.0376  -45.4419 H      1 LIG       0.09000
      6 H4        -83.6110   -7.6179  -47.0895 H      1 LIG       0.42000
@<TRIPOS>BOND
      1       1       2 1
      2       1       3 1
      3       1       4 1
      4       1       5 1
      5       2       6 1
@<TRIPOS>ALT_TYPE
CGenFF_4.0_ALT_TYPE_SET
CGenFF_4.0 1 CG331 2 OG311 3 HGA3 4 HGA3 5 HGA3 6 HGP1
@<TRIPOS>MOLECULE
methanol
 6 5 0 0 0
****
USER_CHARGES
INVALID_CHARGES
Pose:  37 Cluster:  37 Fr_nu: 251606 TotEn:    -6.92
@<TRIPOS>ATOM
      1 C1        -81.8169   -5.9202  -45.0458 C.3    1 LIG      -0.04000
      2 O1        -82.5712   -5.3710  -46.1106 O.3    1 LIG      -0.65000
      3 H1        -81.6456   -6.9836  -45.2301 H      1 LIG       0.09000
      4 H2        -82.3590   -5.7851  -44.1064 H      1 LIG       0.09000
      5 H3        -80.8561   -5.4036  -44.9873 H      1 LIG       0.09000
      6 H4        -82.7025   -4.4283  -45.9111 H      1 LIG       0.42000
@<TRIPOS>BOND
      1       1       2 1
      2       1       3 1
      3       1       4 1
      4       1       5 1
      5       2       6 1
@<TRIPOS>ALT_TYPE
CGenFF_4.0_ALT_TYPE_SET
CGenFF_4.0 1 CG331 2 OG311 3 HGA3 4 HGA3 5 HGA3 6 HGP1
@<TRIPOS>MOLECULE
methanol
 6 5 0 0 0
****
USER_CHARGES
INVALID_CHARGES
Pose:  38 Cluster:  38 Fr_nu: 271952 TotEn:    -6.84
@<TRIPOS>ATOM
      1 C1        -81.9577   -5.6669  -45.1458 C.3    1 LIG      -0.04000
      2 O1        -81.5232   -6.8415  -44.4855 O.3    1 LIG      -0.65000
      3 H1        -82.7940   -5.9077  -45.8067 H      1 LIG       0.09000
      4 H2        -81.1315   -5.2464  -45.7247 H      1 LIG       0.09000
      5 H3        -82.2842   -4.9394  -44.3990 H      1 LIG       0.09000
      6 H4        -80.7818   -6.5877  -43.9096 H      1 LIG       0.42000
@<TRIPOS>BOND
      1       1       2 1
      2       1       3 1
      3       1       4 1
      4       1       5 1
      5       2       6 1
@<TRIPOS>ALT_TYPE
CGenFF_4.0_ALT_TYPE_SET
CGenFF_4.0 1 CG331 2 OG311 3 HGA3 4 HGA3 5 HGA3 6 HGP1
@<TRIPOS>MOLECULE
methanol
 6 5 0 0 0
****
USER_CHARGES
INVALID_CHARGES
Pose:  39 Cluster:  39 Fr_nu: 202416 TotEn:    -6.34
@<TRIPOS>ATOM
      1 C1        -82.0177   -5.4769  -45.1458 C.3    1 LIG      -0.04000
      2 O1        -80.7120   -4.9375  -45.0532 O.3    1 LIG      -0.65000
      3 H1        -82.6207   -4.8605  -45.8171 H      1 LIG       0.09000
      4 H2        -82.4727   -5.5048  -44.1525 H      1 LIG       0.09000
      5 H3        -81.9555   -6.4922  -45.5446 H      1 LIG       0.09000
      6 H4        -80.2084   -5.5106  -44.4501 H      1 LIG       0.42000
@<TRIPOS>BOND
      1       1       2 1
      2       1       3 1
      3       1       4 1
      4       1       5 1
      5       2       6 1
@<TRIPOS>ALT_TYPE
CGenFF_4.0_ALT_TYPE_SET
CGenFF_4.0 1 CG331 2 OG311 3 HGA3 4 HGA3 5 HGA3 6 HGP1
@<TRIPOS>MOLECULE
methanol
 6 5 0 0 0
****
USER_CHARGES
INVALID_CHARGES
Pose:  40 Cluster:  40 Fr_nu: 361059 TotEn:    -6.22
@<TRIPOS>ATOM
      1 C1        -84.8679   -5.7991  -45.7146 C.3    1 LIG      -0.04000
      2 O1        -85.4417   -5.7340  -44.4220 O.3    1 LIG      -0.65000
      3 H1        -85.3886   -6.5550  -46.3076 H      1 LIG       0.09000
      4 H2        -83.8080   -6.0526  -45.6314 H      1 LIG       0.09000
      5 H3        -84.9707   -4.8251  -46.1987 H      1 LIG       0.09000
      6 H4        -84.9538   -5.0539  -43.9269 H      1 LIG       0.42000
@<TRIPOS>BOND
      1       1       2 1
      2       1       3 1
      3       1       4 1
      4       1       5 1
      5       2       6 1
@<TRIPOS>ALT_TYPE
CGenFF_4.0_ALT_TYPE_SET
CGenFF_4.0 1 CG331 2 OG311 3 HGA3 4 HGA3 5 HGA3 6 HGP1
@<TRIPOS>MOLECULE
methanol
 6 5 0 0 0
****
USER_CHARGES
INVALID_CHARGES
Pose:  41 Cluster:  41 Fr_nu: 260859 TotEn:    -5.66
@<TRIPOS>ATOM
      1 C1        -83.2956   -5.7958  -45.6220 C.3    1 LIG      -0.04000
      2 O1        -84.4030   -5.4679  -44.8030 O.3    1 LIG      -0.65000
      3 H1        -83.5113   -6.7114  -46.1782 H      1 LIG       0.09000
      4 H2        -82.4090   -5.9360  -44.9985 H      1 LIG       0.09000
      5 H3        -83.1189   -4.9783  -46.3249 H      1 LIG       0.09000
      6 H4        -84.1738   -4.6518  -44.3264 H      1 LIG       0.42000
@<TRIPOS>BOND
      1       1       2 1
      2       1       3 1
      3       1       4 1
      4       1       5 1
      5       2       6 1
@<TRIPOS>ALT_TYPE
CGenFF_4.0_ALT_TYPE_SET
CGenFF_4.0 1 CG331 2 OG311 3 HGA3 4 HGA3 5 HGA3 6 HGP1
@<TRIPOS>MOLECULE
methanol
 6 5 0 0 0
****
USER_CHARGES
INVALID_CHARGES
Pose:  42 Cluster:  42 Fr_nu: 9990007 TotEn:    -5.48
@<TRIPOS>ATOM
      1 C1        -79.9758  -21.4498  -57.8075 C.3    1 LIG      -0.04000
      2 O1        -78.8190  -22.2480  -57.9783 O.3    1 LIG      -0.65000
      3 H1        -79.7657  -20.4280  -58.1329 H      1 LIG       0.09000
      4 H2        -80.2711  -21.4550  -56.7552 H      1 LIG       0.09000
      5 H3        -80.7856  -21.8634  -58.4132 H      1 LIG       0.09000
      6 H4        -79.0446  -23.1454  -57.6793 H      1 LIG       0.42000
@<TRIPOS>BOND
      1       1       2 1
      2       1       3 1
      3       1       4 1
      4       1       5 1
      5       2       6 1
@<TRIPOS>ALT_TYPE
CGenFF_4.0_ALT_TYPE_SET
CGenFF_4.0 1 CG331 2 OG311 3 HGA3 4 HGA3 5 HGA3 6 HGP1
@<TRIPOS>MOLECULE
methanol
 6 5 0 0 0
****
USER_CHARGES
INVALID_CHARGES
Pose:  43 Cluster:  43 Fr_nu: 6781478 TotEn:    -4.79
@<TRIPOS>ATOM
      1 C1        -76.0438   -6.6689  -59.0442 C.3    1 LIG      -0.04000
      2 O1        -75.2475   -5.5041  -58.9279 O.3    1 LIG      -0.65000
      3 H1        -77.0981   -6.4028  -58.9356 H      1 LIG       0.09000
      4 H2        -75.7567   -7.3863  -58.2712 H      1 LIG       0.09000
      5 H3        -75.8821   -7.1132  -60.0291 H      1 LIG       0.09000
      6 H4        -74.3206   -5.7805  -59.0294 H      1 LIG       0.42000
@<TRIPOS>BOND
      1       1       2 1
      2       1       3 1
      3       1       4 1
      4       1       5 1
      5       2       6 1
@<TRIPOS>ALT_TYPE
CGenFF_4.0_ALT_TYPE_SET
CGenFF_4.0 1 CG331 2 OG311 3 HGA3 4 HGA3 5 HGA3 6 HGP1
@<TRIPOS>MOLECULE
methanol
 6 5 0 0 0
****
USER_CHARGES
INVALID_CHARGES
Pose:  44 Cluster:  44 Fr_nu: 5929070 TotEn:    -4.49
@<TRIPOS>ATOM
      1 C1        -75.8152   -6.1786  -58.7216 C.3    1 LIG      -0.04000
      2 O1        -76.3144   -4.8736  -58.9503 O.3    1 LIG      -0.65000
      3 H1        -74.7860   -6.2444  -59.0830 H      1 LIG       0.09000
      4 H2        -76.4427   -6.9062  -59.2426 H      1 LIG       0.09000
      5 H3        -75.8361   -6.3843  -57.6488 H      1 LIG       0.09000
      6 H4        -77.2278   -4.8548  -58.6171 H      1 LIG       0.42000
@<TRIPOS>BOND
      1       1       2 1
      2       1       3 1
      3       1       4 1
      4       1       5 1
      5       2       6 1
@<TRIPOS>ALT_TYPE
CGenFF_4.0_ALT_TYPE_SET
CGenFF_4.0 1 CG331 2 OG311 3 HGA3 4 HGA3 5 HGA3 6 HGP1
@<TRIPOS>MOLECULE
methanol
 6 5 0 0 0
****
USER_CHARGES
INVALID_CHARGES
Pose:  45 Cluster:  45 Fr_nu: 10097369 TotEn:    -3.92
@<TRIPOS>ATOM
      1 C1        -51.0880  -24.6190  -25.6000 C.3    1 LIG      -0.04000
      2 O1        -51.3387  -24.1807  -24.2773 O.3    1 LIG      -0.65000
      3 H1        -50.1912  -24.1266  -25.9840 H      1 LIG       0.09000
      4 H2        -51.9467  -24.3805  -26.2328 H      1 LIG       0.09000
      5 H3        -50.9324  -25.7003  -25.5927 H      1 LIG       0.09000
      6 H4        -52.1405  -24.6386  -23.9719 H      1 LIG       0.42000
@<TRIPOS>BOND
      1       1       2 1
      2       1       3 1
      3       1       4 1
      4       1       5 1
      5       2       6 1
@<TRIPOS>ALT_TYPE
CGenFF_4.0_ALT_TYPE_SET
CGenFF_4.0 1 CG331 2 OG311 3 HGA3 4 HGA3 5 HGA3 6 HGP1
@<TRIPOS>MOLECULE
methanol
 6 5 0 0 0
****
USER_CHARGES
INVALID_CHARGES
Pose:  46 Cluster:  46 Fr_nu: 4247654 TotEn:    -2.47
@<TRIPOS>ATOM
      1 C1        -75.9734   -5.8854  -57.1415 C.3    1 LIG      -0.04000
      2 O1        -75.6614   -5.1906  -58.3349 O.3    1 LIG      -0.65000
      3 H1        -75.2211   -5.6615  -56.3813 H      1 LIG       0.09000
      4 H2        -75.9974   -6.9600  -57.3401 H      1 LIG       0.09000
      5 H3        -76.9544   -5.5604  -56.7870 H      1 LIG       0.09000
      6 H4        -76.3500   -5.4144  -58.9841 H      1 LIG       0.42000
@<TRIPOS>BOND
      1       1       2 1
      2       1       3 1
      3       1       4 1
      4       1       5 1
      5       2       6 1
@<TRIPOS>ALT_TYPE
CGenFF_4.0_ALT_TYPE_SET
CGenFF_4.0 1 CG331 2 OG311 3 HGA3 4 HGA3 5 HGA3 6 HGP1
@<TRIPOS>MOLECULE
furan
 9 9 0 0 0
****
USER_CHARGES
INVALID_CHARGES
Pose:   1 Cluster:   1 Fr_nu:  58527 TotEn:    -9.86
@<TRIPOS>ATOM
      1 C1        -62.2723   -0.1351  -25.2435 C.2    1 LIG      -0.26000
      2 C2        -61.9882   -1.4422  -25.7061 C.2    1 LIG      -0.26000
      3 C3        -61.1926    0.2428  -24.4797 C.2    1 LIG       0.09300
      4 C4        -60.7551   -1.7698  -25.1921 C.2    1 LIG       0.09300
      5 O1        -60.2633   -0.7479  -24.4434 O.3    1 LIG      -0.29200
      6 H1        -63.1539    0.4572  -25.4416 H      1 LIG       0.17500
      7 H2        -62.6050   -2.0672  -26.3357 H      1 LIG       0.17500
      8 H3        -60.9452    1.1364  -23.9252 H      1 LIG       0.13800
      9 H4        -60.1241   -2.6437  -25.2626 H      1 LIG       0.13800
@<TRIPOS>BOND
      1       1       2 1
      2       1       3 2
      3       2       4 2
      4       3       5 1
      5       4       5 1
      6       1       6 1
      7       2       7 1
      8       3       8 1
      9       4       9 1
@<TRIPOS>ALT_TYPE
CGenFF_4.0_ALT_TYPE_SET
CGenFF_4.0 1 CG2R51 2 CG2R51 3 CG2R51 4 CG2R51 5 OG2R50 6 HGR51 7 HGR51 8 HGR52 9 HGR52
@<TRIPOS>MOLECULE
furan
 9 9 0 0 0
****
USER_CHARGES
INVALID_CHARGES
Pose:   2 Cluster:   2 Fr_nu: 484043 TotEn:    -9.84
@<TRIPOS>ATOM
      1 C1        -76.6467  -11.0931  -52.4164 C.2    1 LIG      -0.26000
      2 C2        -75.9807  -12.0268  -53.2458 C.2    1 LIG      -0.26000
      3 C3        -75.7269  -10.1105  -52.1323 C.2    1 LIG       0.09300
      4 C4        -74.7016  -11.5482  -53.4095 C.2    1 LIG       0.09300
      5 O1        -74.5388  -10.3804  -52.7340 O.3    1 LIG      -0.29200
      6 H1        -77.6689  -11.1317  -52.0687 H      1 LIG       0.17500
      7 H2        -76.3829  -12.9349  -53.6713 H      1 LIG       0.17500
      8 H3        -75.7600   -9.2015  -51.5496 H      1 LIG       0.13800
      9 H4        -73.8342  -11.9020  -53.9476 H      1 LIG       0.13800
@<TRIPOS>BOND
      1       1       2 1
      2       1       3 2
      3       2       4 2
      4       3       5 1
      5       4       5 1
      6       1       6 1
      7       2       7 1
      8       3       8 1
      9       4       9 1
@<TRIPOS>ALT_TYPE
CGenFF_4.0_ALT_TYPE_SET
CGenFF_4.0 1 CG2R51 2 CG2R51 3 CG2R51 4 CG2R51 5 OG2R50 6 HGR51 7 HGR51 8 HGR52 9 HGR52
@<TRIPOS>MOLECULE
furan
 9 9 0 0 0
****
USER_CHARGES
INVALID_CHARGES
Pose:   3 Cluster:   3 Fr_nu:  29479 TotEn:    -9.47
@<TRIPOS>ATOM
      1 C1        -73.9192   -9.7195  -53.0220 C.2    1 LIG      -0.26000
      2 C2        -74.0344   -8.3455  -52.7026 C.2    1 LIG      -0.26000
      3 C3        -75.0340  -10.3289  -52.4948 C.2    1 LIG       0.09300
      4 C4        -75.2114   -8.2132  -52.0032 C.2    1 LIG       0.09300
      5 O1        -75.8268   -9.4177  -51.8723 O.3    1 LIG      -0.29200
      6 H1        -73.1231  -10.2050  -53.5676 H      1 LIG       0.17500
      7 H2        -73.3457   -7.5509  -52.9513 H      1 LIG       0.17500
      8 H3        -75.3917  -11.3481  -52.4788 H      1 LIG       0.13800
      9 H4        -75.7243   -7.3748  -51.5547 H      1 LIG       0.13800
@<TRIPOS>BOND
      1       1       2 1
      2       1       3 2
      3       2       4 2
      4       3       5 1
      5       4       5 1
      6       1       6 1
      7       2       7 1
      8       3       8 1
      9       4       9 1
@<TRIPOS>ALT_TYPE
CGenFF_4.0_ALT_TYPE_SET
CGenFF_4.0 1 CG2R51 2 CG2R51 3 CG2R51 4 CG2R51 5 OG2R50 6 HGR51 7 HGR51 8 HGR52 9 HGR52
@<TRIPOS>MOLECULE
furan
 9 9 0 0 0
****
USER_CHARGES
INVALID_CHARGES
Pose:   4 Cluster:   4 Fr_nu:   2382 TotEn:    -9.43
@<TRIPOS>ATOM
      1 C1        -63.3348    3.3609  -41.8696 C.2    1 LIG      -0.26000
      2 C2        -62.3507    3.6459  -40.8932 C.2    1 LIG      -0.26000
      3 C3        -64.2283    2.5025  -41.2722 C.2    1 LIG       0.09300
      4 C4        -62.7131    2.9415  -39.7686 C.2    1 LIG       0.09300
      5 O1        -63.8566    2.2420  -39.9914 O.3    1 LIG      -0.29200
      6 H1        -63.3862    3.7339  -42.8823 H      1 LIG       0.17500
      7 H2        -61.4856    4.2849  -40.9961 H      1 LIG       0.17500
      8 H3        -65.1326    2.0141  -41.6050 H      1 LIG       0.13800
      9 H4        -62.2862    2.8379  -38.7817 H      1 LIG       0.13800
@<TRIPOS>BOND
      1       1       2 1
      2       1       3 2
      3       2       4 2
      4       3       5 1
      5       4       5 1
      6       1       6 1
      7       2       7 1
      8       3       8 1
      9       4       9 1
@<TRIPOS>ALT_TYPE
CGenFF_4.0_ALT_TYPE_SET
CGenFF_4.0 1 CG2R51 2 CG2R51 3 CG2R51 4 CG2R51 5 OG2R50 6 HGR51 7 HGR51 8 HGR52 9 HGR52
@<TRIPOS>MOLECULE
furan
 9 9 0 0 0
****
USER_CHARGES
INVALID_CHARGES
Pose:   5 Cluster:   5 Fr_nu: 165735 TotEn:    -9.32
@<TRIPOS>ATOM
      1 C1        -74.0844   -8.7243  -53.0200 C.2    1 LIG      -0.26000
      2 C2        -74.8837   -9.8918  -53.0558 C.2    1 LIG      -0.26000
      3 C3        -74.9291   -7.6935  -52.6795 C.2    1 LIG       0.09300
      4 C4        -76.1598   -9.4912  -52.7345 C.2    1 LIG       0.09300
      5 O1        -76.1959   -8.1526  -52.5036 O.3    1 LIG      -0.29200
      6 H1        -73.0254   -8.6441  -53.2181 H      1 LIG       0.17500
      7 H2        -74.5690  -10.8993  -53.2867 H      1 LIG       0.17500
      8 H3        -74.7912   -6.6327  -52.5287 H      1 LIG       0.13800
      9 H4        -77.1025  -10.0089  -52.6329 H      1 LIG       0.13800
@<TRIPOS>BOND
      1       1       2 1
      2       1       3 2
      3       2       4 2
      4       3       5 1
      5       4       5 1
      6       1       6 1
      7       2       7 1
      8       3       8 1
      9       4       9 1
@<TRIPOS>ALT_TYPE
CGenFF_4.0_ALT_TYPE_SET
CGenFF_4.0 1 CG2R51 2 CG2R51 3 CG2R51 4 CG2R51 5 OG2R50 6 HGR51 7 HGR51 8 HGR52 9 HGR52
@<TRIPOS>MOLECULE
furan
 9 9 0 0 0
****
USER_CHARGES
INVALID_CHARGES
Pose:   6 Cluster:   6 Fr_nu:   4644 TotEn:    -9.24
@<TRIPOS>ATOM
      1 C1        -50.5016  -11.7971  -42.5600 C.2    1 LIG      -0.26000
      2 C2        -49.2526  -12.1640  -43.1154 C.2    1 LIG      -0.26000
      3 C3        -50.4009  -10.4627  -42.2416 C.2    1 LIG       0.09300
      4 C4        -48.4778  -11.0276  -43.0970 C.2    1 LIG       0.09300
      5 O1        -49.1704   -9.9861  -42.5659 O.3    1 LIG      -0.29200
      6 H1        -51.3668  -12.4266  -42.4099 H      1 LIG       0.17500
      7 H2        -48.9545  -13.1351  -43.4834 H      1 LIG       0.17500
      8 H3        -51.0794   -9.7455  -41.8031 H      1 LIG       0.13800
      9 H4        -47.4673  -10.8067  -43.4088 H      1 LIG       0.13800
@<TRIPOS>BOND
      1       1       2 1
      2       1       3 2
      3       2       4 2
      4       3       5 1
      5       4       5 1
      6       1       6 1
      7       2       7 1
      8       3       8 1
      9       4       9 1
@<TRIPOS>ALT_TYPE
CGenFF_4.0_ALT_TYPE_SET
CGenFF_4.0 1 CG2R51 2 CG2R51 3 CG2R51 4 CG2R51 5 OG2R50 6 HGR51 7 HGR51 8 HGR52 9 HGR52
@<TRIPOS>MOLECULE
furan
 9 9 0 0 0
****
USER_CHARGES
INVALID_CHARGES
Pose:   7 Cluster:   7 Fr_nu:   8692 TotEn:    -9.21
@<TRIPOS>ATOM
      1 C1        -63.5289    2.6300  -40.9688 C.2    1 LIG      -0.26000
      2 C2        -62.6077    3.5580  -41.5105 C.2    1 LIG      -0.26000
      3 C3        -63.1525    2.4380  -39.6598 C.2    1 LIG       0.09300
      4 C4        -61.7341    3.8669  -40.4939 C.2    1 LIG       0.09300
      5 O1        -62.0594    3.1884  -39.3624 O.3    1 LIG      -0.29200
      6 H1        -64.3625    2.1596  -41.4699 H      1 LIG       0.17500
      7 H2        -62.5836    3.9525  -42.5161 H      1 LIG       0.17500
      8 H3        -63.5386    1.8336  -38.8518 H      1 LIG       0.13800
      9 H4        -60.8743    4.5166  -40.4187 H      1 LIG       0.13800
@<TRIPOS>BOND
      1       1       2 1
      2       1       3 2
      3       2       4 2
      4       3       5 1
      5       4       5 1
      6       1       6 1
      7       2       7 1
      8       3       8 1
      9       4       9 1
@<TRIPOS>ALT_TYPE
CGenFF_4.0_ALT_TYPE_SET
CGenFF_4.0 1 CG2R51 2 CG2R51 3 CG2R51 4 CG2R51 5 OG2R50 6 HGR51 7 HGR51 8 HGR52 9 HGR52
@<TRIPOS>MOLECULE
furan
 9 9 0 0 0
****
USER_CHARGES
INVALID_CHARGES
Pose:   8 Cluster:   8 Fr_nu: 2071626 TotEn:    -9.00
@<TRIPOS>ATOM
      1 C1        -75.5904  -22.9119  -44.0018 C.2    1 LIG      -0.26000
      2 C2        -75.1604  -24.2463  -43.8080 C.2    1 LIG      -0.26000
      3 C3        -74.6120  -22.1125  -43.4578 C.2    1 LIG       0.09300
      4 C4        -73.9499  -24.1673  -43.1596 C.2    1 LIG       0.09300
      5 O1        -73.6085  -22.8700  -42.9425 O.3    1 LIG      -0.29200
      6 H1        -76.4998  -22.5748  -44.4779 H      1 LIG       0.17500
      7 H2        -75.6691  -25.1524  -44.1042 H      1 LIG       0.17500
      8 H3        -74.4867  -21.0437  -43.3634 H      1 LIG       0.13800
      9 H4        -73.2438  -24.9027  -42.8025 H      1 LIG       0.13800
@<TRIPOS>BOND
      1       1       2 1
      2       1       3 2
      3       2       4 2
      4       3       5 1
      5       4       5 1
      6       1       6 1
      7       2       7 1
      8       3       8 1
      9       4       9 1
@<TRIPOS>ALT_TYPE
CGenFF_4.0_ALT_TYPE_SET
CGenFF_4.0 1 CG2R51 2 CG2R51 3 CG2R51 4 CG2R51 5 OG2R50 6 HGR51 7 HGR51 8 HGR52 9 HGR52
@<TRIPOS>MOLECULE
furan
 9 9 0 0 0
****
USER_CHARGES
INVALID_CHARGES
Pose:   9 Cluster:   9 Fr_nu:  23779 TotEn:    -8.95
@<TRIPOS>ATOM
      1 C1        -61.1938   -0.0330  -24.5679 C.2    1 LIG      -0.26000
      2 C2        -60.0375   -0.6970  -24.0932 C.2    1 LIG      -0.26000
      3 C3        -61.9536   -0.9916  -25.1969 C.2    1 LIG       0.09300
      4 C4        -60.1732   -2.0141  -24.4659 C.2    1 LIG       0.09300
      5 O1        -61.3386   -2.2020  -25.1390 O.3    1 LIG      -0.29200
      6 H1        -61.4420    1.0135  -24.4650 H      1 LIG       0.17500
      7 H2        -59.2089   -0.2691  -23.5475 H      1 LIG       0.17500
      8 H3        -62.9057   -0.9750  -25.7070 H      1 LIG       0.13800
      9 H4        -59.5616   -2.8948  -24.3348 H      1 LIG       0.13800
@<TRIPOS>BOND
      1       1       2 1
      2       1       3 2
      3       2       4 2
      4       3       5 1
      5       4       5 1
      6       1       6 1
      7       2       7 1
      8       3       8 1
      9       4       9 1
@<TRIPOS>ALT_TYPE
CGenFF_4.0_ALT_TYPE_SET
CGenFF_4.0 1 CG2R51 2 CG2R51 3 CG2R51 4 CG2R51 5 OG2R50 6 HGR51 7 HGR51 8 HGR52 9 HGR52
@<TRIPOS>MOLECULE
furan
 9 9 0 0 0
****
USER_CHARGES
INVALID_CHARGES
Pose:  10 Cluster:  10 Fr_nu:   7309 TotEn:    -8.93
@<TRIPOS>ATOM
      1 C1        -83.3547   -5.1674  -46.1551 C.2    1 LIG      -0.26000
      2 C2        -82.3053   -6.0552  -46.4927 C.2    1 LIG      -0.26000
      3 C3        -83.4945   -5.2432  -44.7888 C.2    1 LIG       0.09300
      4 C4        -81.8786   -6.6100  -45.3086 C.2    1 LIG       0.09300
      5 O1        -82.5983   -6.1202  -44.2652 O.3    1 LIG      -0.29200
      6 H1        -83.9368   -4.5501  -46.8240 H      1 LIG       0.17500
      7 H2        -81.9094   -6.2642  -47.4760 H      1 LIG       0.17500
      8 H3        -84.1487   -4.7621  -44.0764 H      1 LIG       0.13800
      9 H4        -81.1145   -7.3296  -45.0528 H      1 LIG       0.13800
@<TRIPOS>BOND
      1       1       2 1
      2       1       3 2
      3       2       4 2
      4       3       5 1
      5       4       5 1
      6       1       6 1
      7       2       7 1
      8       3       8 1
      9       4       9 1
@<TRIPOS>ALT_TYPE
CGenFF_4.0_ALT_TYPE_SET
CGenFF_4.0 1 CG2R51 2 CG2R51 3 CG2R51 4 CG2R51 5 OG2R50 6 HGR51 7 HGR51 8 HGR52 9 HGR52
@<TRIPOS>MOLECULE
furan
 9 9 0 0 0
****
USER_CHARGES
INVALID_CHARGES
Pose:  11 Cluster:  11 Fr_nu: 109366 TotEn:    -8.91
@<TRIPOS>ATOM
      1 C1        -61.5070   -0.3413  -24.2153 C.2    1 LIG      -0.26000
      2 C2        -60.9940   -1.3827  -25.0250 C.2    1 LIG      -0.26000
      3 C3        -60.7568   -0.3490  -23.0624 C.2    1 LIG       0.09300
      4 C4        -59.9669   -1.9524  -24.3092 C.2    1 LIG       0.09300
      5 O1        -59.8157   -1.3280  -23.1118 O.3    1 LIG      -0.29200
      6 H1        -62.3219    0.3305  -24.4433 H      1 LIG       0.17500
      7 H2        -61.3308   -1.6805  -26.0075 H      1 LIG       0.17500
      8 H3        -60.7655    0.2461  -22.1608 H      1 LIG       0.13800
      9 H4        -59.2826   -2.7658  -24.5021 H      1 LIG       0.13800
@<TRIPOS>BOND
      1       1       2 1
      2       1       3 2
      3       2       4 2
      4       3       5 1
      5       4       5 1
      6       1       6 1
      7       2       7 1
      8       3       8 1
      9       4       9 1
@<TRIPOS>ALT_TYPE
CGenFF_4.0_ALT_TYPE_SET
CGenFF_4.0 1 CG2R51 2 CG2R51 3 CG2R51 4 CG2R51 5 OG2R50 6 HGR51 7 HGR51 8 HGR52 9 HGR52
@<TRIPOS>MOLECULE
furan
 9 9 0 0 0
****
USER_CHARGES
INVALID_CHARGES
Pose:  12 Cluster:  12 Fr_nu:  35439 TotEn:    -8.78
@<TRIPOS>ATOM
      1 C1        -63.2615    3.4723  -42.6514 C.2    1 LIG      -0.26000
      2 C2        -63.9658    2.6669  -41.7248 C.2    1 LIG      -0.26000
      3 C3        -62.1508    3.9373  -41.9864 C.2    1 LIG       0.09300
      4 C4        -63.2352    2.6971  -40.5597 C.2    1 LIG       0.09300
      5 O1        -62.1273    3.4693  -40.7110 O.3    1 LIG      -0.29200
      6 H1        -63.5301    3.6874  -43.6755 H      1 LIG       0.17500
      7 H2        -64.8901    2.1312  -41.8861 H      1 LIG       0.17500
      8 H3        -61.3247    4.5749  -42.2657 H      1 LIG       0.13800
      9 H4        -63.3617    2.2464  -39.5861 H      1 LIG       0.13800
@<TRIPOS>BOND
      1       1       2 1
      2       1       3 2
      3       2       4 2
      4       3       5 1
      5       4       5 1
      6       1       6 1
      7       2       7 1
      8       3       8 1
      9       4       9 1
@<TRIPOS>ALT_TYPE
CGenFF_4.0_ALT_TYPE_SET
CGenFF_4.0 1 CG2R51 2 CG2R51 3 CG2R51 4 CG2R51 5 OG2R50 6 HGR51 7 HGR51 8 HGR52 9 HGR52
@<TRIPOS>MOLECULE
furan
 9 9 0 0 0
****
USER_CHARGES
INVALID_CHARGES
Pose:  13 Cluster:  13 Fr_nu:  35420 TotEn:    -8.70
@<TRIPOS>ATOM
      1 C1        -62.7011    3.3596  -40.8766 C.2    1 LIG      -0.26000
      2 C2        -63.8557    2.5421  -40.8337 C.2    1 LIG      -0.26000
      3 C3        -62.7469    4.0224  -42.0810 C.2    1 LIG       0.09300
      4 C4        -64.5249    2.7639  -42.0149 C.2    1 LIG       0.09300
      5 O1        -63.8555    3.6650  -42.7807 O.3    1 LIG      -0.29200
      6 H1        -61.9315    3.4534  -40.1242 H      1 LIG       0.17500
      7 H2        -64.1620    1.8750  -40.0409 H      1 LIG       0.17500
      8 H3        -62.1026    4.7437  -42.5624 H      1 LIG       0.13800
      9 H4        -65.4412    2.3794  -42.4384 H      1 LIG       0.13800
@<TRIPOS>BOND
      1       1       2 1
      2       1       3 2
      3       2       4 2
      4       3       5 1
      5       4       5 1
      6       1       6 1
      7       2       7 1
      8       3       8 1
      9       4       9 1
@<TRIPOS>ALT_TYPE
CGenFF_4.0_ALT_TYPE_SET
CGenFF_4.0 1 CG2R51 2 CG2R51 3 CG2R51 4 CG2R51 5 OG2R50 6 HGR51 7 HGR51 8 HGR52 9 HGR52
@<TRIPOS>MOLECULE
furan
 9 9 0 0 0
****
USER_CHARGES
INVALID_CHARGES
Pose:  14 Cluster:  14 Fr_nu: 562147 TotEn:    -8.65
@<TRIPOS>ATOM
      1 C1        -61.4791   -1.8252  -25.6302 C.2    1 LIG      -0.26000
      2 C2        -60.5844   -1.8443  -24.5336 C.2    1 LIG      -0.26000
      3 C3        -62.0217   -0.5616  -25.6584 C.2    1 LIG       0.09300
      4 C4        -60.6441   -0.5910  -23.9700 C.2    1 LIG       0.09300
      5 O1        -61.5178    0.1970  -24.6499 O.3    1 LIG      -0.29200
      6 H1        -61.7010   -2.6317  -26.3140 H      1 LIG       0.17500
      7 H2        -59.9725   -2.6685  -24.1963 H      1 LIG       0.17500
      8 H3        -62.7400   -0.0705  -26.2987 H      1 LIG       0.13800
      9 H4        -60.1534   -0.1262  -23.1273 H      1 LIG       0.13800
@<TRIPOS>BOND
      1       1       2 1
      2       1       3 2
      3       2       4 2
      4       3       5 1
      5       4       5 1
      6       1       6 1
      7       2       7 1
      8       3       8 1
      9       4       9 1
@<TRIPOS>ALT_TYPE
CGenFF_4.0_ALT_TYPE_SET
CGenFF_4.0 1 CG2R51 2 CG2R51 3 CG2R51 4 CG2R51 5 OG2R50 6 HGR51 7 HGR51 8 HGR52 9 HGR52
@<TRIPOS>MOLECULE
furan
 9 9 0 0 0
****
USER_CHARGES
INVALID_CHARGES
Pose:  15 Cluster:  15 Fr_nu: 1023710 TotEn:    -8.52
@<TRIPOS>ATOM
      1 C1        -62.4369    3.3420  -39.3314 C.2    1 LIG      -0.26000
      2 C2        -61.3880    4.2415  -39.0246 C.2    1 LIG      -0.26000
      3 C3        -62.2335    2.9480  -40.6335 C.2    1 LIG       0.09300
      4 C4        -60.6185    4.3328  -40.1610 C.2    1 LIG       0.09300
      5 O1        -61.1271    3.5473  -41.1463 O.3    1 LIG      -0.29200
      6 H1        -63.2408    3.0215  -38.6847 H      1 LIG       0.17500
      7 H2        -61.2146    4.7583  -38.0918 H      1 LIG       0.17500
      8 H3        -62.7573    2.2817  -41.3034 H      1 LIG       0.13800
      9 H4        -59.7246    4.8832  -40.4162 H      1 LIG       0.13800
@<TRIPOS>BOND
      1       1       2 1
      2       1       3 2
      3       2       4 2
      4       3       5 1
      5       4       5 1
      6       1       6 1
      7       2       7 1
      8       3       8 1
      9       4       9 1
@<TRIPOS>ALT_TYPE
CGenFF_4.0_ALT_TYPE_SET
CGenFF_4.0 1 CG2R51 2 CG2R51 3 CG2R51 4 CG2R51 5 OG2R50 6 HGR51 7 HGR51 8 HGR52 9 HGR52
@<TRIPOS>MOLECULE
furan
 9 9 0 0 0
****
USER_CHARGES
INVALID_CHARGES
Pose:  16 Cluster:  16 Fr_nu:   4806 TotEn:    -8.39
@<TRIPOS>ATOM
      1 C1        -50.4196  -12.1199  -43.2102 C.2    1 LIG      -0.26000
      2 C2        -49.7611  -11.0247  -42.6020 C.2    1 LIG      -0.26000
      3 C3        -49.4917  -12.7140  -44.0337 C.2    1 LIG       0.09300
      4 C4        -48.4778  -11.0276  -43.0970 C.2    1 LIG       0.09300
      5 O1        -48.3054  -12.0543  -43.9703 O.3    1 LIG      -0.29200
      6 H1        -51.4426  -12.4364  -43.0668 H      1 LIG       0.17500
      7 H2        -50.1706  -10.3212  -41.8914 H      1 LIG       0.17500
      8 H3        -49.5168  -13.5684  -44.6944 H      1 LIG       0.13800
      9 H4        -47.6129  -10.4006  -42.9358 H      1 LIG       0.13800
@<TRIPOS>BOND
      1       1       2 1
      2       1       3 2
      3       2       4 2
      4       3       5 1
      5       4       5 1
      6       1       6 1
      7       2       7 1
      8       3       8 1
      9       4       9 1
@<TRIPOS>ALT_TYPE
CGenFF_4.0_ALT_TYPE_SET
CGenFF_4.0 1 CG2R51 2 CG2R51 3 CG2R51 4 CG2R51 5 OG2R50 6 HGR51 7 HGR51 8 HGR52 9 HGR52
@<TRIPOS>MOLECULE
furan
 9 9 0 0 0
****
USER_CHARGES
INVALID_CHARGES
Pose:  17 Cluster:  17 Fr_nu:   4140 TotEn:    -8.26
@<TRIPOS>ATOM
      1 C1        -83.0714   -4.9972  -45.2577 C.2    1 LIG      -0.26000
      2 C2        -81.9790   -5.7878  -45.6875 C.2    1 LIG      -0.26000
      3 C3        -84.1001   -5.2591  -46.1325 C.2    1 LIG       0.09300
      4 C4        -82.4180   -6.4765  -46.7943 C.2    1 LIG       0.09300
      5 O1        -83.7100   -6.1599  -47.0721 O.3    1 LIG      -0.29200
      6 H1        -83.1047   -4.3208  -44.4159 H      1 LIG       0.17500
      7 H2        -80.9948   -5.8482  -45.2458 H      1 LIG       0.17500
      8 H3        -85.1175   -4.9060  -46.2175 H      1 LIG       0.13800
      9 H4        -81.9581   -7.1916  -47.4608 H      1 LIG       0.13800
@<TRIPOS>BOND
      1       1       2 1
      2       1       3 2
      3       2       4 2
      4       3       5 1
      5       4       5 1
      6       1       6 1
      7       2       7 1
      8       3       8 1
      9       4       9 1
@<TRIPOS>ALT_TYPE
CGenFF_4.0_ALT_TYPE_SET
CGenFF_4.0 1 CG2R51 2 CG2R51 3 CG2R51 4 CG2R51 5 OG2R50 6 HGR51 7 HGR51 8 HGR52 9 HGR52
@<TRIPOS>MOLECULE
furan
 9 9 0 0 0
****
USER_CHARGES
INVALID_CHARGES
Pose:  18 Cluster:  18 Fr_nu:  14793 TotEn:    -8.24
@<TRIPOS>ATOM
      1 C1        -59.6980  -21.8143  -23.7158 C.2    1 LIG      -0.26000
      2 C2        -60.0744  -21.4060  -25.0177 C.2    1 LIG      -0.26000
      3 C3        -59.9776  -23.1591  -23.6415 C.2    1 LIG       0.09300
      4 C4        -60.5571  -22.5303  -25.6461 C.2    1 LIG       0.09300
      5 O1        -60.5015  -23.6032  -24.8140 O.3    1 LIG      -0.29200
      6 H1        -59.2761  -21.2047  -22.9299 H      1 LIG       0.17500
      7 H2        -60.0027  -20.4161  -25.4446 H      1 LIG       0.17500
      8 H3        -59.8669  -23.9040  -22.8670 H      1 LIG       0.13800
      9 H4        -60.9561  -22.7229  -26.6314 H      1 LIG       0.13800
@<TRIPOS>BOND
      1       1       2 1
      2       1       3 2
      3       2       4 2
      4       3       5 1
      5       4       5 1
      6       1       6 1
      7       2       7 1
      8       3       8 1
      9       4       9 1
@<TRIPOS>ALT_TYPE
CGenFF_4.0_ALT_TYPE_SET
CGenFF_4.0 1 CG2R51 2 CG2R51 3 CG2R51 4 CG2R51 5 OG2R50 6 HGR51 7 HGR51 8 HGR52 9 HGR52
@<TRIPOS>MOLECULE
furan
 9 9 0 0 0
****
USER_CHARGES
INVALID_CHARGES
Pose:  19 Cluster:  19 Fr_nu: 1149895 TotEn:    -8.20
@<TRIPOS>ATOM
      1 C1        -76.4787  -14.5076  -44.3888 C.2    1 LIG      -0.26000
      2 C2        -77.0527  -13.5408  -45.2485 C.2    1 LIG      -0.26000
      3 C3        -77.4241  -15.4957  -44.2401 C.2    1 LIG       0.09300
      4 C4        -78.3077  -14.0070  -45.5639 C.2    1 LIG       0.09300
      5 O1        -78.5418  -15.1982  -44.9532 O.3    1 LIG      -0.29200
      6 H1        -75.4989  -14.4867  -43.9341 H      1 LIG       0.17500
      7 H2        -76.6072  -12.6195  -45.5950 H      1 LIG       0.17500
      8 H3        -77.4534  -16.4258  -43.6914 H      1 LIG       0.13800
      9 H4        -79.1132  -13.6295  -46.1768 H      1 LIG       0.13800
@<TRIPOS>BOND
      1       1       2 1
      2       1       3 2
      3       2       4 2
      4       3       5 1
      5       4       5 1
      6       1       6 1
      7       2       7 1
      8       3       8 1
      9       4       9 1
@<TRIPOS>ALT_TYPE
CGenFF_4.0_ALT_TYPE_SET
CGenFF_4.0 1 CG2R51 2 CG2R51 3 CG2R51 4 CG2R51 5 OG2R50 6 HGR51 7 HGR51 8 HGR52 9 HGR52
@<TRIPOS>MOLECULE
furan
 9 9 0 0 0
****
USER_CHARGES
INVALID_CHARGES
Pose:  20 Cluster:  20 Fr_nu: 1157949 TotEn:    -8.17
@<TRIPOS>ATOM
      1 C1        -79.0421  -21.8378  -32.8058 C.2    1 LIG      -0.26000
      2 C2        -80.0575  -20.9261  -32.4302 C.2    1 LIG      -0.26000
      3 C3        -79.6604  -22.8096  -33.5577 C.2    1 LIG       0.09300
      4 C4        -81.2238  -21.4057  -32.9795 C.2    1 LIG       0.09300
      5 O1        -80.9903  -22.5535  -33.6684 O.3    1 LIG      -0.29200
      6 H1        -77.9913  -21.7925  -32.5590 H      1 LIG       0.17500
      7 H2        -79.9523  -20.0312  -31.8340 H      1 LIG       0.17500
      8 H3        -79.3126  -23.7008  -34.0595 H      1 LIG       0.13800
      9 H4        -82.2488  -21.0647  -32.9727 H      1 LIG       0.13800
@<TRIPOS>BOND
      1       1       2 1
      2       1       3 2
      3       2       4 2
      4       3       5 1
      5       4       5 1
      6       1       6 1
      7       2       7 1
      8       3       8 1
      9       4       9 1
@<TRIPOS>ALT_TYPE
CGenFF_4.0_ALT_TYPE_SET
CGenFF_4.0 1 CG2R51 2 CG2R51 3 CG2R51 4 CG2R51 5 OG2R50 6 HGR51 7 HGR51 8 HGR52 9 HGR52
@<TRIPOS>MOLECULE
furan
 9 9 0 0 0
****
USER_CHARGES
INVALID_CHARGES
Pose:  21 Cluster:  21 Fr_nu:   3768 TotEn:    -8.05
@<TRIPOS>ATOM
      1 C1        -83.6093   -6.0741  -46.8479 C.2    1 LIG      -0.26000
      2 C2        -82.7263   -5.5500  -45.8737 C.2    1 LIG      -0.26000
      3 C3        -84.8316   -6.1966  -46.2291 C.2    1 LIG       0.09300
      4 C4        -83.4721   -5.3896  -44.7291 C.2    1 LIG       0.09300
      5 O1        -84.7565   -5.7814  -44.9374 O.3    1 LIG      -0.29200
      6 H1        -83.3829   -6.3308  -47.8726 H      1 LIG       0.17500
      7 H2        -81.6776   -5.3181  -45.9912 H      1 LIG       0.17500
      8 H3        -85.8023   -6.5426  -46.5532 H      1 LIG       0.13800
      9 H4        -83.2488   -5.0279  -43.7360 H      1 LIG       0.13800
@<TRIPOS>BOND
      1       1       2 1
      2       1       3 2
      3       2       4 2
      4       3       5 1
      5       4       5 1
      6       1       6 1
      7       2       7 1
      8       3       8 1
      9       4       9 1
@<TRIPOS>ALT_TYPE
CGenFF_4.0_ALT_TYPE_SET
CGenFF_4.0 1 CG2R51 2 CG2R51 3 CG2R51 4 CG2R51 5 OG2R50 6 HGR51 7 HGR51 8 HGR52 9 HGR52
@<TRIPOS>MOLECULE
furan
 9 9 0 0 0
****
USER_CHARGES
INVALID_CHARGES
Pose:  22 Cluster:  22 Fr_nu: 1158464 TotEn:    -7.99
@<TRIPOS>ATOM
      1 C1        -78.9940  -22.1062  -33.2976 C.2    1 LIG      -0.26000
      2 C2        -80.3860  -21.9637  -33.5104 C.2    1 LIG      -0.26000
      3 C3        -78.5852  -20.9570  -32.6617 C.2    1 LIG       0.09300
      4 C4        -80.7286  -20.7377  -32.9892 C.2    1 LIG       0.09300
      5 O1        -79.6366  -20.1178  -32.4699 O.3    1 LIG      -0.29200
      6 H1        -78.3670  -22.9416  -33.5737 H      1 LIG       0.17500
      7 H2        -81.0557  -22.6668  -33.9842 H      1 LIG       0.17500
      8 H3        -77.6319  -20.6029  -32.2972 H      1 LIG       0.13800
      9 H4        -81.6571  -20.1908  -32.9133 H      1 LIG       0.13800
@<TRIPOS>BOND
      1       1       2 1
      2       1       3 2
      3       2       4 2
      4       3       5 1
      5       4       5 1
      6       1       6 1
      7       2       7 1
      8       3       8 1
      9       4       9 1
@<TRIPOS>ALT_TYPE
CGenFF_4.0_ALT_TYPE_SET
CGenFF_4.0 1 CG2R51 2 CG2R51 3 CG2R51 4 CG2R51 5 OG2R50 6 HGR51 7 HGR51 8 HGR52 9 HGR52
@<TRIPOS>MOLECULE
furan
 9 9 0 0 0
****
USER_CHARGES
INVALID_CHARGES
Pose:  23 Cluster:  23 Fr_nu:   2217 TotEn:    -7.96
@<TRIPOS>ATOM
      1 C1        -61.6613    3.8873  -39.8194 C.2    1 LIG      -0.26000
      2 C2        -62.7131    2.9415  -39.7686 C.2    1 LIG      -0.26000
      3 C3        -61.6839    4.4158  -41.0891 C.2    1 LIG       0.09300
      4 C4        -63.3034    2.9596  -41.0109 C.2    1 LIG       0.09300
      5 O1        -62.6820    3.8557  -41.8216 O.3    1 LIG      -0.29200
      6 H1        -60.9727    4.1504  -39.0296 H      1 LIG       0.17500
      7 H2        -63.0045    2.3241  -38.9312 H      1 LIG       0.17500
      8 H3        -61.0899    5.1596  -41.6000 H      1 LIG       0.13800
      9 H4        -64.1309    2.4242  -41.4531 H      1 LIG       0.13800
@<TRIPOS>BOND
      1       1       2 1
      2       1       3 2
      3       2       4 2
      4       3       5 1
      5       4       5 1
      6       1       6 1
      7       2       7 1
      8       3       8 1
      9       4       9 1
@<TRIPOS>ALT_TYPE
CGenFF_4.0_ALT_TYPE_SET
CGenFF_4.0 1 CG2R51 2 CG2R51 3 CG2R51 4 CG2R51 5 OG2R50 6 HGR51 7 HGR51 8 HGR52 9 HGR52
@<TRIPOS>MOLECULE
furan
 9 9 0 0 0
****
USER_CHARGES
INVALID_CHARGES
Pose:  24 Cluster:  24 Fr_nu: 1080312 TotEn:    -7.81
@<TRIPOS>ATOM
      1 C1        -77.5332  -14.7753  -44.6243 C.2    1 LIG      -0.26000
      2 C2        -78.6344  -14.2598  -45.3487 C.2    1 LIG      -0.26000
      3 C3        -76.5024  -13.8839  -44.8107 C.2    1 LIG       0.09300
      4 C4        -78.1980  -13.0901  -45.9260 C.2    1 LIG       0.09300
      5 O1        -76.8995  -12.8537  -45.6028 O.3    1 LIG      -0.29200
      6 H1        -77.4954  -15.6833  -44.0399 H      1 LIG       0.17500
      7 H2        -79.6227  -14.6873  -45.4385 H      1 LIG       0.17500
      8 H3        -75.4797  -13.8406  -44.4651 H      1 LIG       0.13800
      9 H4        -78.6641  -12.3503  -46.5604 H      1 LIG       0.13800
@<TRIPOS>BOND
      1       1       2 1
      2       1       3 2
      3       2       4 2
      4       3       5 1
      5       4       5 1
      6       1       6 1
      7       2       7 1
      8       3       8 1
      9       4       9 1
@<TRIPOS>ALT_TYPE
CGenFF_4.0_ALT_TYPE_SET
CGenFF_4.0 1 CG2R51 2 CG2R51 3 CG2R51 4 CG2R51 5 OG2R50 6 HGR51 7 HGR51 8 HGR52 9 HGR52
@<TRIPOS>MOLECULE
furan
 9 9 0 0 0
****
USER_CHARGES
INVALID_CHARGES
Pose:  25 Cluster:  25 Fr_nu:  17274 TotEn:    -7.71
@<TRIPOS>ATOM
      1 C1        -59.4315  -23.4385  -23.5236 C.2    1 LIG      -0.26000
      2 C2        -59.4631  -23.2476  -24.9257 C.2    1 LIG      -0.26000
      3 C3        -59.4472  -22.1809  -22.9666 C.2    1 LIG       0.09300
      4 C4        -59.4959  -21.8871  -25.1255 C.2    1 LIG       0.09300
      5 O1        -59.4865  -21.2297  -23.9362 O.3    1 LIG      -0.29200
      6 H1        -59.4007  -24.3753  -22.9864 H      1 LIG       0.17500
      7 H2        -59.4623  -24.0069  -25.6945 H      1 LIG       0.17500
      8 H3        -59.4360  -21.8129  -21.9509 H      1 LIG       0.13800
      9 H4        -59.5267  -21.2613  -26.0055 H      1 LIG       0.13800
@<TRIPOS>BOND
      1       1       2 1
      2       1       3 2
      3       2       4 2
      4       3       5 1
      5       4       5 1
      6       1       6 1
      7       2       7 1
      8       3       8 1
      9       4       9 1
@<TRIPOS>ALT_TYPE
CGenFF_4.0_ALT_TYPE_SET
CGenFF_4.0 1 CG2R51 2 CG2R51 3 CG2R51 4 CG2R51 5 OG2R50 6 HGR51 7 HGR51 8 HGR52 9 HGR52
@<TRIPOS>MOLECULE
furan
 9 9 0 0 0
****
USER_CHARGES
INVALID_CHARGES
Pose:  26 Cluster:  26 Fr_nu:    501 TotEn:    -7.67
@<TRIPOS>ATOM
      1 C1        -62.9787    3.2794  -41.3440 C.2    1 LIG      -0.26000
      2 C2        -62.7947    2.6803  -40.0750 C.2    1 LIG      -0.26000
      3 C3        -62.3528    4.5028  -41.2832 C.2    1 LIG       0.09300
      4 C4        -62.0693    3.5802  -39.3292 C.2    1 LIG       0.09300
      5 O1        -61.7958    4.6937  -40.0585 O.3    1 LIG      -0.29200
      6 H1        -63.5024    2.8710  -42.1961 H      1 LIG       0.17500
      7 H2        -63.1465    1.7134  -39.7453 H      1 LIG       0.17500
      8 H3        -62.2198    5.3104  -41.9882 H      1 LIG       0.13800
      9 H4        -61.6883    3.5779  -38.3184 H      1 LIG       0.13800
@<TRIPOS>BOND
      1       1       2 1
      2       1       3 2
      3       2       4 2
      4       3       5 1
      5       4       5 1
      6       1       6 1
      7       2       7 1
      8       3       8 1
      9       4       9 1
@<TRIPOS>ALT_TYPE
CGenFF_4.0_ALT_TYPE_SET
CGenFF_4.0 1 CG2R51 2 CG2R51 3 CG2R51 4 CG2R51 5 OG2R50 6 HGR51 7 HGR51 8 HGR52 9 HGR52
@<TRIPOS>MOLECULE
furan
 9 9 0 0 0
****
USER_CHARGES
INVALID_CHARGES
Pose:  27 Cluster:  27 Fr_nu: 1933523 TotEn:    -7.46
@<TRIPOS>ATOM
      1 C1        -49.7412    4.2638  -34.7624 C.2    1 LIG      -0.26000
      2 C2        -50.5826    5.3915  -34.9153 C.2    1 LIG      -0.26000
      3 C3        -50.5744    3.1944  -34.5293 C.2    1 LIG       0.09300
      4 C4        -51.8699    4.9309  -34.7650 C.2    1 LIG       0.09300
      5 O1        -51.8735    3.5926  -34.5295 O.3    1 LIG      -0.29200
      6 H1        -48.6625    4.2342  -34.8148 H      1 LIG       0.17500
      7 H2        -50.2877    6.4124  -35.1109 H      1 LIG       0.17500
      8 H3        -50.4081    2.1414  -34.3542 H      1 LIG       0.13800
      9 H4        -52.8412    5.4029  -34.7959 H      1 LIG       0.13800
@<TRIPOS>BOND
      1       1       2 1
      2       1       3 2
      3       2       4 2
      4       3       5 1
      5       4       5 1
      6       1       6 1
      7       2       7 1
      8       3       8 1
      9       4       9 1
@<TRIPOS>ALT_TYPE
CGenFF_4.0_ALT_TYPE_SET
CGenFF_4.0 1 CG2R51 2 CG2R51 3 CG2R51 4 CG2R51 5 OG2R50 6 HGR51 7 HGR51 8 HGR52 9 HGR52
@<TRIPOS>MOLECULE
furan
 9 9 0 0 0
****
USER_CHARGES
INVALID_CHARGES
Pose:  28 Cluster:  28 Fr_nu: 1023794 TotEn:    -7.44
@<TRIPOS>ATOM
      1 C1        -62.5117    3.2873  -40.7079 C.2    1 LIG      -0.26000
      2 C2        -61.5062    4.1553  -41.1965 C.2    1 LIG      -0.26000
      3 C3        -62.1666    2.9963  -39.4085 C.2    1 LIG       0.09300
      4 C4        -60.6185    4.3328  -40.1610 C.2    1 LIG       0.09300
      5 O1        -61.0139    3.6297  -39.0674 O.3    1 LIG      -0.29200
      6 H1        -63.3791    2.9195  -41.2366 H      1 LIG       0.17500
      7 H2        -61.4373    4.5965  -42.1804 H      1 LIG       0.17500
      8 H3        -62.6129    2.3888  -38.6347 H      1 LIG       0.13800
      9 H4        -59.7049    4.8982  -40.0482 H      1 LIG       0.13800
@<TRIPOS>BOND
      1       1       2 1
      2       1       3 2
      3       2       4 2
      4       3       5 1
      5       4       5 1
      6       1       6 1
      7       2       7 1
      8       3       8 1
      9       4       9 1
@<TRIPOS>ALT_TYPE
CGenFF_4.0_ALT_TYPE_SET
CGenFF_4.0 1 CG2R51 2 CG2R51 3 CG2R51 4 CG2R51 5 OG2R50 6 HGR51 7 HGR51 8 HGR52 9 HGR52
@<TRIPOS>MOLECULE
furan
 9 9 0 0 0
****
USER_CHARGES
INVALID_CHARGES
Pose:  29 Cluster:  29 Fr_nu:   7365 TotEn:    -7.28
@<TRIPOS>ATOM
      1 C1        -83.5399   -5.4656  -46.2609 C.2    1 LIG      -0.26000
      2 C2        -82.6302   -5.4656  -45.1766 C.2    1 LIG      -0.26000
      3 C3        -83.2793   -6.6100  -46.9781 C.2    1 LIG       0.09300
      4 C4        -81.8786   -6.6100  -45.3086 C.2    1 LIG       0.09300
      5 O1        -82.2681   -7.3132  -46.4042 O.3    1 LIG      -0.29200
      6 H1        -84.2912   -4.7240  -46.4910 H      1 LIG       0.17500
      7 H2        -82.5344   -4.7243  -44.3965 H      1 LIG       0.17500
      8 H3        -83.7029   -7.0450  -47.8717 H      1 LIG       0.13800
      9 H4        -81.0717   -7.0445  -44.7366 H      1 LIG       0.13800
@<TRIPOS>BOND
      1       1       2 1
      2       1       3 2
      3       2       4 2
      4       3       5 1
      5       4       5 1
      6       1       6 1
      7       2       7 1
      8       3       8 1
      9       4       9 1
@<TRIPOS>ALT_TYPE
CGenFF_4.0_ALT_TYPE_SET
CGenFF_4.0 1 CG2R51 2 CG2R51 3 CG2R51 4 CG2R51 5 OG2R50 6 HGR51 7 HGR51 8 HGR52 9 HGR52
@<TRIPOS>MOLECULE
furan
 9 9 0 0 0
****
USER_CHARGES
INVALID_CHARGES
Pose:  30 Cluster:  30 Fr_nu:   7973 TotEn:    -7.23
@<TRIPOS>ATOM
      1 C1        -79.0503  -21.4390  -32.8185 C.2    1 LIG      -0.26000
      2 C2        -79.8482  -22.3709  -33.5243 C.2    1 LIG      -0.26000
      3 C3        -79.7627  -20.2625  -32.8005 C.2    1 LIG       0.09300
      4 C4        -80.9914  -21.6975  -33.8871 C.2    1 LIG       0.09300
      5 O1        -80.9471  -20.4117  -33.4496 O.3    1 LIG      -0.29200
      6 H1        -78.0774  -21.6040  -32.3785 H      1 LIG       0.17500
      7 H2        -79.6188  -23.4042  -33.7411 H      1 LIG       0.17500
      8 H3        -79.5761  -19.2817  -32.3880 H      1 LIG       0.13800
      9 H4        -81.8830  -21.9766  -34.4294 H      1 LIG       0.13800
@<TRIPOS>BOND
      1       1       2 1
      2       1       3 2
      3       2       4 2
      4       3       5 1
      5       4       5 1
      6       1       6 1
      7       2       7 1
      8       3       8 1
      9       4       9 1
@<TRIPOS>ALT_TYPE
CGenFF_4.0_ALT_TYPE_SET
CGenFF_4.0 1 CG2R51 2 CG2R51 3 CG2R51 4 CG2R51 5 OG2R50 6 HGR51 7 HGR51 8 HGR52 9 HGR52
@<TRIPOS>MOLECULE
furan
 9 9 0 0 0
****
USER_CHARGES
INVALID_CHARGES
Pose:  31 Cluster:  31 Fr_nu:   2782 TotEn:    -7.17
@<TRIPOS>ATOM
      1 C1        -83.8484   -6.3048  -46.5632 C.2    1 LIG      -0.26000
      2 C2        -82.4800   -5.9549  -46.6540 C.2    1 LIG      -0.26000
      3 C3        -84.3025   -5.7671  -45.3814 C.2    1 LIG       0.09300
      4 C4        -82.1955   -5.2282  -45.5213 C.2    1 LIG       0.09300
      5 O1        -83.3012   -5.1092  -44.7404 O.3    1 LIG      -0.29200
      6 H1        -84.4307   -6.8776  -47.2704 H      1 LIG       0.17500
      7 H2        -81.7878   -6.2013  -47.4462 H      1 LIG       0.17500
      8 H3        -85.2600   -5.7628  -44.8811 H      1 LIG       0.13800
      9 H4        -81.3027   -4.7515  -45.1436 H      1 LIG       0.13800
@<TRIPOS>BOND
      1       1       2 1
      2       1       3 2
      3       2       4 2
      4       3       5 1
      5       4       5 1
      6       1       6 1
      7       2       7 1
      8       3       8 1
      9       4       9 1
@<TRIPOS>ALT_TYPE
CGenFF_4.0_ALT_TYPE_SET
CGenFF_4.0 1 CG2R51 2 CG2R51 3 CG2R51 4 CG2R51 5 OG2R50 6 HGR51 7 HGR51 8 HGR52 9 HGR52
@<TRIPOS>MOLECULE
furan
 9 9 0 0 0
****
USER_CHARGES
INVALID_CHARGES
Pose:  32 Cluster:  32 Fr_nu:   5244 TotEn:    -7.04
@<TRIPOS>ATOM
      1 C1        -83.6726   -5.7825  -45.8357 C.2    1 LIG      -0.26000
      2 C2        -82.8181   -5.3659  -44.7871 C.2    1 LIG      -0.26000
      3 C3        -82.8611   -6.0075  -46.9232 C.2    1 LIG       0.09300
      4 C4        -81.5453   -5.3662  -45.3086 C.2    1 LIG       0.09300
      5 O1        -81.5629   -5.7562  -46.6102 O.3    1 LIG      -0.29200
      6 H1        -84.7458   -5.9031  -45.8030 H      1 LIG       0.17500
      7 H2        -83.0953   -5.0990  -43.7775 H      1 LIG       0.17500
      8 H3        -83.0429   -6.3329  -47.9372 H      1 LIG       0.13800
      9 H4        -80.5721   -5.1276  -44.9050 H      1 LIG       0.13800
@<TRIPOS>BOND
      1       1       2 1
      2       1       3 2
      3       2       4 2
      4       3       5 1
      5       4       5 1
      6       1       6 1
      7       2       7 1
      8       3       8 1
      9       4       9 1
@<TRIPOS>ALT_TYPE
CGenFF_4.0_ALT_TYPE_SET
CGenFF_4.0 1 CG2R51 2 CG2R51 3 CG2R51 4 CG2R51 5 OG2R50 6 HGR51 7 HGR51 8 HGR52 9 HGR52
@<TRIPOS>MOLECULE
furan
 9 9 0 0 0
****
USER_CHARGES
INVALID_CHARGES
Pose:  33 Cluster:  33 Fr_nu: 1293451 TotEn:    -7.03
@<TRIPOS>ATOM
      1 C1        -79.3691  -21.4961  -32.7823 C.2    1 LIG      -0.26000
      2 C2        -80.6355  -20.8655  -32.7431 C.2    1 LIG      -0.26000
      3 C3        -78.6294  -20.9309  -31.7696 C.2    1 LIG       0.09300
      4 C4        -80.5796  -19.9599  -31.7092 C.2    1 LIG       0.09300
      5 O1        -79.3601  -19.9937  -31.1106 O.3    1 LIG      -0.29200
      6 H1        -79.0367  -22.2658  -33.4637 H      1 LIG       0.17500
      7 H2        -81.4832  -21.0483  -33.3877 H      1 LIG       0.17500
      8 H3        -77.6226  -21.0787  -31.4069 H      1 LIG       0.13800
      9 H4        -81.2849  -19.2547  -31.2942 H      1 LIG       0.13800
@<TRIPOS>BOND
      1       1       2 1
      2       1       3 2
      3       2       4 2
      4       3       5 1
      5       4       5 1
      6       1       6 1
      7       2       7 1
      8       3       8 1
      9       4       9 1
@<TRIPOS>ALT_TYPE
CGenFF_4.0_ALT_TYPE_SET
CGenFF_4.0 1 CG2R51 2 CG2R51 3 CG2R51 4 CG2R51 5 OG2R50 6 HGR51 7 HGR51 8 HGR52 9 HGR52
@<TRIPOS>MOLECULE
furan
 9 9 0 0 0
****
USER_CHARGES
INVALID_CHARGES
Pose:  34 Cluster:  34 Fr_nu:   2862 TotEn:    -7.00
@<TRIPOS>ATOM
      1 C1        -82.1450   -7.3519  -46.2026 C.2    1 LIG      -0.26000
      2 C2        -81.7144   -6.4713  -45.1817 C.2    1 LIG      -0.26000
      3 C3        -82.8587   -6.5842  -47.0932 C.2    1 LIG       0.09300
      4 C4        -82.1955   -5.2282  -45.5213 C.2    1 LIG       0.09300
      5 O1        -82.8941   -5.2885  -46.6853 O.3    1 LIG      -0.29200
      6 H1        -81.9590   -8.4134  -46.2793 H      1 LIG       0.17500
      7 H2        -81.1266   -6.7124  -44.3077 H      1 LIG       0.17500
      8 H3        -83.3758   -6.7976  -48.0174 H      1 LIG       0.13800
      9 H4        -82.1309   -4.2513  -45.0648 H      1 LIG       0.13800
@<TRIPOS>BOND
      1       1       2 1
      2       1       3 2
      3       2       4 2
      4       3       5 1
      5       4       5 1
      6       1       6 1
      7       2       7 1
      8       3       8 1
      9       4       9 1
@<TRIPOS>ALT_TYPE
CGenFF_4.0_ALT_TYPE_SET
CGenFF_4.0 1 CG2R51 2 CG2R51 3 CG2R51 4 CG2R51 5 OG2R50 6 HGR51 7 HGR51 8 HGR52 9 HGR52
@<TRIPOS>MOLECULE
furan
 9 9 0 0 0
****
USER_CHARGES
INVALID_CHARGES
Pose:  35 Cluster:  35 Fr_nu: 3401192 TotEn:    -6.97
@<TRIPOS>ATOM
      1 C1        -76.6553   -6.6929  -56.7403 C.2    1 LIG      -0.26000
      2 C2        -76.9273   -7.2950  -57.9919 C.2    1 LIG      -0.26000
      3 C3        -75.8561   -5.6052  -57.0053 C.2    1 LIG       0.09300
      4 C4        -76.2749   -6.5323  -58.9326 C.2    1 LIG       0.09300
      5 O1        -75.6197   -5.5002  -58.3392 O.3    1 LIG      -0.29200
      6 H1        -76.9985   -7.0120  -55.7668 H      1 LIG       0.17500
      7 H2        -77.5242   -8.1748  -58.1844 H      1 LIG       0.17500
      8 H3        -75.3976   -4.8463  -56.3881 H      1 LIG       0.13800
      9 H4        -76.1835   -6.5881  -60.0075 H      1 LIG       0.13800
@<TRIPOS>BOND
      1       1       2 1
      2       1       3 2
      3       2       4 2
      4       3       5 1
      5       4       5 1
      6       1       6 1
      7       2       7 1
      8       3       8 1
      9       4       9 1
@<TRIPOS>ALT_TYPE
CGenFF_4.0_ALT_TYPE_SET
CGenFF_4.0 1 CG2R51 2 CG2R51 3 CG2R51 4 CG2R51 5 OG2R50 6 HGR51 7 HGR51 8 HGR52 9 HGR52
@<TRIPOS>MOLECULE
furan
 9 9 0 0 0
****
USER_CHARGES
INVALID_CHARGES
Pose:  36 Cluster:  36 Fr_nu:  57471 TotEn:    -6.18
@<TRIPOS>ATOM
      1 C1        -61.2603   -0.2435  -24.6037 C.2    1 LIG      -0.26000
      2 C2        -61.5783   -1.6001  -24.8520 C.2    1 LIG      -0.26000
      3 C3        -62.1151    0.4985  -25.3852 C.2    1 LIG       0.09300
      4 C4        -62.6050   -1.5904  -25.7674 C.2    1 LIG       0.09300
      5 O1        -62.9382   -0.3150  -26.0975 O.3    1 LIG      -0.29200
      6 H1        -60.5024    0.1448  -23.9388 H      1 LIG       0.17500
      7 H2        -61.1171   -2.4755  -24.4179 H      1 LIG       0.17500
      8 H3        -62.2580    1.5582  -25.5386 H      1 LIG       0.13800
      9 H4        -63.1773   -2.3648  -26.2571 H      1 LIG       0.13800
@<TRIPOS>BOND
      1       1       2 1
      2       1       3 2
      3       2       4 2
      4       3       5 1
      5       4       5 1
      6       1       6 1
      7       2       7 1
      8       3       8 1
      9       4       9 1
@<TRIPOS>ALT_TYPE
CGenFF_4.0_ALT_TYPE_SET
CGenFF_4.0 1 CG2R51 2 CG2R51 3 CG2R51 4 CG2R51 5 OG2R50 6 HGR51 7 HGR51 8 HGR52 9 HGR52
@<TRIPOS>MOLECULE
furan
 9 9 0 0 0
****
USER_CHARGES
INVALID_CHARGES
Pose:  37 Cluster:  37 Fr_nu:   3691 TotEn:    -5.41
@<TRIPOS>ATOM
      1 C1        -82.5154   -6.8892  -46.2803 C.2    1 LIG      -0.26000
      2 C2        -82.7263   -5.5500  -45.8737 C.2    1 LIG      -0.26000
      3 C3        -81.6136   -7.4217  -45.3886 C.2    1 LIG       0.09300
      4 C4        -81.9385   -5.3597  -44.7624 C.2    1 LIG       0.09300
      5 O1        -81.2571   -6.4958  -44.4601 O.3    1 LIG      -0.29200
      6 H1        -82.9641   -7.4020  -47.1188 H      1 LIG       0.17500
      7 H2        -83.3720   -4.8156  -46.3330 H      1 LIG       0.17500
      8 H3        -81.1511   -8.3922  -45.2826 H      1 LIG       0.13800
      9 H4        -81.7606   -4.5194  -44.1072 H      1 LIG       0.13800
@<TRIPOS>BOND
      1       1       2 1
      2       1       3 2
      3       2       4 2
      4       3       5 1
      5       4       5 1
      6       1       6 1
      7       2       7 1
      8       3       8 1
      9       4       9 1
@<TRIPOS>ALT_TYPE
CGenFF_4.0_ALT_TYPE_SET
CGenFF_4.0 1 CG2R51 2 CG2R51 3 CG2R51 4 CG2R51 5 OG2R50 6 HGR51 7 HGR51 8 HGR52 9 HGR52
@<TRIPOS>MOLECULE
furan
 9 9 0 0 0
****
USER_CHARGES
INVALID_CHARGES
Pose:  38 Cluster:  38 Fr_nu:   1209 TotEn:    -4.85
@<TRIPOS>ATOM
      1 C1        -82.1807   -5.2415  -46.1809 C.2    1 LIG      -0.26000
      2 C2        -80.9285   -5.2282  -45.5213 C.2    1 LIG      -0.26000
      3 C3        -82.6795   -6.5142  -46.0279 C.2    1 LIG       0.09300
      4 C4        -80.7515   -6.4937  -45.0122 C.2    1 LIG       0.09300
      5 O1        -81.8145   -7.2837  -45.3166 O.3    1 LIG      -0.29200
      6 H1        -82.6595   -4.4257  -46.7030 H      1 LIG       0.17500
      7 H2        -80.2411   -4.3998  -45.4285 H      1 LIG       0.17500
      8 H3        -83.5876   -7.0047  -46.3472 H      1 LIG       0.13800
      9 H4        -79.9662   -6.9663  -44.4405 H      1 LIG       0.13800
@<TRIPOS>BOND
      1       1       2 1
      2       1       3 2
      3       2       4 2
      4       3       5 1
      5       4       5 1
      6       1       6 1
      7       2       7 1
      8       3       8 1
      9       4       9 1
@<TRIPOS>ALT_TYPE
CGenFF_4.0_ALT_TYPE_SET
CGenFF_4.0 1 CG2R51 2 CG2R51 3 CG2R51 4 CG2R51 5 OG2R50 6 HGR51 7 HGR51 8 HGR52 9 HGR52
@<TRIPOS>MOLECULE
furan
 9 9 0 0 0
****
USER_CHARGES
INVALID_CHARGES
Pose:  39 Cluster:  39 Fr_nu:   8278 TotEn:    -3.05
@<TRIPOS>ATOM
      1 C1        -81.6847   -5.6951  -46.5835 C.2    1 LIG      -0.26000
      2 C2        -81.5974   -6.1242  -45.2375 C.2    1 LIG      -0.26000
      3 C3        -82.9731   -5.2461  -46.7584 C.2    1 LIG       0.09300
      4 C4        -82.8385   -5.9066  -44.6859 C.2    1 LIG       0.09300
      5 O1        -83.6828   -5.3715  -45.6065 O.3    1 LIG      -0.29200
      6 H1        -80.9063   -5.7117  -47.3324 H      1 LIG       0.17500
      7 H2        -80.7373   -6.5397  -44.7326 H      1 LIG       0.17500
      8 H3        -83.5120   -4.8286  -47.5964 H      1 LIG       0.13800
      9 H4        -83.2594   -6.0699  -43.7045 H      1 LIG       0.13800
@<TRIPOS>BOND
      1       1       2 1
      2       1       3 2
      3       2       4 2
      4       3       5 1
      5       4       5 1
      6       1       6 1
      7       2       7 1
      8       3       8 1
      9       4       9 1
@<TRIPOS>ALT_TYPE
CGenFF_4.0_ALT_TYPE_SET
CGenFF_4.0 1 CG2R51 2 CG2R51 3 CG2R51 4 CG2R51 5 OG2R50 6 HGR51 7 HGR51 8 HGR52 9 HGR52
@<TRIPOS>MOLECULE
pyrimidine
 10 10 0 0 0
****
USER_CHARGES
INVALID_CHARGES
Pose:   1 Cluster:   1 Fr_nu:   6293 TotEn:   -17.76
@<TRIPOS>ATOM
      1 C1        -63.8692    2.5321  -41.2557 C.ar   1 LIG      -0.13100
      2 C2        -63.3002    3.3975  -42.1677 C.ar   1 LIG       0.28900
      3 C3        -63.2933    2.5227  -40.0018 C.ar   1 LIG       0.28900
      4 C4        -61.7779    4.0959  -40.6308 C.ar   1 LIG       0.50700
      5 N1        -62.2499    4.1968  -41.8880 N.ar   1 LIG      -0.71900
      6 N2        -62.2427    3.2942  -39.6536 N.ar   1 LIG      -0.71900
      7 H1        -64.7117    1.9020  -41.5075 H      1 LIG       0.11500
      8 H2        -63.6848    3.4741  -43.1789 H      1 LIG       0.11400
      9 H3        -63.6718    1.8745  -39.2190 H      1 LIG       0.11400
     10 H4        -60.9337    4.7259  -40.3789 H      1 LIG       0.14100
@<TRIPOS>BOND
      1       1       2 ar
      2       1       3 ar
      3       2       5 ar
      4       3       6 ar
      5       4       5 ar
      6       4       6 ar
      7       1       7 1
      8       2       8 1
      9       3       9 1
     10       4      10 1
@<TRIPOS>ALT_TYPE
CGenFF_4.0_ALT_TYPE_SET
CGenFF_4.0 1 CG2R61 2 CG2R61 3 CG2R61 4 CG2R64 5 NG2R62 6 NG2R62 7 HGR61 8 HGR62 9 HGR62 10 HGR62
@<TRIPOS>MOLECULE
pyrimidine
 10 10 0 0 0
****
USER_CHARGES
INVALID_CHARGES
Pose:   2 Cluster:   2 Fr_nu: 3188460 TotEn:   -16.58
@<TRIPOS>ATOM
      1 C1        -50.7772    3.6639  -34.8332 C.ar   1 LIG      -0.13100
      2 C2        -49.5657    4.3162  -34.7264 C.ar   1 LIG       0.28900
      3 C3        -51.7034    4.2576  -35.6661 C.ar   1 LIG       0.28900
      4 C4        -50.2564    5.9396  -36.1597 C.ar   1 LIG       0.50700
      5 N1        -49.2704    5.4601  -35.3778 N.ar   1 LIG      -0.71900
      6 N2        -51.4758    5.3998  -36.3472 N.ar   1 LIG      -0.71900
      7 H1        -50.9871    2.7472  -34.2987 H      1 LIG       0.11500
      8 H2        -48.7755    3.9250  -34.0948 H      1 LIG       0.11400
      9 H3        -52.6842    3.8182  -35.8127 H      1 LIG       0.11400
     10 H4        -50.0468    6.8581  -36.6941 H      1 LIG       0.14100
@<TRIPOS>BOND
      1       1       2 ar
      2       1       3 ar
      3       2       5 ar
      4       3       6 ar
      5       4       5 ar
      6       4       6 ar
      7       1       7 1
      8       2       8 1
      9       3       9 1
     10       4      10 1
@<TRIPOS>ALT_TYPE
CGenFF_4.0_ALT_TYPE_SET
CGenFF_4.0 1 CG2R61 2 CG2R61 3 CG2R61 4 CG2R64 5 NG2R62 6 NG2R62 7 HGR61 8 HGR62 9 HGR62 10 HGR62
@<TRIPOS>MOLECULE
pyrimidine
 10 10 0 0 0
****
USER_CHARGES
INVALID_CHARGES
Pose:   3 Cluster:   3 Fr_nu: 1859910 TotEn:   -15.53
@<TRIPOS>ATOM
      1 C1        -63.2340    3.0256  -41.2442 C.ar   1 LIG      -0.13100
      2 C2        -62.1543    3.0833  -40.3866 C.ar   1 LIG       0.28900
      3 C3        -63.3237    4.0528  -42.1610 C.ar   1 LIG       0.28900
      4 C4        -61.4257    5.0074  -41.3529 C.ar   1 LIG       0.50700
      5 N1        -61.2275    4.0634  -40.4132 N.ar   1 LIG      -0.71900
      6 N2        -62.4341    5.0638  -42.2437 N.ar   1 LIG      -0.71900
      7 H1        -63.9626    2.2272  -41.2003 H      1 LIG       0.11500
      8 H2        -62.0003    2.3199  -39.6317 H      1 LIG       0.11400
      9 H3        -64.1385    4.0930  -42.8758 H      1 LIG       0.11400
     10 H4        -60.6969    5.8075  -41.3962 H      1 LIG       0.14100
@<TRIPOS>BOND
      1       1       2 ar
      2       1       3 ar
      3       2       5 ar
      4       3       6 ar
      5       4       5 ar
      6       4       6 ar
      7       1       7 1
      8       2       8 1
      9       3       9 1
     10       4      10 1
@<TRIPOS>ALT_TYPE
CGenFF_4.0_ALT_TYPE_SET
CGenFF_4.0 1 CG2R61 2 CG2R61 3 CG2R61 4 CG2R64 5 NG2R62 6 NG2R62 7 HGR61 8 HGR62 9 HGR62 10 HGR62
@<TRIPOS>MOLECULE
pyrimidine
 10 10 0 0 0
****
USER_CHARGES
INVALID_CHARGES
Pose:   4 Cluster:   4 Fr_nu: 1883625 TotEn:   -15.37
@<TRIPOS>ATOM
      1 C1        -50.2623  -12.4531  -43.8116 C.ar   1 LIG      -0.13100
      2 C2        -50.4292  -11.4460  -42.8830 C.ar   1 LIG       0.28900
      3 C3        -49.0117  -12.5314  -44.3893 C.ar   1 LIG       0.28900
      4 C4        -48.2822  -10.7568  -43.1704 C.ar   1 LIG       0.50700
      5 N1        -49.4569  -10.5769  -42.5371 N.ar   1 LIG      -0.71900
      6 N2        -47.9946  -11.6965  -44.0912 N.ar   1 LIG      -0.71900
      7 H1        -51.0601  -13.1365  -44.0701 H      1 LIG       0.11500
      8 H2        -51.3779  -11.3062  -42.3764 H      1 LIG       0.11400
      9 H3        -48.7861  -13.2902  -45.1307 H      1 LIG       0.11400
     10 H4        -47.4836  -10.0720  -42.9125 H      1 LIG       0.14100
@<TRIPOS>BOND
      1       1       2 ar
      2       1       3 ar
      3       2       5 ar
      4       3       6 ar
      5       4       5 ar
      6       4       6 ar
      7       1       7 1
      8       2       8 1
      9       3       9 1
     10       4      10 1
@<TRIPOS>ALT_TYPE
CGenFF_4.0_ALT_TYPE_SET
CGenFF_4.0 1 CG2R61 2 CG2R61 3 CG2R61 4 CG2R64 5 NG2R62 6 NG2R62 7 HGR61 8 HGR62 9 HGR62 10 HGR62
@<TRIPOS>MOLECULE
pyrimidine
 10 10 0 0 0
****
USER_CHARGES
INVALID_CHARGES
Pose:   5 Cluster:   5 Fr_nu:  24824 TotEn:   -14.47
@<TRIPOS>ATOM
      1 C1        -80.3777  -22.9067  -33.7778 C.ar   1 LIG      -0.13100
      2 C2        -81.0421  -23.7336  -32.8950 C.ar   1 LIG       0.28900
      3 C3        -81.1492  -21.9350  -34.3816 C.ar   1 LIG       0.28900
      4 C4        -83.0006  -22.6418  -33.2682 C.ar   1 LIG       0.50700
      5 N1        -82.3579  -23.6289  -32.6156 N.ar   1 LIG      -0.71900
      6 N2        -82.4684  -21.7735  -34.1494 N.ar   1 LIG      -0.71900
      7 H1        -79.3210  -23.0135  -33.9832 H      1 LIG       0.11500
      8 H2        -80.5188  -24.5270  -32.3725 H      1 LIG       0.11400
      9 H3        -80.7149  -21.2388  -35.0909 H      1 LIG       0.11400
     10 H4        -84.0589  -22.5354  -33.0635 H      1 LIG       0.14100
@<TRIPOS>BOND
      1       1       2 ar
      2       1       3 ar
      3       2       5 ar
      4       3       6 ar
      5       4       5 ar
      6       4       6 ar
      7       1       7 1
      8       2       8 1
      9       3       9 1
     10       4      10 1
@<TRIPOS>ALT_TYPE
CGenFF_4.0_ALT_TYPE_SET
CGenFF_4.0 1 CG2R61 2 CG2R61 3 CG2R61 4 CG2R64 5 NG2R62 6 NG2R62 7 HGR61 8 HGR62 9 HGR62 10 HGR62
@<TRIPOS>MOLECULE
pyrimidine
 10 10 0 0 0
****
USER_CHARGES
INVALID_CHARGES
Pose:   6 Cluster:   6 Fr_nu:   1725 TotEn:   -14.22
@<TRIPOS>ATOM
      1 C1        -62.8047    2.9907  -41.1001 C.ar   1 LIG      -0.13100
      2 C2        -62.1715    4.0710  -41.6801 C.ar   1 LIG       0.28900
      3 C3        -62.6437    2.8662  -39.7354 C.ar   1 LIG       0.28900
      4 C4        -61.3541    4.7368  -39.6662 C.ar   1 LIG       0.50700
      5 N1        -61.4354    4.9671  -40.9905 N.ar   1 LIG      -0.71900
      6 N2        -61.9225    3.7241  -38.9843 N.ar   1 LIG      -0.71900
      7 H1        -63.3891    2.2871  -41.6778 H      1 LIG       0.11500
      8 H2        -62.2406    4.2509  -42.7474 H      1 LIG       0.11400
      9 H3        -63.1036    2.0481  -39.1917 H      1 LIG       0.11400
     10 H4        -60.7682    5.4405  -39.0877 H      1 LIG       0.14100
@<TRIPOS>BOND
      1       1       2 ar
      2       1       3 ar
      3       2       5 ar
      4       3       6 ar
      5       4       5 ar
      6       4       6 ar
      7       1       7 1
      8       2       8 1
      9       3       9 1
     10       4      10 1
@<TRIPOS>ALT_TYPE
CGenFF_4.0_ALT_TYPE_SET
CGenFF_4.0 1 CG2R61 2 CG2R61 3 CG2R61 4 CG2R64 5 NG2R62 6 NG2R62 7 HGR61 8 HGR62 9 HGR62 10 HGR62
@<TRIPOS>MOLECULE
pyrimidine
 10 10 0 0 0
****
USER_CHARGES
INVALID_CHARGES
Pose:   7 Cluster:   7 Fr_nu:    961 TotEn:   -13.85
@<TRIPOS>ATOM
      1 C1        -62.8646    2.9376  -40.4050 C.ar   1 LIG      -0.13100
      2 C2        -61.6424    3.5751  -40.4716 C.ar   1 LIG       0.28900
      3 C3        -63.6207    2.9739  -41.5587 C.ar   1 LIG       0.28900
      4 C4        -62.0134    4.1682  -42.6344 C.ar   1 LIG       0.50700
      5 N1        -61.1837    4.2027  -41.5743 N.ar   1 LIG      -0.71900
      6 N2        -63.2246    3.5826  -42.6957 N.ar   1 LIG      -0.71900
      7 H1        -63.2076    2.4419  -39.5067 H      1 LIG       0.11500
      8 H2        -60.9787    3.5995  -39.6142 H      1 LIG       0.11400
      9 H3        -64.5957    2.5008  -41.6017 H      1 LIG       0.11400
     10 H4        -61.6706    4.6654  -43.5336 H      1 LIG       0.14100
@<TRIPOS>BOND
      1       1       2 ar
      2       1       3 ar
      3       2       5 ar
      4       3       6 ar
      5       4       5 ar
      6       4       6 ar
      7       1       7 1
      8       2       8 1
      9       3       9 1
     10       4      10 1
@<TRIPOS>ALT_TYPE
CGenFF_4.0_ALT_TYPE_SET
CGenFF_4.0 1 CG2R61 2 CG2R61 3 CG2R61 4 CG2R64 5 NG2R62 6 NG2R62 7 HGR61 8 HGR62 9 HGR62 10 HGR62
@<TRIPOS>MOLECULE
pyrimidine
 10 10 0 0 0
****
USER_CHARGES
INVALID_CHARGES
Pose:   8 Cluster:   8 Fr_nu:  27356 TotEn:   -13.77
@<TRIPOS>ATOM
      1 C1        -78.9451  -22.1771  -33.1089 C.ar   1 LIG      -0.13100
      2 C2        -79.1029  -21.0323  -32.3546 C.ar   1 LIG       0.28900
      3 C3        -80.1061  -22.7206  -33.6194 C.ar   1 LIG       0.28900
      4 C4        -81.3544  -21.0788  -32.6637 C.ar   1 LIG       0.50700
      5 N1        -80.2973  -20.4540  -32.1110 N.ar   1 LIG      -0.71900
      6 N2        -81.3323  -22.1958  -33.4157 N.ar   1 LIG      -0.71900
      7 H1        -77.9744  -22.6197  -33.2882 H      1 LIG       0.11500
      8 H2        -78.2474  -20.5338  -31.9118 H      1 LIG       0.11400
      9 H3        -80.0820  -23.6207  -34.2240 H      1 LIG       0.11400
     10 H4        -82.3265  -20.6364  -32.4835 H      1 LIG       0.14100
@<TRIPOS>BOND
      1       1       2 ar
      2       1       3 ar
      3       2       5 ar
      4       3       6 ar
      5       4       5 ar
      6       4       6 ar
      7       1       7 1
      8       2       8 1
      9       3       9 1
     10       4      10 1
@<TRIPOS>ALT_TYPE
CGenFF_4.0_ALT_TYPE_SET
CGenFF_4.0 1 CG2R61 2 CG2R61 3 CG2R61 4 CG2R64 5 NG2R62 6 NG2R62 7 HGR61 8 HGR62 9 HGR62 10 HGR62
@<TRIPOS>MOLECULE
pyrimidine
 10 10 0 0 0
****
USER_CHARGES
INVALID_CHARGES
Pose:   9 Cluster:   9 Fr_nu:  66783 TotEn:   -13.76
@<TRIPOS>ATOM
      1 C1        -78.1567  -13.8391  -45.5848 C.ar   1 LIG      -0.13100
      2 C2        -78.9661  -14.8855  -45.1921 C.ar   1 LIG       0.28900
      3 C3        -76.8990  -13.8118  -45.0179 C.ar   1 LIG       0.28900
      4 C4        -77.3374  -15.7008  -43.8320 C.ar   1 LIG       0.50700
      5 N1        -78.5872  -15.8376  -44.3145 N.ar   1 LIG      -0.71900
      6 N2        -76.4547  -14.7298  -44.1346 N.ar   1 LIG      -0.71900
      7 H1        -78.4867  -13.0889  -46.2909 H      1 LIG       0.11500
      8 H2        -79.9719  -14.9901  -45.5842 H      1 LIG       0.11400
      9 H3        -76.1925  -13.0268  -45.2652 H      1 LIG       0.11400
     10 H4        -77.0071  -16.4512  -43.1242 H      1 LIG       0.14100
@<TRIPOS>BOND
      1       1       2 ar
      2       1       3 ar
      3       2       5 ar
      4       3       6 ar
      5       4       5 ar
      6       4       6 ar
      7       1       7 1
      8       2       8 1
      9       3       9 1
     10       4      10 1
@<TRIPOS>ALT_TYPE
CGenFF_4.0_ALT_TYPE_SET
CGenFF_4.0 1 CG2R61 2 CG2R61 3 CG2R61 4 CG2R64 5 NG2R62 6 NG2R62 7 HGR61 8 HGR62 9 HGR62 10 HGR62
@<TRIPOS>MOLECULE
pyrimidine
 10 10 0 0 0
****
USER_CHARGES
INVALID_CHARGES
Pose:  10 Cluster:  10 Fr_nu: 172255 TotEn:   -13.70
@<TRIPOS>ATOM
      1 C1        -79.3340  -22.6085  -33.1341 C.ar   1 LIG      -0.13100
      2 C2        -79.7541  -21.5253  -32.3894 C.ar   1 LIG       0.28900
      3 C3        -80.2967  -23.5610  -33.3983 C.ar   1 LIG       0.28900
      4 C4        -81.8604  -22.3698  -32.2567 C.ar   1 LIG       0.50700
      5 N1        -81.0146  -21.3733  -31.9328 N.ar   1 LIG      -0.71900
      6 N2        -81.5743  -23.4735  -32.9735 N.ar   1 LIG      -0.71900
      7 H1        -78.3161  -22.7047  -33.4875 H      1 LIG       0.11500
      8 H2        -79.0680  -20.7259  -32.1316 H      1 LIG       0.11400
      9 H3        -80.0602  -24.4481  -33.9758 H      1 LIG       0.11400
     10 H4        -82.8793  -22.2742  -31.9020 H      1 LIG       0.14100
@<TRIPOS>BOND
      1       1       2 ar
      2       1       3 ar
      3       2       5 ar
      4       3       6 ar
      5       4       5 ar
      6       4       6 ar
      7       1       7 1
      8       2       8 1
      9       3       9 1
     10       4      10 1
@<TRIPOS>ALT_TYPE
CGenFF_4.0_ALT_TYPE_SET
CGenFF_4.0 1 CG2R61 2 CG2R61 3 CG2R61 4 CG2R64 5 NG2R62 6 NG2R62 7 HGR61 8 HGR62 9 HGR62 10 HGR62
@<TRIPOS>MOLECULE
pyrimidine
 10 10 0 0 0
****
USER_CHARGES
INVALID_CHARGES
Pose:  11 Cluster:  11 Fr_nu:   1524 TotEn:   -13.37
@<TRIPOS>ATOM
      1 C1        -62.6437    2.8662  -39.7354 C.ar   1 LIG      -0.13100
      2 C2        -62.5702    2.9356  -41.1117 C.ar   1 LIG       0.28900
      3 C3        -61.7831    3.6980  -39.0488 C.ar   1 LIG       0.28900
      4 C4        -60.9374    4.5127  -40.9951 C.ar   1 LIG       0.50700
      5 N1        -61.7255    3.7506  -41.7770 N.ar   1 LIG      -0.71900
      6 N2        -60.9134    4.5370  -39.6488 N.ar   1 LIG      -0.71900
      7 H1        -63.3311    2.2028  -39.2278 H      1 LIG       0.11500
      8 H2        -63.2076    2.3190  -41.7360 H      1 LIG       0.11400
      9 H3        -61.7681    3.7129  -37.9644 H      1 LIG       0.11400
     10 H4        -60.2482    5.1762  -41.5030 H      1 LIG       0.14100
@<TRIPOS>BOND
      1       1       2 ar
      2       1       3 ar
      3       2       5 ar
      4       3       6 ar
      5       4       5 ar
      6       4       6 ar
      7       1       7 1
      8       2       8 1
      9       3       9 1
     10       4      10 1
@<TRIPOS>ALT_TYPE
CGenFF_4.0_ALT_TYPE_SET
CGenFF_4.0 1 CG2R61 2 CG2R61 3 CG2R61 4 CG2R64 5 NG2R62 6 NG2R62 7 HGR61 8 HGR62 9 HGR62 10 HGR62
@<TRIPOS>MOLECULE
pyrimidine
 10 10 0 0 0
****
USER_CHARGES
INVALID_CHARGES
Pose:  12 Cluster:  12 Fr_nu: 1309509 TotEn:   -13.16
@<TRIPOS>ATOM
      1 C1        -75.4688  -22.4724  -44.1274 C.ar   1 LIG      -0.13100
      2 C2        -74.4428  -22.0429  -43.3106 C.ar   1 LIG       0.28900
      3 C3        -75.7691  -23.8171  -44.0520 C.ar   1 LIG       0.28900
      4 C4        -74.1434  -24.1444  -42.4974 C.ar   1 LIG       0.50700
      5 N1        -73.7561  -22.8548  -42.4801 N.ar   1 LIG      -0.71900
      6 N2        -75.1243  -24.6851  -43.2452 N.ar   1 LIG      -0.71900
      7 H1        -76.0028  -21.7988  -44.7843 H      1 LIG       0.11500
      8 H2        -74.1354  -21.0028  -43.3013 H      1 LIG       0.11400
      9 H3        -76.5600  -24.2468  -44.6572 H      1 LIG       0.11400
     10 H4        -73.6081  -24.8192  -41.8406 H      1 LIG       0.14100
@<TRIPOS>BOND
      1       1       2 ar
      2       1       3 ar
      3       2       5 ar
      4       3       6 ar
      5       4       5 ar
      6       4       6 ar
      7       1       7 1
      8       2       8 1
      9       3       9 1
     10       4      10 1
@<TRIPOS>ALT_TYPE
CGenFF_4.0_ALT_TYPE_SET
CGenFF_4.0 1 CG2R61 2 CG2R61 3 CG2R61 4 CG2R64 5 NG2R62 6 NG2R62 7 HGR61 8 HGR62 9 HGR62 10 HGR62
@<TRIPOS>MOLECULE
pyrimidine
 10 10 0 0 0
****
USER_CHARGES
INVALID_CHARGES
Pose:  13 Cluster:  13 Fr_nu: 3731783 TotEn:   -13.15
@<TRIPOS>ATOM
      1 C1        -46.5757   -7.6650  -28.1496 C.ar   1 LIG      -0.13100
      2 C2        -45.5734   -7.0813  -27.4019 C.ar   1 LIG       0.28900
      3 C3        -46.2901   -7.8549  -29.4862 C.ar   1 LIG       0.28900
      4 C4        -44.2230   -6.9461  -29.2255 C.ar   1 LIG       0.50700
      5 N1        -44.3803   -6.7080  -27.9094 N.ar   1 LIG      -0.71900
      6 N2        -45.1198   -7.5060  -30.0597 N.ar   1 LIG      -0.71900
      7 H1        -47.5237   -7.9545  -27.7163 H      1 LIG       0.11500
      8 H2        -45.7063   -6.8919  -26.3423 H      1 LIG       0.11400
      9 H3        -47.0167   -8.3060  -30.1533 H      1 LIG       0.11400
     10 H4        -43.2744   -6.6552  -29.6598 H      1 LIG       0.14100
@<TRIPOS>BOND
      1       1       2 ar
      2       1       3 ar
      3       2       5 ar
      4       3       6 ar
      5       4       5 ar
      6       4       6 ar
      7       1       7 1
      8       2       8 1
      9       3       9 1
     10       4      10 1
@<TRIPOS>ALT_TYPE
CGenFF_4.0_ALT_TYPE_SET
CGenFF_4.0 1 CG2R61 2 CG2R61 3 CG2R61 4 CG2R64 5 NG2R62 6 NG2R62 7 HGR61 8 HGR62 9 HGR62 10 HGR62
@<TRIPOS>MOLECULE
pyrimidine
 10 10 0 0 0
****
USER_CHARGES
INVALID_CHARGES
Pose:  14 Cluster:  14 Fr_nu: 740723 TotEn:   -13.12
@<TRIPOS>ATOM
      1 C1        -74.8850  -11.5209  -53.2312 C.ar   1 LIG      -0.13100
      2 C2        -75.9508  -11.0660  -52.4817 C.ar   1 LIG       0.28900
      3 C3        -73.8238  -10.6473  -53.3518 C.ar   1 LIG       0.28900
      4 C4        -74.8929   -9.0942  -52.0821 C.ar   1 LIG       0.50700
      5 N1        -75.9882   -9.8537  -51.8908 N.ar   1 LIG      -0.71900
      6 N2        -73.7940   -9.4216  -52.7885 N.ar   1 LIG      -0.71900
      7 H1        -74.8819  -12.4985  -53.6943 H      1 LIG       0.11500
      8 H2        -76.8303  -11.6826  -52.3313 H      1 LIG       0.11400
      9 H3        -72.9416  -10.9165  -53.9225 H      1 LIG       0.11400
     10 H4        -74.8963   -8.1148  -51.6195 H      1 LIG       0.14100
@<TRIPOS>BOND
      1       1       2 ar
      2       1       3 ar
      3       2       5 ar
      4       3       6 ar
      5       4       5 ar
      6       4       6 ar
      7       1       7 1
      8       2       8 1
      9       3       9 1
     10       4      10 1
@<TRIPOS>ALT_TYPE
CGenFF_4.0_ALT_TYPE_SET
CGenFF_4.0 1 CG2R61 2 CG2R61 3 CG2R61 4 CG2R64 5 NG2R62 6 NG2R62 7 HGR61 8 HGR62 9 HGR62 10 HGR62
@<TRIPOS>MOLECULE
pyrimidine
 10 10 0 0 0
****
USER_CHARGES
INVALID_CHARGES
Pose:  15 Cluster:  15 Fr_nu: 647134 TotEn:   -13.05
@<TRIPOS>ATOM
      1 C1        -78.4085  -21.2469  -32.6748 C.ar   1 LIG      -0.13100
      2 C2        -79.1528  -22.3377  -33.0757 C.ar   1 LIG       0.28900
      3 C3        -78.9271  -20.5260  -31.6187 C.ar   1 LIG       0.28900
      4 C4        -80.7151  -21.9224  -31.4777 C.ar   1 LIG       0.50700
      5 N1        -80.3149  -22.7056  -32.4975 N.ar   1 LIG      -0.71900
      6 N2        -80.0822  -20.8364  -30.9944 N.ar   1 LIG      -0.71900
      7 H1        -77.4793  -20.9747  -33.1571 H      1 LIG       0.11500
      8 H2        -78.8251  -22.9646  -33.8979 H      1 LIG       0.11400
      9 H3        -78.4130  -19.6518  -31.2341 H      1 LIG       0.11400
     10 H4        -81.6461  -22.1942  -30.9954 H      1 LIG       0.14100
@<TRIPOS>BOND
      1       1       2 ar
      2       1       3 ar
      3       2       5 ar
      4       3       6 ar
      5       4       5 ar
      6       4       6 ar
      7       1       7 1
      8       2       8 1
      9       3       9 1
     10       4      10 1
@<TRIPOS>ALT_TYPE
CGenFF_4.0_ALT_TYPE_SET
CGenFF_4.0 1 CG2R61 2 CG2R61 3 CG2R61 4 CG2R64 5 NG2R62 6 NG2R62 7 HGR61 8 HGR62 9 HGR62 10 HGR62
@<TRIPOS>MOLECULE
pyrimidine
 10 10 0 0 0
****
USER_CHARGES
INVALID_CHARGES
Pose:  16 Cluster:  16 Fr_nu:   2523 TotEn:   -12.84
@<TRIPOS>ATOM
      1 C1        -63.3344    3.0380  -42.3532 C.ar   1 LIG      -0.13100
      2 C2        -63.9337    2.3614  -41.3103 C.ar   1 LIG       0.28900
      3 C3        -62.1926    3.7422  -42.0302 C.ar   1 LIG       0.28900
      4 C4        -62.3430    3.0884  -39.8583 C.ar   1 LIG       0.50700
      5 N1        -63.4632    2.3650  -40.0458 N.ar   1 LIG      -0.71900
      6 N2        -61.6670    3.7896  -40.7885 N.ar   1 LIG      -0.71900
      7 H1        -63.7338    3.0178  -43.3583 H      1 LIG       0.11500
      8 H2        -64.8360    1.7805  -41.4677 H      1 LIG       0.11400
      9 H3        -61.6527    4.3055  -42.7836 H      1 LIG       0.11400
     10 H4        -61.9435    3.1097  -38.8518 H      1 LIG       0.14100
@<TRIPOS>BOND
      1       1       2 ar
      2       1       3 ar
      3       2       5 ar
      4       3       6 ar
      5       4       5 ar
      6       4       6 ar
      7       1       7 1
      8       2       8 1
      9       3       9 1
     10       4      10 1
@<TRIPOS>ALT_TYPE
CGenFF_4.0_ALT_TYPE_SET
CGenFF_4.0 1 CG2R61 2 CG2R61 3 CG2R61 4 CG2R64 5 NG2R62 6 NG2R62 7 HGR61 8 HGR62 9 HGR62 10 HGR62
@<TRIPOS>MOLECULE
pyrimidine
 10 10 0 0 0
****
USER_CHARGES
INVALID_CHARGES
Pose:  17 Cluster:  17 Fr_nu: 3582328 TotEn:   -12.41
@<TRIPOS>ATOM
      1 C1        -68.4854    3.4390  -47.8961 C.ar   1 LIG      -0.13100
      2 C2        -68.7244    4.6268  -48.5566 C.ar   1 LIG       0.28900
      3 C3        -69.5513    2.9257  -47.1859 C.ar   1 LIG       0.28900
      4 C4        -70.8694    4.6709  -47.8056 C.ar   1 LIG       0.50700
      5 N1        -69.9089    5.2724  -48.5328 N.ar   1 LIG      -0.71900
      6 N2        -70.7619    3.5176  -47.1186 N.ar   1 LIG      -0.71900
      7 H1        -67.5249    2.9427  -47.9324 H      1 LIG       0.11500
      8 H2        -67.9465    5.1065  -49.1407 H      1 LIG       0.11400
      9 H3        -69.4585    1.9966  -46.6342 H      1 LIG       0.11400
     10 H4        -71.8309    5.1682  -47.7681 H      1 LIG       0.14100
@<TRIPOS>BOND
      1       1       2 ar
      2       1       3 ar
      3       2       5 ar
      4       3       6 ar
      5       4       5 ar
      6       4       6 ar
      7       1       7 1
      8       2       8 1
      9       3       9 1
     10       4      10 1
@<TRIPOS>ALT_TYPE
CGenFF_4.0_ALT_TYPE_SET
CGenFF_4.0 1 CG2R61 2 CG2R61 3 CG2R61 4 CG2R64 5 NG2R62 6 NG2R62 7 HGR61 8 HGR62 9 HGR62 10 HGR62
@<TRIPOS>MOLECULE
pyrimidine
 10 10 0 0 0
****
USER_CHARGES
INVALID_CHARGES
Pose:  18 Cluster:  18 Fr_nu: 176006 TotEn:   -12.23
@<TRIPOS>ATOM
      1 C1        -75.9550  -10.1318  -53.7771 C.ar   1 LIG      -0.13100
      2 C2        -76.5353   -8.9802  -54.2685 C.ar   1 LIG       0.28900
      3 C3        -74.8521   -9.9466  -52.9688 C.ar   1 LIG       0.28900
      4 C4        -75.0005   -7.6899  -53.1977 C.ar   1 LIG       0.50700
      5 N1        -76.0824   -7.7384  -53.9979 N.ar   1 LIG      -0.71900
      6 N2        -74.3458   -8.7354  -52.6572 N.ar   1 LIG      -0.71900
      7 H1        -76.3394  -11.1156  -54.0106 H      1 LIG       0.11500
      8 H2        -77.4066   -9.0259  -54.9127 H      1 LIG       0.11400
      9 H3        -74.3288  -10.7927  -52.5367 H      1 LIG       0.11400
     10 H4        -74.6147   -6.7050  -52.9646 H      1 LIG       0.14100
@<TRIPOS>BOND
      1       1       2 ar
      2       1       3 ar
      3       2       5 ar
      4       3       6 ar
      5       4       5 ar
      6       4       6 ar
      7       1       7 1
      8       2       8 1
      9       3       9 1
     10       4      10 1
@<TRIPOS>ALT_TYPE
CGenFF_4.0_ALT_TYPE_SET
CGenFF_4.0 1 CG2R61 2 CG2R61 3 CG2R61 4 CG2R64 5 NG2R62 6 NG2R62 7 HGR61 8 HGR62 9 HGR62 10 HGR62
@<TRIPOS>MOLECULE
pyrimidine
 10 10 0 0 0
****
USER_CHARGES
INVALID_CHARGES
Pose:  19 Cluster:  19 Fr_nu:  21813 TotEn:   -11.81
@<TRIPOS>ATOM
      1 C1        -61.0779   -0.1282  -23.2969 C.ar   1 LIG      -0.13100
      2 C2        -60.5690   -0.6893  -22.1434 C.ar   1 LIG       0.28900
      3 C3        -60.8434   -0.8351  -24.4585 C.ar   1 LIG       0.28900
      4 C4        -59.7201   -2.4446  -23.3119 C.ar   1 LIG       0.50700
      5 N1        -59.8827   -1.8505  -22.1144 N.ar   1 LIG      -0.71900
      6 N2        -60.1656   -2.0008  -24.5028 N.ar   1 LIG      -0.71900
      7 H1        -61.6249    0.8051  -23.2909 H      1 LIG       0.11500
      8 H2        -60.7032   -0.2058  -21.1818 H      1 LIG       0.11400
      9 H3        -61.2043   -0.4723  -25.4148 H      1 LIG       0.11400
     10 H4        -59.1715   -3.3785  -23.3183 H      1 LIG       0.14100
@<TRIPOS>BOND
      1       1       2 ar
      2       1       3 ar
      3       2       5 ar
      4       3       6 ar
      5       4       5 ar
      6       4       6 ar
      7       1       7 1
      8       2       8 1
      9       3       9 1
     10       4      10 1
@<TRIPOS>ALT_TYPE
CGenFF_4.0_ALT_TYPE_SET
CGenFF_4.0 1 CG2R61 2 CG2R61 3 CG2R61 4 CG2R64 5 NG2R62 6 NG2R62 7 HGR61 8 HGR62 9 HGR62 10 HGR62
@<TRIPOS>MOLECULE
pyrimidine
 10 10 0 0 0
****
USER_CHARGES
INVALID_CHARGES
Pose:  20 Cluster:  20 Fr_nu: 113719 TotEn:   -11.75
@<TRIPOS>ATOM
      1 C1        -62.0800    0.4146  -23.8971 C.ar   1 LIG      -0.13100
      2 C2        -61.2715    0.1519  -22.8100 C.ar   1 LIG       0.28900
      3 C3        -61.9017   -0.4121  -24.9874 C.ar   1 LIG       0.28900
      4 C4        -60.2777   -1.5757  -23.9031 C.ar   1 LIG       0.50700
      5 N1        -60.3563   -0.8389  -22.7786 N.ar   1 LIG      -0.71900
      6 N2        -61.0064   -1.4207  -25.0250 N.ar   1 LIG      -0.71900
      7 H1        -62.8060    1.2166  -23.8948 H      1 LIG       0.11500
      8 H2        -61.3394    0.7492  -21.9072 H      1 LIG       0.11400
      9 H3        -62.4913   -0.2820  -25.8884 H      1 LIG       0.11400
     10 H4        -59.5501   -2.3780  -23.9060 H      1 LIG       0.14100
@<TRIPOS>BOND
      1       1       2 ar
      2       1       3 ar
      3       2       5 ar
      4       3       6 ar
      5       4       5 ar
      6       4       6 ar
      7       1       7 1
      8       2       8 1
      9       3       9 1
     10       4      10 1
@<TRIPOS>ALT_TYPE
CGenFF_4.0_ALT_TYPE_SET
CGenFF_4.0 1 CG2R61 2 CG2R61 3 CG2R61 4 CG2R64 5 NG2R62 6 NG2R62 7 HGR61 8 HGR62 9 HGR62 10 HGR62
@<TRIPOS>MOLECULE
pyrimidine
 10 10 0 0 0
****
USER_CHARGES
INVALID_CHARGES
Pose:  21 Cluster:  21 Fr_nu: 175946 TotEn:   -11.64
@<TRIPOS>ATOM
      1 C1        -74.8521   -9.9466  -52.9688 C.ar   1 LIG      -0.13100
      2 C2        -73.6134   -9.3831  -53.1982 C.ar   1 LIG       0.28900
      3 C3        -75.8205   -9.0864  -52.4930 C.ar   1 LIG       0.28900
      4 C4        -74.3587   -7.3459  -52.5189 C.ar   1 LIG       0.50700
      5 N1        -73.3308   -8.0815  -52.9833 N.ar   1 LIG      -0.71900
      6 N2        -75.6076   -7.7754  -52.2557 N.ar   1 LIG      -0.71900
      7 H1        -75.0509  -10.9944  -53.1499 H      1 LIG       0.11500
      8 H2        -72.7894   -9.9810  -53.5722 H      1 LIG       0.11400
      9 H3        -76.8246   -9.4384  -52.2824 H      1 LIG       0.11400
     10 H4        -74.1596   -6.2970  -52.3364 H      1 LIG       0.14100
@<TRIPOS>BOND
      1       1       2 ar
      2       1       3 ar
      3       2       5 ar
      4       3       6 ar
      5       4       5 ar
      6       4       6 ar
      7       1       7 1
      8       2       8 1
      9       3       9 1
     10       4      10 1
@<TRIPOS>ALT_TYPE
CGenFF_4.0_ALT_TYPE_SET
CGenFF_4.0 1 CG2R61 2 CG2R61 3 CG2R61 4 CG2R64 5 NG2R62 6 NG2R62 7 HGR61 8 HGR62 9 HGR62 10 HGR62
@<TRIPOS>MOLECULE
pyrimidine
 10 10 0 0 0
****
USER_CHARGES
INVALID_CHARGES
Pose:  22 Cluster:  22 Fr_nu: 1250854 TotEn:   -11.36
@<TRIPOS>ATOM
      1 C1        -59.5458   -2.4024  -22.3658 C.ar   1 LIG      -0.13100
      2 C2        -59.3669   -3.6742  -21.8607 C.ar   1 LIG       0.28900
      3 C3        -59.7072   -1.4043  -21.4268 C.ar   1 LIG       0.28900
      4 C4        -59.5136   -2.9020  -19.7278 C.ar   1 LIG       0.50700
      5 N1        -59.3453   -3.9609  -20.5425 N.ar   1 LIG      -0.71900
      6 N2        -59.6966   -1.6192  -20.0949 N.ar   1 LIG      -0.71900
      7 H1        -59.5589   -2.2012  -23.4286 H      1 LIG       0.11500
      8 H2        -59.2320   -4.5231  -22.5222 H      1 LIG       0.11400
      9 H3        -59.8547   -0.3730  -21.7286 H      1 LIG       0.11400
     10 H4        -59.5016   -3.1034  -18.6637 H      1 LIG       0.14100
@<TRIPOS>BOND
      1       1       2 ar
      2       1       3 ar
      3       2       5 ar
      4       3       6 ar
      5       4       5 ar
      6       4       6 ar
      7       1       7 1
      8       2       8 1
      9       3       9 1
     10       4      10 1
@<TRIPOS>ALT_TYPE
CGenFF_4.0_ALT_TYPE_SET
CGenFF_4.0 1 CG2R61 2 CG2R61 3 CG2R61 4 CG2R64 5 NG2R62 6 NG2R62 7 HGR61 8 HGR62 9 HGR62 10 HGR62
@<TRIPOS>MOLECULE
pyrimidine
 10 10 0 0 0
****
USER_CHARGES
INVALID_CHARGES
Pose:  23 Cluster:  23 Fr_nu: 4012341 TotEn:   -11.18
@<TRIPOS>ATOM
      1 C1        -76.9959   -7.5461  -58.6058 C.ar   1 LIG      -0.13100
      2 C2        -77.2548   -7.6200  -57.2523 C.ar   1 LIG       0.28900
      3 C3        -76.2251   -6.4748  -59.0086 C.ar   1 LIG       0.28900
      4 C4        -76.0605   -5.7242  -56.8694 C.ar   1 LIG       0.50700
      5 N1        -76.8012   -6.7230  -56.3524 N.ar   1 LIG      -0.71900
      6 N2        -75.7391   -5.5414  -58.1643 N.ar   1 LIG      -0.71900
      7 H1        -77.3728   -8.2800  -59.3055 H      1 LIG       0.11500
      8 H2        -77.8523   -8.4269  -56.8421 H      1 LIG       0.11400
      9 H3        -75.9698   -6.3327  -60.0532 H      1 LIG       0.11400
     10 H4        -75.6840   -4.9886  -56.1692 H      1 LIG       0.14100
@<TRIPOS>BOND
      1       1       2 ar
      2       1       3 ar
      3       2       5 ar
      4       3       6 ar
      5       4       5 ar
      6       4       6 ar
      7       1       7 1
      8       2       8 1
      9       3       9 1
     10       4      10 1
@<TRIPOS>ALT_TYPE
CGenFF_4.0_ALT_TYPE_SET
CGenFF_4.0 1 CG2R61 2 CG2R61 3 CG2R61 4 CG2R64 5 NG2R62 6 NG2R62 7 HGR61 8 HGR62 9 HGR62 10 HGR62
@<TRIPOS>MOLECULE
pyrimidine
 10 10 0 0 0
****
USER_CHARGES
INVALID_CHARGES
Pose:  24 Cluster:  24 Fr_nu: 393850 TotEn:   -11.15
@<TRIPOS>ATOM
      1 C1        -79.2808  -22.6742  -33.0176 C.ar   1 LIG      -0.13100
      2 C2        -80.4909  -22.8928  -32.3912 C.ar   1 LIG       0.28900
      3 C3        -78.6512  -21.4874  -32.7026 C.ar   1 LIG       0.28900
      4 C4        -80.3408  -20.9056  -31.2977 C.ar   1 LIG       0.50700
      5 N1        -81.0523  -22.0266  -31.5224 N.ar   1 LIG      -0.71900
      6 N2        -79.1544  -20.5767  -31.8437 N.ar   1 LIG      -0.71900
      7 H1        -78.8538  -23.3866  -33.7107 H      1 LIG       0.11500
      8 H2        -81.0593  -23.7977  -32.5765 H      1 LIG       0.11400
      9 H3        -77.6959  -21.2279  -33.1460 H      1 LIG       0.11400
     10 H4        -80.7687  -20.1916  -30.6047 H      1 LIG       0.14100
@<TRIPOS>BOND
      1       1       2 ar
      2       1       3 ar
      3       2       5 ar
      4       3       6 ar
      5       4       5 ar
      6       4       6 ar
      7       1       7 1
      8       2       8 1
      9       3       9 1
     10       4      10 1
@<TRIPOS>ALT_TYPE
CGenFF_4.0_ALT_TYPE_SET
CGenFF_4.0 1 CG2R61 2 CG2R61 3 CG2R61 4 CG2R64 5 NG2R62 6 NG2R62 7 HGR61 8 HGR62 9 HGR62 10 HGR62
@<TRIPOS>MOLECULE
pyrimidine
 10 10 0 0 0
****
USER_CHARGES
INVALID_CHARGES
Pose:  25 Cluster:  25 Fr_nu: 2131750 TotEn:   -10.59
@<TRIPOS>ATOM
      1 C1        -66.4891   -0.9575  -28.3709 C.ar   1 LIG      -0.13100
      2 C2        -66.3003   -2.3240  -28.4076 C.ar   1 LIG       0.28900
      3 C3        -67.7665   -0.5232  -28.6600 C.ar   1 LIG       0.28900
      4 C4        -68.4780   -2.6603  -28.9658 C.ar   1 LIG       0.50700
      5 N1        -67.2763   -3.2078  -28.7024 N.ar   1 LIG      -0.71900
      6 N2        -68.7888   -1.3499  -28.9630 N.ar   1 LIG      -0.71900
      7 H1        -65.6877   -0.2714  -28.1314 H      1 LIG       0.11500
      8 H2        -65.3298   -2.7589  -28.1946 H      1 LIG       0.11400
      9 H3        -68.0106    0.5336  -28.6566 H      1 LIG       0.11400
     10 H4        -69.2803   -3.3470  -29.2068 H      1 LIG       0.14100
@<TRIPOS>BOND
      1       1       2 ar
      2       1       3 ar
      3       2       5 ar
      4       3       6 ar
      5       4       5 ar
      6       4       6 ar
      7       1       7 1
      8       2       8 1
      9       3       9 1
     10       4      10 1
@<TRIPOS>ALT_TYPE
CGenFF_4.0_ALT_TYPE_SET
CGenFF_4.0 1 CG2R61 2 CG2R61 3 CG2R61 4 CG2R64 5 NG2R62 6 NG2R62 7 HGR61 8 HGR62 9 HGR62 10 HGR62
@<TRIPOS>MOLECULE
pyrimidine
 10 10 0 0 0
****
USER_CHARGES
INVALID_CHARGES
Pose:  26 Cluster:  26 Fr_nu: 115450 TotEn:   -10.54
@<TRIPOS>ATOM
      1 C1        -65.6008   -0.3814  -28.4663 C.ar   1 LIG      -0.13100
      2 C2        -66.8884   -0.0040  -28.7888 C.ar   1 LIG       0.28900
      3 C3        -65.4434   -1.6963  -28.0787 C.ar   1 LIG       0.28900
      4 C4        -67.6652   -2.0942  -28.3476 C.ar   1 LIG       0.50700
      5 N1        -67.9481   -0.8377  -28.7404 N.ar   1 LIG      -0.71900
      6 N2        -66.4574   -2.5835  -28.0076 N.ar   1 LIG      -0.71900
      7 H1        -64.7691    0.3087  -28.5140 H      1 LIG       0.11500
      8 H2        -67.1100    1.0097  -29.1044 H      1 LIG       0.11400
      9 H3        -64.4681   -2.0845  -27.8056 H      1 LIG       0.11400
     10 H4        -68.4979   -2.7851  -28.2987 H      1 LIG       0.14100
@<TRIPOS>BOND
      1       1       2 ar
      2       1       3 ar
      3       2       5 ar
      4       3       6 ar
      5       4       5 ar
      6       4       6 ar
      7       1       7 1
      8       2       8 1
      9       3       9 1
     10       4      10 1
@<TRIPOS>ALT_TYPE
CGenFF_4.0_ALT_TYPE_SET
CGenFF_4.0 1 CG2R61 2 CG2R61 3 CG2R61 4 CG2R64 5 NG2R62 6 NG2R62 7 HGR61 8 HGR62 9 HGR62 10 HGR62
@<TRIPOS>MOLECULE
pyrimidine
 10 10 0 0 0
****
USER_CHARGES
INVALID_CHARGES
Pose:  27 Cluster:  27 Fr_nu:  52163 TotEn:   -10.23
@<TRIPOS>ATOM
      1 C1        -79.0430  -21.5351  -32.5800 C.ar   1 LIG      -0.13100
      2 C2        -78.8190  -20.4301  -31.7842 C.ar   1 LIG       0.28900
      3 C3        -80.3379  -21.6947  -33.0292 C.ar   1 LIG       0.28900
      4 C4        -80.9992  -19.8081  -31.9474 C.ar   1 LIG       0.50700
      5 N1        -79.7776  -19.5427  -31.4469 N.ar   1 LIG      -0.71900
      6 N2        -81.3446  -20.8474  -32.7312 N.ar   1 LIG      -0.71900
      7 H1        -78.2550  -22.2310  -32.8347 H      1 LIG       0.11500
      8 H2        -77.8327  -20.2219  -31.3839 H      1 LIG       0.11400
      9 H3        -80.6101  -22.5341  -33.6598 H      1 LIG       0.11400
     10 H4        -81.7887  -19.1120  -31.6916 H      1 LIG       0.14100
@<TRIPOS>BOND
      1       1       2 ar
      2       1       3 ar
      3       2       5 ar
      4       3       6 ar
      5       4       5 ar
      6       4       6 ar
      7       1       7 1
      8       2       8 1
      9       3       9 1
     10       4      10 1
@<TRIPOS>ALT_TYPE
CGenFF_4.0_ALT_TYPE_SET
CGenFF_4.0 1 CG2R61 2 CG2R61 3 CG2R61 4 CG2R64 5 NG2R62 6 NG2R62 7 HGR61 8 HGR62 9 HGR62 10 HGR62
@<TRIPOS>MOLECULE
pyrimidine
 10 10 0 0 0
****
USER_CHARGES
INVALID_CHARGES
Pose:  28 Cluster:  28 Fr_nu:  84128 TotEn:   -10.12
@<TRIPOS>ATOM
      1 C1        -74.8604   -7.5448  -52.3165 C.ar   1 LIG      -0.13100
      2 C2        -75.4570   -7.3927  -53.5516 C.ar   1 LIG       0.28900
      3 C3        -75.1712   -8.7081  -51.6425 C.ar   1 LIG       0.28900
      4 C4        -76.5177   -9.3921  -53.3414 C.ar   1 LIG       0.50700
      5 N1        -76.2940   -8.2998  -54.0965 N.ar   1 LIG      -0.71900
      6 N2        -75.9992   -9.6568  -52.1269 N.ar   1 LIG      -0.71900
      7 H1        -74.1928   -6.8005  -51.9035 H      1 LIG       0.11500
      8 H2        -75.2729   -6.5104  -54.1549 H      1 LIG       0.11400
      9 H3        -74.7508   -8.9155  -50.6645 H      1 LIG       0.11400
     10 H4        -77.1870  -10.1369  -53.7542 H      1 LIG       0.14100
@<TRIPOS>BOND
      1       1       2 ar
      2       1       3 ar
      3       2       5 ar
      4       3       6 ar
      5       4       5 ar
      6       4       6 ar
      7       1       7 1
      8       2       8 1
      9       3       9 1
     10       4      10 1
@<TRIPOS>ALT_TYPE
CGenFF_4.0_ALT_TYPE_SET
CGenFF_4.0 1 CG2R61 2 CG2R61 3 CG2R61 4 CG2R64 5 NG2R62 6 NG2R62 7 HGR61 8 HGR62 9 HGR62 10 HGR62
@<TRIPOS>MOLECULE
pyrimidine
 10 10 0 0 0
****
USER_CHARGES
INVALID_CHARGES
Pose:  29 Cluster:  29 Fr_nu:  26408 TotEn:   -10.09
@<TRIPOS>ATOM
      1 C1        -78.9665  -21.1627  -32.8048 C.ar   1 LIG      -0.13100
      2 C2        -80.0472  -20.3048  -32.8309 C.ar   1 LIG       0.28900
      3 C3        -79.2041  -22.4368  -33.2784 C.ar   1 LIG       0.28900
      4 C4        -81.3743  -21.9231  -33.7179 C.ar   1 LIG       0.50700
      5 N1        -81.2699  -20.6531  -33.2826 N.ar   1 LIG      -0.71900
      6 N2        -80.4001  -22.8526  -33.7440 N.ar   1 LIG      -0.71900
      7 H1        -77.9965  -20.8564  -32.4368 H      1 LIG       0.11500
      8 H2        -79.9567  -19.2830  -32.4787 H      1 LIG       0.11400
      9 H3        -78.4155  -23.1812  -33.2964 H      1 LIG       0.11400
     10 H4        -82.3458  -22.2303  -34.0854 H      1 LIG       0.14100
@<TRIPOS>BOND
      1       1       2 ar
      2       1       3 ar
      3       2       5 ar
      4       3       6 ar
      5       4       5 ar
      6       4       6 ar
      7       1       7 1
      8       2       8 1
      9       3       9 1
     10       4      10 1
@<TRIPOS>ALT_TYPE
CGenFF_4.0_ALT_TYPE_SET
CGenFF_4.0 1 CG2R61 2 CG2R61 3 CG2R61 4 CG2R64 5 NG2R62 6 NG2R62 7 HGR61 8 HGR62 9 HGR62 10 HGR62
@<TRIPOS>MOLECULE
pyrimidine
 10 10 0 0 0
****
USER_CHARGES
INVALID_CHARGES
Pose:  30 Cluster:  30 Fr_nu: 740791 TotEn:    -9.39
@<TRIPOS>ATOM
      1 C1        -74.8850  -11.5209  -53.2312 C.ar   1 LIG      -0.13100
      2 C2        -75.7011  -12.6319  -53.2973 C.ar   1 LIG       0.28900
      3 C3        -75.3778  -10.4609  -52.4980 C.ar   1 LIG       0.28900
      4 C4        -77.2756  -11.6138  -52.0122 C.ar   1 LIG       0.50700
      5 N1        -76.9069  -12.7128  -52.6976 N.ar   1 LIG      -0.71900
      6 N2        -76.5735  -10.4731  -51.8731 N.ar   1 LIG      -0.71900
      7 H1        -73.9220  -11.4834  -53.7224 H      1 LIG       0.11500
      8 H2        -75.3985  -13.5139  -53.8511 H      1 LIG       0.11400
      9 H3        -74.8078   -9.5445  -52.3900 H      1 LIG       0.11400
     10 H4        -78.2404  -11.6508  -51.5212 H      1 LIG       0.14100
@<TRIPOS>BOND
      1       1       2 ar
      2       1       3 ar
      3       2       5 ar
      4       3       6 ar
      5       4       5 ar
      6       4       6 ar
      7       1       7 1
      8       2       8 1
      9       3       9 1
     10       4      10 1
@<TRIPOS>ALT_TYPE
CGenFF_4.0_ALT_TYPE_SET
CGenFF_4.0 1 CG2R61 2 CG2R61 3 CG2R61 4 CG2R64 5 NG2R62 6 NG2R62 7 HGR61 8 HGR62 9 HGR62 10 HGR62
@<TRIPOS>MOLECULE
pyrimidine
 10 10 0 0 0
****
USER_CHARGES
INVALID_CHARGES
Pose:  31 Cluster:  31 Fr_nu: 937584 TotEn:    -9.29
@<TRIPOS>ATOM
      1 C1        -59.6013   -3.2622  -21.1552 C.ar   1 LIG      -0.13100
      2 C2        -60.0527   -2.2548  -20.3270 C.ar   1 LIG       0.28900
      3 C3        -59.2556   -2.8743  -22.4335 C.ar   1 LIG       0.28900
      4 C4        -59.7938   -0.7134  -21.9775 C.ar   1 LIG       0.50700
      5 N1        -60.1619   -0.9648  -20.7068 N.ar   1 LIG      -0.71900
      6 N2        -59.3398   -1.6039  -22.8800 N.ar   1 LIG      -0.71900
      7 H1        -59.5239   -4.2891  -20.8240 H      1 LIG       0.11500
      8 H2        -60.3478   -2.4637  -19.3045 H      1 LIG       0.11400
      9 H3        -58.8909   -3.5962  -23.1561 H      1 LIG       0.11400
     10 H4        -59.8723    0.3145  -22.3097 H      1 LIG       0.14100
@<TRIPOS>BOND
      1       1       2 ar
      2       1       3 ar
      3       2       5 ar
      4       3       6 ar
      5       4       5 ar
      6       4       6 ar
      7       1       7 1
      8       2       8 1
      9       3       9 1
     10       4      10 1
@<TRIPOS>ALT_TYPE
CGenFF_4.0_ALT_TYPE_SET
CGenFF_4.0 1 CG2R61 2 CG2R61 3 CG2R61 4 CG2R64 5 NG2R62 6 NG2R62 7 HGR61 8 HGR62 9 HGR62 10 HGR62
@<TRIPOS>MOLECULE
pyrimidine
 10 10 0 0 0
****
USER_CHARGES
INVALID_CHARGES
Pose:  32 Cluster:  32 Fr_nu:  18052 TotEn:    -8.15
@<TRIPOS>ATOM
      1 C1        -61.9785    0.7846  -24.6974 C.ar   1 LIG      -0.13100
      2 C2        -63.2078    0.5063  -25.2595 C.ar   1 LIG       0.28900
      3 C3        -61.0213   -0.1993  -24.8375 C.ar   1 LIG       0.28900
      4 C4        -62.4752   -1.5212  -25.9802 C.ar   1 LIG       0.50700
      5 N1        -63.4917   -0.6408  -25.9105 N.ar   1 LIG      -0.71900
      6 N2        -61.2361   -1.3688  -25.4750 N.ar   1 LIG      -0.71900
      7 H1        -61.7784    1.7136  -24.1804 H      1 LIG       0.11500
      8 H2        -64.0227    1.2195  -25.1998 H      1 LIG       0.11400
      9 H3        -60.0252   -0.0709  -24.4279 H      1 LIG       0.11400
     10 H4        -62.6756   -2.4519  -26.4968 H      1 LIG       0.14100
@<TRIPOS>BOND
      1       1       2 ar
      2       1       3 ar
      3       2       5 ar
      4       3       6 ar
      5       4       5 ar
      6       4       6 ar
      7       1       7 1
      8       2       8 1
      9       3       9 1
     10       4      10 1
@<TRIPOS>ALT_TYPE
CGenFF_4.0_ALT_TYPE_SET
CGenFF_4.0 1 CG2R61 2 CG2R61 3 CG2R61 4 CG2R64 5 NG2R62 6 NG2R62 7 HGR61 8 HGR62 9 HGR62 10 HGR62
@<TRIPOS>MOLECULE
pyrimidine
 10 10 0 0 0
****
USER_CHARGES
INVALID_CHARGES
Pose:  33 Cluster:  33 Fr_nu: 4107800 TotEn:    -6.96
@<TRIPOS>ATOM
      1 C1        -52.9264  -26.0050  -24.1700 C.ar   1 LIG      -0.13100
      2 C2        -52.9264  -26.0050  -25.5500 C.ar   1 LIG       0.28900
      3 C3        -51.9199  -25.2738  -23.5729 C.ar   1 LIG       0.28900
      4 C4        -51.0880  -24.6690  -25.6000 C.ar   1 LIG       0.50700
      5 N1        -52.0189  -25.3455  -26.2995 N.ar   1 LIG      -0.71900
      6 N2        -50.9805  -24.5913  -24.2598 N.ar   1 LIG      -0.71900
      7 H1        -53.6669  -26.5434  -23.5938 H      1 LIG       0.11500
      8 H2        -53.6788  -26.5520  -26.1077 H      1 LIG       0.11400
      9 H3        -51.8383  -25.2153  -22.4930 H      1 LIG       0.11400
     10 H4        -50.3457  -24.1308  -26.1767 H      1 LIG       0.14100
@<TRIPOS>BOND
      1       1       2 ar
      2       1       3 ar
      3       2       5 ar
      4       3       6 ar
      5       4       5 ar
      6       4       6 ar
      7       1       7 1
      8       2       8 1
      9       3       9 1
     10       4      10 1
@<TRIPOS>ALT_TYPE
CGenFF_4.0_ALT_TYPE_SET
CGenFF_4.0 1 CG2R61 2 CG2R61 3 CG2R61 4 CG2R64 5 NG2R62 6 NG2R62 7 HGR61 8 HGR62 9 HGR62 10 HGR62
@<TRIPOS>MOLECULE
pyrimidine
 10 10 0 0 0
****
USER_CHARGES
INVALID_CHARGES
Pose:  34 Cluster:  34 Fr_nu: 3385447 TotEn:    -6.91
@<TRIPOS>ATOM
      1 C1        -48.3119    3.2893  -43.0701 C.ar   1 LIG      -0.13100
      2 C2        -46.9767    2.9709  -42.9276 C.ar   1 LIG       0.28900
      3 C3        -48.8818    2.9463  -44.2790 C.ar   1 LIG       0.28900
      4 C4        -46.9142    2.0808  -45.0183 C.ar   1 LIG       0.50700
      5 N1        -46.2446    2.3642  -43.8849 N.ar   1 LIG      -0.71900
      6 N2        -48.2100    2.3390  -45.2791 N.ar   1 LIG      -0.71900
      7 H1        -48.8750    3.7763  -42.2852 H      1 LIG       0.11500
      8 H2        -46.4428    3.2020  -42.0122 H      1 LIG       0.11400
      9 H3        -49.9259    3.1573  -44.4834 H      1 LIG       0.11400
     10 H4        -46.3503    1.5942  -45.8047 H      1 LIG       0.14100
@<TRIPOS>BOND
      1       1       2 ar
      2       1       3 ar
      3       2       5 ar
      4       3       6 ar
      5       4       5 ar
      6       4       6 ar
      7       1       7 1
      8       2       8 1
      9       3       9 1
     10       4      10 1
@<TRIPOS>ALT_TYPE
CGenFF_4.0_ALT_TYPE_SET
CGenFF_4.0 1 CG2R61 2 CG2R61 3 CG2R61 4 CG2R64 5 NG2R62 6 NG2R62 7 HGR61 8 HGR62 9 HGR62 10 HGR62
@<TRIPOS>MOLECULE
pyrimidine
 10 10 0 0 0
****
USER_CHARGES
INVALID_CHARGES
Pose:  35 Cluster:  35 Fr_nu:   3831 TotEn:    -6.68
@<TRIPOS>ATOM
      1 C1        -84.0750   -5.8447  -46.0708 C.ar   1 LIG      -0.13100
      2 C2        -83.0044   -6.0223  -46.9233 C.ar   1 LIG       0.28900
      3 C3        -83.7607   -5.4053  -44.8011 C.ar   1 LIG       0.28900
      4 C4        -81.5453   -5.3662  -45.3086 C.ar   1 LIG       0.50700
      5 N1        -81.7219   -5.7917  -46.5740 N.ar   1 LIG      -0.71900
      6 N2        -82.5020   -5.1553  -44.3845 N.ar   1 LIG      -0.71900
      7 H1        -85.0942   -6.0376  -46.3779 H      1 LIG       0.11500
      8 H2        -83.1532   -6.3655  -47.9414 H      1 LIG       0.11400
      9 H3        -84.5357   -5.2377  -44.0610 H      1 LIG       0.11400
     10 H4        -80.5248   -5.1741  -45.0006 H      1 LIG       0.14100
@<TRIPOS>BOND
      1       1       2 ar
      2       1       3 ar
      3       2       5 ar
      4       3       6 ar
      5       4       5 ar
      6       4       6 ar
      7       1       7 1
      8       2       8 1
      9       3       9 1
     10       4      10 1
@<TRIPOS>ALT_TYPE
CGenFF_4.0_ALT_TYPE_SET
CGenFF_4.0 1 CG2R61 2 CG2R61 3 CG2R61 4 CG2R64 5 NG2R62 6 NG2R62 7 HGR61 8 HGR62 9 HGR62 10 HGR62
@<TRIPOS>MOLECULE
pyrimidine
 10 10 0 0 0
****
USER_CHARGES
INVALID_CHARGES
Pose:  36 Cluster:  36 Fr_nu:   3194 TotEn:    -6.44
@<TRIPOS>ATOM
      1 C1        -81.9676   -5.6111  -45.1558 C.ar   1 LIG      -0.13100
      2 C2        -83.1554   -5.6956  -44.4584 C.ar   1 LIG       0.28900
      3 C3        -82.0502   -5.8679  -46.5090 C.ar   1 LIG       0.28900
      4 C4        -84.2882   -6.2345  -46.3540 C.ar   1 LIG       0.50700
      5 N1        -84.3384   -6.0060  -45.0278 N.ar   1 LIG      -0.71900
      6 N2        -83.1983   -6.1839  -47.1434 N.ar   1 LIG      -0.71900
      7 H1        -81.0326   -5.3600  -44.6731 H      1 LIG       0.11500
      8 H2        -83.1892   -5.5106  -43.3902 H      1 LIG       0.11400
      9 H3        -81.1687   -5.8261  -47.1396 H      1 LIG       0.11400
     10 H4        -85.2240   -6.4869  -46.8373 H      1 LIG       0.14100
@<TRIPOS>BOND
      1       1       2 ar
      2       1       3 ar
      3       2       5 ar
      4       3       6 ar
      5       4       5 ar
      6       4       6 ar
      7       1       7 1
      8       2       8 1
      9       3       9 1
     10       4      10 1
@<TRIPOS>ALT_TYPE
CGenFF_4.0_ALT_TYPE_SET
CGenFF_4.0 1 CG2R61 2 CG2R61 3 CG2R61 4 CG2R64 5 NG2R62 6 NG2R62 7 HGR61 8 HGR62 9 HGR62 10 HGR62
@<TRIPOS>MOLECULE
pyrimidine
 10 10 0 0 0
****
USER_CHARGES
INVALID_CHARGES
Pose:  37 Cluster:  37 Fr_nu: 4110022 TotEn:    -5.58
@<TRIPOS>ATOM
      1 C1        -47.1802    4.5744  -44.0286 C.ar   1 LIG      -0.13100
      2 C2        -47.8837    4.4736  -42.8455 C.ar   1 LIG       0.28900
      3 C3        -46.0173    3.8349  -44.0965 C.ar   1 LIG       0.28900
      4 C4        -46.3408    3.0390  -41.9920 C.ar   1 LIG       0.50700
      5 N1        -47.4915    3.7124  -41.8029 N.ar   1 LIG      -0.71900
      6 N2        -45.5659    3.0536  -43.0934 N.ar   1 LIG      -0.71900
      7 H1        -47.5184    5.1931  -44.8490 H      1 LIG       0.11500
      8 H2        -48.8099    5.0187  -42.6993 H      1 LIG       0.11400
      9 H3        -45.3971    3.8511  -44.9862 H      1 LIG       0.11400
     10 H4        -46.0014    2.4204  -41.1703 H      1 LIG       0.14100
@<TRIPOS>BOND
      1       1       2 ar
      2       1       3 ar
      3       2       5 ar
      4       3       6 ar
      5       4       5 ar
      6       4       6 ar
      7       1       7 1
      8       2       8 1
      9       3       9 1
     10       4      10 1
@<TRIPOS>ALT_TYPE
CGenFF_4.0_ALT_TYPE_SET
CGenFF_4.0 1 CG2R61 2 CG2R61 3 CG2R61 4 CG2R64 5 NG2R62 6 NG2R62 7 HGR61 8 HGR62 9 HGR62 10 HGR62
@<TRIPOS>MOLECULE
pyrimidine
 10 10 0 0 0
****
USER_CHARGES
INVALID_CHARGES
Pose:  38 Cluster:  38 Fr_nu: 2040432 TotEn:    -5.58
@<TRIPOS>ATOM
      1 C1        -78.1620   -6.1833  -59.1692 C.ar   1 LIG      -0.13100
      2 C2        -77.5313   -5.2179  -58.4111 C.ar   1 LIG       0.28900
      3 C3        -77.3289   -7.0228  -59.8801 C.ar   1 LIG       0.28900
      4 C4        -75.4881   -5.9536  -59.0830 C.ar   1 LIG       0.50700
      5 N1        -76.1914   -5.0740  -58.3446 N.ar   1 LIG      -0.71900
      6 N2        -75.9827   -6.9359  -59.8602 N.ar   1 LIG      -0.71900
      7 H1        -79.2392   -6.2758  -59.2040 H      1 LIG       0.11500
      8 H2        -78.1034   -4.5122  -57.8186 H      1 LIG       0.11400
      9 H3        -77.7332   -7.8119  -60.5048 H      1 LIG       0.11400
     10 H4        -74.4096   -5.8604  -59.0492 H      1 LIG       0.14100
@<TRIPOS>BOND
      1       1       2 ar
      2       1       3 ar
      3       2       5 ar
      4       3       6 ar
      5       4       5 ar
      6       4       6 ar
      7       1       7 1
      8       2       8 1
      9       3       9 1
     10       4      10 1
@<TRIPOS>ALT_TYPE
CGenFF_4.0_ALT_TYPE_SET
CGenFF_4.0 1 CG2R61 2 CG2R61 3 CG2R61 4 CG2R64 5 NG2R62 6 NG2R62 7 HGR61 8 HGR62 9 HGR62 10 HGR62
@<TRIPOS>MOLECULE
pyrimidine
 10 10 0 0 0
****
USER_CHARGES
INVALID_CHARGES
Pose:  39 Cluster:  39 Fr_nu: 4109804 TotEn:    -5.42
@<TRIPOS>ATOM
      1 C1        -47.2516    3.9979  -42.0243 C.ar   1 LIG      -0.13100
      2 C2        -46.8596    5.1054  -42.7483 C.ar   1 LIG       0.28900
      3 C3        -46.3659    2.9398  -42.0253 C.ar   1 LIG       0.28900
      4 C4        -44.9174    4.0881  -43.3482 C.ar   1 LIG       0.50700
      5 N1        -45.6949    5.1849  -43.4246 N.ar   1 LIG      -0.71900
      6 N2        -45.1857    2.9507  -42.6789 N.ar   1 LIG      -0.71900
      7 H1        -48.1921    3.9614  -41.4910 H      1 LIG       0.11500
      8 H2        -47.4905    5.9858  -42.8061 H      1 LIG       0.11400
      9 H3        -46.5878    2.0261  -41.4847 H      1 LIG       0.11400
     10 H4        -43.9762    4.1240  -43.8830 H      1 LIG       0.14100
@<TRIPOS>BOND
      1       1       2 ar
      2       1       3 ar
      3       2       5 ar
      4       3       6 ar
      5       4       5 ar
      6       4       6 ar
      7       1       7 1
      8       2       8 1
      9       3       9 1
     10       4      10 1
@<TRIPOS>ALT_TYPE
CGenFF_4.0_ALT_TYPE_SET
CGenFF_4.0 1 CG2R61 2 CG2R61 3 CG2R61 4 CG2R64 5 NG2R62 6 NG2R62 7 HGR61 8 HGR62 9 HGR62 10 HGR62
@<TRIPOS>MOLECULE
pyrimidine
 10 10 0 0 0
****
USER_CHARGES
INVALID_CHARGES
Pose:  40 Cluster:  40 Fr_nu: 2040426 TotEn:    -4.01
@<TRIPOS>ATOM
      1 C1        -75.6782   -7.3421  -59.0132 C.ar   1 LIG      -0.13100
      2 C2        -77.0197   -7.6633  -58.9714 C.ar   1 LIG       0.28900
      3 C3        -75.3887   -5.9947  -59.0830 C.ar   1 LIG       0.28900
      4 C4        -77.5997   -5.4674  -59.0642 C.ar   1 LIG       0.50700
      5 N1        -78.0106   -6.7479  -58.9953 N.ar   1 LIG      -0.71900
      6 N2        -76.3280   -5.0266  -59.1106 N.ar   1 LIG      -0.71900
      7 H1        -74.9040   -8.0974  -58.9927 H      1 LIG       0.11500
      8 H2        -77.3442   -8.6967  -58.9161 H      1 LIG       0.11400
      9 H3        -74.3624   -5.6459  -59.1205 H      1 LIG       0.11400
     10 H4        -78.3747   -4.7110  -59.0858 H      1 LIG       0.14100
@<TRIPOS>BOND
      1       1       2 ar
      2       1       3 ar
      3       2       5 ar
      4       3       6 ar
      5       4       5 ar
      6       4       6 ar
      7       1       7 1
      8       2       8 1
      9       3       9 1
     10       4      10 1
@<TRIPOS>ALT_TYPE
CGenFF_4.0_ALT_TYPE_SET
CGenFF_4.0 1 CG2R61 2 CG2R61 3 CG2R61 4 CG2R64 5 NG2R62 6 NG2R62 7 HGR61 8 HGR62 9 HGR62 10 HGR62
@<TRIPOS>MOLECULE
naphtalene
 18 19 0 0 0
****
USER_CHARGES
INVALID_CHARGES
Pose:   1 Cluster:   1 Fr_nu:   4193 TotEn:   -17.55
@<TRIPOS>ATOM
      1 C1        -59.6509    5.1522  -40.9490 C.ar   1 LIG      -0.11500
      2 C2        -60.1299    5.4836  -42.2130 C.ar   1 LIG      -0.11500
      3 C3        -63.4831    2.2340  -40.2623 C.ar   1 LIG      -0.11500
      4 C4        -63.9620    2.5655  -41.5262 C.ar   1 LIG      -0.11500
      5 C5        -60.3618    4.2614  -40.1441 C.ar   1 LIG      -0.11700
      6 C6        -61.3214    4.9257  -42.6770 C.ar   1 LIG      -0.11700
      7 C7        -62.2914    2.7919  -39.7983 C.ar   1 LIG      -0.11700
      8 C8        -63.2513    3.4563  -42.3312 C.ar   1 LIG      -0.11700
      9 C9        -61.5630    3.6903  -40.5950 C.ar   1 LIG       0.00400
     10 C10       -62.0500    4.0274  -41.8803 C.ar   1 LIG       0.00400
     11 H1        -58.7236    5.5872  -40.5881 H      1 LIG       0.11500
     12 H2        -59.5757    6.1770  -42.8389 H      1 LIG       0.11500
     13 H3        -64.0369    1.5404  -39.6358 H      1 LIG       0.11500
     14 H4        -64.8901    2.1312  -41.8861 H      1 LIG       0.11500
     15 H5        -59.9687    4.0170  -39.1594 H      1 LIG       0.11500
     16 H6        -61.6768    5.1986  -43.6684 H      1 LIG       0.11500
     17 H7        -61.9358    2.5182  -38.8072 H      1 LIG       0.11500
     18 H8        -63.6446    3.7014  -43.3157 H      1 LIG       0.11500
@<TRIPOS>BOND
      1       1       2 ar
      2       1       5 ar
      3       2       6 ar
      4       3       4 ar
      5       3       7 ar
      6       4       8 ar
      7       5       9 ar
      8       6      10 ar
      9       7       9 ar
     10       8      10 ar
     11       9      10 ar
     12       1      11 1
     13       2      12 1
     14       3      13 1
     15       4      14 1
     16       5      15 1
     17       6      16 1
     18       7      17 1
     19       8      18 1
@<TRIPOS>ALT_TYPE
CGenFF_4.0_ALT_TYPE_SET
CGenFF_4.0 1 CG2R61 2 CG2R61 3 CG2R61 4 CG2R61 5 CG2R61 6 CG2R61 7 CG2R61 8 CG2R61 9 CG2R61 10 CG2R61 11 HGR61 12 HGR61 13 HGR61 14 HGR61 15 HGR61 16 HGR61 17 HGR61 18 HGR61
@<TRIPOS>MOLECULE
naphtalene
 18 19 0 0 0
****
USER_CHARGES
INVALID_CHARGES
Pose:   2 Cluster:   2 Fr_nu: 433847 TotEn:   -13.71
@<TRIPOS>ATOM
      1 C1        -44.5232   -5.6533  -25.0214 C.ar   1 LIG      -0.11500
      2 C2        -45.8780   -5.3478  -25.1104 C.ar   1 LIG      -0.11500
      3 C3        -44.8346   -8.2315  -29.1359 C.ar   1 LIG      -0.11500
      4 C4        -46.1894   -7.9260  -29.2247 C.ar   1 LIG      -0.11500
      5 C5        -43.9204   -6.4466  -25.9981 C.ar   1 LIG      -0.11700
      6 C6        -46.6354   -5.8343  -26.1762 C.ar   1 LIG      -0.11700
      7 C7        -44.0772   -7.7449  -28.0700 C.ar   1 LIG      -0.11700
      8 C8        -46.7923   -7.1327  -28.2481 C.ar   1 LIG      -0.11700
      9 C9        -44.6675   -6.9450  -27.0779 C.ar   1 LIG       0.00400
     10 C10       -46.0452   -6.6343  -27.1683 C.ar   1 LIG       0.00400
     11 H1        -43.9342   -5.2747  -24.1912 H      1 LIG       0.11500
     12 H2        -46.3462   -4.7299  -24.3497 H      1 LIG       0.11500
     13 H3        -44.3656   -8.8494  -29.8965 H      1 LIG       0.11500
     14 H4        -46.7782   -8.3060  -30.0544 H      1 LIG       0.11500
     15 H5        -42.8600   -6.6730  -25.9081 H      1 LIG       0.11500
     16 H6        -47.6927   -5.5825  -26.2259 H      1 LIG       0.11500
     17 H7        -43.0198   -7.9961  -28.0209 H      1 LIG       0.11500
     18 H8        -47.8529   -6.9068  -28.3375 H      1 LIG       0.11500
@<TRIPOS>BOND
      1       1       2 ar
      2       1       5 ar
      3       2       6 ar
      4       3       4 ar
      5       3       7 ar
      6       4       8 ar
      7       5       9 ar
      8       6      10 ar
      9       7       9 ar
     10       8      10 ar
     11       9      10 ar
     12       1      11 1
     13       2      12 1
     14       3      13 1
     15       4      14 1
     16       5      15 1
     17       6      16 1
     18       7      17 1
     19       8      18 1
@<TRIPOS>ALT_TYPE
CGenFF_4.0_ALT_TYPE_SET
CGenFF_4.0 1 CG2R61 2 CG2R61 3 CG2R61 4 CG2R61 5 CG2R61 6 CG2R61 7 CG2R61 8 CG2R61 9 CG2R61 10 CG2R61 11 HGR61 12 HGR61 13 HGR61 14 HGR61 15 HGR61 16 HGR61 17 HGR61 18 HGR61
@<TRIPOS>MOLECULE
naphtalene
 18 19 0 0 0
****
USER_CHARGES
INVALID_CHARGES
Pose:   3 Cluster:   3 Fr_nu:  11067 TotEn:   -13.55
@<TRIPOS>ATOM
      1 C1        -77.1674   -7.3626  -55.7407 C.ar   1 LIG      -0.11500
      2 C2        -76.0981   -6.8448  -55.0159 C.ar   1 LIG      -0.11500
      3 C3        -77.0751  -11.3841  -53.0036 C.ar   1 LIG      -0.11500
      4 C4        -76.0058  -10.8662  -52.2788 C.ar   1 LIG      -0.11500
      5 C5        -77.6812   -8.6208  -55.4251 C.ar   1 LIG      -0.11700
      6 C6        -75.5385   -7.5830  -53.9727 C.ar   1 LIG      -0.11700
      7 C7        -77.6348  -10.6458  -54.0468 C.ar   1 LIG      -0.11700
      8 C8        -75.4919   -9.6081  -52.5944 C.ar   1 LIG      -0.11700
      9 C9        -77.1302   -9.3777  -54.3782 C.ar   1 LIG       0.00400
     10 C10       -76.0429   -8.8511  -53.6413 C.ar   1 LIG       0.00400
     11 H1        -77.6023   -6.7877  -56.5531 H      1 LIG       0.11500
     12 H2        -75.6991   -5.8651  -55.2622 H      1 LIG       0.11500
     13 H3        -77.4748  -12.3639  -52.7576 H      1 LIG       0.11500
     14 H4        -75.5704  -11.4421  -51.4675 H      1 LIG       0.11500
     15 H5        -78.5172   -9.0059  -56.0054 H      1 LIG       0.11500
     16 H6        -74.7036   -7.1584  -53.4192 H      1 LIG       0.11500
     17 H7        -78.4702  -11.0702  -54.5996 H      1 LIG       0.11500
     18 H8        -74.6554   -9.2231  -52.0147 H      1 LIG       0.11500
@<TRIPOS>BOND
      1       1       2 ar
      2       1       5 ar
      3       2       6 ar
      4       3       4 ar
      5       3       7 ar
      6       4       8 ar
      7       5       9 ar
      8       6      10 ar
      9       7       9 ar
     10       8      10 ar
     11       9      10 ar
     12       1      11 1
     13       2      12 1
     14       3      13 1
     15       4      14 1
     16       5      15 1
     17       6      16 1
     18       7      17 1
     19       8      18 1
@<TRIPOS>ALT_TYPE
CGenFF_4.0_ALT_TYPE_SET
CGenFF_4.0 1 CG2R61 2 CG2R61 3 CG2R61 4 CG2R61 5 CG2R61 6 CG2R61 7 CG2R61 8 CG2R61 9 CG2R61 10 CG2R61 11 HGR61 12 HGR61 13 HGR61 14 HGR61 15 HGR61 16 HGR61 17 HGR61 18 HGR61
@<TRIPOS>MOLECULE
naphtalene
 18 19 0 0 0
****
USER_CHARGES
INVALID_CHARGES
Pose:   4 Cluster:   4 Fr_nu: 181079 TotEn:   -13.35
@<TRIPOS>ATOM
      1 C1        -60.3496    6.3206  -38.4070 C.ar   1 LIG      -0.11500
      2 C2        -59.8102    6.8656  -39.5684 C.ar   1 LIG      -0.11500
      3 C3        -62.8135    3.0805  -41.0723 C.ar   1 LIG      -0.11500
      4 C4        -62.2741    3.6257  -42.2336 C.ar   1 LIG      -0.11500
      5 C5        -61.2319    5.2427  -38.4857 C.ar   1 LIG      -0.11700
      6 C6        -60.1509    6.3351  -40.8128 C.ar   1 LIG      -0.11700
      7 C7        -62.4727    3.6111  -39.8278 C.ar   1 LIG      -0.11700
      8 C8        -61.3918    4.7036  -42.1551 C.ar   1 LIG      -0.11700
      9 C9        -61.5861    4.6959  -39.7299 C.ar   1 LIG       0.00400
     10 C10       -61.0376    5.2503  -40.9109 C.ar   1 LIG       0.00400
     11 H1        -60.0843    6.7344  -37.4385 H      1 LIG       0.11500
     12 H2        -59.1232    7.7046  -39.5060 H      1 LIG       0.11500
     13 H3        -63.5007    2.2413  -41.1340 H      1 LIG       0.11500
     14 H4        -62.5408    3.2124  -43.2019 H      1 LIG       0.11500
     15 H5        -61.6417    4.8329  -37.5648 H      1 LIG       0.11500
     16 H6        -59.7169    6.7766  -41.7075 H      1 LIG       0.11500
     17 H7        -62.9062    3.1689  -38.9332 H      1 LIG       0.11500
     18 H8        -60.9825    5.1141  -43.0759 H      1 LIG       0.11500
@<TRIPOS>BOND
      1       1       2 ar
      2       1       5 ar
      3       2       6 ar
      4       3       4 ar
      5       3       7 ar
      6       4       8 ar
      7       5       9 ar
      8       6      10 ar
      9       7       9 ar
     10       8      10 ar
     11       9      10 ar
     12       1      11 1
     13       2      12 1
     14       3      13 1
     15       4      14 1
     16       5      15 1
     17       6      16 1
     18       7      17 1
     19       8      18 1
@<TRIPOS>ALT_TYPE
CGenFF_4.0_ALT_TYPE_SET
CGenFF_4.0 1 CG2R61 2 CG2R61 3 CG2R61 4 CG2R61 5 CG2R61 6 CG2R61 7 CG2R61 8 CG2R61 9 CG2R61 10 CG2R61 11 HGR61 12 HGR61 13 HGR61 14 HGR61 15 HGR61 16 HGR61 17 HGR61 18 HGR61
@<TRIPOS>MOLECULE
naphtalene
 18 19 0 0 0
****
USER_CHARGES
INVALID_CHARGES
Pose:   5 Cluster:   5 Fr_nu:   3589 TotEn:   -13.15
@<TRIPOS>ATOM
      1 C1        -83.6502  -20.3901  -32.5517 C.ar   1 LIG      -0.11500
      2 C2        -83.7220  -21.5293  -33.3480 C.ar   1 LIG      -0.11500
      3 C3        -78.8305  -20.9483  -32.1885 C.ar   1 LIG      -0.11500
      4 C4        -78.9024  -22.0874  -32.9847 C.ar   1 LIG      -0.11500
      5 C5        -82.4177  -19.9569  -32.0619 C.ar   1 LIG      -0.11700
      6 C6        -82.5619  -22.2396  -33.6575 C.ar   1 LIG      -0.11700
      7 C7        -79.9907  -20.2379  -31.8790 C.ar   1 LIG      -0.11700
      8 C8        -80.1348  -22.5208  -33.4745 C.ar   1 LIG      -0.11700
      9 C9        -81.2397  -20.6596  -32.3634 C.ar   1 LIG       0.00400
     10 C10       -81.3129  -21.8180  -33.1731 C.ar   1 LIG       0.00400
     11 H1        -84.5538  -19.8379  -32.3106 H      1 LIG       0.11500
     12 H2        -84.6819  -21.8656  -33.7290 H      1 LIG       0.11500
     13 H3        -77.8707  -20.6113  -31.8072 H      1 LIG       0.11500
     14 H4        -77.9988  -22.6400  -33.2243 H      1 LIG       0.11500
     15 H5        -82.3854  -19.0640  -31.4410 H      1 LIG       0.11500
     16 H6        -82.6415  -23.1269  -34.2821 H      1 LIG       0.11500
     17 H7        -79.9108  -19.3502  -31.2551 H      1 LIG       0.11500
     18 H8        -80.1675  -23.4141  -34.0949 H      1 LIG       0.11500
@<TRIPOS>BOND
      1       1       2 ar
      2       1       5 ar
      3       2       6 ar
      4       3       4 ar
      5       3       7 ar
      6       4       8 ar
      7       5       9 ar
      8       6      10 ar
      9       7       9 ar
     10       8      10 ar
     11       9      10 ar
     12       1      11 1
     13       2      12 1
     14       3      13 1
     15       4      14 1
     16       5      15 1
     17       6      16 1
     18       7      17 1
     19       8      18 1
@<TRIPOS>ALT_TYPE
CGenFF_4.0_ALT_TYPE_SET
CGenFF_4.0 1 CG2R61 2 CG2R61 3 CG2R61 4 CG2R61 5 CG2R61 6 CG2R61 7 CG2R61 8 CG2R61 9 CG2R61 10 CG2R61 11 HGR61 12 HGR61 13 HGR61 14 HGR61 15 HGR61 16 HGR61 17 HGR61 18 HGR61
@<TRIPOS>MOLECULE
naphtalene
 18 19 0 0 0
****
USER_CHARGES
INVALID_CHARGES
Pose:   6 Cluster:   6 Fr_nu: 179975 TotEn:   -13.03
@<TRIPOS>ATOM
      1 C1        -74.7892  -27.7073  -43.3583 C.ar   1 LIG      -0.11500
      2 C2        -73.7986  -27.4037  -42.4291 C.ar   1 LIG      -0.11500
      3 C3        -75.4686  -22.9609  -44.1844 C.ar   1 LIG      -0.11500
      4 C4        -74.4781  -22.6574  -43.2551 C.ar   1 LIG      -0.11500
      5 C5        -75.4551  -26.6815  -44.0298 C.ar   1 LIG      -0.11700
      6 C6        -73.4700  -26.0734  -42.1677 C.ar   1 LIG      -0.11700
      7 C7        -75.7972  -24.2914  -44.4458 C.ar   1 LIG      -0.11700
      8 C8        -73.8122  -23.6831  -42.5836 C.ar   1 LIG      -0.11700
      9 C9        -75.1373  -25.3366  -43.7791 C.ar   1 LIG       0.00400
     10 C10       -74.1300  -25.0280  -42.8342 C.ar   1 LIG       0.00400
     11 H1        -75.0450  -28.7432  -43.5610 H      1 LIG       0.11500
     12 H2        -73.2807  -28.2031  -41.9071 H      1 LIG       0.11500
     13 H3        -75.9870  -22.1618  -44.7069 H      1 LIG       0.11500
     14 H4        -74.2237  -21.6213  -43.0518 H      1 LIG       0.11500
     15 H5        -76.2263  -26.9421  -44.7517 H      1 LIG       0.11500
     16 H6        -72.6921  -25.8593  -41.4378 H      1 LIG       0.11500
     17 H7        -76.5745  -24.5052  -45.1763 H      1 LIG       0.11500
     18 H8        -73.0414  -23.4227  -41.8610 H      1 LIG       0.11500
@<TRIPOS>BOND
      1       1       2 ar
      2       1       5 ar
      3       2       6 ar
      4       3       4 ar
      5       3       7 ar
      6       4       8 ar
      7       5       9 ar
      8       6      10 ar
      9       7       9 ar
     10       8      10 ar
     11       9      10 ar
     12       1      11 1
     13       2      12 1
     14       3      13 1
     15       4      14 1
     16       5      15 1
     17       6      16 1
     18       7      17 1
     19       8      18 1
@<TRIPOS>ALT_TYPE
CGenFF_4.0_ALT_TYPE_SET
CGenFF_4.0 1 CG2R61 2 CG2R61 3 CG2R61 4 CG2R61 5 CG2R61 6 CG2R61 7 CG2R61 8 CG2R61 9 CG2R61 10 CG2R61 11 HGR61 12 HGR61 13 HGR61 14 HGR61 15 HGR61 16 HGR61 17 HGR61 18 HGR61
@<TRIPOS>MOLECULE
naphtalene
 18 19 0 0 0
****
USER_CHARGES
INVALID_CHARGES
Pose:   7 Cluster:   7 Fr_nu:  72536 TotEn:   -12.88
@<TRIPOS>ATOM
      1 C1        -59.0241   -3.4622  -53.3984 C.ar   1 LIG      -0.11500
      2 C2        -60.1783   -3.0341  -54.0474 C.ar   1 LIG      -0.11500
      3 C3        -59.7324   -7.9621  -55.1079 C.ar   1 LIG      -0.11500
      4 C4        -60.8866   -7.5339  -55.7568 C.ar   1 LIG      -0.11500
      5 C5        -58.6205   -4.7942  -53.4970 C.ar   1 LIG      -0.11700
      6 C6        -60.9335   -3.9360  -54.7975 C.ar   1 LIG      -0.11700
      7 C7        -58.9771   -7.0601  -54.3578 C.ar   1 LIG      -0.11700
      8 C8        -61.2903   -6.2020  -55.6583 C.ar   1 LIG      -0.11700
      9 C9        -59.3685   -5.7158  -54.2477 C.ar   1 LIG       0.00400
     10 C10       -60.5423   -5.2803  -54.9076 C.ar   1 LIG       0.00400
     11 H1        -58.4369   -2.7598  -52.8142 H      1 LIG       0.11500
     12 H2        -60.4914   -1.9969  -53.9702 H      1 LIG       0.11500
     13 H3        -59.4185   -8.9993  -55.1848 H      1 LIG       0.11500
     14 H4        -61.4741   -8.2371  -56.3397 H      1 LIG       0.11500
     15 H5        -57.7151   -5.1068  -52.9809 H      1 LIG       0.11500
     16 H6        -61.8319   -3.5792  -55.2968 H      1 LIG       0.11500
     17 H7        -58.0783   -7.4169  -53.8592 H      1 LIG       0.11500
     18 H8        -62.1961   -5.8893  -56.1736 H      1 LIG       0.11500
@<TRIPOS>BOND
      1       1       2 ar
      2       1       5 ar
      3       2       6 ar
      4       3       4 ar
      5       3       7 ar
      6       4       8 ar
      7       5       9 ar
      8       6      10 ar
      9       7       9 ar
     10       8      10 ar
     11       9      10 ar
     12       1      11 1
     13       2      12 1
     14       3      13 1
     15       4      14 1
     16       5      15 1
     17       6      16 1
     18       7      17 1
     19       8      18 1
@<TRIPOS>ALT_TYPE
CGenFF_4.0_ALT_TYPE_SET
CGenFF_4.0 1 CG2R61 2 CG2R61 3 CG2R61 4 CG2R61 5 CG2R61 6 CG2R61 7 CG2R61 8 CG2R61 9 CG2R61 10 CG2R61 11 HGR61 12 HGR61 13 HGR61 14 HGR61 15 HGR61 16 HGR61 17 HGR61 18 HGR61
@<TRIPOS>MOLECULE
naphtalene
 18 19 0 0 0
****
USER_CHARGES
INVALID_CHARGES
Pose:   8 Cluster:   8 Fr_nu:   3156 TotEn:   -12.49
@<TRIPOS>ATOM
      1 C1        -58.4523    6.8699  -38.4063 C.ar   1 LIG      -0.11500
      2 C2        -59.1630    6.3521  -37.3276 C.ar   1 LIG      -0.11500
      3 C3        -61.0605    4.1107  -41.4488 C.ar   1 LIG      -0.11500
      4 C4        -61.7711    3.5929  -40.3700 C.ar   1 LIG      -0.11500
      5 C5        -58.7431    6.4449  -39.7030 C.ar   1 LIG      -0.11700
      6 C6        -60.1670    5.4074  -37.5412 C.ar   1 LIG      -0.11700
      7 C7        -60.0565    5.0555  -41.2351 C.ar   1 LIG      -0.11700
      8 C8        -61.4804    4.0178  -39.0733 C.ar   1 LIG      -0.11700
      9 C9        -59.7505    5.4946  -39.9366 C.ar   1 LIG       0.00400
     10 C10       -60.4730    4.9681  -38.8396 C.ar   1 LIG       0.00400
     11 H1        -57.6704    7.6049  -38.2393 H      1 LIG       0.11500
     12 H2        -58.9361    6.6838  -36.3186 H      1 LIG       0.11500
     13 H3        -61.2871    3.7794  -42.4583 H      1 LIG       0.11500
     14 H4        -62.5520    2.8568  -40.5374 H      1 LIG       0.11500
     15 H5        -58.1745    6.8629  -40.5311 H      1 LIG       0.11500
     16 H6        -60.7101    5.0165  -36.6832 H      1 LIG       0.11500
     17 H7        -59.5141    5.4468  -42.0932 H      1 LIG       0.11500
     18 H8        -62.0484    3.5993  -38.2448 H      1 LIG       0.11500
@<TRIPOS>BOND
      1       1       2 ar
      2       1       5 ar
      3       2       6 ar
      4       3       4 ar
      5       3       7 ar
      6       4       8 ar
      7       5       9 ar
      8       6      10 ar
      9       7       9 ar
     10       8      10 ar
     11       9      10 ar
     12       1      11 1
     13       2      12 1
     14       3      13 1
     15       4      14 1
     16       5      15 1
     17       6      16 1
     18       7      17 1
     19       8      18 1
@<TRIPOS>ALT_TYPE
CGenFF_4.0_ALT_TYPE_SET
CGenFF_4.0 1 CG2R61 2 CG2R61 3 CG2R61 4 CG2R61 5 CG2R61 6 CG2R61 7 CG2R61 8 CG2R61 9 CG2R61 10 CG2R61 11 HGR61 12 HGR61 13 HGR61 14 HGR61 15 HGR61 16 HGR61 17 HGR61 18 HGR61
@<TRIPOS>MOLECULE
naphtalene
 18 19 0 0 0
****
USER_CHARGES
INVALID_CHARGES
Pose:   9 Cluster:   9 Fr_nu: 196395 TotEn:   -12.48
@<TRIPOS>ATOM
      1 C1        -75.2075    1.7344  -33.4506 C.ar   1 LIG      -0.11500
      2 C2        -74.4477    0.7508  -32.8244 C.ar   1 LIG      -0.11500
      3 C3        -71.5381    4.8894  -32.9464 C.ar   1 LIG      -0.11500
      4 C4        -70.7784    3.9057  -32.3202 C.ar   1 LIG      -0.11500
      5 C5        -74.6780    3.0112  -33.6398 C.ar   1 LIG      -0.11700
      6 C6        -73.1557    1.0401  -32.3849 C.ar   1 LIG      -0.11700
      7 C7        -72.8302    4.6000  -33.3860 C.ar   1 LIG      -0.11700
      8 C8        -71.3079    2.6288  -32.1309 C.ar   1 LIG      -0.11700
      9 C9        -73.3791    3.3202  -33.2038 C.ar   1 LIG       0.00400
     10 C10       -72.6067    2.3199  -32.5669 C.ar   1 LIG       0.00400
     11 H1        -76.2135    1.5087  -33.7920 H      1 LIG       0.11500
     12 H2        -74.8608   -0.2430  -32.6778 H      1 LIG       0.11500
     13 H3        -71.1254    5.8835  -33.0935 H      1 LIG       0.11500
     14 H4        -69.7730    4.1323  -31.9777 H      1 LIG       0.11500
     15 H5        -75.2900    3.7646  -34.1314 H      1 LIG       0.11500
     16 H6        -72.5796    0.2557  -31.8984 H      1 LIG       0.11500
     17 H7        -73.4058    5.3842  -33.8732 H      1 LIG       0.11500
     18 H8        -70.6962    1.8755  -31.6386 H      1 LIG       0.11500
@<TRIPOS>BOND
      1       1       2 ar
      2       1       5 ar
      3       2       6 ar
      4       3       4 ar
      5       3       7 ar
      6       4       8 ar
      7       5       9 ar
      8       6      10 ar
      9       7       9 ar
     10       8      10 ar
     11       9      10 ar
     12       1      11 1
     13       2      12 1
     14       3      13 1
     15       4      14 1
     16       5      15 1
     17       6      16 1
     18       7      17 1
     19       8      18 1
@<TRIPOS>ALT_TYPE
CGenFF_4.0_ALT_TYPE_SET
CGenFF_4.0 1 CG2R61 2 CG2R61 3 CG2R61 4 CG2R61 5 CG2R61 6 CG2R61 7 CG2R61 8 CG2R61 9 CG2R61 10 CG2R61 11 HGR61 12 HGR61 13 HGR61 14 HGR61 15 HGR61 16 HGR61 17 HGR61 18 HGR61
@<TRIPOS>MOLECULE
naphtalene
 18 19 0 0 0
****
USER_CHARGES
INVALID_CHARGES
Pose:  10 Cluster:  10 Fr_nu:     45 TotEn:   -12.31
@<TRIPOS>ATOM
      1 C1        -62.3168    6.7986  -43.4689 C.ar   1 LIG      -0.11500
      2 C2        -63.3091    5.9836  -44.0053 C.ar   1 LIG      -0.11500
      3 C3        -61.7488    3.6781  -39.7793 C.ar   1 LIG      -0.11500
      4 C4        -62.7412    2.8632  -40.3159 C.ar   1 LIG      -0.11500
      5 C5        -61.6777    6.4331  -42.2837 C.ar   1 LIG      -0.11700
      6 C6        -63.6662    4.8000  -43.3590 C.ar   1 LIG      -0.11700
      7 C7        -61.3916    4.8618  -40.4259 C.ar   1 LIG      -0.11700
      8 C8        -63.3804    3.2286  -41.5010 C.ar   1 LIG      -0.11700
      9 C9        -62.0245    5.2452  -41.6195 C.ar   1 LIG       0.00400
     10 C10       -63.0336    4.4165  -42.1652 C.ar   1 LIG       0.00400
     11 H1        -62.0396    7.7202  -43.9722 H      1 LIG       0.11500
     12 H2        -63.8059    6.2689  -44.9281 H      1 LIG       0.11500
     13 H3        -61.2515    3.3932  -38.8565 H      1 LIG       0.11500
     14 H4        -63.0190    1.9425  -39.8113 H      1 LIG       0.11500
     15 H5        -60.9051    7.0858  -41.8824 H      1 LIG       0.11500
     16 H6        -64.4443    4.1780  -43.7966 H      1 LIG       0.11500
     17 H7        -60.6130    5.4832  -39.9885 H      1 LIG       0.11500
     18 H8        -64.1535    2.5765  -41.9022 H      1 LIG       0.11500
@<TRIPOS>BOND
      1       1       2 ar
      2       1       5 ar
      3       2       6 ar
      4       3       4 ar
      5       3       7 ar
      6       4       8 ar
      7       5       9 ar
      8       6      10 ar
      9       7       9 ar
     10       8      10 ar
     11       9      10 ar
     12       1      11 1
     13       2      12 1
     14       3      13 1
     15       4      14 1
     16       5      15 1
     17       6      16 1
     18       7      17 1
     19       8      18 1
@<TRIPOS>ALT_TYPE
CGenFF_4.0_ALT_TYPE_SET
CGenFF_4.0 1 CG2R61 2 CG2R61 3 CG2R61 4 CG2R61 5 CG2R61 6 CG2R61 7 CG2R61 8 CG2R61 9 CG2R61 10 CG2R61 11 HGR61 12 HGR61 13 HGR61 14 HGR61 15 HGR61 16 HGR61 17 HGR61 18 HGR61
@<TRIPOS>MOLECULE
naphtalene
 18 19 0 0 0
****
USER_CHARGES
INVALID_CHARGES
Pose:  11 Cluster:  11 Fr_nu: 129486 TotEn:   -12.30
@<TRIPOS>ATOM
      1 C1        -73.6751  -22.9554  -43.4431 C.ar   1 LIG      -0.11500
      2 C2        -74.7321  -22.0770  -43.6619 C.ar   1 LIG      -0.11500
      3 C3        -76.2899  -26.5804  -45.3655 C.ar   1 LIG      -0.11500
      4 C4        -77.3469  -25.7019  -45.5842 C.ar   1 LIG      -0.11500
      5 C5        -73.7936  -24.2962  -43.8105 C.ar   1 LIG      -0.11700
      6 C6        -75.9117  -22.5357  -44.2488 C.ar   1 LIG      -0.11700
      7 C7        -75.1103  -26.1216  -44.7785 C.ar   1 LIG      -0.11700
      8 C8        -77.2285  -24.3612  -45.2168 C.ar   1 LIG      -0.11700
      9 C9        -74.9736  -24.7753  -44.4024 C.ar   1 LIG       0.00400
     10 C10       -76.0485  -23.8820  -44.6249 C.ar   1 LIG       0.00400
     11 H1        -72.7573  -22.5979  -42.9856 H      1 LIG       0.11500
     12 H2        -74.6388  -21.0334  -43.3758 H      1 LIG       0.11500
     13 H3        -76.3826  -27.6243  -45.6516 H      1 LIG       0.11500
     14 H4        -78.2650  -26.0603  -46.0404 H      1 LIG       0.11500
     15 H5        -72.9547  -24.9650  -43.6296 H      1 LIG       0.11500
     16 H6        -76.7249  -21.8313  -44.4110 H      1 LIG       0.11500
     17 H7        -74.2969  -26.8259  -44.6173 H      1 LIG       0.11500
     18 H8        -78.0676  -23.6923  -45.3969 H      1 LIG       0.11500
@<TRIPOS>BOND
      1       1       2 ar
      2       1       5 ar
      3       2       6 ar
      4       3       4 ar
      5       3       7 ar
      6       4       8 ar
      7       5       9 ar
      8       6      10 ar
      9       7       9 ar
     10       8      10 ar
     11       9      10 ar
     12       1      11 1
     13       2      12 1
     14       3      13 1
     15       4      14 1
     16       5      15 1
     17       6      16 1
     18       7      17 1
     19       8      18 1
@<TRIPOS>ALT_TYPE
CGenFF_4.0_ALT_TYPE_SET
CGenFF_4.0 1 CG2R61 2 CG2R61 3 CG2R61 4 CG2R61 5 CG2R61 6 CG2R61 7 CG2R61 8 CG2R61 9 CG2R61 10 CG2R61 11 HGR61 12 HGR61 13 HGR61 14 HGR61 15 HGR61 16 HGR61 17 HGR61 18 HGR61
@<TRIPOS>MOLECULE
naphtalene
 18 19 0 0 0
****
USER_CHARGES
INVALID_CHARGES
Pose:  12 Cluster:  12 Fr_nu: 103867 TotEn:   -12.12
@<TRIPOS>ATOM
      1 C1        -73.0066   -2.8772  -30.6135 C.ar   1 LIG      -0.11500
      2 C2        -74.2150   -2.7828  -31.2973 C.ar   1 LIG      -0.11500
      3 C3        -72.0897    1.8006  -31.5886 C.ar   1 LIG      -0.11500
      4 C4        -73.2981    1.8948  -32.2724 C.ar   1 LIG      -0.11500
      5 C5        -72.1724   -1.7634  -30.5123 C.ar   1 LIG      -0.11700
      6 C6        -74.5940   -1.5745  -31.8825 C.ar   1 LIG      -0.11700
      7 C7        -71.7107    0.5921  -31.0032 C.ar   1 LIG      -0.11700
      8 C8        -74.1323    0.7811  -32.3737 C.ar   1 LIG      -0.11700
      9 C9        -72.5380   -0.5391  -31.0953 C.ar   1 LIG       0.00400
     10 C10       -73.7668   -0.4432  -31.7907 C.ar   1 LIG       0.00400
     11 H1        -72.7118   -3.8183  -30.1585 H      1 LIG       0.11500
     12 H2        -74.8637   -3.6504  -31.3753 H      1 LIG       0.11500
     13 H3        -71.4404    2.6680  -31.5101 H      1 LIG       0.11500
     14 H4        -73.5918    2.8358  -32.7283 H      1 LIG       0.11500
     15 H5        -71.2322   -1.8603  -29.9733 H      1 LIG       0.11500
     16 H6        -75.5433   -1.5234  -32.4119 H      1 LIG       0.11500
     17 H7        -70.7619    0.5415  -30.4733 H      1 LIG       0.11500
     18 H8        -75.0723    0.8776  -32.9133 H      1 LIG       0.11500
@<TRIPOS>BOND
      1       1       2 ar
      2       1       5 ar
      3       2       6 ar
      4       3       4 ar
      5       3       7 ar
      6       4       8 ar
      7       5       9 ar
      8       6      10 ar
      9       7       9 ar
     10       8      10 ar
     11       9      10 ar
     12       1      11 1
     13       2      12 1
     14       3      13 1
     15       4      14 1
     16       5      15 1
     17       6      16 1
     18       7      17 1
     19       8      18 1
@<TRIPOS>ALT_TYPE
CGenFF_4.0_ALT_TYPE_SET
CGenFF_4.0 1 CG2R61 2 CG2R61 3 CG2R61 4 CG2R61 5 CG2R61 6 CG2R61 7 CG2R61 8 CG2R61 9 CG2R61 10 CG2R61 11 HGR61 12 HGR61 13 HGR61 14 HGR61 15 HGR61 16 HGR61 17 HGR61 18 HGR61
@<TRIPOS>MOLECULE
naphtalene
 18 19 0 0 0
****
USER_CHARGES
INVALID_CHARGES
Pose:  13 Cluster:  13 Fr_nu: 293138 TotEn:   -12.05
@<TRIPOS>ATOM
      1 C1        -47.6078    6.1475  -33.9537 C.ar   1 LIG      -0.11500
      2 C2        -47.9492    4.9730  -33.2897 C.ar   1 LIG      -0.11500
      3 C3        -51.7518    5.9163  -36.4927 C.ar   1 LIG      -0.11500
      4 C4        -52.0931    4.7418  -35.8286 C.ar   1 LIG      -0.11500
      5 C5        -48.4651    6.6796  -34.9173 C.ar   1 LIG      -0.11700
      6 C6        -49.1490    4.3262  -33.5865 C.ar   1 LIG      -0.11700
      7 C7        -50.5519    6.5632  -36.1958 C.ar   1 LIG      -0.11700
      8 C8        -51.2358    4.2096  -34.8651 C.ar   1 LIG      -0.11700
      9 C9        -49.6769    6.0418  -35.2288 C.ar   1 LIG       0.00400
     10 C10       -50.0240    4.8474  -34.5536 C.ar   1 LIG       0.00400
     11 H1        -46.6733    6.6504  -33.7226 H      1 LIG       0.11500
     12 H2        -47.2812    4.5598  -32.5396 H      1 LIG       0.11500
     13 H3        -52.4196    6.3302  -37.2430 H      1 LIG       0.11500
     14 H4        -53.0270    4.2386  -36.0612 H      1 LIG       0.11500
     15 H5        -48.1776    7.5985  -35.4241 H      1 LIG       0.11500
     16 H6        -49.3959    3.4096  -33.0547 H      1 LIG       0.11500
     17 H7        -50.3056    7.4802  -36.7271 H      1 LIG       0.11500
     18 H8        -51.5227    3.2902  -34.3587 H      1 LIG       0.11500
@<TRIPOS>BOND
      1       1       2 ar
      2       1       5 ar
      3       2       6 ar
      4       3       4 ar
      5       3       7 ar
      6       4       8 ar
      7       5       9 ar
      8       6      10 ar
      9       7       9 ar
     10       8      10 ar
     11       9      10 ar
     12       1      11 1
     13       2      12 1
     14       3      13 1
     15       4      14 1
     16       5      15 1
     17       6      16 1
     18       7      17 1
     19       8      18 1
@<TRIPOS>ALT_TYPE
CGenFF_4.0_ALT_TYPE_SET
CGenFF_4.0 1 CG2R61 2 CG2R61 3 CG2R61 4 CG2R61 5 CG2R61 6 CG2R61 7 CG2R61 8 CG2R61 9 CG2R61 10 CG2R61 11 HGR61 12 HGR61 13 HGR61 14 HGR61 15 HGR61 16 HGR61 17 HGR61 18 HGR61
@<TRIPOS>MOLECULE
naphtalene
 18 19 0 0 0
****
USER_CHARGES
INVALID_CHARGES
Pose:  14 Cluster:  14 Fr_nu: 128324 TotEn:   -11.95
@<TRIPOS>ATOM
      1 C1        -79.5496  -15.0134  -55.3215 C.ar   1 LIG      -0.11500
      2 C2        -80.4421  -14.6745  -54.3089 C.ar   1 LIG      -0.11500
      3 C3        -76.1649  -12.1693  -53.2897 C.ar   1 LIG      -0.11500
      4 C4        -77.0576  -11.8304  -52.2772 C.ar   1 LIG      -0.11500
      5 C5        -78.2614  -14.4776  -55.3254 C.ar   1 LIG      -0.11700
      6 C6        -80.0501  -13.7985  -53.2964 C.ar   1 LIG      -0.11700
      7 C7        -76.5570  -13.0454  -54.3023 C.ar   1 LIG      -0.11700
      8 C8        -78.3458  -12.3662  -52.2732 C.ar   1 LIG      -0.11700
      9 C9        -77.8497  -13.5942  -54.3141 C.ar   1 LIG       0.00400
     10 C10       -78.7574  -13.2496  -53.2845 C.ar   1 LIG       0.00400
     11 H1        -79.8555  -15.6950  -56.1098 H      1 LIG       0.11500
     12 H2        -81.4446  -15.0924  -54.3067 H      1 LIG       0.11500
     13 H3        -75.1620  -11.7518  -53.2925 H      1 LIG       0.11500
     14 H4        -76.7515  -11.1477  -51.4900 H      1 LIG       0.11500
     15 H5        -77.5805  -14.7562  -56.1271 H      1 LIG       0.11500
     16 H6        -80.7641  -13.5479  -52.5146 H      1 LIG       0.11500
     17 H7        -75.8426  -13.2965  -55.0835 H      1 LIG       0.11500
     18 H8        -79.0270  -12.0871  -51.4720 H      1 LIG       0.11500
@<TRIPOS>BOND
      1       1       2 ar
      2       1       5 ar
      3       2       6 ar
      4       3       4 ar
      5       3       7 ar
      6       4       8 ar
      7       5       9 ar
      8       6      10 ar
      9       7       9 ar
     10       8      10 ar
     11       9      10 ar
     12       1      11 1
     13       2      12 1
     14       3      13 1
     15       4      14 1
     16       5      15 1
     17       6      16 1
     18       7      17 1
     19       8      18 1
@<TRIPOS>ALT_TYPE
CGenFF_4.0_ALT_TYPE_SET
CGenFF_4.0 1 CG2R61 2 CG2R61 3 CG2R61 4 CG2R61 5 CG2R61 6 CG2R61 7 CG2R61 8 CG2R61 9 CG2R61 10 CG2R61 11 HGR61 12 HGR61 13 HGR61 14 HGR61 15 HGR61 16 HGR61 17 HGR61 18 HGR61
@<TRIPOS>MOLECULE
naphtalene
 18 19 0 0 0
****
USER_CHARGES
INVALID_CHARGES
Pose:  15 Cluster:  15 Fr_nu: 136921 TotEn:   -11.76
@<TRIPOS>ATOM
      1 C1        -73.8478   -9.6401  -53.1561 C.ar   1 LIG      -0.11500
      2 C2        -74.4205   -9.0560  -52.0302 C.ar   1 LIG      -0.11500
      3 C3        -77.2999  -13.0686  -53.1331 C.ar   1 LIG      -0.11500
      4 C4        -77.8726  -12.4844  -52.0072 C.ar   1 LIG      -0.11500
      5 C5        -74.4172  -10.7843  -53.7155 C.ar   1 LIG      -0.11700
      6 C6        -75.5648   -9.6137  -51.4594 C.ar   1 LIG      -0.11700
      7 C7        -76.1556  -12.5108  -53.7040 C.ar   1 LIG      -0.11700
      8 C8        -77.3032  -11.3402  -51.4477 C.ar   1 LIG      -0.11700
      9 C9        -75.5690  -11.3593  -53.1540 C.ar   1 LIG       0.00400
     10 C10       -76.1513  -10.7653  -52.0091 C.ar   1 LIG       0.00400
     11 H1        -72.9566   -9.2058  -53.5997 H      1 LIG       0.11500
     12 H2        -73.9766   -8.1650  -51.5956 H      1 LIG       0.11500
     13 H3        -77.7435  -13.9597  -53.5684 H      1 LIG       0.11500
     14 H4        -78.7628  -12.9200  -51.5632 H      1 LIG       0.11500
     15 H5        -73.9523  -11.2242  -54.5954 H      1 LIG       0.11500
     16 H6        -75.9959   -9.1401  -50.5798 H      1 LIG       0.11500
     17 H7        -75.7252  -12.9841  -54.5840 H      1 LIG       0.11500
     18 H8        -77.7675  -10.9006  -50.5673 H      1 LIG       0.11500
@<TRIPOS>BOND
      1       1       2 ar
      2       1       5 ar
      3       2       6 ar
      4       3       4 ar
      5       3       7 ar
      6       4       8 ar
      7       5       9 ar
      8       6      10 ar
      9       7       9 ar
     10       8      10 ar
     11       9      10 ar
     12       1      11 1
     13       2      12 1
     14       3      13 1
     15       4      14 1
     16       5      15 1
     17       6      16 1
     18       7      17 1
     19       8      18 1
@<TRIPOS>ALT_TYPE
CGenFF_4.0_ALT_TYPE_SET
CGenFF_4.0 1 CG2R61 2 CG2R61 3 CG2R61 4 CG2R61 5 CG2R61 6 CG2R61 7 CG2R61 8 CG2R61 9 CG2R61 10 CG2R61 11 HGR61 12 HGR61 13 HGR61 14 HGR61 15 HGR61 16 HGR61 17 HGR61 18 HGR61
@<TRIPOS>MOLECULE
naphtalene
 18 19 0 0 0
****
USER_CHARGES
INVALID_CHARGES
Pose:  16 Cluster:  16 Fr_nu:   6220 TotEn:   -11.37
@<TRIPOS>ATOM
      1 C1        -82.6074  -23.7796  -32.4986 C.ar   1 LIG      -0.11500
      2 C2        -81.5495  -24.1925  -33.3031 C.ar   1 LIG      -0.11500
      3 C3        -79.9798  -19.9689  -30.9996 C.ar   1 LIG      -0.11500
      4 C4        -78.9219  -20.3819  -31.8041 C.ar   1 LIG      -0.11500
      5 C5        -82.4861  -22.6264  -31.7227 C.ar   1 LIG      -0.11700
      6 C6        -80.3664  -23.4540  -33.3349 C.ar   1 LIG      -0.11700
      7 C7        -81.1630  -20.7074  -30.9679 C.ar   1 LIG      -0.11700
      8 C8        -79.0430  -21.5351  -32.5800 C.ar   1 LIG      -0.11700
      9 C9        -81.3025  -21.8707  -31.7423 C.ar   1 LIG       0.00400
     10 C10       -80.2267  -22.2908  -32.5604 C.ar   1 LIG       0.00400
     11 H1        -83.5280  -24.3552  -32.4739 H      1 LIG       0.11500
     12 H2        -81.6450  -25.0903  -33.9069 H      1 LIG       0.11500
     13 H3        -79.8849  -19.0709  -30.3956 H      1 LIG       0.11500
     14 H4        -78.0010  -19.8067  -31.8274 H      1 LIG       0.11500
     15 H5        -83.3258  -22.3226  -31.1010 H      1 LIG       0.11500
     16 H6        -79.5525  -23.7951  -33.9713 H      1 LIG       0.11500
     17 H7        -81.9770  -20.3657  -30.3320 H      1 LIG       0.11500
     18 H8        -78.2032  -21.8395  -33.2012 H      1 LIG       0.11500
@<TRIPOS>BOND
      1       1       2 ar
      2       1       5 ar
      3       2       6 ar
      4       3       4 ar
      5       3       7 ar
      6       4       8 ar
      7       5       9 ar
      8       6      10 ar
      9       7       9 ar
     10       8      10 ar
     11       9      10 ar
     12       1      11 1
     13       2      12 1
     14       3      13 1
     15       4      14 1
     16       5      15 1
     17       6      16 1
     18       7      17 1
     19       8      18 1
@<TRIPOS>ALT_TYPE
CGenFF_4.0_ALT_TYPE_SET
CGenFF_4.0 1 CG2R61 2 CG2R61 3 CG2R61 4 CG2R61 5 CG2R61 6 CG2R61 7 CG2R61 8 CG2R61 9 CG2R61 10 CG2R61 11 HGR61 12 HGR61 13 HGR61 14 HGR61 15 HGR61 16 HGR61 17 HGR61 18 HGR61
@<TRIPOS>MOLECULE
naphtalene
 18 19 0 0 0
****
USER_CHARGES
INVALID_CHARGES
Pose:  17 Cluster:  17 Fr_nu:  29128 TotEn:   -11.35
@<TRIPOS>ATOM
      1 C1        -69.3639   -2.8842  -27.9373 C.ar   1 LIG      -0.11500
      2 C2        -68.1926   -3.3624  -28.5170 C.ar   1 LIG      -0.11500
      3 C3        -67.0970    1.2619  -26.7781 C.ar   1 LIG      -0.11500
      4 C4        -65.9258    0.7836  -27.3579 C.ar   1 LIG      -0.11500
      5 C5        -69.3891   -1.6150  -27.3585 C.ar   1 LIG      -0.11700
      6 C6        -67.0421   -2.5735  -28.5204 C.ar   1 LIG      -0.11700
      7 C7        -68.2477    0.4729  -26.7748 C.ar   1 LIG      -0.11700
      8 C8        -65.9004   -0.4857  -27.9366 C.ar   1 LIG      -0.11700
      9 C9        -68.2403   -0.8071  -27.3528 C.ar   1 LIG       0.00400
     10 C10       -67.0492   -1.2935  -27.9423 C.ar   1 LIG       0.00400
     11 H1        -70.2592   -3.4991  -27.9345 H      1 LIG       0.11500
     12 H2        -68.1741   -4.3506  -28.9675 H      1 LIG       0.11500
     13 H3        -67.1163    2.2502  -26.3275 H      1 LIG       0.11500
     14 H4        -65.0305    1.3983  -27.3591 H      1 LIG       0.11500
     15 H5        -70.3157   -1.2617  -26.9107 H      1 LIG       0.11500
     16 H6        -66.1378   -2.9673  -28.9796 H      1 LIG       0.11500
     17 H7        -69.1520    0.8672  -26.3162 H      1 LIG       0.11500
     18 H8        -64.9737   -0.8394  -28.3838 H      1 LIG       0.11500
@<TRIPOS>BOND
      1       1       2 ar
      2       1       5 ar
      3       2       6 ar
      4       3       4 ar
      5       3       7 ar
      6       4       8 ar
      7       5       9 ar
      8       6      10 ar
      9       7       9 ar
     10       8      10 ar
     11       9      10 ar
     12       1      11 1
     13       2      12 1
     14       3      13 1
     15       4      14 1
     16       5      15 1
     17       6      16 1
     18       7      17 1
     19       8      18 1
@<TRIPOS>ALT_TYPE
CGenFF_4.0_ALT_TYPE_SET
CGenFF_4.0 1 CG2R61 2 CG2R61 3 CG2R61 4 CG2R61 5 CG2R61 6 CG2R61 7 CG2R61 8 CG2R61 9 CG2R61 10 CG2R61 11 HGR61 12 HGR61 13 HGR61 14 HGR61 15 HGR61 16 HGR61 17 HGR61 18 HGR61
@<TRIPOS>MOLECULE
naphtalene
 18 19 0 0 0
****
USER_CHARGES
INVALID_CHARGES
Pose:  18 Cluster:  18 Fr_nu:  79555 TotEn:   -11.18
@<TRIPOS>ATOM
      1 C1        -68.7100   -3.8039  -27.0265 C.ar   1 LIG      -0.11500
      2 C2        -68.4228   -3.1775  -28.2355 C.ar   1 LIG      -0.11500
      3 C3        -64.5227   -2.1544  -25.1776 C.ar   1 LIG      -0.11500
      4 C4        -64.2356   -1.5280  -26.3867 C.ar   1 LIG      -0.11500
      5 C5        -67.8147   -3.7089  -25.9606 C.ar   1 LIG      -0.11700
      6 C6        -67.2395   -2.4536  -28.3836 C.ar   1 LIG      -0.11700
      7 C7        -65.7062   -2.8783  -25.0296 C.ar   1 LIG      -0.11700
      8 C8        -65.1307   -1.6230  -27.4526 C.ar   1 LIG      -0.11700
      9 C9        -66.6187   -2.9844  -26.0918 C.ar   1 LIG       0.00400
     10 C10       -66.3268   -2.3475  -27.3214 C.ar   1 LIG       0.00400
     11 H1        -69.6311   -4.3678  -26.9120 H      1 LIG       0.11500
     12 H2        -69.1206   -3.2518  -29.0646 H      1 LIG       0.11500
     13 H3        -63.8252   -2.0803  -24.3479 H      1 LIG       0.11500
     14 H4        -63.3136   -0.9655  -26.5011 H      1 LIG       0.11500
     15 H5        -68.0596   -4.2070  -25.0248 H      1 LIG       0.11500
     16 H6        -67.0357   -1.9716  -29.3375 H      1 LIG       0.11500
     17 H7        -65.9101   -3.3595  -24.0753 H      1 LIG       0.11500
     18 H8        -64.8857   -1.1256  -28.3889 H      1 LIG       0.11500
@<TRIPOS>BOND
      1       1       2 ar
      2       1       5 ar
      3       2       6 ar
      4       3       4 ar
      5       3       7 ar
      6       4       8 ar
      7       5       9 ar
      8       6      10 ar
      9       7       9 ar
     10       8      10 ar
     11       9      10 ar
     12       1      11 1
     13       2      12 1
     14       3      13 1
     15       4      14 1
     16       5      15 1
     17       6      16 1
     18       7      17 1
     19       8      18 1
@<TRIPOS>ALT_TYPE
CGenFF_4.0_ALT_TYPE_SET
CGenFF_4.0 1 CG2R61 2 CG2R61 3 CG2R61 4 CG2R61 5 CG2R61 6 CG2R61 7 CG2R61 8 CG2R61 9 CG2R61 10 CG2R61 11 HGR61 12 HGR61 13 HGR61 14 HGR61 15 HGR61 16 HGR61 17 HGR61 18 HGR61
@<TRIPOS>MOLECULE
naphtalene
 18 19 0 0 0
****
USER_CHARGES
INVALID_CHARGES
Pose:  19 Cluster:  19 Fr_nu: 134652 TotEn:   -11.08
@<TRIPOS>ATOM
      1 C1        -59.7553   -2.1794  -17.8035 C.ar   1 LIG      -0.11500
      2 C2        -58.8316   -3.1310  -18.2255 C.ar   1 LIG      -0.11500
      3 C3        -60.4706   -0.8262  -22.4220 C.ar   1 LIG      -0.11500
      4 C4        -59.5468   -1.7779  -22.8438 C.ar   1 LIG      -0.11500
      5 C5        -60.3965   -1.3658  -18.7382 C.ar   1 LIG      -0.11700
      6 C6        -58.5455   -3.2729  -19.5835 C.ar   1 LIG      -0.11700
      7 C7        -60.7567   -0.6844  -21.0638 C.ar   1 LIG      -0.11700
      8 C8        -58.9056   -2.5914  -21.9093 C.ar   1 LIG      -0.11700
      9 C9        -60.1207   -1.4948  -20.1092 C.ar   1 LIG       0.00400
     10 C10       -59.1814   -2.4625  -20.5382 C.ar   1 LIG       0.00400
     11 H1        -59.9772   -2.0690  -16.7461 H      1 LIG       0.11500
     12 H2        -58.3332   -3.7640  -17.4971 H      1 LIG       0.11500
     13 H3        -60.9695   -0.1928  -23.1500 H      1 LIG       0.11500
     14 H4        -59.3243   -1.8868  -23.9012 H      1 LIG       0.11500
     15 H5        -61.1146   -0.6284  -18.3856 H      1 LIG       0.11500
     16 H6        -57.8204   -4.0237  -19.8908 H      1 LIG       0.11500
     17 H7        -61.4824    0.0658  -20.7569 H      1 LIG       0.11500
     18 H8        -58.1868   -3.3285  -22.2616 H      1 LIG       0.11500
@<TRIPOS>BOND
      1       1       2 ar
      2       1       5 ar
      3       2       6 ar
      4       3       4 ar
      5       3       7 ar
      6       4       8 ar
      7       5       9 ar
      8       6      10 ar
      9       7       9 ar
     10       8      10 ar
     11       9      10 ar
     12       1      11 1
     13       2      12 1
     14       3      13 1
     15       4      14 1
     16       5      15 1
     17       6      16 1
     18       7      17 1
     19       8      18 1
@<TRIPOS>ALT_TYPE
CGenFF_4.0_ALT_TYPE_SET
CGenFF_4.0 1 CG2R61 2 CG2R61 3 CG2R61 4 CG2R61 5 CG2R61 6 CG2R61 7 CG2R61 8 CG2R61 9 CG2R61 10 CG2R61 11 HGR61 12 HGR61 13 HGR61 14 HGR61 15 HGR61 16 HGR61 17 HGR61 18 HGR61
@<TRIPOS>MOLECULE
naphtalene
 18 19 0 0 0
****
USER_CHARGES
INVALID_CHARGES
Pose:  20 Cluster:  20 Fr_nu:   7393 TotEn:   -10.89
@<TRIPOS>ATOM
      1 C1        -58.4564  -23.2515  -37.7895 C.ar   1 LIG      -0.11500
      2 C2        -57.5329  -22.2804  -38.1648 C.ar   1 LIG      -0.11500
      3 C3        -61.1455  -22.2080  -41.7077 C.ar   1 LIG      -0.11500
      4 C4        -60.2220  -21.2369  -42.0828 C.ar   1 LIG      -0.11500
      5 C5        -59.5875  -23.4800  -38.5737 C.ar   1 LIG      -0.11700
      6 C6        -57.7367  -21.5340  -39.3256 C.ar   1 LIG      -0.11700
      7 C7        -60.9416  -22.9545  -40.5468 C.ar   1 LIG      -0.11700
      8 C8        -59.0909  -21.0083  -41.2986 C.ar   1 LIG      -0.11700
      9 C9        -59.8088  -22.7379  -39.7454 C.ar   1 LIG       0.00400
     10 C10       -58.8696  -21.7504  -40.1269 C.ar   1 LIG       0.00400
     11 H1        -58.2975  -23.8320  -36.8854 H      1 LIG       0.11500
     12 H2        -56.6526  -22.1036  -37.5536 H      1 LIG       0.11500
     13 H3        -62.0262  -22.3855  -42.3185 H      1 LIG       0.11500
     14 H4        -60.3821  -20.6558  -42.9863 H      1 LIG       0.11500
     15 H5        -60.2963  -24.2439  -38.2609 H      1 LIG       0.11500
     16 H6        -57.0015  -20.7804  -39.6000 H      1 LIG       0.11500
     17 H7        -61.6765  -23.7086  -40.2730 H      1 LIG       0.11500
     18 H8        -58.3823  -20.2439  -41.6109 H      1 LIG       0.11500
@<TRIPOS>BOND
      1       1       2 ar
      2       1       5 ar
      3       2       6 ar
      4       3       4 ar
      5       3       7 ar
      6       4       8 ar
      7       5       9 ar
      8       6      10 ar
      9       7       9 ar
     10       8      10 ar
     11       9      10 ar
     12       1      11 1
     13       2      12 1
     14       3      13 1
     15       4      14 1
     16       5      15 1
     17       6      16 1
     18       7      17 1
     19       8      18 1
@<TRIPOS>ALT_TYPE
CGenFF_4.0_ALT_TYPE_SET
CGenFF_4.0 1 CG2R61 2 CG2R61 3 CG2R61 4 CG2R61 5 CG2R61 6 CG2R61 7 CG2R61 8 CG2R61 9 CG2R61 10 CG2R61 11 HGR61 12 HGR61 13 HGR61 14 HGR61 15 HGR61 16 HGR61 17 HGR61 18 HGR61
@<TRIPOS>MOLECULE
naphtalene
 18 19 0 0 0
****
USER_CHARGES
INVALID_CHARGES
Pose:  21 Cluster:  21 Fr_nu: 111467 TotEn:   -10.57
@<TRIPOS>ATOM
      1 C1        -69.4692   -2.3680  -29.1352 C.ar   1 LIG      -0.11500
      2 C2        -69.8536   -1.0339  -29.0390 C.ar   1 LIG      -0.11500
      3 C3        -64.9129   -1.1405  -27.9492 C.ar   1 LIG      -0.11500
      4 C4        -65.2974    0.1936  -27.8531 C.ar   1 LIG      -0.11500
      5 C5        -68.1453   -2.7329  -28.8891 C.ar   1 LIG      -0.11700
      6 C6        -68.9157   -0.0596  -28.6964 C.ar   1 LIG      -0.11700
      7 C7        -65.8509   -2.1149  -28.2919 C.ar   1 LIG      -0.11700
      8 C8        -66.6213    0.5586  -28.0992 C.ar   1 LIG      -0.11700
      9 C9        -67.1878   -1.7655  -28.5430 C.ar   1 LIG       0.00400
     10 C10       -67.5788   -0.4089  -28.4453 C.ar   1 LIG       0.00400
     11 H1        -70.1996   -3.1260  -29.4026 H      1 LIG       0.11500
     12 H2        -70.8846   -0.7509  -29.2306 H      1 LIG       0.11500
     13 H3        -63.8819   -1.4243  -27.7576 H      1 LIG       0.11500
     14 H4        -64.5663    0.9513  -27.5871 H      1 LIG       0.11500
     15 H5        -67.8672   -3.7817  -28.9706 H      1 LIG       0.11500
     16 H6        -69.2386    0.9771  -28.6265 H      1 LIG       0.11500
     17 H7        -65.5281   -3.1516  -28.3609 H      1 LIG       0.11500
     18 H8        -66.8995    1.6075  -28.0186 H      1 LIG       0.11500
@<TRIPOS>BOND
      1       1       2 ar
      2       1       5 ar
      3       2       6 ar
      4       3       4 ar
      5       3       7 ar
      6       4       8 ar
      7       5       9 ar
      8       6      10 ar
      9       7       9 ar
     10       8      10 ar
     11       9      10 ar
     12       1      11 1
     13       2      12 1
     14       3      13 1
     15       4      14 1
     16       5      15 1
     17       6      16 1
     18       7      17 1
     19       8      18 1
@<TRIPOS>ALT_TYPE
CGenFF_4.0_ALT_TYPE_SET
CGenFF_4.0 1 CG2R61 2 CG2R61 3 CG2R61 4 CG2R61 5 CG2R61 6 CG2R61 7 CG2R61 8 CG2R61 9 CG2R61 10 CG2R61 11 HGR61 12 HGR61 13 HGR61 14 HGR61 15 HGR61 16 HGR61 17 HGR61 18 HGR61
@<TRIPOS>MOLECULE
naphtalene
 18 19 0 0 0
****
USER_CHARGES
INVALID_CHARGES
Pose:  22 Cluster:  22 Fr_nu:   4214 TotEn:   -10.17
@<TRIPOS>ATOM
      1 C1        -47.8568  -14.6667  -46.0419 C.ar   1 LIG      -0.11500
      2 C2        -46.8024  -13.8161  -45.7232 C.ar   1 LIG      -0.11500
      3 C3        -50.8419  -12.0037  -43.2723 C.ar   1 LIG      -0.11500
      4 C4        -49.7874  -11.1531  -42.9538 C.ar   1 LIG      -0.11500
      5 C5        -49.1270  -14.4326  -45.5143 C.ar   1 LIG      -0.11700
      6 C6        -47.0140  -12.7282  -44.8760 C.ar   1 LIG      -0.11700
      7 C7        -50.6302  -13.0916  -44.1197 C.ar   1 LIG      -0.11700
      8 C8        -48.5172  -11.3871  -43.4812 C.ar   1 LIG      -0.11700
      9 C9        -49.3582  -13.3423  -44.6598 C.ar   1 LIG       0.00400
     10 C10       -48.2860  -12.4774  -44.3358 C.ar   1 LIG       0.00400
     11 H1        -47.6914  -15.5138  -46.7011 H      1 LIG       0.11500
     12 H2        -45.8140  -13.9991  -46.1347 H      1 LIG       0.11500
     13 H3        -51.8308  -11.8211  -42.8613 H      1 LIG       0.11500
     14 H4        -49.9531  -10.3070  -42.2934 H      1 LIG       0.11500
     15 H5        -49.9364  -15.1109  -45.7767 H      1 LIG       0.11500
     16 H6        -46.1755  -12.0760  -44.6409 H      1 LIG       0.11500
     17 H7        -51.4691  -13.7432  -44.3553 H      1 LIG       0.11500
     18 H8        -47.7074  -10.7094  -43.2184 H      1 LIG       0.11500
@<TRIPOS>BOND
      1       1       2 ar
      2       1       5 ar
      3       2       6 ar
      4       3       4 ar
      5       3       7 ar
      6       4       8 ar
      7       5       9 ar
      8       6      10 ar
      9       7       9 ar
     10       8      10 ar
     11       9      10 ar
     12       1      11 1
     13       2      12 1
     14       3      13 1
     15       4      14 1
     16       5      15 1
     17       6      16 1
     18       7      17 1
     19       8      18 1
@<TRIPOS>ALT_TYPE
CGenFF_4.0_ALT_TYPE_SET
CGenFF_4.0 1 CG2R61 2 CG2R61 3 CG2R61 4 CG2R61 5 CG2R61 6 CG2R61 7 CG2R61 8 CG2R61 9 CG2R61 10 CG2R61 11 HGR61 12 HGR61 13 HGR61 14 HGR61 15 HGR61 16 HGR61 17 HGR61 18 HGR61
@<TRIPOS>MOLECULE
naphtalene
 18 19 0 0 0
****
USER_CHARGES
INVALID_CHARGES
Pose:  23 Cluster:  23 Fr_nu: 129204 TotEn:   -10.08
@<TRIPOS>ATOM
      1 C1        -62.0820    0.4815  -23.3619 C.ar   1 LIG      -0.11500
      2 C2        -62.0866    1.0439  -24.6349 C.ar   1 LIG      -0.11500
      3 C3        -65.2224   -2.9220  -24.8544 C.ar   1 LIG      -0.11500
      4 C4        -65.2269   -2.3594  -26.1274 C.ar   1 LIG      -0.11500
      5 C5        -62.8592   -0.6457  -23.0934 C.ar   1 LIG      -0.11700
      6 C6        -62.8683    0.4815  -25.6443 C.ar   1 LIG      -0.11700
      7 C7        -64.4405   -2.3595  -23.8450 C.ar   1 LIG      -0.11700
      8 C8        -64.4498   -1.2323  -26.3959 C.ar   1 LIG      -0.11700
      9 C9        -63.6522   -1.2250  -24.0975 C.ar   1 LIG       0.00400
     10 C10       -63.6569   -0.6530  -25.3919 C.ar   1 LIG       0.00400
     11 H1        -61.4737    0.9200  -22.5763 H      1 LIG       0.11500
     12 H2        -61.4810    1.9212  -24.8429 H      1 LIG       0.11500
     13 H3        -65.8278   -3.7995  -24.6458 H      1 LIG       0.11500
     14 H4        -65.8365   -2.7976  -26.9122 H      1 LIG       0.11500
     15 H5        -62.8405   -1.0683  -22.0910 H      1 LIG       0.11500
     16 H6        -62.8562    0.9374  -26.6321 H      1 LIG       0.11500
     17 H7        -64.4522   -2.8161  -22.8575 H      1 LIG       0.11500
     18 H8        -64.4690   -0.8090  -27.3982 H      1 LIG       0.11500
@<TRIPOS>BOND
      1       1       2 ar
      2       1       5 ar
      3       2       6 ar
      4       3       4 ar
      5       3       7 ar
      6       4       8 ar
      7       5       9 ar
      8       6      10 ar
      9       7       9 ar
     10       8      10 ar
     11       9      10 ar
     12       1      11 1
     13       2      12 1
     14       3      13 1
     15       4      14 1
     16       5      15 1
     17       6      16 1
     18       7      17 1
     19       8      18 1
@<TRIPOS>ALT_TYPE
CGenFF_4.0_ALT_TYPE_SET
CGenFF_4.0 1 CG2R61 2 CG2R61 3 CG2R61 4 CG2R61 5 CG2R61 6 CG2R61 7 CG2R61 8 CG2R61 9 CG2R61 10 CG2R61 11 HGR61 12 HGR61 13 HGR61 14 HGR61 15 HGR61 16 HGR61 17 HGR61 18 HGR61
@<TRIPOS>MOLECULE
naphtalene
 18 19 0 0 0
****
USER_CHARGES
INVALID_CHARGES
Pose:  24 Cluster:  24 Fr_nu: 412008 TotEn:   -10.07
@<TRIPOS>ATOM
      1 C1        -59.3655   -2.0678  -22.7407 C.ar   1 LIG      -0.11500
      2 C2        -59.8382   -1.4162  -21.6054 C.ar   1 LIG      -0.11500
      3 C3        -62.7016    0.2211  -25.4433 C.ar   1 LIG      -0.11500
      4 C4        -63.1741    0.8728  -24.3079 C.ar   1 LIG      -0.11500
      5 C5        -59.9564   -1.8267  -23.9814 C.ar   1 LIG      -0.11700
      6 C6        -60.9033   -0.5210  -21.7063 C.ar   1 LIG      -0.11700
      7 C7        -61.6363   -0.6741  -25.3423 C.ar   1 LIG      -0.11700
      8 C8        -62.5834    0.6317  -23.0672 C.ar   1 LIG      -0.11700
      9 C9        -61.0296   -0.9288  -24.1015 C.ar   1 LIG       0.00400
     10 C10       -61.5102   -0.2662  -22.9470 C.ar   1 LIG       0.00400
     11 H1        -58.5366   -2.7651  -22.6614 H      1 LIG       0.11500
     12 H2        -59.3773   -1.6044  -20.6401 H      1 LIG       0.11500
     13 H3        -63.1620    0.4091  -26.4091 H      1 LIG       0.11500
     14 H4        -64.0040    1.5688  -24.3876 H      1 LIG       0.11500
     15 H5        -59.5708   -2.3477  -24.8553 H      1 LIG       0.11500
     16 H6        -61.2561   -0.0224  -20.8059 H      1 LIG       0.11500
     17 H7        -61.2831   -1.1719  -26.2430 H      1 LIG       0.11500
     18 H8        -62.9693    1.1520  -22.1930 H      1 LIG       0.11500
@<TRIPOS>BOND
      1       1       2 ar
      2       1       5 ar
      3       2       6 ar
      4       3       4 ar
      5       3       7 ar
      6       4       8 ar
      7       5       9 ar
      8       6      10 ar
      9       7       9 ar
     10       8      10 ar
     11       9      10 ar
     12       1      11 1
     13       2      12 1
     14       3      13 1
     15       4      14 1
     16       5      15 1
     17       6      16 1
     18       7      17 1
     19       8      18 1
@<TRIPOS>ALT_TYPE
CGenFF_4.0_ALT_TYPE_SET
CGenFF_4.0 1 CG2R61 2 CG2R61 3 CG2R61 4 CG2R61 5 CG2R61 6 CG2R61 7 CG2R61 8 CG2R61 9 CG2R61 10 CG2R61 11 HGR61 12 HGR61 13 HGR61 14 HGR61 15 HGR61 16 HGR61 17 HGR61 18 HGR61
@<TRIPOS>MOLECULE
naphtalene
 18 19 0 0 0
****
USER_CHARGES
INVALID_CHARGES
Pose:  25 Cluster:  25 Fr_nu: 411820 TotEn:    -9.85
@<TRIPOS>ATOM
      1 C1        -60.7758   -1.5290  -24.8191 C.ar   1 LIG      -0.11500
      2 C2        -60.6113   -0.4766  -23.9234 C.ar   1 LIG      -0.11500
      3 C3        -65.3987   -0.1934  -25.5389 C.ar   1 LIG      -0.11500
      4 C4        -65.2340    0.8590  -24.6432 C.ar   1 LIG      -0.11500
      5 C5        -62.0059   -1.7256  -25.4474 C.ar   1 LIG      -0.11700
      6 C6        -61.6760    0.3832  -23.6525 C.ar   1 LIG      -0.11700
      7 C7        -64.3338   -1.0531  -25.8099 C.ar   1 LIG      -0.11700
      8 C8        -64.0040    1.0557  -24.0148 C.ar   1 LIG      -0.11700
      9 C9        -63.0886   -0.8700  -25.1865 C.ar   1 LIG       0.00400
     10 C10       -62.9213    0.2001  -24.2757 C.ar   1 LIG       0.00400
     11 H1        -59.9467   -2.1983  -25.0292 H      1 LIG       0.11500
     12 H2        -59.6532   -0.3242  -23.4351 H      1 LIG       0.11500
     13 H3        -66.3567   -0.3463  -26.0278 H      1 LIG       0.11500
     14 H4        -66.0639    1.5271  -24.4324 H      1 LIG       0.11500
     15 H5        -62.1118   -2.5550  -26.1436 H      1 LIG       0.11500
     16 H6        -61.5247    1.1995  -22.9493 H      1 LIG       0.11500
     17 H7        -64.4851   -1.8688  -26.5137 H      1 LIG       0.11500
     18 H8        -63.8980    1.8846  -23.3179 H      1 LIG       0.11500
@<TRIPOS>BOND
      1       1       2 ar
      2       1       5 ar
      3       2       6 ar
      4       3       4 ar
      5       3       7 ar
      6       4       8 ar
      7       5       9 ar
      8       6      10 ar
      9       7       9 ar
     10       8      10 ar
     11       9      10 ar
     12       1      11 1
     13       2      12 1
     14       3      13 1
     15       4      14 1
     16       5      15 1
     17       6      16 1
     18       7      17 1
     19       8      18 1
@<TRIPOS>ALT_TYPE
CGenFF_4.0_ALT_TYPE_SET
CGenFF_4.0 1 CG2R61 2 CG2R61 3 CG2R61 4 CG2R61 5 CG2R61 6 CG2R61 7 CG2R61 8 CG2R61 9 CG2R61 10 CG2R61 11 HGR61 12 HGR61 13 HGR61 14 HGR61 15 HGR61 16 HGR61 17 HGR61 18 HGR61
@<TRIPOS>MOLECULE
naphtalene
 18 19 0 0 0
****
USER_CHARGES
INVALID_CHARGES
Pose:  26 Cluster:  26 Fr_nu: 136265 TotEn:    -9.37
@<TRIPOS>ATOM
      1 C1        -69.4493   -3.9554  -26.5075 C.ar   1 LIG      -0.11500
      2 C2        -70.2299   -3.0935  -27.2720 C.ar   1 LIG      -0.11500
      3 C3        -65.4707   -1.4352  -27.7293 C.ar   1 LIG      -0.11500
      4 C4        -66.2515   -0.5734  -28.4938 C.ar   1 LIG      -0.11500
      5 C5        -68.0698   -3.7624  -26.4270 C.ar   1 LIG      -0.11700
      6 C6        -69.6344   -2.0354  -27.9590 C.ar   1 LIG      -0.11700
      7 C7        -66.0664   -2.4934  -27.0422 C.ar   1 LIG      -0.11700
      8 C8        -67.6309   -0.7664  -28.5744 C.ar   1 LIG      -0.11700
      9 C9        -67.4534   -2.7026  -27.1120 C.ar   1 LIG       0.00400
     10 C10       -68.2474   -1.8262  -27.8895 C.ar   1 LIG       0.00400
     11 H1        -69.9134   -4.7793  -25.9733 H      1 LIG       0.11500
     12 H2        -71.3038   -3.2445  -27.3338 H      1 LIG       0.11500
     13 H3        -64.3967   -1.2847  -27.6669 H      1 LIG       0.11500
     14 H4        -65.7867    0.2494  -29.0289 H      1 LIG       0.11500
     15 H5        -67.4792   -4.4488  -25.8237 H      1 LIG       0.11500
     16 H6        -70.2641   -1.3738  -28.5502 H      1 LIG       0.11500
     17 H7        -65.4367   -3.1544  -26.4504 H      1 LIG       0.11500
     18 H8        -68.2217   -0.0806  -29.1783 H      1 LIG       0.11500
@<TRIPOS>BOND
      1       1       2 ar
      2       1       5 ar
      3       2       6 ar
      4       3       4 ar
      5       3       7 ar
      6       4       8 ar
      7       5       9 ar
      8       6      10 ar
      9       7       9 ar
     10       8      10 ar
     11       9      10 ar
     12       1      11 1
     13       2      12 1
     14       3      13 1
     15       4      14 1
     16       5      15 1
     17       6      16 1
     18       7      17 1
     19       8      18 1
@<TRIPOS>ALT_TYPE
CGenFF_4.0_ALT_TYPE_SET
CGenFF_4.0 1 CG2R61 2 CG2R61 3 CG2R61 4 CG2R61 5 CG2R61 6 CG2R61 7 CG2R61 8 CG2R61 9 CG2R61 10 CG2R61 11 HGR61 12 HGR61 13 HGR61 14 HGR61 15 HGR61 16 HGR61 17 HGR61 18 HGR61
@<TRIPOS>MOLECULE
naphtalene
 18 19 0 0 0
****
USER_CHARGES
INVALID_CHARGES
Pose:  27 Cluster:  27 Fr_nu: 115275 TotEn:    -9.09
@<TRIPOS>ATOM
      1 C1        -61.7551    0.0706  -24.6292 C.ar   1 LIG      -0.11500
      2 C2        -61.5242   -1.2042  -25.1376 C.ar   1 LIG      -0.11500
      3 C3        -65.7801    0.4223  -27.3401 C.ar   1 LIG      -0.11500
      4 C4        -65.5490   -0.8525  -27.8484 C.ar   1 LIG      -0.11500
      5 C5        -62.8701    0.7977  -25.0470 C.ar   1 LIG      -0.11700
      6 C6        -62.4072   -1.7568  -26.0656 C.ar   1 LIG      -0.11700
      7 C7        -64.8970    0.9748  -26.4120 C.ar   1 LIG      -0.11700
      8 C8        -64.4340   -1.5797  -27.4308 C.ar   1 LIG      -0.11700
      9 C9        -63.7695    0.2571  -25.9804 C.ar   1 LIG       0.00400
     10 C10       -63.5346   -1.0392  -26.4973 C.ar   1 LIG       0.00400
     11 H1        -61.0670    0.5005  -23.9072 H      1 LIG       0.11500
     12 H2        -60.6560   -1.7696  -24.8116 H      1 LIG       0.11500
     13 H3        -66.6484    0.9882  -27.6656 H      1 LIG       0.11500
     14 H4        -66.2367   -1.2813  -28.5714 H      1 LIG       0.11500
     15 H5        -63.0306    1.7926  -24.6366 H      1 LIG       0.11500
     16 H6        -62.2073   -2.7551  -26.4493 H      1 LIG       0.11500
     17 H7        -65.0975    1.9728  -26.0278 H      1 LIG       0.11500
     18 H8        -64.2730   -2.5743  -27.8416 H      1 LIG       0.11500
@<TRIPOS>BOND
      1       1       2 ar
      2       1       5 ar
      3       2       6 ar
      4       3       4 ar
      5       3       7 ar
      6       4       8 ar
      7       5       9 ar
      8       6      10 ar
      9       7       9 ar
     10       8      10 ar
     11       9      10 ar
     12       1      11 1
     13       2      12 1
     14       3      13 1
     15       4      14 1
     16       5      15 1
     17       6      16 1
     18       7      17 1
     19       8      18 1
@<TRIPOS>ALT_TYPE
CGenFF_4.0_ALT_TYPE_SET
CGenFF_4.0 1 CG2R61 2 CG2R61 3 CG2R61 4 CG2R61 5 CG2R61 6 CG2R61 7 CG2R61 8 CG2R61 9 CG2R61 10 CG2R61 11 HGR61 12 HGR61 13 HGR61 14 HGR61 15 HGR61 16 HGR61 17 HGR61 18 HGR61
@<TRIPOS>MOLECULE
naphtalene
 18 19 0 0 0
****
USER_CHARGES
INVALID_CHARGES
Pose:  28 Cluster:  28 Fr_nu:  36550 TotEn:    -8.04
@<TRIPOS>ATOM
      1 C1        -63.3909   -1.6341  -25.4250 C.ar   1 LIG      -0.11500
      2 C2        -63.1499   -0.3106  -25.7815 C.ar   1 LIG      -0.11500
      3 C3        -67.3269   -1.6871  -28.2848 C.ar   1 LIG      -0.11500
      4 C4        -67.0857   -0.3636  -28.6411 C.ar   1 LIG      -0.11500
      5 C5        -64.4889   -2.3115  -25.9560 C.ar   1 LIG      -0.11700
      6 C6        -64.0057    0.3406  -26.6701 C.ar   1 LIG      -0.11700
      7 C7        -66.4709   -2.3383  -27.3960 C.ar   1 LIG      -0.11700
      8 C8        -65.9878    0.3140  -28.1102 C.ar   1 LIG      -0.11700
      9 C9        -65.3610   -1.6717  -26.8519 C.ar   1 LIG       0.00400
     10 C10       -65.1158   -0.3258  -27.2143 C.ar   1 LIG       0.00400
     11 H1        -62.7246   -2.1403  -24.7327 H      1 LIG       0.11500
     12 H2        -62.2946    0.2159  -25.3677 H      1 LIG       0.11500
     13 H3        -68.1820   -2.2143  -28.6983 H      1 LIG       0.11500
     14 H4        -67.7532    0.1426  -29.3324 H      1 LIG       0.11500
     15 H5        -64.6582   -3.3456  -25.6629 H      1 LIG       0.11500
     16 H6        -63.7978    1.3752  -26.9352 H      1 LIG       0.11500
     17 H7        -66.6786   -3.3731  -27.1318 H      1 LIG       0.11500
     18 H8        -65.8187    1.3484  -28.4025 H      1 LIG       0.11500
@<TRIPOS>BOND
      1       1       2 ar
      2       1       5 ar
      3       2       6 ar
      4       3       4 ar
      5       3       7 ar
      6       4       8 ar
      7       5       9 ar
      8       6      10 ar
      9       7       9 ar
     10       8      10 ar
     11       9      10 ar
     12       1      11 1
     13       2      12 1
     14       3      13 1
     15       4      14 1
     16       5      15 1
     17       6      16 1
     18       7      17 1
     19       8      18 1
@<TRIPOS>ALT_TYPE
CGenFF_4.0_ALT_TYPE_SET
CGenFF_4.0 1 CG2R61 2 CG2R61 3 CG2R61 4 CG2R61 5 CG2R61 6 CG2R61 7 CG2R61 8 CG2R61 9 CG2R61 10 CG2R61 11 HGR61 12 HGR61 13 HGR61 14 HGR61 15 HGR61 16 HGR61 17 HGR61 18 HGR61
@<TRIPOS>MOLECULE
naphtalene
 18 19 0 0 0
****
USER_CHARGES
INVALID_CHARGES
Pose:  29 Cluster:  29 Fr_nu:  18370 TotEn:    -7.72
@<TRIPOS>ATOM
      1 C1        -64.3987   -1.6170  -24.9513 C.ar   1 LIG      -0.11500
      2 C2        -63.4990   -1.8821  -25.9793 C.ar   1 LIG      -0.11500
      3 C3        -60.6868   -0.8625  -21.8975 C.ar   1 LIG      -0.11500
      4 C4        -59.7872   -1.1277  -22.9257 C.ar   1 LIG      -0.11500
      5 C5        -63.9290   -1.2966  -23.6772 C.ar   1 LIG      -0.11700
      6 C6        -62.1261   -1.8279  -25.7375 C.ar   1 LIG      -0.11700
      7 C7        -62.0598   -0.9166  -22.1395 C.ar   1 LIG      -0.11700
      8 C8        -60.2568   -1.4481  -24.1997 C.ar   1 LIG      -0.11700
      9 C9        -62.5503   -1.2375  -23.4157 C.ar   1 LIG       0.00400
     10 C10       -61.6354   -1.5072  -24.4612 C.ar   1 LIG       0.00400
     11 H1        -65.4674   -1.6598  -25.1400 H      1 LIG       0.11500
     12 H2        -63.8657   -2.1311  -26.9709 H      1 LIG       0.11500
     13 H3        -60.3207   -0.6132  -20.9056 H      1 LIG       0.11500
     14 H4        -58.7186   -1.0861  -22.7360 H      1 LIG       0.11500
     15 H5        -64.6505   -1.0935  -22.8886 H      1 LIG       0.11500
     16 H6        -61.4409   -2.0383  -26.5561 H      1 LIG       0.11500
     17 H7        -62.7447   -0.7054  -21.3209 H      1 LIG       0.11500
     18 H8        -59.5354   -1.6520  -24.9884 H      1 LIG       0.11500
@<TRIPOS>BOND
      1       1       2 ar
      2       1       5 ar
      3       2       6 ar
      4       3       4 ar
      5       3       7 ar
      6       4       8 ar
      7       5       9 ar
      8       6      10 ar
      9       7       9 ar
     10       8      10 ar
     11       9      10 ar
     12       1      11 1
     13       2      12 1
     14       3      13 1
     15       4      14 1
     16       5      15 1
     17       6      16 1
     18       7      17 1
     19       8      18 1
@<TRIPOS>ALT_TYPE
CGenFF_4.0_ALT_TYPE_SET
CGenFF_4.0 1 CG2R61 2 CG2R61 3 CG2R61 4 CG2R61 5 CG2R61 6 CG2R61 7 CG2R61 8 CG2R61 9 CG2R61 10 CG2R61 11 HGR61 12 HGR61 13 HGR61 14 HGR61 15 HGR61 16 HGR61 17 HGR61 18 HGR61
# TRIPOS MOL2 file generated by SEED

@<TRIPOS>MOLECULE
pyrazole
 9 9 0 0 0
****
USER_CHARGES
INVALID_CHARGES
Pose:   1 Cluster:   1 Fr_nu: 5301144 TotEn:   -19.48
@<TRIPOS>ATOM
      1 C1        -51.5308    4.7819  -34.6391 C.2    1 LIG      -0.25100
      2 C2        -50.3737    5.4705  -35.0497 C.2    1 LIG       0.13200
      3 C3        -51.0990    3.5017  -34.3920 C.2    1 LIG      -0.03800
      4 N1        -49.2883    4.6924  -35.0638 N.2    1 LIG      -0.57800
      5 N2        -49.7614    3.5015  -34.6588 N.pl3  1 LIG      -0.05900
      6 H1        -52.5372    5.1600  -34.5357 H      1 LIG       0.15700
      7 H2        -50.2762    6.5070  -35.3398 H      1 LIG       0.15600
      8 H3        -51.6118    2.6105  -34.0601 H      1 LIG       0.15900
      9 H4        -49.1133    2.7270  -34.5883 H      1 LIG       0.32200
@<TRIPOS>BOND
      1       1       2 1
      2       1       3 2
      3       2       4 2
      4       3       5 1
      5       4       5 1
      6       1       6 1
      7       2       7 1
      8       3       8 1
      9       5       9 1
@<TRIPOS>ALT_TYPE
CGenFF_4.0_ALT_TYPE_SET
CGenFF_4.0 1 CG2R51 2 CG2R52 3 CG2R51 4 NG2R50 5 NG2R51 6 HGR51 7 HGR52 8 HGR52 9 HGP1
@<TRIPOS>MOLECULE
pyrazole
 9 9 0 0 0
****
USER_CHARGES
INVALID_CHARGES
Pose:   2 Cluster:   2 Fr_nu: 10123634 TotEn:   -19.18
@<TRIPOS>ATOM
      1 C1        -53.1330    5.2474  -17.3319 C.2    1 LIG      -0.25100
      2 C2        -54.2188    4.4548  -17.7498 C.2    1 LIG       0.13200
      3 C3        -52.9526    6.1483  -18.3528 C.2    1 LIG      -0.03800
      4 N1        -54.6949    4.8201  -18.9430 N.2    1 LIG      -0.57800
      5 N2        -53.9046    5.8523  -19.2837 N.pl3  1 LIG      -0.05900
      6 H1        -52.5611    5.1768  -16.4185 H      1 LIG       0.15700
      7 H2        -54.6828    3.6258  -17.2347 H      1 LIG       0.15600
      8 H3        -52.2472    6.9536  -18.4986 H      1 LIG       0.15900
      9 H4        -54.0700    6.3102  -20.1713 H      1 LIG       0.32200
@<TRIPOS>BOND
      1       1       2 1
      2       1       3 2
      3       2       4 2
      4       3       5 1
      5       4       5 1
      6       1       6 1
      7       2       7 1
      8       3       8 1
      9       5       9 1
@<TRIPOS>ALT_TYPE
CGenFF_4.0_ALT_TYPE_SET
CGenFF_4.0 1 CG2R51 2 CG2R52 3 CG2R51 4 NG2R50 5 NG2R51 6 HGR51 7 HGR52 8 HGR52 9 HGP1
@<TRIPOS>MOLECULE
pyrazole
 9 9 0 0 0
****
USER_CHARGES
INVALID_CHARGES
Pose:   3 Cluster:   3 Fr_nu: 9194142 TotEn:   -19.02
@<TRIPOS>ATOM
      1 C1        -46.7459   -7.7653  -28.6900 C.2    1 LIG      -0.25100
      2 C2        -45.9308   -6.6901  -28.2882 C.2    1 LIG       0.13200
      3 C3        -46.0929   -8.3060  -29.7706 C.2    1 LIG      -0.03800
      4 N1        -44.8430   -6.5544  -29.0512 N.2    1 LIG      -0.57800
      5 N2        -44.9698   -7.5514  -29.9433 N.pl3  1 LIG      -0.05900
      6 H1        -47.6762   -8.1023  -28.2571 H      1 LIG       0.15700
      7 H2        -46.0844   -5.9994  -27.4714 H      1 LIG       0.15600
      8 H3        -46.3221   -9.1394  -30.4189 H      1 LIG       0.15900
      9 H4        -44.2507   -7.6589  -30.6477 H      1 LIG       0.32200
@<TRIPOS>BOND
      1       1       2 1
      2       1       3 2
      3       2       4 2
      4       3       5 1
      5       4       5 1
      6       1       6 1
      7       2       7 1
      8       3       8 1
      9       5       9 1
@<TRIPOS>ALT_TYPE
CGenFF_4.0_ALT_TYPE_SET
CGenFF_4.0 1 CG2R51 2 CG2R52 3 CG2R51 4 NG2R50 5 NG2R51 6 HGR51 7 HGR52 8 HGR52 9 HGP1
@<TRIPOS>MOLECULE
pyrazole
 9 9 0 0 0
****
USER_CHARGES
INVALID_CHARGES
Pose:   4 Cluster:   4 Fr_nu: 5298679 TotEn:   -18.44
@<TRIPOS>ATOM
      1 C1        -50.4355    5.0903  -34.4247 C.2    1 LIG      -0.25100
      2 C2        -51.7800    4.9000  -34.7959 C.2    1 LIG       0.13200
      3 C3        -49.9320    3.8191  -34.2943 C.2    1 LIG      -0.03800
      4 N1        -52.1098    3.6096  -34.8951 N.2    1 LIG      -0.57800
      5 N2        -50.9653    2.9774  -34.5844 N.pl3  1 LIG      -0.05900
      6 H1        -49.9046    6.0186  -34.2734 H      1 LIG       0.15700
      7 H2        -52.5334    5.6479  -34.9977 H      1 LIG       0.15600
      8 H3        -48.9544    3.4460  -34.0251 H      1 LIG       0.15900
      9 H4        -50.9606    1.9651  -34.5879 H      1 LIG       0.32200
@<TRIPOS>BOND
      1       1       2 1
      2       1       3 2
      3       2       4 2
      4       3       5 1
      5       4       5 1
      6       1       6 1
      7       2       7 1
      8       3       8 1
      9       5       9 1
@<TRIPOS>ALT_TYPE
CGenFF_4.0_ALT_TYPE_SET
CGenFF_4.0 1 CG2R51 2 CG2R52 3 CG2R51 4 NG2R50 5 NG2R51 6 HGR51 7 HGR52 8 HGR52 9 HGP1
@<TRIPOS>MOLECULE
pyrazole
 9 9 0 0 0
****
USER_CHARGES
INVALID_CHARGES
Pose:   5 Cluster:   5 Fr_nu: 9193944 TotEn:   -17.57
@<TRIPOS>ATOM
      1 C1        -44.7790   -8.0122  -29.4989 C.2    1 LIG      -0.25100
      2 C2        -44.8277   -6.7838  -28.8130 C.2    1 LIG       0.13200
      3 C3        -46.0929   -8.3060  -29.7706 C.2    1 LIG      -0.03800
      4 N1        -46.0737   -6.3284  -28.6586 N.2    1 LIG      -0.57800
      5 N2        -46.8203   -7.2756  -29.2514 N.pl3  1 LIG      -0.05900
      6 H1        -43.9132   -8.6022  -29.7608 H      1 LIG       0.15700
      7 H2        -44.0070   -6.2016  -28.4187 H      1 LIG       0.15600
      8 H3        -46.5652   -9.1377  -30.2731 H      1 LIG       0.15900
      9 H4        -47.8255   -7.1558  -29.2639 H      1 LIG       0.32200
@<TRIPOS>BOND
      1       1       2 1
      2       1       3 2
      3       2       4 2
      4       3       5 1
      5       4       5 1
      6       1       6 1
      7       2       7 1
      8       3       8 1
      9       5       9 1
@<TRIPOS>ALT_TYPE
CGenFF_4.0_ALT_TYPE_SET
CGenFF_4.0 1 CG2R51 2 CG2R52 3 CG2R51 4 NG2R50 5 NG2R51 6 HGR51 7 HGR52 8 HGR52 9 HGP1
@<TRIPOS>MOLECULE
pyrazole
 9 9 0 0 0
****
USER_CHARGES
INVALID_CHARGES
Pose:   6 Cluster:   6 Fr_nu: 317519 TotEn:   -15.86
@<TRIPOS>ATOM
      1 C1        -63.1134    3.2123  -41.5480 C.2    1 LIG      -0.25100
      2 C2        -62.0607    3.6811  -40.7395 C.2    1 LIG       0.13200
      3 C3        -63.8673    2.4281  -40.7095 C.2    1 LIG      -0.03800
      4 N1        -62.1358    3.2325  -39.4837 N.2    1 LIG      -0.57800
      5 N2        -63.2448    2.4735  -39.4967 N.pl3  1 LIG      -0.05900
      6 H1        -63.3006    3.4145  -42.5923 H      1 LIG       0.15700
      7 H2        -61.2415    4.3307  -41.0131 H      1 LIG       0.15600
      8 H3        -64.7689    1.8530  -40.8636 H      1 LIG       0.15900
      9 H4        -63.5195    2.0112  -38.6391 H      1 LIG       0.32200
@<TRIPOS>BOND
      1       1       2 1
      2       1       3 2
      3       2       4 2
      4       3       5 1
      5       4       5 1
      6       1       6 1
      7       2       7 1
      8       3       8 1
      9       5       9 1
@<TRIPOS>ALT_TYPE
CGenFF_4.0_ALT_TYPE_SET
CGenFF_4.0 1 CG2R51 2 CG2R52 3 CG2R51 4 NG2R50 5 NG2R51 6 HGR51 7 HGR52 8 HGR52 9 HGP1
@<TRIPOS>MOLECULE
pyrazole
 9 9 0 0 0
****
USER_CHARGES
INVALID_CHARGES
Pose:   7 Cluster:   7 Fr_nu: 721960 TotEn:   -15.81
@<TRIPOS>ATOM
      1 C1        -42.6765   -4.8590  -48.4263 C.2    1 LIG      -0.25100
      2 C2        -42.6855   -3.7018  -47.6247 C.2    1 LIG       0.13200
      3 C3        -43.4946   -5.7416  -47.7644 C.2    1 LIG      -0.03800
      4 N1        -43.4489   -3.8341  -46.5367 N.2    1 LIG      -0.57800
      5 N2        -43.9274   -5.0848  -46.6501 N.pl3  1 LIG      -0.05900
      6 H1        -42.1514   -5.0300  -49.3544 H      1 LIG       0.15700
      7 H2        -42.1671   -2.7677  -47.7876 H      1 LIG       0.15600
      8 H3        -43.7990   -6.7556  -47.9798 H      1 LIG       0.15900
      9 H4        -44.5460   -5.4289  -45.9264 H      1 LIG       0.32200
@<TRIPOS>BOND
      1       1       2 1
      2       1       3 2
      3       2       4 2
      4       3       5 1
      5       4       5 1
      6       1       6 1
      7       2       7 1
      8       3       8 1
      9       5       9 1
@<TRIPOS>ALT_TYPE
CGenFF_4.0_ALT_TYPE_SET
CGenFF_4.0 1 CG2R51 2 CG2R52 3 CG2R51 4 NG2R50 5 NG2R51 6 HGR51 7 HGR52 8 HGR52 9 HGP1
@<TRIPOS>MOLECULE
pyrazole
 9 9 0 0 0
****
USER_CHARGES
INVALID_CHARGES
Pose:   8 Cluster:   8 Fr_nu:  61595 TotEn:   -15.62
@<TRIPOS>ATOM
      1 C1        -85.4689    2.0661  -38.7324 C.2    1 LIG      -0.25100
      2 C2        -84.5243    1.8045  -37.7218 C.2    1 LIG       0.13200
      3 C3        -85.3279    1.0214  -39.6128 C.2    1 LIG      -0.03800
      4 N1        -83.8345    0.6817  -37.9389 N.2    1 LIG      -0.57800
      5 N2        -84.3460    0.2282  -39.0960 N.pl3  1 LIG      -0.05900
      6 H1        -86.1565    2.8952  -38.8118 H      1 LIG       0.15700
      7 H2        -84.3095    2.3857  -36.8364 H      1 LIG       0.15600
      8 H3        -85.8249    0.7777  -40.5407 H      1 LIG       0.15900
      9 H4        -83.9753   -0.6321  -39.4796 H      1 LIG       0.32200
@<TRIPOS>BOND
      1       1       2 1
      2       1       3 2
      3       2       4 2
      4       3       5 1
      5       4       5 1
      6       1       6 1
      7       2       7 1
      8       3       8 1
      9       5       9 1
@<TRIPOS>ALT_TYPE
CGenFF_4.0_ALT_TYPE_SET
CGenFF_4.0 1 CG2R51 2 CG2R52 3 CG2R51 4 NG2R50 5 NG2R51 6 HGR51 7 HGR52 8 HGR52 9 HGP1
@<TRIPOS>MOLECULE
pyrazole
 9 9 0 0 0
****
USER_CHARGES
INVALID_CHARGES
Pose:   9 Cluster:   9 Fr_nu: 2880726 TotEn:   -15.10
@<TRIPOS>ATOM
      1 C1        -77.1225  -13.5805  -45.2266 C.2    1 LIG      -0.25100
      2 C2        -77.5940  -14.7737  -44.6472 C.2    1 LIG       0.13200
      3 C3        -78.1980  -13.0901  -45.9260 C.2    1 LIG      -0.03800
      4 N1        -78.8697  -15.0259  -44.9517 N.2    1 LIG      -0.57800
      5 N2        -79.2092  -13.9843  -45.7301 N.pl3  1 LIG      -0.05900
      6 H1        -76.1409  -13.1370  -45.1483 H      1 LIG       0.15700
      7 H2        -77.0609  -15.4703  -44.0160 H      1 LIG       0.15600
      8 H3        -78.3313  -12.2065  -46.5335 H      1 LIG       0.15900
      9 H4        -80.1517  -13.9475  -46.0977 H      1 LIG       0.32200
@<TRIPOS>BOND
      1       1       2 1
      2       1       3 2
      3       2       4 2
      4       3       5 1
      5       4       5 1
      6       1       6 1
      7       2       7 1
      8       3       8 1
      9       5       9 1
@<TRIPOS>ALT_TYPE
CGenFF_4.0_ALT_TYPE_SET
CGenFF_4.0 1 CG2R51 2 CG2R52 3 CG2R51 4 NG2R50 5 NG2R51 6 HGR51 7 HGR52 8 HGR52 9 HGP1
@<TRIPOS>MOLECULE
pyrazole
 9 9 0 0 0
****
USER_CHARGES
INVALID_CHARGES
Pose:  10 Cluster:  10 Fr_nu: 379453 TotEn:   -15.04
@<TRIPOS>ATOM
      1 C1        -63.4795    3.4167  -42.6210 C.2    1 LIG      -0.25100
      2 C2        -62.5122    3.5499  -41.6069 C.2    1 LIG       0.13200
      3 C3        -64.5249    2.7639  -42.0149 C.2    1 LIG      -0.03800
      4 N1        -62.9080    3.0241  -40.4446 N.2    1 LIG      -0.57800
      5 N2        -64.1355    2.5542  -40.7246 N.pl3  1 LIG      -0.05900
      6 H1        -63.4274    3.7480  -43.6477 H      1 LIG       0.15700
      7 H2        -61.5352    4.0077  -41.6664 H      1 LIG       0.15600
      8 H3        -65.4880    2.4350  -42.3778 H      1 LIG       0.15900
      9 H4        -64.6542    2.0973  -39.9850 H      1 LIG       0.32200
@<TRIPOS>BOND
      1       1       2 1
      2       1       3 2
      3       2       4 2
      4       3       5 1
      5       4       5 1
      6       1       6 1
      7       2       7 1
      8       3       8 1
      9       5       9 1
@<TRIPOS>ALT_TYPE
CGenFF_4.0_ALT_TYPE_SET
CGenFF_4.0 1 CG2R51 2 CG2R52 3 CG2R51 4 NG2R50 5 NG2R51 6 HGR51 7 HGR52 8 HGR52 9 HGP1
@<TRIPOS>MOLECULE
pyrazole
 9 9 0 0 0
****
USER_CHARGES
INVALID_CHARGES
Pose:  11 Cluster:  11 Fr_nu: 400334 TotEn:   -14.80
@<TRIPOS>ATOM
      1 C1        -43.4916   -4.6058  -47.3845 C.2    1 LIG      -0.25100
      2 C2        -43.5420   -3.4549  -46.5754 C.2    1 LIG       0.13200
      3 C3        -42.3416   -4.4578  -48.1207 C.2    1 LIG      -0.03800
      4 N1        -42.5063   -2.6363  -46.7781 N.2    1 LIG      -0.57800
      5 N2        -41.7941   -3.2735  -47.7230 N.pl3  1 LIG      -0.05900
      6 H1        -44.1902   -5.4282  -47.4281 H      1 LIG       0.15700
      7 H2        -44.2906   -3.1783  -45.8468 H      1 LIG       0.15600
      8 H3        -41.8752   -5.0734  -48.8763 H      1 LIG       0.15900
      9 H4        -40.9412   -2.8404  -48.0541 H      1 LIG       0.32200
@<TRIPOS>BOND
      1       1       2 1
      2       1       3 2
      3       2       4 2
      4       3       5 1
      5       4       5 1
      6       1       6 1
      7       2       7 1
      8       3       8 1
      9       5       9 1
@<TRIPOS>ALT_TYPE
CGenFF_4.0_ALT_TYPE_SET
CGenFF_4.0 1 CG2R51 2 CG2R52 3 CG2R51 4 NG2R50 5 NG2R51 6 HGR51 7 HGR52 8 HGR52 9 HGP1
@<TRIPOS>MOLECULE
pyrazole
 9 9 0 0 0
****
USER_CHARGES
INVALID_CHARGES
Pose:  12 Cluster:  12 Fr_nu: 3041276 TotEn:   -14.66
@<TRIPOS>ATOM
      1 C1        -59.5906   -1.6490  -21.6599 C.2    1 LIG      -0.25100
      2 C2        -59.4111   -2.3431  -20.4484 C.2    1 LIG       0.13200
      3 C3        -59.3228   -2.5811  -22.6325 C.2    1 LIG      -0.03800
      4 N1        -59.0569   -3.6177  -20.6319 N.2    1 LIG      -0.57800
      5 N2        -59.0116   -3.7322  -21.9702 N.pl3  1 LIG      -0.05900
      6 H1        -59.8750   -0.6178  -21.8084 H      1 LIG       0.15700
      7 H2        -59.5232   -1.9730  -19.4393 H      1 LIG       0.15600
      8 H3        -59.3232   -2.5296  -23.7118 H      1 LIG       0.15900
      9 H4        -58.7580   -4.6285  -22.3664 H      1 LIG       0.32200
@<TRIPOS>BOND
      1       1       2 1
      2       1       3 2
      3       2       4 2
      4       3       5 1
      5       4       5 1
      6       1       6 1
      7       2       7 1
      8       3       8 1
      9       5       9 1
@<TRIPOS>ALT_TYPE
CGenFF_4.0_ALT_TYPE_SET
CGenFF_4.0 1 CG2R51 2 CG2R52 3 CG2R51 4 NG2R50 5 NG2R51 6 HGR51 7 HGR52 8 HGR52 9 HGP1
@<TRIPOS>MOLECULE
pyrazole
 9 9 0 0 0
****
USER_CHARGES
INVALID_CHARGES
Pose:  13 Cluster:  13 Fr_nu: 304191 TotEn:   -14.46
@<TRIPOS>ATOM
      1 C1        -62.7054    2.8683  -40.2524 C.2    1 LIG      -0.25100
      2 C2        -62.1047    3.6562  -41.2525 C.2    1 LIG       0.13200
      3 C3        -63.8732    2.4227  -40.8217 C.2    1 LIG      -0.03800
      4 N1        -62.8307    3.7099  -42.3722 N.2    1 LIG      -0.57800
      5 N2        -63.8998    2.9500  -42.0793 N.pl3  1 LIG      -0.05900
      6 H1        -62.3430    2.6524  -39.2582 H      1 LIG       0.15700
      7 H2        -61.1682    4.1940  -41.2118 H      1 LIG       0.15600
      8 H3        -64.6708    1.7941  -40.4528 H      1 LIG       0.15900
      9 H4        -64.6144    2.8346  -42.7870 H      1 LIG       0.32200
@<TRIPOS>BOND
      1       1       2 1
      2       1       3 2
      3       2       4 2
      4       3       5 1
      5       4       5 1
      6       1       6 1
      7       2       7 1
      8       3       8 1
      9       5       9 1
@<TRIPOS>ALT_TYPE
CGenFF_4.0_ALT_TYPE_SET
CGenFF_4.0 1 CG2R51 2 CG2R52 3 CG2R51 4 NG2R50 5 NG2R51 6 HGR51 7 HGR52 8 HGR52 9 HGP1
@<TRIPOS>MOLECULE
pyrazole
 9 9 0 0 0
****
USER_CHARGES
INVALID_CHARGES
Pose:  14 Cluster:  14 Fr_nu: 8904237 TotEn:   -14.12
@<TRIPOS>ATOM
      1 C1        -49.6422    5.9417  -33.9389 C.2    1 LIG      -0.25100
      2 C2        -48.5798    5.7690  -33.0316 C.2    1 LIG       0.13200
      3 C3        -49.9202    4.6737  -34.3876 C.2    1 LIG      -0.03800
      4 N1        -48.2082    4.4919  -32.9098 N.2    1 LIG      -0.57800
      5 N2        -49.0418    3.8505  -33.7464 N.pl3  1 LIG      -0.05900
      6 H1        -50.1382    6.8567  -34.2273 H      1 LIG       0.15700
      7 H2        -48.0604    6.5206  -32.4544 H      1 LIG       0.15600
      8 H3        -50.6459    4.2919  -35.0911 H      1 LIG       0.15900
      9 H4        -48.9544    2.8457  -33.8333 H      1 LIG       0.32200
@<TRIPOS>BOND
      1       1       2 1
      2       1       3 2
      3       2       4 2
      4       3       5 1
      5       4       5 1
      6       1       6 1
      7       2       7 1
      8       3       8 1
      9       5       9 1
@<TRIPOS>ALT_TYPE
CGenFF_4.0_ALT_TYPE_SET
CGenFF_4.0 1 CG2R51 2 CG2R52 3 CG2R51 4 NG2R50 5 NG2R51 6 HGR51 7 HGR52 8 HGR52 9 HGP1
@<TRIPOS>MOLECULE
pyrazole
 9 9 0 0 0
****
USER_CHARGES
INVALID_CHARGES
Pose:  15 Cluster:  15 Fr_nu: 9893724 TotEn:   -14.06
@<TRIPOS>ATOM
      1 C1        -77.2926   -7.2646  -59.3459 C.2    1 LIG      -0.25100
      2 C2        -75.9810   -7.1918  -58.8397 C.2    1 LIG       0.13200
      3 C3        -77.9248   -6.1640  -58.8210 C.2    1 LIG      -0.03800
      4 N1        -75.7899   -6.1289  -58.0537 N.2    1 LIG      -0.57800
      5 N2        -76.9897   -5.5236  -58.0621 N.pl3  1 LIG      -0.05900
      6 H1        -77.7204   -8.0097  -60.0002 H      1 LIG       0.15700
      7 H2        -75.1566   -7.8692  -59.0103 H      1 LIG       0.15600
      8 H3        -78.9336   -5.7886  -58.9151 H      1 LIG       0.15900
      9 H4        -77.1017   -4.6737  -57.5237 H      1 LIG       0.32200
@<TRIPOS>BOND
      1       1       2 1
      2       1       3 2
      3       2       4 2
      4       3       5 1
      5       4       5 1
      6       1       6 1
      7       2       7 1
      8       3       8 1
      9       5       9 1
@<TRIPOS>ALT_TYPE
CGenFF_4.0_ALT_TYPE_SET
CGenFF_4.0 1 CG2R51 2 CG2R52 3 CG2R51 4 NG2R50 5 NG2R51 6 HGR51 7 HGR52 8 HGR52 9 HGP1
@<TRIPOS>MOLECULE
pyrazole
 9 9 0 0 0
****
USER_CHARGES
INVALID_CHARGES
Pose:  16 Cluster:  16 Fr_nu: 647517 TotEn:   -13.78
@<TRIPOS>ATOM
      1 C1        -77.7105  -14.6327  -45.0788 C.2    1 LIG      -0.25100
      2 C2        -77.1798  -13.3590  -44.7998 C.2    1 LIG       0.13200
      3 C3        -78.8420  -14.3794  -45.8149 C.2    1 LIG      -0.03800
      4 N1        -77.9137  -12.3700  -45.3167 N.2    1 LIG      -0.57800
      5 N2        -78.9171  -13.0222  -45.9280 N.pl3  1 LIG      -0.05900
      6 H1        -77.3268  -15.5995  -44.7880 H      1 LIG       0.15700
      7 H2        -76.2890  -13.1102  -44.2408 H      1 LIG       0.15600
      8 H3        -79.5850  -15.0278  -46.2564 H      1 LIG       0.15900
      9 H4        -79.6240  -12.4761  -46.4044 H      1 LIG       0.32200
@<TRIPOS>BOND
      1       1       2 1
      2       1       3 2
      3       2       4 2
      4       3       5 1
      5       4       5 1
      6       1       6 1
      7       2       7 1
      8       3       8 1
      9       5       9 1
@<TRIPOS>ALT_TYPE
CGenFF_4.0_ALT_TYPE_SET
CGenFF_4.0 1 CG2R51 2 CG2R52 3 CG2R51 4 NG2R50 5 NG2R51 6 HGR51 7 HGR52 8 HGR52 9 HGP1
@<TRIPOS>MOLECULE
pyrazole
 9 9 0 0 0
****
USER_CHARGES
INVALID_CHARGES
Pose:  17 Cluster:  17 Fr_nu: 563480 TotEn:   -13.74
@<TRIPOS>ATOM
      1 C1        -59.7239   -2.2162  -22.0607 C.2    1 LIG      -0.25100
      2 C2        -59.5262   -2.4477  -23.4352 C.2    1 LIG       0.13200
      3 C3        -60.0252   -0.8788  -21.9777 C.2    1 LIG      -0.03800
      4 N1        -59.6885   -1.3458  -24.1723 N.2    1 LIG      -0.57800
      5 N2        -59.9914   -0.4089  -23.2577 N.pl3  1 LIG      -0.05900
      6 H1        -59.6581   -2.9198  -21.2440 H      1 LIG       0.15700
      7 H2        -59.2701   -3.3734  -23.9304 H      1 LIG       0.15600
      8 H3        -60.2532   -0.2332  -21.1418 H      1 LIG       0.15900
      9 H4        -60.1622    0.5362  -23.5779 H      1 LIG       0.32200
@<TRIPOS>BOND
      1       1       2 1
      2       1       3 2
      3       2       4 2
      4       3       5 1
      5       4       5 1
      6       1       6 1
      7       2       7 1
      8       3       8 1
      9       5       9 1
@<TRIPOS>ALT_TYPE
CGenFF_4.0_ALT_TYPE_SET
CGenFF_4.0 1 CG2R51 2 CG2R52 3 CG2R51 4 NG2R50 5 NG2R51 6 HGR51 7 HGR52 8 HGR52 9 HGP1
@<TRIPOS>MOLECULE
pyrazole
 9 9 0 0 0
****
USER_CHARGES
INVALID_CHARGES
Pose:  18 Cluster:  18 Fr_nu: 10129913 TotEn:   -13.69
@<TRIPOS>ATOM
      1 C1        -50.9954  -23.0787  -34.9464 C.2    1 LIG      -0.25100
      2 C2        -50.1889  -22.3664  -34.0387 C.2    1 LIG       0.13200
      3 C3        -52.1769  -22.3791  -34.9783 C.2    1 LIG      -0.03800
      4 N1        -50.8058  -21.2962  -33.5308 N.2    1 LIG      -0.57800
      5 N2        -52.0125  -21.3307  -34.1214 N.pl3  1 LIG      -0.05900
      6 H1        -50.7545  -23.9737  -35.5009 H      1 LIG       0.15700
      7 H2        -49.1775  -22.5828  -33.7257 H      1 LIG       0.15600
      8 H3        -53.0997  -22.5306  -35.5195 H      1 LIG       0.15900
      9 H4        -52.6799  -20.6051  -33.8913 H      1 LIG       0.32200
@<TRIPOS>BOND
      1       1       2 1
      2       1       3 2
      3       2       4 2
      4       3       5 1
      5       4       5 1
      6       1       6 1
      7       2       7 1
      8       3       8 1
      9       5       9 1
@<TRIPOS>ALT_TYPE
CGenFF_4.0_ALT_TYPE_SET
CGenFF_4.0 1 CG2R51 2 CG2R52 3 CG2R51 4 NG2R50 5 NG2R51 6 HGR51 7 HGR52 8 HGR52 9 HGP1
@<TRIPOS>MOLECULE
pyrazole
 9 9 0 0 0
****
USER_CHARGES
INVALID_CHARGES
Pose:  19 Cluster:  19 Fr_nu: 3449273 TotEn:   -13.68
@<TRIPOS>ATOM
      1 C1        -80.0459  -22.1516  -33.1180 C.2    1 LIG      -0.25100
      2 C2        -80.5783  -20.9227  -32.6843 C.2    1 LIG       0.13200
      3 C3        -78.6852  -21.9866  -33.0295 C.2    1 LIG      -0.03800
      4 N1        -79.6331  -20.0420  -32.3453 N.2    1 LIG      -0.57800
      5 N2        -78.4929  -20.7183  -32.5658 N.pl3  1 LIG      -0.05900
      6 H1        -80.5737  -23.0341  -33.4480 H      1 LIG       0.15700
      7 H2        -81.6158  -20.6319  -32.6016 H      1 LIG       0.15600
      8 H3        -77.8553  -22.6416  -33.2518 H      1 LIG       0.15900
      9 H4        -77.6145  -20.2508  -32.3797 H      1 LIG       0.32200
@<TRIPOS>BOND
      1       1       2 1
      2       1       3 2
      3       2       4 2
      4       3       5 1
      5       4       5 1
      6       1       6 1
      7       2       7 1
      8       3       8 1
      9       5       9 1
@<TRIPOS>ALT_TYPE
CGenFF_4.0_ALT_TYPE_SET
CGenFF_4.0 1 CG2R51 2 CG2R52 3 CG2R51 4 NG2R50 5 NG2R51 6 HGR51 7 HGR52 8 HGR52 9 HGP1
@<TRIPOS>MOLECULE
pyrazole
 9 9 0 0 0
****
USER_CHARGES
INVALID_CHARGES
Pose:  20 Cluster:  20 Fr_nu: 7645574 TotEn:   -13.65
@<TRIPOS>ATOM
      1 C1        -46.8471    4.1406  -43.1552 C.2    1 LIG      -0.25100
      2 C2        -45.5819    3.7081  -42.7148 C.2    1 LIG       0.13200
      3 C3        -47.7175    3.1855  -42.6899 C.2    1 LIG      -0.03800
      4 N1        -45.6390    2.5672  -42.0227 N.2    1 LIG      -0.57800
      5 N2        -46.9507    2.2746  -42.0246 N.pl3  1 LIG      -0.05900
      6 H1        -47.0945    5.0215  -43.7290 H      1 LIG       0.15700
      7 H2        -44.6204    4.1765  -42.8698 H      1 LIG       0.15600
      8 H3        -48.7890    3.0732  -42.7724 H      1 LIG       0.15900
      9 H4        -47.2547    1.4325  -41.5521 H      1 LIG       0.32200
@<TRIPOS>BOND
      1       1       2 1
      2       1       3 2
      3       2       4 2
      4       3       5 1
      5       4       5 1
      6       1       6 1
      7       2       7 1
      8       3       8 1
      9       5       9 1
@<TRIPOS>ALT_TYPE
CGenFF_4.0_ALT_TYPE_SET
CGenFF_4.0 1 CG2R51 2 CG2R52 3 CG2R51 4 NG2R50 5 NG2R51 6 HGR51 7 HGR52 8 HGR52 9 HGP1
@<TRIPOS>MOLECULE
pyrazole
 9 9 0 0 0
****
USER_CHARGES
INVALID_CHARGES
Pose:  21 Cluster:  21 Fr_nu: 753059 TotEn:   -13.44
@<TRIPOS>ATOM
      1 C1        -62.8523   -0.6070  -25.4224 C.2    1 LIG      -0.25100
      2 C2        -61.6712   -1.3707  -25.3629 C.2    1 LIG       0.13200
      3 C3        -62.4511    0.6701  -25.1149 C.2    1 LIG      -0.03800
      4 N1        -60.6000   -0.6398  -25.0431 N.2    1 LIG      -0.57800
      5 N2        -61.1064    0.5967  -24.8988 N.pl3  1 LIG      -0.05900
      6 H1        -63.8543   -0.9353  -25.6560 H      1 LIG       0.15700
      7 H2        -61.5464   -2.4296  -25.5388 H      1 LIG       0.15600
      8 H3        -62.9896    1.6030  -25.0301 H      1 LIG       0.15900
      9 H4        -60.4749    1.3472  -24.6487 H      1 LIG       0.32200
@<TRIPOS>BOND
      1       1       2 1
      2       1       3 2
      3       2       4 2
      4       3       5 1
      5       4       5 1
      6       1       6 1
      7       2       7 1
      8       3       8 1
      9       5       9 1
@<TRIPOS>ALT_TYPE
CGenFF_4.0_ALT_TYPE_SET
CGenFF_4.0 1 CG2R51 2 CG2R52 3 CG2R51 4 NG2R50 5 NG2R51 6 HGR51 7 HGR52 8 HGR52 9 HGP1
@<TRIPOS>MOLECULE
pyrazole
 9 9 0 0 0
****
USER_CHARGES
INVALID_CHARGES
Pose:  22 Cluster:  22 Fr_nu: 309044 TotEn:   -13.41
@<TRIPOS>ATOM
      1 C1        -81.5580   -6.6853  -45.6912 C.2    1 LIG      -0.25100
      2 C2        -82.7543   -6.8290  -46.4193 C.2    1 LIG       0.13200
      3 C3        -81.5453   -5.3662  -45.3086 C.2    1 LIG      -0.03800
      4 N1        -83.4510   -5.6921  -46.4959 N.2    1 LIG      -0.57800
      5 N2        -82.6904   -4.8213  -45.8109 N.pl3  1 LIG      -0.05900
      6 H1        -80.8096   -7.4327  -45.4731 H      1 LIG       0.15700
      7 H2        -83.1471   -7.7147  -46.8978 H      1 LIG       0.15600
      8 H3        -80.8395   -4.7789  -44.7391 H      1 LIG       0.15900
      9 H4        -83.0134   -3.8656  -45.7265 H      1 LIG       0.32200
@<TRIPOS>BOND
      1       1       2 1
      2       1       3 2
      3       2       4 2
      4       3       5 1
      5       4       5 1
      6       1       6 1
      7       2       7 1
      8       3       8 1
      9       5       9 1
@<TRIPOS>ALT_TYPE
CGenFF_4.0_ALT_TYPE_SET
CGenFF_4.0 1 CG2R51 2 CG2R52 3 CG2R51 4 NG2R50 5 NG2R51 6 HGR51 7 HGR52 8 HGR52 9 HGP1
@<TRIPOS>MOLECULE
pyrazole
 9 9 0 0 0
****
USER_CHARGES
INVALID_CHARGES
Pose:  23 Cluster:  23 Fr_nu: 1595001 TotEn:   -13.27
@<TRIPOS>ATOM
      1 C1        -60.6441   -0.5910  -23.9700 C.2    1 LIG      -0.25100
      2 C2        -60.2702   -0.3685  -22.6312 C.2    1 LIG       0.13200
      3 C3        -60.0656   -1.7942  -24.2926 C.2    1 LIG      -0.03800
      4 N1        -59.5130   -1.3516  -22.1371 N.2    1 LIG      -0.57800
      5 N2        -59.4064   -2.2036  -23.1709 N.pl3  1 LIG      -0.05900
      6 H1        -61.2487    0.0326  -24.6119 H      1 LIG       0.15700
      7 H2        -60.5175    0.4693  -21.9951 H      1 LIG       0.15600
      8 H3        -60.0618   -2.3816  -25.1995 H      1 LIG       0.15900
      9 H4        -58.8644   -3.0488  -23.0417 H      1 LIG       0.32200
@<TRIPOS>BOND
      1       1       2 1
      2       1       3 2
      3       2       4 2
      4       3       5 1
      5       4       5 1
      6       1       6 1
      7       2       7 1
      8       3       8 1
      9       5       9 1
@<TRIPOS>ALT_TYPE
CGenFF_4.0_ALT_TYPE_SET
CGenFF_4.0 1 CG2R51 2 CG2R52 3 CG2R51 4 NG2R50 5 NG2R51 6 HGR51 7 HGR52 8 HGR52 9 HGP1
@<TRIPOS>MOLECULE
pyrazole
 9 9 0 0 0
****
USER_CHARGES
INVALID_CHARGES
Pose:  24 Cluster:  24 Fr_nu: 304348 TotEn:   -13.10
@<TRIPOS>ATOM
      1 C1        -82.7263   -5.5500  -45.8737 C.2    1 LIG      -0.25100
      2 C2        -82.3374   -6.8950  -46.0203 C.2    1 LIG       0.13200
      3 C3        -81.7987   -5.0163  -45.0128 C.2    1 LIG      -0.03800
      4 N1        -81.2475   -7.1970  -45.3097 N.2    1 LIG      -0.57800
      5 N2        -80.9436   -6.0343  -44.7083 N.pl3  1 LIG      -0.05900
      6 H1        -83.5615   -5.0382  -46.3285 H      1 LIG       0.15700
      7 H2        -82.8030   -7.6680  -46.6149 H      1 LIG       0.15600
      8 H3        -81.6742   -4.0268  -44.5971 H      1 LIG       0.15900
      9 H4        -80.1361   -6.0067  -44.0983 H      1 LIG       0.32200
@<TRIPOS>BOND
      1       1       2 1
      2       1       3 2
      3       2       4 2
      4       3       5 1
      5       4       5 1
      6       1       6 1
      7       2       7 1
      8       3       8 1
      9       5       9 1
@<TRIPOS>ALT_TYPE
CGenFF_4.0_ALT_TYPE_SET
CGenFF_4.0 1 CG2R51 2 CG2R52 3 CG2R51 4 NG2R50 5 NG2R51 6 HGR51 7 HGR52 8 HGR52 9 HGP1
@<TRIPOS>MOLECULE
pyrazole
 9 9 0 0 0
****
USER_CHARGES
INVALID_CHARGES
Pose:  25 Cluster:  25 Fr_nu: 715106 TotEn:   -12.87
@<TRIPOS>ATOM
      1 C1        -48.8969  -12.0358  -43.4256 C.2    1 LIG      -0.25100
      2 C2        -48.4342  -10.7319  -43.1660 C.2    1 LIG       0.13200
      3 C3        -50.1345  -12.0855  -42.8321 C.2    1 LIG      -0.03800
      4 N1        -49.3068  -10.0055  -42.4626 N.2    1 LIG      -0.57800
      5 N2        -50.3305  -10.8559  -42.2751 N.pl3  1 LIG      -0.05900
      6 H1        -48.4034  -12.8291  -43.9675 H      1 LIG       0.15700
      7 H2        -47.4971  -10.2808  -43.4596 H      1 LIG       0.15600
      8 H3        -50.8757  -12.8679  -42.7556 H      1 LIG       0.15900
      9 H4        -51.1348  -10.5305  -41.7536 H      1 LIG       0.32200
@<TRIPOS>BOND
      1       1       2 1
      2       1       3 2
      3       2       4 2
      4       3       5 1
      5       4       5 1
      6       1       6 1
      7       2       7 1
      8       3       8 1
      9       5       9 1
@<TRIPOS>ALT_TYPE
CGenFF_4.0_ALT_TYPE_SET
CGenFF_4.0 1 CG2R51 2 CG2R52 3 CG2R51 4 NG2R50 5 NG2R51 6 HGR51 7 HGR52 8 HGR52 9 HGP1
@<TRIPOS>MOLECULE
pyrazole
 9 9 0 0 0
****
USER_CHARGES
INVALID_CHARGES
Pose:  26 Cluster:  26 Fr_nu: 10095598 TotEn:   -12.77
@<TRIPOS>ATOM
      1 C1        -47.0777    4.1527  -42.5613 C.2    1 LIG      -0.25100
      2 C2        -46.3174    3.1312  -41.9611 C.2    1 LIG       0.13200
      3 C3        -46.2698    4.6410  -43.5590 C.2    1 LIG      -0.03800
      4 N1        -45.1188    2.9784  -42.5301 N.2    1 LIG      -0.57800
      5 N2        -45.1196    3.9103  -43.4984 N.pl3  1 LIG      -0.05900
      6 H1        -48.0723    4.4883  -42.3074 H      1 LIG       0.15700
      7 H2        -46.5867    2.4920  -41.1324 H      1 LIG       0.15600
      8 H3        -46.4057    5.4262  -44.2886 H      1 LIG       0.15900
      9 H4        -44.2975    3.9951  -44.0830 H      1 LIG       0.32200
@<TRIPOS>BOND
      1       1       2 1
      2       1       3 2
      3       2       4 2
      4       3       5 1
      5       4       5 1
      6       1       6 1
      7       2       7 1
      8       3       8 1
      9       5       9 1
@<TRIPOS>ALT_TYPE
CGenFF_4.0_ALT_TYPE_SET
CGenFF_4.0 1 CG2R51 2 CG2R52 3 CG2R51 4 NG2R50 5 NG2R51 6 HGR51 7 HGR52 8 HGR52 9 HGP1
@<TRIPOS>MOLECULE
pyrazole
 9 9 0 0 0
****
USER_CHARGES
INVALID_CHARGES
Pose:  27 Cluster:  27 Fr_nu: 9835749 TotEn:   -12.76
@<TRIPOS>ATOM
      1 C1        -69.6450    4.9580  -47.8553 C.2    1 LIG      -0.25100
      2 C2        -70.8774    4.4079  -47.4549 C.2    1 LIG       0.13200
      3 C3        -68.8502    3.8680  -48.1136 C.2    1 LIG      -0.03800
      4 N1        -70.8710    3.0723  -47.4572 N.2    1 LIG      -0.57800
      5 N2        -69.6249    2.7739  -47.8623 N.pl3  1 LIG      -0.05900
      6 H1        -69.3705    5.9987  -47.9452 H      1 LIG       0.15700
      7 H2        -71.7798    4.9247  -47.1610 H      1 LIG       0.15600
      8 H3        -67.8257    3.7744  -48.4438 H      1 LIG       0.15900
      9 H4        -69.3681    1.7981  -47.9440 H      1 LIG       0.32200
@<TRIPOS>BOND
      1       1       2 1
      2       1       3 2
      3       2       4 2
      4       3       5 1
      5       4       5 1
      6       1       6 1
      7       2       7 1
      8       3       8 1
      9       5       9 1
@<TRIPOS>ALT_TYPE
CGenFF_4.0_ALT_TYPE_SET
CGenFF_4.0 1 CG2R51 2 CG2R52 3 CG2R51 4 NG2R50 5 NG2R51 6 HGR51 7 HGR52 8 HGR52 9 HGP1
@<TRIPOS>MOLECULE
pyrazole
 9 9 0 0 0
****
USER_CHARGES
INVALID_CHARGES
Pose:  28 Cluster:  28 Fr_nu: 3448982 TotEn:   -12.72
@<TRIPOS>ATOM
      1 C1        -79.2335  -20.6107  -32.4091 C.2    1 LIG      -0.25100
      2 C2        -80.5783  -20.9227  -32.6843 C.2    1 LIG       0.13200
      3 C3        -78.5263  -21.6851  -32.8908 C.2    1 LIG      -0.03800
      4 N1        -80.7197  -22.1027  -33.2938 N.2    1 LIG      -0.57800
      5 N2        -79.4545  -22.5418  -33.4056 N.pl3  1 LIG      -0.05900
      6 H1        -78.8320  -19.7303  -31.9294 H      1 LIG       0.15700
      7 H2        -81.4615  -20.3395  -32.4657 H      1 LIG       0.15600
      8 H3        -77.4704  -21.9132  -32.9111 H      1 LIG       0.15900
      9 H4        -79.2957  -23.4401  -33.8444 H      1 LIG       0.32200
@<TRIPOS>BOND
      1       1       2 1
      2       1       3 2
      3       2       4 2
      4       3       5 1
      5       4       5 1
      6       1       6 1
      7       2       7 1
      8       3       8 1
      9       5       9 1
@<TRIPOS>ALT_TYPE
CGenFF_4.0_ALT_TYPE_SET
CGenFF_4.0 1 CG2R51 2 CG2R52 3 CG2R51 4 NG2R50 5 NG2R51 6 HGR51 7 HGR52 8 HGR52 9 HGP1
@<TRIPOS>MOLECULE
pyrazole
 9 9 0 0 0
****
USER_CHARGES
INVALID_CHARGES
Pose:  29 Cluster:  29 Fr_nu: 295122 TotEn:   -12.67
@<TRIPOS>ATOM
      1 C1        -62.0128    3.4749  -39.3258 C.2    1 LIG      -0.25100
      2 C2        -61.6020    3.9229  -40.5955 C.2    1 LIG       0.13200
      3 C3        -63.0772    2.6455  -39.5821 C.2    1 LIG      -0.03800
      4 N1        -62.3447    3.4197  -41.5850 N.2    1 LIG      -0.57800
      5 N2        -63.2329    2.6468  -40.9372 N.pl3  1 LIG      -0.05900
      6 H1        -61.5959    3.7180  -38.3596 H      1 LIG       0.15700
      7 H2        -60.7926    4.5955  -40.8410 H      1 LIG       0.15600
      8 H3        -63.7247    2.0695  -38.9369 H      1 LIG       0.15900
      9 H4        -63.9226    2.1471  -41.4843 H      1 LIG       0.32200
@<TRIPOS>BOND
      1       1       2 1
      2       1       3 2
      3       2       4 2
      4       3       5 1
      5       4       5 1
      6       1       6 1
      7       2       7 1
      8       3       8 1
      9       5       9 1
@<TRIPOS>ALT_TYPE
CGenFF_4.0_ALT_TYPE_SET
CGenFF_4.0 1 CG2R51 2 CG2R52 3 CG2R51 4 NG2R50 5 NG2R51 6 HGR51 7 HGR52 8 HGR52 9 HGP1
@<TRIPOS>MOLECULE
pyrazole
 9 9 0 0 0
****
USER_CHARGES
INVALID_CHARGES
Pose:  30 Cluster:  30 Fr_nu:  44704 TotEn:   -12.49
@<TRIPOS>ATOM
      1 C1        -68.1345   -1.9370  -27.5420 C.2    1 LIG      -0.25100
      2 C2        -67.1715   -2.5695  -28.3509 C.2    1 LIG       0.13200
      3 C3        -69.2811   -2.6671  -27.7386 C.2    1 LIG      -0.03800
      4 N1        -67.6634   -3.6207  -29.0119 N.2    1 LIG      -0.57800
      5 N2        -68.9481   -3.6545  -28.6187 N.pl3  1 LIG      -0.05900
      6 H1        -68.0150   -1.0732  -26.9048 H      1 LIG       0.15700
      7 H2        -66.1318   -2.3080  -28.4866 H      1 LIG       0.15600
      8 H3        -70.2820   -2.5738  -27.3424 H      1 LIG       0.15900
      9 H4        -69.5453   -4.3807  -28.9937 H      1 LIG       0.32200
@<TRIPOS>BOND
      1       1       2 1
      2       1       3 2
      3       2       4 2
      4       3       5 1
      5       4       5 1
      6       1       6 1
      7       2       7 1
      8       3       8 1
      9       5       9 1
@<TRIPOS>ALT_TYPE
CGenFF_4.0_ALT_TYPE_SET
CGenFF_4.0 1 CG2R51 2 CG2R52 3 CG2R51 4 NG2R50 5 NG2R51 6 HGR51 7 HGR52 8 HGR52 9 HGP1
@<TRIPOS>MOLECULE
pyrazole
 9 9 0 0 0
****
USER_CHARGES
INVALID_CHARGES
Pose:  31 Cluster:  31 Fr_nu: 320494 TotEn:   -12.30
@<TRIPOS>ATOM
      1 C1        -62.0411    3.5946  -40.6992 C.2    1 LIG      -0.25100
      2 C2        -61.3804    4.2515  -39.6438 C.2    1 LIG       0.13200
      3 C3        -63.0869    2.9404  -40.0952 C.2    1 LIG      -0.03800
      4 N1        -61.9582    4.0346  -38.4593 N.2    1 LIG      -0.57800
      5 N2        -62.9930    3.2341  -38.7666 N.pl3  1 LIG      -0.05900
      6 H1        -61.7948    3.5952  -41.7507 H      1 LIG       0.15700
      7 H2        -60.5017    4.8788  -39.6884 H      1 LIG       0.15600
      8 H3        -63.8704    2.3048  -40.4821 H      1 LIG       0.15900
      9 H4        -63.5971    2.9223  -38.0166 H      1 LIG       0.32200
@<TRIPOS>BOND
      1       1       2 1
      2       1       3 2
      3       2       4 2
      4       3       5 1
      5       4       5 1
      6       1       6 1
      7       2       7 1
      8       3       8 1
      9       5       9 1
@<TRIPOS>ALT_TYPE
CGenFF_4.0_ALT_TYPE_SET
CGenFF_4.0 1 CG2R51 2 CG2R52 3 CG2R51 4 NG2R50 5 NG2R51 6 HGR51 7 HGR52 8 HGR52 9 HGP1
@<TRIPOS>MOLECULE
pyrazole
 9 9 0 0 0
****
USER_CHARGES
INVALID_CHARGES
Pose:  32 Cluster:  32 Fr_nu: 4068045 TotEn:   -12.09
@<TRIPOS>ATOM
      1 C1        -80.1450  -21.0276  -32.8524 C.2    1 LIG      -0.25100
      2 C2        -80.1777  -20.3875  -31.5990 C.2    1 LIG       0.13200
      3 C3        -78.8624  -21.5069  -32.9598 C.2    1 LIG      -0.03800
      4 N1        -79.0088  -20.4526  -30.9561 N.2    1 LIG      -0.57800
      5 N2        -78.2295  -21.1394  -31.8088 N.pl3  1 LIG      -0.05900
      6 H1        -80.9397  -21.1286  -33.5768 H      1 LIG       0.15700
      7 H2        -81.0045  -19.8759  -31.1274 H      1 LIG       0.15600
      8 H3        -78.3538  -22.0617  -33.7350 H      1 LIG       0.15900
      9 H4        -77.2702  -21.3212  -31.5413 H      1 LIG       0.32200
@<TRIPOS>BOND
      1       1       2 1
      2       1       3 2
      3       2       4 2
      4       3       5 1
      5       4       5 1
      6       1       6 1
      7       2       7 1
      8       3       8 1
      9       5       9 1
@<TRIPOS>ALT_TYPE
CGenFF_4.0_ALT_TYPE_SET
CGenFF_4.0 1 CG2R51 2 CG2R52 3 CG2R51 4 NG2R50 5 NG2R51 6 HGR51 7 HGR52 8 HGR52 9 HGP1
@<TRIPOS>MOLECULE
pyrazole
 9 9 0 0 0
****
USER_CHARGES
INVALID_CHARGES
Pose:  33 Cluster:  33 Fr_nu: 312388 TotEn:   -11.59
@<TRIPOS>ATOM
      1 C1        -83.8078   -6.2699  -46.2625 C.2    1 LIG      -0.25100
      2 C2        -85.1946   -6.1073  -46.0833 C.2    1 LIG       0.13200
      3 C3        -83.2488   -5.7154  -45.1371 C.2    1 LIG      -0.03800
      4 N1        -85.4981   -5.4974  -44.9344 N.2    1 LIG      -0.57800
      5 N2        -84.2941   -5.2720  -44.3814 N.pl3  1 LIG      -0.05900
      6 H1        -83.2857   -6.7257  -47.0908 H      1 LIG       0.15700
      7 H2        -85.9969   -6.4073  -46.7422 H      1 LIG       0.15600
      8 H3        -82.2245   -5.5970  -44.8143 H      1 LIG       0.15900
      9 H4        -84.2587   -4.8069  -43.4830 H      1 LIG       0.32200
@<TRIPOS>BOND
      1       1       2 1
      2       1       3 2
      3       2       4 2
      4       3       5 1
      5       4       5 1
      6       1       6 1
      7       2       7 1
      8       3       8 1
      9       5       9 1
@<TRIPOS>ALT_TYPE
CGenFF_4.0_ALT_TYPE_SET
CGenFF_4.0 1 CG2R51 2 CG2R52 3 CG2R51 4 NG2R50 5 NG2R51 6 HGR51 7 HGR52 8 HGR52 9 HGP1
@<TRIPOS>MOLECULE
pyrazole
 9 9 0 0 0
****
USER_CHARGES
INVALID_CHARGES
Pose:  34 Cluster:  34 Fr_nu: 359363 TotEn:   -11.27
@<TRIPOS>ATOM
      1 C1        -80.4134  -22.8206  -33.7240 C.2    1 LIG      -0.25100
      2 C2        -81.1221  -21.6057  -33.7829 C.2    1 LIG       0.13200
      3 C3        -79.1860  -22.4776  -33.2117 C.2    1 LIG      -0.03800
      4 N1        -80.4048  -20.5684  -33.3430 N.2    1 LIG      -0.57800
      5 N2        -79.2325  -21.1306  -33.0027 N.pl3  1 LIG      -0.05900
      6 H1        -80.7452  -23.8073  -34.0117 H      1 LIG       0.15700
      7 H2        -82.1313  -21.4328  -34.1285 H      1 LIG       0.15600
      8 H3        -78.3029  -23.0572  -32.9845 H      1 LIG       0.15900
      9 H4        -78.5033  -20.5330  -32.6341 H      1 LIG       0.32200
@<TRIPOS>BOND
      1       1       2 1
      2       1       3 2
      3       2       4 2
      4       3       5 1
      5       4       5 1
      6       1       6 1
      7       2       7 1
      8       3       8 1
      9       5       9 1
@<TRIPOS>ALT_TYPE
CGenFF_4.0_ALT_TYPE_SET
CGenFF_4.0 1 CG2R51 2 CG2R52 3 CG2R51 4 NG2R50 5 NG2R51 6 HGR51 7 HGR52 8 HGR52 9 HGP1
@<TRIPOS>MOLECULE
pyrazole
 9 9 0 0 0
****
USER_CHARGES
INVALID_CHARGES
Pose:  35 Cluster:  35 Fr_nu: 3940314 TotEn:   -11.19
@<TRIPOS>ATOM
      1 C1        -61.3268   -0.7346  -23.4860 C.2    1 LIG      -0.25100
      2 C2        -61.1290   -0.8783  -24.8724 C.2    1 LIG       0.13200
      3 C3        -60.3154   -1.4694  -22.9170 C.2    1 LIG      -0.03800
      4 N1        -60.0748   -1.6440  -25.1662 N.2    1 LIG      -0.57800
      5 N2        -59.6009   -1.9880  -23.9566 N.pl3  1 LIG      -0.05900
      6 H1        -62.0942   -0.1763  -22.9705 H      1 LIG       0.15700
      7 H2        -61.7094   -0.4574  -25.6809 H      1 LIG       0.15600
      8 H3        -60.0473   -1.6674  -21.8892 H      1 LIG       0.15900
      9 H4        -58.7836   -2.5838  -23.9136 H      1 LIG       0.32200
@<TRIPOS>BOND
      1       1       2 1
      2       1       3 2
      3       2       4 2
      4       3       5 1
      5       4       5 1
      6       1       6 1
      7       2       7 1
      8       3       8 1
      9       5       9 1
@<TRIPOS>ALT_TYPE
CGenFF_4.0_ALT_TYPE_SET
CGenFF_4.0 1 CG2R51 2 CG2R52 3 CG2R51 4 NG2R50 5 NG2R51 6 HGR51 7 HGR52 8 HGR52 9 HGP1
@<TRIPOS>MOLECULE
pyrazole
 9 9 0 0 0
****
USER_CHARGES
INVALID_CHARGES
Pose:  36 Cluster:  36 Fr_nu: 302205 TotEn:   -10.76
@<TRIPOS>ATOM
      1 C1        -82.4749   -5.9428  -46.6605 C.2    1 LIG      -0.25100
      2 C2        -83.8618   -6.1762  -46.5982 C.2    1 LIG       0.13200
      3 C3        -82.1955   -5.2282  -45.5213 C.2    1 LIG      -0.03800
      4 N1        -84.4243   -5.6525  -45.5059 N.2    1 LIG      -0.57800
      5 N2        -83.3856   -5.0830  -44.8710 N.pl3  1 LIG      -0.05900
      6 H1        -81.7749   -6.2498  -47.4235 H      1 LIG       0.15700
      7 H2        -84.4862   -6.7056  -47.3036 H      1 LIG       0.15600
      8 H3        -81.2782   -4.8173  -45.1250 H      1 LIG       0.15900
      9 H4        -83.5615   -4.6075  -43.9949 H      1 LIG       0.32200
@<TRIPOS>BOND
      1       1       2 1
      2       1       3 2
      3       2       4 2
      4       3       5 1
      5       4       5 1
      6       1       6 1
      7       2       7 1
      8       3       8 1
      9       5       9 1
@<TRIPOS>ALT_TYPE
CGenFF_4.0_ALT_TYPE_SET
CGenFF_4.0 1 CG2R51 2 CG2R52 3 CG2R51 4 NG2R50 5 NG2R51 6 HGR51 7 HGR52 8 HGR52 9 HGP1
@<TRIPOS>MOLECULE
pyrazole
 9 9 0 0 0
****
USER_CHARGES
INVALID_CHARGES
Pose:  37 Cluster:  37 Fr_nu: 297531 TotEn:   -10.08
@<TRIPOS>ATOM
      1 C1        -80.9285   -5.2282  -45.5213 C.2    1 LIG      -0.25100
      2 C2        -82.1435   -5.0822  -46.2172 C.2    1 LIG       0.13200
      3 C3        -80.9552   -6.5184  -45.0511 C.2    1 LIG      -0.03800
      4 N1        -82.8877   -6.1910  -46.1938 N.2    1 LIG      -0.57800
      5 N2        -82.1383   -7.0463  -45.4776 N.pl3  1 LIG      -0.05900
      6 H1        -80.1426   -4.5010  -45.3805 H      1 LIG       0.15700
      7 H2        -82.5179   -4.2137  -46.7400 H      1 LIG       0.15600
      8 H3        -80.2558   -7.0947  -44.4627 H      1 LIG       0.15900
      9 H4        -82.4977   -7.9787  -45.3153 H      1 LIG       0.32200
@<TRIPOS>BOND
      1       1       2 1
      2       1       3 2
      3       2       4 2
      4       3       5 1
      5       4       5 1
      6       1       6 1
      7       2       7 1
      8       3       8 1
      9       5       9 1
@<TRIPOS>ALT_TYPE
CGenFF_4.0_ALT_TYPE_SET
CGenFF_4.0 1 CG2R51 2 CG2R52 3 CG2R51 4 NG2R50 5 NG2R51 6 HGR51 7 HGR52 8 HGR52 9 HGP1
@<TRIPOS>MOLECULE
pyrazole
 9 9 0 0 0
****
USER_CHARGES
INVALID_CHARGES
Pose:  38 Cluster:  38 Fr_nu: 10014247 TotEn:    -9.27
@<TRIPOS>ATOM
      1 C1        -52.2195  -25.5087  -25.9961 C.2    1 LIG      -0.25100
      2 C2        -51.1851  -24.6412  -25.5972 C.2    1 LIG       0.13200
      3 C3        -53.1034  -25.4952  -24.9449 C.2    1 LIG      -0.03800
      4 N1        -51.3915  -24.1148  -24.3871 N.2    1 LIG      -0.57800
      5 N2        -52.5658  -24.6529  -24.0166 N.pl3  1 LIG      -0.05900
      6 H1        -52.3126  -26.0655  -26.9168 H      1 LIG       0.15700
      7 H2        -50.2892  -24.3709  -26.1376 H      1 LIG       0.15600
      8 H3        -54.0441  -25.9995  -24.7767 H      1 LIG       0.15900
      9 H4        -52.9437  -24.4023  -23.1115 H      1 LIG       0.32200
@<TRIPOS>BOND
      1       1       2 1
      2       1       3 2
      3       2       4 2
      4       3       5 1
      5       4       5 1
      6       1       6 1
      7       2       7 1
      8       3       8 1
      9       5       9 1
@<TRIPOS>ALT_TYPE
CGenFF_4.0_ALT_TYPE_SET
CGenFF_4.0 1 CG2R51 2 CG2R52 3 CG2R51 4 NG2R50 5 NG2R51 6 HGR51 7 HGR52 8 HGR52 9 HGP1
@<TRIPOS>MOLECULE
pyrazole
 9 9 0 0 0
****
USER_CHARGES
INVALID_CHARGES
Pose:  39 Cluster:  39 Fr_nu: 5000937 TotEn:    -8.87
@<TRIPOS>ATOM
      1 C1        -76.5589   -6.2886  -60.0238 C.2    1 LIG      -0.25100
      2 C2        -75.5805   -5.9153  -59.0830 C.2    1 LIG       0.13200
      3 C3        -77.6641   -5.5480  -59.6821 C.2    1 LIG      -0.03800
      4 N1        -76.0249   -5.0080  -58.2093 N.2    1 LIG      -0.57800
      5 N2        -77.2946   -4.8048  -58.5997 N.pl3  1 LIG      -0.05900
      6 H1        -76.4755   -6.9948  -60.8366 H      1 LIG       0.15700
      7 H2        -74.5623   -6.2670  -58.9973 H      1 LIG       0.15600
      8 H3        -78.6582   -5.4861  -60.1007 H      1 LIG       0.15900
      9 H4        -77.8564   -4.1432  -58.0787 H      1 LIG       0.32200
@<TRIPOS>BOND
      1       1       2 1
      2       1       3 2
      3       2       4 2
      4       3       5 1
      5       4       5 1
      6       1       6 1
      7       2       7 1
      8       3       8 1
      9       5       9 1
@<TRIPOS>ALT_TYPE
CGenFF_4.0_ALT_TYPE_SET
CGenFF_4.0 1 CG2R51 2 CG2R52 3 CG2R51 4 NG2R50 5 NG2R51 6 HGR51 7 HGR52 8 HGR52 9 HGP1
@<TRIPOS>MOLECULE
pyrazole
 9 9 0 0 0
****
USER_CHARGES
INVALID_CHARGES
Pose:  40 Cluster:  40 Fr_nu: 316178 TotEn:    -8.84
@<TRIPOS>ATOM
      1 C1        -82.4135   -6.0818  -46.3520 C.2    1 LIG      -0.25100
      2 C2        -81.4814   -6.1973  -45.3034 C.2    1 LIG       0.13200
      3 C3        -83.5894   -5.7402  -45.7301 C.2    1 LIG      -0.03800
      4 N1        -82.0188   -5.9490  -44.1061 N.2    1 LIG      -0.57800
      5 N2        -83.3014   -5.6740  -44.3985 N.pl3  1 LIG      -0.05900
      6 H1        -82.2557   -6.2252  -47.4108 H      1 LIG       0.15700
      7 H2        -80.4329   -6.4525  -45.3616 H      1 LIG       0.15600
      8 H3        -84.5833   -5.5450  -46.1062 H      1 LIG       0.15900
      9 H4        -83.9293   -5.4500  -43.6368 H      1 LIG       0.32200
@<TRIPOS>BOND
      1       1       2 1
      2       1       3 2
      3       2       4 2
      4       3       5 1
      5       4       5 1
      6       1       6 1
      7       2       7 1
      8       3       8 1
      9       5       9 1
@<TRIPOS>ALT_TYPE
CGenFF_4.0_ALT_TYPE_SET
CGenFF_4.0 1 CG2R51 2 CG2R52 3 CG2R51 4 NG2R50 5 NG2R51 6 HGR51 7 HGR52 8 HGR52 9 HGP1
@<TRIPOS>MOLECULE
pyrazole
 9 9 0 0 0
****
USER_CHARGES
INVALID_CHARGES
Pose:  41 Cluster:  41 Fr_nu: 302547 TotEn:    -8.77
@<TRIPOS>ATOM
      1 C1        -83.9281   -6.0456  -46.2064 C.2    1 LIG      -0.25100
      2 C2        -82.7331   -6.6256  -46.6723 C.2    1 LIG       0.13200
      3 C3        -83.5191   -5.0954  -45.3028 C.2    1 LIG      -0.03800
      4 N1        -81.6463   -6.0888  -46.1113 N.2    1 LIG      -0.57800
      5 N2        -82.1569   -5.1613  -45.2836 N.pl3  1 LIG      -0.05900
      6 H1        -84.9441   -6.2819  -46.4863 H      1 LIG       0.15700
      7 H2        -82.6087   -7.4176  -47.3970 H      1 LIG       0.15600
      8 H3        -84.0624   -4.3958  -44.6841 H      1 LIG       0.15900
      9 H4        -81.5153   -4.6071  -44.7304 H      1 LIG       0.32200
@<TRIPOS>BOND
      1       1       2 1
      2       1       3 2
      3       2       4 2
      4       3       5 1
      5       4       5 1
      6       1       6 1
      7       2       7 1
      8       3       8 1
      9       5       9 1
@<TRIPOS>ALT_TYPE
CGenFF_4.0_ALT_TYPE_SET
CGenFF_4.0 1 CG2R51 2 CG2R52 3 CG2R51 4 NG2R50 5 NG2R51 6 HGR51 7 HGR52 8 HGR52 9 HGP1
@<TRIPOS>MOLECULE
pyrazole
 9 9 0 0 0
****
USER_CHARGES
INVALID_CHARGES
Pose:  42 Cluster:  42 Fr_nu: 306263 TotEn:    -8.58
@<TRIPOS>ATOM
      1 C1        -83.0823   -5.3657  -44.9869 C.2    1 LIG      -0.25100
      2 C2        -84.1730   -5.7079  -45.8084 C.2    1 LIG       0.13200
      3 C3        -81.9790   -5.7878  -45.6875 C.2    1 LIG      -0.03800
      4 N1        -83.7968   -6.3015  -46.9442 N.2    1 LIG      -0.57800
      5 N2        -82.4573   -6.3355  -46.8415 N.pl3  1 LIG      -0.05900
      6 H1        -83.0934   -4.8803  -44.0221 H      1 LIG       0.15700
      7 H2        -85.2265   -5.5499  -45.6266 H      1 LIG       0.15600
      8 H3        -80.9207   -5.7508  -45.4728 H      1 LIG       0.15900
      9 H4        -81.9288   -6.7508  -47.5985 H      1 LIG       0.32200
@<TRIPOS>BOND
      1       1       2 1
      2       1       3 2
      3       2       4 2
      4       3       5 1
      5       4       5 1
      6       1       6 1
      7       2       7 1
      8       3       8 1
      9       5       9 1
@<TRIPOS>ALT_TYPE
CGenFF_4.0_ALT_TYPE_SET
CGenFF_4.0 1 CG2R51 2 CG2R52 3 CG2R51 4 NG2R50 5 NG2R51 6 HGR51 7 HGR52 8 HGR52 9 HGP1
@<TRIPOS>MOLECULE
pyrazole
 9 9 0 0 0
****
USER_CHARGES
INVALID_CHARGES
Pose:  43 Cluster:  43 Fr_nu: 5260235 TotEn:    -7.92
@<TRIPOS>ATOM
      1 C1        -79.9284    5.4910  -35.6877 C.2    1 LIG      -0.25100
      2 C2        -80.3506    4.2053  -36.0757 C.2    1 LIG       0.13200
      3 C3        -79.9235    6.2171  -36.8535 C.2    1 LIG      -0.03800
      4 N1        -80.5963    4.1167  -37.3855 N.2    1 LIG      -0.57800
      5 N2        -80.3277    5.3558  -37.8309 N.pl3  1 LIG      -0.05900
      6 H1        -79.6651    5.8432  -34.7013 H      1 LIG       0.15700
      7 H2        -80.4891    3.3291  -35.4586 H      1 LIG       0.15600
      8 H3        -79.6722    7.2452  -37.0712 H      1 LIG       0.15900
      9 H4        -80.4401    5.5450  -38.8190 H      1 LIG       0.32200
@<TRIPOS>BOND
      1       1       2 1
      2       1       3 2
      3       2       4 2
      4       3       5 1
      5       4       5 1
      6       1       6 1
      7       2       7 1
      8       3       8 1
      9       5       9 1
@<TRIPOS>ALT_TYPE
CGenFF_4.0_ALT_TYPE_SET
CGenFF_4.0 1 CG2R51 2 CG2R52 3 CG2R51 4 NG2R50 5 NG2R51 6 HGR51 7 HGR52 8 HGR52 9 HGP1
@<TRIPOS>MOLECULE
pyrazole
 9 9 0 0 0
****
USER_CHARGES
INVALID_CHARGES
Pose:  44 Cluster:  44 Fr_nu: 10091121 TotEn:    -7.76
@<TRIPOS>ATOM
      1 C1        -51.6289  -26.4766  -25.1054 C.2    1 LIG      -0.25100
      2 C2        -51.1622  -25.7600  -23.9872 C.2    1 LIG       0.13200
      3 C3        -51.5688  -25.5755  -26.1402 C.2    1 LIG      -0.03800
      4 N1        -50.8299  -24.5008  -24.2837 N.2    1 LIG      -0.57800
      5 N2        -51.0880  -24.4190  -25.6000 N.pl3  1 LIG      -0.05900
      6 H1        -51.9618  -27.5028  -25.1554 H      1 LIG       0.15700
      7 H2        -51.0508  -26.1027  -22.9684 H      1 LIG       0.15600
      8 H3        -51.8213  -25.6505  -27.1881 H      1 LIG       0.15900
      9 H4        -50.9141  -23.5389  -26.0689 H      1 LIG       0.32200
@<TRIPOS>BOND
      1       1       2 1
      2       1       3 2
      3       2       4 2
      4       3       5 1
      5       4       5 1
      6       1       6 1
      7       2       7 1
      8       3       8 1
      9       5       9 1
@<TRIPOS>ALT_TYPE
CGenFF_4.0_ALT_TYPE_SET
CGenFF_4.0 1 CG2R51 2 CG2R52 3 CG2R51 4 NG2R50 5 NG2R51 6 HGR51 7 HGR52 8 HGR52 9 HGP1
@<TRIPOS>MOLECULE
pyrazole
 9 9 0 0 0
****
USER_CHARGES
INVALID_CHARGES
Pose:  45 Cluster:  45 Fr_nu: 10095487 TotEn:    -6.67
@<TRIPOS>ATOM
      1 C1        -47.6256    3.5608  -42.2544 C.2    1 LIG      -0.25100
      2 C2        -46.3174    3.1312  -41.9611 C.2    1 LIG       0.13200
      3 C3        -47.7272    3.4447  -43.6192 C.2    1 LIG      -0.03800
      4 N1        -45.6369    2.7691  -43.0518 N.2    1 LIG      -0.57800
      5 N2        -46.5208    2.9708  -44.0439 N.pl3  1 LIG      -0.05900
      6 H1        -48.3888    3.9057  -41.5726 H      1 LIG       0.15700
      7 H2        -45.8314    3.0674  -40.9980 H      1 LIG       0.15600
      8 H3        -48.5302    3.6542  -44.3111 H      1 LIG       0.15900
      9 H4        -46.2323    2.7650  -44.9922 H      1 LIG       0.32200
@<TRIPOS>BOND
      1       1       2 1
      2       1       3 2
      3       2       4 2
      4       3       5 1
      5       4       5 1
      6       1       6 1
      7       2       7 1
      8       3       8 1
      9       5       9 1
@<TRIPOS>ALT_TYPE
CGenFF_4.0_ALT_TYPE_SET
CGenFF_4.0 1 CG2R51 2 CG2R52 3 CG2R51 4 NG2R50 5 NG2R51 6 HGR51 7 HGR52 8 HGR52 9 HGP1
@<TRIPOS>MOLECULE
pyrazole
 9 9 0 0 0
****
USER_CHARGES
INVALID_CHARGES
Pose:  46 Cluster:  46 Fr_nu: 10090413 TotEn:    -4.39
@<TRIPOS>ATOM
      1 C1        -85.1950    2.5027  -52.4356 C.2    1 LIG      -0.25100
      2 C2        -85.6546    1.2147  -52.1017 C.2    1 LIG       0.13200
      3 C3        -85.4198    3.2510  -51.3061 C.2    1 LIG      -0.03800
      4 N1        -86.1349    1.1451  -50.8574 N.2    1 LIG      -0.57800
      5 N2        -85.9783    2.3987  -50.3993 N.pl3  1 LIG      -0.05900
      6 H1        -84.7607    2.8419  -53.3645 H      1 LIG       0.15700
      7 H2        -85.6600    0.3238  -52.7134 H      1 LIG       0.15600
      8 H3        -85.2390    4.2902  -51.0718 H      1 LIG       0.15900
      9 H4        -86.2775    2.6049  -49.4545 H      1 LIG       0.32200
@<TRIPOS>BOND
      1       1       2 1
      2       1       3 2
      3       2       4 2
      4       3       5 1
      5       4       5 1
      6       1       6 1
      7       2       7 1
      8       3       8 1
      9       5       9 1
@<TRIPOS>ALT_TYPE
CGenFF_4.0_ALT_TYPE_SET
CGenFF_4.0 1 CG2R51 2 CG2R52 3 CG2R51 4 NG2R50 5 NG2R51 6 HGR51 7 HGR52 8 HGR52 9 HGP1
@<TRIPOS>MOLECULE
4_lactone
 9 9 0 0 0
****
USER_CHARGES
INVALID_CHARGES
Pose:   1 Cluster:   1 Fr_nu: 3940089 TotEn:   -21.38
@<TRIPOS>ATOM
      1 C1        -63.0223    3.5437  -41.8527 C.2    1 LIG       0.04000
      2 C2        -64.1278    2.4913  -41.6537 C.3    1 LIG       0.11000
      3 C3        -63.6353    2.5105  -40.2098 C.3    1 LIG       0.08100
      4 O1        -62.5761    4.2099  -42.7590 O.2    1 LIG      -0.32000
      5 O2        -62.6339    3.5091  -40.5498 O.3    1 LIG      -0.27100
      6 H1        -65.1381    2.8706  -41.8147 H      1 LIG       0.09000
      7 H2        -63.9608    1.5614  -42.1997 H      1 LIG       0.09000
      8 H3        -64.3475    2.8889  -39.4714 H      1 LIG       0.09000
      9 H4        -63.1749    1.5839  -39.8562 H      1 LIG       0.09000
@<TRIPOS>BOND
      1       1       2 1
      2       1       4 2
      3       1       5 1
      4       2       3 1
      5       3       5 1
      6       2       6 1
      7       2       7 1
      8       3       8 1
      9       3       9 1
@<TRIPOS>ALT_TYPE
CGenFF_4.0_ALT_TYPE_SET
CGenFF_4.0 1 CG2O4 2 CG3C41 3 CG3C41 4 OG2D1 5 OG3C51 6 HGA2 7 HGA2 8 HGA2 9 HGA2
@<TRIPOS>MOLECULE
4_lactone
 9 9 0 0 0
****
USER_CHARGES
INVALID_CHARGES
Pose:   2 Cluster:   2 Fr_nu:   1442 TotEn:   -18.41
@<TRIPOS>ATOM
      1 C1        -61.1284    3.6375  -40.5132 C.2    1 LIG       0.04000
      2 C2        -62.4712    3.4734  -41.2474 C.3    1 LIG       0.11000
      3 C3        -62.8392    2.6546  -40.0137 C.3    1 LIG       0.08100
      4 O1        -60.0660    4.1838  -40.7061 O.2    1 LIG      -0.32000
      5 O2        -61.5226    2.8950  -39.4441 O.3    1 LIG      -0.27100
      6 H1        -63.0235    4.4051  -41.3795 H      1 LIG       0.09000
      7 H2        -62.4019    2.9164  -42.1832 H      1 LIG       0.09000
      8 H3        -63.6320    3.0723  -39.3871 H      1 LIG       0.09000
      9 H4        -63.0126    1.5893  -40.1891 H      1 LIG       0.09000
@<TRIPOS>BOND
      1       1       2 1
      2       1       4 2
      3       1       5 1
      4       2       3 1
      5       3       5 1
      6       2       6 1
      7       2       7 1
      8       3       8 1
      9       3       9 1
@<TRIPOS>ALT_TYPE
CGenFF_4.0_ALT_TYPE_SET
CGenFF_4.0 1 CG2O4 2 CG3C41 3 CG3C41 4 OG2D1 5 OG3C51 6 HGA2 7 HGA2 8 HGA2 9 HGA2
@<TRIPOS>MOLECULE
4_lactone
 9 9 0 0 0
****
USER_CHARGES
INVALID_CHARGES
Pose:   3 Cluster:   3 Fr_nu:   1333 TotEn:   -18.19
@<TRIPOS>ATOM
      1 C1        -62.2012    3.5631  -41.0799 C.2    1 LIG       0.04000
      2 C2        -62.8392    2.6546  -40.0137 C.3    1 LIG       0.11000
      3 C3        -63.8899    2.4271  -41.0963 C.3    1 LIG       0.08100
      4 O1        -61.2249    4.2707  -41.1820 O.2    1 LIG      -0.32000
      5 O2        -63.1740    3.3163  -41.9977 O.3    1 LIG      -0.27100
      6 H1        -62.2350    1.7852  -39.7499 H      1 LIG       0.09000
      7 H2        -63.1819    3.1851  -39.1238 H      1 LIG       0.09000
      8 H3        -63.9474    1.4104  -41.4944 H      1 LIG       0.09000
      9 H4        -64.8904    2.8055  -40.8695 H      1 LIG       0.09000
@<TRIPOS>BOND
      1       1       2 1
      2       1       4 2
      3       1       5 1
      4       2       3 1
      5       3       5 1
      6       2       6 1
      7       2       7 1
      8       3       8 1
      9       3       9 1
@<TRIPOS>ALT_TYPE
CGenFF_4.0_ALT_TYPE_SET
CGenFF_4.0 1 CG2O4 2 CG3C41 3 CG3C41 4 OG2D1 5 OG3C51 6 HGA2 7 HGA2 8 HGA2 9 HGA2
@<TRIPOS>MOLECULE
4_lactone
 9 9 0 0 0
****
USER_CHARGES
INVALID_CHARGES
Pose:   4 Cluster:   4 Fr_nu: 6969111 TotEn:   -17.77
@<TRIPOS>ATOM
      1 C1        -85.1999    1.8284  -51.5009 C.2    1 LIG       0.04000
      2 C2        -84.7329    2.6247  -52.7327 C.3    1 LIG       0.11000
      3 C3        -83.8835    3.3671  -51.7055 C.3    1 LIG       0.08100
      4 O1        -85.9586    0.9165  -51.2621 O.2    1 LIG      -0.32000
      5 O2        -84.4172    2.5329  -50.6402 O.3    1 LIG      -0.27100
      6 H1        -84.1813    2.0315  -53.4637 H      1 LIG       0.09000
      7 H2        -85.5208    3.2103  -53.2092 H      1 LIG       0.09000
      8 H3        -82.8017    3.2459  -51.8089 H      1 LIG       0.09000
      9 H4        -84.1371    4.4202  -51.5564 H      1 LIG       0.09000
@<TRIPOS>BOND
      1       1       2 1
      2       1       4 2
      3       1       5 1
      4       2       3 1
      5       3       5 1
      6       2       6 1
      7       2       7 1
      8       3       8 1
      9       3       9 1
@<TRIPOS>ALT_TYPE
CGenFF_4.0_ALT_TYPE_SET
CGenFF_4.0 1 CG2O4 2 CG3C41 3 CG3C41 4 OG2D1 5 OG3C51 6 HGA2 7 HGA2 8 HGA2 9 HGA2
@<TRIPOS>MOLECULE
4_lactone
 9 9 0 0 0
****
USER_CHARGES
INVALID_CHARGES
Pose:   5 Cluster:   5 Fr_nu:   3570 TotEn:   -17.76
@<TRIPOS>ATOM
      1 C1        -61.2521    3.2986  -40.2044 C.2    1 LIG       0.04000
      2 C2        -62.6615    2.8855  -39.7439 C.3    1 LIG       0.11000
      3 C3        -63.0101    3.1092  -41.2124 C.3    1 LIG       0.08100
      4 O1        -60.1577    3.4444  -39.7090 O.2    1 LIG      -0.32000
      5 O2        -61.6328    3.4801  -41.4974 O.3    1 LIG      -0.27100
      6 H1        -62.7311    1.8550  -39.3922 H      1 LIG       0.09000
      7 H2        -63.1199    3.5786  -39.0366 H      1 LIG       0.09000
      8 H3        -63.3108    2.2173  -41.7689 H      1 LIG       0.09000
      9 H4        -63.6983    3.9348  -41.4133 H      1 LIG       0.09000
@<TRIPOS>BOND
      1       1       2 1
      2       1       4 2
      3       1       5 1
      4       2       3 1
      5       3       5 1
      6       2       6 1
      7       2       7 1
      8       3       8 1
      9       3       9 1
@<TRIPOS>ALT_TYPE
CGenFF_4.0_ALT_TYPE_SET
CGenFF_4.0 1 CG2O4 2 CG3C41 3 CG3C41 4 OG2D1 5 OG3C51 6 HGA2 7 HGA2 8 HGA2 9 HGA2
@<TRIPOS>MOLECULE
4_lactone
 9 9 0 0 0
****
USER_CHARGES
INVALID_CHARGES
Pose:   6 Cluster:   6 Fr_nu:  29893 TotEn:   -17.67
@<TRIPOS>ATOM
      1 C1        -62.3863    3.8287  -39.8846 C.2    1 LIG       0.04000
      2 C2        -63.1021    2.5084  -40.2216 C.3    1 LIG       0.11000
      3 C3        -63.2542    3.1519  -41.5966 C.3    1 LIG       0.08100
      4 O1        -61.8443    4.3315  -38.9266 O.2    1 LIG      -0.32000
      5 O2        -62.5583    4.3417  -41.1324 O.3    1 LIG      -0.27100
      6 H1        -62.4579    1.6288  -40.1789 H      1 LIG       0.09000
      7 H2        -64.0283    2.3499  -39.6668 H      1 LIG       0.09000
      8 H3        -62.7148    2.6613  -42.4114 H      1 LIG       0.09000
      9 H4        -64.2799    3.3791  -41.9001 H      1 LIG       0.09000
@<TRIPOS>BOND
      1       1       2 1
      2       1       4 2
      3       1       5 1
      4       2       3 1
      5       3       5 1
      6       2       6 1
      7       2       7 1
      8       3       8 1
      9       3       9 1
@<TRIPOS>ALT_TYPE
CGenFF_4.0_ALT_TYPE_SET
CGenFF_4.0 1 CG2O4 2 CG3C41 3 CG3C41 4 OG2D1 5 OG3C51 6 HGA2 7 HGA2 8 HGA2 9 HGA2
@<TRIPOS>MOLECULE
4_lactone
 9 9 0 0 0
****
USER_CHARGES
INVALID_CHARGES
Pose:   7 Cluster:   7 Fr_nu: 6838607 TotEn:   -17.63
@<TRIPOS>ATOM
      1 C1        -51.3048  -21.7891  -33.5582 C.2    1 LIG       0.04000
      2 C2        -52.1204  -22.3781  -34.7231 C.3    1 LIG       0.11000
      3 C3        -53.2660  -22.3092  -33.7178 C.3    1 LIG       0.08100
      4 O1        -50.1625  -21.4479  -33.3505 O.2    1 LIG      -0.32000
      5 O2        -52.3703  -21.7570  -32.7136 O.3    1 LIG      -0.27100
      6 H1        -52.2070  -21.7160  -35.5860 H      1 LIG       0.09000
      7 H2        -51.8106  -23.3811  -35.0214 H      1 LIG       0.09000
      8 H3        -54.0722  -21.6133  -33.9653 H      1 LIG       0.09000
      9 H4        -53.6765  -23.2728  -33.4036 H      1 LIG       0.09000
@<TRIPOS>BOND
      1       1       2 1
      2       1       4 2
      3       1       5 1
      4       2       3 1
      5       3       5 1
      6       2       6 1
      7       2       7 1
      8       3       8 1
      9       3       9 1
@<TRIPOS>ALT_TYPE
CGenFF_4.0_ALT_TYPE_SET
CGenFF_4.0 1 CG2O4 2 CG3C41 3 CG3C41 4 OG2D1 5 OG3C51 6 HGA2 7 HGA2 8 HGA2 9 HGA2
@<TRIPOS>MOLECULE
4_lactone
 9 9 0 0 0
****
USER_CHARGES
INVALID_CHARGES
Pose:   8 Cluster:   8 Fr_nu: 4727485 TotEn:   -17.61
@<TRIPOS>ATOM
      1 C1        -73.1564  -24.6639  -40.0703 C.2    1 LIG       0.04000
      2 C2        -72.0623  -24.7097  -41.1520 C.3    1 LIG       0.11000
      3 C3        -72.7901  -25.9813  -41.5779 C.3    1 LIG       0.08100
      4 O1        -73.4677  -23.9494  -39.1446 O.2    1 LIG      -0.32000
      5 O2        -73.7547  -25.8059  -40.5035 O.3    1 LIG      -0.27100
      6 H1        -72.1018  -23.8813  -41.8610 H      1 LIG       0.09000
      7 H2        -71.0537  -24.8491  -40.7595 H      1 LIG       0.09000
      8 H3        -73.2695  -25.9462  -42.5599 H      1 LIG       0.09000
      9 H4        -72.2243  -26.9098  -41.4622 H      1 LIG       0.09000
@<TRIPOS>BOND
      1       1       2 1
      2       1       4 2
      3       1       5 1
      4       2       3 1
      5       3       5 1
      6       2       6 1
      7       2       7 1
      8       3       8 1
      9       3       9 1
@<TRIPOS>ALT_TYPE
CGenFF_4.0_ALT_TYPE_SET
CGenFF_4.0 1 CG2O4 2 CG3C41 3 CG3C41 4 OG2D1 5 OG3C51 6 HGA2 7 HGA2 8 HGA2 9 HGA2
@<TRIPOS>MOLECULE
4_lactone
 9 9 0 0 0
****
USER_CHARGES
INVALID_CHARGES
Pose:   9 Cluster:   9 Fr_nu: 6792041 TotEn:   -17.51
@<TRIPOS>ATOM
      1 C1        -70.1647    4.7882  -47.3438 C.2    1 LIG       0.04000
      2 C2        -68.9991    3.8822  -47.7792 C.3    1 LIG       0.11000
      3 C3        -70.1250    2.9474  -48.2110 C.3    1 LIG       0.08100
      4 O1        -70.3078    5.8746  -46.8304 O.2    1 LIG      -0.32000
      5 O2        -71.1169    3.9064  -47.7506 O.3    1 LIG      -0.27100
      6 H1        -68.3910    4.2952  -48.5855 H      1 LIG       0.09000
      7 H2        -68.3783    3.5281  -46.9547 H      1 LIG       0.09000
      8 H3        -70.2060    2.7686  -49.2867 H      1 LIG       0.09000
      9 H4        -70.1922    2.0046  -47.6612 H      1 LIG       0.09000
@<TRIPOS>BOND
      1       1       2 1
      2       1       4 2
      3       1       5 1
      4       2       3 1
      5       3       5 1
      6       2       6 1
      7       2       7 1
      8       3       8 1
      9       3       9 1
@<TRIPOS>ALT_TYPE
CGenFF_4.0_ALT_TYPE_SET
CGenFF_4.0 1 CG2O4 2 CG3C41 3 CG3C41 4 OG2D1 5 OG3C51 6 HGA2 7 HGA2 8 HGA2 9 HGA2
@<TRIPOS>MOLECULE
4_lactone
 9 9 0 0 0
****
USER_CHARGES
INVALID_CHARGES
Pose:  10 Cluster:  10 Fr_nu: 6298747 TotEn:   -17.33
@<TRIPOS>ATOM
      1 C1        -60.3852    6.7503  -22.0820 C.2    1 LIG       0.04000
      2 C2        -61.5905    7.4892  -22.6909 C.3    1 LIG       0.11000
      3 C3        -60.5165    8.1722  -23.5323 C.3    1 LIG       0.08100
      4 O1        -60.1886    5.9074  -21.2363 O.2    1 LIG      -0.32000
      5 O2        -59.4814    7.3989  -22.8644 O.3    1 LIG      -0.27100
      6 H1        -62.2799    6.8430  -23.2365 H      1 LIG       0.09000
      7 H2        -62.1212    8.1316  -21.9864 H      1 LIG       0.09000
      8 H3        -60.5492    7.9607  -24.6046 H      1 LIG       0.09000
      9 H4        -60.3922    9.2445  -23.3583 H      1 LIG       0.09000
@<TRIPOS>BOND
      1       1       2 1
      2       1       4 2
      3       1       5 1
      4       2       3 1
      5       3       5 1
      6       2       6 1
      7       2       7 1
      8       3       8 1
      9       3       9 1
@<TRIPOS>ALT_TYPE
CGenFF_4.0_ALT_TYPE_SET
CGenFF_4.0 1 CG2O4 2 CG3C41 3 CG3C41 4 OG2D1 5 OG3C51 6 HGA2 7 HGA2 8 HGA2 9 HGA2
@<TRIPOS>MOLECULE
4_lactone
 9 9 0 0 0
****
USER_CHARGES
INVALID_CHARGES
Pose:  11 Cluster:  11 Fr_nu: 5059811 TotEn:   -17.26
@<TRIPOS>ATOM
      1 C1        -73.2428  -24.0265  -40.7854 C.2    1 LIG       0.04000
      2 C2        -73.0941  -25.0890  -41.8891 C.3    1 LIG       0.11000
      3 C3        -73.3728  -23.9073  -42.8131 C.3    1 LIG       0.08100
      4 O1        -73.1889  -23.9801  -39.5774 O.2    1 LIG      -0.32000
      5 O2        -73.4865  -23.0195  -41.6665 O.3    1 LIG      -0.27100
      6 H1        -72.0944  -25.5205  -41.9604 H      1 LIG       0.09000
      7 H2        -73.8611  -25.8649  -41.8666 H      1 LIG       0.09000
      8 H3        -72.5488  -23.6146  -43.4695 H      1 LIG       0.09000
      9 H4        -74.3091  -23.9589  -43.3755 H      1 LIG       0.09000
@<TRIPOS>BOND
      1       1       2 1
      2       1       4 2
      3       1       5 1
      4       2       3 1
      5       3       5 1
      6       2       6 1
      7       2       7 1
      8       3       8 1
      9       3       9 1
@<TRIPOS>ALT_TYPE
CGenFF_4.0_ALT_TYPE_SET
CGenFF_4.0 1 CG2O4 2 CG3C41 3 CG3C41 4 OG2D1 5 OG3C51 6 HGA2 7 HGA2 8 HGA2 9 HGA2
@<TRIPOS>MOLECULE
4_lactone
 9 9 0 0 0
****
USER_CHARGES
INVALID_CHARGES
Pose:  12 Cluster:  12 Fr_nu:    631 TotEn:   -17.12
@<TRIPOS>ATOM
      1 C1        -63.2411    2.6109  -40.8492 C.2    1 LIG       0.04000
      2 C2        -64.3952    2.5693  -41.8668 C.3    1 LIG       0.11000
      3 C3        -63.3803    3.2591  -42.7735 C.3    1 LIG       0.08100
      4 O1        -63.0458    2.2664  -39.7057 O.2    1 LIG      -0.32000
      5 O2        -62.3881    3.2279  -41.7103 O.3    1 LIG      -0.27100
      6 H1        -64.6896    1.5621  -42.1656 H      1 LIG       0.09000
      7 H2        -65.2616    3.1686  -41.5822 H      1 LIG       0.09000
      8 H3        -63.0557    2.6838  -43.6449 H      1 LIG       0.09000
      9 H4        -63.6267    4.2843  -43.0630 H      1 LIG       0.09000
@<TRIPOS>BOND
      1       1       2 1
      2       1       4 2
      3       1       5 1
      4       2       3 1
      5       3       5 1
      6       2       6 1
      7       2       7 1
      8       3       8 1
      9       3       9 1
@<TRIPOS>ALT_TYPE
CGenFF_4.0_ALT_TYPE_SET
CGenFF_4.0 1 CG2O4 2 CG3C41 3 CG3C41 4 OG2D1 5 OG3C51 6 HGA2 7 HGA2 8 HGA2 9 HGA2
@<TRIPOS>MOLECULE
4_lactone
 9 9 0 0 0
****
USER_CHARGES
INVALID_CHARGES
Pose:  13 Cluster:  13 Fr_nu: 437100 TotEn:   -17.00
@<TRIPOS>ATOM
      1 C1        -52.6352  -21.8429  -33.2807 C.2    1 LIG       0.04000
      2 C2        -53.6407  -22.2594  -34.3690 C.3    1 LIG       0.11000
      3 C3        -54.5128  -22.6207  -33.1703 C.3    1 LIG       0.08100
      4 O1        -51.5181  -21.3809  -33.2265 O.2    1 LIG      -0.32000
      5 O2        -53.4646  -22.1878  -32.2595 O.3    1 LIG      -0.27100
      6 H1        -53.9996  -21.4326  -34.9839 H      1 LIG       0.09000
      7 H2        -53.3092  -23.0975  -34.9844 H      1 LIG       0.09000
      8 H3        -55.4224  -22.0260  -33.0500 H      1 LIG       0.09000
      9 H4        -54.7339  -23.6849  -33.0516 H      1 LIG       0.09000
@<TRIPOS>BOND
      1       1       2 1
      2       1       4 2
      3       1       5 1
      4       2       3 1
      5       3       5 1
      6       2       6 1
      7       2       7 1
      8       3       8 1
      9       3       9 1
@<TRIPOS>ALT_TYPE
CGenFF_4.0_ALT_TYPE_SET
CGenFF_4.0 1 CG2O4 2 CG3C41 3 CG3C41 4 OG2D1 5 OG3C51 6 HGA2 7 HGA2 8 HGA2 9 HGA2
@<TRIPOS>MOLECULE
4_lactone
 9 9 0 0 0
****
USER_CHARGES
INVALID_CHARGES
Pose:  14 Cluster:  14 Fr_nu: 6128242 TotEn:   -16.50
@<TRIPOS>ATOM
      1 C1        -61.0889    6.3301  -21.8684 C.2    1 LIG       0.04000
      2 C2        -62.5750    6.0721  -22.1749 C.3    1 LIG       0.11000
      3 C3        -62.3256    4.7842  -21.3957 C.3    1 LIG       0.08100
      4 O1        -60.2671    7.1898  -22.0916 O.2    1 LIG      -0.32000
      5 O2        -60.9371    5.1633  -21.1862 O.3    1 LIG      -0.27100
      6 H1        -63.2566    6.7842  -21.7071 H      1 LIG       0.09000
      7 H2        -62.7959    5.9492  -23.2365 H      1 LIG       0.09000
      8 H3        -62.8653    4.6911  -20.4494 H      1 LIG       0.09000
      9 H4        -62.4068    3.8598  -21.9741 H      1 LIG       0.09000
@<TRIPOS>BOND
      1       1       2 1
      2       1       4 2
      3       1       5 1
      4       2       3 1
      5       3       5 1
      6       2       6 1
      7       2       7 1
      8       3       8 1
      9       3       9 1
@<TRIPOS>ALT_TYPE
CGenFF_4.0_ALT_TYPE_SET
CGenFF_4.0 1 CG2O4 2 CG3C41 3 CG3C41 4 OG2D1 5 OG3C51 6 HGA2 7 HGA2 8 HGA2 9 HGA2
@<TRIPOS>MOLECULE
4_lactone
 9 9 0 0 0
****
USER_CHARGES
INVALID_CHARGES
Pose:  15 Cluster:  15 Fr_nu: 2732607 TotEn:   -16.37
@<TRIPOS>ATOM
      1 C1        -70.7512    4.3584  -47.7053 C.2    1 LIG       0.04000
      2 C2        -70.2891    2.9868  -48.2291 C.3    1 LIG       0.11000
      3 C3        -69.5139    2.9485  -46.9156 C.3    1 LIG       0.08100
      4 O1        -71.4657    5.2617  -48.0766 O.2    1 LIG      -0.32000
      5 O2        -70.0334    4.2582  -46.5545 O.3    1 LIG      -0.27100
      6 H1        -71.0915    2.2539  -48.3271 H      1 LIG       0.09000
      7 H2        -69.6841    3.0372  -49.1359 H      1 LIG       0.09000
      8 H3        -69.8267    2.1802  -46.2032 H      1 LIG       0.09000
      9 H4        -68.4246    2.9605  -47.0103 H      1 LIG       0.09000
@<TRIPOS>BOND
      1       1       2 1
      2       1       4 2
      3       1       5 1
      4       2       3 1
      5       3       5 1
      6       2       6 1
      7       2       7 1
      8       3       8 1
      9       3       9 1
@<TRIPOS>ALT_TYPE
CGenFF_4.0_ALT_TYPE_SET
CGenFF_4.0 1 CG2O4 2 CG3C41 3 CG3C41 4 OG2D1 5 OG3C51 6 HGA2 7 HGA2 8 HGA2 9 HGA2
@<TRIPOS>MOLECULE
4_lactone
 9 9 0 0 0
****
USER_CHARGES
INVALID_CHARGES
Pose:  16 Cluster:  16 Fr_nu: 2562576 TotEn:   -16.21
@<TRIPOS>ATOM
      1 C1        -70.1709    4.5475  -46.9697 C.2    1 LIG       0.04000
      2 C2        -69.8631    3.0447  -47.0971 C.3    1 LIG       0.11000
      3 C3        -68.5326    3.5485  -47.6483 C.3    1 LIG       0.08100
      4 O1        -71.0863    5.2426  -46.5912 O.2    1 LIG      -0.32000
      5 O2        -68.9645    4.9260  -47.4707 O.3    1 LIG      -0.27100
      6 H1        -69.8116    2.5180  -46.1430 H      1 LIG       0.09000
      7 H2        -70.5021    2.5180  -47.8078 H      1 LIG       0.09000
      8 H3        -67.6519    3.3208  -47.0416 H      1 LIG       0.09000
      9 H4        -68.3410    3.3201  -48.7003 H      1 LIG       0.09000
@<TRIPOS>BOND
      1       1       2 1
      2       1       4 2
      3       1       5 1
      4       2       3 1
      5       3       5 1
      6       2       6 1
      7       2       7 1
      8       3       8 1
      9       3       9 1
@<TRIPOS>ALT_TYPE
CGenFF_4.0_ALT_TYPE_SET
CGenFF_4.0 1 CG2O4 2 CG3C41 3 CG3C41 4 OG2D1 5 OG3C51 6 HGA2 7 HGA2 8 HGA2 9 HGA2
@<TRIPOS>MOLECULE
4_lactone
 9 9 0 0 0
****
USER_CHARGES
INVALID_CHARGES
Pose:  17 Cluster:  17 Fr_nu: 4882128 TotEn:   -16.03
@<TRIPOS>ATOM
      1 C1        -72.3645  -24.3044  -40.3459 C.2    1 LIG       0.04000
      2 C2        -70.9006  -24.7801  -40.3459 C.3    1 LIG       0.11000
      3 C3        -71.0720  -24.7244  -41.8610 C.3    1 LIG       0.08100
      4 O1        -73.2141  -24.0291  -39.5294 O.2    1 LIG      -0.32000
      5 O2        -72.4475  -24.2787  -41.7032 O.3    1 LIG      -0.27100
      6 H1        -70.1984  -24.0606  -39.9219 H      1 LIG       0.09000
      7 H2        -70.7556  -25.7747  -39.9210 H      1 LIG       0.09000
      8 H3        -70.4634  -23.9784  -42.3794 H      1 LIG       0.09000
      9 H4        -71.0182  -25.6867  -42.3774 H      1 LIG       0.09000
@<TRIPOS>BOND
      1       1       2 1
      2       1       4 2
      3       1       5 1
      4       2       3 1
      5       3       5 1
      6       2       6 1
      7       2       7 1
      8       3       8 1
      9       3       9 1
@<TRIPOS>ALT_TYPE
CGenFF_4.0_ALT_TYPE_SET
CGenFF_4.0 1 CG2O4 2 CG3C41 3 CG3C41 4 OG2D1 5 OG3C51 6 HGA2 7 HGA2 8 HGA2 9 HGA2
@<TRIPOS>MOLECULE
4_lactone
 9 9 0 0 0
****
USER_CHARGES
INVALID_CHARGES
Pose:  18 Cluster:  18 Fr_nu: 6972343 TotEn:   -15.89
@<TRIPOS>ATOM
      1 C1        -50.7797  -21.7881  -34.6316 C.2    1 LIG       0.04000
      2 C2        -51.0882  -22.2023  -36.0816 C.3    1 LIG       0.11000
      3 C3        -52.5071  -22.3605  -35.5432 C.3    1 LIG       0.08100
      4 O1        -49.8165  -21.4370  -33.9888 O.2    1 LIG      -0.32000
      5 O2        -52.0655  -21.9510  -34.2193 O.3    1 LIG      -0.27100
      6 H1        -50.9452  -21.4051  -36.8127 H      1 LIG       0.09000
      7 H2        -50.5947  -23.1233  -36.3962 H      1 LIG       0.09000
      8 H3        -53.2488  -21.6692  -35.9526 H      1 LIG       0.09000
      9 H4        -52.8986  -23.3815  -35.5383 H      1 LIG       0.09000
@<TRIPOS>BOND
      1       1       2 1
      2       1       4 2
      3       1       5 1
      4       2       3 1
      5       3       5 1
      6       2       6 1
      7       2       7 1
      8       3       8 1
      9       3       9 1
@<TRIPOS>ALT_TYPE
CGenFF_4.0_ALT_TYPE_SET
CGenFF_4.0 1 CG2O4 2 CG3C41 3 CG3C41 4 OG2D1 5 OG3C51 6 HGA2 7 HGA2 8 HGA2 9 HGA2
@<TRIPOS>MOLECULE
4_lactone
 9 9 0 0 0
****
USER_CHARGES
INVALID_CHARGES
Pose:  19 Cluster:  19 Fr_nu: 1128707 TotEn:   -15.86
@<TRIPOS>ATOM
      1 C1        -43.1310   -4.0698  -47.1732 C.2    1 LIG       0.04000
      2 C2        -43.6219   -5.4300  -46.6459 C.3    1 LIG       0.11000
      3 C3        -43.4448   -5.8541  -48.1008 C.3    1 LIG       0.08100
      4 O1        -42.9112   -2.9661  -46.7285 O.2    1 LIG      -0.32000
      5 O2        -42.9972   -4.5153  -48.4513 O.3    1 LIG      -0.27100
      6 H1        -42.9463   -5.9004  -45.9298 H      1 LIG       0.09000
      7 H2        -44.6486   -5.4200  -46.2761 H      1 LIG       0.09000
      8 H3        -42.6673   -6.6004  -48.2853 H      1 LIG       0.09000
      9 H4        -44.3640   -6.1216  -48.6292 H      1 LIG       0.09000
@<TRIPOS>BOND
      1       1       2 1
      2       1       4 2
      3       1       5 1
      4       2       3 1
      5       3       5 1
      6       2       6 1
      7       2       7 1
      8       3       8 1
      9       3       9 1
@<TRIPOS>ALT_TYPE
CGenFF_4.0_ALT_TYPE_SET
CGenFF_4.0 1 CG2O4 2 CG3C41 3 CG3C41 4 OG2D1 5 OG3C51 6 HGA2 7 HGA2 8 HGA2 9 HGA2
@<TRIPOS>MOLECULE
4_lactone
 9 9 0 0 0
****
USER_CHARGES
INVALID_CHARGES
Pose:  20 Cluster:  20 Fr_nu: 1888358 TotEn:   -15.84
@<TRIPOS>ATOM
      1 C1        -60.1826   -1.0038  -24.9398 C.2    1 LIG       0.04000
      2 C2        -61.4978   -0.2469  -24.6819 C.3    1 LIG       0.11000
      3 C3        -62.0854   -1.3260  -25.5864 C.3    1 LIG       0.08100
      4 O1        -59.0198   -0.9088  -24.6187 O.2    1 LIG      -0.32000
      5 O2        -60.7725   -1.9332  -25.7385 O.3    1 LIG      -0.27100
      6 H1        -61.8280   -0.2689  -23.6422 H      1 LIG       0.09000
      7 H2        -61.5133    0.7681  -25.0824 H      1 LIG       0.09000
      8 H3        -62.7931   -2.0099  -25.1098 H      1 LIG       0.09000
      9 H4        -62.4793   -0.9755  -26.5443 H      1 LIG       0.09000
@<TRIPOS>BOND
      1       1       2 1
      2       1       4 2
      3       1       5 1
      4       2       3 1
      5       3       5 1
      6       2       6 1
      7       2       7 1
      8       3       8 1
      9       3       9 1
@<TRIPOS>ALT_TYPE
CGenFF_4.0_ALT_TYPE_SET
CGenFF_4.0 1 CG2O4 2 CG3C41 3 CG3C41 4 OG2D1 5 OG3C51 6 HGA2 7 HGA2 8 HGA2 9 HGA2
@<TRIPOS>MOLECULE
4_lactone
 9 9 0 0 0
****
USER_CHARGES
INVALID_CHARGES
Pose:  21 Cluster:  21 Fr_nu: 4931011 TotEn:   -15.65
@<TRIPOS>ATOM
      1 C1        -57.8745   -3.8589  -18.9327 C.2    1 LIG       0.04000
      2 C2        -59.0034   -3.6484  -19.9577 C.3    1 LIG       0.11000
      3 C3        -59.6217   -2.8195  -18.8359 C.3    1 LIG       0.08100
      4 O1        -56.8153   -4.4415  -18.8778 O.2    1 LIG      -0.32000
      5 O2        -58.4837   -3.1071  -17.9770 O.3    1 LIG      -0.27100
      6 H1        -58.7005   -3.0919  -20.8461 H      1 LIG       0.09000
      7 H2        -59.5390   -4.5611  -20.2240 H      1 LIG       0.09000
      8 H3        -59.7161   -1.7485  -19.0350 H      1 LIG       0.09000
      9 H4        -60.5515   -3.2132  -18.4161 H      1 LIG       0.09000
@<TRIPOS>BOND
      1       1       2 1
      2       1       4 2
      3       1       5 1
      4       2       3 1
      5       3       5 1
      6       2       6 1
      7       2       7 1
      8       3       8 1
      9       3       9 1
@<TRIPOS>ALT_TYPE
CGenFF_4.0_ALT_TYPE_SET
CGenFF_4.0 1 CG2O4 2 CG3C41 3 CG3C41 4 OG2D1 5 OG3C51 6 HGA2 7 HGA2 8 HGA2 9 HGA2
@<TRIPOS>MOLECULE
4_lactone
 9 9 0 0 0
****
USER_CHARGES
INVALID_CHARGES
Pose:  22 Cluster:  22 Fr_nu: 6822408 TotEn:   -15.47
@<TRIPOS>ATOM
      1 C1        -50.8349  -21.9713  -34.2908 C.2    1 LIG       0.04000
      2 C2        -51.9644  -22.2734  -35.2918 C.3    1 LIG       0.11000
      3 C3        -51.3528  -23.6712  -35.2830 C.3    1 LIG       0.08100
      4 O1        -50.4375  -21.0234  -33.6520 O.2    1 LIG      -0.32000
      5 O2        -50.3410  -23.2378  -34.3322 O.3    1 LIG      -0.27100
      6 H1        -52.9673  -22.1925  -34.8697 H      1 LIG       0.09000
      7 H2        -51.8839  -21.7262  -36.2325 H      1 LIG       0.09000
      8 H3        -51.9839  -24.4617  -34.8678 H      1 LIG       0.09000
      9 H4        -50.9050  -23.9960  -36.2261 H      1 LIG       0.09000
@<TRIPOS>BOND
      1       1       2 1
      2       1       4 2
      3       1       5 1
      4       2       3 1
      5       3       5 1
      6       2       6 1
      7       2       7 1
      8       3       8 1
      9       3       9 1
@<TRIPOS>ALT_TYPE
CGenFF_4.0_ALT_TYPE_SET
CGenFF_4.0 1 CG2O4 2 CG3C41 3 CG3C41 4 OG2D1 5 OG3C51 6 HGA2 7 HGA2 8 HGA2 9 HGA2
@<TRIPOS>MOLECULE
4_lactone
 9 9 0 0 0
****
USER_CHARGES
INVALID_CHARGES
Pose:  23 Cluster:  23 Fr_nu: 6236925 TotEn:   -15.18
@<TRIPOS>ATOM
      1 C1        -46.9733    2.5028  -43.0833 C.2    1 LIG       0.04000
      2 C2        -48.3328    3.1988  -43.2740 C.3    1 LIG       0.11000
      3 C3        -48.1074    2.8393  -44.7395 C.3    1 LIG       0.08100
      4 O1        -46.2199    2.2494  -42.1709 O.2    1 LIG      -0.32000
      5 O2        -46.8366    2.2155  -44.4056 O.3    1 LIG      -0.27100
      6 H1        -49.1656    2.6915  -42.7845 H      1 LIG       0.09000
      7 H2        -48.3241    4.2647  -43.0401 H      1 LIG       0.09000
      8 H3        -48.8113    2.1182  -45.1640 H      1 LIG       0.09000
      9 H4        -47.9732    3.6864  -45.4177 H      1 LIG       0.09000
@<TRIPOS>BOND
      1       1       2 1
      2       1       4 2
      3       1       5 1
      4       2       3 1
      5       3       5 1
      6       2       6 1
      7       2       7 1
      8       3       8 1
      9       3       9 1
@<TRIPOS>ALT_TYPE
CGenFF_4.0_ALT_TYPE_SET
CGenFF_4.0 1 CG2O4 2 CG3C41 3 CG3C41 4 OG2D1 5 OG3C51 6 HGA2 7 HGA2 8 HGA2 9 HGA2
@<TRIPOS>MOLECULE
4_lactone
 9 9 0 0 0
****
USER_CHARGES
INVALID_CHARGES
Pose:  24 Cluster:  24 Fr_nu: 6976537 TotEn:   -15.10
@<TRIPOS>ATOM
      1 C1        -61.9871    5.4210  -21.7804 C.2    1 LIG       0.04000
      2 C2        -62.8600    4.1748  -22.0129 C.3    1 LIG       0.11000
      3 C3        -63.9955    5.1938  -22.0195 C.3    1 LIG       0.08100
      4 O1        -60.8136    5.6735  -21.6267 O.2    1 LIG      -0.32000
      5 O2        -63.0467    6.2735  -21.7964 O.3    1 LIG      -0.27100
      6 H1        -62.6715    3.6695  -22.9614 H      1 LIG       0.09000
      7 H2        -62.8601    3.4696  -21.1802 H      1 LIG       0.09000
      8 H3        -64.5222    5.3100  -22.9706 H      1 LIG       0.09000
      9 H4        -64.7094    5.1097  -21.1955 H      1 LIG       0.09000
@<TRIPOS>BOND
      1       1       2 1
      2       1       4 2
      3       1       5 1
      4       2       3 1
      5       3       5 1
      6       2       6 1
      7       2       7 1
      8       3       8 1
      9       3       9 1
@<TRIPOS>ALT_TYPE
CGenFF_4.0_ALT_TYPE_SET
CGenFF_4.0 1 CG2O4 2 CG3C41 3 CG3C41 4 OG2D1 5 OG3C51 6 HGA2 7 HGA2 8 HGA2 9 HGA2
@<TRIPOS>MOLECULE
4_lactone
 9 9 0 0 0
****
USER_CHARGES
INVALID_CHARGES
Pose:  25 Cluster:  25 Fr_nu: 5907256 TotEn:   -15.08
@<TRIPOS>ATOM
      1 C1        -51.9492  -21.6109  -34.2853 C.2    1 LIG       0.04000
      2 C2        -51.9330  -22.2804  -35.6712 C.3    1 LIG       0.11000
      3 C3        -53.4499  -22.2083  -35.5236 C.3    1 LIG       0.08100
      4 O1        -51.1421  -21.2196  -33.4730 O.2    1 LIG      -0.32000
      5 O2        -53.3073  -21.5799  -34.2196 O.3    1 LIG      -0.27100
      6 H1        -51.5040  -21.6608  -36.4603 H      1 LIG       0.09000
      7 H2        -51.5039  -23.2836  -35.6761 H      1 LIG       0.09000
      8 H3        -53.9643  -21.5538  -36.2325 H      1 LIG       0.09000
      9 H4        -53.9630  -23.1712  -35.4515 H      1 LIG       0.09000
@<TRIPOS>BOND
      1       1       2 1
      2       1       4 2
      3       1       5 1
      4       2       3 1
      5       3       5 1
      6       2       6 1
      7       2       7 1
      8       3       8 1
      9       3       9 1
@<TRIPOS>ALT_TYPE
CGenFF_4.0_ALT_TYPE_SET
CGenFF_4.0 1 CG2O4 2 CG3C41 3 CG3C41 4 OG2D1 5 OG3C51 6 HGA2 7 HGA2 8 HGA2 9 HGA2
@<TRIPOS>MOLECULE
4_lactone
 9 9 0 0 0
****
USER_CHARGES
INVALID_CHARGES
Pose:  26 Cluster:  26 Fr_nu: 6238640 TotEn:   -15.04
@<TRIPOS>ATOM
      1 C1        -46.4860    2.2286  -42.1656 C.2    1 LIG       0.04000
      2 C2        -47.6766    3.0922  -42.6192 C.3    1 LIG       0.11000
      3 C3        -46.6214    3.7690  -43.4889 C.3    1 LIG       0.08100
      4 O1        -46.2887    1.3087  -41.4046 O.2    1 LIG      -0.32000
      5 O2        -45.5981    2.8775  -42.9658 O.3    1 LIG      -0.27100
      6 H1        -48.4491    2.5393  -43.1559 H      1 LIG       0.09000
      7 H2        -48.1063    3.7090  -41.8282 H      1 LIG       0.09000
      8 H3        -46.7483    3.6479  -44.5681 H      1 LIG       0.09000
      9 H4        -46.4077    4.8132  -43.2444 H      1 LIG       0.09000
@<TRIPOS>BOND
      1       1       2 1
      2       1       4 2
      3       1       5 1
      4       2       3 1
      5       3       5 1
      6       2       6 1
      7       2       7 1
      8       3       8 1
      9       3       9 1
@<TRIPOS>ALT_TYPE
CGenFF_4.0_ALT_TYPE_SET
CGenFF_4.0 1 CG2O4 2 CG3C41 3 CG3C41 4 OG2D1 5 OG3C51 6 HGA2 7 HGA2 8 HGA2 9 HGA2
@<TRIPOS>MOLECULE
4_lactone
 9 9 0 0 0
****
USER_CHARGES
INVALID_CHARGES
Pose:  27 Cluster:  27 Fr_nu:  80290 TotEn:   -14.93
@<TRIPOS>ATOM
      1 C1        -80.1456  -20.9645  -33.2144 C.2    1 LIG       0.04000
      2 C2        -78.9887  -21.8858  -32.7880 C.3    1 LIG       0.11000
      3 C3        -79.7575  -22.9252  -33.5982 C.3    1 LIG       0.08100
      4 O1        -80.4758  -19.8117  -33.0515 O.2    1 LIG      -0.32000
      5 O2        -80.7790  -21.9405  -33.9185 O.3    1 LIG      -0.27100
      6 H1        -78.0168  -21.5959  -33.1903 H      1 LIG       0.09000
      7 H2        -78.9360  -22.0661  -31.7131 H      1 LIG       0.09000
      8 H3        -79.2547  -23.2917  -34.4973 H      1 LIG       0.09000
      9 H4        -80.1699  -23.7597  -33.0244 H      1 LIG       0.09000
@<TRIPOS>BOND
      1       1       2 1
      2       1       4 2
      3       1       5 1
      4       2       3 1
      5       3       5 1
      6       2       6 1
      7       2       7 1
      8       3       8 1
      9       3       9 1
@<TRIPOS>ALT_TYPE
CGenFF_4.0_ALT_TYPE_SET
CGenFF_4.0 1 CG2O4 2 CG3C41 3 CG3C41 4 OG2D1 5 OG3C51 6 HGA2 7 HGA2 8 HGA2 9 HGA2
@<TRIPOS>MOLECULE
4_lactone
 9 9 0 0 0
****
USER_CHARGES
INVALID_CHARGES
Pose:  28 Cluster:  28 Fr_nu: 373097 TotEn:   -14.83
@<TRIPOS>ATOM
      1 C1        -60.6489   -4.3448  -54.2156 C.2    1 LIG       0.04000
      2 C2        -60.8437   -3.8849  -55.6715 C.3    1 LIG       0.11000
      3 C3        -62.2204   -4.5191  -55.4972 C.3    1 LIG       0.08100
      4 O1        -59.7813   -4.2995  -53.3732 O.2    1 LIG      -0.32000
      5 O2        -61.8912   -4.8918  -54.1303 O.3    1 LIG      -0.27100
      6 H1        -60.8343   -2.8016  -55.8015 H      1 LIG       0.09000
      7 H2        -60.1818   -4.3766  -56.3863 H      1 LIG       0.09000
      8 H3        -63.0678   -3.8291  -55.5340 H      1 LIG       0.09000
      9 H4        -62.4166   -5.3982  -56.1171 H      1 LIG       0.09000
@<TRIPOS>BOND
      1       1       2 1
      2       1       4 2
      3       1       5 1
      4       2       3 1
      5       3       5 1
      6       2       6 1
      7       2       7 1
      8       3       8 1
      9       3       9 1
@<TRIPOS>ALT_TYPE
CGenFF_4.0_ALT_TYPE_SET
CGenFF_4.0 1 CG2O4 2 CG3C41 3 CG3C41 4 OG2D1 5 OG3C51 6 HGA2 7 HGA2 8 HGA2 9 HGA2
@<TRIPOS>MOLECULE
4_lactone
 9 9 0 0 0
****
USER_CHARGES
INVALID_CHARGES
Pose:  29 Cluster:  29 Fr_nu: 6962806 TotEn:   -14.67
@<TRIPOS>ATOM
      1 C1        -50.3974  -22.0903  -34.0250 C.2    1 LIG       0.04000
      2 C2        -51.5533  -22.9245  -33.4442 C.3    1 LIG       0.11000
      3 C3        -51.9648  -23.0413  -34.9088 C.3    1 LIG       0.08100
      4 O1        -49.4323  -21.4902  -33.6092 O.2    1 LIG      -0.32000
      5 O2        -50.8227  -22.2344  -35.3087 O.3    1 LIG      -0.27100
      6 H1        -51.2364  -23.8525  -32.9658 H      1 LIG       0.09000
      7 H2        -52.2326  -22.3592  -32.8041 H      1 LIG       0.09000
      8 H3        -51.9172  -24.0469  -35.3354 H      1 LIG       0.09000
      9 H4        -52.9098  -22.5589  -35.1730 H      1 LIG       0.09000
@<TRIPOS>BOND
      1       1       2 1
      2       1       4 2
      3       1       5 1
      4       2       3 1
      5       3       5 1
      6       2       6 1
      7       2       7 1
      8       3       8 1
      9       3       9 1
@<TRIPOS>ALT_TYPE
CGenFF_4.0_ALT_TYPE_SET
CGenFF_4.0 1 CG2O4 2 CG3C41 3 CG3C41 4 OG2D1 5 OG3C51 6 HGA2 7 HGA2 8 HGA2 9 HGA2
@<TRIPOS>MOLECULE
4_lactone
 9 9 0 0 0
****
USER_CHARGES
INVALID_CHARGES
Pose:  30 Cluster:  30 Fr_nu: 6652012 TotEn:   -14.64
@<TRIPOS>ATOM
      1 C1        -41.3186   -2.6172  -47.2128 C.2    1 LIG       0.04000
      2 C2        -40.8531   -2.6993  -48.6777 C.3    1 LIG       0.11000
      3 C3        -39.5157   -2.2618  -48.0879 C.3    1 LIG       0.08100
      4 O1        -42.3390   -2.7997  -46.5885 O.2    1 LIG      -0.32000
      5 O2        -40.0982   -2.2281  -46.7556 O.3    1 LIG      -0.27100
      6 H1        -40.8790   -3.7060  -49.0977 H      1 LIG       0.09000
      7 H2        -41.3377   -1.9799  -49.3399 H      1 LIG       0.09000
      8 H3        -38.7061   -2.9936  -48.1556 H      1 LIG       0.09000
      9 H4        -39.1642   -1.2738  -48.3978 H      1 LIG       0.09000
@<TRIPOS>BOND
      1       1       2 1
      2       1       4 2
      3       1       5 1
      4       2       3 1
      5       3       5 1
      6       2       6 1
      7       2       7 1
      8       3       8 1
      9       3       9 1
@<TRIPOS>ALT_TYPE
CGenFF_4.0_ALT_TYPE_SET
CGenFF_4.0 1 CG2O4 2 CG3C41 3 CG3C41 4 OG2D1 5 OG3C51 6 HGA2 7 HGA2 8 HGA2 9 HGA2
@<TRIPOS>MOLECULE
4_lactone
 9 9 0 0 0
****
USER_CHARGES
INVALID_CHARGES
Pose:  31 Cluster:  31 Fr_nu: 5078238 TotEn:   -14.32
@<TRIPOS>ATOM
      1 C1        -45.9750    2.7845  -42.6785 C.2    1 LIG       0.04000
      2 C2        -47.4217    3.2785  -42.8581 C.3    1 LIG       0.11000
      3 C3        -47.2373    2.7422  -44.2746 C.3    1 LIG       0.08100
      4 O1        -45.1436    2.7564  -41.7998 O.2    1 LIG      -0.32000
      5 O2        -45.8795    2.3291  -43.9565 O.3    1 LIG      -0.27100
      6 H1        -48.1523    2.7507  -42.2432 H      1 LIG       0.09000
      7 H2        -47.5369    4.3602  -42.7716 H      1 LIG       0.09000
      8 H3        -47.8658    1.8888  -44.5435 H      1 LIG       0.09000
      9 H4        -47.2530    3.4933  -45.0691 H      1 LIG       0.09000
@<TRIPOS>BOND
      1       1       2 1
      2       1       4 2
      3       1       5 1
      4       2       3 1
      5       3       5 1
      6       2       6 1
      7       2       7 1
      8       3       8 1
      9       3       9 1
@<TRIPOS>ALT_TYPE
CGenFF_4.0_ALT_TYPE_SET
CGenFF_4.0 1 CG2O4 2 CG3C41 3 CG3C41 4 OG2D1 5 OG3C51 6 HGA2 7 HGA2 8 HGA2 9 HGA2
@<TRIPOS>MOLECULE
4_lactone
 9 9 0 0 0
****
USER_CHARGES
INVALID_CHARGES
Pose:  32 Cluster:  32 Fr_nu: 6972904 TotEn:   -14.30
@<TRIPOS>ATOM
      1 C1        -50.2969  -21.9200  -34.1182 C.2    1 LIG       0.04000
      2 C2        -50.6102  -22.5963  -35.4649 C.3    1 LIG       0.11000
      3 C3        -49.1002  -22.8118  -35.5020 C.3    1 LIG       0.08100
      4 O1        -50.9091  -21.3683  -33.2321 O.2    1 LIG      -0.32000
      5 O2        -48.9592  -22.1448  -34.2172 O.3    1 LIG      -0.27100
      6 H1        -51.2156  -23.5000  -35.3794 H      1 LIG       0.09000
      7 H2        -51.0115  -21.9191  -36.2206 H      1 LIG       0.09000
      8 H3        -48.7689  -23.8528  -35.4544 H      1 LIG       0.09000
      9 H4        -48.5668  -22.2773  -36.2929 H      1 LIG       0.09000
@<TRIPOS>BOND
      1       1       2 1
      2       1       4 2
      3       1       5 1
      4       2       3 1
      5       3       5 1
      6       2       6 1
      7       2       7 1
      8       3       8 1
      9       3       9 1
@<TRIPOS>ALT_TYPE
CGenFF_4.0_ALT_TYPE_SET
CGenFF_4.0 1 CG2O4 2 CG3C41 3 CG3C41 4 OG2D1 5 OG3C51 6 HGA2 7 HGA2 8 HGA2 9 HGA2
@<TRIPOS>MOLECULE
4_lactone
 9 9 0 0 0
****
USER_CHARGES
INVALID_CHARGES
Pose:  33 Cluster:  33 Fr_nu: 6836296 TotEn:   -14.25
@<TRIPOS>ATOM
      1 C1        -83.9318    2.7344  -51.5604 C.2    1 LIG       0.04000
      2 C2        -83.3089    4.0854  -51.9552 C.3    1 LIG       0.11000
      3 C3        -83.7704    3.6844  -53.3531 C.3    1 LIG       0.08100
      4 O1        -84.0832    2.0811  -50.5531 O.2    1 LIG      -0.32000
      5 O2        -84.3140    2.4400  -52.8320 O.3    1 LIG      -0.27100
      6 H1        -83.8109    4.9513  -51.5209 H      1 LIG       0.09000
      7 H2        -82.2287    4.1375  -51.8089 H      1 LIG       0.09000
      8 H3        -84.5503    4.3122  -53.7927 H      1 LIG       0.09000
      9 H4        -82.9731    3.5018  -54.0787 H      1 LIG       0.09000
@<TRIPOS>BOND
      1       1       2 1
      2       1       4 2
      3       1       5 1
      4       2       3 1
      5       3       5 1
      6       2       6 1
      7       2       7 1
      8       3       8 1
      9       3       9 1
@<TRIPOS>ALT_TYPE
CGenFF_4.0_ALT_TYPE_SET
CGenFF_4.0 1 CG2O4 2 CG3C41 3 CG3C41 4 OG2D1 5 OG3C51 6 HGA2 7 HGA2 8 HGA2 9 HGA2
@<TRIPOS>MOLECULE
4_lactone
 9 9 0 0 0
****
USER_CHARGES
INVALID_CHARGES
Pose:  34 Cluster:  34 Fr_nu: 130296 TotEn:   -14.20
@<TRIPOS>ATOM
      1 C1        -70.7907   -5.2992  -48.1048 C.2    1 LIG       0.04000
      2 C2        -70.2412   -5.2823  -46.6671 C.3    1 LIG       0.11000
      3 C3        -70.5547   -6.7744  -46.7226 C.3    1 LIG       0.08100
      4 O1        -70.9759   -4.5058  -48.9996 O.2    1 LIG      -0.32000
      5 O2        -71.0461   -6.6349  -48.0845 O.3    1 LIG      -0.27100
      6 H1        -69.1837   -5.0228  -46.5974 H      1 LIG       0.09000
      7 H2        -70.8409   -4.6971  -45.9681 H      1 LIG       0.09000
      8 H3        -69.6904   -7.4422  -46.6723 H      1 LIG       0.09000
      9 H4        -71.3415   -7.1166  -46.0447 H      1 LIG       0.09000
@<TRIPOS>BOND
      1       1       2 1
      2       1       4 2
      3       1       5 1
      4       2       3 1
      5       3       5 1
      6       2       6 1
      7       2       7 1
      8       3       8 1
      9       3       9 1
@<TRIPOS>ALT_TYPE
CGenFF_4.0_ALT_TYPE_SET
CGenFF_4.0 1 CG2O4 2 CG3C41 3 CG3C41 4 OG2D1 5 OG3C51 6 HGA2 7 HGA2 8 HGA2 9 HGA2
@<TRIPOS>MOLECULE
4_lactone
 9 9 0 0 0
****
USER_CHARGES
INVALID_CHARGES
Pose:  35 Cluster:  35 Fr_nu: 6587918 TotEn:   -14.12
@<TRIPOS>ATOM
      1 C1        -42.1827   -3.7473  -47.3851 C.2    1 LIG       0.04000
      2 C2        -43.1747   -4.9025  -47.1597 C.3    1 LIG       0.11000
      3 C3        -42.8367   -5.2355  -48.6099 C.3    1 LIG       0.08100
      4 O1        -41.7272   -2.8244  -46.7487 O.2    1 LIG      -0.32000
      5 O2        -41.9290   -4.1009  -48.6736 O.3    1 LIG      -0.27100
      6 H1        -42.8474   -5.6323  -46.4176 H      1 LIG       0.09000
      7 H2        -44.2001   -4.5791  -46.9737 H      1 LIG       0.09000
      8 H3        -42.3117   -6.1814  -48.7687 H      1 LIG       0.09000
      9 H4        -43.6602   -5.1317  -49.3218 H      1 LIG       0.09000
@<TRIPOS>BOND
      1       1       2 1
      2       1       4 2
      3       1       5 1
      4       2       3 1
      5       3       5 1
      6       2       6 1
      7       2       7 1
      8       3       8 1
      9       3       9 1
@<TRIPOS>ALT_TYPE
CGenFF_4.0_ALT_TYPE_SET
CGenFF_4.0 1 CG2O4 2 CG3C41 3 CG3C41 4 OG2D1 5 OG3C51 6 HGA2 7 HGA2 8 HGA2 9 HGA2
@<TRIPOS>MOLECULE
4_lactone
 9 9 0 0 0
****
USER_CHARGES
INVALID_CHARGES
Pose:  36 Cluster:  36 Fr_nu: 6978349 TotEn:   -13.85
@<TRIPOS>ATOM
      1 C1        -45.9282  -22.2260  -34.5479 C.2    1 LIG       0.04000
      2 C2        -45.6214  -23.6876  -34.9203 C.3    1 LIG       0.11000
      3 C3        -46.6262  -23.4241  -36.0377 C.3    1 LIG       0.08100
      4 O1        -45.5845  -21.4280  -33.7057 O.2    1 LIG      -0.32000
      5 O2        -46.8144  -22.0611  -35.5663 O.3    1 LIG      -0.27100
      6 H1        -44.5923  -23.8594  -35.2395 H      1 LIG       0.09000
      7 H2        -45.9299  -24.4135  -34.1661 H      1 LIG       0.09000
      8 H3        -46.2220  -23.4472  -37.0534 H      1 LIG       0.09000
      9 H4        -47.5542  -23.9999  -35.9830 H      1 LIG       0.09000
@<TRIPOS>BOND
      1       1       2 1
      2       1       4 2
      3       1       5 1
      4       2       3 1
      5       3       5 1
      6       2       6 1
      7       2       7 1
      8       3       8 1
      9       3       9 1
@<TRIPOS>ALT_TYPE
CGenFF_4.0_ALT_TYPE_SET
CGenFF_4.0 1 CG2O4 2 CG3C41 3 CG3C41 4 OG2D1 5 OG3C51 6 HGA2 7 HGA2 8 HGA2 9 HGA2
@<TRIPOS>MOLECULE
4_lactone
 9 9 0 0 0
****
USER_CHARGES
INVALID_CHARGES
Pose:  37 Cluster:  37 Fr_nu: 6724319 TotEn:   -13.54
@<TRIPOS>ATOM
      1 C1        -51.3117  -22.1912  -33.1156 C.2    1 LIG       0.04000
      2 C2        -52.7093  -22.8353  -33.0840 C.3    1 LIG       0.11000
      3 C3        -51.9470  -24.0313  -32.5214 C.3    1 LIG       0.08100
      4 O1        -50.8235  -21.1325  -33.4396 O.2    1 LIG      -0.32000
      5 O2        -50.6963  -23.2942  -32.6112 O.3    1 LIG      -0.27100
      6 H1        -53.4069  -22.3528  -32.3976 H      1 LIG       0.09000
      7 H2        -53.1562  -22.9782  -34.0692 H      1 LIG       0.09000
      8 H3        -52.1833  -24.3002  -31.4883 H      1 LIG       0.09000
      9 H4        -51.9343  -24.9227  -33.1546 H      1 LIG       0.09000
@<TRIPOS>BOND
      1       1       2 1
      2       1       4 2
      3       1       5 1
      4       2       3 1
      5       3       5 1
      6       2       6 1
      7       2       7 1
      8       3       8 1
      9       3       9 1
@<TRIPOS>ALT_TYPE
CGenFF_4.0_ALT_TYPE_SET
CGenFF_4.0 1 CG2O4 2 CG3C41 3 CG3C41 4 OG2D1 5 OG3C51 6 HGA2 7 HGA2 8 HGA2 9 HGA2
@<TRIPOS>MOLECULE
4_lactone
 9 9 0 0 0
****
USER_CHARGES
INVALID_CHARGES
Pose:  38 Cluster:  38 Fr_nu: 5660375 TotEn:   -13.51
@<TRIPOS>ATOM
      1 C1        -46.7511    2.2461  -44.2555 C.2    1 LIG       0.04000
      2 C2        -48.1560    2.6462  -44.7405 C.3    1 LIG       0.11000
      3 C3        -47.7572    1.8510  -45.9800 C.3    1 LIG       0.08100
      4 O1        -46.0620    2.4178  -43.2757 O.2    1 LIG      -0.32000
      5 O2        -46.4614    1.5540  -45.3899 O.3    1 LIG      -0.27100
      6 H1        -48.9690    2.2237  -44.1480 H      1 LIG       0.09000
      7 H2        -48.2875    3.7195  -44.8874 H      1 LIG       0.09000
      8 H3        -48.3342    0.9407  -46.1647 H      1 LIG       0.09000
      9 H4        -47.6557    2.4321  -46.9007 H      1 LIG       0.09000
@<TRIPOS>BOND
      1       1       2 1
      2       1       4 2
      3       1       5 1
      4       2       3 1
      5       3       5 1
      6       2       6 1
      7       2       7 1
      8       3       8 1
      9       3       9 1
@<TRIPOS>ALT_TYPE
CGenFF_4.0_ALT_TYPE_SET
CGenFF_4.0 1 CG2O4 2 CG3C41 3 CG3C41 4 OG2D1 5 OG3C51 6 HGA2 7 HGA2 8 HGA2 9 HGA2
@<TRIPOS>MOLECULE
4_lactone
 9 9 0 0 0
****
USER_CHARGES
INVALID_CHARGES
Pose:  39 Cluster:  39 Fr_nu: 5870281 TotEn:   -13.16
@<TRIPOS>ATOM
      1 C1        -41.4724   -2.0546  -48.0165 C.2    1 LIG       0.04000
      2 C2        -40.9543   -0.8100  -48.7593 C.3    1 LIG       0.11000
      3 C3        -40.8789   -1.7705  -49.9425 C.3    1 LIG       0.08100
      4 O1        -41.8458   -2.3378  -46.9008 O.2    1 LIG      -0.32000
      5 O2        -41.3786   -2.8550  -49.1121 O.3    1 LIG      -0.27100
      6 H1        -41.6872   -0.0066  -48.8475 H      1 LIG       0.09000
      7 H2        -39.9979   -0.4367  -48.3895 H      1 LIG       0.09000
      8 H3        -41.5564   -1.5533  -50.7728 H      1 LIG       0.09000
      9 H4        -39.8729   -1.9810  -50.3157 H      1 LIG       0.09000
@<TRIPOS>BOND
      1       1       2 1
      2       1       4 2
      3       1       5 1
      4       2       3 1
      5       3       5 1
      6       2       6 1
      7       2       7 1
      8       3       8 1
      9       3       9 1
@<TRIPOS>ALT_TYPE
CGenFF_4.0_ALT_TYPE_SET
CGenFF_4.0 1 CG2O4 2 CG3C41 3 CG3C41 4 OG2D1 5 OG3C51 6 HGA2 7 HGA2 8 HGA2 9 HGA2
@<TRIPOS>MOLECULE
4_lactone
 9 9 0 0 0
****
USER_CHARGES
INVALID_CHARGES
Pose:  40 Cluster:  40 Fr_nu: 4636451 TotEn:   -13.15
@<TRIPOS>ATOM
      1 C1        -80.6395  -21.3765  -32.8182 C.2    1 LIG       0.04000
      2 C2        -79.5748  -22.4881  -32.8169 C.3    1 LIG       0.11000
      3 C3        -78.6263  -21.3299  -32.5226 C.3    1 LIG       0.08100
      4 O1        -81.8355  -21.2855  -32.9782 O.2    1 LIG      -0.32000
      5 O2        -79.7380  -20.3925  -32.5556 O.3    1 LIG      -0.27100
      6 H1        -79.6940  -23.2183  -32.0150 H      1 LIG       0.09000
      7 H2        -79.4408  -22.9774  -33.7831 H      1 LIG       0.09000
      8 H3        -78.1447  -21.3498  -31.5412 H      1 LIG       0.09000
      9 H4        -77.8928  -21.1108  -33.3034 H      1 LIG       0.09000
@<TRIPOS>BOND
      1       1       2 1
      2       1       4 2
      3       1       5 1
      4       2       3 1
      5       3       5 1
      6       2       6 1
      7       2       7 1
      8       3       8 1
      9       3       9 1
@<TRIPOS>ALT_TYPE
CGenFF_4.0_ALT_TYPE_SET
CGenFF_4.0 1 CG2O4 2 CG3C41 3 CG3C41 4 OG2D1 5 OG3C51 6 HGA2 7 HGA2 8 HGA2 9 HGA2
@<TRIPOS>MOLECULE
4_lactone
 9 9 0 0 0
****
USER_CHARGES
INVALID_CHARGES
Pose:  41 Cluster:  41 Fr_nu: 6223646 TotEn:   -13.08
@<TRIPOS>ATOM
      1 C1        -45.7410   -6.6685  -28.6699 C.2    1 LIG       0.04000
      2 C2        -45.2974   -8.1383  -28.5586 C.3    1 LIG       0.11000
      3 C3        -46.1668   -8.3060  -29.8012 C.3    1 LIG       0.08100
      4 O1        -45.5583   -5.6328  -28.0714 O.2    1 LIG      -0.32000
      5 O2        -46.4992   -6.8902  -29.7769 O.3    1 LIG      -0.27100
      6 H1        -44.2273   -8.2930  -28.7048 H      1 LIG       0.09000
      7 H2        -45.6528   -8.6438  -27.6591 H      1 LIG       0.09000
      8 H3        -45.6361   -8.5799  -30.7171 H      1 LIG       0.09000
      9 H4        -47.0559   -8.9297  -29.6741 H      1 LIG       0.09000
@<TRIPOS>BOND
      1       1       2 1
      2       1       4 2
      3       1       5 1
      4       2       3 1
      5       3       5 1
      6       2       6 1
      7       2       7 1
      8       3       8 1
      9       3       9 1
@<TRIPOS>ALT_TYPE
CGenFF_4.0_ALT_TYPE_SET
CGenFF_4.0 1 CG2O4 2 CG3C41 3 CG3C41 4 OG2D1 5 OG3C51 6 HGA2 7 HGA2 8 HGA2 9 HGA2
@<TRIPOS>MOLECULE
4_lactone
 9 9 0 0 0
****
USER_CHARGES
INVALID_CHARGES
Pose:  42 Cluster:  42 Fr_nu: 105277 TotEn:   -13.00
@<TRIPOS>ATOM
      1 C1        -81.5086  -22.1796  -33.9705 C.2    1 LIG       0.04000
      2 C2        -80.2428  -23.0474  -33.8527 C.3    1 LIG       0.11000
      3 C3        -79.8032  -21.9550  -32.8826 C.3    1 LIG       0.08100
      4 O1        -82.5596  -22.2098  -34.5695 O.2    1 LIG      -0.32000
      5 O2        -81.0530  -21.2424  -33.0966 O.3    1 LIG      -0.27100
      6 H1        -80.4161  -24.0305  -33.4122 H      1 LIG       0.09000
      7 H2        -79.6665  -23.1219  -34.7763 H      1 LIG       0.09000
      8 H3        -79.6892  -22.2650  -31.8402 H      1 LIG       0.09000
      9 H4        -78.9422  -21.3605  -33.2004 H      1 LIG       0.09000
@<TRIPOS>BOND
      1       1       2 1
      2       1       4 2
      3       1       5 1
      4       2       3 1
      5       3       5 1
      6       2       6 1
      7       2       7 1
      8       3       8 1
      9       3       9 1
@<TRIPOS>ALT_TYPE
CGenFF_4.0_ALT_TYPE_SET
CGenFF_4.0 1 CG2O4 2 CG3C41 3 CG3C41 4 OG2D1 5 OG3C51 6 HGA2 7 HGA2 8 HGA2 9 HGA2
@<TRIPOS>MOLECULE
4_lactone
 9 9 0 0 0
****
USER_CHARGES
INVALID_CHARGES
Pose:  43 Cluster:  43 Fr_nu: 1069600 TotEn:   -12.88
@<TRIPOS>ATOM
      1 C1        -78.0803  -13.6492  -46.9970 C.2    1 LIG       0.04000
      2 C2        -78.6039  -13.0496  -45.6796 C.3    1 LIG       0.11000
      3 C3        -77.2459  -13.4967  -45.1468 C.3    1 LIG       0.08100
      4 O1        -78.4756  -13.7945  -48.1314 O.2    1 LIG      -0.32000
      5 O2        -76.8896  -14.0218  -46.4556 O.3    1 LIG      -0.27100
      6 H1        -78.7673  -11.9714  -45.7148 H      1 LIG       0.09000
      7 H2        -79.4701  -13.5695  -45.2670 H      1 LIG       0.09000
      8 H3        -76.5711  -12.6941  -44.8370 H      1 LIG       0.09000
      9 H4        -77.2726  -14.2863  -44.3908 H      1 LIG       0.09000
@<TRIPOS>BOND
      1       1       2 1
      2       1       4 2
      3       1       5 1
      4       2       3 1
      5       3       5 1
      6       2       6 1
      7       2       7 1
      8       3       8 1
      9       3       9 1
@<TRIPOS>ALT_TYPE
CGenFF_4.0_ALT_TYPE_SET
CGenFF_4.0 1 CG2O4 2 CG3C41 3 CG3C41 4 OG2D1 5 OG3C51 6 HGA2 7 HGA2 8 HGA2 9 HGA2
@<TRIPOS>MOLECULE
4_lactone
 9 9 0 0 0
****
USER_CHARGES
INVALID_CHARGES
Pose:  44 Cluster:  44 Fr_nu: 3306792 TotEn:   -12.60
@<TRIPOS>ATOM
      1 C1        -76.2875   -5.7939  -59.0664 C.2    1 LIG       0.04000
      2 C2        -77.6501   -6.4983  -58.9390 C.3    1 LIG       0.11000
      3 C3        -78.1924   -5.0772  -59.0592 C.3    1 LIG       0.08100
      4 O1        -75.1186   -6.1066  -59.0830 O.2    1 LIG      -0.32000
      5 O2        -76.8392   -4.5549  -59.1667 O.3    1 LIG      -0.27100
      6 H1        -77.8854   -7.1667  -59.7686 H      1 LIG       0.09000
      7 H2        -77.8103   -6.9875  -57.9768 H      1 LIG       0.09000
      8 H3        -78.7779   -4.8681  -59.9586 H      1 LIG       0.09000
      9 H4        -78.7029   -4.6907  -58.1728 H      1 LIG       0.09000
@<TRIPOS>BOND
      1       1       2 1
      2       1       4 2
      3       1       5 1
      4       2       3 1
      5       3       5 1
      6       2       6 1
      7       2       7 1
      8       3       8 1
      9       3       9 1
@<TRIPOS>ALT_TYPE
CGenFF_4.0_ALT_TYPE_SET
CGenFF_4.0 1 CG2O4 2 CG3C41 3 CG3C41 4 OG2D1 5 OG3C51 6 HGA2 7 HGA2 8 HGA2 9 HGA2
@<TRIPOS>MOLECULE
4_lactone
 9 9 0 0 0
****
USER_CHARGES
INVALID_CHARGES
Pose:  45 Cluster:  45 Fr_nu: 6973023 TotEn:   -12.47
@<TRIPOS>ATOM
      1 C1        -49.6046  -22.4628  -34.3304 C.2    1 LIG       0.04000
      2 C2        -49.7599  -23.9940  -34.3058 C.3    1 LIG       0.11000
      3 C3        -49.1165  -23.9004  -35.6861 C.3    1 LIG       0.08100
      4 O1        -49.8521  -21.5282  -33.6027 O.2    1 LIG      -0.32000
      5 O2        -49.0369  -22.4530  -35.5663 O.3    1 LIG      -0.27100
      6 H1        -49.1640  -24.4899  -33.5381 H      1 LIG       0.09000
      7 H2        -50.7959  -24.3363  -34.2874 H      1 LIG       0.09000
      8 H3        -48.1253  -24.3525  -35.7783 H      1 LIG       0.09000
      9 H4        -49.7521  -24.1997  -36.5240 H      1 LIG       0.09000
@<TRIPOS>BOND
      1       1       2 1
      2       1       4 2
      3       1       5 1
      4       2       3 1
      5       3       5 1
      6       2       6 1
      7       2       7 1
      8       3       8 1
      9       3       9 1
@<TRIPOS>ALT_TYPE
CGenFF_4.0_ALT_TYPE_SET
CGenFF_4.0 1 CG2O4 2 CG3C41 3 CG3C41 4 OG2D1 5 OG3C51 6 HGA2 7 HGA2 8 HGA2 9 HGA2
@<TRIPOS>MOLECULE
4_lactone
 9 9 0 0 0
****
USER_CHARGES
INVALID_CHARGES
Pose:  46 Cluster:  46 Fr_nu: 117759 TotEn:   -12.46
@<TRIPOS>ATOM
      1 C1        -49.9457  -10.6697  -42.4571 C.2    1 LIG       0.04000
      2 C2        -50.7006  -11.7952  -43.1870 C.3    1 LIG       0.11000
      3 C3        -50.1608  -12.6512  -42.0452 C.3    1 LIG       0.08100
      4 O1        -49.7505   -9.4844  -42.6033 O.2    1 LIG      -0.32000
      5 O2        -49.4977  -11.4914  -41.4703 O.3    1 LIG      -0.27100
      6 H1        -51.7835  -11.6636  -43.2093 H      1 LIG       0.09000
      7 H2        -50.3077  -12.0246  -44.1788 H      1 LIG       0.09000
      8 H3        -50.9122  -13.0638  -41.3663 H      1 LIG       0.09000
      9 H4        -49.4419  -13.4231  -42.3335 H      1 LIG       0.09000
@<TRIPOS>BOND
      1       1       2 1
      2       1       4 2
      3       1       5 1
      4       2       3 1
      5       3       5 1
      6       2       6 1
      7       2       7 1
      8       3       8 1
      9       3       9 1
@<TRIPOS>ALT_TYPE
CGenFF_4.0_ALT_TYPE_SET
CGenFF_4.0 1 CG2O4 2 CG3C41 3 CG3C41 4 OG2D1 5 OG3C51 6 HGA2 7 HGA2 8 HGA2 9 HGA2
@<TRIPOS>MOLECULE
4_lactone
 9 9 0 0 0
****
USER_CHARGES
INVALID_CHARGES
Pose:  47 Cluster:  47 Fr_nu: 1055649 TotEn:   -12.30
@<TRIPOS>ATOM
      1 C1        -80.0982  -20.0225  -32.4665 C.2    1 LIG       0.04000
      2 C2        -78.9310  -20.5530  -31.6148 C.3    1 LIG       0.11000
      3 C3        -78.8201  -21.5836  -32.7343 C.3    1 LIG       0.08100
      4 O1        -80.9093  -19.1262  -32.4107 O.2    1 LIG      -0.32000
      5 O2        -79.9430  -20.9722  -33.4276 O.3    1 LIG      -0.27100
      6 H1        -78.0937  -19.8592  -31.5249 H      1 LIG       0.09000
      7 H2        -79.2314  -20.9415  -30.6403 H      1 LIG       0.09000
      8 H3        -77.9048  -21.5382  -33.3309 H      1 LIG       0.09000
      9 H4        -79.0385  -22.6161  -32.4483 H      1 LIG       0.09000
@<TRIPOS>BOND
      1       1       2 1
      2       1       4 2
      3       1       5 1
      4       2       3 1
      5       3       5 1
      6       2       6 1
      7       2       7 1
      8       3       8 1
      9       3       9 1
@<TRIPOS>ALT_TYPE
CGenFF_4.0_ALT_TYPE_SET
CGenFF_4.0 1 CG2O4 2 CG3C41 3 CG3C41 4 OG2D1 5 OG3C51 6 HGA2 7 HGA2 8 HGA2 9 HGA2
@<TRIPOS>MOLECULE
4_lactone
 9 9 0 0 0
****
USER_CHARGES
INVALID_CHARGES
Pose:  48 Cluster:  48 Fr_nu: 6774999 TotEn:   -11.79
@<TRIPOS>ATOM
      1 C1        -46.3605    3.2339  -42.4234 C.2    1 LIG       0.04000
      2 C2        -46.9337    4.5733  -42.9198 C.3    1 LIG       0.11000
      3 C3        -48.2691    3.9262  -42.5654 C.3    1 LIG       0.08100
      4 O1        -45.2720    2.7208  -42.2957 O.2    1 LIG      -0.32000
      5 O2        -47.5847    2.7185  -42.1311 O.3    1 LIG      -0.27100
      6 H1        -46.6478    5.4330  -42.3117 H      1 LIG       0.09000
      7 H2        -46.7655    4.7637  -43.9811 H      1 LIG       0.09000
      8 H3        -48.8197    4.3947  -41.7451 H      1 LIG       0.09000
      9 H4        -48.9361    3.7286  -43.4091 H      1 LIG       0.09000
@<TRIPOS>BOND
      1       1       2 1
      2       1       4 2
      3       1       5 1
      4       2       3 1
      5       3       5 1
      6       2       6 1
      7       2       7 1
      8       3       8 1
      9       3       9 1
@<TRIPOS>ALT_TYPE
CGenFF_4.0_ALT_TYPE_SET
CGenFF_4.0 1 CG2O4 2 CG3C41 3 CG3C41 4 OG2D1 5 OG3C51 6 HGA2 7 HGA2 8 HGA2 9 HGA2
@<TRIPOS>MOLECULE
4_lactone
 9 9 0 0 0
****
USER_CHARGES
INVALID_CHARGES
Pose:  49 Cluster:  49 Fr_nu:   2620 TotEn:   -11.68
@<TRIPOS>ATOM
      1 C1        -84.7053   -5.7126  -45.2984 C.2    1 LIG       0.04000
      2 C2        -83.1914   -5.6328  -45.0317 C.3    1 LIG       0.11000
      3 C3        -83.0949   -6.1396  -46.4676 C.3    1 LIG       0.08100
      4 O1        -85.7311   -5.4914  -44.6958 O.2    1 LIG      -0.32000
      5 O2        -84.5455   -6.1639  -46.5714 O.3    1 LIG      -0.27100
      6 H1        -82.8219   -4.6205  -44.8609 H      1 LIG       0.09000
      7 H2        -82.8381   -6.3201  -44.2612 H      1 LIG       0.09000
      8 H3        -82.6509   -5.4453  -47.1861 H      1 LIG       0.09000
      9 H4        -82.6668   -7.1387  -46.5873 H      1 LIG       0.09000
@<TRIPOS>BOND
      1       1       2 1
      2       1       4 2
      3       1       5 1
      4       2       3 1
      5       3       5 1
      6       2       6 1
      7       2       7 1
      8       3       8 1
      9       3       9 1
@<TRIPOS>ALT_TYPE
CGenFF_4.0_ALT_TYPE_SET
CGenFF_4.0 1 CG2O4 2 CG3C41 3 CG3C41 4 OG2D1 5 OG3C51 6 HGA2 7 HGA2 8 HGA2 9 HGA2
@<TRIPOS>MOLECULE
4_lactone
 9 9 0 0 0
****
USER_CHARGES
INVALID_CHARGES
Pose:  50 Cluster:  50 Fr_nu: 156355 TotEn:   -11.65
@<TRIPOS>ATOM
      1 C1        -72.2718   -8.9832  -44.1683 C.2    1 LIG       0.04000
      2 C2        -73.1049   -8.6597  -45.4215 C.3    1 LIG       0.11000
      3 C3        -74.2763   -9.0314  -44.5174 C.3    1 LIG       0.08100
      4 O1        -71.1044   -8.9916  -43.8496 O.2    1 LIG      -0.32000
      5 O2        -73.3615   -9.3017  -43.4194 O.3    1 LIG      -0.27100
      6 H1        -73.0579   -7.6142  -45.7301 H      1 LIG       0.09000
      7 H2        -72.9231   -9.3308  -46.2626 H      1 LIG       0.09000
      8 H3        -74.9658   -8.2176  -44.2768 H      1 LIG       0.09000
      9 H4        -74.8307   -9.9279  -44.8084 H      1 LIG       0.09000
@<TRIPOS>BOND
      1       1       2 1
      2       1       4 2
      3       1       5 1
      4       2       3 1
      5       3       5 1
      6       2       6 1
      7       2       7 1
      8       3       8 1
      9       3       9 1
@<TRIPOS>ALT_TYPE
CGenFF_4.0_ALT_TYPE_SET
CGenFF_4.0 1 CG2O4 2 CG3C41 3 CG3C41 4 OG2D1 5 OG3C51 6 HGA2 7 HGA2 8 HGA2 9 HGA2
@<TRIPOS>MOLECULE
4_lactone
 9 9 0 0 0
****
USER_CHARGES
INVALID_CHARGES
Pose:  51 Cluster:  51 Fr_nu: 1003383 TotEn:   -11.57
@<TRIPOS>ATOM
      1 C1        -48.7043  -11.2544  -43.4194 C.2    1 LIG       0.04000
      2 C2        -50.0651  -11.9364  -43.1905 C.3    1 LIG       0.11000
      3 C3        -50.3415  -10.6953  -42.3473 C.3    1 LIG       0.08100
      4 O1        -47.6797  -11.4849  -44.0205 O.2    1 LIG      -0.32000
      5 O2        -49.0174  -10.1762  -42.6519 O.3    1 LIG      -0.27100
      6 H1        -50.6691  -12.0397  -44.0934 H      1 LIG       0.09000
      7 H2        -50.0047  -12.8783  -42.6429 H      1 LIG       0.09000
      8 H3        -51.1291  -10.0349  -42.7204 H      1 LIG       0.09000
      9 H4        -50.4671  -10.8717  -41.2755 H      1 LIG       0.09000
@<TRIPOS>BOND
      1       1       2 1
      2       1       4 2
      3       1       5 1
      4       2       3 1
      5       3       5 1
      6       2       6 1
      7       2       7 1
      8       3       8 1
      9       3       9 1
@<TRIPOS>ALT_TYPE
CGenFF_4.0_ALT_TYPE_SET
CGenFF_4.0 1 CG2O4 2 CG3C41 3 CG3C41 4 OG2D1 5 OG3C51 6 HGA2 7 HGA2 8 HGA2 9 HGA2
@<TRIPOS>MOLECULE
4_lactone
 9 9 0 0 0
****
USER_CHARGES
INVALID_CHARGES
Pose:  52 Cluster:  52 Fr_nu:   6264 TotEn:   -11.34
@<TRIPOS>ATOM
      1 C1        -84.3934   -5.0966  -45.5858 C.2    1 LIG       0.04000
      2 C2        -83.2352   -5.6378  -46.4430 C.3    1 LIG       0.11000
      3 C3        -82.6076   -5.9344  -45.0842 C.3    1 LIG       0.08100
      4 O1        -85.4765   -4.5881  -45.7667 O.2    1 LIG      -0.32000
      5 O2        -83.7746   -5.3874  -44.4101 O.3    1 LIG      -0.27100
      6 H1        -83.4959   -6.5098  -47.0447 H      1 LIG       0.09000
      7 H2        -82.7317   -4.8775  -47.0424 H      1 LIG       0.09000
      8 H3        -82.4652   -6.9926  -44.8491 H      1 LIG       0.09000
      9 H4        -81.7039   -5.3658  -44.8479 H      1 LIG       0.09000
@<TRIPOS>BOND
      1       1       2 1
      2       1       4 2
      3       1       5 1
      4       2       3 1
      5       3       5 1
      6       2       6 1
      7       2       7 1
      8       3       8 1
      9       3       9 1
@<TRIPOS>ALT_TYPE
CGenFF_4.0_ALT_TYPE_SET
CGenFF_4.0 1 CG2O4 2 CG3C41 3 CG3C41 4 OG2D1 5 OG3C51 6 HGA2 7 HGA2 8 HGA2 9 HGA2
@<TRIPOS>MOLECULE
4_lactone
 9 9 0 0 0
****
USER_CHARGES
INVALID_CHARGES
Pose:  53 Cluster:  53 Fr_nu:   2694 TotEn:   -11.32
@<TRIPOS>ATOM
      1 C1        -81.4481   -6.6766  -45.1486 C.2    1 LIG       0.04000
      2 C2        -82.4204   -6.1752  -46.2314 C.3    1 LIG       0.11000
      3 C3        -83.1914   -5.6328  -45.0317 C.3    1 LIG       0.08100
      4 O1        -80.4073   -7.2920  -45.0986 O.2    1 LIG      -0.32000
      5 O2        -82.1865   -6.1674  -44.1263 O.3    1 LIG      -0.27100
      6 H1        -81.9948   -5.4249  -46.8995 H      1 LIG       0.09000
      7 H2        -82.9130   -6.9721  -46.7911 H      1 LIG       0.09000
      8 H3        -83.2566   -4.5435  -44.9637 H      1 LIG       0.09000
      9 H4        -84.1712   -6.0856  -44.8569 H      1 LIG       0.09000
@<TRIPOS>BOND
      1       1       2 1
      2       1       4 2
      3       1       5 1
      4       2       3 1
      5       3       5 1
      6       2       6 1
      7       2       7 1
      8       3       8 1
      9       3       9 1
@<TRIPOS>ALT_TYPE
CGenFF_4.0_ALT_TYPE_SET
CGenFF_4.0 1 CG2O4 2 CG3C41 3 CG3C41 4 OG2D1 5 OG3C51 6 HGA2 7 HGA2 8 HGA2 9 HGA2
@<TRIPOS>MOLECULE
4_lactone
 9 9 0 0 0
****
USER_CHARGES
INVALID_CHARGES
Pose:  54 Cluster:  54 Fr_nu: 139479 TotEn:   -11.05
@<TRIPOS>ATOM
      1 C1        -66.4188   -1.9216  -28.5212 C.2    1 LIG       0.04000
      2 C2        -65.0489   -1.5118  -27.9514 C.3    1 LIG       0.11000
      3 C3        -65.5350   -0.1039  -28.2822 C.3    1 LIG       0.08100
      4 O1        -67.0378   -2.9441  -28.7101 O.2    1 LIG      -0.32000
      5 O2        -66.7874   -0.6406  -28.7911 O.3    1 LIG      -0.27100
      6 H1        -64.9237   -1.7325  -26.8902 H      1 LIG       0.09000
      7 H2        -64.1989   -1.8696  -28.5347 H      1 LIG       0.09000
      8 H3        -65.6974    0.5548  -27.4247 H      1 LIG       0.09000
      9 H4        -64.9744    0.4173  -29.0632 H      1 LIG       0.09000
@<TRIPOS>BOND
      1       1       2 1
      2       1       4 2
      3       1       5 1
      4       2       3 1
      5       3       5 1
      6       2       6 1
      7       2       7 1
      8       3       8 1
      9       3       9 1
@<TRIPOS>ALT_TYPE
CGenFF_4.0_ALT_TYPE_SET
CGenFF_4.0 1 CG2O4 2 CG3C41 3 CG3C41 4 OG2D1 5 OG3C51 6 HGA2 7 HGA2 8 HGA2 9 HGA2
@<TRIPOS>MOLECULE
4_lactone
 9 9 0 0 0
****
USER_CHARGES
INVALID_CHARGES
Pose:  55 Cluster:  55 Fr_nu: 6925367 TotEn:   -11.00
@<TRIPOS>ATOM
      1 C1        -51.4506  -25.1955  -23.8306 C.2    1 LIG       0.04000
      2 C2        -52.4733  -26.3407  -23.9392 C.3    1 LIG       0.11000
      3 C3        -53.1221  -25.4215  -24.9697 C.3    1 LIG       0.08100
      4 O1        -50.4434  -24.9540  -23.2049 O.2    1 LIG      -0.32000
      5 O2        -52.0820  -24.4270  -24.7581 O.3    1 LIG      -0.27100
      6 H1        -52.0596  -27.2720  -24.3291 H      1 LIG       0.09000
      7 H2        -53.0482  -26.5123  -23.0277 H      1 LIG       0.09000
      8 H3        -53.1239  -25.7904  -25.9990 H      1 LIG       0.09000
      9 H4        -54.1088  -25.0342  -24.7012 H      1 LIG       0.09000
@<TRIPOS>BOND
      1       1       2 1
      2       1       4 2
      3       1       5 1
      4       2       3 1
      5       3       5 1
      6       2       6 1
      7       2       7 1
      8       3       8 1
      9       3       9 1
@<TRIPOS>ALT_TYPE
CGenFF_4.0_ALT_TYPE_SET
CGenFF_4.0 1 CG2O4 2 CG3C41 3 CG3C41 4 OG2D1 5 OG3C51 6 HGA2 7 HGA2 8 HGA2 9 HGA2
@<TRIPOS>MOLECULE
4_lactone
 9 9 0 0 0
****
USER_CHARGES
INVALID_CHARGES
Pose:  56 Cluster:  56 Fr_nu: 6587910 TotEn:   -10.50
@<TRIPOS>ATOM
      1 C1        -42.1827   -3.7473  -47.3851 C.2    1 LIG       0.04000
      2 C2        -41.4916   -3.5816  -48.7504 C.3    1 LIG       0.11000
      3 C3        -40.8379   -2.3822  -48.0708 C.3    1 LIG       0.08100
      4 O1        -42.9801   -4.5000  -46.8732 O.2    1 LIG      -0.32000
      5 O2        -41.5645   -2.6641  -46.8428 O.3    1 LIG      -0.27100
      6 H1        -40.8208   -4.4013  -49.0125 H      1 LIG       0.09000
      7 H2        -42.1740   -3.3491  -49.5696 H      1 LIG       0.09000
      8 H3        -39.7565   -2.4519  -47.9245 H      1 LIG       0.09000
      9 H4        -41.1054   -1.4043  -48.4805 H      1 LIG       0.09000
@<TRIPOS>BOND
      1       1       2 1
      2       1       4 2
      3       1       5 1
      4       2       3 1
      5       3       5 1
      6       2       6 1
      7       2       7 1
      8       3       8 1
      9       3       9 1
@<TRIPOS>ALT_TYPE
CGenFF_4.0_ALT_TYPE_SET
CGenFF_4.0 1 CG2O4 2 CG3C41 3 CG3C41 4 OG2D1 5 OG3C51 6 HGA2 7 HGA2 8 HGA2 9 HGA2
@<TRIPOS>MOLECULE
4_lactone
 9 9 0 0 0
****
USER_CHARGES
INVALID_CHARGES
Pose:  57 Cluster:  57 Fr_nu: 186422 TotEn:   -10.24
@<TRIPOS>ATOM
      1 C1        -75.9917   -6.0332  -57.6320 C.2    1 LIG       0.04000
      2 C2        -77.3556   -6.6987  -57.8890 C.3    1 LIG       0.11000
      3 C3        -77.2822   -7.0087  -56.3969 C.3    1 LIG       0.08100
      4 O1        -75.1536   -5.4385  -58.2710 O.2    1 LIG      -0.32000
      5 O2        -75.9914   -6.3441  -56.3080 O.3    1 LIG      -0.27100
      6 H1        -78.1408   -6.0036  -58.1903 H      1 LIG       0.09000
      7 H2        -77.3115   -7.5616  -58.5556 H      1 LIG       0.09000
      8 H3        -78.0331   -6.5160  -55.7732 H      1 LIG       0.09000
      9 H4        -77.2070   -8.0685  -56.1384 H      1 LIG       0.09000
@<TRIPOS>BOND
      1       1       2 1
      2       1       4 2
      3       1       5 1
      4       2       3 1
      5       3       5 1
      6       2       6 1
      7       2       7 1
      8       3       8 1
      9       3       9 1
@<TRIPOS>ALT_TYPE
CGenFF_4.0_ALT_TYPE_SET
CGenFF_4.0 1 CG2O4 2 CG3C41 3 CG3C41 4 OG2D1 5 OG3C51 6 HGA2 7 HGA2 8 HGA2 9 HGA2
@<TRIPOS>MOLECULE
4_lactone
 9 9 0 0 0
****
USER_CHARGES
INVALID_CHARGES
Pose:  58 Cluster:  58 Fr_nu:  96304 TotEn:    -9.63
@<TRIPOS>ATOM
      1 C1        -49.7468  -11.1170  -42.6358 C.2    1 LIG       0.04000
      2 C2        -50.2263  -12.5782  -42.7006 C.3    1 LIG       0.11000
      3 C3        -49.0338  -12.7381  -43.6389 C.3    1 LIG       0.08100
      4 O1        -50.0814  -10.0907  -42.0888 O.2    1 LIG      -0.32000
      5 O2        -48.7025  -11.3307  -43.4804 O.3    1 LIG      -0.27100
      6 H1        -50.1573  -13.1123  -41.7517 H      1 LIG       0.09000
      7 H2        -51.2094  -12.7044  -43.1570 H      1 LIG       0.09000
      8 H3        -48.2299  -13.3848  -43.2771 H      1 LIG       0.09000
      9 H4        -49.2794  -12.9785  -44.6769 H      1 LIG       0.09000
@<TRIPOS>BOND
      1       1       2 1
      2       1       4 2
      3       1       5 1
      4       2       3 1
      5       3       5 1
      6       2       6 1
      7       2       7 1
      8       3       8 1
      9       3       9 1
@<TRIPOS>ALT_TYPE
CGenFF_4.0_ALT_TYPE_SET
CGenFF_4.0 1 CG2O4 2 CG3C41 3 CG3C41 4 OG2D1 5 OG3C51 6 HGA2 7 HGA2 8 HGA2 9 HGA2
@<TRIPOS>MOLECULE
4_lactone
 9 9 0 0 0
****
USER_CHARGES
INVALID_CHARGES
Pose:  59 Cluster:  59 Fr_nu: 6979139 TotEn:    -9.28
@<TRIPOS>ATOM
      1 C1        -52.0811  -24.7395  -25.0376 C.2    1 LIG       0.04000
      2 C2        -53.3164  -25.6490  -24.9104 C.3    1 LIG       0.11000
      3 C3        -53.2778  -25.6098  -26.4351 C.3    1 LIG       0.08100
      4 O1        -51.3076  -24.1751  -24.2978 O.2    1 LIG      -0.32000
      5 O2        -52.1071  -24.7475  -26.3974 O.3    1 LIG      -0.27100
      6 H1        -53.1102  -26.6194  -24.4561 H      1 LIG       0.09000
      7 H2        -54.1779  -25.1673  -24.4449 H      1 LIG       0.09000
      8 H3        -53.0618  -26.5615  -26.9281 H      1 LIG       0.09000
      9 H4        -54.1261  -25.1147  -26.9158 H      1 LIG       0.09000
@<TRIPOS>BOND
      1       1       2 1
      2       1       4 2
      3       1       5 1
      4       2       3 1
      5       3       5 1
      6       2       6 1
      7       2       7 1
      8       3       8 1
      9       3       9 1
@<TRIPOS>ALT_TYPE
CGenFF_4.0_ALT_TYPE_SET
CGenFF_4.0 1 CG2O4 2 CG3C41 3 CG3C41 4 OG2D1 5 OG3C51 6 HGA2 7 HGA2 8 HGA2 9 HGA2
@<TRIPOS>MOLECULE
4_lactone
 9 9 0 0 0
****
USER_CHARGES
INVALID_CHARGES
Pose:  60 Cluster:  60 Fr_nu:  13038 TotEn:    -9.12
@<TRIPOS>ATOM
      1 C1        -83.5108   -5.7401  -45.9897 C.2    1 LIG       0.04000
      2 C2        -82.3180   -6.4254  -46.6801 C.3    1 LIG       0.11000
      3 C3        -81.8272   -6.6100  -45.2473 C.3    1 LIG       0.08100
      4 O1        -84.5424   -5.1992  -46.3178 O.2    1 LIG      -0.32000
      5 O2        -83.0128   -5.9376  -44.7396 O.3    1 LIG      -0.27100
      6 H1        -82.5779   -7.3411  -47.2134 H      1 LIG       0.09000
      7 H2        -81.7210   -5.7581  -47.3039 H      1 LIG       0.09000
      8 H3        -81.7685   -7.6438  -44.8962 H      1 LIG       0.09000
      9 H4        -80.9147   -6.0663  -44.9876 H      1 LIG       0.09000
@<TRIPOS>BOND
      1       1       2 1
      2       1       4 2
      3       1       5 1
      4       2       3 1
      5       3       5 1
      6       2       6 1
      7       2       7 1
      8       3       8 1
      9       3       9 1
@<TRIPOS>ALT_TYPE
CGenFF_4.0_ALT_TYPE_SET
CGenFF_4.0 1 CG2O4 2 CG3C41 3 CG3C41 4 OG2D1 5 OG3C51 6 HGA2 7 HGA2 8 HGA2 9 HGA2
@<TRIPOS>MOLECULE
4_lactone
 9 9 0 0 0
****
USER_CHARGES
INVALID_CHARGES
Pose:  61 Cluster:  61 Fr_nu:  28375 TotEn:    -9.06
@<TRIPOS>ATOM
      1 C1        -83.6481   -5.6575  -45.6882 C.2    1 LIG       0.04000
      2 C2        -82.4107   -5.5167  -44.7837 C.3    1 LIG       0.11000
      3 C3        -81.6756   -6.0385  -46.0146 C.3    1 LIG       0.08100
      4 O1        -84.8404   -5.4674  -45.6065 O.2    1 LIG      -0.32000
      5 O2        -82.9298   -6.1193  -46.7468 O.3    1 LIG      -0.27100
      6 H1        -82.1833   -4.4889  -44.4965 H      1 LIG       0.09000
      7 H2        -82.4149   -6.1797  -43.9170 H      1 LIG       0.09000
      8 H3        -80.9796   -5.3375  -46.4833 H      1 LIG       0.09000
      9 H4        -81.2107   -7.0221  -45.9046 H      1 LIG       0.09000
@<TRIPOS>BOND
      1       1       2 1
      2       1       4 2
      3       1       5 1
      4       2       3 1
      5       3       5 1
      6       2       6 1
      7       2       7 1
      8       3       8 1
      9       3       9 1
@<TRIPOS>ALT_TYPE
CGenFF_4.0_ALT_TYPE_SET
CGenFF_4.0 1 CG2O4 2 CG3C41 3 CG3C41 4 OG2D1 5 OG3C51 6 HGA2 7 HGA2 8 HGA2 9 HGA2
@<TRIPOS>MOLECULE
4_lactone
 9 9 0 0 0
****
USER_CHARGES
INVALID_CHARGES
Pose:  62 Cluster:  62 Fr_nu:   2593 TotEn:    -9.04
@<TRIPOS>ATOM
      1 C1        -82.2230   -6.8257  -44.9396 C.2    1 LIG       0.04000
      2 C2        -83.1914   -5.6328  -45.0317 C.3    1 LIG       0.11000
      3 C3        -83.1687   -5.9619  -46.5214 C.3    1 LIG       0.08100
      4 O1        -81.6119   -7.4153  -44.0776 O.2    1 LIG      -0.32000
      5 O2        -82.2487   -7.0620  -46.2787 O.3    1 LIG      -0.27100
      6 H1        -84.1448   -5.7928  -44.5258 H      1 LIG       0.09000
      7 H2        -82.7478   -4.6764  -44.7502 H      1 LIG       0.09000
      8 H3        -84.1144   -6.3128  -46.9434 H      1 LIG       0.09000
      9 H4        -82.7224   -5.1996  -47.1660 H      1 LIG       0.09000
@<TRIPOS>BOND
      1       1       2 1
      2       1       4 2
      3       1       5 1
      4       2       3 1
      5       3       5 1
      6       2       6 1
      7       2       7 1
      8       3       8 1
      9       3       9 1
@<TRIPOS>ALT_TYPE
CGenFF_4.0_ALT_TYPE_SET
CGenFF_4.0 1 CG2O4 2 CG3C41 3 CG3C41 4 OG2D1 5 OG3C51 6 HGA2 7 HGA2 8 HGA2 9 HGA2
@<TRIPOS>MOLECULE
4_lactone
 9 9 0 0 0
****
USER_CHARGES
INVALID_CHARGES
Pose:  63 Cluster:  63 Fr_nu:   8373 TotEn:    -9.00
@<TRIPOS>ATOM
      1 C1        -81.8855   -6.8542  -44.9592 C.2    1 LIG       0.04000
      2 C2        -81.5008   -5.3919  -45.2473 C.3    1 LIG       0.11000
      3 C3        -83.0064   -5.1659  -45.1480 C.3    1 LIG       0.08100
      4 O1        -81.3216   -7.9167  -44.8279 O.2    1 LIG      -0.32000
      5 O2        -83.2158   -6.5811  -44.8854 O.3    1 LIG      -0.27100
      6 H1        -80.8994   -4.9269  -44.4646 H      1 LIG       0.09000
      7 H2        -81.0611   -5.2332  -46.2334 H      1 LIG       0.09000
      8 H3        -83.3382   -4.5469  -44.3100 H      1 LIG       0.09000
      9 H4        -83.4982   -4.8519  -46.0728 H      1 LIG       0.09000
@<TRIPOS>BOND
      1       1       2 1
      2       1       4 2
      3       1       5 1
      4       2       3 1
      5       3       5 1
      6       2       6 1
      7       2       7 1
      8       3       8 1
      9       3       9 1
@<TRIPOS>ALT_TYPE
CGenFF_4.0_ALT_TYPE_SET
CGenFF_4.0 1 CG2O4 2 CG3C41 3 CG3C41 4 OG2D1 5 OG3C51 6 HGA2 7 HGA2 8 HGA2 9 HGA2
@<TRIPOS>MOLECULE
4_lactone
 9 9 0 0 0
****
USER_CHARGES
INVALID_CHARGES
Pose:  64 Cluster:  64 Fr_nu:   8420 TotEn:    -8.88
@<TRIPOS>ATOM
      1 C1        -83.4937   -5.7396  -45.0237 C.2    1 LIG       0.04000
      2 C2        -82.5863   -5.7237  -46.2669 C.3    1 LIG       0.11000
      3 C3        -81.5008   -5.3919  -45.2473 C.3    1 LIG       0.08100
      4 O1        -84.6625   -5.9280  -44.7735 O.2    1 LIG      -0.32000
      5 O2        -82.4775   -5.4404  -44.1706 O.3    1 LIG      -0.27100
      6 H1        -82.4915   -6.6915  -46.7617 H      1 LIG       0.09000
      7 H2        -82.8236   -4.9337  -46.9813 H      1 LIG       0.09000
      8 H3        -80.7227   -6.1496  -45.1203 H      1 LIG       0.09000
      9 H4        -81.0543   -4.3981  -45.3402 H      1 LIG       0.09000
@<TRIPOS>BOND
      1       1       2 1
      2       1       4 2
      3       1       5 1
      4       2       3 1
      5       3       5 1
      6       2       6 1
      7       2       7 1
      8       3       8 1
      9       3       9 1
@<TRIPOS>ALT_TYPE
CGenFF_4.0_ALT_TYPE_SET
CGenFF_4.0 1 CG2O4 2 CG3C41 3 CG3C41 4 OG2D1 5 OG3C51 6 HGA2 7 HGA2 8 HGA2 9 HGA2
@<TRIPOS>MOLECULE
4_lactone
 9 9 0 0 0
****
USER_CHARGES
INVALID_CHARGES
Pose:  65 Cluster:  65 Fr_nu: 222247 TotEn:    -8.82
@<TRIPOS>ATOM
      1 C1        -75.6504   -7.8085  -53.4475 C.2    1 LIG       0.04000
      2 C2        -74.3404   -7.8983  -52.6442 C.3    1 LIG       0.11000
      3 C3        -74.8547   -9.2947  -52.3071 C.3    1 LIG       0.08100
      4 O1        -76.2162   -6.9978  -54.1454 O.2    1 LIG      -0.32000
      5 O2        -76.0482   -9.0633  -53.1056 O.3    1 LIG      -0.27100
      6 H1        -73.4386   -7.8609  -53.2572 H      1 LIG       0.09000
      7 H2        -74.2819   -7.1996  -51.8081 H      1 LIG       0.09000
      8 H3        -74.2618  -10.1253  -52.6996 H      1 LIG       0.09000
      9 H4        -75.1016   -9.4652  -51.2556 H      1 LIG       0.09000
@<TRIPOS>BOND
      1       1       2 1
      2       1       4 2
      3       1       5 1
      4       2       3 1
      5       3       5 1
      6       2       6 1
      7       2       7 1
      8       3       8 1
      9       3       9 1
@<TRIPOS>ALT_TYPE
CGenFF_4.0_ALT_TYPE_SET
CGenFF_4.0 1 CG2O4 2 CG3C41 3 CG3C41 4 OG2D1 5 OG3C51 6 HGA2 7 HGA2 8 HGA2 9 HGA2
@<TRIPOS>MOLECULE
4_lactone
 9 9 0 0 0
****
USER_CHARGES
INVALID_CHARGES
Pose:  66 Cluster:  66 Fr_nu: 211050 TotEn:    -8.29
@<TRIPOS>ATOM
      1 C1        -61.0867   -1.6680  -25.0250 C.2    1 LIG       0.04000
      2 C2        -61.1238   -1.5288  -23.4925 C.3    1 LIG       0.11000
      3 C3        -59.6049   -1.5450  -23.6353 C.3    1 LIG       0.08100
      4 O1        -61.8815   -1.7494  -25.9339 O.2    1 LIG      -0.32000
      5 O2        -59.7278   -1.6769  -25.0785 O.3    1 LIG      -0.27100
      6 H1        -61.5566   -0.5910  -23.1407 H      1 LIG       0.09000
      7 H2        -61.5612   -2.3860  -22.9780 H      1 LIG       0.09000
      8 H3        -59.0931   -0.6196  -23.3571 H      1 LIG       0.09000
      9 H4        -59.0989   -2.4084  -23.1946 H      1 LIG       0.09000
@<TRIPOS>BOND
      1       1       2 1
      2       1       4 2
      3       1       5 1
      4       2       3 1
      5       3       5 1
      6       2       6 1
      7       2       7 1
      8       3       8 1
      9       3       9 1
@<TRIPOS>ALT_TYPE
CGenFF_4.0_ALT_TYPE_SET
CGenFF_4.0 1 CG2O4 2 CG3C41 3 CG3C41 4 OG2D1 5 OG3C51 6 HGA2 7 HGA2 8 HGA2 9 HGA2
@<TRIPOS>MOLECULE
4_lactone
 9 9 0 0 0
****
USER_CHARGES
INVALID_CHARGES
Pose:  67 Cluster:  67 Fr_nu: 4556924 TotEn:    -7.61
@<TRIPOS>ATOM
      1 C1        -39.5195  -10.9731  -45.3400 C.2    1 LIG       0.04000
      2 C2        -39.8952  -12.2597  -46.0967 C.3    1 LIG       0.11000
      3 C3        -41.2768  -11.9859  -45.5100 C.3    1 LIG       0.08100
      4 O1        -38.5331  -10.2933  -45.1689 O.2    1 LIG      -0.32000
      5 O2        -40.7751  -10.7907  -44.8501 O.3    1 LIG      -0.27100
      6 H1        -39.8166  -12.1774  -47.1818 H      1 LIG       0.09000
      7 H2        -39.3925  -13.1557  -45.7287 H      1 LIG       0.09000
      8 H3        -42.0603  -11.7477  -46.2345 H      1 LIG       0.09000
      9 H4        -41.6367  -12.7230  -44.7869 H      1 LIG       0.09000
@<TRIPOS>BOND
      1       1       2 1
      2       1       4 2
      3       1       5 1
      4       2       3 1
      5       3       5 1
      6       2       6 1
      7       2       7 1
      8       3       8 1
      9       3       9 1
@<TRIPOS>ALT_TYPE
CGenFF_4.0_ALT_TYPE_SET
CGenFF_4.0 1 CG2O4 2 CG3C41 3 CG3C41 4 OG2D1 5 OG3C51 6 HGA2 7 HGA2 8 HGA2 9 HGA2
@<TRIPOS>MOLECULE
4_lactone
 9 9 0 0 0
****
USER_CHARGES
INVALID_CHARGES
Pose:  68 Cluster:  68 Fr_nu:   8502 TotEn:    -7.28
@<TRIPOS>ATOM
      1 C1        -82.7443   -6.3697  -46.5280 C.2    1 LIG       0.04000
      2 C2        -81.8874   -6.8644  -45.3489 C.3    1 LIG       0.11000
      3 C3        -81.5008   -5.3919  -45.2473 C.3    1 LIG       0.08100
      4 O1        -83.5034   -6.8451  -47.3417 O.2    1 LIG      -0.32000
      5 O2        -82.3555   -5.0747  -46.3807 O.3    1 LIG      -0.27100
      6 H1        -82.4661   -7.2609  -44.5132 H      1 LIG       0.09000
      7 H2        -81.0858   -7.5467  -45.6364 H      1 LIG       0.09000
      8 H3        -81.8278   -4.8779  -44.3394 H      1 LIG       0.09000
      9 H4        -80.4524   -5.1639  -45.4585 H      1 LIG       0.09000
@<TRIPOS>BOND
      1       1       2 1
      2       1       4 2
      3       1       5 1
      4       2       3 1
      5       3       5 1
      6       2       6 1
      7       2       7 1
      8       3       8 1
      9       3       9 1
@<TRIPOS>ALT_TYPE
CGenFF_4.0_ALT_TYPE_SET
CGenFF_4.0 1 CG2O4 2 CG3C41 3 CG3C41 4 OG2D1 5 OG3C51 6 HGA2 7 HGA2 8 HGA2 9 HGA2
@<TRIPOS>MOLECULE
4_lactone
 9 9 0 0 0
****
USER_CHARGES
INVALID_CHARGES
Pose:  69 Cluster:  69 Fr_nu:   3122 TotEn:    -6.38
@<TRIPOS>ATOM
      1 C1        -81.4944   -5.2311  -45.6337 C.2    1 LIG       0.04000
      2 C2        -82.7502   -5.9198  -45.0699 C.3    1 LIG       0.11000
      3 C3        -83.0904   -6.1049  -46.5457 C.3    1 LIG       0.08100
      4 O1        -80.5035   -4.6878  -45.2010 O.2    1 LIG      -0.32000
      5 O2        -81.8605   -5.4293  -46.9285 O.3    1 LIG      -0.27100
      6 H1        -82.5443   -6.8351  -44.5129 H      1 LIG       0.09000
      7 H2        -83.4100   -5.2543  -44.5108 H      1 LIG       0.09000
      8 H3        -83.1099   -7.1387  -46.9012 H      1 LIG       0.09000
      9 H4        -83.9726   -5.5634  -46.8979 H      1 LIG       0.09000
@<TRIPOS>BOND
      1       1       2 1
      2       1       4 2
      3       1       5 1
      4       2       3 1
      5       3       5 1
      6       2       6 1
      7       2       7 1
      8       3       8 1
      9       3       9 1
@<TRIPOS>ALT_TYPE
CGenFF_4.0_ALT_TYPE_SET
CGenFF_4.0 1 CG2O4 2 CG3C41 3 CG3C41 4 OG2D1 5 OG3C51 6 HGA2 7 HGA2 8 HGA2 9 HGA2
@<TRIPOS>MOLECULE
4_lactone
 9 9 0 0 0
****
USER_CHARGES
INVALID_CHARGES
Pose:  70 Cluster:  70 Fr_nu: 6912338 TotEn:    -3.49
@<TRIPOS>ATOM
      1 C1        -51.8673  -24.5996  -23.9699 C.2    1 LIG       0.04000
      2 C2        -53.2708  -25.1665  -24.2490 C.3    1 LIG       0.11000
      3 C3        -53.0423  -25.8938  -22.9274 C.3    1 LIG       0.08100
      4 O1        -51.0873  -23.8434  -24.5029 O.2    1 LIG      -0.32000
      5 O2        -51.7300  -25.2796  -22.8000 O.3    1 LIG      -0.27100
      6 H1        -54.0630  -24.4162  -24.2459 H      1 LIG       0.09000
      7 H2        -53.3270  -25.8000  -25.1358 H      1 LIG       0.09000
      8 H3        -53.7043  -25.6043  -22.1068 H      1 LIG       0.09000
      9 H4        -52.9713  -26.9829  -22.9946 H      1 LIG       0.09000
@<TRIPOS>BOND
      1       1       2 1
      2       1       4 2
      3       1       5 1
      4       2       3 1
      5       3       5 1
      6       2       6 1
      7       2       7 1
      8       3       8 1
      9       3       9 1
@<TRIPOS>ALT_TYPE
CGenFF_4.0_ALT_TYPE_SET
CGenFF_4.0 1 CG2O4 2 CG3C41 3 CG3C41 4 OG2D1 5 OG3C51 6 HGA2 7 HGA2 8 HGA2 9 HGA2
@<TRIPOS>MOLECULE
4_lactone
 9 9 0 0 0
****
USER_CHARGES
INVALID_CHARGES
Pose:  71 Cluster:  71 Fr_nu: 5774284 TotEn:    -2.34
@<TRIPOS>ATOM
      1 C1        -76.7617   -5.4887  -59.0199 C.2    1 LIG       0.04000
      2 C2        -77.1934   -6.5186  -60.0792 C.3    1 LIG       0.11000
      3 C3        -78.5823   -5.9502  -59.8041 C.3    1 LIG       0.08100
      4 O1        -75.7356   -5.1329  -58.4863 O.2    1 LIG      -0.32000
      5 O2        -78.0271   -5.0302  -58.8238 O.3    1 LIG      -0.27100
      6 H1        -76.7923   -6.3276  -61.0757 H      1 LIG       0.09000
      7 H2        -77.0377   -7.5566  -59.7805 H      1 LIG       0.09000
      8 H3        -79.0498   -5.4181  -60.6370 H      1 LIG       0.09000
      9 H4        -79.2935   -6.6435  -59.3466 H      1 LIG       0.09000
@<TRIPOS>BOND
      1       1       2 1
      2       1       4 2
      3       1       5 1
      4       2       3 1
      5       3       5 1
      6       2       6 1
      7       2       7 1
      8       3       8 1
      9       3       9 1
@<TRIPOS>ALT_TYPE
CGenFF_4.0_ALT_TYPE_SET
CGenFF_4.0 1 CG2O4 2 CG3C41 3 CG3C41 4 OG2D1 5 OG3C51 6 HGA2 7 HGA2 8 HGA2 9 HGA2
@<TRIPOS>MOLECULE
pyridine
 11 11 0 0 0
****
USER_CHARGES
INVALID_CHARGES
Pose:   1 Cluster:   1 Fr_nu:  31326 TotEn:   -15.23
@<TRIPOS>ATOM
      1 C1        -64.0245    2.6978  -41.5560 C.ar   1 LIG      -0.11300
      2 C2        -63.5038    3.7071  -42.3581 C.ar   1 LIG      -0.11700
      3 C3        -63.4321    2.4163  -40.3301 C.ar   1 LIG      -0.11700
      4 C4        -62.3980    4.4000  -41.8925 C.ar   1 LIG       0.17700
      5 C5        -62.3293    3.1668  -39.9553 C.ar   1 LIG       0.17700
      6 N1        -61.7951    4.1550  -40.7076 N.ar   1 LIG      -0.60000
      7 H1        -64.8901    2.1312  -41.8861 H      1 LIG       0.11500
      8 H2        -63.9495    3.9441  -43.3172 H      1 LIG       0.11500
      9 H3        -63.8207    1.6336  -39.6886 H      1 LIG       0.11500
     10 H4        -61.9541    5.1961  -42.4810 H      1 LIG       0.12400
     11 H5        -61.8298    2.9866  -39.0091 H      1 LIG       0.12400
@<TRIPOS>BOND
      1       1       2 ar
      2       1       3 ar
      3       2       4 ar
      4       3       5 ar
      5       4       6 ar
      6       5       6 ar
      7       1       7 1
      8       2       8 1
      9       3       9 1
     10       4      10 1
     11       5      11 1
@<TRIPOS>ALT_TYPE
CGenFF_4.0_ALT_TYPE_SET
CGenFF_4.0 1 CG2R61 2 CG2R61 3 CG2R61 4 CG2R61 5 CG2R61 6 NG2R60 7 HGR61 8 HGR61 9 HGR61 10 HGR62 11 HGR62
@<TRIPOS>MOLECULE
pyridine
 11 11 0 0 0
****
USER_CHARGES
INVALID_CHARGES
Pose:   2 Cluster:   2 Fr_nu:  40293 TotEn:   -13.97
@<TRIPOS>ATOM
      1 C1        -42.5771   -4.6261  -48.6180 C.ar   1 LIG      -0.11300
      2 C2        -41.6422   -3.6034  -48.7334 C.ar   1 LIG      -0.11700
      3 C3        -43.4537   -4.6406  -47.5388 C.ar   1 LIG      -0.11700
      4 C4        -41.6249   -2.6266  -47.7509 C.ar   1 LIG       0.17700
      5 C5        -43.3551   -3.6176  -46.6096 C.ar   1 LIG       0.17700
      6 N1        -42.4601   -2.6073  -46.6881 N.ar   1 LIG      -0.60000
      7 H1        -42.6219   -5.4108  -49.3673 H      1 LIG       0.11500
      8 H2        -40.9494   -3.5716  -49.5662 H      1 LIG       0.11500
      9 H3        -44.1902   -5.4282  -47.4281 H      1 LIG       0.11500
     10 H4        -40.9144   -1.8078  -47.7953 H      1 LIG       0.12400
     11 H5        -44.0149   -3.5829  -45.7489 H      1 LIG       0.12400
@<TRIPOS>BOND
      1       1       2 ar
      2       1       3 ar
      3       2       4 ar
      4       3       5 ar
      5       4       6 ar
      6       5       6 ar
      7       1       7 1
      8       2       8 1
      9       3       9 1
     10       4      10 1
     11       5      11 1
@<TRIPOS>ALT_TYPE
CGenFF_4.0_ALT_TYPE_SET
CGenFF_4.0 1 CG2R61 2 CG2R61 3 CG2R61 4 CG2R61 5 CG2R61 6 NG2R60 7 HGR61 8 HGR61 9 HGR61 10 HGR62 11 HGR62
@<TRIPOS>MOLECULE
pyridine
 11 11 0 0 0
****
USER_CHARGES
INVALID_CHARGES
Pose:   3 Cluster:   3 Fr_nu: 1667313 TotEn:   -13.57
@<TRIPOS>ATOM
      1 C1        -63.6692    3.1804  -41.7228 C.ar   1 LIG      -0.11300
      2 C2        -63.5448    3.9573  -42.8692 C.ar   1 LIG      -0.11700
      3 C3        -62.6235    3.1285  -40.8080 C.ar   1 LIG      -0.11700
      4 C4        -62.3635    4.6578  -43.0528 C.ar   1 LIG       0.17700
      5 C5        -61.4834    3.8658  -41.0840 C.ar   1 LIG       0.17700
      6 N1        -61.3259    4.6319  -42.1867 N.ar   1 LIG      -0.60000
      7 H1        -64.5793    2.6159  -41.5431 H      1 LIG       0.11500
      8 H2        -64.3470    4.0130  -43.5958 H      1 LIG       0.11500
      9 H3        -62.6982    2.5291  -39.9078 H      1 LIG       0.11500
     10 H4        -62.2172    5.2778  -43.9310 H      1 LIG       0.12400
     11 H5        -60.6386    3.8590  -40.4030 H      1 LIG       0.12400
@<TRIPOS>BOND
      1       1       2 ar
      2       1       3 ar
      3       2       4 ar
      4       3       5 ar
      5       4       6 ar
      6       5       6 ar
      7       1       7 1
      8       2       8 1
      9       3       9 1
     10       4      10 1
     11       5      11 1
@<TRIPOS>ALT_TYPE
CGenFF_4.0_ALT_TYPE_SET
CGenFF_4.0 1 CG2R61 2 CG2R61 3 CG2R61 4 CG2R61 5 CG2R61 6 NG2R60 7 HGR61 8 HGR61 9 HGR61 10 HGR62 11 HGR62
@<TRIPOS>MOLECULE
pyridine
 11 11 0 0 0
****
USER_CHARGES
INVALID_CHARGES
Pose:   4 Cluster:   4 Fr_nu:  74331 TotEn:   -13.31
@<TRIPOS>ATOM
      1 C1        -61.4120    5.0851  -38.7157 C.ar   1 LIG      -0.11300
      2 C2        -60.2927    5.6540  -39.3128 C.ar   1 LIG      -0.11700
      3 C3        -62.0695    4.0334  -39.3442 C.ar   1 LIG      -0.11700
      4 C4        -59.8742    5.1390  -40.5291 C.ar   1 LIG       0.17700
      5 C5        -61.5716    3.5911  -40.5592 C.ar   1 LIG       0.17700
      6 N1        -60.4871    4.1186  -41.1701 N.ar   1 LIG      -0.60000
      7 H1        -61.7718    5.4611  -37.7626 H      1 LIG       0.11500
      8 H2        -59.7643    6.4743  -38.8410 H      1 LIG       0.11500
      9 H3        -62.9443    3.5749  -38.8974 H      1 LIG       0.11500
     10 H4        -59.0066    5.5484  -41.0358 H      1 LIG       0.12400
     11 H5        -62.0483    2.7741  -41.0909 H      1 LIG       0.12400
@<TRIPOS>BOND
      1       1       2 ar
      2       1       3 ar
      3       2       4 ar
      4       3       5 ar
      5       4       6 ar
      6       5       6 ar
      7       1       7 1
      8       2       8 1
      9       3       9 1
     10       4      10 1
     11       5      11 1
@<TRIPOS>ALT_TYPE
CGenFF_4.0_ALT_TYPE_SET
CGenFF_4.0 1 CG2R61 2 CG2R61 3 CG2R61 4 CG2R61 5 CG2R61 6 NG2R60 7 HGR61 8 HGR61 9 HGR61 10 HGR62 11 HGR62
@<TRIPOS>MOLECULE
pyridine
 11 11 0 0 0
****
USER_CHARGES
INVALID_CHARGES
Pose:   5 Cluster:   5 Fr_nu: 575454 TotEn:   -13.06
@<TRIPOS>ATOM
      1 C1        -62.5669    3.1416  -39.6401 C.ar   1 LIG      -0.11300
      2 C2        -63.4255    2.6109  -40.5963 C.ar   1 LIG      -0.11700
      3 C3        -61.5303    3.9806  -40.0336 C.ar   1 LIG      -0.11700
      4 C4        -63.2067    2.9472  -41.9225 C.ar   1 LIG       0.17700
      5 C5        -61.3962    4.2554  -41.3850 C.ar   1 LIG       0.17700
      6 N1        -62.2106    3.7586  -42.3430 N.ar   1 LIG      -0.60000
      7 H1        -62.7049    2.9012  -38.5901 H      1 LIG       0.11500
      8 H2        -64.2403    1.9550  -40.3125 H      1 LIG       0.11500
      9 H3        -60.8485    4.4053  -39.3057 H      1 LIG       0.11500
     10 H4        -63.8485    2.5589  -42.7063 H      1 LIG       0.12400
     11 H5        -60.6035    4.9035  -41.7444 H      1 LIG       0.12400
@<TRIPOS>BOND
      1       1       2 ar
      2       1       3 ar
      3       2       4 ar
      4       3       5 ar
      5       4       6 ar
      6       5       6 ar
      7       1       7 1
      8       2       8 1
      9       3       9 1
     10       4      10 1
     11       5      11 1
@<TRIPOS>ALT_TYPE
CGenFF_4.0_ALT_TYPE_SET
CGenFF_4.0 1 CG2R61 2 CG2R61 3 CG2R61 4 CG2R61 5 CG2R61 6 NG2R60 7 HGR61 8 HGR61 9 HGR61 10 HGR62 11 HGR62
@<TRIPOS>MOLECULE
pyridine
 11 11 0 0 0
****
USER_CHARGES
INVALID_CHARGES
Pose:   6 Cluster:   6 Fr_nu:  60445 TotEn:   -13.06
@<TRIPOS>ATOM
      1 C1        -78.6936  -14.3477  -45.4868 C.ar   1 LIG      -0.11300
      2 C2        -77.6445  -13.4375  -45.5507 C.ar   1 LIG      -0.11700
      3 C3        -78.5815  -15.4737  -44.6788 C.ar   1 LIG      -0.11700
      4 C4        -76.5137  -13.6970  -44.7933 C.ar   1 LIG       0.17700
      5 C5        -77.4087  -15.6422  -43.9606 C.ar   1 LIG       0.17700
      6 N1        -76.3682  -14.7798  -43.9971 N.ar   1 LIG      -0.60000
      7 H1        -79.5966  -14.1802  -46.0662 H      1 LIG       0.11500
      8 H2        -77.7099  -12.5528  -46.1734 H      1 LIG       0.11500
      9 H3        -79.3864  -16.1969  -44.6139 H      1 LIG       0.11500
     10 H4        -75.6678  -13.0177  -44.8088 H      1 LIG       0.12400
     11 H5        -77.2706  -16.5041  -43.3161 H      1 LIG       0.12400
@<TRIPOS>BOND
      1       1       2 ar
      2       1       3 ar
      3       2       4 ar
      4       3       5 ar
      5       4       6 ar
      6       5       6 ar
      7       1       7 1
      8       2       8 1
      9       3       9 1
     10       4      10 1
     11       5      11 1
@<TRIPOS>ALT_TYPE
CGenFF_4.0_ALT_TYPE_SET
CGenFF_4.0 1 CG2R61 2 CG2R61 3 CG2R61 4 CG2R61 5 CG2R61 6 NG2R60 7 HGR61 8 HGR61 9 HGR61 10 HGR62 11 HGR62
@<TRIPOS>MOLECULE
pyridine
 11 11 0 0 0
****
USER_CHARGES
INVALID_CHARGES
Pose:   7 Cluster:   7 Fr_nu: 1877154 TotEn:   -13.04
@<TRIPOS>ATOM
      1 C1        -47.4597    4.8287  -42.4281 C.ar   1 LIG      -0.11300
      2 C2        -46.0892    5.0337  -42.5408 C.ar   1 LIG      -0.11700
      3 C3        -47.9586    3.5337  -42.3418 C.ar   1 LIG      -0.11700
      4 C4        -45.2663    3.9192  -42.5626 C.ar   1 LIG       0.17700
      5 C5        -47.0521    2.4863  -42.3728 C.ar   1 LIG       0.17700
      6 N1        -45.7140    2.6462  -42.4813 N.ar   1 LIG      -0.60000
      7 H1        -48.1379    5.6765  -42.4082 H      1 LIG       0.11500
      8 H2        -45.6780    6.0342  -42.6091 H      1 LIG       0.11500
      9 H3        -49.0233    3.3500  -42.2539 H      1 LIG       0.11500
     10 H4        -44.1901    4.0260  -42.6494 H      1 LIG       0.12400
     11 H5        -47.3896    1.4570  -42.3096 H      1 LIG       0.12400
@<TRIPOS>BOND
      1       1       2 ar
      2       1       3 ar
      3       2       4 ar
      4       3       5 ar
      5       4       6 ar
      6       5       6 ar
      7       1       7 1
      8       2       8 1
      9       3       9 1
     10       4      10 1
     11       5      11 1
@<TRIPOS>ALT_TYPE
CGenFF_4.0_ALT_TYPE_SET
CGenFF_4.0 1 CG2R61 2 CG2R61 3 CG2R61 4 CG2R61 5 CG2R61 6 NG2R60 7 HGR61 8 HGR61 9 HGR61 10 HGR62 11 HGR62
@<TRIPOS>MOLECULE
pyridine
 11 11 0 0 0
****
USER_CHARGES
INVALID_CHARGES
Pose:   8 Cluster:   8 Fr_nu: 983747 TotEn:   -12.80
@<TRIPOS>ATOM
      1 C1        -62.8253    3.2574  -41.4114 C.ar   1 LIG      -0.11300
      2 C2        -61.9210    4.0495  -42.1099 C.ar   1 LIG      -0.11700
      3 C3        -62.5661    2.9177  -40.0883 C.ar   1 LIG      -0.11700
      4 C4        -60.7812    4.4727  -41.4454 C.ar   1 LIG       0.17700
      5 C5        -61.3974    3.3914  -39.5143 C.ar   1 LIG       0.17700
      6 N1        -60.4950    4.1629  -40.1610 N.ar   1 LIG      -0.60000
      7 H1        -63.7302    2.9050  -41.8974 H      1 LIG       0.11500
      8 H2        -62.1025    4.3269  -43.1418 H      1 LIG       0.11500
      9 H3        -63.2566    2.3009  -39.5244 H      1 LIG       0.11500
     10 H4        -60.0448    5.0921  -41.9465 H      1 LIG       0.12400
     11 H5        -61.1478    3.1544  -38.4852 H      1 LIG       0.12400
@<TRIPOS>BOND
      1       1       2 ar
      2       1       3 ar
      3       2       4 ar
      4       3       5 ar
      5       4       6 ar
      6       5       6 ar
      7       1       7 1
      8       2       8 1
      9       3       9 1
     10       4      10 1
     11       5      11 1
@<TRIPOS>ALT_TYPE
CGenFF_4.0_ALT_TYPE_SET
CGenFF_4.0 1 CG2R61 2 CG2R61 3 CG2R61 4 CG2R61 5 CG2R61 6 NG2R60 7 HGR61 8 HGR61 9 HGR61 10 HGR62 11 HGR62
@<TRIPOS>MOLECULE
pyridine
 11 11 0 0 0
****
USER_CHARGES
INVALID_CHARGES
Pose:   9 Cluster:   9 Fr_nu: 173284 TotEn:   -12.61
@<TRIPOS>ATOM
      1 C1        -50.1961  -12.0239  -42.8953 C.ar   1 LIG      -0.11300
      2 C2        -49.5524  -12.9576  -43.6996 C.ar   1 LIG      -0.11700
      3 C3        -49.5942  -10.7952  -42.6478 C.ar   1 LIG      -0.11700
      4 C4        -48.3178  -12.6168  -44.2284 C.ar   1 LIG       0.17700
      5 C5        -48.3577  -10.5512  -43.2234 C.ar   1 LIG       0.17700
      6 N1        -47.7017  -11.4335  -44.0101 N.ar   1 LIG      -0.60000
      7 H1        -51.1648  -12.2536  -42.4616 H      1 LIG       0.11500
      8 H2        -50.0027  -13.9215  -43.9064 H      1 LIG       0.11500
      9 H3        -50.0774  -10.0523  -42.0235 H      1 LIG       0.11500
     10 H4        -47.7750  -13.3106  -44.8617 H      1 LIG       0.12400
     11 H5        -47.8453   -9.6087  -43.0610 H      1 LIG       0.12400
@<TRIPOS>BOND
      1       1       2 ar
      2       1       3 ar
      3       2       4 ar
      4       3       5 ar
      5       4       6 ar
      6       5       6 ar
      7       1       7 1
      8       2       8 1
      9       3       9 1
     10       4      10 1
     11       5      11 1
@<TRIPOS>ALT_TYPE
CGenFF_4.0_ALT_TYPE_SET
CGenFF_4.0 1 CG2R61 2 CG2R61 3 CG2R61 4 CG2R61 5 CG2R61 6 NG2R60 7 HGR61 8 HGR61 9 HGR61 10 HGR62 11 HGR62
@<TRIPOS>MOLECULE
pyridine
 11 11 0 0 0
****
USER_CHARGES
INVALID_CHARGES
Pose:  10 Cluster:  10 Fr_nu:   3635 TotEn:   -12.52
@<TRIPOS>ATOM
      1 C1        -50.1890  -12.4565  -43.5544 C.ar   1 LIG      -0.11300
      2 C2        -51.0715  -11.5498  -42.9780 C.ar   1 LIG      -0.11700
      3 C3        -48.8335  -12.1538  -43.6189 C.ar   1 LIG      -0.11700
      4 C4        -50.5523  -10.3637  -42.4845 C.ar   1 LIG       0.17700
      5 C5        -48.4145  -10.9406  -43.0970 C.ar   1 LIG       0.17700
      6 N1        -49.2419  -10.0345  -42.5294 N.ar   1 LIG      -0.60000
      7 H1        -50.5571  -13.3970  -43.9533 H      1 LIG       0.11500
      8 H2        -52.1320  -11.7647  -42.9166 H      1 LIG       0.11500
      9 H3        -48.1273  -12.8453  -44.0643 H      1 LIG       0.11500
     10 H4        -51.1994   -9.6234  -42.0257 H      1 LIG       0.12400
     11 H5        -47.3677  -10.6560  -43.1231 H      1 LIG       0.12400
@<TRIPOS>BOND
      1       1       2 ar
      2       1       3 ar
      3       2       4 ar
      4       3       5 ar
      5       4       6 ar
      6       5       6 ar
      7       1       7 1
      8       2       8 1
      9       3       9 1
     10       4      10 1
     11       5      11 1
@<TRIPOS>ALT_TYPE
CGenFF_4.0_ALT_TYPE_SET
CGenFF_4.0 1 CG2R61 2 CG2R61 3 CG2R61 4 CG2R61 5 CG2R61 6 NG2R60 7 HGR61 8 HGR61 9 HGR61 10 HGR62 11 HGR62
@<TRIPOS>MOLECULE
pyridine
 11 11 0 0 0
****
USER_CHARGES
INVALID_CHARGES
Pose:  11 Cluster:  11 Fr_nu:  17578 TotEn:   -12.43
@<TRIPOS>ATOM
      1 C1        -63.0586    0.4592  -26.0322 C.ar   1 LIG      -0.11300
      2 C2        -63.2853   -0.8522  -26.4346 C.ar   1 LIG      -0.11700
      3 C3        -61.8892    0.7794  -25.3516 C.ar   1 LIG      -0.11700
      4 C4        -62.3191   -1.7990  -26.1345 C.ar   1 LIG       0.17700
      5 C5        -60.9856   -0.2403  -25.0997 C.ar   1 LIG       0.17700
      6 N1        -61.1711   -1.5259  -25.4750 N.ar   1 LIG      -0.60000
      7 H1        -63.7923    1.2301  -26.2479 H      1 LIG       0.11500
      8 H2        -64.1894   -1.1247  -26.9665 H      1 LIG       0.11500
      9 H3        -61.6916    1.7950  -25.0279 H      1 LIG       0.11500
     10 H4        -62.4490   -2.8358  -26.4264 H      1 LIG       0.12400
     11 H5        -60.0584   -0.0435  -24.5716 H      1 LIG       0.12400
@<TRIPOS>BOND
      1       1       2 ar
      2       1       3 ar
      3       2       4 ar
      4       3       5 ar
      5       4       6 ar
      6       5       6 ar
      7       1       7 1
      8       2       8 1
      9       3       9 1
     10       4      10 1
     11       5      11 1
@<TRIPOS>ALT_TYPE
CGenFF_4.0_ALT_TYPE_SET
CGenFF_4.0 1 CG2R61 2 CG2R61 3 CG2R61 4 CG2R61 5 CG2R61 6 NG2R60 7 HGR61 8 HGR61 9 HGR61 10 HGR62 11 HGR62
@<TRIPOS>MOLECULE
pyridine
 11 11 0 0 0
****
USER_CHARGES
INVALID_CHARGES
Pose:  12 Cluster:  12 Fr_nu:  25670 TotEn:   -12.11
@<TRIPOS>ATOM
      1 C1        -78.8202  -22.1137  -33.0202 C.ar   1 LIG      -0.11300
      2 C2        -78.6844  -20.8862  -32.3814 C.ar   1 LIG      -0.11700
      3 C3        -80.0385  -22.4623  -33.5923 C.ar   1 LIG      -0.11700
      4 C4        -79.7883  -20.0498  -32.3422 C.ar   1 LIG       0.17700
      5 C5        -81.0819  -21.5555  -33.4987 C.ar   1 LIG       0.17700
      6 N1        -80.9879  -20.3539  -32.8863 N.ar   1 LIG      -0.60000
      7 H1        -77.9783  -22.7976  -33.0715 H      1 LIG       0.11500
      8 H2        -77.7442  -20.5934  -31.9287 H      1 LIG       0.11500
      9 H3        -80.1675  -23.4141  -34.0949 H      1 LIG       0.11500
     10 H4        -79.7337  -19.0817  -31.8554 H      1 LIG       0.12400
     11 H5        -82.0531  -21.7794  -33.9278 H      1 LIG       0.12400
@<TRIPOS>BOND
      1       1       2 ar
      2       1       3 ar
      3       2       4 ar
      4       3       5 ar
      5       4       6 ar
      6       5       6 ar
      7       1       7 1
      8       2       8 1
      9       3       9 1
     10       4      10 1
     11       5      11 1
@<TRIPOS>ALT_TYPE
CGenFF_4.0_ALT_TYPE_SET
CGenFF_4.0 1 CG2R61 2 CG2R61 3 CG2R61 4 CG2R61 5 CG2R61 6 NG2R60 7 HGR61 8 HGR61 9 HGR61 10 HGR62 11 HGR62
@<TRIPOS>MOLECULE
pyridine
 11 11 0 0 0
****
USER_CHARGES
INVALID_CHARGES
Pose:  13 Cluster:  13 Fr_nu: 1147288 TotEn:   -11.94
@<TRIPOS>ATOM
      1 C1        -69.1537   -1.5354  -28.8842 C.ar   1 LIG      -0.11300
      2 C2        -69.4001   -2.9035  -28.8575 C.ar   1 LIG      -0.11700
      3 C3        -67.8500   -1.0669  -28.7647 C.ar   1 LIG      -0.11700
      4 C4        -68.3169   -3.7548  -28.7102 C.ar   1 LIG       0.17700
      5 C5        -66.8362   -2.0004  -28.6214 C.ar   1 LIG       0.17700
      6 N1        -67.0367   -3.3371  -28.5910 N.ar   1 LIG      -0.60000
      7 H1        -69.9762   -0.8355  -28.9973 H      1 LIG       0.11500
      8 H2        -70.4080   -3.2912  -28.9492 H      1 LIG       0.11500
      9 H3        -67.6344   -0.0047  -28.7824 H      1 LIG       0.11500
     10 H4        -68.4565   -4.8304  -28.6831 H      1 LIG       0.12400
     11 H5        -65.8020   -1.6872  -28.5235 H      1 LIG       0.12400
@<TRIPOS>BOND
      1       1       2 ar
      2       1       3 ar
      3       2       4 ar
      4       3       5 ar
      5       4       6 ar
      6       5       6 ar
      7       1       7 1
      8       2       8 1
      9       3       9 1
     10       4      10 1
     11       5      11 1
@<TRIPOS>ALT_TYPE
CGenFF_4.0_ALT_TYPE_SET
CGenFF_4.0 1 CG2R61 2 CG2R61 3 CG2R61 4 CG2R61 5 CG2R61 6 NG2R60 7 HGR61 8 HGR61 9 HGR61 10 HGR62 11 HGR62
@<TRIPOS>MOLECULE
pyridine
 11 11 0 0 0
****
USER_CHARGES
INVALID_CHARGES
Pose:  14 Cluster:  14 Fr_nu: 1156046 TotEn:   -11.79
@<TRIPOS>ATOM
      1 C1        -75.4575  -22.5297  -44.0474 C.ar   1 LIG      -0.11300
      2 C2        -74.4238  -22.0970  -43.2244 C.ar   1 LIG      -0.11700
      3 C3        -75.8309  -23.8690  -44.0395 C.ar   1 LIG      -0.11700
      4 C4        -73.8002  -23.0358  -42.4185 C.ar   1 LIG       0.17700
      5 C5        -75.1441  -24.7286  -43.1974 C.ar   1 LIG       0.17700
      6 N1        -74.1348  -24.3452  -42.3837 N.ar   1 LIG      -0.60000
      7 H1        -75.9708  -21.8245  -44.6943 H      1 LIG       0.11500
      8 H2        -74.1161  -21.0579  -43.2139 H      1 LIG       0.11500
      9 H3        -76.6335  -24.2288  -44.6731 H      1 LIG       0.11500
     10 H4        -72.9881  -22.7487  -41.7589 H      1 LIG       0.12400
     11 H5        -75.3958  -25.7832  -43.1540 H      1 LIG       0.12400
@<TRIPOS>BOND
      1       1       2 ar
      2       1       3 ar
      3       2       4 ar
      4       3       5 ar
      5       4       6 ar
      6       5       6 ar
      7       1       7 1
      8       2       8 1
      9       3       9 1
     10       4      10 1
     11       5      11 1
@<TRIPOS>ALT_TYPE
CGenFF_4.0_ALT_TYPE_SET
CGenFF_4.0 1 CG2R61 2 CG2R61 3 CG2R61 4 CG2R61 5 CG2R61 6 NG2R60 7 HGR61 8 HGR61 9 HGR61 10 HGR62 11 HGR62
@<TRIPOS>MOLECULE
pyridine
 11 11 0 0 0
****
USER_CHARGES
INVALID_CHARGES
Pose:  15 Cluster:  15 Fr_nu: 486294 TotEn:   -11.36
@<TRIPOS>ATOM
      1 C1        -61.5411   -0.6220  -24.9403 C.ar   1 LIG      -0.11300
      2 C2        -61.5591    0.1842  -23.8077 C.ar   1 LIG      -0.11700
      3 C3        -60.7793   -1.7852  -24.9469 C.ar   1 LIG      -0.11700
      4 C4        -60.8040   -0.2137  -22.7162 C.ar   1 LIG       0.17700
      5 C5        -60.0589   -2.0948  -23.8045 C.ar   1 LIG       0.17700
      6 N1        -60.0516   -1.3364  -22.6854 N.ar   1 LIG      -0.60000
      7 H1        -62.1190   -0.3441  -25.8166 H      1 LIG       0.11500
      8 H2        -62.1459    1.0950  -23.7800 H      1 LIG       0.11500
      9 H3        -60.7497   -2.4286  -25.8188 H      1 LIG       0.11500
     10 H4        -60.7844    0.3809  -21.8090 H      1 LIG       0.12400
     11 H5        -59.4481   -2.9905  -23.7583 H      1 LIG       0.12400
@<TRIPOS>BOND
      1       1       2 ar
      2       1       3 ar
      3       2       4 ar
      4       3       5 ar
      5       4       6 ar
      6       5       6 ar
      7       1       7 1
      8       2       8 1
      9       3       9 1
     10       4      10 1
     11       5      11 1
@<TRIPOS>ALT_TYPE
CGenFF_4.0_ALT_TYPE_SET
CGenFF_4.0 1 CG2R61 2 CG2R61 3 CG2R61 4 CG2R61 5 CG2R61 6 NG2R60 7 HGR61 8 HGR61 9 HGR61 10 HGR62 11 HGR62
@<TRIPOS>MOLECULE
pyridine
 11 11 0 0 0
****
USER_CHARGES
INVALID_CHARGES
Pose:  16 Cluster:  16 Fr_nu: 787140 TotEn:   -11.30
@<TRIPOS>ATOM
      1 C1        -77.4892   -7.8817  -57.2541 C.ar   1 LIG      -0.11300
      2 C2        -76.9404   -7.8574  -58.5313 C.ar   1 LIG      -0.11700
      3 C3        -77.0759   -6.9503  -56.3080 C.ar   1 LIG      -0.11700
      4 C4        -75.9892   -6.8892  -58.8102 C.ar   1 LIG       0.17700
      5 C5        -76.1185   -6.0230  -56.6863 C.ar   1 LIG       0.17700
      6 N1        -75.5625   -5.9682  -57.9174 N.ar   1 LIG      -0.60000
      7 H1        -78.2370   -8.6256  -56.9962 H      1 LIG       0.11500
      8 H2        -77.2476   -8.5732  -59.2848 H      1 LIG       0.11500
      9 H3        -77.4896   -6.9508  -55.3060 H      1 LIG       0.11500
     10 H4        -75.5308   -6.8286  -59.7917 H      1 LIG       0.12400
     11 H5        -75.7614   -5.2754  -55.9856 H      1 LIG       0.12400
@<TRIPOS>BOND
      1       1       2 ar
      2       1       3 ar
      3       2       4 ar
      4       3       5 ar
      5       4       6 ar
      6       5       6 ar
      7       1       7 1
      8       2       8 1
      9       3       9 1
     10       4      10 1
     11       5      11 1
@<TRIPOS>ALT_TYPE
CGenFF_4.0_ALT_TYPE_SET
CGenFF_4.0 1 CG2R61 2 CG2R61 3 CG2R61 4 CG2R61 5 CG2R61 6 NG2R60 7 HGR61 8 HGR61 9 HGR61 10 HGR62 11 HGR62
@<TRIPOS>MOLECULE
pyridine
 11 11 0 0 0
****
USER_CHARGES
INVALID_CHARGES
Pose:  17 Cluster:  17 Fr_nu: 1104771 TotEn:   -11.14
@<TRIPOS>ATOM
      1 C1        -59.6932   -1.5868  -21.3534 C.ar   1 LIG      -0.11300
      2 C2        -59.8119   -1.7450  -19.9771 C.ar   1 LIG      -0.11700
      3 C3        -59.3399   -2.6742  -22.1447 C.ar   1 LIG      -0.11700
      4 C4        -59.5686   -3.0011  -19.4453 C.ar   1 LIG       0.17700
      5 C5        -59.1175   -3.8886  -21.5158 C.ar   1 LIG       0.17700
      6 N1        -59.2232   -4.0808  -20.1818 N.ar   1 LIG      -0.60000
      7 H1        -59.8750   -0.6178  -21.8084 H      1 LIG       0.11500
      8 H2        -60.0864   -0.9116  -19.3409 H      1 LIG       0.11500
      9 H3        -59.2409   -2.5740  -23.2195 H      1 LIG       0.11500
     10 H4        -59.6477   -3.1761  -18.3775 H      1 LIG       0.12400
     11 H5        -58.8388   -4.7678  -22.0875 H      1 LIG       0.12400
@<TRIPOS>BOND
      1       1       2 ar
      2       1       3 ar
      3       2       4 ar
      4       3       5 ar
      5       4       6 ar
      6       5       6 ar
      7       1       7 1
      8       2       8 1
      9       3       9 1
     10       4      10 1
     11       5      11 1
@<TRIPOS>ALT_TYPE
CGenFF_4.0_ALT_TYPE_SET
CGenFF_4.0 1 CG2R61 2 CG2R61 3 CG2R61 4 CG2R61 5 CG2R61 6 NG2R60 7 HGR61 8 HGR61 9 HGR61 10 HGR62 11 HGR62
@<TRIPOS>MOLECULE
pyridine
 11 11 0 0 0
****
USER_CHARGES
INVALID_CHARGES
Pose:  18 Cluster:  18 Fr_nu: 2552309 TotEn:   -11.01
@<TRIPOS>ATOM
      1 C1        -79.3973  -21.2594  -32.5150 C.ar   1 LIG      -0.11300
      2 C2        -79.2174  -22.4467  -33.2159 C.ar   1 LIG      -0.11700
      3 C3        -80.6821  -20.7723  -32.3019 C.ar   1 LIG      -0.11700
      4 C4        -80.3459  -23.1037  -33.6792 C.ar   1 LIG       0.17700
      5 C5        -81.7450  -21.5041  -32.8063 C.ar   1 LIG       0.17700
      6 N1        -81.6095  -22.6614  -33.4919 N.ar   1 LIG      -0.60000
      7 H1        -78.5379  -20.7144  -32.1362 H      1 LIG       0.11500
      8 H2        -78.2254  -22.8454  -33.3936 H      1 LIG       0.11500
      9 H3        -80.8461  -19.8486  -31.7587 H      1 LIG       0.11500
     10 H4        -80.2588  -24.0334  -34.2317 H      1 LIG       0.12400
     11 H5        -82.7671  -21.1671  -32.6680 H      1 LIG       0.12400
@<TRIPOS>BOND
      1       1       2 ar
      2       1       3 ar
      3       2       4 ar
      4       3       5 ar
      5       4       6 ar
      6       5       6 ar
      7       1       7 1
      8       2       8 1
      9       3       9 1
     10       4      10 1
     11       5      11 1
@<TRIPOS>ALT_TYPE
CGenFF_4.0_ALT_TYPE_SET
CGenFF_4.0 1 CG2R61 2 CG2R61 3 CG2R61 4 CG2R61 5 CG2R61 6 NG2R60 7 HGR61 8 HGR61 9 HGR61 10 HGR62 11 HGR62
@<TRIPOS>MOLECULE
pyridine
 11 11 0 0 0
****
USER_CHARGES
INVALID_CHARGES
Pose:  19 Cluster:  19 Fr_nu: 389160 TotEn:   -10.97
@<TRIPOS>ATOM
      1 C1        -76.4793  -12.0117  -52.6228 C.ar   1 LIG      -0.11300
      2 C2        -75.3769  -12.2701  -53.4297 C.ar   1 LIG      -0.11700
      3 C3        -76.6594  -10.7413  -52.0872 C.ar   1 LIG      -0.11700
      4 C4        -74.4907  -11.2322  -53.6688 C.ar   1 LIG       0.17700
      5 C5        -75.7157   -9.7719  -52.3862 C.ar   1 LIG       0.17700
      6 N1        -74.6321   -9.9853  -53.1660 N.ar   1 LIG      -0.60000
      7 H1        -77.1964  -12.7992  -52.4111 H      1 LIG       0.11500
      8 H2        -75.2165  -13.2526  -53.8581 H      1 LIG       0.11500
      9 H3        -77.5111  -10.5173  -51.4551 H      1 LIG       0.11500
     10 H4        -73.6150  -11.3829  -54.2915 H      1 LIG       0.12400
     11 H5        -75.8093   -8.7650  -51.9928 H      1 LIG       0.12400
@<TRIPOS>BOND
      1       1       2 ar
      2       1       3 ar
      3       2       4 ar
      4       3       5 ar
      5       4       6 ar
      6       5       6 ar
      7       1       7 1
      8       2       8 1
      9       3       9 1
     10       4      10 1
     11       5      11 1
@<TRIPOS>ALT_TYPE
CGenFF_4.0_ALT_TYPE_SET
CGenFF_4.0 1 CG2R61 2 CG2R61 3 CG2R61 4 CG2R61 5 CG2R61 6 NG2R60 7 HGR61 8 HGR61 9 HGR61 10 HGR62 11 HGR62
@<TRIPOS>MOLECULE
pyridine
 11 11 0 0 0
****
USER_CHARGES
INVALID_CHARGES
Pose:  20 Cluster:  20 Fr_nu:    752 TotEn:   -10.62
@<TRIPOS>ATOM
      1 C1        -62.6311    3.9329  -41.4953 C.ar   1 LIG      -0.11300
      2 C2        -61.7778    4.6890  -40.6994 C.ar   1 LIG      -0.11700
      3 C3        -63.2929    2.8381  -40.9506 C.ar   1 LIG      -0.11700
      4 C4        -61.6217    4.3118  -39.3754 C.ar   1 LIG       0.17700
      5 C5        -63.0688    2.5436  -39.6154 C.ar   1 LIG       0.17700
      6 N1        -62.2474    3.2547  -38.8108 N.ar   1 LIG      -0.60000
      7 H1        -62.7795    4.1959  -42.5384 H      1 LIG       0.11500
      8 H2        -61.2519    5.5466  -41.1026 H      1 LIG       0.11500
      9 H3        -63.9623    2.2341  -41.5523 H      1 LIG       0.11500
     10 H4        -60.9671    4.8689  -38.7134 H      1 LIG       0.12400
     11 H5        -63.5600    1.6995  -39.1423 H      1 LIG       0.12400
@<TRIPOS>BOND
      1       1       2 ar
      2       1       3 ar
      3       2       4 ar
      4       3       5 ar
      5       4       6 ar
      6       5       6 ar
      7       1       7 1
      8       2       8 1
      9       3       9 1
     10       4      10 1
     11       5      11 1
@<TRIPOS>ALT_TYPE
CGenFF_4.0_ALT_TYPE_SET
CGenFF_4.0 1 CG2R61 2 CG2R61 3 CG2R61 4 CG2R61 5 CG2R61 6 NG2R60 7 HGR61 8 HGR61 9 HGR61 10 HGR62 11 HGR62
@<TRIPOS>MOLECULE
pyridine
 11 11 0 0 0
****
USER_CHARGES
INVALID_CHARGES
Pose:  21 Cluster:  21 Fr_nu: 1476404 TotEn:   -10.42
@<TRIPOS>ATOM
      1 C1        -79.6170  -22.5383  -32.8946 C.ar   1 LIG      -0.11300
      2 C2        -80.8634  -22.2545  -32.3477 C.ar   1 LIG      -0.11700
      3 C3        -78.5912  -21.6050  -32.7944 C.ar   1 LIG      -0.11700
      4 C4        -81.0315  -21.0329  -31.7159 C.ar   1 LIG       0.17700
      5 C5        -78.8611  -20.4124  -32.1428 C.ar   1 LIG       0.17700
      6 N1        -80.0591  -20.1011  -31.5990 N.ar   1 LIG      -0.60000
      7 H1        -79.4455  -23.4847  -33.3985 H      1 LIG       0.11500
      8 H2        -81.6774  -22.9671  -32.4135 H      1 LIG       0.11500
      9 H3        -77.6117  -21.8045  -33.2137 H      1 LIG       0.11500
     10 H4        -81.9849  -20.7639  -31.2734 H      1 LIG       0.12400
     11 H5        -78.0955  -19.6506  -32.0382 H      1 LIG       0.12400
@<TRIPOS>BOND
      1       1       2 ar
      2       1       3 ar
      3       2       4 ar
      4       3       5 ar
      5       4       6 ar
      6       5       6 ar
      7       1       7 1
      8       2       8 1
      9       3       9 1
     10       4      10 1
     11       5      11 1
@<TRIPOS>ALT_TYPE
CGenFF_4.0_ALT_TYPE_SET
CGenFF_4.0 1 CG2R61 2 CG2R61 3 CG2R61 4 CG2R61 5 CG2R61 6 NG2R60 7 HGR61 8 HGR61 9 HGR61 10 HGR62 11 HGR62
@<TRIPOS>MOLECULE
pyridine
 11 11 0 0 0
****
USER_CHARGES
INVALID_CHARGES
Pose:  22 Cluster:  22 Fr_nu:  26074 TotEn:   -10.35
@<TRIPOS>ATOM
      1 C1        -73.5249   -9.4570  -53.2175 C.ar   1 LIG      -0.11300
      2 C2        -74.7236  -10.1375  -53.0354 C.ar   1 LIG      -0.11700
      3 C3        -73.3956   -8.1520  -52.7553 C.ar   1 LIG      -0.11700
      4 C4        -75.7547   -9.4738  -52.3903 C.ar   1 LIG       0.17700
      5 C5        -74.4861   -7.5771  -52.1229 C.ar   1 LIG       0.17700
      6 N1        -75.6665   -8.2066  -51.9277 N.ar   1 LIG      -0.60000
      7 H1        -72.6932   -9.9425  -53.7192 H      1 LIG       0.11500
      8 H2        -74.8469  -11.1552  -53.3871 H      1 LIG       0.11500
      9 H3        -72.4706   -7.6021  -52.8866 H      1 LIG       0.11500
     10 H4        -76.7097   -9.9610  -52.2241 H      1 LIG       0.12400
     11 H5        -74.4374   -6.5613  -51.7446 H      1 LIG       0.12400
@<TRIPOS>BOND
      1       1       2 ar
      2       1       3 ar
      3       2       4 ar
      4       3       5 ar
      5       4       6 ar
      6       5       6 ar
      7       1       7 1
      8       2       8 1
      9       3       9 1
     10       4      10 1
     11       5      11 1
@<TRIPOS>ALT_TYPE
CGenFF_4.0_ALT_TYPE_SET
CGenFF_4.0 1 CG2R61 2 CG2R61 3 CG2R61 4 CG2R61 5 CG2R61 6 NG2R60 7 HGR61 8 HGR61 9 HGR61 10 HGR62 11 HGR62
@<TRIPOS>MOLECULE
pyridine
 11 11 0 0 0
****
USER_CHARGES
INVALID_CHARGES
Pose:  23 Cluster:  23 Fr_nu: 263966 TotEn:   -10.18
@<TRIPOS>ATOM
      1 C1        -75.9535  -12.6936  -53.4682 C.ar   1 LIG      -0.11300
      2 C2        -77.2345  -12.5900  -52.9376 C.ar   1 LIG      -0.11700
      3 C3        -75.0108  -11.7097  -53.1915 C.ar   1 LIG      -0.11700
      4 C4        -77.5204  -11.4917  -52.1428 C.ar   1 LIG       0.17700
      5 C5        -75.3963  -10.6507  -52.3855 C.ar   1 LIG       0.17700
      6 N1        -76.6312  -10.5158  -51.8521 N.ar   1 LIG      -0.60000
      7 H1        -75.6905  -13.5392  -54.0966 H      1 LIG       0.11500
      8 H2        -77.9852  -13.3451  -53.1396 H      1 LIG       0.11500
      9 H3        -74.0063  -11.7695  -53.5947 H      1 LIG       0.11500
     10 H4        -78.5053  -11.3648  -51.7056 H      1 LIG       0.12400
     11 H5        -74.6990   -9.8564  -52.1401 H      1 LIG       0.12400
@<TRIPOS>BOND
      1       1       2 ar
      2       1       3 ar
      3       2       4 ar
      4       3       5 ar
      5       4       6 ar
      6       5       6 ar
      7       1       7 1
      8       2       8 1
      9       3       9 1
     10       4      10 1
     11       5      11 1
@<TRIPOS>ALT_TYPE
CGenFF_4.0_ALT_TYPE_SET
CGenFF_4.0 1 CG2R61 2 CG2R61 3 CG2R61 4 CG2R61 5 CG2R61 6 NG2R60 7 HGR61 8 HGR61 9 HGR61 10 HGR62 11 HGR62
@<TRIPOS>MOLECULE
pyridine
 11 11 0 0 0
****
USER_CHARGES
INVALID_CHARGES
Pose:  24 Cluster:  24 Fr_nu: 1428152 TotEn:    -9.64
@<TRIPOS>ATOM
      1 C1        -62.5752   -1.0594  -23.6937 C.ar   1 LIG      -0.11300
      2 C2        -62.8916   -1.8127  -24.8187 C.ar   1 LIG      -0.11700
      3 C3        -61.2635   -0.6476  -23.4860 C.ar   1 LIG      -0.11700
      4 C4        -61.8681   -2.1254  -25.6988 C.ar   1 LIG       0.17700
      5 C5        -60.3128   -1.0126  -24.4255 C.ar   1 LIG       0.17700
      6 N1        -60.5822   -1.7435  -25.5305 N.ar   1 LIG      -0.60000
      7 H1        -63.3493   -0.7944  -22.9798 H      1 LIG       0.11500
      8 H2        -63.9071   -2.1443  -25.0011 H      1 LIG       0.11500
      9 H3        -60.9937   -0.0601  -22.6158 H      1 LIG       0.11500
     10 H4        -62.0633   -2.7111  -26.5909 H      1 LIG       0.12400
     11 H5        -59.2751   -0.7173  -24.3099 H      1 LIG       0.12400
@<TRIPOS>BOND
      1       1       2 ar
      2       1       3 ar
      3       2       4 ar
      4       3       5 ar
      5       4       6 ar
      6       5       6 ar
      7       1       7 1
      8       2       8 1
      9       3       9 1
     10       4      10 1
     11       5      11 1
@<TRIPOS>ALT_TYPE
CGenFF_4.0_ALT_TYPE_SET
CGenFF_4.0 1 CG2R61 2 CG2R61 3 CG2R61 4 CG2R61 5 CG2R61 6 NG2R60 7 HGR61 8 HGR61 9 HGR61 10 HGR62 11 HGR62
@<TRIPOS>MOLECULE
pyridine
 11 11 0 0 0
****
USER_CHARGES
INVALID_CHARGES
Pose:  25 Cluster:  25 Fr_nu:   4074 TotEn:    -9.61
@<TRIPOS>ATOM
      1 C1        -82.3460   -6.1612  -46.4370 C.ar   1 LIG      -0.11300
      2 C2        -83.6439   -6.3102  -46.9131 C.ar   1 LIG      -0.11700
      3 C3        -82.1354   -5.7285  -45.1326 C.ar   1 LIG      -0.11700
      4 C4        -84.6885   -6.0159  -46.0517 C.ar   1 LIG       0.17700
      5 C5        -83.2474   -5.4599  -44.3509 C.ar   1 LIG       0.17700
      6 N1        -84.5231   -5.5930  -44.7784 N.ar   1 LIG      -0.60000
      7 H1        -81.5003   -6.3811  -47.0817 H      1 LIG       0.11500
      8 H2        -83.8319   -6.6464  -47.9261 H      1 LIG       0.11500
      9 H3        -81.1324   -5.6046  -44.7403 H      1 LIG       0.11500
     10 H4        -85.7192   -6.1158  -46.3754 H      1 LIG       0.12400
     11 H5        -83.1377   -5.1189  -43.3267 H      1 LIG       0.12400
@<TRIPOS>BOND
      1       1       2 ar
      2       1       3 ar
      3       2       4 ar
      4       3       5 ar
      5       4       6 ar
      6       5       6 ar
      7       1       7 1
      8       2       8 1
      9       3       9 1
     10       4      10 1
     11       5      11 1
@<TRIPOS>ALT_TYPE
CGenFF_4.0_ALT_TYPE_SET
CGenFF_4.0 1 CG2R61 2 CG2R61 3 CG2R61 4 CG2R61 5 CG2R61 6 NG2R60 7 HGR61 8 HGR61 9 HGR61 10 HGR62 11 HGR62
@<TRIPOS>MOLECULE
pyridine
 11 11 0 0 0
****
USER_CHARGES
INVALID_CHARGES
Pose:  26 Cluster:  26 Fr_nu: 1710360 TotEn:    -9.59
@<TRIPOS>ATOM
      1 C1        -61.6802    3.6946  -41.4198 C.ar   1 LIG      -0.11300
      2 C2        -62.6352    3.1883  -40.5453 C.ar   1 LIG      -0.11700
      3 C3        -60.6928    4.5496  -40.9431 C.ar   1 LIG      -0.11700
      4 C4        -62.5598    3.5647  -39.2140 C.ar   1 LIG       0.17700
      5 C5        -60.7045    4.8653  -39.5940 C.ar   1 LIG       0.17700
      6 N1        -61.6158    4.3931  -38.7140 N.ar   1 LIG      -0.60000
      7 H1        -61.7057    3.4238  -42.4711 H      1 LIG       0.11500
      8 H2        -63.4137    2.5201  -40.8946 H      1 LIG       0.11500
      9 H3        -59.9384    4.9567  -41.6067 H      1 LIG       0.11500
     10 H4        -63.2815    3.1972  -38.4920 H      1 LIG       0.12400
     11 H5        -59.9567    5.5285  -39.1719 H      1 LIG       0.12400
@<TRIPOS>BOND
      1       1       2 ar
      2       1       3 ar
      3       2       4 ar
      4       3       5 ar
      5       4       6 ar
      6       5       6 ar
      7       1       7 1
      8       2       8 1
      9       3       9 1
     10       4      10 1
     11       5      11 1
@<TRIPOS>ALT_TYPE
CGenFF_4.0_ALT_TYPE_SET
CGenFF_4.0 1 CG2R61 2 CG2R61 3 CG2R61 4 CG2R61 5 CG2R61 6 NG2R60 7 HGR61 8 HGR61 9 HGR61 10 HGR62 11 HGR62
@<TRIPOS>MOLECULE
pyridine
 11 11 0 0 0
****
USER_CHARGES
INVALID_CHARGES
Pose:  27 Cluster:  27 Fr_nu:    968 TotEn:    -9.03
@<TRIPOS>ATOM
      1 C1        -82.9173   -5.9757  -46.7364 C.ar   1 LIG      -0.11300
      2 C2        -83.8919   -6.0294  -45.7461 C.ar   1 LIG      -0.11700
      3 C3        -81.6305   -5.5580  -46.4156 C.ar   1 LIG      -0.11700
      4 C4        -83.5317   -5.6577  -44.4609 C.ar   1 LIG       0.17700
      5 C5        -81.3716   -5.2072  -45.1005 C.ar   1 LIG       0.17700
      6 N1        -82.2922   -5.2464  -44.1113 N.ar   1 LIG      -0.60000
      7 H1        -83.1604   -6.2583  -47.7563 H      1 LIG       0.11500
      8 H2        -84.9013   -6.3521  -45.9731 H      1 LIG       0.11500
      9 H3        -80.8549   -5.5079  -47.1714 H      1 LIG       0.11500
     10 H4        -84.2556   -5.6818  -43.6531 H      1 LIG       0.12400
     11 H5        -80.3842   -4.8739  -44.7982 H      1 LIG       0.12400
@<TRIPOS>BOND
      1       1       2 ar
      2       1       3 ar
      3       2       4 ar
      4       3       5 ar
      5       4       6 ar
      6       5       6 ar
      7       1       7 1
      8       2       8 1
      9       3       9 1
     10       4      10 1
     11       5      11 1
@<TRIPOS>ALT_TYPE
CGenFF_4.0_ALT_TYPE_SET
CGenFF_4.0 1 CG2R61 2 CG2R61 3 CG2R61 4 CG2R61 5 CG2R61 6 NG2R60 7 HGR61 8 HGR61 9 HGR61 10 HGR62 11 HGR62
@<TRIPOS>MOLECULE
pyridine
 11 11 0 0 0
****
USER_CHARGES
INVALID_CHARGES
Pose:  28 Cluster:  28 Fr_nu: 718707 TotEn:    -8.95
@<TRIPOS>ATOM
      1 C1        -77.5242   -7.4505  -60.0097 C.ar   1 LIG      -0.11300
      2 C2        -77.9102   -6.1903  -60.4523 C.ar   1 LIG      -0.11700
      3 C3        -76.4877   -7.5712  -59.0908 C.ar   1 LIG      -0.11700
      4 C4        -77.2333   -5.0908  -59.9496 C.ar   1 LIG       0.17700
      5 C5        -75.8743   -6.4100  -58.6492 C.ar   1 LIG       0.17700
      6 N1        -76.2216   -5.1684  -59.0563 N.ar   1 LIG      -0.60000
      7 H1        -78.0297   -8.3371  -60.3808 H      1 LIG       0.11500
      8 H2        -78.7156   -6.0723  -61.1679 H      1 LIG       0.11500
      9 H3        -76.1696   -8.5435  -58.7322 H      1 LIG       0.11500
     10 H4        -77.4964   -4.0862  -60.2637 H      1 LIG       0.12400
     11 H5        -75.0601   -6.4493  -57.9330 H      1 LIG       0.12400
@<TRIPOS>BOND
      1       1       2 ar
      2       1       3 ar
      3       2       4 ar
      4       3       5 ar
      5       4       6 ar
      6       5       6 ar
      7       1       7 1
      8       2       8 1
      9       3       9 1
     10       4      10 1
     11       5      11 1
@<TRIPOS>ALT_TYPE
CGenFF_4.0_ALT_TYPE_SET
CGenFF_4.0 1 CG2R61 2 CG2R61 3 CG2R61 4 CG2R61 5 CG2R61 6 NG2R60 7 HGR61 8 HGR61 9 HGR61 10 HGR62 11 HGR62
@<TRIPOS>MOLECULE
pyridine
 11 11 0 0 0
****
USER_CHARGES
INVALID_CHARGES
Pose:  29 Cluster:  29 Fr_nu:   3392 TotEn:    -7.00
@<TRIPOS>ATOM
      1 C1        -82.1658   -6.6957  -46.4240 C.ar   1 LIG      -0.11300
      2 C2        -81.6555   -7.6290  -45.5286 C.ar   1 LIG      -0.11700
      3 C3        -82.6765   -5.4925  -45.9498 C.ar   1 LIG      -0.11700
      4 C4        -81.6788   -7.3137  -44.1796 C.ar   1 LIG       0.17700
      5 C5        -82.6543   -5.2730  -44.5819 C.ar   1 LIG       0.17700
      6 N1        -82.1668   -6.1556  -43.6813 N.ar   1 LIG      -0.60000
      7 H1        -82.1662   -6.9059  -47.4893 H      1 LIG       0.11500
      8 H2        -81.2521   -8.5732  -45.8756 H      1 LIG       0.11500
      9 H3        -83.0799   -4.7505  -46.6293 H      1 LIG       0.11500
     10 H4        -81.2928   -8.0084  -43.4409 H      1 LIG       0.12400
     11 H5        -83.0413   -4.3509  -44.1606 H      1 LIG       0.12400
@<TRIPOS>BOND
      1       1       2 ar
      2       1       3 ar
      3       2       4 ar
      4       3       5 ar
      5       4       6 ar
      6       5       6 ar
      7       1       7 1
      8       2       8 1
      9       3       9 1
     10       4      10 1
     11       5      11 1
@<TRIPOS>ALT_TYPE
CGenFF_4.0_ALT_TYPE_SET
CGenFF_4.0 1 CG2R61 2 CG2R61 3 CG2R61 4 CG2R61 5 CG2R61 6 NG2R60 7 HGR61 8 HGR61 9 HGR61 10 HGR62 11 HGR62
@<TRIPOS>MOLECULE
cyclopropane
 9 9 0 0 0
****
USER_CHARGES
INVALID_CHARGES
Pose:   1 Cluster:   1 Fr_nu:   1150 TotEn:    -8.15
@<TRIPOS>ATOM
      1 C1        -81.8878   -6.3392  -44.8324 C.3    1 LIG      -0.18000
      2 C2        -82.4261   -6.1187  -46.2156 C.3    1 LIG      -0.18000
      3 C3        -83.1946   -5.6272  -45.0240 C.3    1 LIG      -0.18000
      4 H1        -81.9148   -7.3457  -44.4341 H      1 LIG       0.09000
      5 H2        -81.0333   -5.7507  -44.5234 H      1 LIG       0.09000
      6 H3        -81.9339   -5.3817  -46.8378 H      1 LIG       0.09000
      7 H4        -82.8158   -6.9765  -46.7490 H      1 LIG       0.09000
      8 H5        -84.1012   -6.1545  -44.7552 H      1 LIG       0.09000
      9 H6        -83.2190   -4.5598  -44.8442 H      1 LIG       0.09000
@<TRIPOS>BOND
      1       1       2 1
      2       1       3 1
      3       2       3 1
      4       1       4 1
      5       1       5 1
      6       2       6 1
      7       2       7 1
      8       3       8 1
      9       3       9 1
@<TRIPOS>ALT_TYPE
CGenFF_4.0_ALT_TYPE_SET
CGenFF_4.0 1 CG3C31 2 CG3C31 3 CG3C31 4 HGA2 5 HGA2 6 HGA2 7 HGA2 8 HGA2 9 HGA2
@<TRIPOS>MOLECULE
cyclopropane
 9 9 0 0 0
****
USER_CHARGES
INVALID_CHARGES
Pose:   2 Cluster:   2 Fr_nu:    567 TotEn:    -7.18
@<TRIPOS>ATOM
      1 C1        -63.8445    2.4107  -41.0987 C.3    1 LIG      -0.18000
      2 C2        -62.6849    3.3339  -41.3329 C.3    1 LIG      -0.18000
      3 C3        -62.8448    2.6514  -40.0060 C.3    1 LIG      -0.18000
      4 H1        -64.8275    2.8516  -40.9898 H      1 LIG       0.09000
      5 H2        -63.8304    1.4472  -41.5921 H      1 LIG       0.09000
      6 H3        -61.8902    2.9918  -41.9840 H      1 LIG       0.09000
      7 H4        -62.8867    4.3966  -41.3817 H      1 LIG       0.09000
      8 H5        -63.1545    3.2544  -39.1619 H      1 LIG       0.09000
      9 H6        -62.1580    1.8498  -39.7646 H      1 LIG       0.09000
@<TRIPOS>BOND
      1       1       2 1
      2       1       3 1
      3       2       3 1
      4       1       4 1
      5       1       5 1
      6       2       6 1
      7       2       7 1
      8       3       8 1
      9       3       9 1
@<TRIPOS>ALT_TYPE
CGenFF_4.0_ALT_TYPE_SET
CGenFF_4.0 1 CG3C31 2 CG3C31 3 CG3C31 4 HGA2 5 HGA2 6 HGA2 7 HGA2 8 HGA2 9 HGA2
@<TRIPOS>MOLECULE
cyclopropane
 9 9 0 0 0
****
USER_CHARGES
INVALID_CHARGES
Pose:   3 Cluster:   3 Fr_nu:   1913 TotEn:    -5.26
@<TRIPOS>ATOM
      1 C1        -83.4309   -5.3291  -46.7317 C.3    1 LIG      -0.18000
      2 C2        -84.6536   -6.0102  -46.1906 C.3    1 LIG      -0.18000
      3 C3        -83.4084   -5.9299  -45.3570 C.3    1 LIG      -0.18000
      4 H1        -82.8753   -5.8335  -47.5123 H      1 LIG       0.09000
      5 H2        -83.4474   -4.2495  -46.8103 H      1 LIG       0.09000
      6 H3        -85.4932   -5.3889  -45.9048 H      1 LIG       0.09000
      7 H4        -84.9216   -6.9732  -46.6065 H      1 LIG       0.09000
      8 H5        -82.8381   -6.8387  -45.2121 H      1 LIG       0.09000
      9 H6        -83.4100   -5.2543  -44.5108 H      1 LIG       0.09000
@<TRIPOS>BOND
      1       1       2 1
      2       1       3 1
      3       2       3 1
      4       1       4 1
      5       1       5 1
      6       2       6 1
      7       2       7 1
      8       3       8 1
      9       3       9 1
@<TRIPOS>ALT_TYPE
CGenFF_4.0_ALT_TYPE_SET
CGenFF_4.0 1 CG3C31 2 CG3C31 3 CG3C31 4 HGA2 5 HGA2 6 HGA2 7 HGA2 8 HGA2 9 HGA2
@<TRIPOS>MOLECULE
pyrrole
 10 10 0 0 0
****
USER_CHARGES
INVALID_CHARGES
Pose:   1 Cluster:   1 Fr_nu: 2373360 TotEn:   -19.06
@<TRIPOS>ATOM
      1 C1        -50.3246    5.4602  -34.3503 C.2    1 LIG      -0.25700
      2 C2        -51.5428    4.7444  -34.4539 C.2    1 LIG      -0.25700
      3 C3        -49.3088    4.5336  -34.2674 C.2    1 LIG      -0.04700
      4 C4        -51.2343    3.4021  -34.4310 C.2    1 LIG      -0.04700
      5 N1        -49.8736    3.2859  -34.3171 N.pl3  1 LIG      -0.36000
      6 H1        -50.2015    6.5340  -34.3381 H      1 LIG       0.15400
      7 H2        -52.5372    5.1600  -34.5357 H      1 LIG       0.15400
      8 H3        -48.2380    4.6500  -34.1770 H      1 LIG       0.14000
      9 H4        -51.8599    2.5223  -34.4870 H      1 LIG       0.14000
     10 H5        -49.3644    2.4138  -34.2765 H      1 LIG       0.38000
@<TRIPOS>BOND
      1       1       2 1
      2       1       3 2
      3       2       4 2
      4       3       5 1
      5       4       5 1
      6       1       6 1
      7       2       7 1
      8       3       8 1
      9       4       9 1
     10       5      10 1
@<TRIPOS>ALT_TYPE
CGenFF_4.0_ALT_TYPE_SET
CGenFF_4.0 1 CG2R51 2 CG2R51 3 CG2R51 4 CG2R51 5 NG2R51 6 HGR51 7 HGR51 8 HGR52 9 HGR52 10 HGP1
@<TRIPOS>MOLECULE
pyrrole
 10 10 0 0 0
****
USER_CHARGES
INVALID_CHARGES
Pose:   2 Cluster:   2 Fr_nu: 1422290 TotEn:   -16.58
@<TRIPOS>ATOM
      1 C1        -76.8870  -13.4560  -45.1494 C.2    1 LIG      -0.25700
      2 C2        -77.9605  -14.3733  -45.0345 C.2    1 LIG      -0.25700
      3 C3        -77.3601  -12.3512  -45.8225 C.2    1 LIG      -0.04700
      4 C4        -79.0570  -13.8011  -45.6410 C.2    1 LIG      -0.04700
      5 N1        -78.6803  -12.5723  -46.1166 N.pl3  1 LIG      -0.36000
      6 H1        -75.8792  -13.5865  -44.7811 H      1 LIG       0.15400
      7 H2        -77.9387  -15.3452  -44.5623 H      1 LIG       0.15400
      8 H3        -76.8769  -11.4307  -46.1182 H      1 LIG       0.14000
      9 H4        -80.0688  -14.1573  -45.7746 H      1 LIG       0.14000
     10 H5        -79.2836  -11.9276  -46.6083 H      1 LIG       0.38000
@<TRIPOS>BOND
      1       1       2 1
      2       1       3 2
      3       2       4 2
      4       3       5 1
      5       4       5 1
      6       1       6 1
      7       2       7 1
      8       3       8 1
      9       4       9 1
     10       5      10 1
@<TRIPOS>ALT_TYPE
CGenFF_4.0_ALT_TYPE_SET
CGenFF_4.0 1 CG2R51 2 CG2R51 3 CG2R51 4 CG2R51 5 NG2R51 6 HGR51 7 HGR51 8 HGR52 9 HGR52 10 HGP1
@<TRIPOS>MOLECULE
pyrrole
 10 10 0 0 0
****
USER_CHARGES
INVALID_CHARGES
Pose:   3 Cluster:   3 Fr_nu: 290675 TotEn:   -16.05
@<TRIPOS>ATOM
      1 C1        -62.1918    3.5958  -41.4213 C.2    1 LIG      -0.25700
      2 C2        -61.9560    3.2884  -40.0586 C.2    1 LIG      -0.25700
      3 C3        -63.4499    3.1315  -41.7361 C.2    1 LIG      -0.04700
      4 C4        -63.0772    2.6455  -39.5821 C.2    1 LIG      -0.04700
      5 N1        -63.9785    2.5555  -40.6105 N.pl3  1 LIG      -0.36000
      6 H1        -61.5180    4.1010  -42.0990 H      1 LIG       0.15400
      7 H2        -61.0668    3.5100  -39.4856 H      1 LIG       0.15400
      8 H3        -64.0141    3.1587  -42.6575 H      1 LIG       0.14000
      9 H4        -63.3136    2.2469  -38.6055 H      1 LIG       0.14000
     10 H5        -64.8931    2.1300  -40.5484 H      1 LIG       0.38000
@<TRIPOS>BOND
      1       1       2 1
      2       1       3 2
      3       2       4 2
      4       3       5 1
      5       4       5 1
      6       1       6 1
      7       2       7 1
      8       3       8 1
      9       4       9 1
     10       5      10 1
@<TRIPOS>ALT_TYPE
CGenFF_4.0_ALT_TYPE_SET
CGenFF_4.0 1 CG2R51 2 CG2R51 3 CG2R51 4 CG2R51 5 NG2R51 6 HGR51 7 HGR51 8 HGR52 9 HGR52 10 HGP1
@<TRIPOS>MOLECULE
pyrrole
 10 10 0 0 0
****
USER_CHARGES
INVALID_CHARGES
Pose:   4 Cluster:   4 Fr_nu: 3992496 TotEn:   -15.01
@<TRIPOS>ATOM
      1 C1        -47.2280   -9.1440  -22.7780 C.2    1 LIG      -0.25700
      2 C2        -47.5983   -9.5909  -24.0704 C.2    1 LIG      -0.25700
      3 C3        -47.6078  -10.1182  -21.8814 C.2    1 LIG      -0.04700
      4 C4        -48.1932  -10.8246  -23.9241 C.2    1 LIG      -0.04700
      5 N1        -48.1937  -11.1349  -22.5893 N.pl3  1 LIG      -0.36000
      6 H1        -46.7375   -8.2136  -22.5285 H      1 LIG       0.15400
      7 H2        -47.4490   -9.0715  -25.0064 H      1 LIG       0.15400
      8 H3        -47.5145  -10.1785  -20.8062 H      1 LIG       0.14000
      9 H4        -48.6133  -11.5077  -24.6490 H      1 LIG       0.14000
     10 H5        -48.5682  -11.9837  -22.1884 H      1 LIG       0.38000
@<TRIPOS>BOND
      1       1       2 1
      2       1       3 2
      3       2       4 2
      4       3       5 1
      5       4       5 1
      6       1       6 1
      7       2       7 1
      8       3       8 1
      9       4       9 1
     10       5      10 1
@<TRIPOS>ALT_TYPE
CGenFF_4.0_ALT_TYPE_SET
CGenFF_4.0 1 CG2R51 2 CG2R51 3 CG2R51 4 CG2R51 5 NG2R51 6 HGR51 7 HGR51 8 HGR52 9 HGR52 10 HGP1
@<TRIPOS>MOLECULE
pyrrole
 10 10 0 0 0
****
USER_CHARGES
INVALID_CHARGES
Pose:   5 Cluster:   5 Fr_nu:  60691 TotEn:   -14.92
@<TRIPOS>ATOM
      1 C1        -84.7143    1.9332  -37.7214 C.2    1 LIG      -0.25700
      2 C2        -85.5182    2.1017  -38.8757 C.2    1 LIG      -0.25700
      3 C3        -83.9996    0.7670  -37.8844 C.2    1 LIG      -0.04700
      4 C4        -85.2704    1.0331  -39.7089 C.2    1 LIG      -0.04700
      5 N1        -84.3460    0.2282  -39.0960 N.pl3  1 LIG      -0.36000
      6 H1        -84.6618    2.5907  -36.8650 H      1 LIG       0.15400
      7 H2        -86.2039    2.9121  -39.0789 H      1 LIG       0.15400
      8 H3        -83.2784    0.2734  -37.2484 H      1 LIG       0.14000
      9 H4        -85.6672    0.7757  -40.6809 H      1 LIG       0.14000
     10 H5        -83.9759   -0.6307  -39.4789 H      1 LIG       0.38000
@<TRIPOS>BOND
      1       1       2 1
      2       1       3 2
      3       2       4 2
      4       3       5 1
      5       4       5 1
      6       1       6 1
      7       2       7 1
      8       3       8 1
      9       4       9 1
     10       5      10 1
@<TRIPOS>ALT_TYPE
CGenFF_4.0_ALT_TYPE_SET
CGenFF_4.0 1 CG2R51 2 CG2R51 3 CG2R51 4 CG2R51 5 NG2R51 6 HGR51 7 HGR51 8 HGR52 9 HGR52 10 HGP1
@<TRIPOS>MOLECULE
pyrrole
 10 10 0 0 0
****
USER_CHARGES
INVALID_CHARGES
Pose:   6 Cluster:   6 Fr_nu: 328304 TotEn:   -14.79
@<TRIPOS>ATOM
      1 C1        -62.9185    3.9244  -42.2037 C.2    1 LIG      -0.25700
      2 C2        -62.8131    3.2732  -40.9499 C.2    1 LIG      -0.25700
      3 C3        -64.0622    3.4590  -42.8141 C.2    1 LIG      -0.04700
      4 C4        -63.8957    2.4297  -40.8324 C.2    1 LIG      -0.04700
      5 N1        -64.6480    2.5507  -41.9715 N.pl3  1 LIG      -0.36000
      6 H1        -62.2352    4.6534  -42.6162 H      1 LIG       0.15400
      7 H2        -62.0338    3.4032  -40.2123 H      1 LIG       0.15400
      8 H3        -64.5100    3.6916  -43.7700 H      1 LIG       0.14000
      9 H4        -64.1974    1.7575  -40.0414 H      1 LIG       0.14000
     10 H5        -65.5038    2.0476  -42.1609 H      1 LIG       0.38000
@<TRIPOS>BOND
      1       1       2 1
      2       1       3 2
      3       2       4 2
      4       3       5 1
      5       4       5 1
      6       1       6 1
      7       2       7 1
      8       3       8 1
      9       4       9 1
     10       5      10 1
@<TRIPOS>ALT_TYPE
CGenFF_4.0_ALT_TYPE_SET
CGenFF_4.0 1 CG2R51 2 CG2R51 3 CG2R51 4 CG2R51 5 NG2R51 6 HGR51 7 HGR51 8 HGR52 9 HGR52 10 HGP1
@<TRIPOS>MOLECULE
pyrrole
 10 10 0 0 0
****
USER_CHARGES
INVALID_CHARGES
Pose:   7 Cluster:   7 Fr_nu: 3603482 TotEn:   -14.52
@<TRIPOS>ATOM
      1 C1        -48.5064    5.8772  -33.1139 C.2    1 LIG      -0.25700
      2 C2        -49.6572    5.9486  -33.9371 C.2    1 LIG      -0.25700
      3 C3        -48.1011    4.5610  -33.0865 C.2    1 LIG      -0.04700
      4 C4        -49.9202    4.6737  -34.3876 C.2    1 LIG      -0.04700
      5 N1        -48.9681    3.8385  -33.8640 N.pl3  1 LIG      -0.36000
      6 H1        -48.0254    6.6963  -32.5979 H      1 LIG       0.15400
      7 H2        -50.2330    6.8315  -34.1761 H      1 LIG       0.15400
      8 H3        -47.2764    4.0753  -32.5843 H      1 LIG       0.14000
      9 H4        -50.6966    4.2881  -35.0333 H      1 LIG       0.14000
     10 H5        -48.9133    2.8426  -34.0267 H      1 LIG       0.38000
@<TRIPOS>BOND
      1       1       2 1
      2       1       3 2
      3       2       4 2
      4       3       5 1
      5       4       5 1
      6       1       6 1
      7       2       7 1
      8       3       8 1
      9       4       9 1
[truncated: 3,771,868 more chars]
