# Supplementary material for: The pocketome of G-protein-coupled receptors reveals previously untargeted allosteric sites
Source: Nat Commun. 2022 May 10;13:2567. doi: 10.1038/s41467-022-29609-6 (PMC9091257; doi:10.1038/s41467-022-29609-6)
Supplement: Supplementary file 4 — Supplementary Data 1 [file 41467_2022_29609_MOESM4_ESM.zip › docking_files/3ny9/rec.mol2]

@<TRIPOS>MOLECULE
3ny9_align.pdb
4581 4643 279 0 0
PROTEIN
NO_CHARGES


@<TRIPOS>ATOM
      1 N         -81.4040  -34.7930  -40.7390 N.4       1 TRP   -0.2700
      2 CA        -80.3550  -33.9510  -41.2940 C.3       1 TRP    0.0900
      3 CAY       -82.6210  -35.9390  -39.0110 C.3       1 TRP    0.0900
      4 C         -80.3670  -32.4990  -40.8140 C.2       1 TRP    0.0900
      5 O         -79.3300  -31.9450  -40.4510 O.2       1 TRP    0.5100
      6 CB        -80.3640  -34.0570  -42.8530 C.3       1 TRP   -0.5100
      7 CG        -79.5000  -33.0930  -43.6140 C.ar      1 TRP   -0.4700
      8 CD1       -78.1320  -33.0240  -43.5640 C.ar      1 TRP    0.3100
      9 CD2       -79.9300  -32.0490  -44.5070 C.ar      1 TRP    0.0700
     10 CE2       -78.7640  -31.3850  -44.9520 C.ar      1 TRP    0.0900
     11 CE3       -81.1790  -31.6270  -44.9710 C.ar      1 TRP   -0.1800
     12 NE1       -77.6950  -31.9930  -44.3650 N.ar      1 TRP    0.0900
     13 CZ2       -78.8200  -30.3150  -45.8300 C.ar      1 TRP    0.0900
     14 CZ3       -81.2350  -30.5530  -45.8640 C.ar      1 TRP   -0.0300
     15 CH2       -80.0770  -29.9070  -46.2860 C.ar      1 TRP   -0.1500
     16 CY        -81.5540  -35.0000  -39.4220 C.2       1 TRP    0.2200
     17 OY        -80.8520  -34.4330  -38.5980 O.2       1 TRP   -0.5100
     18 HN        -82.0150  -35.2120  -41.4050 H         1 TRP    0.3700
     19 HA        -79.4080  -34.2840  -40.8960 H         1 TRP    0.2400
     20 HB1       -81.4080  -33.9070  -43.1960 H         1 TRP    0.1100
     21 HB2       -80.0330  -35.0810  -43.1230 H         1 TRP   -0.2500
     22 HD1       -77.4950  -33.6770  -42.9860 H         1 TRP    0.1700
     23 HE1       -76.7620  -31.7380  -44.4940 H         1 TRP   -0.2000
     24 HE3       -82.0930  -32.1090  -44.6570 H         1 TRP    0.1400
     25 HZ2       -77.9310  -29.8000  -46.1650 H         1 TRP   -0.2700
     26 HZ3       -82.1940  -30.2190  -46.2330 H         1 TRP    0.1600
     27 HH2       -80.1490  -29.0780  -46.9740 H         1 TRP   -0.1400
     28 HY1       -82.6450  -36.0110  -37.9030 H         1 TRP    0.1400
     29 HY2       -82.4190  -36.9470  -39.4330 H         1 TRP    0.5100
     30 HY3       -83.6060  -35.5680  -39.3700 H         1 TRP   -0.5100
     31 N         -81.5490  -31.8430  -40.7590 N.am      2 VAL   -0.4700
     32 CA        -81.5910  -30.4010  -40.4500 C.3       2 VAL    0.3100
     33 C         -81.3870  -30.1340  -38.9490 C.2       2 VAL    0.0700
     34 O         -80.9510  -29.0500  -38.5520 O.2       2 VAL    0.0900
     35 CB        -82.8820  -29.7210  -41.0140 C.3       2 VAL   -0.0900
     36 CG1       -83.4400  -28.6450  -40.0740 C.3       2 VAL    0.0900
     37 CG2       -82.6180  -29.1460  -42.3980 C.3       2 VAL   -0.2700
     38 HN        -82.4250  -32.2930  -40.9220 H         2 VAL    0.0900
     39 HA        -80.7140  -29.9470  -40.8840 H         2 VAL    0.0900
     40 HB        -83.6600  -30.5000  -41.1680 H         2 VAL    0.0900
     41 HG11      -82.6840  -27.8460  -39.9160 H         2 VAL   -0.2700
     42 HG12      -83.6930  -29.0950  -39.0900 H         2 VAL    0.0900
     43 HG13      -84.3500  -28.1870  -40.5200 H         2 VAL    0.0900
     44 HG21      -82.1380  -29.9110  -43.0450 H         2 VAL    0.0900
     45 HG22      -81.9360  -28.2710  -42.3200 H         2 VAL    0.5100
     46 HG23      -83.5750  -28.8340  -42.8680 H         2 VAL   -0.5100
     47 N         -81.6900  -31.1380  -38.1250 N.am      3 VAL   -0.4700
     48 CA        -81.3420  -31.1350  -36.7060 C.3       3 VAL    0.3100
     49 C         -79.8270  -31.0070  -36.5540 C.2       3 VAL    0.0700
     50 O         -79.3440  -30.2230  -35.7340 O.2       3 VAL    0.0900
     51 CB        -81.8380  -32.4270  -35.9930 C.3       3 VAL   -0.0900
     52 CG1       -81.3300  -32.5080  -34.5520 C.3       3 VAL    0.0900
     53 CG2       -83.3590  -32.5110  -36.0240 C.3       3 VAL   -0.2700
     54 HN        -82.1770  -31.9460  -38.4470 H         3 VAL    0.0900
     55 HA        -81.7950  -30.2650  -36.2550 H         3 VAL    0.0900
     56 HB        -81.4780  -33.3150  -36.5550 H         3 VAL    0.0900
     57 HG11      -81.5340  -31.5540  -34.0210 H         3 VAL   -0.2700
     58 HG12      -80.2340  -32.6870  -34.5480 H         3 VAL    0.0900
     59 HG13      -81.8460  -33.3320  -34.0140 H         3 VAL    0.0900
     60 HG21      -83.7180  -32.5290  -37.0750 H         3 VAL    0.0900
     61 HG22      -83.7970  -31.6270  -35.5140 H         3 VAL    0.5100
     62 HG23      -83.6960  -33.4400  -35.5190 H         3 VAL   -0.5100
     63 N         -79.0840  -31.7700  -37.3590 N.am      4 GLY   -0.4700
     64 CA        -77.6210  -31.7250  -37.3650 C.3       4 GLY    0.3100
     65 C         -77.0580  -30.3150  -37.4220 C.2       4 GLY   -0.0200
     66 O         -76.2400  -29.9330  -36.5850 O.2       4 GLY    0.0900
     67 HN        -79.4980  -32.4130  -37.9990 H         4 GLY    0.0900
     68 HA1       -77.2800  -32.2730  -38.2320 H         4 GLY    0.5100
     69 HA2       -77.2740  -32.2040  -36.4610 H         4 GLY   -0.5100
     70 N         -77.5060  -29.5370  -38.4080 N.am      5 MET   -0.4700
     71 CA        -77.1290  -28.1320  -38.5240 C.3       5 MET    0.3100
     72 C         -77.4180  -27.3590  -37.2420 C.2       5 MET    0.0700
     73 O         -76.5580  -26.6330  -36.7580 O.2       5 MET    0.0900
     74 CB        -77.8430  -27.4730  -39.7030 C.3       5 MET   -0.1800
     75 CG        -77.0440  -27.4750  -40.9880 C.3       5 MET    0.0900
     76 SD        -78.0090  -26.7930  -42.3500 S.3       5 MET    0.0900
     77 CE        -78.9480  -28.2310  -42.8870 C.3       5 MET   -0.1400
     78 HN        -78.1220  -29.8820  -39.1120 H         5 MET    0.0900
     79 HA        -76.0580  -28.0840  -38.6620 H         5 MET    0.0900
     80 HB1       -78.0700  -26.4200  -39.4320 H         5 MET   -0.0900
     81 HB2       -78.7970  -28.0120  -39.8810 H         5 MET   -0.2200
     82 HG1       -76.7440  -28.5180  -41.2240 H         5 MET    0.0900
     83 HG2       -76.1230  -26.8720  -40.8410 H         5 MET    0.0900
     84 HE1       -79.5870  -28.6240  -42.0670 H         5 MET    0.0900
     85 HE2       -78.2580  -29.0440  -43.2040 H         5 MET    0.5100
     86 HE3       -79.6080  -27.9630  -43.7380 H         5 MET   -0.5100
     87 N         -78.6230  -27.5380  -36.6980 N.am      6 GLY   -0.4700
     88 CA        -79.0320  -26.9180  -35.4410 C.3       6 GLY    0.3100
     89 C         -78.0390  -27.1070  -34.3130 C.2       6 GLY   -0.0200
     90 O         -77.6650  -26.1460  -33.6540 O.2       6 GLY    0.0900
     91 HN        -79.3090  -28.1140  -37.1340 H         6 GLY    0.0900
     92 HA1       -79.9760  -27.3570  -35.1520 H         6 GLY    0.5100
     93 HA2       -79.1540  -25.8610  -35.6240 H         6 GLY   -0.5100
     94 N         -77.6070  -28.3470  -34.0860 N.am      7 ILE   -0.4700
     95 CA        -76.5860  -28.6410  -33.0760 C.3       7 ILE    0.3100
     96 C         -75.2660  -27.9700  -33.4500 C.2       7 ILE    0.0700
     97 O         -74.6690  -27.2500  -32.6500 O.2       7 ILE    0.0900
     98 CB        -76.3580  -30.1680  -32.9060 C.3       7 ILE   -0.0900
     99 CG1       -77.6700  -30.8730  -32.5460 C.3       7 ILE    0.0900
    100 CG2       -75.2540  -30.4430  -31.8670 C.3       7 ILE   -0.2700
    101 CD        -77.6540  -32.3770  -32.7540 C.3       7 ILE    0.0900
    102 HN        -77.9590  -29.1300  -34.5940 H         7 ILE    0.0900
    103 HA        -76.9150  -28.2110  -32.1420 H         7 ILE    0.0900
    104 HB        -76.0600  -30.6060  -33.8830 H         7 ILE   -0.1800
    105 HG11      -78.4810  -30.4420  -33.1700 H         7 ILE    0.0900
    106 HG12      -77.8930  -30.6690  -31.4770 H         7 ILE    0.0900
    107 HG21      -75.5420  -30.0180  -30.8820 H         7 ILE   -0.2700
    108 HG22      -74.3030  -29.9710  -32.1920 H         7 ILE    0.0900
    109 HG23      -75.1070  -31.5380  -31.7510 H         7 ILE    0.0900
    110 HD1       -76.8630  -32.8410  -32.1260 H         7 ILE    0.0900
    111 HD2       -77.4430  -32.6090  -33.8190 H         7 ILE    0.5100
    112 HD3       -78.6350  -32.8100  -32.4640 H         7 ILE   -0.5100
    113 N         -74.8300  -28.2100  -34.6850 N.am      8 VAL   -0.4700
    114 CA        -73.6100  -27.6270  -35.2320 C.3       8 VAL    0.3100
    115 C         -73.5850  -26.1030  -35.0390 C.2       8 VAL    0.0700
    116 O         -72.5790  -25.5530  -34.5940 O.2       8 VAL    0.0900
    117 CB        -73.4070  -28.0440  -36.7340 C.3       8 VAL   -0.0900
    118 CG1       -72.4230  -27.1180  -37.4670 C.3       8 VAL    0.0900
    119 CG2       -72.9640  -29.5200  -36.8440 C.3       8 VAL   -0.2700
    120 HN        -75.3300  -28.8100  -35.3030 H         8 VAL    0.0900
    121 HA        -72.7800  -27.9710  -34.6330 H         8 VAL    0.0900
    122 HB        -74.3880  -28.0110  -37.2530 H         8 VAL    0.0900
    123 HG11      -71.4900  -27.0040  -36.8750 H         8 VAL   -0.2700
    124 HG12      -72.8790  -26.1140  -37.6050 H         8 VAL    0.0900
    125 HG13      -72.1630  -27.5500  -38.4570 H         8 VAL    0.0900
    126 HG21      -73.7350  -30.1840  -36.3980 H         8 VAL    0.0900
    127 HG22      -72.0080  -29.6700  -36.2990 H         8 VAL    0.5100
    128 HG23      -72.8330  -29.7960  -37.9120 H         8 VAL   -0.5100
    129 N         -74.7000  -25.4360  -35.3360 N.am      9 MET   -0.4700
    130 CA        -74.8040  -23.9830  -35.2180 C.3       9 MET    0.3100
    131 C         -74.8810  -23.4860  -33.7710 C.2       9 MET    0.0700
    132 O         -74.4220  -22.3770  -33.4740 O.2       9 MET    0.0900
    133 CB        -75.9950  -23.4600  -36.0220 C.3       9 MET   -0.1800
    134 CG        -75.7720  -23.4790  -37.5210 C.3       9 MET    0.0900
    135 SD        -77.2760  -23.1910  -38.4760 S.3       9 MET    0.0900
    136 CE        -76.5660  -22.7630  -40.0670 C.3       9 MET   -0.1400
    137 HN        -75.5210  -25.9030  -35.6570 H         9 MET    0.0900
    138 HA        -73.8850  -23.5520  -35.5850 H         9 MET    0.0900
    139 HB1       -76.2000  -22.4150  -35.7080 H         9 MET   -0.0900
    140 HB2       -76.8810  -24.0870  -35.7870 H         9 MET   -0.2200
    141 HG1       -75.3490  -24.4670  -37.7970 H         9 MET    0.0900
    142 HG2       -75.0260  -22.6970  -37.7710 H         9 MET    0.0900
    143 HE1       -75.9450  -23.5930  -40.4680 H         9 MET    0.0900
    144 HE2       -75.9170  -21.8660  -39.9690 H         9 MET    0.5100
    145 HE3       -77.3700  -22.5510  -40.8020 H         9 MET   -0.5100
    146 N         -75.4610  -24.3010  -32.8830 N.am     10 SER   -0.4700
    147 CA        -75.5720  -23.9740  -31.4600 C.3      10 SER    0.3100
    148 C         -74.2210  -24.0900  -30.7740 C.2      10 SER    0.0700
    149 O         -73.8570  -23.2350  -29.9590 O.2      10 SER    0.0900
    150 CB        -76.5710  -24.8890  -30.7510 C.3      10 SER    0.0500
    151 OG        -77.8440  -24.8410  -31.3620 O.3      10 SER    0.0900
    152 HN        -75.8480  -25.1800  -33.1540 H        10 SER    0.0900
    153 HA        -75.8900  -22.9440  -31.3820 H        10 SER   -0.6600
    154 HB1       -76.6770  -24.5690  -29.6930 H        10 SER    0.4300
    155 HB2       -76.2030  -25.9360  -30.7870 H        10 SER    0.5100
    156 HG1       -77.7460  -25.2770  -32.2120 H        10 SER   -0.5100
    157 N         -73.4790  -25.1500  -31.1050 N.am     11 LEU   -0.4700
    158 CA        -72.1310  -25.3560  -30.5810 C.3      11 LEU    0.3100
    159 C         -71.1880  -24.2190  -30.9920 C.2      11 LEU    0.0700
    160 O         -70.2650  -23.8640  -30.2540 O.2      11 LEU    0.0900
    161 CB        -71.5550  -26.6980  -31.0560 C.3      11 LEU   -0.1800
    162 CG        -72.1990  -28.0430  -30.6710 C.3      11 LEU    0.0900
    163 CD1       -71.5320  -29.1600  -31.4540 C.3      11 LEU    0.0900
    164 CD2       -72.1260  -28.3370  -29.1800 C.3      11 LEU   -0.0900
    165 HN        -73.8150  -25.8520  -31.7290 H        11 LEU    0.0900
    166 HA        -72.1860  -25.3350  -29.5030 H        11 LEU   -0.2700
    167 HB1       -70.5100  -26.7360  -30.6880 H        11 LEU    0.0900
    168 HB2       -71.5500  -26.6600  -32.1630 H        11 LEU    0.0900
    169 HG        -73.2840  -28.0180  -30.9050 H        11 LEU    0.0900
    170 HD11      -70.4460  -29.1930  -31.2210 H        11 LEU   -0.2700
    171 HD12      -71.6560  -28.9840  -32.5440 H        11 LEU    0.0900
    172 HD13      -71.9830  -30.1370  -31.1790 H        11 LEU    0.0900
    173 HD21      -72.6530  -27.5430  -28.6080 H        11 LEU    0.0900
    174 HD22      -71.0650  -28.3650  -28.8510 H        11 LEU    0.5100
    175 HD23      -72.6110  -29.3130  -28.9630 H        11 LEU   -0.5100
    176 N         -71.4320  -23.6510  -32.1770 N.am     12 ILE   -0.4700
    177 CA        -70.6280  -22.5510  -32.7060 C.3      12 ILE    0.3100
    178 C         -70.8440  -21.2650  -31.9000 C.2      12 ILE    0.0700
    179 O         -69.8740  -20.6690  -31.4260 O.2      12 ILE    0.0900
    180 CB        -70.8900  -22.3410  -34.2210 C.3      12 ILE   -0.0900
    181 CG1       -70.2840  -23.5010  -35.0240 C.3      12 ILE    0.0900
    182 CG2       -70.3040  -21.0120  -34.7050 C.3      12 ILE   -0.2700
    183 CD        -70.7090  -23.5690  -36.4900 C.3      12 ILE    0.0900
    184 HN        -72.1810  -23.9550  -32.7580 H        12 ILE    0.0900
    185 HA        -69.5890  -22.7890  -32.5370 H        12 ILE    0.0900
    186 HB        -71.9860  -22.3460  -34.4060 H        12 ILE   -0.1800
    187 HG11      -70.5780  -24.4520  -34.5330 H        12 ILE    0.0900
    188 HG12      -69.1780  -23.4040  -34.9890 H        12 ILE    0.0900
    189 HG21      -69.2470  -20.9170  -34.3750 H        12 ILE   -0.2700
    190 HG22      -70.8850  -20.1650  -34.2800 H        12 ILE    0.0900
    191 HG23      -70.3350  -20.9670  -35.8150 H        12 ILE    0.0900
    192 HD1       -70.2590  -22.7280  -37.0590 H        12 ILE    0.0900
    193 HD2       -71.8150  -23.4970  -36.5670 H        12 ILE    0.5100
    194 HD3       -70.3660  -24.5250  -36.9400 H        12 ILE   -0.5100
    195 N         -72.1100  -20.8570  -31.7290 N.am     13 VAL   -0.4700
    196 CA        -72.4680  -19.6810  -30.9190 C.3      13 VAL    0.3100
    197 C         -71.8070  -19.7410  -29.5300 C.2      13 VAL    0.0700
    198 O         -71.1530  -18.7820  -29.0890 O.2      13 VAL    0.0900
    199 CB        -74.0130  -19.5080  -30.7770 C.3      13 VAL   -0.0900
    200 CG1       -74.3540  -18.3690  -29.8240 C.3      13 VAL    0.0900
    201 CG2       -74.6590  -19.2590  -32.1340 C.3      13 VAL   -0.2700
    202 HN        -72.8740  -21.3380  -32.1490 H        13 VAL    0.0900
    203 HA        -72.0440  -18.8120  -31.3990 H        13 VAL    0.0900
    204 HB        -74.4520  -20.4510  -30.3910 H        13 VAL    0.0900
    205 HG11      -73.7850  -17.4560  -30.1000 H        13 VAL   -0.2700
    206 HG12      -74.0860  -18.6530  -28.7840 H        13 VAL    0.0900
    207 HG13      -75.4390  -18.1400  -29.8810 H        13 VAL    0.0900
    208 HG21      -74.4620  -20.1170  -32.8130 H        13 VAL    0.0900
    209 HG22      -74.2340  -18.3400  -32.5920 H        13 VAL    0.5100
    210 HG23      -75.7570  -19.1450  -32.0160 H        13 VAL   -0.5100
    211 N         -71.9590  -20.8870  -28.8600 N.am     14 LEU   -0.4700
    212 CA        -71.3850  -21.0920  -27.5360 C.3      14 LEU    0.3100
    213 C         -69.8740  -20.8680  -27.4990 C.2      14 LEU    0.0700
    214 O         -69.3750  -20.1660  -26.6170 O.2      14 LEU    0.0900
    215 CB        -71.7250  -22.4900  -27.0130 C.3      14 LEU   -0.1800
    216 CG        -73.1960  -22.8070  -26.7280 C.3      14 LEU    0.0900
    217 CD1       -73.3200  -24.2680  -26.3150 C.3      14 LEU    0.0900
    218 CD2       -73.8060  -21.8780  -25.6690 C.3      14 LEU   -0.0900
    219 HN        -72.4730  -21.6540  -29.2360 H        14 LEU    0.0900
    220 HA        -71.7850  -20.3370  -26.8770 H        14 LEU   -0.2700
    221 HB1       -71.1640  -22.6370  -26.0670 H        14 LEU    0.0900
    222 HB2       -71.3660  -23.2240  -27.7640 H        14 LEU    0.0900
    223 HG        -73.8020  -22.6220  -27.6400 H        14 LEU    0.0900
    224 HD11      -72.7180  -24.4600  -25.4010 H        14 LEU   -0.2700
    225 HD12      -72.9460  -24.9240  -27.1300 H        14 LEU    0.0900
    226 HD13      -74.3820  -24.5110  -26.0980 H        14 LEU    0.0900
    227 HD21      -73.7510  -20.8230  -26.0110 H        14 LEU    0.0900
    228 HD22      -73.2450  -21.9720  -24.7150 H        14 LEU    0.5100
    229 HD23      -74.8730  -22.1430  -25.5040 H        14 LEU   -0.5100
    230 N         -69.1580  -21.4520  -28.4640 N.am     15 ALA   -0.4700
    231 CA        -67.6960  -21.3420  -28.5450 C.3      15 ALA    0.3100
    232 C         -67.2400  -19.9080  -28.7720 C.2      15 ALA    0.0700
    233 O         -66.2230  -19.4620  -28.2310 O.2      15 ALA    0.0900
    234 CB        -67.1430  -22.2600  -29.6360 C.3      15 ALA   -0.2700
    235 HN        -69.5900  -21.9950  -29.1800 H        15 ALA    0.0900
    236 HA        -67.2870  -21.6160  -27.5830 H        15 ALA    0.0900
    237 HB1       -67.5730  -21.9820  -30.6220 H        15 ALA    0.0900
    238 HB2       -67.4140  -23.3150  -29.4160 H        15 ALA    0.5100
    239 HB3       -66.0380  -22.1610  -29.6900 H        15 ALA   -0.5100
    240 N         -68.0080  -19.1800  -29.5750 N.am     16 ILE   -0.4700
    241 CA        -67.7320  -17.7760  -29.8200 C.3      16 ILE    0.3100
    242 C         -67.8990  -16.9550  -28.5390 C.2      16 ILE    0.0700
    243 O         -67.0080  -16.1870  -28.1810 O.2      16 ILE    0.0900
    244 CB        -68.6000  -17.2170  -30.9640 C.3      16 ILE   -0.0900
    245 CG1       -68.3680  -18.0180  -32.2490 C.3      16 ILE    0.0900
    246 CG2       -68.2780  -15.7580  -31.2120 C.3      16 ILE   -0.2700
    247 CD        -69.2990  -17.6460  -33.3910 C.3      16 ILE    0.0900
    248 HN        -68.8000  -19.5630  -30.0450 H        16 ILE    0.0900
    249 HA        -66.6860  -17.6830  -30.0690 H        16 ILE    0.0900
    250 HB        -69.6740  -17.3170  -30.6940 H        16 ILE   -0.1800
    251 HG11      -68.5060  -19.0950  -32.0200 H        16 ILE    0.0900
    252 HG12      -67.3210  -17.8510  -32.5810 H        16 ILE    0.0900
    253 HG21      -67.1800  -15.6210  -31.3120 H        16 ILE   -0.2700
    254 HG22      -68.6360  -15.1420  -30.3590 H        16 ILE    0.0900
    255 HG23      -68.7660  -15.4180  -32.1500 H        16 ILE    0.0900
    256 HD1       -69.0480  -16.6340  -33.7750 H        16 ILE    0.0900
    257 HD2       -70.3510  -17.6390  -33.0350 H        16 ILE    0.5100
    258 HD3       -69.1900  -18.3760  -34.2210 H        16 ILE   -0.5100
    259 N         -69.0240  -17.1360  -27.8440 N.am     17 VAL   -0.4700
    260 CA        -69.2790  -16.4370  -26.5720 C.3      17 VAL    0.3100
    261 C         -68.3170  -16.8660  -25.4600 C.2      17 VAL    0.0700
    262 O         -67.7270  -16.0110  -24.7830 O.2      17 VAL    0.0900
    263 CB        -70.7290  -16.6350  -26.0730 C.3      17 VAL   -0.0900
    264 CG1       -70.9130  -15.9690  -24.7150 C.3      17 VAL    0.0900
    265 CG2       -71.7380  -16.0990  -27.0820 C.3      17 VAL   -0.2700
    266 HN        -69.7430  -17.7520  -28.1540 H        17 VAL    0.0900
    267 HA        -69.0860  -15.3870  -26.7330 H        17 VAL    0.0900
    268 HB        -70.9440  -17.7220  -25.9830 H        17 VAL    0.0900
    269 HG11      -70.5360  -14.9240  -24.7480 H        17 VAL   -0.2700
    270 HG12      -70.3450  -16.5250  -23.9390 H        17 VAL    0.0900
    271 HG13      -71.9910  -15.9490  -24.4460 H        17 VAL    0.0900
    272 HG21      -71.6270  -16.6310  -28.0510 H        17 VAL    0.0900
    273 HG22      -71.5630  -15.0150  -27.2510 H        17 VAL    0.5100
    274 HG23      -72.7700  -16.2580  -26.7050 H        17 VAL   -0.5100
    275 N         -68.1730  -18.1830  -25.2730 N.am     18 PHE   -0.4700
    276 CA        -67.3450  -18.7380  -24.2020 C.3      18 PHE    0.3100
    277 C         -65.9260  -18.2740  -24.3840 C.2      18 PHE    0.0700
    278 O         -65.3500  -17.6560  -23.4900 O.2      18 PHE    0.0900
    279 CB        -67.4120  -20.2710  -24.1910 C.3      18 PHE   -0.1800
    280 CG        -66.4320  -20.9340  -23.2400 C.ar     18 PHE    0.0900
    281 CD1       -66.6640  -20.9420  -21.8630 C.ar     18 PHE    0.0900
    282 CD2       -65.2950  -21.5880  -23.7310 C.ar     18 PHE    0.0000
    283 CE1       -65.7670  -21.5690  -20.9820 C.ar     18 PHE   -0.1150
    284 CE2       -64.3910  -22.2190  -22.8670 C.ar     18 PHE    0.1150
    285 CZ        -64.6290  -22.2120  -21.4890 C.ar     18 PHE   -0.1150
    286 HN        -68.6250  -18.8490  -25.8600 H        18 PHE    0.1150
    287 HA        -67.7050  -18.3420  -23.2640 H        18 PHE   -0.1150
    288 HB1       -67.1860  -20.6520  -25.2100 H        18 PHE    0.1150
    289 HB2       -68.4310  -20.5870  -23.8810 H        18 PHE   -0.1150
    290 HD1       -67.5460  -20.4590  -21.4680 H        18 PHE    0.1150
    291 HD2       -65.1120  -21.6070  -24.7950 H        18 PHE   -0.1150
    292 HE1       -65.9530  -21.5550  -19.9190 H        18 PHE    0.1150
    293 HE2       -63.5140  -22.7080  -23.2630 H        18 PHE    0.5100
    294 HZ        -63.9380  -22.6990  -20.8180 H        18 PHE   -0.5100
    295 N         -65.3860  -18.5520  -25.5700 N.am     19 GLY   -0.4700
    296 CA        -64.0310  -18.1650  -25.9310 C.3      19 GLY    0.3100
    297 C         -63.7730  -16.6870  -25.7250 C.2      19 GLY   -0.0200
    298 O         -62.8170  -16.3110  -25.0550 O.2      19 GLY    0.0900
    299 HN        -65.8940  -19.0440  -26.2710 H        19 GLY    0.0900
    300 HA1       -63.8820  -18.4080  -26.9720 H        19 GLY    0.5100
    301 HA2       -63.3480  -18.7310  -25.3150 H        19 GLY   -0.5100
    302 N         -64.6360  -15.8400  -26.2830 N.am     20 ASN   -0.4700
    303 CA        -64.3920  -14.4050  -26.2420 C.3      20 ASN    0.3100
    304 C         -64.6170  -13.7230  -24.8960 C.2      20 ASN    0.0700
    305 O         -63.8440  -12.8370  -24.5410 O.2      20 ASN    0.0900
    306 CB        -65.1140  -13.6750  -27.3770 C.3      20 ASN   -0.1800
    307 CG        -64.4570  -13.9240  -28.7290 C.2      20 ASN    0.0900
    308 ND2       -65.2010  -14.5540  -29.6310 N.am     20 ASN    0.0900
    309 OD1       -63.3040  -13.5460  -28.9650 O.2      20 ASN    0.5500
    310 HN        -65.4670  -16.1420  -26.7420 H        20 ASN   -0.5500
    311 HA        -63.3270  -14.2490  -26.3190 H        20 ASN   -0.6200
    312 HB1       -65.1030  -12.5840  -27.1720 H        20 ASN    0.3200
    313 HB2       -66.1670  -14.0270  -27.4240 H        20 ASN    0.3000
    314 HD21      -64.8290  -14.7480  -30.5390 H        20 ASN    0.5100
    315 HD22      -66.1330  -14.8350  -29.4020 H        20 ASN   -0.5100
    316 N         -65.6380  -14.1310  -24.1370 N.am     21 VAL   -0.4700
    317 CA        -65.8140  -13.6140  -22.7690 C.3      21 VAL    0.3100
    318 C         -64.6150  -13.9850  -21.8950 C.2      21 VAL    0.0700
    319 O         -64.2490  -13.2440  -20.9850 O.2      21 VAL    0.0900
    320 CB        -67.1410  -14.0630  -22.1190 C.3      21 VAL   -0.0900
    321 CG1       -67.0260  -14.1270  -20.6000 C.3      21 VAL    0.0900
    322 CG2       -68.2550  -13.1170  -22.5040 C.3      21 VAL   -0.2700
    323 HN        -66.3140  -14.7910  -24.4560 H        21 VAL    0.0900
    324 HA        -65.7810  -12.5360  -22.8250 H        21 VAL    0.0900
    325 HB        -67.4150  -15.0660  -22.5060 H        21 VAL    0.0900
    326 HG11      -66.5910  -13.1830  -20.2080 H        21 VAL   -0.2700
    327 HG12      -66.3660  -14.9710  -20.3070 H        21 VAL    0.0900
    328 HG13      -68.0330  -14.2670  -20.1490 H        21 VAL    0.0900
    329 HG21      -68.3830  -13.1070  -23.6080 H        21 VAL    0.0900
    330 HG22      -68.0110  -12.0880  -22.1650 H        21 VAL    0.5100
    331 HG23      -69.2090  -13.4480  -22.0400 H        21 VAL   -0.5100
    332 N         -63.9920  -15.1240  -22.1910 N.am     22 LEU   -0.4700
    333 CA        -62.7480  -15.5130  -21.5370 C.3      22 LEU    0.3100
    334 C         -61.6370  -14.4760  -21.7990 C.2      22 LEU    0.0700
    335 O         -61.0780  -13.8950  -20.8620 O.2      22 LEU    0.0900
    336 CB        -62.3380  -16.9120  -22.0090 C.3      22 LEU   -0.1800
    337 CG        -61.5810  -17.8820  -21.0960 C.3      22 LEU    0.0900
    338 CD1       -62.2220  -18.0080  -19.7060 C.3      22 LEU    0.0900
    339 CD2       -61.4790  -19.2530  -21.7650 C.3      22 LEU   -0.0900
    340 HN        -64.3470  -15.7610  -22.8700 H        22 LEU    0.0900
    341 HA        -62.9080  -15.5040  -20.4680 H        22 LEU   -0.2700
    342 HB1       -61.7020  -16.7650  -22.9040 H        22 LEU    0.0900
    343 HB2       -63.2730  -17.4280  -22.3060 H        22 LEU    0.0900
    344 HG        -60.5370  -17.5200  -20.9760 H        22 LEU    0.0900
    345 HD11      -63.2640  -18.3810  -19.7990 H        22 LEU   -0.2700
    346 HD12      -62.2440  -17.0150  -19.2080 H        22 LEU    0.0900
    347 HD13      -61.6420  -18.7250  -19.0860 H        22 LEU    0.0900
    348 HD21      -60.9350  -19.1670  -22.7300 H        22 LEU    0.0900
    349 HD22      -62.4960  -19.6530  -21.9660 H        22 LEU    0.5100
    350 HD23      -60.9240  -19.9550  -21.1070 H        22 LEU   -0.5100
    351 N         -61.3590  -14.2200  -23.0780 N.am     23 VAL   -0.4700
    352 CA        -60.3110  -13.2830  -23.5030 C.3      23 VAL    0.3100
    353 C         -60.5330  -11.8890  -22.9090 C.2      23 VAL    0.0700
    354 O         -59.6120  -11.2900  -22.3530 O.2      23 VAL    0.0900
    355 CB        -60.1890  -13.2350  -25.0610 C.3      23 VAL   -0.0900
    356 CG1       -59.2360  -12.1440  -25.5190 C.3      23 VAL    0.0900
    357 CG2       -59.7210  -14.5870  -25.6060 C.3      23 VAL   -0.2700
    358 HN        -61.8600  -14.6640  -23.8160 H        23 VAL    0.0900
    359 HA        -59.3780  -13.6080  -23.0660 H        23 VAL    0.0900
    360 HB        -61.1940  -13.0460  -25.4970 H        23 VAL    0.0900
    361 HG11      -58.2770  -12.2170  -24.9630 H        23 VAL   -0.2700
    362 HG12      -59.6830  -11.1460  -25.3250 H        23 VAL    0.0900
    363 HG13      -59.0260  -12.2560  -26.6040 H        23 VAL    0.0900
    364 HG21      -60.3430  -15.4050  -25.1840 H        23 VAL    0.0900
    365 HG22      -58.6620  -14.7630  -25.3200 H        23 VAL    0.5100
    366 HG23      -59.8180  -14.6030  -26.7120 H        23 VAL   -0.5100
    367 N         -61.7610  -11.3890  -23.0090 N.am     24 ILE   -0.4700
    368 CA        -62.1450  -10.1190  -22.3970 C.3      24 ILE    0.3100
    369 C         -61.8090  -10.0580  -20.9030 C.2      24 ILE    0.0700
    370 O         -61.1520   -9.1100  -20.4650 O.2      24 ILE    0.0900
    371 CB        -63.6450   -9.8310  -22.6180 C.3      24 ILE   -0.0900
    372 CG1       -63.9110   -9.5990  -24.1040 C.3      24 ILE    0.0900
    373 CG2       -64.1210   -8.6380  -21.7560 C.3      24 ILE   -0.2700
    374 CD        -65.2840  -10.0100  -24.5320 C.3      24 ILE    0.0900
    375 HN        -62.4800  -11.8630  -23.5100 H        24 ILE    0.0900
    376 HA        -61.5450   -9.3400  -22.8430 H        24 ILE    0.0900
    377 HB        -64.2330  -10.7340  -22.3480 H        24 ILE   -0.1800
    378 HG11      -63.1690  -10.1790  -24.6920 H        24 ILE    0.0900
    379 HG12      -63.7800   -8.5190  -24.3230 H        24 ILE    0.0900
    380 HG21      -63.4350   -7.7740  -21.8880 H        24 ILE   -0.2700
    381 HG22      -64.1270   -8.9250  -20.6830 H        24 ILE    0.0900
    382 HG23      -65.1420   -8.3330  -22.0670 H        24 ILE    0.0900
    383 HD1       -66.0470   -9.4330  -23.9690 H        24 ILE    0.0900
    384 HD2       -65.4360  -11.0920  -24.3290 H        24 ILE    0.5100
    385 HD3       -65.4170   -9.8100  -25.6160 H        24 ILE   -0.5100
    386 N         -62.2340  -11.0710  -20.1380 N.am     25 THR   -0.4700
    387 CA        -62.0270  -11.1030  -18.6770 C.3      25 THR    0.3100
    388 C         -60.5700  -11.3170  -18.2430 C.2      25 THR    0.0700
    389 O         -60.1300  -10.7570  -17.2360 O.2      25 THR    0.0900
    390 CB        -62.9360  -12.1420  -17.9780 C.3      25 THR    0.1400
    391 CG2       -63.3260  -11.6650  -16.5790 C.3      25 THR    0.0900
    392 OG1       -64.1280  -12.3260  -18.7380 O.3      25 THR   -0.6600
    393 HN        -62.7120  -11.8560  -20.5250 H        25 THR    0.4300
    394 HA        -62.2370  -10.1140  -18.2950 H        25 THR   -0.2700
    395 HB        -62.4060  -13.1140  -17.8970 H        25 THR    0.0900
    396 HG1       -63.8640  -12.7860  -19.5380 H        25 THR    0.0900
    397 HG21      -63.8750  -10.7020  -16.6440 H        25 THR    0.0900
    398 HG22      -62.4130  -11.5130  -15.9650 H        25 THR    0.5100
    399 HG23      -63.9840  -12.4170  -16.0930 H        25 THR   -0.5100
    400 N         -59.8330  -12.1350  -19.0000 N.am     26 ALA   -0.4700
    401 CA        -58.4040  -12.3580  -18.7820 C.3      26 ALA    0.3100
    402 C         -57.6210  -11.0500  -18.7400 C.2      26 ALA    0.0700
    403 O         -56.8050  -10.8290  -17.8460 O.2      26 ALA    0.0900
    404 CB        -57.8470  -13.2620  -19.8670 C.3      26 ALA   -0.2700
    405 HN        -60.2330  -12.6390  -19.7610 H        26 ALA    0.0900
    406 HA        -58.2780  -12.8120  -17.8100 H        26 ALA    0.0900
    407 HB1       -57.9900  -12.7930  -20.8640 H        26 ALA    0.0900
    408 HB2       -58.3770  -14.2390  -19.8550 H        26 ALA    0.5100
    409 HB3       -56.7600  -13.4250  -19.7030 H        26 ALA   -0.5100
    410 N         -57.8870  -10.1830  -19.7150 N.am     27 ILE   -0.4700
    411 CA        -57.2290   -8.8780  -19.8250 C.3      27 ILE    0.3100
    412 C         -57.7690   -7.9030  -18.7800 C.2      27 ILE    0.0700
    413 O         -56.9950   -7.1980  -18.1330 O.2      27 ILE    0.0900
    414 CB        -57.3430   -8.3130  -21.2760 C.3      27 ILE   -0.0900
    415 CG1       -56.5360   -9.2000  -22.2420 C.3      27 ILE    0.0900
    416 CG2       -56.8860   -6.8490  -21.3500 C.3      27 ILE   -0.2700
    417 CD        -56.8950   -9.0540  -23.7170 C.3      27 ILE    0.0900
    418 HN        -58.5560  -10.3870  -20.4260 H        27 ILE    0.0900
    419 HA        -56.1920   -9.0060  -19.5540 H        27 ILE    0.0900
    420 HB        -58.4000   -8.3800  -21.6090 H        27 ILE   -0.1800
    421 HG11      -56.6930  -10.2600  -21.9520 H        27 ILE    0.0900
    422 HG12      -55.4600   -8.9510  -22.1230 H        27 ILE    0.0900
    423 HG21      -55.8940   -6.7340  -20.8630 H        27 ILE   -0.2700
    424 HG22      -57.6160   -6.1970  -20.8240 H        27 ILE    0.0900
    425 HG23      -56.8000   -6.5330  -22.4120 H        27 ILE    0.0900
    426 HD1       -56.9030   -7.9810  -24.0030 H        27 ILE    0.0900
    427 HD2       -57.9040   -9.4790  -23.9030 H        27 ILE    0.5100
    428 HD3       -56.1450   -9.5830  -24.3430 H        27 ILE   -0.5100
    429 N         -59.0860   -7.8860  -18.5970 N.am     28 ALA   -0.4700
    430 CA        -59.7220   -6.9910  -17.6240 C.3      28 ALA    0.3100
    431 C         -59.2530   -7.2140  -16.1810 C.2      28 ALA    0.0700
    432 O         -59.1660   -6.2580  -15.4090 O.2      28 ALA    0.0900
    433 CB        -61.2480   -7.0760  -17.7180 C.3      28 ALA   -0.2700
    434 HN        -59.7000   -8.4800  -19.1110 H        28 ALA    0.0900
    435 HA        -59.3900   -5.9840  -17.8320 H        28 ALA    0.0900
    436 HB1       -61.5870   -8.1140  -17.5110 H        28 ALA    0.0900
    437 HB2       -61.5820   -6.7910  -18.7380 H        28 ALA    0.5100
    438 HB3       -61.7110   -6.3970  -16.9690 H        28 ALA   -0.5100
    439 N         -59.0350   -8.5050  -15.7660 N.am     29 LYS   -0.4700
    440 CA        -58.6210   -8.9190  -14.4150 C.3      29 LYS    0.3100
    441 C         -57.1190   -8.9430  -14.1480 C.2      29 LYS    0.0700
    442 O         -56.7030   -8.7760  -13.0090 O.2      29 LYS    0.0900
    443 CB        -59.1810  -10.3460  -14.0150 C.3      29 LYS   -0.1800
    444 CG        -58.6390  -10.9550  -12.6820 C.3      29 LYS    0.0900
    445 CD        -59.0850  -12.3920  -12.3100 C.3      29 LYS    0.0900
    446 CE        -58.3280  -12.9520  -11.0770 C.3      29 LYS   -0.1800
    447 NZ        -58.4180  -14.4390  -10.9390 N.4      29 LYS    0.0900
    448 HN        -59.1550   -9.2610  -16.4030 H        29 LYS    0.0900
    449 HA        -58.9850   -8.1760  -13.7210 H        29 LYS   -0.1800
    450 HB1       -58.9330  -11.0510  -14.8350 H        29 LYS    0.0900
    451 HB2       -60.2840  -10.2670  -13.9290 H        29 LYS    0.0900
    452 HG1       -58.9570  -10.2850  -11.8560 H        29 LYS    0.2100
    453 HG2       -57.5310  -10.9550  -12.7410 H        29 LYS    0.0500
    454 HD1       -58.9000  -13.0600  -13.1780 H        29 LYS    0.0500
    455 HD2       -60.1740  -12.3840  -12.0890 H        29 LYS   -0.3000
    456 HE1       -58.7560  -12.5100  -10.1520 H        29 LYS    0.3300
    457 HE2       -57.2500  -12.6950  -11.1610 H        29 LYS    0.3300
    458 HZ1       -58.1720  -14.8880  -11.8440 H        29 LYS    0.3300
    459 HZ2       -59.3890  -14.7040  -10.6740 H        29 LYS    0.5100
    460 HZ3       -57.7590  -14.7600  -10.2020 H        29 LYS   -0.5100
    461 N         -56.2650   -9.1980  -15.1600 N.am     30 PHE   -0.4700
    462 CA        -54.8300   -9.4260  -14.9520 C.3      30 PHE    0.3100
    463 C         -53.9580   -8.3200  -15.5250 C.2      30 PHE    0.0700
    464 O         -54.0010   -8.0410  -16.7230 O.2      30 PHE    0.0900
    465 CB        -54.4100  -10.7840  -15.5170 C.3      30 PHE   -0.1800
    466 CG        -55.0080  -11.9430  -14.7890 C.ar     30 PHE    0.0900
    467 CD1       -54.5010  -12.3450  -13.5590 C.ar     30 PHE    0.0900
    468 CD2       -56.0880  -12.6290  -15.3190 C.ar     30 PHE    0.0000
    469 CE1       -55.0610  -13.4140  -12.8640 C.ar     30 PHE   -0.1150
    470 CE2       -56.6570  -13.7010  -14.6350 C.ar     30 PHE    0.1150
    471 CZ        -56.1390  -14.0950  -13.4030 C.ar     30 PHE   -0.1150
    472 HN        -56.5740   -9.2420  -16.1060 H        30 PHE    0.1150
    473 HA        -54.6370   -9.3860  -13.8900 H        30 PHE   -0.1150
    474 HB1       -53.3060  -10.8840  -15.4470 H        30 PHE    0.1150
    475 HB2       -54.7340  -10.8570  -16.5770 H        30 PHE   -0.1150
    476 HD1       -53.6580  -11.8210  -13.1340 H        30 PHE    0.1150
    477 HD2       -56.4930  -12.3290  -16.2740 H        30 PHE   -0.1150
    478 HE1       -54.6550  -13.7110  -11.9070 H        30 PHE    0.1150
    479 HE2       -57.5000  -14.2270  -15.0590 H        30 PHE    0.5100
    480 HZ        -56.5760  -14.9270  -12.8720 H        30 PHE   -0.5100
    481 N         -53.1540   -7.7060  -14.6580 N.am     31 GLU   -0.4700
    482 CA        -52.3550   -6.5310  -15.0050 C.3      31 GLU    0.3100
    483 C         -51.2470   -6.8500  -15.9950 C.2      31 GLU    0.0700
    484 O         -51.0050   -6.0820  -16.9290 O.2      31 GLU    0.0900
    485 CB        -51.7580   -5.8760  -13.7510 C.3      31 GLU   -0.1800
    486 CG        -52.7820   -5.2030  -12.8510 C.3      31 GLU    0.0900
    487 CD        -53.6460   -6.2030  -12.1010 C.2      31 GLU    0.0900
    488 OE1       -53.1180   -6.8840  -11.1910 O.co2    31 GLU   -0.2800
    489 OE2       -54.8490   -6.3030  -12.4300 O.co2    31 GLU    0.0900
    490 HN        -53.0610   -8.0250  -13.7190 H        31 GLU    0.0900
    491 HA        -52.9970   -5.8330  -15.5210 H        31 GLU    0.6200
    492 HB1       -51.0200   -5.1120  -14.0730 H        31 GLU   -0.7600
    493 HB2       -51.2340   -6.6570  -13.1630 H        31 GLU   -0.7600
    494 HG1       -53.4430   -4.5600  -13.4700 H        31 GLU    0.5100
    495 HG2       -52.2500   -4.5710  -12.1070 H        31 GLU   -0.5100
    496 N         -50.5760   -7.9860  -15.7970 N.am     32 ARG   -0.4700
    497 CA        -49.5240   -8.4320  -16.7050 C.3      32 ARG    0.3100
    498 C         -50.0010   -8.4350  -18.1580 C.2      32 ARG    0.0700
    499 O         -49.1920   -8.4900  -19.0870 O.2      32 ARG    0.0900
    500 CB        -49.0390   -9.8290  -16.3080 C.3      32 ARG   -0.1800
    501 CG        -47.6020  -10.1420  -16.7210 C.3      32 ARG    0.0900
    502 CD        -47.0350  -11.2890  -15.8930 C.3      32 ARG    0.0900
    503 NE        -47.6920  -12.5640  -16.1930 N.pl3    32 ARG   -0.1800
    504 CZ        -47.7500  -13.5980  -15.3580 C.cat    32 ARG    0.0900
    505 NH1       -47.2020  -13.5230  -14.1530 N.pl3    32 ARG    0.0900
    506 NH2       -48.3670  -14.7120  -15.7290 N.pl3    32 ARG    0.2000
    507 HN        -50.7640   -8.5820  -15.0200 H        32 ARG    0.0900
    508 HA        -48.7120   -7.7230  -16.6530 H        32 ARG    0.0900
    509 HB1       -49.7080  -10.5790  -16.7810 H        32 ARG   -0.7000
    510 HB2       -49.1140   -9.9250  -15.2040 H        32 ARG    0.4400
    511 HG1       -46.9730   -9.2380  -16.5730 H        32 ARG    0.6400
    512 HG2       -47.5820  -10.4210  -17.7960 H        32 ARG   -0.8000
    513 HD1       -47.1850  -11.0780  -14.8130 H        32 ARG    0.4600
    514 HD2       -45.9530  -11.4080  -16.1120 H        32 ARG    0.4600
    515 HE        -48.1290  -12.6630  -17.0860 H        32 ARG   -0.8000
    516 HH11      -46.7410  -12.6840  -13.8640 H        32 ARG    0.4600
    517 HH12      -47.2500  -14.3060  -13.5320 H        32 ARG    0.4600
    518 HH21      -48.7890  -14.7720  -16.6340 H        32 ARG    0.5100
    519 HH22      -48.4110  -15.4900  -15.1040 H        32 ARG   -0.5100
    520 N         -51.3210   -8.3630  -18.3400 N.am     33 LEU   -0.4700
    521 CA        -51.9410   -8.3800  -19.6550 C.3      33 LEU    0.3100
    522 C         -52.6460   -7.0630  -20.0190 C.2      33 LEU    0.0700
    523 O         -53.2840   -6.9710  -21.0660 O.2      33 LEU    0.0900
    524 CB        -52.9210   -9.5620  -19.7680 C.3      33 LEU   -0.1800
    525 CG        -52.3740  -10.9980  -19.7590 C.3      33 LEU    0.0900
    526 CD1       -53.5070  -12.0070  -19.6570 C.3      33 LEU    0.0900
    527 CD2       -51.5170  -11.2890  -20.9850 C.3      33 LEU   -0.0900
    528 HN        -51.9500   -8.2930  -17.5700 H        33 LEU    0.0900
    529 HA        -51.1580   -8.4670  -20.3940 H        33 LEU   -0.2700
    530 HB1       -53.4770   -9.4330  -20.7190 H        33 LEU    0.0900
    531 HB2       -53.6290   -9.4800  -18.9190 H        33 LEU    0.0900
    532 HG        -51.6910  -11.1250  -18.8920 H        33 LEU    0.0900
    533 HD11      -54.1950  -11.8970  -20.5230 H        33 LEU   -0.2700
    534 HD12      -54.0830  -11.8360  -18.7230 H        33 LEU    0.0900
    535 HD13      -53.0960  -13.0390  -19.6590 H        33 LEU    0.0900
    536 HD21      -50.5620  -10.7230  -20.9270 H        33 LEU    0.0900
    537 HD22      -52.0560  -10.9790  -21.9060 H        33 LEU    0.5100
    538 HD23      -51.2840  -12.3740  -21.0360 H        33 LEU   -0.5100
    539 N         -52.5310   -6.0400  -19.1780 N.am     34 GLN   -0.4700
    540 CA        -53.1310   -4.7490  -19.5000 C.3      34 GLN    0.3100
    541 C         -52.1670   -3.8840  -20.3000 C.2      34 GLN    0.0700
    542 O         -51.6540   -2.8730  -19.8250 O.2      34 GLN    0.0900
    543 CB        -53.6340   -4.0430  -18.2410 C.3      34 GLN   -0.1800
    544 CG        -54.6860   -4.8510  -17.4870 C.3      34 GLN    0.0900
    545 CD        -55.6010   -3.9980  -16.6450 C.2      34 GLN    0.0900
    546 NE2       -56.1100   -4.5710  -15.5580 N.am     34 GLN   -0.1800
    547 OE1       -55.8590   -2.8380  -16.9690 O.2      34 GLN    0.0900
    548 HN        -52.0410   -6.1040  -18.3120 H        34 GLN    0.0900
    549 HA        -53.9510   -4.9250  -20.1810 H        34 GLN    0.5500
    550 HB1       -54.0760   -3.0660  -18.5320 H        34 GLN   -0.5500
    551 HB2       -52.7720   -3.8600  -17.5660 H        34 GLN   -0.6200
    552 HG1       -54.1710   -5.5760  -16.8210 H        34 GLN    0.3200
    553 HG2       -55.3040   -5.4090  -18.2220 H        34 GLN    0.3000
    554 HE21      -55.8790   -5.5180  -15.3370 H        34 GLN    0.5100
    555 HE22      -56.7230   -4.0530  -14.9600 H        34 GLN   -0.5100
    556 N         -51.9120   -4.3160  -21.5320 N.am     35 THR   -0.4700
    557 CA        -51.0130   -3.6180  -22.4400 C.3      35 THR    0.3100
    558 C         -51.7890   -3.0830  -23.6330 C.2      35 THR    0.0700
    559 O         -52.9170   -3.5100  -23.9020 O.2      35 THR    0.0900
    560 CB        -49.8710   -4.5300  -22.9440 C.3      35 THR    0.1400
    561 CG2       -49.1230   -5.1640  -21.7730 C.3      35 THR    0.0900
    562 OG1       -50.4030   -5.5590  -23.7880 O.3      35 THR   -0.6600
    563 HN        -52.3310   -5.1460  -21.8920 H        35 THR    0.4300
    564 HA        -50.6030   -2.7720  -21.9100 H        35 THR   -0.2700
    565 HB        -49.1390   -3.9310  -23.5250 H        35 THR    0.0900
    566 HG1       -49.7410   -6.2540  -23.8060 H        35 THR    0.0900
    567 HG21      -49.7680   -5.9160  -21.2690 H        35 THR    0.0900
    568 HG22      -48.8450   -4.3830  -21.0340 H        35 THR    0.5100
    569 HG23      -48.2070   -5.6740  -22.1410 H        35 THR   -0.5100
    570 N         -51.1670   -2.1480  -24.3500 N.am     36 VAL   -0.4700
    571 CA        -51.7520   -1.5250  -25.5400 C.3      36 VAL    0.3100
    572 C         -52.2510   -2.5500  -26.5650 C.2      36 VAL    0.0700
    573 O         -53.3900   -2.4660  -27.0230 O.2      36 VAL    0.0900
    574 CB        -50.7580   -0.5210  -26.1850 C.3      36 VAL   -0.0900
    575 CG1       -51.1170   -0.2450  -27.6370 C.3      36 VAL    0.0900
    576 CG2       -50.7040    0.7770  -25.3780 C.3      36 VAL   -0.2700
    577 HN        -50.2560   -1.8270  -24.1030 H        36 VAL    0.0900
    578 HA        -52.6550   -1.0150  -25.2380 H        36 VAL    0.0900
    579 HB        -49.7320   -0.9420  -26.1380 H        36 VAL    0.0900
    580 HG11      -52.1940    0.0160  -27.7210 H        36 VAL   -0.2700
    581 HG12      -50.9200   -1.1470  -28.2530 H        36 VAL    0.0900
    582 HG13      -50.5150    0.6080  -28.0200 H        36 VAL    0.0900
    583 HG21      -50.3710    0.5670  -24.3400 H        36 VAL    0.0900
    584 HG22      -51.7130    1.2410  -25.3400 H        36 VAL    0.5100
    585 HG23      -49.9850    1.4840  -25.8460 H        36 VAL   -0.5100
    586 N         -51.4050   -3.5260  -26.8980 N.am     37 THR   -0.4700
    587 CA        -51.7650   -4.5990  -27.8260 C.3      37 THR    0.3100
    588 C         -53.0040   -5.3610  -27.3430 C.2      37 THR    0.0700
    589 O         -53.9580   -5.5620  -28.1020 O.2      37 THR    0.0900
    590 CB        -50.5650   -5.5430  -28.0610 C.3      37 THR    0.1400
    591 CG2       -50.9190   -6.7060  -28.9940 C.3      37 THR    0.0900
    592 OG1       -49.4850   -4.7930  -28.6280 O.3      37 THR   -0.6600
    593 HN        -50.4820   -3.5670  -26.5270 H        37 THR    0.4300
    594 HA        -52.0750   -4.1470  -28.7570 H        37 THR   -0.2700
    595 HB        -50.2340   -5.9850  -27.0970 H        37 THR    0.0900
    596 HG1       -49.8580   -4.3080  -29.3670 H        37 THR    0.0900
    597 HG21      -51.4120   -6.3200  -29.9130 H        37 THR    0.0900
    598 HG22      -51.6180   -7.4020  -28.4830 H        37 THR    0.5100
    599 HG23      -49.9970   -7.2500  -29.2880 H        37 THR   -0.5100
    600 N         -53.0080   -5.7480  -26.0690 N.am     38 ASN   -0.4700
    601 CA        -54.1660   -6.4080  -25.4870 C.3      38 ASN    0.3100
    602 C         -55.4130   -5.5160  -25.3160 C.2      38 ASN    0.0700
    603 O         -56.5210   -6.0130  -25.1310 O.2      38 ASN    0.0900
    604 CB        -53.7870   -7.0890  -24.1730 C.3      38 ASN   -0.1800
    605 CG        -52.8580   -8.2710  -24.3790 C.2      38 ASN    0.0900
    606 ND2       -52.1890   -8.6930  -23.3080 N.am     38 ASN    0.0900
    607 OD1       -52.7390   -8.7990  -25.4850 O.2      38 ASN    0.5500
    608 HN        -52.2280   -5.6050  -25.4650 H        38 ASN   -0.5500
    609 HA        -54.5300   -7.1370  -26.1950 H        38 ASN   -0.6200
    610 HB1       -54.7100   -7.4470  -23.6710 H        38 ASN    0.3200
    611 HB2       -53.2780   -6.3500  -23.5170 H        38 ASN    0.3000
    612 HD21      -51.5620   -9.4680  -23.3830 H        38 ASN    0.5100
    613 HD22      -52.3120   -8.2340  -22.4290 H        38 ASN   -0.5100
    614 N         -55.2410   -4.1990  -25.3880 N.am     39 TYR   -0.4700
    615 CA        -56.3880   -3.3050  -25.4650 C.3      39 TYR    0.3100
    616 C         -57.0800   -3.4420  -26.8210 C.2      39 TYR    0.0700
    617 O         -58.3060   -3.5380  -26.8940 O.2      39 TYR    0.0900
    618 CB        -55.9710   -1.8540  -25.2000 C.3      39 TYR   -0.1800
    619 CG        -55.9700   -1.4500  -23.7420 C.ar     39 TYR    0.0900
    620 CD1       -55.7810   -2.3910  -22.7260 C.ar     39 TYR    0.0900
    621 CD2       -56.1360   -0.1190  -23.3740 C.ar     39 TYR    0.0000
    622 CE1       -55.7750   -2.0160  -21.3870 C.ar     39 TYR   -0.1150
    623 CE2       -56.1300    0.2680  -22.0370 C.ar     39 TYR    0.1150
    624 CZ        -55.9490   -0.6840  -21.0500 C.ar     39 TYR   -0.1150
    625 OH        -55.9460   -0.3010  -19.7260 O.3      39 TYR    0.1150
    626 HN        -54.3400   -3.7720  -25.3920 H        39 TYR    0.1100
    627 HA        -57.1120   -3.6260  -24.7300 H        39 TYR   -0.5400
    628 HB1       -56.6760   -1.1730  -25.7240 H        39 TYR    0.4300
    629 HB2       -54.9380   -1.6990  -25.5790 H        39 TYR   -0.1150
    630 HD1       -55.6380   -3.4300  -22.9860 H        39 TYR    0.1150
    631 HD2       -56.2730    0.6290  -24.1420 H        39 TYR   -0.1150
    632 HE1       -55.6350   -2.7590  -20.6140 H        39 TYR    0.1150
    633 HE2       -56.2650    1.3070  -21.7710 H        39 TYR    0.5100
    634 HH        -56.1280   -1.0790  -19.1920 H        39 TYR   -0.5100
    635 N         -56.2870   -3.4580  -27.8930 N.am     40 PHE   -0.4700
    636 CA        -56.7970   -3.7070  -29.2410 C.3      40 PHE    0.3100
    637 C         -57.3870   -5.1060  -29.3960 C.2      40 PHE    0.0700
    638 O         -58.3820   -5.2870  -30.1040 O.2      40 PHE    0.0900
    639 CB        -55.7050   -3.4980  -30.3020 C.3      40 PHE   -0.1800
    640 CG        -55.1750   -2.0850  -30.3760 C.ar     40 PHE    0.0900
    641 CD1       -56.0410   -0.9940  -30.4860 C.ar     40 PHE    0.0900
    642 CD2       -53.8000   -1.8470  -30.3640 C.ar     40 PHE    0.0000
    643 CE1       -55.5440    0.3100  -30.5650 C.ar     40 PHE   -0.1150
    644 CE2       -53.2970   -0.5480  -30.4420 C.ar     40 PHE    0.1150
    645 CZ        -54.1690    0.5310  -30.5420 C.ar     40 PHE   -0.1150
    646 HN        -55.3040   -3.3020  -27.8220 H        40 PHE    0.1150
    647 HA        -57.6180   -3.0290  -29.4150 H        40 PHE   -0.1150
    648 HB1       -56.1190   -3.7430  -31.3030 H        40 PHE    0.1150
    649 HB2       -54.8420   -4.1590  -30.0720 H        40 PHE   -0.1150
    650 HD1       -57.1080   -1.1610  -30.5110 H        40 PHE    0.1150
    651 HD2       -53.1150   -2.6790  -30.2950 H        40 PHE   -0.1150
    652 HE1       -56.2250    1.1450  -30.6420 H        40 PHE    0.1150
    653 HE2       -52.2300   -0.3790  -30.4240 H        40 PHE    0.5100
    654 HZ        -53.7820    1.5380  -30.6020 H        40 PHE   -0.5100
    655 N         -56.7740   -6.0980  -28.7450 N.am     41 ILE   -0.4700
    656 CA        -57.3230   -7.4580  -28.7320 C.3      41 ILE    0.3100
    657 C         -58.6960   -7.5030  -28.0410 C.2      41 ILE    0.0700
    658 O         -59.5880   -8.2270  -28.4830 O.2      41 ILE    0.0900
    659 CB        -56.2810   -8.5040  -28.2140 C.3      41 ILE   -0.0900
    660 CG1       -55.4460   -9.0060  -29.3930 C.3      41 ILE    0.0900
    661 CG2       -56.9410   -9.7100  -27.5380 C.3      41 ILE   -0.2700
    662 CD        -53.9800   -9.2160  -29.0730 C.3      41 ILE    0.0900
    663 HN        -55.9240   -5.9610  -28.2440 H        41 ILE    0.0900
    664 HA        -57.6210   -7.7020  -29.7410 H        41 ILE    0.0900
    665 HB        -55.6090   -8.0070  -27.4830 H        41 ILE   -0.1800
    666 HG11      -55.5210   -8.2640  -30.2160 H        41 ILE    0.0900
    667 HG12      -55.8710   -9.9720  -29.7370 H        41 ILE    0.0900
    668 HG21      -57.6090  -10.2320  -28.2550 H        41 ILE   -0.2700
    669 HG22      -57.5470   -9.3720  -26.6700 H        41 ILE    0.0900
    670 HG23      -56.1620  -10.4250  -27.1940 H        41 ILE    0.0900
    671 HD1       -53.8700   -9.9670  -28.2620 H        41 ILE    0.0900
    672 HD2       -53.5250   -8.2600  -28.7340 H        41 ILE    0.5100
    673 HD3       -53.4450   -9.5860  -29.9740 H        41 ILE   -0.5100
    674 N         -58.8750   -6.6930  -26.9940 N.am     42 THR   -0.4700
    675 CA        -60.1880   -6.4920  -26.3610 C.3      42 THR    0.3100
    676 C         -61.2230   -5.9420  -27.3420 C.2      42 THR    0.0700
    677 O         -62.3680   -6.4090  -27.3660 O.2      42 THR    0.0900
    678 CB        -60.1180   -5.5530  -25.1380 C.3      42 THR    0.1400
    679 CG2       -61.4230   -5.5980  -24.3680 C.3      42 THR    0.0900
    680 OG1       -59.0520   -5.9520  -24.2670 O.3      42 THR   -0.6600
    681 HN        -58.1200   -6.1840  -26.5920 H        42 THR    0.4300
    682 HA        -60.5550   -7.4610  -26.0590 H        42 THR   -0.2700
    683 HB        -59.9350   -4.5100  -25.4750 H        42 THR    0.0900
    684 HG1       -58.2480   -5.8930  -24.7890 H        42 THR    0.0900
    685 HG21      -61.6210   -6.6330  -24.0140 H        42 THR    0.0900
    686 HG22      -62.2610   -5.2820  -25.0250 H        42 THR    0.5100
    687 HG23      -61.3650   -4.9270  -23.4850 H        42 THR   -0.5100
    688 N         -60.8240   -4.9560  -28.1510 N.am     43 SER   -0.4700
    689 CA        -61.6920   -4.4190  -29.1980 C.3      43 SER    0.3100
    690 C         -62.0870   -5.5070  -30.1880 C.2      43 SER    0.0700
    691 O         -63.2400   -5.5880  -30.6110 O.2      43 SER    0.0900
    692 CB        -61.0100   -3.2620  -29.9310 C.3      43 SER    0.0500
    693 OG        -61.8830   -2.6670  -30.8810 O.3      43 SER    0.0900
    694 HN        -59.9190   -4.5450  -28.0770 H        43 SER    0.0900
    695 HA        -62.6050   -4.0780  -28.7320 H        43 SER   -0.6600
    696 HB1       -60.1120   -3.6400  -30.4660 H        43 SER    0.4300
    697 HB2       -60.7030   -2.4860  -29.1970 H        43 SER    0.5100
    698 HG1       -61.5370   -2.9030  -31.7440 H        43 SER   -0.5100
    699 N         -61.1150   -6.3490  -30.5350 N.am     44 LEU   -0.4700
    700 CA        -61.3240   -7.5130  -31.3920 C.3      44 LEU    0.3100
    701 C         -62.2680   -8.5400  -30.7800 C.2      44 LEU    0.0700
    702 O         -63.2280   -8.9740  -31.4210 O.2      44 LEU    0.0900
    703 CB        -59.9760   -8.1600  -31.7180 C.3      44 LEU   -0.1800
    704 CG        -59.8180   -8.8780  -33.0540 C.3      44 LEU    0.0900
    705 CD1       -60.4870   -8.1180  -34.1820 C.3      44 LEU    0.0900
    706 CD2       -58.3360   -9.0690  -33.3370 C.3      44 LEU   -0.0900
    707 HN        -60.1800   -6.2170  -30.2170 H        44 LEU    0.0900
    708 HA        -61.8160   -7.1850  -32.2960 H        44 LEU   -0.2700
    709 HB1       -59.7650   -8.9010  -30.9190 H        44 LEU    0.0900
    710 HB2       -59.2090   -7.3600  -31.6810 H        44 LEU    0.0900
    711 HG        -60.2720   -9.8890  -32.9780 H        44 LEU    0.0900
    712 HD11      -60.1680   -7.0530  -34.1660 H        44 LEU   -0.2700
    713 HD12      -61.5900   -8.1590  -34.0650 H        44 LEU    0.0900
    714 HD13      -60.1980   -8.5600  -35.1600 H        44 LEU    0.0900
    715 HD21      -57.8330   -9.5170  -32.4530 H        44 LEU    0.0900
    716 HD22      -57.8630   -8.0880  -33.5550 H        44 LEU    0.5100
    717 HD23      -58.2010   -9.7500  -34.2040 H        44 LEU   -0.5100
    718 N         -62.0040   -8.9170  -29.5350 N.am     45 ALA   -0.4700
    719 CA        -62.8320   -9.9060  -28.8480 C.3      45 ALA    0.3100
    720 C         -64.2650   -9.4210  -28.6630 C.2      45 ALA    0.0700
    721 O         -65.2010  -10.2040  -28.8470 O.2      45 ALA    0.0900
    722 CB        -62.2160  -10.2970  -27.5120 C.3      45 ALA   -0.2700
    723 HN        -61.2380   -8.5460  -29.0170 H        45 ALA    0.0900
    724 HA        -62.9160  -10.7710  -29.4890 H        45 ALA    0.0900
    725 HB1       -62.1220   -9.4040  -26.8580 H        45 ALA    0.0900
    726 HB2       -61.2040  -10.7260  -27.6730 H        45 ALA    0.5100
    727 HB3       -62.8630  -11.0430  -27.0030 H        45 ALA   -0.5100
    728 N         -64.4240   -8.1360  -28.3100 N.am     46 CYS   -0.4700
    729 CA        -65.7310   -7.4830  -28.2080 C.3      46 CYS    0.3100
    730 C         -66.5610   -7.6510  -29.4660 C.2      46 CYS    0.0700
    731 O         -67.7240   -8.0470  -29.3930 O.2      46 CYS    0.0900
    732 CB        -65.5720   -5.9900  -27.9530 C.3      46 CYS   -0.1100
    733 SG        -65.4370   -5.5400  -26.2370 S.3      46 CYS    0.0900
    734 HN        -63.6410   -7.5580  -28.0980 H        46 CYS    0.0900
    735 HA        -66.2730   -7.9450  -27.3960 H        46 CYS   -0.2300
    736 HB1       -66.4480   -5.4720  -28.3920 H        46 CYS    0.1600
    737 HB2       -64.6590   -5.6480  -28.4860 H        46 CYS    0.5100
    738 HG1       -64.1540   -5.8590  -26.1340 H        46 CYS   -0.5100
    739 N         -65.9550   -7.3380  -30.6120 N.am     47 ALA   -0.4700
    740 CA        -66.5650   -7.5340  -31.9280 C.3      47 ALA    0.3100
    741 C         -66.9690   -8.9790  -32.1960 C.2      47 ALA    0.0700
    742 O         -67.9940   -9.2290  -32.8240 O.2      47 ALA    0.0900
    743 CB        -65.6230   -7.0560  -33.0240 C.3      47 ALA   -0.2700
    744 HN        -65.0370   -6.9480  -30.6220 H        47 ALA    0.0900
    745 HA        -67.4900   -6.9770  -31.9560 H        47 ALA    0.0900
    746 HB1       -64.6700   -7.6250  -32.9850 H        47 ALA    0.0900
    747 HB2       -65.3970   -5.9770  -32.8850 H        47 ALA    0.5100
    748 HB3       -66.0900   -7.2140  -34.0200 H        47 ALA   -0.5100
    749 N         -66.1720   -9.9390  -31.7400 N.am     48 ASP   -0.4700
    750 CA        -66.5440  -11.3280  -31.9430 C.3      48 ASP    0.3100
    751 C         -67.6000  -11.7830  -30.9220 C.2      48 ASP    0.0700
    752 O         -68.4140  -12.6650  -31.2080 O.2      48 ASP    0.0900
    753 CB        -65.3080  -12.2470  -31.9990 C.3      48 ASP   -0.2800
    754 CG        -64.4820  -12.0650  -33.2880 C.2      48 ASP    0.0900
    755 OD1       -65.0530  -11.7580  -34.3630 O.co2    48 ASP    0.0900
    756 OD2       -63.2460  -12.2520  -33.2320 O.co2    48 ASP    0.6200
    757 HN        -65.3180   -9.7600  -31.2590 H        48 ASP   -0.7600
    758 HA        -67.0940  -11.3900  -32.8700 H        48 ASP   -0.7600
    759 HB1       -65.6430  -13.3040  -31.9420 H        48 ASP    0.5100
    760 HB2       -64.6540  -12.0240  -31.1290 H        48 ASP   -0.5100
    761 N         -67.6170  -11.1540  -29.7470 N.am     49 LEU   -0.4700
    762 CA        -68.6780  -11.4060  -28.7600 C.3      49 LEU    0.3100
    763 C         -70.0460  -10.8770  -29.1930 C.2      49 LEU    0.0700
    764 O         -71.0580  -11.5490  -29.0240 O.2      49 LEU    0.0900
    765 CB        -68.3120  -10.8590  -27.3780 C.3      49 LEU   -0.1800
    766 CG        -69.2970  -11.1390  -26.2450 C.3      49 LEU    0.0900
    767 CD1       -69.4450  -12.6180  -25.9870 C.3      49 LEU    0.0900
    768 CD2       -68.8390  -10.4450  -24.9940 C.3      49 LEU   -0.0900
    769 HN        -66.9210  -10.4910  -29.4870 H        49 LEU    0.0900
    770 HA        -68.8300  -12.4750  -28.7060 H        49 LEU   -0.2700
    771 HB1       -68.2050   -9.7580  -27.4680 H        49 LEU    0.0900
    772 HB2       -67.3330  -11.2950  -27.0910 H        49 LEU    0.0900
    773 HG        -70.2890  -10.7160  -26.5140 H        49 LEU    0.0900
    774 HD11      -68.4640  -13.0580  -25.7060 H        49 LEU   -0.2700
    775 HD12      -69.8110  -13.1280  -26.9050 H        49 LEU    0.0900
    776 HD13      -70.1610  -12.7880  -25.1550 H        49 LEU    0.0900
    777 HD21      -68.7840   -9.3480  -25.1640 H        49 LEU    0.0900
    778 HD22      -67.8300  -10.8100  -24.7070 H        49 LEU    0.5100
    779 HD23      -69.5570  -10.6400  -24.1680 H        49 LEU   -0.5100
    780 N         -70.0770   -9.6720  -29.7570 N.am     50 VAL   -0.4700
    781 CA        -71.3150   -9.1040  -30.2810 C.3      50 VAL    0.3100
    782 C         -71.7660   -9.9360  -31.4740 C.2      50 VAL    0.0700
    783 O         -72.9620  -10.1590  -31.6730 O.2      50 VAL    0.0900
    784 CB        -71.1570   -7.6080  -30.6530 C.3      50 VAL   -0.0900
    785 CG1       -72.4360   -7.0440  -31.2790 C.3      50 VAL    0.0900
    786 CG2       -70.7780   -6.8060  -29.4240 C.3      50 VAL   -0.2700
    787 HN        -69.2610   -9.1060  -29.8460 H        50 VAL    0.0900
    788 HA        -72.0750   -9.2180  -29.5230 H        50 VAL    0.0900
    789 HB        -70.3210   -7.5000  -31.3750 H        50 VAL    0.0900
    790 HG11      -73.3140   -7.2930  -30.6450 H        50 VAL   -0.2700
    791 HG12      -72.5900   -7.4840  -32.2870 H        50 VAL    0.0900
    792 HG13      -72.3610   -5.9380  -31.3600 H        50 VAL    0.0900
    793 HG21      -69.8170   -7.1760  -29.0070 H        50 VAL    0.0900
    794 HG22      -71.5650   -6.9110  -28.6460 H        50 VAL    0.5100
    795 HG23      -70.6590   -5.7350  -29.6930 H        50 VAL   -0.5100
    796 N         -70.7880  -10.4180  -32.2430 N.am     51 MET   -0.4700
    797 CA        -71.0400  -11.3240  -33.3660 C.3      51 MET    0.3100
    798 C         -71.7500  -12.5840  -32.8950 C.2      51 MET    0.0700
    799 O         -72.8170  -12.9210  -33.4000 O.2      51 MET    0.0900
    800 CB        -69.7330  -11.6890  -34.0580 C.3      51 MET   -0.1800
    801 CG        -69.8980  -12.3260  -35.4180 C.3      51 MET    0.0900
    802 SD        -70.3340  -11.1420  -36.7060 S.3      51 MET    0.0900
    803 CE        -69.3700  -11.8040  -38.0630 C.3      51 MET   -0.1400
    804 HN        -69.8330  -10.1800  -32.0870 H        51 MET    0.0900
    805 HA        -71.7040  -10.8260  -34.0560 H        51 MET    0.0900
    806 HB1       -69.1780  -12.3970  -33.4060 H        51 MET   -0.0900
    807 HB2       -69.1310  -10.7630  -34.1780 H        51 MET   -0.2200
    808 HG1       -70.6920  -13.0990  -35.3470 H        51 MET    0.0900
    809 HG2       -68.9460  -12.8280  -35.6880 H        51 MET    0.0900
    810 HE1       -69.0970  -12.8670  -37.8850 H        51 MET    0.0900
    811 HE2       -68.4290  -11.2250  -38.1830 H        51 MET    0.5100
    812 HE3       -69.9510  -11.7520  -39.0080 H        51 MET   -0.5100
    813 N         -71.1700  -13.2530  -31.8980 N.am     52 GLY   -0.4700
    814 CA        -71.7490  -14.4610  -31.3100 C.3      52 GLY    0.3100
    815 C         -73.0810  -14.2610  -30.6120 C.2      52 GLY   -0.0200
    816 O         -73.9880  -15.0640  -30.7700 O.2      52 GLY    0.0900
    817 HN        -70.3040  -12.9560  -31.5040 H        52 GLY    0.0900
    818 HA1       -71.0390  -14.8410  -30.5910 H        52 GLY    0.5100
    819 HA2       -71.8860  -15.1740  -32.1100 H        52 GLY   -0.5100
    820 N         -73.2040  -13.1920  -29.8280 N.am     53 LEU   -0.4700
    821 CA        -74.4590  -12.9150  -29.1240 C.3      53 LEU    0.3100
    822 C         -75.5580  -12.3520  -30.0310 C.2      53 LEU    0.0700
    823 O         -76.6540  -12.8990  -30.0840 O.2      53 LEU    0.0900
    824 CB        -74.2270  -12.0070  -27.9070 C.3      53 LEU   -0.1800
    825 CG        -73.5070  -12.6100  -26.6930 C.3      53 LEU    0.0900
    826 CD1       -73.1170  -11.5140  -25.7080 C.3      53 LEU    0.0900
    827 CD2       -74.3530  -13.6780  -25.9990 C.3      53 LEU   -0.0900
    828 HN        -72.4610  -12.5440  -29.6860 H        53 LEU    0.0900
    829 HA        -74.8770  -13.8590  -28.8090 H        53 LEU   -0.2700
    830 HB1       -75.2200  -11.6520  -27.5630 H        53 LEU    0.0900
    831 HB2       -73.6310  -11.1360  -28.2500 H        53 LEU    0.0900
    832 HG        -72.5930  -13.1420  -27.0340 H        53 LEU    0.0900
    833 HD11      -74.0240  -10.9790  -25.3540 H        53 LEU   -0.2700
    834 HD12      -72.4440  -10.7810  -26.2030 H        53 LEU    0.0900
    835 HD13      -72.6030  -11.9590  -24.8300 H        53 LEU    0.0900
    836 HD21      -74.5810  -14.5050  -26.7060 H        53 LEU    0.0900
    837 HD22      -75.3110  -13.2350  -25.6520 H        53 LEU    0.5100
    838 HD23      -73.7980  -14.0960  -25.1330 H        53 LEU   -0.5100
    839 N         -75.2520  -11.2850  -30.7700 N.am     54 ALA   -0.4700
    840 CA        -76.2690  -10.5460  -31.5390 C.3      54 ALA    0.3100
    841 C         -76.4430  -10.9120  -33.0160 C.2      54 ALA    0.0700
    842 O         -77.3860  -10.4260  -33.6490 O.2      54 ALA    0.0900
    843 CB        -76.0220   -9.0440  -31.4190 C.3      54 ALA   -0.2700
    844 HN        -74.3210  -10.9380  -30.8350 H        54 ALA    0.0900
    845 HA        -77.2430  -10.8020  -31.1460 H        54 ALA    0.0900
    846 HB1       -75.1010   -8.7630  -31.9730 H        54 ALA    0.0900
    847 HB2       -75.8920   -8.7650  -30.3500 H        54 ALA    0.5100
    848 HB3       -76.8790   -8.4840  -31.8490 H        54 ALA   -0.5100
    849 N         -75.5610  -11.7410  -33.5770 N.am     55 VAL   -0.4700
    850 CA        -75.5240  -11.9020  -35.0320 C.3      55 VAL    0.3100
    851 C         -75.7080  -13.3210  -35.5250 C.2      55 VAL    0.0700
    852 O         -76.6290  -13.5950  -36.2900 O.2      55 VAL    0.0900
    853 CB        -74.2270  -11.3180  -35.6410 C.3      55 VAL   -0.0900
    854 CG1       -74.0530  -11.7500  -37.1350 C.3      55 VAL    0.0900
    855 CG2       -74.2100   -9.7870  -35.4970 C.3      55 VAL   -0.2700
    856 HN        -74.9050  -12.2730  -33.0470 H        55 VAL    0.0900
    857 HA        -76.3860  -11.3950  -35.4410 H        55 VAL    0.0900
    858 HB        -73.3560  -11.6790  -35.0550 H        55 VAL    0.0900
    859 HG11      -74.9870  -11.5500  -37.7020 H        55 VAL   -0.2700
    860 HG12      -73.8290  -12.8360  -37.1910 H        55 VAL    0.0900
    861 HG13      -73.2250  -11.1730  -37.6010 H        55 VAL    0.0900
    862 HG21      -74.2580   -9.5040  -34.4240 H        55 VAL    0.0900
    863 HG22      -75.0870   -9.3480  -36.0200 H        55 VAL    0.5100
    864 HG23      -73.2730   -9.3760  -35.9300 H        55 VAL   -0.5100
    865 N         -74.8240  -14.2190  -35.0960 N.am     56 VAL   -0.4700
    866 CA        -74.8680  -15.6150  -35.5120 C.3      56 VAL    0.3100
    867 C         -76.1890  -16.3370  -35.1790 C.2      56 VAL    0.0700
    868 O         -76.7460  -16.9950  -36.0580 O.2      56 VAL    0.0900
    869 CB        -73.6540  -16.4090  -34.9780 C.3      56 VAL   -0.0900
    870 CG1       -73.6060  -17.8150  -35.5960 C.3      56 VAL    0.0900
    871 CG2       -72.3630  -15.6560  -35.2670 C.3      56 VAL   -0.2700
    872 HN        -74.0890  -13.9750  -34.4690 H        56 VAL    0.0900
    873 HA        -74.8780  -15.6370  -36.5920 H        56 VAL    0.0900
    874 HB        -73.7320  -16.4970  -33.8730 H        56 VAL    0.0900
    875 HG11      -73.5210  -17.7420  -36.7020 H        56 VAL   -0.2700
    876 HG12      -74.5360  -18.3690  -35.3480 H        56 VAL    0.0900
    877 HG13      -72.7250  -18.3690  -35.2070 H        56 VAL    0.0900
    878 HG21      -72.3030  -14.7440  -34.6350 H        56 VAL    0.0900
    879 HG22      -72.3350  -15.3500  -36.3350 H        56 VAL    0.5100
    880 HG23      -71.4890  -16.3030  -35.0390 H        56 VAL   -0.5100
    881 N         -76.7140  -16.2110  -33.9360 N.am     57 PRO   -0.2900
    882 CA        -77.9640  -16.9130  -33.6030 C.3      57 PRO    0.0000
    883 C         -79.1100  -16.6520  -34.5860 C.2      57 PRO    0.0900
    884 O         -79.7590  -17.5950  -35.0420 O.2      57 PRO    0.0900
    885 CB        -78.3260  -16.3450  -32.2260 C.3      57 PRO    0.0200
    886 CG        -77.0310  -15.9410  -31.6370 C.3      57 PRO    0.0900
    887 CD        -76.2450  -15.3990  -32.7980 C.3      57 PRO   -0.1800
    888 HA        -77.8150  -17.9800  -33.6260 H        57 PRO    0.0900
    889 HB1       -78.8230  -17.1170  -31.5990 H        57 PRO    0.0900
    890 HB2       -79.0050  -15.4720  -32.3250 H        57 PRO   -0.1800
    891 HG1       -77.1770  -15.1610  -30.8590 H        57 PRO    0.0900
    892 HG2       -76.5150  -16.8130  -31.1810 H        57 PRO    0.0900
    893 HD1       -76.4670  -14.3270  -32.9760 H        57 PRO    0.5100
    894 HD2       -75.1530  -15.5410  -32.6520 H        57 PRO   -0.5100
    895 N         -79.3410  -15.3810  -34.9130 N.am     58 PHE   -0.4700
    896 CA        -80.3860  -14.9860  -35.8570 C.3      58 PHE    0.3100
    897 C         -80.0170  -15.3410  -37.2990 C.2      58 PHE    0.0700
    898 O         -80.8430  -15.2380  -38.2020 O.2      58 PHE    0.0900
    899 CB        -80.6810  -13.4840  -35.7290 C.3      58 PHE   -0.1800
    900 CG        -80.9000  -13.0330  -34.3140 C.ar     58 PHE    0.0900
    901 CD1       -79.8260  -12.6190  -33.5280 C.ar     58 PHE    0.0900
    902 CD2       -82.1750  -13.0450  -33.7560 C.ar     58 PHE    0.0000
    903 CE1       -80.0220  -12.2120  -32.2150 C.ar     58 PHE   -0.1150
    904 CE2       -82.3830  -12.6460  -32.4410 C.ar     58 PHE    0.1150
    905 CZ        -81.3050  -12.2250  -31.6690 C.ar     58 PHE   -0.1150
    906 HN        -78.8050  -14.6350  -34.5240 H        58 PHE    0.1150
    907 HA        -81.2730  -15.5630  -35.6390 H        58 PHE   -0.1150
    908 HB1       -81.6030  -13.2390  -36.2990 H        58 PHE    0.1150
    909 HB2       -79.8210  -12.9050  -36.1290 H        58 PHE   -0.1150
    910 HD1       -78.8300  -12.6130  -33.9450 H        58 PHE    0.1150
    911 HD2       -83.0160  -13.3680  -34.3540 H        58 PHE   -0.1150
    912 HE1       -79.1830  -11.8860  -31.6180 H        58 PHE    0.1150
    913 HE2       -83.3780  -12.6630  -32.0200 H        58 PHE    0.5100
    914 HZ        -81.4610  -11.9100  -30.6480 H        58 PHE   -0.5100
    915 N         -78.7640  -15.7370  -37.5110 N.am     59 GLY   -0.4700
    916 CA        -78.3370  -16.2680  -38.7970 C.3      59 GLY    0.3100
    917 C         -78.7350  -17.7290  -38.9150 C.2      59 GLY   -0.0200
    918 O         -79.1240  -18.1940  -39.9920 O.2      59 GLY    0.0900
    919 HN        -78.0650  -15.6880  -36.8030 H        59 GLY    0.0900
    920 HA1       -77.2630  -16.1750  -38.8690 H        59 GLY    0.5100
    921 HA2       -78.8130  -15.6960  -39.5810 H        59 GLY   -0.5100
    922 N         -78.6380  -18.4450  -37.7910 N.am     60 ALA   -0.4700
    923 CA        -78.9740  -19.8700  -37.7010 C.3      60 ALA    0.3100
    924 C         -80.4820  -20.1090  -37.7960 C.2      60 ALA    0.0700
    925 O         -80.9310  -21.0400  -38.4660 O.2      60 ALA    0.0900
    926 CB        -78.4200  -20.4560  -36.4150 C.3      60 ALA   -0.2700
    927 HN        -78.3250  -18.0300  -36.9410 H        60 ALA    0.0900
    928 HA        -78.5480  -20.3700  -38.5590 H        60 ALA    0.0900
    929 HB1       -78.8530  -19.9300  -35.5380 H        60 ALA    0.0900
    930 HB2       -77.3160  -20.3370  -36.3890 H        60 ALA    0.5100
    931 HB3       -78.6820  -21.5330  -36.3460 H        60 ALA   -0.5100
    932 N         -81.2490  -19.2550  -37.1160 N.am     61 ALA   -0.4700
    933 CA        -82.7070  -19.2710  -37.1790 C.3      61 ALA    0.3100
    934 C         -83.1910  -18.9800  -38.5940 C.2      61 ALA    0.0700
    935 O         -84.1190  -19.6200  -39.0790 O.2      61 ALA    0.0900
    936 CB        -83.3010  -18.2650  -36.1850 C.3      61 ALA   -0.2700
    937 HN        -80.8530  -18.5550  -36.5270 H        61 ALA    0.0900
    938 HA        -83.0400  -20.2710  -36.9440 H        61 ALA    0.0900
    939 HB1       -82.9480  -17.2390  -36.4240 H        61 ALA    0.0900
    940 HB2       -82.9810  -18.5200  -35.1530 H        61 ALA    0.5100
    941 HB3       -84.4100  -18.2830  -36.2480 H        61 ALA   -0.5100
    942 N         -82.5440  -18.0210  -39.2570 N.am     62 HSE   -0.4700
    943 CA        -82.8810  -17.6710  -40.6320 C.3      62 HSE    0.3100
    944 C         -82.7520  -18.8810  -41.5590 C.2      62 HSE    0.0700
    945 O         -83.6770  -19.2060  -42.3050 O.2      62 HSE    0.0900
    946 CB        -82.0120  -16.5020  -41.1140 C.3      62 HSE   -0.0800
    947 CG        -82.5050  -15.8460  -42.3680 C.ar     62 HSE    0.0900
    948 CD2       -81.7050  -15.0500  -43.1490 C.ar     62 HSE    0.0900
    949 ND1       -83.7180  -15.8810  -42.9780 N.ar     62 HSE   -0.7000
    950 CE1       -83.6240  -15.1060  -44.1010 C.ar     62 HSE    0.2200
    951 NE2       -82.4010  -14.6090  -44.1870 N.ar     62 HSE    0.2500
    952 HN        -81.8020  -17.5010  -38.8420 H        62 HSE    0.1300
    953 HA        -83.9260  -17.4020  -40.6630 H        62 HSE   -0.3600
    954 HB1       -80.9850  -16.8790  -41.3020 H        62 HSE    0.3200
    955 HB2       -81.9780  -15.7340  -40.3130 H        62 HSE   -0.0500
    956 HD2       -80.6660  -14.7870  -42.9950 H        62 HSE    0.0900
    957 HE1       -84.4150  -14.9110  -44.8240 H        62 HSE    0.5100
    958 HE2       -82.0500  -14.0070  -44.9040 H        62 HSE   -0.5100
    959 N         -81.6120  -19.5650  -41.4840 N.am     63 ILE   -0.4700
    960 CA        -81.3720  -20.7400  -42.3080 C.3      63 ILE    0.3100
    961 C         -82.3270  -21.8860  -41.9640 C.2      63 ILE    0.0700
    962 O         -82.9950  -22.4180  -42.8510 O.2      63 ILE    0.0900
    963 CB        -79.8980  -21.2000  -42.2280 C.3      63 ILE   -0.0900
    964 CG1       -78.9860  -20.1460  -42.8500 C.3      63 ILE    0.0900
    965 CG2       -79.7010  -22.5470  -42.9220 C.3      63 ILE   -0.2700
    966 CD        -77.5830  -20.1570  -42.3050 C.3      63 ILE    0.0900
    967 HN        -80.8770  -19.3040  -40.8630 H        63 ILE    0.0900
    968 HA        -81.6260  -20.4870  -43.3270 H        63 ILE    0.0900
    969 HB        -79.6010  -21.2940  -41.1610 H        63 ILE   -0.1800
    970 HG11      -79.4270  -19.1450  -42.6660 H        63 ILE    0.0900
    971 HG12      -78.9390  -20.3230  -43.9460 H        63 ILE    0.0900
    972 HG21      -80.1500  -22.5220  -43.9390 H        63 ILE   -0.2700
    973 HG22      -80.1970  -23.3510  -42.3360 H        63 ILE    0.0900
    974 HG23      -78.6170  -22.7690  -43.0180 H        63 ILE    0.0900
    975 HD1       -77.1080  -21.1450  -42.4900 H        63 ILE    0.0900
    976 HD2       -77.6010  -19.9730  -41.2090 H        63 ILE    0.5100
    977 HD3       -76.9760  -19.3720  -42.8060 H        63 ILE   -0.5100
    978 N         -82.4110  -22.2450  -40.6780 N.am     64 LEU   -0.4700
    979 CA        -83.2130  -23.4010  -40.2450 C.3      64 LEU    0.3100
    980 C         -84.7240  -23.2390  -40.4280 C.2      64 LEU    0.0700
    981 O         -85.4500  -24.2250  -40.5510 O.2      64 LEU    0.0900
    982 CB        -82.8880  -23.7920  -38.7950 C.3      64 LEU   -0.1800
    983 CG        -81.4800  -24.3320  -38.5040 C.3      64 LEU    0.0900
    984 CD1       -81.2730  -24.4940  -37.0020 C.3      64 LEU    0.0900
    985 CD2       -81.1810  -25.6450  -39.2360 C.3      64 LEU   -0.0900
    986 HN        -81.9360  -21.7470  -39.9580 H        64 LEU    0.0900
    987 HA        -82.9940  -24.2240  -40.9100 H        64 LEU   -0.2700
    988 HB1       -83.6150  -24.5720  -38.4890 H        64 LEU    0.0900
    989 HB2       -83.0370  -22.8910  -38.1650 H        64 LEU    0.0900
    990 HG        -80.7230  -23.6250  -38.9060 H        64 LEU    0.0900
    991 HD11      -81.8940  -25.3320  -36.6180 H        64 LEU   -0.2700
    992 HD12      -81.5720  -23.5610  -36.4770 H        64 LEU    0.0900
    993 HD13      -80.2050  -24.7160  -36.7890 H        64 LEU    0.0900
    994 HD21      -81.4310  -25.5460  -40.3140 H        64 LEU    0.0900
    995 HD22      -81.7910  -26.4670  -38.8040 H        64 LEU    0.5100
    996 HD23      -80.1020  -25.8920  -39.1450 H        64 LEU   -0.5100
    997 N         -85.1930  -21.9960  -40.4600 N.am     65 MET   -0.4700
    998 CA        -86.6090  -21.7200  -40.6390 C.3      65 MET    0.3100
    999 C         -86.9680  -21.3460  -42.0770 C.2      65 MET    0.0700
   1000 O         -88.1490  -21.1980  -42.4050 O.2      65 MET    0.0900
   1001 CB        -87.0480  -20.6090  -39.6920 C.3      65 MET   -0.1800
   1002 CG        -87.0250  -20.9970  -38.2240 C.3      65 MET    0.0900
   1003 SD        -87.3410  -19.5750  -37.1590 S.3      65 MET    0.0900
   1004 CE        -88.9720  -19.0860  -37.7190 C.3      65 MET   -0.1400
   1005 HN        -84.5980  -21.2020  -40.3630 H        65 MET    0.0900
   1006 HA        -87.1570  -22.6280  -40.4360 H        65 MET    0.0900
   1007 HB1       -88.0840  -20.3100  -39.9600 H        65 MET   -0.0900
   1008 HB2       -86.3730  -19.7390  -39.8360 H        65 MET   -0.2200
   1009 HG1       -86.0310  -21.4320  -37.9850 H        65 MET    0.0900
   1010 HG2       -87.7970  -21.7760  -38.0470 H        65 MET    0.0900
   1011 HE1       -89.6140  -19.9730  -37.9160 H        65 MET    0.0900
   1012 HE2       -88.8960  -18.5030  -38.6620 H        65 MET    0.5100
   1013 HE3       -89.4730  -18.4650  -36.9470 H        65 MET   -0.5100
   1014 N         -85.9450  -21.1980  -42.9260 N.am     66 LYS   -0.4700
   1015 CA        -86.1010  -20.7410  -44.3160 C.3      66 LYS    0.3100
   1016 C         -86.9570  -19.4780  -44.4280 C.2      66 LYS    0.0700
   1017 O         -87.6690  -19.2860  -45.4130 O.2      66 LYS    0.0900
   1018 CB        -86.6580  -21.8500  -45.2160 C.3      66 LYS   -0.1800
   1019 CG        -85.6790  -22.9700  -45.5020 C.3      66 LYS    0.0900
   1020 CD        -86.3980  -24.1930  -46.0730 C.3      66 LYS    0.0900
   1021 CE        -85.4460  -25.3700  -46.2740 C.3      66 LYS   -0.1800
   1022 NZ        -84.9270  -25.9100  -44.9840 N.4      66 LYS    0.0900
   1023 HN        -85.0100  -21.3960  -42.6480 H        66 LYS    0.0900
   1024 HA        -85.1300  -20.4270  -44.6710 H        66 LYS   -0.1800
   1025 HB1       -86.9630  -21.3970  -46.1820 H        66 LYS    0.0900
   1026 HB2       -87.5520  -22.2850  -44.7220 H        66 LYS    0.0900
   1027 HG1       -85.1630  -23.2560  -44.5600 H        66 LYS    0.2100
   1028 HG2       -84.9210  -22.6170  -46.2330 H        66 LYS    0.0500
   1029 HD1       -86.8500  -23.9220  -47.0510 H        66 LYS    0.0500
   1030 HD2       -87.2060  -24.4960  -45.3750 H        66 LYS   -0.3000
   1031 HE1       -84.5730  -25.0430  -46.8760 H        66 LYS    0.3300
   1032 HE2       -85.9800  -26.1950  -46.7910 H        66 LYS    0.3300
   1033 HZ1       -85.7220  -26.2370  -44.3990 H        66 LYS    0.3300
   1034 HZ2       -84.4090  -25.1630  -44.4800 H        66 LYS    0.5100
   1035 HZ3       -84.2860  -26.7060  -45.1750 H        66 LYS   -0.5100
   1036 N         -86.9070  -18.5830  -43.4230 N.am     67 MET   -0.4700
   1037 CA        -87.6480  -17.3450  -43.4230 C.3      67 MET    0.3100
   1038 C         -87.1480  -16.5150  -42.2640 C.2      67 MET    0.0700
   1039 O         -86.5600  -17.0170  -41.3050 O.2      67 MET    0.0900
   1040 CB        -89.1940  -17.5080  -43.2960 C.3      67 MET   -0.1800
   1041 CG        -89.7130  -18.0350  -41.9420 C.3      67 MET    0.0900
   1042 SD        -91.5170  -18.2590  -41.9160 S.3      67 MET    0.0900
   1043 CE        -91.5860  -18.7990  -40.1870 C.3      67 MET   -0.1400
   1044 HN        -86.3420  -18.7410  -42.6160 H        67 MET    0.0900
   1045 HA        -87.4180  -16.8410  -44.3480 H        67 MET    0.0900
   1046 HB1       -89.5290  -18.2120  -44.0870 H        67 MET   -0.0900
   1047 HB2       -89.6570  -16.5160  -43.4770 H        67 MET   -0.2200
   1048 HG1       -89.4200  -17.3140  -41.1500 H        67 MET    0.0900
   1049 HG2       -89.2180  -19.0060  -41.7310 H        67 MET    0.0900
   1050 HE1       -91.1890  -18.0180  -39.5040 H        67 MET    0.0900
   1051 HE2       -90.9770  -19.7180  -40.0470 H        67 MET    0.5100
   1052 HE3       -92.6360  -19.0120  -39.8920 H        67 MET   -0.5100
   1053 N         -87.4180  -15.2040  -42.3130 N.am     68 TRP   -0.4700
   1054 CA        -87.1240  -14.2780  -41.2380 C.3      68 TRP    0.3100
   1055 C         -88.3160  -14.3100  -40.2850 C.2      68 TRP    0.0700
   1056 O         -89.4690  -14.3000  -40.7200 O.2      68 TRP    0.0900
   1057 CB        -86.8980  -12.8750  -41.8120 C.3      68 TRP   -0.1800
   1058 CG        -86.2880  -11.8670  -40.8760 C.ar     68 TRP    0.0900
   1059 CD1       -86.8520  -10.6920  -40.4550 C.ar     68 TRP    0.0900
   1060 CD2       -84.9900  -11.9290  -40.2650 C.ar     68 TRP   -0.0300
   1061 CE2       -84.8410  -10.7600  -39.4820 C.ar     68 TRP   -0.1500
   1062 CE3       -83.9410  -12.8610  -40.2960 C.ar     68 TRP    0.2200
   1063 NE1       -85.9910  -10.0280  -39.6160 N.ar     68 TRP   -0.5100
   1064 CZ2       -83.6910  -10.5010  -38.7370 C.ar     68 TRP    0.3700
   1065 CZ3       -82.7950  -12.5990  -39.5580 C.ar     68 TRP    0.2400
   1066 CH2       -82.6790  -11.4300  -38.7890 C.ar     68 TRP    0.1100
   1067 HN        -87.8450  -14.7950  -43.1160 H        68 TRP   -0.2500
   1068 HA        -86.2400  -14.6240  -40.7250 H        68 TRP    0.1700
   1069 HB1       -87.8800  -12.4760  -42.1420 H        68 TRP   -0.2000
   1070 HB2       -86.2260  -12.9670  -42.6910 H        68 TRP    0.1400
   1071 HD1       -87.8330  -10.3390  -40.7410 H        68 TRP   -0.2700
   1072 HE1       -86.1700   -9.1720  -39.1840 H        68 TRP    0.1600
   1073 HE3       -84.0070  -13.7680  -40.8780 H        68 TRP   -0.1400
   1074 HZ2       -83.5810   -9.6100  -38.1360 H        68 TRP    0.1400
   1075 HZ3       -81.9790  -13.3060  -39.5760 H        68 TRP    0.5100
   1076 HH2       -81.7750  -11.2570  -38.2250 H        68 TRP   -0.5100
   1077 N         -88.1010  -14.3680  -38.9620 N.am     69 THR   -0.4700
   1078 CA        -89.2300  -14.3610  -38.0320 C.3      69 THR    0.3100
   1079 C         -89.1430  -13.1930  -37.0900 C.2      69 THR    0.0700
   1080 O         -89.8780  -13.1250  -36.1060 O.2      69 THR    0.0900
   1081 CB        -89.3560  -15.6690  -37.2600 C.3      69 THR    0.1400
   1082 CG2       -88.1450  -15.9330  -36.3520 C.3      69 THR    0.0900
   1083 OG1       -90.5290  -15.7350  -36.4610 O.3      69 THR   -0.6600
   1084 HN        -87.1890  -14.4180  -38.5630 H        69 THR    0.4300
   1085 HA        -90.1270  -14.1880  -38.6070 H        69 THR   -0.2700
   1086 HB        -89.3820  -16.5140  -37.9810 H        69 THR    0.0900
   1087 HG1       -90.5510  -14.9200  -35.9550 H        69 THR    0.0900
   1088 HG21      -88.0390  -15.1130  -35.6100 H        69 THR    0.0900
   1089 HG22      -87.2180  -15.9810  -36.9620 H        69 THR    0.5100
   1090 HG23      -88.2830  -16.8910  -35.8050 H        69 THR   -0.5100
   1091 N         -88.2450  -12.2250  -37.3570 N.am     70 PHE   -0.4700
   1092 CA        -87.9880  -11.1480  -36.3840 C.3      70 PHE    0.3100
   1093 C         -88.3880   -9.7340  -36.8060 C.2      70 PHE    0.0700
   1094 O         -88.0620   -8.7610  -36.1160 O.2      70 PHE    0.0900
   1095 CB        -86.5170  -11.1680  -35.9330 C.3      70 PHE   -0.1800
   1096 CG        -86.0270  -12.5340  -35.5300 C.ar     70 PHE    0.0900
   1097 CD1       -86.2710  -13.0280  -34.2450 C.ar     70 PHE    0.0900
   1098 CD2       -85.3400  -13.3400  -36.4450 C.ar     70 PHE    0.0000
   1099 CE1       -85.8310  -14.3040  -33.8670 C.ar     70 PHE   -0.1150
   1100 CE2       -84.8890  -14.6180  -36.0800 C.ar     70 PHE    0.1150
   1101 CZ        -85.1360  -15.1020  -34.7860 C.ar     70 PHE   -0.1150
   1102 HN        -87.7240  -12.1940  -38.2070 H        70 PHE    0.1150
   1103 HA        -88.6420  -11.2960  -35.5380 H        70 PHE   -0.1150
   1104 HB1       -86.3940  -10.5010  -35.0530 H        70 PHE    0.1150
   1105 HB2       -85.8720  -10.8210  -36.7690 H        70 PHE   -0.1150
   1106 HD1       -86.8060  -12.4170  -33.5330 H        70 PHE    0.1150
   1107 HD2       -85.1540  -12.9740  -37.4440 H        70 PHE   -0.1150
   1108 HE1       -86.0270  -14.6710  -32.8710 H        70 PHE    0.1150
   1109 HE2       -84.3540  -15.2270  -36.7920 H        70 PHE    0.5100
   1110 HZ        -84.7920  -16.0850  -34.5000 H        70 PHE   -0.5100
   1111 N         -89.0970   -9.6220  -37.9300 N.am     71 GLY   -0.4700
   1112 CA        -89.6070   -8.3370  -38.4030 C.3      71 GLY    0.3100
   1113 C         -88.5760   -7.4940  -39.1260 C.2      71 GLY   -0.0200
   1114 O         -87.4010   -7.8680  -39.2240 O.2      71 GLY    0.0900
   1115 HN        -89.3100  -10.4120  -38.5000 H        71 GLY    0.0900
   1116 HA1       -89.9600   -7.7900  -37.5410 H        71 GLY    0.5100
   1117 HA2       -90.4260   -8.5400  -39.0780 H        71 GLY   -0.5100
   1118 N         -89.0260   -6.3410  -39.6280 N.am     72 ASN   -0.4700
   1119 CA        -88.1990   -5.4570  -40.4460 C.3      72 ASN    0.3100
   1120 C         -87.1690   -4.6590  -39.6720 C.2      72 ASN    0.0700
   1121 O         -86.0530   -4.4760  -40.1480 O.2      72 ASN    0.0900
   1122 CB        -89.0640   -4.5140  -41.2970 C.3      72 ASN   -0.1800
   1123 CG        -89.2590   -5.0170  -42.7260 C.2      72 ASN    0.0900
   1124 ND2       -90.4160   -4.7040  -43.3050 N.am     72 ASN    0.0900
   1125 OD1       -88.3820   -5.6670  -43.3030 O.2      72 ASN    0.5500
   1126 HN        -89.9580   -6.0280  -39.4650 H        72 ASN   -0.5500
   1127 HA        -87.5840   -6.0750  -41.0840 H        72 ASN   -0.6200
   1128 HB1       -88.5760   -3.5170  -41.3380 H        72 ASN    0.3200
   1129 HB2       -90.0620   -4.4110  -40.8200 H        72 ASN    0.3000
   1130 HD21      -90.6050   -5.0050  -44.2410 H        72 ASN    0.5100
   1131 HD22      -91.0980   -4.1700  -42.8050 H        72 ASN   -0.5100
   1132 N         -87.5310   -4.1730  -38.4850 N.am     73 PHE   -0.4700
   1133 CA        -86.6070   -3.3450  -37.7050 C.3      73 PHE    0.3100
   1134 C         -85.3330   -4.0950  -37.3380 C.2      73 PHE    0.0700
   1135 O         -84.2260   -3.5930  -37.5370 O.2      73 PHE    0.0900
   1136 CB        -87.2600   -2.7610  -36.4430 C.3      73 PHE   -0.1800
   1137 CG        -86.2680   -2.1610  -35.4780 C.ar     73 PHE    0.0900
   1138 CD1       -85.6860   -0.9200  -35.7400 C.ar     73 PHE    0.0900
   1139 CD2       -85.9020   -2.8440  -34.3210 C.ar     73 PHE    0.0000
   1140 CE1       -84.7590   -0.3640  -34.8540 C.ar     73 PHE   -0.1150
   1141 CE2       -84.9780   -2.2990  -33.4300 C.ar     73 PHE    0.1150
   1142 CZ        -84.4080   -1.0520  -33.6970 C.ar     73 PHE   -0.1150
   1143 HN        -88.4270   -4.3480  -38.0810 H        73 PHE    0.1150
   1144 HA        -86.2690   -2.5440  -38.3460 H        73 PHE   -0.1150
   1145 HB1       -87.8000   -3.5680  -35.9020 H        73 PHE    0.1150
   1146 HB2       -87.9680   -1.9560  -36.7340 H        73 PHE   -0.1150
   1147 HD1       -85.9550   -0.3820  -36.6370 H        73 PHE    0.1150
   1148 HD2       -86.3380   -3.8100  -34.1100 H        73 PHE   -0.1150
   1149 HE1       -84.3160    0.5980  -35.0660 H        73 PHE    0.1150
   1150 HE2       -84.7040   -2.8390  -32.5360 H        73 PHE    0.5100
   1151 HZ        -83.6960   -0.6230  -33.0070 H        73 PHE   -0.5100
   1152 N         -85.5000   -5.2990  -36.7950 N.am     74 TRP   -0.4700
   1153 CA        -84.3580   -6.1160  -36.4160 C.3      74 TRP    0.3100
   1154 C         -83.6510   -6.7000  -37.6450 C.2      74 TRP    0.0700
   1155 O         -82.4650   -7.0220  -37.5870 O.2      74 TRP    0.0900
   1156 CB        -84.7580   -7.2100  -35.4160 C.3      74 TRP   -0.1800
   1157 CG        -83.5900   -8.0000  -34.9190 C.ar     74 TRP    0.0900
   1158 CD1       -83.3490   -9.3240  -35.1330 C.ar     74 TRP    0.0900
   1159 CD2       -82.4820   -7.5100  -34.1470 C.ar     74 TRP   -0.0300
   1160 CE2       -81.6160   -8.6010  -33.9220 C.ar     74 TRP   -0.1500
   1161 CE3       -82.1410   -6.2570  -33.6220 C.ar     74 TRP    0.2200
   1162 NE1       -82.1680   -9.6950  -34.5350 N.ar     74 TRP   -0.5100
   1163 CZ2       -80.4290   -8.4790  -33.1910 C.ar     74 TRP    0.3700
   1164 CZ3       -80.9580   -6.1370  -32.8970 C.ar     74 TRP    0.2400
   1165 CH2       -80.1170   -7.2400  -32.6910 C.ar     74 TRP    0.1100
   1166 HN        -86.4020   -5.6900  -36.6270 H        74 TRP   -0.2500
   1167 HA        -83.6170   -5.4650  -35.9770 H        74 TRP    0.1700
   1168 HB1       -85.4680   -7.9060  -35.9100 H        74 TRP   -0.2000
   1169 HB2       -85.2580   -6.7360  -34.5460 H        74 TRP    0.1400
   1170 HD1       -83.9920   -9.9870  -35.6940 H        74 TRP   -0.2700
   1171 HE1       -81.7850  -10.5920  -34.5440 H        74 TRP    0.1600
   1172 HE3       -82.7700   -5.3910  -33.7660 H        74 TRP   -0.1400
   1173 HZ2       -79.7710   -9.3170  -33.0180 H        74 TRP    0.1400
   1174 HZ3       -80.6830   -5.1780  -32.4870 H        74 TRP    0.5100
   1175 HH2       -79.2050   -7.1130  -32.1260 H        74 TRP   -0.5100
   1176 N         -84.3730   -6.8250  -38.7590 N.am     75 CYS   -0.4700
   1177 CA        -83.7450   -7.1950  -40.0210 C.3      75 CYS    0.3100
   1178 C         -82.6920   -6.1590  -40.4050 C.2      75 CYS    0.0700
   1179 O         -81.5630   -6.5170  -40.7400 O.2      75 CYS    0.0900
   1180 CB        -84.7890   -7.3420  -41.1320 C.3      75 CYS   -0.1000
   1181 SG        -84.1070   -7.4180  -42.7970 S.3      75 CYS    0.0900
   1182 HN        -85.3580   -6.6720  -38.7790 H        75 CYS    0.0900
   1183 HA        -83.2240   -8.1290  -39.8730 H        75 CYS   -0.0800
   1184 HB1       -85.4820   -6.4770  -41.0700 H        75 CYS    0.5100
   1185 HB2       -85.3670   -8.2710  -40.9400 H        75 CYS   -0.5100
   1186 N         -83.0460   -4.8570  -40.4000 N.am     76 GLU   -0.4700
   1187 CA        -82.1200   -3.8020  -40.7570 C.3      76 GLU    0.3100
   1188 C         -81.0210   -3.6640  -39.6800 C.2      76 GLU    0.0700
   1189 O         -79.8360   -3.5070  -39.9890 O.2      76 GLU    0.0900
   1190 CB        -82.8630   -2.4650  -41.0770 C.3      76 GLU   -0.1800
   1191 CG        -83.9780   -2.5300  -42.1890 C.3      76 GLU    0.0900
   1192 CD        -83.6060   -2.2100  -43.6520 C.2      76 GLU    0.0900
   1193 OE1       -84.5490   -1.9510  -44.4600 O.co2    76 GLU   -0.2800
   1194 OE2       -82.4030   -2.2220  -44.0130 O.co2    76 GLU    0.0900
   1195 HN        -83.9650   -4.5620  -40.1490 H        76 GLU    0.0900
   1196 HA        -81.5620   -4.1310  -41.6220 H        76 GLU    0.6200
   1197 HB1       -82.1040   -1.7220  -41.3990 H        76 GLU   -0.7600
   1198 HB2       -83.3390   -2.1090  -40.1380 H        76 GLU   -0.7600
   1199 HG1       -84.7750   -1.8160  -41.8970 H        76 GLU    0.5100
   1200 HG2       -84.3870   -3.5620  -42.1820 H        76 GLU   -0.5100
   1201 N         -81.3680   -3.7650  -38.3590 N.am     77 PHE   -0.4700
   1202 CA        -80.3940   -3.6310  -37.2700 C.3      77 PHE    0.3100
   1203 C         -79.4160   -4.8090  -37.2490 C.2      77 PHE    0.0700
   1204 O         -78.2110   -4.6100  -37.0890 O.2      77 PHE    0.0900
   1205 CB        -81.1110   -3.4620  -35.9160 C.3      77 PHE   -0.1800
   1206 CG        -80.4780   -2.4360  -35.0040 C.ar     77 PHE    0.0900
   1207 CD1       -80.5350   -1.0730  -35.3120 C.ar     77 PHE    0.0900
   1208 CD2       -79.8470   -2.8260  -33.8250 C.ar     77 PHE    0.0000
   1209 CE1       -79.9550   -0.1120  -34.4620 C.ar     77 PHE   -0.1150
   1210 CE2       -79.2580   -1.8780  -32.9700 C.ar     77 PHE    0.1150
   1211 CZ        -79.3120   -0.5190  -33.2910 C.ar     77 PHE   -0.1150
   1212 HN        -82.3090   -3.9360  -38.0780 H        77 PHE    0.1150
   1213 HA        -79.7780   -2.7690  -37.4770 H        77 PHE   -0.1150
   1214 HB1       -81.1000   -4.4320  -35.3740 H        77 PHE    0.1150
   1215 HB2       -82.1580   -3.1380  -36.0960 H        77 PHE   -0.1150
   1216 HD1       -81.0310   -0.7520  -36.2160 H        77 PHE    0.1150
   1217 HD2       -79.8090   -3.8730  -33.5620 H        77 PHE   -0.1150
   1218 HE1       -80.0070    0.9360  -34.7140 H        77 PHE    0.1150
   1219 HE2       -78.7640   -2.2000  -32.0650 H        77 PHE    0.5100
   1220 HZ        -78.8590    0.2120  -32.6390 H        77 PHE   -0.5100
   1221 N         -79.9380   -6.0250  -37.4380 N.am     78 TRP   -0.4700
   1222 CA        -79.1220   -7.2440  -37.5570 C.3      78 TRP    0.3100
   1223 C         -78.0380   -7.0980  -38.6220 C.2      78 TRP    0.0700
   1224 O         -76.8820   -7.4400  -38.3790 O.2      78 TRP    0.0900
   1225 CB        -80.0060   -8.4690  -37.8460 C.3      78 TRP   -0.1800
   1226 CG        -79.2610   -9.7660  -38.0470 C.ar     78 TRP    0.0900
   1227 CD1       -78.6420  -10.5130  -37.0860 C.ar     78 TRP    0.0900
   1228 CD2       -79.0790  -10.4760  -39.2800 C.ar     78 TRP   -0.0300
   1229 CE2       -78.3280  -11.6400  -38.9850 C.ar     78 TRP   -0.1500
   1230 CE3       -79.4710  -10.2420  -40.6040 C.ar     78 TRP    0.2200
   1231 NE1       -78.0780  -11.6350  -37.6390 N.ar     78 TRP   -0.5100
   1232 CZ2       -77.9630  -12.5730  -39.9700 C.ar     78 TRP    0.3700
   1233 CZ3       -79.1060  -11.1710  -41.5840 C.ar     78 TRP    0.2400
   1234 CH2       -78.3600  -12.3220  -41.2590 C.ar     78 TRP    0.1100
   1235 HN        -80.9220   -6.1620  -37.5080 H        78 TRP   -0.2500
   1236 HA        -78.5870   -7.3790  -36.6280 H        78 TRP    0.1700
   1237 HB1       -80.5910   -8.2670  -38.7680 H        78 TRP   -0.2000
   1238 HB2       -80.7030   -8.6060  -36.9930 H        78 TRP    0.1400
   1239 HD1       -78.6030  -10.2580  -36.0370 H        78 TRP   -0.2700
   1240 HE1       -77.5790  -12.3180  -37.1520 H        78 TRP    0.1600
   1241 HE3       -80.0440   -9.3700  -40.8800 H        78 TRP   -0.1400
   1242 HZ2       -77.3910  -13.4590  -39.7390 H        78 TRP    0.1400
   1243 HZ3       -79.4030  -11.0030  -42.6090 H        78 TRP    0.5100
   1244 HH2       -78.0950  -13.0190  -42.0400 H        78 TRP   -0.5100
   1245 N         -78.4120   -6.5640  -39.7870 N.am     79 THR   -0.4700
   1246 CA        -77.4700   -6.3170  -40.8780 C.3      79 THR    0.3100
   1247 C         -76.4330   -5.2680  -40.5070 C.2      79 THR    0.0700
   1248 O         -75.2420   -5.4900  -40.6690 O.2      79 THR    0.0900
   1249 CB        -78.1770   -5.8740  -42.1750 C.3      79 THR    0.1400
   1250 CG2       -77.2770   -6.1310  -43.3800 C.3      79 THR    0.0900
   1251 OG1       -79.3910   -6.6100  -42.3440 O.3      79 THR   -0.6600
   1252 HN        -79.3580   -6.3070  -39.9650 H        79 THR    0.4300
   1253 HA        -76.9230   -7.2320  -41.0510 H        79 THR   -0.2700
   1254 HB        -78.4160   -4.7910  -42.1240 H        79 THR    0.0900
   1255 HG1       -80.0380   -6.1860  -41.7750 H        79 THR    0.0900
   1256 HG21      -77.0370   -7.2130  -43.4540 H        79 THR    0.0900
   1257 HG22      -76.3270   -5.5640  -43.2700 H        79 THR    0.5100
   1258 HG23      -77.7930   -5.8170  -44.3120 H        79 THR   -0.5100
   1259 N         -76.8940   -4.1280  -39.9910 N.am     80 SER   -0.4700
   1260 CA        -76.0170   -3.0250  -39.5980 C.3      80 SER    0.3100
   1261 C         -75.0140   -3.4030  -38.5110 C.2      80 SER    0.0700
   1262 O         -73.8620   -2.9710  -38.5470 O.2      80 SER    0.0900
   1263 CB        -76.8480   -1.8210  -39.1600 C.3      80 SER    0.0500
   1264 OG        -77.8790   -1.5360  -40.0960 O.3      80 SER    0.0900
   1265 HN        -77.8680   -3.9750  -39.8490 H        80 SER    0.0900
   1266 HA        -75.4000   -2.7680  -40.4470 H        80 SER   -0.6600
   1267 HB1       -76.1920   -0.9290  -39.0750 H        80 SER    0.4300
   1268 HB2       -77.3140   -2.0320  -38.1740 H        80 SER    0.5100
   1269 HG1       -78.5130   -2.2540  -40.0180 H        80 SER   -0.5100
   1270 N         -75.4560   -4.2130  -37.5470 N.am     81 ILE   -0.4700
   1271 CA        -74.5970   -4.7350  -36.4870 C.3      81 ILE    0.3100
   1272 C         -73.5720   -5.6970  -37.0660 C.2      81 ILE    0.0700
   1273 O         -72.3900   -5.6220  -36.7270 O.2      81 ILE    0.0900
   1274 CB        -75.4250   -5.4510  -35.3860 C.3      81 ILE   -0.0900
   1275 CG1       -76.2040   -4.4260  -34.5510 C.3      81 ILE    0.0900
   1276 CG2       -74.5330   -6.2920  -34.4740 C.3      81 ILE   -0.2700
   1277 CD        -77.2260   -5.0460  -33.6200 C.3      81 ILE    0.0900
   1278 HN        -76.4100   -4.5020  -37.5070 H        81 ILE    0.0900
   1279 HA        -74.0530   -3.9030  -36.0620 H        81 ILE    0.0900
   1280 HB        -76.1770   -6.1110  -35.8690 H        81 ILE   -0.1800
   1281 HG11      -76.7300   -3.7350  -35.2420 H        81 ILE    0.0900
   1282 HG12      -75.4810   -3.8440  -33.9420 H        81 ILE    0.0900
   1283 HG21      -73.7800   -5.6450  -33.9740 H        81 ILE   -0.2700
   1284 HG22      -73.9990   -7.0610  -35.0720 H        81 ILE    0.0900
   1285 HG23      -75.1500   -6.7860  -33.6940 H        81 ILE    0.0900
   1286 HD1       -76.7240   -5.7320  -32.9050 H        81 ILE    0.0900
   1287 HD2       -77.9680   -5.6270  -34.2070 H        81 ILE    0.5100
   1288 HD3       -77.7450   -4.2500  -33.0440 H        81 ILE   -0.5100
   1289 N         -74.0370   -6.5960  -37.9410 N.am     82 ASP   -0.4700
   1290 CA        -73.1850   -7.6030  -38.5710 C.3      82 ASP    0.3100
   1291 C         -72.0260   -6.9110  -39.2650 C.2      82 ASP    0.0700
   1292 O         -70.8610   -7.1480  -38.9200 O.2      82 ASP    0.0900
   1293 CB        -73.9860   -8.4550  -39.5750 C.3      82 ASP   -0.2800
   1294 CG        -73.1620   -9.5870  -40.1970 C.2      82 ASP    0.0900
   1295 OD1       -71.9410   -9.4320  -40.3840 O.co2    82 ASP    0.0900
   1296 OD2       -73.7410  -10.6430  -40.5210 O.co2    82 ASP    0.6200
   1297 HN        -74.9980   -6.6180  -38.2060 H        82 ASP   -0.7600
   1298 HA        -72.7790   -8.2290  -37.7910 H        82 ASP   -0.7600
   1299 HB1       -74.3500   -7.7980  -40.3940 H        82 ASP    0.5100
   1300 HB2       -74.8570   -8.9020  -39.0520 H        82 ASP   -0.5100
   1301 N         -72.3560   -6.0370  -40.2200 N.am     83 VAL   -0.4700
   1302 CA        -71.3630   -5.2970  -40.9870 C.3      83 VAL    0.3100
   1303 C         -70.4020   -4.5500  -40.0660 C.2      83 VAL    0.0700
   1304 O         -69.1960   -4.5620  -40.2970 O.2      83 VAL    0.0900
   1305 CB        -72.0170   -4.3440  -42.0270 C.3      83 VAL   -0.0900
   1306 CG1       -70.9810   -3.4620  -42.7040 C.3      83 VAL    0.0900
   1307 CG2       -72.7700   -5.1340  -43.0790 C.3      83 VAL   -0.2700
   1308 HN        -73.3070   -5.8510  -40.4520 H        83 VAL    0.0900
   1309 HA        -70.7350   -6.0170  -41.4920 H        83 VAL    0.0900
   1310 HB        -72.7620   -3.7010  -41.5120 H        83 VAL    0.0900
   1311 HG11      -70.2320   -4.0890  -43.2350 H        83 VAL   -0.2700
   1312 HG12      -70.4530   -2.8470  -41.9450 H        83 VAL    0.0900
   1313 HG13      -71.4750   -2.7980  -43.4450 H        83 VAL    0.0900
   1314 HG21      -73.5700   -5.7380  -42.6020 H        83 VAL    0.0900
   1315 HG22      -72.0730   -5.8200  -43.6070 H        83 VAL    0.5100
   1316 HG23      -73.2370   -4.4390  -43.8100 H        83 VAL   -0.5100
   1317 N         -70.9300   -3.9310  -39.0090 N.am     84 LEU   -0.4700
   1318 CA        -70.1030   -3.1960  -38.0480 C.3      84 LEU    0.3100
   1319 C         -68.9990   -4.0530  -37.4310 C.2      84 LEU    0.0700
   1320 O         -67.8520   -3.6260  -37.3360 O.2      84 LEU    0.0900
   1321 CB        -70.9730   -2.5850  -36.9480 C.3      84 LEU   -0.1800
   1322 CG        -70.3040   -2.0040  -35.7010 C.3      84 LEU    0.0900
   1323 CD1       -69.4130   -0.8170  -36.0300 C.3      84 LEU    0.0900
   1324 CD2       -71.3670   -1.6060  -34.6980 C.3      84 LEU   -0.0900
   1325 HN        -71.9100   -3.9420  -38.8240 H        84 LEU    0.0900
   1326 HA        -69.5760   -2.4200  -38.5840 H        84 LEU   -0.2700
   1327 HB1       -71.6680   -3.3780  -36.6050 H        84 LEU    0.0900
   1328 HB2       -71.5580   -1.7660  -37.4140 H        84 LEU    0.0900
   1329 HG        -69.6880   -2.7950  -35.2220 H        84 LEU    0.0900
   1330 HD11      -69.9660   -0.0870  -36.6580 H        84 LEU   -0.2700
   1331 HD12      -68.5170   -1.1600  -36.5910 H        84 LEU    0.0900
   1332 HD13      -69.0960   -0.3110  -35.0940 H        84 LEU    0.0900
   1333 HD21      -72.0810   -2.4440  -34.5440 H        84 LEU    0.0900
   1334 HD22      -71.9290   -0.7240  -35.0720 H        84 LEU    0.5100
   1335 HD23      -70.8930   -1.3610  -33.7220 H        84 LEU   -0.5100
   1336 N         -69.3580   -5.2670  -37.0240 N.am     85 CYS   -0.4700
   1337 CA        -68.4440   -6.1610  -36.3270 C.3      85 CYS    0.3100
   1338 C         -67.3090   -6.6150  -37.2140 C.2      85 CYS    0.0700
   1339 O         -66.1770   -6.7230  -36.7550 O.2      85 CYS    0.0900
   1340 CB        -69.1920   -7.3630  -35.7640 C.3      85 CYS   -0.1100
   1341 SG        -70.1790   -6.9400  -34.3270 S.3      85 CYS    0.0900
   1342 HN        -70.2750   -5.6230  -37.1800 H        85 CYS    0.0900
   1343 HA        -67.9740   -5.6040  -35.5310 H        85 CYS   -0.2300
   1344 HB1       -68.4520   -8.1430  -35.4890 H        85 CYS    0.1600
   1345 HB2       -69.8510   -7.7730  -36.5590 H        85 CYS    0.5100
   1346 HG1       -71.1830   -6.4280  -35.0230 H        85 CYS   -0.5100
   1347 N         -67.6160   -6.8700  -38.4830 N.am     86 VAL   -0.4700
   1348 CA        -66.6150   -7.2660  -39.4680 C.3      86 VAL    0.3100
   1349 C         -65.6680   -6.1230  -39.8210 C.2      86 VAL    0.0700
   1350 O         -64.4550   -6.3150  -39.8580 O.2      86 VAL    0.0900
   1351 CB        -67.2740   -7.8270  -40.7290 C.3      86 VAL   -0.0900
   1352 CG1       -66.2640   -7.9270  -41.8820 C.3      86 VAL    0.0900
   1353 CG2       -67.8890   -9.1900  -40.4200 C.3      86 VAL   -0.2700
   1354 HN        -68.5520   -6.8010  -38.8210 H        86 VAL    0.0900
   1355 HA        -65.9810   -8.0140  -39.0140 H        86 VAL    0.0900
   1356 HB        -68.1090   -7.1600  -41.0330 H        86 VAL    0.0900
   1357 HG11      -65.3440   -8.4480  -41.5390 H        86 VAL   -0.2700
   1358 HG12      -65.9850   -6.9100  -42.2320 H        86 VAL    0.0900
   1359 HG13      -66.7060   -8.5050  -42.7220 H        86 VAL    0.0900
   1360 HG21      -68.6560   -9.0910  -39.6220 H        86 VAL    0.0900
   1361 HG22      -67.1000   -9.8890  -40.0690 H        86 VAL    0.5100
   1362 HG23      -68.3760   -9.6010  -41.3300 H        86 VAL   -0.5100
   1363 N         -66.2320   -4.9410  -40.0680 N.am     87 THR   -0.4700
   1364 CA        -65.4840   -3.7070  -40.3320 C.3      87 THR    0.3100
   1365 C         -64.5750   -3.3090  -39.1640 C.2      87 THR    0.0700
   1366 O         -63.3760   -3.0850  -39.3530 O.2      87 THR    0.0900
   1367 CB        -66.4540   -2.5370  -40.6450 C.3      87 THR    0.1400
   1368 CG2       -65.6950   -1.2390  -40.9550 C.3      87 THR    0.0900
   1369 OG1       -67.3000   -2.8880  -41.7500 O.3      87 THR   -0.6600
   1370 HN        -67.2240   -4.8400  -40.0840 H        87 THR    0.4300
   1371 HA        -64.8290   -3.8870  -41.1710 H        87 THR   -0.2700
   1372 HB        -67.0880   -2.3260  -39.7580 H        87 THR    0.0900
   1373 HG1       -67.9920   -3.4450  -41.3860 H        87 THR    0.0900
   1374 HG21      -64.9070   -1.4310  -41.7160 H        87 THR    0.0900
   1375 HG22      -65.2100   -0.8550  -40.0320 H        87 THR    0.5100
   1376 HG23      -66.3960   -0.4770  -41.3550 H        87 THR   -0.5100
   1377 N         -65.1460   -3.2380  -37.9590 N.am     88 ALA   -0.4700
   1378 CA        -64.4130   -2.8230  -36.7670 C.3      88 ALA    0.3100
   1379 C         -63.2960   -3.7870  -36.4250 C.2      88 ALA    0.0700
   1380 O         -62.2800   -3.3830  -35.8680 O.2      88 ALA    0.0900
   1381 CB        -65.3520   -2.6610  -35.5900 C.3      88 ALA   -0.2700
   1382 HN        -66.1070   -3.4690  -37.8190 H        88 ALA    0.0900
   1383 HA        -63.9230   -1.8860  -36.9860 H        88 ALA    0.0900
   1384 HB1       -65.8610   -3.6240  -35.3720 H        88 ALA    0.0900
   1385 HB2       -66.1230   -1.8970  -35.8230 H        88 ALA    0.5100
   1386 HB3       -64.7790   -2.3520  -34.6890 H        88 ALA   -0.5100
   1387 N         -63.4950   -5.0660  -36.7610 N.am     89 SER   -0.4700
   1388 CA        -62.4610   -6.1010  -36.6530 C.3      89 SER    0.3100
   1389 C         -61.2680   -5.8150  -37.5530 C.2      89 SER    0.0700
   1390 O         -60.1400   -5.6870  -37.0800 O.2      89 SER    0.0900
   1391 CB        -63.0270   -7.4820  -37.0030 C.3      89 SER    0.0500
   1392 OG        -63.8110   -8.0040  -35.9420 O.3      89 SER    0.0900
   1393 HN        -64.3760   -5.3800  -37.1070 H        89 SER    0.0900
   1394 HA        -62.0900   -6.0960  -35.6380 H        89 SER   -0.6600
   1395 HB1       -62.1900   -8.1850  -37.2040 H        89 SER    0.4300
   1396 HB2       -63.6660   -7.4010  -37.9080 H        89 SER    0.5100
   1397 HG1       -64.7070   -7.7040  -36.1030 H        89 SER   -0.5100
   1398 N         -61.5230   -5.6950  -38.8530 N.am     90 ILE   -0.4700
   1399 CA        -60.4460   -5.5820  -39.8330 C.3      90 ILE    0.3100
   1400 C         -59.6200   -4.3040  -39.6720 C.2      90 ILE    0.0700
   1401 O         -58.4060   -4.3190  -39.8860 O.2      90 ILE    0.0900
   1402 CB        -60.9590   -5.7780  -41.2990 C.3      90 ILE   -0.0900
   1403 CG1       -59.7940   -5.8490  -42.2980 C.3      90 ILE    0.0900
   1404 CG2       -61.9900   -4.7090  -41.6720 C.3      90 ILE   -0.2700
   1405 CD        -58.8680   -7.0080  -42.0700 C.3      90 ILE    0.0900
   1406 HN        -62.4530   -5.6780  -39.2130 H        90 ILE    0.0900
   1407 HA        -59.7090   -6.3340  -39.5970 H        90 ILE    0.0900
   1408 HB        -61.4240   -6.7820  -41.3910 H        90 ILE   -0.1800
   1409 HG11      -59.2070   -4.9100  -42.2230 H        90 ILE    0.0900
   1410 HG12      -60.2140   -5.9300  -43.3220 H        90 ILE    0.0900
   1411 HG21      -61.5370   -3.6980  -41.5940 H        90 ILE   -0.2700
   1412 HG22      -62.8580   -4.7640  -40.9810 H        90 ILE    0.0900
   1413 HG23      -62.3330   -4.8640  -42.7160 H        90 ILE    0.0900
   1414 HD1       -59.4510   -7.9490  -41.9770 H        90 ILE    0.0900
   1415 HD2       -58.2920   -6.8530  -41.1330 H        90 ILE    0.5100
   1416 HD3       -58.1690   -7.1070  -42.9280 H        90 ILE   -0.5100
   1417 N         -60.2750   -3.2110  -39.2690 N.am     91 TRP   -0.4700
   1418 CA        -59.5740   -1.9480  -39.0340 C.3      91 TRP    0.3100
   1419 C         -58.7600   -1.9750  -37.7480 C.2      91 TRP    0.0700
   1420 O         -57.6320   -1.4720  -37.7070 O.2      91 TRP    0.0900
   1421 CB        -60.5300   -0.7690  -39.0630 C.3      91 TRP   -0.1800
   1422 CG        -60.8310   -0.3160  -40.4430 C.ar     91 TRP    0.0900
   1423 CD1       -61.9370   -0.6130  -41.1820 C.ar     91 TRP    0.0900
   1424 CD2       -60.0080    0.5100  -41.2650 C.ar     91 TRP   -0.0300
   1425 CE2       -60.6880    0.6850  -42.4950 C.ar     91 TRP   -0.1500
   1426 CE3       -58.7690    1.1280  -41.0800 C.ar     91 TRP    0.2200
   1427 NE1       -61.8640   -0.0120  -42.4170 N.ar     91 TRP   -0.5100
   1428 CZ2       -60.1670    1.4510  -43.5330 C.ar     91 TRP    0.3700
   1429 CZ3       -58.2500    1.8960  -42.1150 C.ar     91 TRP    0.2400
   1430 CH2       -58.9490    2.0500  -43.3270 C.ar     91 TRP    0.1100
   1431 HN        -61.2600   -3.2050  -39.1140 H        91 TRP   -0.2500
   1432 HA        -58.8250   -1.8370  -39.8040 H        91 TRP    0.1700
   1433 HB1       -60.0770    0.0780  -38.5040 H        91 TRP   -0.2000
   1434 HB2       -61.4820   -1.0620  -38.5720 H        91 TRP    0.1400
   1435 HD1       -62.7560   -1.2310  -40.8460 H        91 TRP   -0.2700
   1436 HE1       -62.5370   -0.0720  -43.1210 H        91 TRP    0.1600
   1437 HE3       -58.2130    1.0220  -40.1610 H        91 TRP   -0.1400
   1438 HZ2       -60.6880    1.5810  -44.4700 H        91 TRP    0.1400
   1439 HZ3       -57.2940    2.3820  -41.9890 H        91 TRP    0.5100
   1440 HH2       -58.5190    2.6540  -44.1120 H        91 TRP   -0.5100
   1441 N         -59.3340   -2.5830  -36.7100 N.am     92 THR   -0.4700
   1442 CA        -58.5800   -2.9540  -35.5060 C.3      92 THR    0.3100
   1443 C         -57.3540   -3.8270  -35.8500 C.2      92 THR    0.0700
   1444 O         -56.2660   -3.6070  -35.3180 O.2      92 THR    0.0900
   1445 CB        -59.4910   -3.6630  -34.4730 C.3      92 THR    0.1400
   1446 CG2       -58.7590   -3.9270  -33.1570 C.3      92 THR    0.0900
   1447 OG1       -60.6430   -2.8520  -34.2200 O.3      92 THR   -0.6600
   1448 HN        -60.3030   -2.8140  -36.7050 H        92 THR    0.4300
   1449 HA        -58.1670   -2.0520  -35.0820 H        92 THR   -0.2700
   1450 HB        -59.8200   -4.6470  -34.8700 H        92 THR    0.0900
   1451 HG1       -61.3050   -3.1260  -34.8600 H        92 THR    0.0900
   1452 HG21      -58.4160   -2.9680  -32.7110 H        92 THR    0.0900
   1453 HG22      -57.8710   -4.5690  -33.3400 H        92 THR    0.5100
   1454 HG23      -59.4410   -4.4280  -32.4390 H        92 THR   -0.5100
   1455 N         -57.5120   -4.7940  -36.7540 N.am     93 LEU   -0.4700
   1456 CA        -56.3720   -5.6120  -37.1820 C.3      93 LEU    0.3100
   1457 C         -55.3440   -4.7800  -37.9400 C.2      93 LEU    0.0700
   1458 O         -54.1440   -4.9320  -37.7290 O.2      93 LEU    0.0900
   1459 CB        -56.8270   -6.8080  -38.0220 C.3      93 LEU   -0.1800
   1460 CG        -57.6890   -7.8260  -37.2820 C.3      93 LEU    0.0900
   1461 CD1       -58.5960   -8.5530  -38.2510 C.3      93 LEU    0.0900
   1462 CD2       -56.8190   -8.7830  -36.5090 C.3      93 LEU   -0.0900
   1463 HN        -58.3930   -5.0020  -37.1700 H        93 LEU    0.0900
   1464 HA        -55.8580   -5.9540  -36.2970 H        93 LEU   -0.2700
   1465 HB1       -55.9220   -7.3290  -38.4000 H        93 LEU    0.0900
   1466 HB2       -57.4090   -6.4230  -38.8860 H        93 LEU    0.0900
   1467 HG        -58.3060   -7.3020  -36.5210 H        93 LEU    0.0900
   1468 HD11      -58.0480   -8.7780  -39.1920 H        93 LEU   -0.2700
   1469 HD12      -59.4750   -7.9190  -38.4950 H        93 LEU    0.0900
   1470 HD13      -58.9380   -9.5100  -37.8030 H        93 LEU    0.0900
   1471 HD21      -56.3430   -8.2590  -35.6520 H        93 LEU    0.0900
   1472 HD22      -56.0200   -9.1840  -37.1690 H        93 LEU    0.5100
   1473 HD23      -57.4350   -9.6200  -36.1160 H        93 LEU   -0.5100
   1474 N         -55.8260   -3.8820  -38.7990 N.am     94 CYS   -0.4700
   1475 CA        -54.9630   -2.9210  -39.4840 C.3      94 CYS    0.3100
   1476 C         -54.2270   -1.9810  -38.5250 C.2      94 CYS    0.0700
   1477 O         -53.0720   -1.6050  -38.7790 O.2      94 CYS    0.0900
   1478 CB        -55.7600   -2.0800  -40.4790 C.3      94 CYS   -0.1100
   1479 SG        -54.6810   -1.1050  -41.5330 S.3      94 CYS    0.0900
   1480 HN        -56.7980   -3.8240  -39.0110 H        94 CYS    0.0900
   1481 HA        -54.1910   -3.4750  -39.9990 H        94 CYS   -0.2300
   1482 HB1       -56.4400   -1.4070  -39.9150 H        94 CYS    0.1600
   1483 HB2       -56.3820   -2.7570  -41.1040 H        94 CYS    0.5100
   1484 HG1       -54.1210   -0.4350  -40.5370 H        94 CYS   -0.5100
   1485 N         -54.9000   -1.5940  -37.4350 N.am     95 VAL   -0.4700
   1486 CA        -54.2930   -0.7460  -36.4180 C.3      95 VAL    0.3100
   1487 C         -53.2240   -1.5050  -35.6350 C.2      95 VAL    0.0700
   1488 O         -52.1060   -1.0020  -35.4770 O.2      95 VAL    0.0900
   1489 CB        -55.3510   -0.0360  -35.4990 C.3      95 VAL   -0.0900
   1490 CG1       -54.7200    0.4620  -34.1990 C.3      95 VAL    0.0900
   1491 CG2       -56.0140    1.1330  -36.2430 C.3      95 VAL   -0.2700
   1492 HN        -55.8440   -1.8680  -37.2720 H        95 VAL    0.0900
   1493 HA        -53.6980   -0.0040  -36.9280 H        95 VAL    0.0900
   1494 HB        -56.1630   -0.7550  -35.2570 H        95 VAL    0.0900
   1495 HG11      -53.8010    1.0470  -34.4200 H        95 VAL   -0.2700
   1496 HG12      -54.4440   -0.4020  -33.5560 H        95 VAL    0.0900
   1497 HG13      -55.4360    1.1160  -33.6570 H        95 VAL    0.0900
   1498 HG21      -56.5280    0.7620  -37.1560 H        95 VAL    0.0900
   1499 HG22      -55.2430    1.8740  -36.5460 H        95 VAL    0.5100
   1500 HG23      -56.7650    1.6220  -35.5870 H        95 VAL   -0.5100
   1501 N         -53.5520   -2.7170  -35.1710 N.am     96 ILE   -0.4700
   1502 CA        -52.5620   -3.6060  -34.5310 C.3      96 ILE    0.3100
   1503 C         -51.3290   -3.7280  -35.4180 C.2      96 ILE    0.0700
   1504 O         -50.2050   -3.5370  -34.9520 O.2      96 ILE    0.0900
   1505 CB        -53.1080   -5.0320  -34.2260 C.3      96 ILE   -0.0900
   1506 CG1       -54.1260   -4.9990  -33.0900 C.3      96 ILE    0.0900
   1507 CG2       -51.9750   -5.9740  -33.8290 C.3      96 ILE   -0.2700
   1508 CD        -55.0450   -6.2020  -33.0480 C.3      96 ILE    0.0900
   1509 HN        -54.4810   -3.0750  -35.2370 H        96 ILE    0.0900
   1510 HA        -52.2530   -3.1330  -33.6110 H        96 ILE    0.0900
   1511 HB        -53.6180   -5.4300  -35.1290 H        96 ILE   -0.1800
   1512 HG11      -54.7490   -4.0850  -33.2010 H        96 ILE    0.0900
   1513 HG12      -53.5750   -4.9440  -32.1270 H        96 ILE    0.0900
   1514 HG21      -51.3500   -5.5080  -33.0370 H        96 ILE   -0.2700
   1515 HG22      -51.3310   -6.1850  -34.7100 H        96 ILE    0.0900
   1516 HG23      -52.3940   -6.9250  -33.4360 H        96 ILE    0.0900
   1517 HD1       -54.4510   -7.1320  -32.9190 H        96 ILE    0.0900
   1518 HD2       -55.6160   -6.2750  -33.9980 H        96 ILE    0.5100
   1519 HD3       -55.7500   -6.1110  -32.1950 H        96 ILE   -0.5100
   1520 N         -51.5570   -4.0250  -36.7010 N.am     97 ALA   -0.4700
   1521 CA        -50.4930   -4.0820  -37.7060 C.3      97 ALA    0.3100
   1522 C         -49.6140   -2.8460  -37.7230 C.2      97 ALA    0.0700
   1523 O         -48.3880   -2.9680  -37.7530 O.2      97 ALA    0.0900
   1524 CB        -51.0730   -4.3180  -39.0890 C.3      97 ALA   -0.2700
   1525 HN        -52.4750   -4.2240  -37.0350 H        97 ALA    0.0900
   1526 HA        -49.8240   -4.8850  -37.4380 H        97 ALA    0.0900
   1527 HB1       -51.7680   -3.4940  -39.3580 H        97 ALA    0.0900
   1528 HB2       -51.6350   -5.2760  -39.1050 H        97 ALA    0.5100
   1529 HB3       -50.2550   -4.3520  -39.8400 H        97 ALA   -0.5100
   1530 N         -50.2370   -1.6630  -37.6950 N.am     98 VAL   -0.4700
   1531 CA        -49.5210   -0.3860  -37.7590 C.3      98 VAL    0.3100
   1532 C         -48.7600   -0.1170  -36.4640 C.2      98 VAL    0.0700
   1533 O         -47.5800    0.2320  -36.4910 O.2      98 VAL    0.0900
   1534 CB        -50.4760    0.7820  -38.1410 C.3      98 VAL   -0.0900
   1535 CG1       -49.8400    2.1590  -37.8940 C.3      98 VAL    0.0900
   1536 CG2       -50.9220    0.6420  -39.6030 C.3      98 VAL   -0.2700
   1537 HN        -51.2300   -1.5970  -37.6290 H        98 VAL    0.0900
   1538 HA        -48.7380   -0.4820  -38.4960 H        98 VAL    0.0900
   1539 HB        -51.4040    0.7000  -37.5360 H        98 VAL    0.0900
   1540 HG11      -48.9150    2.2660  -38.5000 H        98 VAL   -0.2700
   1541 HG12      -49.5740    2.2660  -36.8200 H        98 VAL    0.0900
   1542 HG13      -50.5500    2.9610  -38.1850 H        98 VAL    0.0900
   1543 HG21      -51.2920   -0.3880  -39.7930 H        98 VAL    0.0900
   1544 HG22      -50.0630    0.8400  -40.2800 H        98 VAL    0.5100
   1545 HG23      -51.7420    1.3590  -39.8190 H        98 VAL   -0.5100
   1546 N         -49.4260   -0.3160  -35.3330 N.am     99 ASP   -0.4700
   1547 CA        -48.8090   -0.1070  -34.0270 C.3      99 ASP    0.3100
   1548 C         -47.5470   -0.9480  -33.8300 C.2      99 ASP    0.0700
   1549 O         -46.5700   -0.4590  -33.2680 O.2      99 ASP    0.0900
   1550 CB        -49.8210   -0.3630  -32.9080 C.3      99 ASP   -0.2800
   1551 CG        -49.2440   -0.1230  -31.5420 C.2      99 ASP    0.0900
   1552 OD1       -49.2010   -1.0800  -30.7390 O.co2    99 ASP    0.0900
   1553 OD2       -48.8200    1.0190  -31.2690 O.co2    99 ASP    0.6200
   1554 HN        -50.3760   -0.6180  -35.3250 H        99 ASP   -0.7600
   1555 HA        -48.4510    0.9110  -33.9840 H        99 ASP   -0.7600
   1556 HB1       -50.1640   -1.4170  -32.9660 H        99 ASP    0.5100
   1557 HB2       -50.6910    0.3130  -33.0470 H        99 ASP   -0.5100
   1558 N         -47.5640   -2.2000  -34.3000 N.am    100 ARG   -0.4700
   1559 CA        -46.3950   -3.0990  -34.2190 C.3     100 ARG    0.3100
   1560 C         -45.2230   -2.6940  -35.1310 C.2     100 ARG    0.0700
   1561 O         -44.0550   -2.9740  -34.8320 O.2     100 ARG    0.0900
   1562 CB        -46.7870   -4.5460  -34.5180 C.3     100 ARG   -0.1800
   1563 CG        -47.6460   -5.2410  -33.4660 C.3     100 ARG    0.0900
   1564 CD        -46.9350   -5.3960  -32.1360 C.3     100 ARG    0.0900
   1565 NE        -47.3170   -4.3350  -31.2080 N.pl3   100 ARG   -0.1800
   1566 CZ        -46.5630   -3.9080  -30.2020 C.cat   100 ARG    0.0900
   1567 NH1       -45.3640   -4.4370  -29.9860 N.pl3   100 ARG    0.0900
   1568 NH2       -47.0130   -2.9320  -29.4170 N.pl3   100 ARG    0.2000
   1569 HN        -48.3750   -2.5860  -34.7310 H       100 ARG    0.0900
   1570 HA        -45.9850   -3.0220  -33.2220 H       100 ARG    0.0900
   1571 HB1       -45.8540   -5.1350  -34.6380 H       100 ARG   -0.7000
   1572 HB2       -47.3480   -4.5570  -35.4750 H       100 ARG    0.4400
   1573 HG1       -47.9260   -6.2480  -33.8420 H       100 ARG    0.6400
   1574 HG2       -48.5710   -4.6460  -33.3100 H       100 ARG   -0.8000
   1575 HD1       -45.8360   -5.3400  -32.2870 H       100 ARG    0.4600
   1576 HD2       -47.2080   -6.3690  -31.6730 H       100 ARG    0.4600
   1577 HE        -48.2070   -3.9020  -31.3400 H       100 ARG   -0.8000
   1578 HH11      -45.0230   -5.1640  -30.5830 H       100 ARG    0.4600
   1579 HH12      -44.8010   -4.1090  -29.2270 H       100 ARG    0.4600
   1580 HH21      -46.5270   -2.7050  -28.5730 H       100 ARG    0.5100
   1581 HH22      -47.8380   -2.4280  -29.6700 H       100 ARG   -0.5100
   1582 N         -45.5370   -2.0460  -36.2510 N.am    101 TYR   -0.4700
   1583 CA        -44.5140   -1.4610  -37.1030 C.3     101 TYR    0.3100
   1584 C         -43.7520   -0.3310  -36.4130 C.2     101 TYR    0.0700
   1585 O         -42.5240   -0.2770  -36.4730 O.2     101 TYR    0.0900
   1586 CB        -45.1140   -0.9470  -38.4090 C.3     101 TYR   -0.1800
   1587 CG        -44.1330   -0.1120  -39.1860 C.ar    101 TYR    0.0900
   1588 CD1       -43.2440   -0.7070  -40.0850 C.ar    101 TYR    0.0900
   1589 CD2       -44.0700    1.2760  -39.0040 C.ar    101 TYR    0.0000
   1590 CE1       -42.3250    0.0570  -40.7940 C.ar    101 TYR   -0.1150
   1591 CE2       -43.1510    2.0440  -39.7030 C.ar    101 TYR    0.1150
   1592 CZ        -42.2830    1.4250  -40.5980 C.ar    101 TYR   -0.1150
   1593 OH        -41.3720    2.1830  -41.2980 O.3     101 TYR    0.1150
   1594 HN        -46.4800   -1.9330  -36.5540 H       101 TYR    0.1100
   1595 HA        -43.7750   -2.2230  -37.3070 H       101 TYR   -0.5400
   1596 HB1       -45.9990   -0.3110  -38.1890 H       101 TYR    0.4300
   1597 HB2       -45.4100   -1.8050  -39.0500 H       101 TYR   -0.1150
   1598 HD1       -43.2710   -1.7770  -40.2310 H       101 TYR    0.1150
   1599 HD2       -44.7460    1.7520  -38.3100 H       101 TYR   -0.1150
   1600 HE1       -41.6490   -0.4150  -41.4920 H       101 TYR    0.1150
   1601 HE2       -43.1100    3.1140  -39.5550 H       101 TYR    0.5100
   1602 HH        -41.0210    2.8500  -40.7030 H       101 TYR   -0.5100
   1603 N         -44.4780    0.5850  -35.7720 N.am    102 PHE   -0.4700
   1604 CA        -43.8340    1.7180  -35.1070 C.3     102 PHE    0.3100
   1605 C         -43.0380    1.2910  -33.8650 C.2     102 PHE    0.0700
   1606 O         -42.0280    1.9060  -33.5180 O.2     102 PHE    0.0900
   1607 CB        -44.8610    2.8140  -34.7700 C.3     102 PHE   -0.1800
   1608 CG        -45.3330    3.5950  -35.9690 C.ar    102 PHE    0.0900
   1609 CD1       -44.6130    4.6960  -36.4270 C.ar    102 PHE    0.0900
   1610 CD2       -46.5020    3.2330  -36.6420 C.ar    102 PHE    0.0000
   1611 CE1       -45.0480    5.4270  -37.5400 C.ar    102 PHE   -0.1150
   1612 CE2       -46.9460    3.9560  -37.7620 C.ar    102 PHE    0.1150
   1613 CZ        -46.2170    5.0550  -38.2100 C.ar    102 PHE   -0.1150
   1614 HN        -45.4730    0.5410  -35.7180 H       102 PHE    0.1150
   1615 HA        -43.0770    2.1070  -35.7710 H       102 PHE   -0.1150
   1616 HB1       -44.4030    3.5390  -34.0640 H       102 PHE    0.1150
   1617 HB2       -45.7580    2.3460  -34.3090 H       102 PHE   -0.1150
   1618 HD1       -43.7060    4.9900  -35.9170 H       102 PHE    0.1150
   1619 HD2       -47.0740    2.3840  -36.2970 H       102 PHE   -0.1150
   1620 HE1       -44.4790    6.2800  -37.8810 H       102 PHE    0.1150
   1621 HE2       -47.8500    3.6600  -38.2730 H       102 PHE    0.5100
   1622 HZ        -46.5530    5.6150  -39.0700 H       102 PHE   -0.5100
   1623 N         -43.4960    0.2240  -33.2130 N.am    103 ALA   -0.4700
   1624 CA        -42.8250   -0.3350  -32.0430 C.3     103 ALA    0.3100
   1625 C         -41.4930   -0.9750  -32.4070 C.2     103 ALA    0.0700
   1626 O         -40.4770   -0.7150  -31.7600 O.2     103 ALA    0.0900
   1627 CB        -43.7220   -1.3540  -31.3620 C.3     103 ALA   -0.2700
   1628 HN        -44.3280   -0.2470  -33.4980 H       103 ALA    0.0900
   1629 HA        -42.5950    0.4750  -31.3670 H       103 ALA    0.0900
   1630 HB1       -43.9640   -2.1790  -32.0650 H       103 ALA    0.0900
   1631 HB2       -44.6700   -0.8690  -31.0440 H       103 ALA    0.5100
   1632 HB3       -43.2050   -1.7810  -30.4760 H       103 ALA   -0.5100
   1633 N         -41.5030   -1.8040  -33.4530 N.am    104 ILE   -0.4700
   1634 CA        -40.3220   -2.5640  -33.8500 C.3     104 ILE    0.3100
   1635 C         -39.2340   -1.6920  -34.4760 C.2     104 ILE    0.0700
   1636 O         -38.0600   -2.0650  -34.4550 O.2     104 ILE    0.0900
   1637 CB        -40.6870   -3.7880  -34.7510 C.3     104 ILE   -0.0900
   1638 CG1       -39.6130   -4.8670  -34.6650 C.3     104 ILE    0.0900
   1639 CG2       -40.9290   -3.3890  -36.2060 C.3     104 ILE   -0.2700
   1640 CD        -40.1640   -6.2360  -34.8830 C.3     104 ILE    0.0900
   1641 HN        -42.3170   -1.9410  -34.0090 H       104 ILE    0.0900
   1642 HA        -39.8310   -2.9020  -32.9500 H       104 ILE    0.0900
   1643 HB        -41.6070   -4.2660  -34.3520 H       104 ILE   -0.1800
   1644 HG11      -39.1420   -4.8260  -33.6590 H       104 ILE    0.0900
   1645 HG12      -38.8370   -4.6650  -35.4330 H       104 ILE    0.0900
   1646 HG21      -40.0150   -2.9190  -36.6300 H       104 ILE   -0.2700
   1647 HG22      -41.7630   -2.6560  -36.2640 H       104 ILE    0.0900
   1648 HG23      -41.1780   -4.2880  -36.8090 H       104 ILE    0.0900
   1649 HD1       -40.4650   -6.3610  -35.9450 H       104 ILE    0.0900
   1650 HD2       -41.0560   -6.3920  -34.2410 H       104 ILE    0.5100
   1651 HD3       -39.3910   -6.9980  -34.6420 H       104 ILE   -0.5100
   1652 N         -39.6200   -0.5330  -35.0110 N.am    105 THR   -0.4700
   1653 CA        -38.6590    0.3970  -35.6170 C.3     105 THR    0.3100
   1654 C         -38.1380    1.4300  -34.6260 C.2     105 THR    0.0700
   1655 O         -37.0850    2.0210  -34.8490 O.2     105 THR    0.0900
   1656 CB        -39.2380    1.1290  -36.8380 C.3     105 THR    0.1400
   1657 CG2       -39.3920    0.1780  -38.0170 C.3     105 THR    0.0900
   1658 OG1       -40.5140    1.6830  -36.5010 O.3     105 THR   -0.6600
   1659 HN        -40.5750   -0.2470  -35.0240 H       105 THR    0.4300
   1660 HA        -37.7920   -0.1760  -35.9100 H       105 THR   -0.2700
   1661 HB        -38.5560    1.9500  -37.1450 H       105 THR    0.0900
   1662 HG1       -41.1410    0.9590  -36.5580 H       105 THR    0.0900
   1663 HG21      -40.0780   -0.6550  -37.7480 H       105 THR    0.0900
   1664 HG22      -38.4050   -0.2500  -38.2890 H       105 THR    0.5100
   1665 HG23      -39.8190    0.7200  -38.8870 H       105 THR   -0.5100
   1666 N         -38.8710    1.6480  -33.5350 N.am    106 SER   -0.4700
   1667 CA        -38.4270    2.5590  -32.4900 C.3     106 SER    0.3100
   1668 C         -37.3690    1.8970  -31.6220 C.2     106 SER    0.0700
   1669 O         -37.4240    0.6850  -31.4080 O.2     106 SER    0.0900
   1670 CB        -39.5990    2.9890  -31.6090 C.3     106 SER    0.0500
   1671 OG        -39.8720    2.0360  -30.5960 O.3     106 SER    0.0900
   1672 HN        -39.7490    1.2000  -33.3870 H       106 SER    0.0900
   1673 HA        -37.9810    3.4190  -32.9640 H       106 SER   -0.6600
   1674 HB1       -40.5090    3.1060  -32.2360 H       106 SER    0.4300
   1675 HB2       -39.3590    3.9590  -31.1230 H       106 SER    0.5100
   1676 HG1       -39.9270    1.1860  -31.0390 H       106 SER   -0.5100
   1677 N         -36.4060    2.6860  -31.1130 N.am    107 PRO   -0.2900
   1678 CA        -35.4160    2.1950  -30.1520 C.3     107 PRO    0.0000
   1679 C         -36.0270    1.3740  -29.0200 C.2     107 PRO    0.0900
   1680 O         -35.3680    0.4850  -28.4930 O.2     107 PRO    0.0900
   1681 CB        -34.8040    3.4840  -29.6120 C.3     107 PRO    0.0200
   1682 CG        -34.8450    4.4060  -30.7820 C.3     107 PRO    0.0900
   1683 CD        -36.1150    4.0750  -31.5250 C.3     107 PRO   -0.1800
   1684 HA        -34.7190    1.5290  -30.6330 H       107 PRO    0.0900
   1685 HB1       -33.7610    3.3180  -29.2680 H       107 PRO    0.0900
   1686 HB2       -35.4010    3.8850  -28.7640 H       107 PRO   -0.1800
   1687 HG1       -34.8550    5.4640  -30.4450 H       107 PRO    0.0900
   1688 HG2       -33.9600    4.2460  -31.4350 H       107 PRO    0.0900
   1689 HD1       -36.9490    4.7430  -31.2230 H       107 PRO    0.5100
   1690 HD2       -35.9690    4.1230  -32.6240 H       107 PRO   -0.5100
   1691 N         -37.2750    1.6730  -28.6490 N.am    108 PHE   -0.4700
   1692 CA        -38.0300    0.8370  -27.7160 C.3     108 PHE    0.3100
   1693 C         -38.6760   -0.3350  -28.4440 C.2     108 PHE    0.0700
   1694 O         -39.8990   -0.4080  -28.6120 O.2     108 PHE    0.0900
   1695 CB        -39.0770    1.6540  -26.9650 C.3     108 PHE   -0.1800
   1696 CG        -38.5090    2.4470  -25.8430 C.ar    108 PHE    0.0900
   1697 CD1       -38.2140    1.8350  -24.6250 C.ar    108 PHE    0.0900
   1698 CD2       -38.2530    3.8060  -25.9980 C.ar    108 PHE    0.0000
   1699 CE1       -37.6740    2.5670  -23.5700 C.ar    108 PHE   -0.1150
   1700 CE2       -37.7150    4.5470  -24.9520 C.ar    108 PHE    0.1150
   1701 CZ        -37.4250    3.9250  -23.7320 C.ar    108 PHE   -0.1150
   1702 HN        -37.7490    2.4800  -28.9930 H       108 PHE    0.1150
   1703 HA        -37.3290    0.3990  -27.0210 H       108 PHE   -0.1150
   1704 HB1       -39.8390    0.9700  -26.5340 H       108 PHE    0.1150
   1705 HB2       -39.5580    2.3690  -27.6650 H       108 PHE   -0.1150
   1706 HD1       -38.4080    0.7800  -24.4970 H       108 PHE    0.1150
   1707 HD2       -38.4730    4.2880  -26.9390 H       108 PHE   -0.1150
   1708 HE1       -37.4490    2.0820  -22.6320 H       108 PHE    0.1150
   1709 HE2       -37.5210    5.6020  -25.0810 H       108 PHE    0.5100
   1710 HZ        -37.0090    4.4990  -22.9170 H       108 PHE   -0.5100
   1711 N         -37.8170   -1.2480  -28.8820 N.am    109 LYS   -0.4700
   1712 CA        -38.2090   -2.4300  -29.6170 C.3     109 LYS    0.3100
   1713 C         -39.2570   -3.2230  -28.8310 C.2     109 LYS    0.0700
   1714 O         -39.0590   -3.5360  -27.6470 O.2     109 LYS    0.0900
   1715 CB        -36.9660   -3.2840  -29.8400 C.3     109 LYS   -0.1800
   1716 CG        -36.9760   -4.1840  -31.0540 C.3     109 LYS    0.0900
   1717 CD        -35.6510   -4.9100  -31.0910 C.3     109 LYS    0.0900
   1718 CE        -35.3930   -5.5900  -32.4100 C.3     109 LYS   -0.1800
   1719 NZ        -33.9890   -6.0810  -32.4560 N.4     109 LYS    0.0900
   1720 HN        -36.8380   -1.1550  -28.7190 H       109 LYS    0.0900
   1721 HA        -38.6410   -2.1260  -30.5580 H       109 LYS   -0.1800
   1722 HB1       -36.8290   -3.9240  -28.9440 H       109 LYS    0.0900
   1723 HB2       -36.0970   -2.6000  -29.9310 H       109 LYS    0.0900
   1724 HG1       -37.1080   -3.5790  -31.9760 H       109 LYS    0.2100
   1725 HG2       -37.8110   -4.9140  -30.9810 H       109 LYS    0.0500
   1726 HD1       -35.6400   -5.6760  -30.2870 H       109 LYS    0.0500
   1727 HD2       -34.8370   -4.1790  -30.9030 H       109 LYS   -0.3000
   1728 HE1       -35.5400   -4.8750  -33.2460 H       109 LYS    0.3300
   1729 HE2       -36.0710   -6.4630  -32.5310 H       109 LYS    0.3300
   1730 HZ1       -33.8780   -6.8780  -31.7960 H       109 LYS    0.3300
   1731 HZ2       -33.3440   -5.3120  -32.1830 H       109 LYS    0.5100
   1732 HZ3       -33.7630   -6.3950  -33.4210 H       109 LYS   -0.5100
   1733 N         -40.3790   -3.5170  -29.4960 N.am    110 TYR   -0.4700
   1734 CA        -41.4570   -4.3800  -28.9690 C.3     110 TYR    0.3100
   1735 C         -42.5100   -3.6980  -28.0910 C.2     110 TYR    0.0700
   1736 O         -43.5140   -4.3250  -27.7500 O.2     110 TYR    0.0900
   1737 CB        -40.9190   -5.6500  -28.2770 C.3     110 TYR   -0.1800
   1738 CG        -39.8910   -6.3970  -29.0910 C.ar    110 TYR    0.0900
   1739 CD1       -40.1750   -6.8210  -30.3880 C.ar    110 TYR    0.0900
   1740 CD2       -38.6220   -6.6720  -28.5680 C.ar    110 TYR    0.0000
   1741 CE1       -39.2190   -7.5050  -31.1480 C.ar    110 TYR   -0.1150
   1742 CE2       -37.6640   -7.3510  -29.3140 C.ar    110 TYR    0.1150
   1743 CZ        -37.9690   -7.7650  -30.6020 C.ar    110 TYR   -0.1150
   1744 OH        -37.0330   -8.4380  -31.3500 O.3     110 TYR    0.1150
   1745 HN        -40.5410   -3.1540  -30.4090 H       110 TYR    0.1100
   1746 HA        -42.0880   -4.6570  -29.8010 H       110 TYR   -0.5400
   1747 HB1       -41.7620   -6.3500  -28.0900 H       110 TYR    0.4300
   1748 HB2       -40.4380   -5.3680  -27.3170 H       110 TYR   -0.1150
   1749 HD1       -41.1470   -6.6180  -30.8140 H       110 TYR    0.1150
   1750 HD2       -38.3830   -6.3510  -27.5650 H       110 TYR   -0.1150
   1751 HE1       -39.4510   -7.8300  -32.1510 H       110 TYR    0.1150
   1752 HE2       -36.6900   -7.5550  -28.8920 H       110 TYR    0.5100
   1753 HH        -37.4980   -9.0280  -31.9460 H       110 TYR   -0.5100
   1754 N         -42.3010   -2.4270  -27.7420 N.am    111 GLN   -0.4700
   1755 CA        -43.2820   -1.6770  -26.9510 C.3     111 GLN    0.3100
   1756 C         -43.9080   -0.5680  -27.7830 C.2     111 GLN    0.0700
   1757 O         -43.1990    0.1550  -28.4850 O.2     111 GLN    0.0900
   1758 CB        -42.6430   -1.0830  -25.6920 C.3     111 GLN   -0.1800
   1759 CG        -42.3560   -2.0980  -24.5830 C.3     111 GLN    0.0900
   1760 CD        -40.9590   -1.9300  -23.9770 C.2     111 GLN    0.0900
   1761 NE2       -40.1720   -2.8960  -23.9550 N.am    111 GLN   -0.1800
   1762 OE1       -40.6370   -0.7380  -23.5020 O.2     111 GLN    0.0900
   1763 HN        -41.4740   -1.9340  -28.0010 H       111 GLN    0.0900
   1764 HA        -44.0780   -2.3550  -26.6810 H       111 GLN    0.5500
   1765 HB1       -43.3270   -0.3090  -25.2870 H       111 GLN   -0.5500
   1766 HB2       -41.6850   -0.6020  -25.9810 H       111 GLN   -0.6200
   1767 HG1       -42.4380   -3.1230  -25.0020 H       111 GLN    0.3200
   1768 HG2       -43.1080   -1.9720  -23.7750 H       111 GLN    0.3000
   1769 HE21      -39.2590   -2.7890  -23.5590 H       111 GLN    0.5100
   1770 HE22      -40.4530   -3.7780  -24.3330 H       111 GLN   -0.5100
   1771 N         -45.2350   -0.4460  -27.7000 N.am    112 SER   -0.4700
   1772 CA        -45.9910    0.5730  -28.4380 C.3     112 SER    0.3100
   1773 C         -45.6020    2.0020  -28.0620 C.2     112 SER    0.0700
   1774 O         -45.2760    2.2860  -26.9170 O.2     112 SER    0.0900
   1775 CB        -47.4970    0.3820  -28.2190 C.3     112 SER    0.0500
   1776 OG        -48.2410    1.5390  -28.5860 O.3     112 SER    0.0900
   1777 HN        -45.7790   -1.0490  -27.1230 H       112 SER    0.0900
   1778 HA        -45.7480    0.4780  -29.4850 H       112 SER   -0.6600
   1779 HB1       -47.6870    0.1690  -27.1450 H       112 SER    0.4300
   1780 HB2       -47.8530   -0.4720  -28.8340 H       112 SER    0.5100
   1781 HG1       -48.4620    1.4270  -29.5130 H       112 SER   -0.5100
   1782 N         -45.6500    2.8960  -29.0480 N.am    113 LEU   -0.4700
   1783 CA        -45.4410    4.3270  -28.8380 C.3     113 LEU    0.3100
   1784 C         -46.6800    4.9850  -28.2310 C.2     113 LEU    0.0700
   1785 O         -46.6110    6.0820  -27.6800 O.2     113 LEU    0.0900
   1786 CB        -45.1040    5.0190  -30.1620 C.3     113 LEU   -0.1800
   1787 CG        -44.0200    4.4270  -31.0670 C.3     113 LEU    0.0900
   1788 CD1       -43.8260    5.3230  -32.2920 C.3     113 LEU    0.0900
   1789 CD2       -42.7010    4.2350  -30.3220 C.3     113 LEU   -0.0900
   1790 HN        -45.8320    2.6230  -29.9890 H       113 LEU    0.0900
   1791 HA        -44.6310    4.4490  -28.1330 H       113 LEU   -0.2700
   1792 HB1       -44.7890    6.0540  -29.9150 H       113 LEU    0.0900
   1793 HB2       -46.0400    5.0540  -30.7550 H       113 LEU    0.0900
   1794 HG        -44.3250    3.4100  -31.3960 H       113 LEU    0.0900
   1795 HD11      -43.5150    6.3410  -31.9740 H       113 LEU   -0.2700
   1796 HD12      -44.7790    5.4030  -32.8580 H       113 LEU    0.0900
   1797 HD13      -43.0350    4.9010  -32.9480 H       113 LEU    0.0900
   1798 HD21      -42.8450    3.5460  -29.4620 H       113 LEU    0.0900
   1799 HD22      -42.3400    5.2120  -29.9350 H       113 LEU    0.5100
   1800 HD23      -41.9410    3.7990  -31.0040 H       113 LEU   -0.5100
   1801 N         -47.8190    4.3080  -28.3440 N.am    114 LEU   -0.4700
   1802 CA        -49.0750    4.8290  -27.8410 C.3     114 LEU    0.3100
   1803 C         -49.1670    4.5870  -26.3590 C.2     114 LEU    0.0700
   1804 O         -48.5910    3.6300  -25.8440 O.2     114 LEU    0.0900
   1805 CB        -50.2620    4.1700  -28.5490 C.3     114 LEU   -0.1800
   1806 CG        -50.4040    4.5140  -30.0320 C.3     114 LEU    0.0900
   1807 CD1       -51.2450    3.4690  -30.7770 C.3     114 LEU    0.0900
   1808 CD2       -50.9590    5.9280  -30.2060 C.3     114 LEU   -0.0900
   1809 HN        -47.8600    3.4140  -28.7810 H       114 LEU    0.0900
   1810 HA        -49.0850    5.8960  -28.0100 H       114 LEU   -0.2700
   1811 HB1       -51.1920    4.4820  -28.0300 H       114 LEU    0.0900
   1812 HB2       -50.1510    3.0690  -28.4570 H       114 LEU    0.0900
   1813 HG        -49.3930    4.5610  -30.4920 H       114 LEU    0.0900
   1814 HD11      -52.2640    3.4160  -30.3370 H       114 LEU   -0.2700
   1815 HD12      -50.7690    2.4700  -30.6910 H       114 LEU    0.0900
   1816 HD13      -51.3360    3.7500  -31.8480 H       114 LEU    0.0900
   1817 HD21      -50.2760    6.6670  -29.7350 H       114 LEU    0.0900
   1818 HD22      -51.9550    6.0060  -29.7200 H       114 LEU    0.5100
   1819 HD23      -51.0500    6.1690  -31.2870 H       114 LEU   -0.5100
   1820 N         -49.8860    5.4710  -25.6750 N.am    115 THR   -0.4700
   1821 CA        -50.2050    5.2860  -24.2730 C.3     115 THR    0.3100
   1822 C         -51.5450    4.5560  -24.1910 C.2     115 THR    0.0700
   1823 O         -52.2810    4.4930  -25.1800 O.2     115 THR    0.0900
   1824 CB        -50.2550    6.6370  -23.5220 C.3     115 THR    0.1400
   1825 CG2       -48.9030    7.3530  -23.6030 C.3     115 THR    0.0900
   1826 OG1       -51.2710    7.4760  -24.0860 O.3     115 THR   -0.6600
   1827 HN        -50.2390    6.3020  -26.0970 H       115 THR    0.4300
   1828 HA        -49.4470    4.6490  -23.8430 H       115 THR   -0.2700
   1829 HB        -50.4860    6.4630  -22.4490 H       115 THR    0.0900
   1830 HG1       -51.2520    8.2920  -23.5790 H       115 THR    0.0900
   1831 HG21      -48.6380    7.5490  -24.6650 H       115 THR    0.0900
   1832 HG22      -48.1110    6.7180  -23.1510 H       115 THR    0.5100
   1833 HG23      -48.9570    8.3240  -23.0660 H       115 THR   -0.5100
   1834 N         -51.8770    4.0010  -23.0040 N.am    116 LYS   -0.4700
   1835 CA        -53.1360    3.3170  -22.7860 C.3     116 LYS    0.3100
   1836 C         -54.3180    4.1810  -23.1410 C.2     116 LYS    0.0700
   1837 O         -55.2440    3.7530  -23.8150 O.2     116 LYS    0.0900
   1838 CB        -53.2960    2.8950  -21.3030 C.3     116 LYS   -0.1800
   1839 CG        -52.3630    1.7560  -20.8930 C.3     116 LYS    0.0900
   1840 CD        -52.6140    1.2730  -19.4520 C.3     116 LYS    0.0900
   1841 CE        -52.1650   -0.1800  -19.3120 C.3     116 LYS   -0.1800
   1842 NZ        -52.3550   -0.7540  -17.9600 N.4     116 LYS    0.0900
   1843 HN        -51.2650    4.0410  -22.2180 H       116 LYS    0.0900
   1844 HA        -53.1550    2.4460  -23.4260 H       116 LYS   -0.1800
   1845 HB1       -54.3450    2.5720  -21.1380 H       116 LYS    0.0900
   1846 HB2       -53.0850    3.7760  -20.6600 H       116 LYS    0.0900
   1847 HG1       -51.3120    2.1050  -20.9760 H       116 LYS    0.2100
   1848 HG2       -52.5130    0.9020  -21.5890 H       116 LYS    0.0500
   1849 HD1       -53.6970    1.3520  -19.2170 H       116 LYS    0.0500
   1850 HD2       -52.0450    1.9090  -18.7420 H       116 LYS   -0.3000
   1851 HE1       -51.0820   -0.2480  -19.5460 H       116 LYS    0.3300
   1852 HE2       -52.7490   -0.8090  -20.0170 H       116 LYS    0.3300
   1853 HZ1       -53.3640   -0.7240  -17.7080 H       116 LYS    0.3300
   1854 HZ2       -51.8090   -0.2010  -17.2680 H       116 LYS    0.5100
   1855 HZ3       -52.0250   -1.7400  -17.9520 H       116 LYS   -0.5100
   1856 N         -54.2780    5.4550  -22.7190 N.am    117 ASN   -0.4700
   1857 CA        -55.3140    6.4370  -23.0620 C.3     117 ASN    0.3100
   1858 C         -55.4450    6.6880  -24.5590 C.2     117 ASN    0.0700
   1859 O         -56.5460    6.6460  -25.1000 O.2     117 ASN    0.0900
   1860 CB        -55.1040    7.7630  -22.3160 C.3     117 ASN   -0.1800
   1861 CG        -55.9170    7.8470  -21.0330 C.2     117 ASN    0.0900
   1862 ND2       -55.4030    8.5920  -20.0590 N.am    117 ASN    0.0900
   1863 OD1       -56.9940    7.2590  -20.9180 O.2     117 ASN    0.5500
   1864 HN        -53.5340    5.7930  -22.1470 H       117 ASN   -0.5500
   1865 HA        -56.2710    6.0110  -22.8020 H       117 ASN   -0.6200
   1866 HB1       -55.4040    8.6020  -22.9790 H       117 ASN    0.3200
   1867 HB2       -54.0280    7.8670  -22.0580 H       117 ASN    0.3000
   1868 HD21      -55.8890    8.6870  -19.1910 H       117 ASN    0.5100
   1869 HD22      -54.5290    9.0570  -20.1950 H       117 ASN   -0.5100
   1870 N         -54.3170    6.9460  -25.2220 N.am    118 LYS   -0.4700
   1871 CA        -54.2670    7.0610  -26.6830 C.3     118 LYS    0.3100
   1872 C         -54.8900    5.8470  -27.3950 C.2     118 LYS    0.0700
   1873 O         -55.6400    6.0070  -28.3630 O.2     118 LYS    0.0900
   1874 CB        -52.8260    7.2770  -27.1600 C.3     118 LYS   -0.1800
   1875 CG        -52.4310    8.7320  -27.3910 C.3     118 LYS    0.0900
   1876 CD        -50.9520    8.8400  -27.7670 C.3     118 LYS    0.0900
   1877 CE        -50.5890   10.2100  -28.3280 C.3     118 LYS   -0.1800
   1878 NZ        -50.3340   11.2280  -27.2690 N.4     118 LYS    0.0900
   1879 HN        -53.4490    7.0720  -24.7500 H       118 LYS    0.0900
   1880 HA        -54.8880    7.8960  -26.9740 H       118 LYS   -0.1800
   1881 HB1       -52.6910    6.7270  -28.1140 H       118 LYS    0.0900
   1882 HB2       -52.1420    6.8500  -26.3970 H       118 LYS    0.0900
   1883 HG1       -52.6170    9.3150  -26.4640 H       118 LYS    0.2100
   1884 HG2       -53.0490    9.1550  -28.2110 H       118 LYS    0.0500
   1885 HD1       -50.7190    8.0670  -28.5310 H       118 LYS    0.0500
   1886 HD2       -50.3370    8.6490  -26.8630 H       118 LYS   -0.3000
   1887 HE1       -51.4250   10.5870  -28.9550 H       118 LYS    0.3300
   1888 HE2       -49.6630   10.1270  -28.9370 H       118 LYS    0.3300
   1889 HZ1       -49.5450   10.9150  -26.6690 H       118 LYS    0.3300
   1890 HZ2       -51.1890   11.3430  -26.6860 H       118 LYS    0.5100
   1891 HZ3       -50.0930   12.1370  -27.7120 H       118 LYS   -0.5100
   1892 N         -54.5950    4.6440  -26.9030 N.am    119 ALA   -0.4700
   1893 CA        -55.1580    3.4200  -27.4720 C.3     119 ALA    0.3100
   1894 C         -56.6740    3.3220  -27.3160 C.2     119 ALA    0.0700
   1895 O         -57.3460    2.8310  -28.2170 O.2     119 ALA    0.0900
   1896 CB        -54.4910    2.2020  -26.8830 C.3     119 ALA   -0.2700
   1897 HN        -53.9790    4.5250  -26.1280 H       119 ALA    0.0900
   1898 HA        -55.0090    3.4500  -28.5410 H       119 ALA    0.0900
   1899 HB1       -54.6390    2.1800  -25.7810 H       119 ALA    0.0900
   1900 HB2       -53.4010    2.2280  -27.0930 H       119 ALA    0.5100
   1901 HB3       -54.9330    1.2810  -27.3190 H       119 ALA   -0.5100
   1902 N         -57.2000    3.7840  -26.1750 N.am    120 ARG   -0.4700
   1903 CA        -58.6450    3.8390  -25.9180 C.3     120 ARG    0.3100
   1904 C         -59.3400    4.7280  -26.9390 C.2     120 ARG    0.0700
   1905 O         -60.4590    4.4440  -27.3720 O.2     120 ARG    0.0900
   1906 CB        -58.9390    4.3720  -24.5080 C.3     120 ARG   -0.1800
   1907 CG        -58.5250    3.4550  -23.3550 C.3     120 ARG    0.0900
   1908 CD        -58.9470    4.0440  -22.0060 C.3     120 ARG    0.0900
   1909 NE        -58.8680    3.0710  -20.9120 N.pl3   120 ARG   -0.1800
   1910 CZ        -57.8690    2.9820  -20.0340 C.cat   120 ARG    0.0900
   1911 NH1       -56.8300    3.8080  -20.0890 N.pl3   120 ARG    0.0900
   1912 NH2       -57.9080    2.0570  -19.0880 N.pl3   120 ARG    0.2000
   1913 HN        -56.6220    4.1170  -25.4350 H       120 ARG    0.0900
   1914 HA        -59.0390    2.8390  -26.0270 H       120 ARG    0.0900
   1915 HB1       -60.0310    4.5510  -24.4290 H       120 ARG   -0.7000
   1916 HB2       -58.4050    5.3380  -24.3870 H       120 ARG    0.4400
   1917 HG1       -57.4220    3.3240  -23.3690 H       120 ARG    0.6400
   1918 HG2       -59.0050    2.4610  -23.4860 H       120 ARG   -0.8000
   1919 HD1       -60.0000    4.3940  -22.0670 H       120 ARG    0.4600
   1920 HD2       -58.2770    4.8910  -21.7460 H       120 ARG    0.4600
   1921 HE        -59.6230    2.4230  -20.8170 H       120 ARG   -0.8000
   1922 HH11      -56.7860    4.5120  -20.7980 H       120 ARG    0.4600
   1923 HH12      -56.0900    3.7250  -19.4210 H       120 ARG    0.4600
   1924 HH21      -58.6840    1.4280  -19.0350 H       120 ARG    0.5100
   1925 HH22      -57.1610    1.9860  -18.4270 H       120 ARG   -0.5100
   1926 N         -58.6700    5.8150  -27.3210 N.am    121 VAL   -0.4700
   1927 CA        -59.2380    6.7660  -28.2690 C.3     121 VAL    0.3100
   1928 C         -59.3050    6.1670  -29.6710 C.2     121 VAL    0.0700
   1929 O         -60.3790    6.1570  -30.2710 O.2     121 VAL    0.0900
   1930 CB        -58.5050    8.1370  -28.2350 C.3     121 VAL   -0.0900
   1931 CG1       -58.7760    8.9620  -29.5010 C.3     121 VAL    0.0900
   1932 CG2       -58.9070    8.9090  -26.9780 C.3     121 VAL   -0.2700
   1933 HN        -57.7580    6.0240  -26.9790 H       121 VAL    0.0900
   1934 HA        -60.2790    6.8990  -28.0170 H       121 VAL    0.0900
   1935 HB        -57.4110    7.9610  -28.1440 H       121 VAL    0.0900
   1936 HG11      -59.8680    9.0060  -29.7010 H       121 VAL   -0.2700
   1937 HG12      -58.2750    8.4920  -30.3730 H       121 VAL    0.0900
   1938 HG13      -58.3980    9.9980  -29.3650 H       121 VAL    0.0900
   1939 HG21      -58.6340    8.3290  -26.0700 H       121 VAL    0.0900
   1940 HG22      -60.0060    9.0770  -26.9740 H       121 VAL    0.5100
   1941 HG23      -58.3790    9.8860  -26.9490 H       121 VAL   -0.5100
   1942 N         -58.1810    5.6480  -30.1760 N.am    122 ILE   -0.4700
   1943 CA        -58.1470    5.0040  -31.4900 C.3     122 ILE    0.3100
   1944 C         -59.2880    3.9860  -31.6430 C.2     122 ILE    0.0700
   1945 O         -59.9870    3.9720  -32.6610 O.2     122 ILE    0.0900
   1946 CB        -56.7830    4.3130  -31.7620 C.3     122 ILE   -0.0900
   1947 CG1       -55.6070    5.2770  -31.5350 C.3     122 ILE    0.0900
   1948 CG2       -56.7490    3.6580  -33.1710 C.3     122 ILE   -0.2700
   1949 CD        -55.6000    6.5070  -32.4320 C.3     122 ILE    0.0900
   1950 HN        -57.3170    5.6760  -29.6810 H       122 ILE    0.0900
   1951 HA        -58.3310    5.7650  -32.2340 H       122 ILE    0.0900
   1952 HB        -56.6120    3.5310  -30.9930 H       122 ILE   -0.1800
   1953 HG11      -54.6630    4.7180  -31.7060 H       122 ILE    0.0900
   1954 HG12      -55.6370    5.6190  -30.4790 H       122 ILE    0.0900
   1955 HG21      -57.0850    4.3870  -33.9390 H       122 ILE   -0.2700
   1956 HG22      -57.4270    2.7800  -33.1950 H       122 ILE    0.0900
   1957 HG23      -55.7140    3.3390  -33.4130 H       122 ILE    0.0900
   1958 HD1       -56.5260    7.1020  -32.2720 H       122 ILE    0.0900
   1959 HD2       -55.5580    6.1970  -33.4980 H       122 ILE    0.5100
   1960 HD3       -54.7230    7.1460  -32.1930 H       122 ILE   -0.5100
   1961 N         -59.4850    3.1550  -30.6170 N.am    123 ILE   -0.4700
   1962 CA        -60.5260    2.1220  -30.6090 C.3     123 ILE    0.3100
   1963 C         -61.9120    2.7510  -30.7400 C.2     123 ILE    0.0700
   1964 O         -62.7310    2.3150  -31.5600 O.2     123 ILE    0.0900
   1965 CB        -60.4310    1.2290  -29.3370 C.3     123 ILE   -0.0900
   1966 CG1       -59.1400    0.3980  -29.3700 C.3     123 ILE    0.0900
   1967 CG2       -61.6530    0.3260  -29.2060 C.3     123 ILE   -0.2700
   1968 CD        -58.7200   -0.1990  -28.0270 C.3     123 ILE    0.0900
   1969 HN        -58.9230    3.2010  -29.7950 H       123 ILE    0.0900
   1970 HA        -60.4010    1.5200  -31.4960 H       123 ILE    0.0900
   1971 HB        -60.3590    1.8780  -28.4400 H       123 ILE   -0.1800
   1972 HG11      -58.3170    1.0500  -29.7320 H       123 ILE    0.0900
   1973 HG12      -59.2830   -0.4350  -30.0900 H       123 ILE    0.0900
   1974 HG21      -61.8400   -0.2060  -30.1640 H       123 ILE   -0.2700
   1975 HG22      -62.5490    0.9350  -28.9600 H       123 ILE    0.0900
   1976 HG23      -61.4830   -0.4280  -28.4090 H       123 ILE    0.0900
   1977 HD1       -59.5150   -0.8740  -27.6440 H       123 ILE    0.0900
   1978 HD2       -58.5570    0.6140  -27.2870 H       123 ILE    0.5100
   1979 HD3       -57.7850   -0.7850  -28.1500 H       123 ILE   -0.5100
   1980 N         -62.1420    3.7960  -29.9440 N.am    124 LEU   -0.4700
   1981 CA        -63.4000    4.5360  -29.9230 C.3     124 LEU    0.3100
   1982 C         -63.6890    5.2000  -31.2710 C.2     124 LEU    0.0700
   1983 O         -64.8360    5.2330  -31.7170 O.2     124 LEU    0.0900
   1984 CB        -63.3430    5.5850  -28.8110 C.3     124 LEU   -0.1800
   1985 CG        -64.5390    5.8220  -27.8840 C.3     124 LEU    0.0900
   1986 CD1       -64.8740    4.5870  -27.0210 C.3     124 LEU    0.0900
   1987 CD2       -64.2300    7.0320  -27.0100 C.3     124 LEU   -0.0900
   1988 HN        -61.4470    4.1250  -29.3110 H       124 LEU    0.0900
   1989 HA        -64.2050    3.8370  -29.7470 H       124 LEU   -0.2700
   1990 HB1       -63.1280    6.5540  -29.3040 H       124 LEU    0.0900
   1991 HB2       -62.4890    5.3090  -28.1610 H       124 LEU    0.0900
   1992 HG        -65.4250    6.0800  -28.5020 H       124 LEU    0.0900
   1993 HD11      -64.0040    4.3180  -26.3850 H       124 LEU   -0.2700
   1994 HD12      -65.1140    3.7220  -27.6770 H       124 LEU    0.0900
   1995 HD13      -65.7400    4.8090  -26.3630 H       124 LEU    0.0900
   1996 HD21      -64.0620    7.9290  -27.6440 H       124 LEU    0.0900
   1997 HD22      -63.3120    6.8430  -26.4130 H       124 LEU    0.5100
   1998 HD23      -65.0850    7.2350  -26.3290 H       124 LEU   -0.5100
   1999 N         -62.6420    5.7220  -31.9200 N.am    125 MET   -0.4700
   2000 CA        -62.7590    6.3000  -33.2590 C.3     125 MET    0.3100
   2001 C         -63.0860    5.2300  -34.2820 C.2     125 MET    0.0700
   2002 O         -63.9900    5.4070  -35.1040 O.2     125 MET    0.0900
   2003 CB        -61.4840    7.0490  -33.6650 C.3     125 MET   -0.1800
   2004 CG        -61.3150    8.4070  -32.9760 C.3     125 MET    0.0900
   2005 SD        -62.8330    9.4120  -32.9420 S.3     125 MET    0.0900
   2006 CE        -62.9140   10.0610  -34.6210 C.3     125 MET   -0.1400
   2007 HN        -61.7300    5.7400  -31.5180 H       125 MET    0.0900
   2008 HA        -63.6010    6.9760  -33.2540 H       125 MET    0.0900
   2009 HB1       -61.5060    7.2130  -34.7630 H       125 MET   -0.0900
   2010 HB2       -60.6070    6.4160  -33.4130 H       125 MET   -0.2200
   2011 HG1       -60.5200    8.9690  -33.5100 H       125 MET    0.0900
   2012 HG2       -60.9760    8.2270  -31.9350 H       125 MET    0.0900
   2013 HE1       -62.9730    9.2420  -35.3680 H       125 MET    0.0900
   2014 HE2       -62.0080   10.6630  -34.8440 H       125 MET    0.5100
   2015 HE3       -63.8130   10.7020  -34.7420 H       125 MET   -0.5100
   2016 N         -62.3580    4.1110  -34.2150 N.am    126 VAL   -0.4700
   2017 CA        -62.5860    2.9810  -35.1070 C.3     126 VAL    0.3100
   2018 C         -64.0560    2.5750  -35.0270 C.2     126 VAL    0.0700
   2019 O         -64.7300    2.4780  -36.0510 O.2     126 VAL    0.0900
   2020 CB        -61.6320    1.7820  -34.7910 C.3     126 VAL   -0.0900
   2021 CG1       -62.1190    0.4870  -35.4340 C.3     126 VAL    0.0900
   2022 CG2       -60.2140    2.0900  -35.2590 C.3     126 VAL   -0.2700
   2023 HN        -61.6250    3.9990  -33.5490 H       126 VAL    0.0900
   2024 HA        -62.4260    3.3240  -36.1180 H       126 VAL    0.0900
   2025 HB        -61.5760    1.6420  -33.6910 H       126 VAL    0.0900
   2026 HG11      -62.3430    0.6550  -36.5090 H       126 VAL   -0.2700
   2027 HG12      -63.0460    0.1400  -34.9290 H       126 VAL    0.0900
   2028 HG13      -61.3340   -0.2950  -35.3530 H       126 VAL    0.0900
   2029 HG21      -59.8960    3.0870  -34.8840 H       126 VAL    0.0900
   2030 HG22      -60.1760    2.1010  -36.3690 H       126 VAL    0.5100
   2031 HG23      -59.5110    1.3240  -34.8680 H       126 VAL   -0.5100
   2032 N         -64.5530    2.3920  -33.8040 N.am    127 TRP   -0.4700
   2033 CA        -65.9360    1.9830  -33.5870 C.3     127 TRP    0.3100
   2034 C         -66.9650    3.0240  -34.0160 C.2     127 TRP    0.0700
   2035 O         -67.9640    2.6810  -34.6410 O.2     127 TRP    0.0900
   2036 CB        -66.1570    1.5340  -32.1360 C.3     127 TRP   -0.1800
   2037 CG        -65.7320    0.1100  -31.9050 C.ar    127 TRP    0.0900
   2038 CD1       -64.4940   -0.3270  -31.5280 C.ar    127 TRP    0.0900
   2039 CD2       -66.5390   -1.0640  -32.0650 C.ar    127 TRP   -0.0300
   2040 CE2       -65.7190   -2.1780  -31.7580 C.ar    127 TRP   -0.1500
   2041 CE3       -67.8730   -1.2860  -32.4310 C.ar    127 TRP    0.2200
   2042 NE1       -64.4780   -1.6980  -31.4350 N.ar    127 TRP   -0.5100
   2043 CZ2       -66.1970   -3.5010  -31.8110 C.ar    127 TRP    0.3700
   2044 CZ3       -68.3480   -2.6030  -32.4790 C.ar    127 TRP    0.2400
   2045 CH2       -67.5090   -3.6890  -32.1690 C.ar    127 TRP    0.1100
   2046 HN        -64.0030    2.5270  -32.9840 H       127 TRP   -0.2500
   2047 HA        -66.1520    1.1700  -34.2660 H       127 TRP    0.1700
   2048 HB1       -67.2370    1.6250  -31.8890 H       127 TRP   -0.2000
   2049 HB2       -65.5710    2.1910  -31.4600 H       127 TRP    0.1400
   2050 HD1       -63.6470    0.3140  -31.3320 H       127 TRP   -0.2700
   2051 HE1       -63.7090   -2.2410  -31.1790 H       127 TRP    0.1600
   2052 HE3       -68.5380   -0.4690  -32.6740 H       127 TRP   -0.1400
   2053 HZ2       -65.5700   -4.3490  -31.5820 H       127 TRP    0.1400
   2054 HZ3       -69.3750   -2.7870  -32.7600 H       127 TRP    0.5100
   2055 HH2       -67.9060   -4.6920  -32.2130 H       127 TRP   -0.5100
   2056 N         -66.7140    4.2950  -33.6980 N.am    128 ILE   -0.4700
   2057 CA        -67.6010    5.3840  -34.1220 C.3     128 ILE    0.3100
   2058 C         -67.6730    5.4850  -35.6510 C.2     128 ILE    0.0700
   2059 O         -68.7670    5.4700  -36.2270 O.2     128 ILE    0.0900
   2060 CB        -67.2160    6.7400  -33.4660 C.3     128 ILE   -0.0900
   2061 CG1       -67.7950    6.8290  -32.0480 C.3     128 ILE    0.0900
   2062 CG2       -67.6960    7.9310  -34.3080 C.3     128 ILE   -0.2700
   2063 CD        -67.0850    7.8310  -31.1480 C.3     128 ILE    0.0900
   2064 HN        -65.9160    4.5610  -33.1610 H       128 ILE    0.0900
   2065 HA        -68.6090    5.1130  -33.8430 H       128 ILE    0.0900
   2066 HB        -66.1120    6.7910  -33.3610 H       128 ILE   -0.1800
   2067 HG11      -67.7270    5.8260  -31.5770 H       128 ILE    0.0900
   2068 HG12      -68.8640    7.1200  -32.1220 H       128 ILE    0.0900
   2069 HG21      -68.7690    7.8080  -34.5670 H       128 ILE   -0.2700
   2070 HG22      -67.1080    7.9910  -35.2490 H       128 ILE    0.0900
   2071 HG23      -67.5760    8.8740  -33.7310 H       128 ILE    0.0900
   2072 HD1       -67.1510    8.8510  -31.5850 H       128 ILE    0.0900
   2073 HD2       -66.0130    7.5570  -31.0490 H       128 ILE    0.5100
   2074 HD3       -67.5630    7.8440  -30.1450 H       128 ILE   -0.5100
   2075 N         -66.5100    5.5550  -36.3030 N.am    129 VAL   -0.4700
   2076 CA        -66.4400    5.6630  -37.7630 C.3     129 VAL    0.3100
   2077 C         -67.0150    4.4310  -38.4670 C.2     129 VAL    0.0700
   2078 O         -67.8100    4.5660  -39.4000 O.2     129 VAL    0.0900
   2079 CB        -65.0050    5.9920  -38.2510 C.3     129 VAL   -0.0900
   2080 CG1       -64.8970    5.9140  -39.7780 C.3     129 VAL    0.0900
   2081 CG2       -64.5950    7.3810  -37.7730 C.3     129 VAL   -0.2700
   2082 HN        -65.6350    5.5350  -35.8250 H       129 VAL    0.0900
   2083 HA        -67.1220    6.4430  -38.0670 H       129 VAL    0.0900
   2084 HB        -64.2930    5.2700  -37.7980 H       129 VAL    0.0900
   2085 HG11      -65.7150    6.5000  -40.2500 H       129 VAL   -0.2700
   2086 HG12      -64.9820    4.8570  -40.1100 H       129 VAL    0.0900
   2087 HG13      -63.9230    6.3330  -40.1110 H       129 VAL    0.0900
   2088 HG21      -64.6150    7.4240  -36.6620 H       129 VAL    0.0900
   2089 HG22      -65.3010    8.1420  -38.1700 H       129 VAL    0.5100
   2090 HG23      -63.5640    7.6100  -38.1180 H       129 VAL   -0.5100
   2091 N         -66.6350    3.2380  -38.0070 N.am    130 SER   -0.4700
   2092 CA        -67.2240    1.9860  -38.4940 C.3     130 SER    0.3100
   2093 C         -68.7350    1.9560  -38.2840 C.2     130 SER    0.0700
   2094 O         -69.4780    1.4650  -39.1320 O.2     130 SER    0.0900
   2095 CB        -66.5940    0.7870  -37.7900 C.3     130 SER    0.0500
   2096 OG        -65.1810    0.8450  -37.8510 O.3     130 SER    0.0900
   2097 HN        -65.9310    3.1440  -37.3080 H       130 SER    0.0900
   2098 HA        -67.0540    1.9280  -39.5590 H       130 SER   -0.6600
   2099 HB1       -66.9320   -0.1510  -38.2790 H       130 SER    0.4300
   2100 HB2       -66.9020    0.7800  -36.7220 H       130 SER    0.5100
   2101 HG1       -64.9100    1.4590  -37.1640 H       130 SER   -0.5100
   2102 N         -69.1720    2.4890  -37.1380 N.am    131 GLY   -0.4700
   2103 CA        -70.5860    2.6560  -36.7910 C.3     131 GLY    0.3100
   2104 C         -71.3220    3.5990  -37.7230 C.2     131 GLY   -0.0200
   2105 O         -72.5130    3.4190  -37.9890 O.2     131 GLY    0.0900
   2106 HN        -68.5310    2.8080  -36.4450 H       131 GLY    0.0900
   2107 HA1       -70.6360    3.0470  -35.7860 H       131 GLY    0.5100
   2108 HA2       -71.0540    1.6830  -36.8360 H       131 GLY   -0.5100
   2109 N         -70.6190    4.6080  -38.2310 N.am    132 LEU   -0.4700
   2110 CA        -71.1880    5.4840  -39.2450 C.3     132 LEU    0.3100
   2111 C         -71.3520    4.7290  -40.5510 C.2     132 LEU    0.0700
   2112 O         -72.4720    4.5020  -41.0050 O.2     132 LEU    0.0900
   2113 CB        -70.3220    6.7330  -39.4530 C.3     132 LEU   -0.1800
   2114 CG        -70.6610    8.0410  -38.7260 C.3     132 LEU    0.0900
   2115 CD1       -71.4450    7.8530  -37.4150 C.3     132 LEU    0.0900
   2116 CD2       -69.3640    8.8190  -38.4930 C.3     132 LEU   -0.0900
   2117 HN        -69.6850    4.8080  -37.9450 H       132 LEU    0.0900
   2118 HA        -72.1780    5.7670  -38.9210 H       132 LEU   -0.2700
   2119 HB1       -70.3390    6.9570  -40.5380 H       132 LEU    0.0900
   2120 HB2       -69.2900    6.4590  -39.1530 H       132 LEU    0.0900
   2121 HG        -71.2670    8.6740  -39.4080 H       132 LEU    0.0900
   2122 HD11      -70.8550    7.2380  -36.7030 H       132 LEU   -0.2700
   2123 HD12      -72.4060    7.3360  -37.6200 H       132 LEU    0.0900
   2124 HD13      -71.6430    8.8420  -36.9490 H       132 LEU    0.0900
   2125 HD21      -68.7880    8.8920  -39.4400 H       132 LEU    0.0900
   2126 HD22      -68.7400    8.2970  -37.7370 H       132 LEU    0.5100
   2127 HD23      -69.5980    9.8470  -38.1410 H       132 LEU   -0.5100
   2128 N         -70.2270    4.3150  -41.1320 N.am    133 THR   -0.4700
   2129 CA        -70.1990    3.5980  -42.4110 C.3     133 THR    0.3100
   2130 C         -71.0810    2.3450  -42.4860 C.2     133 THR    0.0700
   2131 O         -71.5010    1.9480  -43.5770 O.2     133 THR    0.0900
   2132 CB        -68.7720    3.1850  -42.7790 C.3     133 THR    0.1400
   2133 CG2       -67.9300    4.4050  -43.1040 C.3     133 THR    0.0900
   2134 OG1       -68.1890    2.4830  -41.6760 O.3     133 THR   -0.6600
   2135 HN        -69.3370    4.4770  -40.7140 H       133 THR    0.4300
   2136 HA        -70.6060    4.2520  -43.1680 H       133 THR   -0.2700
   2137 HB        -68.7860    2.5180  -43.6670 H       133 THR    0.0900
   2138 HG1       -68.6470    1.6420  -41.6260 H       133 THR    0.0900
   2139 HG21      -67.8870    5.0850  -42.2240 H       133 THR    0.0900
   2140 HG22      -68.3780    4.9580  -43.9560 H       133 THR    0.5100
   2141 HG23      -66.8960    4.0930  -43.3620 H       133 THR   -0.5100
   2142 N         -71.3580    1.7140  -41.3410 N.am    134 SER   -0.4700
   2143 CA        -72.1970    0.5140  -41.3340 C.3     134 SER    0.3100
   2144 C         -73.6750    0.8460  -41.1780 C.2     134 SER    0.0700
   2145 O         -74.4920    0.4250  -41.9870 O.2     134 SER    0.0900
   2146 CB        -71.7420   -0.5040  -40.2730 C.3     134 SER    0.0500
   2147 OG        -70.4410   -1.0050  -40.5640 O.3     134 SER    0.0900
   2148 HN        -71.0130    2.0250  -40.4590 H       134 SER    0.0900
   2149 HA        -72.1430    0.0690  -42.3180 H       134 SER   -0.6600
   2150 HB1       -72.4530   -1.3580  -40.2480 H       134 SER    0.4300
   2151 HB2       -71.7180   -0.0150  -39.2750 H       134 SER    0.5100
   2152 HG1       -69.8370   -0.2740  -40.4120 H       134 SER   -0.5100
   2153 N         -74.0210    1.6170  -40.1520 N.am    135 PHE   -0.4700
   2154 CA        -75.4230    1.9150  -39.8780 C.3     135 PHE    0.3100
   2155 C         -76.0310    2.9180  -40.8390 C.2     135 PHE    0.0700
   2156 O         -77.1310    2.7060  -41.3510 O.2     135 PHE    0.0900
   2157 CB        -75.6120    2.3840  -38.4330 C.3     135 PHE   -0.1800
   2158 CG        -75.7660    1.2590  -37.4550 C.ar    135 PHE    0.0900
   2159 CD1       -74.6600    0.5350  -37.0220 C.ar    135 PHE    0.0900
   2160 CD2       -77.0180    0.9220  -36.9620 C.ar    135 PHE    0.0000
   2161 CE1       -74.8000   -0.5020  -36.1110 C.ar    135 PHE   -0.1150
   2162 CE2       -77.1650   -0.1190  -36.0480 C.ar    135 PHE    0.1150
   2163 CZ        -76.0570   -0.8280  -35.6240 C.ar    135 PHE   -0.1150
   2164 HN        -73.3500    2.0200  -39.5340 H       135 PHE    0.1150
   2165 HA        -75.9950    1.0160  -40.0570 H       135 PHE   -0.1150
   2166 HB1       -76.5290    3.0080  -38.3670 H       135 PHE    0.1150
   2167 HB2       -74.7240    2.9750  -38.1200 H       135 PHE   -0.1150
   2168 HD1       -73.6790    0.7830  -37.4010 H       135 PHE    0.1150
   2169 HD2       -77.8880    1.4720  -37.2900 H       135 PHE   -0.1150
   2170 HE1       -73.9320   -1.0530  -35.7820 H       135 PHE    0.1150
   2171 HE2       -78.1450   -0.3710  -35.6700 H       135 PHE    0.5100
   2172 HZ        -76.1710   -1.6350  -34.9160 H       135 PHE   -0.5100
   2173 N         -75.3020    4.0010  -41.0890 N.am    136 LEU   -0.4700
   2174 CA        -75.8280    5.1190  -41.8590 C.3     136 LEU    0.3100
   2175 C         -76.3020    4.7250  -43.2590 C.2     136 LEU    0.0700
   2176 O         -77.4670    4.9510  -43.5750 O.2     136 LEU    0.0900
   2177 CB        -74.8290    6.2760  -41.8980 C.3     136 LEU   -0.1800
   2178 CG        -75.4090    7.6860  -41.8380 C.3     136 LEU    0.0900
   2179 CD1       -76.1820    7.9180  -40.5380 C.3     136 LEU    0.0900
   2180 CD2       -74.2860    8.7030  -41.9890 C.3     136 LEU   -0.0900
   2181 HN        -74.3640    4.0950  -40.7640 H       136 LEU    0.0900
   2182 HA        -76.7500    5.4360  -41.3940 H       136 LEU   -0.2700
   2183 HB1       -74.2490    6.1900  -42.8410 H       136 LEU    0.0900
   2184 HB2       -74.1390    6.1570  -41.0370 H       136 LEU    0.0900
   2185 HG        -76.0930    7.8350  -42.7000 H       136 LEU    0.0900
   2186 HD11      -75.5650    7.6100  -39.6670 H       136 LEU   -0.2700
   2187 HD12      -77.1160    7.3170  -40.5420 H       136 LEU    0.0900
   2188 HD13      -76.4300    8.9960  -40.4330 H       136 LEU    0.0900
   2189 HD21      -73.7720    8.5620  -42.9640 H       136 LEU    0.0900
   2190 HD22      -73.5430    8.5700  -41.1730 H       136 LEU    0.5100
   2191 HD23      -74.7010    9.7320  -41.9530 H       136 LEU   -0.5100
   2192 N         -75.4340    4.1080  -44.0910 N.am    137 PRO   -0.2900
   2193 CA        -75.9140    3.6730  -45.4110 C.3     137 PRO    0.0000
   2194 C         -77.1080    2.7220  -45.4080 C.2     137 PRO    0.0900
   2195 O         -77.7600    2.5560  -46.4450 O.2     137 PRO    0.0900
   2196 CB        -74.6870    2.9880  -46.0170 C.3     137 PRO    0.0200
   2197 CG        -73.5570    3.7530  -45.4470 C.3     137 PRO    0.0900
   2198 CD        -73.9630    4.0250  -44.0160 C.3     137 PRO   -0.1800
   2199 HA        -76.2840    4.5150  -45.9740 H       137 PRO    0.0900
   2200 HB1       -74.6970    3.0530  -47.1260 H       137 PRO    0.0900
   2201 HB2       -74.6380    1.9180  -45.7220 H       137 PRO   -0.1800
   2202 HG1       -72.6190    3.1580  -45.4850 H       137 PRO    0.0900
   2203 HG2       -73.4020    4.7020  -46.0020 H       137 PRO    0.0900
   2204 HD1       -73.6610    3.1980  -43.3400 H       137 PRO    0.5100
   2205 HD2       -73.5450    4.9860  -43.6490 H       137 PRO   -0.5100
   2206 N         -77.4050    2.1130  -44.2610 N.am    138 ILE   -0.4700
   2207 CA        -78.4930    1.1410  -44.1860 C.3     138 ILE    0.3100
   2208 C         -79.7880    1.7750  -43.6920 C.2     138 ILE    0.0700
   2209 O         -80.8640    1.4930  -44.2210 O.2     138 ILE    0.0900
   2210 CB        -78.1120   -0.1060  -43.3510 C.3     138 ILE   -0.0900
   2211 CG1       -76.9650   -0.8540  -44.0340 C.3     138 ILE    0.0900
   2212 CG2       -79.3200   -1.0330  -43.1670 C.3     138 ILE   -0.2700
   2213 CD        -76.3680   -1.9770  -43.2180 C.3     138 ILE    0.0900
   2214 HN        -76.9070    2.2890  -43.4160 H       138 ILE    0.0900
   2215 HA        -78.7390    0.8470  -45.1950 H       138 ILE    0.0900
   2216 HB        -77.7440    0.2190  -42.3540 H       138 ILE   -0.1800
   2217 HG11      -76.1600   -0.1230  -44.2620 H       138 ILE    0.0900
   2218 HG12      -77.3450   -1.2790  -44.9870 H       138 ILE    0.0900
   2219 HG21      -79.6930   -1.3740  -44.1560 H       138 ILE   -0.2700
   2220 HG22      -80.1380   -0.4900  -42.6470 H       138 ILE    0.0900
   2221 HG23      -79.0250   -1.9250  -42.5720 H       138 ILE    0.0900
   2222 HD1       -77.0900   -2.8190  -43.1410 H       138 ILE    0.0900
   2223 HD2       -76.1320   -1.6170  -42.1940 H       138 ILE    0.5100
   2224 HD3       -75.4420   -2.3480  -43.7060 H       138 ILE   -0.5100
   2225 N         -79.6870    2.6400  -42.6870 N.am    139 GLN   -0.4700
   2226 CA        -80.8530    3.3790  -42.2120 C.3     139 GLN    0.3100
   2227 C         -81.3410    4.3870  -43.2660 C.2     139 GLN    0.0700
   2228 O         -82.5400    4.6230  -43.4040 O.2     139 GLN    0.0900
   2229 CB        -80.5680    4.0590  -40.8630 C.3     139 GLN   -0.1800
   2230 CG        -80.0450    3.1190  -39.7380 C.3     139 GLN    0.0900
   2231 CD        -80.9300    1.8940  -39.4650 C.2     139 GLN    0.0900
   2232 NE2       -80.2870    0.7530  -39.2170 N.am    139 GLN   -0.1800
   2233 OE1       -82.1590    1.9740  -39.4580 O.2     139 GLN    0.0900
   2234 HN        -78.8260    2.8210  -42.2200 H       139 GLN    0.0900
   2235 HA        -81.6720    2.6810  -42.1120 H       139 GLN    0.5500
   2236 HB1       -81.5080    4.5310  -40.5090 H       139 GLN   -0.5500
   2237 HB2       -79.8080    4.8510  -41.0310 H       139 GLN   -0.6200
   2238 HG1       -79.9690    3.7050  -38.7970 H       139 GLN    0.3200
   2239 HG2       -79.0350    2.7560  -40.0250 H       139 GLN    0.3000
   2240 HE21      -80.8060   -0.0820  -39.0310 H       139 GLN    0.5100
   2241 HE22      -79.2870    0.7310  -39.2180 H       139 GLN   -0.5100
   2242 N         -80.4030    4.9460  -44.0320 N.am    140 MET   -0.4700
   2243 CA        -80.7010    5.8910  -45.1130 C.3     140 MET    0.3100
   2244 C         -81.1050    5.2190  -46.4330 C.2     140 MET    0.0700
   2245 O         -81.3490    5.9010  -47.4360 O.2     140 MET    0.0900
   2246 CB        -79.4870    6.7910  -45.3650 C.3     140 MET   -0.1800
   2247 CG        -79.1420    7.7510  -44.2410 C.3     140 MET    0.0900
   2248 SD        -80.2440    9.1700  -44.1660 S.3     140 MET    0.0900
   2249 CE        -79.8490   10.0460  -45.6880 C.3     140 MET   -0.1400
   2250 HN        -79.4370    4.7400  -43.9000 H       140 MET    0.0900
   2251 HA        -81.5560    6.4820  -44.8180 H       140 MET    0.0900
   2252 HB1       -79.6860    7.3880  -46.2800 H       140 MET   -0.0900
   2253 HB2       -78.6070    6.1390  -45.5440 H       140 MET   -0.2200
   2254 HG1       -78.0990    8.1020  -44.3880 H       140 MET    0.0900
   2255 HG2       -79.1910    7.1980  -43.2800 H       140 MET    0.0900
   2256 HE1       -79.8690    9.3630  -46.5640 H       140 MET    0.0900
   2257 HE2       -78.8330   10.4900  -45.6220 H       140 MET    0.5100
   2258 HE3       -80.5880   10.8560  -45.8680 H       140 MET   -0.5100
   2259 N         -81.1500    3.8830  -46.4320 N.am    141 HSE   -0.4700
   2260 CA        -81.5200    3.0630  -47.6010 C.3     141 HSE    0.3100
   2261 C         -80.6240    3.1930  -48.8500 C.2     141 HSE    0.0700
   2262 O         -80.9970    2.7160  -49.9280 O.2     141 HSE    0.0900
   2263 CB        -83.0040    3.2510  -47.9810 C.3     141 HSE   -0.0800
   2264 CG        -83.9710    2.8210  -46.9180 C.ar    141 HSE    0.0900
   2265 CD2       -85.0120    3.6160  -46.4960 C.ar    141 HSE    0.0900
   2266 ND1       -84.0470    1.6750  -46.1920 N.ar    141 HSE   -0.7000
   2267 CE1       -85.1220    1.8030  -45.3550 C.ar    141 HSE    0.2200
   2268 NE2       -85.6920    2.9820  -45.5520 N.ar    141 HSE    0.2500
   2269 HN        -80.9280    3.3660  -45.6090 H       141 HSE    0.1300
   2270 HA        -81.3290    2.0300  -47.3520 H       141 HSE   -0.3600
   2271 HB1       -83.2130    2.6580  -48.8970 H       141 HSE    0.3200
   2272 HB2       -83.1810    4.3270  -48.1940 H       141 HSE   -0.0500
   2273 HD2       -85.2830    4.6060  -46.8390 H       141 HSE    0.0900
   2274 HE1       -85.4750    1.0680  -44.6320 H       141 HSE    0.5100
   2275 HE2       -86.4960    3.3430  -45.0790 H       141 HSE   -0.5100
   2276 N         -79.4410    3.8010  -48.7140 N.am    142 TRP   -0.4700
   2277 CA        -78.5320    3.9860  -49.8520 C.3     142 TRP    0.3100
   2278 C         -78.0510    2.6610  -50.4650 C.2     142 TRP    0.0700
   2279 O         -77.5610    2.6380  -51.5900 O.2     142 TRP    0.0900
   2280 CB        -77.3040    4.8370  -49.4840 C.3     142 TRP   -0.1800
   2281 CG        -77.5630    6.1490  -48.7860 C.ar    142 TRP    0.0900
   2282 CD1       -78.6860    6.9290  -48.8640 C.ar    142 TRP    0.0900
   2283 CD2       -76.6480    6.8530  -47.9330 C.ar    142 TRP   -0.0300
   2284 CE2       -77.2930    8.0400  -47.5150 C.ar    142 TRP   -0.1500
   2285 CE3       -75.3460    6.5900  -47.4770 C.ar    142 TRP    0.2200
   2286 NE1       -78.5320    8.0610  -48.0990 N.ar    142 TRP   -0.5100
   2287 CZ2       -76.6840    8.9620  -46.6570 C.ar    142 TRP    0.3700
   2288 CZ3       -74.7380    7.5070  -46.6230 C.ar    142 TRP    0.2400
   2289 CH2       -75.4100    8.6810  -46.2200 C.ar    142 TRP    0.1100
   2290 HN        -79.1250    4.1550  -47.8370 H       142 TRP   -0.2500
   2291 HA        -79.0900    4.4680  -50.6420 H       142 TRP    0.1700
   2292 HB1       -76.7540    5.0630  -50.4200 H       142 TRP   -0.2000
   2293 HB2       -76.6580    4.2290  -48.8160 H       142 TRP    0.1400
   2294 HD1       -79.5660    6.6900  -49.4440 H       142 TRP   -0.2700
   2295 HE1       -79.1990    8.7640  -47.9880 H       142 TRP    0.1600
   2296 HE3       -74.8110    5.7000  -47.7720 H       142 TRP   -0.1400
   2297 HZ2       -77.1800    9.8680  -46.3400 H       142 TRP    0.1400
   2298 HZ3       -73.7380    7.3180  -46.2640 H       142 TRP    0.5100
   2299 HH2       -74.9150    9.3720  -45.5560 H       142 TRP   -0.5100
   2300 N         -78.1970    1.5640  -49.7200 N.am    143 TYR   -0.4700
   2301 CA        -77.7050    0.2520  -50.1350 C.3     143 TYR    0.3100
   2302 C         -78.5730   -0.4160  -51.1880 C.2     143 TYR    0.0700
   2303 O         -78.0990   -1.2810  -51.9180 O.2     143 TYR    0.0900
   2304 CB        -77.5940   -0.6840  -48.9230 C.3     143 TYR   -0.1800
   2305 CG        -78.9320   -1.0990  -48.3410 C.ar    143 TYR    0.0900
   2306 CD1       -79.4820   -2.3510  -48.6220 C.ar    143 TYR    0.0900
   2307 CD2       -79.6530   -0.2350  -47.5150 C.ar    143 TYR    0.0000
   2308 CE1       -80.7120   -2.7290  -48.0930 C.ar    143 TYR   -0.1150
   2309 CE2       -80.8840   -0.6050  -46.9840 C.ar    143 TYR    0.1150
   2310 CZ        -81.4050   -1.8500  -47.2730 C.ar    143 TYR   -0.1150
   2311 OH        -82.6250   -2.2070  -46.7390 O.3     143 TYR    0.1150
   2312 HN        -78.6550    1.5910  -48.8350 H       143 TYR    0.1100
   2313 HA        -76.7370    0.3870  -50.5960 H       143 TYR   -0.5400
   2314 HB1       -77.0300   -0.1710  -48.1150 H       143 TYR    0.4300
   2315 HB2       -77.0670   -1.6130  -49.2260 H       143 TYR   -0.1150
   2316 HD1       -78.9430   -3.0370  -49.2600 H       143 TYR    0.1150
   2317 HD2       -79.2470    0.7380  -47.2840 H       143 TYR   -0.1150
   2318 HE1       -81.1250   -3.7020  -48.3190 H       143 TYR    0.1150
   2319 HE2       -81.4280    0.0790  -46.3500 H       143 TYR    0.5100
   2320 HH        -82.5990   -2.0300  -45.7970 H       143 TYR   -0.5100
   2321 N         -79.8340    0.0020  -51.2730 N.am    144 ARG   -0.4700
   2322 CA        -80.8860   -0.7940  -51.9100 C.3     144 ARG    0.3100
   2323 C         -80.8300   -0.9510  -53.4210 C.2     144 ARG    0.0700
   2324 O         -80.6070    0.0130  -54.1500 O.2     144 ARG    0.0900
   2325 CB        -82.2630   -0.2610  -51.5190 C.3     144 ARG   -0.1800
   2326 CG        -82.6320   -0.5300  -50.0880 C.3     144 ARG    0.0900
   2327 CD        -83.9990    0.0140  -49.7520 C.3     144 ARG    0.0900
   2328 NE        -84.4970   -0.5870  -48.5200 N.pl3   144 ARG   -0.1800
   2329 CZ        -85.7730   -0.6110  -48.1570 C.cat   144 ARG    0.0900
   2330 NH1       -86.7020   -0.0670  -48.9330 N.pl3   144 ARG    0.0900
   2331 NH2       -86.1160   -1.1870  -47.0150 N.pl3   144 ARG    0.2000
   2332 HN        -80.1210    0.8820  -50.9030 H       144 ARG    0.0900
   2333 HA        -80.7740   -1.8190  -51.5870 H       144 ARG    0.0900
   2334 HB1       -83.0240   -0.7340  -52.1740 H       144 ARG   -0.7000
   2335 HB2       -82.2770    0.8370  -51.6850 H       144 ARG    0.4400
   2336 HG1       -81.8790   -0.0560  -49.4230 H       144 ARG    0.6400
   2337 HG2       -82.6270   -1.6270  -49.9130 H       144 ARG   -0.8000
   2338 HD1       -84.7150   -0.2250  -50.5670 H       144 ARG    0.4600
   2339 HD2       -83.9440    1.1140  -49.6030 H       144 ARG    0.4600
   2340 HE        -83.8310   -1.0090  -47.9070 H       144 ARG   -0.8000
   2341 HH11      -86.4430    0.3640  -49.7970 H       144 ARG    0.4600
   2342 HH12      -87.6620   -0.0890  -48.6520 H       144 ARG    0.4600
   2343 HH21      -85.4110   -1.4670  -46.3630 H       144 ARG    0.5100
   2344 HH22      -87.0820   -1.3430  -46.8050 H       144 ARG   -0.5100
   2345 N         -81.0560   -2.1820  -53.8790 N.am    145 ALA   -0.4700
   2346 CA        -81.2550   -2.4640  -55.2950 C.3     145 ALA    0.3100
   2347 C         -82.6540   -2.0070  -55.7030 C.2     145 ALA    0.0700
   2348 O         -83.5090   -1.8020  -54.8430 O.2     145 ALA    0.0900
   2349 CB        -81.0690   -3.9520  -55.5640 C.3     145 ALA   -0.2700
   2350 HN        -81.0990   -2.9700  -53.2710 H       145 ALA    0.0900
   2351 HA        -80.5370   -1.8870  -55.8580 H       145 ALA    0.0900
   2352 HB1       -81.8040   -4.5410  -54.9740 H       145 ALA    0.0900
   2353 HB2       -80.0450   -4.2650  -55.2680 H       145 ALA    0.5100
   2354 HB3       -81.2290   -4.1650  -56.6420 H       145 ALA   -0.5100
   2355 N         -82.8910   -1.8380  -57.0040 N.am    146 THR   -0.4700
   2356 CA        -84.1980   -1.3860  -57.4860 C.3     146 THR    0.3100
   2357 C         -84.9180   -2.3950  -58.3730 C.2     146 THR    0.0700
   2358 O         -86.0210   -2.1260  -58.8490 O.2     146 THR    0.0900
   2359 CB        -84.1250   -0.0250  -58.2260 C.3     146 THR    0.1400
   2360 CG2       -83.8220    1.1110  -57.2530 C.3     146 THR    0.0900
   2361 OG1       -83.1210   -0.0760  -59.2460 O.3     146 THR   -0.6600
   2362 HN        -82.1970   -2.0110  -57.7000 H       146 THR    0.4300
   2363 HA        -84.8490   -1.3010  -56.6280 H       146 THR   -0.2700
   2364 HB        -85.1050    0.2000  -58.6980 H       146 THR    0.0900
   2365 HG1       -83.2310    0.7240  -59.7660 H       146 THR    0.0900
   2366 HG21      -82.8470    0.9320  -56.7500 H       146 THR    0.0900
   2367 HG22      -84.6150    1.1670  -56.4780 H       146 THR    0.5100
   2368 HG23      -83.7670    2.0740  -57.8030 H       146 THR   -0.5100
   2369 N         -84.3080   -3.5580  -58.5950 N.am    147 HSE   -0.4700
   2370 CA        -84.9490   -4.6020  -59.3940 C.3     147 HSE    0.3100
   2371 C         -86.0550   -5.2860  -58.5970 C.2     147 HSE    0.0700
   2372 O         -86.0600   -5.2290  -57.3640 O.2     147 HSE    0.0900
   2373 CB        -83.9280   -5.6030  -59.9360 C.3     147 HSE   -0.0800
   2374 CG        -83.2340   -6.4070  -58.8780 C.ar    147 HSE    0.0900
   2375 CD2       -83.5120   -7.6280  -58.3670 C.ar    147 HSE    0.0900
   2376 ND1       -82.0900   -5.9730  -58.2480 N.ar    147 HSE   -0.7000
   2377 CE1       -81.6920   -6.8930  -57.3870 C.ar    147 HSE    0.2200
   2378 NE2       -82.5380   -7.9070  -57.4370 N.ar    147 HSE    0.2500
   2379 HN        -83.4030   -3.7670  -58.2320 H       147 HSE    0.1300
   2380 HA        -85.4660   -4.1210  -60.2110 H       147 HSE   -0.3600
   2381 HB1       -83.1550   -5.0460  -60.5080 H       147 HSE    0.3200
   2382 HB2       -84.4510   -6.3070  -60.6180 H       147 HSE   -0.0500
   2383 HD2       -84.3240   -8.3050  -58.6010 H       147 HSE    0.0900
   2384 HE1       -80.8210   -6.8480  -56.7360 H       147 HSE    0.5100
   2385 HE2       -82.4920   -8.7460  -56.8930 H       147 HSE   -0.5100
   2386 N         -86.9900   -5.9250  -59.3090 N.am    148 GLN   -0.4700
   2387 CA        -88.2180   -6.4650  -58.7120 C.3     148 GLN    0.3100
   2388 C         -88.0030   -7.4650  -57.5800 C.2     148 GLN    0.0700
   2389 O         -88.5990   -7.3240  -56.5110 O.2     148 GLN    0.0900
   2390 CB        -89.1260   -7.0800  -59.7810 C.3     148 GLN   -0.1800
   2391 CG        -90.5830   -7.2180  -59.3290 C.3     148 GLN    0.0900
   2392 CD        -91.2300   -5.8740  -59.0150 C.2     148 GLN    0.0900
   2393 NE2       -91.8150   -5.7570  -57.8220 N.am    148 GLN   -0.1800
   2394 OE1       -91.2060   -4.9570  -59.8320 O.2     148 GLN    0.0900
   2395 HN        -86.8920   -6.0660  -60.2910 H       148 GLN    0.0900
   2396 HA        -88.7260   -5.6560  -58.2110 H       148 GLN    0.5500
   2397 HB1       -88.7380   -8.0870  -60.0400 H       148 GLN   -0.5500
   2398 HB2       -89.0940   -6.4380  -60.6870 H       148 GLN   -0.6200
   2399 HG1       -90.6190   -7.8490  -58.4160 H       148 GLN    0.3200
   2400 HG2       -91.1660   -7.7100  -60.1370 H       148 GLN    0.3000
   2401 HE21      -91.6870   -6.4680  -57.1310 H       148 GLN    0.5100
   2402 HE22      -92.3810   -4.9580  -57.6190 H       148 GLN   -0.5100
   2403 N         -87.1550   -8.4670  -57.8090 N.am    149 GLU   -0.4700
   2404 CA        -86.8600   -9.4680  -56.7890 C.3     149 GLU    0.3100
   2405 C         -86.4630   -8.8370  -55.4520 C.2     149 GLU    0.0700
   2406 O         -86.7810   -9.3720  -54.3890 O.2     149 GLU    0.0900
   2407 CB        -85.7590  -10.4080  -57.2820 C.3     149 GLU   -0.1800
   2408 CG        -85.5600  -11.6510  -56.4230 C.3     149 GLU    0.0900
   2409 CD        -84.4810  -12.5740  -56.9640 C.2     149 GLU    0.0900
   2410 OE1       -84.1900  -13.5980  -56.3030 O.co2   149 GLU   -0.2800
   2411 OE2       -83.9250  -12.2780  -58.0460 O.co2   149 GLU    0.0900
   2412 HN        -86.6860   -8.5770  -58.6830 H       149 GLU    0.0900
   2413 HA        -87.7650  -10.0200  -56.5860 H       149 GLU    0.6200
   2414 HB1       -84.8030   -9.8430  -57.3070 H       149 GLU   -0.7600
   2415 HB2       -86.0130  -10.7330  -58.3140 H       149 GLU   -0.7600
   2416 HG1       -86.5160  -12.2160  -56.3770 H       149 GLU    0.5100
   2417 HG2       -85.2730  -11.3380  -55.3960 H       149 GLU   -0.5100
   2418 N         -85.7850   -7.6890  -55.5220 N.am    150 ALA   -0.4700
   2419 CA        -85.3060   -6.9650  -54.3460 C.3     150 ALA    0.3100
   2420 C         -86.3870   -6.1310  -53.6520 C.2     150 ALA    0.0700
   2421 O         -86.5790   -6.2600  -52.4440 O.2     150 ALA    0.0900
   2422 CB        -84.1110   -6.0970  -54.7030 C.3     150 ALA   -0.2700
   2423 HN        -85.5710   -7.2660  -56.4000 H       150 ALA    0.0900
   2424 HA        -85.0330   -7.6920  -53.5950 H       150 ALA    0.0900
   2425 HB1       -84.3950   -5.3580  -55.4830 H       150 ALA    0.0900
   2426 HB2       -83.2890   -6.7300  -55.0980 H       150 ALA    0.5100
   2427 HB3       -83.7600   -5.5470  -53.8040 H       150 ALA   -0.5100
   2428 N         -87.0900   -5.2820  -54.4080 N.am    151 ILE   -0.4700
   2429 CA        -88.1440   -4.4160  -53.8480 C.3     151 ILE    0.3100
   2430 C         -89.2330   -5.2400  -53.1640 C.2     151 ILE    0.0700
   2431 O         -89.8840   -4.7690  -52.2210 O.2     151 ILE    0.0900
   2432 CB        -88.7760   -3.4800  -54.9160 C.3     151 ILE   -0.0900
   2433 CG1       -87.7040   -2.5820  -55.5390 C.3     151 ILE    0.0900
   2434 CG2       -89.8920   -2.6280  -54.3040 C.3     151 ILE   -0.2700
   2435 CD        -88.2110   -1.6900  -56.6510 C.3     151 ILE    0.0900
   2436 HN        -86.9320   -5.1970  -55.3890 H       151 ILE    0.0900
   2437 HA        -87.6960   -3.8260  -53.0630 H       151 ILE    0.0900
   2438 HB        -89.1950   -4.0960  -55.7410 H       151 ILE   -0.1800
   2439 HG11      -86.8990   -3.2270  -55.9480 H       151 ILE    0.0900
   2440 HG12      -87.2790   -1.9370  -54.7410 H       151 ILE    0.0900
   2441 HG21      -89.4860   -2.0000  -53.4830 H       151 ILE   -0.2700
   2442 HG22      -90.6860   -3.2850  -53.8870 H       151 ILE    0.0900
   2443 HG23      -90.3280   -1.9610  -55.0780 H       151 ILE    0.0900
   2444 HD1       -89.0090   -1.0170  -56.2680 H       151 ILE    0.0900
   2445 HD2       -88.6340   -2.3100  -57.4700 H       151 ILE    0.5100
   2446 HD3       -87.3810   -1.0660  -57.0450 H       151 ILE   -0.5100
   2447 N         -89.4160   -6.4700  -53.6510 N.am    152 ASN   -0.4700
   2448 CA        -90.3350   -7.4360  -53.0560 C.3     152 ASN    0.3100
   2449 C         -89.8820   -7.8950  -51.6800 C.2     152 ASN    0.0700
   2450 O         -90.6910   -7.9970  -50.7610 O.2     152 ASN    0.0900
   2451 CB        -90.5110   -8.6510  -53.9690 C.3     152 ASN   -0.1800
   2452 CG        -91.4020   -8.3640  -55.1640 C.2     152 ASN    0.0900
   2453 ND2       -91.6310   -9.3900  -55.9780 N.am    152 ASN    0.0900
   2454 OD1       -91.8800   -7.2430  -55.3620 O.2     152 ASN    0.5500
   2455 HN        -88.9230   -6.7900  -54.4560 H       152 ASN   -0.5500
   2456 HA        -91.2840   -6.9430  -52.9010 H       152 ASN   -0.6200
   2457 HB1       -90.9640   -9.4790  -53.3840 H       152 ASN    0.3200
   2458 HB2       -89.5140   -8.9700  -54.3420 H       152 ASN    0.3000
   2459 HD21      -92.2100   -9.2700  -56.7850 H       152 ASN    0.5100
   2460 HD22      -91.2250  -10.2830  -55.7840 H       152 ASN   -0.5100
   2461 N         -88.5810   -8.1610  -51.5450 N.am    153 CYS   -0.4700
   2462 CA        -87.9950   -8.5620  -50.2710 C.3     153 CYS    0.3100
   2463 C         -88.0580   -7.4500  -49.2170 C.2     153 CYS    0.0700
   2464 O         -88.1160   -7.7320  -48.0180 O.2     153 CYS    0.0900
   2465 CB        -86.5540   -9.0460  -50.4710 C.3     153 CYS   -0.1000
   2466 SG        -85.8370   -9.9010  -49.0330 S.3     153 CYS    0.0900
   2467 HN        -87.9490   -8.0960  -52.3130 H       153 CYS    0.0900
   2468 HA        -88.6020   -9.3540  -49.8580 H       153 CYS   -0.0800
   2469 HB1       -85.9250   -8.1630  -50.7120 H       153 CYS    0.5100
   2470 HB2       -86.5400   -9.7360  -51.3410 H       153 CYS   -0.5100
   2471 N         -88.0570   -6.1920  -49.6680 N.am    154 TYR   -0.4700
   2472 CA        -88.1490   -5.0430  -48.7620 C.3     154 TYR    0.3100
   2473 C         -89.5540   -4.8560  -48.1820 C.2     154 TYR    0.0700
   2474 O         -89.7160   -4.7140  -46.9660 O.2     154 TYR    0.0900
   2475 CB        -87.6940   -3.7340  -49.4360 C.3     154 TYR   -0.1800
   2476 CG        -86.2990   -3.7470  -50.0330 C.ar    154 TYR    0.0900
   2477 CD1       -85.2560   -4.4460  -49.4280 C.ar    154 TYR    0.0900
   2478 CD2       -86.0220   -3.0280  -51.1950 C.ar    154 TYR    0.0000
   2479 CE1       -83.9870   -4.4500  -49.9780 C.ar    154 TYR   -0.1150
   2480 CE2       -84.7540   -3.0190  -51.7500 C.ar    154 TYR    0.1150
   2481 CZ        -83.7420   -3.7320  -51.1400 C.ar    154 TYR   -0.1150
   2482 OH        -82.4780   -3.7250  -51.6930 O.3     154 TYR    0.1150
   2483 HN        -87.9940   -5.9780  -50.6400 H       154 TYR    0.1100
   2484 HA        -87.5280   -5.2510  -47.9040 H       154 TYR   -0.5400
   2485 HB1       -87.7090   -2.9200  -48.6810 H       154 TYR    0.4300
   2486 HB2       -88.3930   -3.4990  -50.2660 H       154 TYR   -0.1150
   2487 HD1       -85.4420   -4.9950  -48.5170 H       154 TYR    0.1150
   2488 HD2       -86.8120   -2.4660  -51.6700 H       154 TYR   -0.1150
   2489 HE1       -83.1920   -5.0080  -49.5060 H       154 TYR    0.1150
   2490 HE2       -84.5580   -2.4590  -52.6530 H       154 TYR    0.5100
   2491 HH        -81.9100   -4.2670  -51.1400 H       154 TYR   -0.5100
   2492 N         -90.5650   -4.8480  -49.0570 N.am    155 ALA   -0.4700
   2493 CA        -91.9610   -4.7050  -48.6410 C.3     155 ALA    0.3100
   2494 C         -92.4480   -5.8970  -47.8090 C.2     155 ALA    0.0700
   2495 O         -93.4130   -5.7790  -47.0510 O.2     155 ALA    0.0900
   2496 CB        -92.8640   -4.4840  -49.8580 C.3     155 ALA   -0.2700
   2497 HN        -90.4120   -4.9410  -50.0370 H       155 ALA    0.0900
   2498 HA        -92.0250   -3.8620  -47.9680 H       155 ALA    0.0900
   2499 HB1       -92.7880   -5.3490  -50.5520 H       155 ALA    0.0900
   2500 HB2       -92.5510   -3.5660  -50.4000 H       155 ALA    0.5100
   2501 HB3       -93.9210   -4.3830  -49.5320 H       155 ALA   -0.5100
   2502 N         -91.7610   -7.0340  -47.9540 N.am    156 GLU   -0.4700
   2503 CA        -92.0790   -8.2550  -47.2190 C.3     156 GLU    0.3100
   2504 C         -91.3090   -8.3620  -45.9000 C.2     156 GLU    0.0700
   2505 O         -90.0910   -8.5680  -45.8910 O.2     156 GLU    0.0900
   2506 CB        -91.8200   -9.4890  -48.0960 C.3     156 GLU   -0.1800
   2507 CG        -92.2420  -10.8150  -47.4690 C.3     156 GLU    0.0900
   2508 CD        -93.6280  -10.7500  -46.8430 C.2     156 GLU    0.0900
   2509 OE1       -94.5810  -10.3490  -47.5460 O.co2   156 GLU   -0.2800
   2510 OE2       -93.7600  -11.0910  -45.6420 O.co2   156 GLU    0.0900
   2511 HN        -90.9890   -7.0990  -48.5800 H       156 GLU    0.0900
   2512 HA        -93.1180   -8.2110  -46.9290 H       156 GLU    0.6200
   2513 HB1       -90.7320   -9.5370  -48.3150 H       156 GLU   -0.7600
   2514 HB2       -92.3740   -9.3620  -49.0490 H       156 GLU   -0.7600
   2515 HG1       -91.5100  -11.0920  -46.6790 H       156 GLU    0.5100
   2516 HG2       -92.2440  -11.6020  -48.2540 H       156 GLU   -0.5100
   2517 N         -92.0380   -8.2360  -44.7900 N.am    157 GLU   -0.4700
   2518 CA        -91.4640   -8.3010  -43.4440 C.3     157 GLU    0.3100
   2519 C         -90.7470   -9.6010  -43.1280 C.2     157 GLU    0.0700
   2520 O         -89.8400   -9.6320  -42.2970 O.2     157 GLU    0.0900
   2521 CB        -92.5450   -8.0810  -42.3860 C.3     157 GLU   -0.1800
   2522 CG        -92.7500   -6.6330  -42.0100 C.3     157 GLU    0.0900
   2523 CD        -93.1720   -6.4740  -40.5670 C.2     157 GLU    0.0900
   2524 OE1       -92.6000   -7.1610  -39.6930 O.co2   157 GLU   -0.2800
   2525 OE2       -94.0740   -5.6530  -40.3050 O.co2   157 GLU    0.0900
   2526 HN        -93.0230   -8.0890  -44.8300 H       157 GLU    0.0900
   2527 HA        -90.7030   -7.5390  -43.3670 H       157 GLU    0.6200
   2528 HB1       -92.2620   -8.6450  -41.4720 H       157 GLU   -0.7600
   2529 HB2       -93.5040   -8.4830  -42.7740 H       157 GLU   -0.7600
   2530 HG1       -93.5370   -6.1970  -42.6600 H       157 GLU    0.5100
   2531 HG2       -91.8000   -6.0790  -42.1650 H       157 GLU   -0.5100
   2532 N         -91.1650  -10.6800  -43.7810 N.am    158 THR   -0.4700
   2533 CA        -90.6140  -12.0020  -43.5000 C.3     158 THR    0.3100
   2534 C         -89.4050  -12.3570  -44.3820 C.2     158 THR    0.0700
   2535 O         -88.8240  -13.4390  -44.2400 O.2     158 THR    0.0900
   2536 CB        -91.7020  -13.0960  -43.5980 C.3     158 THR    0.1400
   2537 CG2       -92.8220  -12.8210  -42.6010 C.3     158 THR    0.0900
   2538 OG1       -92.2420  -13.1310  -44.9250 O.3     158 THR   -0.6600
   2539 HN        -91.8690  -10.6370  -44.4850 H       158 THR    0.4300
   2540 HA        -90.1940  -11.9820  -42.5050 H       158 THR   -0.2700
   2541 HB        -91.2610  -14.0880  -43.3630 H       158 THR    0.0900
   2542 HG1       -92.8750  -12.4100  -44.9710 H       158 THR    0.0900
   2543 HG21      -93.2880  -11.8350  -42.8140 H       158 THR    0.0900
   2544 HG22      -92.4140  -12.8050  -41.5680 H       158 THR    0.5100
   2545 HG23      -93.6030  -13.6070  -42.6830 H       158 THR   -0.5100
   2546 N         -89.0340  -11.4470  -45.2860 N.am    159 CYS   -0.4700
   2547 CA        -87.8610  -11.6040  -46.1460 C.3     159 CYS    0.3100
   2548 C         -86.7730  -10.6500  -45.6850 C.2     159 CYS    0.0700
   2549 O         -87.0290   -9.4600  -45.4840 O.2     159 CYS    0.0900
   2550 CB        -88.2120  -11.3050  -47.6130 C.3     159 CYS   -0.1000
   2551 SG        -86.8970  -11.6470  -48.8480 S.3     159 CYS    0.0900
   2552 HN        -89.5500  -10.6050  -45.4170 H       159 CYS    0.0900
   2553 HA        -87.5090  -12.6210  -46.0470 H       159 CYS   -0.0800
   2554 HB1       -88.4820  -10.2300  -47.6800 H       159 CYS    0.5100
   2555 HB2       -89.1030  -11.9100  -47.8760 H       159 CYS   -0.5100
   2556 N         -85.5580  -11.1750  -45.5260 N.am    160 CYS   -0.4700
   2557 CA        -84.4040  -10.3600  -45.1220 C.3     160 CYS    0.3100
   2558 C         -83.1130  -10.8090  -45.8280 C.2     160 CYS    0.0700
   2559 O         -82.0820  -11.0210  -45.1860 O.2     160 CYS    0.0900
   2560 CB        -84.2510  -10.3750  -43.5870 C.3     160 CYS   -0.1000
   2561 SG        -83.0770   -9.1830  -42.8730 S.3     160 CYS    0.0900
   2562 HN        -85.3780  -12.1440  -45.6750 H       160 CYS    0.0900
   2563 HA        -84.5650   -9.3520  -45.4740 H       160 CYS   -0.0800
   2564 HB1       -83.9290  -11.3960  -43.2940 H       160 CYS    0.5100
   2565 HB2       -85.2510  -10.1810  -43.1500 H       160 CYS   -0.5100
   2566 N         -83.1830  -10.9670  -47.1530 N.am    161 ASP   -0.4700
   2567 CA        -82.0010  -11.2380  -47.9670 C.3     161 ASP    0.3100
   2568 C         -81.2550   -9.9330  -48.1990 C.2     161 ASP    0.0700
   2569 O         -81.8710   -8.8920  -48.4310 O.2     161 ASP    0.0900
   2570 CB        -82.3840  -11.8600  -49.3140 C.3     161 ASP   -0.2800
   2571 CG        -83.0020  -13.2490  -49.1750 C.2     161 ASP    0.0900
   2572 OD1       -82.3070  -14.1830  -48.7040 O.co2   161 ASP    0.0900
   2573 OD2       -84.1820  -13.4120  -49.5600 O.co2   161 ASP    0.6200
   2574 HN        -84.0480  -10.9060  -47.6460 H       161 ASP   -0.7600
   2575 HA        -81.3650  -11.9120  -47.4140 H       161 ASP   -0.7600
   2576 HB1       -81.4740  -11.9420  -49.9450 H       161 ASP    0.5100
   2577 HB2       -83.1200  -11.1980  -49.8190 H       161 ASP   -0.5100
   2578 N         -79.9280   -9.9800  -48.1310 N.am    162 PHE   -0.4700
   2579 CA        -79.1330   -8.7650  -48.2900 C.3     162 PHE    0.3100
   2580 C         -78.9250   -8.3970  -49.7560 C.2     162 PHE    0.0700
   2581 O         -77.8830   -8.7010  -50.3430 O.2     162 PHE    0.0900
   2582 CB        -77.7930   -8.8830  -47.5580 C.3     162 PHE   -0.1800
   2583 CG        -77.0700   -7.5730  -47.4110 C.ar    162 PHE    0.0900
   2584 CD1       -77.7380   -6.4410  -46.9370 C.ar    162 PHE    0.0900
   2585 CD2       -75.7190   -7.4660  -47.7370 C.ar    162 PHE    0.0000
   2586 CE1       -77.0740   -5.2210  -46.7940 C.ar    162 PHE   -0.1150
   2587 CE2       -75.0430   -6.2510  -47.5900 C.ar    162 PHE    0.1150
   2588 CZ        -75.7280   -5.1260  -47.1160 C.ar    162 PHE   -0.1150
   2589 HN        -79.4250  -10.8260  -47.9730 H       162 PHE    0.1150
   2590 HA        -79.7050   -7.9410  -47.8920 H       162 PHE   -0.1150
   2591 HB1       -77.1260   -9.5670  -48.1240 H       162 PHE    0.1150
   2592 HB2       -77.9680   -9.2800  -46.5360 H       162 PHE   -0.1150
   2593 HD1       -78.7840   -6.5110  -46.6770 H       162 PHE    0.1150
   2594 HD2       -75.1890   -8.3320  -48.1080 H       162 PHE   -0.1150
   2595 HE1       -77.6070   -4.3540  -46.4330 H       162 PHE    0.1150
   2596 HE2       -73.9950   -6.1800  -47.8410 H       162 PHE    0.5100
   2597 HZ        -75.2090   -4.1860  -47.0000 H       162 PHE   -0.5100
   2598 N         -79.9410   -7.7520  -50.3400 N.am    163 PHE   -0.4700
   2599 CA        -79.8830   -7.2440  -51.7110 C.3     163 PHE    0.3100
   2600 C         -79.3230   -5.8250  -51.7000 C.2     163 PHE    0.0700
   2601 O         -79.8500   -4.9430  -51.0110 O.2     163 PHE    0.0900
   2602 CB        -81.2770   -7.2190  -52.3660 C.3     163 PHE   -0.1800
   2603 CG        -81.8470   -8.5780  -52.6790 C.ar    163 PHE    0.0900
   2604 CD1       -81.3150   -9.3590  -53.6940 C.ar    163 PHE    0.0900
   2605 CD2       -82.9450   -9.0640  -51.9730 C.ar    163 PHE    0.0000
   2606 CE1       -81.8530  -10.6160  -53.9860 C.ar    163 PHE   -0.1150
   2607 CE2       -83.4870  -10.3210  -52.2600 C.ar    163 PHE    0.1150
   2608 CZ        -82.9370  -11.0940  -53.2690 C.ar    163 PHE   -0.1150
   2609 HN        -80.7970   -7.5860  -49.8580 H       163 PHE    0.1150
   2610 HA        -79.2210   -7.8850  -52.2730 H       163 PHE   -0.1150
   2611 HB1       -81.2170   -6.6630  -53.3270 H       163 PHE    0.1150
   2612 HB2       -81.9920   -6.7170  -51.6800 H       163 PHE   -0.1150
   2613 HD1       -80.4750   -8.9920  -54.2650 H       163 PHE    0.1150
   2614 HD2       -83.3840   -8.4620  -51.1920 H       163 PHE   -0.1150
   2615 HE1       -81.4210  -11.2160  -54.7730 H       163 PHE    0.1150
   2616 HE2       -84.3320  -10.6870  -51.6960 H       163 PHE    0.5100
   2617 HZ        -83.3520  -12.0650  -53.4960 H       163 PHE   -0.5100
   2618 N         -78.2530   -5.5930  -52.4580 N.am    164 THR   -0.4700
   2619 CA        -77.7390   -4.2280  -52.6060 C.3     164 THR    0.3100
   2620 C         -77.5800   -3.8150  -54.0670 C.2     164 THR    0.0700
   2621 O         -77.6550   -4.6430  -54.9710 O.2     164 THR    0.0900
   2622 CB        -76.3940   -3.9890  -51.8400 C.3     164 THR    0.1400
   2623 CG2       -76.3440   -4.7720  -50.5340 C.3     164 THR    0.0900
   2624 OG1       -75.2740   -4.3320  -52.6660 O.3     164 THR   -0.6600
   2625 HN        -77.7680   -6.3140  -52.9470 H       164 THR    0.4300
   2626 HA        -78.4950   -3.5560  -52.2300 H       164 THR   -0.2700
   2627 HB        -76.3130   -2.9200  -51.5520 H       164 THR    0.0900
   2628 HG1       -75.2380   -3.6610  -53.3520 H       164 THR    0.0900
   2629 HG21      -76.4360   -5.8600  -50.7380 H       164 THR    0.0900
   2630 HG22      -77.1830   -4.4620  -49.8760 H       164 THR    0.5100
   2631 HG23      -75.3770   -4.5880  -50.0200 H       164 THR   -0.5100
   2632 N         -77.3720   -2.5220  -54.2930 N.am    165 ASN   -0.4700
   2633 CA        -76.9750   -2.0450  -55.6050 C.3     165 ASN    0.3100
   2634 C         -75.4710   -2.1550  -55.7520 C.2     165 ASN    0.0700
   2635 O         -74.7340   -2.1320  -54.7640 O.2     165 ASN    0.0900
   2636 CB        -77.4760   -0.6200  -55.8720 C.3     165 ASN   -0.1800
   2637 CG        -77.0240    0.3660  -54.8200 C.2     165 ASN    0.0900
   2638 ND2       -77.9400    0.7470  -53.9460 N.am    165 ASN    0.0900
   2639 OD1       -75.8760    0.8010  -54.8030 O.2     165 ASN    0.5500
   2640 HN        -77.4770   -1.8310  -53.5810 H       165 ASN   -0.5500
   2641 HA        -77.3850   -2.7240  -56.3380 H       165 ASN   -0.6200
   2642 HB1       -78.5870   -0.6260  -55.8940 H       165 ASN    0.3200
   2643 HB2       -77.0940   -0.2830  -56.8580 H       165 ASN    0.3000
   2644 HD21      -77.7030    1.3990  -53.2250 H       165 ASN    0.5100
   2645 HD22      -78.8700    0.3830  -54.0050 H       165 ASN   -0.5100
   2646 N         -75.0320   -2.2880  -56.9990 N.am    166 GLN   -0.4700
   2647 CA        -73.6400   -2.5340  -57.3610 C.3     166 GLN    0.3100
   2648 C         -72.6670   -1.4470  -56.8770 C.2     166 GLN    0.0700
   2649 O         -71.5000   -1.7380  -56.5890 O.2     166 GLN    0.0900
   2650 CB        -73.5430   -2.6880  -58.8790 C.3     166 GLN   -0.1800
   2651 CG        -74.8370   -3.1800  -59.5250 C.3     166 GLN    0.0900
   2652 CD        -74.6680   -3.5240  -60.9920 C.2     166 GLN    0.0900
   2653 NE2       -74.5010   -2.5030  -61.8300 N.am    166 GLN   -0.1800
   2654 OE1       -74.6820   -4.6940  -61.3650 O.2     166 GLN    0.0900
   2655 HN        -75.6600   -2.2230  -57.7710 H       166 GLN    0.0900
   2656 HA        -73.3100   -3.4350  -56.8640 H       166 GLN    0.5500
   2657 HB1       -72.7350   -3.4120  -59.1100 H       166 GLN   -0.5500
   2658 HB2       -73.2800   -1.7030  -59.3180 H       166 GLN   -0.6200
   2659 HG1       -75.6080   -2.3850  -59.4380 H       166 GLN    0.3200
   2660 HG2       -75.1870   -4.0870  -58.9890 H       166 GLN    0.3000
   2661 HE21      -74.3840   -2.6740  -62.8090 H       166 GLN    0.5100
   2662 HE22      -74.4910   -1.5660  -61.4820 H       166 GLN   -0.5100
   2663 N         -73.1520   -0.2020  -56.7870 N.am    167 ALA   -0.4700
   2664 CA        -72.3350    0.9340  -56.3570 C.3     167 ALA    0.3100
   2665 C         -71.9370    0.8300  -54.8910 C.2     167 ALA    0.0700
   2666 O         -70.7570    0.9300  -54.5520 O.2     167 ALA    0.0900
   2667 CB        -73.0550    2.2450  -56.6130 C.3     167 ALA   -0.2700
   2668 HN        -74.1000    0.0080  -57.0110 H       167 ALA    0.0900
   2669 HA        -71.4060    0.9040  -56.9070 H       167 ALA    0.0900
   2670 HB1       -74.0140    2.2690  -56.0520 H       167 ALA    0.0900
   2671 HB2       -73.2760    2.3500  -57.6960 H       167 ALA    0.5100
   2672 HB3       -72.4250    3.0950  -56.2760 H       167 ALA   -0.5100
   2673 N         -72.9290    0.6350  -54.0220 N.am    168 TYR   -0.4700
   2674 CA        -72.6860    0.3910  -52.6010 C.3     168 TYR    0.3100
   2675 C         -71.8690   -0.8910  -52.3980 C.2     168 TYR    0.0700
   2676 O         -70.9190   -0.9030  -51.6180 O.2     168 TYR    0.0900
   2677 CB        -74.0110    0.3420  -51.8260 C.3     168 TYR   -0.1800
   2678 CG        -73.9020   -0.2690  -50.4500 C.ar    168 TYR    0.0900
   2679 CD1       -74.0710   -1.6380  -50.2630 C.ar    168 TYR    0.0900
   2680 CD2       -73.6400    0.5240  -49.3320 C.ar    168 TYR    0.0000
   2681 CE1       -73.9720   -2.2080  -49.0050 C.ar    168 TYR   -0.1150
   2682 CE2       -73.5460   -0.0380  -48.0580 C.ar    168 TYR    0.1150
   2683 CZ        -73.7100   -1.4060  -47.9080 C.ar    168 TYR   -0.1150
   2684 OH        -73.6170   -1.9760  -46.6630 O.3     168 TYR    0.1150
   2685 HN        -73.8860    0.6480  -54.3030 H       168 TYR    0.1100
   2686 HA        -72.0630    1.1890  -52.2270 H       168 TYR   -0.5400
   2687 HB1       -74.7440   -0.2680  -52.3960 H       168 TYR    0.4300
   2688 HB2       -74.3950    1.3760  -51.6950 H       168 TYR   -0.1150
   2689 HD1       -74.2840   -2.2660  -51.1140 H       168 TYR    0.1150
   2690 HD2       -73.5100    1.5890  -49.4550 H       168 TYR   -0.1150
   2691 HE1       -74.0990   -3.2740  -48.8800 H       168 TYR    0.1150
   2692 HE2       -73.3470    0.5860  -47.1990 H       168 TYR    0.5100
   2693 HH        -73.5920   -1.2690  -46.0140 H       168 TYR   -0.5100
   2694 N         -72.2380   -1.9600  -53.1080 N.am    169 ALA   -0.4700
   2695 CA        -71.4870   -3.2120  -53.0890 C.3     169 ALA    0.3100
   2696 C         -69.9820   -2.9820  -53.2600 C.2     169 ALA    0.0700
   2697 O         -69.1830   -3.4800  -52.4660 O.2     169 ALA    0.0900
   2698 CB        -72.0070   -4.1500  -54.1630 C.3     169 ALA   -0.2700
   2699 HN        -73.0500   -1.9500  -53.6850 H       169 ALA    0.0900
   2700 HA        -71.5990   -3.6580  -52.1130 H       169 ALA    0.0900
   2701 HB1       -71.8980   -3.6820  -55.1650 H       169 ALA    0.0900
   2702 HB2       -73.0820   -4.3680  -53.9890 H       169 ALA    0.5100
   2703 HB3       -71.4270   -5.0980  -54.1500 H       169 ALA   -0.5100
   2704 N         -69.5950   -2.2180  -54.2860 N.am    170 ILE   -0.4700
   2705 CA        -68.1920   -1.8380  -54.4750 C.3     170 ILE    0.3100
   2706 C         -67.6770   -0.9200  -53.3570 C.2     170 ILE    0.0700
   2707 O         -66.6450   -1.2030  -52.7480 O.2     170 ILE    0.0900
   2708 CB        -67.9400   -1.1900  -55.8540 C.3     170 ILE   -0.0900
   2709 CG1       -68.1390   -2.2100  -56.9750 C.3     170 ILE    0.0900
   2710 CG2       -66.5270   -0.6550  -55.9340 C.3     170 ILE   -0.2700
   2711 CD        -68.3720   -1.5790  -58.3480 C.3     170 ILE    0.0900
   2712 HN        -70.2390   -1.8740  -54.9640 H       170 ILE    0.0900
   2713 HA        -67.5950   -2.7320  -54.3740 H       170 ILE    0.0900
   2714 HB        -68.6580   -0.3580  -56.0080 H       170 ILE   -0.1800
   2715 HG11      -69.0170   -2.8420  -56.7240 H       170 ILE    0.0900
   2716 HG12      -67.2360   -2.8540  -57.0310 H       170 ILE    0.0900
   2717 HG21      -65.8050   -1.4370  -55.6120 H       170 ILE   -0.2700
   2718 HG22      -66.4180    0.2250  -55.2660 H       170 ILE    0.0900
   2719 HG23      -66.2920   -0.3630  -56.9790 H       170 ILE    0.0900
   2720 HD1       -67.5010   -0.9530  -58.6330 H       170 ILE    0.0900
   2721 HD2       -69.2770   -0.9360  -58.3190 H       170 ILE    0.5100
   2722 HD3       -68.5020   -2.3750  -59.1120 H       170 ILE   -0.5100
   2723 N         -68.4070    0.1660  -53.0930 N.am    171 ALA   -0.4700
   2724 CA        -67.9920    1.1950  -52.1280 C.3     171 ALA    0.3100
   2725 C         -67.8020    0.6640  -50.7090 C.2     171 ALA    0.0700
   2726 O         -66.7770    0.9190  -50.0790 O.2     171 ALA    0.0900
   2727 CB        -68.9670    2.3610  -52.1360 C.3     171 ALA   -0.2700
   2728 HN        -69.2810    0.3300  -53.5440 H       171 ALA    0.0900
   2729 HA        -67.0030    1.5310  -52.4020 H       171 ALA    0.0900
   2730 HB1       -69.9850    2.0090  -51.8620 H       171 ALA    0.0900
   2731 HB2       -69.0100    2.8120  -53.1510 H       171 ALA    0.5100
   2732 HB3       -68.6470    3.1280  -51.3990 H       171 ALA   -0.5100
   2733 N         -68.7800   -0.0940  -50.2180 N.am    172 SER   -0.4700
   2734 CA        -68.7080   -0.6690  -48.8810 C.3     172 SER    0.3100
   2735 C         -67.5750   -1.6700  -48.7310 C.2     172 SER    0.0700
   2736 O         -66.8560   -1.6390  -47.7390 O.2     172 SER    0.0900
   2737 CB        -70.0240   -1.3340  -48.4970 C.3     172 SER    0.0500
   2738 OG        -70.0560   -1.5740  -47.1040 O.3     172 SER    0.0900
   2739 HN        -69.6020   -0.3030  -50.7420 H       172 SER    0.0900
   2740 HA        -68.4780    0.1280  -48.1890 H       172 SER   -0.6600
   2741 HB1       -70.1250   -2.3040  -49.0320 H       172 SER    0.4300
   2742 HB2       -70.8730   -0.6720  -48.7680 H       172 SER    0.5100
   2743 HG1       -70.9030   -1.9920  -46.9280 H       172 SER   -0.5100
   2744 N         -67.4140   -2.5480  -49.7250 N.am    173 SER   -0.4700
   2745 CA        -66.4000   -3.5990  -49.6920 C.3     173 SER    0.3100
   2746 C         -64.9840   -3.0510  -49.6910 C.2     173 SER    0.0700
   2747 O         -64.1140   -3.5340  -48.9540 O.2     173 SER    0.0900
   2748 CB        -66.5860   -4.5380  -50.8690 C.3     173 SER    0.0500
   2749 OG        -67.8520   -5.1720  -50.8100 O.3     173 SER    0.0900
   2750 HN        -67.9850   -2.5240  -50.5430 H       173 SER    0.0900
   2751 HA        -66.5020   -4.1360  -48.7610 H       173 SER   -0.6600
   2752 HB1       -65.7960   -5.3190  -50.8510 H       173 SER    0.4300
   2753 HB2       -66.5180   -3.9650  -51.8190 H       173 SER    0.5100
   2754 HG1       -68.4560   -4.6010  -51.2910 H       173 SER   -0.5100
   2755 N         -64.7490   -2.0330  -50.5160 N.am    174 ILE   -0.4700
   2756 CA        -63.4200   -1.4590  -50.6250 C.3     174 ILE    0.3100
   2757 C         -63.0530   -0.8180  -49.2910 C.2     174 ILE    0.0700
   2758 O         -62.0630   -1.2080  -48.6730 O.2     174 ILE    0.0900
   2759 CB        -63.2900   -0.5140  -51.8560 C.3     174 ILE   -0.0900
   2760 CG1       -63.3180   -1.3590  -53.1330 C.3     174 ILE    0.0900
   2761 CG2       -61.9930    0.3130  -51.8200 C.3     174 ILE   -0.2700
   2762 CD        -62.9750   -0.6080  -54.4070 C.3     174 ILE    0.0900
   2763 HN        -65.4600   -1.6260  -51.0850 H       174 ILE    0.0900
   2764 HA        -62.7160   -2.2730  -50.7080 H       174 ILE    0.0900
   2765 HB        -64.1590    0.1780  -51.8730 H       174 ILE   -0.1800
   2766 HG11      -64.3370   -1.7840  -53.2450 H       174 ILE    0.0900
   2767 HG12      -62.5900   -2.1890  -53.0140 H       174 ILE    0.0900
   2768 HG21      -61.1100   -0.3620  -51.8150 H       174 ILE   -0.2700
   2769 HG22      -61.9680    0.9370  -50.9010 H       174 ILE    0.0900
   2770 HG23      -61.9340    0.9660  -52.7170 H       174 ILE    0.0900
   2771 HD1       -61.8960   -0.3390  -54.4150 H       174 ILE    0.0900
   2772 HD2       -63.5730    0.3260  -54.4690 H       174 ILE    0.5100
   2773 HD3       -63.1860   -1.2470  -55.2910 H       174 ILE   -0.5100
   2774 N         -63.8900    0.1120  -48.8290 N.am    175 VAL   -0.4700
   2775 CA        -63.6330    0.8850  -47.6080 C.3     175 VAL    0.3100
   2776 C         -63.7200    0.0490  -46.3260 C.2     175 VAL    0.0700
   2777 O         -63.0110    0.3250  -45.3560 O.2     175 VAL    0.0900
   2778 CB        -64.5890    2.1000  -47.5080 C.3     175 VAL   -0.0900
   2779 CG1       -64.2400    2.9770  -46.3150 C.3     175 VAL    0.0900
   2780 CG2       -64.5100    2.9350  -48.7720 C.3     175 VAL   -0.2700
   2781 HN        -64.7420    0.3260  -49.3000 H       175 VAL    0.0900
   2782 HA        -62.6070    1.2180  -47.6340 H       175 VAL    0.0900
   2783 HB        -65.6330    1.7370  -47.4020 H       175 VAL    0.0900
   2784 HG11      -63.1540    3.2090  -46.3160 H       175 VAL   -0.2700
   2785 HG12      -64.4880    2.4460  -45.3710 H       175 VAL    0.0900
   2786 HG13      -64.8070    3.9310  -46.3670 H       175 VAL    0.0900
   2787 HG21      -64.8020    2.3230  -49.6520 H       175 VAL    0.0900
   2788 HG22      -63.4710    3.2990  -48.9210 H       175 VAL    0.5100
   2789 HG23      -65.2030    3.8010  -48.6970 H       175 VAL   -0.5100
   2790 N         -64.5790   -0.9670  -46.3140 N.am    176 SER   -0.4700
   2791 CA        -64.7660   -1.7800  -45.1170 C.3     176 SER    0.3100
   2792 C         -63.7420   -2.8810  -45.0050 C.2     176 SER    0.0700
   2793 O         -63.2820   -3.1750  -43.9100 O.2     176 SER    0.0900
   2794 CB        -66.1500   -2.4250  -45.0810 C.3     176 SER    0.0500
   2795 OG        -67.1780   -1.4690  -45.2350 O.3     176 SER    0.0900
   2796 HN        -65.1270   -1.2150  -47.1100 H       176 SER    0.0900
   2797 HA        -64.6340   -1.1380  -44.2600 H       176 SER   -0.6600
   2798 HB1       -66.2920   -2.9370  -44.1050 H       176 SER    0.4300
   2799 HB2       -66.2330   -3.1660  -45.9040 H       176 SER    0.5100
   2800 HG1       -67.3400   -1.4060  -46.1800 H       176 SER   -0.5100
   2801 N         -63.3940   -3.5030  -46.1300 N.am    177 PHE   -0.4700
   2802 CA        -62.5750   -4.7080  -46.0960 C.3     177 PHE    0.3100
   2803 C         -61.2470   -4.5710  -46.8270 C.2     177 PHE    0.0700
   2804 O         -60.1850   -4.7860  -46.2410 O.2     177 PHE    0.0900
   2805 CB        -63.3620   -5.8870  -46.6560 C.3     177 PHE   -0.1800
   2806 CG        -62.6460   -7.1990  -46.5640 C.ar    177 PHE    0.0900
   2807 CD1       -62.5590   -7.8760  -45.3570 C.ar    177 PHE    0.0900
   2808 CD2       -62.0890   -7.7790  -47.7000 C.ar    177 PHE    0.0000
   2809 CE1       -61.9110   -9.1040  -45.2760 C.ar    177 PHE   -0.1150
   2810 CE2       -61.4350   -9.0090  -47.6300 C.ar    177 PHE    0.1150
   2811 CZ        -61.3450   -9.6740  -46.4180 C.ar    177 PHE   -0.1150
   2812 HN        -63.6740   -3.1790  -47.0310 H       177 PHE    0.1150
   2813 HA        -62.2910   -4.8960  -45.0710 H       177 PHE   -0.1150
   2814 HB1       -63.5750   -5.7040  -47.7320 H       177 PHE    0.1150
   2815 HB2       -64.3120   -5.9920  -46.0910 H       177 PHE   -0.1150
   2816 HD1       -62.9990   -7.4450  -44.4700 H       177 PHE    0.1150
   2817 HD2       -62.1640   -7.2690  -48.6490 H       177 PHE   -0.1150
   2818 HE1       -61.8450   -9.6180  -44.3270 H       177 PHE    0.1150
   2819 HE2       -61.0010   -9.4430  -48.5190 H       177 PHE    0.5100
   2820 HZ        -60.8400  -10.6270  -46.3560 H       177 PHE   -0.5100
   2821 N         -61.3030   -4.2100  -48.1040 N.am    178 TYR   -0.4700
   2822 CA        -60.1010   -4.2240  -48.9220 C.3     178 TYR    0.3100
   2823 C         -59.0070   -3.2650  -48.4690 C.2     178 TYR    0.0700
   2824 O         -57.8500   -3.6500  -48.3740 O.2     178 TYR    0.0900
   2825 CB        -60.4570   -4.0170  -50.3840 C.3     178 TYR   -0.1800
   2826 CG        -61.1260   -5.2240  -50.9760 C.ar    178 TYR    0.0900
   2827 CD1       -60.3880   -6.3710  -51.2730 C.ar    178 TYR    0.0900
   2828 CD2       -62.4970   -5.2330  -51.2380 C.ar    178 TYR    0.0000
   2829 CE1       -60.9950   -7.4950  -51.8230 C.ar    178 TYR   -0.1150
   2830 CE2       -63.1170   -6.3530  -51.7950 C.ar    178 TYR    0.1150
   2831 CZ        -62.3600   -7.4800  -52.0890 C.ar    178 TYR   -0.1150
   2832 OH        -62.9590   -8.6000  -52.6360 O.3     178 TYR    0.1150
   2833 HN        -62.1480   -3.9230  -48.5480 H       178 TYR    0.1100
   2834 HA        -59.6120   -5.1770  -48.7860 H       178 TYR   -0.5400
   2835 HB1       -59.5340   -3.8200  -50.9690 H       178 TYR    0.4300
   2836 HB2       -61.1600   -3.1610  -50.4800 H       178 TYR   -0.1150
   2837 HD1       -59.3270   -6.3860  -51.0720 H       178 TYR    0.1150
   2838 HD2       -63.0870   -4.3590  -51.0050 H       178 TYR   -0.1150
   2839 HE1       -60.4100   -8.3760  -52.0440 H       178 TYR    0.1150
   2840 HE2       -64.1780   -6.3430  -51.9960 H       178 TYR    0.5100
   2841 HH        -63.9100   -8.4740  -52.6040 H       178 TYR   -0.5100
   2842 N         -59.3600   -2.0230  -48.1720 N.am    179 VAL   -0.4700
   2843 CA        -58.3510   -1.0340  -47.8090 C.3     179 VAL    0.3100
   2844 C         -57.5820   -1.4350  -46.5460 C.2     179 VAL    0.0700
   2845 O         -56.3530   -1.5100  -46.5820 O.2     179 VAL    0.0900
   2846 CB        -58.9540    0.3880  -47.7200 C.3     179 VAL   -0.0900
   2847 CG1       -58.0730    1.3210  -46.8880 C.3     179 VAL    0.0900
   2848 CG2       -59.1710    0.9400  -49.1250 C.3     179 VAL   -0.2700
   2849 HN        -60.3080   -1.7130  -48.1820 H       179 VAL    0.0900
   2850 HA        -57.5770   -1.0620  -48.5610 H       179 VAL    0.0900
   2851 HB        -59.9590    0.3280  -47.2540 H       179 VAL    0.0900
   2852 HG11      -57.0200    1.2640  -47.2360 H       179 VAL   -0.2700
   2853 HG12      -58.1100    1.0210  -45.8180 H       179 VAL    0.0900
   2854 HG13      -58.4260    2.3690  -46.9940 H       179 VAL    0.0900
   2855 HG21      -59.8680    0.2840  -49.6890 H       179 VAL    0.0900
   2856 HG22      -58.2040    0.9790  -49.6700 H       179 VAL    0.5100
   2857 HG23      -59.6100    1.9580  -49.0680 H       179 VAL   -0.5100
   2858 N         -58.2910   -1.7310  -45.4340 N.am    180 PRO   -0.2900
   2859 CA        -57.5540   -2.1530  -44.2500 C.3     180 PRO    0.0000
   2860 C         -56.8750   -3.5190  -44.4240 C.2     180 PRO    0.0900
   2861 O         -55.8500   -3.7720  -43.7880 O.2     180 PRO    0.0900
   2862 CB        -58.6330   -2.2110  -43.1670 C.3     180 PRO    0.0200
   2863 CG        -59.9020   -2.4260  -43.9000 C.3     180 PRO    0.0900
   2864 CD        -59.7470   -1.6790  -45.1840 C.3     180 PRO   -0.1800
   2865 HA        -56.7470   -1.4690  -44.0450 H       180 PRO    0.0900
   2866 HB1       -58.6670   -1.2600  -42.5940 H       180 PRO    0.0900
   2867 HB2       -58.4390   -3.0480  -42.4620 H       180 PRO   -0.1800
   2868 HG1       -60.0640   -3.5080  -44.0940 H       180 PRO    0.0900
   2869 HG2       -60.7620   -2.0330  -43.3190 H       180 PRO    0.0900
   2870 HD1       -60.2950   -2.1740  -46.0130 H       180 PRO    0.5100
   2871 HD2       -60.0810   -0.6250  -45.0860 H       180 PRO   -0.5100
   2872 N         -57.4370   -4.3910  -45.2620 N.am    181 LEU   -0.4700
   2873 CA        -56.8080   -5.6860  -45.5430 C.3     181 LEU    0.3100
   2874 C         -55.4530   -5.5410  -46.2240 C.2     181 LEU    0.0700
   2875 O         -54.4580   -6.0870  -45.7430 O.2     181 LEU    0.0900
   2876 CB        -57.7060   -6.5810  -46.4100 C.3     181 LEU   -0.1800
   2877 CG        -57.0890   -7.9440  -46.7330 C.3     181 LEU    0.0900
   2878 CD1       -57.2120   -8.8430  -45.5200 C.3     181 LEU    0.0900
   2879 CD2       -57.7240   -8.5870  -47.9490 C.3     181 LEU   -0.0900
   2880 HN        -58.2970   -4.2040  -45.7300 H       181 LEU    0.0900
   2881 HA        -56.6100   -6.1680  -44.5980 H       181 LEU   -0.2700
   2882 HB1       -57.9140   -6.0520  -47.3650 H       181 LEU    0.0900
   2883 HB2       -58.6640   -6.7450  -45.8750 H       181 LEU    0.0900
   2884 HG        -56.0170   -7.8160  -46.9990 H       181 LEU    0.0900
   2885 HD11      -58.2810   -8.9780  -45.2510 H       181 LEU   -0.2700
   2886 HD12      -56.6830   -8.3870  -44.6550 H       181 LEU    0.0900
   2887 HD13      -56.7740   -9.8400  -45.7430 H       181 LEU    0.0900
   2888 HD21      -57.5910   -7.9360  -48.8400 H       181 LEU    0.0900
   2889 HD22      -58.8120   -8.7320  -47.7750 H       181 LEU    0.5100
   2890 HD23      -57.2450   -9.5680  -48.1530 H       181 LEU   -0.5100
   2891 N         -55.4270   -4.8150  -47.3440 N.am    182 VAL   -0.4700
   2892 CA        -54.2150   -4.6320  -48.1540 C.3     182 VAL    0.3100
   2893 C         -53.1250   -3.8520  -47.4030 C.2     182 VAL    0.0700
   2894 O         -51.9320   -4.1150  -47.5760 O.2     182 VAL    0.0900
   2895 CB        -54.5110   -3.9830  -49.5530 C.3     182 VAL   -0.0900
   2896 CG1       -53.2500   -3.9680  -50.4360 C.3     182 VAL    0.0900
   2897 CG2       -55.6480   -4.7290  -50.2690 C.3     182 VAL   -0.2700
   2898 HN        -56.2440   -4.3560  -47.6860 H       182 VAL    0.0900
   2899 HA        -53.7650   -5.6040  -48.2900 H       182 VAL    0.0900
   2900 HB        -54.8660   -2.9420  -49.4050 H       182 VAL    0.0900
   2901 HG11      -52.8870   -5.0050  -50.6020 H       182 VAL   -0.2700
   2902 HG12      -52.4460   -3.3860  -49.9370 H       182 VAL    0.0900
   2903 HG13      -53.4850   -3.5120  -51.4220 H       182 VAL    0.0900
   2904 HG21      -56.4410   -5.0050  -49.5420 H       182 VAL    0.0900
   2905 HG22      -55.2550   -5.6590  -50.7360 H       182 VAL    0.5100
   2906 HG23      -56.0930   -4.0770  -51.0510 H       182 VAL   -0.5100
   2907 N         -53.5250   -2.9030  -46.5660 N.am    183 ILE   -0.4700
   2908 CA        -52.5570   -2.1920  -45.7360 C.3     183 ILE    0.3100
   2909 C         -51.9590   -3.1510  -44.7020 C.2     183 ILE    0.0700
   2910 O         -50.7450   -3.1880  -44.5000 O.2     183 ILE    0.0900
   2911 CB        -53.1700   -0.9060  -45.1050 C.3     183 ILE   -0.0900
   2912 CG1       -53.2690    0.1840  -46.1750 C.3     183 ILE    0.0900
   2913 CG2       -52.3140   -0.3910  -43.9590 C.3     183 ILE   -0.2700
   2914 CD        -54.4740    1.0730  -46.0460 C.3     183 ILE    0.0900
   2915 HN        -54.4810   -2.6380  -46.4670 H       183 ILE    0.0900
   2916 HA        -51.7160   -1.9330  -46.3610 H       183 ILE    0.0900
   2917 HB        -54.1880   -1.1380  -44.7250 H       183 ILE   -0.1800
   2918 HG11      -53.3010   -0.3050  -47.1710 H       183 ILE    0.0900
   2919 HG12      -52.3590    0.8180  -46.1120 H       183 ILE    0.0900
   2920 HG21      -51.2520   -0.3160  -44.2790 H       183 ILE   -0.2700
   2921 HG22      -52.3760   -1.0890  -43.0960 H       183 ILE    0.0900
   2922 HG23      -52.6630    0.6180  -43.6500 H       183 ILE    0.0900
   2923 HD1       -54.3740    1.7250  -45.1510 H       183 ILE    0.0900
   2924 HD2       -55.3900    0.4550  -45.9340 H       183 ILE    0.5100
   2925 HD3       -54.5670    1.7190  -46.9450 H       183 ILE   -0.5100
   2926 N         -52.8200   -3.9570  -44.0880 N.am    184 MET   -0.4700
   2927 CA        -52.4150   -4.9030  -43.0620 C.3     184 MET    0.3100
   2928 C         -51.4430   -5.9710  -43.5660 C.2     184 MET    0.0700
   2929 O         -50.4610   -6.2630  -42.8930 O.2     184 MET    0.0900
   2930 CB        -53.6550   -5.5570  -42.4490 C.3     184 MET   -0.1800
   2931 CG        -53.3840   -6.5060  -41.3040 C.3     184 MET    0.0900
   2932 SD        -54.8790   -7.4130  -40.9020 S.3     184 MET    0.0900
   2933 CE        -54.8050   -8.7600  -42.0990 C.3     184 MET   -0.1400
   2934 HN        -53.7920   -3.9480  -44.3070 H       184 MET    0.0900
   2935 HA        -51.8560   -4.3690  -42.3090 H       184 MET    0.0900
   2936 HB1       -54.1790   -6.1210  -43.2490 H       184 MET   -0.0900
   2937 HB2       -54.3230   -4.7520  -42.0790 H       184 MET   -0.2200
   2938 HG1       -53.0390   -5.9270  -40.4210 H       184 MET    0.0900
   2939 HG2       -52.5760   -7.2100  -41.5950 H       184 MET    0.0900
   2940 HE1       -53.7680   -9.1390  -42.2180 H       184 MET    0.0900
   2941 HE2       -55.1570   -8.4090  -43.0920 H       184 MET    0.5100
   2942 HE3       -55.4430   -9.6050  -41.7660 H       184 MET   -0.5100
   2943 N         -51.7060   -6.5580  -44.7340 N.am    185 VAL   -0.4700
   2944 CA        -50.7940   -7.5590  -45.3000 C.3     185 VAL    0.3100
   2945 C         -49.4470   -6.9430  -45.6980 C.2     185 VAL    0.0700
   2946 O         -48.3940   -7.5660  -45.5160 O.2     185 VAL    0.0900
   2947 CB        -51.4160   -8.3290  -46.4950 C.3     185 VAL   -0.0900
   2948 CG1       -50.4230   -9.3520  -47.0690 C.3     185 VAL    0.0900
   2949 CG2       -52.6960   -9.0240  -46.0650 C.3     185 VAL   -0.2700
   2950 HN        -52.5210   -6.3470  -45.2680 H       185 VAL    0.0900
   2951 HA        -50.5400   -8.2500  -44.5110 H       185 VAL    0.0900
   2952 HB        -51.6970   -7.6060  -47.2900 H       185 VAL    0.0900
   2953 HG11      -50.0010   -9.9760  -46.2520 H       185 VAL   -0.2700
   2954 HG12      -49.5890   -8.8240  -47.5790 H       185 VAL    0.0900
   2955 HG13      -50.9410  -10.0180  -47.7920 H       185 VAL    0.0900
   2956 HG21      -53.4330   -8.2770  -45.7000 H       185 VAL    0.0900
   2957 HG22      -52.4800   -9.7400  -45.2420 H       185 VAL    0.5100
   2958 HG23      -53.1400   -9.5680  -46.9260 H       185 VAL   -0.5100
   2959 N         -49.4760   -5.7190  -46.2260 N.am    186 PHE   -0.4700
   2960 CA        -48.2480   -5.0330  -46.6120 C.3     186 PHE    0.3100
   2961 C         -47.4640   -4.5780  -45.3870 C.2     186 PHE    0.0700
   2962 O         -46.2400   -4.7280  -45.3330 O.2     186 PHE    0.0900
   2963 CB        -48.5370   -3.8460  -47.5440 C.3     186 PHE   -0.1800
   2964 CG        -47.3150   -3.0420  -47.9010 C.ar    186 PHE    0.0900
   2965 CD1       -46.9100   -1.9650  -47.1070 C.ar    186 PHE    0.0900
   2966 CD2       -46.5660   -3.3510  -49.0290 C.ar    186 PHE    0.0000
   2967 CE1       -45.7710   -1.2130  -47.4280 C.ar    186 PHE   -0.1150
   2968 CE2       -45.4240   -2.6010  -49.3600 C.ar    186 PHE    0.1150
   2969 CZ        -45.0290   -1.5320  -48.5570 C.ar    186 PHE   -0.1150
   2970 HN        -50.3280   -5.2240  -46.3790 H       186 PHE    0.1150
   2971 HA        -47.6120   -5.7490  -47.1100 H       186 PHE   -0.1150
   2972 HB1       -49.2510   -3.1550  -47.0460 H       186 PHE    0.1150
   2973 HB2       -48.9710   -4.2240  -48.4940 H       186 PHE   -0.1150
   2974 HD1       -47.4850   -1.7070  -46.2290 H       186 PHE    0.1150
   2975 HD2       -46.8650   -4.1750  -49.6590 H       186 PHE   -0.1150
   2976 HE1       -45.4720   -0.3870  -46.7990 H       186 PHE    0.1150
   2977 HE2       -44.8500   -2.8550  -50.2400 H       186 PHE    0.5100
   2978 HZ        -44.1510   -0.9560  -48.8120 H       186 PHE   -0.5100
   2979 N         -48.1570   -4.0240  -44.3990 N.am    187 VAL   -0.4700
   2980 CA        -47.4610   -3.4790  -43.2380 C.3     187 VAL    0.3100
   2981 C         -46.9020   -4.5730  -42.3380 C.2     187 VAL    0.0700
   2982 O         -45.7730   -4.4710  -41.8690 O.2     187 VAL    0.0900
   2983 CB        -48.3310   -2.4760  -42.4640 C.3     187 VAL   -0.0900
   2984 CG1       -47.8500   -2.3240  -41.0380 C.3     187 VAL    0.0900
   2985 CG2       -48.3350   -1.1330  -43.1830 C.3     187 VAL   -0.2700
   2986 HN        -49.1510   -3.9560  -44.4050 H       187 VAL    0.0900
   2987 HA        -46.5630   -2.9940  -43.5910 H       187 VAL    0.0900
   2988 HB        -49.3840   -2.8310  -42.4580 H       187 VAL    0.0900
   2989 HG11      -46.7550   -2.1350  -41.0230 H       187 VAL   -0.2700
   2990 HG12      -48.0580   -3.2540  -40.4680 H       187 VAL    0.0900
   2991 HG13      -48.3640   -1.4670  -40.5540 H       187 VAL    0.0900
   2992 HG21      -48.7450   -1.2510  -44.2090 H       187 VAL    0.0900
   2993 HG22      -47.2980   -0.7410  -43.2590 H       187 VAL    0.5100
   2994 HG23      -48.9690   -0.4090  -42.6280 H       187 VAL   -0.5100
   2995 N         -47.6750   -5.6360  -42.1250 N.am    188 TYR   -0.4700
   2996 CA        -47.2520   -6.6960  -41.2170 C.3     188 TYR    0.3100
   2997 C         -46.1540   -7.5980  -41.7840 C.2     188 TYR    0.0700
   2998 O         -45.2960   -8.0730  -41.0320 O.2     188 TYR    0.0900
   2999 CB        -48.4340   -7.5150  -40.6880 C.3     188 TYR   -0.1800
   3000 CG        -48.2090   -7.9410  -39.2590 C.ar    188 TYR    0.0900
   3001 CD1       -48.3150   -7.0120  -38.2190 C.ar    188 TYR    0.0900
   3002 CD2       -47.8570   -9.2500  -38.9420 C.ar    188 TYR    0.0000
   3003 CE1       -48.0900   -7.3760  -36.9060 C.ar    188 TYR   -0.1150
   3004 CE2       -47.6340   -9.6270  -37.6230 C.ar    188 TYR    0.1150
   3005 CZ        -47.7560   -8.6830  -36.6110 C.ar    188 TYR   -0.1150
   3006 OH        -47.5380   -9.0270  -35.2980 O.3     188 TYR    0.1150
   3007 HN        -48.5610   -5.7530  -42.5670 H       188 TYR    0.1100
   3008 HA        -46.7290   -6.2320  -40.3950 H       188 TYR   -0.5400
   3009 HB1       -48.5610   -8.4340  -41.3010 H       188 TYR    0.4300
   3010 HB2       -49.3610   -6.9040  -40.7200 H       188 TYR   -0.1150
   3011 HD1       -48.5770   -5.9890  -38.4470 H       188 TYR    0.1150
   3012 HD2       -47.7590   -9.9820  -39.7300 H       188 TYR   -0.1150
   3013 HE1       -48.1750   -6.6440  -36.1170 H       188 TYR    0.1150
   3014 HE2       -47.3660  -10.6460  -37.3860 H       188 TYR    0.5100
   3015 HH        -47.3190   -9.9610  -35.2690 H       188 TYR   -0.5100
   3016 N         -46.1560   -7.8320  -43.0970 N.am    189 SER   -0.4700
   3017 CA        -45.0260   -8.5290  -43.7010 C.3     189 SER    0.3100
   3018 C         -43.7470   -7.6960  -43.5340 C.2     189 SER    0.0700
   3019 O         -42.6430   -8.2430  -43.4810 O.2     189 SER    0.0900
   3020 CB        -45.2900   -8.8890  -45.1670 C.3     189 SER    0.0500
   3021 OG        -45.2190   -7.7520  -45.9960 O.3     189 SER    0.0900
   3022 HN        -46.8980   -7.5520  -43.7020 H       189 SER    0.0900
   3023 HA        -44.8510   -9.4260  -43.1270 H       189 SER   -0.6600
   3024 HB1       -46.3030   -9.3330  -45.2630 H       189 SER    0.4300
   3025 HB2       -44.5290   -9.6230  -45.5100 H       189 SER    0.5100
   3026 HG1       -46.0630   -7.3010  -45.8990 H       189 SER   -0.5100
   3027 N         -43.8510   -6.3560  -43.4980 N.am    190 ARG   -0.4700
   3028 CA        -42.7190   -5.5090  -43.2260 C.3     190 ARG    0.3100
   3029 C         -42.2980   -5.5640  -41.7600 C.2     190 ARG    0.0700
   3030 O         -41.1250   -5.4240  -41.4460 O.2     190 ARG    0.0900
   3031 CB        -43.0250   -4.0700  -43.7070 C.3     190 ARG   -0.1800
   3032 CG        -41.8500   -3.0810  -43.5780 C.3     190 ARG    0.0900
   3033 CD        -42.0710   -1.7600  -44.3280 C.3     190 ARG    0.0900
   3034 NE        -43.2440   -1.0840  -43.6850 N.pl3   190 ARG   -0.1800
   3035 CZ        -43.6280    0.1640  -43.9300 C.cat   190 ARG    0.0900
   3036 NH1       -44.5230    0.7280  -43.1410 N.pl3   190 ARG    0.0900
   3037 NH2       -43.1210    0.8710  -44.9170 N.pl3   190 ARG    0.2000
   3038 HN        -44.7180   -5.8900  -43.6560 H       190 ARG    0.0900
   3039 HA        -41.8620   -5.9100  -43.7480 H       190 ARG    0.0900
   3040 HB1       -43.8750   -3.6780  -43.1110 H       190 ARG   -0.7000
   3041 HB2       -43.3240   -4.1170  -44.7750 H       190 ARG    0.4400
   3042 HG1       -40.9350   -3.5660  -43.9790 H       190 ARG    0.6400
   3043 HG2       -41.6950   -2.8550  -42.5030 H       190 ARG   -0.8000
   3044 HD1       -42.3040   -1.9470  -45.3970 H       190 ARG    0.4600
   3045 HD2       -41.1820   -1.1020  -44.2380 H       190 ARG    0.4600
   3046 HE        -43.7760   -1.6110  -43.0240 H       190 ARG   -0.8000
   3047 HH11      -44.9040    0.2180  -42.3710 H       190 ARG    0.4600
   3048 HH12      -44.8210    1.6670  -43.3150 H       190 ARG    0.4600
   3049 HH21      -42.4220    0.4710  -45.5110 H       190 ARG    0.5100
   3050 HH22      -43.4330    1.8080  -45.0730 H       190 ARG   -0.5100
   3051 N         -43.2180   -5.8220  -40.8010 N.am    191 VAL   -0.4700
   3052 CA        -42.8620   -5.9760  -39.3810 C.3     191 VAL    0.3100
   3053 C         -42.0870   -7.2800  -39.1840 C.2     191 VAL    0.0700
   3054 O         -41.0610   -7.3040  -38.5030 O.2     191 VAL    0.0900
   3055 CB        -44.1030   -5.8910  -38.4390 C.3     191 VAL   -0.0900
   3056 CG1       -43.6970   -5.9520  -36.9710 C.3     191 VAL    0.0900
   3057 CG2       -44.8590   -4.6140  -38.6850 C.3     191 VAL   -0.2700
   3058 HN        -44.1860   -5.9200  -41.0190 H       191 VAL    0.0900
   3059 HA        -42.1610   -5.1930  -39.1350 H       191 VAL    0.0900
   3060 HB        -44.7880   -6.7370  -38.6620 H       191 VAL    0.0900
   3061 HG11      -43.0190   -5.1060  -36.7270 H       191 VAL   -0.2700
   3062 HG12      -43.1620   -6.9050  -36.7660 H       191 VAL    0.0900
   3063 HG13      -44.5980   -5.8830  -36.3260 H       191 VAL    0.0900
   3064 HG21      -45.3600   -4.6520  -39.6760 H       191 VAL    0.0900
   3065 HG22      -44.1580   -3.7520  -38.6750 H       191 VAL    0.5100
   3066 HG23      -45.6330   -4.4760  -37.9010 H       191 VAL   -0.5100
   3067 N         -42.5700   -8.3550  -39.8080 N.am    192 PHE   -0.4700
   3068 CA        -41.8120   -9.6020  -39.9190 C.3     192 PHE    0.3100
   3069 C         -40.3970   -9.3780  -40.4680 C.2     192 PHE    0.0700
   3070 O         -39.4400   -9.9620  -39.9600 O.2     192 PHE    0.0900
   3071 CB        -42.5520  -10.6330  -40.7820 C.3     192 PHE   -0.1800
   3072 CG        -43.6850  -11.3350  -40.0680 C.ar    192 PHE    0.0900
   3073 CD1       -43.5830  -11.6810  -38.7170 C.ar    192 PHE    0.0900
   3074 CD2       -44.8480  -11.6760  -40.7560 C.ar    192 PHE    0.0000
   3075 CE1       -44.6370  -12.3350  -38.0600 C.ar    192 PHE   -0.1150
   3076 CE2       -45.8950  -12.3310  -40.1170 C.ar    192 PHE    0.1150
   3077 CZ        -45.7940  -12.6610  -38.7660 C.ar    192 PHE   -0.1150
   3078 HN        -43.4750   -8.3570  -40.2280 H       192 PHE    0.1150
   3079 HA        -41.6640   -9.9900  -38.9220 H       192 PHE   -0.1150
   3080 HB1       -41.8360  -11.4170  -41.1100 H       192 PHE    0.1150
   3081 HB2       -42.9900  -10.1230  -41.6670 H       192 PHE   -0.1150
   3082 HD1       -42.6810  -11.4410  -38.1710 H       192 PHE    0.1150
   3083 HD2       -44.9380  -11.4280  -41.8040 H       192 PHE   -0.1150
   3084 HE1       -44.5520  -12.5850  -37.0130 H       192 PHE    0.1150
   3085 HE2       -46.7890  -12.5860  -40.6680 H       192 PHE    0.5100
   3086 HZ        -46.6080  -13.1660  -38.2680 H       192 PHE   -0.5100
   3087 N         -40.2630   -8.5270  -41.4870 N.am    193 GLN   -0.4700
   3088 CA        -38.9530   -8.2050  -42.0590 C.3     193 GLN    0.3100
   3089 C         -38.0560   -7.4430  -41.0970 C.2     193 GLN    0.0700
   3090 O         -36.8420   -7.6320  -41.0850 O.2     193 GLN    0.0900
   3091 CB        -39.0990   -7.3970  -43.3420 C.3     193 GLN   -0.1800
   3092 CG        -39.4500   -8.2210  -44.5630 C.3     193 GLN    0.0900
   3093 CD        -39.2880   -7.4280  -45.8440 C.2     193 GLN    0.0900
   3094 NE2       -40.1930   -7.4280  -46.6990 N.am    193 GLN   -0.1800
   3095 OE1       -38.1670   -6.7490  -45.9920 O.2     193 GLN    0.0900
   3096 HN        -41.0460   -8.0730  -41.9050 H       193 GLN    0.0900
   3097 HA        -38.4400   -9.1340  -42.2590 H       193 GLN    0.5500
   3098 HB1       -38.1400   -6.8740  -43.5370 H       193 GLN   -0.5500
   3099 HB2       -39.8990   -6.6410  -43.1900 H       193 GLN   -0.6200
   3100 HG1       -40.5050   -8.5600  -44.4840 H       193 GLN    0.3200
   3101 HG2       -38.7840   -9.1090  -44.6070 H       193 GLN    0.3000
   3102 HE21      -40.0830   -6.9030  -47.5430 H       193 GLN    0.5100
   3103 HE22      -41.0300   -7.9530  -46.5420 H       193 GLN   -0.5100
   3104 N         -38.6590   -6.5710  -40.2940 N.am    194 GLU   -0.4700
   3105 CA        -37.9080   -5.7520  -39.3500 C.3     194 GLU    0.3100
   3106 C         -37.4000   -6.5700  -38.1700 C.2     194 GLU    0.0700
   3107 O         -36.2520   -6.4130  -37.7570 O.2     194 GLU    0.0900
   3108 CB        -38.7380   -4.5530  -38.8870 C.3     194 GLU   -0.1800
   3109 CG        -38.9250   -3.4770  -39.9480 C.3     194 GLU    0.0900
   3110 CD        -37.6380   -2.7300  -40.2730 C.2     194 GLU    0.0900
   3111 OE1       -36.8060   -3.2550  -41.0510 O.co2   194 GLU   -0.2800
   3112 OE2       -37.4650   -1.6040  -39.7620 O.co2   194 GLU    0.0900
   3113 HN        -39.6460   -6.4390  -40.3020 H       194 GLU    0.0900
   3114 HA        -37.0080   -5.4150  -39.8440 H       194 GLU    0.6200
   3115 HB1       -38.2350   -4.0950  -38.0090 H       194 GLU   -0.7600
   3116 HB2       -39.7410   -4.9180  -38.5790 H       194 GLU   -0.7600
   3117 HG1       -39.6740   -2.7430  -39.5870 H       194 GLU    0.5100
   3118 HG2       -39.2980   -3.9540  -40.8790 H       194 GLU   -0.5100
   3119 N         -38.2580   -7.4500  -37.6430 N.am    195 ALA   -0.4700
   3120 CA        -37.8800   -8.3980  -36.5950 C.3     195 ALA    0.3100
   3121 C         -36.6250   -9.1970  -36.9670 C.2     195 ALA    0.0700
   3122 O         -35.7050   -9.3190  -36.1600 O.2     195 ALA    0.0900
   3123 CB        -39.0390   -9.3350  -36.3040 C.3     195 ALA   -0.2700
   3124 HN        -39.2050   -7.4990  -37.9450 H       195 ALA    0.0900
   3125 HA        -37.6140   -7.8380  -35.7120 H       195 ALA    0.0900
   3126 HB1       -39.3140   -9.9000  -37.2210 H       195 ALA    0.0900
   3127 HB2       -39.9230   -8.7500  -35.9690 H       195 ALA    0.5100
   3128 HB3       -38.7500  -10.0610  -35.5130 H       195 ALA   -0.5100
   3129 N         -36.5900   -9.7080  -38.2020 N.am    196 LYS   -0.4700
   3130 CA        -35.4890  -10.5310  -38.7060 C.3     196 LYS    0.3100
   3131 C         -34.2270   -9.7250  -38.9980 C.2     196 LYS    0.0700
   3132 O         -33.1300  -10.1700  -38.6860 O.2     196 LYS    0.0900
   3133 CB        -35.9240  -11.2980  -39.9620 C.3     196 LYS   -0.1800
   3134 CG        -35.0030  -12.4330  -40.3510 C.3     196 LYS    0.0900
   3135 CD        -35.3070  -12.9330  -41.7550 C.3     196 LYS    0.0900
   3136 CE        -34.3290  -14.0230  -42.1800 C.3     196 LYS   -0.1800
   3137 NZ        -34.7520  -14.6990  -43.4400 N.4     196 LYS    0.0900
   3138 HN        -37.3310   -9.5470  -38.8490 H       196 LYS    0.0900
   3139 HA        -35.2010  -11.2200  -37.9260 H       196 LYS   -0.1800
   3140 HB1       -35.9740  -10.5810  -40.8090 H       196 LYS    0.0900
   3141 HB2       -36.9370  -11.7150  -39.7840 H       196 LYS    0.0900
   3142 HG1       -35.1290  -13.2700  -39.6310 H       196 LYS    0.2100
   3143 HG2       -33.9500  -12.0800  -40.3110 H       196 LYS    0.0500
   3144 HD1       -35.2380  -12.0830  -42.4670 H       196 LYS    0.0500
   3145 HD2       -36.3410  -13.3390  -41.7800 H       196 LYS   -0.3000
   3146 HE1       -34.2670  -14.8000  -41.3870 H       196 LYS    0.3300
   3147 HE2       -33.3270  -13.5780  -42.3570 H       196 LYS    0.3300
   3148 HZ1       -34.8080  -13.9980  -44.2060 H       196 LYS    0.3300
   3149 HZ2       -35.6850  -15.1370  -43.3030 H       196 LYS    0.5100
   3150 HZ3       -34.0580  -15.4310  -43.6900 H       196 LYS   -0.5100
   3151 N         -34.3760   -8.5500  -39.6010 N.am    197 ARG   -0.4700
   3152 CA        -33.2290   -7.6920  -39.8700 C.3     197 ARG    0.3100
   3153 C         -32.5970   -7.1800  -38.5730 C.2     197 ARG    0.0700
   3154 O         -31.3760   -7.1860  -38.4340 O.2     197 ARG    0.0900
   3155 CB        -33.6090   -6.5260  -40.8000 C.3     197 ARG   -0.1800
   3156 CG        -32.4540   -5.5490  -41.0920 C.3     197 ARG    0.0900
   3157 CD        -32.8760   -4.3200  -41.9110 C.3     197 ARG    0.0900
   3158 NE        -33.7490   -3.4020  -41.1680 N.pl3   197 ARG   -0.1800
   3159 CZ        -33.3270   -2.4430  -40.3430 C.cat   197 ARG    0.0900
   3160 NH1       -34.2110   -1.6690  -39.7260 N.pl3   197 ARG    0.0900
   3161 NH2       -32.0300   -2.2500  -40.1250 N.pl3   197 ARG    0.2000
   3162 HN        -35.2660   -8.2070  -39.8920 H       197 ARG    0.0900
   3163 HA        -32.4620   -8.2980  -40.3290 H       197 ARG    0.0900
   3164 HB1       -34.4380   -5.9570  -40.3280 H       197 ARG   -0.7000
   3165 HB2       -33.9640   -6.9460  -41.7640 H       197 ARG    0.4400
   3166 HG1       -31.6650   -6.0920  -41.6540 H       197 ARG    0.6400
   3167 HG2       -32.0320   -5.2010  -40.1250 H       197 ARG   -0.8000
   3168 HD1       -33.4340   -4.6510  -42.8130 H       197 ARG    0.4600
   3169 HD2       -31.9720   -3.7480  -42.2100 H       197 ARG    0.4600
   3170 HE        -34.7360   -3.5050  -41.2900 H       197 ARG   -0.8000
   3171 HH11      -35.1900   -1.8050  -39.8810 H       197 ARG    0.4600
   3172 HH12      -33.8990   -0.9490  -39.1070 H       197 ARG    0.4600
   3173 HH21      -31.3540   -2.8280  -40.5810 H       197 ARG    0.5100
   3174 HH22      -31.7300   -1.5250  -39.5020 H       197 ARG   -0.5100
   3175 N         -33.4340   -6.7640  -37.6200 N.am    198 GLN   -0.4700
   3176 CA        -32.9740   -6.0990  -36.3960 C.3     198 GLN    0.3100
   3177 C         -32.3950   -7.0620  -35.3660 C.2     198 GLN    0.0700
   3178 O         -31.8880   -6.6410  -34.3190 O.2     198 GLN    0.0900
   3179 CB        -34.0930   -5.2550  -35.7760 C.3     198 GLN   -0.1800
   3180 CG        -34.4490   -4.0230  -36.5880 C.3     198 GLN    0.0900
   3181 CD        -35.4270   -3.1090  -35.8800 C.2     198 GLN    0.0900
   3182 NE2       -35.2750   -2.8430  -34.6760 N.am    198 GLN   -0.1800
   3183 OE1       -36.4110   -2.6180  -36.5980 O.2     198 GLN    0.0900
   3184 HN        -34.4200   -6.8880  -37.6990 H       198 GLN    0.0900
   3185 HA        -32.1330   -5.4730  -36.6540 H       198 GLN    0.5500
   3186 HB1       -33.7710   -4.9320  -34.7650 H       198 GLN   -0.5500
   3187 HB2       -34.9990   -5.8900  -35.6800 H       198 GLN   -0.6200
   3188 HG1       -34.9040   -4.3450  -37.5490 H       198 GLN    0.3200
   3189 HG2       -33.5210   -3.4490  -36.7950 H       198 GLN    0.3000
   3190 HE21      -35.9970   -2.3650  -34.1750 H       198 GLN    0.5100
   3191 HE22      -34.4330   -3.1070  -34.2080 H       198 GLN   -0.5100
   3192 N         -32.3490   -8.3810  -35.6510 N.am    199 LEU   -0.4700
   3193 CA        -31.5570   -9.3540  -34.9040 C.3     199 LEU    0.3100
   3194 CAT       -28.0360   -9.1300  -33.4460 C.3     199 LEU    0.0700
   3195 C         -30.0650   -9.0170  -34.7870 C.2     199 LEU    0.0900
   3196 O         -29.4580   -8.4170  -35.6680 O.2     199 LEU   -0.1800
   3197 CB        -31.6650  -10.7790  -35.5110 C.3     199 LEU    0.0900
   3198 CG        -33.0730  -11.4050  -35.4880 C.3     199 LEU    0.0900
   3199 CD1       -33.0790  -12.7470  -36.2370 C.3     199 LEU   -0.0900
   3200 CD2       -33.6100  -11.5770  -34.0580 C.3     199 LEU    0.0900
   3201 NT        -29.4380   -9.4030  -33.6560 N.pl3   199 LEU   -0.2700
   3202 HN        -32.8720   -8.7600  -36.4100 H       199 LEU    0.0900
   3203 HNT       -29.9100   -9.8890  -32.9240 H       199 LEU    0.0900
   3204 HA        -31.9180   -9.3570  -33.8860 H       199 LEU    0.0900
   3205 HB1       -30.9820  -11.4460  -34.9460 H       199 LEU   -0.2700
   3206 HB2       -31.3280  -10.7300  -36.5680 H       199 LEU    0.0900
   3207 HG        -33.7930  -10.7110  -35.9710 H       199 LEU    0.0900
   3208 HD11      -32.3690  -13.4540  -35.7580 H       199 LEU    0.0900
   3209 HD12      -32.7690  -12.5940  -37.2920 H       199 LEU    0.5100
   3210 HD13      -34.0960  -13.1930  -36.2070 H       199 LEU   -0.5100
   3211 HD21      -33.6690  -10.5900  -33.5510 H       199 LEU   -0.4700
   3212 HD22      -32.9290  -12.2350  -33.4760 H       199 LEU    0.3100
   3213 HD23      -34.6270  -12.0230  -34.0880 H       199 LEU   -0.1100
   3214 HT1       -27.8640   -8.0330  -33.4710 H       199 LEU    0.0900
   3215 HT2       -27.4360   -9.6080  -34.2500 H       199 LEU    0.0900
   3216 HT3       -27.7230   -9.5220  -32.4550 H       199 LEU    0.0900
   3217 N         -35.3450  -16.6320  -35.0710 N.am    200 LYS   -0.2700
   3218 CA        -36.2540  -17.2050  -36.0530 C.3     200 LYS    0.0900
   3219 CAY       -34.4480  -15.0300  -33.5290 C.3     200 LYS    0.0900
   3220 C         -37.5750  -17.6260  -35.3970 C.2     200 LYS    0.0900
   3221 O         -37.8490  -18.8160  -35.2630 O.2     200 LYS    0.5100
   3222 CB        -35.6050  -18.4800  -36.6770 C.3     200 LYS   -0.5100
   3223 CG        -34.2000  -18.3100  -37.2880 C.3     200 LYS   -0.4700
   3224 CD        -33.6020  -19.6800  -37.6780 C.3     200 LYS    0.3100
   3225 CE        -32.1490  -19.6180  -38.1730 C.3     200 LYS    0.0700
   3226 NZ        -31.6270  -20.9830  -38.4320 N.4     200 LYS    0.0900
   3227 CY        -35.4700  -15.4140  -34.5260 C.2     200 LYS   -0.1800
   3228 OY        -36.4010  -14.6680  -34.8070 O.2     200 LYS    0.0900
   3229 HN        -34.5860  -17.2250  -34.8130 H       200 LYS    0.0900
   3230 HA        -36.4440  -16.4640  -36.8140 H       200 LYS   -0.1800
   3231 HB1       -36.2800  -18.8470  -37.4770 H       200 LYS    0.0900
   3232 HB2       -35.5370  -19.2490  -35.8800 H       200 LYS    0.0900
   3233 HG1       -33.5340  -17.8150  -36.5480 H       200 LYS   -0.1800
   3234 HG2       -34.2680  -17.6690  -38.1920 H       200 LYS    0.0900
   3235 HD1       -34.2280  -20.1190  -38.4830 H       200 LYS    0.0900
   3236 HD2       -33.6400  -20.3440  -36.7890 H       200 LYS    0.2100
   3237 HE1       -31.5050  -19.1430  -37.4040 H       200 LYS    0.0500
   3238 HE2       -32.0970  -19.0440  -39.1230 H       200 LYS    0.0500
   3239 HZ1       -32.2110  -21.4470  -39.1580 H       200 LYS   -0.3000
   3240 HZ2       -31.6590  -21.5400  -37.5540 H       200 LYS    0.3300
   3241 HZ3       -30.6440  -20.9210  -38.7670 H       200 LYS    0.3300
   3242 HY1       -34.7750  -14.1090  -32.9990 H       200 LYS    0.3300
   3243 HY2       -33.4830  -14.8280  -34.0400 H       200 LYS    0.5100
   3244 HY3       -34.3220  -15.8460  -32.7870 H       200 LYS   -0.5100
   3245 N         -38.3990  -16.6670  -34.8980 N.am    201 PHE   -0.4700
   3246 CA        -39.4810  -16.9460  -33.9440 C.3     201 PHE    0.3100
   3247 C         -39.0190  -17.7290  -32.7090 C.2     201 PHE    0.0700
   3248 O         -39.7620  -18.5470  -32.1560 O.2     201 PHE    0.0900
   3249 CB        -40.6580  -17.6580  -34.6440 C.3     201 PHE   -0.1800
   3250 CG        -41.1320  -16.9600  -35.8960 C.ar    201 PHE    0.0900
   3251 CD1       -41.8330  -15.7540  -35.8210 C.ar    201 PHE    0.0900
   3252 CD2       -40.8770  -17.5080  -37.1480 C.ar    201 PHE    0.0000
   3253 CE1       -42.2720  -15.1030  -36.9730 C.ar    201 PHE   -0.1150
   3254 CE2       -41.3120  -16.8690  -38.3080 C.ar    201 PHE    0.1150
   3255 CZ        -42.0130  -15.6590  -38.2200 C.ar    201 PHE   -0.1150
   3256 HN        -38.3030  -15.7130  -35.1650 H       201 PHE    0.1150
   3257 HA        -39.8070  -16.0060  -33.5250 H       201 PHE   -0.1150
   3258 HB1       -41.5220  -17.7070  -33.9480 H       201 PHE    0.1150
   3259 HB2       -40.3440  -18.6820  -34.9370 H       201 PHE   -0.1150
   3260 HD1       -42.0370  -15.3170  -34.8540 H       201 PHE    0.1150
   3261 HD2       -40.3340  -18.4390  -37.2220 H       201 PHE   -0.1150
   3262 HE1       -42.8110  -14.1690  -36.8970 H       201 PHE    0.1150
   3263 HE2       -41.1090  -17.3060  -39.2750 H       201 PHE    0.5100
   3264 HZ        -42.3510  -15.1610  -39.1170 H       201 PHE   -0.5100
   3265 N         -37.7870  -17.4700  -32.2780 N.am    202 CYS   -0.4700
   3266 CA        -37.2480  -18.1110  -31.0880 C.3     202 CYS    0.3100
   3267 C         -37.3400  -17.1870  -29.8850 C.2     202 CYS    0.0700
   3268 O         -37.4500  -17.6450  -28.7480 O.2     202 CYS    0.0900
   3269 CB        -35.8050  -18.5730  -31.3130 C.3     202 CYS   -0.1100
   3270 SG        -35.6820  -20.1320  -32.2370 S.3     202 CYS    0.0900
   3271 HN        -37.1820  -16.8320  -32.7480 H       202 CYS    0.0900
   3272 HA        -37.8770  -18.9560  -30.8510 H       202 CYS   -0.2300
   3273 HB1       -35.3200  -18.6980  -30.3220 H       202 CYS    0.1600
   3274 HB2       -35.2660  -17.7760  -31.8670 H       202 CYS    0.5100
   3275 HG1       -36.2980  -19.6740  -33.3170 H       202 CYS   -0.5100
   3276 N         -37.3110  -15.8820  -30.1420 N.am    203 LEU   -0.4700
   3277 CA        -37.4050  -14.9060  -29.0820 C.3     203 LEU    0.3100
   3278 C         -38.8650  -14.7630  -28.6780 C.2     203 LEU    0.0700
   3279 O         -39.7600  -14.8840  -29.5120 O.2     203 LEU    0.0900
   3280 CB        -36.8230  -13.5710  -29.5490 C.3     203 LEU   -0.1800
   3281 CG        -36.3360  -12.5800  -28.4900 C.3     203 LEU    0.0900
   3282 CD1       -34.9640  -12.9800  -27.9480 C.3     203 LEU    0.0900
   3283 CD2       -36.2970  -11.1820  -29.0790 C.3     203 LEU   -0.0900
   3284 HN        -37.2260  -15.5230  -31.0670 H       203 LEU    0.0900
   3285 HA        -36.8570  -15.2780  -28.2280 H       203 LEU   -0.2700
   3286 HB1       -37.6070  -13.0600  -30.1450 H       203 LEU    0.0900
   3287 HB2       -35.9600  -13.8000  -30.2080 H       203 LEU    0.0900
   3288 HG        -37.0660  -12.5540  -27.6530 H       203 LEU    0.0900
   3289 HD11      -34.2200  -13.0020  -28.7730 H       203 LEU   -0.2700
   3290 HD12      -35.0170  -13.9920  -27.4920 H       203 LEU    0.0900
   3291 HD13      -34.6290  -12.2440  -27.1870 H       203 LEU    0.0900
   3292 HD21      -37.3110  -10.8810  -29.4180 H       203 LEU    0.0900
   3293 HD22      -35.6090  -11.1580  -29.9520 H       203 LEU    0.5100
   3294 HD23      -35.9500  -10.4580  -28.3100 H       203 LEU   -0.5100
   3295 N         -39.1010  -14.5200  -27.3910 N.am    204 LYS   -0.4700
   3296 CA        -40.4560  -14.4380  -26.8500 C.3     204 LYS    0.3100
   3297 C         -41.2910  -13.3750  -27.5630 C.2     204 LYS    0.0700
   3298 O         -42.4420  -13.6240  -27.9260 O.2     204 LYS    0.0900
   3299 CB        -40.4110  -14.2050  -25.3310 C.3     204 LYS   -0.1800
   3300 CG        -41.6360  -13.5230  -24.7230 C.3     204 LYS    0.0900
   3301 CD        -41.2840  -12.8720  -23.3810 C.3     204 LYS    0.0900
   3302 CE        -42.0240  -11.5420  -23.1670 C.3     204 LYS   -0.1800
   3303 NZ        -43.4620  -11.7240  -22.8170 N.4     204 LYS    0.0900
   3304 HN        -38.3610  -14.3810  -26.7370 H       204 LYS    0.0900
   3305 HA        -40.9620  -15.3650  -27.0740 H       204 LYS   -0.1800
   3306 HB1       -39.5230  -13.5770  -25.1080 H       204 LYS    0.0900
   3307 HB2       -40.2880  -15.1920  -24.8380 H       204 LYS    0.0900
   3308 HG1       -42.4370  -14.2770  -24.5660 H       204 LYS    0.2100
   3309 HG2       -42.0090  -12.7450  -25.4220 H       204 LYS    0.0500
   3310 HD1       -40.1890  -12.6830  -23.3480 H       204 LYS    0.0500
   3311 HD2       -41.5520  -13.5690  -22.5590 H       204 LYS   -0.3000
   3312 HE1       -41.9830  -10.9420  -24.1020 H       204 LYS    0.3300
   3313 HE2       -41.5470  -10.9830  -22.3340 H       204 LYS    0.3300
   3314 HZ1       -43.5380  -12.2720  -21.9360 H       204 LYS    0.3300
   3315 HZ2       -43.9440  -12.2330  -23.5840 H       204 LYS    0.5100
   3316 HZ3       -43.9080  -10.7930  -22.6860 H       204 LYS   -0.5100
   3317 N         -40.7010  -12.2000  -27.7860 N.am    205 GLU   -0.4700
   3318 CA        -41.3970  -11.1090  -28.4720 C.3     205 GLU    0.3100
   3319 C         -41.6470  -11.4290  -29.9450 C.2     205 GLU    0.0700
   3320 O         -42.5390  -10.8450  -30.5640 O.2     205 GLU    0.0900
   3321 CB        -40.6440   -9.7780  -28.3210 C.3     205 GLU   -0.1800
   3322 CG        -40.7010   -9.1580  -26.9160 C.3     205 GLU    0.0900
   3323 CD        -39.5580   -9.6130  -26.0040 C.2     205 GLU    0.0900
   3324 OE1       -39.0240  -10.7320  -26.2090 O.co2   205 GLU   -0.2800
   3325 OE2       -39.1900   -8.8530  -25.0780 O.co2   205 GLU    0.0900
   3326 HN        -39.7650  -12.0130  -27.4990 H       205 GLU    0.0900
   3327 HA        -42.3850  -11.0270  -28.0430 H       205 GLU    0.6200
   3328 HB1       -41.0780   -9.0510  -29.0400 H       205 GLU   -0.7600
   3329 HB2       -39.5780   -9.9510  -28.5830 H       205 GLU   -0.7600
   3330 HG1       -41.6630   -9.4420  -26.4380 H       205 GLU    0.5100
   3331 HG2       -40.6540   -8.0530  -27.0090 H       205 GLU   -0.5100
   3332 N         -40.8720  -12.3660  -30.4950 N.am    206 HSD   -0.4700
   3333 CA        -41.0250  -12.7850  -31.8870 C.3     206 HSD    0.3100
   3334 C         -42.1060  -13.8350  -32.0230 C.2     206 HSD    0.0700
   3335 O         -42.8860  -13.8070  -32.9780 O.2     206 HSD    0.0900
   3336 CB        -39.7100  -13.3230  -32.4350 C.3     206 HSD   -0.0900
   3337 CG        -38.7380  -12.2550  -32.8120 C.ar    206 HSD    0.0900
   3338 CD2       -38.5550  -11.0050  -32.3290 C.ar    206 HSD    0.0900
   3339 ND1       -37.8160  -12.4160  -33.8220 N.ar    206 HSD   -0.3600
   3340 CE1       -37.0970  -11.3130  -33.9340 C.ar    206 HSD    0.3200
   3341 NE2       -37.5260  -10.4390  -33.0420 N.ar    206 HSD   -0.0500
   3342 HN        -40.1510  -12.8220  -29.9800 H       206 HSD    0.2500
   3343 HA        -41.3470  -11.9270  -32.4600 H       206 HSD    0.1300
   3344 HB1       -39.9240  -13.9350  -33.3380 H       206 HSD   -0.7000
   3345 HB2       -39.2390  -13.9660  -31.6620 H       206 HSD    0.2200
   3346 HD1       -37.7180  -13.2440  -34.3740 H       206 HSD    0.1000
   3347 HD2       -39.0610  -10.4600  -31.5420 H       206 HSD    0.5100
   3348 HE1       -36.2910  -11.1730  -34.6530 H       206 HSD   -0.5100
   3349 N         -42.1400  -14.7680  -31.0680 N.am    207 LYS   -0.4700
   3350 CA        -43.2600  -15.6950  -30.9100 C.3     207 LYS    0.3100
   3351 C         -44.5790  -14.9280  -30.7190 C.2     207 LYS    0.0700
   3352 O         -45.6260  -15.3330  -31.2360 O.2     207 LYS    0.0900
   3353 CB        -43.0210  -16.6420  -29.7250 C.3     207 LYS   -0.1800
   3354 CG        -41.7970  -17.5290  -29.8560 C.3     207 LYS    0.0900
   3355 CD        -41.6300  -18.4550  -28.6600 C.3     207 LYS    0.0900
   3356 CE        -40.6050  -19.5660  -28.9390 C.3     207 LYS   -0.1800
   3357 NZ        -41.0580  -20.5540  -29.9800 N.4     207 LYS    0.0900
   3358 HN        -41.3970  -14.8740  -30.4130 H       207 LYS    0.0900
   3359 HA        -43.3560  -16.2610  -31.8260 H       207 LYS   -0.1800
   3360 HB1       -43.9130  -17.2940  -29.6150 H       207 LYS    0.0900
   3361 HB2       -42.9090  -16.0270  -28.8060 H       207 LYS    0.0900
   3362 HG1       -40.8940  -16.8870  -29.9450 H       207 LYS    0.2100
   3363 HG2       -41.8920  -18.1420  -30.7770 H       207 LYS    0.0500
   3364 HD1       -42.6110  -18.9190  -28.4200 H       207 LYS    0.0500
   3365 HD2       -41.2900  -17.8600  -27.7850 H       207 LYS   -0.3000
   3366 HE1       -40.4170  -20.1360  -28.0040 H       207 LYS    0.3300
   3367 HE2       -39.6600  -19.1100  -29.3060 H       207 LYS    0.3300
   3368 HZ1       -41.0680  -20.0940  -30.9130 H       207 LYS    0.3300
   3369 HZ2       -42.0160  -20.8870  -29.7470 H       207 LYS    0.5100
   3370 HZ3       -40.4050  -21.3630  -29.9980 H       207 LYS   -0.5100
   3371 N         -44.5110  -13.8140  -29.9850 N.am    208 ALA   -0.4700
   3372 CA        -45.6620  -12.9440  -29.7670 C.3     208 ALA    0.3100
   3373 C         -46.1510  -12.2990  -31.0680 C.2     208 ALA    0.0700
   3374 O         -47.3610  -12.2260  -31.3100 O.2     208 ALA    0.0900
   3375 CB        -45.3400  -11.8930  -28.7300 C.3     208 ALA   -0.2700
   3376 HN        -43.6630  -13.5250  -29.5500 H       208 ALA    0.0900
   3377 HA        -46.4880  -13.5570  -29.4370 H       208 ALA    0.0900
   3378 HB1       -44.4830  -11.2710  -29.0690 H       208 ALA    0.0900
   3379 HB2       -45.0650  -12.3790  -27.7690 H       208 ALA    0.5100
   3380 HB3       -46.2180  -11.2300  -28.5760 H       208 ALA   -0.5100
   3381 N         -45.2150  -11.8540  -31.9100 N.am    209 LEU   -0.4700
   3382 CA        -45.5470  -11.2910  -33.2210 C.3     209 LEU    0.3100
   3383 C         -46.0990  -12.3240  -34.2100 C.2     209 LEU    0.0700
   3384 O         -46.9890  -12.0060  -35.0020 O.2     209 LEU    0.0900
   3385 CB        -44.3410  -10.5740  -33.8320 C.3     209 LEU   -0.1800
   3386 CG        -43.8330   -9.2710  -33.1910 C.3     209 LEU    0.0900
   3387 CD1       -42.4200   -8.9490  -33.6760 C.3     209 LEU    0.0900
   3388 CD2       -44.7770   -8.0940  -33.4410 C.3     209 LEU   -0.0900
   3389 HN        -44.2450  -11.8850  -31.6830 H       209 LEU    0.0900
   3390 HA        -46.3660  -10.5990  -33.0880 H       209 LEU   -0.2700
   3391 HB1       -44.6030  -10.3380  -34.8830 H       209 LEU    0.0900
   3392 HB2       -43.4960  -11.2920  -33.8210 H       209 LEU    0.0900
   3393 HG        -43.8260   -9.3830  -32.0860 H       209 LEU    0.0900
   3394 HD11      -42.4130   -8.8260  -34.7810 H       209 LEU   -0.2700
   3395 HD12      -41.7300   -9.7780  -33.4070 H       209 LEU    0.0900
   3396 HD13      -42.0670   -8.0030  -33.2120 H       209 LEU    0.0900
   3397 HD21      -45.7800   -8.3110  -33.0140 H       209 LEU    0.0900
   3398 HD22      -44.8860   -7.9220  -34.5330 H       209 LEU    0.5100
   3399 HD23      -44.3770   -7.1780  -32.9570 H       209 LEU   -0.5100
   3400 N         -45.5820  -13.5570  -34.1670 N.am    210 LYS   -0.4700
   3401 CA        -46.1220  -14.6550  -34.9810 C.3     210 LYS    0.3100
   3402 C         -47.5980  -14.9420  -34.6840 C.2     210 LYS    0.0700
   3403 O         -48.3990  -15.1280  -35.6070 O.2     210 LYS    0.0900
   3404 CB        -45.3080  -15.9340  -34.7830 C.3     210 LYS   -0.1800
   3405 CG        -45.6520  -17.0380  -35.7740 C.3     210 LYS    0.0900
   3406 CD        -44.6160  -18.1250  -35.7310 C.3     210 LYS    0.0900
   3407 CE        -44.8330  -19.1370  -36.8310 C.3     210 LYS   -0.1800
   3408 NZ        -44.0950  -20.3950  -36.5170 N.4     210 LYS    0.0900
   3409 HN        -44.8090  -13.7850  -33.5800 H       210 LYS    0.0900
   3410 HA        -46.0900  -14.3500  -36.0160 H       210 LYS   -0.1800
   3411 HB1       -45.4910  -16.3130  -33.7550 H       210 LYS    0.0900
   3412 HB2       -44.2310  -15.6870  -34.8890 H       210 LYS    0.0900
   3413 HG1       -45.6970  -16.6130  -36.7980 H       210 LYS    0.2100
   3414 HG2       -46.6460  -17.4660  -35.5180 H       210 LYS    0.0500
   3415 HD1       -44.6680  -18.6390  -34.7470 H       210 LYS    0.0500
   3416 HD2       -43.6090  -17.6720  -35.8460 H       210 LYS   -0.3000
   3417 HE1       -44.4510  -18.7410  -37.7960 H       210 LYS    0.3300
   3418 HE2       -45.9130  -19.3810  -36.9180 H       210 LYS    0.3300
   3419 HZ1       -44.4420  -20.7870  -35.6190 H       210 LYS    0.3300
   3420 HZ2       -43.0790  -20.1900  -36.4370 H       210 LYS    0.5100
   3421 HZ3       -44.2500  -21.0860  -37.2790 H       210 LYS   -0.5100
   3422 N         -47.9490  -14.9830  -33.3970 N.am    211 THR   -0.4700
   3423 CA        -49.3360  -15.1870  -32.9910 C.3     211 THR    0.3100
   3424 C         -50.2370  -14.1440  -33.6510 C.2     211 THR    0.0700
   3425 O         -51.2090  -14.5040  -34.3310 O.2     211 THR    0.0900
   3426 CB        -49.5160  -15.1520  -31.4530 C.3     211 THR    0.1400
   3427 CG2       -50.9550  -15.4880  -31.0840 C.3     211 THR    0.0900
   3428 OG1       -48.6460  -16.1060  -30.8360 O.3     211 THR   -0.6600
   3429 HN        -47.2860  -14.8780  -32.6610 H       211 THR    0.4300
   3430 HA        -49.6500  -16.1460  -33.3740 H       211 THR   -0.2700
   3431 HB        -49.2690  -14.1390  -31.0680 H       211 THR    0.0900
   3432 HG1       -48.4310  -15.7500  -29.9720 H       211 THR    0.0900
   3433 HG21      -51.2160  -16.5030  -31.4520 H       211 THR    0.0900
   3434 HG22      -51.6460  -14.7530  -31.5510 H       211 THR    0.5100
   3435 HG23      -51.0780  -15.4690  -29.9810 H       211 THR   -0.5100
   3436 N         -49.8980  -12.8600  -33.4720 N.am    212 LEU   -0.4700
   3437 CA        -50.6740  -11.7730  -34.0740 C.3     212 LEU    0.3100
   3438 C         -50.8350  -11.9990  -35.5750 C.2     212 LEU    0.0700
   3439 O         -51.9350  -11.8620  -36.1170 O.2     212 LEU    0.0900
   3440 CB        -50.0460  -10.3990  -33.7840 C.3     212 LEU   -0.1800
   3441 CG        -49.9820   -9.9450  -32.3120 C.3     212 LEU    0.0900
   3442 CD1       -49.2910   -8.6000  -32.1570 C.3     212 LEU    0.0900
   3443 CD2       -51.3610   -9.8900  -31.6910 C.3     212 LEU   -0.0900
   3444 HN        -49.1080  -12.5900  -32.9280 H       212 LEU    0.0900
   3445 HA        -51.6730  -11.8170  -33.6680 H       212 LEU   -0.2700
   3446 HB1       -50.6300   -9.6380  -34.3440 H       212 LEU    0.0900
   3447 HB2       -49.0070  -10.4160  -34.1740 H       212 LEU    0.0900
   3448 HG        -49.4250  -10.7060  -31.7240 H       212 LEU    0.0900
   3449 HD11      -49.8380   -7.8210  -32.7290 H       212 LEU   -0.2700
   3450 HD12      -48.2520   -8.6610  -32.5480 H       212 LEU    0.0900
   3451 HD13      -49.2710   -8.3060  -31.0870 H       212 LEU    0.0900
   3452 HD21      -51.8360  -10.8950  -31.7250 H       212 LEU    0.0900
   3453 HD22      -52.0010   -9.1770  -32.2540 H       212 LEU    0.5100
   3454 HD23      -51.2860   -9.5690  -30.6300 H       212 LEU   -0.5100
   3455 N         -49.7320  -12.3840  -36.2290 N.am    213 GLY   -0.4700
   3456 CA        -49.7290  -12.7310  -37.6520 C.3     213 GLY    0.3100
   3457 C         -50.6710  -13.8730  -37.9920 C.2     213 GLY   -0.0200
   3458 O         -51.2800  -13.8870  -39.0700 O.2     213 GLY    0.0900
   3459 HN        -48.8520  -12.4510  -35.7690 H       213 GLY    0.0900
   3460 HA1       -48.7220  -13.0150  -37.9190 H       213 GLY    0.5100
   3461 HA2       -50.0280  -11.8530  -38.2060 H       213 GLY   -0.5100
   3462 N         -50.7970  -14.8310  -37.0690 N.am    214 ILE   -0.4700
   3463 CA        -51.6820  -15.9820  -37.2610 C.3     214 ILE    0.3100
   3464 C         -53.1410  -15.5580  -37.1600 C.2     214 ILE    0.0700
   3465 O         -53.9770  -16.0400  -37.9280 O.2     214 ILE    0.0900
   3466 CB        -51.3360  -17.1670  -36.3140 C.3     214 ILE   -0.0900
   3467 CG1       -50.0280  -17.8340  -36.7640 C.3     214 ILE    0.0900
   3468 CG2       -52.4820  -18.1980  -36.2620 C.3     214 ILE   -0.2700
   3469 CD        -49.3970  -18.7630  -35.7370 C.3     214 ILE    0.0900
   3470 HN        -50.2950  -14.8060  -36.2080 H       214 ILE    0.0900
   3471 HA        -51.5880  -16.2960  -38.2900 H       214 ILE    0.0900
   3472 HB        -51.1530  -16.7740  -35.2910 H       214 ILE   -0.1800
   3473 HG11      -49.2950  -17.0360  -37.0060 H       214 ILE    0.0900
   3474 HG12      -50.2360  -18.4220  -37.6820 H       214 ILE    0.0900
   3475 HG21      -52.6730  -18.6100  -37.2770 H       214 ILE   -0.2700
   3476 HG22      -53.4120  -17.7130  -35.8970 H       214 ILE    0.0900
   3477 HG23      -52.2070  -19.0360  -35.5860 H       214 ILE    0.0900
   3478 HD1       -50.0980  -19.5870  -35.4850 H       214 ILE    0.0900
   3479 HD2       -49.1660  -18.1980  -34.8080 H       214 ILE    0.5100
   3480 HD3       -48.4640  -19.2040  -36.1480 H       214 ILE   -0.5100
   3481 N         -53.4390  -14.6440  -36.2320 N.am    215 ILE   -0.4700
   3482 CA        -54.7540  -14.0020  -36.1490 C.3     215 ILE    0.3100
   3483 C         -55.1050  -13.3620  -37.4940 C.2     215 ILE    0.0700
   3484 O         -56.1170  -13.6920  -38.1140 O.2     215 ILE    0.0900
   3485 CB        -54.7920  -12.9160  -35.0300 C.3     215 ILE   -0.0900
   3486 CG1       -54.5350  -13.5170  -33.6380 C.3     215 ILE    0.0900
   3487 CG2       -56.0990  -12.1330  -35.0530 C.3     215 ILE   -0.2700
   3488 CD        -55.5590  -14.5280  -33.1770 C.3     215 ILE    0.0900
   3489 HN        -52.7740  -14.3570  -35.5480 H       215 ILE    0.0900
   3490 HA        -55.4850  -14.7700  -35.9460 H       215 ILE    0.0900
   3491 HB        -53.9450  -12.2130  -35.1760 H       215 ILE   -0.1800
   3492 HG11      -54.5140  -12.6870  -32.9010 H       215 ILE    0.0900
   3493 HG12      -53.5410  -14.0110  -33.6530 H       215 ILE    0.0900
   3494 HG21      -56.9630  -12.8320  -35.0790 H       215 ILE   -0.2700
   3495 HG22      -56.1370  -11.4890  -35.9580 H       215 ILE    0.0900
   3496 HG23      -56.1800  -11.5040  -34.1410 H       215 ILE    0.0900
   3497 HD1       -55.7240  -15.2910  -33.9670 H       215 ILE    0.0900
   3498 HD2       -56.5240  -14.0210  -32.9670 H       215 ILE    0.5100
   3499 HD3       -55.1980  -15.0410  -32.2600 H       215 ILE   -0.5100
   3500 N         -54.2410  -12.4570  -37.9450 N.am    216 MET   -0.4700
   3501 CA        -54.4110  -11.7600  -39.2160 C.3     216 MET    0.3100
   3502 C         -54.5710  -12.7290  -40.3870 C.2     216 MET    0.0700
   3503 O         -55.5530  -12.6430  -41.1300 O.2     216 MET    0.0900
   3504 CB        -53.2370  -10.8020  -39.4530 C.3     216 MET   -0.1800
   3505 CG        -53.1470   -9.6670  -38.4300 C.3     216 MET    0.0900
   3506 SD        -51.6230   -8.6960  -38.4990 S.3     216 MET    0.0900
   3507 CE        -51.8530   -7.5740  -37.1310 C.3     216 MET   -0.1400
   3508 HN        -53.4250  -12.2120  -37.4280 H       216 MET    0.0900
   3509 HA        -55.3420  -11.2140  -39.1780 H       216 MET    0.0900
   3510 HB1       -53.3440  -10.3560  -40.4650 H       216 MET   -0.0900
   3511 HB2       -52.2930  -11.3850  -39.4160 H       216 MET   -0.2200
   3512 HG1       -53.2430  -10.1130  -37.4180 H       216 MET    0.0900
   3513 HG2       -54.0110   -8.9900  -38.5970 H       216 MET    0.0900
   3514 HE1       -51.9650   -8.1240  -36.1730 H       216 MET    0.0900
   3515 HE2       -52.7680   -6.9630  -37.2870 H       216 MET    0.5100
   3516 HE3       -50.9770   -6.8980  -37.0390 H       216 MET   -0.5100
   3517 N         -53.6180  -13.6570  -40.5350 N.am    217 GLY   -0.4700
   3518 CA        -53.6480  -14.6650  -41.6020 C.3     217 GLY    0.3100
   3519 C         -54.9430  -15.4580  -41.6690 C.2     217 GLY   -0.0200
   3520 O         -55.5260  -15.6130  -42.7450 O.2     217 GLY    0.0900
   3521 HN        -52.8370  -13.7070  -39.9190 H       217 GLY    0.0900
   3522 HA1       -52.8300  -15.3490  -41.4270 H       217 GLY    0.5100
   3523 HA2       -53.5070  -14.1500  -42.5410 H       217 GLY   -0.5100
   3524 N         -55.3970  -15.9470  -40.5120 N.am    218 THR   -0.4700
   3525 CA        -56.6550  -16.6910  -40.3960 C.3     218 THR    0.3100
   3526 C         -57.8900  -15.8710  -40.7800 C.2     218 THR    0.0700
   3527 O         -58.7360  -16.3560  -41.5440 O.2     218 THR    0.0900
   3528 CB        -56.8380  -17.2830  -38.9780 C.3     218 THR    0.1400
   3529 CG2       -58.1320  -18.0810  -38.8710 C.3     218 THR    0.0900
   3530 OG1       -55.7430  -18.1550  -38.6810 O.3     218 THR   -0.6600
   3531 HN        -54.8910  -15.8250  -39.6610 H       218 THR    0.4300
   3532 HA        -56.6390  -17.4830  -41.1290 H       218 THR   -0.2700
   3533 HB        -56.8650  -16.4650  -38.2260 H       218 THR    0.0900
   3534 HG1       -55.0160  -17.5860  -38.4180 H       218 THR    0.0900
   3535 HG21      -58.2050  -18.8030  -39.7120 H       218 THR    0.0900
   3536 HG22      -59.0040  -17.3950  -38.9160 H       218 THR    0.5100
   3537 HG23      -58.1500  -18.6470  -37.9160 H       218 THR   -0.5100
   3538 N         -57.9900  -14.6360  -40.2620 N.am    219 PHE   -0.4700
   3539 CA        -59.0830  -13.7100  -40.6080 C.3     219 PHE    0.3100
   3540 C         -59.1950  -13.5000  -42.1130 C.2     219 PHE    0.0700
   3541 O         -60.2860  -13.5390  -42.6700 O.2     219 PHE    0.0900
   3542 CB        -58.8740  -12.3550  -39.9240 C.3     219 PHE   -0.1800
   3543 CG        -60.0240  -11.4030  -40.0970 C.ar    219 PHE    0.0900
   3544 CD1       -60.1820  -10.6790  -41.2770 C.ar    219 PHE    0.0900
   3545 CD2       -60.9500  -11.2270  -39.0770 C.ar    219 PHE    0.0000
   3546 CE1       -61.2520   -9.8010  -41.4440 C.ar    219 PHE   -0.1150
   3547 CE2       -62.0170  -10.3450  -39.2290 C.ar    219 PHE    0.1150
   3548 CZ        -62.1700   -9.6340  -40.4130 C.ar    219 PHE   -0.1150
   3549 HN        -57.3180  -14.2860  -39.6140 H       219 PHE    0.1150
   3550 HA        -60.0130  -14.1540  -40.2850 H       219 PHE   -0.1150
   3551 HB1       -57.9740  -11.8630  -40.3520 H       219 PHE    0.1150
   3552 HB2       -58.7400  -12.5120  -38.8320 H       219 PHE   -0.1150
   3553 HD1       -59.4640  -10.7990  -42.0760 H       219 PHE    0.1150
   3554 HD2       -60.8420  -11.7790  -38.1560 H       219 PHE   -0.1150
   3555 HE1       -61.3670   -9.2540  -42.3680 H       219 PHE    0.1150
   3556 HE2       -62.7270  -10.2130  -38.4250 H       219 PHE    0.5100
   3557 HZ        -63.0000   -8.9530  -40.5330 H       219 PHE   -0.5100
   3558 N         -58.0510  -13.2580  -42.7530 N.am    220 THR   -0.4700
   3559 CA        -57.9550  -13.1670  -44.2070 C.3     220 THR    0.3100
   3560 C         -58.4920  -14.4230  -44.8900 C.2     220 THR    0.0700
   3561 O         -59.4050  -14.3350  -45.7100 O.2     220 THR    0.0900
   3562 CB        -56.5030  -12.9140  -44.6500 C.3     220 THR    0.1400
   3563 CG2       -56.3850  -12.8630  -46.1680 C.3     220 THR    0.0900
   3564 OG1       -56.0530  -11.6770  -44.1000 O.3     220 THR   -0.6600
   3565 HN        -57.1960  -13.1250  -42.2590 H       220 THR    0.4300
   3566 HA        -58.5910  -12.3580  -44.5330 H       220 THR   -0.2700
   3567 HB        -55.8470  -13.7340  -44.2890 H       220 THR    0.0900
   3568 HG1       -55.8110  -11.8650  -43.1900 H       220 THR    0.0900
   3569 HG21      -57.1480  -12.1720  -46.5870 H       220 THR    0.0900
   3570 HG22      -56.5520  -13.8750  -46.5940 H       220 THR    0.5100
   3571 HG23      -55.3770  -12.4960  -46.4560 H       220 THR   -0.5100
   3572 N         -57.9440  -15.5890  -44.5420 N.am    221 LEU   -0.4700
   3573 CA        -58.3630  -16.8430  -45.1680 C.3     221 LEU    0.3100
   3574 C         -59.8740  -17.0570  -45.0600 C.2     221 LEU    0.0700
   3575 O         -60.5210  -17.4140  -46.0440 O.2     221 LEU    0.0900
   3576 CB        -57.6020  -18.0460  -44.5820 C.3     221 LEU   -0.1800
   3577 CG        -56.0860  -18.1060  -44.8340 C.3     221 LEU    0.0900
   3578 CD1       -55.3700  -19.0000  -43.8110 C.3     221 LEU    0.0900
   3579 CD2       -55.7470  -18.5340  -46.2750 C.3     221 LEU   -0.0900
   3580 HN        -57.2310  -15.6570  -43.8490 H       221 LEU    0.0900
   3581 HA        -58.1730  -16.7640  -46.2290 H       221 LEU   -0.2700
   3582 HB1       -58.0500  -18.9670  -45.0080 H       221 LEU    0.0900
   3583 HB2       -57.7600  -18.0410  -43.4840 H       221 LEU    0.0900
   3584 HG        -55.6690  -17.0790  -44.7720 H       221 LEU    0.0900
   3585 HD11      -55.7670  -20.0370  -43.8650 H       221 LEU   -0.2700
   3586 HD12      -55.5390  -18.6100  -42.7840 H       221 LEU    0.0900
   3587 HD13      -54.2810  -19.0250  -44.0270 H       221 LEU    0.0900
   3588 HD21      -56.1820  -17.8130  -47.0000 H       221 LEU    0.0900
   3589 HD22      -56.1710  -19.5410  -46.4800 H       221 LEU    0.5100
   3590 HD23      -54.6450  -18.5570  -46.4140 H       221 LEU   -0.5100
   3591 N         -60.4290  -16.8140  -43.8690 N.am    222 CYS   -0.4700
   3592 CA        -61.8500  -17.0280  -43.6030 C.3     222 CYS    0.3100
   3593 C         -62.7910  -16.0450  -44.3040 C.2     222 CYS    0.0700
   3594 O         -63.8910  -16.4160  -44.7150 O.2     222 CYS    0.0900
   3595 CB        -62.1350  -17.0070  -42.0980 C.3     222 CYS   -0.1100
   3596 SG        -61.3820  -18.3490  -41.1420 S.3     222 CYS    0.0900
   3597 HN        -59.8910  -16.4740  -43.1010 H       222 CYS    0.0900
   3598 HA        -62.1290  -17.9820  -44.0240 H       222 CYS   -0.2300
   3599 HB1       -63.2360  -17.0490  -41.9620 H       222 CYS    0.1600
   3600 HB2       -61.7690  -16.0390  -41.6980 H       222 CYS    0.5100
   3601 HG1       -60.1830  -17.7900  -41.0830 H       222 CYS   -0.5100
   3602 N         -62.3710  -14.7920  -44.4410 N.am    223 TRP   -0.4700
   3603 CA        -63.2480  -13.7810  -45.0130 C.3     223 TRP    0.3100
   3604 C         -63.0340  -13.4940  -46.4980 C.2     223 TRP    0.0700
   3605 O         -63.9960  -13.2670  -47.2340 O.2     223 TRP    0.0900
   3606 CB        -63.1800  -12.4960  -44.1940 C.3     223 TRP   -0.1800
   3607 CG        -64.0220  -12.5280  -42.9600 C.ar    223 TRP    0.0900
   3608 CD1       -63.5810  -12.5640  -41.6730 C.ar    223 TRP    0.0900
   3609 CD2       -65.4550  -12.5190  -42.8940 C.ar    223 TRP   -0.0300
   3610 CE2       -65.8080  -12.5470  -41.5260 C.ar    223 TRP   -0.1500
   3611 CE3       -66.4730  -12.4870  -43.8560 C.ar    223 TRP    0.2200
   3612 NE1       -64.6450  -12.5750  -40.8050 N.ar    223 TRP   -0.5100
   3613 CZ2       -67.1390  -12.5440  -41.0970 C.ar    223 TRP    0.3700
   3614 CZ3       -67.8030  -12.4860  -43.4270 C.ar    223 TRP    0.2400
   3615 CH2       -68.1200  -12.5150  -42.0600 C.ar    223 TRP    0.1100
   3616 HN        -61.4600  -14.4950  -44.1660 H       223 TRP   -0.2500
   3617 HA        -64.2550  -14.1720  -45.0150 H       223 TRP    0.1700
   3618 HB1       -63.5240  -11.6500  -44.8290 H       223 TRP   -0.2000
   3619 HB2       -62.1260  -12.3200  -43.8920 H       223 TRP    0.1400
   3620 HD1       -62.5420  -12.5820  -41.3760 H       223 TRP   -0.2700
   3621 HE1       -64.5820  -12.5980  -39.8310 H       223 TRP    0.1600
   3622 HE3       -66.2530  -12.4620  -44.9130 H       223 TRP   -0.1400
   3623 HZ2       -67.4060  -12.5640  -40.0510 H       223 TRP    0.1400
   3624 HZ3       -68.5980  -12.4640  -44.1570 H       223 TRP    0.5100
   3625 HH2       -69.1570  -12.5140  -41.7570 H       223 TRP   -0.5100
   3626 N         -61.7800  -13.5230  -46.9390 N.am    224 LEU   -0.4700
   3627 CA        -61.4210  -13.2150  -48.3300 C.3     224 LEU    0.3100
   3628 C         -62.2700  -13.9080  -49.4160 C.2     224 LEU    0.0700
   3629 O         -62.7050  -13.2320  -50.3560 O.2     224 LEU    0.0900
   3630 CB        -59.9220  -13.4410  -48.5680 C.3     224 LEU   -0.1800
   3631 CG        -59.2810  -12.9610  -49.8670 C.3     224 LEU    0.0900
   3632 CD1       -59.5310  -11.4790  -50.1150 C.3     224 LEU    0.0900
   3633 CD2       -57.7920  -13.2520  -49.8290 C.3     224 LEU   -0.0900
   3634 HN        -61.0180  -13.7590  -46.3390 H       224 LEU    0.0900
   3635 HA        -61.6780  -12.1840  -48.5210 H       224 LEU   -0.2700
   3636 HB1       -59.7460  -14.5350  -48.5060 H       224 LEU    0.0900
   3637 HB2       -59.3830  -12.9400  -47.7380 H       224 LEU    0.0900
   3638 HG        -59.7010  -13.5440  -50.7140 H       224 LEU    0.0900
   3639 HD11      -59.1060  -10.8760  -49.2830 H       224 LEU   -0.2700
   3640 HD12      -60.6230  -11.2830  -50.1720 H       224 LEU    0.0900
   3641 HD13      -59.0450  -11.1660  -51.0640 H       224 LEU    0.0900
   3642 HD21      -57.6180  -14.3430  -49.7170 H       224 LEU    0.0900
   3643 HD22      -57.3260  -12.7270  -48.9680 H       224 LEU    0.5100
   3644 HD23      -57.3160  -12.9130  -50.7750 H       224 LEU   -0.5100
   3645 N         -62.5230  -15.2370  -49.3000 N.am    225 PRO   -0.2900
   3646 CA        -63.3320  -15.9190  -50.3020 C.3     225 PRO    0.0000
   3647 C         -64.6630  -15.2350  -50.4990 C.2     225 PRO    0.0900
   3648 O         -65.0150  -14.8980  -51.6280 O.2     225 PRO    0.0900
   3649 CB        -63.5580  -17.3020  -49.6910 C.3     225 PRO    0.0200
   3650 CG        -62.3730  -17.5260  -48.8510 C.3     225 PRO    0.0900
   3651 CD        -62.0410  -16.1850  -48.2760 C.3     225 PRO   -0.1800
   3652 HA        -62.8260  -15.9250  -51.2540 H       225 PRO    0.0900
   3653 HB1       -63.6350  -18.0770  -50.4830 H       225 PRO    0.0900
   3654 HB2       -64.4860  -17.3190  -49.0810 H       225 PRO   -0.1800
   3655 HG1       -62.5980  -18.2550  -48.0420 H       225 PRO    0.0900
   3656 HG2       -61.5280  -17.9130  -49.4590 H       225 PRO    0.0900
   3657 HD1       -62.5710  -16.0100  -47.3170 H       225 PRO    0.5100
   3658 HD2       -60.9460  -16.0650  -48.1330 H       225 PRO   -0.5100
   3659 N         -65.3700  -15.0240  -49.3850 N.am    226 PHE   -0.4700
   3660 CA        -66.6400  -14.3010  -49.3300 C.3     226 PHE    0.3100
   3661 C         -66.5580  -12.9740  -50.0540 C.2     226 PHE    0.0700
   3662 O         -67.3530  -12.7170  -50.9460 O.2     226 PHE    0.0900
   3663 CB        -67.0620  -14.0890  -47.8650 C.3     226 PHE   -0.1800
   3664 CG        -68.2970  -13.2340  -47.6890 C.ar    226 PHE    0.0900
   3665 CD1       -69.5680  -13.7690  -47.8830 C.ar    226 PHE    0.0900
   3666 CD2       -68.1870  -11.9010  -47.3030 C.ar    226 PHE    0.0000
   3667 CE1       -70.7100  -12.9840  -47.7180 C.ar    226 PHE   -0.1150
   3668 CE2       -69.3210  -11.1150  -47.1350 C.ar    226 PHE    0.1150
   3669 CZ        -70.5870  -11.6590  -47.3410 C.ar    226 PHE   -0.1150
   3670 HN        -65.0470  -15.3660  -48.5070 H       226 PHE    0.1150
   3671 HA        -67.3820  -14.8820  -49.8560 H       226 PHE   -0.1150
   3672 HB1       -66.2370  -13.5860  -47.3190 H       226 PHE    0.1150
   3673 HB2       -67.2810  -15.0760  -47.4040 H       226 PHE   -0.1150
   3674 HD1       -69.6720  -14.8060  -48.1660 H       226 PHE    0.1150
   3675 HD2       -67.2100  -11.4730  -47.1320 H       226 PHE   -0.1150
   3676 HE1       -71.6880  -13.4100  -47.8840 H       226 PHE    0.1150
   3677 HE2       -69.2210  -10.0790  -46.8430 H       226 PHE    0.5100
   3678 HZ        -71.4690  -11.0490  -47.2080 H       226 PHE   -0.5100
   3679 N         -65.5810  -12.1460  -49.6920 N.am    227 PHE   -0.4700
   3680 CA        -65.4600  -10.8010  -50.2580 C.3     227 PHE    0.3100
   3681 C         -65.0260  -10.7590  -51.7190 C.2     227 PHE    0.0700
   3682 O         -65.4210   -9.8460  -52.4410 O.2     227 PHE    0.0900
   3683 CB        -64.5480   -9.9160  -49.4090 C.3     227 PHE   -0.1800
   3684 CG        -65.2570   -9.2350  -48.2780 C.ar    227 PHE    0.0900
   3685 CD1       -65.9610   -8.0490  -48.4920 C.ar    227 PHE    0.0900
   3686 CD2       -65.2240   -9.7690  -46.9940 C.ar    227 PHE    0.0000
   3687 CE1       -66.6240   -7.4040  -47.4460 C.ar    227 PHE   -0.1150
   3688 CE2       -65.8780   -9.1320  -45.9420 C.ar    227 PHE    0.1150
   3689 CZ        -66.5810   -7.9440  -46.1710 C.ar    227 PHE   -0.1150
   3690 HN        -64.8900  -12.4030  -49.0210 H       227 PHE    0.1150
   3691 HA        -66.4500  -10.3730  -50.3100 H       227 PHE   -0.1150
   3692 HB1       -64.1080   -9.1220  -50.0480 H       227 PHE    0.1150
   3693 HB2       -63.7430  -10.5400  -48.9650 H       227 PHE   -0.1150
   3694 HD1       -65.9930   -7.6230  -49.4840 H       227 PHE    0.1150
   3695 HD2       -64.6840  -10.6880  -46.8110 H       227 PHE   -0.1150
   3696 HE1       -67.1670   -6.4880  -47.6300 H       227 PHE    0.1150
   3697 HE2       -65.8430   -9.5560  -44.9490 H       227 PHE    0.5100
   3698 HZ        -67.0890   -7.4500  -45.3550 H       227 PHE   -0.5100
   3699 N         -64.2100  -11.7290  -52.1440 N.am    228 ILE   -0.4700
   3700 CA        -63.8370  -11.8830  -53.5530 C.3     228 ILE    0.3100
   3701 C         -65.0800  -12.2380  -54.3640 C.2     228 ILE    0.0700
   3702 O         -65.3510  -11.6350  -55.4020 O.2     228 ILE    0.0900
   3703 CB        -62.7360  -12.9670  -53.7560 C.3     228 ILE   -0.0900
   3704 CG1       -61.3540  -12.4280  -53.3790 C.3     228 ILE    0.0900
   3705 CG2       -62.7120  -13.4670  -55.1980 C.3     228 ILE   -0.2700
   3706 CD        -60.2270  -13.4650  -53.4820 C.3     228 ILE    0.0900
   3707 HN        -63.8160  -12.3960  -51.5160 H       228 ILE    0.0900
   3708 HA        -63.4800  -10.9260  -53.9020 H       228 ILE    0.0900
   3709 HB        -62.9360  -13.8220  -53.0760 H       228 ILE   -0.1800
   3710 HG11      -61.3950  -12.0580  -52.3330 H       228 ILE    0.0900
   3711 HG12      -61.1110  -11.5790  -54.0520 H       228 ILE    0.0900
   3712 HG21      -62.5030  -12.6240  -55.8920 H       228 ILE   -0.2700
   3713 HG22      -63.6980  -13.9060  -55.4620 H       228 ILE    0.0900
   3714 HG23      -61.9160  -14.2320  -55.3200 H       228 ILE    0.0900
   3715 HD1       -60.0290  -13.7090  -54.5480 H       228 ILE    0.0900
   3716 HD2       -60.5220  -14.3970  -52.9540 H       228 ILE    0.5100
   3717 HD3       -59.2970  -13.0590  -53.0310 H       228 ILE   -0.5100
   3718 N         -65.8450  -13.2030  -53.8610 N.am    229 VAL   -0.4700
   3719 CA        -67.0370  -13.7210  -54.5350 C.3     229 VAL    0.3100
   3720 C         -68.1770  -12.7110  -54.4720 C.2     229 VAL    0.0700
   3721 O         -69.0580  -12.6740  -55.3340 O.2     229 VAL    0.0900
   3722 CB        -67.4370  -15.1000  -53.9420 C.3     229 VAL   -0.0900
   3723 CG1       -68.9290  -15.3610  -54.0510 C.3     229 VAL    0.0900
   3724 CG2       -66.6350  -16.2110  -54.6170 C.3     229 VAL   -0.2700
   3725 HN        -65.6350  -13.6250  -52.9830 H       229 VAL    0.0900
   3726 HA        -66.8140  -13.8150  -55.5870 H       229 VAL    0.0900
   3727 HB        -67.1450  -15.1310  -52.8710 H       229 VAL    0.0900
   3728 HG11      -69.2760  -15.1710  -55.0890 H       229 VAL   -0.2700
   3729 HG12      -69.4830  -14.6870  -53.3630 H       229 VAL    0.0900
   3730 HG13      -69.1480  -16.4200  -53.7930 H       229 VAL    0.0900
   3731 HG21      -65.5480  -16.0510  -54.4530 H       229 VAL    0.0900
   3732 HG22      -66.8330  -16.2080  -55.7110 H       229 VAL    0.5100
   3733 HG23      -66.9170  -17.1960  -54.1880 H       229 VAL   -0.5100
   3734 N         -68.1360  -11.8740  -53.4430 N.am    230 ASN   -0.4700
   3735 CA        -69.0180  -10.7340  -53.3430 C.3     230 ASN    0.3100
   3736 C         -68.8640   -9.8610  -54.5730 C.2     230 ASN    0.0700
   3737 O         -69.8300   -9.6130  -55.2790 O.2     230 ASN    0.0900
   3738 CB        -68.6850   -9.9280  -52.0830 C.3     230 ASN   -0.1800
   3739 CG        -69.8820   -9.1690  -51.5360 C.2     230 ASN    0.0900
   3740 ND2       -69.6660   -7.8970  -51.1940 N.am    230 ASN    0.0900
   3741 OD1       -70.9780   -9.7180  -51.4020 O.2     230 ASN    0.5500
   3742 HN        -67.4930  -11.9960  -52.6910 H       230 ASN   -0.5500
   3743 HA        -70.0350  -11.0940  -53.3040 H       230 ASN   -0.6200
   3744 HB1       -67.8850   -9.1970  -52.3240 H       230 ASN    0.3200
   3745 HB2       -68.3200  -10.6240  -51.2970 H       230 ASN    0.3000
   3746 HD21      -70.4140   -7.3440  -50.8270 H       230 ASN    0.5100
   3747 HD22      -68.7560   -7.4980  -51.3040 H       230 ASN   -0.5100
   3748 N         -67.6320   -9.4330  -54.8420 N.am    231 ILE   -0.4700
   3749 CA        -67.3330   -8.5140  -55.9450 C.3     231 ILE    0.3100
   3750 C         -67.4060   -9.1350  -57.3500 C.2     231 ILE    0.0700
   3751 O         -67.6620   -8.4320  -58.3290 O.2     231 ILE    0.0900
   3752 CB        -66.0160   -7.7360  -55.6760 C.3     231 ILE   -0.0900
   3753 CG1       -66.3640   -6.3400  -55.1690 C.3     231 ILE    0.0900
   3754 CG2       -65.1380   -7.6250  -56.9220 C.3     231 ILE   -0.2700
   3755 CD        -65.3830   -5.7950  -54.1810 C.3     231 ILE    0.0900
   3756 HN        -66.8490   -9.7220  -54.2980 H       231 ILE    0.0900
   3757 HA        -68.1620   -7.8280  -56.0390 H       231 ILE    0.0900
   3758 HB        -65.4460   -8.2600  -54.8790 H       231 ILE   -0.1800
   3759 HG11      -67.3630   -6.3800  -54.6870 H       231 ILE    0.0900
   3760 HG12      -66.4100   -5.6510  -56.0380 H       231 ILE    0.0900
   3761 HG21      -65.6840   -7.0920  -57.7290 H       231 ILE   -0.2700
   3762 HG22      -64.8690   -8.6400  -57.2860 H       231 ILE    0.0900
   3763 HG23      -64.2140   -7.0570  -56.6840 H       231 ILE    0.0900
   3764 HD1       -64.3690   -6.2020  -54.3830 H       231 ILE    0.0900
   3765 HD2       -65.6820   -6.0840  -53.1500 H       231 ILE    0.5100
   3766 HD3       -65.3420   -4.6870  -54.2610 H       231 ILE   -0.5100
   3767 N         -67.2050  -10.4490  -57.4430 N.am    232 VAL   -0.4700
   3768 CA        -67.4320  -11.1810  -58.6930 C.3     232 VAL    0.3100
   3769 C         -68.9270  -11.2330  -59.0580 C.2     232 VAL    0.0700
   3770 O         -69.2830  -11.2820  -60.2360 O.2     232 VAL    0.0900
   3771 CB        -66.8190  -12.5980  -58.6380 C.3     232 VAL   -0.0900
   3772 CG1       -67.3140  -13.4610  -59.7920 C.3     232 VAL    0.0900
   3773 CG2       -65.2990  -12.5090  -58.6610 C.3     232 VAL   -0.2700
   3774 HN        -66.8920  -10.9930  -56.6690 H       232 VAL    0.0900
   3775 HA        -66.9840  -10.6130  -59.4940 H       232 VAL    0.0900
   3776 HB        -67.0980  -13.0800  -57.6760 H       232 VAL    0.0900
   3777 HG11      -67.1970  -12.9180  -60.7540 H       232 VAL   -0.2700
   3778 HG12      -68.3890  -13.7020  -59.6500 H       232 VAL    0.0900
   3779 HG13      -66.7240  -14.4020  -59.8410 H       232 VAL    0.0900
   3780 HG21      -64.9360  -11.9260  -57.7870 H       232 VAL    0.0900
   3781 HG22      -64.9640  -11.9990  -59.5890 H       232 VAL    0.5100
   3782 HG23      -64.8590  -13.5270  -58.6150 H       232 VAL   -0.5100
   3783 N         -69.7910  -11.1980  -58.0420 N.am    233 HSD   -0.4700
   3784 CA        -71.2440  -11.1180  -58.2320 C.3     233 HSD    0.3100
   3785 C         -71.7240   -9.7610  -58.7940 C.2     233 HSD    0.0700
   3786 O         -72.8290   -9.6580  -59.3370 O.2     233 HSD    0.0900
   3787 CB        -71.9600  -11.4390  -56.9110 C.3     233 HSD   -0.0900
   3788 CG        -73.4540  -11.3850  -56.9960 C.ar    233 HSD    0.0900
   3789 CD2       -74.1780  -10.2650  -56.6630 C.ar    233 HSD    0.0900
   3790 ND1       -74.3590  -12.3180  -57.3850 N.ar    233 HSD   -0.3600
   3791 CE1       -75.6010  -11.7450  -57.2760 C.ar    233 HSD    0.3200
   3792 NE2       -75.4710  -10.5060  -56.8380 N.ar    233 HSD   -0.0500
   3793 HN        -69.4830  -11.2250  -57.0950 H       233 HSD    0.2500
   3794 HA        -71.5260  -11.8260  -58.9970 H       233 HSD    0.1300
   3795 HB1       -71.6300  -10.7080  -56.1420 H       233 HSD   -0.7000
   3796 HB2       -71.6680  -12.4620  -56.5900 H       233 HSD    0.2200
   3797 HD1       -74.1460  -13.2460  -57.6920 H       233 HSD    0.1000
   3798 HD2       -73.8460   -9.2970  -56.3080 H       233 HSD    0.5100
   3799 HE1       -76.5330  -12.2550  -57.5180 H       233 HSD   -0.5100
   3800 N         -70.8980   -8.7230  -58.6620 N.am    234 VAL   -0.4700
   3801 CA        -71.2400   -7.3880  -59.1640 C.3     234 VAL    0.3100
   3802 C         -70.9710   -7.2750  -60.6670 C.2     234 VAL    0.0700
   3803 O         -71.7960   -6.7350  -61.4130 O.2     234 VAL    0.0900
   3804 CB        -70.5180   -6.2580  -58.3660 C.3     234 VAL   -0.0900
   3805 CG1       -70.6570   -4.9060  -59.0490 C.3     234 VAL    0.0900
   3806 CG2       -71.0620   -6.1770  -56.9490 C.3     234 VAL   -0.2700
   3807 HN        -70.0110   -8.8080  -58.2140 H       234 VAL    0.0900
   3808 HA        -72.3100   -7.2700  -59.0830 H       234 VAL    0.0900
   3809 HB        -69.4390   -6.5100  -58.2760 H       234 VAL    0.0900
   3810 HG11      -71.6130   -4.8590  -59.6130 H       234 VAL   -0.2700
   3811 HG12      -69.8170   -4.7540  -59.7610 H       234 VAL    0.0900
   3812 HG13      -70.6530   -4.0950  -58.2890 H       234 VAL    0.0900
   3813 HG21      -70.9030   -7.1430  -56.4230 H       234 VAL    0.0900
   3814 HG22      -72.1520   -5.9640  -56.9750 H       234 VAL    0.5100
   3815 HG23      -70.5370   -5.3760  -56.3870 H       234 VAL   -0.5100
   3816 N         -69.8230   -7.8000  -61.1050 N.am    235 ILE   -0.4700
   3817 CA        -69.4510   -7.7970  -62.5260 C.3     235 ILE    0.3100
   3818 C         -70.3860   -8.7110  -63.3430 C.2     235 ILE    0.0700
   3819 O         -71.2990   -8.2220  -64.0030 O.2     235 ILE    0.0900
   3820 CB        -67.9470   -8.1610  -62.7550 C.3     235 ILE   -0.0900
   3821 CG1       -67.0520   -7.7200  -61.5730 C.3     235 ILE    0.0900
   3822 CG2       -67.4590   -7.6260  -64.1080 C.3     235 ILE   -0.2700
   3823 CD        -67.0100   -6.2100  -61.2560 C.3     235 ILE    0.0900
   3824 HN        -69.1640   -8.2200  -60.4840 H       235 ILE    0.0900
   3825 HA        -69.6520   -6.8100  -62.9130 H       235 ILE    0.0900
   3826 HB        -67.8290   -9.2660  -62.7330 H       235 ILE   -0.1800
   3827 HG11      -66.0160   -8.0470  -61.7940 H       235 ILE    0.0900
   3828 HG12      -67.4120   -8.2450  -60.6640 H       235 ILE    0.0900
   3829 HG21      -67.5640   -6.5200  -64.1420 H       235 ILE   -0.2700
   3830 HG22      -68.0650   -8.0650  -64.9290 H       235 ILE    0.0900
   3831 HG23      -66.3890   -7.8860  -64.2540 H       235 ILE    0.0900
   3832 HD1       -68.0280   -5.8440  -61.0060 H       235 ILE    0.0900
   3833 HD2       -66.6380   -5.6490  -62.1410 H       235 ILE    0.5100
   3834 HD3       -66.3420   -6.0240  -60.3880 H       235 ILE   -0.5100
   3835 N         -70.1840  -10.0480  -63.2710 N.am    236 GLN   -0.4700
   3836 CA        -71.0860  -11.0090  -63.8660 C.3     236 GLN    0.3100
   3837 C         -71.9900  -11.5270  -62.7780 C.2     236 GLN    0.0700
   3838 O         -71.6050  -12.3190  -61.9160 O.2     236 GLN    0.0900
   3839 CB        -70.3810  -12.2010  -64.5630 C.3     236 GLN   -0.1800
   3840 CG        -71.3950  -13.2490  -65.0870 C.3     236 GLN    0.0900
   3841 CD        -70.7530  -14.4170  -65.8300 C.2     236 GLN    0.0900
   3842 NE2       -71.6140  -15.3980  -66.1950 N.am    236 GLN   -0.1800
   3843 OE1       -69.5500  -14.4900  -66.0820 O.2     236 GLN    0.0900
   3844 HN        -69.3960  -10.4340  -62.7990 H       236 GLN    0.0900
   3845 HA        -71.6860  -10.4740  -64.5880 H       236 GLN    0.5500
   3846 HB1       -69.6970  -12.6900  -63.8380 H       236 GLN   -0.5500
   3847 HB2       -69.7840  -11.8180  -65.4180 H       236 GLN   -0.6200
   3848 HG1       -72.1020  -12.7440  -65.7790 H       236 GLN    0.3200
   3849 HG2       -71.9610  -13.6590  -64.2220 H       236 GLN    0.3000
   3850 HE21      -72.5850  -15.3190  -65.9720 H       236 GLN    0.5100
   3851 HE22      -71.2770  -16.2020  -66.6870 H       236 GLN   -0.5100
   3852 N         -73.2470  -11.0920  -62.8100 N.am    237 ASP   -0.4700
   3853 CA        -74.1610  -11.2840  -61.6800 C.3     237 ASP    0.3100
   3854 C         -74.8060  -12.6630  -61.5430 C.2     237 ASP    0.0700
   3855 O         -75.3100  -13.0080  -60.4710 O.2     237 ASP    0.0900
   3856 CB        -75.2520  -10.2050  -61.6920 C.3     237 ASP   -0.2800
   3857 CG        -76.1470  -10.2870  -62.9200 C.2     237 ASP    0.0900
   3858 OD1       -75.6530  -10.6690  -64.0070 O.co2   237 ASP    0.0900
   3859 OD2       -77.3460   -9.9620  -62.7960 O.co2   237 ASP    0.6200
   3860 HN        -73.6210  -10.6150  -63.6020 H       237 ASP   -0.7600
   3861 HA        -73.5860  -11.2290  -60.7680 H       237 ASP   -0.7600
   3862 HB1       -74.7700   -9.2050  -61.6740 H       237 ASP    0.5100
   3863 HB2       -75.8850  -10.3220  -60.7870 H       237 ASP   -0.5100
   3864 N         -74.7880  -13.4490  -62.6170 N.am    238 ASN   -0.4700
   3865 CA        -75.4600  -14.7480  -62.6350 C.3     238 ASN    0.3100
   3866 C         -74.5160  -15.9490  -62.4890 C.2     238 ASN    0.0700
   3867 O         -74.7580  -17.0180  -63.0580 O.2     238 ASN    0.0900
   3868 CB        -76.3180  -14.8860  -63.9020 C.3     238 ASN   -0.1800
   3869 CG        -75.5320  -14.6190  -65.1850 C.2     238 ASN    0.0900
   3870 ND2       -76.2410  -14.5890  -66.3110 N.am    238 ASN    0.0900
   3871 OD1       -74.3110  -14.4430  -65.1700 O.2     238 ASN    0.5500
   3872 HN        -74.3170  -13.1880  -63.4560 H       238 ASN   -0.5500
   3873 HA        -76.0780  -14.8210  -61.7520 H       238 ASN   -0.6200
   3874 HB1       -77.1590  -14.1620  -63.8480 H       238 ASN    0.3200
   3875 HB2       -76.7280  -15.9170  -63.9500 H       238 ASN    0.3000
   3876 HD21      -75.7850  -14.4190  -67.1850 H       238 ASN    0.5100
   3877 HD22      -77.2290  -14.7360  -66.2840 H       238 ASN   -0.5100
   3878 N         -73.4490  -15.7720  -61.7090 N.am    239 LEU   -0.4700
   3879 CA        -72.3920  -16.7800  -61.6060 C.3     239 LEU    0.3100
   3880 C         -72.3020  -17.4590  -60.2300 C.2     239 LEU    0.0700
   3881 O         -71.9210  -18.6320  -60.1420 O.2     239 LEU    0.0900
   3882 CB        -71.0360  -16.1750  -62.0150 C.3     239 LEU   -0.1800
   3883 CG        -69.7840  -17.0540  -62.1840 C.3     239 LEU    0.0900
   3884 CD1       -70.0530  -18.3110  -63.0210 C.3     239 LEU    0.0900
   3885 CD2       -68.6380  -16.2370  -62.7810 C.3     239 LEU   -0.0900
   3886 HN        -73.3230  -14.9480  -61.1630 H       239 LEU    0.0900
   3887 HA        -72.6480  -17.6050  -62.2550 H       239 LEU   -0.2700
   3888 HB1       -70.7860  -15.4160  -61.2470 H       239 LEU    0.0900
   3889 HB2       -71.1990  -15.6690  -62.9890 H       239 LEU    0.0900
   3890 HG        -69.4260  -17.3630  -61.1790 H       239 LEU    0.0900
   3891 HD11      -70.4000  -18.0260  -64.0370 H       239 LEU   -0.2700
   3892 HD12      -70.8410  -18.9260  -62.5360 H       239 LEU    0.0900
   3893 HD13      -69.1200  -18.9070  -63.1190 H       239 LEU    0.0900
   3894 HD21      -68.3880  -15.3860  -62.1130 H       239 LEU    0.0900
   3895 HD22      -68.9370  -15.8350  -63.7720 H       239 LEU    0.5100
   3896 HD23      -67.7370  -16.8770  -62.8940 H       239 LEU   -0.5100
   3897 N         -72.6550  -16.7300  -59.1670 N.am    240 ILE   -0.4700
   3898 CA        -72.5800  -17.2690  -57.8010 C.3     240 ILE    0.3100
   3899 C         -73.9610  -17.4920  -57.1430 C.2     240 ILE    0.0700
   3900 O         -74.8100  -16.5940  -57.1100 O.2     240 ILE    0.0900
   3901 CB        -71.6070  -16.4470  -56.8890 C.3     240 ILE   -0.0900
   3902 CG1       -72.0890  -15.0080  -56.6730 C.3     240 ILE    0.0900
   3903 CG2       -70.1970  -16.4450  -57.4650 C.3     240 ILE   -0.2700
   3904 CD        -72.8290  -14.7860  -55.3460 C.3     240 ILE    0.0900
   3905 HN        -72.9840  -15.7930  -59.2520 H       240 ILE    0.0900
   3906 HA        -72.2420  -18.2920  -57.8720 H       240 ILE    0.0900
   3907 HB        -71.5880  -16.8970  -55.8740 H       240 ILE   -0.1800
   3908 HG11      -72.7750  -14.7390  -57.5050 H       240 ILE    0.0900
   3909 HG12      -71.2080  -14.3340  -56.7010 H       240 ILE    0.0900
   3910 HG21      -70.1990  -15.9900  -58.4780 H       240 ILE   -0.2700
   3911 HG22      -69.8200  -17.4870  -57.5460 H       240 ILE    0.0900
   3912 HG23      -69.5220  -15.8530  -56.8110 H       240 ILE    0.0900
   3913 HD1       -72.1610  -15.0310  -54.4920 H       240 ILE    0.0900
   3914 HD2       -73.7230  -15.4430  -55.2970 H       240 ILE    0.5100
   3915 HD3       -73.1390  -13.7230  -55.2600 H       240 ILE   -0.5100
   3916 N         -74.2090  -18.7170  -56.6490 N.am    241 ARG   -0.4700
   3917 CA        -75.4790  -19.0980  -56.0760 C.3     241 ARG    0.3100
   3918 C         -75.6480  -18.5580  -54.6620 C.2     241 ARG    0.0700
   3919 O         -74.6820  -18.3540  -53.9290 O.2     241 ARG    0.0900
   3920 CB        -75.6360  -20.6400  -56.0600 C.3     241 ARG   -0.1800
   3921 CG        -75.4090  -21.3670  -57.4090 C.3     241 ARG    0.0900
   3922 CD        -76.5080  -21.1820  -58.4730 C.3     241 ARG    0.0900
   3923 NE        -76.4410  -19.8080  -59.0750 N.pl3   241 ARG   -0.1800
   3924 CZ        -75.5930  -19.4250  -60.0260 C.cat   241 ARG    0.0900
   3925 NH1       -74.5810  -20.1670  -60.4200 N.pl3   241 ARG    0.0900
   3926 NH2       -75.7690  -18.2520  -60.6050 N.pl3   241 ARG    0.2000
   3927 HN        -73.5130  -19.4310  -56.6580 H       241 ARG    0.0900
   3928 HA        -76.2610  -18.6480  -56.6690 H       241 ARG    0.0900
   3929 HB1       -76.6650  -20.8740  -55.7160 H       241 ARG   -0.7000
   3930 HB2       -74.9090  -21.0490  -55.3280 H       241 ARG    0.4400
   3931 HG1       -75.3170  -22.4530  -57.1990 H       241 ARG    0.6400
   3932 HG2       -74.4540  -21.0000  -57.8370 H       241 ARG   -0.8000
   3933 HD1       -77.5090  -21.3060  -58.0100 H       241 ARG    0.4600
   3934 HD2       -76.3710  -21.9210  -59.2910 H       241 ARG    0.4600
   3935 HE        -77.0870  -19.1250  -58.7340 H       241 ARG   -0.8000
   3936 HH11      -74.5070  -21.1160  -60.1130 H       241 ARG    0.4600
   3937 HH12      -73.8860  -19.7820  -61.0270 H       241 ARG    0.4600
   3938 HH21      -76.4310  -17.6040  -60.2310 H       241 ARG    0.5100
   3939 HH22      -75.2390  -18.0120  -61.4190 H       241 ARG   -0.5100
   3940 N         -76.9050  -18.3400  -54.2370 N.am    242 LYS   -0.4700
   3941 CA        -77.2580  -17.9190  -52.8720 C.3     242 LYS    0.3100
   3942 C         -76.7510  -18.8960  -51.7990 C.2     242 LYS    0.0700
   3943 O         -76.3640  -18.4830  -50.7010 O.2     242 LYS    0.0900
   3944 CB        -78.7750  -17.7260  -52.7350 C.3     242 LYS   -0.1800
   3945 CG        -79.2470  -17.4040  -51.3150 C.3     242 LYS    0.0900
   3946 CD        -80.7550  -17.5530  -51.1560 C.3     242 LYS    0.0900
   3947 CE        -81.1640  -17.3600  -49.6960 C.3     242 LYS   -0.1800
   3948 NZ        -82.6390  -17.1940  -49.5010 N.4     242 LYS    0.0900
   3949 HN        -77.6800  -18.4570  -54.8520 H       242 LYS    0.0900
   3950 HA        -76.7430  -16.9930  -52.6630 H       242 LYS   -0.1800
   3951 HB1       -79.2780  -18.6590  -53.0670 H       242 LYS    0.0900
   3952 HB2       -79.0830  -16.8940  -53.4020 H       242 LYS    0.0900
   3953 HG1       -78.9610  -16.3580  -51.0710 H       242 LYS    0.2100
   3954 HG2       -78.7400  -18.0900  -50.6050 H       242 LYS    0.0500
   3955 HD1       -81.0620  -18.5660  -51.4930 H       242 LYS    0.0500
   3956 HD2       -81.2690  -16.7950  -51.7850 H       242 LYS   -0.3000
   3957 HE1       -80.6760  -16.4460  -49.2970 H       242 LYS    0.3300
   3958 HE2       -80.8520  -18.2490  -49.1080 H       242 LYS    0.3300
   3959 HZ1       -83.1420  -17.5710  -50.3290 H       242 LYS    0.3300
   3960 HZ2       -82.8620  -16.1860  -49.3880 H       242 LYS    0.5100
   3961 HZ3       -82.9350  -17.7130  -48.6500 H       242 LYS   -0.5100
   3962 N         -76.7850  -20.1960  -52.0830 N.am    243 GLU   -0.4700
   3963 CA        -76.2920  -21.2570  -51.2460 C.3     243 GLU    0.3100
   3964 C         -74.7900  -21.1120  -51.0180 C.2     243 GLU    0.0700
   3965 O         -74.2920  -21.1860  -49.8940 O.2     243 GLU    0.0900
   3966 CB        -76.6380  -22.6170  -51.9210 C.3     243 GLU   -0.1800
   3967 CG        -78.1620  -22.8920  -52.1350 C.3     243 GLU    0.0900
   3968 CD        -78.8880  -21.8550  -53.0010 C.2     243 GLU    0.0900
   3969 OE1       -78.3020  -21.4550  -54.0450 O.co2   243 GLU   -0.2800
   3970 OE2       -79.9580  -21.3600  -52.5680 O.co2   243 GLU    0.0900
   3971 HN        -77.1790  -20.5090  -52.9440 H       243 GLU    0.0900
   3972 HA        -76.7630  -21.1790  -50.2760 H       243 GLU    0.6200
   3973 HB1       -76.2260  -23.4310  -51.2880 H       243 GLU   -0.7600
   3974 HB2       -76.1400  -22.6450  -52.9130 H       243 GLU   -0.7600
   3975 HG1       -78.6570  -22.9170  -51.1420 H       243 GLU    0.5100
   3976 HG2       -78.2740  -23.8840  -52.6240 H       243 GLU   -0.5100
   3977 N         -74.0350  -20.8280  -52.1060 N.am    244 VAL   -0.4700
   3978 CA        -72.5910  -20.5850  -52.0730 C.3     244 VAL    0.3100
   3979 C         -72.2580  -19.3170  -51.2890 C.2     244 VAL    0.0700
   3980 O         -71.3170  -19.3050  -50.5000 O.2     244 VAL    0.0900
   3981 CB        -72.0020  -20.4770  -53.5040 C.3     244 VAL   -0.0900
   3982 CG1       -70.5360  -20.0530  -53.4730 C.3     244 VAL    0.0900
   3983 CG2       -72.1610  -21.7950  -54.2430 C.3     244 VAL   -0.2700
   3984 HN        -74.4470  -20.7710  -53.0120 H       244 VAL    0.0900
   3985 HA        -72.1290  -21.4040  -51.5420 H       244 VAL    0.0900
   3986 HB        -72.5860  -19.7280  -54.0820 H       244 VAL    0.0900
   3987 HG11      -69.9690  -20.6920  -52.7620 H       244 VAL   -0.2700
   3988 HG12      -70.4540  -18.9950  -53.1420 H       244 VAL    0.0900
   3989 HG13      -70.0880  -20.1640  -54.4840 H       244 VAL    0.0900
   3990 HG21      -73.2350  -22.0640  -54.3190 H       244 VAL    0.0900
   3991 HG22      -71.6320  -22.6020  -53.6930 H       244 VAL    0.5100
   3992 HG23      -71.7430  -21.7060  -55.2690 H       244 VAL   -0.5100
   3993 N         -73.0470  -18.2610  -51.5090 N.am    245 TYR   -0.4700
   3994 CA        -72.8780  -16.9810  -50.8290 C.3     245 TYR    0.3100
   3995 C         -73.0340  -17.1220  -49.3090 C.2     245 TYR    0.0700
   3996 O         -72.1160  -16.7910  -48.5500 O.2     245 TYR    0.0900
   3997 CB        -73.8720  -15.9600  -51.4070 C.3     245 TYR   -0.1800
   3998 CG        -73.7960  -14.5650  -50.8200 C.ar    245 TYR    0.0900
   3999 CD1       -72.7580  -13.6920  -51.1660 C.ar    245 TYR    0.0900
   4000 CD2       -74.7780  -14.1100  -49.9350 C.ar    245 TYR    0.0000
   4001 CE1       -72.6890  -12.4010  -50.6330 C.ar    245 TYR   -0.1150
   4002 CE2       -74.7240  -12.8270  -49.3940 C.ar    245 TYR    0.1150
   4003 CZ        -73.6810  -11.9750  -49.7450 C.ar    245 TYR   -0.1150
   4004 OH        -73.6340  -10.6990  -49.2080 O.3     245 TYR    0.1150
   4005 HN        -73.8000  -18.3040  -52.1610 H       245 TYR    0.1100
   4006 HA        -71.8620  -16.6480  -50.9770 H       245 TYR   -0.5400
   4007 HB1       -74.9050  -16.3250  -51.2280 H       245 TYR    0.4300
   4008 HB2       -73.6850  -15.8580  -52.4970 H       245 TYR   -0.1150
   4009 HD1       -71.9970  -14.0210  -51.8580 H       245 TYR    0.1150
   4010 HD2       -75.5930  -14.7640  -49.6650 H       245 TYR   -0.1150
   4011 HE1       -71.8780  -11.7400  -50.9030 H       245 TYR    0.1150
   4012 HE2       -75.4880  -12.4960  -48.7050 H       245 TYR    0.5100
   4013 HH        -72.9530  -10.2060  -49.6720 H       245 TYR   -0.5100
   4014 N         -74.1800  -17.6400  -48.8670 N.am    246 ILE   -0.4700
   4015 CA        -74.4340  -17.8800  -47.4450 C.3     246 ILE    0.3100
   4016 C         -73.3330  -18.7320  -46.7960 C.2     246 ILE    0.0700
   4017 O         -72.8390  -18.3860  -45.7190 O.2     246 ILE    0.0900
   4018 CB        -75.8510  -18.4830  -47.1950 C.3     246 ILE   -0.0900
   4019 CG1       -76.9200  -17.4060  -47.4090 C.3     246 ILE    0.0900
   4020 CG2       -75.9610  -19.0860  -45.7860 C.3     246 ILE   -0.2700
   4021 CD        -78.3460  -17.8760  -47.2010 C.3     246 ILE    0.0900
   4022 HN        -74.9200  -17.8860  -49.4880 H       246 ILE    0.0900
   4023 HA        -74.3390  -16.9360  -46.9300 H       246 ILE    0.0900
   4024 HB        -76.0460  -19.2770  -47.9480 H       246 ILE   -0.1800
   4025 HG11      -76.8270  -17.0250  -48.4480 H       246 ILE    0.0900
   4026 HG12      -76.7210  -16.5730  -46.7020 H       246 ILE    0.0900
   4027 HG21      -75.7780  -18.3010  -45.0200 H       246 ILE   -0.2700
   4028 HG22      -75.2050  -19.8900  -45.6570 H       246 ILE    0.0900
   4029 HG23      -76.9800  -19.5010  -45.6310 H       246 ILE    0.0900
   4030 HD1       -78.5280  -18.0770  -46.1240 H       246 ILE    0.0900
   4031 HD2       -78.5230  -18.8130  -47.7710 H       246 ILE    0.5100
   4032 HD3       -79.0570  -17.0920  -47.5410 H       246 ILE   -0.5100
   4033 N         -72.9370  -19.8240  -47.4550 N.am    247 LEU   -0.4700
   4034 CA        -71.8840  -20.7020  -46.9380 C.3     247 LEU    0.3100
   4035 C         -70.5560  -19.9690  -46.7190 C.2     247 LEU    0.0700
   4036 O         -69.9160  -20.1340  -45.6720 O.2     247 LEU    0.0900
   4037 CB        -71.6620  -21.9130  -47.8590 C.3     247 LEU   -0.1800
   4038 CG        -70.5570  -22.8640  -47.3820 C.3     247 LEU    0.0900
   4039 CD1       -71.1330  -23.9460  -46.4780 C.3     247 LEU    0.0900
   4040 CD2       -69.7820  -23.4740  -48.5470 C.3     247 LEU   -0.0900
   4041 HN        -73.3400  -20.0910  -48.3280 H       247 LEU    0.0900
   4042 HA        -72.1830  -21.0330  -45.9540 H       247 LEU   -0.2700
   4043 HB1       -71.3940  -21.5410  -48.8710 H       247 LEU    0.0900
   4044 HB2       -72.6120  -22.4840  -47.9250 H       247 LEU    0.0900
   4045 HG        -69.7910  -22.2860  -46.8220 H       247 LEU    0.0900
   4046 HD11      -71.8950  -24.5380  -47.0290 H       247 LEU   -0.2700
   4047 HD12      -71.6160  -23.4820  -45.5920 H       247 LEU    0.0900
   4048 HD13      -70.3240  -24.6310  -46.1460 H       247 LEU    0.0900
   4049 HD21      -69.3040  -22.6730  -49.1490 H       247 LEU    0.0900
   4050 HD22      -70.4730  -24.0460  -49.2020 H       247 LEU    0.5100
   4051 HD23      -68.9880  -24.1490  -48.1600 H       247 LEU   -0.5100
   4052 N         -70.1420  -19.1680  -47.7060 N.am    248 LEU   -0.4700
   4053 CA        -68.8850  -18.4210  -47.6100 C.3     248 LEU    0.3100
   4054 C         -68.9520  -17.3530  -46.5150 C.2     248 LEU    0.0700
   4055 O         -67.9430  -17.0430  -45.8810 O.2     248 LEU    0.0900
   4056 CB        -68.4650  -17.8250  -48.9640 C.3     248 LEU   -0.1800
   4057 CG        -68.0430  -18.8140  -50.0700 C.3     248 LEU    0.0900
   4058 CD1       -67.7860  -18.0700  -51.3690 C.3     248 LEU    0.0900
   4059 CD2       -66.8270  -19.6790  -49.7070 C.3     248 LEU   -0.0900
   4060 HN        -70.6650  -19.0450  -48.5450 H       248 LEU    0.0900
   4061 HA        -68.1240  -19.1000  -47.2550 H       248 LEU   -0.2700
   4062 HB1       -67.6090  -17.1430  -48.7800 H       248 LEU    0.0900
   4063 HB2       -69.3220  -17.2350  -49.3500 H       248 LEU    0.0900
   4064 HG        -68.8520  -19.5610  -50.2250 H       248 LEU    0.0900
   4065 HD11      -66.9750  -17.3250  -51.2280 H       248 LEU   -0.2700
   4066 HD12      -68.7070  -17.5360  -51.6880 H       248 LEU    0.0900
   4067 HD13      -67.4770  -18.7870  -52.1600 H       248 LEU    0.0900
   4068 HD21      -67.1010  -20.4110  -48.9180 H       248 LEU    0.0900
   4069 HD22      -66.0070  -19.0340  -49.3230 H       248 LEU    0.5100
   4070 HD23      -66.4780  -20.2350  -50.6030 H       248 LEU   -0.5100
   4071 N         -70.1490  -16.8160  -46.2820 N.am    249 ASN   -0.4700
   4072 CA        -70.3800  -15.9520  -45.1390 C.3     249 ASN    0.3100
   4073 C         -70.1810  -16.6760  -43.8110 C.2     249 ASN    0.0700
   4074 O         -69.6580  -16.0920  -42.8520 O.2     249 ASN    0.0900
   4075 CB        -71.7860  -15.3450  -45.1860 C.3     249 ASN   -0.1800
   4076 CG        -71.8830  -14.0470  -44.3900 C.2     249 ASN    0.0900
   4077 ND2       -72.7270  -13.1940  -44.7050 N.am    249 ASN    0.0900
   4078 OD1       -71.0400  -13.8780  -43.3940 O.2     249 ASN    0.5500
   4079 HN        -70.9330  -16.9820  -46.8770 H       249 ASN   -0.5500
   4080 HA        -69.6360  -15.1700  -45.1570 H       249 ASN   -0.6200
   4081 HB1       -72.5100  -16.0750  -44.7640 H       249 ASN    0.3200
   4082 HB2       -72.0560  -15.1350  -46.2430 H       249 ASN    0.3000
   4083 HD21      -72.7930  -12.3420  -44.1860 H       249 ASN    0.5100
   4084 HD22      -73.3390  -13.3590  -45.4770 H       249 ASN   -0.5100
   4085 N         -70.6140  -17.9390  -43.7500 N.am    250 TRP   -0.4700
   4086 CA        -70.4850  -18.7360  -42.5290 C.3     250 TRP    0.3100
   4087 C         -69.0640  -19.1860  -42.2240 C.2     250 TRP    0.0700
   4088 O         -68.7110  -19.3500  -41.0570 O.2     250 TRP    0.0900
   4089 CB        -71.4730  -19.9010  -42.5060 C.3     250 TRP   -0.1800
   4090 CG        -72.7930  -19.4670  -41.9730 C.ar    250 TRP    0.0900
   4091 CD1       -73.7380  -18.7270  -42.6260 C.ar    250 TRP    0.0900
   4092 CD2       -73.3100  -19.7120  -40.6600 C.ar    250 TRP   -0.0300
   4093 CE2       -74.5810  -19.0960  -40.5920 C.ar    250 TRP   -0.1500
   4094 CE3       -72.8250  -20.3900  -39.5340 C.ar    250 TRP    0.2200
   4095 NE1       -74.8160  -18.5030  -41.8050 N.ar    250 TRP   -0.5100
   4096 CZ2       -75.3780  -19.1460  -39.4410 C.ar    250 TRP    0.3700
   4097 CZ3       -73.6200  -20.4390  -38.3890 C.ar    250 TRP    0.2400
   4098 CH2       -74.8810  -19.8190  -38.3530 C.ar    250 TRP    0.1100
   4099 HN        -71.0420  -18.3930  -44.5280 H       250 TRP   -0.2500
   4100 HA        -70.6640  -18.0820  -41.6890 H       250 TRP    0.1700
   4101 HB1       -71.0720  -20.7120  -41.8610 H       250 TRP   -0.2000
   4102 HB2       -71.6110  -20.2890  -43.5380 H       250 TRP    0.1400
   4103 HD1       -73.6500  -18.3690  -43.6410 H       250 TRP   -0.2700
   4104 HE1       -75.6180  -18.0040  -42.0460 H       250 TRP    0.1600
   4105 HE3       -71.8580  -20.8700  -39.5350 H       250 TRP   -0.1400
   4106 HZ2       -76.3500  -18.6760  -39.3930 H       250 TRP    0.1400
   4107 HZ3       -73.2600  -20.9620  -37.5150 H       250 TRP    0.5100
   4108 HH2       -75.4710  -19.8730  -37.4490 H       250 TRP   -0.5100
   4109 N         -68.2410  -19.3670  -43.2570 N.am    251 ILE   -0.4700
   4110 CA        -66.7970  -19.5340  -43.0500 C.3     251 ILE    0.3100
   4111 C         -66.2520  -18.2880  -42.3430 C.2     251 ILE    0.0700
   4112 O         -65.3750  -18.3830  -41.4760 O.2     251 ILE    0.0900
   4113 CB        -66.0270  -19.8110  -44.3710 C.3     251 ILE   -0.0900
   4114 CG1       -66.3330  -21.2310  -44.8710 C.3     251 ILE    0.0900
   4115 CG2       -64.5250  -19.6290  -44.1790 C.3     251 ILE   -0.2700
   4116 CD        -66.0600  -21.4700  -46.3640 C.3     251 ILE    0.0900
   4117 HN        -68.5620  -19.3960  -44.2010 H       251 ILE    0.0900
   4118 HA        -66.6590  -20.3590  -42.3670 H       251 ILE    0.0900
   4119 HB        -66.3840  -19.1110  -45.1570 H       251 ILE   -0.1800
   4120 HG11      -67.4050  -21.4440  -44.6760 H       251 ILE    0.0900
   4121 HG12      -65.7130  -21.9440  -44.2870 H       251 ILE    0.0900
   4122 HG21      -64.1520  -20.3310  -43.4030 H       251 ILE   -0.2700
   4123 HG22      -64.3090  -18.5900  -43.8510 H       251 ILE    0.0900
   4124 HG23      -63.9930  -19.8390  -45.1300 H       251 ILE    0.0900
   4125 HD1       -64.9880  -21.2840  -46.5900 H       251 ILE    0.0900
   4126 HD2       -66.6770  -20.7770  -46.9760 H       251 ILE    0.5100
   4127 HD3       -66.3020  -22.5210  -46.6300 H       251 ILE   -0.5100
   4128 N         -66.7900  -17.1230  -42.7090 N.am    252 GLY   -0.4700
   4129 CA        -66.5190  -15.8820  -42.0000 C.3     252 GLY    0.3100
   4130 C         -66.9670  -15.9400  -40.5510 C.2     252 GLY   -0.0200
   4131 O         -66.1660  -15.6890  -39.6530 O.2     252 GLY    0.0900
   4132 HN        -67.4070  -17.0510  -43.4900 H       252 GLY    0.0900
   4133 HA1       -67.0490  -15.0860  -42.5040 H       252 GLY    0.5100
   4134 HA2       -65.4550  -15.7020  -42.0360 H       252 GLY   -0.5100
   4135 N         -68.2410  -16.2880  -40.3190 N.am    253 TYR   -0.4700
   4136 CA        -68.8000  -16.3320  -38.9600 C.3     253 TYR    0.3100
   4137 C         -67.9480  -17.1670  -38.0190 C.2     253 TYR    0.0700
   4138 O         -67.6610  -16.7610  -36.8980 O.2     253 TYR    0.0900
   4139 CB        -70.2380  -16.8750  -38.9390 C.3     253 TYR   -0.1800
   4140 CG        -71.2970  -15.9190  -39.4440 C.ar    253 TYR    0.0900
   4141 CD1       -71.1190  -14.5360  -39.3690 C.ar    253 TYR    0.0900
   4142 CD2       -72.4940  -16.4000  -39.9740 C.ar    253 TYR    0.0000
   4143 CE1       -72.0870  -13.6650  -39.8360 C.ar    253 TYR   -0.1150
   4144 CE2       -73.4690  -15.5360  -40.4360 C.ar    253 TYR    0.1150
   4145 CZ        -73.2580  -14.1720  -40.3630 C.ar    253 TYR   -0.1150
   4146 OH        -74.2270  -13.3100  -40.8210 O.3     253 TYR    0.1150
   4147 HN        -68.8660  -16.5290  -41.0570 H       253 TYR    0.1100
   4148 HA        -68.7800  -15.3280  -38.5650 H       253 TYR   -0.5400
   4149 HB1       -70.5100  -17.1320  -37.8930 H       253 TYR    0.4300
   4150 HB2       -70.2900  -17.7800  -39.5810 H       253 TYR   -0.1150
   4151 HD1       -70.2110  -14.1390  -38.9390 H       253 TYR    0.1150
   4152 HD2       -72.6620  -17.4640  -40.0250 H       253 TYR   -0.1150
   4153 HE1       -71.9280  -12.5970  -39.7880 H       253 TYR    0.1150
   4154 HE2       -74.3880  -15.9230  -40.8500 H       253 TYR    0.5100
   4155 HH        -73.9110  -12.4130  -40.6920 H       253 TYR   -0.5100
   4156 N         -67.5280  -18.3340  -38.4980 N.am    254 VAL   -0.4700
   4157 CA        -66.7670  -19.2840  -37.6960 C.3     254 VAL    0.3100
   4158 C         -65.3880  -18.7400  -37.2590 C.2     254 VAL    0.0700
   4159 O         -64.7700  -19.2710  -36.3410 O.2     254 VAL    0.0900
   4160 CB        -66.6770  -20.6610  -38.4170 C.3     254 VAL   -0.0900
   4161 CG1       -65.4270  -20.7520  -39.2870 C.3     254 VAL    0.0900
   4162 CG2       -66.7040  -21.7930  -37.4170 C.3     254 VAL   -0.2700
   4163 HN        -67.7170  -18.6150  -39.4360 H       254 VAL    0.0900
   4164 HA        -67.2640  -19.3910  -36.7430 H       254 VAL    0.0900
   4165 HB        -67.5760  -20.7990  -39.0540 H       254 VAL    0.0900
   4166 HG11      -64.5410  -20.9880  -38.6600 H       254 VAL   -0.2700
   4167 HG12      -65.2510  -19.7810  -39.7970 H       254 VAL    0.0900
   4168 HG13      -65.5500  -21.5560  -40.0440 H       254 VAL    0.0900
   4169 HG21      -67.6480  -21.7640  -36.8320 H       254 VAL    0.0900
   4170 HG22      -65.8470  -21.6990  -36.7150 H       254 VAL    0.5100
   4171 HG23      -66.6460  -22.7680  -37.9490 H       254 VAL   -0.5100
   4172 N         -64.9220  -17.6670  -37.9020 N.am    255 ASN   -0.4700
   4173 CA        -63.6610  -17.0190  -37.5340 C.3     255 ASN    0.3100
   4174 C         -63.7200  -16.3700  -36.1510 C.2     255 ASN    0.0700
   4175 O         -62.7000  -16.2770  -35.4600 O.2     255 ASN    0.0900
   4176 CB        -63.2550  -15.9780  -38.5800 C.3     255 ASN   -0.1800
   4177 CG        -62.1240  -15.0820  -38.1080 C.2     255 ASN    0.0900
   4178 ND2       -62.4660  -13.8580  -37.6890 N.am    255 ASN    0.0900
   4179 OD1       -60.9610  -15.4820  -38.1130 O.2     255 ASN    0.5500
   4180 HN        -65.4130  -17.2570  -38.6670 H       255 ASN   -0.5500
   4181 HA        -62.9030  -17.7850  -37.4550 H       255 ASN   -0.6200
   4182 HB1       -64.1350  -15.3410  -38.8160 H       255 ASN    0.3200
   4183 HB2       -62.9280  -16.5020  -39.5030 H       255 ASN    0.3000
   4184 HD21      -61.7630  -13.2260  -37.3660 H       255 ASN    0.5100
   4185 HD22      -63.4260  -13.5760  -37.6980 H       255 ASN   -0.5100
   4186 N         -64.9170  -15.9260  -35.7560 N.am    256 SER   -0.4700
   4187 CA        -65.1560  -15.3300  -34.4460 C.3     256 SER    0.3100
   4188 C         -64.7850  -16.2530  -33.2850 C.2     256 SER    0.0700
   4189 O         -64.7060  -15.8210  -32.1350 O.2     256 SER    0.0900
   4190 CB        -66.6260  -14.9050  -34.3140 C.3     256 SER    0.0500
   4191 OG        -66.8510  -13.6090  -34.8380 O.3     256 SER    0.0900
   4192 HN        -65.7140  -15.9830  -36.3520 H       256 SER    0.0900
   4193 HA        -64.5060  -14.4740  -34.3410 H       256 SER   -0.6600
   4194 HB1       -66.9130  -14.9060  -33.2420 H       256 SER    0.4300
   4195 HB2       -67.2660  -15.6240  -34.8700 H       256 SER    0.5100
   4196 HG1       -66.0940  -13.0810  -34.5730 H       256 SER   -0.5100
   4197 N         -64.5590  -17.5290  -33.5870 N.am    257 GLY   -0.4700
   4198 CA        -64.2110  -18.5100  -32.5680 C.3     257 GLY    0.3100
   4199 C         -62.7570  -18.9300  -32.5250 C.2     257 GLY   -0.0200
   4200 O         -62.3280  -19.5440  -31.5580 O.2     257 GLY    0.0900
   4201 HN        -64.6170  -17.8700  -34.5210 H       257 GLY    0.0900
   4202 HA1       -64.8130  -19.3870  -32.7540 H       257 GLY    0.5100
   4203 HA2       -64.4670  -18.0780  -31.6110 H       257 GLY   -0.5100
   4204 N         -61.9830  -18.5990  -33.5560 N.am    258 PHE   -0.4700
   4205 CA        -60.6060  -19.1010  -33.6510 C.3     258 PHE    0.3100
   4206 C         -59.5710  -18.3710  -32.7990 C.2     258 PHE    0.0700
   4207 O         -58.6130  -18.9840  -32.3140 O.2     258 PHE    0.0900
   4208 CB        -60.1520  -19.1990  -35.1100 C.3     258 PHE   -0.1800
   4209 CG        -60.9580  -20.1700  -35.9180 C.ar    258 PHE    0.0900
   4210 CD1       -61.3050  -21.4130  -35.3890 C.ar    258 PHE    0.0900
   4211 CD2       -61.3670  -19.8510  -37.2040 C.ar    258 PHE    0.0000
   4212 CE1       -62.0620  -22.3230  -36.1310 C.ar    258 PHE   -0.1150
   4213 CE2       -62.1180  -20.7480  -37.9560 C.ar    258 PHE    0.1150
   4214 CZ        -62.4690  -21.9880  -37.4180 C.ar    258 PHE   -0.1150
   4215 HN        -62.2950  -18.0070  -34.2940 H       258 PHE    0.1150
   4216 HA        -60.5740  -20.0750  -33.1850 H       258 PHE   -0.1150
   4217 HB1       -59.0940  -19.5370  -35.1440 H       258 PHE    0.1150
   4218 HB2       -60.2500  -18.2040  -35.5940 H       258 PHE   -0.1150
   4219 HD1       -60.9840  -21.6760  -34.3910 H       258 PHE    0.1150
   4220 HD2       -61.0990  -18.8940  -37.6270 H       258 PHE   -0.1150
   4221 HE1       -62.3300  -23.2800  -35.7070 H       258 PHE    0.1150
   4222 HE2       -62.4310  -20.4850  -38.9570 H       258 PHE    0.5100
   4223 HZ        -63.0540  -22.6850  -38.0000 H       258 PHE   -0.5100
   4224 N         -59.7590  -17.0660  -32.6180 N.am    259 ASN   -0.4700
   4225 CA        -58.8360  -16.2580  -31.8210 C.3     259 ASN    0.3100
   4226 C         -58.5210  -16.8440  -30.4340 C.2     259 ASN    0.0700
   4227 O         -57.3450  -17.1080  -30.1350 O.2     259 ASN    0.0900
   4228 CB        -59.3070  -14.7900  -31.7510 C.3     259 ASN   -0.1800
   4229 CG        -59.0830  -14.0410  -33.0610 C.2     259 ASN    0.0900
   4230 ND2       -59.1600  -12.7110  -33.0100 N.am    259 ASN    0.0900
   4231 OD1       -58.8330  -14.6480  -34.1000 O.2     259 ASN    0.5500
   4232 HN        -60.5350  -16.5820  -33.0160 H       259 ASN   -0.5500
   4233 HA        -57.8610  -16.3160  -32.2820 H       259 ASN   -0.6200
   4234 HB1       -58.7450  -14.2690  -30.9460 H       259 ASN    0.3200
   4235 HB2       -60.3910  -14.7680  -31.5120 H       259 ASN    0.3000
   4236 HD21      -59.0210  -12.1710  -33.8410 H       259 ASN    0.5100
   4237 HD22      -59.3540  -12.2550  -32.1430 H       259 ASN   -0.5100
   4238 N         -59.5550  -17.0880  -29.5970 N.am    260 PRO   -0.2900
   4239 CA        -59.2910  -17.5930  -28.2470 C.3     260 PRO    0.0000
   4240 C         -58.3820  -18.8200  -28.2280 C.2     260 PRO    0.0900
   4241 O         -57.5230  -18.9120  -27.3600 O.2     260 PRO    0.0900
   4242 CB        -60.6820  -17.9340  -27.7190 C.3     260 PRO    0.0200
   4243 CG        -61.5890  -17.0160  -28.4580 C.3     260 PRO    0.0900
   4244 CD        -61.0040  -16.8920  -29.8270 C.3     260 PRO   -0.1800
   4245 HA        -58.7560  -16.8570  -27.6690 H       260 PRO    0.0900
   4246 HB1       -60.7440  -17.7560  -26.6230 H       260 PRO    0.0900
   4247 HB2       -60.9360  -18.9950  -27.9250 H       260 PRO   -0.1800
   4248 HG1       -62.6160  -17.4370  -28.5090 H       260 PRO    0.0900
   4249 HG2       -61.6330  -16.0230  -27.9610 H       260 PRO    0.0900
   4250 HD1       -61.3910  -17.6780  -30.5090 H       260 PRO    0.5100
   4251 HD2       -61.1880  -15.8880  -30.2610 H       260 PRO   -0.5100
   4252 N         -58.5620  -19.7430  -29.1790 N.am    261 LEU   -0.4700
   4253 CA        -57.6750  -20.8980  -29.3200 C.3     261 LEU    0.3100
   4254 C         -56.2550  -20.4530  -29.6330 C.2     261 LEU    0.0700
   4255 O         -55.3200  -20.7770  -28.9070 O.2     261 LEU    0.0900
   4256 CB        -58.1690  -21.8550  -30.4110 C.3     261 LEU   -0.1800
   4257 CG        -59.4140  -22.7140  -30.1620 C.3     261 LEU    0.0900
   4258 CD1       -59.6800  -23.6230  -31.3660 C.3     261 LEU    0.0900
   4259 CD2       -59.3020  -23.5340  -28.8730 C.3     261 LEU   -0.0900
   4260 HN        -59.3100  -19.6860  -29.8360 H       261 LEU    0.0900
   4261 HA        -57.6410  -21.4060  -28.3670 H       261 LEU   -0.2700
   4262 HB1       -57.3340  -22.5520  -30.6310 H       261 LEU    0.0900
   4263 HB2       -58.3760  -21.2400  -31.3100 H       261 LEU    0.0900
   4264 HG        -60.2910  -22.0540  -29.9970 H       261 LEU    0.0900
   4265 HD11      -58.8110  -24.2940  -31.5370 H       261 LEU   -0.2700
   4266 HD12      -59.8370  -23.0080  -32.2770 H       261 LEU    0.0900
   4267 HD13      -60.5790  -24.2480  -31.1780 H       261 LEU    0.0900
   4268 HD21      -59.1780  -22.8570  -28.0010 H       261 LEU    0.0900
   4269 HD22      -58.4200  -24.2070  -28.9280 H       261 LEU    0.5100
   4270 HD23      -60.2240  -24.1360  -28.7270 H       261 LEU   -0.5100
   4271 N         -56.1020  -19.6850  -30.7070 N.am    262 ILE   -0.4700
   4272 CA        -54.8020  -19.1610  -31.1120 C.3     262 ILE    0.3100
   4273 C         -54.0590  -18.4970  -29.9400 C.2     262 ILE    0.0700
   4274 O         -52.8450  -18.6320  -29.8230 O.2     262 ILE    0.0900
   4275 CB        -54.9370  -18.1940  -32.3220 C.3     262 ILE   -0.0900
   4276 CG1       -55.6670  -18.8870  -33.4790 C.3     262 ILE    0.0900
   4277 CG2       -53.5670  -17.6920  -32.7750 C.3     262 ILE   -0.2700
   4278 CD        -56.3310  -17.9550  -34.4640 C.3     262 ILE    0.0900
   4279 HN        -56.8720  -19.4310  -31.2870 H       262 ILE    0.0900
   4280 HA        -54.1720  -19.9980  -31.3720 H       262 ILE    0.0900
   4281 HB        -55.5680  -17.3280  -32.0310 H       262 ILE   -0.1800
   4282 HG11      -56.4480  -19.5500  -33.0500 H       262 ILE    0.0900
   4283 HG12      -54.9310  -19.5070  -34.0320 H       262 ILE    0.0900
   4284 HG21      -52.9270  -18.5490  -33.0790 H       262 ILE   -0.2700
   4285 HG22      -53.0660  -17.1550  -31.9410 H       262 ILE    0.0900
   4286 HG23      -53.6820  -17.0090  -33.6450 H       262 ILE    0.0900
   4287 HD1       -55.5740  -17.2870  -34.9290 H       262 ILE    0.0900
   4288 HD2       -57.0840  -17.3270  -33.9420 H       262 ILE    0.5100
   4289 HD3       -56.8270  -18.5420  -35.2670 H       262 ILE   -0.5100
   4290 N         -54.7870  -17.8060  -29.0590 N.am    263 TYR   -0.4700
   4291 CA        -54.1760  -17.1400  -27.9080 C.3     263 TYR    0.3100
   4292 C         -53.5670  -18.0950  -26.8830 C.2     263 TYR    0.0700
   4293 O         -52.8520  -17.6650  -25.9780 O.2     263 TYR    0.0900
   4294 CB        -55.1750  -16.1970  -27.2260 C.3     263 TYR   -0.1800
   4295 CG        -55.6240  -15.0610  -28.1120 C.ar    263 TYR    0.0900
   4296 CD1       -54.7080  -14.3820  -28.9140 C.ar    263 TYR    0.0900
   4297 CD2       -56.9610  -14.6580  -28.1460 C.ar    263 TYR    0.0000
   4298 CE1       -55.1080  -13.3440  -29.7340 C.ar    263 TYR   -0.1150
   4299 CE2       -57.3760  -13.6230  -28.9750 C.ar    263 TYR    0.1150
   4300 CZ        -56.4380  -12.9680  -29.7660 C.ar    263 TYR   -0.1150
   4301 OH        -56.8170  -11.9270  -30.5910 O.3     263 TYR    0.1150
   4302 HN        -55.7760  -17.7120  -29.1470 H       263 TYR    0.1100
   4303 HA        -53.3190  -16.5860  -28.2600 H       263 TYR   -0.5400
   4304 HB1       -54.7020  -15.7470  -26.3260 H       263 TYR    0.4300
   4305 HB2       -56.0820  -16.7680  -26.9340 H       263 TYR   -0.1150
   4306 HD1       -53.6680  -14.6710  -28.8930 H       263 TYR    0.1150
   4307 HD2       -57.6840  -15.1590  -27.5180 H       263 TYR   -0.1150
   4308 HE1       -54.3850  -12.8290  -30.3490 H       263 TYR    0.1150
   4309 HE2       -58.4150  -13.3300  -29.0050 H       263 TYR    0.5100
   4310 HH        -56.0730  -11.7130  -31.1590 H       263 TYR   -0.5100
   4311 N         -53.8400  -19.3920  -27.0320 N.am    264 CYS   -0.4700
   4312 CA        -53.2670  -20.4060  -26.1470 C.3     264 CYS    0.3100
   4313 C         -51.7820  -20.6350  -26.4090 C.2     264 CYS    0.0700
   4314 O         -51.0880  -21.2490  -25.6000 O.2     264 CYS    0.0900
   4315 CB        -54.0630  -21.7060  -26.2150 C.3     264 CYS   -0.1100
   4316 SG        -55.7730  -21.5150  -25.6520 S.3     264 CYS    0.0900
   4317 HN        -54.4450  -19.7270  -27.7500 H       264 CYS    0.0900
   4318 HA        -53.2800  -20.0140  -25.1420 H       264 CYS   -0.2300
   4319 HB1       -53.5510  -22.4640  -25.5860 H       264 CYS    0.1600
   4320 HB2       -54.0590  -22.0650  -27.2660 H       264 CYS    0.5100
   4321 HG1       -56.1570  -20.7890  -26.6930 H       264 CYS   -0.5100
   4322 N         -51.2950  -20.1090  -27.5320 N.am    265 ARG   -0.4700
   4323 CA        -49.8660  -20.0150  -27.8090 C.3     265 ARG    0.3100
   4324 C         -49.1440  -19.0750  -26.8380 C.2     265 ARG    0.0700
   4325 O         -47.9800  -19.3010  -26.5040 O.2     265 ARG    0.0900
   4326 CB        -49.6360  -19.5220  -29.2310 C.3     265 ARG   -0.1800
   4327 CG        -50.1920  -20.4100  -30.3290 C.3     265 ARG    0.0900
   4328 CD        -50.1160  -19.6980  -31.6650 C.3     265 ARG    0.0900
   4329 NE        -48.9290  -18.8320  -31.7550 N.pl3   265 ARG   -0.1800
   4330 CZ        -47.7400  -19.2070  -32.2300 C.cat   265 ARG    0.0900
   4331 NH1       -47.5430  -20.4440  -32.6840 N.pl3   265 ARG    0.0900
   4332 NH2       -46.7400  -18.3320  -32.2580 N.pl3   265 ARG    0.2000
   4333 HN        -51.8940  -19.7490  -28.2430 H       265 ARG    0.0900
   4334 HA        -49.4330  -20.9960  -27.6760 H       265 ARG    0.0900
   4335 HB1       -48.5420  -19.4240  -29.3870 H       265 ARG   -0.7000
   4336 HB2       -50.1050  -18.5210  -29.3270 H       265 ARG    0.4400
   4337 HG1       -51.2510  -20.6590  -30.1020 H       265 ARG    0.6400
   4338 HG2       -49.6040  -21.3510  -30.3770 H       265 ARG   -0.8000
   4339 HD1       -51.0130  -19.0580  -31.8000 H       265 ARG    0.4600
   4340 HD2       -50.0520  -20.4460  -32.4840 H       265 ARG    0.4600
   4341 HE        -49.0210  -17.8900  -31.4360 H       265 ARG   -0.8000
   4342 HH11      -48.2910  -21.1080  -32.6720 H       265 ARG    0.4600
   4343 HH12      -46.6460  -20.7100  -33.0370 H       265 ARG    0.4600
   4344 HH21      -46.8820  -17.4010  -31.9230 H       265 ARG    0.5100
   4345 HH22      -45.8460  -18.6060  -32.6120 H       265 ARG   -0.5100
   4346 N         -49.8250  -18.0110  -26.4020 N.am    266 SER   -0.4700
   4347 CA        -49.2600  -17.0740  -25.4290 C.3     266 SER    0.3100
   4348 C         -49.2440  -17.6620  -24.0170 C.2     266 SER    0.0700
   4349 O         -50.3030  -17.9490  -23.4540 O.2     266 SER    0.0900
   4350 CB        -50.0370  -15.7500  -25.4350 C.3     266 SER    0.0500
   4351 OG        -49.6680  -14.9320  -24.3360 O.3     266 SER    0.0900
   4352 HN        -50.7480  -17.8090  -26.7190 H       266 SER    0.0900
   4353 HA        -48.2270  -16.9020  -25.6920 H       266 SER   -0.6600
   4354 HB1       -51.1260  -15.9590  -25.3710 H       266 SER    0.4300
   4355 HB2       -49.8210  -15.1980  -26.3740 H       266 SER    0.5100
   4356 HG1       -48.8430  -14.5100  -24.5840 H       266 SER   -0.5100
   4357 N         -48.0440  -17.8410  -23.4320 N.am    267 PRO   -0.2900
   4358 CA        -47.9570  -18.3460  -22.0650 C.3     267 PRO    0.0000
   4359 C         -48.6880  -17.4380  -21.0740 C.2     267 PRO    0.0900
   4360 O         -49.3440  -17.9360  -20.1570 O.2     267 PRO    0.0900
   4361 CB        -46.4520  -18.3490  -21.7870 C.3     267 PRO    0.0200
   4362 CG        -45.8270  -18.4210  -23.1190 C.3     267 PRO    0.0900
   4363 CD        -46.7110  -17.6100  -24.0070 C.3     267 PRO   -0.1800
   4364 HA        -48.4300  -19.3110  -21.9890 H       267 PRO    0.0900
   4365 HB1       -46.1660  -19.2250  -21.1670 H       267 PRO    0.0900
   4366 HB2       -46.1460  -17.4210  -21.2570 H       267 PRO   -0.1800
   4367 HG1       -44.7990  -18.0000  -23.0960 H       267 PRO    0.0900
   4368 HG2       -45.7750  -19.4740  -23.4720 H       267 PRO    0.0900
   4369 HD1       -46.4560  -16.5310  -23.9650 H       267 PRO    0.5100
   4370 HD2       -46.6770  -17.9680  -25.0580 H       267 PRO   -0.5100
   4371 N         -48.5900  -16.1220  -21.2710 N.am    268 ASP   -0.4700
   4372 CA        -49.3110  -15.1570  -20.4420 C.3     268 ASP    0.3100
   4373 C         -50.8290  -15.3650  -20.4930 C.2     268 ASP    0.0700
   4374 O         -51.5150  -15.2370  -19.4770 O.2     268 ASP    0.0900
   4375 CB        -48.9630  -13.7150  -20.8340 C.3     268 ASP   -0.2800
   4376 CG        -47.4860  -13.3920  -20.6550 C.2     268 ASP    0.0900
   4377 OD1       -46.7090  -13.6540  -21.5980 O.co2   268 ASP    0.0900
   4378 OD2       -47.1080  -12.8590  -19.5860 O.co2   268 ASP    0.6200
   4379 HN        -48.0210  -15.7380  -21.9940 H       268 ASP   -0.7600
   4380 HA        -49.0400  -15.3370  -19.4130 H       268 ASP   -0.7600
   4381 HB1       -49.5550  -13.0170  -20.2030 H       268 ASP    0.5100
   4382 HB2       -49.2310  -13.5570  -21.9010 H       268 ASP   -0.5100
   4383 N         -51.3470  -15.6970  -21.6730 N.am    269 PHE   -0.4700
   4384 CA        -52.7740  -15.9720  -21.8380 C.3     269 PHE    0.3100
   4385 C         -53.1970  -17.3430  -21.3150 C.2     269 PHE    0.0700
   4386 O         -54.3400  -17.5110  -20.8930 O.2     269 PHE    0.0900
   4387 CB        -53.1920  -15.8330  -23.3050 C.3     269 PHE   -0.1800
   4388 CG        -53.5860  -14.4400  -23.7030 C.ar    269 PHE    0.0900
   4389 CD1       -54.8270  -13.9240  -23.3370 C.ar    269 PHE    0.0900
   4390 CD2       -52.7320  -13.6570  -24.4740 C.ar    269 PHE    0.0000
   4391 CE1       -55.2090  -12.6370  -23.7200 C.ar    269 PHE   -0.1150
   4392 CE2       -53.1040  -12.3640  -24.8650 C.ar    269 PHE    0.1150
   4393 CZ        -54.3460  -11.8580  -24.4830 C.ar    269 PHE   -0.1150
   4394 HN        -50.7880  -15.7720  -22.4950 H       269 PHE    0.1150
   4395 HA        -53.3210  -15.2710  -21.2260 H       269 PHE   -0.1150
   4396 HB1       -54.0680  -16.4880  -23.4980 H       269 PHE    0.1150
   4397 HB2       -52.3430  -16.1300  -23.9570 H       269 PHE   -0.1150
   4398 HD1       -55.5040  -14.5280  -22.7500 H       269 PHE    0.1150
   4399 HD2       -51.7720  -14.0500  -24.7750 H       269 PHE   -0.1150
   4400 HE1       -56.1720  -12.2480  -23.4240 H       269 PHE    0.1150
   4401 HE2       -52.4310  -11.7610  -25.4590 H       269 PHE    0.5100
   4402 HZ        -54.6380  -10.8600  -24.7800 H       269 PHE   -0.5100
   4403 N         -52.2930  -18.3230  -21.3530 N.am    270 ARG   -0.4700
   4404 CA        -52.5760  -19.6430  -20.7870 C.3     270 ARG    0.3100
   4405 C         -52.7870  -19.5810  -19.2760 C.2     270 ARG    0.0700
   4406 O         -53.8590  -19.9330  -18.7800 O.2     270 ARG    0.0900
   4407 CB        -51.4810  -20.6560  -21.1300 C.3     270 ARG   -0.1800
   4408 CG        -51.8260  -21.5720  -22.2890 C.3     270 ARG    0.0900
   4409 CD        -50.7070  -22.5660  -22.5650 C.3     270 ARG    0.0900
   4410 NE        -49.4370  -21.8730  -22.7910 N.pl3   270 ARG   -0.1800
   4411 CZ        -48.3710  -22.4130  -23.3750 C.cat   270 ARG    0.0900
   4412 NH1       -48.4040  -23.6680  -23.8150 N.pl3   270 ARG    0.0900
   4413 NH2       -47.2700  -21.6850  -23.5250 N.pl3   270 ARG    0.2000
   4414 HN        -51.3930  -18.2030  -21.7650 H       270 ARG    0.0900
   4415 HA        -53.5240  -19.9750  -21.1830 H       270 ARG    0.0900
   4416 HB1       -51.2870  -21.2830  -20.2330 H       270 ARG   -0.7000
   4417 HB2       -50.5550  -20.0980  -21.3860 H       270 ARG    0.4400
   4418 HG1       -51.9990  -20.9580  -23.1980 H       270 ARG    0.6400
   4419 HG2       -52.7560  -22.1290  -22.0480 H       270 ARG   -0.8000
   4420 HD1       -50.9420  -23.1570  -23.4770 H       270 ARG    0.4600
   4421 HD2       -50.5780  -23.2440  -21.6950 H       270 ARG    0.4600
   4422 HE        -49.3650  -20.9260  -22.4820 H       270 ARG   -0.8000
   4423 HH11      -49.2340  -24.2150  -23.7070 H       270 ARG    0.4600
   4424 HH12      -47.5970  -24.0650  -24.2530 H       270 ARG    0.4600
   4425 HH21      -47.2470  -20.7400  -23.1990 H       270 ARG    0.5100
   4426 HH22      -46.4640  -22.0830  -23.9640 H       270 ARG   -0.5100
   4427 N         -51.7710  -19.1130  -18.5530 N.am    271 ILE   -0.4700
   4428 CA        -51.8460  -18.9530  -17.1040 C.3     271 ILE    0.3100
   4429 C         -53.1340  -18.1990  -16.7050 C.2     271 ILE    0.0700
   4430 O         -53.7700  -18.5020  -15.6880 O.2     271 ILE    0.0900
   4431 CB        -50.5650  -18.2540  -16.5450 C.3     271 ILE   -0.0900
   4432 CG1       -49.3010  -19.0160  -16.9800 C.3     271 ILE    0.0900
   4433 CG2       -50.6130  -18.1530  -15.0130 C.3     271 ILE   -0.2700
   4434 CD        -48.0050  -18.2020  -16.9210 C.3     271 ILE    0.0900
   4435 HN        -50.9070  -18.8490  -18.9740 H       271 ILE    0.0900
   4436 HA        -51.9570  -19.9340  -16.6670 H       271 ILE    0.0900
   4437 HB        -50.4870  -17.2330  -16.9770 H       271 ILE   -0.1800
   4438 HG11      -49.4460  -19.3620  -18.0250 H       271 ILE    0.0900
   4439 HG12      -49.1850  -19.9000  -16.3200 H       271 ILE    0.0900
   4440 HG21      -50.6810  -19.1670  -14.5660 H       271 ILE   -0.2700
   4441 HG22      -51.5040  -17.5680  -14.7010 H       271 ILE    0.0900
   4442 HG23      -49.6910  -17.6600  -14.6370 H       271 ILE    0.0900
   4443 HD1       -47.8190  -17.8550  -15.8820 H       271 ILE    0.0900
   4444 HD2       -48.0860  -17.3120  -17.5830 H       271 ILE    0.5100
   4445 HD3       -47.1480  -18.8300  -17.2440 H       271 ILE   -0.5100
   4446 N         -53.5150  -17.2350  -17.5400 N.am    272 ALA   -0.4700
   4447 CA        -54.7250  -16.4560  -17.3530 C.3     272 ALA    0.3100
   4448 C         -55.9970  -17.2810  -17.5440 C.2     272 ALA    0.0700
   4449 O         -56.9430  -17.1450  -16.7740 O.2     272 ALA    0.0900
   4450 CB        -54.7190  -15.2670  -18.3000 C.3     272 ALA   -0.2700
   4451 HN        -52.9770  -17.0030  -18.3460 H       272 ALA    0.0900
   4452 HA        -54.7590  -16.1230  -16.3270 H       272 ALA    0.0900
   4453 HB1       -54.8540  -15.6120  -19.3480 H       272 ALA    0.0900
   4454 HB2       -53.7490  -14.7300  -18.2260 H       272 ALA    0.5100
   4455 HB3       -55.5500  -14.5750  -18.0450 H       272 ALA   -0.5100
   4456 N         -56.0150  -18.1300  -18.5730 N.am    273 PHE   -0.4700
   4457 CA        -57.1750  -18.9610  -18.8650 C.3     273 PHE    0.3100
   4458 C         -57.3980  -20.0000  -17.7840 C.2     273 PHE    0.0700
   4459 O         -58.5290  -20.2210  -17.3720 O.2     273 PHE    0.0900
   4460 CB        -57.0690  -19.6610  -20.2320 C.3     273 PHE   -0.1800
   4461 CG        -57.2020  -18.7400  -21.4260 C.ar    273 PHE    0.0900
   4462 CD1       -57.6620  -17.4270  -21.2900 C.ar    273 PHE    0.0900
   4463 CD2       -56.8890  -19.2080  -22.7030 C.ar    273 PHE    0.0000
   4464 CE1       -57.7820  -16.5880  -22.4040 C.ar    273 PHE   -0.1150
   4465 CE2       -57.0130  -18.3790  -23.8230 C.ar    273 PHE    0.1150
   4466 CZ        -57.4560  -17.0690  -23.6730 C.ar    273 PHE   -0.1150
   4467 HN        -55.2370  -18.2340  -19.1870 H       273 PHE    0.1150
   4468 HA        -58.0460  -18.3230  -18.8480 H       273 PHE   -0.1150
   4469 HB1       -57.8770  -20.4180  -20.3150 H       273 PHE    0.1150
   4470 HB2       -56.0750  -20.1520  -20.3100 H       273 PHE   -0.1150
   4471 HD1       -57.9290  -17.0540  -20.3110 H       273 PHE    0.1150
   4472 HD2       -56.5460  -20.2250  -22.8290 H       273 PHE   -0.1150
   4473 HE1       -58.1250  -15.5710  -22.2820 H       273 PHE    0.1150
   4474 HE2       -56.7640  -18.7560  -24.8040 H       273 PHE    0.5100
   4475 HZ        -57.5470  -16.4250  -24.5360 H       273 PHE   -0.5100
   4476 N         -56.3260  -20.6380  -17.3200 N.am    274 GLN   -0.4700
   4477 CA        -56.4790  -21.6810  -16.3060 C.3     274 GLN    0.3100
   4478 C         -56.8770  -21.1460  -14.9360 C.2     274 GLN    0.0700
   4479 O         -57.7150  -21.7390  -14.2650 O.2     274 GLN    0.0900
   4480 CB        -55.2790  -22.6430  -16.2360 C.3     274 GLN   -0.1800
   4481 CG        -53.9100  -22.0140  -16.3380 C.3     274 GLN    0.0900
   4482 CD        -52.9090  -22.9290  -17.0340 C.2     274 GLN    0.0900
   4483 NE2       -53.1000  -23.2990  -18.2130 N.am    274 GLN   -0.1800
   4484 OE1       -51.8540  -23.2940  -16.3390 O.2     274 GLN    0.0900
   4485 HN        -55.4000  -20.4410  -17.6300 H       274 GLN    0.0900
   4486 HA        -57.3740  -22.2360  -16.5470 H       274 GLN    0.5500
   4487 HB1       -55.3800  -23.3740  -17.0640 H       274 GLN   -0.5500
   4488 HB2       -55.3330  -23.1840  -15.2680 H       274 GLN   -0.6200
   4489 HG1       -53.5370  -21.7890  -15.3160 H       274 GLN    0.3200
   4490 HG2       -53.9870  -21.0670  -16.9150 H       274 GLN    0.3000
   4491 HE21      -52.4380  -23.8990  -18.6610 H       274 GLN    0.5100
   4492 HE22      -53.9150  -22.9950  -18.7070 H       274 GLN   -0.5100
   4493 N         -56.3080  -20.0110  -14.5390 N.am    275 GLU   -0.4700
   4494 CA        -56.7460  -19.3100  -13.3300 C.3     275 GLU    0.3100
   4495 C         -58.2400  -18.9930  -13.3730 C.2     275 GLU    0.0700
   4496 O         -58.9430  -19.1400  -12.3720 O.2     275 GLU    0.0900
   4497 CB        -55.9440  -18.0200  -13.1200 C.3     275 GLU   -0.1800
   4498 CG        -54.7680  -18.1540  -12.1480 C.3     275 GLU    0.0900
   4499 CD        -55.1930  -18.1370  -10.6780 C.2     275 GLU    0.0900
   4500 OE1       -56.1440  -17.3960  -10.3220 O.co2   275 GLU   -0.2800
   4501 OE2       -54.5610  -18.8600   -9.8760 O.co2   275 GLU    0.0900
   4502 HN        -55.5600  -19.5860  -15.0440 H       275 GLU    0.0900
   4503 HA        -56.6070  -19.9760  -12.4910 H       275 GLU    0.6200
   4504 HB1       -56.6320  -17.2410  -12.7300 H       275 GLU   -0.7600
   4505 HB2       -55.5480  -17.6920  -14.1040 H       275 GLU   -0.7600
   4506 HG1       -54.0640  -17.3120  -12.3180 H       275 GLU    0.5100
   4507 HG2       -54.2440  -19.1120  -12.3500 H       275 GLU   -0.5100
   4508 N         -58.7210  -18.5770  -14.5440 N.am    276 LEU   -0.4700
   4509 CA        -60.1320  -18.2510  -14.7310 C.3     276 LEU    0.3100
   4510 C         -61.0130  -19.4840  -14.8870 C.2     276 LEU    0.0700
   4511 O         -62.1940  -19.4470  -14.5540 O.2     276 LEU    0.0900
   4512 CB        -60.3210  -17.3180  -15.9280 C.3     276 LEU   -0.1800
   4513 CG        -59.7150  -15.9130  -15.8890 C.3     276 LEU    0.0900
   4514 CD1       -60.1770  -15.1370  -17.1090 C.3     276 LEU    0.0900
   4515 CD2       -60.0550  -15.1570  -14.6150 C.3     276 LEU   -0.0900
   4516 HN        -58.1390  -18.4690  -15.3460 H       276 LEU    0.0900
   4517 HA        -60.4880  -17.7770  -13.8290 H       276 LEU   -0.2700
   4518 HB1       -61.4140  -17.1950  -16.0760 H       276 LEU    0.0900
   4519 HB2       -59.8920  -17.8320  -16.8120 H       276 LEU    0.0900
   4520 HG        -58.6060  -15.9840  -15.8880 H       276 LEU    0.0900
   4521 HD11      -61.2850  -15.0590  -17.1140 H       276 LEU   -0.2700
   4522 HD12      -59.8540  -15.6600  -18.0340 H       276 LEU    0.0900
   4523 HD13      -59.7500  -14.1120  -17.0900 H       276 LEU    0.0900
   4524 HD21      -59.5240  -15.6070  -13.7500 H       276 LEU    0.0900
   4525 HD22      -61.1490  -15.2080  -14.4260 H       276 LEU    0.5100
   4526 HD23      -59.7430  -14.0950  -14.7110 H       276 LEU   -0.5100
   4527 N         -60.4430  -20.5710  -15.4000 N.am    277 LEU   -0.4700
   4528 CA        -61.1580  -21.8370  -15.5110 C.3     277 LEU    0.3100
   4529 C         -60.9720  -22.6990  -14.2640 C.2     277 LEU    0.0700
   4530 O         -61.4780  -23.8190  -14.1950 O.2     277 LEU    0.0900
   4531 CB        -60.7040  -22.6100  -16.7540 C.3     277 LEU   -0.1800
   4532 CG        -61.2500  -22.1500  -18.1080 C.3     277 LEU    0.0900
   4533 CD1       -60.3430  -22.6140  -19.2360 C.3     277 LEU    0.0900
   4534 CD2       -62.6800  -22.6260  -18.3220 C.3     277 LEU   -0.0900
   4535 HN        -59.5030  -20.5690  -15.7300 H       277 LEU    0.0900
   4536 HA        -62.2140  -21.6200  -15.5700 H       277 LEU   -0.2700
   4537 HB1       -61.0020  -23.6700  -16.6170 H       277 LEU    0.0900
   4538 HB2       -59.5970  -22.5490  -16.8020 H       277 LEU    0.0900
   4539 HG        -61.3150  -21.0400  -18.1200 H       277 LEU    0.0900
   4540 HD11      -60.2750  -23.7230  -19.2400 H       277 LEU   -0.2700
   4541 HD12      -59.3220  -22.1980  -19.0970 H       277 LEU    0.0900
   4542 HD13      -60.7520  -22.2800  -20.2130 H       277 LEU    0.0900
   4543 HD21      -63.2580  -22.5400  -17.3760 H       277 LEU    0.0900
   4544 HD22      -62.6810  -23.6900  -18.6420 H       277 LEU    0.5100
   4545 HD23      -63.1750  -22.0020  -19.0970 H       277 LEU   -0.5100
   4546 N         -60.2550  -22.1540  -13.2770 N.am    278 CYS   -0.4700
   4547 CA        -59.9040  -22.8560  -12.0370 C.3     278 CYS    0.3100
   4548 C         -59.2650  -24.2350  -12.2910 C.2     278 CYS    0.0700
   4549 O         -59.8500  -25.2750  -11.9750 O.2     278 CYS    0.0900
   4550 CB        -61.1080  -22.9380  -11.0870 C.3     278 CYS   -0.1100
   4551 SG        -60.6650  -23.3440   -9.3830 S.3     278 CYS    0.0900
   4552 HN        -59.9190  -21.2190  -13.3430 H       278 CYS    0.0900
   4553 HA        -59.0940  -22.3170  -11.5670 H       278 CYS   -0.2300
   4554 HB1       -61.8050  -23.7100  -11.4760 H       278 CYS    0.1600
   4555 HB2       -61.6300  -21.9570  -11.1040 H       278 CYS    0.5100
   4556 HG1       -60.3210  -24.5960   -9.6470 H       278 CYS   -0.5100
   4557 N         -58.0910  -24.2410  -12.9450 N.am    279 LEU   -0.4700
   4558 CA        -57.3650  -25.4300  -13.3320 C.3     279 LEU    0.3100
   4559 CAT       -53.7440  -26.2350  -12.4840 C.3     279 LEU    0.0700
   4560 C         -55.9030  -25.2280  -12.9840 C.2     279 LEU    0.0900
   4561 O         -55.4190  -24.1040  -12.8950 O.2     279 LEU   -0.1800
   4562 CB        -57.4570  -25.7050  -14.8610 C.3     279 LEU    0.0900
   4563 CG        -58.8740  -25.9970  -15.3980 C.3     279 LEU    0.0900
   4564 CD1       -58.8800  -26.0210  -16.9360 C.3     279 LEU   -0.0900
   4565 CD2       -59.4450  -27.3090  -14.8380 C.3     279 LEU    0.0900
   4566 NT        -55.1520  -26.3310  -12.7960 N.am    279 LEU   -0.2700
   4567 HN        -57.6520  -23.3860  -13.2050 H       279 LEU    0.0900
   4568 HNT       -55.5280  -27.2520  -12.8610 H       279 LEU    0.0900
   4569 HA        -57.7830  -26.2610  -12.7830 H       279 LEU    0.0900
   4570 HB1       -56.8120  -26.5790  -15.0940 H       279 LEU   -0.2700
   4571 HB2       -57.0620  -24.8150  -15.3950 H       279 LEU    0.0900
   4572 HG        -59.5710  -25.2110  -15.0390 H       279 LEU    0.0900
   4573 HD11      -58.1930  -26.8100  -17.3080 H       279 LEU    0.0900
   4574 HD12      -58.5410  -25.0390  -17.3300 H       279 LEU    0.5100
   4575 HD13      -59.9050  -26.2390  -17.3060 H       279 LEU   -0.5100
   4576 HD21      -59.5060  -27.2560  -13.7300 H       279 LEU   -0.4700
   4577 HD22      -58.7860  -28.1580  -15.1180 H       279 LEU    0.3100
   4578 HD23      -60.4660  -27.4790  -15.2420 H       279 LEU   -0.1100
   4579 HT1       -53.6120  -25.6700  -11.5360 H       279 LEU    0.0900
   4580 HT2       -53.2150  -25.6980  -13.3000 H       279 LEU    0.0900
   4581 HT3       -53.3160  -27.2520  -12.3600 H       279 LEU    0.0900
@<TRIPOS>BOND
     1    1    2 1
     2    2   19 1
     3    2    4 1
     4    2    6 1
     5    4    5 2
     6    6   21 1
     7    6    7 1
     8    7    9 ar
     9    7    8 ar
    10    8   22 1
    11    8   12 ar
    12    9   11 ar
    13    9   10 ar
    14   10   12 ar
    15   10   13 ar
    16   11   24 1
    17   11   14 ar
    18   12   23 1
    19   13   25 1
    20   13   15 ar
    21   14   15 ar
    22   14   26 1
    23   15   27 1
    24    3   16 1
    25    3   28 1
    26    3   29 1
    27    3   30 1
    28   16    1 1
    29   16   17 2
    30   18    1 1
    31   20    6 1
    32   31   32 1
    33   32   39 1
    34   32   35 1
    35   32   33 1
    36   33   34 2
    37   35   40 1
    38   35   36 1
    39   35   37 1
    40   36   43 1
    41   36   41 1
    42   36   42 1
    43   37   46 1
    44   37   44 1
    45   37   45 1
    46   38   31 1
    47    4   31 am
    48   47   48 1
    49   48   55 1
    50   48   51 1
    51   48   49 1
    52   49   50 2
    53   51   56 1
    54   51   52 1
    55   51   53 1
    56   52   59 1
    57   52   57 1
    58   52   58 1
    59   53   62 1
    60   53   60 1
    61   53   61 1
    62   54   47 1
    63   33   47 am
    64   63   64 1
    65   64   65 1
    66   64   69 1
    67   65   66 2
    68   67   63 1
    69   68   64 1
    70   49   63 am
    71   70   71 1
    72   71   72 1
    73   71   79 1
    74   71   74 1
    75   72   73 2
    76   74   81 1
    77   74   75 1
    78   75   76 1
    79   75   83 1
    80   76   77 1
    81   77   84 1
    82   77   85 1
    83   77   86 1
    84   78   70 1
    85   80   74 1
    86   82   75 1
    87   65   70 am
    88   87   88 1
    89   88   89 1
    90   88   93 1
    91   89   90 2
    92   91   87 1
    93   92   88 1
    94   72   87 am
    95   94   95 1
    96   95  103 1
    97   95   98 1
    98   95   96 1
    99   96   97 2
   100   98  104 1
   101   98  100 1
   102   98   99 1
   103   99  106 1
   104  100  107 1
   105  100  108 1
   106  100  109 1
   107  101   99 1
   108  101  110 1
   109  101  111 1
   110  101  112 1
   111  102   94 1
   112  105   99 1
   113   89   94 am
   114  113  114 1
   115  114  121 1
   116  114  117 1
   117  114  115 1
   118  115  116 2
   119  117  122 1
   120  117  118 1
   121  117  119 1
   122  118  125 1
   123  118  123 1
   124  118  124 1
   125  119  128 1
   126  119  126 1
   127  119  127 1
   128  120  113 1
   129   96  113 am
   130  129  130 1
   131  130  131 1
   132  130  138 1
   133  130  133 1
   134  131  132 2
   135  133  140 1
   136  133  134 1
   137  134  135 1
   138  134  142 1
   139  135  136 1
   140  136  143 1
   141  136  144 1
   142  136  145 1
   143  137  129 1
   144  139  133 1
   145  141  134 1
   146  115  129 am
   147  146  147 1
   148  147  148 1
   149  147  153 1
   150  147  150 1
   151  148  149 2
   152  150  151 1
   153  150  155 1
   154  152  146 1
   155  154  150 1
   156  156  151 1
   157  131  146 am
   158  157  158 1
   159  158  166 1
   160  158  161 1
   161  158  159 1
   162  159  160 2
   163  161  168 1
   164  161  162 1
   165  162  169 1
   166  162  163 1
   167  162  164 1
   168  163  170 1
   169  163  171 1
   170  163  172 1
   171  164  173 1
   172  164  174 1
   173  164  175 1
   174  165  157 1
   175  167  161 1
   176  148  157 am
   177  176  177 1
   178  177  185 1
   179  177  180 1
   180  177  178 1
   181  178  179 2
   182  180  186 1
   183  180  182 1
   184  180  181 1
   185  181  188 1
   186  182  189 1
   187  182  190 1
   188  182  191 1
   189  183  181 1
   190  183  192 1
   191  183  193 1
   192  183  194 1
   193  184  176 1
   194  187  181 1
   195  159  176 am
   196  195  196 1
   197  196  203 1
   198  196  199 1
   199  196  197 1
   200  197  198 2
   201  199  204 1
   202  199  200 1
   203  199  201 1
   204  200  207 1
   205  200  205 1
   206  200  206 1
   207  201  210 1
   208  201  208 1
   209  201  209 1
   210  202  195 1
   211  178  195 am
   212  211  212 1
   213  212  220 1
   214  212  215 1
   215  212  213 1
   216  213  214 2
   217  215  222 1
   218  215  216 1
   219  216  223 1
   220  216  217 1
   221  216  218 1
   222  217  224 1
   223  217  225 1
   224  217  226 1
   225  218  227 1
   226  218  228 1
   227  218  229 1
   228  219  211 1
   229  221  215 1
   230  197  211 am
   231  230  231 1
   232  231  236 1
   233  231  234 1
   234  231  232 1
   235  232  233 2
   236  234  237 1
   237  234  238 1
   238  234  239 1
   239  235  230 1
   240  213  230 am
   241  240  241 1
   242  241  249 1
   243  241  244 1
   244  241  242 1
   245  242  243 2
   246  244  250 1
   247  244  246 1
   248  244  245 1
   249  245  252 1
   250  246  253 1
   251  246  254 1
   252  246  255 1
   253  247  245 1
   254  247  256 1
   255  247  257 1
   256  247  258 1
   257  248  240 1
   258  251  245 1
   259  232  240 am
   260  259  260 1
   261  260  267 1
   262  260  263 1
   263  260  261 1
   264  261  262 2
   265  263  268 1
   266  263  264 1
   267  263  265 1
   268  264  271 1
   269  264  269 1
   270  264  270 1
   271  265  274 1
   272  265  272 1
   273  265  273 1
   274  266  259 1
   275  242  259 am
   276  275  276 1
   277  276  287 1
   278  276  279 1
   279  276  277 1
   280  277  278 2
   281  279  289 1
   282  279  280 1
   283  280  281 ar
   284  280  282 ar
   285  281  290 1
   286  281  283 ar
   287  282  284 ar
   288  282  291 1
   289  283  292 1
   290  283  285 ar
   291  284  285 ar
   292  284  293 1
   293  285  294 1
   294  286  275 1
   295  288  279 1
   296  261  275 am
   297  295  296 1
   298  296  297 1
   299  296  301 1
   300  297  298 2
   301  299  295 1
   302  300  296 1
   303  277  295 am
   304  302  303 1
   305  303  304 1
   306  303  311 1
   307  303  306 1
   308  304  305 2
   309  306  313 1
   310  306  307 1
   311  307  309 2
   312  307  308 am
   313  308  315 1
   314  308  314 1
   315  310  302 1
   316  312  306 1
   317  297  302 am
   318  316  317 1
   319  317  324 1
   320  317  320 1
   321  317  318 1
   322  318  319 2
   323  320  325 1
   324  320  321 1
   325  320  322 1
   326  321  328 1
   327  321  326 1
   328  321  327 1
   329  322  331 1
   330  322  329 1
   331  322  330 1
   332  323  316 1
   333  304  316 am
   334  332  333 1
   335  333  341 1
   336  333  336 1
   337  333  334 1
   338  334  335 2
   339  336  343 1
   340  336  337 1
   341  337  344 1
   342  337  338 1
   343  337  339 1
   344  338  345 1
   345  338  346 1
   346  338  347 1
   347  339  348 1
   348  339  349 1
   349  339  350 1
   350  340  332 1
   351  342  336 1
   352  318  332 am
   353  351  352 1
   354  352  359 1
   355  352  355 1
   356  352  353 1
   357  353  354 2
   358  355  360 1
   359  355  356 1
   360  355  357 1
   361  356  363 1
   362  356  361 1
   363  356  362 1
   364  357  366 1
   365  357  364 1
   366  357  365 1
   367  358  351 1
   368  334  351 am
   369  367  368 1
   370  368  376 1
   371  368  371 1
   372  368  369 1
   373  369  370 2
   374  371  377 1
   375  371  373 1
   376  371  372 1
   377  372  379 1
   378  373  380 1
   379  373  381 1
   380  373  382 1
   381  374  372 1
   382  374  383 1
   383  374  384 1
   384  374  385 1
   385  375  367 1
   386  378  372 1
   387  353  367 am
   388  386  387 1
   389  387  394 1
   390  387  390 1
   391  387  388 1
   392  388  389 2
   393  390  395 1
   394  390  391 1
   395  390  392 1
   396  391  397 1
   397  391  398 1
   398  391  399 1
   399  392  396 1
   400  393  386 1
   401  369  386 am
   402  400  401 1
   403  401  406 1
   404  401  404 1
   405  401  402 1
   406  402  403 2
   407  404  407 1
   408  404  408 1
   409  404  409 1
   410  405  400 1
   411  388  400 am
   412  410  411 1
   413  411  419 1
   414  411  414 1
   415  411  412 1
   416  412  413 2
   417  414  420 1
   418  414  416 1
   419  414  415 1
   420  415  422 1
   421  416  423 1
   422  416  424 1
   423  416  425 1
   424  417  415 1
   425  417  426 1
   426  417  427 1
   427  417  428 1
   428  418  410 1
   429  421  415 1
   430  402  410 am
   431  429  430 1
   432  430  435 1
   433  430  433 1
   434  430  431 1
   435  431  432 2
   436  433  436 1
   437  433  437 1
   438  433  438 1
   439  434  429 1
   440  412  429 am
   441  439  440 1
   442  440  449 1
   443  440  443 1
   444  440  441 1
   445  441  442 2
   446  443  451 1
   447  443  444 1
   448  444  453 1
   449  444  445 1
   450  445  455 1
   451  445  446 1
   452  446  457 1
   453  446  447 1
   454  447  458 1
   455  447  459 1
   456  447  460 1
   457  448  439 1
   458  450  443 1
   459  452  444 1
   460  454  445 1
   461  456  446 1
   462  431  439 am
   463  461  462 1
   464  462  473 1
   465  462  465 1
   466  462  463 1
   467  463  464 2
   468  465  475 1
   469  465  466 1
   470  466  467 ar
   471  466  468 ar
   472  467  476 1
   473  467  469 ar
   474  468  470 ar
   475  468  477 1
   476  469  478 1
   477  469  471 ar
   478  470  471 ar
   479  470  479 1
   480  471  480 1
   481  472  461 1
   482  474  465 1
   483  441  461 am
   484  481  482 1
   485  482  491 1
   486  482  485 1
   487  482  483 1
   488  483  484 2
   489  485  493 1
   490  485  486 1
   491  486  495 1
   492  486  487 1
   493  487  488 2
   494  487  489 2
   495  490  481 1
   496  492  485 1
   497  494  486 1
   498  463  481 am
   499  496  497 1
   500  497  498 1
   501  497  508 1
   502  497  500 1
   503  498  499 2
   504  500  510 1
   505  500  501 1
   506  501  512 1
   507  501  502 1
   508  502  514 1
   509  502  503 1
   510  503  515 1
   511  503  504 2
   512  504  505 2
   513  504  506 2
   514  505  516 1
   515  505  517 1
   516  506  519 1
   517  506  518 1
   518  507  496 1
   519  509  500 1
   520  511  501 1
   521  513  502 1
   522  483  496 am
   523  520  521 1
   524  521  529 1
   525  521  524 1
   526  521  522 1
   527  522  523 2
   528  524  531 1
   529  524  525 1
   530  525  532 1
   531  525  526 1
   532  525  527 1
   533  526  533 1
   534  526  534 1
   535  526  535 1
   536  527  536 1
   537  527  537 1
   538  527  538 1
   539  528  520 1
   540  530  524 1
   541  498  520 am
   542  539  540 1
   543  540  549 1
   544  540  543 1
   545  540  541 1
   546  541  542 2
   547  543  551 1
   548  543  544 1
   549  544  553 1
   550  544  545 1
   551  545  547 2
   552  545  546 am
   553  546  554 1
   554  546  555 1
   555  548  539 1
   556  550  543 1
   557  552  544 1
   558  522  539 am
   559  556  557 1
   560  557  564 1
   561  557  560 1
   562  557  558 1
   563  558  559 2
   564  560  565 1
   565  560  561 1
   566  560  562 1
   567  561  567 1
   568  561  568 1
   569  561  569 1
   570  562  566 1
   571  563  556 1
   572  541  556 am
   573  570  571 1
   574  571  578 1
   575  571  574 1
   576  571  572 1
   577  572  573 2
   578  574  579 1
   579  574  575 1
   580  574  576 1
   581  575  582 1
   582  575  580 1
   583  575  581 1
   584  576  585 1
   585  576  583 1
   586  576  584 1
   587  577  570 1
   588  558  570 am
   589  586  587 1
   590  587  594 1
   591  587  590 1
   592  587  588 1
   593  588  589 2
   594  590  595 1
   595  590  591 1
   596  590  592 1
   597  591  597 1
   598  591  598 1
   599  591  599 1
   600  592  596 1
   601  593  586 1
   602  572  586 am
   603  600  601 1
   604  601  602 1
   605  601  609 1
   606  601  604 1
   607  602  603 2
   608  604  611 1
   609  604  605 1
   610  605  607 2
   611  605  606 am
   612  606  613 1
   613  606  612 1
   614  608  600 1
   615  610  604 1
   616  588  600 am
   617  614  615 1
   618  615  627 1
   619  615  618 1
   620  615  616 1
   621  616  617 2
   622  618  629 1
   623  618  619 1
   624  619  620 ar
   625  619  621 ar
   626  620  630 1
   627  620  622 ar
   628  621  623 ar
   629  621  631 1
   630  622  632 1
   631  622  624 ar
   632  623  624 ar
   633  623  633 1
   634  624  625 1
   635  625  634 1
   636  626  614 1
   637  628  618 1
   638  602  614 am
   639  635  636 1
   640  636  647 1
   641  636  639 1
   642  636  637 1
   643  637  638 2
   644  639  649 1
   645  639  640 1
   646  640  641 ar
   647  640  642 ar
   648  641  650 1
   649  641  643 ar
   650  642  644 ar
   651  642  651 1
   652  643  652 1
   653  643  645 ar
   654  644  645 ar
   655  644  653 1
   656  645  654 1
   657  646  635 1
   658  648  639 1
   659  616  635 am
   660  655  656 1
   661  656  664 1
   662  656  659 1
   663  656  657 1
   664  657  658 2
   665  659  665 1
   666  659  661 1
   667  659  660 1
   668  660  667 1
   669  661  668 1
   670  661  669 1
   671  661  670 1
   672  662  660 1
   673  662  671 1
   674  662  672 1
   675  662  673 1
   676  663  655 1
   677  666  660 1
   678  637  655 am
   679  674  675 1
   680  675  682 1
   681  675  678 1
   682  675  676 1
   683  676  677 2
   684  678  683 1
   685  678  679 1
   686  678  680 1
   687  679  685 1
   688  679  686 1
   689  679  687 1
   690  680  684 1
   691  681  674 1
   692  657  674 am
   693  688  689 1
   694  689  690 1
   695  689  695 1
   696  689  692 1
   697  690  691 2
   698  692  693 1
   699  692  697 1
   700  694  688 1
   701  696  692 1
   702  698  693 1
   703  676  688 am
   704  699  700 1
   705  700  708 1
   706  700  703 1
   707  700  701 1
   708  701  702 2
   709  703  710 1
   710  703  704 1
   711  704  711 1
   712  704  705 1
   713  704  706 1
   714  705  712 1
   715  705  713 1
   716  705  714 1
   717  706  715 1
   718  706  716 1
   719  706  717 1
   720  707  699 1
   721  709  703 1
   722  690  699 am
   723  718  719 1
   724  719  724 1
   725  719  722 1
   726  719  720 1
   727  720  721 2
   728  722  725 1
   729  722  726 1
   730  722  727 1
   731  723  718 1
   732  701  718 am
   733  728  729 1
   734  729  735 1
   735  729  732 1
   736  729  730 1
   737  730  731 2
   738  732  737 1
   739  732  733 1
   740  734  728 1
   741  736  732 1
   742  738  733 1
   743  720  728 am
   744  739  740 1
   745  740  745 1
   746  740  743 1
   747  740  741 1
   748  741  742 2
   749  743  746 1
   750  743  747 1
   751  743  748 1
   752  744  739 1
   753  730  739 am
   754  749  750 1
   755  750  758 1
   756  750  753 1
   757  750  751 1
   758  751  752 2
   759  753  760 1
   760  753  754 1
   761  754  755 2
   762  754  756 2
   763  757  749 1
   764  759  753 1
   765  741  749 am
   766  761  762 1
   767  762  770 1
   768  762  765 1
   769  762  763 1
   770  763  764 2
   771  765  772 1
   772  765  766 1
   773  766  773 1
   774  766  767 1
   775  766  768 1
   776  767  774 1
   777  767  775 1
   778  767  776 1
   779  768  777 1
   780  768  778 1
   781  768  779 1
   782  769  761 1
   783  771  765 1
   784  751  761 am
   785  780  781 1
   786  781  788 1
   787  781  784 1
   788  781  782 1
   789  782  783 2
   790  784  789 1
   791  784  785 1
   792  784  786 1
   793  785  792 1
   794  785  790 1
   795  785  791 1
   796  786  795 1
   797  786  793 1
   798  786  794 1
   799  787  780 1
   800  763  780 am
   801  796  797 1
   802  797  798 1
   803  797  805 1
   804  797  800 1
   805  798  799 2
   806  800  807 1
   807  800  801 1
   808  801  802 1
   809  801  809 1
   810  802  803 1
   811  803  810 1
   812  803  811 1
   813  803  812 1
   814  804  796 1
   815  806  800 1
   816  808  801 1
   817  782  796 am
   818  813  814 1
   819  814  815 1
   820  814  819 1
   821  815  816 2
   822  817  813 1
   823  818  814 1
   824  798  813 am
   825  820  821 1
   826  821  829 1
   827  821  824 1
   828  821  822 1
   829  822  823 2
   830  824  831 1
   831  824  825 1
   832  825  832 1
   833  825  826 1
   834  825  827 1
   835  826  833 1
   836  826  834 1
   837  826  835 1
   838  827  836 1
   839  827  837 1
   840  827  838 1
   841  828  820 1
   842  830  824 1
   843  815  820 am
   844  839  840 1
   845  840  845 1
   846  840  843 1
   847  840  841 1
   848  841  842 2
   849  843  846 1
   850  843  847 1
   851  843  848 1
   852  844  839 1
   853  822  839 am
   854  849  850 1
   855  850  857 1
   856  850  853 1
   857  850  851 1
   858  851  852 2
   859  853  858 1
   860  853  854 1
   861  853  855 1
   862  854  861 1
   863  854  859 1
   864  854  860 1
   865  855  864 1
   866  855  862 1
   867  855  863 1
   868  856  849 1
   869  841  849 am
   870  865  866 1
   871  866  873 1
   872  866  869 1
   873  866  867 1
   874  867  868 2
   875  869  874 1
   876  869  870 1
   877  869  871 1
   878  870  877 1
   879  870  875 1
   880  870  876 1
   881  871  880 1
   882  871  878 1
   883  871  879 1
   884  872  865 1
   885  851  865 am
   886  881  887 1
   887  881  882 1
   888  882  885 1
   889  882  888 1
   890  882  883 1
   891  883  884 2
   892  885  886 1
   893  885  890 1
   894  886  887 1
   895  886  892 1
   896  887  894 1
   897  889  885 1
   898  891  886 1
   899  893  887 1
   900  867  881 am
   901  895  896 1
   902  896  907 1
   903  896  899 1
   904  896  897 1
   905  897  898 2
   906  899  909 1
   907  899  900 1
   908  900  901 ar
   909  900  902 ar
   910  901  910 1
   911  901  903 ar
   912  902  904 ar
   913  902  911 1
   914  903  912 1
   915  903  905 ar
   916  904  905 ar
   917  904  913 1
   918  905  914 1
   919  906  895 1
   920  908  899 1
   921  883  895 am
   922  915  916 1
   923  916  917 1
   924  916  921 1
   925  917  918 2
   926  919  915 1
   927  920  916 1
   928  897  915 am
   929  922  923 1
   930  923  928 1
   931  923  926 1
   932  923  924 1
   933  924  925 2
   934  926  929 1
   935  926  930 1
   936  926  931 1
   937  927  922 1
   938  917  922 am
   939  932  933 1
   940  933  938 1
   941  933  936 1
   942  933  934 1
   943  934  935 2
   944  936  939 1
   945  936  940 1
   946  936  941 1
   947  937  932 1
   948  924  932 am
   949  942  943 1
   950  942  952 1
   951  943  944 1
   952  943  946 1
   953  943  953 1
   954  944  945 2
   955  946  947 1
   956  946  954 1
   957  946  955 1
   958  947  948 ar
   959  947  949 ar
   960  948  951 ar
   961  948  956 1
   962  949  950 ar
   963  950  951 ar
   964  950  957 1
   965  951  958 1
   966  934  942 am
   967  959  960 1
   968  960  968 1
   969  960  963 1
   970  960  961 1
   971  961  962 2
   972  963  969 1
   973  963  965 1
   974  963  964 1
   975  964  971 1
   976  965  972 1
   977  965  973 1
   978  965  974 1
   979  966  964 1
   980  966  975 1
   981  966  976 1
   982  966  977 1
   983  967  959 1
   984  970  964 1
   985  959  944 am
   986  978  979 1
   987  979  987 1
   988  979  982 1
   989  979  980 1
   990  980  981 2
   991  982  989 1
   992  982  983 1
   993  983  990 1
   994  983  984 1
   995  983  985 1
   996  984  991 1
   997  984  992 1
   998  984  993 1
   999  985  994 1
  1000  985  995 1
  1001  985  996 1
  1002  986  978 1
  1003  988  982 1
  1004  961  978 am
  1005  997  998 1
  1006  998  999 1
  1007  998 1006 1
  1008  998 1001 1
  1009  999 1000 2
  1010 1001 1008 1
  1011 1001 1002 1
  1012 1002 1003 1
  1013 1002 1010 1
  1014 1003 1004 1
  1015 1004 1011 1
  1016 1004 1012 1
  1017 1004 1013 1
  1018 1005  997 1
  1019 1007 1001 1
  1020 1009 1002 1
  1021  980  997 am
  1022 1014 1015 1
  1023 1015 1024 1
  1024 1015 1018 1
  1025 1015 1016 1
  1026 1016 1017 2
  1027 1018 1026 1
  1028 1018 1019 1
  1029 1019 1028 1
  1030 1019 1020 1
  1031 1020 1030 1
  1032 1020 1021 1
  1033 1021 1032 1
  1034 1021 1022 1
  1035 1022 1033 1
  1036 1022 1034 1
  1037 1022 1035 1
  1038 1023 1014 1
  1039 1025 1018 1
  1040 1027 1019 1
  1041 1029 1020 1
  1042 1031 1021 1
  1043  999 1014 am
  1044 1036 1037 1
  1045 1037 1038 1
  1046 1037 1045 1
  1047 1037 1040 1
  1048 1038 1039 2
  1049 1040 1047 1
  1050 1040 1041 1
  1051 1041 1042 1
  1052 1041 1049 1
  1053 1042 1043 1
  1054 1043 1050 1
  1055 1043 1051 1
  1056 1043 1052 1
  1057 1044 1036 1
  1058 1046 1040 1
  1059 1048 1041 1
  1060 1016 1036 am
  1061 1053 1054 1
  1062 1054 1055 1
  1063 1054 1068 1
  1064 1054 1057 1
  1065 1055 1056 2
  1066 1057 1070 1
  1067 1057 1058 1
  1068 1058 1060 ar
  1069 1058 1059 ar
  1070 1059 1071 1
  1071 1059 1063 ar
  1072 1060 1061 ar
  1073 1060 1062 ar
  1074 1061 1063 ar
  1075 1061 1064 ar
  1076 1062 1065 ar
  1077 1062 1073 1
  1078 1063 1072 1
  1079 1064 1074 1
  1080 1064 1066 ar
  1081 1065 1066 ar
  1082 1065 1075 1
  1083 1066 1076 1
  1084 1067 1053 1
  1085 1069 1057 1
  1086 1038 1053 am
  1087 1077 1078 1
  1088 1078 1085 1
  1089 1078 1081 1
  1090 1078 1079 1
  1091 1079 1080 2
  1092 1081 1086 1
  1093 1081 1082 1
  1094 1081 1083 1
  1095 1082 1088 1
  1096 1082 1089 1
  1097 1082 1090 1
  1098 1083 1087 1
  1099 1084 1077 1
  1100 1055 1077 am
  1101 1091 1092 1
  1102 1092 1103 1
  1103 1092 1095 1
  1104 1092 1093 1
  1105 1093 1094 2
  1106 1095 1105 1
  1107 1095 1096 1
  1108 1096 1097 ar
  1109 1096 1098 ar
  1110 1097 1106 1
  1111 1097 1099 ar
  1112 1098 1100 ar
  1113 1098 1107 1
  1114 1099 1108 1
  1115 1099 1101 ar
  1116 1100 1101 ar
  1117 1100 1109 1
  1118 1101 1110 1
  1119 1102 1091 1
  1120 1104 1095 1
  1121 1079 1091 am
  1122 1111 1112 1
  1123 1112 1113 1
  1124 1112 1117 1
  1125 1113 1114 2
  1126 1115 1111 1
  1127 1116 1112 1
  1128 1093 1111 am
  1129 1118 1119 1
  1130 1119 1120 1
  1131 1119 1127 1
  1132 1119 1122 1
  1133 1120 1121 2
  1134 1122 1129 1
  1135 1122 1123 1
  1136 1123 1125 2
  1137 1123 1124 am
  1138 1124 1131 1
  1139 1124 1130 1
  1140 1126 1118 1
  1141 1128 1122 1
  1142 1113 1118 am
  1143 1132 1133 1
  1144 1133 1144 1
  1145 1133 1136 1
  1146 1133 1134 1
  1147 1134 1135 2
  1148 1136 1146 1
  1149 1136 1137 1
  1150 1137 1138 ar
  1151 1137 1139 ar
  1152 1138 1147 1
  1153 1138 1140 ar
  1154 1139 1141 ar
  1155 1139 1148 1
  1156 1140 1149 1
  1157 1140 1142 ar
  1158 1141 1142 ar
  1159 1141 1150 1
  1160 1142 1151 1
  1161 1143 1132 1
  1162 1145 1136 1
  1163 1120 1132 am
  1164 1152 1153 1
  1165 1153 1154 1
  1166 1153 1167 1
  1167 1153 1156 1
  1168 1154 1155 2
  1169 1156 1169 1
  1170 1156 1157 1
  1171 1157 1159 ar
  1172 1157 1158 ar
  1173 1158 1170 1
  1174 1158 1162 ar
  1175 1159 1160 ar
  1176 1159 1161 ar
  1177 1160 1162 ar
  1178 1160 1163 ar
  1179 1161 1164 ar
  1180 1161 1172 1
  1181 1162 1171 1
  1182 1163 1173 1
  1183 1163 1165 ar
  1184 1164 1165 ar
  1185 1164 1174 1
  1186 1165 1175 1
  1187 1166 1152 1
  1188 1168 1156 1
  1189 1134 1152 am
  1190 1176 1177 1
  1191 1177 1183 1
  1192 1177 1180 1
  1193 1177 1178 1
  1194 1178 1179 2
  1195 1180 1185 1
  1196 1180 1181 1
  1197 1182 1176 1
  1198 1184 1180 1
  1199 1154 1176 am
  1200 1186 1187 1
  1201 1187 1196 1
  1202 1187 1190 1
  1203 1187 1188 1
  1204 1188 1189 2
  1205 1190 1198 1
  1206 1190 1191 1
  1207 1191 1200 1
  1208 1191 1192 1
  1209 1192 1193 2
  1210 1192 1194 2
  1211 1195 1186 1
  1212 1197 1190 1
  1213 1199 1191 1
  1214 1178 1186 am
  1215 1201 1202 1
  1216 1202 1213 1
  1217 1202 1205 1
  1218 1202 1203 1
  1219 1203 1204 2
  1220 1205 1215 1
  1221 1205 1206 1
  1222 1206 1207 ar
  1223 1206 1208 ar
  1224 1207 1216 1
  1225 1207 1209 ar
  1226 1208 1210 ar
  1227 1208 1217 1
  1228 1209 1218 1
  1229 1209 1211 ar
  1230 1210 1211 ar
  1231 1210 1219 1
  1232 1211 1220 1
  1233 1212 1201 1
  1234 1214 1205 1
  1235 1188 1201 am
  1236 1221 1222 1
  1237 1222 1223 1
  1238 1222 1236 1
  1239 1222 1225 1
  1240 1223 1224 2
  1241 1225 1238 1
  1242 1225 1226 1
  1243 1226 1228 ar
  1244 1226 1227 ar
  1245 1227 1239 1
  1246 1227 1231 ar
  1247 1228 1229 ar
  1248 1228 1230 ar
  1249 1229 1231 ar
  1250 1229 1232 ar
  1251 1230 1233 ar
  1252 1230 1241 1
  1253 1231 1240 1
  1254 1232 1242 1
  1255 1232 1234 ar
  1256 1233 1234 ar
  1257 1233 1243 1
  1258 1234 1244 1
  1259 1235 1221 1
  1260 1237 1225 1
  1261 1203 1221 am
  1262 1245 1246 1
  1263 1246 1253 1
  1264 1246 1249 1
  1265 1246 1247 1
  1266 1247 1248 2
  1267 1249 1254 1
  1268 1249 1250 1
  1269 1249 1251 1
  1270 1250 1256 1
  1271 1250 1257 1
  1272 1250 1258 1
  1273 1251 1255 1
  1274 1252 1245 1
  1275 1223 1245 am
  1276 1259 1260 1
  1277 1260 1261 1
  1278 1260 1266 1
  1279 1260 1263 1
  1280 1261 1262 2
  1281 1263 1264 1
  1282 1263 1268 1
  1283 1265 1259 1
  1284 1267 1263 1
  1285 1269 1264 1
  1286 1247 1259 am
  1287 1270 1271 1
  1288 1271 1279 1
  1289 1271 1274 1
  1290 1271 1272 1
  1291 1272 1273 2
  1292 1274 1280 1
  1293 1274 1276 1
  1294 1274 1275 1
  1295 1275 1282 1
  1296 1276 1283 1
  1297 1276 1284 1
  1298 1276 1285 1
  1299 1277 1275 1
  1300 1277 1286 1
  1301 1277 1287 1
  1302 1277 1288 1
  1303 1278 1270 1
  1304 1281 1275 1
  1305 1261 1270 am
  1306 1289 1290 1
  1307 1290 1298 1
  1308 1290 1293 1
  1309 1290 1291 1
  1310 1291 1292 2
  1311 1293 1300 1
  1312 1293 1294 1
  1313 1294 1295 2
  1314 1294 1296 2
  1315 1297 1289 1
  1316 1299 1293 1
  1317 1272 1289 am
  1318 1301 1302 1
  1319 1302 1309 1
  1320 1302 1305 1
  1321 1302 1303 1
  1322 1303 1304 2
  1323 1305 1310 1
  1324 1305 1306 1
  1325 1305 1307 1
  1326 1306 1313 1
  1327 1306 1311 1
  1328 1306 1312 1
  1329 1307 1316 1
  1330 1307 1314 1
  1331 1307 1315 1
  1332 1308 1301 1
  1333 1291 1301 am
  1334 1317 1318 1
  1335 1318 1326 1
  1336 1318 1321 1
  1337 1318 1319 1
  1338 1319 1320 2
  1339 1321 1328 1
  1340 1321 1322 1
  1341 1322 1329 1
  1342 1322 1323 1
  1343 1322 1324 1
  1344 1323 1330 1
  1345 1323 1331 1
  1346 1323 1332 1
  1347 1324 1333 1
  1348 1324 1334 1
  1349 1324 1335 1
  1350 1325 1317 1
  1351 1327 1321 1
  1352 1303 1317 am
  1353 1336 1337 1
  1354 1337 1343 1
  1355 1337 1340 1
  1356 1337 1338 1
  1357 1338 1339 2
  1358 1340 1345 1
  1359 1340 1341 1
  1360 1342 1336 1
  1361 1344 1340 1
  1362 1346 1341 1
  1363 1319 1336 am
  1364 1347 1348 1
  1365 1348 1355 1
  1366 1348 1351 1
  1367 1348 1349 1
  1368 1349 1350 2
  1369 1351 1356 1
  1370 1351 1352 1
  1371 1351 1353 1
  1372 1352 1359 1
  1373 1352 1357 1
  1374 1352 1358 1
  1375 1353 1362 1
  1376 1353 1360 1
  1377 1353 1361 1
  1378 1354 1347 1
  1379 1338 1347 am
  1380 1363 1364 1
  1381 1364 1371 1
  1382 1364 1367 1
  1383 1364 1365 1
  1384 1365 1366 2
  1385 1367 1372 1
  1386 1367 1368 1
  1387 1367 1369 1
  1388 1368 1374 1
  1389 1368 1375 1
  1390 1368 1376 1
  1391 1369 1373 1
  1392 1370 1363 1
  1393 1349 1363 am
  1394 1377 1378 1
  1395 1378 1383 1
  1396 1378 1381 1
  1397 1378 1379 1
  1398 1379 1380 2
  1399 1381 1384 1
  1400 1381 1385 1
  1401 1381 1386 1
  1402 1382 1377 1
  1403 1365 1377 am
  1404 1387 1388 1
  1405 1388 1389 1
  1406 1388 1394 1
  1407 1388 1391 1
  1408 1389 1390 2
  1409 1391 1392 1
  1410 1391 1396 1
  1411 1393 1387 1
  1412 1395 1391 1
  1413 1397 1392 1
  1414 1379 1387 am
  1415 1398 1399 1
  1416 1399 1407 1
  1417 1399 1402 1
  1418 1399 1400 1
  1419 1400 1401 2
  1420 1402 1408 1
  1421 1402 1404 1
  1422 1402 1403 1
  1423 1403 1410 1
  1424 1404 1411 1
  1425 1404 1412 1
  1426 1404 1413 1
  1427 1405 1403 1
  1428 1405 1414 1
  1429 1405 1415 1
  1430 1405 1416 1
  1431 1406 1398 1
  1432 1409 1403 1
  1433 1389 1398 am
  1434 1417 1418 1
  1435 1418 1419 1
  1436 1418 1432 1
  1437 1418 1421 1
  1438 1419 1420 2
  1439 1421 1434 1
  1440 1421 1422 1
  1441 1422 1424 ar
  1442 1422 1423 ar
  1443 1423 1435 1
  1444 1423 1427 ar
  1445 1424 1425 ar
  1446 1424 1426 ar
  1447 1425 1427 ar
  1448 1425 1428 ar
  1449 1426 1429 ar
  1450 1426 1437 1
  1451 1427 1436 1
  1452 1428 1438 1
  1453 1428 1430 ar
  1454 1429 1430 ar
  1455 1429 1439 1
  1456 1430 1440 1
  1457 1431 1417 1
  1458 1433 1421 1
  1459 1400 1417 am
  1460 1441 1442 1
  1461 1442 1449 1
  1462 1442 1445 1
  1463 1442 1443 1
  1464 1443 1444 2
  1465 1445 1450 1
  1466 1445 1446 1
  1467 1445 1447 1
  1468 1446 1452 1
  1469 1446 1453 1
  1470 1446 1454 1
  1471 1447 1451 1
  1472 1448 1441 1
  1473 1419 1441 am
  1474 1455 1456 1
  1475 1456 1464 1
  1476 1456 1459 1
  1477 1456 1457 1
  1478 1457 1458 2
  1479 1459 1466 1
  1480 1459 1460 1
  1481 1460 1467 1
  1482 1460 1461 1
  1483 1460 1462 1
  1484 1461 1468 1
  1485 1461 1469 1
  1486 1461 1470 1
  1487 1462 1471 1
  1488 1462 1472 1
  1489 1462 1473 1
  1490 1463 1455 1
  1491 1465 1459 1
  1492 1443 1455 am
  1493 1474 1475 1
  1494 1475 1481 1
  1495 1475 1478 1
  1496 1475 1476 1
  1497 1476 1477 2
  1498 1478 1483 1
  1499 1478 1479 1
  1500 1480 1474 1
  1501 1482 1478 1
  1502 1484 1479 1
  1503 1457 1474 am
  1504 1485 1486 1
  1505 1486 1493 1
  1506 1486 1489 1
  1507 1486 1487 1
  1508 1487 1488 2
  1509 1489 1494 1
  1510 1489 1490 1
  1511 1489 1491 1
  1512 1490 1497 1
  1513 1490 1495 1
  1514 1490 1496 1
  1515 1491 1500 1
  1516 1491 1498 1
  1517 1491 1499 1
  1518 1492 1485 1
  1519 1476 1485 am
  1520 1501 1502 1
  1521 1502 1510 1
  1522 1502 1505 1
  1523 1502 1503 1
  1524 1503 1504 2
  1525 1505 1511 1
  1526 1505 1507 1
  1527 1505 1506 1
  1528 1506 1513 1
  1529 1507 1514 1
  1530 1507 1515 1
  1531 1507 1516 1
  1532 1508 1506 1
  1533 1508 1517 1
  1534 1508 1518 1
  1535 1508 1519 1
  1536 1509 1501 1
  1537 1512 1506 1
  1538 1487 1501 am
  1539 1520 1521 1
  1540 1521 1526 1
  1541 1521 1524 1
  1542 1521 1522 1
  1543 1522 1523 2
  1544 1524 1527 1
  1545 1524 1528 1
  1546 1524 1529 1
  1547 1525 1520 1
  1548 1503 1520 am
  1549 1530 1531 1
  1550 1531 1538 1
  1551 1531 1534 1
  1552 1531 1532 1
  1553 1532 1533 2
  1554 1534 1539 1
  1555 1534 1535 1
  1556 1534 1536 1
  1557 1535 1542 1
  1558 1535 1540 1
  1559 1535 1541 1
  1560 1536 1545 1
  1561 1536 1543 1
  1562 1536 1544 1
  1563 1537 1530 1
  1564 1522 1530 am
  1565 1546 1547 1
  1566 1547 1555 1
  1567 1547 1550 1
  1568 1547 1548 1
  1569 1548 1549 2
  1570 1550 1557 1
  1571 1550 1551 1
  1572 1551 1552 2
  1573 1551 1553 2
  1574 1554 1546 1
  1575 1556 1550 1
  1576 1532 1546 am
  1577 1558 1559 1
  1578 1559 1560 1
  1579 1559 1570 1
  1580 1559 1562 1
  1581 1560 1561 2
  1582 1562 1572 1
  1583 1562 1563 1
  1584 1563 1574 1
  1585 1563 1564 1
  1586 1564 1576 1
  1587 1564 1565 1
  1588 1565 1577 1
  1589 1565 1566 2
  1590 1566 1567 2
  1591 1566 1568 2
  1592 1567 1578 1
  1593 1567 1579 1
  1594 1568 1581 1
  1595 1568 1580 1
  1596 1569 1558 1
  1597 1571 1562 1
  1598 1573 1563 1
  1599 1575 1564 1
  1600 1548 1558 am
  1601 1582 1583 1
  1602 1583 1595 1
  1603 1583 1586 1
  1604 1583 1584 1
  1605 1584 1585 2
  1606 1586 1597 1
  1607 1586 1587 1
  1608 1587 1588 ar
  1609 1587 1589 ar
  1610 1588 1598 1
  1611 1588 1590 ar
  1612 1589 1591 ar
  1613 1589 1599 1
  1614 1590 1600 1
  1615 1590 1592 ar
  1616 1591 1592 ar
  1617 1591 1601 1
  1618 1592 1593 1
  1619 1593 1602 1
  1620 1594 1582 1
  1621 1596 1586 1
  1622 1560 1582 am
  1623 1603 1604 1
  1624 1604 1615 1
  1625 1604 1607 1
  1626 1604 1605 1
  1627 1605 1606 2
  1628 1607 1617 1
  1629 1607 1608 1
  1630 1608 1609 ar
  1631 1608 1610 ar
  1632 1609 1618 1
  1633 1609 1611 ar
  1634 1610 1612 ar
  1635 1610 1619 1
  1636 1611 1620 1
  1637 1611 1613 ar
  1638 1612 1613 ar
  1639 1612 1621 1
  1640 1613 1622 1
  1641 1614 1603 1
  1642 1616 1607 1
  1643 1584 1603 am
  1644 1623 1624 1
  1645 1624 1629 1
  1646 1624 1627 1
  1647 1624 1625 1
  1648 1625 1626 2
  1649 1627 1630 1
  1650 1627 1631 1
  1651 1627 1632 1
  1652 1628 1623 1
  1653 1605 1623 am
  1654 1633 1634 1
  1655 1634 1642 1
  1656 1634 1637 1
  1657 1634 1635 1
  1658 1635 1636 2
  1659 1637 1643 1
  1660 1637 1639 1
  1661 1637 1638 1
  1662 1638 1645 1
  1663 1639 1646 1
  1664 1639 1647 1
  1665 1639 1648 1
  1666 1640 1638 1
  1667 1640 1649 1
  1668 1640 1650 1
  1669 1640 1651 1
  1670 1641 1633 1
  1671 1644 1638 1
  1672 1625 1633 am
  1673 1652 1653 1
  1674 1653 1660 1
  1675 1653 1656 1
  1676 1653 1654 1
  1677 1654 1655 2
  1678 1656 1661 1
  1679 1656 1657 1
  1680 1656 1658 1
  1681 1657 1663 1
  1682 1657 1664 1
  1683 1657 1665 1
  1684 1658 1662 1
  1685 1659 1652 1
  1686 1635 1652 am
  1687 1666 1667 1
  1688 1667 1668 1
  1689 1667 1673 1
  1690 1667 1670 1
  1691 1668 1669 2
  1692 1670 1671 1
  1693 1670 1675 1
  1694 1672 1666 1
  1695 1674 1670 1
  1696 1676 1671 1
  1697 1654 1666 am
  1698 1677 1683 1
  1699 1677 1678 1
  1700 1678 1681 1
  1701 1678 1684 1
  1702 1678 1679 1
  1703 1679 1680 2
  1704 1681 1682 1
  1705 1681 1686 1
  1706 1682 1683 1
  1707 1682 1688 1
  1708 1683 1690 1
  1709 1685 1681 1
  1710 1687 1682 1
  1711 1689 1683 1
  1712 1668 1677 am
  1713 1691 1692 1
  1714 1692 1703 1
  1715 1692 1695 1
  1716 1692 1693 1
  1717 1693 1694 2
  1718 1695 1705 1
  1719 1695 1696 1
  1720 1696 1697 ar
  1721 1696 1698 ar
  1722 1697 1706 1
  1723 1697 1699 ar
  1724 1698 1700 ar
  1725 1698 1707 1
  1726 1699 1708 1
  1727 1699 1701 ar
  1728 1700 1701 ar
  1729 1700 1709 1
  1730 1701 1710 1
  1731 1702 1691 1
  1732 1704 1695 1
  1733 1679 1691 am
  1734 1711 1712 1
  1735 1712 1721 1
  1736 1712 1715 1
  1737 1712 1713 1
  1738 1713 1714 2
  1739 1715 1723 1
  1740 1715 1716 1
  1741 1716 1725 1
  1742 1716 1717 1
  1743 1717 1727 1
  1744 1717 1718 1
  1745 1718 1729 1
  1746 1718 1719 1
  1747 1719 1730 1
  1748 1719 1731 1
  1749 1719 1732 1
  1750 1720 1711 1
  1751 1722 1715 1
  1752 1724 1716 1
  1753 1726 1717 1
  1754 1728 1718 1
  1755 1693 1711 am
  1756 1733 1734 1
  1757 1734 1746 1
  1758 1734 1737 1
  1759 1734 1735 1
  1760 1735 1736 2
  1761 1737 1748 1
  1762 1737 1738 1
  1763 1738 1739 ar
  1764 1738 1740 ar
  1765 1739 1749 1
  1766 1739 1741 ar
  1767 1740 1742 ar
  1768 1740 1750 1
  1769 1741 1751 1
  1770 1741 1743 ar
  1771 1742 1743 ar
  1772 1742 1752 1
  1773 1743 1744 1
  1774 1744 1753 1
  1775 1745 1733 1
  1776 1747 1737 1
  1777 1713 1733 am
  1778 1754 1755 1
  1779 1755 1764 1
  1780 1755 1758 1
  1781 1755 1756 1
  1782 1756 1757 2
  1783 1758 1766 1
  1784 1758 1759 1
  1785 1759 1768 1
  1786 1759 1760 1
  1787 1760 1762 2
  1788 1760 1761 am
  1789 1761 1769 1
  1790 1761 1770 1
  1791 1763 1754 1
  1792 1765 1758 1
  1793 1767 1759 1
  1794 1735 1754 am
  1795 1771 1772 1
  1796 1772 1773 1
  1797 1772 1778 1
  1798 1772 1775 1
  1799 1773 1774 2
  1800 1775 1776 1
  1801 1775 1780 1
  1802 1777 1771 1
  1803 1779 1775 1
  1804 1781 1776 1
  1805 1756 1771 am
  1806 1782 1783 1
  1807 1783 1791 1
  1808 1783 1786 1
  1809 1783 1784 1
  1810 1784 1785 2
  1811 1786 1793 1
  1812 1786 1787 1
  1813 1787 1794 1
  1814 1787 1788 1
  1815 1787 1789 1
  1816 1788 1795 1
  1817 1788 1796 1
  1818 1788 1797 1
  1819 1789 1798 1
  1820 1789 1799 1
  1821 1789 1800 1
  1822 1790 1782 1
  1823 1792 1786 1
  1824 1773 1782 am
  1825 1801 1802 1
  1826 1802 1810 1
  1827 1802 1805 1
  1828 1802 1803 1
  1829 1803 1804 2
  1830 1805 1812 1
  1831 1805 1806 1
  1832 1806 1813 1
  1833 1806 1807 1
  1834 1806 1808 1
  1835 1807 1814 1
  1836 1807 1815 1
  1837 1807 1816 1
  1838 1808 1817 1
  1839 1808 1818 1
  1840 1808 1819 1
  1841 1809 1801 1
  1842 1811 1805 1
  1843 1784 1801 am
  1844 1820 1821 1
  1845 1821 1828 1
  1846 1821 1824 1
  1847 1821 1822 1
  1848 1822 1823 2
  1849 1824 1829 1
  1850 1824 1825 1
  1851 1824 1826 1
  1852 1825 1831 1
  1853 1825 1832 1
  1854 1825 1833 1
  1855 1826 1830 1
  1856 1827 1820 1
  1857 1803 1820 am
  1858 1834 1835 1
  1859 1835 1844 1
  1860 1835 1838 1
  1861 1835 1836 1
  1862 1836 1837 2
  1863 1838 1846 1
  1864 1838 1839 1
  1865 1839 1848 1
  1866 1839 1840 1
  1867 1840 1850 1
  1868 1840 1841 1
  1869 1841 1852 1
  1870 1841 1842 1
  1871 1842 1853 1
  1872 1842 1854 1
  1873 1842 1855 1
  1874 1843 1834 1
  1875 1845 1838 1
  1876 1847 1839 1
  1877 1849 1840 1
  1878 1851 1841 1
  1879 1822 1834 am
  1880 1856 1857 1
  1881 1857 1858 1
  1882 1857 1865 1
  1883 1857 1860 1
  1884 1858 1859 2
  1885 1860 1867 1
  1886 1860 1861 1
  1887 1861 1863 2
  1888 1861 1862 am
  1889 1862 1869 1
  1890 1862 1868 1
  1891 1864 1856 1
  1892 1866 1860 1
  1893 1836 1856 am
  1894 1870 1871 1
  1895 1871 1880 1
  1896 1871 1874 1
  1897 1871 1872 1
  1898 1872 1873 2
  1899 1874 1882 1
  1900 1874 1875 1
  1901 1875 1884 1
  1902 1875 1876 1
  1903 1876 1886 1
  1904 1876 1877 1
  1905 1877 1888 1
  1906 1877 1878 1
  1907 1878 1889 1
  1908 1878 1890 1
  1909 1878 1891 1
  1910 1879 1870 1
  1911 1881 1874 1
  1912 1883 1875 1
  1913 1885 1876 1
  1914 1887 1877 1
  1915 1858 1870 am
  1916 1892 1893 1
  1917 1893 1898 1
  1918 1893 1896 1
  1919 1893 1894 1
  1920 1894 1895 2
  1921 1896 1899 1
  1922 1896 1900 1
  1923 1896 1901 1
  1924 1897 1892 1
  1925 1872 1892 am
  1926 1902 1903 1
  1927 1903 1904 1
  1928 1903 1914 1
  1929 1903 1906 1
  1930 1904 1905 2
  1931 1906 1916 1
  1932 1906 1907 1
  1933 1907 1918 1
  1934 1907 1908 1
  1935 1908 1920 1
  1936 1908 1909 1
  1937 1909 1921 1
  1938 1909 1910 2
  1939 1910 1911 2
  1940 1910 1912 2
  1941 1911 1922 1
  1942 1911 1923 1
  1943 1912 1925 1
  1944 1912 1924 1
  1945 1913 1902 1
  1946 1915 1906 1
  1947 1917 1907 1
  1948 1919 1908 1
  1949 1894 1902 am
  1950 1926 1927 1
  1951 1927 1934 1
  1952 1927 1930 1
  1953 1927 1928 1
  1954 1928 1929 2
  1955 1930 1935 1
  1956 1930 1931 1
  1957 1930 1932 1
  1958 1931 1938 1
  1959 1931 1936 1
  1960 1931 1937 1
  1961 1932 1941 1
  1962 1932 1939 1
  1963 1932 1940 1
  1964 1933 1926 1
  1965 1904 1926 am
  1966 1942 1943 1
  1967 1943 1951 1
  1968 1943 1946 1
  1969 1943 1944 1
  1970 1944 1945 2
  1971 1946 1952 1
  1972 1946 1948 1
  1973 1946 1947 1
  1974 1947 1954 1
  1975 1948 1955 1
  1976 1948 1956 1
  1977 1948 1957 1
  1978 1949 1947 1
  1979 1949 1958 1
  1980 1949 1959 1
  1981 1949 1960 1
  1982 1950 1942 1
  1983 1953 1947 1
  1984 1928 1942 am
  1985 1961 1962 1
  1986 1962 1970 1
  1987 1962 1965 1
  1988 1962 1963 1
  1989 1963 1964 2
  1990 1965 1971 1
  1991 1965 1967 1
  1992 1965 1966 1
  1993 1966 1973 1
  1994 1967 1974 1
  1995 1967 1975 1
  1996 1967 1976 1
  1997 1968 1966 1
  1998 1968 1977 1
  1999 1968 1978 1
  2000 1968 1979 1
  2001 1969 1961 1
  2002 1972 1966 1
  2003 1944 1961 am
  2004 1980 1981 1
  2005 1981 1989 1
  2006 1981 1984 1
  2007 1981 1982 1
  2008 1982 1983 2
  2009 1984 1991 1
  2010 1984 1985 1
  2011 1985 1992 1
  2012 1985 1986 1
  2013 1985 1987 1
  2014 1986 1993 1
  2015 1986 1994 1
  2016 1986 1995 1
  2017 1987 1996 1
  2018 1987 1997 1
  2019 1987 1998 1
  2020 1988 1980 1
  2021 1990 1984 1
  2022 1963 1980 am
  2023 1999 2000 1
  2024 2000 2001 1
  2025 2000 2008 1
  2026 2000 2003 1
  2027 2001 2002 2
  2028 2003 2010 1
  2029 2003 2004 1
  2030 2004 2005 1
  2031 2004 2012 1
  2032 2005 2006 1
  2033 2006 2013 1
  2034 2006 2014 1
  2035 2006 2015 1
  2036 2007 1999 1
  2037 2009 2003 1
  2038 2011 2004 1
  2039 1982 1999 am
  2040 2016 2017 1
  2041 2017 2024 1
  2042 2017 2020 1
  2043 2017 2018 1
  2044 2018 2019 2
  2045 2020 2025 1
  2046 2020 2021 1
  2047 2020 2022 1
  2048 2021 2028 1
  2049 2021 2026 1
  2050 2021 2027 1
  2051 2022 2031 1
  2052 2022 2029 1
  2053 2022 2030 1
  2054 2023 2016 1
  2055 2001 2016 am
  2056 2032 2033 1
  2057 2033 2034 1
  2058 2033 2047 1
  2059 2033 2036 1
  2060 2034 2035 2
  2061 2036 2049 1
  2062 2036 2037 1
  2063 2037 2039 ar
  2064 2037 2038 ar
  2065 2038 2050 1
  2066 2038 2042 ar
  2067 2039 2040 ar
  2068 2039 2041 ar
  2069 2040 2042 ar
  2070 2040 2043 ar
  2071 2041 2044 ar
  2072 2041 2052 1
  2073 2042 2051 1
  2074 2043 2053 1
  2075 2043 2045 ar
  2076 2044 2045 ar
  2077 2044 2054 1
  2078 2045 2055 1
  2079 2046 2032 1
  2080 2048 2036 1
  2081 2018 2032 am
  2082 2056 2057 1
  2083 2057 2065 1
  2084 2057 2060 1
  2085 2057 2058 1
  2086 2058 2059 2
  2087 2060 2066 1
  2088 2060 2062 1
  2089 2060 2061 1
  2090 2061 2068 1
  2091 2062 2069 1
  2092 2062 2070 1
  2093 2062 2071 1
  2094 2063 2061 1
  2095 2063 2072 1
  2096 2063 2073 1
  2097 2063 2074 1
  2098 2064 2056 1
  2099 2067 2061 1
  2100 2034 2056 am
  2101 2075 2076 1
  2102 2076 2083 1
  2103 2076 2079 1
  2104 2076 2077 1
  2105 2077 2078 2
  2106 2079 2084 1
  2107 2079 2080 1
  2108 2079 2081 1
  2109 2080 2087 1
  2110 2080 2085 1
  2111 2080 2086 1
  2112 2081 2090 1
  2113 2081 2088 1
  2114 2081 2089 1
  2115 2082 2075 1
  2116 2058 2075 am
  2117 2091 2092 1
  2118 2092 2093 1
  2119 2092 2098 1
  2120 2092 2095 1
  2121 2093 2094 2
  2122 2095 2096 1
  2123 2095 2100 1
  2124 2097 2091 1
  2125 2099 2095 1
  2126 2101 2096 1
  2127 2077 2091 am
  2128 2102 2103 1
  2129 2103 2104 1
  2130 2103 2108 1
  2131 2104 2105 2
  2132 2106 2102 1
  2133 2107 2103 1
  2134 2093 2102 am
  2135 2109 2110 1
  2136 2110 2118 1
  2137 2110 2113 1
  2138 2110 2111 1
  2139 2111 2112 2
  2140 2113 2120 1
  2141 2113 2114 1
  2142 2114 2121 1
  2143 2114 2115 1
  2144 2114 2116 1
  2145 2115 2122 1
  2146 2115 2123 1
  2147 2115 2124 1
  2148 2116 2125 1
  2149 2116 2126 1
  2150 2116 2127 1
  2151 2117 2109 1
  2152 2119 2113 1
  2153 2104 2109 am
  2154 2128 2129 1
  2155 2129 2136 1
  2156 2129 2132 1
  2157 2129 2130 1
  2158 2130 2131 2
  2159 2132 2137 1
  2160 2132 2133 1
  2161 2132 2134 1
  2162 2133 2139 1
  2163 2133 2140 1
  2164 2133 2141 1
  2165 2134 2138 1
  2166 2135 2128 1
  2167 2111 2128 am
  2168 2142 2143 1
  2169 2143 2144 1
  2170 2143 2149 1
  2171 2143 2146 1
  2172 2144 2145 2
  2173 2146 2147 1
  2174 2146 2151 1
  2175 2148 2142 1
  2176 2150 2146 1
  2177 2152 2147 1
  2178 2130 2142 am
  2179 2153 2154 1
  2180 2154 2165 1
  2181 2154 2157 1
  2182 2154 2155 1
  2183 2155 2156 2
  2184 2157 2167 1
  2185 2157 2158 1
  2186 2158 2159 ar
  2187 2158 2160 ar
  2188 2159 2168 1
  2189 2159 2161 ar
  2190 2160 2162 ar
  2191 2160 2169 1
  2192 2161 2170 1
  2193 2161 2163 ar
  2194 2162 2163 ar
  2195 2162 2171 1
  2196 2163 2172 1
  2197 2164 2153 1
  2198 2166 2157 1
  2199 2144 2153 am
  2200 2173 2174 1
  2201 2174 2182 1
  2202 2174 2177 1
  2203 2174 2175 1
  2204 2175 2176 2
  2205 2177 2184 1
  2206 2177 2178 1
  2207 2178 2185 1
  2208 2178 2179 1
  2209 2178 2180 1
  2210 2179 2186 1
  2211 2179 2187 1
  2212 2179 2188 1
  2213 2180 2189 1
  2214 2180 2190 1
  2215 2180 2191 1
  2216 2181 2173 1
  2217 2183 2177 1
  2218 2155 2173 am
  2219 2192 2198 1
  2220 2192 2193 1
  2221 2193 2196 1
  2222 2193 2199 1
  2223 2193 2194 1
  2224 2194 2195 2
  2225 2196 2197 1
  2226 2196 2201 1
  2227 2197 2198 1
  2228 2197 2203 1
  2229 2198 2205 1
  2230 2200 2196 1
  2231 2202 2197 1
  2232 2204 2198 1
  2233 2175 2192 am
  2234 2206 2207 1
  2235 2207 2215 1
  2236 2207 2210 1
  2237 2207 2208 1
  2238 2208 2209 2
  2239 2210 2216 1
  2240 2210 2212 1
  2241 2210 2211 1
  2242 2211 2218 1
  2243 2212 2219 1
  2244 2212 2220 1
  2245 2212 2221 1
  2246 2213 2211 1
  2247 2213 2222 1
  2248 2213 2223 1
  2249 2213 2224 1
  2250 2214 2206 1
  2251 2217 2211 1
  2252 2194 2206 am
  2253 2225 2226 1
  2254 2226 2235 1
  2255 2226 2229 1
  2256 2226 2227 1
  2257 2227 2228 2
  2258 2229 2237 1
  2259 2229 2230 1
  2260 2230 2239 1
  2261 2230 2231 1
  2262 2231 2233 2
  2263 2231 2232 am
  2264 2232 2240 1
  2265 2232 2241 1
  2266 2234 2225 1
  2267 2236 2229 1
  2268 2238 2230 1
  2269 2208 2225 am
  2270 2242 2243 1
  2271 2243 2244 1
  2272 2243 2251 1
  2273 2243 2246 1
  2274 2244 2245 2
  2275 2246 2253 1
  2276 2246 2247 1
  2277 2247 2248 1
  2278 2247 2255 1
  2279 2248 2249 1
  2280 2249 2256 1
  2281 2249 2257 1
  2282 2249 2258 1
  2283 2250 2242 1
  2284 2252 2246 1
  2285 2254 2247 1
  2286 2227 2242 am
  2287 2259 2260 1
  2288 2259 2269 1
  2289 2260 2261 1
  2290 2260 2263 1
  2291 2260 2270 1
  2292 2261 2262 2
  2293 2263 2264 1
  2294 2263 2271 1
  2295 2263 2272 1
  2296 2264 2265 ar
  2297 2264 2266 ar
  2298 2265 2268 ar
  2299 2265 2273 1
  2300 2266 2267 ar
  2301 2267 2268 ar
  2302 2267 2274 1
  2303 2268 2275 1
  2304 2244 2259 am
  2305 2276 2277 1
  2306 2277 2278 1
  2307 2277 2291 1
  2308 2277 2280 1
  2309 2278 2279 2
  2310 2280 2293 1
  2311 2280 2281 1
  2312 2281 2283 ar
  2313 2281 2282 ar
  2314 2282 2294 1
  2315 2282 2286 ar
  2316 2283 2284 ar
  2317 2283 2285 ar
  2318 2284 2286 ar
  2319 2284 2287 ar
  2320 2285 2288 ar
  2321 2285 2296 1
  2322 2286 2295 1
  2323 2287 2297 1
  2324 2287 2289 ar
  2325 2288 2289 ar
  2326 2288 2298 1
  2327 2289 2299 1
  2328 2290 2276 1
  2329 2292 2280 1
  2330 2276 2261 am
  2331 2300 2301 1
  2332 2301 2313 1
  2333 2301 2304 1
  2334 2301 2302 1
  2335 2302 2303 2
  2336 2304 2315 1
  2337 2304 2305 1
  2338 2305 2306 ar
  2339 2305 2307 ar
  2340 2306 2316 1
  2341 2306 2308 ar
  2342 2307 2309 ar
  2343 2307 2317 1
  2344 2308 2318 1
  2345 2308 2310 ar
  2346 2309 2310 ar
  2347 2309 2319 1
  2348 2310 2311 1
  2349 2311 2320 1
  2350 2312 2300 1
  2351 2314 2304 1
  2352 2278 2300 am
  2353 2321 2322 1
  2354 2322 2323 1
  2355 2322 2333 1
  2356 2322 2325 1
  2357 2323 2324 2
  2358 2325 2335 1
  2359 2325 2326 1
  2360 2326 2337 1
  2361 2326 2327 1
  2362 2327 2339 1
  2363 2327 2328 1
  2364 2328 2340 1
  2365 2328 2329 2
  2366 2329 2330 2
  2367 2329 2331 2
  2368 2330 2341 1
  2369 2330 2342 1
  2370 2331 2344 1
  2371 2331 2343 1
  2372 2332 2321 1
  2373 2334 2325 1
  2374 2336 2326 1
  2375 2338 2327 1
  2376 2302 2321 am
  2377 2345 2346 1
  2378 2346 2351 1
  2379 2346 2349 1
  2380 2346 2347 1
  2381 2347 2348 2
  2382 2349 2352 1
  2383 2349 2353 1
  2384 2349 2354 1
  2385 2350 2345 1
  2386 2323 2345 am
  2387 2355 2356 1
  2388 2356 2363 1
  2389 2356 2359 1
  2390 2356 2357 1
  2391 2357 2358 2
  2392 2359 2364 1
  2393 2359 2360 1
  2394 2359 2361 1
  2395 2360 2366 1
  2396 2360 2367 1
  2397 2360 2368 1
  2398 2361 2365 1
  2399 2362 2355 1
  2400 2347 2355 am
  2401 2369 2370 1
  2402 2369 2379 1
  2403 2370 2371 1
  2404 2370 2373 1
  2405 2370 2380 1
  2406 2371 2372 2
  2407 2373 2374 1
  2408 2373 2381 1
  2409 2373 2382 1
  2410 2374 2375 ar
  2411 2374 2376 ar
  2412 2375 2378 ar
  2413 2375 2383 1
  2414 2376 2377 ar
  2415 2377 2378 ar
  2416 2377 2384 1
  2417 2378 2385 1
  2418 2357 2369 am
  2419 2386 2387 1
  2420 2387 2396 1
  2421 2387 2390 1
  2422 2387 2388 1
  2423 2388 2389 2
  2424 2390 2398 1
  2425 2390 2391 1
  2426 2391 2400 1
  2427 2391 2392 1
  2428 2392 2394 2
  2429 2392 2393 am
  2430 2393 2401 1
  2431 2393 2402 1
  2432 2395 2386 1
  2433 2397 2390 1
  2434 2399 2391 1
  2435 2386 2371 am
  2436 2403 2404 1
  2437 2404 2413 1
  2438 2404 2407 1
  2439 2404 2405 1
  2440 2405 2406 2
  2441 2407 2415 1
  2442 2407 2408 1
  2443 2408 2417 1
  2444 2408 2409 1
  2445 2409 2410 2
  2446 2409 2411 2
  2447 2412 2403 1
  2448 2414 2407 1
  2449 2416 2408 1
  2450 2388 2403 am
  2451 2418 2419 1
  2452 2419 2424 1
  2453 2419 2422 1
  2454 2419 2420 1
  2455 2420 2421 2
  2456 2422 2425 1
  2457 2422 2426 1
  2458 2422 2427 1
  2459 2423 2418 1
  2460 2405 2418 am
  2461 2428 2429 1
  2462 2429 2437 1
  2463 2429 2432 1
  2464 2429 2430 1
  2465 2430 2431 2
  2466 2432 2438 1
  2467 2432 2434 1
  2468 2432 2433 1
  2469 2433 2440 1
  2470 2434 2441 1
  2471 2434 2442 1
  2472 2434 2443 1
  2473 2435 2433 1
  2474 2435 2444 1
  2475 2435 2445 1
  2476 2435 2446 1
  2477 2436 2428 1
  2478 2439 2433 1
  2479 2420 2428 am
  2480 2447 2448 1
  2481 2448 2449 1
  2482 2448 2456 1
  2483 2448 2451 1
  2484 2449 2450 2
  2485 2451 2458 1
  2486 2451 2452 1
  2487 2452 2454 2
  2488 2452 2453 am
  2489 2453 2460 1
  2490 2453 2459 1
  2491 2455 2447 1
  2492 2457 2451 1
  2493 2430 2447 am
  2494 2461 2462 1
  2495 2462 2468 1
  2496 2462 2465 1
  2497 2462 2463 1
  2498 2463 2464 2
  2499 2465 2470 1
  2500 2465 2466 1
  2501 2467 2461 1
  2502 2469 2465 1
  2503 2449 2461 am
  2504 2471 2472 1
  2505 2472 2484 1
  2506 2472 2475 1
  2507 2472 2473 1
  2508 2473 2474 2
  2509 2475 2486 1
  2510 2475 2476 1
  2511 2476 2477 ar
  2512 2476 2478 ar
  2513 2477 2487 1
  2514 2477 2479 ar
  2515 2478 2480 ar
  2516 2478 2488 1
  2517 2479 2489 1
  2518 2479 2481 ar
  2519 2480 2481 ar
  2520 2480 2490 1
  2521 2481 2482 1
  2522 2482 2491 1
  2523 2483 2471 1
  2524 2485 2475 1
  2525 2463 2471 am
  2526 2492 2493 1
  2527 2493 2498 1
  2528 2493 2496 1
  2529 2493 2494 1
  2530 2494 2495 2
  2531 2496 2499 1
  2532 2496 2500 1
  2533 2496 2501 1
  2534 2497 2492 1
  2535 2473 2492 am
  2536 2502 2503 1
  2537 2503 2512 1
  2538 2503 2506 1
  2539 2503 2504 1
  2540 2504 2505 2
  2541 2506 2514 1
  2542 2506 2507 1
  2543 2507 2516 1
  2544 2507 2508 1
  2545 2508 2509 2
  2546 2508 2510 2
  2547 2511 2502 1
  2548 2513 2506 1
  2549 2515 2507 1
  2550 2494 2502 am
  2551 2517 2518 1
  2552 2518 2527 1
  2553 2518 2521 1
  2554 2518 2519 1
  2555 2519 2520 2
  2556 2521 2529 1
  2557 2521 2522 1
  2558 2522 2531 1
  2559 2522 2523 1
  2560 2523 2524 2
  2561 2523 2525 2
  2562 2526 2517 1
  2563 2528 2521 1
  2564 2530 2522 1
  2565 2504 2517 am
  2566 2532 2533 1
  2567 2533 2540 1
  2568 2533 2536 1
  2569 2533 2534 1
  2570 2534 2535 2
  2571 2536 2541 1
  2572 2536 2537 1
  2573 2536 2538 1
  2574 2537 2543 1
  2575 2537 2544 1
  2576 2537 2545 1
  2577 2538 2542 1
  2578 2539 2532 1
  2579 2519 2532 am
  2580 2546 2547 1
  2581 2547 2553 1
  2582 2547 2550 1
  2583 2547 2548 1
  2584 2548 2549 2
  2585 2550 2555 1
  2586 2550 2551 1
  2587 2552 2546 1
  2588 2554 2550 1
  2589 2534 2546 am
  2590 2556 2557 1
  2591 2557 2563 1
  2592 2557 2560 1
  2593 2557 2558 1
  2594 2558 2559 2
  2595 2560 2565 1
  2596 2560 2561 1
  2597 2562 2556 1
  2598 2564 2560 1
  2599 2548 2556 am
  2600 2566 2567 1
  2601 2567 2575 1
  2602 2567 2570 1
  2603 2567 2568 1
  2604 2568 2569 2
  2605 2570 2577 1
  2606 2570 2571 1
  2607 2571 2572 2
  2608 2571 2573 2
  2609 2574 2566 1
  2610 2576 2570 1
  2611 2558 2566 am
  2612 2578 2579 1
  2613 2579 2590 1
  2614 2579 2582 1
  2615 2579 2580 1
  2616 2580 2581 2
  2617 2582 2592 1
  2618 2582 2583 1
  2619 2583 2584 ar
  2620 2583 2585 ar
  2621 2584 2593 1
  2622 2584 2586 ar
  2623 2585 2587 ar
  2624 2585 2594 1
  2625 2586 2595 1
  2626 2586 2588 ar
  2627 2587 2588 ar
  2628 2587 2596 1
  2629 2588 2597 1
  2630 2589 2578 1
  2631 2591 2582 1
  2632 2568 2578 am
  2633 2598 2599 1
  2634 2599 2610 1
  2635 2599 2602 1
  2636 2599 2600 1
  2637 2600 2601 2
  2638 2602 2612 1
  2639 2602 2603 1
  2640 2603 2604 ar
  2641 2603 2605 ar
  2642 2604 2613 1
  2643 2604 2606 ar
  2644 2605 2607 ar
  2645 2605 2614 1
  2646 2606 2615 1
  2647 2606 2608 ar
  2648 2607 2608 ar
  2649 2607 2616 1
  2650 2608 2617 1
  2651 2609 2598 1
  2652 2611 2602 1
  2653 2580 2598 am
  2654 2618 2619 1
  2655 2619 2626 1
  2656 2619 2622 1
  2657 2619 2620 1
  2658 2620 2621 2
  2659 2622 2627 1
  2660 2622 2623 1
  2661 2622 2624 1
  2662 2623 2629 1
  2663 2623 2630 1
  2664 2623 2631 1
  2665 2624 2628 1
  2666 2625 2618 1
  2667 2600 2618 am
  2668 2632 2633 1
  2669 2633 2634 1
  2670 2633 2641 1
  2671 2633 2636 1
  2672 2634 2635 2
  2673 2636 2643 1
  2674 2636 2637 1
  2675 2637 2639 2
  2676 2637 2638 am
  2677 2638 2645 1
  2678 2638 2644 1
  2679 2640 2632 1
  2680 2642 2636 1
  2681 2620 2632 am
  2682 2646 2647 1
  2683 2647 2656 1
  2684 2647 2650 1
  2685 2647 2648 1
  2686 2648 2649 2
  2687 2650 2658 1
  2688 2650 2651 1
  2689 2651 2660 1
  2690 2651 2652 1
  2691 2652 2654 2
  2692 2652 2653 am
  2693 2653 2661 1
  2694 2653 2662 1
  2695 2655 2646 1
  2696 2657 2650 1
  2697 2659 2651 1
  2698 2634 2646 am
  2699 2663 2664 1
  2700 2664 2669 1
  2701 2664 2667 1
  2702 2664 2665 1
  2703 2665 2666 2
  2704 2667 2670 1
  2705 2667 2671 1
  2706 2667 2672 1
  2707 2668 2663 1
  2708 2648 2663 am
  2709 2673 2674 1
  2710 2674 2686 1
  2711 2674 2677 1
  2712 2674 2675 1
  2713 2675 2676 2
  2714 2677 2688 1
  2715 2677 2678 1
  2716 2678 2679 ar
  2717 2678 2680 ar
  2718 2679 2689 1
  2719 2679 2681 ar
  2720 2680 2682 ar
  2721 2680 2690 1
  2722 2681 2691 1
  2723 2681 2683 ar
  2724 2682 2683 ar
  2725 2682 2692 1
  2726 2683 2684 1
  2727 2684 2693 1
  2728 2685 2673 1
  2729 2687 2677 1
  2730 2665 2673 am
  2731 2694 2695 1
  2732 2695 2700 1
  2733 2695 2698 1
  2734 2695 2696 1
  2735 2696 2697 2
  2736 2698 2701 1
  2737 2698 2702 1
  2738 2698 2703 1
  2739 2699 2694 1
  2740 2675 2694 am
  2741 2704 2705 1
  2742 2705 2713 1
  2743 2705 2708 1
  2744 2705 2706 1
  2745 2706 2707 2
  2746 2708 2714 1
  2747 2708 2710 1
  2748 2708 2709 1
  2749 2709 2716 1
  2750 2710 2717 1
  2751 2710 2718 1
  2752 2710 2719 1
  2753 2711 2709 1
  2754 2711 2720 1
  2755 2711 2721 1
  2756 2711 2722 1
  2757 2712 2704 1
  2758 2715 2709 1
  2759 2696 2704 am
  2760 2723 2724 1
  2761 2724 2729 1
  2762 2724 2727 1
  2763 2724 2725 1
  2764 2725 2726 2
  2765 2727 2730 1
  2766 2727 2731 1
  2767 2727 2732 1
  2768 2728 2723 1
  2769 2706 2723 am
  2770 2733 2734 1
  2771 2734 2735 1
  2772 2734 2740 1
  2773 2734 2737 1
  2774 2735 2736 2
  2775 2737 2738 1
  2776 2737 2742 1
  2777 2739 2733 1
  2778 2741 2737 1
  2779 2743 2738 1
  2780 2725 2733 am
  2781 2744 2745 1
  2782 2745 2746 1
  2783 2745 2751 1
  2784 2745 2748 1
  2785 2746 2747 2
  2786 2748 2749 1
  2787 2748 2753 1
  2788 2750 2744 1
  2789 2752 2748 1
  2790 2754 2749 1
  2791 2735 2744 am
  2792 2755 2756 1
  2793 2756 2764 1
  2794 2756 2759 1
  2795 2756 2757 1
  2796 2757 2758 2
  2797 2759 2765 1
  2798 2759 2761 1
  2799 2759 2760 1
  2800 2760 2767 1
  2801 2761 2768 1
  2802 2761 2769 1
  2803 2761 2770 1
  2804 2762 2760 1
  2805 2762 2771 1
  2806 2762 2772 1
  2807 2762 2773 1
  2808 2763 2755 1
  2809 2766 2760 1
  2810 2746 2755 am
  2811 2774 2775 1
  2812 2775 2782 1
  2813 2775 2778 1
  2814 2775 2776 1
  2815 2776 2777 2
  2816 2778 2783 1
  2817 2778 2779 1
  2818 2778 2780 1
  2819 2779 2786 1
  2820 2779 2784 1
  2821 2779 2785 1
  2822 2780 2789 1
  2823 2780 2787 1
  2824 2780 2788 1
  2825 2781 2774 1
  2826 2757 2774 am
  2827 2790 2791 1
  2828 2791 2792 1
  2829 2791 2797 1
  2830 2791 2794 1
  2831 2792 2793 2
  2832 2794 2795 1
  2833 2794 2799 1
  2834 2796 2790 1
  2835 2798 2794 1
  2836 2800 2795 1
  2837 2776 2790 am
  2838 2801 2802 1
  2839 2802 2813 1
  2840 2802 2805 1
  2841 2802 2803 1
  2842 2803 2804 2
  2843 2805 2815 1
  2844 2805 2806 1
  2845 2806 2807 ar
  2846 2806 2808 ar
  2847 2807 2816 1
  2848 2807 2809 ar
  2849 2808 2810 ar
  2850 2808 2817 1
  2851 2809 2818 1
  2852 2809 2811 ar
  2853 2810 2811 ar
  2854 2810 2819 1
  2855 2811 2820 1
  2856 2812 2801 1
  2857 2814 2805 1
  2858 2792 2801 am
  2859 2821 2822 1
  2860 2822 2834 1
  2861 2822 2825 1
  2862 2822 2823 1
  2863 2823 2824 2
  2864 2825 2836 1
  2865 2825 2826 1
  2866 2826 2827 ar
  2867 2826 2828 ar
  2868 2827 2837 1
  2869 2827 2829 ar
  2870 2828 2830 ar
  2871 2828 2838 1
  2872 2829 2839 1
  2873 2829 2831 ar
  2874 2830 2831 ar
  2875 2830 2840 1
  2876 2831 2832 1
  2877 2832 2841 1
  2878 2833 2821 1
  2879 2835 2825 1
  2880 2803 2821 am
  2881 2842 2843 1
  2882 2843 2850 1
  2883 2843 2846 1
  2884 2843 2844 1
  2885 2844 2845 2
  2886 2846 2851 1
  2887 2846 2847 1
  2888 2846 2848 1
  2889 2847 2854 1
  2890 2847 2852 1
  2891 2847 2853 1
  2892 2848 2857 1
  2893 2848 2855 1
  2894 2848 2856 1
  2895 2849 2842 1
  2896 2823 2842 am
  2897 2858 2864 1
  2898 2858 2859 1
  2899 2859 2862 1
  2900 2859 2865 1
  2901 2859 2860 1
  2902 2860 2861 2
  2903 2862 2863 1
  2904 2862 2867 1
  2905 2863 2864 1
  2906 2863 2869 1
  2907 2864 2871 1
  2908 2866 2862 1
  2909 2868 2863 1
  2910 2870 2864 1
  2911 2844 2858 am
  2912 2872 2873 1
  2913 2873 2881 1
  2914 2873 2876 1
  2915 2873 2874 1
  2916 2874 2875 2
  2917 2876 2883 1
  2918 2876 2877 1
  2919 2877 2884 1
  2920 2877 2878 1
  2921 2877 2879 1
  2922 2878 2885 1
  2923 2878 2886 1
  2924 2878 2887 1
  2925 2879 2888 1
  2926 2879 2889 1
  2927 2879 2890 1
  2928 2880 2872 1
  2929 2882 2876 1
  2930 2860 2872 am
  2931 2891 2892 1
  2932 2892 2899 1
  2933 2892 2895 1
  2934 2892 2893 1
  2935 2893 2894 2
  2936 2895 2900 1
  2937 2895 2896 1
  2938 2895 2897 1
  2939 2896 2903 1
  2940 2896 2901 1
  2941 2896 2902 1
  2942 2897 2906 1
  2943 2897 2904 1
  2944 2897 2905 1
  2945 2898 2891 1
  2946 2874 2891 am
  2947 2907 2908 1
  2948 2908 2916 1
  2949 2908 2911 1
  2950 2908 2909 1
  2951 2909 2910 2
  2952 2911 2917 1
  2953 2911 2913 1
  2954 2911 2912 1
  2955 2912 2919 1
  2956 2913 2920 1
  2957 2913 2921 1
  2958 2913 2922 1
  2959 2914 2912 1
  2960 2914 2923 1
  2961 2914 2924 1
  2962 2914 2925 1
  2963 2915 2907 1
  2964 2918 2912 1
  2965 2893 2907 am
  2966 2926 2927 1
  2967 2927 2928 1
  2968 2927 2935 1
  2969 2927 2930 1
  2970 2928 2929 2
  2971 2930 2937 1
  2972 2930 2931 1
  2973 2931 2932 1
  2974 2931 2939 1
  2975 2932 2933 1
  2976 2933 2940 1
  2977 2933 2941 1
  2978 2933 2942 1
  2979 2934 2926 1
  2980 2936 2930 1
  2981 2938 2931 1
  2982 2909 2926 am
  2983 2943 2944 1
  2984 2944 2951 1
  2985 2944 2947 1
  2986 2944 2945 1
  2987 2945 2946 2
  2988 2947 2952 1
  2989 2947 2948 1
  2990 2947 2949 1
  2991 2948 2955 1
  2992 2948 2953 1
  2993 2948 2954 1
  2994 2949 2958 1
  2995 2949 2956 1
  2996 2949 2957 1
  2997 2950 2943 1
  2998 2928 2943 am
  2999 2959 2960 1
  3000 2960 2971 1
  3001 2960 2963 1
  3002 2960 2961 1
  3003 2961 2962 2
  3004 2963 2973 1
  3005 2963 2964 1
  3006 2964 2965 ar
  3007 2964 2966 ar
  3008 2965 2974 1
  3009 2965 2967 ar
  3010 2966 2968 ar
  3011 2966 2975 1
  3012 2967 2976 1
  3013 2967 2969 ar
  3014 2968 2969 ar
  3015 2968 2977 1
  3016 2969 2978 1
  3017 2970 2959 1
  3018 2972 2963 1
  3019 2945 2959 am
  3020 2979 2980 1
  3021 2980 2987 1
  3022 2980 2983 1
  3023 2980 2981 1
  3024 2981 2982 2
  3025 2983 2988 1
  3026 2983 2984 1
  3027 2983 2985 1
  3028 2984 2991 1
  3029 2984 2989 1
  3030 2984 2990 1
  3031 2985 2994 1
  3032 2985 2992 1
  3033 2985 2993 1
  3034 2986 2979 1
  3035 2961 2979 am
  3036 2995 2996 1
  3037 2996 3008 1
  3038 2996 2999 1
  3039 2996 2997 1
  3040 2997 2998 2
  3041 2999 3010 1
  3042 2999 3000 1
  3043 3000 3001 ar
  3044 3000 3002 ar
  3045 3001 3011 1
  3046 3001 3003 ar
  3047 3002 3004 ar
  3048 3002 3012 1
  3049 3003 3013 1
  3050 3003 3005 ar
  3051 3004 3005 ar
  3052 3004 3014 1
  3053 3005 3006 1
  3054 3006 3015 1
  3055 3007 2995 1
  3056 3009 2999 1
  3057 2981 2995 am
  3058 3016 3017 1
  3059 3017 3018 1
  3060 3017 3023 1
  3061 3017 3020 1
  3062 3018 3019 2
  3063 3020 3021 1
  3064 3020 3025 1
  3065 3022 3016 1
  3066 3024 3020 1
  3067 3026 3021 1
  3068 2997 3016 am
  3069 3027 3028 1
  3070 3028 3029 1
  3071 3028 3039 1
  3072 3028 3031 1
  3073 3029 3030 2
  3074 3031 3041 1
  3075 3031 3032 1
  3076 3032 3043 1
  3077 3032 3033 1
  3078 3033 3045 1
  3079 3033 3034 1
  3080 3034 3046 1
  3081 3034 3035 2
  3082 3035 3036 2
  3083 3035 3037 2
  3084 3036 3047 1
  3085 3036 3048 1
  3086 3037 3050 1
  3087 3037 3049 1
  3088 3038 3027 1
  3089 3040 3031 1
  3090 3042 3032 1
  3091 3044 3033 1
  3092 3018 3027 am
  3093 3051 3052 1
  3094 3052 3059 1
  3095 3052 3055 1
  3096 3052 3053 1
  3097 3053 3054 2
  3098 3055 3060 1
  3099 3055 3056 1
  3100 3055 3057 1
  3101 3056 3063 1
  3102 3056 3061 1
  3103 3056 3062 1
  3104 3057 3066 1
  3105 3057 3064 1
  3106 3057 3065 1
  3107 3058 3051 1
  3108 3029 3051 am
  3109 3067 3068 1
  3110 3068 3079 1
  3111 3068 3071 1
  3112 3068 3069 1
  3113 3069 3070 2
  3114 3071 3081 1
  3115 3071 3072 1
  3116 3072 3073 ar
  3117 3072 3074 ar
  3118 3073 3082 1
  3119 3073 3075 ar
  3120 3074 3076 ar
  3121 3074 3083 1
  3122 3075 3084 1
  3123 3075 3077 ar
  3124 3076 3077 ar
  3125 3076 3085 1
  3126 3077 3086 1
  3127 3078 3067 1
  3128 3080 3071 1
  3129 3053 3067 am
  3130 3087 3088 1
  3131 3088 3097 1
  3132 3088 3091 1
  3133 3088 3089 1
  3134 3089 3090 2
  3135 3091 3099 1
  3136 3091 3092 1
  3137 3092 3101 1
  3138 3092 3093 1
  3139 3093 3095 2
  3140 3093 3094 am
  3141 3094 3102 1
  3142 3094 3103 1
  3143 3096 3087 1
  3144 3098 3091 1
  3145 3100 3092 1
  3146 3069 3087 am
  3147 3104 3105 1
  3148 3105 3114 1
  3149 3105 3108 1
  3150 3105 3106 1
  3151 3106 3107 2
  3152 3108 3116 1
  3153 3108 3109 1
  3154 3109 3118 1
  3155 3109 3110 1
  3156 3110 3111 2
  3157 3110 3112 2
  3158 3113 3104 1
  3159 3115 3108 1
  3160 3117 3109 1
  3161 3089 3104 am
  3162 3119 3120 1
  3163 3120 3125 1
  3164 3120 3123 1
  3165 3120 3121 1
  3166 3121 3122 2
  3167 3123 3126 1
  3168 3123 3127 1
  3169 3123 3128 1
  3170 3124 3119 1
  3171 3106 3119 am
  3172 3129 3130 1
  3173 3130 3139 1
  3174 3130 3133 1
  3175 3130 3131 1
  3176 3131 3132 2
  3177 3133 3141 1
  3178 3133 3134 1
  3179 3134 3143 1
  3180 3134 3135 1
  3181 3135 3145 1
  3182 3135 3136 1
  3183 3136 3147 1
  3184 3136 3137 1
  3185 3137 3148 1
  3186 3137 3149 1
  3187 3137 3150 1
  3188 3138 3129 1
  3189 3140 3133 1
  3190 3142 3134 1
  3191 3144 3135 1
  3192 3146 3136 1
  3193 3121 3129 am
  3194 3151 3152 1
  3195 3152 3153 1
  3196 3152 3163 1
  3197 3152 3155 1
  3198 3153 3154 2
  3199 3155 3165 1
  3200 3155 3156 1
  3201 3156 3167 1
  3202 3156 3157 1
  3203 3157 3169 1
  3204 3157 3158 1
  3205 3158 3170 1
  3206 3158 3159 2
  3207 3159 3160 2
  3208 3159 3161 2
  3209 3160 3171 1
  3210 3160 3172 1
  3211 3161 3174 1
  3212 3161 3173 1
  3213 3162 3151 1
  3214 3164 3155 1
  3215 3166 3156 1
  3216 3168 3157 1
  3217 3131 3151 am
  3218 3175 3176 1
  3219 3176 3185 1
  3220 3176 3179 1
  3221 3176 3177 1
  3222 3177 3178 2
  3223 3179 3187 1
  3224 3179 3180 1
  3225 3180 3189 1
  3226 3180 3181 1
  3227 3181 3183 2
  3228 3181 3182 am
  3229 3182 3190 1
  3230 3182 3191 1
  3231 3184 3175 1
  3232 3186 3179 1
  3233 3188 3180 1
  3234 3153 3175 am
  3235 3192 3193 1
  3236 3193 3204 1
  3237 3193 3197 1
  3238 3193 3195 1
  3239 3195 3196 2
  3240 3197 3206 1
  3241 3197 3198 1
  3242 3198 3207 1
  3243 3198 3199 1
  3244 3198 3200 1
  3245 3199 3208 1
  3246 3199 3209 1
  3247 3199 3210 1
  3248 3200 3211 1
  3249 3200 3212 1
  3250 3200 3213 1
  3251 3194 3201 1
  3252 3194 3214 1
  3253 3194 3215 1
  3254 3194 3216 1
  3255 3201 3195 2
  3256 3201 3203 1
  3257 3202 3192 1
  3258 3205 3197 1
  3259 3177 3192 am
  3260 3217 3218 1
  3261 3218 3230 1
  3262 3218 3222 1
  3263 3218 3220 1
  3264 3220 3221 2
  3265 3222 3232 1
  3266 3222 3223 1
  3267 3223 3234 1
  3268 3223 3224 1
  3269 3224 3236 1
  3270 3224 3225 1
  3271 3225 3238 1
  3272 3225 3226 1
  3273 3226 3239 1
  3274 3226 3240 1
  3275 3226 3241 1
  3276 3219 3227 1
  3277 3219 3242 1
  3278 3219 3243 1
  3279 3219 3244 1
  3280 3227 3217 am
  3281 3227 3228 2
  3282 3229 3217 1
  3283 3231 3222 1
  3284 3233 3223 1
  3285 3235 3224 1
  3286 3237 3225 1
  3287 3195 3217 1
  3288 3245 3246 1
  3289 3246 3257 1
  3290 3246 3249 1
  3291 3246 3247 1
  3292 3247 3248 2
  3293 3249 3259 1
  3294 3249 3250 1
  3295 3250 3251 ar
  3296 3250 3252 ar
  3297 3251 3260 1
  3298 3251 3253 ar
  3299 3252 3254 ar
  3300 3252 3261 1
  3301 3253 3262 1
  3302 3253 3255 ar
  3303 3254 3255 ar
  3304 3254 3263 1
  3305 3255 3264 1
  3306 3256 3245 1
  3307 3258 3249 1
  3308 3220 3245 am
  3309 3265 3266 1
  3310 3266 3272 1
  3311 3266 3269 1
  3312 3266 3267 1
  3313 3267 3268 2
  3314 3269 3274 1
  3315 3269 3270 1
  3316 3271 3265 1
  3317 3273 3269 1
  3318 3275 3270 1
  3319 3247 3265 am
  3320 3276 3277 1
  3321 3277 3285 1
  3322 3277 3280 1
  3323 3277 3278 1
  3324 3278 3279 2
  3325 3280 3287 1
  3326 3280 3281 1
  3327 3281 3288 1
  3328 3281 3282 1
  3329 3281 3283 1
  3330 3282 3289 1
  3331 3282 3290 1
  3332 3282 3291 1
  3333 3283 3292 1
  3334 3283 3293 1
  3335 3283 3294 1
  3336 3284 3276 1
  3337 3286 3280 1
  3338 3267 3276 am
  3339 3295 3296 1
  3340 3296 3305 1
  3341 3296 3299 1
  3342 3296 3297 1
  3343 3297 3298 2
  3344 3299 3307 1
  3345 3299 3300 1
  3346 3300 3309 1
  3347 3300 3301 1
  3348 3301 3311 1
  3349 3301 3302 1
  3350 3302 3313 1
  3351 3302 3303 1
  3352 3303 3314 1
  3353 3303 3315 1
  3354 3303 3316 1
  3355 3304 3295 1
  3356 3306 3299 1
  3357 3308 3300 1
  3358 3310 3301 1
  3359 3312 3302 1
  3360 3278 3295 am
  3361 3317 3318 1
  3362 3318 3327 1
  3363 3318 3321 1
  3364 3318 3319 1
  3365 3319 3320 2
  3366 3321 3329 1
  3367 3321 3322 1
  3368 3322 3331 1
  3369 3322 3323 1
  3370 3323 3324 2
  3371 3323 3325 2
  3372 3326 3317 1
  3373 3328 3321 1
  3374 3330 3322 1
  3375 3297 3317 am
  3376 3332 3333 1
  3377 3332 3342 1
  3378 3333 3334 1
  3379 3333 3336 1
  3380 3333 3343 1
  3381 3334 3335 2
  3382 3336 3337 1
  3383 3336 3344 1
  3384 3336 3345 1
  3385 3337 3338 ar
  3386 3337 3339 ar
  3387 3338 3341 ar
  3388 3338 3347 1
  3389 3339 3340 ar
  3390 3339 3346 1
  3391 3340 3341 ar
  3392 3340 3348 1
  3393 3319 3332 am
  3394 3349 3350 1
  3395 3350 3359 1
  3396 3350 3353 1
  3397 3350 3351 1
  3398 3351 3352 2
  3399 3353 3361 1
  3400 3353 3354 1
  3401 3354 3363 1
  3402 3354 3355 1
  3403 3355 3365 1
  3404 3355 3356 1
  3405 3356 3367 1
  3406 3356 3357 1
  3407 3357 3368 1
  3408 3357 3369 1
  3409 3357 3370 1
  3410 3358 3349 1
  3411 3360 3353 1
  3412 3362 3354 1
  3413 3364 3355 1
  3414 3366 3356 1
  3415 3349 3334 am
  3416 3371 3372 1
  3417 3372 3377 1
  3418 3372 3375 1
  3419 3372 3373 1
  3420 3373 3374 2
  3421 3375 3378 1
  3422 3375 3379 1
[truncated: 75,813 more chars]
