# Supplementary material for: The pocketome of G-protein-coupled receptors reveals previously untargeted allosteric sites
Source: Nat Commun. 2022 May 10;13:2567. doi: 10.1038/s41467-022-29609-6 (PMC9091257; doi:10.1038/s41467-022-29609-6)
Supplement: Supplementary file 4 — Supplementary Data 1 [file 41467_2022_29609_MOESM4_ESM.zip › docking_files/3nya/mols.mol2]

# TRIPOS MOL2 file generated by SEED

@<TRIPOS>MOLECULE
methanamine
 8 7 0 0 0
****
USER_CHARGES
INVALID_CHARGES
Pose:   1 Cluster:   1 Fr_nu: 636182 TotEn:   -42.76
@<TRIPOS>ATOM
      1 C1        -70.0351    2.6705  -46.8220 C.3    1 LIG       0.04000
      2 N1        -69.3128    1.7009  -45.9761 N.4    1 LIG      -0.30000
      3 H1        -69.3893    2.9248  -47.6644 H      1 LIG       0.09000
      4 H2        -70.9566    2.1950  -47.1632 H      1 LIG       0.09000
      5 H3        -70.2498    3.5505  -46.2126 H      1 LIG       0.09000
      6 H4        -69.8750    1.4224  -45.1612 H      1 LIG       0.33000
      7 H5        -68.4311    2.0959  -45.6232 H      1 LIG       0.33000
      8 H6        -69.0817    0.8461  -46.4994 H      1 LIG       0.33000
@<TRIPOS>BOND
      1       1       2 1
      2       1       3 1
      3       1       4 1
      4       1       5 1
      5       2       6 1
      6       2       7 1
      7       2       8 1
@<TRIPOS>ALT_TYPE
CGenFF_4.0_ALT_TYPE_SET
CGenFF_4.0 1 CG334 2 NG3P3 3 HGA3 4 HGA3 5 HGA3 6 HGP2 7 HGP2 8 HGP2
@<TRIPOS>MOLECULE
methanamine
 8 7 0 0 0
****
USER_CHARGES
INVALID_CHARGES
Pose:   2 Cluster:   2 Fr_nu: 1041724 TotEn:   -42.64
@<TRIPOS>ATOM
      1 C1        -68.9259    3.4539  -47.0409 C.3    1 LIG       0.04000
      2 N1        -68.3673    2.2649  -46.3691 N.4    1 LIG      -0.30000
      3 H1        -69.8572    3.1566  -47.5263 H      1 LIG       0.09000
      4 H2        -69.1056    4.2147  -46.2789 H      1 LIG       0.09000
      5 H3        -68.1938    3.7980  -47.7741 H      1 LIG       0.09000
      6 H4        -67.4836    2.4847  -45.8912 H      1 LIG       0.33000
      7 H5        -68.1761    1.5102  -47.0415 H      1 LIG       0.33000
      8 H6        -69.0168    1.8934  -45.6633 H      1 LIG       0.33000
@<TRIPOS>BOND
      1       1       2 1
      2       1       3 1
      3       1       4 1
      4       1       5 1
      5       2       6 1
      6       2       7 1
      7       2       8 1
@<TRIPOS>ALT_TYPE
CGenFF_4.0_ALT_TYPE_SET
CGenFF_4.0 1 CG334 2 NG3P3 3 HGA3 4 HGA3 5 HGA3 6 HGP2 7 HGP2 8 HGP2
@<TRIPOS>MOLECULE
methanamine
 8 7 0 0 0
****
USER_CHARGES
INVALID_CHARGES
Pose:   3 Cluster:   3 Fr_nu: 191944 TotEn:   -42.16
@<TRIPOS>ATOM
      1 C1        -68.4377    3.2720  -46.9093 C.3    1 LIG       0.04000
      2 N1        -67.8084    2.9328  -48.2001 N.4    1 LIG      -0.30000
      3 H1        -69.4651    2.9042  -46.9317 H      1 LIG       0.09000
      4 H2        -67.8633    2.7847  -46.1191 H      1 LIG       0.09000
      5 H3        -68.4121    4.3580  -46.8005 H      1 LIG       0.09000
      6 H4        -66.8329    3.2563  -48.2382 H      1 LIG       0.33000
      7 H5        -68.3094    3.3671  -48.9864 H      1 LIG       0.33000
      8 H6        -67.8038    1.9166  -48.3592 H      1 LIG       0.33000
@<TRIPOS>BOND
      1       1       2 1
      2       1       3 1
      3       1       4 1
      4       1       5 1
      5       2       6 1
      6       2       7 1
      7       2       8 1
@<TRIPOS>ALT_TYPE
CGenFF_4.0_ALT_TYPE_SET
CGenFF_4.0 1 CG334 2 NG3P3 3 HGA3 4 HGA3 5 HGA3 6 HGP2 7 HGP2 8 HGP2
@<TRIPOS>MOLECULE
methanamine
 8 7 0 0 0
****
USER_CHARGES
INVALID_CHARGES
Pose:   4 Cluster:   4 Fr_nu: 120924 TotEn:   -37.70
@<TRIPOS>ATOM
      1 C1        -82.8870    6.7909  -38.8899 C.3    1 LIG       0.04000
      2 N1        -82.7869    5.3795  -38.4714 N.4    1 LIG      -0.30000
      3 H1        -83.3979    6.8179  -39.8542 H      1 LIG       0.09000
      4 H2        -83.4575    7.3257  -38.1282 H      1 LIG       0.09000
      5 H3        -81.8732    7.1876  -38.9719 H      1 LIG       0.09000
      6 H4        -82.3116    5.2903  -37.5638 H      1 LIG       0.33000
      7 H5        -82.2562    4.8231  -39.1546 H      1 LIG       0.33000
      8 H6        -83.7167    4.9496  -38.3774 H      1 LIG       0.33000
@<TRIPOS>BOND
      1       1       2 1
      2       1       3 1
      3       1       4 1
      4       1       5 1
      5       2       6 1
      6       2       7 1
      7       2       8 1
@<TRIPOS>ALT_TYPE
CGenFF_4.0_ALT_TYPE_SET
CGenFF_4.0 1 CG334 2 NG3P3 3 HGA3 4 HGA3 5 HGA3 6 HGP2 7 HGP2 8 HGP2
@<TRIPOS>MOLECULE
methanamine
 8 7 0 0 0
****
USER_CHARGES
INVALID_CHARGES
Pose:   5 Cluster:   5 Fr_nu: 123601 TotEn:   -37.51
@<TRIPOS>ATOM
      1 C1        -80.6696    6.8411  -38.4239 C.3    1 LIG       0.04000
      2 N1        -81.8973    6.2559  -38.9963 N.4    1 LIG      -0.30000
      3 H1        -80.2559    6.1217  -37.7148 H      1 LIG       0.09000
      4 H2        -79.9744    7.0279  -39.2445 H      1 LIG       0.09000
      5 H3        -80.9451    7.7713  -37.9233 H      1 LIG       0.09000
      6 H4        -82.3345    6.8921  -39.6757 H      1 LIG       0.33000
      7 H5        -82.5936    6.0577  -38.2655 H      1 LIG       0.33000
      8 H6        -81.6993    5.3717  -39.4832 H      1 LIG       0.33000
@<TRIPOS>BOND
      1       1       2 1
      2       1       3 1
      3       1       4 1
      4       1       5 1
      5       2       6 1
      6       2       7 1
      7       2       8 1
@<TRIPOS>ALT_TYPE
CGenFF_4.0_ALT_TYPE_SET
CGenFF_4.0 1 CG334 2 NG3P3 3 HGA3 4 HGA3 5 HGA3 6 HGP2 7 HGP2 8 HGP2
@<TRIPOS>MOLECULE
methanamine
 8 7 0 0 0
****
USER_CHARGES
INVALID_CHARGES
Pose:   6 Cluster:   6 Fr_nu: 531964 TotEn:   -37.27
@<TRIPOS>ATOM
      1 C1        -63.4506    2.4947  -41.2252 C.3    1 LIG       0.04000
      2 N1        -64.5961    2.9180  -42.0534 N.4    1 LIG      -0.30000
      3 H1        -62.5390    2.8492  -41.7098 H      1 LIG       0.09000
      4 H2        -63.5693    2.9423  -40.2367 H      1 LIG       0.09000
      5 H3        -63.4654    1.4046  -41.1669 H      1 LIG       0.09000
      6 H4        -65.4883    2.6106  -41.6446 H      1 LIG       0.33000
      7 H5        -64.5382    2.5240  -43.0018 H      1 LIG       0.33000
      8 H6        -64.6342    3.9418  -42.1452 H      1 LIG       0.33000
@<TRIPOS>BOND
      1       1       2 1
      2       1       3 1
      3       1       4 1
      4       1       5 1
      5       2       6 1
      6       2       7 1
      7       2       8 1
@<TRIPOS>ALT_TYPE
CGenFF_4.0_ALT_TYPE_SET
CGenFF_4.0 1 CG334 2 NG3P3 3 HGA3 4 HGA3 5 HGA3 6 HGP2 7 HGP2 8 HGP2
@<TRIPOS>MOLECULE
methanamine
 8 7 0 0 0
****
USER_CHARGES
INVALID_CHARGES
Pose:   7 Cluster:   7 Fr_nu: 125002 TotEn:   -36.43
@<TRIPOS>ATOM
      1 C1        -84.3490    5.7273  -39.6316 C.3    1 LIG       0.04000
      2 N1        -82.9098    6.0234  -39.4964 N.4    1 LIG      -0.30000
      3 H1        -84.9036    6.6069  -39.2996 H      1 LIG       0.09000
      4 H2        -84.5484    5.5111  -40.6829 H      1 LIG       0.09000
      5 H3        -84.5724    4.8626  -39.0038 H      1 LIG       0.09000
      6 H4        -82.3332    5.2263  -39.7962 H      1 LIG       0.33000
      7 H5        -82.6612    6.2356  -38.5211 H      1 LIG       0.33000
      8 H6        -82.6386    6.8341  -40.0685 H      1 LIG       0.33000
@<TRIPOS>BOND
      1       1       2 1
      2       1       3 1
      3       1       4 1
      4       1       5 1
      5       2       6 1
      6       2       7 1
      7       2       8 1
@<TRIPOS>ALT_TYPE
CGenFF_4.0_ALT_TYPE_SET
CGenFF_4.0 1 CG334 2 NG3P3 3 HGA3 4 HGA3 5 HGA3 6 HGP2 7 HGP2 8 HGP2
@<TRIPOS>MOLECULE
methanamine
 8 7 0 0 0
****
USER_CHARGES
INVALID_CHARGES
Pose:   8 Cluster:   8 Fr_nu: 631948 TotEn:   -35.52
@<TRIPOS>ATOM
      1 C1        -70.1146    3.3163  -47.0447 C.3    1 LIG       0.04000
      2 N1        -68.8755    2.9081  -47.7343 N.4    1 LIG      -0.30000
      3 H1        -70.1105    4.4051  -46.9673 H      1 LIG       0.09000
      4 H2        -70.9595    2.9682  -47.6419 H      1 LIG       0.09000
      5 H3        -70.1149    2.8527  -46.0563 H      1 LIG       0.09000
      6 H4        -68.8228    1.8862  -47.8370 H      1 LIG       0.33000
      7 H5        -68.0409    3.2103  -47.2145 H      1 LIG       0.33000
      8 H6        -68.8186    3.3172  -48.6763 H      1 LIG       0.33000
@<TRIPOS>BOND
      1       1       2 1
      2       1       3 1
      3       1       4 1
      4       1       5 1
      5       2       6 1
      6       2       7 1
      7       2       8 1
@<TRIPOS>ALT_TYPE
CGenFF_4.0_ALT_TYPE_SET
CGenFF_4.0 1 CG334 2 NG3P3 3 HGA3 4 HGA3 5 HGA3 6 HGP2 7 HGP2 8 HGP2
@<TRIPOS>MOLECULE
methanamine
 8 7 0 0 0
****
USER_CHARGES
INVALID_CHARGES
Pose:   9 Cluster:   9 Fr_nu: 173337 TotEn:   -34.11
@<TRIPOS>ATOM
      1 C1        -68.8632    3.6657  -47.8641 C.3    1 LIG       0.04000
      2 N1        -67.9611    4.2128  -48.8957 N.4    1 LIG      -0.30000
      3 H1        -68.7247    2.5833  -47.8394 H      1 LIG       0.09000
      4 H2        -68.5916    4.1182  -46.9086 H      1 LIG       0.09000
      5 H3        -69.8863    3.9240  -48.1441 H      1 LIG       0.09000
      6 H4        -68.0477    5.2352  -48.9655 H      1 LIG       0.33000
      7 H5        -68.1713    3.8205  -49.8231 H      1 LIG       0.33000
      8 H6        -66.9773    3.9991  -48.6849 H      1 LIG       0.33000
@<TRIPOS>BOND
      1       1       2 1
      2       1       3 1
      3       1       4 1
      4       1       5 1
      5       2       6 1
      6       2       7 1
      7       2       8 1
@<TRIPOS>ALT_TYPE
CGenFF_4.0_ALT_TYPE_SET
CGenFF_4.0 1 CG334 2 NG3P3 3 HGA3 4 HGA3 5 HGA3 6 HGP2 7 HGP2 8 HGP2
@<TRIPOS>MOLECULE
methanamine
 8 7 0 0 0
****
USER_CHARGES
INVALID_CHARGES
Pose:  10 Cluster:  10 Fr_nu: 795127 TotEn:   -32.67
@<TRIPOS>ATOM
      1 C1        -70.8180    3.5330  -48.3500 C.3    1 LIG       0.04000
      2 N1        -69.5020    2.9263  -48.6282 N.4    1 LIG      -0.30000
      3 H1        -70.9688    3.5224  -47.2690 H      1 LIG       0.09000
      4 H2        -70.8030    4.5546  -48.7344 H      1 LIG       0.09000
      5 H3        -71.5761    2.9336  -48.8578 H      1 LIG       0.09000
      6 H4        -69.3031    2.9083  -49.6370 H      1 LIG       0.33000
      7 H5        -69.4569    1.9571  -48.2866 H      1 LIG       0.33000
      8 H6        -68.7436    3.4508  -48.1724 H      1 LIG       0.33000
@<TRIPOS>BOND
      1       1       2 1
      2       1       3 1
      3       1       4 1
      4       1       5 1
      5       2       6 1
      6       2       7 1
      7       2       8 1
@<TRIPOS>ALT_TYPE
CGenFF_4.0_ALT_TYPE_SET
CGenFF_4.0 1 CG334 2 NG3P3 3 HGA3 4 HGA3 5 HGA3 6 HGP2 7 HGP2 8 HGP2
@<TRIPOS>MOLECULE
methanol
 6 5 0 0 0
****
USER_CHARGES
INVALID_CHARGES
Pose:   1 Cluster:   1 Fr_nu: 10249014 TotEn:   -16.56
@<TRIPOS>ATOM
      1 C1        -46.3590   -7.9230  -29.9567 C.3    1 LIG      -0.04000
      2 O1        -45.5268   -7.1708  -30.8204 O.3    1 LIG      -0.65000
      3 H1        -47.2436   -7.3354  -29.6987 H      1 LIG       0.09000
      4 H2        -45.8051   -8.1838  -29.0513 H      1 LIG       0.09000
      5 H3        -46.6684   -8.8374  -30.4684 H      1 LIG       0.09000
      6 H4        -44.7543   -7.7244  -31.0264 H      1 LIG       0.42000
@<TRIPOS>BOND
      1       1       2 1
      2       1       3 1
      3       1       4 1
      4       1       5 1
      5       2       6 1
@<TRIPOS>ALT_TYPE
CGenFF_4.0_ALT_TYPE_SET
CGenFF_4.0 1 CG331 2 OG311 3 HGA3 4 HGA3 5 HGA3 6 HGP1
@<TRIPOS>MOLECULE
methanol
 6 5 0 0 0
****
USER_CHARGES
INVALID_CHARGES
Pose:   2 Cluster:   2 Fr_nu: 10274422 TotEn:   -14.37
@<TRIPOS>ATOM
      1 C1        -75.0488  -24.6787  -55.2120 C.3    1 LIG      -0.04000
      2 O1        -75.6961  -23.4308  -55.3803 O.3    1 LIG      -0.65000
      3 H1        -74.8640  -25.1290  -56.1903 H      1 LIG       0.09000
      4 H2        -75.6779  -25.3380  -54.6086 H      1 LIG       0.09000
      5 H3        -74.0964  -24.5190  -54.7011 H      1 LIG       0.09000
      6 H4        -75.8429  -23.0632  -54.4921 H      1 LIG       0.42000
@<TRIPOS>BOND
      1       1       2 1
      2       1       3 1
      3       1       4 1
      4       1       5 1
      5       2       6 1
@<TRIPOS>ALT_TYPE
CGenFF_4.0_ALT_TYPE_SET
CGenFF_4.0 1 CG331 2 OG311 3 HGA3 4 HGA3 5 HGA3 6 HGP1
@<TRIPOS>MOLECULE
methanol
 6 5 0 0 0
****
USER_CHARGES
INVALID_CHARGES
Pose:   3 Cluster:   3 Fr_nu: 10305834 TotEn:   -14.21
@<TRIPOS>ATOM
      1 C1        -49.6727  -22.8756  -33.8145 C.3    1 LIG      -0.04000
      2 O1        -49.0531  -21.6041  -33.8752 O.3    1 LIG      -0.65000
      3 H1        -49.7884  -23.1760  -32.7702 H      1 LIG       0.09000
      4 H2        -49.0604  -23.6062  -34.3491 H      1 LIG       0.09000
      5 H3        -50.6570  -22.8142  -34.2848 H      1 LIG       0.09000
      6 H4        -48.9678  -21.3725  -34.8158 H      1 LIG       0.42000
@<TRIPOS>BOND
      1       1       2 1
      2       1       3 1
      3       1       4 1
      4       1       5 1
      5       2       6 1
@<TRIPOS>ALT_TYPE
CGenFF_4.0_ALT_TYPE_SET
CGenFF_4.0 1 CG331 2 OG311 3 HGA3 4 HGA3 5 HGA3 6 HGP1
@<TRIPOS>MOLECULE
methanol
 6 5 0 0 0
****
USER_CHARGES
INVALID_CHARGES
Pose:   4 Cluster:   4 Fr_nu: 10304130 TotEn:   -13.04
@<TRIPOS>ATOM
      1 C1        -85.8091    3.3161  -50.0963 C.3    1 LIG      -0.04000
      2 O1        -85.2896    2.0382  -50.4149 O.3    1 LIG      -0.65000
      3 H1        -86.3138    3.2740  -49.1279 H      1 LIG       0.09000
      4 H2        -86.5126    3.6283  -50.8723 H      1 LIG       0.09000
      5 H3        -84.9854    4.0319  -50.0445 H      1 LIG       0.09000
      6 H4        -84.8504    2.1158  -51.2790 H      1 LIG       0.42000
@<TRIPOS>BOND
      1       1       2 1
      2       1       3 1
      3       1       4 1
      4       1       5 1
      5       2       6 1
@<TRIPOS>ALT_TYPE
CGenFF_4.0_ALT_TYPE_SET
CGenFF_4.0 1 CG331 2 OG311 3 HGA3 4 HGA3 5 HGA3 6 HGP1
@<TRIPOS>MOLECULE
methanol
 6 5 0 0 0
****
USER_CHARGES
INVALID_CHARGES
Pose:   5 Cluster:   5 Fr_nu: 2650596 TotEn:   -12.77
@<TRIPOS>ATOM
      1 C1        -70.0960   -5.0856  -47.9035 C.3    1 LIG      -0.04000
      2 O1        -70.4537   -4.5770  -49.1754 O.3    1 LIG      -0.65000
      3 H1        -70.7720   -4.6820  -47.1456 H      1 LIG       0.09000
      4 H2        -69.0651   -4.8043  -47.6743 H      1 LIG       0.09000
      5 H3        -70.1794   -6.1748  -47.9199 H      1 LIG       0.09000
      6 H4        -69.8323   -4.9570  -49.8199 H      1 LIG       0.42000
@<TRIPOS>BOND
      1       1       2 1
      2       1       3 1
      3       1       4 1
      4       1       5 1
      5       2       6 1
@<TRIPOS>ALT_TYPE
CGenFF_4.0_ALT_TYPE_SET
CGenFF_4.0 1 CG331 2 OG311 3 HGA3 4 HGA3 5 HGA3 6 HGP1
@<TRIPOS>MOLECULE
methanol
 6 5 0 0 0
****
USER_CHARGES
INVALID_CHARGES
Pose:   6 Cluster:   6 Fr_nu: 230117 TotEn:   -12.49
@<TRIPOS>ATOM
      1 C1        -83.3473   -5.7373  -45.7126 C.3    1 LIG      -0.04000
      2 O1        -82.1407   -5.0866  -45.3587 O.3    1 LIG      -0.65000
      3 H1        -83.1665   -6.8100  -45.8173 H      1 LIG       0.09000
      4 H2        -83.7213   -5.3266  -46.6539 H      1 LIG       0.09000
      5 H3        -84.0857   -5.5698  -44.9251 H      1 LIG       0.09000
      6 H4        -82.3414   -4.1387  -45.2754 H      1 LIG       0.42000
@<TRIPOS>BOND
      1       1       2 1
      2       1       3 1
      3       1       4 1
      4       1       5 1
      5       2       6 1
@<TRIPOS>ALT_TYPE
CGenFF_4.0_ALT_TYPE_SET
CGenFF_4.0 1 CG331 2 OG311 3 HGA3 4 HGA3 5 HGA3 6 HGP1
@<TRIPOS>MOLECULE
methanol
 6 5 0 0 0
****
USER_CHARGES
INVALID_CHARGES
Pose:   7 Cluster:   7 Fr_nu: 170842 TotEn:   -12.09
@<TRIPOS>ATOM
      1 C1        -79.3198  -22.9949  -55.1450 C.3    1 LIG      -0.04000
      2 O1        -77.9543  -23.3029  -54.9329 O.3    1 LIG      -0.65000
      3 H1        -79.5906  -23.2282  -56.1776 H      1 LIG       0.09000
      4 H2        -79.4907  -21.9344  -54.9430 H      1 LIG       0.09000
      5 H3        -79.9294  -23.5959  -54.4662 H      1 LIG       0.09000
      6 H4        -77.7523  -23.0826  -54.0075 H      1 LIG       0.42000
@<TRIPOS>BOND
      1       1       2 1
      2       1       3 1
      3       1       4 1
      4       1       5 1
      5       2       6 1
@<TRIPOS>ALT_TYPE
CGenFF_4.0_ALT_TYPE_SET
CGenFF_4.0 1 CG331 2 OG311 3 HGA3 4 HGA3 5 HGA3 6 HGP1
@<TRIPOS>MOLECULE
methanol
 6 5 0 0 0
****
USER_CHARGES
INVALID_CHARGES
Pose:   8 Cluster:   8 Fr_nu: 10230994 TotEn:   -11.90
@<TRIPOS>ATOM
      1 C1        -47.0710  -11.7522  -25.1832 C.3    1 LIG      -0.04000
      2 O1        -46.5199  -12.9781  -24.7385 O.3    1 LIG      -0.65000
      3 H1        -46.2658  -11.0402  -25.3808 H      1 LIG       0.09000
      4 H2        -47.7432  -11.3551  -24.4183 H      1 LIG       0.09000
      5 H3        -47.6328  -11.9281  -26.1035 H      1 LIG       0.09000
      6 H4        -47.2637  -13.5825  -24.5738 H      1 LIG       0.42000
@<TRIPOS>BOND
      1       1       2 1
      2       1       3 1
      3       1       4 1
      4       1       5 1
      5       2       6 1
@<TRIPOS>ALT_TYPE
CGenFF_4.0_ALT_TYPE_SET
CGenFF_4.0 1 CG331 2 OG311 3 HGA3 4 HGA3 5 HGA3 6 HGP1
@<TRIPOS>MOLECULE
methanol
 6 5 0 0 0
****
USER_CHARGES
INVALID_CHARGES
Pose:   9 Cluster:   9 Fr_nu: 4780982 TotEn:   -11.81
@<TRIPOS>ATOM
      1 C1        -78.4147  -13.4711  -46.2468 C.3    1 LIG      -0.04000
      2 O1        -79.1283  -13.5791  -47.4648 O.3    1 LIG      -0.65000
      3 H1        -77.5416  -14.1275  -46.2757 H      1 LIG       0.09000
      4 H2        -79.0667  -13.7508  -45.4154 H      1 LIG       0.09000
      5 H3        -78.0862  -12.4371  -46.1178 H      1 LIG       0.09000
      6 H4        -79.8942  -12.9834  -47.4009 H      1 LIG       0.42000
@<TRIPOS>BOND
      1       1       2 1
      2       1       3 1
      3       1       4 1
      4       1       5 1
      5       2       6 1
@<TRIPOS>ALT_TYPE
CGenFF_4.0_ALT_TYPE_SET
CGenFF_4.0 1 CG331 2 OG311 3 HGA3 4 HGA3 5 HGA3 6 HGP1
@<TRIPOS>MOLECULE
methanol
 6 5 0 0 0
****
USER_CHARGES
INVALID_CHARGES
Pose:  10 Cluster:  10 Fr_nu: 2306496 TotEn:   -11.59
@<TRIPOS>ATOM
      1 C1        -70.0336   -5.1835  -46.8930 C.3    1 LIG      -0.04000
      2 O1        -70.2763   -5.0890  -48.2847 O.3    1 LIG      -0.65000
      3 H1        -70.9834   -5.1502  -46.3537 H      1 LIG       0.09000
      4 H2        -69.3936   -4.3558  -46.5768 H      1 LIG       0.09000
      5 H3        -69.5312   -6.1307  -46.6833 H      1 LIG       0.09000
      6 H4        -69.4114   -5.1219  -48.7282 H      1 LIG       0.42000
@<TRIPOS>BOND
      1       1       2 1
      2       1       3 1
      3       1       4 1
      4       1       5 1
      5       2       6 1
@<TRIPOS>ALT_TYPE
CGenFF_4.0_ALT_TYPE_SET
CGenFF_4.0 1 CG331 2 OG311 3 HGA3 4 HGA3 5 HGA3 6 HGP1
@<TRIPOS>MOLECULE
methanol
 6 5 0 0 0
****
USER_CHARGES
INVALID_CHARGES
Pose:  11 Cluster:  11 Fr_nu:  56401 TotEn:   -11.58
@<TRIPOS>ATOM
      1 C1        -77.6245  -15.8608  -43.7285 C.3    1 LIG      -0.04000
      2 O1        -77.4481  -15.5073  -42.3690 O.3    1 LIG      -0.65000
      3 H1        -77.3536  -16.9098  -43.8711 H      1 LIG       0.09000
      4 H2        -76.9972  -15.2229  -44.3562 H      1 LIG       0.09000
      5 H3        -78.6731  -15.7176  -43.9998 H      1 LIG       0.09000
      6 H4        -77.6980  -14.5714  -42.2825 H      1 LIG       0.42000
@<TRIPOS>BOND
      1       1       2 1
      2       1       3 1
      3       1       4 1
      4       1       5 1
      5       2       6 1
@<TRIPOS>ALT_TYPE
CGenFF_4.0_ALT_TYPE_SET
CGenFF_4.0 1 CG331 2 OG311 3 HGA3 4 HGA3 5 HGA3 6 HGP1
@<TRIPOS>MOLECULE
methanol
 6 5 0 0 0
****
USER_CHARGES
INVALID_CHARGES
Pose:  12 Cluster:  12 Fr_nu:  60457 TotEn:   -11.53
@<TRIPOS>ATOM
      1 C1        -70.9177   -9.0870  -44.2583 C.3    1 LIG      -0.04000
      2 O1        -71.0672   -9.6067  -42.9499 O.3    1 LIG      -0.65000
      3 H1        -71.8444   -9.2351  -44.8182 H      1 LIG       0.09000
      4 H2        -70.0907   -9.5951  -44.7609 H      1 LIG       0.09000
      5 H3        -70.7007   -8.0182  -44.1936 H      1 LIG       0.09000
      6 H4        -70.2261   -9.4570  -42.4853 H      1 LIG       0.42000
@<TRIPOS>BOND
      1       1       2 1
      2       1       3 1
      3       1       4 1
      4       1       5 1
      5       2       6 1
@<TRIPOS>ALT_TYPE
CGenFF_4.0_ALT_TYPE_SET
CGenFF_4.0 1 CG331 2 OG311 3 HGA3 4 HGA3 5 HGA3 6 HGP1
@<TRIPOS>MOLECULE
methanol
 6 5 0 0 0
****
USER_CHARGES
INVALID_CHARGES
Pose:  13 Cluster:  13 Fr_nu: 1116266 TotEn:   -10.49
@<TRIPOS>ATOM
      1 C1        -57.9244   -1.5294  -52.2910 C.3    1 LIG      -0.04000
      2 O1        -58.2280   -2.8508  -51.8833 O.3    1 LIG      -0.65000
      3 H1        -58.8510   -0.9915  -52.5056 H      1 LIG       0.09000
      4 H2        -57.2925   -1.5583  -53.1824 H      1 LIG       0.09000
      5 H3        -57.3899   -1.0224  -51.4842 H      1 LIG       0.09000
      6 H4        -57.3822   -3.2953  -51.7024 H      1 LIG       0.42000
@<TRIPOS>BOND
      1       1       2 1
      2       1       3 1
      3       1       4 1
      4       1       5 1
      5       2       6 1
@<TRIPOS>ALT_TYPE
CGenFF_4.0_ALT_TYPE_SET
CGenFF_4.0 1 CG331 2 OG311 3 HGA3 4 HGA3 5 HGA3 6 HGP1
@<TRIPOS>MOLECULE
methanol
 6 5 0 0 0
****
USER_CHARGES
INVALID_CHARGES
Pose:  14 Cluster:  14 Fr_nu: 554758 TotEn:   -10.49
@<TRIPOS>ATOM
      1 C1        -69.5915   -5.1342  -47.1615 C.3    1 LIG      -0.04000
      2 O1        -70.9147   -4.6908  -46.9227 O.3    1 LIG      -0.65000
      3 H1        -69.6158   -6.0593  -47.7428 H      1 LIG       0.09000
      4 H2        -69.0854   -5.3039  -46.2078 H      1 LIG       0.09000
      5 H3        -69.0556   -4.3667  -47.7247 H      1 LIG       0.09000
      6 H4        -70.8517   -3.8697  -46.4053 H      1 LIG       0.42000
@<TRIPOS>BOND
      1       1       2 1
      2       1       3 1
      3       1       4 1
      4       1       5 1
      5       2       6 1
@<TRIPOS>ALT_TYPE
CGenFF_4.0_ALT_TYPE_SET
CGenFF_4.0 1 CG331 2 OG311 3 HGA3 4 HGA3 5 HGA3 6 HGP1
@<TRIPOS>MOLECULE
methanol
 6 5 0 0 0
****
USER_CHARGES
INVALID_CHARGES
Pose:  15 Cluster:  15 Fr_nu: 8495469 TotEn:   -10.27
@<TRIPOS>ATOM
      1 C1        -58.4034   -2.7201  -53.4019 C.3    1 LIG      -0.04000
      2 O1        -58.2814   -3.7768  -52.4675 O.3    1 LIG      -0.65000
      3 H1        -59.4381   -2.6561  -53.7476 H      1 LIG       0.09000
      4 H2        -57.7359   -2.9019  -54.2481 H      1 LIG       0.09000
      5 H3        -58.1253   -1.7820  -52.9159 H      1 LIG       0.09000
      6 H4        -57.3513   -3.8018  -52.1846 H      1 LIG       0.42000
@<TRIPOS>BOND
      1       1       2 1
      2       1       3 1
      3       1       4 1
      4       1       5 1
      5       2       6 1
@<TRIPOS>ALT_TYPE
CGenFF_4.0_ALT_TYPE_SET
CGenFF_4.0 1 CG331 2 OG311 3 HGA3 4 HGA3 5 HGA3 6 HGP1
@<TRIPOS>MOLECULE
methanol
 6 5 0 0 0
****
USER_CHARGES
INVALID_CHARGES
Pose:  16 Cluster:  16 Fr_nu: 10170009 TotEn:   -10.10
@<TRIPOS>ATOM
      1 C1        -51.1252  -24.3400  -25.9691 C.3    1 LIG      -0.04000
      2 O1        -51.1027  -24.4927  -24.5618 O.3    1 LIG      -0.65000
      3 H1        -50.5960  -23.4247  -26.2456 H      1 LIG       0.09000
      4 H2        -52.1609  -24.2932  -26.3150 H      1 LIG       0.09000
      5 H3        -50.6283  -25.1981  -26.4278 H      1 LIG       0.09000
      6 H4        -51.5811  -25.3139  -24.3560 H      1 LIG       0.42000
@<TRIPOS>BOND
      1       1       2 1
      2       1       3 1
      3       1       4 1
      4       1       5 1
      5       2       6 1
@<TRIPOS>ALT_TYPE
CGenFF_4.0_ALT_TYPE_SET
CGenFF_4.0 1 CG331 2 OG311 3 HGA3 4 HGA3 5 HGA3 6 HGP1
@<TRIPOS>MOLECULE
methanol
 6 5 0 0 0
****
USER_CHARGES
INVALID_CHARGES
Pose:  17 Cluster:  17 Fr_nu: 223604 TotEn:   -10.03
@<TRIPOS>ATOM
      1 C1        -50.1312  -11.8251  -29.1212 C.3    1 LIG      -0.04000
      2 O1        -51.4837  -11.8565  -28.7036 O.3    1 LIG      -0.65000
      3 H1        -49.5220  -12.4129  -28.4302 H      1 LIG       0.09000
      4 H2        -49.7799  -10.7903  -29.1436 H      1 LIG       0.09000
      5 H3        -50.0585  -12.2544  -30.1232 H      1 LIG       0.09000
      6 H4        -51.9915  -11.3249  -29.3402 H      1 LIG       0.42000
@<TRIPOS>BOND
      1       1       2 1
      2       1       3 1
      3       1       4 1
      4       1       5 1
      5       2       6 1
@<TRIPOS>ALT_TYPE
CGenFF_4.0_ALT_TYPE_SET
CGenFF_4.0 1 CG331 2 OG311 3 HGA3 4 HGA3 5 HGA3 6 HGP1
@<TRIPOS>MOLECULE
methanol
 6 5 0 0 0
****
USER_CHARGES
INVALID_CHARGES
Pose:  18 Cluster:  18 Fr_nu: 286106 TotEn:    -9.94
@<TRIPOS>ATOM
      1 C1        -83.6174   -5.5691  -45.5044 C.3    1 LIG      -0.04000
      2 O1        -84.2982   -4.3400  -45.6783 O.3    1 LIG      -0.65000
      3 H1        -84.3295   -6.3947  -45.5793 H      1 LIG       0.09000
      4 H2        -83.1304   -5.5817  -44.5260 H      1 LIG       0.09000
      5 H3        -82.8617   -5.6707  -46.2868 H      1 LIG       0.09000
      6 H4        -83.6344   -3.6331  -45.6051 H      1 LIG       0.42000
@<TRIPOS>BOND
      1       1       2 1
      2       1       3 1
      3       1       4 1
      4       1       5 1
      5       2       6 1
@<TRIPOS>ALT_TYPE
CGenFF_4.0_ALT_TYPE_SET
CGenFF_4.0 1 CG331 2 OG311 3 HGA3 4 HGA3 5 HGA3 6 HGP1
@<TRIPOS>MOLECULE
methanol
 6 5 0 0 0
****
USER_CHARGES
INVALID_CHARGES
Pose:  19 Cluster:  19 Fr_nu: 677426 TotEn:    -9.78
@<TRIPOS>ATOM
      1 C1        -60.1612   -1.5931  -23.6760 C.3    1 LIG      -0.04000
      2 O1        -59.5047   -1.9233  -24.8862 O.3    1 LIG      -0.65000
      3 H1        -61.0184   -0.9498  -23.8893 H      1 LIG       0.09000
      4 H2        -59.4632   -1.0791  -23.0103 H      1 LIG       0.09000
      5 H3        -60.5083   -2.5120  -23.1977 H      1 LIG       0.09000
      6 H4        -58.7514   -2.4936  -24.6560 H      1 LIG       0.42000
@<TRIPOS>BOND
      1       1       2 1
      2       1       3 1
      3       1       4 1
      4       1       5 1
      5       2       6 1
@<TRIPOS>ALT_TYPE
CGenFF_4.0_ALT_TYPE_SET
CGenFF_4.0 1 CG331 2 OG311 3 HGA3 4 HGA3 5 HGA3 6 HGP1
@<TRIPOS>MOLECULE
methanol
 6 5 0 0 0
****
USER_CHARGES
INVALID_CHARGES
Pose:  20 Cluster:  20 Fr_nu: 169633 TotEn:    -9.01
@<TRIPOS>ATOM
      1 C1        -76.8603  -25.3488  -54.4324 C.3    1 LIG      -0.04000
      2 O1        -76.2504  -24.1530  -54.8823 O.3    1 LIG      -0.65000
      3 H1        -77.1339  -25.9651  -55.2923 H      1 LIG       0.09000
      4 H2        -77.7505  -25.1067  -53.8462 H      1 LIG       0.09000
      5 H3        -76.1516  -25.8955  -53.8060 H      1 LIG       0.09000
      6 H4        -76.0225  -23.6339  -54.0922 H      1 LIG       0.42000
@<TRIPOS>BOND
      1       1       2 1
      2       1       3 1
      3       1       4 1
      4       1       5 1
      5       2       6 1
@<TRIPOS>ALT_TYPE
CGenFF_4.0_ALT_TYPE_SET
CGenFF_4.0 1 CG331 2 OG311 3 HGA3 4 HGA3 5 HGA3 6 HGP1
@<TRIPOS>MOLECULE
methanol
 6 5 0 0 0
****
USER_CHARGES
INVALID_CHARGES
Pose:  21 Cluster:  21 Fr_nu: 157927 TotEn:    -8.78
@<TRIPOS>ATOM
      1 C1        -70.4270   -8.7467  -44.6131 C.3    1 LIG      -0.04000
      2 O1        -71.4328   -9.7419  -44.6629 O.3    1 LIG      -0.65000
      3 H1        -70.4498   -8.2530  -43.6384 H      1 LIG       0.09000
      4 H2        -70.5966   -8.0157  -45.4077 H      1 LIG       0.09000
      5 H3        -69.4523   -9.2189  -44.7570 H      1 LIG       0.09000
      6 H4        -71.3810  -10.1565  -45.5411 H      1 LIG       0.42000
@<TRIPOS>BOND
      1       1       2 1
      2       1       3 1
      3       1       4 1
      4       1       5 1
      5       2       6 1
@<TRIPOS>ALT_TYPE
CGenFF_4.0_ALT_TYPE_SET
CGenFF_4.0 1 CG331 2 OG311 3 HGA3 4 HGA3 5 HGA3 6 HGP1
@<TRIPOS>MOLECULE
methanol
 6 5 0 0 0
****
USER_CHARGES
INVALID_CHARGES
Pose:  22 Cluster:  22 Fr_nu: 930780 TotEn:    -8.65
@<TRIPOS>ATOM
      1 C1        -74.2710   -7.9406  -53.2968 C.3    1 LIG      -0.04000
      2 O1        -74.2446   -7.5562  -51.9345 O.3    1 LIG      -0.65000
      3 H1        -73.7667   -8.9029  -53.4145 H      1 LIG       0.09000
      4 H2        -73.7713   -7.1792  -53.9010 H      1 LIG       0.09000
      5 H3        -75.3105   -8.0348  -53.6196 H      1 LIG       0.09000
      6 H4        -74.7005   -6.6995  -51.8707 H      1 LIG       0.42000
@<TRIPOS>BOND
      1       1       2 1
      2       1       3 1
      3       1       4 1
      4       1       5 1
      5       2       6 1
@<TRIPOS>ALT_TYPE
CGenFF_4.0_ALT_TYPE_SET
CGenFF_4.0 1 CG331 2 OG311 3 HGA3 4 HGA3 5 HGA3 6 HGP1
@<TRIPOS>MOLECULE
methanol
 6 5 0 0 0
****
USER_CHARGES
INVALID_CHARGES
Pose:  23 Cluster:  23 Fr_nu: 213519 TotEn:    -8.27
@<TRIPOS>ATOM
      1 C1        -81.5590   -6.4595  -45.0545 C.3    1 LIG      -0.04000
      2 O1        -80.8976   -7.5852  -44.5070 O.3    1 LIG      -0.65000
      3 H1        -82.0478   -6.7425  -45.9900 H      1 LIG       0.09000
      4 H2        -80.8336   -5.6625  -45.2367 H      1 LIG       0.09000
      5 H3        -82.3116   -6.1092  -44.3443 H      1 LIG       0.09000
      6 H4        -80.4768   -7.2948  -43.6798 H      1 LIG       0.42000
@<TRIPOS>BOND
      1       1       2 1
      2       1       3 1
      3       1       4 1
      4       1       5 1
      5       2       6 1
@<TRIPOS>ALT_TYPE
CGenFF_4.0_ALT_TYPE_SET
CGenFF_4.0 1 CG331 2 OG311 3 HGA3 4 HGA3 5 HGA3 6 HGP1
@<TRIPOS>MOLECULE
methanol
 6 5 0 0 0
****
USER_CHARGES
INVALID_CHARGES
Pose:  24 Cluster:  24 Fr_nu: 235169 TotEn:    -8.08
@<TRIPOS>ATOM
      1 C1        -81.8433   -5.7792  -44.9573 C.3    1 LIG      -0.04000
      2 O1        -81.0365   -4.6235  -45.0914 O.3    1 LIG      -0.65000
      3 H1        -81.2191   -6.6290  -44.6704 H      1 LIG       0.09000
      4 H2        -82.3454   -5.9862  -45.9058 H      1 LIG       0.09000
      5 H3        -82.5922   -5.6019  -44.1819 H      1 LIG       0.09000
      6 H4        -81.6250   -3.8925  -45.3463 H      1 LIG       0.42000
@<TRIPOS>BOND
      1       1       2 1
      2       1       3 1
      3       1       4 1
      4       1       5 1
      5       2       6 1
@<TRIPOS>ALT_TYPE
CGenFF_4.0_ALT_TYPE_SET
CGenFF_4.0 1 CG331 2 OG311 3 HGA3 4 HGA3 5 HGA3 6 HGP1
@<TRIPOS>MOLECULE
methanol
 6 5 0 0 0
****
USER_CHARGES
INVALID_CHARGES
Pose:  25 Cluster:  25 Fr_nu: 10250347 TotEn:    -7.93
@<TRIPOS>ATOM
      1 C1        -46.8737   -7.2865  -28.8263 C.3    1 LIG      -0.04000
      2 O1        -46.6224   -7.9230  -30.0658 O.3    1 LIG      -0.65000
      3 H1        -46.9373   -6.2061  -28.9770 H      1 LIG       0.09000
      4 H2        -46.0682   -7.5206  -28.1256 H      1 LIG       0.09000
      5 H3        -47.8214   -7.6525  -28.4245 H      1 LIG       0.09000
      6 H4        -46.5726   -8.8784  -29.8913 H      1 LIG       0.42000
@<TRIPOS>BOND
      1       1       2 1
      2       1       3 1
      3       1       4 1
      4       1       5 1
      5       2       6 1
@<TRIPOS>ALT_TYPE
CGenFF_4.0_ALT_TYPE_SET
CGenFF_4.0 1 CG331 2 OG311 3 HGA3 4 HGA3 5 HGA3 6 HGP1
@<TRIPOS>MOLECULE
methanol
 6 5 0 0 0
****
USER_CHARGES
INVALID_CHARGES
Pose:  26 Cluster:  26 Fr_nu: 294340 TotEn:    -7.82
@<TRIPOS>ATOM
      1 C1        -82.1413   -5.8216  -44.9735 C.3    1 LIG      -0.04000
      2 O1        -80.9062   -6.5136  -44.9603 O.3    1 LIG      -0.65000
      3 H1        -82.6074   -5.9253  -45.9564 H      1 LIG       0.09000
      4 H2        -81.9707   -4.7656  -44.7490 H      1 LIG       0.09000
      5 H3        -82.7981   -6.2521  -44.2140 H      1 LIG       0.09000
      6 H4        -80.5238   -6.3984  -44.0736 H      1 LIG       0.42000
@<TRIPOS>BOND
      1       1       2 1
      2       1       3 1
      3       1       4 1
      4       1       5 1
      5       2       6 1
@<TRIPOS>ALT_TYPE
CGenFF_4.0_ALT_TYPE_SET
CGenFF_4.0 1 CG331 2 OG311 3 HGA3 4 HGA3 5 HGA3 6 HGP1
@<TRIPOS>MOLECULE
methanol
 6 5 0 0 0
****
USER_CHARGES
INVALID_CHARGES
Pose:  27 Cluster:  27 Fr_nu: 236601 TotEn:    -7.76
@<TRIPOS>ATOM
      1 C1        -81.8337   -5.6129  -45.0088 C.3    1 LIG      -0.04000
      2 O1        -81.7749   -6.3239  -43.7859 O.3    1 LIG      -0.65000
      3 H1        -82.8518   -5.2510  -45.1721 H      1 LIG       0.09000
      4 H2        -81.5336   -6.2707  -45.8285 H      1 LIG       0.09000
      5 H3        -81.1506   -4.7618  -44.9584 H      1 LIG       0.09000
      6 H4        -80.8578   -6.6286  -43.6766 H      1 LIG       0.42000
@<TRIPOS>BOND
      1       1       2 1
      2       1       3 1
      3       1       4 1
      4       1       5 1
      5       2       6 1
@<TRIPOS>ALT_TYPE
CGenFF_4.0_ALT_TYPE_SET
CGenFF_4.0 1 CG331 2 OG311 3 HGA3 4 HGA3 5 HGA3 6 HGP1
@<TRIPOS>MOLECULE
methanol
 6 5 0 0 0
****
USER_CHARGES
INVALID_CHARGES
Pose:  28 Cluster:  28 Fr_nu: 222278 TotEn:    -7.63
@<TRIPOS>ATOM
      1 C1        -49.5220  -11.8385  -28.8475 C.3    1 LIG      -0.04000
      2 O1        -50.6071  -11.0155  -28.4605 O.3    1 LIG      -0.65000
      3 H1        -48.9218  -12.0884  -27.9691 H      1 LIG       0.09000
      4 H2        -48.9086  -11.3122  -29.5833 H      1 LIG       0.09000
      5 H3        -49.9131  -12.7567  -29.2920 H      1 LIG       0.09000
      6 H4        -51.1150  -10.8155  -29.2654 H      1 LIG       0.42000
@<TRIPOS>BOND
      1       1       2 1
      2       1       3 1
      3       1       4 1
      4       1       5 1
      5       2       6 1
@<TRIPOS>ALT_TYPE
CGenFF_4.0_ALT_TYPE_SET
CGenFF_4.0 1 CG331 2 OG311 3 HGA3 4 HGA3 5 HGA3 6 HGP1
@<TRIPOS>MOLECULE
methanol
 6 5 0 0 0
****
USER_CHARGES
INVALID_CHARGES
Pose:  29 Cluster:  29 Fr_nu: 169337 TotEn:    -7.56
@<TRIPOS>ATOM
      1 C1        -74.3096  -25.1750  -54.6411 C.3    1 LIG      -0.04000
      2 O1        -74.8582  -23.9173  -54.9899 O.3    1 LIG      -0.65000
      3 H1        -73.9979  -25.7012  -55.5467 H      1 LIG       0.09000
      4 H2        -75.0579  -25.7637  -54.1043 H      1 LIG       0.09000
      5 H3        -73.4415  -25.0179  -53.9967 H      1 LIG       0.09000
      6 H4        -75.1226  -23.4815  -54.1617 H      1 LIG       0.42000
@<TRIPOS>BOND
      1       1       2 1
      2       1       3 1
      3       1       4 1
      4       1       5 1
      5       2       6 1
@<TRIPOS>ALT_TYPE
CGenFF_4.0_ALT_TYPE_SET
CGenFF_4.0 1 CG331 2 OG311 3 HGA3 4 HGA3 5 HGA3 6 HGP1
@<TRIPOS>MOLECULE
methanol
 6 5 0 0 0
****
USER_CHARGES
INVALID_CHARGES
Pose:  30 Cluster:  30 Fr_nu: 3871074 TotEn:    -7.55
@<TRIPOS>ATOM
      1 C1        -78.5121  -13.8399  -45.3895 C.3    1 LIG      -0.04000
      2 O1        -79.2176  -12.6140  -45.4517 O.3    1 LIG      -0.65000
      3 H1        -77.6168  -13.7151  -44.7755 H      1 LIG       0.09000
      4 H2        -78.2338  -14.1528  -46.3990 H      1 LIG       0.09000
      5 H3        -79.1568  -14.5986  -44.9396 H      1 LIG       0.09000
      6 H4        -80.0037  -12.7647  -46.0041 H      1 LIG       0.42000
@<TRIPOS>BOND
      1       1       2 1
      2       1       3 1
      3       1       4 1
      4       1       5 1
      5       2       6 1
@<TRIPOS>ALT_TYPE
CGenFF_4.0_ALT_TYPE_SET
CGenFF_4.0 1 CG331 2 OG311 3 HGA3 4 HGA3 5 HGA3 6 HGP1
@<TRIPOS>MOLECULE
methanol
 6 5 0 0 0
****
USER_CHARGES
INVALID_CHARGES
Pose:  31 Cluster:  31 Fr_nu: 10249366 TotEn:    -7.46
@<TRIPOS>ATOM
      1 C1        -46.3590   -7.9230  -29.9567 C.3    1 LIG      -0.04000
      2 O1        -45.2727   -7.1473  -29.4849 O.3    1 LIG      -0.65000
      3 H1        -46.6127   -7.6154  -30.9742 H      1 LIG       0.09000
      4 H2        -47.2200   -7.7848  -29.2977 H      1 LIG       0.09000
      5 H3        -46.0694   -8.9764  -29.9585 H      1 LIG       0.09000
      6 H4        -45.0776   -7.4490  -28.5812 H      1 LIG       0.42000
@<TRIPOS>BOND
      1       1       2 1
      2       1       3 1
      3       1       4 1
      4       1       5 1
      5       2       6 1
@<TRIPOS>ALT_TYPE
CGenFF_4.0_ALT_TYPE_SET
CGenFF_4.0 1 CG331 2 OG311 3 HGA3 4 HGA3 5 HGA3 6 HGP1
@<TRIPOS>MOLECULE
methanol
 6 5 0 0 0
****
USER_CHARGES
INVALID_CHARGES
Pose:  32 Cluster:  32 Fr_nu: 10249948 TotEn:    -7.10
@<TRIPOS>ATOM
      1 C1        -46.3590   -7.9230  -29.9567 C.3    1 LIG      -0.04000
      2 O1        -46.9303   -6.6608  -29.6650 O.3    1 LIG      -0.65000
      3 H1        -45.2815   -7.8117  -30.1003 H      1 LIG       0.09000
      4 H2        -46.8176   -8.3313  -30.8609 H      1 LIG       0.09000
      5 H3        -46.5447   -8.5994  -29.1191 H      1 LIG       0.09000
      6 H4        -47.8851   -6.8005  -29.5445 H      1 LIG       0.42000
@<TRIPOS>BOND
      1       1       2 1
      2       1       3 1
      3       1       4 1
      4       1       5 1
      5       2       6 1
@<TRIPOS>ALT_TYPE
CGenFF_4.0_ALT_TYPE_SET
CGenFF_4.0 1 CG331 2 OG311 3 HGA3 4 HGA3 5 HGA3 6 HGP1
@<TRIPOS>MOLECULE
methanol
 6 5 0 0 0
****
USER_CHARGES
INVALID_CHARGES
Pose:  33 Cluster:  33 Fr_nu: 215214 TotEn:    -6.90
@<TRIPOS>ATOM
      1 C1        -81.9081   -6.0368  -45.5158 C.3    1 LIG      -0.04000
      2 O1        -83.0140   -5.1613  -45.6379 O.3    1 LIG      -0.65000
      3 H1        -82.2052   -7.0445  -45.8165 H      1 LIG       0.09000
      4 H2        -81.5590   -6.0422  -44.4801 H      1 LIG       0.09000
      5 H3        -81.1041   -5.6868  -46.1675 H      1 LIG       0.09000
      6 H4        -82.7115   -4.2790  -45.3626 H      1 LIG       0.42000
@<TRIPOS>BOND
      1       1       2 1
      2       1       3 1
      3       1       4 1
      4       1       5 1
      5       2       6 1
@<TRIPOS>ALT_TYPE
CGenFF_4.0_ALT_TYPE_SET
CGenFF_4.0 1 CG331 2 OG311 3 HGA3 4 HGA3 5 HGA3 6 HGP1
@<TRIPOS>MOLECULE
methanol
 6 5 0 0 0
****
USER_CHARGES
INVALID_CHARGES
Pose:  34 Cluster:  34 Fr_nu: 10283249 TotEn:    -6.72
@<TRIPOS>ATOM
      1 C1        -77.0415   -5.3192  -58.2465 C.3    1 LIG      -0.04000
      2 O1        -76.9582   -4.0637  -58.8954 O.3    1 LIG      -0.65000
      3 H1        -76.5416   -6.0779  -58.8537 H      1 LIG       0.09000
      4 H2        -78.0914   -5.5868  -58.1020 H      1 LIG       0.09000
      5 H3        -76.5479   -5.2504  -57.2743 H      1 LIG       0.09000
      6 H4        -77.4122   -3.4180  -58.3273 H      1 LIG       0.42000
@<TRIPOS>BOND
      1       1       2 1
      2       1       3 1
      3       1       4 1
      4       1       5 1
      5       2       6 1
@<TRIPOS>ALT_TYPE
CGenFF_4.0_ALT_TYPE_SET
CGenFF_4.0 1 CG331 2 OG311 3 HGA3 4 HGA3 5 HGA3 6 HGP1
@<TRIPOS>MOLECULE
methanol
 6 5 0 0 0
****
USER_CHARGES
INVALID_CHARGES
Pose:  35 Cluster:  35 Fr_nu: 10233872 TotEn:    -6.39
@<TRIPOS>ATOM
      1 C1        -52.4613  -24.8881  -24.6793 C.3    1 LIG      -0.04000
      2 O1        -51.7533  -23.6833  -24.4520 O.3    1 LIG      -0.65000
      3 H1        -52.7680  -25.3174  -23.7223 H      1 LIG       0.09000
      4 H2        -51.8215  -25.5918  -25.2179 H      1 LIG       0.09000
      5 H3        -53.3479  -24.6715  -25.2798 H      1 LIG       0.09000
      6 H4        -51.4983  -23.3334  -25.3228 H      1 LIG       0.42000
@<TRIPOS>BOND
      1       1       2 1
      2       1       3 1
      3       1       4 1
      4       1       5 1
      5       2       6 1
@<TRIPOS>ALT_TYPE
CGenFF_4.0_ALT_TYPE_SET
CGenFF_4.0 1 CG331 2 OG311 3 HGA3 4 HGA3 5 HGA3 6 HGP1
@<TRIPOS>MOLECULE
methanol
 6 5 0 0 0
****
USER_CHARGES
INVALID_CHARGES
Pose:  36 Cluster:  36 Fr_nu: 10071540 TotEn:    -5.78
@<TRIPOS>ATOM
      1 C1        -73.1353  -24.2436  -56.9455 C.3    1 LIG      -0.04000
      2 O1        -74.0917  -23.2303  -56.6948 O.3    1 LIG      -0.65000
      3 H1        -73.4330  -24.8167  -57.8271 H      1 LIG       0.09000
      4 H2        -73.0647  -24.9024  -56.0763 H      1 LIG       0.09000
      5 H3        -72.1637  -23.7782  -57.1273 H      1 LIG       0.09000
      6 H4        -73.7934  -22.7446  -55.9069 H      1 LIG       0.42000
@<TRIPOS>BOND
      1       1       2 1
      2       1       3 1
      3       1       4 1
      4       1       5 1
      5       2       6 1
@<TRIPOS>ALT_TYPE
CGenFF_4.0_ALT_TYPE_SET
CGenFF_4.0 1 CG331 2 OG311 3 HGA3 4 HGA3 5 HGA3 6 HGP1
@<TRIPOS>MOLECULE
methanol
 6 5 0 0 0
****
USER_CHARGES
INVALID_CHARGES
Pose:  37 Cluster:  37 Fr_nu: 10305287 TotEn:    -4.01
@<TRIPOS>ATOM
      1 C1        -85.3520    2.5301  -51.2233 C.3    1 LIG      -0.04000
      2 O1        -86.1387    1.4215  -50.8278 O.3    1 LIG      -0.65000
      3 H1        -85.2191    3.2050  -50.3742 H      1 LIG       0.09000
      4 H2        -85.8464    3.0543  -52.0451 H      1 LIG       0.09000
      5 H3        -84.3754    2.1718  -51.5573 H      1 LIG       0.09000
      6 H4        -86.2343    0.8468  -51.6065 H      1 LIG       0.42000
@<TRIPOS>BOND
      1       1       2 1
      2       1       3 1
      3       1       4 1
      4       1       5 1
      5       2       6 1
@<TRIPOS>ALT_TYPE
CGenFF_4.0_ALT_TYPE_SET
CGenFF_4.0 1 CG331 2 OG311 3 HGA3 4 HGA3 5 HGA3 6 HGP1
@<TRIPOS>MOLECULE
furan
 9 9 0 0 0
****
USER_CHARGES
INVALID_CHARGES
Pose:   1 Cluster:   1 Fr_nu: 3488333 TotEn:   -10.97
@<TRIPOS>ATOM
      1 C1        -44.7090   -7.3002  -28.5176 C.2    1 LIG      -0.26000
      2 C2        -46.0530   -7.7363  -28.5998 C.2    1 LIG      -0.26000
      3 C3        -44.2434   -7.2517  -29.8110 C.2    1 LIG       0.09300
      4 C4        -46.3129   -7.9230  -29.9376 C.2    1 LIG       0.09300
      5 O1        -45.2149   -7.6297  -30.6826 O.3    1 LIG      -0.29200
      6 H1        -44.1496   -7.0527  -27.6270 H      1 LIG       0.17500
      7 H2        -46.7457   -7.8944  -27.7858 H      1 LIG       0.17500
      8 H3        -43.2961   -6.9821  -30.2549 H      1 LIG       0.13800
      9 H4        -47.1824   -8.2438  -30.4925 H      1 LIG       0.13800
@<TRIPOS>BOND
      1       1       2 1
      2       1       3 2
      3       2       4 2
      4       3       5 1
      5       4       5 1
      6       1       6 1
      7       2       7 1
      8       3       8 1
      9       4       9 1
@<TRIPOS>ALT_TYPE
CGenFF_4.0_ALT_TYPE_SET
CGenFF_4.0 1 CG2R51 2 CG2R51 3 CG2R51 4 CG2R51 5 OG2R50 6 HGR51 7 HGR51 8 HGR52 9 HGR52
@<TRIPOS>MOLECULE
furan
 9 9 0 0 0
****
USER_CHARGES
INVALID_CHARGES
Pose:   2 Cluster:   2 Fr_nu: 3488445 TotEn:   -10.61
@<TRIPOS>ATOM
      1 C1        -44.4996   -7.4692  -29.8055 C.2    1 LIG      -0.26000
      2 C2        -45.2146   -6.9247  -28.7120 C.2    1 LIG      -0.26000
      3 C3        -45.4373   -8.0660  -30.6158 C.2    1 LIG       0.09300
      4 C4        -46.5381   -7.2275  -28.9322 C.2    1 LIG       0.09300
      5 O1        -46.6824   -7.9230  -30.0906 O.3    1 LIG      -0.29200
      6 H1        -43.4342   -7.4318  -29.9808 H      1 LIG       0.17500
      7 H2        -44.8151   -6.3796  -27.8691 H      1 LIG       0.17500
      8 H3        -45.3834   -8.6039  -31.5511 H      1 LIG       0.13800
      9 H4        -47.4506   -7.0299  -28.3886 H      1 LIG       0.13800
@<TRIPOS>BOND
      1       1       2 1
      2       1       3 2
      3       2       4 2
      4       3       5 1
      5       4       5 1
      6       1       6 1
      7       2       7 1
      8       3       8 1
      9       4       9 1
@<TRIPOS>ALT_TYPE
CGenFF_4.0_ALT_TYPE_SET
CGenFF_4.0 1 CG2R51 2 CG2R51 3 CG2R51 4 CG2R51 5 OG2R50 6 HGR51 7 HGR51 8 HGR52 9 HGR52
@<TRIPOS>MOLECULE
furan
 9 9 0 0 0
****
USER_CHARGES
INVALID_CHARGES
Pose:   3 Cluster:   3 Fr_nu:  13929 TotEn:   -10.32
@<TRIPOS>ATOM
      1 C1        -74.3722   -9.9522  -53.1654 C.2    1 LIG      -0.26000
      2 C2        -73.9684   -8.5963  -53.2062 C.2    1 LIG      -0.26000
      3 C3        -75.2552  -10.0563  -52.1159 C.2    1 LIG       0.09300
      4 C4        -74.6334   -7.9685  -52.1789 C.2    1 LIG       0.09300
      5 O1        -75.4200   -8.8516  -51.5094 O.3    1 LIG      -0.29200
      6 H1        -74.0586  -10.7535  -53.8188 H      1 LIG       0.17500
      7 H2        -73.2790   -8.1344  -53.8982 H      1 LIG       0.17500
      8 H3        -75.8229  -10.8733  -51.6946 H      1 LIG       0.13800
      9 H4        -74.6544   -6.9525  -51.8125 H      1 LIG       0.13800
@<TRIPOS>BOND
      1       1       2 1
      2       1       3 2
      3       2       4 2
      4       3       5 1
      5       4       5 1
      6       1       6 1
      7       2       7 1
      8       3       8 1
      9       4       9 1
@<TRIPOS>ALT_TYPE
CGenFF_4.0_ALT_TYPE_SET
CGenFF_4.0 1 CG2R51 2 CG2R51 3 CG2R51 4 CG2R51 5 OG2R50 6 HGR51 7 HGR51 8 HGR52 9 HGR52
@<TRIPOS>MOLECULE
furan
 9 9 0 0 0
****
USER_CHARGES
INVALID_CHARGES
Pose:   4 Cluster:   4 Fr_nu:  55449 TotEn:   -10.24
@<TRIPOS>ATOM
      1 C1        -74.5171   -9.0770  -53.0928 C.2    1 LIG      -0.26000
      2 C2        -75.0071   -8.5168  -51.8890 C.2    1 LIG      -0.26000
      3 C3        -75.1019  -10.3172  -53.2028 C.2    1 LIG       0.09300
      4 C4        -75.8566   -9.4545  -51.3492 C.2    1 LIG       0.09300
      5 O1        -75.9199  -10.5548  -52.1441 O.3    1 LIG      -0.29200
      6 H1        -73.8240   -8.6328  -53.7925 H      1 LIG       0.17500
      7 H2        -74.7709   -7.5504  -51.4676 H      1 LIG       0.17500
      8 H3        -75.0437  -11.1089  -53.9355 H      1 LIG       0.13800
      9 H4        -76.4602   -9.4889  -50.4540 H      1 LIG       0.13800
@<TRIPOS>BOND
      1       1       2 1
      2       1       3 2
      3       2       4 2
      4       3       5 1
      5       4       5 1
      6       1       6 1
      7       2       7 1
      8       3       8 1
      9       4       9 1
@<TRIPOS>ALT_TYPE
CGenFF_4.0_ALT_TYPE_SET
CGenFF_4.0 1 CG2R51 2 CG2R51 3 CG2R51 4 CG2R51 5 OG2R50 6 HGR51 7 HGR51 8 HGR52 9 HGR52
@<TRIPOS>MOLECULE
furan
 9 9 0 0 0
****
USER_CHARGES
INVALID_CHARGES
Pose:   5 Cluster:   5 Fr_nu: 1302451 TotEn:   -10.18
@<TRIPOS>ATOM
      1 C1        -71.6220  -24.5572  -41.3414 C.2    1 LIG      -0.26000
      2 C2        -72.7958  -24.4132  -42.1190 C.2    1 LIG      -0.26000
      3 C3        -71.9318  -24.0782  -40.0897 C.2    1 LIG       0.09300
      4 C4        -73.7393  -23.8566  -41.2870 C.2    1 LIG       0.09300
      5 O1        -73.2205  -23.6493  -40.0483 O.3    1 LIG      -0.29200
      6 H1        -70.6692  -24.9593  -41.6542 H      1 LIG       0.17500
      7 H2        -72.9366  -24.6818  -43.1560 H      1 LIG       0.17500
      8 H3        -71.3765  -23.9799  -39.1683 H      1 LIG       0.13800
      9 H4        -74.7707  -23.5630  -41.4172 H      1 LIG       0.13800
@<TRIPOS>BOND
      1       1       2 1
      2       1       3 2
      3       2       4 2
      4       3       5 1
      5       4       5 1
      6       1       6 1
      7       2       7 1
      8       3       8 1
      9       4       9 1
@<TRIPOS>ALT_TYPE
CGenFF_4.0_ALT_TYPE_SET
CGenFF_4.0 1 CG2R51 2 CG2R51 3 CG2R51 4 CG2R51 5 OG2R50 6 HGR51 7 HGR51 8 HGR52 9 HGR52
@<TRIPOS>MOLECULE
furan
 9 9 0 0 0
****
USER_CHARGES
INVALID_CHARGES
Pose:   6 Cluster:   6 Fr_nu: 417497 TotEn:   -10.05
@<TRIPOS>ATOM
      1 C1        -78.3917  -13.3634  -51.4514 C.2    1 LIG      -0.26000
      2 C2        -77.2158  -12.9975  -52.1490 C.2    1 LIG      -0.26000
      3 C3        -78.5021  -12.4827  -50.4006 C.2    1 LIG       0.09300
      4 C4        -76.6916  -11.9192  -51.4749 C.2    1 LIG       0.09300
      5 O1        -77.4698  -11.5990  -50.4079 O.3    1 LIG      -0.29200
      6 H1        -79.0731  -14.1687  -51.6848 H      1 LIG       0.17500
      7 H2        -76.8023  -13.4616  -53.0327 H      1 LIG       0.17500
      8 H3        -79.2190  -12.3574  -49.6022 H      1 LIG       0.13800
      9 H4        -75.8183  -11.2999  -51.6194 H      1 LIG       0.13800
@<TRIPOS>BOND
      1       1       2 1
      2       1       3 2
      3       2       4 2
      4       3       5 1
      5       4       5 1
      6       1       6 1
      7       2       7 1
      8       3       8 1
      9       4       9 1
@<TRIPOS>ALT_TYPE
CGenFF_4.0_ALT_TYPE_SET
CGenFF_4.0 1 CG2R51 2 CG2R51 3 CG2R51 4 CG2R51 5 OG2R50 6 HGR51 7 HGR51 8 HGR52 9 HGR52
@<TRIPOS>MOLECULE
furan
 9 9 0 0 0
****
USER_CHARGES
INVALID_CHARGES
Pose:   7 Cluster:   7 Fr_nu: 3488498 TotEn:    -9.92
@<TRIPOS>ATOM
      1 C1        -44.9239   -7.9248  -29.3648 C.2    1 LIG      -0.26000
      2 C2        -46.2907   -7.5767  -29.4819 C.2    1 LIG      -0.26000
      3 C3        -44.4457   -7.2340  -28.2757 C.2    1 LIG       0.09300
      4 C4        -46.5504   -6.6981  -28.4559 C.2    1 LIG       0.09300
      5 O1        -45.4309   -6.4840  -27.7159 O.3    1 LIG      -0.29200
      6 H1        -44.3579   -8.5949  -29.9956 H      1 LIG       0.17500
      7 H2        -46.9982   -7.9230  -30.2214 H      1 LIG       0.17500
      8 H3        -43.4805   -7.1723  -27.7944 H      1 LIG       0.13800
      9 H4        -47.4330   -6.1651  -28.1335 H      1 LIG       0.13800
@<TRIPOS>BOND
      1       1       2 1
      2       1       3 2
      3       2       4 2
      4       3       5 1
      5       4       5 1
      6       1       6 1
      7       2       7 1
      8       3       8 1
      9       4       9 1
@<TRIPOS>ALT_TYPE
CGenFF_4.0_ALT_TYPE_SET
CGenFF_4.0 1 CG2R51 2 CG2R51 3 CG2R51 4 CG2R51 5 OG2R50 6 HGR51 7 HGR51 8 HGR52 9 HGR52
@<TRIPOS>MOLECULE
furan
 9 9 0 0 0
****
USER_CHARGES
INVALID_CHARGES
Pose:   8 Cluster:   8 Fr_nu: 831899 TotEn:    -9.88
@<TRIPOS>ATOM
      1 C1        -75.4849   -8.8400  -51.5291 C.2    1 LIG      -0.26000
      2 C2        -75.1160   -9.7770  -52.5237 C.2    1 LIG      -0.26000
      3 C3        -74.5560   -7.8276  -51.5948 C.2    1 LIG       0.09300
      4 C4        -73.9882   -9.2703  -53.1264 C.2    1 LIG       0.09300
      5 O1        -73.6403   -8.0822  -52.5660 O.3    1 LIG      -0.29200
      6 H1        -76.3226   -8.8958  -50.8490 H      1 LIG       0.17500
      7 H2        -75.6106  -10.7054  -52.7705 H      1 LIG       0.17500
      8 H3        -74.4155   -6.9053  -51.0501 H      1 LIG       0.13800
      9 H4        -73.3487   -9.6154  -53.9257 H      1 LIG       0.13800
@<TRIPOS>BOND
      1       1       2 1
      2       1       3 2
      3       2       4 2
      4       3       5 1
      5       4       5 1
      6       1       6 1
      7       2       7 1
      8       3       8 1
      9       4       9 1
@<TRIPOS>ALT_TYPE
CGenFF_4.0_ALT_TYPE_SET
CGenFF_4.0 1 CG2R51 2 CG2R51 3 CG2R51 4 CG2R51 5 OG2R50 6 HGR51 7 HGR51 8 HGR52 9 HGR52
@<TRIPOS>MOLECULE
furan
 9 9 0 0 0
****
USER_CHARGES
INVALID_CHARGES
Pose:   9 Cluster:   9 Fr_nu:  45339 TotEn:    -9.86
@<TRIPOS>ATOM
      1 C1        -74.4853   -8.6862  -44.0887 C.2    1 LIG      -0.26000
      2 C2        -73.4313   -9.0979  -44.9390 C.2    1 LIG      -0.26000
      3 C3        -75.5667   -9.4721  -44.4128 C.2    1 LIG       0.09300
      4 C4        -73.9438  -10.1061  -45.7219 C.2    1 LIG       0.09300
      5 O1        -75.2449  -10.3402  -45.4074 O.3    1 LIG      -0.29200
      6 H1        -74.4601   -7.9131  -43.3345 H      1 LIG       0.17500
      7 H2        -72.4241   -8.7086  -44.9762 H      1 LIG       0.17500
      8 H3        -76.5814   -9.5350  -44.0475 H      1 LIG       0.13800
      9 H4        -73.5337  -10.7250  -46.5066 H      1 LIG       0.13800
@<TRIPOS>BOND
      1       1       2 1
      2       1       3 2
      3       2       4 2
      4       3       5 1
      5       4       5 1
      6       1       6 1
      7       2       7 1
      8       3       8 1
      9       4       9 1
@<TRIPOS>ALT_TYPE
CGenFF_4.0_ALT_TYPE_SET
CGenFF_4.0 1 CG2R51 2 CG2R51 3 CG2R51 4 CG2R51 5 OG2R50 6 HGR51 7 HGR51 8 HGR52 9 HGR52
@<TRIPOS>MOLECULE
furan
 9 9 0 0 0
****
USER_CHARGES
INVALID_CHARGES
Pose:  10 Cluster:  10 Fr_nu: 2594042 TotEn:    -9.50
@<TRIPOS>ATOM
      1 C1        -62.3628    3.2775  -39.2394 C.2    1 LIG      -0.26000
      2 C2        -61.5927    4.3439  -38.7170 C.2    1 LIG      -0.26000
      3 C3        -61.9912    3.1479  -40.5575 C.2    1 LIG       0.09300
      4 C4        -60.8054    4.7899  -39.7530 C.2    1 LIG       0.09300
      5 O1        -61.0423    4.0660  -40.8784 O.3    1 LIG      -0.29200
      6 H1        -63.0971    2.6787  -38.7204 H      1 LIG       0.17500
      7 H2        -61.6092    4.7380  -37.7112 H      1 LIG       0.17500
      8 H3        -62.2911    2.4864  -41.3572 H      1 LIG       0.13800
      9 H4        -60.0647    5.5707  -39.8465 H      1 LIG       0.13800
@<TRIPOS>BOND
      1       1       2 1
      2       1       3 2
      3       2       4 2
      4       3       5 1
      5       4       5 1
      6       1       6 1
      7       2       7 1
      8       3       8 1
      9       4       9 1
@<TRIPOS>ALT_TYPE
CGenFF_4.0_ALT_TYPE_SET
CGenFF_4.0 1 CG2R51 2 CG2R51 3 CG2R51 4 CG2R51 5 OG2R50 6 HGR51 7 HGR51 8 HGR52 9 HGR52
@<TRIPOS>MOLECULE
furan
 9 9 0 0 0
****
USER_CHARGES
INVALID_CHARGES
Pose:  11 Cluster:  11 Fr_nu: 832220 TotEn:    -9.37
@<TRIPOS>ATOM
      1 C1        -75.3612  -11.9362  -53.0282 C.2    1 LIG      -0.26000
      2 C2        -75.9723  -10.8424  -52.3697 C.2    1 LIG      -0.26000
      3 C3        -74.1751  -11.4610  -53.5376 C.2    1 LIG       0.09300
      4 C4        -75.1160   -9.7770  -52.5237 C.2    1 LIG       0.09300
      5 O1        -74.0181  -10.1458  -53.2344 O.3    1 LIG      -0.29200
      6 H1        -75.7383  -12.9444  -53.1204 H      1 LIG       0.17500
      7 H2        -76.9184  -10.8321  -51.8480 H      1 LIG       0.17500
      8 H3        -73.3739  -11.9082  -54.1078 H      1 LIG       0.13800
      9 H4        -75.1415   -8.7453  -52.2042 H      1 LIG       0.13800
@<TRIPOS>BOND
      1       1       2 1
      2       1       3 2
      3       2       4 2
      4       3       5 1
      5       4       5 1
      6       1       6 1
      7       2       7 1
      8       3       8 1
      9       4       9 1
@<TRIPOS>ALT_TYPE
CGenFF_4.0_ALT_TYPE_SET
CGenFF_4.0 1 CG2R51 2 CG2R51 3 CG2R51 4 CG2R51 5 OG2R50 6 HGR51 7 HGR51 8 HGR52 9 HGR52
@<TRIPOS>MOLECULE
furan
 9 9 0 0 0
****
USER_CHARGES
INVALID_CHARGES
Pose:  12 Cluster:  12 Fr_nu: 766059 TotEn:    -9.37
@<TRIPOS>ATOM
      1 C1        -48.7823  -12.0377  -43.4469 C.2    1 LIG      -0.26000
      2 C2        -50.1350  -11.9901  -43.0331 C.2    1 LIG      -0.26000
      3 C3        -48.2707  -10.7802  -43.2255 C.2    1 LIG       0.09300
      4 C4        -50.3535  -10.7070  -42.5883 C.2    1 LIG       0.09300
      5 O1        -49.2220   -9.9631  -42.7021 O.3    1 LIG      -0.29200
      6 H1        -48.2474  -12.8826  -43.8558 H      1 LIG       0.17500
      7 H2        -50.8599  -12.7909  -43.0561 H      1 LIG       0.17500
      8 H3        -47.3004  -10.3304  -43.3778 H      1 LIG       0.13800
      9 H4        -51.2122  -10.1928  -42.1819 H      1 LIG       0.13800
@<TRIPOS>BOND
      1       1       2 1
      2       1       3 2
      3       2       4 2
      4       3       5 1
      5       4       5 1
      6       1       6 1
      7       2       7 1
      8       3       8 1
      9       4       9 1
@<TRIPOS>ALT_TYPE
CGenFF_4.0_ALT_TYPE_SET
CGenFF_4.0 1 CG2R51 2 CG2R51 3 CG2R51 4 CG2R51 5 OG2R50 6 HGR51 7 HGR51 8 HGR52 9 HGR52
@<TRIPOS>MOLECULE
furan
 9 9 0 0 0
****
USER_CHARGES
INVALID_CHARGES
Pose:  13 Cluster:  13 Fr_nu: 1697034 TotEn:    -9.26
@<TRIPOS>ATOM
      1 C1        -74.9018  -22.7104  -44.2060 C.2    1 LIG      -0.26000
      2 C2        -74.6203  -23.9720  -43.6296 C.2    1 LIG      -0.26000
      3 C3        -74.6562  -21.7786  -43.2244 C.2    1 LIG       0.09300
      4 C4        -74.2228  -23.7212  -42.3369 C.2    1 LIG       0.09300
      5 O1        -74.2418  -22.3866  -42.0820 O.3    1 LIG      -0.29200
      6 H1        -75.2416  -22.5058  -45.2110 H      1 LIG       0.17500
      7 H2        -74.6974  -24.9427  -44.0978 H      1 LIG       0.17500
      8 H3        -74.7234  -20.7012  -43.1827 H      1 LIG       0.13800
      9 H4        -73.9102  -24.3497  -41.5157 H      1 LIG       0.13800
@<TRIPOS>BOND
      1       1       2 1
      2       1       3 2
      3       2       4 2
      4       3       5 1
      5       4       5 1
      6       1       6 1
      7       2       7 1
      8       3       8 1
      9       4       9 1
@<TRIPOS>ALT_TYPE
CGenFF_4.0_ALT_TYPE_SET
CGenFF_4.0 1 CG2R51 2 CG2R51 3 CG2R51 4 CG2R51 5 OG2R50 6 HGR51 7 HGR51 8 HGR52 9 HGR52
@<TRIPOS>MOLECULE
furan
 9 9 0 0 0
****
USER_CHARGES
INVALID_CHARGES
Pose:  14 Cluster:  14 Fr_nu: 662335 TotEn:    -9.07
@<TRIPOS>ATOM
      1 C1        -76.1765  -11.0309  -51.7916 C.2    1 LIG      -0.26000
      2 C2        -75.2938  -11.4798  -52.8028 C.2    1 LIG      -0.26000
      3 C3        -75.9481   -9.6812  -51.6568 C.2    1 LIG       0.09300
      4 C4        -74.5890  -10.3724  -53.2138 C.2    1 LIG       0.09300
      5 O1        -74.9819   -9.2720  -52.5202 O.3    1 LIG      -0.29200
      6 H1        -76.8896  -11.6177  -51.2309 H      1 LIG       0.17500
      7 H2        -75.1850  -12.4848  -53.1844 H      1 LIG       0.17500
      8 H3        -76.3684   -8.9111  -51.0264 H      1 LIG       0.13800
      9 H4        -73.8153  -10.2096  -53.9500 H      1 LIG       0.13800
@<TRIPOS>BOND
      1       1       2 1
      2       1       3 2
      3       2       4 2
      4       3       5 1
      5       4       5 1
      6       1       6 1
      7       2       7 1
      8       3       8 1
      9       4       9 1
@<TRIPOS>ALT_TYPE
CGenFF_4.0_ALT_TYPE_SET
CGenFF_4.0 1 CG2R51 2 CG2R51 3 CG2R51 4 CG2R51 5 OG2R50 6 HGR51 7 HGR51 8 HGR52 9 HGR52
@<TRIPOS>MOLECULE
furan
 9 9 0 0 0
****
USER_CHARGES
INVALID_CHARGES
Pose:  15 Cluster:  15 Fr_nu: 2693213 TotEn:    -9.00
@<TRIPOS>ATOM
      1 C1        -73.2645  -24.0191  -41.5341 C.2    1 LIG      -0.26000
      2 C2        -71.9984  -24.4048  -41.0326 C.2    1 LIG      -0.26000
      3 C3        -74.1966  -24.6090  -40.7123 C.2    1 LIG       0.09300
      4 C4        -72.2471  -25.2027  -39.9401 C.2    1 LIG       0.09300
      5 O1        -73.5847  -25.3321  -39.7381 O.3    1 LIG      -0.29200
      6 H1        -73.4717  -23.3904  -42.3879 H      1 LIG       0.17500
      7 H2        -71.0262  -24.1348  -41.4190 H      1 LIG       0.17500
      8 H3        -75.2766  -24.6109  -40.6873 H      1 LIG       0.13800
      9 H4        -71.6153  -25.7266  -39.2377 H      1 LIG       0.13800
@<TRIPOS>BOND
      1       1       2 1
      2       1       3 2
      3       2       4 2
      4       3       5 1
      5       4       5 1
      6       1       6 1
      7       2       7 1
      8       3       8 1
      9       4       9 1
@<TRIPOS>ALT_TYPE
CGenFF_4.0_ALT_TYPE_SET
CGenFF_4.0 1 CG2R51 2 CG2R51 3 CG2R51 4 CG2R51 5 OG2R50 6 HGR51 7 HGR51 8 HGR52 9 HGR52
@<TRIPOS>MOLECULE
furan
 9 9 0 0 0
****
USER_CHARGES
INVALID_CHARGES
Pose:  16 Cluster:  16 Fr_nu:  69173 TotEn:    -8.85
@<TRIPOS>ATOM
      1 C1        -75.2946   -8.1451  -51.9079 C.2    1 LIG      -0.26000
      2 C2        -74.4780   -7.8750  -53.0319 C.2    1 LIG      -0.26000
      3 C3        -75.3668   -9.5151  -51.8086 C.2    1 LIG       0.09300
      4 C4        -74.1092   -9.0992  -53.5392 C.2    1 LIG       0.09300
      5 O1        -74.6468  -10.1041  -52.7991 O.3    1 LIG      -0.29200
      6 H1        -75.7714   -7.4306  -51.2526 H      1 LIG       0.17500
      7 H2        -74.1935   -6.9089  -53.4232 H      1 LIG       0.17500
      8 H3        -75.8617  -10.1901  -51.1256 H      1 LIG       0.13800
      9 H4        -73.5007   -9.4089  -54.3763 H      1 LIG       0.13800
@<TRIPOS>BOND
      1       1       2 1
      2       1       3 2
      3       2       4 2
      4       3       5 1
      5       4       5 1
      6       1       6 1
      7       2       7 1
      8       3       8 1
      9       4       9 1
@<TRIPOS>ALT_TYPE
CGenFF_4.0_ALT_TYPE_SET
CGenFF_4.0 1 CG2R51 2 CG2R51 3 CG2R51 4 CG2R51 5 OG2R50 6 HGR51 7 HGR51 8 HGR52 9 HGR52
@<TRIPOS>MOLECULE
furan
 9 9 0 0 0
****
USER_CHARGES
INVALID_CHARGES
Pose:  17 Cluster:  17 Fr_nu: 1327575 TotEn:    -8.82
@<TRIPOS>ATOM
      1 C1        -72.9911  -23.5593  -42.2561 C.2    1 LIG      -0.26000
      2 C2        -72.2609  -24.2971  -41.2939 C.2    1 LIG      -0.26000
      3 C3        -74.3196  -23.8071  -41.9998 C.2    1 LIG       0.09300
      4 C4        -73.1952  -24.9429  -40.5181 C.2    1 LIG       0.09300
      5 O1        -74.4526  -24.6494  -40.9418 O.3    1 LIG      -0.29200
      6 H1        -72.5982  -22.9266  -43.0388 H      1 LIG       0.17500
      7 H2        -71.1878  -24.3510  -41.1800 H      1 LIG       0.17500
      8 H3        -75.2428  -23.4772  -42.4536 H      1 LIG       0.13800
      9 H4        -73.1310  -25.6110  -39.6717 H      1 LIG       0.13800
@<TRIPOS>BOND
      1       1       2 1
      2       1       3 2
      3       2       4 2
      4       3       5 1
      5       4       5 1
      6       1       6 1
      7       2       7 1
      8       3       8 1
      9       4       9 1
@<TRIPOS>ALT_TYPE
CGenFF_4.0_ALT_TYPE_SET
CGenFF_4.0 1 CG2R51 2 CG2R51 3 CG2R51 4 CG2R51 5 OG2R50 6 HGR51 7 HGR51 8 HGR52 9 HGR52
@<TRIPOS>MOLECULE
furan
 9 9 0 0 0
****
USER_CHARGES
INVALID_CHARGES
Pose:  18 Cluster:  18 Fr_nu:  23362 TotEn:    -8.69
@<TRIPOS>ATOM
      1 C1        -60.8081    4.4302  -38.6126 C.2    1 LIG      -0.26000
      2 C2        -61.5173    3.6230  -39.5338 C.2    1 LIG      -0.26000
      3 C3        -60.1115    5.3469  -39.3653 C.2    1 LIG       0.09300
      4 C4        -61.2037    4.1041  -40.7837 C.2    1 LIG       0.09300
      5 O1        -60.3474    5.1550  -40.6897 O.3    1 LIG      -0.29200
      6 H1        -60.8046    4.3532  -37.5350 H      1 LIG       0.17500
      7 H2        -62.1750    2.7944  -39.3142 H      1 LIG       0.17500
      8 H3        -59.4411    6.1586  -39.1227 H      1 LIG       0.13800
      9 H4        -61.4917    3.8238  -41.7865 H      1 LIG       0.13800
@<TRIPOS>BOND
      1       1       2 1
      2       1       3 2
      3       2       4 2
      4       3       5 1
      5       4       5 1
      6       1       6 1
      7       2       7 1
      8       3       8 1
      9       4       9 1
@<TRIPOS>ALT_TYPE
CGenFF_4.0_ALT_TYPE_SET
CGenFF_4.0 1 CG2R51 2 CG2R51 3 CG2R51 4 CG2R51 5 OG2R50 6 HGR51 7 HGR51 8 HGR52 9 HGR52
@<TRIPOS>MOLECULE
furan
 9 9 0 0 0
****
USER_CHARGES
INVALID_CHARGES
Pose:  19 Cluster:  19 Fr_nu: 268645 TotEn:    -8.28
@<TRIPOS>ATOM
      1 C1        -59.3984   -2.7569  -22.3651 C.2    1 LIG      -0.26000
      2 C2        -59.8140   -1.4482  -22.0218 C.2    1 LIG      -0.26000
      3 C3        -59.0178   -3.3579  -21.1878 C.2    1 LIG       0.09300
      4 C4        -59.6578   -1.3429  -20.6593 C.2    1 LIG       0.09300
      5 O1        -59.1729   -2.5027  -20.1433 O.3    1 LIG      -0.29200
      6 H1        -59.3783   -3.2057  -23.3476 H      1 LIG       0.17500
      7 H2        -60.1816   -0.6782  -22.6846 H      1 LIG       0.17500
      8 H3        -58.6359   -4.3370  -20.9376 H      1 LIG       0.13800
      9 H4        -59.8371   -0.5523  -19.9452 H      1 LIG       0.13800
@<TRIPOS>BOND
      1       1       2 1
      2       1       3 2
      3       2       4 2
      4       3       5 1
      5       4       5 1
      6       1       6 1
      7       2       7 1
      8       3       8 1
      9       4       9 1
@<TRIPOS>ALT_TYPE
CGenFF_4.0_ALT_TYPE_SET
CGenFF_4.0 1 CG2R51 2 CG2R51 3 CG2R51 4 CG2R51 5 OG2R50 6 HGR51 7 HGR51 8 HGR52 9 HGR52
@<TRIPOS>MOLECULE
furan
 9 9 0 0 0
****
USER_CHARGES
INVALID_CHARGES
Pose:  20 Cluster:  20 Fr_nu: 2737884 TotEn:    -8.28
@<TRIPOS>ATOM
      1 C1        -77.5626   -6.8061  -59.1950 C.2    1 LIG      -0.26000
      2 C2        -76.3830   -7.3671  -59.7400 C.2    1 LIG      -0.26000
      3 C3        -77.2185   -5.5507  -58.7505 C.2    1 LIG       0.09300
      4 C4        -75.4022   -6.4144  -59.5898 C.2    1 LIG       0.09300
      5 O1        -75.9034   -5.3042  -58.9876 O.3    1 LIG      -0.29200
      6 H1        -78.5410   -7.2602  -59.1333 H      1 LIG       0.17500
      7 H2        -76.2628   -8.3435  -60.1866 H      1 LIG       0.17500
      8 H3        -77.7647   -4.7519  -58.2702 H      1 LIG       0.13800
      9 H4        -74.3534   -6.3746  -59.8456 H      1 LIG       0.13800
@<TRIPOS>BOND
      1       1       2 1
      2       1       3 2
      3       2       4 2
      4       3       5 1
      5       4       5 1
      6       1       6 1
      7       2       7 1
      8       3       8 1
      9       4       9 1
@<TRIPOS>ALT_TYPE
CGenFF_4.0_ALT_TYPE_SET
CGenFF_4.0 1 CG2R51 2 CG2R51 3 CG2R51 4 CG2R51 5 OG2R50 6 HGR51 7 HGR51 8 HGR52 9 HGR52
@<TRIPOS>MOLECULE
furan
 9 9 0 0 0
****
USER_CHARGES
INVALID_CHARGES
Pose:  21 Cluster:  21 Fr_nu:  11944 TotEn:    -8.24
@<TRIPOS>ATOM
      1 C1        -62.3616    3.7818  -41.2756 C.2    1 LIG      -0.26000
      2 C2        -62.8528    2.8261  -40.3545 C.2    1 LIG      -0.26000
      3 C3        -61.2971    4.3959  -40.6577 C.2    1 LIG       0.09300
      4 C4        -62.0534    2.9242  -39.2394 C.2    1 LIG       0.09300
      5 O1        -61.1026    3.8788  -39.4163 O.3    1 LIG      -0.29200
      6 H1        -62.7368    3.9966  -42.2658 H      1 LIG       0.17500
      7 H2        -63.6853    2.1502  -40.4869 H      1 LIG       0.17500
      8 H3        -60.6106    5.1764  -40.9518 H      1 LIG       0.13800
      9 H4        -62.0316    2.4130  -38.2880 H      1 LIG       0.13800
@<TRIPOS>BOND
      1       1       2 1
      2       1       3 2
      3       2       4 2
      4       3       5 1
      5       4       5 1
      6       1       6 1
      7       2       7 1
      8       3       8 1
      9       4       9 1
@<TRIPOS>ALT_TYPE
CGenFF_4.0_ALT_TYPE_SET
CGenFF_4.0 1 CG2R51 2 CG2R51 3 CG2R51 4 CG2R51 5 OG2R50 6 HGR51 7 HGR51 8 HGR52 9 HGR52
@<TRIPOS>MOLECULE
furan
 9 9 0 0 0
****
USER_CHARGES
INVALID_CHARGES
Pose:  22 Cluster:  22 Fr_nu:  17044 TotEn:    -8.21
@<TRIPOS>ATOM
      1 C1        -50.1704  -12.6766  -43.7296 C.2    1 LIG      -0.26000
      2 C2        -50.0775  -11.6973  -42.7119 C.2    1 LIG      -0.26000
      3 C3        -49.8948  -13.8817  -43.1263 C.2    1 LIG       0.09300
      4 C4        -49.7519  -12.3738  -41.5594 C.2    1 LIG       0.09300
      5 O1        -49.6388  -13.7058  -41.8035 O.3    1 LIG      -0.29200
      6 H1        -50.4079  -12.5232  -44.7723 H      1 LIG       0.17500
      7 H2        -50.2292  -10.6318  -42.8066 H      1 LIG       0.17500
      8 H3        -49.8445  -14.9010  -43.4808 H      1 LIG       0.13800
      9 H4        -49.5753  -12.0689  -40.5382 H      1 LIG       0.13800
@<TRIPOS>BOND
      1       1       2 1
      2       1       3 2
      3       2       4 2
      4       3       5 1
      5       4       5 1
      6       1       6 1
      7       2       7 1
      8       3       8 1
      9       4       9 1
@<TRIPOS>ALT_TYPE
CGenFF_4.0_ALT_TYPE_SET
CGenFF_4.0 1 CG2R51 2 CG2R51 3 CG2R51 4 CG2R51 5 OG2R50 6 HGR51 7 HGR51 8 HGR52 9 HGR52
@<TRIPOS>MOLECULE
furan
 9 9 0 0 0
****
USER_CHARGES
INVALID_CHARGES
Pose:  23 Cluster:  23 Fr_nu: 326140 TotEn:    -7.99
@<TRIPOS>ATOM
      1 C1        -60.4603    5.3685  -37.5673 C.2    1 LIG      -0.26000
      2 C2        -59.2223    5.2910  -36.8856 C.2    1 LIG      -0.26000
      3 C3        -60.2400    4.8442  -38.8198 C.2    1 LIG       0.09300
      4 C4        -58.3339    4.7248  -37.7700 C.2    1 LIG       0.09300
      5 O1        -58.9465    4.4494  -38.9513 O.3    1 LIG      -0.29200
      6 H1        -61.3958    5.7582  -37.1929 H      1 LIG       0.17500
      7 H2        -59.0049    5.6080  -35.8758 H      1 LIG       0.17500
      8 H3        -60.8667    4.6886  -39.6859 H      1 LIG       0.13800
      9 H4        -57.2868    4.4653  -37.7145 H      1 LIG       0.13800
@<TRIPOS>BOND
      1       1       2 1
      2       1       3 2
      3       2       4 2
      4       3       5 1
      5       4       5 1
      6       1       6 1
      7       2       7 1
      8       3       8 1
      9       4       9 1
@<TRIPOS>ALT_TYPE
CGenFF_4.0_ALT_TYPE_SET
CGenFF_4.0 1 CG2R51 2 CG2R51 3 CG2R51 4 CG2R51 5 OG2R50 6 HGR51 7 HGR51 8 HGR52 9 HGR52
@<TRIPOS>MOLECULE
furan
 9 9 0 0 0
****
USER_CHARGES
INVALID_CHARGES
Pose:  24 Cluster:  24 Fr_nu: 1420398 TotEn:    -7.98
@<TRIPOS>ATOM
      1 C1        -78.8141  -21.0791  -32.1196 C.2    1 LIG      -0.26000
      2 C2        -79.7974  -20.3141  -31.4480 C.2    1 LIG      -0.26000
      3 C3        -79.3490  -21.3961  -33.3466 C.2    1 LIG       0.09300
      4 C4        -80.8630  -20.2181  -32.3125 C.2    1 LIG       0.09300
      5 O1        -80.5976  -20.8749  -33.4721 O.3    1 LIG      -0.29200
      6 H1        -77.8379  -21.3643  -31.7549 H      1 LIG       0.17500
      7 H2        -79.7369  -19.8862  -30.4578 H      1 LIG       0.17500
      8 H3        -78.9876  -21.9543  -34.1981 H      1 LIG       0.13800
      9 H4        -81.8313  -19.7426  -32.2554 H      1 LIG       0.13800
@<TRIPOS>BOND
      1       1       2 1
      2       1       3 2
      3       2       4 2
      4       3       5 1
      5       4       5 1
      6       1       6 1
      7       2       7 1
      8       3       8 1
      9       4       9 1
@<TRIPOS>ALT_TYPE
CGenFF_4.0_ALT_TYPE_SET
CGenFF_4.0 1 CG2R51 2 CG2R51 3 CG2R51 4 CG2R51 5 OG2R50 6 HGR51 7 HGR51 8 HGR52 9 HGR52
@<TRIPOS>MOLECULE
furan
 9 9 0 0 0
****
USER_CHARGES
INVALID_CHARGES
Pose:  25 Cluster:  25 Fr_nu:  69277 TotEn:    -7.96
@<TRIPOS>ATOM
      1 C1        -75.7182   -9.6888  -52.6465 C.2    1 LIG      -0.26000
      2 C2        -75.7312   -8.2736  -52.6286 C.2    1 LIG      -0.26000
      3 C3        -74.4580  -10.0541  -53.0595 C.2    1 LIG       0.09300
      4 C4        -74.4780   -7.8750  -53.0319 C.2    1 LIG       0.09300
      5 O1        -73.6959   -8.9543  -53.2964 O.3    1 LIG      -0.29200
      6 H1        -76.5263  -10.3587  -52.3908 H      1 LIG       0.17500
      7 H2        -76.5513   -7.6253  -52.3557 H      1 LIG       0.17500
      8 H3        -73.9718  -11.0044  -53.2256 H      1 LIG       0.13800
      9 H4        -74.0097   -6.9120  -53.1745 H      1 LIG       0.13800
@<TRIPOS>BOND
      1       1       2 1
      2       1       3 2
      3       2       4 2
      4       3       5 1
      5       4       5 1
      6       1       6 1
      7       2       7 1
      8       3       8 1
      9       4       9 1
@<TRIPOS>ALT_TYPE
CGenFF_4.0_ALT_TYPE_SET
CGenFF_4.0 1 CG2R51 2 CG2R51 3 CG2R51 4 CG2R51 5 OG2R50 6 HGR51 7 HGR51 8 HGR52 9 HGR52
@<TRIPOS>MOLECULE
furan
 9 9 0 0 0
****
USER_CHARGES
INVALID_CHARGES
Pose:  26 Cluster:  26 Fr_nu: 661154 TotEn:    -7.88
@<TRIPOS>ATOM
      1 C1        -75.1581  -10.5613  -52.8891 C.2    1 LIG      -0.26000
      2 C2        -75.4684  -11.8387  -53.4136 C.2    1 LIG      -0.26000
      3 C3        -76.0572  -10.3372  -51.8724 C.2    1 LIG       0.09300
      4 C4        -76.5348  -12.3042  -52.6800 C.2    1 LIG       0.09300
      5 O1        -76.8997  -11.3948  -51.7385 O.3    1 LIG      -0.29200
      6 H1        -74.3773   -9.8880  -53.2120 H      1 LIG       0.17500
      7 H2        -74.9762  -12.3556  -54.2248 H      1 LIG       0.17500
      8 H3        -76.2198   -9.5199  -51.1849 H      1 LIG       0.13800
      9 H4        -77.1174  -13.2136  -52.7023 H      1 LIG       0.13800
@<TRIPOS>BOND
      1       1       2 1
      2       1       3 2
      3       2       4 2
      4       3       5 1
      5       4       5 1
      6       1       6 1
      7       2       7 1
      8       3       8 1
      9       4       9 1
@<TRIPOS>ALT_TYPE
CGenFF_4.0_ALT_TYPE_SET
CGenFF_4.0 1 CG2R51 2 CG2R51 3 CG2R51 4 CG2R51 5 OG2R50 6 HGR51 7 HGR51 8 HGR52 9 HGR52
@<TRIPOS>MOLECULE
furan
 9 9 0 0 0
****
USER_CHARGES
INVALID_CHARGES
Pose:  27 Cluster:  27 Fr_nu: 2636193 TotEn:    -7.86
@<TRIPOS>ATOM
      1 C1        -61.8000    4.1832  -40.3466 C.2    1 LIG      -0.26000
      2 C2        -60.7301    5.0949  -40.1808 C.2    1 LIG      -0.26000
      3 C3        -61.9339    3.5288  -39.1441 C.2    1 LIG       0.09300
      4 C4        -60.2867    4.9327  -38.8889 C.2    1 LIG       0.09300
      5 O1        -61.0154    3.9800  -38.2502 O.3    1 LIG      -0.29200
      6 H1        -62.3982    4.0227  -41.2318 H      1 LIG       0.17500
      7 H2        -60.3322    5.7841  -40.9116 H      1 LIG       0.17500
      8 H3        -62.5991    2.7583  -38.7823 H      1 LIG       0.13800
      9 H4        -59.5049    5.3943  -38.3034 H      1 LIG       0.13800
@<TRIPOS>BOND
      1       1       2 1
      2       1       3 2
      3       2       4 2
      4       3       5 1
      5       4       5 1
      6       1       6 1
      7       2       7 1
      8       3       8 1
      9       4       9 1
@<TRIPOS>ALT_TYPE
CGenFF_4.0_ALT_TYPE_SET
CGenFF_4.0 1 CG2R51 2 CG2R51 3 CG2R51 4 CG2R51 5 OG2R50 6 HGR51 7 HGR51 8 HGR52 9 HGR52
@<TRIPOS>MOLECULE
furan
 9 9 0 0 0
****
USER_CHARGES
INVALID_CHARGES
Pose:  28 Cluster:  28 Fr_nu: 968752 TotEn:    -7.85
@<TRIPOS>ATOM
      1 C1        -76.0931  -12.8010  -53.5942 C.2    1 LIG      -0.26000
      2 C2        -76.7059  -11.8336  -52.7625 C.2    1 LIG      -0.26000
      3 C3        -74.8059  -12.3638  -53.8044 C.2    1 LIG       0.09300
      4 C4        -75.7495  -10.8742  -52.5237 C.2    1 LIG       0.09300
      5 O1        -74.5885  -11.1901  -53.1552 O.3    1 LIG      -0.29200
      6 H1        -76.5344  -13.7037  -53.9912 H      1 LIG       0.17500
      7 H2        -77.7180  -11.8354  -52.3843 H      1 LIG       0.17500
      8 H3        -73.9655  -12.7533  -54.3603 H      1 LIG       0.13800
      9 H4        -75.7380   -9.9553  -51.9558 H      1 LIG       0.13800
@<TRIPOS>BOND
      1       1       2 1
      2       1       3 2
      3       2       4 2
      4       3       5 1
      5       4       5 1
      6       1       6 1
      7       2       7 1
      8       3       8 1
      9       4       9 1
@<TRIPOS>ALT_TYPE
CGenFF_4.0_ALT_TYPE_SET
CGenFF_4.0 1 CG2R51 2 CG2R51 3 CG2R51 4 CG2R51 5 OG2R50 6 HGR51 7 HGR51 8 HGR52 9 HGR52
@<TRIPOS>MOLECULE
furan
 9 9 0 0 0
****
USER_CHARGES
INVALID_CHARGES
Pose:  29 Cluster:  29 Fr_nu: 139499 TotEn:    -7.80
@<TRIPOS>ATOM
      1 C1        -77.1264  -24.2252  -45.7004 C.2    1 LIG      -0.26000
      2 C2        -76.3470  -23.1475  -45.2163 C.2    1 LIG      -0.26000
      3 C3        -76.3351  -24.8919  -46.6067 C.2    1 LIG       0.09300
      4 C4        -75.1350  -23.2326  -45.8612 C.2    1 LIG       0.09300
      5 O1        -75.1196  -24.2934  -46.7104 O.3    1 LIG      -0.29200
      6 H1        -78.1383  -24.4833  -45.4238 H      1 LIG       0.17500
      7 H2        -76.6328  -22.4021  -44.4883 H      1 LIG       0.17500
      8 H3        -76.4813  -25.7638  -47.2276 H      1 LIG       0.13800
      9 H4        -74.2279  -22.6469  -45.8281 H      1 LIG       0.13800
@<TRIPOS>BOND
      1       1       2 1
      2       1       3 2
      3       2       4 2
      4       3       5 1
      5       4       5 1
      6       1       6 1
      7       2       7 1
      8       3       8 1
      9       4       9 1
@<TRIPOS>ALT_TYPE
CGenFF_4.0_ALT_TYPE_SET
CGenFF_4.0 1 CG2R51 2 CG2R51 3 CG2R51 4 CG2R51 5 OG2R50 6 HGR51 7 HGR51 8 HGR52 9 HGR52
@<TRIPOS>MOLECULE
furan
 9 9 0 0 0
****
USER_CHARGES
INVALID_CHARGES
Pose:  30 Cluster:  30 Fr_nu:  64136 TotEn:    -7.80
@<TRIPOS>ATOM
      1 C1        -69.7402   -5.1672  -46.5134 C.2    1 LIG      -0.26000
      2 C2        -69.7463   -6.3858  -45.7936 C.2    1 LIG      -0.26000
      3 C3        -70.6298   -5.3313  -47.5497 C.2    1 LIG       0.09300
      4 C4        -70.6392   -7.2076  -46.4411 C.2    1 LIG       0.09300
      5 O1        -71.1821   -6.5722  -47.5126 O.3    1 LIG      -0.29200
      6 H1        -69.1598   -4.2804  -46.3036 H      1 LIG       0.17500
      7 H2        -69.1718   -6.6339  -44.9127 H      1 LIG       0.17500
      8 H3        -70.9648   -4.6943  -48.3553 H      1 LIG       0.13800
      9 H4        -70.9817   -8.2184  -46.2739 H      1 LIG       0.13800
@<TRIPOS>BOND
      1       1       2 1
      2       1       3 2
      3       2       4 2
      4       3       5 1
      5       4       5 1
      6       1       6 1
      7       2       7 1
      8       3       8 1
      9       4       9 1
@<TRIPOS>ALT_TYPE
CGenFF_4.0_ALT_TYPE_SET
CGenFF_4.0 1 CG2R51 2 CG2R51 3 CG2R51 4 CG2R51 5 OG2R50 6 HGR51 7 HGR51 8 HGR52 9 HGR52
@<TRIPOS>MOLECULE
furan
 9 9 0 0 0
****
USER_CHARGES
INVALID_CHARGES
Pose:  31 Cluster:  31 Fr_nu:  41803 TotEn:    -7.79
@<TRIPOS>ATOM
      1 C1        -73.8175   -9.3314  -45.1262 C.2    1 LIG      -0.26000
      2 C2        -75.0574  -10.0107  -45.0580 C.2    1 LIG      -0.26000
      3 C3        -73.7669   -8.5169  -44.0189 C.2    1 LIG       0.09300
      4 C4        -75.6759   -9.5629  -43.9140 C.2    1 LIG       0.09300
      5 O1        -74.8958   -8.6521  -43.2748 O.3    1 LIG      -0.29200
      6 H1        -73.0563   -9.4236  -45.8873 H      1 LIG       0.17500
      7 H2        -75.4508  -10.7361  -45.7554 H      1 LIG       0.17500
      8 H3        -73.0362   -7.8188  -43.6371 H      1 LIG       0.13800
      9 H4        -76.6218   -9.7827  -43.4406 H      1 LIG       0.13800
@<TRIPOS>BOND
      1       1       2 1
      2       1       3 2
      3       2       4 2
      4       3       5 1
      5       4       5 1
      6       1       6 1
      7       2       7 1
      8       3       8 1
      9       4       9 1
@<TRIPOS>ALT_TYPE
CGenFF_4.0_ALT_TYPE_SET
CGenFF_4.0 1 CG2R51 2 CG2R51 3 CG2R51 4 CG2R51 5 OG2R50 6 HGR51 7 HGR51 8 HGR52 9 HGR52
@<TRIPOS>MOLECULE
furan
 9 9 0 0 0
****
USER_CHARGES
INVALID_CHARGES
Pose:  32 Cluster:  32 Fr_nu: 934524 TotEn:    -7.79
@<TRIPOS>ATOM
      1 C1        -59.4324   -1.7957  -19.6874 C.2    1 LIG      -0.26000
      2 C2        -59.6435   -1.6504  -21.0794 C.2    1 LIG      -0.26000
      3 C3        -58.7321   -2.9688  -19.5277 C.2    1 LIG       0.09300
      4 C4        -59.0570   -2.7450  -21.6710 C.2    1 LIG       0.09300
      5 O1        -58.4992   -3.5535  -20.7320 O.3    1 LIG      -0.29200
      6 H1        -59.7513   -1.1292  -18.8992 H      1 LIG       0.17500
      7 H2        -60.1584   -0.8481  -21.5878 H      1 LIG       0.17500
      8 H3        -58.3443   -3.4970  -18.6688 H      1 LIG       0.13800
      9 H4        -58.9552   -3.0769  -22.6940 H      1 LIG       0.13800
@<TRIPOS>BOND
      1       1       2 1
      2       1       3 2
      3       2       4 2
      4       3       5 1
      5       4       5 1
      6       1       6 1
      7       2       7 1
      8       3       8 1
      9       4       9 1
@<TRIPOS>ALT_TYPE
CGenFF_4.0_ALT_TYPE_SET
CGenFF_4.0 1 CG2R51 2 CG2R51 3 CG2R51 4 CG2R51 5 OG2R50 6 HGR51 7 HGR51 8 HGR52 9 HGR52
@<TRIPOS>MOLECULE
furan
 9 9 0 0 0
****
USER_CHARGES
INVALID_CHARGES
Pose:  33 Cluster:  33 Fr_nu:  13909 TotEn:    -7.73
@<TRIPOS>ATOM
      1 C1        -74.6865   -8.8989  -52.3262 C.2    1 LIG      -0.26000
      2 C2        -74.2705   -8.1784  -53.4713 C.2    1 LIG      -0.26000
      3 C3        -76.0303   -8.6435  -52.1815 C.2    1 LIG       0.09300
      4 C4        -75.3898   -7.5342  -53.9447 C.2    1 LIG       0.09300
      5 O1        -76.4668   -7.8126  -53.1642 O.3    1 LIG      -0.29200
      6 H1        -74.0823   -9.5255  -51.6861 H      1 LIG       0.17500
      7 H2        -73.2790   -8.1344  -53.8982 H      1 LIG       0.17500
      8 H3        -76.7793   -8.9606  -51.4705 H      1 LIG       0.13800
      9 H4        -75.5761   -6.8767  -54.7814 H      1 LIG       0.13800
@<TRIPOS>BOND
      1       1       2 1
      2       1       3 2
      3       2       4 2
      4       3       5 1
      5       4       5 1
      6       1       6 1
      7       2       7 1
      8       3       8 1
      9       4       9 1
@<TRIPOS>ALT_TYPE
CGenFF_4.0_ALT_TYPE_SET
CGenFF_4.0 1 CG2R51 2 CG2R51 3 CG2R51 4 CG2R51 5 OG2R50 6 HGR51 7 HGR51 8 HGR52 9 HGR52
@<TRIPOS>MOLECULE
furan
 9 9 0 0 0
****
USER_CHARGES
INVALID_CHARGES
Pose:  34 Cluster:  34 Fr_nu: 700106 TotEn:    -7.72
@<TRIPOS>ATOM
      1 C1        -49.7899  -11.3418  -42.2929 C.2    1 LIG      -0.26000
      2 C2        -48.5683  -11.6564  -42.9347 C.2    1 LIG      -0.26000
      3 C3        -50.6622  -12.3558  -42.6140 C.2    1 LIG       0.09300
      4 C4        -48.7811  -12.8402  -43.6020 C.2    1 LIG       0.09300
      5 O1        -50.0550  -13.2732  -43.4116 O.3    1 LIG      -0.29200
      6 H1        -50.0076  -10.4833  -41.6743 H      1 LIG       0.17500
      7 H2        -47.6478  -11.0911  -42.9132 H      1 LIG       0.17500
      8 H3        -51.6937  -12.5608  -42.3670 H      1 LIG       0.13800
      9 H4        -48.1610  -13.4700  -44.2232 H      1 LIG       0.13800
@<TRIPOS>BOND
      1       1       2 1
      2       1       3 2
      3       2       4 2
      4       3       5 1
      5       4       5 1
      6       1       6 1
      7       2       7 1
      8       3       8 1
      9       4       9 1
@<TRIPOS>ALT_TYPE
CGenFF_4.0_ALT_TYPE_SET
CGenFF_4.0 1 CG2R51 2 CG2R51 3 CG2R51 4 CG2R51 5 OG2R50 6 HGR51 7 HGR51 8 HGR52 9 HGR52
@<TRIPOS>MOLECULE
furan
 9 9 0 0 0
****
USER_CHARGES
INVALID_CHARGES
Pose:  35 Cluster:  35 Fr_nu: 516093 TotEn:    -7.70
@<TRIPOS>ATOM
      1 C1        -66.2616   -1.6541  -28.0993 C.2    1 LIG      -0.26000
      2 C2        -66.0305   -2.4540  -26.9547 C.2    1 LIG      -0.26000
      3 C3        -65.1449   -0.8645  -28.2453 C.2    1 LIG       0.09300
      4 C4        -64.7889   -2.0962  -26.4830 C.2    1 LIG       0.09300
      5 O1        -64.2424   -1.1279  -27.2642 O.3    1 LIG      -0.29200
      6 H1        -67.1333   -1.6529  -28.7376 H      1 LIG       0.17500
      7 H2        -66.6867   -3.1983  -26.5272 H      1 LIG       0.17500
      8 H3        -64.8530   -0.1067  -28.9578 H      1 LIG       0.13800
      9 H4        -64.1851   -2.4193  -25.6476 H      1 LIG       0.13800
@<TRIPOS>BOND
      1       1       2 1
      2       1       3 2
      3       2       4 2
      4       3       5 1
      5       4       5 1
      6       1       6 1
      7       2       7 1
      8       3       8 1
      9       4       9 1
@<TRIPOS>ALT_TYPE
CGenFF_4.0_ALT_TYPE_SET
CGenFF_4.0 1 CG2R51 2 CG2R51 3 CG2R51 4 CG2R51 5 OG2R50 6 HGR51 7 HGR51 8 HGR52 9 HGR52
@<TRIPOS>MOLECULE
furan
 9 9 0 0 0
****
USER_CHARGES
INVALID_CHARGES
Pose:  36 Cluster:  36 Fr_nu:  70636 TotEn:    -7.69
@<TRIPOS>ATOM
      1 C1        -70.3650   -7.2617  -47.2821 C.2    1 LIG      -0.26000
      2 C2        -70.2487   -6.0569  -48.0157 C.2    1 LIG      -0.26000
      3 C3        -69.8122   -7.0121  -46.0475 C.2    1 LIG       0.09300
      4 C4        -69.6334   -5.1569  -47.1770 C.2    1 LIG       0.09300
      5 O1        -69.3641   -5.7313  -45.9753 O.3    1 LIG      -0.29200
      6 H1        -70.7970   -8.1954  -47.6122 H      1 LIG       0.17500
      7 H2        -70.5730   -5.8680  -49.0288 H      1 LIG       0.17500
      8 H3        -69.6701   -7.6080  -45.1578 H      1 LIG       0.13800
      9 H4        -69.3333   -4.1242  -47.2793 H      1 LIG       0.13800
@<TRIPOS>BOND
      1       1       2 1
      2       1       3 2
      3       2       4 2
      4       3       5 1
      5       4       5 1
      6       1       6 1
      7       2       7 1
      8       3       8 1
      9       4       9 1
@<TRIPOS>ALT_TYPE
CGenFF_4.0_ALT_TYPE_SET
CGenFF_4.0 1 CG2R51 2 CG2R51 3 CG2R51 4 CG2R51 5 OG2R50 6 HGR51 7 HGR51 8 HGR52 9 HGR52
@<TRIPOS>MOLECULE
furan
 9 9 0 0 0
****
USER_CHARGES
INVALID_CHARGES
Pose:  37 Cluster:  37 Fr_nu:    956 TotEn:    -7.66
@<TRIPOS>ATOM
      1 C1        -49.9655  -11.8250  -42.5332 C.2    1 LIG      -0.26000
      2 C2        -49.8250  -10.4280  -42.7119 C.2    1 LIG      -0.26000
      3 C3        -48.7714  -12.3825  -42.9274 C.2    1 LIG       0.09300
      4 C4        -48.5551  -10.2314  -43.2024 C.2    1 LIG       0.09300
      5 O1        -47.9062  -11.4178  -43.3365 O.3    1 LIG      -0.29200
      6 H1        -50.8292  -12.3588  -42.1639 H      1 LIG       0.17500
      7 H2        -50.5577   -9.6604  -42.5084 H      1 LIG       0.17500
      8 H3        -48.3983  -13.3952  -42.9735 H      1 LIG       0.13800
      9 H4        -47.9924   -9.3555  -43.4908 H      1 LIG       0.13800
@<TRIPOS>BOND
      1       1       2 1
      2       1       3 2
      3       2       4 2
      4       3       5 1
      5       4       5 1
      6       1       6 1
      7       2       7 1
      8       3       8 1
      9       4       9 1
@<TRIPOS>ALT_TYPE
CGenFF_4.0_ALT_TYPE_SET
CGenFF_4.0 1 CG2R51 2 CG2R51 3 CG2R51 4 CG2R51 5 OG2R50 6 HGR51 7 HGR51 8 HGR52 9 HGR52
@<TRIPOS>MOLECULE
furan
 9 9 0 0 0
****
USER_CHARGES
INVALID_CHARGES
Pose:  38 Cluster:  38 Fr_nu: 207724 TotEn:    -7.61
@<TRIPOS>ATOM
      1 C1        -66.6755   -0.6127  -28.6051 C.2    1 LIG      -0.26000
      2 C2        -67.9599   -1.2057  -28.6469 C.2    1 LIG      -0.26000
      3 C3        -65.8128   -1.5993  -28.1873 C.2    1 LIG       0.09300
      4 C4        -67.7906   -2.5123  -28.2519 C.2    1 LIG       0.09300
      5 O1        -66.4846   -2.7603  -27.9700 O.3    1 LIG      -0.29200
      6 H1        -66.4116    0.4063  -28.8484 H      1 LIG       0.17500
      7 H2        -68.8925   -0.7391  -28.9298 H      1 LIG       0.17500
      8 H3        -64.7484   -1.6340  -28.0058 H      1 LIG       0.13800
      9 H4        -68.4630   -3.3484  -28.1262 H      1 LIG       0.13800
@<TRIPOS>BOND
      1       1       2 1
      2       1       3 2
      3       2       4 2
      4       3       5 1
      5       4       5 1
      6       1       6 1
      7       2       7 1
      8       3       8 1
      9       4       9 1
@<TRIPOS>ALT_TYPE
CGenFF_4.0_ALT_TYPE_SET
CGenFF_4.0 1 CG2R51 2 CG2R51 3 CG2R51 4 CG2R51 5 OG2R50 6 HGR51 7 HGR51 8 HGR52 9 HGR52
@<TRIPOS>MOLECULE
furan
 9 9 0 0 0
****
USER_CHARGES
INVALID_CHARGES
Pose:  39 Cluster:  39 Fr_nu: 2041241 TotEn:    -7.51
@<TRIPOS>ATOM
      1 C1        -80.8527  -22.1821  -34.0971 C.2    1 LIG      -0.26000
      2 C2        -82.2567  -22.3110  -33.9729 C.2    1 LIG      -0.26000
      3 C3        -80.3579  -23.4625  -34.1844 C.2    1 LIG       0.09300
      4 C4        -82.5197  -23.6609  -33.9933 C.2    1 LIG       0.09300
      5 O1        -81.3675  -24.3698  -34.1221 O.3    1 LIG      -0.29200
      6 H1        -80.2739  -21.2701  -34.1196 H      1 LIG       0.17500
      7 H2        -82.9857  -21.5189  -33.8803 H      1 LIG       0.17500
      8 H3        -79.3649  -23.8747  -34.2899 H      1 LIG       0.13800
      9 H4        -83.4248  -24.2472  -33.9300 H      1 LIG       0.13800
@<TRIPOS>BOND
      1       1       2 1
      2       1       3 2
      3       2       4 2
      4       3       5 1
      5       4       5 1
      6       1       6 1
      7       2       7 1
      8       3       8 1
      9       4       9 1
@<TRIPOS>ALT_TYPE
CGenFF_4.0_ALT_TYPE_SET
CGenFF_4.0 1 CG2R51 2 CG2R51 3 CG2R51 4 CG2R51 5 OG2R50 6 HGR51 7 HGR51 8 HGR52 9 HGR52
@<TRIPOS>MOLECULE
furan
 9 9 0 0 0
****
USER_CHARGES
INVALID_CHARGES
Pose:  40 Cluster:  40 Fr_nu: 146195 TotEn:    -7.41
@<TRIPOS>ATOM
      1 C1        -80.7708  -21.6098  -32.9116 C.2    1 LIG      -0.26000
      2 C2        -79.6027  -22.3824  -33.1168 C.2    1 LIG      -0.26000
      3 C3        -80.3424  -20.3801  -32.4686 C.2    1 LIG       0.09300
      4 C4        -78.5439  -21.5696  -32.7848 C.2    1 LIG       0.09300
      5 O1        -78.9863  -20.3473  -32.3886 O.3    1 LIG      -0.29200
      6 H1        -81.7965  -21.9117  -33.0666 H      1 LIG       0.17500
      7 H2        -79.5405  -23.4037  -33.4637 H      1 LIG       0.17500
      8 H3        -80.8496  -19.4698  -32.1837 H      1 LIG       0.13800
      9 H4        -77.4721  -21.7042  -32.7767 H      1 LIG       0.13800
@<TRIPOS>BOND
      1       1       2 1
      2       1       3 2
      3       2       4 2
      4       3       5 1
      5       4       5 1
      6       1       6 1
      7       2       7 1
      8       3       8 1
      9       4       9 1
@<TRIPOS>ALT_TYPE
CGenFF_4.0_ALT_TYPE_SET
CGenFF_4.0 1 CG2R51 2 CG2R51 3 CG2R51 4 CG2R51 5 OG2R50 6 HGR51 7 HGR51 8 HGR52 9 HGR52
@<TRIPOS>MOLECULE
furan
 9 9 0 0 0
****
USER_CHARGES
INVALID_CHARGES
Pose:  41 Cluster:  41 Fr_nu:  55951 TotEn:    -7.30
@<TRIPOS>ATOM
      1 C1        -80.3271  -21.4633  -32.8772 C.2    1 LIG      -0.26000
      2 C2        -78.9627  -21.3709  -32.5126 C.2    1 LIG      -0.26000
      3 C3        -80.9550  -20.3947  -32.2807 C.2    1 LIG       0.09300
      4 C4        -78.8540  -20.2524  -31.7195 C.2    1 LIG       0.09300
      5 O1        -80.0641  -19.6516  -31.5733 O.3    1 LIG      -0.29200
      6 H1        -80.7946  -22.2150  -33.4967 H      1 LIG       0.17500
      7 H2        -78.1589  -22.0363  -32.7931 H      1 LIG       0.17500
      8 H3        -81.9758  -20.0413  -32.2641 H      1 LIG       0.13800
      9 H4        -78.0301  -19.7748  -31.2096 H      1 LIG       0.13800
@<TRIPOS>BOND
      1       1       2 1
      2       1       3 2
      3       2       4 2
      4       3       5 1
      5       4       5 1
      6       1       6 1
      7       2       7 1
      8       3       8 1
      9       4       9 1
@<TRIPOS>ALT_TYPE
CGenFF_4.0_ALT_TYPE_SET
CGenFF_4.0 1 CG2R51 2 CG2R51 3 CG2R51 4 CG2R51 5 OG2R50 6 HGR51 7 HGR51 8 HGR52 9 HGR52
@<TRIPOS>MOLECULE
furan
 9 9 0 0 0
****
USER_CHARGES
INVALID_CHARGES
Pose:  42 Cluster:  42 Fr_nu: 509816 TotEn:    -7.29
@<TRIPOS>ATOM
      1 C1        -75.8297  -22.9984  -44.2614 C.2    1 LIG      -0.26000
      2 C2        -74.7653  -22.5096  -43.4668 C.2    1 LIG      -0.26000
      3 C3        -75.4360  -24.2390  -44.7062 C.2    1 LIG       0.09300
      4 C4        -73.7971  -23.4865  -43.4826 C.2    1 LIG       0.09300
      5 O1        -74.1982  -24.5440  -44.2358 O.3    1 LIG      -0.29200
      6 H1        -76.7665  -22.5076  -44.4827 H      1 LIG       0.17500
      7 H2        -74.7108  -21.5638  -42.9475 H      1 LIG       0.17500
      8 H3        -75.8975  -24.9908  -45.3299 H      1 LIG       0.13800
      9 H4        -72.8191  -23.5770  -43.0327 H      1 LIG       0.13800
@<TRIPOS>BOND
      1       1       2 1
      2       1       3 2
      3       2       4 2
      4       3       5 1
      5       4       5 1
      6       1       6 1
      7       2       7 1
      8       3       8 1
      9       4       9 1
@<TRIPOS>ALT_TYPE
CGenFF_4.0_ALT_TYPE_SET
CGenFF_4.0 1 CG2R51 2 CG2R51 3 CG2R51 4 CG2R51 5 OG2R50 6 HGR51 7 HGR51 8 HGR52 9 HGR52
@<TRIPOS>MOLECULE
furan
 9 9 0 0 0
****
USER_CHARGES
INVALID_CHARGES
Pose:  43 Cluster:  43 Fr_nu:   3265 TotEn:    -7.28
@<TRIPOS>ATOM
      1 C1        -83.3759   -5.4035  -46.0843 C.2    1 LIG      -0.26000
      2 C2        -82.1792   -5.3393  -45.3312 C.2    1 LIG      -0.26000
      3 C3        -83.5501   -6.7280  -46.4123 C.2    1 LIG       0.09300
      4 C4        -81.7076   -6.6290  -45.2526 C.2    1 LIG       0.09300
      5 O1        -82.5376   -7.4816  -45.9090 O.3    1 LIG      -0.29200
      6 H1        -84.0293   -4.5867  -46.3546 H      1 LIG       0.17500
      7 H2        -81.7183   -4.4626  -44.8995 H      1 LIG       0.17500
      8 H3        -84.3031   -7.2678  -46.9678 H      1 LIG       0.13800
      9 H4        -80.8423   -7.0817  -44.7906 H      1 LIG       0.13800
@<TRIPOS>BOND
      1       1       2 1
      2       1       3 2
      3       2       4 2
      4       3       5 1
      5       4       5 1
      6       1       6 1
      7       2       7 1
      8       3       8 1
      9       4       9 1
@<TRIPOS>ALT_TYPE
CGenFF_4.0_ALT_TYPE_SET
CGenFF_4.0 1 CG2R51 2 CG2R51 3 CG2R51 4 CG2R51 5 OG2R50 6 HGR51 7 HGR51 8 HGR52 9 HGR52
@<TRIPOS>MOLECULE
furan
 9 9 0 0 0
****
USER_CHARGES
INVALID_CHARGES
Pose:  44 Cluster:  44 Fr_nu:   3379 TotEn:    -7.27
@<TRIPOS>ATOM
      1 C1        -83.7204   -6.1842  -46.0544 C.2    1 LIG      -0.26000
      2 C2        -83.1700   -5.8610  -44.7912 C.2    1 LIG      -0.26000
      3 C3        -82.6726   -6.1590  -46.9453 C.2    1 LIG       0.09300
      4 C4        -81.8252   -5.6614  -45.0001 C.2    1 LIG       0.09300
      5 O1        -81.5139   -5.8413  -46.3106 O.3    1 LIG      -0.29200
      6 H1        -84.7517   -6.4071  -46.2866 H      1 LIG       0.17500
      7 H2        -83.6886   -5.7834  -43.8465 H      1 LIG       0.17500
      8 H3        -82.5903   -6.3358  -48.0079 H      1 LIG       0.13800
      9 H4        -80.9990   -5.4005  -44.3548 H      1 LIG       0.13800
@<TRIPOS>BOND
      1       1       2 1
      2       1       3 2
      3       2       4 2
      4       3       5 1
      5       4       5 1
      6       1       6 1
      7       2       7 1
      8       3       8 1
      9       4       9 1
@<TRIPOS>ALT_TYPE
CGenFF_4.0_ALT_TYPE_SET
CGenFF_4.0 1 CG2R51 2 CG2R51 3 CG2R51 4 CG2R51 5 OG2R50 6 HGR51 7 HGR51 8 HGR52 9 HGR52
@<TRIPOS>MOLECULE
furan
 9 9 0 0 0
****
USER_CHARGES
INVALID_CHARGES
Pose:  45 Cluster:  45 Fr_nu: 267347 TotEn:    -7.25
@<TRIPOS>ATOM
      1 C1        -59.5476   -2.7573  -21.0127 C.2    1 LIG      -0.26000
      2 C2        -60.3496   -1.5953  -21.1118 C.2    1 LIG      -0.26000
      3 C3        -59.2302   -3.1135  -22.3029 C.2    1 LIG       0.09300
      4 C4        -60.4650   -1.3243  -22.4554 C.2    1 LIG       0.09300
      5 O1        -59.7855   -2.2450  -23.1882 O.3    1 LIG      -0.29200
      6 H1        -59.2398   -3.2712  -20.1136 H      1 LIG       0.17500
      7 H2        -60.7884   -1.0265  -20.3048 H      1 LIG       0.17500
      8 H3        -58.6489   -3.9146  -22.7358 H      1 LIG       0.13800
      9 H4        -60.9687   -0.5548  -23.0221 H      1 LIG       0.13800
@<TRIPOS>BOND
      1       1       2 1
      2       1       3 2
      3       2       4 2
      4       3       5 1
      5       4       5 1
      6       1       6 1
      7       2       7 1
      8       3       8 1
      9       4       9 1
@<TRIPOS>ALT_TYPE
CGenFF_4.0_ALT_TYPE_SET
CGenFF_4.0 1 CG2R51 2 CG2R51 3 CG2R51 4 CG2R51 5 OG2R50 6 HGR51 7 HGR51 8 HGR52 9 HGR52
@<TRIPOS>MOLECULE
furan
 9 9 0 0 0
****
USER_CHARGES
INVALID_CHARGES
Pose:  46 Cluster:  46 Fr_nu: 2492637 TotEn:    -7.20
@<TRIPOS>ATOM
      1 C1        -79.2348  -21.6344  -32.5649 C.2    1 LIG      -0.26000
      2 C2        -80.3026  -21.0603  -31.8345 C.2    1 LIG      -0.26000
      3 C3        -79.8086  -22.2847  -33.6326 C.2    1 LIG       0.09300
      4 C4        -81.4527  -21.4005  -32.5081 C.2    1 LIG       0.09300
      5 O1        -81.1601  -22.1468  -33.6054 O.3    1 LIG      -0.29200
      6 H1        -78.1793  -21.5815  -32.3408 H      1 LIG       0.17500
      7 H2        -80.2415  -20.4718  -30.9304 H      1 LIG       0.17500
      8 H3        -79.4139  -22.8600  -34.4574 H      1 LIG       0.13800
      9 H4        -82.5016  -21.2001  -32.3449 H      1 LIG       0.13800
@<TRIPOS>BOND
      1       1       2 1
      2       1       3 2
      3       2       4 2
      4       3       5 1
      5       4       5 1
      6       1       6 1
      7       2       7 1
      8       3       8 1
      9       4       9 1
@<TRIPOS>ALT_TYPE
CGenFF_4.0_ALT_TYPE_SET
CGenFF_4.0 1 CG2R51 2 CG2R51 3 CG2R51 4 CG2R51 5 OG2R50 6 HGR51 7 HGR51 8 HGR52 9 HGR52
@<TRIPOS>MOLECULE
furan
 9 9 0 0 0
****
USER_CHARGES
INVALID_CHARGES
Pose:  47 Cluster:  47 Fr_nu:   3185 TotEn:    -7.18
@<TRIPOS>ATOM
      1 C1        -83.7927   -6.0131  -46.4794 C.2    1 LIG      -0.26000
      2 C2        -82.7262   -6.9394  -46.3920 C.2    1 LIG      -0.26000
      3 C3        -83.3814   -4.8916  -45.7975 C.2    1 LIG       0.09300
      4 C4        -81.7391   -6.3179  -45.6631 C.2    1 LIG       0.09300
      5 O1        -82.1307   -5.0692  -45.2969 O.3    1 LIG      -0.29200
      6 H1        -84.7426   -6.1464  -46.9767 H      1 LIG       0.17500
      7 H2        -82.6823   -7.9354  -46.8085 H      1 LIG       0.17500
      8 H3        -83.8365   -3.9341  -45.5896 H      1 LIG       0.13800
      9 H4        -80.7527   -6.6132  -45.3365 H      1 LIG       0.13800
@<TRIPOS>BOND
      1       1       2 1
      2       1       3 2
      3       2       4 2
      4       3       5 1
      5       4       5 1
      6       1       6 1
      7       2       7 1
      8       3       8 1
      9       4       9 1
@<TRIPOS>ALT_TYPE
CGenFF_4.0_ALT_TYPE_SET
CGenFF_4.0 1 CG2R51 2 CG2R51 3 CG2R51 4 CG2R51 5 OG2R50 6 HGR51 7 HGR51 8 HGR52 9 HGR52
@<TRIPOS>MOLECULE
furan
 9 9 0 0 0
****
USER_CHARGES
INVALID_CHARGES
Pose:  48 Cluster:  48 Fr_nu:   2826 TotEn:    -7.08
@<TRIPOS>ATOM
      1 C1        -80.4674  -21.3233  -33.3020 C.2    1 LIG      -0.26000
      2 C2        -79.2960  -22.1176  -33.3138 C.2    1 LIG      -0.26000
      3 C3        -81.4512  -22.0850  -33.8887 C.2    1 LIG       0.09300
      4 C4        -79.6474  -23.3079  -33.9068 C.2    1 LIG       0.09300
      5 O1        -80.9596  -23.2961  -34.2600 O.3    1 LIG      -0.29200
      6 H1        -80.5804  -20.3211  -32.9148 H      1 LIG       0.17500
      7 H2        -78.3179  -21.8553  -32.9371 H      1 LIG       0.17500
      8 H3        -82.4968  -21.9190  -34.1036 H      1 LIG       0.13800
      9 H4        -79.1090  -24.2153  -34.1384 H      1 LIG       0.13800
@<TRIPOS>BOND
      1       1       2 1
      2       1       3 2
      3       2       4 2
      4       3       5 1
      5       4       5 1
      6       1       6 1
      7       2       7 1
      8       3       8 1
      9       4       9 1
@<TRIPOS>ALT_TYPE
CGenFF_4.0_ALT_TYPE_SET
CGenFF_4.0 1 CG2R51 2 CG2R51 3 CG2R51 4 CG2R51 5 OG2R50 6 HGR51 7 HGR51 8 HGR52 9 HGR52
@<TRIPOS>MOLECULE
furan
 9 9 0 0 0
****
USER_CHARGES
INVALID_CHARGES
Pose:  49 Cluster:  49 Fr_nu: 516348 TotEn:    -7.06
@<TRIPOS>ATOM
      1 C1        -64.8696   -0.0533  -27.3757 C.2    1 LIG      -0.26000
      2 C2        -64.5662   -0.7700  -26.1935 C.2    1 LIG      -0.26000
      3 C3        -65.2560   -0.9926  -28.3033 C.2    1 LIG       0.09300
      4 C4        -64.7889   -2.0962  -26.4830 C.2    1 LIG       0.09300
      5 O1        -65.2097   -2.2403  -27.7670 O.3    1 LIG      -0.29200
      6 H1        -64.8131    1.0142  -27.5322 H      1 LIG       0.17500
      7 H2        -64.2277   -0.3700  -25.2486 H      1 LIG       0.17500
      8 H3        -65.5778   -0.9381  -29.3331 H      1 LIG       0.13800
      9 H4        -64.6997   -3.0106  -25.9147 H      1 LIG       0.13800
@<TRIPOS>BOND
      1       1       2 1
      2       1       3 2
      3       2       4 2
      4       3       5 1
      5       4       5 1
      6       1       6 1
      7       2       7 1
      8       3       8 1
      9       4       9 1
@<TRIPOS>ALT_TYPE
CGenFF_4.0_ALT_TYPE_SET
CGenFF_4.0 1 CG2R51 2 CG2R51 3 CG2R51 4 CG2R51 5 OG2R50 6 HGR51 7 HGR51 8 HGR52 9 HGR52
@<TRIPOS>MOLECULE
furan
 9 9 0 0 0
****
USER_CHARGES
INVALID_CHARGES
Pose:  50 Cluster:  50 Fr_nu: 1383915 TotEn:    -7.04
@<TRIPOS>ATOM
      1 C1        -66.3854   -2.5270  -26.9792 C.2    1 LIG      -0.26000
      2 C2        -67.5346   -3.3132  -26.7247 C.2    1 LIG      -0.26000
      3 C3        -66.4445   -2.1837  -28.3098 C.2    1 LIG       0.09300
      4 C4        -68.2140   -3.3940  -27.9180 C.2    1 LIG       0.09300
      5 O1        -67.5561   -2.7081  -28.8892 O.3    1 LIG      -0.29200
      6 H1        -65.6108   -2.2463  -26.2803 H      1 LIG       0.17500
      7 H2        -67.8307   -3.7642  -25.7886 H      1 LIG       0.17500
      8 H3        -65.8084   -1.6016  -28.9607 H      1 LIG       0.13800
      9 H4        -69.1311   -3.8754  -28.2249 H      1 LIG       0.13800
@<TRIPOS>BOND
      1       1       2 1
      2       1       3 2
      3       2       4 2
      4       3       5 1
      5       4       5 1
      6       1       6 1
      7       2       7 1
      8       3       8 1
      9       4       9 1
@<TRIPOS>ALT_TYPE
CGenFF_4.0_ALT_TYPE_SET
CGenFF_4.0 1 CG2R51 2 CG2R51 3 CG2R51 4 CG2R51 5 OG2R50 6 HGR51 7 HGR51 8 HGR52 9 HGR52
@<TRIPOS>MOLECULE
furan
 9 9 0 0 0
****
USER_CHARGES
INVALID_CHARGES
Pose:  51 Cluster:  51 Fr_nu: 1697059 TotEn:    -7.01
@<TRIPOS>ATOM
      1 C1        -74.0958  -22.7702  -43.0968 C.2    1 LIG      -0.26000
      2 C2        -74.6203  -23.9720  -43.6296 C.2    1 LIG      -0.26000
      3 C3        -74.9037  -21.7602  -43.5650 C.2    1 LIG       0.09300
      4 C4        -75.7114  -23.6107  -44.3853 C.2    1 LIG       0.09300
      5 O1        -75.8909  -22.2642  -44.3510 O.3    1 LIG      -0.29200
      6 H1        -73.2362  -22.6546  -42.4526 H      1 LIG       0.17500
      7 H2        -74.2496  -24.9760  -43.4811 H      1 LIG       0.17500
      8 H3        -74.9102  -20.6876  -43.4364 H      1 LIG       0.13800
      9 H4        -76.4264  -24.1629  -44.9775 H      1 LIG       0.13800
@<TRIPOS>BOND
      1       1       2 1
      2       1       3 2
      3       2       4 2
      4       3       5 1
      5       4       5 1
      6       1       6 1
      7       2       7 1
      8       3       8 1
      9       4       9 1
@<TRIPOS>ALT_TYPE
CGenFF_4.0_ALT_TYPE_SET
CGenFF_4.0 1 CG2R51 2 CG2R51 3 CG2R51 4 CG2R51 5 OG2R50 6 HGR51 7 HGR51 8 HGR52 9 HGR52
@<TRIPOS>MOLECULE
furan
 9 9 0 0 0
****
USER_CHARGES
INVALID_CHARGES
Pose:  52 Cluster:  52 Fr_nu: 394077 TotEn:    -6.95
@<TRIPOS>ATOM
      1 C1        -77.1249   -5.1273  -58.5357 C.2    1 LIG      -0.26000
      2 C2        -76.3089   -5.6753  -59.5541 C.2    1 LIG      -0.26000
      3 C3        -76.6032   -5.5770  -57.3450 C.2    1 LIG       0.09300
      4 C4        -75.3468   -6.4206  -58.9132 C.2    1 LIG       0.09300
      5 O1        -75.5192   -6.3658  -57.5664 O.3    1 LIG      -0.29200
      6 H1        -77.9858   -4.4855  -58.6547 H      1 LIG       0.17500
      7 H2        -76.4094   -5.5433  -60.6218 H      1 LIG       0.17500
      8 H3        -76.8725   -5.4325  -56.3088 H      1 LIG       0.13800
      9 H4        -74.5135   -7.0176  -59.2540 H      1 LIG       0.13800
@<TRIPOS>BOND
      1       1       2 1
      2       1       3 2
      3       2       4 2
      4       3       5 1
      5       4       5 1
      6       1       6 1
      7       2       7 1
      8       3       8 1
      9       4       9 1
@<TRIPOS>ALT_TYPE
CGenFF_4.0_ALT_TYPE_SET
CGenFF_4.0 1 CG2R51 2 CG2R51 3 CG2R51 4 CG2R51 5 OG2R50 6 HGR51 7 HGR51 8 HGR52 9 HGR52
@<TRIPOS>MOLECULE
furan
 9 9 0 0 0
****
USER_CHARGES
INVALID_CHARGES
Pose:  53 Cluster:  53 Fr_nu: 831367 TotEn:    -6.93
@<TRIPOS>ATOM
      1 C1        -75.3438  -10.4813  -52.4032 C.2    1 LIG      -0.26000
      2 C2        -74.8813   -9.1759  -52.6953 C.2    1 LIG      -0.26000
      3 C3        -76.3580  -10.3308  -51.4862 C.2    1 LIG       0.09300
      4 C4        -75.6459   -8.3209  -51.9362 C.2    1 LIG       0.09300
      5 O1        -76.5485   -9.0170  -51.1964 O.3    1 LIG      -0.29200
      6 H1        -74.9828  -11.4149  -52.8096 H      1 LIG       0.17500
      7 H2        -74.0898   -8.8936  -53.3745 H      1 LIG       0.17500
      8 H3        -77.0090  -11.0223  -50.9713 H      1 LIG       0.13800
      9 H4        -75.6710   -7.2476  -51.8158 H      1 LIG       0.13800
@<TRIPOS>BOND
      1       1       2 1
      2       1       3 2
      3       2       4 2
      4       3       5 1
      5       4       5 1
      6       1       6 1
      7       2       7 1
      8       3       8 1
      9       4       9 1
@<TRIPOS>ALT_TYPE
CGenFF_4.0_ALT_TYPE_SET
CGenFF_4.0 1 CG2R51 2 CG2R51 3 CG2R51 4 CG2R51 5 OG2R50 6 HGR51 7 HGR51 8 HGR52 9 HGR52
@<TRIPOS>MOLECULE
furan
 9 9 0 0 0
****
USER_CHARGES
INVALID_CHARGES
Pose:  54 Cluster:  54 Fr_nu:  40232 TotEn:    -6.81
@<TRIPOS>ATOM
      1 C1        -61.7616   -0.1766  -23.8625 C.2    1 LIG      -0.26000
      2 C2        -60.6359   -0.7693  -23.2423 C.2    1 LIG      -0.26000
      3 C3        -61.8115   -0.6925  -25.1366 C.2    1 LIG       0.09300
      4 C4        -60.0782   -1.6053  -24.1816 C.2    1 LIG       0.09300
      5 O1        -60.7890   -1.5643  -25.3390 O.3    1 LIG      -0.29200
      6 H1        -62.4501    0.5376  -23.4346 H      1 LIG       0.17500
      7 H2        -60.2761   -0.6076  -22.2364 H      1 LIG       0.17500
      8 H3        -62.4767   -0.5493  -25.9757 H      1 LIG       0.13800
      9 H4        -59.2210   -2.2627  -24.1822 H      1 LIG       0.13800
@<TRIPOS>BOND
      1       1       2 1
      2       1       3 2
      3       2       4 2
      4       3       5 1
      5       4       5 1
      6       1       6 1
      7       2       7 1
      8       3       8 1
      9       4       9 1
@<TRIPOS>ALT_TYPE
CGenFF_4.0_ALT_TYPE_SET
CGenFF_4.0 1 CG2R51 2 CG2R51 3 CG2R51 4 CG2R51 5 OG2R50 6 HGR51 7 HGR51 8 HGR52 9 HGR52
@<TRIPOS>MOLECULE
furan
 9 9 0 0 0
****
USER_CHARGES
INVALID_CHARGES
Pose:  55 Cluster:  55 Fr_nu: 979952 TotEn:    -6.81
@<TRIPOS>ATOM
      1 C1        -59.6327   -2.4281  -20.8733 C.2    1 LIG      -0.26000
      2 C2        -59.5772   -2.1337  -19.4901 C.2    1 LIG      -0.26000
      3 C3        -60.0236   -3.7435  -20.9685 C.2    1 LIG       0.09300
      4 C4        -59.9382   -3.2901  -18.8386 C.2    1 LIG       0.09300
      5 O1        -60.2120   -4.2761  -19.7327 O.3    1 LIG      -0.29200
      6 H1        -59.4146   -1.7648  -21.6978 H      1 LIG       0.17500
      7 H2        -59.3079   -1.1958  -19.0260 H      1 LIG       0.17500
      8 H3        -60.2049   -4.4114  -21.7980 H      1 LIG       0.13800
      9 H4        -60.0436   -3.5600  -17.7979 H      1 LIG       0.13800
@<TRIPOS>BOND
      1       1       2 1
      2       1       3 2
      3       2       4 2
      4       3       5 1
      5       4       5 1
      6       1       6 1
      7       2       7 1
      8       3       8 1
      9       4       9 1
@<TRIPOS>ALT_TYPE
CGenFF_4.0_ALT_TYPE_SET
CGenFF_4.0 1 CG2R51 2 CG2R51 3 CG2R51 4 CG2R51 5 OG2R50 6 HGR51 7 HGR51 8 HGR52 9 HGR52
@<TRIPOS>MOLECULE
furan
 9 9 0 0 0
****
USER_CHARGES
INVALID_CHARGES
Pose:  56 Cluster:  56 Fr_nu: 1137582 TotEn:    -6.80
@<TRIPOS>ATOM
      1 C1        -59.2233   -3.4723  -19.9343 C.2    1 LIG      -0.26000
      2 C2        -59.2825   -3.4531  -21.3483 C.2    1 LIG      -0.26000
      3 C3        -59.7016   -2.2526  -19.5154 C.2    1 LIG       0.09300
      4 C4        -59.7929   -2.2230  -21.6926 C.2    1 LIG       0.09300
      5 O1        -60.0510   -1.4853  -20.5810 O.3    1 LIG      -0.29200
      6 H1        -58.8751   -4.2746  -19.2999 H      1 LIG       0.17500
      7 H2        -58.9900   -4.2378  -22.0310 H      1 LIG       0.17500
      8 H3        -59.8502   -1.8009  -18.5453 H      1 LIG       0.13800
      9 H4        -60.0207   -1.7452  -22.6343 H      1 LIG       0.13800
@<TRIPOS>BOND
      1       1       2 1
      2       1       3 2
      3       2       4 2
      4       3       5 1
      5       4       5 1
      6       1       6 1
      7       2       7 1
      8       3       8 1
      9       4       9 1
@<TRIPOS>ALT_TYPE
CGenFF_4.0_ALT_TYPE_SET
CGenFF_4.0 1 CG2R51 2 CG2R51 3 CG2R51 4 CG2R51 5 OG2R50 6 HGR51 7 HGR51 8 HGR52 9 HGR52
@<TRIPOS>MOLECULE
furan
 9 9 0 0 0
****
USER_CHARGES
INVALID_CHARGES
Pose:  57 Cluster:  57 Fr_nu: 845282 TotEn:    -6.79
@<TRIPOS>ATOM
      1 C1        -58.8272    4.8219  -37.5103 C.2    1 LIG      -0.26000
      2 C2        -60.0034    4.8363  -38.2974 C.2    1 LIG      -0.26000
      3 C3        -58.6598    6.1073  -37.0502 C.2    1 LIG       0.09300
      4 C4        -60.4709    6.1294  -38.2620 C.2    1 LIG       0.09300
      5 O1        -59.6575    6.9105  -37.5038 O.3    1 LIG      -0.29200
      6 H1        -58.1820    3.9801  -37.3045 H      1 LIG       0.17500
      7 H2        -60.4542    4.0077  -38.8243 H      1 LIG       0.17500
      8 H3        -57.9222    6.5868  -36.4232 H      1 LIG       0.13800
      9 H4        -61.3231    6.6284  -38.6999 H      1 LIG       0.13800
@<TRIPOS>BOND
      1       1       2 1
      2       1       3 2
      3       2       4 2
      4       3       5 1
      5       4       5 1
      6       1       6 1
      7       2       7 1
      8       3       8 1
      9       4       9 1
@<TRIPOS>ALT_TYPE
CGenFF_4.0_ALT_TYPE_SET
CGenFF_4.0 1 CG2R51 2 CG2R51 3 CG2R51 4 CG2R51 5 OG2R50 6 HGR51 7 HGR51 8 HGR52 9 HGR52
@<TRIPOS>MOLECULE
furan
 9 9 0 0 0
****
USER_CHARGES
INVALID_CHARGES
Pose:  58 Cluster:  58 Fr_nu: 2365799 TotEn:    -6.76
@<TRIPOS>ATOM
      1 C1        -62.6835    2.6137  -40.3711 C.2    1 LIG      -0.26000
      2 C2        -61.6218    3.5487  -40.3283 C.2    1 LIG      -0.26000
      3 C3        -63.3811    2.8803  -41.5262 C.2    1 LIG       0.09300
      4 C4        -61.7462    4.3200  -41.4605 C.2    1 LIG       0.09300
      5 O1        -62.8161    3.9189  -42.1960 O.3    1 LIG      -0.29200
      6 H1        -62.9120    1.8423  -39.6499 H      1 LIG       0.17500
      7 H2        -60.8610    3.6479  -39.5676 H      1 LIG       0.17500
      8 H3        -64.2542    2.4446  -41.9898 H      1 LIG       0.13800
      9 H4        -61.1844    5.1488  -41.8658 H      1 LIG       0.13800
@<TRIPOS>BOND
      1       1       2 1
      2       1       3 2
      3       2       4 2
      4       3       5 1
      5       4       5 1
      6       1       6 1
      7       2       7 1
      8       3       8 1
      9       4       9 1
@<TRIPOS>ALT_TYPE
CGenFF_4.0_ALT_TYPE_SET
CGenFF_4.0 1 CG2R51 2 CG2R51 3 CG2R51 4 CG2R51 5 OG2R50 6 HGR51 7 HGR51 8 HGR52 9 HGR52
@<TRIPOS>MOLECULE
furan
 9 9 0 0 0
****
USER_CHARGES
INVALID_CHARGES
Pose:  59 Cluster:  59 Fr_nu: 934543 TotEn:    -6.68
@<TRIPOS>ATOM
      1 C1        -60.2666   -2.0494  -19.9304 C.2    1 LIG      -0.26000
      2 C2        -59.4969   -3.1290  -20.4256 C.2    1 LIG      -0.26000
      3 C3        -60.2420   -1.0825  -20.9085 C.2    1 LIG       0.09300
      4 C4        -59.0570   -2.7450  -21.6710 C.2    1 LIG       0.09300
      5 O1        -59.5070   -1.4988  -21.9729 O.3    1 LIG      -0.29200
      6 H1        -60.7751   -1.9839  -18.9794 H      1 LIG       0.17500
      7 H2        -59.2890   -4.0695  -19.9360 H      1 LIG       0.17500
      8 H3        -60.6751   -0.0967  -20.9963 H      1 LIG       0.13800
      9 H4        -58.4487   -3.2186  -22.4278 H      1 LIG       0.13800
@<TRIPOS>BOND
      1       1       2 1
      2       1       3 2
      3       2       4 2
      4       3       5 1
      5       4       5 1
      6       1       6 1
      7       2       7 1
      8       3       8 1
      9       4       9 1
@<TRIPOS>ALT_TYPE
CGenFF_4.0_ALT_TYPE_SET
CGenFF_4.0 1 CG2R51 2 CG2R51 3 CG2R51 4 CG2R51 5 OG2R50 6 HGR51 7 HGR51 8 HGR52 9 HGR52
@<TRIPOS>MOLECULE
furan
 9 9 0 0 0
****
USER_CHARGES
INVALID_CHARGES
Pose:  60 Cluster:  60 Fr_nu: 144011 TotEn:    -6.64
@<TRIPOS>ATOM
      1 C1        -80.4085  -20.1887  -32.7284 C.2    1 LIG      -0.26000
      2 C2        -79.1711  -20.6674  -32.2356 C.2    1 LIG      -0.26000
      3 C3        -80.9417  -21.2106  -33.4790 C.2    1 LIG       0.09300
      4 C4        -79.0364  -21.9477  -32.7200 C.2    1 LIG       0.09300
      5 O1        -80.1116  -22.2864  -33.4788 O.3    1 LIG      -0.29200
      6 H1        -80.8555  -19.2199  -32.5584 H      1 LIG       0.17500
      7 H2        -78.4657  -20.1446  -31.6058 H      1 LIG       0.17500
      8 H3        -81.8543  -21.3244  -34.0458 H      1 LIG       0.13800
      9 H4        -78.2757  -22.7082  -32.6209 H      1 LIG       0.13800
@<TRIPOS>BOND
      1       1       2 1
      2       1       3 2
      3       2       4 2
      4       3       5 1
      5       4       5 1
      6       1       6 1
      7       2       7 1
      8       3       8 1
      9       4       9 1
@<TRIPOS>ALT_TYPE
CGenFF_4.0_ALT_TYPE_SET
CGenFF_4.0 1 CG2R51 2 CG2R51 3 CG2R51 4 CG2R51 5 OG2R50 6 HGR51 7 HGR51 8 HGR52 9 HGR52
@<TRIPOS>MOLECULE
furan
 9 9 0 0 0
****
USER_CHARGES
INVALID_CHARGES
Pose:  61 Cluster:  61 Fr_nu: 3505570 TotEn:    -6.62
@<TRIPOS>ATOM
      1 C1        -75.6353   -6.6599  -58.2187 C.2    1 LIG      -0.26000
      2 C2        -76.5861   -5.6174  -58.3296 C.2    1 LIG      -0.26000
      3 C3        -75.6833   -7.3487  -59.4084 C.2    1 LIG       0.09300
      4 C4        -77.1472   -5.7433  -59.5791 C.2    1 LIG       0.09300
      5 O1        -76.6022   -6.7963  -60.2431 O.3    1 LIG      -0.29200
      6 H1        -74.9955   -6.8819  -57.3769 H      1 LIG       0.17500
      7 H2        -76.8315   -4.8677  -57.5912 H      1 LIG       0.17500
      8 H3        -75.1554   -8.2075  -59.7968 H      1 LIG       0.13800
      9 H4        -77.9053   -5.1930  -60.1170 H      1 LIG       0.13800
@<TRIPOS>BOND
      1       1       2 1
      2       1       3 2
      3       2       4 2
      4       3       5 1
      5       4       5 1
      6       1       6 1
      7       2       7 1
      8       3       8 1
      9       4       9 1
@<TRIPOS>ALT_TYPE
CGenFF_4.0_ALT_TYPE_SET
CGenFF_4.0 1 CG2R51 2 CG2R51 3 CG2R51 4 CG2R51 5 OG2R50 6 HGR51 7 HGR51 8 HGR52 9 HGR52
@<TRIPOS>MOLECULE
furan
 9 9 0 0 0
****
USER_CHARGES
INVALID_CHARGES
Pose:  62 Cluster:  62 Fr_nu: 3488214 TotEn:    -6.37
@<TRIPOS>ATOM
      1 C1        -46.8202   -7.4273  -28.7128 C.2    1 LIG      -0.26000
      2 C2        -46.3129   -7.9230  -29.9376 C.2    1 LIG      -0.26000
      3 C3        -45.8653   -6.5660  -28.2245 C.2    1 LIG       0.09300
      4 C4        -45.0842   -7.3292  -30.1105 C.2    1 LIG       0.09300
      5 O1        -44.8041   -6.5005  -29.0706 O.3    1 LIG      -0.29200
      6 H1        -47.7635   -7.6681  -28.2443 H      1 LIG       0.17500
      7 H2        -46.7839   -8.6251  -30.6103 H      1 LIG       0.17500
      8 H3        -45.7942   -5.9539  -27.3371 H      1 LIG       0.13800
      9 H4        -44.3270   -7.3880  -30.8787 H      1 LIG       0.13800
@<TRIPOS>BOND
      1       1       2 1
      2       1       3 2
      3       2       4 2
      4       3       5 1
      5       4       5 1
      6       1       6 1
      7       2       7 1
      8       3       8 1
      9       4       9 1
@<TRIPOS>ALT_TYPE
CGenFF_4.0_ALT_TYPE_SET
CGenFF_4.0 1 CG2R51 2 CG2R51 3 CG2R51 4 CG2R51 5 OG2R50 6 HGR51 7 HGR51 8 HGR52 9 HGR52
@<TRIPOS>MOLECULE
furan
 9 9 0 0 0
****
USER_CHARGES
INVALID_CHARGES
Pose:  63 Cluster:  63 Fr_nu: 687404 TotEn:    -6.35
@<TRIPOS>ATOM
      1 C1        -75.1349  -23.2182  -44.9671 C.2    1 LIG      -0.26000
      2 C2        -76.4732  -23.2406  -44.5069 C.2    1 LIG      -0.26000
      3 C3        -75.1981  -22.9348  -46.3116 C.2    1 LIG       0.09300
      4 C4        -77.2587  -22.9691  -45.6029 C.2    1 LIG       0.09300
      5 O1        -76.4891  -22.7814  -46.7070 O.3    1 LIG      -0.29200
      6 H1        -74.2368  -23.3880  -44.3911 H      1 LIG       0.17500
      7 H2        -76.8215  -23.4305  -43.5019 H      1 LIG       0.17500
      8 H3        -74.4545  -22.8134  -47.0858 H      1 LIG       0.13800
      9 H4        -78.3244  -22.8787  -45.7548 H      1 LIG       0.13800
@<TRIPOS>BOND
      1       1       2 1
      2       1       3 2
      3       2       4 2
      4       3       5 1
      5       4       5 1
      6       1       6 1
      7       2       7 1
      8       3       8 1
      9       4       9 1
@<TRIPOS>ALT_TYPE
CGenFF_4.0_ALT_TYPE_SET
CGenFF_4.0 1 CG2R51 2 CG2R51 3 CG2R51 4 CG2R51 5 OG2R50 6 HGR51 7 HGR51 8 HGR52 9 HGR52
@<TRIPOS>MOLECULE
furan
 9 9 0 0 0
****
USER_CHARGES
INVALID_CHARGES
Pose:  64 Cluster:  64 Fr_nu:  40792 TotEn:    -6.17
@<TRIPOS>ATOM
      1 C1        -60.2149   -1.3577  -22.1799 C.2    1 LIG      -0.26000
      2 C2        -61.1919   -0.6551  -22.9249 C.2    1 LIG      -0.26000
      3 C3        -59.5401   -2.1461  -23.0829 C.2    1 LIG       0.09300
      4 C4        -61.0445   -1.0640  -24.2299 C.2    1 LIG       0.09300
      5 O1        -60.0396   -1.9728  -24.3346 O.3    1 LIG      -0.29200
      6 H1        -60.0265   -1.2976  -21.1178 H      1 LIG       0.17500
      7 H2        -61.9132    0.0601  -22.5567 H      1 LIG       0.17500
      8 H3        -58.7229   -2.8476  -22.9986 H      1 LIG       0.13800
      9 H4        -61.5487   -0.8160  -25.1525 H      1 LIG       0.13800
@<TRIPOS>BOND
      1       1       2 1
      2       1       3 2
      3       2       4 2
      4       3       5 1
      5       4       5 1
      6       1       6 1
      7       2       7 1
      8       3       8 1
      9       4       9 1
@<TRIPOS>ALT_TYPE
CGenFF_4.0_ALT_TYPE_SET
CGenFF_4.0 1 CG2R51 2 CG2R51 3 CG2R51 4 CG2R51 5 OG2R50 6 HGR51 7 HGR51 8 HGR52 9 HGR52
@<TRIPOS>MOLECULE
furan
 9 9 0 0 0
****
USER_CHARGES
INVALID_CHARGES
Pose:  65 Cluster:  65 Fr_nu:  15723 TotEn:    -6.00
@<TRIPOS>ATOM
      1 C1        -59.6790    6.7020  -38.3695 C.2    1 LIG      -0.26000
      2 C2        -58.6276    6.1779  -37.5802 C.2    1 LIG      -0.26000
      3 C3        -60.7084    5.7935  -38.2864 C.2    1 LIG       0.09300
      4 C4        -59.0895    4.9865  -37.0709 C.2    1 LIG       0.09300
      5 O1        -60.3572    4.7450  -37.4966 O.3    1 LIG      -0.29200
      6 H1        -59.6855    7.6260  -38.9293 H      1 LIG       0.17500
      7 H2        -57.6548    6.6140  -37.4043 H      1 LIG       0.17500
      8 H3        -61.7027    5.7498  -38.7067 H      1 LIG       0.13800
      9 H4        -58.6619    4.2339  -36.4247 H      1 LIG       0.13800
@<TRIPOS>BOND
      1       1       2 1
      2       1       3 2
      3       2       4 2
      4       3       5 1
      5       4       5 1
      6       1       6 1
      7       2       7 1
      8       3       8 1
      9       4       9 1
@<TRIPOS>ALT_TYPE
CGenFF_4.0_ALT_TYPE_SET
CGenFF_4.0 1 CG2R51 2 CG2R51 3 CG2R51 4 CG2R51 5 OG2R50 6 HGR51 7 HGR51 8 HGR52 9 HGR52
@<TRIPOS>MOLECULE
furan
 9 9 0 0 0
****
USER_CHARGES
INVALID_CHARGES
Pose:  66 Cluster:  66 Fr_nu:  12127 TotEn:    -5.92
@<TRIPOS>ATOM
      1 C1        -83.2391   -6.4916  -47.1789 C.2    1 LIG      -0.26000
      2 C2        -83.6551   -5.7711  -46.0339 C.2    1 LIG      -0.26000
      3 C3        -84.3336   -7.2139  -47.5941 C.2    1 LIG       0.09300
      4 C4        -84.9741   -6.1044  -45.8311 C.2    1 LIG       0.09300
      5 O1        -85.3953   -6.9834  -46.7779 O.3    1 LIG      -0.29200
      6 H1        -82.2635   -6.4856  -47.6431 H      1 LIG       0.17500
      7 H2        -83.0670   -5.0934  -45.4318 H      1 LIG       0.17500
      8 H3        -84.5108   -7.9006  -48.4091 H      1 LIG       0.13800
      9 H4        -85.7133   -5.8175  -45.0975 H      1 LIG       0.13800
@<TRIPOS>BOND
      1       1       2 1
      2       1       3 2
      3       2       4 2
      4       3       5 1
      5       4       5 1
      6       1       6 1
      7       2       7 1
      8       3       8 1
      9       4       9 1
@<TRIPOS>ALT_TYPE
CGenFF_4.0_ALT_TYPE_SET
CGenFF_4.0 1 CG2R51 2 CG2R51 3 CG2R51 4 CG2R51 5 OG2R50 6 HGR51 7 HGR51 8 HGR52 9 HGR52
@<TRIPOS>MOLECULE
furan
 9 9 0 0 0
****
USER_CHARGES
INVALID_CHARGES
Pose:  67 Cluster:  67 Fr_nu:  22991 TotEn:    -5.82
@<TRIPOS>ATOM
      1 C1        -63.0266    3.4998  -41.9585 C.2    1 LIG      -0.26000
      2 C2        -62.1454    4.0659  -41.0066 C.2    1 LIG      -0.26000
      3 C3        -63.5317    2.3586  -41.3801 C.2    1 LIG       0.09300
      4 C4        -62.1750    3.2304  -39.9143 C.2    1 LIG       0.09300
      5 O1        -63.0177    2.1873  -40.1340 O.3    1 LIG      -0.29200
      6 H1        -63.2635    3.8761  -42.9432 H      1 LIG       0.17500
      7 H2        -61.5619    4.9700  -41.1043 H      1 LIG       0.17500
      8 H3        -64.2297    1.6012  -41.7061 H      1 LIG       0.13800
      9 H4        -61.6810    3.2382  -38.9537 H      1 LIG       0.13800
@<TRIPOS>BOND
      1       1       2 1
      2       1       3 2
      3       2       4 2
      4       3       5 1
      5       4       5 1
      6       1       6 1
      7       2       7 1
      8       3       8 1
      9       4       9 1
@<TRIPOS>ALT_TYPE
CGenFF_4.0_ALT_TYPE_SET
CGenFF_4.0 1 CG2R51 2 CG2R51 3 CG2R51 4 CG2R51 5 OG2R50 6 HGR51 7 HGR51 8 HGR52 9 HGR52
@<TRIPOS>MOLECULE
furan
 9 9 0 0 0
****
USER_CHARGES
INVALID_CHARGES
Pose:  68 Cluster:  68 Fr_nu: 1615275 TotEn:    -5.74
@<TRIPOS>ATOM
      1 C1        -67.8525   -1.0600  -28.3728 C.2    1 LIG      -0.26000
      2 C2        -69.1563   -1.5582  -28.6079 C.2    1 LIG      -0.26000
      3 C3        -67.0566   -2.1606  -28.1554 C.2    1 LIG       0.09300
      4 C4        -69.0641   -2.9276  -28.5175 C.2    1 LIG       0.09300
      5 O1        -67.7874   -3.3029  -28.2420 O.3    1 LIG      -0.29200
      6 H1        -67.5331   -0.0280  -28.3625 H      1 LIG       0.17500
      7 H2        -70.0512   -0.9901  -28.8173 H      1 LIG       0.17500
      8 H3        -66.0065   -2.2928  -27.9390 H      1 LIG       0.13800
      9 H4        -69.7769   -3.7331  -28.6183 H      1 LIG       0.13800
@<TRIPOS>BOND
      1       1       2 1
      2       1       3 2
      3       2       4 2
      4       3       5 1
      5       4       5 1
      6       1       6 1
      7       2       7 1
      8       3       8 1
      9       4       9 1
@<TRIPOS>ALT_TYPE
CGenFF_4.0_ALT_TYPE_SET
CGenFF_4.0 1 CG2R51 2 CG2R51 3 CG2R51 4 CG2R51 5 OG2R50 6 HGR51 7 HGR51 8 HGR52 9 HGR52
@<TRIPOS>MOLECULE
furan
 9 9 0 0 0
****
USER_CHARGES
INVALID_CHARGES
Pose:  69 Cluster:  69 Fr_nu: 393410 TotEn:    -5.14
@<TRIPOS>ATOM
      1 C1        -64.4674   -0.6790  -26.6914 C.2    1 LIG      -0.26000
      2 C2        -64.8715    0.5646  -27.2330 C.2    1 LIG      -0.26000
      3 C3        -64.9634   -1.6434  -27.5376 C.2    1 LIG       0.09300
      4 C4        -65.5854    0.2716  -28.3717 C.2    1 LIG       0.09300
      5 O1        -65.6459   -1.0722  -28.5644 O.3    1 LIG      -0.29200
      6 H1        -63.8878   -0.8509  -25.7960 H      1 LIG       0.17500
      7 H2        -64.6677    1.5512  -26.8424 H      1 LIG       0.17500
      8 H3        -64.9190   -2.7227  -27.5488 H      1 LIG       0.13800
      9 H4        -66.0879    0.8737  -29.1146 H      1 LIG       0.13800
@<TRIPOS>BOND
      1       1       2 1
      2       1       3 2
      3       2       4 2
      4       3       5 1
      5       4       5 1
      6       1       6 1
      7       2       7 1
      8       3       8 1
      9       4       9 1
@<TRIPOS>ALT_TYPE
CGenFF_4.0_ALT_TYPE_SET
CGenFF_4.0 1 CG2R51 2 CG2R51 3 CG2R51 4 CG2R51 5 OG2R50 6 HGR51 7 HGR51 8 HGR52 9 HGR52
@<TRIPOS>MOLECULE
furan
 9 9 0 0 0
****
USER_CHARGES
INVALID_CHARGES
Pose:  70 Cluster:  70 Fr_nu: 3331707 TotEn:    -4.93
@<TRIPOS>ATOM
      1 C1        -48.8870   -8.8268  -25.2510 C.2    1 LIG      -0.26000
      2 C2        -48.6488   -9.9857  -26.0278 C.2    1 LIG      -0.26000
      3 C3        -48.3957   -9.1007  -23.9957 C.2    1 LIG       0.09300
      4 C4        -48.0289  -10.8851  -25.1919 C.2    1 LIG       0.09300
      5 O1        -47.8708  -10.3533  -23.9514 O.3    1 LIG      -0.29200
      6 H1        -49.3583   -7.9072  -25.5664 H      1 LIG       0.17500
      7 H2        -48.8977  -10.1454  -27.0670 H      1 LIG       0.17500
      8 H3        -48.3449   -8.5396  -23.0740 H      1 LIG       0.13800
      9 H4        -47.6567  -11.8911  -25.3202 H      1 LIG       0.13800
@<TRIPOS>BOND
      1       1       2 1
      2       1       3 2
      3       2       4 2
      4       3       5 1
      5       4       5 1
      6       1       6 1
      7       2       7 1
      8       3       8 1
      9       4       9 1
@<TRIPOS>ALT_TYPE
CGenFF_4.0_ALT_TYPE_SET
CGenFF_4.0 1 CG2R51 2 CG2R51 3 CG2R51 4 CG2R51 5 OG2R50 6 HGR51 7 HGR51 8 HGR52 9 HGR52
@<TRIPOS>MOLECULE
furan
 9 9 0 0 0
****
USER_CHARGES
INVALID_CHARGES
Pose:  71 Cluster:  71 Fr_nu:   3212 TotEn:    -4.10
@<TRIPOS>ATOM
      1 C1        -84.1023   -5.5950  -45.7183 C.2    1 LIG      -0.26000
      2 C2        -82.6900   -5.5070  -45.6877 C.2    1 LIG      -0.26000
      3 C3        -84.4130   -6.3727  -46.8095 C.2    1 LIG       0.09300
      4 C4        -82.2384   -6.2373  -46.7623 C.2    1 LIG       0.09300
      5 O1        -83.2825   -6.7683  -47.4512 O.3    1 LIG      -0.29200
      6 H1        -84.8057   -5.1472  -45.0313 H      1 LIG       0.17500
      7 H2        -82.0779   -4.9777  -44.9718 H      1 LIG       0.17500
      8 H3        -85.3409   -6.7193  -47.2407 H      1 LIG       0.13800
      9 H4        -81.2569   -6.4642  -47.1525 H      1 LIG       0.13800
@<TRIPOS>BOND
      1       1       2 1
      2       1       3 2
      3       2       4 2
      4       3       5 1
      5       4       5 1
      6       1       6 1
      7       2       7 1
      8       3       8 1
      9       4       9 1
@<TRIPOS>ALT_TYPE
CGenFF_4.0_ALT_TYPE_SET
CGenFF_4.0 1 CG2R51 2 CG2R51 3 CG2R51 4 CG2R51 5 OG2R50 6 HGR51 7 HGR51 8 HGR52 9 HGR52
@<TRIPOS>MOLECULE
furan
 9 9 0 0 0
****
USER_CHARGES
INVALID_CHARGES
Pose:  72 Cluster:  72 Fr_nu:  11905 TotEn:    -3.76
@<TRIPOS>ATOM
      1 C1        -60.9019    4.5342  -40.2683 C.2    1 LIG      -0.26000
      2 C2        -60.9935    3.7846  -39.0712 C.2    1 LIG      -0.26000
      3 C3        -61.9124    4.0783  -41.0827 C.2    1 LIG       0.09300
      4 C4        -62.0534    2.9242  -39.2394 C.2    1 LIG       0.09300
      5 O1        -62.6190    3.0970  -40.4629 O.3    1 LIG      -0.29200
      6 H1        -60.1884    5.3094  -40.5077 H      1 LIG       0.17500
      7 H2        -60.3656    3.8619  -38.1954 H      1 LIG       0.17500
      8 H3        -62.2441    4.3359  -42.0780 H      1 LIG       0.13800
      9 H4        -62.5083    2.1678  -38.6166 H      1 LIG       0.13800
@<TRIPOS>BOND
      1       1       2 1
      2       1       3 2
      3       2       4 2
      4       3       5 1
      5       4       5 1
      6       1       6 1
      7       2       7 1
      8       3       8 1
      9       4       9 1
@<TRIPOS>ALT_TYPE
CGenFF_4.0_ALT_TYPE_SET
CGenFF_4.0 1 CG2R51 2 CG2R51 3 CG2R51 4 CG2R51 5 OG2R50 6 HGR51 7 HGR51 8 HGR52 9 HGR52
@<TRIPOS>MOLECULE
pyrimidine
 10 10 0 0 0
****
USER_CHARGES
INVALID_CHARGES
Pose:   1 Cluster:   1 Fr_nu:  53644 TotEn:   -19.78
@<TRIPOS>ATOM
      1 C1        -63.2729    2.7900  -41.0753 C.ar   1 LIG      -0.13100
      2 C2        -62.5752    2.7254  -39.8864 C.ar   1 LIG       0.28900
      3 C3        -62.8472    3.7542  -41.9658 C.ar   1 LIG       0.28900
      4 C4        -61.2204    4.4332  -40.5307 C.ar   1 LIG       0.50700
      5 N1        -61.5399    3.5345  -39.5801 N.ar   1 LIG      -0.71900
      6 N2        -61.8206    4.5960  -41.7252 N.ar   1 LIG      -0.71900
      7 H1        -64.1000    2.1281  -41.2947 H      1 LIG       0.11500
      8 H2        -62.8375    1.9994  -39.1246 H      1 LIG       0.11400
      9 H3        -63.3349    3.8809  -42.9263 H      1 LIG       0.11400
     10 H4        -60.3931    5.0968  -40.3107 H      1 LIG       0.14100
@<TRIPOS>BOND
      1       1       2 ar
      2       1       3 ar
      3       2       5 ar
      4       3       6 ar
      5       4       5 ar
      6       4       6 ar
      7       1       7 1
      8       2       8 1
      9       3       9 1
     10       4      10 1
@<TRIPOS>ALT_TYPE
CGenFF_4.0_ALT_TYPE_SET
CGenFF_4.0 1 CG2R61 2 CG2R61 3 CG2R61 4 CG2R64 5 NG2R62 6 NG2R62 7 HGR61 8 HGR62 9 HGR62 10 HGR62
@<TRIPOS>MOLECULE
pyrimidine
 10 10 0 0 0
****
USER_CHARGES
INVALID_CHARGES
Pose:   2 Cluster:   2 Fr_nu: 2804363 TotEn:   -16.31
@<TRIPOS>ATOM
      1 C1        -71.1477  -25.2155  -40.8055 C.ar   1 LIG      -0.13100
      2 C2        -72.1206  -26.1891  -40.9052 C.ar   1 LIG       0.28900
      3 C3        -71.5939  -23.9600  -40.4467 C.ar   1 LIG       0.28900
      4 C4        -73.7399  -24.7004  -40.3319 C.ar   1 LIG       0.50700
      5 N1        -73.4310  -25.9655  -40.6745 N.ar   1 LIG      -0.71900
      6 N2        -72.8876  -23.6659  -40.2017 N.ar   1 LIG      -0.71900
      7 H1        -70.1033  -25.4229  -40.9964 H      1 LIG       0.11500
      8 H2        -71.8654  -27.2063  -41.1817 H      1 LIG       0.11400
      9 H3        -70.9026  -23.1306  -40.3439 H      1 LIG       0.11400
     10 H4        -74.7857  -24.4922  -40.1418 H      1 LIG       0.14100
@<TRIPOS>BOND
      1       1       2 ar
      2       1       3 ar
      3       2       5 ar
      4       3       6 ar
      5       4       5 ar
      6       4       6 ar
      7       1       7 1
      8       2       8 1
      9       3       9 1
     10       4      10 1
@<TRIPOS>ALT_TYPE
CGenFF_4.0_ALT_TYPE_SET
CGenFF_4.0 1 CG2R61 2 CG2R61 3 CG2R61 4 CG2R64 5 NG2R62 6 NG2R62 7 HGR61 8 HGR62 9 HGR62 10 HGR62
@<TRIPOS>MOLECULE
pyrimidine
 10 10 0 0 0
****
USER_CHARGES
INVALID_CHARGES
Pose:   3 Cluster:   3 Fr_nu: 717252 TotEn:   -15.75
@<TRIPOS>ATOM
      1 C1        -75.4273  -11.9324  -53.3804 C.ar   1 LIG      -0.13100
      2 C2        -74.5212  -10.8959  -53.2853 C.ar   1 LIG       0.28900
      3 C3        -76.4748  -11.8940  -52.4829 C.ar   1 LIG       0.28900
      4 C4        -75.6859   -9.9687  -51.5675 C.ar   1 LIG       0.50700
      5 N1        -74.6203   -9.8938  -52.3874 N.ar   1 LIG      -0.71900
      6 N2        -76.6356  -10.9236  -51.5595 N.ar   1 LIG      -0.71900
      7 H1        -75.3231  -12.7237  -54.1107 H      1 LIG       0.11500
      8 H2        -73.6648  -10.8413  -53.9485 H      1 LIG       0.11400
      9 H3        -77.2364  -12.6662  -52.4811 H      1 LIG       0.11400
     10 H4        -75.7898   -9.1772  -50.8354 H      1 LIG       0.14100
@<TRIPOS>BOND
      1       1       2 ar
      2       1       3 ar
      3       2       5 ar
      4       3       6 ar
      5       4       5 ar
      6       4       6 ar
      7       1       7 1
      8       2       8 1
      9       3       9 1
     10       4      10 1
@<TRIPOS>ALT_TYPE
CGenFF_4.0_ALT_TYPE_SET
CGenFF_4.0 1 CG2R61 2 CG2R61 3 CG2R61 4 CG2R64 5 NG2R62 6 NG2R62 7 HGR61 8 HGR62 9 HGR62 10 HGR62
@<TRIPOS>MOLECULE
pyrimidine
 10 10 0 0 0
****
USER_CHARGES
INVALID_CHARGES
Pose:   4 Cluster:   4 Fr_nu:  53648 TotEn:   -15.19
@<TRIPOS>ATOM
      1 C1        -63.3864    2.8839  -41.5946 C.ar   1 LIG      -0.13100
      2 C2        -62.2160    3.1072  -40.8984 C.ar   1 LIG       0.28900
      3 C3        -63.5874    3.6876  -42.6981 C.ar   1 LIG       0.28900
      4 C4        -61.6156    4.7599  -42.3389 C.ar   1 LIG       0.50700
      5 N1        -61.3049    4.0404  -41.2439 N.ar   1 LIG      -0.71900
      6 N2        -62.7198    4.6392  -43.1005 N.ar   1 LIG      -0.71900
      7 H1        -64.1000    2.1281  -41.2947 H      1 LIG       0.11500
      8 H2        -61.9716    2.5244  -40.0170 H      1 LIG       0.11400
      9 H3        -64.4790    3.5859  -43.3074 H      1 LIG       0.11400
     10 H4        -60.9018    5.5175  -42.6387 H      1 LIG       0.14100
@<TRIPOS>BOND
      1       1       2 ar
      2       1       3 ar
      3       2       5 ar
      4       3       6 ar
      5       4       5 ar
      6       4       6 ar
      7       1       7 1
      8       2       8 1
      9       3       9 1
     10       4      10 1
@<TRIPOS>ALT_TYPE
CGenFF_4.0_ALT_TYPE_SET
CGenFF_4.0 1 CG2R61 2 CG2R61 3 CG2R61 4 CG2R64 5 NG2R62 6 NG2R62 7 HGR61 8 HGR62 9 HGR62 10 HGR62
@<TRIPOS>MOLECULE
pyrimidine
 10 10 0 0 0
****
USER_CHARGES
INVALID_CHARGES
Pose:   5 Cluster:   5 Fr_nu: 3505196 TotEn:   -14.87
@<TRIPOS>ATOM
      1 C1        -70.7964  -24.7366  -41.4532 C.ar   1 LIG      -0.13100
      2 C2        -71.0751  -24.2569  -40.1896 C.ar   1 LIG       0.28900
      3 C3        -71.8940  -25.0511  -42.2280 C.ar   1 LIG       0.28900
      4 C4        -73.3106  -24.4348  -40.5605 C.ar   1 LIG       0.50700
      5 N1        -72.3250  -24.0928  -39.7091 N.ar   1 LIG      -0.71900
      6 N2        -73.1699  -24.9123  -41.8119 N.ar   1 LIG      -0.71900
      7 H1        -69.7834  -24.8583  -41.8129 H      1 LIG       0.11500
      8 H2        -70.2767  -23.9833  -39.5084 H      1 LIG       0.11400
      9 H3        -71.7743  -25.4358  -43.2350 H      1 LIG       0.11400
     10 H4        -74.3249  -24.3141  -40.2002 H      1 LIG       0.14100
@<TRIPOS>BOND
      1       1       2 ar
      2       1       3 ar
      3       2       5 ar
      4       3       6 ar
      5       4       5 ar
      6       4       6 ar
      7       1       7 1
      8       2       8 1
      9       3       9 1
     10       4      10 1
@<TRIPOS>ALT_TYPE
CGenFF_4.0_ALT_TYPE_SET
CGenFF_4.0 1 CG2R61 2 CG2R61 3 CG2R61 4 CG2R64 5 NG2R62 6 NG2R62 7 HGR61 8 HGR62 9 HGR62 10 HGR62
@<TRIPOS>MOLECULE
pyrimidine
 10 10 0 0 0
****
USER_CHARGES
INVALID_CHARGES
Pose:   6 Cluster:   6 Fr_nu: 2581270 TotEn:   -14.24
@<TRIPOS>ATOM
      1 C1        -50.8970    3.6694  -34.2480 C.ar   1 LIG      -0.13100
      2 C2        -49.5357    3.8958  -34.2468 C.ar   1 LIG       0.28900
      3 C3        -51.6757    4.7151  -34.6997 C.ar   1 LIG       0.28900
      4 C4        -49.8330    5.9931  -35.0714 C.ar   1 LIG       0.50700
      5 N1        -48.9675    5.0500  -34.6533 N.ar   1 LIG      -0.71900
      6 N2        -51.1753    5.8953  -35.1204 N.ar   1 LIG      -0.71900
      7 H1        -51.3257    2.7333  -33.9161 H      1 LIG       0.11500
      8 H2        -48.8437    3.1321  -33.9086 H      1 LIG       0.11400
      9 H3        -52.7564    4.6306  -34.7364 H      1 LIG       0.11400
     10 H4        -49.4040    6.9308  -35.4026 H      1 LIG       0.14100
@<TRIPOS>BOND
      1       1       2 ar
      2       1       3 ar
      3       2       5 ar
      4       3       6 ar
      5       4       5 ar
      6       4       6 ar
      7       1       7 1
      8       2       8 1
      9       3       9 1
     10       4      10 1
@<TRIPOS>ALT_TYPE
CGenFF_4.0_ALT_TYPE_SET
CGenFF_4.0 1 CG2R61 2 CG2R61 3 CG2R61 4 CG2R64 5 NG2R62 6 NG2R62 7 HGR61 8 HGR62 9 HGR62 10 HGR62
@<TRIPOS>MOLECULE
pyrimidine
 10 10 0 0 0
****
USER_CHARGES
INVALID_CHARGES
Pose:   7 Cluster:   7 Fr_nu: 1947623 TotEn:   -13.79
@<TRIPOS>ATOM
      1 C1        -62.2298    3.4039  -40.4070 C.ar   1 LIG      -0.13100
      2 C2        -61.9508    3.3659  -39.0560 C.ar   1 LIG       0.28900
      3 C3        -61.5737    4.3828  -41.1249 C.ar   1 LIG       0.28900
      4 C4        -60.5213    5.1225  -39.2509 C.ar   1 LIG       0.50700
      5 N1        -61.0985    4.2131  -38.4427 N.ar   1 LIG      -0.71900
      6 N2        -60.7097    5.2622  -40.5770 N.ar   1 LIG      -0.71900
      7 H1        -62.9183    2.7116  -40.8728 H      1 LIG       0.11500
      8 H2        -62.4191    2.6311  -38.4103 H      1 LIG       0.11400
      9 H3        -61.7299    4.4906  -42.1928 H      1 LIG       0.11400
     10 H4        -59.8327    5.8165  -38.7845 H      1 LIG       0.14100
@<TRIPOS>BOND
      1       1       2 ar
      2       1       3 ar
      3       2       5 ar
      4       3       6 ar
      5       4       5 ar
      6       4       6 ar
      7       1       7 1
      8       2       8 1
      9       3       9 1
     10       4      10 1
@<TRIPOS>ALT_TYPE
CGenFF_4.0_ALT_TYPE_SET
CGenFF_4.0 1 CG2R61 2 CG2R61 3 CG2R61 4 CG2R64 5 NG2R62 6 NG2R62 7 HGR61 8 HGR62 9 HGR62 10 HGR62
@<TRIPOS>MOLECULE
pyrimidine
 10 10 0 0 0
****
USER_CHARGES
INVALID_CHARGES
Pose:   8 Cluster:   8 Fr_nu:   2829 TotEn:   -13.75
@<TRIPOS>ATOM
      1 C1        -79.3445  -21.9452  -33.2659 C.ar   1 LIG      -0.13100
      2 C2        -79.8584  -23.1285  -33.7560 C.ar   1 LIG       0.28900
      3 C3        -80.2256  -20.8841  -33.2229 C.ar   1 LIG       0.28900
      4 C4        -81.8927  -22.1682  -34.0823 C.ar   1 LIG       0.50700
      5 N1        -81.1326  -23.2759  -34.1745 N.ar   1 LIG      -0.71900
      6 N2        -81.5113  -20.9604  -33.6246 N.ar   1 LIG      -0.71900
      7 H1        -78.3179  -21.8553  -32.9371 H      1 LIG       0.11500
      8 H2        -79.2409  -24.0172  -33.8279 H      1 LIG       0.11400
      9 H3        -79.9123  -19.9136  -32.8536 H      1 LIG       0.11400
     10 H4        -82.9204  -22.2577  -34.4125 H      1 LIG       0.14100
@<TRIPOS>BOND
      1       1       2 ar
      2       1       3 ar
      3       2       5 ar
      4       3       6 ar
      5       4       5 ar
      6       4       6 ar
      7       1       7 1
      8       2       8 1
      9       3       9 1
     10       4      10 1
@<TRIPOS>ALT_TYPE
CGenFF_4.0_ALT_TYPE_SET
CGenFF_4.0 1 CG2R61 2 CG2R61 3 CG2R61 4 CG2R64 5 NG2R62 6 NG2R62 7 HGR61 8 HGR62 9 HGR62 10 HGR62
@<TRIPOS>MOLECULE
pyrimidine
 10 10 0 0 0
****
USER_CHARGES
INVALID_CHARGES
Pose:   9 Cluster:   9 Fr_nu: 4102952 TotEn:   -13.59
@<TRIPOS>ATOM
      1 C1        -46.7753   -7.3009  -28.8018 C.ar   1 LIG      -0.13100
      2 C2        -45.7826   -6.5694  -28.1821 C.ar   1 LIG       0.28900
      3 C3        -46.4123   -7.9230  -29.9787 C.ar   1 LIG       0.28900
      4 C4        -44.2987   -7.1016  -29.8198 C.ar   1 LIG       0.50700
      5 N1        -44.5287   -6.4480  -28.6651 N.ar   1 LIG      -0.71900
      6 N2        -45.1783   -7.8443  -30.5187 N.ar   1 LIG      -0.71900
      7 H1        -47.7732   -7.3810  -28.3918 H      1 LIG       0.11500
      8 H2        -45.9742   -6.0451  -27.2523 H      1 LIG       0.11400
      9 H3        -47.1253   -8.5195  -30.5374 H      1 LIG       0.11400
     10 H4        -43.3000   -7.0206  -30.2311 H      1 LIG       0.14100
@<TRIPOS>BOND
      1       1       2 ar
      2       1       3 ar
      3       2       5 ar
      4       3       6 ar
      5       4       5 ar
      6       4       6 ar
      7       1       7 1
      8       2       8 1
      9       3       9 1
     10       4      10 1
@<TRIPOS>ALT_TYPE
CGenFF_4.0_ALT_TYPE_SET
CGenFF_4.0 1 CG2R61 2 CG2R61 3 CG2R61 4 CG2R64 5 NG2R62 6 NG2R62 7 HGR61 8 HGR62 9 HGR62 10 HGR62
@<TRIPOS>MOLECULE
pyrimidine
 10 10 0 0 0
****
USER_CHARGES
INVALID_CHARGES
Pose:  10 Cluster:  10 Fr_nu:  77706 TotEn:   -13.56
@<TRIPOS>ATOM
      1 C1        -62.2347    3.2763  -39.9587 C.ar   1 LIG      -0.13100
      2 C2        -62.1475    3.4592  -41.3238 C.ar   1 LIG       0.28900
      3 C3        -61.3674    4.0338  -39.1983 C.ar   1 LIG       0.28900
      4 C4        -60.4914    4.9943  -41.0629 C.ar   1 LIG       0.50700
      5 N1        -61.2842    4.3131  -41.9119 N.ar   1 LIG      -0.71900
      6 N2        -60.4793    4.9057  -39.7192 N.ar   1 LIG      -0.71900
      7 H1        -62.9369    2.5841  -39.5137 H      1 LIG       0.11500
      8 H2        -62.7888    2.9074  -42.0024 H      1 LIG       0.11400
      9 H3        -61.3621    3.9577  -38.1163 H      1 LIG       0.11400
     10 H4        -59.7875    5.6866  -41.5083 H      1 LIG       0.14100
@<TRIPOS>BOND
      1       1       2 ar
      2       1       3 ar
      3       2       5 ar
      4       3       6 ar
      5       4       5 ar
      6       4       6 ar
      7       1       7 1
      8       2       8 1
      9       3       9 1
     10       4      10 1
@<TRIPOS>ALT_TYPE
CGenFF_4.0_ALT_TYPE_SET
CGenFF_4.0 1 CG2R61 2 CG2R61 3 CG2R61 4 CG2R64 5 NG2R62 6 NG2R62 7 HGR61 8 HGR62 9 HGR62 10 HGR62
@<TRIPOS>MOLECULE
pyrimidine
 10 10 0 0 0
****
USER_CHARGES
INVALID_CHARGES
Pose:  11 Cluster:  11 Fr_nu: 2868578 TotEn:   -13.43
@<TRIPOS>ATOM
      1 C1        -68.4776    3.4744  -47.5955 C.ar   1 LIG      -0.13100
      2 C2        -68.2848    4.6864  -46.9642 C.ar   1 LIG       0.28900
      3 C3        -69.7859    3.1640  -47.9053 C.ar   1 LIG       0.28900
      4 C4        -70.5155    5.1213  -47.0088 C.ar   1 LIG       0.50700
      5 N1        -69.2848    5.5376  -46.6547 N.ar   1 LIG      -0.71900
      6 N2        -70.8334    3.9669  -47.6254 N.ar   1 LIG      -0.71900
      7 H1        -67.6566    2.8108  -47.8317 H      1 LIG       0.11500
      8 H2        -67.2910    5.0161  -46.6815 H      1 LIG       0.11400
      9 H3        -70.0357    2.2325  -48.4016 H      1 LIG       0.11400
     10 H4        -71.3379    5.7850  -46.7713 H      1 LIG       0.14100
@<TRIPOS>BOND
      1       1       2 ar
      2       1       3 ar
      3       2       5 ar
      4       3       6 ar
      5       4       5 ar
      6       4       6 ar
      7       1       7 1
      8       2       8 1
      9       3       9 1
     10       4      10 1
@<TRIPOS>ALT_TYPE
CGenFF_4.0_ALT_TYPE_SET
CGenFF_4.0 1 CG2R61 2 CG2R61 3 CG2R61 4 CG2R64 5 NG2R62 6 NG2R62 7 HGR61 8 HGR62 9 HGR62 10 HGR62
@<TRIPOS>MOLECULE
pyrimidine
 10 10 0 0 0
****
USER_CHARGES
INVALID_CHARGES
Pose:  12 Cluster:  12 Fr_nu: 820026 TotEn:   -13.43
@<TRIPOS>ATOM
      1 C1        -76.1547  -13.5563  -54.4947 C.ar   1 LIG      -0.13100
      2 C2        -77.4247  -13.9603  -54.1366 C.ar   1 LIG       0.28900
      3 C3        -75.5540  -12.6511  -53.6439 C.ar   1 LIG       0.28900
      4 C4        -77.3770  -12.6411  -52.2862 C.ar   1 LIG       0.50700
      5 N1        -78.0682  -13.5213  -53.0351 N.ar   1 LIG      -0.71900
      6 N2        -76.1383  -12.1705  -52.5268 N.ar   1 LIG      -0.71900
      7 H1        -75.6622  -13.9248  -55.3846 H      1 LIG       0.11500
      8 H2        -77.9763  -14.6696  -54.7442 H      1 LIG       0.11400
      9 H3        -74.5563  -12.2754  -53.8433 H      1 LIG       0.11400
     10 H4        -77.8704  -12.2710  -51.3957 H      1 LIG       0.14100
@<TRIPOS>BOND
      1       1       2 ar
      2       1       3 ar
      3       2       5 ar
      4       3       6 ar
      5       4       5 ar
      6       4       6 ar
      7       1       7 1
      8       2       8 1
      9       3       9 1
     10       4      10 1
@<TRIPOS>ALT_TYPE
CGenFF_4.0_ALT_TYPE_SET
CGenFF_4.0 1 CG2R61 2 CG2R61 3 CG2R61 4 CG2R64 5 NG2R62 6 NG2R62 7 HGR61 8 HGR62 9 HGR62 10 HGR62
@<TRIPOS>MOLECULE
pyrimidine
 10 10 0 0 0
****
USER_CHARGES
INVALID_CHARGES
Pose:  13 Cluster:  13 Fr_nu: 300891 TotEn:   -13.24
@<TRIPOS>ATOM
      1 C1        -78.5711  -21.4991  -32.8547 C.ar   1 LIG      -0.13100
      2 C2        -79.2977  -22.5660  -33.3429 C.ar   1 LIG       0.28900
      3 C3        -79.3140  -20.4267  -32.4052 C.ar   1 LIG       0.28900
      4 C4        -81.2553  -21.4889  -32.9251 C.ar   1 LIG       0.50700
      5 N1        -80.6456  -22.5946  -33.3931 N.ar   1 LIG      -0.71900
      6 N2        -80.6625  -20.3875  -32.4258 N.ar   1 LIG      -0.71900
      7 H1        -77.4898  -21.5032  -32.8264 H      1 LIG       0.11500
      8 H2        -78.8007  -23.4538  -33.7186 H      1 LIG       0.11400
      9 H3        -78.8308  -19.5422  -32.0045 H      1 LIG       0.11400
     10 H4        -82.3380  -21.4842  -32.9543 H      1 LIG       0.14100
@<TRIPOS>BOND
      1       1       2 ar
      2       1       3 ar
      3       2       5 ar
      4       3       6 ar
      5       4       5 ar
      6       4       6 ar
      7       1       7 1
      8       2       8 1
      9       3       9 1
     10       4      10 1
@<TRIPOS>ALT_TYPE
CGenFF_4.0_ALT_TYPE_SET
CGenFF_4.0 1 CG2R61 2 CG2R61 3 CG2R61 4 CG2R64 5 NG2R62 6 NG2R62 7 HGR61 8 HGR62 9 HGR62 10 HGR62
@<TRIPOS>MOLECULE
pyrimidine
 10 10 0 0 0
****
USER_CHARGES
INVALID_CHARGES
Pose:  14 Cluster:  14 Fr_nu:   2665 TotEn:   -13.09
@<TRIPOS>ATOM
      1 C1        -78.9983  -21.1265  -32.5175 C.ar   1 LIG      -0.13100
      2 C2        -80.1025  -20.6691  -33.2075 C.ar   1 LIG       0.28900
      3 C3        -78.8187  -20.5933  -31.2576 C.ar   1 LIG       0.28900
      4 C4        -80.6871  -19.3173  -31.4761 C.ar   1 LIG       0.50700
      5 N1        -80.9710  -19.7616  -32.7152 N.ar   1 LIG      -0.71900
      6 N2        -79.6464  -19.6833  -30.7035 N.ar   1 LIG      -0.71900
      7 H1        -78.3179  -21.8553  -32.9371 H      1 LIG       0.11500
      8 H2        -80.3257  -21.0308  -34.2054 H      1 LIG       0.11400
      9 H3        -77.9783  -20.8917  -30.6402 H      1 LIG       0.11400
     10 H4        -81.3676  -18.5868  -31.0562 H      1 LIG       0.14100
@<TRIPOS>BOND
      1       1       2 ar
      2       1       3 ar
      3       2       5 ar
      4       3       6 ar
      5       4       5 ar
      6       4       6 ar
      7       1       7 1
      8       2       8 1
      9       3       9 1
     10       4      10 1
@<TRIPOS>ALT_TYPE
CGenFF_4.0_ALT_TYPE_SET
CGenFF_4.0 1 CG2R61 2 CG2R61 3 CG2R61 4 CG2R64 5 NG2R62 6 NG2R62 7 HGR61 8 HGR62 9 HGR62 10 HGR62
@<TRIPOS>MOLECULE
pyrimidine
 10 10 0 0 0
****
USER_CHARGES
INVALID_CHARGES
Pose:  15 Cluster:  15 Fr_nu: 717360 TotEn:   -13.04
@<TRIPOS>ATOM
      1 C1        -75.4273  -11.9324  -53.3804 C.ar   1 LIG      -0.13100
      2 C2        -74.1612  -11.3839  -53.3997 C.ar   1 LIG       0.28900
      3 C3        -76.4405  -11.0820  -52.9877 C.ar   1 LIG       0.28900
      4 C4        -74.9655   -9.3768  -52.6985 C.ar   1 LIG       0.50700
      5 N1        -73.8932  -10.1050  -53.0637 N.ar   1 LIG      -0.71900
      6 N2        -76.2447   -9.7936  -52.6385 N.ar   1 LIG      -0.71900
      7 H1        -75.6134  -12.9621  -53.6549 H      1 LIG       0.11500
      8 H2        -73.3014  -11.9757  -53.6946 H      1 LIG       0.11400
      9 H3        -77.4689  -11.4236  -52.9409 H      1 LIG       0.11400
     10 H4        -74.7793   -8.3461  -52.4225 H      1 LIG       0.14100
@<TRIPOS>BOND
      1       1       2 ar
      2       1       3 ar
      3       2       5 ar
      4       3       6 ar
      5       4       5 ar
      6       4       6 ar
      7       1       7 1
      8       2       8 1
      9       3       9 1
     10       4      10 1
@<TRIPOS>ALT_TYPE
CGenFF_4.0_ALT_TYPE_SET
CGenFF_4.0 1 CG2R61 2 CG2R61 3 CG2R61 4 CG2R64 5 NG2R62 6 NG2R62 7 HGR61 8 HGR62 9 HGR62 10 HGR62
@<TRIPOS>MOLECULE
pyrimidine
 10 10 0 0 0
****
USER_CHARGES
INVALID_CHARGES
Pose:  16 Cluster:  16 Fr_nu: 1431512 TotEn:   -12.77
@<TRIPOS>ATOM
      1 C1        -71.0614  -23.9858  -41.1401 C.ar   1 LIG      -0.13100
      2 C2        -71.8561  -23.9033  -40.0149 C.ar   1 LIG       0.28900
      3 C3        -71.7326  -23.9977  -42.3456 C.ar   1 LIG       0.28900
      4 C4        -73.7393  -23.8566  -41.2870 C.ar   1 LIG       0.50700
      5 N1        -73.2031  -23.8369  -40.0519 N.ar   1 LIG      -0.71900
      6 N2        -73.0758  -23.9345  -42.4564 N.ar   1 LIG      -0.71900
      7 H1        -69.9825  -24.0380  -41.0809 H      1 LIG       0.11500
      8 H2        -71.4182  -23.8880  -39.0227 H      1 LIG       0.11400
      9 H3        -71.1927  -24.0611  -43.2841 H      1 LIG       0.11400
     10 H4        -74.8196  -23.8055  -41.3465 H      1 LIG       0.14100
@<TRIPOS>BOND
      1       1       2 ar
      2       1       3 ar
      3       2       5 ar
      4       3       6 ar
      5       4       5 ar
      6       4       6 ar
      7       1       7 1
      8       2       8 1
      9       3       9 1
     10       4      10 1
@<TRIPOS>ALT_TYPE
CGenFF_4.0_ALT_TYPE_SET
CGenFF_4.0 1 CG2R61 2 CG2R61 3 CG2R61 4 CG2R64 5 NG2R62 6 NG2R62 7 HGR61 8 HGR62 9 HGR62 10 HGR62
@<TRIPOS>MOLECULE
pyrimidine
 10 10 0 0 0
****
USER_CHARGES
INVALID_CHARGES
Pose:  17 Cluster:  17 Fr_nu: 624647 TotEn:   -12.72
@<TRIPOS>ATOM
      1 C1        -74.5128  -23.4288  -43.6298 C.ar   1 LIG      -0.13100
      2 C2        -74.3434  -22.6384  -42.5113 C.ar   1 LIG       0.28900
      3 C3        -73.8616  -24.6451  -43.6056 C.ar   1 LIG       0.28900
      4 C4        -73.0140  -24.2072  -41.5424 C.ar   1 LIG       0.50700
      5 N1        -73.5982  -22.9977  -41.4455 N.ar   1 LIG      -0.71900
      6 N2        -73.1010  -25.0679  -42.5746 N.ar   1 LIG      -0.71900
      7 H1        -75.1165  -23.1151  -44.4709 H      1 LIG       0.11500
      8 H2        -74.8164  -21.6651  -42.4394 H      1 LIG       0.11400
      9 H3        -73.9351  -25.3339  -44.4402 H      1 LIG       0.11400
     10 H4        -72.4086  -24.5209  -40.7009 H      1 LIG       0.14100
@<TRIPOS>BOND
      1       1       2 ar
      2       1       3 ar
      3       2       5 ar
      4       3       6 ar
      5       4       5 ar
      6       4       6 ar
      7       1       7 1
      8       2       8 1
      9       3       9 1
     10       4      10 1
@<TRIPOS>ALT_TYPE
CGenFF_4.0_ALT_TYPE_SET
CGenFF_4.0 1 CG2R61 2 CG2R61 3 CG2R61 4 CG2R64 5 NG2R62 6 NG2R62 7 HGR61 8 HGR62 9 HGR62 10 HGR62
@<TRIPOS>MOLECULE
pyrimidine
 10 10 0 0 0
****
USER_CHARGES
INVALID_CHARGES
Pose:  18 Cluster:  18 Fr_nu:  40840 TotEn:   -12.61
@<TRIPOS>ATOM
      1 C1        -78.4477  -21.3987  -32.4140 C.ar   1 LIG      -0.13100
      2 C2        -78.9527  -20.6965  -31.3386 C.ar   1 LIG       0.28900
      3 C3        -79.2414  -22.4257  -32.8823 C.ar   1 LIG       0.28900
      4 C4        -80.8202  -21.9921  -31.3054 C.ar   1 LIG       0.50700
      5 N1        -80.1398  -20.9673  -30.7574 N.ar   1 LIG      -0.71900
      6 N2        -80.4376  -22.7513  -32.3499 N.ar   1 LIG      -0.71900
      7 H1        -77.4919  -21.1597  -32.8605 H      1 LIG       0.11500
      8 H2        -78.3998  -19.8722  -30.9015 H      1 LIG       0.11400
      9 H3        -78.9277  -23.0340  -33.7237 H      1 LIG       0.11400
     10 H4        -81.7768  -22.2323  -30.8577 H      1 LIG       0.14100
@<TRIPOS>BOND
      1       1       2 ar
      2       1       3 ar
      3       2       5 ar
      4       3       6 ar
      5       4       5 ar
      6       4       6 ar
      7       1       7 1
      8       2       8 1
      9       3       9 1
     10       4      10 1
@<TRIPOS>ALT_TYPE
CGenFF_4.0_ALT_TYPE_SET
CGenFF_4.0 1 CG2R61 2 CG2R61 3 CG2R61 4 CG2R64 5 NG2R62 6 NG2R62 7 HGR61 8 HGR62 9 HGR62 10 HGR62
@<TRIPOS>MOLECULE
pyrimidine
 10 10 0 0 0
****
USER_CHARGES
INVALID_CHARGES
Pose:  19 Cluster:  19 Fr_nu: 473368 TotEn:   -12.53
@<TRIPOS>ATOM
      1 C1        -74.8526  -12.2191  -53.6270 C.ar   1 LIG      -0.13100
      2 C2        -74.9913  -10.9588  -53.0820 C.ar   1 LIG       0.28900
      3 C3        -75.8561  -13.1155  -53.3213 C.ar   1 LIG       0.28900
      4 C4        -76.9392  -11.5546  -52.0732 C.ar   1 LIG       0.50700
      5 N1        -76.0257  -10.5911  -52.2977 N.ar   1 LIG      -0.71900
      6 N2        -76.9178  -12.8160  -52.5445 N.ar   1 LIG      -0.71900
      7 H1        -74.0120  -12.4868  -54.2529 H      1 LIG       0.11500
      8 H2        -74.2519  -10.1870  -53.2665 H      1 LIG       0.11400
      9 H3        -75.8332  -14.1303  -53.7035 H      1 LIG       0.11400
     10 H4        -77.7804  -11.2871  -51.4456 H      1 LIG       0.14100
@<TRIPOS>BOND
      1       1       2 ar
      2       1       3 ar
      3       2       5 ar
      4       3       6 ar
      5       4       5 ar
      6       4       6 ar
      7       1       7 1
      8       2       8 1
      9       3       9 1
     10       4      10 1
@<TRIPOS>ALT_TYPE
CGenFF_4.0_ALT_TYPE_SET
CGenFF_4.0 1 CG2R61 2 CG2R61 3 CG2R61 4 CG2R64 5 NG2R62 6 NG2R62 7 HGR61 8 HGR62 9 HGR62 10 HGR62
@<TRIPOS>MOLECULE
pyrimidine
 10 10 0 0 0
****
USER_CHARGES
INVALID_CHARGES
Pose:  20 Cluster:  20 Fr_nu: 1565991 TotEn:   -12.27
@<TRIPOS>ATOM
      1 C1        -79.0862  -22.0656  -32.9008 C.ar   1 LIG      -0.13100
      2 C2        -80.3364  -22.0102  -33.4825 C.ar   1 LIG       0.28900
      3 C3        -78.8632  -21.1665  -31.8781 C.ar   1 LIG       0.28900
      4 C4        -80.9624  -20.3221  -32.0950 C.ar   1 LIG       0.50700
      5 N1        -81.3020  -21.1478  -33.1031 N.ar   1 LIG      -0.71900
      6 N2        -79.7821  -20.2772  -31.4480 N.ar   1 LIG      -0.71900
      7 H1        -78.3302  -22.7679  -33.2255 H      1 LIG       0.11500
      8 H2        -80.6038  -22.6779  -34.2943 H      1 LIG       0.11400
      9 H3        -77.9102  -21.1348  -31.3611 H      1 LIG       0.11400
     10 H4        -81.7188  -19.6180  -31.7705 H      1 LIG       0.14100
@<TRIPOS>BOND
      1       1       2 ar
      2       1       3 ar
      3       2       5 ar
      4       3       6 ar
      5       4       5 ar
      6       4       6 ar
      7       1       7 1
      8       2       8 1
      9       3       9 1
     10       4      10 1
@<TRIPOS>ALT_TYPE
CGenFF_4.0_ALT_TYPE_SET
CGenFF_4.0 1 CG2R61 2 CG2R61 3 CG2R61 4 CG2R64 5 NG2R62 6 NG2R62 7 HGR61 8 HGR62 9 HGR62 10 HGR62
@<TRIPOS>MOLECULE
pyrimidine
 10 10 0 0 0
****
USER_CHARGES
INVALID_CHARGES
Pose:  21 Cluster:  21 Fr_nu:  66528 TotEn:   -12.20
@<TRIPOS>ATOM
      1 C1        -69.2158   -5.0180  -47.0649 C.ar   1 LIG      -0.13100
      2 C2        -69.0591   -5.6789  -45.8636 C.ar   1 LIG       0.28900
      3 C3        -70.1515   -5.5559  -47.9247 C.ar   1 LIG       0.28900
      4 C4        -70.6392   -7.2076  -46.4411 C.ar   1 LIG       0.50700
      5 N1        -69.7568   -6.7806  -45.5178 N.ar   1 LIG      -0.71900
      6 N2        -70.8837   -6.6538  -47.6442 N.ar   1 LIG      -0.71900
      7 H1        -68.6422   -4.1359  -47.3164 H      1 LIG       0.11500
      8 H2        -68.3466   -5.3301  -45.1240 H      1 LIG       0.11400
      9 H3        -70.3437   -5.1056  -48.8925 H      1 LIG       0.11400
     10 H4        -71.2127   -8.0914  -46.1901 H      1 LIG       0.14100
@<TRIPOS>BOND
      1       1       2 ar
      2       1       3 ar
      3       2       5 ar
      4       3       6 ar
      5       4       5 ar
      6       4       6 ar
      7       1       7 1
      8       2       8 1
      9       3       9 1
     10       4      10 1
@<TRIPOS>ALT_TYPE
CGenFF_4.0_ALT_TYPE_SET
CGenFF_4.0 1 CG2R61 2 CG2R61 3 CG2R61 4 CG2R64 5 NG2R62 6 NG2R62 7 HGR61 8 HGR62 9 HGR62 10 HGR62
@<TRIPOS>MOLECULE
pyrimidine
 10 10 0 0 0
****
USER_CHARGES
INVALID_CHARGES
Pose:  22 Cluster:  22 Fr_nu:  18833 TotEn:   -12.14
@<TRIPOS>ATOM
      1 C1        -80.5362  -22.6605  -33.9890 C.ar   1 LIG      -0.13100
      2 C2        -80.8687  -23.9147  -33.5189 C.ar   1 LIG       0.28900
      3 C3        -81.5813  -21.9173  -34.4981 C.ar   1 LIG       0.28900
      4 C4        -83.0529  -23.5934  -34.0600 C.ar   1 LIG       0.50700
      5 N1        -82.1216  -24.4148  -33.5391 N.ar   1 LIG      -0.71900
      6 N2        -82.8568  -22.3542  -34.5494 N.ar   1 LIG      -0.71900
      7 H1        -79.5222  -22.2847  -33.9605 H      1 LIG       0.11500
      8 H2        -80.1139  -24.5717  -33.1006 H      1 LIG       0.11400
      9 H3        -81.4170  -20.9199  -34.8913 H      1 LIG       0.11400
     10 H4        -84.0681  -23.9700  -34.0897 H      1 LIG       0.14100
@<TRIPOS>BOND
      1       1       2 ar
      2       1       3 ar
      3       2       5 ar
      4       3       6 ar
      5       4       5 ar
      6       4       6 ar
      7       1       7 1
      8       2       8 1
      9       3       9 1
     10       4      10 1
@<TRIPOS>ALT_TYPE
CGenFF_4.0_ALT_TYPE_SET
CGenFF_4.0 1 CG2R61 2 CG2R61 3 CG2R61 4 CG2R64 5 NG2R62 6 NG2R62 7 HGR61 8 HGR62 9 HGR62 10 HGR62
@<TRIPOS>MOLECULE
pyrimidine
 10 10 0 0 0
****
USER_CHARGES
INVALID_CHARGES
Pose:  23 Cluster:  23 Fr_nu: 1878810 TotEn:   -11.97
@<TRIPOS>ATOM
      1 C1        -80.2668  -23.1645  -33.6596 C.ar   1 LIG      -0.13100
      2 C2        -80.8859  -21.9751  -33.9858 C.ar   1 LIG       0.28900
      3 C3        -81.0290  -24.0539  -32.9303 C.ar   1 LIG       0.28900
      4 C4        -82.7902  -22.6169  -32.9236 C.ar   1 LIG       0.50700
      5 N1        -82.1511  -21.6672  -33.6328 N.ar   1 LIG      -0.71900
      6 N2        -82.2988  -23.8118  -32.5437 N.ar   1 LIG      -0.71900
      7 H1        -79.2500  -23.3851  -33.9560 H      1 LIG       0.11500
      8 H2        -80.3656  -21.2140  -34.5572 H      1 LIG       0.11400
      9 H3        -80.6275  -25.0147  -32.6269 H      1 LIG       0.11400
     10 H4        -83.8079  -22.3958  -32.6257 H      1 LIG       0.14100
@<TRIPOS>BOND
      1       1       2 ar
      2       1       3 ar
      3       2       5 ar
      4       3       6 ar
      5       4       5 ar
      6       4       6 ar
      7       1       7 1
      8       2       8 1
      9       3       9 1
     10       4      10 1
@<TRIPOS>ALT_TYPE
CGenFF_4.0_ALT_TYPE_SET
CGenFF_4.0 1 CG2R61 2 CG2R61 3 CG2R61 4 CG2R64 5 NG2R62 6 NG2R62 7 HGR61 8 HGR62 9 HGR62 10 HGR62
@<TRIPOS>MOLECULE
pyrimidine
 10 10 0 0 0
****
USER_CHARGES
INVALID_CHARGES
Pose:  24 Cluster:  24 Fr_nu: 1433550 TotEn:   -11.26
@<TRIPOS>ATOM
      1 C1        -49.8989  -12.8548  -43.5982 C.ar   1 LIG      -0.13100
      2 C2        -50.3623  -11.7926  -42.8488 C.ar   1 LIG       0.28900
      3 C3        -48.6442  -12.6943  -44.1494 C.ar   1 LIG       0.28900
      4 C4        -48.4529  -10.6215  -43.2361 C.ar   1 LIG       0.50700
      5 N1        -49.6630  -10.6567  -42.6464 N.ar   1 LIG      -0.71900
      6 N2        -47.8906  -11.5868  -43.9883 N.ar   1 LIG      -0.71900
      7 H1        -50.4815  -13.7545  -43.7442 H      1 LIG       0.11500
      8 H2        -51.3380  -11.8269  -42.3765 H      1 LIG       0.11400
      9 H3        -48.1967  -13.4752  -44.7547 H      1 LIG       0.11400
     10 H4        -47.8699   -9.7203  -43.0910 H      1 LIG       0.14100
@<TRIPOS>BOND
      1       1       2 ar
      2       1       3 ar
      3       2       5 ar
      4       3       6 ar
      5       4       5 ar
      6       4       6 ar
      7       1       7 1
      8       2       8 1
      9       3       9 1
     10       4      10 1
@<TRIPOS>ALT_TYPE
CGenFF_4.0_ALT_TYPE_SET
CGenFF_4.0 1 CG2R61 2 CG2R61 3 CG2R61 4 CG2R64 5 NG2R62 6 NG2R62 7 HGR61 8 HGR62 9 HGR62 10 HGR62
@<TRIPOS>MOLECULE
pyrimidine
 10 10 0 0 0
****
USER_CHARGES
INVALID_CHARGES
Pose:  25 Cluster:  25 Fr_nu: 1573139 TotEn:   -11.18
@<TRIPOS>ATOM
      1 C1        -76.4717  -12.6148  -53.3804 C.ar   1 LIG      -0.13100
      2 C2        -76.2490  -11.4726  -52.6385 C.ar   1 LIG       0.28900
      3 C3        -77.3946  -13.4966  -52.8563 C.ar   1 LIG       0.28900
      4 C4        -77.7510  -12.1393  -51.0680 C.ar   1 LIG       0.50700
      5 N1        -76.8735  -11.2019  -51.4736 N.ar   1 LIG      -0.71900
      6 N2        -78.0553  -13.2900  -51.6982 N.ar   1 LIG      -0.71900
      7 H1        -75.9562  -12.8064  -54.3119 H      1 LIG       0.11500
      8 H2        -75.5407  -10.7213  -52.9705 H      1 LIG       0.11400
      9 H3        -77.6352  -14.4220  -53.3682 H      1 LIG       0.11400
     10 H4        -78.2665  -11.9481  -50.1348 H      1 LIG       0.14100
@<TRIPOS>BOND
      1       1       2 ar
      2       1       3 ar
      3       2       5 ar
      4       3       6 ar
      5       4       5 ar
      6       4       6 ar
      7       1       7 1
      8       2       8 1
      9       3       9 1
     10       4      10 1
@<TRIPOS>ALT_TYPE
CGenFF_4.0_ALT_TYPE_SET
CGenFF_4.0 1 CG2R61 2 CG2R61 3 CG2R61 4 CG2R64 5 NG2R62 6 NG2R62 7 HGR61 8 HGR62 9 HGR62 10 HGR62
@<TRIPOS>MOLECULE
pyrimidine
 10 10 0 0 0
****
USER_CHARGES
INVALID_CHARGES
Pose:  26 Cluster:  26 Fr_nu:   2704 TotEn:   -11.06
@<TRIPOS>ATOM
      1 C1        -79.3290  -22.2090  -32.7862 C.ar   1 LIG      -0.13100
      2 C2        -79.9404  -23.0828  -33.6621 C.ar   1 LIG       0.28900
      3 C3        -80.0916  -21.8156  -31.7057 C.ar   1 LIG       0.28900
      4 C4        -81.8388  -23.0867  -32.4119 C.ar   1 LIG       0.50700
      5 N1        -81.1986  -23.5437  -33.5049 N.ar   1 LIG      -0.71900
      6 N2        -81.3547  -22.2362  -31.4866 N.ar   1 LIG      -0.71900
      7 H1        -78.3179  -21.8553  -32.9371 H      1 LIG       0.11500
      8 H2        -79.4194  -23.4472  -34.5409 H      1 LIG       0.11400
      9 H3        -79.6963  -21.1300  -30.9639 H      1 LIG       0.11400
     10 H4        -82.8516  -23.4399  -32.2612 H      1 LIG       0.14100
@<TRIPOS>BOND
      1       1       2 ar
      2       1       3 ar
      3       2       5 ar
      4       3       6 ar
      5       4       5 ar
      6       4       6 ar
      7       1       7 1
      8       2       8 1
      9       3       9 1
     10       4      10 1
@<TRIPOS>ALT_TYPE
CGenFF_4.0_ALT_TYPE_SET
CGenFF_4.0 1 CG2R61 2 CG2R61 3 CG2R61 4 CG2R64 5 NG2R62 6 NG2R62 7 HGR61 8 HGR62 9 HGR62 10 HGR62
@<TRIPOS>MOLECULE
pyrimidine
 10 10 0 0 0
****
USER_CHARGES
INVALID_CHARGES
Pose:  27 Cluster:  27 Fr_nu:    757 TotEn:   -10.98
@<TRIPOS>ATOM
      1 C1        -49.9120  -11.3401  -42.5498 C.ar   1 LIG      -0.13100
      2 C2        -48.7955  -11.3401  -43.3610 C.ar   1 LIG       0.28900
      3 C3        -50.3313  -12.5793  -42.1111 C.ar   1 LIG       0.28900
      4 C4        -48.6385  -13.6039  -43.2299 C.ar   1 LIG       0.50700
      5 N1        -48.1316  -12.4576  -43.7223 N.ar   1 LIG      -0.71900
      6 N2        -49.7161  -13.7361  -42.4330 N.ar   1 LIG      -0.71900
      7 H1        -50.4252  -10.4280  -42.2759 H      1 LIG       0.11500
      8 H2        -48.3922  -10.4134  -43.7546 H      1 LIG       0.11400
      9 H3        -51.2002  -12.6794  -41.4698 H      1 LIG       0.11400
     10 H4        -48.1255  -14.5174  -43.5049 H      1 LIG       0.14100
@<TRIPOS>BOND
      1       1       2 ar
      2       1       3 ar
      3       2       5 ar
      4       3       6 ar
      5       4       5 ar
      6       4       6 ar
      7       1       7 1
      8       2       8 1
      9       3       9 1
     10       4      10 1
@<TRIPOS>ALT_TYPE
CGenFF_4.0_ALT_TYPE_SET
CGenFF_4.0 1 CG2R61 2 CG2R61 3 CG2R61 4 CG2R64 5 NG2R62 6 NG2R62 7 HGR61 8 HGR62 9 HGR62 10 HGR62
@<TRIPOS>MOLECULE
pyrimidine
 10 10 0 0 0
****
USER_CHARGES
INVALID_CHARGES
Pose:  28 Cluster:  28 Fr_nu: 1125733 TotEn:   -10.91
@<TRIPOS>ATOM
      1 C1        -76.3559  -13.7793  -53.9670 C.ar   1 LIG      -0.13100
      2 C2        -77.2915  -13.5772  -52.9728 C.ar   1 LIG       0.28900
      3 C3        -75.3166  -12.8725  -54.0020 C.ar   1 LIG       0.28900
      4 C4        -76.1659  -11.7536  -52.2149 C.ar   1 LIG       0.50700
      5 N1        -77.2272  -12.5709  -52.0765 N.ar   1 LIG      -0.71900
      6 N2        -75.1898  -11.8437  -53.1384 N.ar   1 LIG      -0.71900
      7 H1        -76.4326  -14.5954  -54.6730 H      1 LIG       0.11500
      8 H2        -78.1443  -14.2389  -52.8667 H      1 LIG       0.11400
      9 H3        -74.5335  -12.9499  -54.7485 H      1 LIG       0.11400
     10 H4        -76.0896  -10.9358  -51.5088 H      1 LIG       0.14100
@<TRIPOS>BOND
      1       1       2 ar
      2       1       3 ar
      3       2       5 ar
      4       3       6 ar
      5       4       5 ar
      6       4       6 ar
      7       1       7 1
      8       2       8 1
      9       3       9 1
     10       4      10 1
@<TRIPOS>ALT_TYPE
CGenFF_4.0_ALT_TYPE_SET
CGenFF_4.0 1 CG2R61 2 CG2R61 3 CG2R61 4 CG2R64 5 NG2R62 6 NG2R62 7 HGR61 8 HGR62 9 HGR62 10 HGR62
@<TRIPOS>MOLECULE
pyrimidine
 10 10 0 0 0
****
USER_CHARGES
INVALID_CHARGES
Pose:  29 Cluster:  29 Fr_nu: 2879908 TotEn:   -10.84
@<TRIPOS>ATOM
      1 C1        -78.4559   -4.8486  -58.4441 C.ar   1 LIG      -0.13100
      2 C2        -77.8005   -5.4829  -57.4083 C.ar   1 LIG       0.28900
      3 C3        -77.8506   -4.9433  -59.6805 C.ar   1 LIG       0.28900
      4 C4        -76.1534   -6.1803  -58.8110 C.ar   1 LIG       0.50700
      5 N1        -76.6432   -6.1603  -57.5568 N.ar   1 LIG      -0.71900
      6 N2        -76.6948   -5.6035  -59.9009 N.ar   1 LIG      -0.71900
      7 H1        -79.3834   -4.3120  -58.2962 H      1 LIG       0.11500
      8 H2        -78.2002   -5.4630  -56.4002 H      1 LIG       0.11400
      9 H3        -78.2913   -4.4761  -60.5545 H      1 LIG       0.11400
     10 H4        -75.2241   -6.7166  -58.9590 H      1 LIG       0.14100
@<TRIPOS>BOND
      1       1       2 ar
      2       1       3 ar
      3       2       5 ar
      4       3       6 ar
      5       4       5 ar
      6       4       6 ar
      7       1       7 1
      8       2       8 1
      9       3       9 1
     10       4      10 1
@<TRIPOS>ALT_TYPE
CGenFF_4.0_ALT_TYPE_SET
CGenFF_4.0 1 CG2R61 2 CG2R61 3 CG2R61 4 CG2R64 5 NG2R62 6 NG2R62 7 HGR61 8 HGR62 9 HGR62 10 HGR62
@<TRIPOS>MOLECULE
pyrimidine
 10 10 0 0 0
****
USER_CHARGES
INVALID_CHARGES
Pose:  30 Cluster:  30 Fr_nu:  71501 TotEn:   -10.64
@<TRIPOS>ATOM
      1 C1        -74.2943  -10.2718  -53.1694 C.ar   1 LIG      -0.13100
      2 C2        -75.4096  -10.3448  -52.3599 C.ar   1 LIG       0.28900
      3 C3        -73.8525   -8.9981  -53.4636 C.ar   1 LIG       0.28900
      4 C4        -75.5242   -8.0784  -52.2280 C.ar   1 LIG       0.50700
      5 N1        -76.0519   -9.2643  -51.8696 N.ar   1 LIG      -0.71900
      6 N2        -74.4456   -7.8750  -53.0084 N.ar   1 LIG      -0.71900
      7 H1        -73.7989  -11.1554  -53.5488 H      1 LIG       0.11500
      8 H2        -75.8300  -11.3031  -52.0748 H      1 LIG       0.11400
      9 H3        -72.9834   -8.8406  -54.0931 H      1 LIG       0.11400
     10 H4        -76.0207   -7.1935  -51.8492 H      1 LIG       0.14100
@<TRIPOS>BOND
      1       1       2 ar
      2       1       3 ar
      3       2       5 ar
      4       3       6 ar
      5       4       5 ar
      6       4       6 ar
      7       1       7 1
      8       2       8 1
      9       3       9 1
     10       4      10 1
@<TRIPOS>ALT_TYPE
CGenFF_4.0_ALT_TYPE_SET
CGenFF_4.0 1 CG2R61 2 CG2R61 3 CG2R61 4 CG2R64 5 NG2R62 6 NG2R62 7 HGR61 8 HGR62 9 HGR62 10 HGR62
@<TRIPOS>MOLECULE
pyrimidine
 10 10 0 0 0
****
USER_CHARGES
INVALID_CHARGES
Pose:  31 Cluster:  31 Fr_nu:  13431 TotEn:   -10.50
@<TRIPOS>ATOM
      1 C1        -74.9775  -10.2307  -52.5941 C.ar   1 LIG      -0.13100
      2 C2        -75.5264   -9.3172  -51.7174 C.ar   1 LIG       0.28900
      3 C3        -73.9497   -9.7573  -53.3837 C.ar   1 LIG       0.28900
      4 C4        -74.1024   -7.6973  -52.4350 C.ar   1 LIG       0.50700
      5 N1        -75.1117   -8.0377  -51.6112 N.ar   1 LIG      -0.71900
      6 N2        -73.4852   -8.4917  -53.3304 N.ar   1 LIG      -0.71900
      7 H1        -75.3301  -11.2514  -52.6583 H      1 LIG       0.11500
      8 H2        -76.3394   -9.5975  -51.0564 H      1 LIG       0.11400
      9 H3        -73.4568  -10.4018  -54.1034 H      1 LIG       0.11400
     10 H4        -73.7499   -6.6751  -52.3717 H      1 LIG       0.14100
@<TRIPOS>BOND
      1       1       2 ar
      2       1       3 ar
      3       2       5 ar
      4       3       6 ar
      5       4       5 ar
      6       4       6 ar
      7       1       7 1
      8       2       8 1
      9       3       9 1
     10       4      10 1
@<TRIPOS>ALT_TYPE
CGenFF_4.0_ALT_TYPE_SET
CGenFF_4.0 1 CG2R61 2 CG2R61 3 CG2R61 4 CG2R64 5 NG2R62 6 NG2R62 7 HGR61 8 HGR62 9 HGR62 10 HGR62
@<TRIPOS>MOLECULE
pyrimidine
 10 10 0 0 0
****
USER_CHARGES
INVALID_CHARGES
Pose:  32 Cluster:  32 Fr_nu: 288813 TotEn:   -10.16
@<TRIPOS>ATOM
      1 C1        -59.2148   -3.3207  -22.0910 C.ar   1 LIG      -0.13100
      2 C2        -59.0608   -2.9226  -20.7786 C.ar   1 LIG       0.28900
      3 C3        -59.9253   -2.4557  -22.8978 C.ar   1 LIG       0.28900
      4 C4        -60.2313   -1.0133  -21.1678 C.ar   1 LIG       0.50700
      5 N1        -59.5577   -1.7710  -20.2815 N.ar   1 LIG      -0.71900
      6 N2        -60.4498   -1.2894  -22.4677 N.ar   1 LIG      -0.71900
      7 H1        -58.8054   -4.2504  -22.4629 H      1 LIG       0.11500
      8 H2        -58.5172   -3.5375  -20.0695 H      1 LIG       0.11400
      9 H3        -60.0984   -2.6838  -23.9440 H      1 LIG       0.11400
     10 H4        -60.6422   -0.0830  -20.7954 H      1 LIG       0.14100
@<TRIPOS>BOND
      1       1       2 ar
      2       1       3 ar
      3       2       5 ar
      4       3       6 ar
      5       4       5 ar
      6       4       6 ar
      7       1       7 1
      8       2       8 1
      9       3       9 1
     10       4      10 1
@<TRIPOS>ALT_TYPE
CGenFF_4.0_ALT_TYPE_SET
CGenFF_4.0 1 CG2R61 2 CG2R61 3 CG2R61 4 CG2R64 5 NG2R62 6 NG2R62 7 HGR61 8 HGR62 9 HGR62 10 HGR62
@<TRIPOS>MOLECULE
pyrimidine
 10 10 0 0 0
****
USER_CHARGES
INVALID_CHARGES
Pose:  33 Cluster:  33 Fr_nu: 3189545 TotEn:   -10.06
@<TRIPOS>ATOM
      1 C1        -50.4835    3.9212  -34.3890 C.ar   1 LIG      -0.13100
      2 C2        -49.5943    4.6485  -35.1537 C.ar   1 LIG       0.28900
      3 C3        -51.8026    3.9802  -34.7893 C.ar   1 LIG       0.28900
      4 C4        -51.2692    5.3573  -36.5173 C.ar   1 LIG       0.50700
      5 N1        -49.9541    5.3804  -36.2285 N.ar   1 LIG      -0.71900
      6 N2        -52.2324    4.6910  -35.8524 N.ar   1 LIG      -0.71900
      7 H1        -50.1669    3.3427  -33.5314 H      1 LIG       0.11500
      8 H2        -48.5362    4.6632  -34.9158 H      1 LIG       0.11400
      9 H3        -52.5740    3.4417  -34.2494 H      1 LIG       0.11400
     10 H4        -51.5865    5.9373  -37.3752 H      1 LIG       0.14100
@<TRIPOS>BOND
      1       1       2 ar
      2       1       3 ar
      3       2       5 ar
      4       3       6 ar
      5       4       5 ar
      6       4       6 ar
      7       1       7 1
      8       2       8 1
      9       3       9 1
     10       4      10 1
@<TRIPOS>ALT_TYPE
CGenFF_4.0_ALT_TYPE_SET
CGenFF_4.0 1 CG2R61 2 CG2R61 3 CG2R61 4 CG2R64 5 NG2R62 6 NG2R62 7 HGR61 8 HGR62 9 HGR62 10 HGR62
@<TRIPOS>MOLECULE
pyrimidine
 10 10 0 0 0
****
USER_CHARGES
INVALID_CHARGES
Pose:  34 Cluster:  34 Fr_nu: 175114 TotEn:   -10.05
@<TRIPOS>ATOM
      1 C1        -66.5076    0.5619  -28.8031 C.ar   1 LIG      -0.13100
      2 C2        -67.2151   -0.6194  -28.7114 C.ar   1 LIG       0.28900
      3 C3        -65.2487    0.5493  -28.2383 C.ar   1 LIG       0.28900
      4 C4        -65.5000   -1.6190  -27.6040 C.ar   1 LIG       0.50700
      5 N1        -66.7400   -1.7333  -28.1166 N.ar   1 LIG      -0.71900
      6 N2        -64.7114   -0.5275  -27.6284 N.ar   1 LIG      -0.71900
      7 H1        -66.9136    1.4407  -29.2861 H      1 LIG       0.11500
      8 H2        -68.2136   -0.7050  -29.1261 H      1 LIG       0.11400
      9 H3        -64.6183    1.4317  -28.2607 H      1 LIG       0.11400
     10 H4        -65.0938   -2.4983  -27.1194 H      1 LIG       0.14100
@<TRIPOS>BOND
      1       1       2 ar
      2       1       3 ar
      3       2       5 ar
      4       3       6 ar
      5       4       5 ar
      6       4       6 ar
      7       1       7 1
      8       2       8 1
      9       3       9 1
     10       4      10 1
@<TRIPOS>ALT_TYPE
CGenFF_4.0_ALT_TYPE_SET
CGenFF_4.0 1 CG2R61 2 CG2R61 3 CG2R61 4 CG2R64 5 NG2R62 6 NG2R62 7 HGR61 8 HGR62 9 HGR62 10 HGR62
@<TRIPOS>MOLECULE
pyrimidine
 10 10 0 0 0
****
USER_CHARGES
INVALID_CHARGES
Pose:  35 Cluster:  35 Fr_nu:  39869 TotEn:   -10.00
@<TRIPOS>ATOM
      1 C1        -66.1465   -0.0206  -28.6277 C.ar   1 LIG      -0.13100
      2 C2        -65.5745   -1.2403  -28.3281 C.ar   1 LIG       0.28900
      3 C3        -67.5136   -0.0321  -28.8145 C.ar   1 LIG       0.28900
      4 C4        -67.5991   -2.2694  -28.4214 C.ar   1 LIG       0.50700
      5 N1        -66.2735   -2.3889  -28.2168 N.ar   1 LIG      -0.71900
      6 N2        -68.2740   -1.1425  -28.7187 N.ar   1 LIG      -0.71900
      7 H1        -65.5612    0.8853  -28.7109 H      1 LIG       0.11500
      8 H2        -64.5060   -1.3300  -28.1645 H      1 LIG       0.11400
      9 H3        -68.0515    0.8787  -29.0542 H      1 LIG       0.11400
     10 H4        -68.1852   -3.1765  -28.3393 H      1 LIG       0.14100
@<TRIPOS>BOND
      1       1       2 ar
      2       1       3 ar
      3       2       5 ar
      4       3       6 ar
      5       4       5 ar
      6       4       6 ar
      7       1       7 1
      8       2       8 1
      9       3       9 1
     10       4      10 1
@<TRIPOS>ALT_TYPE
CGenFF_4.0_ALT_TYPE_SET
CGenFF_4.0 1 CG2R61 2 CG2R61 3 CG2R61 4 CG2R64 5 NG2R62 6 NG2R62 7 HGR61 8 HGR62 9 HGR62 10 HGR62
@<TRIPOS>MOLECULE
pyrimidine
 10 10 0 0 0
****
USER_CHARGES
INVALID_CHARGES
Pose:  36 Cluster:  36 Fr_nu: 506541 TotEn:    -9.98
@<TRIPOS>ATOM
      1 C1        -65.4248    0.1456  -28.2023 C.ar   1 LIG      -0.13100
      2 C2        -64.6700    0.1341  -27.0471 C.ar   1 LIG       0.28900
      3 C3        -66.1110   -1.0192  -28.4788 C.ar   1 LIG       0.28900
      4 C4        -65.2999   -2.0031  -26.5970 C.ar   1 LIG       0.50700
      5 N1        -64.5846   -0.9270  -26.2181 N.ar   1 LIG      -0.71900
      6 N2        -66.0710   -2.1169  -27.6952 N.ar   1 LIG      -0.71900
      7 H1        -65.4751    1.0112  -28.8492 H      1 LIG       0.11500
      8 H2        -64.0959    1.0041  -26.7474 H      1 LIG       0.11400
      9 H3        -66.7302   -1.1049  -29.3651 H      1 LIG       0.11400
     10 H4        -65.2488   -2.8703  -25.9501 H      1 LIG       0.14100
@<TRIPOS>BOND
      1       1       2 ar
      2       1       3 ar
      3       2       5 ar
      4       3       6 ar
      5       4       5 ar
      6       4       6 ar
      7       1       7 1
      8       2       8 1
      9       3       9 1
     10       4      10 1
@<TRIPOS>ALT_TYPE
CGenFF_4.0_ALT_TYPE_SET
CGenFF_4.0 1 CG2R61 2 CG2R61 3 CG2R61 4 CG2R64 5 NG2R62 6 NG2R62 7 HGR61 8 HGR62 9 HGR62 10 HGR62
@<TRIPOS>MOLECULE
pyrimidine
 10 10 0 0 0
****
USER_CHARGES
INVALID_CHARGES
Pose:  37 Cluster:  37 Fr_nu:  22496 TotEn:    -9.79
@<TRIPOS>ATOM
      1 C1        -62.1451    3.9048  -42.1853 C.ar   1 LIG      -0.13100
      2 C2        -61.0504    4.6877  -41.8800 C.ar   1 LIG       0.28900
      3 C3        -62.6710    3.1788  -41.1363 C.ar   1 LIG       0.28900
      4 C4        -61.1065    4.0088  -39.7114 C.ar   1 LIG       0.50700
      5 N1        -60.5032    4.7637  -40.6492 N.ar   1 LIG      -0.71900
      6 N2        -62.1750    3.2069  -39.8820 N.ar   1 LIG      -0.71900
      7 H1        -62.5635    3.8628  -43.1820 H      1 LIG       0.11500
      8 H2        -60.5687    5.2935  -42.6399 H      1 LIG       0.11400
      9 H3        -63.5315    2.5343  -41.2800 H      1 LIG       0.11400
     10 H4        -60.6871    4.0498  -38.7137 H      1 LIG       0.14100
@<TRIPOS>BOND
      1       1       2 ar
      2       1       3 ar
      3       2       5 ar
      4       3       6 ar
      5       4       5 ar
      6       4       6 ar
      7       1       7 1
      8       2       8 1
      9       3       9 1
     10       4      10 1
@<TRIPOS>ALT_TYPE
CGenFF_4.0_ALT_TYPE_SET
CGenFF_4.0 1 CG2R61 2 CG2R61 3 CG2R61 4 CG2R64 5 NG2R62 6 NG2R62 7 HGR61 8 HGR62 9 HGR62 10 HGR62
@<TRIPOS>MOLECULE
pyrimidine
 10 10 0 0 0
****
USER_CHARGES
INVALID_CHARGES
Pose:  38 Cluster:  38 Fr_nu: 287450 TotEn:    -9.78
@<TRIPOS>ATOM
      1 C1        -59.6289   -2.1916  -23.0788 C.ar   1 LIG      -0.13100
      2 C2        -59.0249   -3.0808  -22.2133 C.ar   1 LIG       0.28900
      3 C3        -60.4239   -1.2305  -22.4886 C.ar   1 LIG       0.28900
      4 C4        -59.9779   -2.0599  -20.4198 C.ar   1 LIG       0.50700
      5 N1        -59.1782   -3.0438  -20.8733 N.ar   1 LIG      -0.71900
      6 N2        -60.6216   -1.1351  -21.1574 N.ar   1 LIG      -0.71900
      7 H1        -59.4884   -2.2447  -24.1501 H      1 LIG       0.11500
      8 H2        -58.3820   -3.8713  -22.5848 H      1 LIG       0.11400
      9 H3        -60.9402   -0.4886  -23.0881 H      1 LIG       0.11400
     10 H4        -60.1196   -2.0072  -19.3472 H      1 LIG       0.14100
@<TRIPOS>BOND
      1       1       2 ar
      2       1       3 ar
      3       2       5 ar
      4       3       6 ar
      5       4       5 ar
      6       4       6 ar
      7       1       7 1
      8       2       8 1
      9       3       9 1
     10       4      10 1
@<TRIPOS>ALT_TYPE
CGenFF_4.0_ALT_TYPE_SET
CGenFF_4.0 1 CG2R61 2 CG2R61 3 CG2R61 4 CG2R64 5 NG2R62 6 NG2R62 7 HGR61 8 HGR62 9 HGR62 10 HGR62
@<TRIPOS>MOLECULE
pyrimidine
 10 10 0 0 0
****
USER_CHARGES
INVALID_CHARGES
Pose:  39 Cluster:  39 Fr_nu: 1068680 TotEn:    -9.69
@<TRIPOS>ATOM
      1 C1        -59.4394   -2.7823  -21.1885 C.ar   1 LIG      -0.13100
      2 C2        -60.1526   -3.8644  -20.7141 C.ar   1 LIG       0.28900
      3 C3        -59.2522   -1.7509  -20.2913 C.ar   1 LIG       0.28900
      4 C4        -60.3998   -2.8746  -18.6828 C.ar   1 LIG       0.50700
      5 N1        -60.6492   -3.9441  -19.4622 N.ar   1 LIG      -0.71900
      6 N2        -59.7204   -1.7636  -19.0260 N.ar   1 LIG      -0.71900
      7 H1        -59.0526   -2.7450  -22.1981 H      1 LIG       0.11500
      8 H2        -60.3503   -4.7227  -21.3470 H      1 LIG       0.11400
      9 H3        -58.7045   -0.8583  -20.5737 H      1 LIG       0.11400
     10 H4        -60.7880   -2.9113  -17.6723 H      1 LIG       0.14100
@<TRIPOS>BOND
      1       1       2 ar
      2       1       3 ar
      3       2       5 ar
      4       3       6 ar
      5       4       5 ar
      6       4       6 ar
      7       1       7 1
      8       2       8 1
      9       3       9 1
     10       4      10 1
@<TRIPOS>ALT_TYPE
CGenFF_4.0_ALT_TYPE_SET
CGenFF_4.0 1 CG2R61 2 CG2R61 3 CG2R61 4 CG2R64 5 NG2R62 6 NG2R62 7 HGR61 8 HGR62 9 HGR62 10 HGR62
@<TRIPOS>MOLECULE
pyrimidine
 10 10 0 0 0
****
USER_CHARGES
INVALID_CHARGES
Pose:  40 Cluster:  40 Fr_nu: 3906135 TotEn:    -9.63
@<TRIPOS>ATOM
      1 C1        -48.0864   -8.2007  -25.1796 C.ar   1 LIG      -0.13100
      2 C2        -47.3378   -8.9240  -24.2735 C.ar   1 LIG       0.28900
      3 C3        -48.8033   -8.9470  -26.0924 C.ar   1 LIG       0.28900
      4 C4        -48.0289  -10.8851  -25.1919 C.ar   1 LIG       0.50700
      5 N1        -47.2858  -10.2720  -24.2510 N.ar   1 LIG      -0.71900
      6 N2        -48.7975  -10.2957  -26.1275 N.ar   1 LIG      -0.71900
      7 H1        -48.1095   -7.1192  -25.1747 H      1 LIG       0.11500
      8 H2        -46.7412   -8.4242  -23.5181 H      1 LIG       0.11400
      9 H3        -49.4203   -8.4665  -26.8439 H      1 LIG       0.11400
     10 H4        -48.0050  -11.9680  -25.1976 H      1 LIG       0.14100
@<TRIPOS>BOND
      1       1       2 ar
      2       1       3 ar
      3       2       5 ar
      4       3       6 ar
      5       4       5 ar
      6       4       6 ar
      7       1       7 1
      8       2       8 1
      9       3       9 1
     10       4      10 1
@<TRIPOS>ALT_TYPE
CGenFF_4.0_ALT_TYPE_SET
CGenFF_4.0 1 CG2R61 2 CG2R61 3 CG2R61 4 CG2R64 5 NG2R62 6 NG2R62 7 HGR61 8 HGR62 9 HGR62 10 HGR62
@<TRIPOS>MOLECULE
pyrimidine
 10 10 0 0 0
****
USER_CHARGES
INVALID_CHARGES
Pose:  41 Cluster:  41 Fr_nu: 4110839 TotEn:    -9.54
@<TRIPOS>ATOM
      1 C1        -73.6516  -25.1348  -54.7040 C.ar   1 LIG      -0.13100
      2 C2        -74.4049  -24.1549  -55.3178 C.ar   1 LIG       0.28900
      3 C3        -72.4922  -25.4951  -55.3597 C.ar   1 LIG       0.28900
      4 C4        -72.9096  -24.0031  -57.0230 C.ar   1 LIG       0.50700
      5 N1        -74.0624  -23.5653  -56.4820 N.ar   1 LIG      -0.71900
      6 N2        -72.0892  -24.9481  -56.5253 N.ar   1 LIG      -0.71900
      7 H1        -73.9506  -25.5909  -53.7697 H      1 LIG       0.11500
      8 H2        -75.3327  -23.8067  -54.8770 H      1 LIG       0.11400
      9 H3        -71.8357  -26.2573  -54.9541 H      1 LIG       0.11400
     10 H4        -72.6106  -23.5474  -57.9590 H      1 LIG       0.14100
@<TRIPOS>BOND
      1       1       2 ar
      2       1       3 ar
      3       2       5 ar
      4       3       6 ar
      5       4       5 ar
      6       4       6 ar
      7       1       7 1
      8       2       8 1
      9       3       9 1
     10       4      10 1
@<TRIPOS>ALT_TYPE
CGenFF_4.0_ALT_TYPE_SET
CGenFF_4.0 1 CG2R61 2 CG2R61 3 CG2R61 4 CG2R64 5 NG2R62 6 NG2R62 7 HGR61 8 HGR62 9 HGR62 10 HGR62
@<TRIPOS>MOLECULE
pyrimidine
 10 10 0 0 0
****
USER_CHARGES
INVALID_CHARGES
Pose:  42 Cluster:  42 Fr_nu: 4125443 TotEn:    -9.49
@<TRIPOS>ATOM
      1 C1        -86.2163    4.3323  -50.7703 C.ar   1 LIG      -0.13100
      2 C2        -85.9929    4.1329  -52.1175 C.ar   1 LIG       0.28900
      3 C3        -86.0827    3.2153  -49.9712 C.ar   1 LIG       0.28900
      4 C4        -85.5639    1.9277  -51.7712 C.ar   1 LIG       0.50700
      5 N1        -85.6638    2.9396  -52.6540 N.ar   1 LIG      -0.71900
      6 N2        -85.7566    1.9929  -50.4399 N.ar   1 LIG      -0.71900
      7 H1        -86.4793    5.3010  -50.3670 H      1 LIG       0.11500
      8 H2        -86.0751    4.9521  -52.8236 H      1 LIG       0.11400
      9 H3        -86.2396    3.2740  -48.8996 H      1 LIG       0.11400
     10 H4        -85.3017    0.9574  -52.1749 H      1 LIG       0.14100
@<TRIPOS>BOND
      1       1       2 ar
      2       1       3 ar
      3       2       5 ar
      4       3       6 ar
      5       4       5 ar
      6       4       6 ar
      7       1       7 1
      8       2       8 1
      9       3       9 1
     10       4      10 1
@<TRIPOS>ALT_TYPE
CGenFF_4.0_ALT_TYPE_SET
CGenFF_4.0 1 CG2R61 2 CG2R61 3 CG2R61 4 CG2R64 5 NG2R62 6 NG2R62 7 HGR61 8 HGR62 9 HGR62 10 HGR62
@<TRIPOS>MOLECULE
pyrimidine
 10 10 0 0 0
****
USER_CHARGES
INVALID_CHARGES
Pose:  43 Cluster:  43 Fr_nu: 332757 TotEn:    -9.31
@<TRIPOS>ATOM
      1 C1        -79.6959  -22.3558  -33.3203 C.ar   1 LIG      -0.13100
      2 C2        -80.1541  -21.4932  -32.3454 C.ar   1 LIG       0.28900
      3 C3        -80.6146  -22.7037  -34.2893 C.ar   1 LIG       0.28900
      4 C4        -82.2110  -21.4157  -33.3098 C.ar   1 LIG       0.50700
      5 N1        -81.4102  -21.0019  -32.3095 N.ar   1 LIG      -0.71900
      6 N2        -81.8853  -22.2509  -34.3148 N.ar   1 LIG      -0.71900
      7 H1        -78.6827  -22.7346  -33.3245 H      1 LIG       0.11500
      8 H2        -79.5042  -21.1637  -31.5421 H      1 LIG       0.11400
      9 H3        -80.3464  -23.3773  -35.0961 H      1 LIG       0.11400
     10 H4        -83.2259  -21.0374  -33.3052 H      1 LIG       0.14100
@<TRIPOS>BOND
      1       1       2 ar
      2       1       3 ar
      3       2       5 ar
      4       3       6 ar
      5       4       5 ar
      6       4       6 ar
      7       1       7 1
      8       2       8 1
      9       3       9 1
     10       4      10 1
@<TRIPOS>ALT_TYPE
CGenFF_4.0_ALT_TYPE_SET
CGenFF_4.0 1 CG2R61 2 CG2R61 3 CG2R61 4 CG2R64 5 NG2R62 6 NG2R62 7 HGR61 8 HGR62 9 HGR62 10 HGR62
@<TRIPOS>MOLECULE
pyrimidine
 10 10 0 0 0
****
USER_CHARGES
INVALID_CHARGES
Pose:  44 Cluster:  44 Fr_nu:   3028 TotEn:    -9.14
@<TRIPOS>ATOM
      1 C1        -84.5328   -6.1364  -45.5816 C.ar   1 LIG      -0.13100
      2 C2        -85.1182   -6.7386  -46.6766 C.ar   1 LIG       0.28900
      3 C3        -83.1852   -5.8640  -45.6994 C.ar   1 LIG       0.28900
      4 C4        -83.1404   -6.7383  -47.7971 C.ar   1 LIG       0.50700
      5 N1        -84.4493   -7.0547  -47.8049 N.ar   1 LIG      -0.71900
      6 N2        -82.4551   -6.1525  -46.7966 N.ar   1 LIG      -0.71900
      7 H1        -85.0937   -5.8940  -44.6889 H      1 LIG       0.11500
      8 H2        -86.1730   -6.9911  -46.6767 H      1 LIG       0.11400
      9 H3        -82.6386   -5.3924  -44.8899 H      1 LIG       0.11400
     10 H4        -82.5784   -6.9819  -48.6904 H      1 LIG       0.14100
@<TRIPOS>BOND
      1       1       2 ar
      2       1       3 ar
      3       2       5 ar
      4       3       6 ar
      5       4       5 ar
      6       4       6 ar
      7       1       7 1
      8       2       8 1
      9       3       9 1
     10       4      10 1
@<TRIPOS>ALT_TYPE
CGenFF_4.0_ALT_TYPE_SET
CGenFF_4.0 1 CG2R61 2 CG2R61 3 CG2R61 4 CG2R64 5 NG2R62 6 NG2R62 7 HGR61 8 HGR62 9 HGR62 10 HGR62
@<TRIPOS>MOLECULE
pyrimidine
 10 10 0 0 0
****
USER_CHARGES
INVALID_CHARGES
Pose:  45 Cluster:  45 Fr_nu: 3118055 TotEn:    -8.87
@<TRIPOS>ATOM
      1 C1        -76.3830   -7.4303  -59.6529 C.ar   1 LIG      -0.13100
      2 C2        -75.4675   -6.4188  -59.4451 C.ar   1 LIG       0.28900
      3 C3        -77.6705   -7.1660  -59.2328 C.ar   1 LIG       0.28900
      4 C4        -77.0629   -5.0996  -58.5061 C.ar   1 LIG       0.50700
      5 N1        -75.7743   -5.2363  -58.8725 N.ar   1 LIG      -0.71900
      6 N2        -78.0469   -6.0072  -58.6533 N.ar   1 LIG      -0.71900
      7 H1        -76.1091   -8.3694  -60.1148 H      1 LIG       0.11500
      8 H2        -74.4309   -6.5351  -59.7423 H      1 LIG       0.11400
      9 H3        -78.4587   -7.9011  -59.3536 H      1 LIG       0.11400
     10 H4        -77.3371   -4.1599  -58.0426 H      1 LIG       0.14100
@<TRIPOS>BOND
      1       1       2 ar
      2       1       3 ar
      3       2       5 ar
      4       3       6 ar
      5       4       5 ar
      6       4       6 ar
      7       1       7 1
      8       2       8 1
      9       3       9 1
     10       4      10 1
@<TRIPOS>ALT_TYPE
CGenFF_4.0_ALT_TYPE_SET
CGenFF_4.0 1 CG2R61 2 CG2R61 3 CG2R61 4 CG2R64 5 NG2R62 6 NG2R62 7 HGR61 8 HGR62 9 HGR62 10 HGR62
@<TRIPOS>MOLECULE
pyrimidine
 10 10 0 0 0
****
USER_CHARGES
INVALID_CHARGES
Pose:  46 Cluster:  46 Fr_nu:  42183 TotEn:    -8.84
@<TRIPOS>ATOM
      1 C1        -60.0905   -1.4330  -22.8700 C.ar   1 LIG      -0.13100
      2 C2        -61.2133   -0.7744  -22.4117 C.ar   1 LIG       0.28900
      3 C3        -60.0678   -1.7041  -24.2227 C.ar   1 LIG       0.28900
      4 C4        -62.0999   -0.7251  -24.5042 C.ar   1 LIG       0.50700
      5 N1        -62.2407   -0.4041  -23.2040 N.ar   1 LIG      -0.71900
      6 N2        -61.0590   -1.3634  -25.0724 N.ar   1 LIG      -0.71900
      7 H1        -59.2810   -1.7183  -22.2116 H      1 LIG       0.11500
      8 H2        -61.3209   -0.5188  -21.3632 H      1 LIG       0.11400
      9 H3        -59.2268   -2.2190  -24.6745 H      1 LIG       0.11400
     10 H4        -62.9108   -0.4405  -25.1635 H      1 LIG       0.14100
@<TRIPOS>BOND
      1       1       2 ar
      2       1       3 ar
      3       2       5 ar
      4       3       6 ar
      5       4       5 ar
      6       4       6 ar
      7       1       7 1
      8       2       8 1
      9       3       9 1
     10       4      10 1
@<TRIPOS>ALT_TYPE
CGenFF_4.0_ALT_TYPE_SET
CGenFF_4.0 1 CG2R61 2 CG2R61 3 CG2R61 4 CG2R64 5 NG2R62 6 NG2R62 7 HGR61 8 HGR62 9 HGR62 10 HGR62
@<TRIPOS>MOLECULE
pyrimidine
 10 10 0 0 0
****
USER_CHARGES
INVALID_CHARGES
Pose:  47 Cluster:  47 Fr_nu: 4125048 TotEn:    -8.78
@<TRIPOS>ATOM
      1 C1        -75.5524   -7.5153  -59.3636 C.ar   1 LIG      -0.13100
      2 C2        -76.8243   -8.0005  -59.5903 C.ar   1 LIG       0.28900
      3 C3        -75.4844   -6.2909  -58.7310 C.ar   1 LIG       0.28900
      4 C4        -77.7513   -6.1648  -58.6218 C.ar   1 LIG       0.50700
      5 N1        -77.9499   -7.3491  -59.2313 N.ar   1 LIG      -0.71900
      6 N2        -76.5676   -5.5854  -58.3449 N.ar   1 LIG      -0.71900
      7 H1        -74.6664   -8.0594  -59.6625 H      1 LIG       0.11500
      8 H2        -76.9776   -8.9550  -60.0819 H      1 LIG       0.11400
      9 H3        -74.5280   -5.8290  -58.5110 H      1 LIG       0.11400
     10 H4        -78.6383   -5.6194  -58.3234 H      1 LIG       0.14100
@<TRIPOS>BOND
      1       1       2 ar
      2       1       3 ar
      3       2       5 ar
      4       3       6 ar
      5       4       5 ar
      6       4       6 ar
      7       1       7 1
      8       2       8 1
      9       3       9 1
     10       4      10 1
@<TRIPOS>ALT_TYPE
CGenFF_4.0_ALT_TYPE_SET
CGenFF_4.0 1 CG2R61 2 CG2R61 3 CG2R61 4 CG2R64 5 NG2R62 6 NG2R62 7 HGR61 8 HGR62 9 HGR62 10 HGR62
@<TRIPOS>MOLECULE
pyrimidine
 10 10 0 0 0
****
USER_CHARGES
INVALID_CHARGES
Pose:  48 Cluster:  48 Fr_nu: 2340824 TotEn:    -8.64
@<TRIPOS>ATOM
      1 C1        -77.9082   -6.2998  -57.6567 C.ar   1 LIG      -0.13100
      2 C2        -78.1534   -6.8482  -58.8992 C.ar   1 LIG       0.28900
      3 C3        -76.6740   -5.7030  -57.5006 C.ar   1 LIG       0.28900
      4 C4        -76.1014   -6.2109  -59.6409 C.ar   1 LIG       0.50700
      5 N1        -77.2693   -6.8216  -59.9179 N.ar   1 LIG      -0.71900
      6 N2        -75.7429   -5.6403  -58.4750 N.ar   1 LIG      -0.71900
      7 H1        -78.6361   -6.3357  -56.8572 H      1 LIG       0.11500
      8 H2        -79.0961   -7.3389  -59.1160 H      1 LIG       0.11400
      9 H3        -76.3907   -5.2454  -56.5589 H      1 LIG       0.11400
     10 H4        -75.3721   -6.1759  -60.4409 H      1 LIG       0.14100
@<TRIPOS>BOND
      1       1       2 ar
      2       1       3 ar
      3       2       5 ar
      4       3       6 ar
      5       4       5 ar
      6       4       6 ar
      7       1       7 1
      8       2       8 1
      9       3       9 1
     10       4      10 1
@<TRIPOS>ALT_TYPE
CGenFF_4.0_ALT_TYPE_SET
CGenFF_4.0 1 CG2R61 2 CG2R61 3 CG2R61 4 CG2R64 5 NG2R62 6 NG2R62 7 HGR61 8 HGR62 9 HGR62 10 HGR62
@<TRIPOS>MOLECULE
pyrimidine
 10 10 0 0 0
****
USER_CHARGES
INVALID_CHARGES
Pose:  49 Cluster:  49 Fr_nu: 2824775 TotEn:    -8.52
@<TRIPOS>ATOM
      1 C1        -79.8539  -23.1339  -33.7921 C.ar   1 LIG      -0.13100
      2 C2        -81.2275  -23.2669  -33.7859 C.ar   1 LIG       0.28900
      3 C3        -79.3557  -22.0520  -33.0956 C.ar   1 LIG       0.28900
      4 C4        -81.4527  -21.4005  -32.5081 C.ar   1 LIG       0.50700
      5 N1        -82.0601  -22.4154  -33.1518 N.ar   1 LIG      -0.71900
      6 N2        -80.1290  -21.1619  -32.4398 N.ar   1 LIG      -0.71900
      7 H1        -79.2098  -23.8322  -34.3096 H      1 LIG       0.11500
      8 H2        -81.7108  -24.0865  -34.3064 H      1 LIG       0.11400
      9 H3        -78.2885  -21.8648  -33.0446 H      1 LIG       0.11400
     10 H4        -82.0974  -20.7005  -31.9909 H      1 LIG       0.14100
@<TRIPOS>BOND
      1       1       2 ar
      2       1       3 ar
      3       2       5 ar
      4       3       6 ar
      5       4       5 ar
      6       4       6 ar
      7       1       7 1
      8       2       8 1
      9       3       9 1
     10       4      10 1
@<TRIPOS>ALT_TYPE
CGenFF_4.0_ALT_TYPE_SET
CGenFF_4.0 1 CG2R61 2 CG2R61 3 CG2R61 4 CG2R64 5 NG2R62 6 NG2R62 7 HGR61 8 HGR62 9 HGR62 10 HGR62
@<TRIPOS>MOLECULE
pyrimidine
 10 10 0 0 0
****
USER_CHARGES
INVALID_CHARGES
Pose:  50 Cluster:  50 Fr_nu: 4120733 TotEn:    -8.29
@<TRIPOS>ATOM
      1 C1        -75.0216  -25.7017  -54.8967 C.ar   1 LIG      -0.13100
      2 C2        -73.8808  -26.2257  -55.4699 C.ar   1 LIG       0.28900
      3 C3        -75.4048  -24.4590  -55.3580 C.ar   1 LIG       0.28900
      4 C4        -73.6381  -24.3887  -56.7866 C.ar   1 LIG       0.50700
      5 N1        -73.1619  -25.5941  -56.4210 N.ar   1 LIG      -0.71900
      6 N2        -74.7340  -23.7713  -56.3054 N.ar   1 LIG      -0.71900
      7 H1        -75.5789  -26.2306  -54.1352 H      1 LIG       0.11500
      8 H2        -73.5022  -27.1971  -55.1710 H      1 LIG       0.11400
      9 H3        -76.2882  -23.9665  -54.9662 H      1 LIG       0.11400
     10 H4        -73.0796  -23.8585  -57.5482 H      1 LIG       0.14100
@<TRIPOS>BOND
      1       1       2 ar
      2       1       3 ar
      3       2       5 ar
      4       3       6 ar
      5       4       5 ar
      6       4       6 ar
      7       1       7 1
      8       2       8 1
      9       3       9 1
     10       4      10 1
@<TRIPOS>ALT_TYPE
CGenFF_4.0_ALT_TYPE_SET
CGenFF_4.0 1 CG2R61 2 CG2R61 3 CG2R61 4 CG2R64 5 NG2R62 6 NG2R62 7 HGR61 8 HGR62 9 HGR62 10 HGR62
@<TRIPOS>MOLECULE
pyrimidine
 10 10 0 0 0
****
USER_CHARGES
INVALID_CHARGES
Pose:  51 Cluster:  51 Fr_nu: 3323990 TotEn:    -7.54
@<TRIPOS>ATOM
      1 C1        -79.2269  -21.4631  -32.5408 C.ar   1 LIG      -0.13100
      2 C2        -79.3407  -20.1333  -32.1899 C.ar   1 LIG       0.28900
      3 C3        -80.3667  -22.2234  -32.3771 C.ar   1 LIG       0.28900
      4 C4        -81.5170  -20.4231  -31.6010 C.ar   1 LIG       0.50700
      5 N1        -80.4749  -19.5779  -31.7149 N.ar   1 LIG      -0.71900
      6 N2        -81.5333  -21.7343  -31.9079 N.ar   1 LIG      -0.71900
      7 H1        -78.3042  -21.8822  -32.9193 H      1 LIG       0.11500
      8 H2        -78.4975  -19.4576  -32.2837 H      1 LIG       0.11400
      9 H3        -80.3735  -23.2792  -32.6256 H      1 LIG       0.11400
     10 H4        -82.4407  -20.0039  -31.2210 H      1 LIG       0.14100
@<TRIPOS>BOND
      1       1       2 ar
      2       1       3 ar
      3       2       5 ar
      4       3       6 ar
      5       4       5 ar
      6       4       6 ar
      7       1       7 1
      8       2       8 1
      9       3       9 1
     10       4      10 1
@<TRIPOS>ALT_TYPE
CGenFF_4.0_ALT_TYPE_SET
CGenFF_4.0 1 CG2R61 2 CG2R61 3 CG2R61 4 CG2R64 5 NG2R62 6 NG2R62 7 HGR61 8 HGR62 9 HGR62 10 HGR62
@<TRIPOS>MOLECULE
pyrimidine
 10 10 0 0 0
****
USER_CHARGES
INVALID_CHARGES
Pose:  52 Cluster:  52 Fr_nu: 4119066 TotEn:    -6.06
@<TRIPOS>ATOM
      1 C1        -77.8372   -6.3827  -58.1590 C.ar   1 LIG      -0.13100
      2 C2        -78.4283   -6.7573  -59.3485 C.ar   1 LIG       0.28900
      3 C3        -76.9934   -5.2932  -58.2287 C.ar   1 LIG       0.28900
      4 C4        -77.3754   -5.0764  -60.4590 C.ar   1 LIG       0.50700
      5 N1        -78.2189   -6.1243  -60.5214 N.ar   1 LIG      -0.71900
      6 N2        -76.7385   -4.6139  -59.3662 N.ar   1 LIG      -0.71900
      7 H1        -78.0232   -6.9090  -57.2324 H      1 LIG       0.11500
      8 H2        -79.1067   -7.6024  -59.3922 H      1 LIG       0.11400
      9 H3        -76.4828   -4.9255  -57.3452 H      1 LIG       0.11400
     10 H4        -77.1882   -4.5500  -61.3869 H      1 LIG       0.14100
@<TRIPOS>BOND
      1       1       2 ar
      2       1       3 ar
      3       2       5 ar
      4       3       6 ar
      5       4       5 ar
      6       4       6 ar
      7       1       7 1
      8       2       8 1
      9       3       9 1
     10       4      10 1
@<TRIPOS>ALT_TYPE
CGenFF_4.0_ALT_TYPE_SET
CGenFF_4.0 1 CG2R61 2 CG2R61 3 CG2R61 4 CG2R64 5 NG2R62 6 NG2R62 7 HGR61 8 HGR62 9 HGR62 10 HGR62
@<TRIPOS>MOLECULE
pyrimidine
 10 10 0 0 0
****
USER_CHARGES
INVALID_CHARGES
Pose:  53 Cluster:  53 Fr_nu: 3906020 TotEn:    -5.73
@<TRIPOS>ATOM
      1 C1        -48.6477  -10.9058  -26.4297 C.ar   1 LIG      -0.13100
      2 C2        -49.1232   -9.6646  -26.8011 C.ar   1 LIG       0.28900
      3 C3        -48.0818  -10.9769  -25.1732 C.ar   1 LIG       0.28900
      4 C4        -48.4827   -8.7686  -24.8126 C.ar   1 LIG       0.50700
      5 N1        -49.0567   -8.5705  -26.0145 N.ar   1 LIG      -0.71900
      6 N2        -47.9823   -9.9242  -24.3352 N.ar   1 LIG      -0.71900
      7 H1        -48.7141  -11.7668  -27.0812 H      1 LIG       0.11500
      8 H2        -49.5844   -9.5114  -27.7707 H      1 LIG       0.11400
      9 H3        -47.6801  -11.9104  -24.7943 H      1 LIG       0.11400
     10 H4        -48.4152   -7.9064  -24.1606 H      1 LIG       0.14100
@<TRIPOS>BOND
      1       1       2 ar
      2       1       3 ar
      3       2       5 ar
      4       3       6 ar
      5       4       5 ar
      6       4       6 ar
      7       1       7 1
      8       2       8 1
      9       3       9 1
     10       4      10 1
@<TRIPOS>ALT_TYPE
CGenFF_4.0_ALT_TYPE_SET
CGenFF_4.0 1 CG2R61 2 CG2R61 3 CG2R61 4 CG2R64 5 NG2R62 6 NG2R62 7 HGR61 8 HGR62 9 HGR62 10 HGR62
@<TRIPOS>MOLECULE
pyrimidine
 10 10 0 0 0
****
USER_CHARGES
INVALID_CHARGES
Pose:  54 Cluster:  54 Fr_nu: 1549016 TotEn:    -3.49
@<TRIPOS>ATOM
      1 C1        -75.9389   -6.6789  -57.8762 C.ar   1 LIG      -0.13100
      2 C2        -76.3654   -5.3714  -57.9906 C.ar   1 LIG       0.28900
      3 C3        -75.7544   -7.3530  -59.0660 C.ar   1 LIG       0.28900
      4 C4        -76.3805   -5.5220  -60.2587 C.ar   1 LIG       0.50700
      5 N1        -76.5968   -4.7591  -59.1703 N.ar   1 LIG      -0.71900
      6 N2        -75.9667   -6.8034  -60.2798 N.ar   1 LIG      -0.71900
      7 H1        -75.7611   -7.1451  -56.9164 H      1 LIG       0.11500
      8 H2        -76.5379   -4.7621  -57.1101 H      1 LIG       0.11400
      9 H3        -75.4213   -8.3852  -59.0765 H      1 LIG       0.11400
     10 H4        -76.5596   -5.0558  -61.2198 H      1 LIG       0.14100
@<TRIPOS>BOND
      1       1       2 ar
      2       1       3 ar
      3       2       5 ar
      4       3       6 ar
      5       4       5 ar
      6       4       6 ar
      7       1       7 1
      8       2       8 1
      9       3       9 1
     10       4      10 1
@<TRIPOS>ALT_TYPE
CGenFF_4.0_ALT_TYPE_SET
CGenFF_4.0 1 CG2R61 2 CG2R61 3 CG2R61 4 CG2R64 5 NG2R62 6 NG2R62 7 HGR61 8 HGR62 9 HGR62 10 HGR62
@<TRIPOS>MOLECULE
pyrimidine
 10 10 0 0 0
****
USER_CHARGES
INVALID_CHARGES
Pose:  55 Cluster:  55 Fr_nu: 2880031 TotEn:    -2.10
@<TRIPOS>ATOM
      1 C1        -78.5684   -5.1832  -58.1923 C.ar   1 LIG      -0.13100
      2 C2        -77.5244   -4.3793  -58.6024 C.ar   1 LIG       0.28900
      3 C3        -78.2904   -6.5328  -58.1211 C.ar   1 LIG       0.28900
      4 C4        -76.1534   -6.1803  -58.8110 C.ar   1 LIG       0.50700
      5 N1        -76.2992   -4.8461  -58.9207 N.ar   1 LIG      -0.71900
      6 N2        -77.0895   -7.0679  -58.4244 N.ar   1 LIG      -0.71900
      7 H1        -79.5415   -4.7815  -57.9432 H      1 LIG       0.11500
      8 H2        -77.6482   -3.3052  -58.6890 H      1 LIG       0.11400
      9 H3        -79.0487   -7.2429  -57.8094 H      1 LIG       0.11400
     10 H4        -75.1795   -6.5829  -59.0615 H      1 LIG       0.14100
@<TRIPOS>BOND
      1       1       2 ar
      2       1       3 ar
      3       2       5 ar
      4       3       6 ar
      5       4       5 ar
      6       4       6 ar
      7       1       7 1
      8       2       8 1
      9       3       9 1
     10       4      10 1
@<TRIPOS>ALT_TYPE
CGenFF_4.0_ALT_TYPE_SET
CGenFF_4.0 1 CG2R61 2 CG2R61 3 CG2R61 4 CG2R64 5 NG2R62 6 NG2R62 7 HGR61 8 HGR62 9 HGR62 10 HGR62
@<TRIPOS>MOLECULE
naphtalene
 18 19 0 0 0
****
USER_CHARGES
INVALID_CHARGES
Pose:   1 Cluster:   1 Fr_nu:  52444 TotEn:   -17.64
@<TRIPOS>ATOM
      1 C1        -73.8431   -8.8158  -52.9424 C.ar   1 LIG      -0.11500
      2 C2        -74.8979   -8.4087  -52.1308 C.ar   1 LIG      -0.11500
      3 C3        -75.8287  -13.2431  -53.3013 C.ar   1 LIG      -0.11500
      4 C4        -76.8834  -12.8359  -52.4898 C.ar   1 LIG      -0.11500
      5 C5        -73.8066  -10.1192  -53.4388 C.ar   1 LIG      -0.11700
      6 C6        -75.9201   -9.3031  -51.8126 C.ar   1 LIG      -0.11700
      7 C7        -74.8065  -12.3486  -53.6196 C.ar   1 LIG      -0.11700
      8 C8        -76.9200  -11.5326  -51.9932 C.ar   1 LIG      -0.11700
      9 C9        -74.8271  -11.0329  -53.1287 C.ar   1 LIG       0.00400
     10 C10       -75.8996  -10.6188  -52.3034 C.ar   1 LIG       0.00400
     11 H1        -73.0473   -8.1192  -53.1893 H      1 LIG       0.11500
     12 H2        -74.9255   -7.3937  -51.7451 H      1 LIG       0.11500
     13 H3        -75.8006  -14.2581  -53.6876 H      1 LIG       0.11500
     14 H4        -77.6782  -13.5333  -52.2420 H      1 LIG       0.11500
     15 H5        -72.9722  -10.4157  -54.0710 H      1 LIG       0.11500
     16 H6        -76.7351   -8.9631  -51.1769 H      1 LIG       0.11500
     17 H7        -73.9921  -12.6886  -54.2559 H      1 LIG       0.11500
     18 H8        -77.7540  -11.2360  -51.3603 H      1 LIG       0.11500
@<TRIPOS>BOND
      1       1       2 ar
      2       1       5 ar
      3       2       6 ar
      4       3       4 ar
      5       3       7 ar
      6       4       8 ar
      7       5       9 ar
      8       6      10 ar
      9       7       9 ar
     10       8      10 ar
     11       9      10 ar
     12       1      11 1
     13       2      12 1
     14       3      13 1
     15       4      14 1
     16       5      15 1
     17       6      16 1
     18       7      17 1
     19       8      18 1
@<TRIPOS>ALT_TYPE
CGenFF_4.0_ALT_TYPE_SET
CGenFF_4.0 1 CG2R61 2 CG2R61 3 CG2R61 4 CG2R61 5 CG2R61 6 CG2R61 7 CG2R61 8 CG2R61 9 CG2R61 10 CG2R61 11 HGR61 12 HGR61 13 HGR61 14 HGR61 15 HGR61 16 HGR61 17 HGR61 18 HGR61
@<TRIPOS>MOLECULE
naphtalene
 18 19 0 0 0
****
USER_CHARGES
INVALID_CHARGES
Pose:   2 Cluster:   2 Fr_nu:   8629 TotEn:   -16.13
@<TRIPOS>ATOM
      1 C1        -59.3474    5.6398  -39.7026 C.ar   1 LIG      -0.11500
      2 C2        -59.6517    4.8007  -38.6348 C.ar   1 LIG      -0.11500
      3 C3        -62.9761    3.6749  -42.2804 C.ar   1 LIG      -0.11500
      4 C4        -63.2803    2.8358  -41.2125 C.ar   1 LIG      -0.11500
      5 C5        -60.0955    5.5732  -40.8785 C.ar   1 LIG      -0.11700
      6 C6        -60.7051    3.8919  -38.7386 C.ar   1 LIG      -0.11700
      7 C7        -61.9227    4.5838  -42.1765 C.ar   1 LIG      -0.11700
      8 C8        -62.5323    2.9023  -40.0367 C.ar   1 LIG      -0.11700
      9 C9        -61.1592    4.6644  -41.0005 C.ar   1 LIG       0.00400
     10 C10       -61.4685    3.8111  -39.9146 C.ar   1 LIG       0.00400
     11 H1        -58.5270    6.3467  -39.6215 H      1 LIG       0.11500
     12 H2        -59.0690    4.8535  -37.7198 H      1 LIG       0.11500
     13 H3        -63.5587    3.6226  -43.1958 H      1 LIG       0.11500
     14 H4        -64.1000    2.1281  -41.2947 H      1 LIG       0.11500
     15 H5        -59.8395    6.2384  -41.7006 H      1 LIG       0.11500
     16 H6        -60.9255    3.2460  -37.8912 H      1 LIG       0.11500
     17 H7        -61.7030    5.2301  -43.0237 H      1 LIG       0.11500
     18 H8        -62.7876    2.2366  -39.2147 H      1 LIG       0.11500
@<TRIPOS>BOND
      1       1       2 ar
      2       1       5 ar
      3       2       6 ar
      4       3       4 ar
      5       3       7 ar
      6       4       8 ar
      7       5       9 ar
      8       6      10 ar
      9       7       9 ar
     10       8      10 ar
     11       9      10 ar
     12       1      11 1
     13       2      12 1
     14       3      13 1
     15       4      14 1
     16       5      15 1
     17       6      16 1
     18       7      17 1
     19       8      18 1
@<TRIPOS>ALT_TYPE
CGenFF_4.0_ALT_TYPE_SET
CGenFF_4.0 1 CG2R61 2 CG2R61 3 CG2R61 4 CG2R61 5 CG2R61 6 CG2R61 7 CG2R61 8 CG2R61 9 CG2R61 10 CG2R61 11 HGR61 12 HGR61 13 HGR61 14 HGR61 15 HGR61 16 HGR61 17 HGR61 18 HGR61
@<TRIPOS>MOLECULE
naphtalene
 18 19 0 0 0
****
USER_CHARGES
INVALID_CHARGES
Pose:   3 Cluster:   3 Fr_nu:  91659 TotEn:   -14.71
@<TRIPOS>ATOM
      1 C1        -80.0259  -14.2305  -53.5550 C.ar   1 LIG      -0.11500
      2 C2        -79.2913  -14.8411  -54.5671 C.ar   1 LIG      -0.11500
      3 C3        -76.1347  -11.5783  -52.3313 C.ar   1 LIG      -0.11500
      4 C4        -75.4003  -12.1889  -53.3434 C.ar   1 LIG      -0.11500
      5 C5        -79.4287  -13.2657  -52.7432 C.ar   1 LIG      -0.11700
      6 C6        -77.9569  -14.4893  -54.7715 C.ar   1 LIG      -0.11700
      7 C7        -77.4693  -11.9301  -52.1270 C.ar   1 LIG      -0.11700
      8 C8        -75.9973  -13.1538  -54.1552 C.ar   1 LIG      -0.11700
      9 C9        -78.0864  -12.8993  -52.9346 C.ar   1 LIG       0.00400
     10 C10       -77.3395  -13.5202  -53.9638 C.ar   1 LIG       0.00400
     11 H1        -81.0645  -14.5052  -53.3960 H      1 LIG       0.11500
     12 H2        -79.7572  -15.5919  -55.1987 H      1 LIG       0.11500
     13 H3        -75.6693  -10.8271  -51.6993 H      1 LIG       0.11500
     14 H4        -74.3612  -11.9149  -53.5010 H      1 LIG       0.11500
     15 H5        -80.0219  -12.8018  -51.9578 H      1 LIG       0.11500
     16 H6        -77.4019  -14.9791  -55.5689 H      1 LIG       0.11500
     17 H7        -78.0243  -11.4396  -51.3300 H      1 LIG       0.11500
     18 H8        -75.4041  -13.6184  -54.9402 H      1 LIG       0.11500
@<TRIPOS>BOND
      1       1       2 ar
      2       1       5 ar
      3       2       6 ar
      4       3       4 ar
      5       3       7 ar
      6       4       8 ar
      7       5       9 ar
      8       6      10 ar
      9       7       9 ar
     10       8      10 ar
     11       9      10 ar
     12       1      11 1
     13       2      12 1
     14       3      13 1
     15       4      14 1
     16       5      15 1
     17       6      16 1
     18       7      17 1
     19       8      18 1
@<TRIPOS>ALT_TYPE
CGenFF_4.0_ALT_TYPE_SET
CGenFF_4.0 1 CG2R61 2 CG2R61 3 CG2R61 4 CG2R61 5 CG2R61 6 CG2R61 7 CG2R61 8 CG2R61 9 CG2R61 10 CG2R61 11 HGR61 12 HGR61 13 HGR61 14 HGR61 15 HGR61 16 HGR61 17 HGR61 18 HGR61
@<TRIPOS>MOLECULE
naphtalene
 18 19 0 0 0
****
USER_CHARGES
INVALID_CHARGES
Pose:   4 Cluster:   4 Fr_nu:    387 TotEn:   -13.49
@<TRIPOS>ATOM
      1 C1        -61.8465    4.6600  -41.5627 C.ar   1 LIG      -0.11500
      2 C2        -61.9348    3.7577  -40.5069 C.ar   1 LIG      -0.11500
      3 C3        -59.4045    7.7559  -38.7123 C.ar   1 LIG      -0.11500
      4 C4        -59.4928    6.8535  -37.6566 C.ar   1 LIG      -0.11500
      5 C5        -61.1960    5.8815  -41.3851 C.ar   1 LIG      -0.11700
      6 C6        -61.3730    4.0731  -39.2695 C.ar   1 LIG      -0.11700
      7 C7        -59.9663    7.4404  -39.9498 C.ar   1 LIG      -0.11700
      8 C8        -60.1434    5.6321  -37.8340 C.ar   1 LIG      -0.11700
      9 C9        -60.6248    6.2156  -40.1464 C.ar   1 LIG       0.00400
     10 C10       -60.7146    5.2979  -39.0728 C.ar   1 LIG       0.00400
     11 H1        -62.2846    4.4142  -42.5257 H      1 LIG       0.11500
     12 H2        -62.4412    2.8070  -40.6463 H      1 LIG       0.11500
     13 H3        -58.8980    8.7069  -38.5736 H      1 LIG       0.11500
     14 H4        -59.0559    7.1005  -36.6935 H      1 LIG       0.11500
     15 H5        -61.1394    6.5717  -42.2243 H      1 LIG       0.11500
     16 H6        -61.4535    3.3524  -38.4584 H      1 LIG       0.11500
     17 H7        -59.8850    8.1609  -40.7610 H      1 LIG       0.11500
     18 H8        -60.2007    4.9419  -36.9947 H      1 LIG       0.11500
@<TRIPOS>BOND
      1       1       2 ar
      2       1       5 ar
      3       2       6 ar
      4       3       4 ar
      5       3       7 ar
      6       4       8 ar
      7       5       9 ar
      8       6      10 ar
      9       7       9 ar
     10       8      10 ar
     11       9      10 ar
     12       1      11 1
     13       2      12 1
     14       3      13 1
     15       4      14 1
     16       5      15 1
     17       6      16 1
     18       7      17 1
     19       8      18 1
@<TRIPOS>ALT_TYPE
CGenFF_4.0_ALT_TYPE_SET
CGenFF_4.0 1 CG2R61 2 CG2R61 3 CG2R61 4 CG2R61 5 CG2R61 6 CG2R61 7 CG2R61 8 CG2R61 9 CG2R61 10 CG2R61 11 HGR61 12 HGR61 13 HGR61 14 HGR61 15 HGR61 16 HGR61 17 HGR61 18 HGR61
@<TRIPOS>MOLECULE
naphtalene
 18 19 0 0 0
****
USER_CHARGES
INVALID_CHARGES
Pose:   5 Cluster:   5 Fr_nu:  19698 TotEn:   -13.13
@<TRIPOS>ATOM
      1 C1        -83.1497  -23.1594  -33.9305 C.ar   1 LIG      -0.11500
      2 C2        -83.6534  -22.0272  -33.2972 C.ar   1 LIG      -0.11500
      3 C3        -78.6175  -21.7135  -32.9100 C.ar   1 LIG      -0.11500
      4 C4        -79.1214  -20.5813  -32.2767 C.ar   1 LIG      -0.11500
      5 C5        -81.7718  -23.3688  -33.9951 C.ar   1 LIG      -0.11700
      6 C6        -82.7815  -21.1000  -32.7260 C.ar   1 LIG      -0.11700
      7 C7        -79.4896  -22.6408  -33.4812 C.ar   1 LIG      -0.11700
      8 C8        -80.4992  -20.3717  -32.2122 C.ar   1 LIG      -0.11700
      9 C9        -80.8793  -22.4460  -33.4256 C.ar   1 LIG       0.00400
     10 C10       -81.3917  -21.2946  -32.7817 C.ar   1 LIG       0.00400
     11 H1        -83.8290  -23.8806  -34.3755 H      1 LIG       0.11500
     12 H2        -84.7263  -21.8652  -33.2473 H      1 LIG       0.11500
     13 H3        -77.5445  -21.8761  -32.9602 H      1 LIG       0.11500
     14 H4        -78.4416  -19.8597  -31.8332 H      1 LIG       0.11500
     15 H5        -81.4004  -24.2607  -34.4955 H      1 LIG       0.11500
     16 H6        -83.1974  -20.2223  -32.2355 H      1 LIG       0.11500
     17 H7        -79.0735  -23.5187  -33.9709 H      1 LIG       0.11500
     18 H8        -80.8709  -19.4795  -31.7125 H      1 LIG       0.11500
@<TRIPOS>BOND
      1       1       2 ar
      2       1       5 ar
      3       2       6 ar
      4       3       4 ar
      5       3       7 ar
      6       4       8 ar
      7       5       9 ar
      8       6      10 ar
      9       7       9 ar
     10       8      10 ar
     11       9      10 ar
     12       1      11 1
     13       2      12 1
     14       3      13 1
     15       4      14 1
     16       5      15 1
     17       6      16 1
     18       7      17 1
     19       8      18 1
@<TRIPOS>ALT_TYPE
CGenFF_4.0_ALT_TYPE_SET
CGenFF_4.0 1 CG2R61 2 CG2R61 3 CG2R61 4 CG2R61 5 CG2R61 6 CG2R61 7 CG2R61 8 CG2R61 9 CG2R61 10 CG2R61 11 HGR61 12 HGR61 13 HGR61 14 HGR61 15 HGR61 16 HGR61 17 HGR61 18 HGR61
@<TRIPOS>MOLECULE
naphtalene
 18 19 0 0 0
****
USER_CHARGES
INVALID_CHARGES
Pose:   6 Cluster:   6 Fr_nu: 312342 TotEn:   -12.63
@<TRIPOS>ATOM
      1 C1        -70.9513    3.6017  -31.8150 C.ar   1 LIG      -0.11500
      2 C2        -70.7193    4.9101  -32.2289 C.ar   1 LIG      -0.11500
      3 C3        -74.8483    3.3745  -34.7192 C.ar   1 LIG      -0.11500
      4 C4        -74.6162    4.6829  -35.1330 C.ar   1 LIG      -0.11500
      5 C5        -72.0351    2.8886  -32.3282 C.ar   1 LIG      -0.11700
      6 C6        -71.5699    5.5104  -33.1574 C.ar   1 LIG      -0.11700
      7 C7        -73.9975    2.7742  -33.7906 C.ar   1 LIG      -0.11700
      8 C8        -73.5325    5.3961  -34.6198 C.ar   1 LIG      -0.11700
      9 C9        -72.9018    3.4771  -33.2636 C.ar   1 LIG       0.00400
     10 C10       -72.6658    4.8076  -33.6844 C.ar   1 LIG       0.00400
     11 H1        -70.2890    3.1351  -31.0917 H      1 LIG       0.11500
     12 H2        -69.8751    5.4642  -31.8290 H      1 LIG       0.11500
     13 H3        -75.6924    2.8196  -35.1189 H      1 LIG       0.11500
     14 H4        -75.2797    5.1495  -35.8552 H      1 LIG       0.11500
     15 H5        -72.1975    1.8673  -31.9901 H      1 LIG       0.11500
     16 H6        -71.3693    6.5339  -33.4671 H      1 LIG       0.11500
     17 H7        -74.1979    1.7504  -33.4817 H      1 LIG       0.11500
     18 H8        -73.3703    6.4178  -34.9572 H      1 LIG       0.11500
@<TRIPOS>BOND
      1       1       2 ar
      2       1       5 ar
      3       2       6 ar
      4       3       4 ar
      5       3       7 ar
      6       4       8 ar
      7       5       9 ar
      8       6      10 ar
      9       7       9 ar
     10       8      10 ar
     11       9      10 ar
     12       1      11 1
     13       2      12 1
     14       3      13 1
     15       4      14 1
     16       5      15 1
     17       6      16 1
     18       7      17 1
     19       8      18 1
@<TRIPOS>ALT_TYPE
CGenFF_4.0_ALT_TYPE_SET
CGenFF_4.0 1 CG2R61 2 CG2R61 3 CG2R61 4 CG2R61 5 CG2R61 6 CG2R61 7 CG2R61 8 CG2R61 9 CG2R61 10 CG2R61 11 HGR61 12 HGR61 13 HGR61 14 HGR61 15 HGR61 16 HGR61 17 HGR61 18 HGR61
@<TRIPOS>MOLECULE
naphtalene
 18 19 0 0 0
****
USER_CHARGES
INVALID_CHARGES
Pose:   7 Cluster:   7 Fr_nu:  24863 TotEn:   -12.58
@<TRIPOS>ATOM
      1 C1        -78.8435  -13.7148  -52.6171 C.ar   1 LIG      -0.11500
      2 C2        -78.9921  -13.2692  -51.3071 C.ar   1 LIG      -0.11500
      3 C3        -75.1257  -10.6389  -53.2416 C.ar   1 LIG      -0.11500
      4 C4        -75.2744  -10.1933  -51.9315 C.ar   1 LIG      -0.11500
      5 C5        -77.8460  -13.1750  -53.4296 C.ar   1 LIG      -0.11700
      6 C6        -78.1439  -12.2821  -50.8045 C.ar   1 LIG      -0.11700
      7 C7        -75.9739  -11.6261  -53.7441 C.ar   1 LIG      -0.11700
      8 C8        -76.2719  -10.7330  -51.1189 C.ar   1 LIG      -0.11700
      9 C9        -76.9833  -12.1806  -52.9404 C.ar   1 LIG       0.00400
     10 C10       -77.1346  -11.7274  -51.6082 C.ar   1 LIG       0.00400
     11 H1        -79.5044  -14.4829  -53.0080 H      1 LIG       0.11500
     12 H2        -79.7687  -13.6903  -50.6753 H      1 LIG       0.11500
     13 H3        -74.3490  -10.2183  -53.8740 H      1 LIG       0.11500
     14 H4        -74.6141   -9.4242  -51.5417 H      1 LIG       0.11500
     15 H5        -77.7485  -13.5382  -54.4506 H      1 LIG       0.11500
     16 H6        -78.2779  -11.9492  -49.7773 H      1 LIG       0.11500
     17 H7        -75.8393  -11.9595  -54.7710 H      1 LIG       0.11500
     18 H8        -76.3701  -10.3694  -50.0981 H      1 LIG       0.11500
@<TRIPOS>BOND
      1       1       2 ar
      2       1       5 ar
      3       2       6 ar
      4       3       4 ar
      5       3       7 ar
      6       4       8 ar
      7       5       9 ar
      8       6      10 ar
      9       7       9 ar
     10       8      10 ar
     11       9      10 ar
     12       1      11 1
     13       2      12 1
     14       3      13 1
     15       4      14 1
     16       5      15 1
     17       6      16 1
     18       7      17 1
     19       8      18 1
@<TRIPOS>ALT_TYPE
CGenFF_4.0_ALT_TYPE_SET
CGenFF_4.0 1 CG2R61 2 CG2R61 3 CG2R61 4 CG2R61 5 CG2R61 6 CG2R61 7 CG2R61 8 CG2R61 9 CG2R61 10 CG2R61 11 HGR61 12 HGR61 13 HGR61 14 HGR61 15 HGR61 16 HGR61 17 HGR61 18 HGR61
@<TRIPOS>MOLECULE
naphtalene
 18 19 0 0 0
****
USER_CHARGES
INVALID_CHARGES
Pose:   8 Cluster:   8 Fr_nu:  44169 TotEn:   -12.10
@<TRIPOS>ATOM
      1 C1        -65.9944   -0.8773  -27.8050 C.ar   1 LIG      -0.11500
      2 C2        -65.6380   -2.0400  -27.1284 C.ar   1 LIG      -0.11500
      3 C3        -62.4613    1.5468  -25.4999 C.ar   1 LIG      -0.11500
      4 C4        -62.1049    0.3840  -24.8233 C.ar   1 LIG      -0.11500
      5 C5        -65.2963    0.3081  -27.5724 C.ar   1 LIG      -0.11700
      6 C6        -64.5822   -2.0221  -26.2167 C.ar   1 LIG      -0.11700
      7 C7        -63.5171    1.5288  -26.4117 C.ar   1 LIG      -0.11700
      8 C8        -62.8030   -0.8014  -25.0558 C.ar   1 LIG      -0.11700
      9 C9        -64.2308    0.3446  -26.6581 C.ar   1 LIG       0.00400
     10 C10       -63.8685   -0.8379  -25.9701 C.ar   1 LIG       0.00400
     11 H1        -66.8168   -0.8917  -28.5142 H      1 LIG       0.11500
     12 H2        -66.1819   -2.9623  -27.3104 H      1 LIG       0.11500
     13 H3        -61.9175    2.4696  -25.3184 H      1 LIG       0.11500
     14 H4        -61.2834    0.3994  -24.1132 H      1 LIG       0.11500
     15 H5        -65.5926    1.2051  -28.1122 H      1 LIG       0.11500
     16 H6        -64.3205   -2.9429  -25.6995 H      1 LIG       0.11500
     17 H7        -63.7781    2.4495  -26.9293 H      1 LIG       0.11500
     18 H8        -62.5074   -1.6984  -24.5154 H      1 LIG       0.11500
@<TRIPOS>BOND
      1       1       2 ar
      2       1       5 ar
      3       2       6 ar
      4       3       4 ar
      5       3       7 ar
      6       4       8 ar
      7       5       9 ar
      8       6      10 ar
      9       7       9 ar
     10       8      10 ar
     11       9      10 ar
     12       1      11 1
     13       2      12 1
     14       3      13 1
     15       4      14 1
     16       5      15 1
     17       6      16 1
     18       7      17 1
     19       8      18 1
@<TRIPOS>ALT_TYPE
CGenFF_4.0_ALT_TYPE_SET
CGenFF_4.0 1 CG2R61 2 CG2R61 3 CG2R61 4 CG2R61 5 CG2R61 6 CG2R61 7 CG2R61 8 CG2R61 9 CG2R61 10 CG2R61 11 HGR61 12 HGR61 13 HGR61 14 HGR61 15 HGR61 16 HGR61 17 HGR61 18 HGR61
@<TRIPOS>MOLECULE
naphtalene
 18 19 0 0 0
****
USER_CHARGES
INVALID_CHARGES
Pose:   9 Cluster:   9 Fr_nu: 266641 TotEn:   -12.02
@<TRIPOS>ATOM
      1 C1        -59.2728   -3.3890  -54.0599 C.ar   1 LIG      -0.11500
      2 C2        -58.1010   -3.9874  -53.6064 C.ar   1 LIG      -0.11500
      3 C3        -60.9231   -7.7272  -55.5190 C.ar   1 LIG      -0.11500
      4 C4        -59.7513   -8.3255  -55.0655 C.ar   1 LIG      -0.11500
      5 C5        -60.2706   -4.1656  -54.6497 C.ar   1 LIG      -0.11700
      6 C6        -57.9224   -5.3644  -53.7409 C.ar   1 LIG      -0.11700
      7 C7        -61.1017   -6.3501  -55.3844 C.ar   1 LIG      -0.11700
      8 C8        -58.7533   -7.5491  -54.4758 C.ar   1 LIG      -0.11700
      9 C9        -60.1078   -5.5531  -54.7933 C.ar   1 LIG       0.00400
     10 C10       -58.9162   -6.1615  -54.3322 C.ar   1 LIG       0.00400
     11 H1        -59.4110   -2.3169  -53.9554 H      1 LIG       0.11500
     12 H2        -57.3249   -3.3820  -53.1472 H      1 LIG       0.11500
     13 H3        -61.6998   -8.3322  -55.9783 H      1 LIG       0.11500
     14 H4        -59.6130   -9.3975  -55.1716 H      1 LIG       0.11500
     15 H5        -61.1783   -3.6764  -54.9973 H      1 LIG       0.11500
     16 H6        -56.9986   -5.8110  -53.3789 H      1 LIG       0.11500
     17 H7        -62.0259   -5.9039  -55.7457 H      1 LIG       0.11500
     18 H8        -57.8453   -8.0379  -54.1288 H      1 LIG       0.11500
@<TRIPOS>BOND
      1       1       2 ar
      2       1       5 ar
      3       2       6 ar
      4       3       4 ar
      5       3       7 ar
      6       4       8 ar
      7       5       9 ar
      8       6      10 ar
      9       7       9 ar
     10       8      10 ar
     11       9      10 ar
     12       1      11 1
     13       2      12 1
     14       3      13 1
     15       4      14 1
     16       5      15 1
     17       6      16 1
     18       7      17 1
     19       8      18 1
@<TRIPOS>ALT_TYPE
CGenFF_4.0_ALT_TYPE_SET
CGenFF_4.0 1 CG2R61 2 CG2R61 3 CG2R61 4 CG2R61 5 CG2R61 6 CG2R61 7 CG2R61 8 CG2R61 9 CG2R61 10 CG2R61 11 HGR61 12 HGR61 13 HGR61 14 HGR61 15 HGR61 16 HGR61 17 HGR61 18 HGR61
@<TRIPOS>MOLECULE
naphtalene
 18 19 0 0 0
****
USER_CHARGES
INVALID_CHARGES
Pose:  10 Cluster:  10 Fr_nu: 109814 TotEn:   -11.92
@<TRIPOS>ATOM
      1 C1        -60.6263   -1.5536  -23.9950 C.ar   1 LIG      -0.11500
      2 C2        -61.3440   -0.5006  -23.4356 C.ar   1 LIG      -0.11500
      3 C3        -58.9629   -2.7620  -19.5852 C.ar   1 LIG      -0.11500
      4 C4        -59.6807   -1.7089  -19.0260 C.ar   1 LIG      -0.11500
      5 C5        -59.8532   -2.3821  -23.1811 C.ar   1 LIG      -0.11700
      6 C6        -61.2915   -0.2719  -22.0604 C.ar   1 LIG      -0.11700
      7 C7        -59.0156   -2.9907  -20.9606 C.ar   1 LIG      -0.11700
      8 C8        -60.4538   -0.8803  -19.8398 C.ar   1 LIG      -0.11700
      9 C9        -59.7886   -2.1667  -21.7948 C.ar   1 LIG       0.00400
     10 C10       -60.5184   -1.0958  -21.2261 C.ar   1 LIG       0.00400
     11 H1        -60.6672   -1.7308  -25.0657 H      1 LIG       0.11500
     12 H2        -61.9458    0.1436  -24.0701 H      1 LIG       0.11500
     13 H3        -58.3610   -3.4068  -18.9512 H      1 LIG       0.11500
     14 H4        -59.6383   -1.5314  -17.9554 H      1 LIG       0.11500
     15 H5        -59.3000   -3.1990  -23.6401 H      1 LIG       0.11500
     16 H6        -61.8610    0.5567  -21.6447 H      1 LIG       0.11500
     17 H7        -58.4467   -3.8198  -21.3759 H      1 LIG       0.11500
     18 H8        -61.0064   -0.0629  -19.3811 H      1 LIG       0.11500
@<TRIPOS>BOND
      1       1       2 ar
      2       1       5 ar
      3       2       6 ar
      4       3       4 ar
      5       3       7 ar
      6       4       8 ar
      7       5       9 ar
      8       6      10 ar
      9       7       9 ar
     10       8      10 ar
     11       9      10 ar
     12       1      11 1
     13       2      12 1
     14       3      13 1
     15       4      14 1
     16       5      15 1
     17       6      16 1
     18       7      17 1
     19       8      18 1
@<TRIPOS>ALT_TYPE
CGenFF_4.0_ALT_TYPE_SET
CGenFF_4.0 1 CG2R61 2 CG2R61 3 CG2R61 4 CG2R61 5 CG2R61 6 CG2R61 7 CG2R61 8 CG2R61 9 CG2R61 10 CG2R61 11 HGR61 12 HGR61 13 HGR61 14 HGR61 15 HGR61 16 HGR61 17 HGR61 18 HGR61
@<TRIPOS>MOLECULE
naphtalene
 18 19 0 0 0
****
USER_CHARGES
INVALID_CHARGES
Pose:  11 Cluster:  11 Fr_nu:  57921 TotEn:   -11.89
@<TRIPOS>ATOM
      1 C1        -69.5867   -2.4606  -28.7925 C.ar   1 LIG      -0.11500
      2 C2        -69.9294   -1.1548  -29.1306 C.ar   1 LIG      -0.11500
      3 C3        -65.1384   -0.9616  -27.5126 C.ar   1 LIG      -0.11500
      4 C4        -65.4812    0.3442  -27.8508 C.ar   1 LIG      -0.11500
      5 C5        -68.3105   -2.7439  -28.3051 C.ar   1 LIG      -0.11700
      6 C6        -68.9974   -0.1273  -28.9826 C.ar   1 LIG      -0.11700
      7 C7        -66.0705   -1.9891  -27.6606 C.ar   1 LIG      -0.11700
      8 C8        -66.7573    0.6276  -28.3382 C.ar   1 LIG      -0.11700
      9 C9        -67.3596   -1.7221  -28.1497 C.ar   1 LIG       0.00400
     10 C10       -67.7082   -0.3943  -28.4936 C.ar   1 LIG       0.00400
     11 H1        -70.3125   -3.2602  -28.9084 H      1 LIG       0.11500
     12 H2        -70.9233   -0.9353  -29.5097 H      1 LIG       0.11500
     13 H3        -64.1445   -1.1818  -27.1333 H      1 LIG       0.11500
     14 H4        -64.7545    1.1431  -27.7360 H      1 LIG       0.11500
     15 H5        -68.0644   -3.7720  -28.0475 H      1 LIG       0.11500
     16 H6        -69.2872    0.8861  -29.2526 H      1 LIG       0.11500
     17 H7        -65.7808   -3.0022  -27.3897 H      1 LIG       0.11500
     18 H8        -67.0034    1.6556  -28.5966 H      1 LIG       0.11500
@<TRIPOS>BOND
      1       1       2 ar
      2       1       5 ar
      3       2       6 ar
      4       3       4 ar
      5       3       7 ar
      6       4       8 ar
      7       5       9 ar
      8       6      10 ar
      9       7       9 ar
     10       8      10 ar
     11       9      10 ar
     12       1      11 1
     13       2      12 1
     14       3      13 1
     15       4      14 1
     16       5      15 1
     17       6      16 1
     18       7      17 1
     19       8      18 1
@<TRIPOS>ALT_TYPE
CGenFF_4.0_ALT_TYPE_SET
CGenFF_4.0 1 CG2R61 2 CG2R61 3 CG2R61 4 CG2R61 5 CG2R61 6 CG2R61 7 CG2R61 8 CG2R61 9 CG2R61 10 CG2R61 11 HGR61 12 HGR61 13 HGR61 14 HGR61 15 HGR61 16 HGR61 17 HGR61 18 HGR61
@<TRIPOS>MOLECULE
naphtalene
 18 19 0 0 0
****
USER_CHARGES
INVALID_CHARGES
Pose:  12 Cluster:  12 Fr_nu: 313579 TotEn:   -11.84
@<TRIPOS>ATOM
      1 C1        -64.3149   -0.9329  -26.8114 C.ar   1 LIG      -0.11500
      2 C2        -64.3440   -1.9585  -25.8711 C.ar   1 LIG      -0.11500
      3 C3        -68.6753   -2.3237  -28.4625 C.ar   1 LIG      -0.11500
      4 C4        -68.7042   -3.3492  -27.5222 C.ar   1 LIG      -0.11500
      5 C5        -65.3827   -0.7634  -27.6932 C.ar   1 LIG      -0.11700
      6 C6        -65.4407   -2.8185  -25.8089 C.ar   1 LIG      -0.11700
      7 C7        -67.5784   -1.4636  -28.5247 C.ar   1 LIG      -0.11700
      8 C8        -67.6364   -3.5189  -26.6404 C.ar   1 LIG      -0.11700
      9 C9        -66.4949   -1.6197  -27.6449 C.ar   1 LIG       0.00400
     10 C10       -66.5243   -2.6626  -26.6887 C.ar   1 LIG       0.00400
     11 H1        -63.4606   -0.2641  -26.8598 H      1 LIG       0.11500
     12 H2        -63.5123   -2.0895  -25.1849 H      1 LIG       0.11500
     13 H3        -69.5068   -2.1920  -29.1491 H      1 LIG       0.11500
     14 H4        -69.5581   -4.0186  -27.4753 H      1 LIG       0.11500
     15 H5        -65.3384    0.0448  -28.4204 H      1 LIG       0.11500
     16 H6        -65.4423   -3.6130  -25.0655 H      1 LIG       0.11500
     17 H7        -67.5774   -0.6687  -29.2675 H      1 LIG       0.11500
     18 H8        -67.6802   -4.3276  -25.9137 H      1 LIG       0.11500
@<TRIPOS>BOND
      1       1       2 ar
      2       1       5 ar
      3       2       6 ar
      4       3       4 ar
      5       3       7 ar
      6       4       8 ar
      7       5       9 ar
      8       6      10 ar
      9       7       9 ar
     10       8      10 ar
     11       9      10 ar
     12       1      11 1
     13       2      12 1
     14       3      13 1
     15       4      14 1
     16       5      15 1
     17       6      16 1
     18       7      17 1
     19       8      18 1
@<TRIPOS>ALT_TYPE
CGenFF_4.0_ALT_TYPE_SET
CGenFF_4.0 1 CG2R61 2 CG2R61 3 CG2R61 4 CG2R61 5 CG2R61 6 CG2R61 7 CG2R61 8 CG2R61 9 CG2R61 10 CG2R61 11 HGR61 12 HGR61 13 HGR61 14 HGR61 15 HGR61 16 HGR61 17 HGR61 18 HGR61
@<TRIPOS>MOLECULE
naphtalene
 18 19 0 0 0
****
USER_CHARGES
INVALID_CHARGES
Pose:  13 Cluster:  13 Fr_nu: 249577 TotEn:   -11.43
@<TRIPOS>ATOM
      1 C1        -46.9037    6.6730  -34.5002 C.ar   1 LIG      -0.11500
      2 C2        -47.5820    7.4102  -35.4663 C.ar   1 LIG      -0.11500
      3 C3        -50.6256    3.5477  -34.2720 C.ar   1 LIG      -0.11500
      4 C4        -51.3038    4.2849  -35.2381 C.ar   1 LIG      -0.11500
      5 C5        -47.4871    5.5272  -33.9587 C.ar   1 LIG      -0.11700
      6 C6        -48.8462    7.0045  -35.8946 C.ar   1 LIG      -0.11700
      7 C7        -49.3613    3.9534  -33.8438 C.ar   1 LIG      -0.11700
      8 C8        -50.7206    5.4308  -35.7796 C.ar   1 LIG      -0.11700
      9 C9        -48.7590    5.1041  -34.3780 C.ar   1 LIG       0.00400
     10 C10       -49.4487    5.8538  -35.3603 C.ar   1 LIG       0.00400
     11 H1        -45.9197    6.9897  -34.1668 H      1 LIG       0.11500
     12 H2        -47.1268    8.3019  -35.8874 H      1 LIG       0.11500
     13 H3        -51.0803    2.6556  -33.8505 H      1 LIG       0.11500
     14 H4        -52.2883    3.9686  -35.5701 H      1 LIG       0.11500
     15 H5        -46.9387    4.9667  -33.2044 H      1 LIG       0.11500
     16 H6        -49.3580    7.5957  -36.6512 H      1 LIG       0.11500
     17 H7        -48.8493    3.3616  -33.0878 H      1 LIG       0.11500
     18 H8        -51.2691    5.9919  -36.5334 H      1 LIG       0.11500
@<TRIPOS>BOND
      1       1       2 ar
      2       1       5 ar
      3       2       6 ar
      4       3       4 ar
      5       3       7 ar
      6       4       8 ar
      7       5       9 ar
      8       6      10 ar
      9       7       9 ar
     10       8      10 ar
     11       9      10 ar
     12       1      11 1
     13       2      12 1
     14       3      13 1
     15       4      14 1
     16       5      15 1
     17       6      16 1
     18       7      17 1
     19       8      18 1
@<TRIPOS>ALT_TYPE
CGenFF_4.0_ALT_TYPE_SET
CGenFF_4.0 1 CG2R61 2 CG2R61 3 CG2R61 4 CG2R61 5 CG2R61 6 CG2R61 7 CG2R61 8 CG2R61 9 CG2R61 10 CG2R61 11 HGR61 12 HGR61 13 HGR61 14 HGR61 15 HGR61 16 HGR61 17 HGR61 18 HGR61
@<TRIPOS>MOLECULE
naphtalene
 18 19 0 0 0
****
USER_CHARGES
INVALID_CHARGES
Pose:  14 Cluster:  14 Fr_nu:  41122 TotEn:   -11.37
@<TRIPOS>ATOM
      1 C1        -67.3187   -2.3787  -27.6622 C.ar   1 LIG      -0.11500
      2 C2        -66.2304   -2.3142  -26.7972 C.ar   1 LIG      -0.11500
      3 C3        -69.0337   -6.2202  -25.2180 C.ar   1 LIG      -0.11500
      4 C4        -67.9454   -6.1556  -24.3530 C.ar   1 LIG      -0.11500
      5 C5        -68.2906   -3.3646  -27.4897 C.ar   1 LIG      -0.11700
      6 C6        -66.1098   -3.2352  -25.7563 C.ar   1 LIG      -0.11700
      7 C7        -69.1543   -5.2990  -26.2589 C.ar   1 LIG      -0.11700
      8 C8        -66.9733   -5.1698  -24.5255 C.ar   1 LIG      -0.11700
      9 C9        -68.1853   -4.3000  -26.4474 C.ar   1 LIG       0.00400
     10 C10       -67.0786   -4.2344  -25.5678 C.ar   1 LIG       0.00400
     11 H1        -67.4118   -1.6617  -28.4727 H      1 LIG       0.11500
     12 H2        -65.4745   -1.5461  -26.9322 H      1 LIG       0.11500
     13 H3        -69.7902   -6.9881  -25.0834 H      1 LIG       0.11500
     14 H4        -67.8521   -6.8737  -23.5436 H      1 LIG       0.11500
     15 H5        -69.1326   -3.3964  -28.1782 H      1 LIG       0.11500
     16 H6        -65.2511   -3.1657  -25.0918 H      1 LIG       0.11500
     17 H7        -70.0135   -5.3682  -26.9228 H      1 LIG       0.11500
     18 H8        -66.1308   -5.1383  -23.8376 H      1 LIG       0.11500
@<TRIPOS>BOND
      1       1       2 ar
      2       1       5 ar
      3       2       6 ar
      4       3       4 ar
      5       3       7 ar
      6       4       8 ar
      7       5       9 ar
      8       6      10 ar
      9       7       9 ar
     10       8      10 ar
     11       9      10 ar
     12       1      11 1
     13       2      12 1
     14       3      13 1
     15       4      14 1
     16       5      15 1
     17       6      16 1
     18       7      17 1
     19       8      18 1
@<TRIPOS>ALT_TYPE
CGenFF_4.0_ALT_TYPE_SET
CGenFF_4.0 1 CG2R61 2 CG2R61 3 CG2R61 4 CG2R61 5 CG2R61 6 CG2R61 7 CG2R61 8 CG2R61 9 CG2R61 10 CG2R61 11 HGR61 12 HGR61 13 HGR61 14 HGR61 15 HGR61 16 HGR61 17 HGR61 18 HGR61
@<TRIPOS>MOLECULE
naphtalene
 18 19 0 0 0
****
USER_CHARGES
INVALID_CHARGES
Pose:  15 Cluster:  15 Fr_nu: 329455 TotEn:   -11.32
@<TRIPOS>ATOM
      1 C1        -57.4153    7.2046  -37.0045 C.ar   1 LIG      -0.11500
      2 C2        -56.9832    7.5515  -38.2811 C.ar   1 LIG      -0.11500
      3 C3        -61.0930    4.6726  -38.9375 C.ar   1 LIG      -0.11500
      4 C4        -60.6608    5.0196  -40.2141 C.ar   1 LIG      -0.11500
      5 C5        -58.5451    6.4019  -36.8435 C.ar   1 LIG      -0.11700
      6 C6        -57.6791    7.0972  -39.4017 C.ar   1 LIG      -0.11700
      7 C7        -60.3970    5.1269  -37.8169 C.ar   1 LIG      -0.11700
      8 C8        -59.5311    5.8223  -40.3752 C.ar   1 LIG      -0.11700
      9 C9        -59.2578    5.9357  -37.9603 C.ar   1 LIG       0.00400
     10 C10       -58.8184    6.2885  -39.2584 C.ar   1 LIG       0.00400
     11 H1        -56.8735    7.5590  -36.1325 H      1 LIG       0.11500
     12 H2        -56.1034    8.1762  -38.4053 H      1 LIG       0.11500
     13 H3        -61.9728    4.0477  -38.8126 H      1 LIG       0.11500
     14 H4        -61.2038    4.6661  -41.0856 H      1 LIG       0.11500
     15 H5        -58.8649    6.1436  -35.8361 H      1 LIG       0.11500
     16 H6        -57.3231    7.3803  -40.3901 H      1 LIG       0.11500
     17 H7        -60.7526    4.8430  -36.8286 H      1 LIG       0.11500
     18 H8        -59.2115    6.0814  -41.3825 H      1 LIG       0.11500
@<TRIPOS>BOND
      1       1       2 ar
      2       1       5 ar
      3       2       6 ar
      4       3       4 ar
      5       3       7 ar
      6       4       8 ar
      7       5       9 ar
      8       6      10 ar
      9       7       9 ar
     10       8      10 ar
     11       9      10 ar
     12       1      11 1
     13       2      12 1
     14       3      13 1
     15       4      14 1
     16       5      15 1
     17       6      16 1
     18       7      17 1
     19       8      18 1
@<TRIPOS>ALT_TYPE
CGenFF_4.0_ALT_TYPE_SET
CGenFF_4.0 1 CG2R61 2 CG2R61 3 CG2R61 4 CG2R61 5 CG2R61 6 CG2R61 7 CG2R61 8 CG2R61 9 CG2R61 10 CG2R61 11 HGR61 12 HGR61 13 HGR61 14 HGR61 15 HGR61 16 HGR61 17 HGR61 18 HGR61
@<TRIPOS>MOLECULE
naphtalene
 18 19 0 0 0
****
USER_CHARGES
INVALID_CHARGES
Pose:  16 Cluster:  16 Fr_nu: 306666 TotEn:   -10.50
@<TRIPOS>ATOM
      1 C1        -80.0289  -19.0409  -29.3416 C.ar   1 LIG      -0.11500
      2 C2        -81.4014  -19.1789  -29.5258 C.ar   1 LIG      -0.11500
      3 C3        -79.2248  -21.7968  -33.2698 C.ar   1 LIG      -0.11500
      4 C4        -80.5974  -21.9348  -33.4539 C.ar   1 LIG      -0.11500
      5 C5        -79.1404  -19.6557  -30.2243 C.ar   1 LIG      -0.11700
      6 C6        -81.8908  -19.9321  -30.5932 C.ar   1 LIG      -0.11700
      7 C7        -78.7354  -21.0435  -32.2024 C.ar   1 LIG      -0.11700
      8 C8        -81.4860  -21.3201  -32.5713 C.ar   1 LIG      -0.11700
      9 C9        -79.6153  -20.4177  -31.3042 C.ar   1 LIG       0.00400
     10 C10       -81.0110  -20.5580  -31.4914 C.ar   1 LIG       0.00400
     11 H1        -79.6485  -18.4548  -28.5101 H      1 LIG       0.11500
     12 H2        -82.0923  -18.6996  -28.8383 H      1 LIG       0.11500
     13 H3        -78.5333  -22.2758  -33.9572 H      1 LIG       0.11500
     14 H4        -80.9772  -22.5221  -34.2847 H      1 LIG       0.11500
     15 H5        -78.0715  -19.5346  -30.0607 H      1 LIG       0.11500
     16 H6        -82.9675  -20.0261  -30.7183 H      1 LIG       0.11500
     17 H7        -77.6587  -20.9490  -32.0779 H      1 LIG       0.11500
     18 H8        -82.5549  -21.4416  -32.7343 H      1 LIG       0.11500
@<TRIPOS>BOND
      1       1       2 ar
      2       1       5 ar
      3       2       6 ar
      4       3       4 ar
      5       3       7 ar
      6       4       8 ar
      7       5       9 ar
      8       6      10 ar
      9       7       9 ar
     10       8      10 ar
     11       9      10 ar
     12       1      11 1
     13       2      12 1
     14       3      13 1
     15       4      14 1
     16       5      15 1
     17       6      16 1
     18       7      17 1
     19       8      18 1
@<TRIPOS>ALT_TYPE
CGenFF_4.0_ALT_TYPE_SET
CGenFF_4.0 1 CG2R61 2 CG2R61 3 CG2R61 4 CG2R61 5 CG2R61 6 CG2R61 7 CG2R61 8 CG2R61 9 CG2R61 10 CG2R61 11 HGR61 12 HGR61 13 HGR61 14 HGR61 15 HGR61 16 HGR61 17 HGR61 18 HGR61
@<TRIPOS>MOLECULE
naphtalene
 18 19 0 0 0
****
USER_CHARGES
INVALID_CHARGES
Pose:  17 Cluster:  17 Fr_nu:  33705 TotEn:   -10.10
@<TRIPOS>ATOM
      1 C1        -63.7816   -1.1003  -26.2726 C.ar   1 LIG      -0.11500
      2 C2        -64.3883   -0.4536  -25.2000 C.ar   1 LIG      -0.11500
      3 C3        -59.8171   -1.8773  -23.5612 C.ar   1 LIG      -0.11500
      4 C4        -60.4239   -1.2305  -22.4886 C.ar   1 LIG      -0.11500
      5 C5        -62.4929   -1.6178  -26.1379 C.ar   1 LIG      -0.11700
      6 C6        -63.7090   -0.3219  -23.9887 C.ar   1 LIG      -0.11700
      7 C7        -60.4966   -2.0091  -24.7726 C.ar   1 LIG      -0.11700
      8 C8        -61.7125   -0.7130  -22.6232 C.ar   1 LIG      -0.11700
      9 C9        -61.7942   -1.4942  -24.9259 C.ar   1 LIG       0.00400
     10 C10       -62.4113   -0.8366  -23.8353 C.ar   1 LIG       0.00400
     11 H1        -64.3107   -1.2021  -27.2156 H      1 LIG       0.11500
     12 H2        -65.3917   -0.0514  -25.3058 H      1 LIG       0.11500
     13 H3        -58.8136   -2.2800  -23.4559 H      1 LIG       0.11500
     14 H4        -59.8938   -1.1278  -21.5464 H      1 LIG       0.11500
     15 H5        -62.0380   -2.1191  -26.9898 H      1 LIG       0.11500
     16 H6        -64.2028    0.1869  -23.1634 H      1 LIG       0.11500
     17 H7        -60.0029   -2.5186  -25.5974 H      1 LIG       0.11500
     18 H8        -62.1674   -0.2110  -21.7717 H      1 LIG       0.11500
@<TRIPOS>BOND
      1       1       2 ar
      2       1       5 ar
      3       2       6 ar
      4       3       4 ar
      5       3       7 ar
      6       4       8 ar
      7       5       9 ar
      8       6      10 ar
      9       7       9 ar
     10       8      10 ar
     11       9      10 ar
     12       1      11 1
     13       2      12 1
     14       3      13 1
     15       4      14 1
     16       5      15 1
     17       6      16 1
     18       7      17 1
     19       8      18 1
@<TRIPOS>ALT_TYPE
CGenFF_4.0_ALT_TYPE_SET
CGenFF_4.0 1 CG2R61 2 CG2R61 3 CG2R61 4 CG2R61 5 CG2R61 6 CG2R61 7 CG2R61 8 CG2R61 9 CG2R61 10 CG2R61 11 HGR61 12 HGR61 13 HGR61 14 HGR61 15 HGR61 16 HGR61 17 HGR61 18 HGR61
@<TRIPOS>MOLECULE
naphtalene
 18 19 0 0 0
****
USER_CHARGES
INVALID_CHARGES
Pose:  18 Cluster:  18 Fr_nu:   4277 TotEn:    -9.94
@<TRIPOS>ATOM
      1 C1        -71.8266  -25.4777  -41.6173 C.ar   1 LIG      -0.11500
      2 C2        -72.1523  -24.3165  -40.9227 C.ar   1 LIG      -0.11500
      3 C3        -75.1057  -24.3545  -45.0318 C.ar   1 LIG      -0.11500
      4 C4        -75.4313  -23.1934  -44.3371 C.ar   1 LIG      -0.11500
      5 C5        -72.4771  -25.7817  -42.8135 C.ar   1 LIG      -0.11700
      6 C6        -73.1295  -23.4549  -41.4215 C.ar   1 LIG      -0.11700
      7 C7        -74.1283  -25.2161  -44.5329 C.ar   1 LIG      -0.11700
      8 C8        -74.7809  -22.8893  -43.1408 C.ar   1 LIG      -0.11700
      9 C9        -73.4635  -24.9259  -43.3304 C.ar   1 LIG       0.00400
     10 C10       -73.7946  -23.7451  -42.6240 C.ar   1 LIG       0.00400
     11 H1        -71.0661  -26.1483  -41.2282 H      1 LIG       0.11500
     12 H2        -71.6451  -24.0806  -39.9917 H      1 LIG       0.11500
     13 H3        -75.6125  -24.5910  -45.9631 H      1 LIG       0.11500
     14 H4        -76.1929  -22.5238  -44.7259 H      1 LIG       0.11500
     15 H5        -72.2067  -26.6950  -43.3394 H      1 LIG       0.11500
     16 H6        -73.3677  -22.5525  -40.8621 H      1 LIG       0.11500
     17 H7        -73.8897  -26.1180  -45.0928 H      1 LIG       0.11500
     18 H8        -75.0517  -21.9763  -42.6143 H      1 LIG       0.11500
@<TRIPOS>BOND
      1       1       2 ar
      2       1       5 ar
      3       2       6 ar
      4       3       4 ar
      5       3       7 ar
      6       4       8 ar
      7       5       9 ar
      8       6      10 ar
      9       7       9 ar
     10       8      10 ar
     11       9      10 ar
     12       1      11 1
     13       2      12 1
     14       3      13 1
     15       4      14 1
     16       5      15 1
     17       6      16 1
     18       7      17 1
     19       8      18 1
@<TRIPOS>ALT_TYPE
CGenFF_4.0_ALT_TYPE_SET
CGenFF_4.0 1 CG2R61 2 CG2R61 3 CG2R61 4 CG2R61 5 CG2R61 6 CG2R61 7 CG2R61 8 CG2R61 9 CG2R61 10 CG2R61 11 HGR61 12 HGR61 13 HGR61 14 HGR61 15 HGR61 16 HGR61 17 HGR61 18 HGR61
@<TRIPOS>MOLECULE
naphtalene
 18 19 0 0 0
****
USER_CHARGES
INVALID_CHARGES
Pose:  19 Cluster:  19 Fr_nu:   6465 TotEn:    -9.86
@<TRIPOS>ATOM
      1 C1        -60.4930   -2.7376  -20.1607 C.ar   1 LIG      -0.11500
      2 C2        -59.2434   -2.8216  -20.7675 C.ar   1 LIG      -0.11500
      3 C3        -62.4242   -1.1952  -24.3517 C.ar   1 LIG      -0.11500
      4 C4        -61.1745   -1.2792  -24.9584 C.ar   1 LIG      -0.11500
      5 C5        -61.5996   -2.3126  -20.8965 C.ar   1 LIG      -0.11700
      6 C6        -59.0954   -2.4810  -22.1123 C.ar   1 LIG      -0.11700
      7 C7        -62.5721   -1.5359  -23.0069 C.ar   1 LIG      -0.11700
      8 C8        -60.0678   -1.7041  -24.2227 C.ar   1 LIG      -0.11700
      9 C9        -61.4691   -1.9657  -22.2512 C.ar   1 LIG       0.00400
     10 C10       -60.1983   -2.0511  -22.8681 C.ar   1 LIG       0.00400
     11 H1        -60.6075   -3.0024  -19.1137 H      1 LIG       0.11500
     12 H2        -58.3826   -3.1529  -20.1939 H      1 LIG       0.11500
     13 H3        -63.2856   -0.8641  -24.9249 H      1 LIG       0.11500
     14 H4        -61.0603   -1.0129  -26.0051 H      1 LIG       0.11500
     15 H5        -62.5668   -2.2541  -20.4014 H      1 LIG       0.11500
     16 H6        -58.1094   -2.5547  -22.5662 H      1 LIG       0.11500
     17 H7        -63.5584   -1.4629  -22.5534 H      1 LIG       0.11500
     18 H8        -59.1004   -1.7619  -24.7174 H      1 LIG       0.11500
@<TRIPOS>BOND
      1       1       2 ar
      2       1       5 ar
      3       2       6 ar
      4       3       4 ar
      5       3       7 ar
      6       4       8 ar
      7       5       9 ar
      8       6      10 ar
      9       7       9 ar
     10       8      10 ar
     11       9      10 ar
     12       1      11 1
     13       2      12 1
     14       3      13 1
     15       4      14 1
     16       5      15 1
     17       6      16 1
     18       7      17 1
     19       8      18 1
@<TRIPOS>ALT_TYPE
CGenFF_4.0_ALT_TYPE_SET
CGenFF_4.0 1 CG2R61 2 CG2R61 3 CG2R61 4 CG2R61 5 CG2R61 6 CG2R61 7 CG2R61 8 CG2R61 9 CG2R61 10 CG2R61 11 HGR61 12 HGR61 13 HGR61 14 HGR61 15 HGR61 16 HGR61 17 HGR61 18 HGR61
@<TRIPOS>MOLECULE
naphtalene
 18 19 0 0 0
****
USER_CHARGES
INVALID_CHARGES
Pose:  20 Cluster:  20 Fr_nu:  12226 TotEn:    -9.37
@<TRIPOS>ATOM
      1 C1        -63.4701  -24.1184  -26.4087 C.ar   1 LIG      -0.11500
      2 C2        -63.1514  -23.0268  -27.2109 C.ar   1 LIG      -0.11500
      3 C3        -59.6519  -23.1371  -23.5572 C.ar   1 LIG      -0.11500
      4 C4        -59.3333  -22.0454  -24.3595 C.ar   1 LIG      -0.11500
      5 C5        -62.6822  -24.4227  -25.2981 C.ar   1 LIG      -0.11700
      6 C6        -62.0439  -22.2353  -26.9059 C.ar   1 LIG      -0.11700
      7 C7        -60.7596  -23.9286  -23.8622 C.ar   1 LIG      -0.11700
      8 C8        -60.1210  -21.7411  -25.4701 C.ar   1 LIG      -0.11700
      9 C9        -61.5636  -23.6369  -24.9762 C.ar   1 LIG       0.00400
     10 C10       -61.2396  -22.5269  -25.7921 C.ar   1 LIG       0.00400
     11 H1        -64.3321  -24.7346  -26.6469 H      1 LIG       0.11500
     12 H2        -63.7656  -22.7906  -28.0750 H      1 LIG       0.11500
     13 H3        -59.0381  -23.3738  -22.6926 H      1 LIG       0.11500
     14 H4        -58.4703  -21.4305  -24.1216 H      1 LIG       0.11500
     15 H5        -62.9499  -25.2811  -24.6854 H      1 LIG       0.11500
     16 H6        -61.8138  -21.3865  -27.5466 H      1 LIG       0.11500
     17 H7        -60.9899  -24.7767  -23.2210 H      1 LIG       0.11500
     18 H8        -59.8531  -20.8832  -26.0835 H      1 LIG       0.11500
@<TRIPOS>BOND
      1       1       2 ar
      2       1       5 ar
      3       2       6 ar
      4       3       4 ar
      5       3       7 ar
      6       4       8 ar
      7       5       9 ar
      8       6      10 ar
      9       7       9 ar
     10       8      10 ar
     11       9      10 ar
     12       1      11 1
     13       2      12 1
     14       3      13 1
     15       4      14 1
     16       5      15 1
     17       6      16 1
     18       7      17 1
     19       8      18 1
@<TRIPOS>ALT_TYPE
CGenFF_4.0_ALT_TYPE_SET
CGenFF_4.0 1 CG2R61 2 CG2R61 3 CG2R61 4 CG2R61 5 CG2R61 6 CG2R61 7 CG2R61 8 CG2R61 9 CG2R61 10 CG2R61 11 HGR61 12 HGR61 13 HGR61 14 HGR61 15 HGR61 16 HGR61 17 HGR61 18 HGR61
# TRIPOS MOL2 file generated by SEED

@<TRIPOS>MOLECULE
pyrazole
 9 9 0 0 0
****
USER_CHARGES
INVALID_CHARGES
Pose:   1 Cluster:   1 Fr_nu: 6778126 TotEn:   -20.20
@<TRIPOS>ATOM
      1 C1        -72.7397  -24.5762  -41.5012 C.2    1 LIG      -0.25100
      2 C2        -73.5999  -24.1670  -40.4647 C.2    1 LIG       0.13200
      3 C3        -71.4824  -24.5018  -40.9534 C.2    1 LIG      -0.03800
      4 N1        -72.9446  -23.8559  -39.3433 N.2    1 LIG      -0.57800
      5 N2        -71.6591  -24.0697  -39.6718 N.pl3  1 LIG      -0.05900
      6 H1        -72.9945  -24.8830  -42.5048 H      1 LIG       0.15700
      7 H2        -74.6771  -24.0820  -40.4799 H      1 LIG       0.15600
      8 H3        -70.5000  -24.7104  -41.3517 H      1 LIG       0.15900
      9 H4        -70.9500  -23.8980  -38.9701 H      1 LIG       0.32200
@<TRIPOS>BOND
      1       1       2 1
      2       1       3 2
      3       2       4 2
      4       3       5 1
      5       4       5 1
      6       1       6 1
      7       2       7 1
      8       3       8 1
      9       5       9 1
@<TRIPOS>ALT_TYPE
CGenFF_4.0_ALT_TYPE_SET
CGenFF_4.0 1 CG2R51 2 CG2R52 3 CG2R51 4 NG2R50 5 NG2R51 6 HGR51 7 HGR52 8 HGR52 9 HGP1
@<TRIPOS>MOLECULE
pyrazole
 9 9 0 0 0
****
USER_CHARGES
INVALID_CHARGES
Pose:   2 Cluster:   2 Fr_nu: 9576275 TotEn:   -19.43
@<TRIPOS>ATOM
      1 C1        -47.4243   -9.6817  -25.4615 C.2    1 LIG      -0.25100
      2 C2        -46.0933   -9.8535  -25.0363 C.2    1 LIG       0.13200
      3 C3        -48.0289  -10.8851  -25.1919 C.2    1 LIG      -0.03800
      4 N1        -45.8652  -11.0701  -24.5345 N.2    1 LIG      -0.57800
      5 N2        -47.0610  -11.6737  -24.6425 N.pl3  1 LIG      -0.05900
      6 H1        -47.8823   -8.8080  -25.9012 H      1 LIG       0.15700
      7 H2        -45.2798   -9.1430  -25.0716 H      1 LIG       0.15600
      8 H3        -49.0371  -11.2440  -25.3402 H      1 LIG       0.15900
      9 H4        -47.1460  -12.6302  -24.3221 H      1 LIG       0.32200
@<TRIPOS>BOND
      1       1       2 1
      2       1       3 2
      3       2       4 2
      4       3       5 1
      5       4       5 1
      6       1       6 1
      7       2       7 1
      8       3       8 1
      9       5       9 1
@<TRIPOS>ALT_TYPE
CGenFF_4.0_ALT_TYPE_SET
CGenFF_4.0 1 CG2R51 2 CG2R52 3 CG2R51 4 NG2R50 5 NG2R51 6 HGR51 7 HGR52 8 HGR52 9 HGP1
@<TRIPOS>MOLECULE
pyrazole
 9 9 0 0 0
****
USER_CHARGES
INVALID_CHARGES
Pose:   3 Cluster:   3 Fr_nu: 10046022 TotEn:   -18.98
@<TRIPOS>ATOM
      1 C1        -44.9109   -7.5877  -28.6218 C.2    1 LIG      -0.25100
      2 C2        -44.6117   -7.1123  -29.9126 C.2    1 LIG       0.13200
      3 C3        -46.1764   -8.1098  -28.7330 C.2    1 LIG      -0.03800
      4 N1        -45.6068   -7.3145  -30.7802 N.2    1 LIG      -0.57800
      5 N2        -46.5438   -7.9230  -30.0332 N.pl3  1 LIG      -0.05900
      6 H1        -44.2958   -7.5574  -27.7346 H      1 LIG       0.15700
      7 H2        -43.7101   -6.6263  -30.2571 H      1 LIG       0.15600
      8 H3        -46.8347   -8.5846  -28.0198 H      1 LIG       0.15900
      9 H4        -47.4160   -8.1830  -30.4765 H      1 LIG       0.32200
@<TRIPOS>BOND
      1       1       2 1
      2       1       3 2
      3       2       4 2
      4       3       5 1
      5       4       5 1
      6       1       6 1
      7       2       7 1
      8       3       8 1
      9       5       9 1
@<TRIPOS>ALT_TYPE
CGenFF_4.0_ALT_TYPE_SET
CGenFF_4.0 1 CG2R51 2 CG2R52 3 CG2R51 4 NG2R50 5 NG2R51 6 HGR51 7 HGR52 8 HGR52 9 HGP1
@<TRIPOS>MOLECULE
pyrazole
 9 9 0 0 0
****
USER_CHARGES
INVALID_CHARGES
Pose:   4 Cluster:   4 Fr_nu: 10101781 TotEn:   -17.59
@<TRIPOS>ATOM
      1 C1        -61.5273    5.9185  -19.3044 C.2    1 LIG      -0.25100
      2 C2        -60.1983    5.5472  -19.5835 C.2    1 LIG       0.13200
      3 C3        -62.0103    6.3906  -20.5003 C.2    1 LIG      -0.03800
      4 N1        -59.8588    5.7646  -20.8568 N.2    1 LIG      -0.57800
      5 N2        -60.9814    6.2774  -21.3886 N.pl3  1 LIG      -0.05900
      6 H1        -62.0613    5.8527  -18.3680 H      1 LIG       0.15700
      7 H2        -59.4629    5.1278  -18.9119 H      1 LIG       0.15600
      8 H3        -62.9709    6.7899  -20.7922 H      1 LIG       0.15900
      9 H4        -60.9750    6.5317  -22.3685 H      1 LIG       0.32200
@<TRIPOS>BOND
      1       1       2 1
      2       1       3 2
      3       2       4 2
      4       3       5 1
      5       4       5 1
      6       1       6 1
      7       2       7 1
      8       3       8 1
      9       5       9 1
@<TRIPOS>ALT_TYPE
CGenFF_4.0_ALT_TYPE_SET
CGenFF_4.0 1 CG2R51 2 CG2R52 3 CG2R51 4 NG2R50 5 NG2R51 6 HGR51 7 HGR52 8 HGR52 9 HGP1
@<TRIPOS>MOLECULE
pyrazole
 9 9 0 0 0
****
USER_CHARGES
INVALID_CHARGES
Pose:   5 Cluster:   5 Fr_nu: 358870 TotEn:   -16.25
@<TRIPOS>ATOM
      1 C1        -62.6205    3.3905  -41.9313 C.2    1 LIG      -0.25100
      2 C2        -61.7725    3.6695  -40.8428 C.2    1 LIG       0.13200
      3 C3        -63.5969    2.5794  -41.4067 C.2    1 LIG      -0.03800
      4 N1        -62.1750    3.0835  -39.7121 N.2    1 LIG      -0.57800
      5 N2        -63.2867    2.4282  -40.0871 N.pl3  1 LIG      -0.05900
      6 H1        -62.5368    3.7299  -42.9531 H      1 LIG       0.15700
      7 H2        -60.8776    4.2751  -40.8264 H      1 LIG       0.15600
      8 H3        -64.4636    2.1051  -41.8441 H      1 LIG       0.15900
      9 H4        -63.7863    1.8926  -39.3883 H      1 LIG       0.32200
@<TRIPOS>BOND
      1       1       2 1
      2       1       3 2
      3       2       4 2
      4       3       5 1
      5       4       5 1
      6       1       6 1
      7       2       7 1
      8       3       8 1
      9       5       9 1
@<TRIPOS>ALT_TYPE
CGenFF_4.0_ALT_TYPE_SET
CGenFF_4.0 1 CG2R51 2 CG2R52 3 CG2R51 4 NG2R50 5 NG2R51 6 HGR51 7 HGR52 8 HGR52 9 HGP1
@<TRIPOS>MOLECULE
pyrazole
 9 9 0 0 0
****
USER_CHARGES
INVALID_CHARGES
Pose:   6 Cluster:   6 Fr_nu: 10103310 TotEn:   -15.93
@<TRIPOS>ATOM
      1 C1        -86.8883    3.1304  -52.0541 C.2    1 LIG      -0.25100
      2 C2        -86.2035    1.9772  -51.6266 C.2    1 LIG       0.13200
      3 C3        -86.9832    3.9107  -50.9277 C.2    1 LIG      -0.03800
      4 N1        -85.8856    2.0171  -50.3299 N.2    1 LIG      -0.57800
      5 N2        -86.3728    3.2050  -49.9329 N.pl3  1 LIG      -0.05900
      6 H1        -87.2607    3.3645  -53.0405 H      1 LIG       0.15700
      7 H2        -85.9232    1.1090  -52.2058 H      1 LIG       0.15600
      8 H3        -87.4222    4.8815  -50.7481 H      1 LIG       0.15900
      9 H4        -86.2550    3.4717  -48.9634 H      1 LIG       0.32200
@<TRIPOS>BOND
      1       1       2 1
      2       1       3 2
      3       2       4 2
      4       3       5 1
      5       4       5 1
      6       1       6 1
      7       2       7 1
      8       3       8 1
      9       5       9 1
@<TRIPOS>ALT_TYPE
CGenFF_4.0_ALT_TYPE_SET
CGenFF_4.0 1 CG2R51 2 CG2R52 3 CG2R51 4 NG2R50 5 NG2R51 6 HGR51 7 HGR52 8 HGR52 9 HGP1
@<TRIPOS>MOLECULE
pyrazole
 9 9 0 0 0
****
USER_CHARGES
INVALID_CHARGES
Pose:   7 Cluster:   7 Fr_nu: 10045435 TotEn:   -15.81
@<TRIPOS>ATOM
      1 C1        -46.3748   -7.6237  -28.5324 C.2    1 LIG      -0.25100
      2 C2        -46.2205   -7.9230  -29.8993 C.2    1 LIG       0.13200
      3 C3        -45.2069   -6.9893  -28.1859 C.2    1 LIG      -0.03800
      4 N1        -45.0472   -7.5123  -30.3878 N.2    1 LIG      -0.57800
      5 N2        -44.4535   -6.9484  -29.3222 N.pl3  1 LIG      -0.05900
      6 H1        -47.2148   -7.8370  -27.8880 H      1 LIG       0.15700
      7 H2        -46.9139   -8.4237  -30.5597 H      1 LIG       0.15600
      8 H3        -44.8511   -6.5748  -27.2537 H      1 LIG       0.15900
      9 H4        -43.5286   -6.5545  -29.4413 H      1 LIG       0.32200
@<TRIPOS>BOND
      1       1       2 1
      2       1       3 2
      3       2       4 2
      4       3       5 1
      5       4       5 1
      6       1       6 1
      7       2       7 1
      8       3       8 1
      9       5       9 1
@<TRIPOS>ALT_TYPE
CGenFF_4.0_ALT_TYPE_SET
CGenFF_4.0 1 CG2R51 2 CG2R52 3 CG2R51 4 NG2R50 5 NG2R51 6 HGR51 7 HGR52 8 HGR52 9 HGP1
@<TRIPOS>MOLECULE
pyrazole
 9 9 0 0 0
****
USER_CHARGES
INVALID_CHARGES
Pose:   8 Cluster:   8 Fr_nu: 246099 TotEn:   -15.43
@<TRIPOS>ATOM
      1 C1        -74.4470   -8.5297  -43.9599 C.2    1 LIG      -0.25100
      2 C2        -75.2257   -9.5668  -44.5073 C.2    1 LIG       0.13200
      3 C3        -73.2164   -8.6750  -44.5524 C.2    1 LIG      -0.03800
      4 N1        -74.5470  -10.3155  -45.3806 N.2    1 LIG      -0.57800
      5 N2        -73.3287   -9.7483  -45.3866 N.pl3  1 LIG      -0.05900
      6 H1        -74.7365   -7.7808  -43.2375 H      1 LIG       0.15700
      7 H2        -76.2595   -9.8086  -44.3058 H      1 LIG       0.15600
      8 H3        -72.2913   -8.1252  -44.4561 H      1 LIG       0.15900
      9 H4        -72.6167  -10.1479  -45.9850 H      1 LIG       0.32200
@<TRIPOS>BOND
      1       1       2 1
      2       1       3 2
      3       2       4 2
      4       3       5 1
      5       4       5 1
      6       1       6 1
      7       2       7 1
      8       3       8 1
      9       5       9 1
@<TRIPOS>ALT_TYPE
CGenFF_4.0_ALT_TYPE_SET
CGenFF_4.0 1 CG2R51 2 CG2R52 3 CG2R51 4 NG2R50 5 NG2R51 6 HGR51 7 HGR52 8 HGR52 9 HGP1
@<TRIPOS>MOLECULE
pyrazole
 9 9 0 0 0
****
USER_CHARGES
INVALID_CHARGES
Pose:   9 Cluster:   9 Fr_nu:  79863 TotEn:   -15.36
@<TRIPOS>ATOM
      1 C1        -82.6755   -5.8401  -45.8743 C.2    1 LIG      -0.25100
      2 C2        -82.4883   -7.2354  -45.8845 C.2    1 LIG       0.13200
      3 C3        -81.8252   -5.3867  -44.8957 C.2    1 LIG      -0.03800
      4 N1        -81.5895   -7.6416  -44.9839 N.2    1 LIG      -0.57800
      5 N2        -81.2042   -6.4948  -44.3987 N.pl3  1 LIG      -0.05900
      6 H1        -83.3338   -5.2455  -46.4903 H      1 LIG       0.15700
      7 H2        -82.9698   -7.9732  -46.5103 H      1 LIG       0.15600
      8 H3        -81.6125   -4.3981  -44.5151 H      1 LIG       0.15900
      9 H4        -80.5116   -6.5417  -43.6619 H      1 LIG       0.32200
@<TRIPOS>BOND
      1       1       2 1
      2       1       3 2
      3       2       4 2
      4       3       5 1
      5       4       5 1
      6       1       6 1
      7       2       7 1
      8       3       8 1
      9       5       9 1
@<TRIPOS>ALT_TYPE
CGenFF_4.0_ALT_TYPE_SET
CGenFF_4.0 1 CG2R51 2 CG2R52 3 CG2R51 4 NG2R50 5 NG2R51 6 HGR51 7 HGR52 8 HGR52 9 HGP1
@<TRIPOS>MOLECULE
pyrazole
 9 9 0 0 0
****
USER_CHARGES
INVALID_CHARGES
Pose:  10 Cluster:  10 Fr_nu: 4573833 TotEn:   -14.87
@<TRIPOS>ATOM
      1 C1        -74.6203  -23.9720  -43.6296 C.2    1 LIG      -0.25100
      2 C2        -74.2061  -23.6665  -42.3193 C.2    1 LIG       0.13200
      3 C3        -74.8997  -22.7517  -44.1946 C.2    1 LIG      -0.03800
      4 N1        -74.2194  -22.3550  -42.0668 N.2    1 LIG      -0.57800
      5 N2        -74.6453  -21.8255  -43.2262 N.pl3  1 LIG      -0.05900
      6 H1        -74.7042  -24.9407  -44.0997 H      1 LIG       0.15700
      7 H2        -73.8955  -24.3450  -41.5376 H      1 LIG       0.15600
      8 H3        -75.2509  -22.4656  -45.1755 H      1 LIG       0.15900
      9 H4        -74.7422  -20.8196  -43.2870 H      1 LIG       0.32200
@<TRIPOS>BOND
      1       1       2 1
      2       1       3 2
      3       2       4 2
      4       3       5 1
      5       4       5 1
      6       1       6 1
      7       2       7 1
      8       3       8 1
      9       5       9 1
@<TRIPOS>ALT_TYPE
CGenFF_4.0_ALT_TYPE_SET
CGenFF_4.0 1 CG2R51 2 CG2R52 3 CG2R51 4 NG2R50 5 NG2R51 6 HGR51 7 HGR52 8 HGR52 9 HGP1
@<TRIPOS>MOLECULE
pyrazole
 9 9 0 0 0
****
USER_CHARGES
INVALID_CHARGES
Pose:  11 Cluster:  11 Fr_nu: 359215 TotEn:   -14.53
@<TRIPOS>ATOM
      1 C1        -62.5003    2.9860  -40.3261 C.2    1 LIG      -0.25100
      2 C2        -61.9062    3.8161  -41.2954 C.2    1 LIG       0.13200
      3 C3        -63.6031    2.4602  -40.9536 C.2    1 LIG      -0.03800
      4 N1        -62.5759    3.8205  -42.4510 N.2    1 LIG      -0.57800
      5 N2        -63.6023    2.9866  -42.2119 N.pl3  1 LIG      -0.05900
      6 H1        -62.1750    2.7944  -39.3142 H      1 LIG       0.15700
      7 H2        -61.0133    4.4185  -41.2078 H      1 LIG       0.15600
      8 H3        -64.3723    1.7763  -40.6249 H      1 LIG       0.15900
      9 H4        -64.2698    2.8224  -42.9551 H      1 LIG       0.32200
@<TRIPOS>BOND
      1       1       2 1
      2       1       3 2
      3       2       4 2
      4       3       5 1
      5       4       5 1
      6       1       6 1
      7       2       7 1
      8       3       8 1
      9       5       9 1
@<TRIPOS>ALT_TYPE
CGenFF_4.0_ALT_TYPE_SET
CGenFF_4.0 1 CG2R51 2 CG2R52 3 CG2R51 4 NG2R50 5 NG2R51 6 HGR51 7 HGR52 8 HGR52 9 HGP1
@<TRIPOS>MOLECULE
pyrazole
 9 9 0 0 0
****
USER_CHARGES
INVALID_CHARGES
Pose:  12 Cluster:  12 Fr_nu: 151305 TotEn:   -14.49
@<TRIPOS>ATOM
      1 C1        -80.8191    5.2258  -35.4664 C.2    1 LIG      -0.25100
      2 C2        -79.8089    4.2669  -35.6706 C.2    1 LIG       0.13200
      3 C3        -81.4525    5.3213  -36.6814 C.2    1 LIG      -0.03800
      4 N1        -79.7974    3.7874  -36.9172 N.2    1 LIG      -0.57800
      5 N2        -80.8084    4.4476  -37.5073 N.pl3  1 LIG      -0.05900
      6 H1        -81.0563    5.7712  -34.5649 H      1 LIG       0.15700
      7 H2        -79.0801    3.8979  -34.9632 H      1 LIG       0.15600
      8 H3        -82.2831    5.9205  -37.0256 H      1 LIG       0.15900
      9 H4        -81.0037    4.2536  -38.4814 H      1 LIG       0.32200
@<TRIPOS>BOND
      1       1       2 1
      2       1       3 2
      3       2       4 2
      4       3       5 1
      5       4       5 1
      6       1       6 1
      7       2       7 1
      8       3       8 1
      9       5       9 1
@<TRIPOS>ALT_TYPE
CGenFF_4.0_ALT_TYPE_SET
CGenFF_4.0 1 CG2R51 2 CG2R52 3 CG2R51 4 NG2R50 5 NG2R51 6 HGR51 7 HGR52 8 HGR52 9 HGP1
@<TRIPOS>MOLECULE
pyrazole
 9 9 0 0 0
****
USER_CHARGES
INVALID_CHARGES
Pose:  13 Cluster:  13 Fr_nu: 7862308 TotEn:   -14.31
@<TRIPOS>ATOM
      1 C1        -51.7732    4.6083  -35.1105 C.2    1 LIG      -0.25100
      2 C2        -50.5841    5.3618  -35.1016 C.2    1 LIG       0.13200
      3 C3        -51.4091    3.3863  -34.5999 C.2    1 LIG      -0.03800
      4 N1        -49.5426    4.6760  -34.6232 N.2    1 LIG      -0.57800
      5 N2        -50.0760    3.4787  -34.3265 N.pl3  1 LIG      -0.05900
      6 H1        -52.7570    4.9083  -35.4399 H      1 LIG       0.15700
      7 H2        -50.4329    6.3819  -35.4244 H      1 LIG       0.15600
      8 H3        -51.9654    2.4791  -34.4128 H      1 LIG       0.15900
      9 H4        -49.4696    2.7661  -33.9402 H      1 LIG       0.32200
@<TRIPOS>BOND
      1       1       2 1
      2       1       3 2
      3       2       4 2
      4       3       5 1
      5       4       5 1
      6       1       6 1
      7       2       7 1
      8       3       8 1
      9       5       9 1
@<TRIPOS>ALT_TYPE
CGenFF_4.0_ALT_TYPE_SET
CGenFF_4.0 1 CG2R51 2 CG2R52 3 CG2R51 4 NG2R50 5 NG2R51 6 HGR51 7 HGR52 8 HGR52 9 HGP1
@<TRIPOS>MOLECULE
pyrazole
 9 9 0 0 0
****
USER_CHARGES
INVALID_CHARGES
Pose:  14 Cluster:  14 Fr_nu: 7258345 TotEn:   -14.08
@<TRIPOS>ATOM
      1 C1        -61.4741    4.2539  -38.5812 C.2    1 LIG      -0.25100
      2 C2        -60.8890    4.8351  -39.7221 C.2    1 LIG       0.13200
      3 C3        -62.1777    3.1787  -39.0662 C.2    1 LIG      -0.03800
      4 N1        -61.1942    4.1831  -40.8471 N.2    1 LIG      -0.57800
      5 N2        -61.9787    3.1808  -40.4156 N.pl3  1 LIG      -0.05900
      6 H1        -61.3966    4.5691  -37.5512 H      1 LIG       0.15700
      7 H2        -60.2533    5.7071  -39.7808 H      1 LIG       0.15600
      8 H3        -62.7901    2.4304  -38.5840 H      1 LIG       0.15900
      9 H4        -62.3478    2.5324  -41.0997 H      1 LIG       0.32200
@<TRIPOS>BOND
      1       1       2 1
      2       1       3 2
      3       2       4 2
      4       3       5 1
      5       4       5 1
      6       1       6 1
      7       2       7 1
      8       3       8 1
      9       5       9 1
@<TRIPOS>ALT_TYPE
CGenFF_4.0_ALT_TYPE_SET
CGenFF_4.0 1 CG2R51 2 CG2R52 3 CG2R51 4 NG2R50 5 NG2R51 6 HGR51 7 HGR52 8 HGR52 9 HGP1
@<TRIPOS>MOLECULE
pyrazole
 9 9 0 0 0
****
USER_CHARGES
INVALID_CHARGES
Pose:  15 Cluster:  15 Fr_nu: 10045566 TotEn:   -14.08
@<TRIPOS>ATOM
      1 C1        -45.0256   -7.9877  -29.4631 C.2    1 LIG      -0.25100
      2 C2        -44.9530   -6.9621  -28.5015 C.2    1 LIG       0.13200
      3 C3        -46.3129   -7.9230  -29.9376 C.2    1 LIG      -0.03800
      4 N1        -46.1026   -6.2946  -28.3718 N.2    1 LIG      -0.57800
      5 N2        -46.9098   -6.9020  -29.2581 N.pl3  1 LIG      -0.05900
      6 H1        -44.2532   -8.6772  -29.7704 H      1 LIG       0.15700
      7 H2        -44.1104   -6.6735  -27.8895 H      1 LIG       0.15600
      8 H3        -46.8466   -8.4999  -30.6790 H      1 LIG       0.15900
      9 H4        -47.8614   -6.5684  -29.3470 H      1 LIG       0.32200
@<TRIPOS>BOND
      1       1       2 1
      2       1       3 2
      3       2       4 2
      4       3       5 1
      5       4       5 1
      6       1       6 1
      7       2       7 1
      8       3       8 1
      9       5       9 1
@<TRIPOS>ALT_TYPE
CGenFF_4.0_ALT_TYPE_SET
CGenFF_4.0 1 CG2R51 2 CG2R52 3 CG2R51 4 NG2R50 5 NG2R51 6 HGR51 7 HGR52 8 HGR52 9 HGP1
@<TRIPOS>MOLECULE
pyrazole
 9 9 0 0 0
****
USER_CHARGES
INVALID_CHARGES
Pose:  16 Cluster:  16 Fr_nu: 2088366 TotEn:   -13.79
@<TRIPOS>ATOM
      1 C1        -50.1734  -12.5411  -43.1849 C.2    1 LIG      -0.25100
      2 C2        -49.6409  -13.7362  -42.6653 C.2    1 LIG       0.13200
      3 C3        -50.2726  -11.7080  -42.0974 C.2    1 LIG      -0.03800
      4 N1        -49.4173  -13.6721  -41.3501 N.2    1 LIG      -0.57800
      5 N2        -49.8110  -12.4267  -41.0339 N.pl3  1 LIG      -0.05900
      6 H1        -50.4467  -12.3141  -44.2048 H      1 LIG       0.15700
      7 H2        -49.4070  -14.6514  -43.1901 H      1 LIG       0.15600
      8 H3        -50.6242  -10.6924  -41.9865 H      1 LIG       0.15900
      9 H4        -49.7389  -12.1317  -40.0683 H      1 LIG       0.32200
@<TRIPOS>BOND
      1       1       2 1
      2       1       3 2
      3       2       4 2
      4       3       5 1
      5       4       5 1
      6       1       6 1
      7       2       7 1
      8       3       8 1
      9       5       9 1
@<TRIPOS>ALT_TYPE
CGenFF_4.0_ALT_TYPE_SET
CGenFF_4.0 1 CG2R51 2 CG2R52 3 CG2R51 4 NG2R50 5 NG2R51 6 HGR51 7 HGR52 8 HGR52 9 HGP1
@<TRIPOS>MOLECULE
pyrazole
 9 9 0 0 0
****
USER_CHARGES
INVALID_CHARGES
Pose:  17 Cluster:  17 Fr_nu: 6639131 TotEn:   -13.57
@<TRIPOS>ATOM
      1 C1        -72.2417  -24.2818  -42.1433 C.2    1 LIG      -0.25100
      2 C2        -72.4158  -24.5616  -40.7746 C.2    1 LIG       0.13200
      3 C3        -73.4621  -23.8040  -42.5540 C.2    1 LIG      -0.03800
      4 N1        -73.6495  -24.2844  -40.3445 N.2    1 LIG      -0.57800
      5 N2        -74.2618  -23.8254  -41.4493 N.pl3  1 LIG      -0.05900
      6 H1        -71.3557  -24.4079  -42.7480 H      1 LIG       0.15700
      7 H2        -71.6952  -24.9564  -40.0727 H      1 LIG       0.15600
      8 H3        -73.8260  -23.4607  -43.5117 H      1 LIG       0.15900
      9 H4        -75.2317  -23.5443  -41.3782 H      1 LIG       0.32200
@<TRIPOS>BOND
      1       1       2 1
      2       1       3 2
      3       2       4 2
      4       3       5 1
      5       4       5 1
      6       1       6 1
      7       2       7 1
      8       3       8 1
      9       5       9 1
@<TRIPOS>ALT_TYPE
CGenFF_4.0_ALT_TYPE_SET
CGenFF_4.0 1 CG2R51 2 CG2R52 3 CG2R51 4 NG2R50 5 NG2R51 6 HGR51 7 HGR52 8 HGR52 9 HGP1
@<TRIPOS>MOLECULE
pyrazole
 9 9 0 0 0
****
USER_CHARGES
INVALID_CHARGES
Pose:  18 Cluster:  18 Fr_nu: 705079 TotEn:   -13.27
@<TRIPOS>ATOM
      1 C1        -75.6072   -8.6773  -51.6277 C.2    1 LIG      -0.25100
      2 C2        -74.5011   -7.8499  -51.8989 C.2    1 LIG       0.13200
      3 C3        -75.5641   -9.6399  -52.6065 C.2    1 LIG      -0.03800
      4 N1        -73.8059   -8.2517  -52.9662 N.2    1 LIG      -0.57800
      5 N2        -74.4768   -9.3423  -53.3743 N.pl3  1 LIG      -0.05900
      6 H1        -76.3341   -8.5895  -50.8337 H      1 LIG       0.15700
      7 H2        -74.1728   -6.9704  -51.3635 H      1 LIG       0.15600
      8 H3        -76.1961  -10.4892  -52.8223 H      1 LIG       0.15900
      9 H4        -74.1369   -9.8371  -54.1894 H      1 LIG       0.32200
@<TRIPOS>BOND
      1       1       2 1
      2       1       3 2
      3       2       4 2
      4       3       5 1
      5       4       5 1
      6       1       6 1
      7       2       7 1
      8       3       8 1
      9       5       9 1
@<TRIPOS>ALT_TYPE
CGenFF_4.0_ALT_TYPE_SET
CGenFF_4.0 1 CG2R51 2 CG2R52 3 CG2R51 4 NG2R50 5 NG2R51 6 HGR51 7 HGR52 8 HGR52 9 HGP1
@<TRIPOS>MOLECULE
pyrazole
 9 9 0 0 0
****
USER_CHARGES
INVALID_CHARGES
Pose:  19 Cluster:  19 Fr_nu:  17868 TotEn:   -13.11
@<TRIPOS>ATOM
      1 C1        -79.9847  -21.8720  -32.9825 C.2    1 LIG      -0.25100
      2 C2        -80.4789  -20.5664  -32.8013 C.2    1 LIG       0.13200
      3 C3        -78.6374  -21.7663  -32.7370 C.2    1 LIG      -0.03800
      4 N1        -79.5236  -19.6952  -32.4663 N.2    1 LIG      -0.57800
      5 N2        -78.4154  -20.4548  -32.4350 N.pl3  1 LIG      -0.05900
      6 H1        -80.5282  -22.7654  -33.2526 H      1 LIG       0.15700
      7 H2        -81.4955  -20.2133  -32.8998 H      1 LIG       0.15600
      8 H3        -77.8346  -22.4891  -32.7520 H      1 LIG       0.15900
      9 H4        -77.5363  -20.0109  -32.2007 H      1 LIG       0.32200
@<TRIPOS>BOND
      1       1       2 1
      2       1       3 2
      3       2       4 2
      4       3       5 1
      5       4       5 1
      6       1       6 1
      7       2       7 1
      8       3       8 1
      9       5       9 1
@<TRIPOS>ALT_TYPE
CGenFF_4.0_ALT_TYPE_SET
CGenFF_4.0 1 CG2R51 2 CG2R52 3 CG2R51 4 NG2R50 5 NG2R51 6 HGR51 7 HGR52 8 HGR52 9 HGP1
@<TRIPOS>MOLECULE
pyrazole
 9 9 0 0 0
****
USER_CHARGES
INVALID_CHARGES
Pose:  20 Cluster:  20 Fr_nu: 311854 TotEn:   -12.92
@<TRIPOS>ATOM
      1 C1        -83.5536   -6.5293  -46.3314 C.2    1 LIG      -0.25100
      2 C2        -82.3678   -7.1476  -45.8918 C.2    1 LIG       0.13200
      3 C3        -83.3835   -5.2019  -46.0224 C.2    1 LIG      -0.03800
      4 N1        -81.5078   -6.2840  -45.3454 N.2    1 LIG      -0.57800
      5 N2        -82.1539   -5.1093  -45.4396 N.pl3  1 LIG      -0.05900
      6 H1        -84.4116   -6.9815  -46.8065 H      1 LIG       0.15700
      7 H2        -82.0945   -8.1917  -45.9464 H      1 LIG       0.15600
      8 H3        -84.0134   -4.3348  -46.1595 H      1 LIG       0.15900
      9 H4        -81.6958   -4.2802  -45.0825 H      1 LIG       0.32200
@<TRIPOS>BOND
      1       1       2 1
      2       1       3 2
      3       2       4 2
      4       3       5 1
      5       4       5 1
      6       1       6 1
      7       2       7 1
      8       3       8 1
      9       5       9 1
@<TRIPOS>ALT_TYPE
CGenFF_4.0_ALT_TYPE_SET
CGenFF_4.0 1 CG2R51 2 CG2R52 3 CG2R51 4 NG2R50 5 NG2R51 6 HGR51 7 HGR52 8 HGR52 9 HGP1
@<TRIPOS>MOLECULE
pyrazole
 9 9 0 0 0
****
USER_CHARGES
INVALID_CHARGES
Pose:  21 Cluster:  21 Fr_nu: 420390 TotEn:   -12.83
@<TRIPOS>ATOM
      1 C1        -61.4659    3.5011  -39.6074 C.2    1 LIG      -0.25100
      2 C2        -61.2842    4.3747  -40.6963 C.2    1 LIG       0.13200
      3 C3        -62.4990    2.6823  -39.9929 C.2    1 LIG      -0.03800
      4 N1        -62.1335    4.1333  -41.6984 N.2    1 LIG      -0.57800
      5 N2        -62.8590    3.0987  -41.2409 N.pl3  1 LIG      -0.05900
      6 H1        -60.9240    3.4684  -38.6738 H      1 LIG       0.15700
      7 H2        -60.5685    5.1776  -40.8012 H      1 LIG       0.15600
      8 H3        -63.0007    1.8609  -39.5019 H      1 LIG       0.15900
      9 H4        -63.5890    2.7252  -41.8346 H      1 LIG       0.32200
@<TRIPOS>BOND
      1       1       2 1
      2       1       3 2
      3       2       4 2
      4       3       5 1
      5       4       5 1
      6       1       6 1
      7       2       7 1
      8       3       8 1
      9       5       9 1
@<TRIPOS>ALT_TYPE
CGenFF_4.0_ALT_TYPE_SET
CGenFF_4.0 1 CG2R51 2 CG2R52 3 CG2R51 4 NG2R50 5 NG2R51 6 HGR51 7 HGR52 8 HGR52 9 HGP1
@<TRIPOS>MOLECULE
pyrazole
 9 9 0 0 0
****
USER_CHARGES
INVALID_CHARGES
Pose:  22 Cluster:  22 Fr_nu: 2307724 TotEn:   -12.77
@<TRIPOS>ATOM
      1 C1        -61.2778   -1.0796  -23.6760 C.2    1 LIG      -0.25100
      2 C2        -61.0800   -1.2233  -25.0624 C.2    1 LIG       0.13200
      3 C3        -60.2664   -1.8144  -23.1070 C.2    1 LIG      -0.03800
      4 N1        -60.0258   -1.9890  -25.3562 N.2    1 LIG      -0.57800
      5 N2        -59.5519   -2.3330  -24.1466 N.pl3  1 LIG      -0.05900
      6 H1        -62.0452   -0.5213  -23.1605 H      1 LIG       0.15700
      7 H2        -61.6604   -0.8024  -25.8709 H      1 LIG       0.15600
      8 H3        -59.9983   -2.0124  -22.0792 H      1 LIG       0.15900
      9 H4        -58.7346   -2.9288  -24.1036 H      1 LIG       0.32200
@<TRIPOS>BOND
      1       1       2 1
      2       1       3 2
      3       2       4 2
      4       3       5 1
      5       4       5 1
      6       1       6 1
      7       2       7 1
      8       3       8 1
      9       5       9 1
@<TRIPOS>ALT_TYPE
CGenFF_4.0_ALT_TYPE_SET
CGenFF_4.0 1 CG2R51 2 CG2R52 3 CG2R51 4 NG2R50 5 NG2R51 6 HGR51 7 HGR52 8 HGR52 9 HGP1
@<TRIPOS>MOLECULE
pyrazole
 9 9 0 0 0
****
USER_CHARGES
INVALID_CHARGES
Pose:  23 Cluster:  23 Fr_nu: 4373747 TotEn:   -12.73
@<TRIPOS>ATOM
      1 C1        -61.3022    4.1294  -40.8021 C.2    1 LIG      -0.25100
      2 C2        -60.9042    4.6637  -39.5620 C.2    1 LIG       0.13200
      3 C3        -62.2255    3.1649  -40.4800 C.2    1 LIG      -0.03800
      4 N1        -61.5240    4.0867  -38.5291 N.2    1 LIG      -0.57800
      5 N2        -62.3210    3.1798  -39.1194 N.pl3  1 LIG      -0.05900
      6 H1        -60.9678    4.4048  -41.7914 H      1 LIG       0.15700
      7 H2        -60.1879    5.4492  -39.3678 H      1 LIG       0.15600
      8 H3        -62.8082    2.4831  -41.0825 H      1 LIG       0.15900
      9 H4        -62.9056    2.5998  -38.5307 H      1 LIG       0.32200
@<TRIPOS>BOND
      1       1       2 1
      2       1       3 2
      3       2       4 2
      4       3       5 1
      5       4       5 1
      6       1       6 1
      7       2       7 1
      8       3       8 1
      9       5       9 1
@<TRIPOS>ALT_TYPE
CGenFF_4.0_ALT_TYPE_SET
CGenFF_4.0 1 CG2R51 2 CG2R52 3 CG2R51 4 NG2R50 5 NG2R51 6 HGR51 7 HGR52 8 HGR52 9 HGP1
@<TRIPOS>MOLECULE
pyrazole
 9 9 0 0 0
****
USER_CHARGES
INVALID_CHARGES
Pose:  24 Cluster:  24 Fr_nu: 1800885 TotEn:   -12.69
@<TRIPOS>ATOM
      1 C1        -71.2235   -7.9987  -45.8090 C.2    1 LIG      -0.25100
      2 C2        -72.3089   -8.5160  -45.0769 C.2    1 LIG       0.13200
      3 C3        -70.1458   -8.1367  -44.9688 C.2    1 LIG      -0.03800
      4 N1        -71.9533   -8.9504  -43.8650 N.2    1 LIG      -0.57800
      5 N2        -70.6322   -8.7065  -43.8290 N.pl3  1 LIG      -0.05900
      6 H1        -71.2215   -7.5843  -46.8063 H      1 LIG       0.15700
      7 H2        -73.3445   -8.5942  -45.3758 H      1 LIG       0.15600
      8 H3        -69.1007   -7.8843  -45.0759 H      1 LIG       0.15900
      9 H4        -70.1218   -8.9533  -42.9904 H      1 LIG       0.32200
@<TRIPOS>BOND
      1       1       2 1
      2       1       3 2
      3       2       4 2
      4       3       5 1
      5       4       5 1
      6       1       6 1
      7       2       7 1
      8       3       8 1
      9       5       9 1
@<TRIPOS>ALT_TYPE
CGenFF_4.0_ALT_TYPE_SET
CGenFF_4.0 1 CG2R51 2 CG2R52 3 CG2R51 4 NG2R50 5 NG2R51 6 HGR51 7 HGR52 8 HGR52 9 HGP1
@<TRIPOS>MOLECULE
pyrazole
 9 9 0 0 0
****
USER_CHARGES
INVALID_CHARGES
Pose:  25 Cluster:  25 Fr_nu: 213198 TotEn:   -12.57
@<TRIPOS>ATOM
      1 C1        -59.2221   -2.2604  -54.0173 C.2    1 LIG      -0.25100
      2 C2        -59.5577   -3.6193  -53.8671 C.2    1 LIG       0.13200
      3 C3        -58.0426   -2.1198  -53.3277 C.2    1 LIG      -0.03800
      4 N1        -58.6636   -4.2939  -53.1395 N.2    1 LIG      -0.57800
      5 N2        -57.7544   -3.3551  -52.8263 N.pl3  1 LIG      -0.05900
      6 H1        -59.7590   -1.4902  -54.5511 H      1 LIG       0.15700
      7 H2        -60.4169   -4.1461  -54.2571 H      1 LIG       0.15600
      8 H3        -57.3982   -1.2708  -53.1507 H      1 LIG       0.15900
      9 H4        -56.9587   -3.6273  -52.2628 H      1 LIG       0.32200
@<TRIPOS>BOND
      1       1       2 1
      2       1       3 2
      3       2       4 2
      4       3       5 1
      5       4       5 1
      6       1       6 1
      7       2       7 1
      8       3       8 1
      9       5       9 1
@<TRIPOS>ALT_TYPE
CGenFF_4.0_ALT_TYPE_SET
CGenFF_4.0 1 CG2R51 2 CG2R52 3 CG2R51 4 NG2R50 5 NG2R51 6 HGR51 7 HGR52 8 HGR52 9 HGP1
@<TRIPOS>MOLECULE
pyrazole
 9 9 0 0 0
****
USER_CHARGES
INVALID_CHARGES
Pose:  26 Cluster:  26 Fr_nu: 3795743 TotEn:   -12.55
@<TRIPOS>ATOM
      1 C1        -79.7974  -20.3141  -31.4480 C.2    1 LIG      -0.25100
      2 C2        -80.7891  -20.0231  -32.4038 C.2    1 LIG       0.13200
      3 C3        -78.8954  -21.1034  -32.1186 C.2    1 LIG      -0.03800
      4 N1        -80.5406  -20.5817  -33.5913 N.2    1 LIG      -0.57800
      5 N2        -79.3824  -21.2318  -33.3862 N.pl3  1 LIG      -0.05900
      6 H1        -79.7430  -19.9962  -30.4173 H      1 LIG       0.15700
      7 H2        -81.6829  -19.4275  -32.2845 H      1 LIG       0.15600
      8 H3        -77.9729  -21.5765  -31.8143 H      1 LIG       0.15900
      9 H4        -78.9789  -21.7475  -34.1581 H      1 LIG       0.32200
@<TRIPOS>BOND
      1       1       2 1
      2       1       3 2
      3       2       4 2
      4       3       5 1
      5       4       5 1
      6       1       6 1
      7       2       7 1
      8       3       8 1
      9       5       9 1
@<TRIPOS>ALT_TYPE
CGenFF_4.0_ALT_TYPE_SET
CGenFF_4.0 1 CG2R51 2 CG2R52 3 CG2R51 4 NG2R50 5 NG2R51 6 HGR51 7 HGR52 8 HGR52 9 HGP1
@<TRIPOS>MOLECULE
pyrazole
 9 9 0 0 0
****
USER_CHARGES
INVALID_CHARGES
Pose:  27 Cluster:  27 Fr_nu: 7697762 TotEn:   -12.43
@<TRIPOS>ATOM
      1 C1        -77.5777   -6.7632  -59.4324 C.2    1 LIG      -0.25100
      2 C2        -77.2207   -5.4636  -59.0259 C.2    1 LIG       0.13200
      3 C3        -76.3830   -7.3671  -59.7400 C.2    1 LIG      -0.03800
      4 N1        -75.9024   -5.2534  -59.0699 N.2    1 LIG      -0.57800
      5 N2        -75.4205   -6.4290  -59.5076 N.pl3  1 LIG      -0.05900
      6 H1        -78.5627   -7.2019  -59.4935 H      1 LIG       0.15700
      7 H2        -77.8662   -4.6607  -58.6998 H      1 LIG       0.15600
      8 H3        -76.1368   -8.3566  -60.0974 H      1 LIG       0.15900
      9 H4        -74.4196   -6.5220  -59.6279 H      1 LIG       0.32200
@<TRIPOS>BOND
      1       1       2 1
      2       1       3 2
      3       2       4 2
      4       3       5 1
      5       4       5 1
      6       1       6 1
      7       2       7 1
      8       3       8 1
      9       5       9 1
@<TRIPOS>ALT_TYPE
CGenFF_4.0_ALT_TYPE_SET
CGenFF_4.0 1 CG2R51 2 CG2R52 3 CG2R51 4 NG2R50 5 NG2R51 6 HGR51 7 HGR52 8 HGR52 9 HGP1
@<TRIPOS>MOLECULE
pyrazole
 9 9 0 0 0
****
USER_CHARGES
INVALID_CHARGES
Pose:  28 Cluster:  28 Fr_nu: 4116843 TotEn:   -12.40
@<TRIPOS>ATOM
      1 C1        -80.7091  -21.4397  -33.0495 C.2    1 LIG      -0.25100
      2 C2        -81.7414  -22.2082  -33.6201 C.2    1 LIG       0.13200
      3 C3        -79.5592  -22.1217  -33.3644 C.2    1 LIG      -0.03800
      4 N1        -81.2875  -23.2950  -34.2499 N.2    1 LIG      -0.57800
      5 N2        -79.9572  -23.2144  -34.0771 N.pl3  1 LIG      -0.05900
      6 H1        -80.7867  -20.5199  -32.4890 H      1 LIG       0.15700
      7 H2        -82.8057  -22.0219  -33.6028 H      1 LIG       0.15600
      8 H3        -78.5175  -21.9334  -33.1485 H      1 LIG       0.15900
      9 H4        -79.3773  -23.9440  -34.4724 H      1 LIG       0.32200
@<TRIPOS>BOND
      1       1       2 1
      2       1       3 2
      3       2       4 2
      4       3       5 1
      5       4       5 1
      6       1       6 1
      7       2       7 1
      8       3       8 1
      9       5       9 1
@<TRIPOS>ALT_TYPE
CGenFF_4.0_ALT_TYPE_SET
CGenFF_4.0 1 CG2R51 2 CG2R52 3 CG2R51 4 NG2R50 5 NG2R51 6 HGR51 7 HGR52 8 HGR52 9 HGP1
@<TRIPOS>MOLECULE
pyrazole
 9 9 0 0 0
****
USER_CHARGES
INVALID_CHARGES
Pose:  29 Cluster:  29 Fr_nu: 431744 TotEn:   -12.08
@<TRIPOS>ATOM
      1 C1        -75.0071   -8.5168  -51.8890 C.2    1 LIG      -0.25100
      2 C2        -75.8446   -9.5750  -51.4883 C.2    1 LIG       0.13200
      3 C3        -74.3478   -8.9999  -52.9928 C.2    1 LIG      -0.03800
      4 N1        -75.7299  -10.6492  -52.2737 N.2    1 LIG      -0.57800
      5 N2        -74.8127  -10.2685  -53.1791 N.pl3  1 LIG      -0.05900
      6 H1        -74.8968   -7.5401  -51.4414 H      1 LIG       0.15700
      7 H2        -76.5335   -9.6084  -50.6563 H      1 LIG       0.15600
      8 H3        -73.6049   -8.5658  -53.6462 H      1 LIG       0.15900
      9 H4        -74.5474  -10.9285  -53.8994 H      1 LIG       0.32200
@<TRIPOS>BOND
      1       1       2 1
      2       1       3 2
      3       2       4 2
      4       3       5 1
      5       4       5 1
      6       1       6 1
      7       2       7 1
      8       3       8 1
      9       5       9 1
@<TRIPOS>ALT_TYPE
CGenFF_4.0_ALT_TYPE_SET
CGenFF_4.0 1 CG2R51 2 CG2R52 3 CG2R51 4 NG2R50 5 NG2R51 6 HGR51 7 HGR52 8 HGR52 9 HGP1
@<TRIPOS>MOLECULE
pyrazole
 9 9 0 0 0
****
USER_CHARGES
INVALID_CHARGES
Pose:  30 Cluster:  30 Fr_nu: 3806048 TotEn:   -11.98
@<TRIPOS>ATOM
      1 C1        -79.5259  -20.5182  -32.0606 C.2    1 LIG      -0.25100
      2 C2        -80.6359  -21.1973  -32.5977 C.2    1 LIG       0.13200
      3 C3        -78.4401  -21.2410  -32.4908 C.2    1 LIG      -0.03800
      4 N1        -80.2874  -22.2691  -33.3144 N.2    1 LIG      -0.57800
      5 N2        -78.9461  -22.2689  -33.2309 N.pl3  1 LIG      -0.05900
      6 H1        -79.5136  -19.6288  -31.4480 H      1 LIG       0.15700
      7 H2        -81.6844  -20.9562  -32.4962 H      1 LIG       0.15600
      8 H3        -77.3772  -21.1207  -32.3384 H      1 LIG       0.15900
      9 H4        -78.4362  -23.0045  -33.7038 H      1 LIG       0.32200
@<TRIPOS>BOND
      1       1       2 1
      2       1       3 2
      3       2       4 2
      4       3       5 1
      5       4       5 1
      6       1       6 1
      7       2       7 1
      8       3       8 1
      9       5       9 1
@<TRIPOS>ALT_TYPE
CGenFF_4.0_ALT_TYPE_SET
CGenFF_4.0 1 CG2R51 2 CG2R52 3 CG2R51 4 NG2R50 5 NG2R51 6 HGR51 7 HGR52 8 HGR52 9 HGP1
@<TRIPOS>MOLECULE
pyrazole
 9 9 0 0 0
****
USER_CHARGES
INVALID_CHARGES
Pose:  31 Cluster:  31 Fr_nu: 258739 TotEn:   -11.94
@<TRIPOS>ATOM
      1 C1        -74.6859  -26.6666  -55.3396 C.2    1 LIG      -0.25100
      2 C2        -74.5589  -25.5996  -56.2491 C.2    1 LIG       0.13200
      3 C3        -75.0061  -26.0649  -54.1471 C.2    1 LIG      -0.03800
      4 N1        -74.7805  -24.4103  -55.6830 N.2    1 LIG      -0.57800
      5 N2        -75.0501  -24.7263  -54.4049 N.pl3  1 LIG      -0.05900
      6 H1        -74.5635  -27.7239  -55.5221 H      1 LIG       0.15700
      7 H2        -74.3136  -25.6390  -57.3008 H      1 LIG       0.15600
      8 H3        -75.1999  -26.4596  -53.1601 H      1 LIG       0.15900
      9 H4        -75.2547  -23.9749  -53.7582 H      1 LIG       0.32200
@<TRIPOS>BOND
      1       1       2 1
      2       1       3 2
      3       2       4 2
      4       3       5 1
      5       4       5 1
      6       1       6 1
      7       2       7 1
      8       3       8 1
      9       5       9 1
@<TRIPOS>ALT_TYPE
CGenFF_4.0_ALT_TYPE_SET
CGenFF_4.0 1 CG2R51 2 CG2R52 3 CG2R51 4 NG2R50 5 NG2R51 6 HGR51 7 HGR52 8 HGR52 9 HGP1
@<TRIPOS>MOLECULE
pyrazole
 9 9 0 0 0
****
USER_CHARGES
INVALID_CHARGES
Pose:  32 Cluster:  32 Fr_nu: 312142 TotEn:   -11.79
@<TRIPOS>ATOM
      1 C1        -81.9284   -5.3073  -44.9513 C.2    1 LIG      -0.25100
      2 C2        -83.0241   -4.9413  -45.7558 C.2    1 LIG       0.13200
      3 C3        -81.7076   -6.6290  -45.2526 C.2    1 LIG      -0.03800
      4 N1        -83.4683   -5.9489  -46.5115 N.2    1 LIG      -0.57800
      5 N2        -82.6476   -6.9613  -46.1834 N.pl3  1 LIG      -0.05900
      6 H1        -81.3751   -4.6988  -44.2513 H      1 LIG       0.15700
      7 H2        -83.5178   -3.9823  -45.8225 H      1 LIG       0.15600
      8 H3        -80.9841   -7.3474  -44.8950 H      1 LIG       0.15900
      9 H4        -82.7873   -7.8570  -46.6338 H      1 LIG       0.32200
@<TRIPOS>BOND
      1       1       2 1
      2       1       3 2
      3       2       4 2
      4       3       5 1
      5       4       5 1
      6       1       6 1
      7       2       7 1
      8       3       8 1
      9       5       9 1
@<TRIPOS>ALT_TYPE
CGenFF_4.0_ALT_TYPE_SET
CGenFF_4.0 1 CG2R51 2 CG2R52 3 CG2R51 4 NG2R50 5 NG2R51 6 HGR51 7 HGR52 8 HGR52 9 HGP1
@<TRIPOS>MOLECULE
pyrazole
 9 9 0 0 0
****
USER_CHARGES
INVALID_CHARGES
Pose:  33 Cluster:  33 Fr_nu: 1257729 TotEn:   -11.58
@<TRIPOS>ATOM
      1 C1        -80.2412  -21.0583  -33.0895 C.2    1 LIG      -0.25100
      2 C2        -80.4177  -20.8176  -31.7138 C.2    1 LIG       0.13200
      3 C3        -78.9106  -21.3753  -33.2146 C.2    1 LIG      -0.03800
      4 N1        -79.2896  -20.9689  -31.0149 N.2    1 LIG      -0.57800
      5 N2        -78.3914  -21.3082  -31.9552 N.pl3  1 LIG      -0.05900
      6 H1        -80.9751  -21.0098  -33.8803 H      1 LIG       0.15700
      7 H2        -81.3213  -20.5377  -31.1913 H      1 LIG       0.15600
      8 H3        -78.2998  -21.6344  -34.0674 H      1 LIG       0.15900
      9 H4        -77.4362  -21.4787  -31.6664 H      1 LIG       0.32200
@<TRIPOS>BOND
      1       1       2 1
      2       1       3 2
      3       2       4 2
      4       3       5 1
      5       4       5 1
      6       1       6 1
      7       2       7 1
      8       3       8 1
      9       5       9 1
@<TRIPOS>ALT_TYPE
CGenFF_4.0_ALT_TYPE_SET
CGenFF_4.0 1 CG2R51 2 CG2R52 3 CG2R51 4 NG2R50 5 NG2R51 6 HGR51 7 HGR52 8 HGR52 9 HGP1
@<TRIPOS>MOLECULE
pyrazole
 9 9 0 0 0
****
USER_CHARGES
INVALID_CHARGES
Pose:  34 Cluster:  34 Fr_nu:  50849 TotEn:   -11.57
@<TRIPOS>ATOM
      1 C1        -67.5895   -3.3404  -26.4945 C.2    1 LIG      -0.25100
      2 C2        -67.2802   -2.7271  -27.7233 C.2    1 LIG       0.13200
      3 C3        -68.5387   -4.2816  -26.8098 C.2    1 LIG      -0.03800
      4 N1        -67.9764   -3.2360  -28.7432 N.2    1 LIG      -0.57800
      5 N2        -68.7325   -4.1791  -28.1561 N.pl3  1 LIG      -0.05900
      6 H1        -67.1814   -3.1307  -25.5168 H      1 LIG       0.15700
      7 H2        -66.5769   -1.9301  -27.9181 H      1 LIG       0.15600
      8 H3        -69.0832   -4.9972  -26.2108 H      1 LIG       0.15900
      9 H4        -69.3638   -4.7173  -28.7362 H      1 LIG       0.32200
@<TRIPOS>BOND
      1       1       2 1
      2       1       3 2
      3       2       4 2
      4       3       5 1
      5       4       5 1
      6       1       6 1
      7       2       7 1
      8       3       8 1
      9       5       9 1
@<TRIPOS>ALT_TYPE
CGenFF_4.0_ALT_TYPE_SET
CGenFF_4.0 1 CG2R51 2 CG2R52 3 CG2R51 4 NG2R50 5 NG2R51 6 HGR51 7 HGR52 8 HGR52 9 HGP1
@<TRIPOS>MOLECULE
pyrazole
 9 9 0 0 0
****
USER_CHARGES
INVALID_CHARGES
Pose:  35 Cluster:  35 Fr_nu:  69395 TotEn:   -11.56
@<TRIPOS>ATOM
      1 C1        -81.3343  -23.8296  -32.9221 C.2    1 LIG      -0.25100
      2 C2        -82.1782  -22.7773  -33.3249 C.2    1 LIG       0.13200
      3 C3        -80.1897  -23.6538  -33.6606 C.2    1 LIG      -0.03800
      4 N1        -81.6174  -21.9911  -34.2476 N.2    1 LIG      -0.57800
      5 N2        -80.4089  -22.5495  -34.4306 N.pl3  1 LIG      -0.05900
      6 H1        -81.5276  -24.6068  -32.1974 H      1 LIG       0.15700
      7 H2        -83.1786  -22.5509  -32.9850 H      1 LIG       0.15600
      8 H3        -79.2609  -24.2038  -33.7082 H      1 LIG       0.15900
      9 H4        -79.7809  -22.1245  -35.1013 H      1 LIG       0.32200
@<TRIPOS>BOND
      1       1       2 1
      2       1       3 2
      3       2       4 2
      4       3       5 1
      5       4       5 1
      6       1       6 1
      7       2       7 1
      8       3       8 1
      9       5       9 1
@<TRIPOS>ALT_TYPE
CGenFF_4.0_ALT_TYPE_SET
CGenFF_4.0 1 CG2R51 2 CG2R52 3 CG2R51 4 NG2R50 5 NG2R51 6 HGR51 7 HGR52 8 HGR52 9 HGP1
@<TRIPOS>MOLECULE
pyrazole
 9 9 0 0 0
****
USER_CHARGES
INVALID_CHARGES
Pose:  36 Cluster:  36 Fr_nu: 413755 TotEn:   -11.02
@<TRIPOS>ATOM
      1 C1        -69.8449   -5.0068  -46.3277 C.2    1 LIG      -0.25100
      2 C2        -70.7274   -5.1369  -47.4167 C.2    1 LIG       0.13200
      3 C3        -69.5200   -6.2986  -45.9929 C.2    1 LIG      -0.03800
      4 N1        -70.9488   -6.4107  -47.7517 N.2    1 LIG      -0.57800
      5 N2        -70.2007   -7.0930  -46.8680 N.pl3  1 LIG      -0.05900
      6 H1        -69.4926   -4.1035  -45.8518 H      1 LIG       0.15700
      7 H2        -71.2189   -4.3565  -47.9800 H      1 LIG       0.15600
      8 H3        -68.8819   -6.7148  -45.2267 H      1 LIG       0.15900
      9 H4        -70.2027   -8.1041  -46.9179 H      1 LIG       0.32200
@<TRIPOS>BOND
      1       1       2 1
      2       1       3 2
      3       2       4 2
      4       3       5 1
      5       4       5 1
      6       1       6 1
      7       2       7 1
      8       3       8 1
      9       5       9 1
@<TRIPOS>ALT_TYPE
CGenFF_4.0_ALT_TYPE_SET
CGenFF_4.0 1 CG2R51 2 CG2R52 3 CG2R51 4 NG2R50 5 NG2R51 6 HGR51 7 HGR52 8 HGR52 9 HGP1
@<TRIPOS>MOLECULE
pyrazole
 9 9 0 0 0
****
USER_CHARGES
INVALID_CHARGES
Pose:  37 Cluster:  37 Fr_nu: 1807141 TotEn:   -10.77
@<TRIPOS>ATOM
      1 C1        -70.1748   -6.4148  -46.3660 C.2    1 LIG      -0.25100
      2 C2        -70.8895   -6.0904  -47.5347 C.2    1 LIG       0.13200
      3 C3        -69.1149   -5.5413  -46.3583 C.2    1 LIG      -0.03800
      4 N1        -70.3309   -5.0890  -48.2195 N.2    1 LIG      -0.57800
      5 N2        -69.2539   -4.7764  -47.4790 N.pl3  1 LIG      -0.05900
      6 H1        -70.3966   -7.1746  -45.6313 H      1 LIG       0.15700
      7 H2        -71.7939   -6.5424  -47.9162 H      1 LIG       0.15600
      8 H3        -68.2915   -5.3999  -45.6731 H      1 LIG       0.15900
      9 H4        -68.6524   -4.0280  -47.7996 H      1 LIG       0.32200
@<TRIPOS>BOND
      1       1       2 1
      2       1       3 2
      3       2       4 2
      4       3       5 1
      5       4       5 1
      6       1       6 1
      7       2       7 1
      8       3       8 1
      9       5       9 1
@<TRIPOS>ALT_TYPE
CGenFF_4.0_ALT_TYPE_SET
CGenFF_4.0 1 CG2R51 2 CG2R52 3 CG2R51 4 NG2R50 5 NG2R51 6 HGR51 7 HGR52 8 HGR52 9 HGP1
@<TRIPOS>MOLECULE
pyrazole
 9 9 0 0 0
****
USER_CHARGES
INVALID_CHARGES
Pose:  38 Cluster:  38 Fr_nu: 2252301 TotEn:   -10.52
@<TRIPOS>ATOM
      1 C1        -73.8539   -9.4680  -53.0371 C.2    1 LIG      -0.25100
      2 C2        -75.0851   -9.7770  -52.4286 C.2    1 LIG       0.13200
      3 C3        -73.7477   -8.1033  -52.9235 C.2    1 LIG      -0.03800
      4 N1        -75.7159   -8.6958  -51.9627 N.2    1 LIG      -0.57800
      5 N2        -74.8777   -7.6939  -52.2785 N.pl3  1 LIG      -0.05900
      6 H1        -73.1421  -10.1397  -53.4938 H      1 LIG       0.15700
      7 H2        -75.5494  -10.7451  -52.3056 H      1 LIG       0.15600
      8 H3        -72.9883   -7.4023  -53.2384 H      1 LIG       0.15900
      9 H4        -75.1414   -6.7501  -52.0245 H      1 LIG       0.32200
@<TRIPOS>BOND
      1       1       2 1
      2       1       3 2
      3       2       4 2
      4       3       5 1
      5       4       5 1
      6       1       6 1
      7       2       7 1
      8       3       8 1
      9       5       9 1
@<TRIPOS>ALT_TYPE
CGenFF_4.0_ALT_TYPE_SET
CGenFF_4.0 1 CG2R51 2 CG2R52 3 CG2R51 4 NG2R50 5 NG2R51 6 HGR51 7 HGR52 8 HGR52 9 HGP1
@<TRIPOS>MOLECULE
pyrazole
 9 9 0 0 0
****
USER_CHARGES
INVALID_CHARGES
Pose:  39 Cluster:  39 Fr_nu: 835826 TotEn:   -10.38
@<TRIPOS>ATOM
      1 C1        -59.4830   -1.5183  -21.1099 C.2    1 LIG      -0.25100
      2 C2        -59.8386   -1.1764  -22.4284 C.2    1 LIG       0.13200
      3 C3        -59.0733   -2.8266  -21.1930 C.2    1 LIG      -0.03800
      4 N1        -59.6694   -2.1860  -23.2863 N.2    1 LIG      -0.57800
      5 N2        -59.2030   -3.1752  -22.5053 N.pl3  1 LIG      -0.05900
      6 H1        -59.5178   -0.9030  -20.2230 H      1 LIG       0.15700
      7 H2        -60.2144   -0.2338  -22.7998 H      1 LIG       0.15600
      8 H3        -58.7117   -3.5259  -20.4530 H      1 LIG       0.15900
      9 H4        -58.9944   -4.0676  -22.9352 H      1 LIG       0.32200
@<TRIPOS>BOND
      1       1       2 1
      2       1       3 2
      3       2       4 2
      4       3       5 1
      5       4       5 1
      6       1       6 1
      7       2       7 1
      8       3       8 1
      9       5       9 1
@<TRIPOS>ALT_TYPE
CGenFF_4.0_ALT_TYPE_SET
CGenFF_4.0 1 CG2R51 2 CG2R52 3 CG2R51 4 NG2R50 5 NG2R51 6 HGR51 7 HGR52 8 HGR52 9 HGP1
@<TRIPOS>MOLECULE
pyrazole
 9 9 0 0 0
****
USER_CHARGES
INVALID_CHARGES
Pose:  40 Cluster:  40 Fr_nu: 319308 TotEn:   -10.17
@<TRIPOS>ATOM
      1 C1        -48.7845  -11.7938  -43.3935 C.2    1 LIG      -0.25100
      2 C2        -48.4041  -10.4608  -43.1486 C.2    1 LIG       0.13200
      3 C3        -49.9641  -11.9460  -42.7065 C.2    1 LIG      -0.03800
      4 N1        -49.2717   -9.8122  -42.3673 N.2    1 LIG      -0.57800
      5 N2        -50.2092  -10.7415  -42.1153 N.pl3  1 LIG      -0.05900
      6 H1        -48.2760  -12.5404  -43.9855 H      1 LIG       0.15700
      7 H2        -47.5305   -9.9350  -43.5065 H      1 LIG       0.15600
      8 H3        -50.6348  -12.7844  -42.5860 H      1 LIG       0.15900
      9 H4        -50.9925  -10.4853  -41.5274 H      1 LIG       0.32200
@<TRIPOS>BOND
      1       1       2 1
      2       1       3 2
      3       2       4 2
      4       3       5 1
      5       4       5 1
      6       1       6 1
      7       2       7 1
      8       3       8 1
      9       5       9 1
@<TRIPOS>ALT_TYPE
CGenFF_4.0_ALT_TYPE_SET
CGenFF_4.0 1 CG2R51 2 CG2R52 3 CG2R51 4 NG2R50 5 NG2R51 6 HGR51 7 HGR52 8 HGR52 9 HGP1
@<TRIPOS>MOLECULE
pyrazole
 9 9 0 0 0
****
USER_CHARGES
INVALID_CHARGES
Pose:  41 Cluster:  41 Fr_nu: 10026698 TotEn:   -10.00
@<TRIPOS>ATOM
      1 C1        -52.2865  -25.3857  -26.0961 C.2    1 LIG      -0.25100
      2 C2        -51.2521  -24.5182  -25.6972 C.2    1 LIG       0.13200
      3 C3        -53.1704  -25.3722  -25.0449 C.2    1 LIG      -0.03800
      4 N1        -51.4585  -23.9918  -24.4871 N.2    1 LIG      -0.57800
      5 N2        -52.6328  -24.5299  -24.1166 N.pl3  1 LIG      -0.05900
      6 H1        -52.3796  -25.9425  -27.0168 H      1 LIG       0.15700
      7 H2        -50.3562  -24.2479  -26.2376 H      1 LIG       0.15600
      8 H3        -54.1111  -25.8765  -24.8767 H      1 LIG       0.15900
      9 H4        -53.0107  -24.2793  -23.2115 H      1 LIG       0.32200
@<TRIPOS>BOND
      1       1       2 1
      2       1       3 2
      3       2       4 2
      4       3       5 1
      5       4       5 1
      6       1       6 1
      7       2       7 1
      8       3       8 1
      9       5       9 1
@<TRIPOS>ALT_TYPE
CGenFF_4.0_ALT_TYPE_SET
CGenFF_4.0 1 CG2R51 2 CG2R52 3 CG2R51 4 NG2R50 5 NG2R51 6 HGR51 7 HGR52 8 HGR52 9 HGP1
@<TRIPOS>MOLECULE
pyrazole
 9 9 0 0 0
****
USER_CHARGES
INVALID_CHARGES
Pose:  42 Cluster:  42 Fr_nu: 7543001 TotEn:    -9.28
@<TRIPOS>ATOM
      1 C1        -77.6523   -6.7125  -58.8329 C.2    1 LIG      -0.25100
      2 C2        -76.5831   -6.0307  -59.4441 C.2    1 LIG       0.13200
      3 C3        -78.1477   -5.8204  -57.9136 C.2    1 LIG      -0.03800
      4 N1        -76.4088   -4.8003  -58.9545 N.2    1 LIG      -0.57800
      5 N2        -77.3753   -4.7018  -58.0259 N.pl3  1 LIG      -0.05900
      6 H1        -78.0145   -7.7106  -59.0309 H      1 LIG       0.15700
      7 H2        -75.9231   -6.3793  -60.2256 H      1 LIG       0.15600
      8 H3        -78.9603   -5.8802  -57.2040 H      1 LIG       0.15900
      9 H4        -77.4502   -3.8392  -57.5014 H      1 LIG       0.32200
@<TRIPOS>BOND
      1       1       2 1
      2       1       3 2
      3       2       4 2
      4       3       5 1
      5       4       5 1
      6       1       6 1
      7       2       7 1
      8       3       8 1
      9       5       9 1
@<TRIPOS>ALT_TYPE
CGenFF_4.0_ALT_TYPE_SET
CGenFF_4.0 1 CG2R51 2 CG2R52 3 CG2R51 4 NG2R50 5 NG2R51 6 HGR51 7 HGR52 8 HGR52 9 HGP1
@<TRIPOS>MOLECULE
pyrazole
 9 9 0 0 0
****
USER_CHARGES
INVALID_CHARGES
Pose:  43 Cluster:  43 Fr_nu: 311546 TotEn:    -9.16
@<TRIPOS>ATOM
      1 C1        -82.7764   -6.4157  -45.3388 C.2    1 LIG      -0.25100
      2 C2        -82.2079   -5.2030  -45.7724 C.2    1 LIG       0.13200
      3 C3        -81.7390   -7.0857  -44.7380 C.2    1 LIG      -0.03800
      4 N1        -80.9101   -5.1055  -45.4724 N.2    1 LIG      -0.57800
      5 N2        -80.6544   -6.2654  -44.8437 N.pl3  1 LIG      -0.05900
      6 H1        -83.7956   -6.7568  -45.4458 H      1 LIG       0.15700
      7 H2        -82.6852   -4.3863  -46.2951 H      1 LIG       0.15600
      8 H3        -81.6756   -8.0515  -44.2576 H      1 LIG       0.15900
      9 H4        -79.7127   -6.4338  -44.5125 H      1 LIG       0.32200
@<TRIPOS>BOND
      1       1       2 1
      2       1       3 2
      3       2       4 2
      4       3       5 1
      5       4       5 1
      6       1       6 1
      7       2       7 1
      8       3       8 1
      9       5       9 1
@<TRIPOS>ALT_TYPE
CGenFF_4.0_ALT_TYPE_SET
CGenFF_4.0 1 CG2R51 2 CG2R52 3 CG2R51 4 NG2R50 5 NG2R51 6 HGR51 7 HGR52 8 HGR52 9 HGP1
@<TRIPOS>MOLECULE
pyrazole
 9 9 0 0 0
****
USER_CHARGES
INVALID_CHARGES
Pose:  44 Cluster:  44 Fr_nu: 333119 TotEn:    -8.81
@<TRIPOS>ATOM
      1 C1        -82.3866   -6.8858  -45.8015 C.2    1 LIG      -0.25100
      2 C2        -83.5374   -6.4996  -46.5143 C.2    1 LIG       0.13200
      3 C3        -82.1560   -5.8471  -44.9330 C.2    1 LIG      -0.03800
      4 N1        -84.0055   -5.3086  -46.1317 N.2    1 LIG      -0.57800
      5 N2        -83.1445   -4.9374  -45.1690 N.pl3  1 LIG      -0.05900
      6 H1        -81.8054   -7.7905  -45.9020 H      1 LIG       0.15700
      7 H2        -84.0543   -7.0362  -47.2971 H      1 LIG       0.15600
      8 H3        -81.3934   -5.6760  -44.1869 H      1 LIG       0.15900
      9 H4        -83.2903   -4.0453  -44.7134 H      1 LIG       0.32200
@<TRIPOS>BOND
      1       1       2 1
      2       1       3 2
      3       2       4 2
      4       3       5 1
      5       4       5 1
      6       1       6 1
      7       2       7 1
      8       3       8 1
      9       5       9 1
@<TRIPOS>ALT_TYPE
CGenFF_4.0_ALT_TYPE_SET
CGenFF_4.0 1 CG2R51 2 CG2R52 3 CG2R51 4 NG2R50 5 NG2R51 6 HGR51 7 HGR52 8 HGR52 9 HGP1
@<TRIPOS>MOLECULE
pyrazole
 9 9 0 0 0
****
USER_CHARGES
INVALID_CHARGES
Pose:  45 Cluster:  45 Fr_nu: 10070778 TotEn:    -6.83
@<TRIPOS>ATOM
      1 C1        -73.6352  -25.3582  -55.8783 C.2    1 LIG      -0.25100
      2 C2        -73.6852  -24.2875  -56.7909 C.2    1 LIG       0.13200
      3 C3        -74.5859  -25.0508  -54.9360 C.2    1 LIG      -0.03800
      4 N1        -74.5957  -23.3687  -56.4584 N.2    1 LIG      -0.57800
      5 N2        -75.1268  -23.8611  -55.3264 N.pl3  1 LIG      -0.05900
      6 H1        -72.9999  -26.2313  -55.9002 H      1 LIG       0.15700
      7 H2        -73.0956  -24.1382  -57.6842 H      1 LIG       0.15600
      8 H3        -74.9172  -25.5588  -54.0417 H      1 LIG       0.15900
      9 H4        -75.8571  -23.3300  -54.8688 H      1 LIG       0.32200
@<TRIPOS>BOND
      1       1       2 1
      2       1       3 2
      3       2       4 2
      4       3       5 1
      5       4       5 1
      6       1       6 1
      7       2       7 1
      8       3       8 1
      9       5       9 1
@<TRIPOS>ALT_TYPE
CGenFF_4.0_ALT_TYPE_SET
CGenFF_4.0 1 CG2R51 2 CG2R52 3 CG2R51 4 NG2R50 5 NG2R51 6 HGR51 7 HGR52 8 HGR52 9 HGP1
@<TRIPOS>MOLECULE
pyrazole
 9 9 0 0 0
****
USER_CHARGES
INVALID_CHARGES
Pose:  46 Cluster:  46 Fr_nu: 10081273 TotEn:    -6.31
@<TRIPOS>ATOM
      1 C1        -78.5040   -4.9468  -58.2719 C.2    1 LIG      -0.25100
      2 C2        -77.1670   -5.3871  -58.2929 C.2    1 LIG       0.13200
      3 C3        -78.6037   -4.1007  -59.3492 C.2    1 LIG      -0.03800
      4 N1        -76.4676   -4.8641  -59.3034 N.2    1 LIG      -0.57800
      5 N2        -77.3685   -4.0865  -59.9276 N.pl3  1 LIG      -0.05900
      6 H1        -79.2866   -5.2065  -57.5745 H      1 LIG       0.15700
      7 H2        -76.6730   -6.0670  -57.6135 H      1 LIG       0.15600
      8 H3        -79.4230   -3.5187  -59.7459 H      1 LIG       0.15900
      9 H4        -77.0708   -3.5694  -60.7454 H      1 LIG       0.32200
@<TRIPOS>BOND
      1       1       2 1
      2       1       3 2
      3       2       4 2
      4       3       5 1
      5       4       5 1
      6       1       6 1
      7       2       7 1
      8       3       8 1
      9       5       9 1
@<TRIPOS>ALT_TYPE
CGenFF_4.0_ALT_TYPE_SET
CGenFF_4.0 1 CG2R51 2 CG2R52 3 CG2R51 4 NG2R50 5 NG2R51 6 HGR51 7 HGR52 8 HGR52 9 HGP1
@<TRIPOS>MOLECULE
pyrazole
 9 9 0 0 0
****
USER_CHARGES
INVALID_CHARGES
Pose:  47 Cluster:  47 Fr_nu: 9088660 TotEn:    -1.26
@<TRIPOS>ATOM
      1 C1        -63.4263    4.4324  -22.4027 C.2    1 LIG      -0.25100
      2 C2        -62.3344    4.2055  -21.5436 C.2    1 LIG       0.13200
      3 C3        -63.3797    3.3927  -23.2990 C.2    1 LIG      -0.03800
      4 N1        -61.6446    3.1079  -21.8651 N.2    1 LIG      -0.57800
      5 N2        -62.3047    2.6356  -22.9361 N.pl3  1 LIG      -0.05900
      6 H1        -64.1471    5.2362  -22.3763 H      1 LIG       0.15700
      7 H2        -62.0122    4.7947  -20.6969 H      1 LIG       0.15600
      8 H3        -63.9991    3.1306  -24.1446 H      1 LIG       0.15900
      9 H4        -61.9643    1.7887  -23.3740 H      1 LIG       0.32200
@<TRIPOS>BOND
      1       1       2 1
      2       1       3 2
      3       2       4 2
      4       3       5 1
      5       4       5 1
      6       1       6 1
      7       2       7 1
      8       3       8 1
      9       5       9 1
@<TRIPOS>ALT_TYPE
CGenFF_4.0_ALT_TYPE_SET
CGenFF_4.0 1 CG2R51 2 CG2R52 3 CG2R51 4 NG2R50 5 NG2R51 6 HGR51 7 HGR52 8 HGR52 9 HGP1
@<TRIPOS>MOLECULE
4_lactone
 9 9 0 0 0
****
USER_CHARGES
INVALID_CHARGES
Pose:   1 Cluster:   1 Fr_nu:  24609 TotEn:   -20.65
@<TRIPOS>ATOM
      1 C1        -62.6317    3.1181  -40.2475 C.2    1 LIG       0.04000
      2 C2        -63.6306    2.3049  -41.0901 C.3    1 LIG       0.11000
      3 C3        -63.0532    3.1267  -42.2387 C.3    1 LIG       0.08100
      4 O1        -62.3007    3.1988  -39.0864 O.2    1 LIG      -0.32000
      5 O2        -62.1636    3.8158  -41.3171 O.3    1 LIG      -0.27100
      6 H1        -63.4201    1.2348  -41.1207 H      1 LIG       0.09000
      7 H2        -64.6772    2.4972  -40.8484 H      1 LIG       0.09000
      8 H3        -62.4957    2.5625  -42.9913 H      1 LIG       0.09000
      9 H4        -63.7492    3.8199  -42.7191 H      1 LIG       0.09000
@<TRIPOS>BOND
      1       1       2 1
      2       1       4 2
      3       1       5 1
      4       2       3 1
      5       3       5 1
      6       2       6 1
      7       2       7 1
      8       3       8 1
      9       3       9 1
@<TRIPOS>ALT_TYPE
CGenFF_4.0_ALT_TYPE_SET
CGenFF_4.0 1 CG2O4 2 CG3C41 3 CG3C41 4 OG2D1 5 OG3C51 6 HGA2 7 HGA2 8 HGA2 9 HGA2
@<TRIPOS>MOLECULE
4_lactone
 9 9 0 0 0
****
USER_CHARGES
INVALID_CHARGES
Pose:   2 Cluster:   2 Fr_nu: 6698254 TotEn:   -19.62
@<TRIPOS>ATOM
      1 C1        -52.0904  -21.6056  -33.7212 C.2    1 LIG       0.04000
      2 C2        -52.6841  -22.3663  -34.9204 C.3    1 LIG       0.11000
      3 C3        -53.7612  -22.7522  -33.9110 C.3    1 LIG       0.08100
      4 O1        -51.1276  -20.9087  -33.4937 O.2    1 LIG      -0.32000
      5 O2        -53.0834  -21.9891  -32.8748 O.3    1 LIG      -0.27100
      6 H1        -53.0106  -21.7229  -35.7388 H      1 LIG       0.09000
      7 H2        -52.0588  -23.1839  -35.2829 H      1 LIG       0.09000
      8 H3        -54.7615  -22.3591  -34.1121 H      1 LIG       0.09000
      9 H4        -53.8122  -23.8150  -33.6588 H      1 LIG       0.09000
@<TRIPOS>BOND
      1       1       2 1
      2       1       4 2
      3       1       5 1
      4       2       3 1
      5       3       5 1
      6       2       6 1
      7       2       7 1
      8       3       8 1
      9       3       9 1
@<TRIPOS>ALT_TYPE
CGenFF_4.0_ALT_TYPE_SET
CGenFF_4.0 1 CG2O4 2 CG3C41 3 CG3C41 4 OG2D1 5 OG3C51 6 HGA2 7 HGA2 8 HGA2 9 HGA2
@<TRIPOS>MOLECULE
4_lactone
 9 9 0 0 0
****
USER_CHARGES
INVALID_CHARGES
Pose:   3 Cluster:   3 Fr_nu: 4538580 TotEn:   -19.61
@<TRIPOS>ATOM
      1 C1        -72.6176  -24.2506  -39.9605 C.2    1 LIG       0.04000
      2 C2        -71.4761  -24.4260  -40.9781 C.3    1 LIG       0.11000
      3 C3        -71.8314  -25.9042  -40.8493 C.3    1 LIG       0.08100
      4 O1        -73.1600  -23.3411  -39.3749 O.2    1 LIG      -0.32000
      5 O2        -72.8798  -25.5834  -39.8935 O.3    1 LIG      -0.27100
      6 H1        -71.6737  -23.9744  -41.9515 H      1 LIG       0.09000
      7 H2        -70.4938  -24.1393  -40.5992 H      1 LIG       0.09000
      8 H3        -72.2366  -26.3741  -41.7496 H      1 LIG       0.09000
      9 H4        -71.0602  -26.5374  -40.4022 H      1 LIG       0.09000
@<TRIPOS>BOND
      1       1       2 1
      2       1       4 2
      3       1       5 1
      4       2       3 1
      5       3       5 1
      6       2       6 1
      7       2       7 1
      8       3       8 1
      9       3       9 1
@<TRIPOS>ALT_TYPE
CGenFF_4.0_ALT_TYPE_SET
CGenFF_4.0 1 CG2O4 2 CG3C41 3 CG3C41 4 OG2D1 5 OG3C51 6 HGA2 7 HGA2 8 HGA2 9 HGA2
@<TRIPOS>MOLECULE
4_lactone
 9 9 0 0 0
****
USER_CHARGES
INVALID_CHARGES
Pose:   4 Cluster:   4 Fr_nu:  99943 TotEn:   -18.83
@<TRIPOS>ATOM
      1 C1        -62.4211    3.9516  -40.9104 C.2    1 LIG       0.04000
      2 C2        -63.1293    2.7776  -40.2108 C.3    1 LIG       0.11000
      3 C3        -63.9454    2.7383  -41.4992 C.3    1 LIG       0.08100
      4 O1        -61.5261    4.7284  -40.6658 O.2    1 LIG      -0.32000
      5 O2        -63.1874    3.8602  -42.0303 O.3    1 LIG      -0.27100
      6 H1        -62.4874    1.9139  -40.0301 H      1 LIG       0.09000
      7 H2        -63.6771    3.0607  -39.3105 H      1 LIG       0.09000
      8 H3        -63.8206    1.8412  -42.1119 H      1 LIG       0.09000
      9 H4        -65.0057    2.9839  -41.3936 H      1 LIG       0.09000
@<TRIPOS>BOND
      1       1       2 1
      2       1       4 2
      3       1       5 1
      4       2       3 1
      5       3       5 1
      6       2       6 1
      7       2       7 1
      8       3       8 1
      9       3       9 1
@<TRIPOS>ALT_TYPE
CGenFF_4.0_ALT_TYPE_SET
CGenFF_4.0 1 CG2O4 2 CG3C41 3 CG3C41 4 OG2D1 5 OG3C51 6 HGA2 7 HGA2 8 HGA2 9 HGA2
@<TRIPOS>MOLECULE
4_lactone
 9 9 0 0 0
****
USER_CHARGES
INVALID_CHARGES
Pose:   5 Cluster:   5 Fr_nu: 6421060 TotEn:   -18.60
@<TRIPOS>ATOM
      1 C1        -51.2149  -21.8237  -34.6432 C.2    1 LIG       0.04000
      2 C2        -52.6506  -22.2903  -34.9438 C.3    1 LIG       0.11000
      3 C3        -52.0596  -22.6356  -36.3074 C.3    1 LIG       0.08100
      4 O1        -50.6100  -21.3368  -33.7151 O.2    1 LIG      -0.32000
      5 O2        -50.7553  -22.1546  -35.8797 O.3    1 LIG      -0.27100
      6 H1        -52.9787  -23.1386  -34.3412 H      1 LIG       0.09000
      7 H2        -53.3902  -21.4880  -34.9366 H      1 LIG       0.09000
      8 H3        -52.0349  -23.6999  -36.5571 H      1 LIG       0.09000
      9 H4        -52.4458  -22.0548  -37.1495 H      1 LIG       0.09000
@<TRIPOS>BOND
      1       1       2 1
      2       1       4 2
      3       1       5 1
      4       2       3 1
      5       3       5 1
      6       2       6 1
      7       2       7 1
      8       3       8 1
      9       3       9 1
@<TRIPOS>ALT_TYPE
CGenFF_4.0_ALT_TYPE_SET
CGenFF_4.0 1 CG2O4 2 CG3C41 3 CG3C41 4 OG2D1 5 OG3C51 6 HGA2 7 HGA2 8 HGA2 9 HGA2
@<TRIPOS>MOLECULE
4_lactone
 9 9 0 0 0
****
USER_CHARGES
INVALID_CHARGES
Pose:   6 Cluster:   6 Fr_nu: 4915234 TotEn:   -18.50
@<TRIPOS>ATOM
      1 C1        -60.3494    6.4230  -21.8123 C.2    1 LIG       0.04000
      2 C2        -61.7781    6.8942  -21.4866 C.3    1 LIG       0.11000
      3 C3        -61.6226    7.6762  -22.7874 C.3    1 LIG       0.08100
      4 O1        -59.5139    5.6989  -21.3204 O.2    1 LIG      -0.32000
      5 O2        -60.2789    7.1474  -22.9612 O.3    1 LIG      -0.27100
      6 H1        -62.5236    6.0976  -21.4990 H      1 LIG       0.09000
      7 H2        -61.8529    7.4942  -20.5782 H      1 LIG       0.09000
      8 H3        -62.2838    7.3735  -23.6040 H      1 LIG       0.09000
      9 H4        -61.6158    8.7649  -22.6852 H      1 LIG       0.09000
@<TRIPOS>BOND
      1       1       2 1
      2       1       4 2
      3       1       5 1
      4       2       3 1
      5       3       5 1
      6       2       6 1
      7       2       7 1
      8       3       8 1
      9       3       9 1
@<TRIPOS>ALT_TYPE
CGenFF_4.0_ALT_TYPE_SET
CGenFF_4.0 1 CG2O4 2 CG3C41 3 CG3C41 4 OG2D1 5 OG3C51 6 HGA2 7 HGA2 8 HGA2 9 HGA2
@<TRIPOS>MOLECULE
4_lactone
 9 9 0 0 0
****
USER_CHARGES
INVALID_CHARGES
Pose:   7 Cluster:   7 Fr_nu:   8406 TotEn:   -18.27
@<TRIPOS>ATOM
      1 C1        -62.2109    3.2039  -41.1504 C.2    1 LIG       0.04000
      2 C2        -63.1312    3.4612  -42.3571 C.3    1 LIG       0.11000
      3 C3        -63.8762    2.2434  -41.8187 C.3    1 LIG       0.08100
      4 O1        -61.2170    3.6944  -40.6647 O.2    1 LIG      -0.32000
      5 O2        -62.9222    2.1247  -40.7272 O.3    1 LIG      -0.27100
      6 H1        -63.6734    4.4069  -42.3102 H      1 LIG       0.09000
      7 H2        -62.6441    3.3299  -43.3247 H      1 LIG       0.09000
      8 H3        -64.8884    2.4318  -41.4507 H      1 LIG       0.09000
      9 H4        -63.8623    1.3595  -42.4623 H      1 LIG       0.09000
@<TRIPOS>BOND
      1       1       2 1
      2       1       4 2
      3       1       5 1
      4       2       3 1
      5       3       5 1
      6       2       6 1
      7       2       7 1
      8       3       8 1
      9       3       9 1
@<TRIPOS>ALT_TYPE
CGenFF_4.0_ALT_TYPE_SET
CGenFF_4.0 1 CG2O4 2 CG3C41 3 CG3C41 4 OG2D1 5 OG3C51 6 HGA2 7 HGA2 8 HGA2 9 HGA2
@<TRIPOS>MOLECULE
4_lactone
 9 9 0 0 0
****
USER_CHARGES
INVALID_CHARGES
Pose:   8 Cluster:   8 Fr_nu:  46885 TotEn:   -18.22
@<TRIPOS>ATOM
      1 C1        -60.7305    3.7079  -39.7625 C.2    1 LIG       0.04000
      2 C2        -62.1750    3.1834  -39.8496 C.3    1 LIG       0.11000
      3 C3        -62.0916    3.7194  -41.2757 C.3    1 LIG       0.08100
      4 O1        -59.8464    3.7570  -38.9377 O.2    1 LIG      -0.32000
      5 O2        -60.7262    4.1637  -41.0439 O.3    1 LIG      -0.27100
      6 H1        -62.2620    2.0999  -39.7552 H      1 LIG       0.09000
      7 H2        -62.8759    3.6973  -39.1898 H      1 LIG       0.09000
      8 H3        -62.1420    2.9675  -42.0680 H      1 LIG       0.09000
      9 H4        -62.7541    4.5590  -41.5034 H      1 LIG       0.09000
@<TRIPOS>BOND
      1       1       2 1
      2       1       4 2
      3       1       5 1
      4       2       3 1
      5       3       5 1
      6       2       6 1
      7       2       7 1
      8       3       8 1
      9       3       9 1
@<TRIPOS>ALT_TYPE
CGenFF_4.0_ALT_TYPE_SET
CGenFF_4.0 1 CG2O4 2 CG3C41 3 CG3C41 4 OG2D1 5 OG3C51 6 HGA2 7 HGA2 8 HGA2 9 HGA2
@<TRIPOS>MOLECULE
4_lactone
 9 9 0 0 0
****
USER_CHARGES
INVALID_CHARGES
Pose:   9 Cluster:   9 Fr_nu: 7073565 TotEn:   -17.65
@<TRIPOS>ATOM
      1 C1        -49.2825  -22.4660  -34.4954 C.2    1 LIG       0.04000
      2 C2        -50.1879  -23.5601  -35.0891 C.3    1 LIG       0.11000
      3 C3        -49.1087  -23.6152  -36.1662 C.3    1 LIG       0.08100
      4 O1        -49.2821  -21.7321  -33.5333 O.2    1 LIG      -0.32000
      5 O2        -48.3602  -22.5675  -35.4897 O.3    1 LIG      -0.27100
      6 H1        -50.2795  -24.4500  -34.4645 H      1 LIG       0.09000
      7 H2        -51.1655  -23.2008  -35.4148 H      1 LIG       0.09000
      8 H3        -48.5396  -24.5473  -36.2192 H      1 LIG       0.09000
      9 H4        -49.4235  -23.3026  -37.1656 H      1 LIG       0.09000
@<TRIPOS>BOND
      1       1       2 1
      2       1       4 2
      3       1       5 1
      4       2       3 1
      5       3       5 1
      6       2       6 1
      7       2       7 1
      8       3       8 1
      9       3       9 1
@<TRIPOS>ALT_TYPE
CGenFF_4.0_ALT_TYPE_SET
CGenFF_4.0 1 CG2O4 2 CG3C41 3 CG3C41 4 OG2D1 5 OG3C51 6 HGA2 7 HGA2 8 HGA2 9 HGA2
@<TRIPOS>MOLECULE
4_lactone
 9 9 0 0 0
****
USER_CHARGES
INVALID_CHARGES
Pose:  10 Cluster:  10 Fr_nu: 7041826 TotEn:   -17.61
@<TRIPOS>ATOM
      1 C1        -84.4225    2.8341  -50.9877 C.2    1 LIG       0.04000
      2 C2        -84.5694    4.2980  -51.4400 C.3    1 LIG       0.11000
      3 C3        -83.1113    4.1266  -51.8553 C.3    1 LIG       0.08100
      4 O1        -85.1136    1.9850  -50.4723 O.2    1 LIG      -0.32000
      5 O2        -83.1230    2.7519  -51.3805 O.3    1 LIG      -0.27100
      6 H1        -85.2801    4.4432  -52.2551 H      1 LIG       0.09000
      7 H2        -84.7512    5.0000  -50.6246 H      1 LIG       0.09000
      8 H3        -82.9153    4.1805  -52.9296 H      1 LIG       0.09000
      9 H4        -82.3894    4.7358  -51.3044 H      1 LIG       0.09000
@<TRIPOS>BOND
      1       1       2 1
      2       1       4 2
      3       1       5 1
      4       2       3 1
      5       3       5 1
      6       2       6 1
      7       2       7 1
      8       3       8 1
      9       3       9 1
@<TRIPOS>ALT_TYPE
CGenFF_4.0_ALT_TYPE_SET
CGenFF_4.0 1 CG2O4 2 CG3C41 3 CG3C41 4 OG2D1 5 OG3C51 6 HGA2 7 HGA2 8 HGA2 9 HGA2
@<TRIPOS>MOLECULE
4_lactone
 9 9 0 0 0
****
USER_CHARGES
INVALID_CHARGES
Pose:  11 Cluster:  11 Fr_nu: 4124601 TotEn:   -17.41
@<TRIPOS>ATOM
      1 C1        -71.9464  -24.3604  -39.8689 C.2    1 LIG       0.04000
      2 C2        -70.8242  -23.7220  -40.7069 C.3    1 LIG       0.11000
      3 C3        -70.0916  -25.0210  -40.3845 C.3    1 LIG       0.08100
      4 O1        -73.0629  -24.0707  -39.5030 O.2    1 LIG      -0.32000
      5 O2        -71.2353  -25.4926  -39.6197 O.3    1 LIG      -0.27100
      6 H1        -71.0823  -23.5716  -41.7563 H      1 LIG       0.09000
      7 H2        -70.4007  -22.8170  -40.2682 H      1 LIG       0.09000
      8 H3        -69.8819  -25.6709  -41.2384 H      1 LIG       0.09000
      9 H4        -69.2029  -24.9177  -39.7559 H      1 LIG       0.09000
@<TRIPOS>BOND
      1       1       2 1
      2       1       4 2
      3       1       5 1
      4       2       3 1
      5       3       5 1
      6       2       6 1
      7       2       7 1
      8       3       8 1
      9       3       9 1
@<TRIPOS>ALT_TYPE
CGenFF_4.0_ALT_TYPE_SET
CGenFF_4.0 1 CG2O4 2 CG3C41 3 CG3C41 4 OG2D1 5 OG3C51 6 HGA2 7 HGA2 8 HGA2 9 HGA2
@<TRIPOS>MOLECULE
4_lactone
 9 9 0 0 0
****
USER_CHARGES
INVALID_CHARGES
Pose:  12 Cluster:  12 Fr_nu: 1928272 TotEn:   -16.96
@<TRIPOS>ATOM
      1 C1        -61.5977    3.7507  -40.3640 C.2    1 LIG       0.04000
      2 C2        -62.3673    2.9811  -39.2756 C.3    1 LIG       0.11000
      3 C3        -63.0347    2.3136  -40.4743 C.3    1 LIG       0.08100
      4 O1        -60.7433    4.6059  -40.4181 O.2    1 LIG      -0.32000
      5 O2        -62.2337    3.1163  -41.3852 O.3    1 LIG      -0.27100
      6 H1        -61.7408    2.3330  -38.6608 H      1 LIG       0.09000
      7 H2        -63.0147    3.6080  -38.6603 H      1 LIG       0.09000
      8 H3        -62.8334    1.2457  -40.5947 H      1 LIG       0.09000
      9 H4        -64.1026    2.5166  -40.5930 H      1 LIG       0.09000
@<TRIPOS>BOND
      1       1       2 1
      2       1       4 2
      3       1       5 1
      4       2       3 1
      5       3       5 1
      6       2       6 1
      7       2       7 1
      8       3       8 1
      9       3       9 1
@<TRIPOS>ALT_TYPE
CGenFF_4.0_ALT_TYPE_SET
CGenFF_4.0 1 CG2O4 2 CG3C41 3 CG3C41 4 OG2D1 5 OG3C51 6 HGA2 7 HGA2 8 HGA2 9 HGA2
@<TRIPOS>MOLECULE
4_lactone
 9 9 0 0 0
****
USER_CHARGES
INVALID_CHARGES
Pose:  13 Cluster:  13 Fr_nu: 3259541 TotEn:   -16.74
@<TRIPOS>ATOM
      1 C1        -73.1258  -23.8290  -40.9399 C.2    1 LIG       0.04000
      2 C2        -72.3036  -24.3063  -42.1504 C.3    1 LIG       0.11000
      3 C3        -73.3383  -23.5089  -42.9386 C.3    1 LIG       0.08100
      4 O1        -73.0975  -23.9522  -39.7364 O.2    1 LIG      -0.32000
      5 O2        -74.0137  -23.1387  -41.7048 O.3    1 LIG      -0.27100
      6 H1        -71.2845  -23.9175  -42.1780 H      1 LIG       0.09000
      7 H2        -72.3209  -25.3868  -42.3023 H      1 LIG       0.09000
      8 H3        -72.9571  -22.6316  -43.4684 H      1 LIG       0.09000
      9 H4        -73.9889  -24.0966  -43.5920 H      1 LIG       0.09000
@<TRIPOS>BOND
      1       1       2 1
      2       1       4 2
      3       1       5 1
      4       2       3 1
      5       3       5 1
      6       2       6 1
      7       2       7 1
      8       3       8 1
      9       3       9 1
@<TRIPOS>ALT_TYPE
CGenFF_4.0_ALT_TYPE_SET
CGenFF_4.0 1 CG2O4 2 CG3C41 3 CG3C41 4 OG2D1 5 OG3C51 6 HGA2 7 HGA2 8 HGA2 9 HGA2
@<TRIPOS>MOLECULE
4_lactone
 9 9 0 0 0
****
USER_CHARGES
INVALID_CHARGES
Pose:  14 Cluster:  14 Fr_nu: 6988652 TotEn:   -16.73
@<TRIPOS>ATOM
      1 C1        -51.2938  -22.1919  -33.5281 C.2    1 LIG       0.04000
      2 C2        -52.5445  -22.1752  -34.4252 C.3    1 LIG       0.11000
      3 C3        -52.9467  -23.3785  -33.5777 C.3    1 LIG       0.08100
      4 O1        -50.2723  -21.5544  -33.4081 O.2    1 LIG      -0.32000
      5 O2        -51.7142  -23.2697  -32.8130 O.3    1 LIG      -0.27100
      6 H1        -53.1647  -21.2852  -34.3085 H      1 LIG       0.09000
      7 H2        -52.3408  -22.3825  -35.4770 H      1 LIG       0.09000
      8 H3        -53.8274  -23.2390  -32.9449 H      1 LIG       0.09000
      9 H4        -53.0063  -24.3317  -34.1102 H      1 LIG       0.09000
@<TRIPOS>BOND
      1       1       2 1
      2       1       4 2
      3       1       5 1
      4       2       3 1
      5       3       5 1
      6       2       6 1
      7       2       7 1
      8       3       8 1
      9       3       9 1
@<TRIPOS>ALT_TYPE
CGenFF_4.0_ALT_TYPE_SET
CGenFF_4.0 1 CG2O4 2 CG3C41 3 CG3C41 4 OG2D1 5 OG3C51 6 HGA2 7 HGA2 8 HGA2 9 HGA2
@<TRIPOS>MOLECULE
4_lactone
 9 9 0 0 0
****
USER_CHARGES
INVALID_CHARGES
Pose:  15 Cluster:  15 Fr_nu: 7042861 TotEn:   -16.35
@<TRIPOS>ATOM
      1 C1        -60.0292    5.2703  -19.1997 C.2    1 LIG       0.04000
      2 C2        -61.3806    4.8440  -18.5986 C.3    1 LIG       0.11000
      3 C3        -60.5367    4.5699  -17.3573 C.3    1 LIG       0.08100
      4 O1        -59.6146    5.6917  -20.2556 O.2    1 LIG      -0.32000
      5 O2        -59.3385    5.0030  -18.0590 O.3    1 LIG      -0.27100
      6 H1        -62.1044    5.6556  -18.5095 H      1 LIG       0.09000
      7 H2        -61.8230    3.9675  -19.0746 H      1 LIG       0.09000
      8 H3        -60.7481    5.2033  -16.4915 H      1 LIG       0.09000
      9 H4        -60.4686    3.5211  -17.0556 H      1 LIG       0.09000
@<TRIPOS>BOND
      1       1       2 1
      2       1       4 2
      3       1       5 1
      4       2       3 1
      5       3       5 1
      6       2       6 1
      7       2       7 1
      8       3       8 1
      9       3       9 1
@<TRIPOS>ALT_TYPE
CGenFF_4.0_ALT_TYPE_SET
CGenFF_4.0 1 CG2O4 2 CG3C41 3 CG3C41 4 OG2D1 5 OG3C51 6 HGA2 7 HGA2 8 HGA2 9 HGA2
@<TRIPOS>MOLECULE
4_lactone
 9 9 0 0 0
****
USER_CHARGES
INVALID_CHARGES
Pose:  16 Cluster:  16 Fr_nu: 7008301 TotEn:   -16.35
@<TRIPOS>ATOM
      1 C1        -60.7237    5.7772  -20.9715 C.2    1 LIG       0.04000
      2 C2        -62.0995    5.9991  -21.6252 C.3    1 LIG       0.11000
      3 C3        -62.6162    5.4357  -20.3048 C.3    1 LIG       0.08100
      4 O1        -59.5602    5.9375  -21.2629 O.2    1 LIG      -0.32000
      5 O2        -61.2532    5.2821  -19.8208 O.3    1 LIG      -0.27100
      6 H1        -62.3371    7.0463  -21.8187 H      1 LIG       0.09000
      7 H2        -62.2783    5.3816  -22.5070 H      1 LIG       0.09000
      8 H3        -63.1883    6.1311  -19.6846 H      1 LIG       0.09000
      9 H4        -63.1296    4.4726  -20.3717 H      1 LIG       0.09000
@<TRIPOS>BOND
      1       1       2 1
      2       1       4 2
      3       1       5 1
      4       2       3 1
      5       3       5 1
      6       2       6 1
      7       2       7 1
      8       3       8 1
      9       3       9 1
@<TRIPOS>ALT_TYPE
CGenFF_4.0_ALT_TYPE_SET
CGenFF_4.0 1 CG2O4 2 CG3C41 3 CG3C41 4 OG2D1 5 OG3C51 6 HGA2 7 HGA2 8 HGA2 9 HGA2
@<TRIPOS>MOLECULE
4_lactone
 9 9 0 0 0
****
USER_CHARGES
INVALID_CHARGES
Pose:  17 Cluster:  17 Fr_nu: 4269992 TotEn:   -16.31
@<TRIPOS>ATOM
      1 C1        -73.7368  -23.0660  -41.9055 C.2    1 LIG       0.04000
      2 C2        -73.6753  -23.4929  -43.3830 C.3    1 LIG       0.11000
      3 C3        -74.5747  -22.2770  -43.5842 C.3    1 LIG       0.08100
      4 O1        -73.2922  -23.4470  -40.8465 O.2    1 LIG      -0.32000
      5 O2        -74.5406  -21.9980  -42.1571 O.3    1 LIG      -0.27100
      6 H1        -72.6802  -23.4244  -43.8255 H      1 LIG       0.09000
      7 H2        -74.1346  -24.4617  -43.5861 H      1 LIG       0.09000
      8 H3        -74.1416  -21.4584  -44.1655 H      1 LIG       0.09000
      9 H4        -75.5902  -22.4932  -43.9271 H      1 LIG       0.09000
@<TRIPOS>BOND
      1       1       2 1
      2       1       4 2
      3       1       5 1
      4       2       3 1
      5       3       5 1
      6       2       6 1
      7       2       7 1
      8       3       8 1
      9       3       9 1
@<TRIPOS>ALT_TYPE
CGenFF_4.0_ALT_TYPE_SET
CGenFF_4.0 1 CG2O4 2 CG3C41 3 CG3C41 4 OG2D1 5 OG3C51 6 HGA2 7 HGA2 8 HGA2 9 HGA2
@<TRIPOS>MOLECULE
4_lactone
 9 9 0 0 0
****
USER_CHARGES
INVALID_CHARGES
Pose:  18 Cluster:  18 Fr_nu: 5778305 TotEn:   -16.27
@<TRIPOS>ATOM
      1 C1        -60.1549    6.4535  -21.0873 C.2    1 LIG       0.04000
      2 C2        -61.2024    7.5691  -21.2533 C.3    1 LIG       0.11000
      3 C3        -60.3219    7.9718  -22.4324 C.3    1 LIG       0.08100
      4 O1        -59.9553    5.5192  -20.3447 O.2    1 LIG      -0.32000
      5 O2        -59.4162    6.8691  -22.1510 O.3    1 LIG      -0.27100
      6 H1        -62.2002    7.2089  -21.5085 H      1 LIG       0.09000
      7 H2        -61.2355    8.2760  -20.4226 H      1 LIG       0.09000
      8 H3        -60.7801    7.8752  -23.4205 H      1 LIG       0.09000
      9 H4        -59.8196    8.9385  -22.3374 H      1 LIG       0.09000
@<TRIPOS>BOND
      1       1       2 1
      2       1       4 2
      3       1       5 1
      4       2       3 1
      5       3       5 1
      6       2       6 1
      7       2       7 1
      8       3       8 1
      9       3       9 1
@<TRIPOS>ALT_TYPE
CGenFF_4.0_ALT_TYPE_SET
CGenFF_4.0 1 CG2O4 2 CG3C41 3 CG3C41 4 OG2D1 5 OG3C51 6 HGA2 7 HGA2 8 HGA2 9 HGA2
@<TRIPOS>MOLECULE
4_lactone
 9 9 0 0 0
****
USER_CHARGES
INVALID_CHARGES
Pose:  19 Cluster:  19 Fr_nu: 6789792 TotEn:   -16.18
@<TRIPOS>ATOM
      1 C1        -69.1681    4.7391  -47.0150 C.2    1 LIG       0.04000
      2 C2        -68.4735    3.3852  -47.2470 C.3    1 LIG       0.11000
      3 C3        -69.8231    2.8229  -46.8110 C.3    1 LIG       0.08100
      4 O1        -68.8874    5.9131  -47.1002 O.2    1 LIG      -0.32000
      5 O2        -70.3432    4.1697  -46.6345 O.3    1 LIG      -0.27100
      6 H1        -68.1961    3.1991  -48.2857 H      1 LIG       0.09000
      7 H2        -67.6383    3.1918  -46.5719 H      1 LIG       0.09000
      8 H3        -70.3774    2.2739  -47.5771 H      1 LIG       0.09000
      9 H4        -69.8204    2.2667  -45.8695 H      1 LIG       0.09000
@<TRIPOS>BOND
      1       1       2 1
      2       1       4 2
      3       1       5 1
      4       2       3 1
      5       3       5 1
      6       2       6 1
      7       2       7 1
      8       3       8 1
      9       3       9 1
@<TRIPOS>ALT_TYPE
CGenFF_4.0_ALT_TYPE_SET
CGenFF_4.0 1 CG2O4 2 CG3C41 3 CG3C41 4 OG2D1 5 OG3C51 6 HGA2 7 HGA2 8 HGA2 9 HGA2
@<TRIPOS>MOLECULE
4_lactone
 9 9 0 0 0
****
USER_CHARGES
INVALID_CHARGES
Pose:  20 Cluster:  20 Fr_nu: 6988776 TotEn:   -16.07
@<TRIPOS>ATOM
      1 C1        -50.6131  -21.7290  -33.9637 C.2    1 LIG       0.04000
      2 C2        -51.2285  -22.6331  -35.0468 C.3    1 LIG       0.11000
      3 C3        -52.5445  -22.1752  -34.4252 C.3    1 LIG       0.08100
      4 O1        -49.5079  -21.3946  -33.6016 O.2    1 LIG      -0.32000
      5 O2        -51.8218  -21.3635  -33.4585 O.3    1 LIG      -0.27100
      6 H1        -51.0437  -22.2945  -36.0675 H      1 LIG       0.09000
      7 H2        -50.9917  -23.6919  -34.9303 H      1 LIG       0.09000
      8 H3        -53.1841  -21.5635  -35.0672 H      1 LIG       0.09000
      9 H4        -53.1314  -22.9566  -33.9347 H      1 LIG       0.09000
@<TRIPOS>BOND
      1       1       2 1
      2       1       4 2
      3       1       5 1
      4       2       3 1
      5       3       5 1
      6       2       6 1
      7       2       7 1
      8       3       8 1
      9       3       9 1
@<TRIPOS>ALT_TYPE
CGenFF_4.0_ALT_TYPE_SET
CGenFF_4.0 1 CG2O4 2 CG3C41 3 CG3C41 4 OG2D1 5 OG3C51 6 HGA2 7 HGA2 8 HGA2 9 HGA2
@<TRIPOS>MOLECULE
4_lactone
 9 9 0 0 0
****
USER_CHARGES
INVALID_CHARGES
Pose:  21 Cluster:  21 Fr_nu: 4025358 TotEn:   -15.94
@<TRIPOS>ATOM
      1 C1        -73.1485  -24.7384  -40.4521 C.2    1 LIG       0.04000
      2 C2        -72.0575  -24.6308  -41.5325 C.3    1 LIG       0.11000
      3 C3        -71.1504  -24.3700  -40.3338 C.3    1 LIG       0.08100
      4 O1        -74.3394  -24.9475  -40.4032 O.2    1 LIG      -0.32000
      5 O2        -72.2832  -24.4983  -39.4306 O.3    1 LIG      -0.27100
      6 H1        -71.8726  -25.5604  -42.0730 H      1 LIG       0.09000
      7 H2        -72.1908  -23.7923  -42.2180 H      1 LIG       0.09000
      8 H3        -70.3913  -25.1327  -40.1393 H      1 LIG       0.09000
      9 H4        -70.7089  -23.3708  -40.2850 H      1 LIG       0.09000
@<TRIPOS>BOND
      1       1       2 1
      2       1       4 2
      3       1       5 1
      4       2       3 1
      5       3       5 1
      6       2       6 1
      7       2       7 1
      8       3       8 1
      9       3       9 1
@<TRIPOS>ALT_TYPE
CGenFF_4.0_ALT_TYPE_SET
CGenFF_4.0 1 CG2O4 2 CG3C41 3 CG3C41 4 OG2D1 5 OG3C51 6 HGA2 7 HGA2 8 HGA2 9 HGA2
@<TRIPOS>MOLECULE
4_lactone
 9 9 0 0 0
****
USER_CHARGES
INVALID_CHARGES
Pose:  22 Cluster:  22 Fr_nu: 1667367 TotEn:   -15.80
@<TRIPOS>ATOM
      1 C1        -77.5891  -22.6786  -46.8713 C.2    1 LIG       0.04000
      2 C2        -77.2717  -23.9324  -46.0368 C.3    1 LIG       0.11000
      3 C3        -75.8297  -23.5828  -46.3923 C.3    1 LIG       0.08100
      4 O1        -78.5704  -22.0608  -47.2170 O.2    1 LIG      -0.32000
      5 O2        -76.2820  -22.4268  -47.1503 O.3    1 LIG      -0.27100
      6 H1        -77.5343  -23.8434  -44.9815 H      1 LIG       0.09000
      7 H2        -77.6542  -24.8606  -46.4645 H      1 LIG       0.09000
      8 H3        -75.1925  -23.2906  -45.5531 H      1 LIG       0.09000
      9 H4        -75.3131  -24.3048  -47.0307 H      1 LIG       0.09000
@<TRIPOS>BOND
      1       1       2 1
      2       1       4 2
      3       1       5 1
      4       2       3 1
      5       3       5 1
      6       2       6 1
      7       2       7 1
      8       3       8 1
      9       3       9 1
@<TRIPOS>ALT_TYPE
CGenFF_4.0_ALT_TYPE_SET
CGenFF_4.0 1 CG2O4 2 CG3C41 3 CG3C41 4 OG2D1 5 OG3C51 6 HGA2 7 HGA2 8 HGA2 9 HGA2
@<TRIPOS>MOLECULE
4_lactone
 9 9 0 0 0
****
USER_CHARGES
INVALID_CHARGES
Pose:  23 Cluster:  23 Fr_nu:   2726 TotEn:   -15.64
@<TRIPOS>ATOM
      1 C1        -74.0364  -24.2446  -42.1963 C.2    1 LIG       0.04000
      2 C2        -74.3903  -23.9860  -43.6718 C.3    1 LIG       0.11000
      3 C3        -74.5202  -22.5410  -43.1994 C.3    1 LIG       0.08100
      4 O1        -73.7394  -25.1898  -41.5016 O.2    1 LIG      -0.32000
      5 O2        -74.1712  -22.9378  -41.8443 O.3    1 LIG      -0.27100
      6 H1        -73.5736  -24.1852  -44.3674 H      1 LIG       0.09000
      7 H2        -75.3156  -24.4635  -43.9982 H      1 LIG       0.09000
      8 H3        -73.7914  -21.8396  -43.6146 H      1 LIG       0.09000
      9 H4        -75.5274  -22.1179  -43.2473 H      1 LIG       0.09000
@<TRIPOS>BOND
      1       1       2 1
      2       1       4 2
      3       1       5 1
      4       2       3 1
      5       3       5 1
      6       2       6 1
      7       2       7 1
      8       3       8 1
      9       3       9 1
@<TRIPOS>ALT_TYPE
CGenFF_4.0_ALT_TYPE_SET
CGenFF_4.0 1 CG2O4 2 CG3C41 3 CG3C41 4 OG2D1 5 OG3C51 6 HGA2 7 HGA2 8 HGA2 9 HGA2
@<TRIPOS>MOLECULE
4_lactone
 9 9 0 0 0
****
USER_CHARGES
INVALID_CHARGES
Pose:  24 Cluster:  24 Fr_nu: 7082001 TotEn:   -15.61
@<TRIPOS>ATOM
      1 C1        -49.6460  -22.0838  -33.9264 C.2    1 LIG       0.04000
      2 C2        -50.3302  -23.3781  -33.4510 C.3    1 LIG       0.11000
      3 C3        -51.5869  -22.5138  -33.4900 C.3    1 LIG       0.08100
      4 O1        -48.5284  -21.7169  -34.2105 O.2    1 LIG      -0.32000
      5 O2        -50.8047  -21.3719  -33.9372 O.3    1 LIG      -0.27100
      6 H1        -50.2933  -24.1933  -34.1752 H      1 LIG       0.09000
      7 H2        -50.0140  -23.7112  -32.4612 H      1 LIG       0.09000
      8 H3        -52.3378  -22.8029  -34.2304 H      1 LIG       0.09000
      9 H4        -52.0586  -22.3234  -32.5221 H      1 LIG       0.09000
@<TRIPOS>BOND
      1       1       2 1
      2       1       4 2
      3       1       5 1
      4       2       3 1
      5       3       5 1
      6       2       6 1
      7       2       7 1
      8       3       8 1
      9       3       9 1
@<TRIPOS>ALT_TYPE
CGenFF_4.0_ALT_TYPE_SET
CGenFF_4.0 1 CG2O4 2 CG3C41 3 CG3C41 4 OG2D1 5 OG3C51 6 HGA2 7 HGA2 8 HGA2 9 HGA2
@<TRIPOS>MOLECULE
4_lactone
 9 9 0 0 0
****
USER_CHARGES
INVALID_CHARGES
Pose:  25 Cluster:  25 Fr_nu: 1005637 TotEn:   -15.33
@<TRIPOS>ATOM
      1 C1        -70.3523   -5.0923  -48.7843 C.2    1 LIG       0.04000
      2 C2        -69.0730   -5.4811  -48.0218 C.3    1 LIG       0.11000
      3 C3        -69.9655   -6.5771  -47.4471 C.3    1 LIG       0.08100
      4 O1        -70.6945   -4.2511  -49.5841 O.2    1 LIG      -0.32000
      5 O2        -71.0902   -6.0922  -48.2316 O.3    1 LIG      -0.27100
      6 H1        -68.2583   -5.8214  -48.6629 H      1 LIG       0.09000
      7 H2        -68.7312   -4.7265  -47.3116 H      1 LIG       0.09000
      8 H3        -69.6946   -7.6005  -47.7205 H      1 LIG       0.09000
      9 H4        -70.1648   -6.5086  -46.3741 H      1 LIG       0.09000
@<TRIPOS>BOND
      1       1       2 1
      2       1       4 2
      3       1       5 1
      4       2       3 1
      5       3       5 1
      6       2       6 1
      7       2       7 1
      8       3       8 1
      9       3       9 1
@<TRIPOS>ALT_TYPE
CGenFF_4.0_ALT_TYPE_SET
CGenFF_4.0 1 CG2O4 2 CG3C41 3 CG3C41 4 OG2D1 5 OG3C51 6 HGA2 7 HGA2 8 HGA2 9 HGA2
@<TRIPOS>MOLECULE
4_lactone
 9 9 0 0 0
****
USER_CHARGES
INVALID_CHARGES
Pose:  26 Cluster:  26 Fr_nu: 172661 TotEn:   -15.06
@<TRIPOS>ATOM
      1 C1        -59.5930    5.2361  -39.1562 C.2    1 LIG       0.04000
      2 C2        -60.5875    4.9798  -38.0097 C.3    1 LIG       0.11000
      3 C3        -61.1494    3.9375  -38.9719 C.3    1 LIG       0.08100
      4 O1        -58.6509    5.9631  -39.3754 O.2    1 LIG      -0.32000
      5 O2        -60.1453    4.2908  -39.9632 O.3    1 LIG      -0.27100
      6 H1        -60.1283    4.5869  -37.1012 H      1 LIG       0.09000
      7 H2        -61.2420    5.8250  -37.7906 H      1 LIG       0.09000
      8 H3        -61.0516    2.8964  -38.6524 H      1 LIG       0.09000
      9 H4        -62.1612    4.1310  -39.3384 H      1 LIG       0.09000
@<TRIPOS>BOND
      1       1       2 1
      2       1       4 2
      3       1       5 1
      4       2       3 1
      5       3       5 1
      6       2       6 1
      7       2       7 1
      8       3       8 1
      9       3       9 1
@<TRIPOS>ALT_TYPE
CGenFF_4.0_ALT_TYPE_SET
CGenFF_4.0 1 CG2O4 2 CG3C41 3 CG3C41 4 OG2D1 5 OG3C51 6 HGA2 7 HGA2 8 HGA2 9 HGA2
@<TRIPOS>MOLECULE
4_lactone
 9 9 0 0 0
****
USER_CHARGES
INVALID_CHARGES
Pose:  27 Cluster:  27 Fr_nu: 263293 TotEn:   -14.84
@<TRIPOS>ATOM
      1 C1        -76.4989  -22.6594  -46.6572 C.2    1 LIG       0.04000
      2 C2        -76.4189  -23.1228  -45.1916 C.3    1 LIG       0.11000
      3 C3        -74.9278  -23.2306  -45.4963 C.3    1 LIG       0.08100
      4 O1        -77.3541  -22.3037  -47.4360 O.2    1 LIG      -0.32000
      5 O2        -75.1594  -22.7795  -46.8596 O.3    1 LIG      -0.27100
      6 H1        -76.7000  -22.3575  -44.4664 H      1 LIG       0.09000
      7 H2        -76.9322  -24.0652  -44.9939 H      1 LIG       0.09000
      8 H3        -74.2811  -22.5404  -44.9477 H      1 LIG       0.09000
      9 H4        -74.5136  -24.2423  -45.4728 H      1 LIG       0.09000
@<TRIPOS>BOND
      1       1       2 1
      2       1       4 2
      3       1       5 1
      4       2       3 1
      5       3       5 1
      6       2       6 1
      7       2       7 1
      8       3       8 1
      9       3       9 1
@<TRIPOS>ALT_TYPE
CGenFF_4.0_ALT_TYPE_SET
CGenFF_4.0 1 CG2O4 2 CG3C41 3 CG3C41 4 OG2D1 5 OG3C51 6 HGA2 7 HGA2 8 HGA2 9 HGA2
@<TRIPOS>MOLECULE
4_lactone
 9 9 0 0 0
****
USER_CHARGES
INVALID_CHARGES
Pose:  28 Cluster:  28 Fr_nu: 1516862 TotEn:   -14.84
@<TRIPOS>ATOM
      1 C1        -76.6183  -22.9948  -27.7543 C.2    1 LIG       0.04000
      2 C2        -76.6700  -21.4695  -27.9540 C.3    1 LIG       0.11000
      3 C3        -77.9379  -21.5842  -27.1130 C.3    1 LIG       0.08100
      4 O1        -75.9021  -23.9144  -28.0796 O.2    1 LIG      -0.32000
      5 O2        -77.7573  -23.0239  -27.0116 O.3    1 LIG      -0.27100
      6 H1        -75.8416  -20.9312  -27.4909 H      1 LIG       0.09000
      7 H2        -76.8145  -21.1608  -28.9906 H      1 LIG       0.09000
      8 H3        -77.9006  -21.1030  -26.1318 H      1 LIG       0.09000
      9 H4        -78.8693  -21.3314  -27.6270 H      1 LIG       0.09000
@<TRIPOS>BOND
      1       1       2 1
      2       1       4 2
      3       1       5 1
      4       2       3 1
      5       3       5 1
      6       2       6 1
      7       2       7 1
      8       3       8 1
      9       3       9 1
@<TRIPOS>ALT_TYPE
CGenFF_4.0_ALT_TYPE_SET
CGenFF_4.0 1 CG2O4 2 CG3C41 3 CG3C41 4 OG2D1 5 OG3C51 6 HGA2 7 HGA2 8 HGA2 9 HGA2
@<TRIPOS>MOLECULE
4_lactone
 9 9 0 0 0
****
USER_CHARGES
INVALID_CHARGES
Pose:  29 Cluster:  29 Fr_nu: 2341200 TotEn:   -14.81
@<TRIPOS>ATOM
      1 C1        -73.8953  -24.0955  -41.3797 C.2    1 LIG       0.04000
      2 C2        -74.6301  -23.2164  -42.4076 C.3    1 LIG       0.11000
      3 C3        -73.4712  -23.6221  -43.3133 C.3    1 LIG       0.08100
      4 O1        -74.0469  -24.4418  -40.2302 O.2    1 LIG      -0.32000
      5 O2        -72.8920  -24.4154  -42.2405 O.3    1 LIG      -0.27100
      6 H1        -75.6119  -23.5948  -42.6965 H      1 LIG       0.09000
      7 H2        -74.6749  -22.1598  -42.1388 H      1 LIG       0.09000
      8 H3        -73.7372  -24.2414  -44.1742 H      1 LIG       0.09000
      9 H4        -72.8044  -22.8108  -43.6180 H      1 LIG       0.09000
@<TRIPOS>BOND
      1       1       2 1
      2       1       4 2
      3       1       5 1
      4       2       3 1
      5       3       5 1
      6       2       6 1
      7       2       7 1
      8       3       8 1
      9       3       9 1
@<TRIPOS>ALT_TYPE
CGenFF_4.0_ALT_TYPE_SET
CGenFF_4.0 1 CG2O4 2 CG3C41 3 CG3C41 4 OG2D1 5 OG3C51 6 HGA2 7 HGA2 8 HGA2 9 HGA2
@<TRIPOS>MOLECULE
4_lactone
 9 9 0 0 0
****
USER_CHARGES
INVALID_CHARGES
Pose:  30 Cluster:  30 Fr_nu: 7043969 TotEn:   -14.76
@<TRIPOS>ATOM
      1 C1        -86.1213    2.9338  -49.9829 C.2    1 LIG       0.04000
      2 C2        -86.0297    4.4677  -50.0712 C.3    1 LIG       0.11000
      3 C3        -87.2980    4.4114  -49.2249 C.3    1 LIG       0.08100
      4 O1        -85.4970    1.9774  -50.3828 O.2    1 LIG      -0.32000
      5 O2        -87.2537    2.9576  -49.2300 O.3    1 LIG      -0.27100
      6 H1        -85.1515    4.8906  -49.5809 H      1 LIG       0.09000
      7 H2        -86.1503    4.8637  -51.0809 H      1 LIG       0.09000
      8 H3        -87.2098    4.8138  -48.2121 H      1 LIG       0.09000
      9 H4        -88.2042    4.7874  -49.7076 H      1 LIG       0.09000
@<TRIPOS>BOND
      1       1       2 1
      2       1       4 2
      3       1       5 1
      4       2       3 1
      5       3       5 1
      6       2       6 1
      7       2       7 1
      8       3       8 1
      9       3       9 1
@<TRIPOS>ALT_TYPE
CGenFF_4.0_ALT_TYPE_SET
CGenFF_4.0 1 CG2O4 2 CG3C41 3 CG3C41 4 OG2D1 5 OG3C51 6 HGA2 7 HGA2 8 HGA2 9 HGA2
@<TRIPOS>MOLECULE
4_lactone
 9 9 0 0 0
****
USER_CHARGES
INVALID_CHARGES
Pose:  31 Cluster:  31 Fr_nu: 6650429 TotEn:   -14.76
@<TRIPOS>ATOM
      1 C1        -46.6007  -10.6656  -24.8137 C.2    1 LIG       0.04000
      2 C2        -48.0683  -10.9533  -25.1780 C.3    1 LIG       0.11000
      3 C3        -48.0238   -9.5282  -25.7210 C.3    1 LIG       0.08100
      4 O1        -45.6807  -11.2484  -24.2861 O.2    1 LIG      -0.32000
      5 O2        -46.6323   -9.4025  -25.3168 O.3    1 LIG      -0.27100
      6 H1        -48.1964  -11.7403  -25.9228 H      1 LIG       0.09000
      7 H2        -48.7181  -11.1126  -24.3159 H      1 LIG       0.09000
      8 H3        -48.1395   -9.4301  -26.8039 H      1 LIG       0.09000
      9 H4        -48.6598   -8.8057  -25.2022 H      1 LIG       0.09000
@<TRIPOS>BOND
      1       1       2 1
      2       1       4 2
      3       1       5 1
      4       2       3 1
      5       3       5 1
      6       2       6 1
      7       2       7 1
      8       3       8 1
      9       3       9 1
@<TRIPOS>ALT_TYPE
CGenFF_4.0_ALT_TYPE_SET
CGenFF_4.0 1 CG2O4 2 CG3C41 3 CG3C41 4 OG2D1 5 OG3C51 6 HGA2 7 HGA2 8 HGA2 9 HGA2
@<TRIPOS>MOLECULE
4_lactone
 9 9 0 0 0
****
USER_CHARGES
INVALID_CHARGES
Pose:  32 Cluster:  32 Fr_nu: 4727179 TotEn:   -14.72
@<TRIPOS>ATOM
      1 C1        -70.5050    4.3342  -47.1748 C.2    1 LIG       0.04000
      2 C2        -69.7953    3.1640  -47.8793 C.3    1 LIG       0.11000
      3 C3        -70.0114    2.4641  -46.5409 C.3    1 LIG       0.08100
      4 O1        -70.8445    5.4643  -47.4428 O.2    1 LIG      -0.32000
      5 O2        -70.6631    3.6509  -46.0095 O.3    1 LIG      -0.27100
      6 H1        -70.3485    2.7513  -48.7244 H      1 LIG       0.09000
      7 H2        -68.7570    3.3683  -48.1458 H      1 LIG       0.09000
      8 H3        -70.6889    1.6061  -46.5590 H      1 LIG       0.09000
      9 H4        -69.1025    2.2213  -45.9835 H      1 LIG       0.09000
@<TRIPOS>BOND
      1       1       2 1
      2       1       4 2
      3       1       5 1
      4       2       3 1
      5       3       5 1
      6       2       6 1
      7       2       7 1
      8       3       8 1
      9       3       9 1
@<TRIPOS>ALT_TYPE
CGenFF_4.0_ALT_TYPE_SET
CGenFF_4.0 1 CG2O4 2 CG3C41 3 CG3C41 4 OG2D1 5 OG3C51 6 HGA2 7 HGA2 8 HGA2 9 HGA2
@<TRIPOS>MOLECULE
4_lactone
 9 9 0 0 0
****
USER_CHARGES
INVALID_CHARGES
Pose:  33 Cluster:  33 Fr_nu: 6650575 TotEn:   -14.70
@<TRIPOS>ATOM
      1 C1        -46.0860  -10.5953  -24.8869 C.2    1 LIG       0.04000
      2 C2        -47.2917   -9.6487  -25.0267 C.3    1 LIG       0.11000
      3 C3        -48.0683  -10.9533  -25.1780 C.3    1 LIG       0.08100
      4 O1        -44.8917  -10.5010  -24.7160 O.2    1 LIG      -0.32000
      5 O2        -46.8399  -11.7181  -25.0304 O.3    1 LIG      -0.27100
      6 H1        -47.5097   -9.0692  -24.1283 H      1 LIG       0.09000
      7 H2        -47.2574   -9.0116  -25.9119 H      1 LIG       0.09000
      8 H3        -48.7804  -11.1761  -24.3787 H      1 LIG       0.09000
      9 H4        -48.5286  -11.1174  -26.1561 H      1 LIG       0.09000
@<TRIPOS>BOND
      1       1       2 1
      2       1       4 2
      3       1       5 1
      4       2       3 1
      5       3       5 1
      6       2       6 1
      7       2       7 1
      8       3       8 1
      9       3       9 1
@<TRIPOS>ALT_TYPE
CGenFF_4.0_ALT_TYPE_SET
CGenFF_4.0 1 CG2O4 2 CG3C41 3 CG3C41 4 OG2D1 5 OG3C51 6 HGA2 7 HGA2 8 HGA2 9 HGA2
@<TRIPOS>MOLECULE
4_lactone
 9 9 0 0 0
****
USER_CHARGES
INVALID_CHARGES
Pose:  34 Cluster:  34 Fr_nu: 178158 TotEn:   -14.49
@<TRIPOS>ATOM
      1 C1        -73.0596  -23.8035  -40.5440 C.2    1 LIG       0.04000
      2 C2        -73.9541  -23.5745  -41.7755 C.3    1 LIG       0.11000
      3 C3        -73.0781  -24.6628  -42.3889 C.3    1 LIG       0.08100
      4 O1        -72.9559  -23.3638  -39.4214 O.2    1 LIG      -0.32000
      5 O2        -72.3175  -24.7665  -41.1535 O.3    1 LIG      -0.27100
      6 H1        -75.0011  -23.8401  -41.6213 H      1 LIG       0.09000
      7 H2        -73.8570  -22.5817  -42.2180 H      1 LIG       0.09000
      8 H3        -73.5865  -25.6005  -42.6293 H      1 LIG       0.09000
      9 H4        -72.4472  -24.3456  -43.2237 H      1 LIG       0.09000
@<TRIPOS>BOND
      1       1       2 1
      2       1       4 2
      3       1       5 1
      4       2       3 1
      5       3       5 1
      6       2       6 1
      7       2       7 1
      8       3       8 1
      9       3       9 1
@<TRIPOS>ALT_TYPE
CGenFF_4.0_ALT_TYPE_SET
CGenFF_4.0 1 CG2O4 2 CG3C41 3 CG3C41 4 OG2D1 5 OG3C51 6 HGA2 7 HGA2 8 HGA2 9 HGA2
@<TRIPOS>MOLECULE
4_lactone
 9 9 0 0 0
****
USER_CHARGES
INVALID_CHARGES
Pose:  35 Cluster:  35 Fr_nu: 7074707 TotEn:   -14.49
@<TRIPOS>ATOM
      1 C1        -86.0321    1.2448  -51.2840 C.2    1 LIG       0.04000
      2 C2        -86.1461    2.4986  -52.1696 C.3    1 LIG       0.11000
      3 C3        -85.6188    3.2050  -50.9243 C.3    1 LIG       0.08100
      4 O1        -86.2436    0.0577  -51.3852 O.2    1 LIG      -0.32000
      5 O2        -85.5664    1.9386  -50.2109 O.3    1 LIG      -0.27100
      6 H1        -85.4778    2.4970  -53.0321 H      1 LIG       0.09000
      7 H2        -87.1683    2.7476  -52.4594 H      1 LIG       0.09000
      8 H3        -84.6270    3.6555  -51.0196 H      1 LIG       0.09000
      9 H4        -86.3121    3.9049  -50.4500 H      1 LIG       0.09000
@<TRIPOS>BOND
      1       1       2 1
      2       1       4 2
      3       1       5 1
      4       2       3 1
      5       3       5 1
      6       2       6 1
      7       2       7 1
      8       3       8 1
      9       3       9 1
@<TRIPOS>ALT_TYPE
CGenFF_4.0_ALT_TYPE_SET
CGenFF_4.0 1 CG2O4 2 CG3C41 3 CG3C41 4 OG2D1 5 OG3C51 6 HGA2 7 HGA2 8 HGA2 9 HGA2
@<TRIPOS>MOLECULE
4_lactone
 9 9 0 0 0
****
USER_CHARGES
INVALID_CHARGES
Pose:  36 Cluster:  36 Fr_nu: 7076439 TotEn:   -14.43
@<TRIPOS>ATOM
      1 C1        -49.7462  -22.7483  -33.6123 C.2    1 LIG       0.04000
      2 C2        -49.6331  -24.2336  -33.2246 C.3    1 LIG       0.11000
      3 C3        -51.0943  -24.2724  -33.6622 C.3    1 LIG       0.08100
      4 O1        -49.0316  -21.7718  -33.6252 O.2    1 LIG      -0.32000
      5 O2        -51.0500  -22.8547  -33.9844 O.3    1 LIG      -0.27100
      6 H1        -48.9382  -24.8038  -33.8430 H      1 LIG       0.09000
      7 H2        -49.4513  -24.4040  -32.1622 H      1 LIG       0.09000
      8 H3        -51.3082  -24.8801  -34.5456 H      1 LIG       0.09000
      9 H4        -51.8184  -24.4819  -32.8701 H      1 LIG       0.09000
@<TRIPOS>BOND
      1       1       2 1
      2       1       4 2
      3       1       5 1
      4       2       3 1
      5       3       5 1
      6       2       6 1
      7       2       7 1
      8       3       8 1
      9       3       9 1
@<TRIPOS>ALT_TYPE
CGenFF_4.0_ALT_TYPE_SET
CGenFF_4.0 1 CG2O4 2 CG3C41 3 CG3C41 4 OG2D1 5 OG3C51 6 HGA2 7 HGA2 8 HGA2 9 HGA2
@<TRIPOS>MOLECULE
4_lactone
 9 9 0 0 0
****
USER_CHARGES
INVALID_CHARGES
Pose:  37 Cluster:  37 Fr_nu: 7007953 TotEn:   -14.32
@<TRIPOS>ATOM
      1 C1        -46.4892  -10.5893  -24.0193 C.2    1 LIG       0.04000
      2 C2        -47.5399  -11.1134  -25.0146 C.3    1 LIG       0.11000
      3 C3        -48.5175  -10.4277  -24.0649 C.3    1 LIG       0.08100
      4 O1        -45.2864  -10.6223  -23.8906 O.2    1 LIG      -0.32000
      5 O2        -47.4160  -10.0015  -23.2161 O.3    1 LIG      -0.27100
      6 H1        -47.4646  -10.6781  -26.0123 H      1 LIG       0.09000
      7 H2        -47.6066  -12.2016  -25.0599 H      1 LIG       0.09000
      8 H3        -49.0607   -9.5741  -24.4795 H      1 LIG       0.09000
      9 H4        -49.2018  -11.0930  -23.5313 H      1 LIG       0.09000
@<TRIPOS>BOND
      1       1       2 1
      2       1       4 2
      3       1       5 1
      4       2       3 1
      5       3       5 1
      6       2       6 1
      7       2       7 1
      8       3       8 1
      9       3       9 1
@<TRIPOS>ALT_TYPE
CGenFF_4.0_ALT_TYPE_SET
CGenFF_4.0 1 CG2O4 2 CG3C41 3 CG3C41 4 OG2D1 5 OG3C51 6 HGA2 7 HGA2 8 HGA2 9 HGA2
@<TRIPOS>MOLECULE
4_lactone
 9 9 0 0 0
****
USER_CHARGES
INVALID_CHARGES
Pose:  38 Cluster:  38 Fr_nu: 7007283 TotEn:   -14.23
@<TRIPOS>ATOM
      1 C1        -85.2384    3.0623  -50.8042 C.2    1 LIG       0.04000
      2 C2        -85.6498    4.5432  -50.8884 C.3    1 LIG       0.11000
      3 C3        -85.3414    4.3572  -52.3710 C.3    1 LIG       0.08100
      4 O1        -85.1393    2.2101  -49.9508 O.2    1 LIG      -0.32000
      5 O2        -84.9809    2.9678  -52.1363 O.3    1 LIG      -0.27100
      6 H1        -86.6962    4.7295  -50.6420 H      1 LIG       0.09000
      7 H2        -84.9874    5.2208  -50.3473 H      1 LIG       0.09000
      8 H3        -86.1965    4.4432  -53.0471 H      1 LIG       0.09000
      9 H4        -84.4938    4.9333  -52.7523 H      1 LIG       0.09000
@<TRIPOS>BOND
      1       1       2 1
      2       1       4 2
      3       1       5 1
      4       2       3 1
      5       3       5 1
      6       2       6 1
      7       2       7 1
      8       3       8 1
      9       3       9 1
@<TRIPOS>ALT_TYPE
CGenFF_4.0_ALT_TYPE_SET
CGenFF_4.0 1 CG2O4 2 CG3C41 3 CG3C41 4 OG2D1 5 OG3C51 6 HGA2 7 HGA2 8 HGA2 9 HGA2
@<TRIPOS>MOLECULE
4_lactone
 9 9 0 0 0
****
USER_CHARGES
INVALID_CHARGES
Pose:  39 Cluster:  39 Fr_nu: 363759 TotEn:   -14.17
@<TRIPOS>ATOM
      1 C1        -80.6775  -21.6941  -33.9957 C.2    1 LIG       0.04000
      2 C2        -79.6129  -22.7082  -33.5401 C.3    1 LIG       0.11000
      3 C3        -78.9471  -21.4696  -32.9481 C.3    1 LIG       0.08100
      4 O1        -81.7209  -21.7093  -34.6084 O.2    1 LIG      -0.32000
      5 O2        -80.0289  -20.6335  -33.4443 O.3    1 LIG      -0.27100
      6 H1        -79.9761  -23.4414  -32.8183 H      1 LIG       0.09000
      7 H2        -79.0766  -23.1892  -34.3597 H      1 LIG       0.09000
      8 H3        -78.8839  -21.4416  -31.8568 H      1 LIG       0.09000
      9 H4        -77.9878  -21.1915  -33.3932 H      1 LIG       0.09000
@<TRIPOS>BOND
      1       1       2 1
      2       1       4 2
      3       1       5 1
      4       2       3 1
      5       3       5 1
      6       2       6 1
      7       2       7 1
      8       3       8 1
      9       3       9 1
@<TRIPOS>ALT_TYPE
CGenFF_4.0_ALT_TYPE_SET
CGenFF_4.0 1 CG2O4 2 CG3C41 3 CG3C41 4 OG2D1 5 OG3C51 6 HGA2 7 HGA2 8 HGA2 9 HGA2
@<TRIPOS>MOLECULE
4_lactone
 9 9 0 0 0
****
USER_CHARGES
INVALID_CHARGES
Pose:  40 Cluster:  40 Fr_nu: 1148449 TotEn:   -14.01
@<TRIPOS>ATOM
      1 C1        -71.1820    3.1378  -48.4433 C.2    1 LIG       0.04000
      2 C2        -69.7715    3.4690  -47.9235 C.3    1 LIG       0.11000
      3 C3        -70.2150    2.6372  -46.7237 C.3    1 LIG       0.08100
      4 O1        -71.8505    3.3735  -49.4240 O.2    1 LIG      -0.32000
      5 O2        -71.5113    2.4097  -47.3428 O.3    1 LIG      -0.27100
      6 H1        -68.9648    3.0437  -48.5225 H      1 LIG       0.09000
      7 H2        -69.6060    4.5301  -47.7301 H      1 LIG       0.09000
      8 H3        -69.6718    1.7009  -46.5698 H      1 LIG       0.09000
      9 H4        -70.3102    3.1828  -45.7809 H      1 LIG       0.09000
@<TRIPOS>BOND
      1       1       2 1
      2       1       4 2
      3       1       5 1
      4       2       3 1
      5       3       5 1
      6       2       6 1
      7       2       7 1
      8       3       8 1
      9       3       9 1
@<TRIPOS>ALT_TYPE
CGenFF_4.0_ALT_TYPE_SET
CGenFF_4.0 1 CG2O4 2 CG3C41 3 CG3C41 4 OG2D1 5 OG3C51 6 HGA2 7 HGA2 8 HGA2 9 HGA2
@<TRIPOS>MOLECULE
4_lactone
 9 9 0 0 0
****
USER_CHARGES
INVALID_CHARGES
Pose:  41 Cluster:  41 Fr_nu: 115127 TotEn:   -13.98
@<TRIPOS>ATOM
      1 C1        -74.1209  -23.1625  -42.4735 C.2    1 LIG       0.04000
      2 C2        -74.4494  -22.8077  -43.9348 C.3    1 LIG       0.11000
      3 C3        -75.5422  -23.8570  -43.7541 C.3    1 LIG       0.08100
      4 O1        -73.3202  -22.8257  -41.6310 O.2    1 LIG      -0.32000
      5 O2        -75.1150  -24.0862  -42.3828 O.3    1 LIG      -0.27100
      6 H1        -74.7957  -21.7829  -44.0774 H      1 LIG       0.09000
      7 H2        -73.6595  -23.0624  -44.6433 H      1 LIG       0.09000
      8 H3        -76.5691  -23.4841  -43.7996 H      1 LIG       0.09000
      9 H4        -75.4360  -24.7584  -44.3640 H      1 LIG       0.09000
@<TRIPOS>BOND
      1       1       2 1
      2       1       4 2
      3       1       5 1
      4       2       3 1
      5       3       5 1
      6       2       6 1
      7       2       7 1
      8       3       8 1
      9       3       9 1
@<TRIPOS>ALT_TYPE
CGenFF_4.0_ALT_TYPE_SET
CGenFF_4.0 1 CG2O4 2 CG3C41 3 CG3C41 4 OG2D1 5 OG3C51 6 HGA2 7 HGA2 8 HGA2 9 HGA2
@<TRIPOS>MOLECULE
4_lactone
 9 9 0 0 0
****
USER_CHARGES
INVALID_CHARGES
Pose:  42 Cluster:  42 Fr_nu: 1255762 TotEn:   -13.96
@<TRIPOS>ATOM
      1 C1        -58.7605    4.5993  -38.1906 C.2    1 LIG       0.04000
      2 C2        -59.6759    5.5760  -37.4307 C.3    1 LIG       0.11000
      3 C3        -60.6929    5.1636  -38.4907 C.3    1 LIG       0.08100
      4 O1        -57.6234    4.1936  -38.1085 O.2    1 LIG      -0.32000
      5 O2        -59.7155    4.2780  -39.1041 O.3    1 LIG      -0.27100
      6 H1        -59.9052    5.2684  -36.4093 H      1 LIG       0.09000
      7 H2        -59.3465    6.6156  -37.4682 H      1 LIG       0.09000
      8 H3        -61.5625    4.6118  -38.1236 H      1 LIG       0.09000
      9 H4        -61.0050    5.9548  -39.1779 H      1 LIG       0.09000
@<TRIPOS>BOND
      1       1       2 1
      2       1       4 2
      3       1       5 1
      4       2       3 1
      5       3       5 1
      6       2       6 1
      7       2       7 1
      8       3       8 1
      9       3       9 1
@<TRIPOS>ALT_TYPE
CGenFF_4.0_ALT_TYPE_SET
CGenFF_4.0 1 CG2O4 2 CG3C41 3 CG3C41 4 OG2D1 5 OG3C51 6 HGA2 7 HGA2 8 HGA2 9 HGA2
@<TRIPOS>MOLECULE
4_lactone
 9 9 0 0 0
****
USER_CHARGES
INVALID_CHARGES
Pose:  43 Cluster:  43 Fr_nu: 7030948 TotEn:   -13.91
@<TRIPOS>ATOM
      1 C1        -85.5339    1.9964  -51.3569 C.2    1 LIG       0.04000
      2 C2        -85.0669    2.7927  -52.5887 C.3    1 LIG       0.11000
      3 C3        -84.2175    3.5351  -51.5615 C.3    1 LIG       0.08100
      4 O1        -86.2926    1.0845  -51.1181 O.2    1 LIG      -0.32000
      5 O2        -84.7512    2.7009  -50.4962 O.3    1 LIG      -0.27100
      6 H1        -84.5153    2.1995  -53.3197 H      1 LIG       0.09000
      7 H2        -85.8548    3.3783  -53.0652 H      1 LIG       0.09000
      8 H3        -83.1357    3.4139  -51.6649 H      1 LIG       0.09000
      9 H4        -84.4711    4.5882  -51.4124 H      1 LIG       0.09000
@<TRIPOS>BOND
      1       1       2 1
      2       1       4 2
      3       1       5 1
      4       2       3 1
      5       3       5 1
      6       2       6 1
      7       2       7 1
      8       3       8 1
      9       3       9 1
@<TRIPOS>ALT_TYPE
CGenFF_4.0_ALT_TYPE_SET
CGenFF_4.0 1 CG2O4 2 CG3C41 3 CG3C41 4 OG2D1 5 OG3C51 6 HGA2 7 HGA2 8 HGA2 9 HGA2
@<TRIPOS>MOLECULE
4_lactone
 9 9 0 0 0
****
USER_CHARGES
INVALID_CHARGES
Pose:  44 Cluster:  44 Fr_nu: 6794062 TotEn:   -13.83
@<TRIPOS>ATOM
      1 C1        -83.9560    3.2629  -51.3473 C.2    1 LIG       0.04000
      2 C2        -82.9767    4.4206  -51.6119 C.3    1 LIG       0.11000
      3 C3        -83.9722    4.7713  -52.7136 C.3    1 LIG       0.08100
      4 O1        -84.0491    2.3288  -50.5837 O.2    1 LIG      -0.32000
      5 O2        -84.7998    3.6325  -52.3479 O.3    1 LIG      -0.27100
      6 H1        -82.9038    5.1383  -50.7933 H      1 LIG       0.09000
      7 H2        -81.9894    4.1005  -51.9488 H      1 LIG       0.09000
      8 H3        -84.5072    5.7162  -52.5853 H      1 LIG       0.09000
      9 H4        -83.5950    4.6819  -53.7360 H      1 LIG       0.09000
@<TRIPOS>BOND
      1       1       2 1
      2       1       4 2
      3       1       5 1
      4       2       3 1
      5       3       5 1
      6       2       6 1
      7       2       7 1
      8       3       8 1
      9       3       9 1
@<TRIPOS>ALT_TYPE
CGenFF_4.0_ALT_TYPE_SET
CGenFF_4.0 1 CG2O4 2 CG3C41 3 CG3C41 4 OG2D1 5 OG3C51 6 HGA2 7 HGA2 8 HGA2 9 HGA2
@<TRIPOS>MOLECULE
4_lactone
 9 9 0 0 0
****
USER_CHARGES
INVALID_CHARGES
Pose:  45 Cluster:  45 Fr_nu: 7043561 TotEn:   -13.70
@<TRIPOS>ATOM
      1 C1        -85.1552    2.8552  -50.6565 C.2    1 LIG       0.04000
      2 C2        -85.6343    4.2980  -50.8974 C.3    1 LIG       0.11000
      3 C3        -87.0120    3.6431  -50.9283 C.3    1 LIG       0.08100
      4 O1        -84.1044    2.2800  -50.4855 O.2    1 LIG      -0.32000
      5 O2        -86.4125    2.3382  -50.6970 O.3    1 LIG      -0.27100
      6 H1        -85.4500    4.9742  -50.0612 H      1 LIG       0.09000
      7 H2        -85.2927    4.7292  -51.8399 H      1 LIG       0.09000
      8 H3        -87.6889    3.9253  -50.1173 H      1 LIG       0.09000
      9 H4        -87.5313    3.6819  -51.8898 H      1 LIG       0.09000
@<TRIPOS>BOND
      1       1       2 1
      2       1       4 2
      3       1       5 1
      4       2       3 1
      5       3       5 1
      6       2       6 1
      7       2       7 1
      8       3       8 1
      9       3       9 1
@<TRIPOS>ALT_TYPE
CGenFF_4.0_ALT_TYPE_SET
CGenFF_4.0 1 CG2O4 2 CG3C41 3 CG3C41 4 OG2D1 5 OG3C51 6 HGA2 7 HGA2 8 HGA2 9 HGA2
@<TRIPOS>MOLECULE
4_lactone
 9 9 0 0 0
****
USER_CHARGES
INVALID_CHARGES
Pose:  46 Cluster:  46 Fr_nu: 1874410 TotEn:   -13.67
@<TRIPOS>ATOM
      1 C1        -70.6291    3.6798  -47.7810 C.2    1 LIG       0.04000
      2 C2        -69.2344    3.4531  -48.3916 C.3    1 LIG       0.11000
      3 C3        -68.8332    3.2270  -46.9370 C.3    1 LIG       0.08100
      4 O1        -71.7423    3.9481  -48.1722 O.2    1 LIG      -0.32000
      5 O2        -70.2019    3.4675  -46.5074 O.3    1 LIG      -0.27100
      6 H1        -69.1695    2.5795  -49.0421 H      1 LIG       0.09000
      7 H2        -68.8085    4.3368  -48.8694 H      1 LIG       0.09000
      8 H3        -68.5046    2.2143  -46.6882 H      1 LIG       0.09000
      9 H4        -68.1448    3.9657  -46.5174 H      1 LIG       0.09000
@<TRIPOS>BOND
      1       1       2 1
      2       1       4 2
      3       1       5 1
      4       2       3 1
      5       3       5 1
      6       2       6 1
      7       2       7 1
      8       3       8 1
      9       3       9 1
@<TRIPOS>ALT_TYPE
CGenFF_4.0_ALT_TYPE_SET
CGenFF_4.0 1 CG2O4 2 CG3C41 3 CG3C41 4 OG2D1 5 OG3C51 6 HGA2 7 HGA2 8 HGA2 9 HGA2
@<TRIPOS>MOLECULE
4_lactone
 9 9 0 0 0
****
USER_CHARGES
INVALID_CHARGES
Pose:  47 Cluster:  47 Fr_nu:  73866 TotEn:   -13.66
@<TRIPOS>ATOM
      1 C1        -79.6510  -20.4421  -32.7491 C.2    1 LIG       0.04000
      2 C2        -78.4405  -21.2714  -32.2841 C.3    1 LIG       0.11000
      3 C3        -79.2462  -22.4339  -32.8563 C.3    1 LIG       0.08100
      4 O1        -79.9958  -19.2822  -32.7393 O.2    1 LIG      -0.32000
      5 O2        -80.3146  -21.5238  -33.2382 O.3    1 LIG      -0.27100
      6 H1        -77.5120  -21.0360  -32.8065 H      1 LIG       0.09000
      7 H2        -78.2964  -21.2809  -31.2024 H      1 LIG       0.09000
      8 H3        -78.8087  -22.9300  -33.7270 H      1 LIG       0.09000
      9 H4        -79.5896  -23.1735  -32.1279 H      1 LIG       0.09000
@<TRIPOS>BOND
      1       1       2 1
      2       1       4 2
      3       1       5 1
      4       2       3 1
      5       3       5 1
      6       2       6 1
      7       2       7 1
      8       3       8 1
      9       3       9 1
@<TRIPOS>ALT_TYPE
CGenFF_4.0_ALT_TYPE_SET
CGenFF_4.0 1 CG2O4 2 CG3C41 3 CG3C41 4 OG2D1 5 OG3C51 6 HGA2 7 HGA2 8 HGA2 9 HGA2
@<TRIPOS>MOLECULE
4_lactone
 9 9 0 0 0
****
USER_CHARGES
INVALID_CHARGES
Pose:  48 Cluster:  48 Fr_nu: 2348863 TotEn:   -13.55
@<TRIPOS>ATOM
      1 C1        -49.6973  -13.6741  -41.8816 C.2    1 LIG       0.04000
      2 C2        -50.2538  -12.2611  -42.1329 C.3    1 LIG       0.11000
      3 C3        -50.2689  -12.7220  -43.5873 C.3    1 LIG       0.08100
      4 O1        -49.3306  -14.3344  -40.9362 O.2    1 LIG      -0.32000
      5 O2        -49.7366  -14.0181  -43.1969 O.3    1 LIG      -0.27100
      6 H1        -51.2314  -12.0808  -41.6831 H      1 LIG       0.09000
      7 H2        -49.5535  -11.4582  -41.8969 H      1 LIG       0.09000
      8 H3        -51.2577  -12.8135  -44.0450 H      1 LIG       0.09000
      9 H4        -49.5857  -12.1924  -44.2570 H      1 LIG       0.09000
@<TRIPOS>BOND
      1       1       2 1
      2       1       4 2
      3       1       5 1
      4       2       3 1
      5       3       5 1
      6       2       6 1
      7       2       7 1
      8       3       8 1
      9       3       9 1
@<TRIPOS>ALT_TYPE
CGenFF_4.0_ALT_TYPE_SET
CGenFF_4.0 1 CG2O4 2 CG3C41 3 CG3C41 4 OG2D1 5 OG3C51 6 HGA2 7 HGA2 8 HGA2 9 HGA2
@<TRIPOS>MOLECULE
4_lactone
 9 9 0 0 0
****
USER_CHARGES
INVALID_CHARGES
Pose:  49 Cluster:  49 Fr_nu: 112700 TotEn:   -13.51
@<TRIPOS>ATOM
      1 C1        -70.0228   -6.6925  -46.3981 C.2    1 LIG       0.04000
      2 C2        -69.2441   -5.3753  -46.2315 C.3    1 LIG       0.11000
      3 C3        -69.4992   -5.2455  -47.7302 C.3    1 LIG       0.08100
      4 O1        -70.3857   -7.6101  -45.6977 O.2    1 LIG      -0.32000
      5 O2        -70.2126   -6.5130  -47.7328 O.3    1 LIG      -0.27100
      6 H1        -69.7440   -4.6389  -45.6004 H      1 LIG       0.09000
      7 H2        -68.2017   -5.5084  -45.9374 H      1 LIG       0.09000
      8 H3        -70.1471   -4.4175  -48.0304 H      1 LIG       0.09000
      9 H4        -68.6097   -5.2838  -48.3651 H      1 LIG       0.09000
@<TRIPOS>BOND
      1       1       2 1
      2       1       4 2
      3       1       5 1
      4       2       3 1
      5       3       5 1
      6       2       6 1
      7       2       7 1
      8       3       8 1
      9       3       9 1
@<TRIPOS>ALT_TYPE
CGenFF_4.0_ALT_TYPE_SET
CGenFF_4.0 1 CG2O4 2 CG3C41 3 CG3C41 4 OG2D1 5 OG3C51 6 HGA2 7 HGA2 8 HGA2 9 HGA2
@<TRIPOS>MOLECULE
4_lactone
 9 9 0 0 0
****
USER_CHARGES
INVALID_CHARGES
Pose:  50 Cluster:  50 Fr_nu:   2476 TotEn:   -13.35
@<TRIPOS>ATOM
      1 C1        -73.8385  -23.7137  -42.4719 C.2    1 LIG       0.04000
      2 C2        -74.5202  -22.5410  -43.1994 C.3    1 LIG       0.11000
      3 C3        -74.6657  -23.5605  -44.3252 C.3    1 LIG       0.08100
      4 O1        -73.3209  -23.9184  -41.3974 O.2    1 LIG      -0.32000
      5 O2        -74.0008  -24.5698  -43.5162 O.3    1 LIG      -0.27100
      6 H1        -75.4513  -22.2104  -42.7366 H      1 LIG       0.09000
      7 H2        -73.8576  -21.6987  -43.4048 H      1 LIG       0.09000
      8 H3        -75.6906  -23.8517  -44.5710 H      1 LIG       0.09000
      9 H4        -74.1023  -23.3407  -45.2362 H      1 LIG       0.09000
@<TRIPOS>BOND
      1       1       2 1
      2       1       4 2
      3       1       5 1
      4       2       3 1
      5       3       5 1
      6       2       6 1
      7       2       7 1
      8       3       8 1
      9       3       9 1
@<TRIPOS>ALT_TYPE
CGenFF_4.0_ALT_TYPE_SET
CGenFF_4.0 1 CG2O4 2 CG3C41 3 CG3C41 4 OG2D1 5 OG3C51 6 HGA2 7 HGA2 8 HGA2 9 HGA2
@<TRIPOS>MOLECULE
4_lactone
 9 9 0 0 0
****
USER_CHARGES
INVALID_CHARGES
Pose:  51 Cluster:  51 Fr_nu: 6630105 TotEn:   -13.27
@<TRIPOS>ATOM
      1 C1        -61.5213    5.1058  -21.7528 C.2    1 LIG       0.04000
      2 C2        -62.8975    5.6195  -22.2127 C.3    1 LIG       0.11000
      3 C3        -63.0960    4.1676  -22.6375 C.3    1 LIG       0.08100
      4 O1        -60.5288    5.5579  -21.2286 O.2    1 LIG      -0.32000
      5 O2        -61.7654    3.8302  -22.1567 O.3    1 LIG      -0.27100
      6 H1        -63.5375    5.9670  -21.4003 H      1 LIG       0.09000
      7 H2        -62.8524    6.3490  -23.0230 H      1 LIG       0.09000
      8 H3        -63.8714    3.6177  -22.0971 H      1 LIG       0.09000
      9 H4        -63.1887    3.9996  -23.7140 H      1 LIG       0.09000
@<TRIPOS>BOND
      1       1       2 1
      2       1       4 2
      3       1       5 1
      4       2       3 1
      5       3       5 1
      6       2       6 1
      7       2       7 1
      8       3       8 1
      9       3       9 1
@<TRIPOS>ALT_TYPE
CGenFF_4.0_ALT_TYPE_SET
CGenFF_4.0 1 CG2O4 2 CG3C41 3 CG3C41 4 OG2D1 5 OG3C51 6 HGA2 7 HGA2 8 HGA2 9 HGA2
@<TRIPOS>MOLECULE
4_lactone
 9 9 0 0 0
****
USER_CHARGES
INVALID_CHARGES
Pose:  52 Cluster:  52 Fr_nu:  34836 TotEn:   -13.26
@<TRIPOS>ATOM
      1 C1        -75.8727  -10.7054  -44.4361 C.2    1 LIG       0.04000
      2 C2        -76.4235   -9.4842  -43.6782 C.3    1 LIG       0.11000
      3 C3        -75.0668   -8.8811  -44.0300 C.3    1 LIG       0.08100
      4 O1        -76.2493  -11.8163  -44.7336 O.2    1 LIG      -0.32000
      5 O2        -74.6836  -10.1064  -44.7136 O.3    1 LIG      -0.27100
      6 H1        -77.2872   -9.0170  -44.1539 H      1 LIG       0.09000
      7 H2        -76.6025   -9.6625  -42.6166 H      1 LIG       0.09000
      8 H3        -75.0906   -8.0284  -44.7140 H      1 LIG       0.09000
      9 H4        -74.4094   -8.6718  -43.1817 H      1 LIG       0.09000
@<TRIPOS>BOND
      1       1       2 1
      2       1       4 2
      3       1       5 1
      4       2       3 1
      5       3       5 1
      6       2       6 1
      7       2       7 1
      8       3       8 1
      9       3       9 1
@<TRIPOS>ALT_TYPE
CGenFF_4.0_ALT_TYPE_SET
CGenFF_4.0 1 CG2O4 2 CG3C41 3 CG3C41 4 OG2D1 5 OG3C51 6 HGA2 7 HGA2 8 HGA2 9 HGA2
@<TRIPOS>MOLECULE
4_lactone
 9 9 0 0 0
****
USER_CHARGES
INVALID_CHARGES
Pose:  53 Cluster:  53 Fr_nu: 1004502 TotEn:   -13.18
@<TRIPOS>ATOM
      1 C1        -74.7697  -23.6210  -42.7197 C.2    1 LIG       0.04000
      2 C2        -74.4494  -22.2355  -43.3086 C.3    1 LIG       0.11000
      3 C3        -75.4544  -22.6572  -44.3763 C.3    1 LIG       0.08100
      4 O1        -74.4337  -24.2853  -41.7657 O.2    1 LIG      -0.32000
      5 O2        -75.6537  -23.9322  -43.7054 O.3    1 LIG      -0.27100
      6 H1        -74.7537  -21.4009  -42.6750 H      1 LIG       0.09000
      7 H2        -73.4179  -22.1227  -43.6461 H      1 LIG       0.09000
      8 H3        -76.3780  -22.0731  -44.4146 H      1 LIG       0.09000
      9 H4        -75.0459  -22.7918  -45.3817 H      1 LIG       0.09000
@<TRIPOS>BOND
      1       1       2 1
      2       1       4 2
      3       1       5 1
      4       2       3 1
      5       3       5 1
      6       2       6 1
      7       2       7 1
      8       3       8 1
      9       3       9 1
@<TRIPOS>ALT_TYPE
CGenFF_4.0_ALT_TYPE_SET
CGenFF_4.0 1 CG2O4 2 CG3C41 3 CG3C41 4 OG2D1 5 OG3C51 6 HGA2 7 HGA2 8 HGA2 9 HGA2
@<TRIPOS>MOLECULE
4_lactone
 9 9 0 0 0
****
USER_CHARGES
INVALID_CHARGES
Pose:  54 Cluster:  54 Fr_nu: 7011576 TotEn:   -13.10
@<TRIPOS>ATOM
      1 C1        -51.9518  -24.5503  -24.5419 C.2    1 LIG       0.04000
      2 C2        -53.1891  -25.2985  -25.0697 C.3    1 LIG       0.11000
      3 C3        -52.7100  -26.3911  -24.1185 C.3    1 LIG       0.08100
      4 O1        -51.4137  -23.4804  -24.7155 O.2    1 LIG      -0.32000
      5 O2        -51.5819  -25.5658  -23.7163 O.3    1 LIG      -0.27100
      6 H1        -54.1386  -24.8277  -24.8103 H      1 LIG       0.09000
      7 H2        -53.1431  -25.5410  -26.1326 H      1 LIG       0.09000
      8 H3        -53.3713  -26.6086  -23.2754 H      1 LIG       0.09000
      9 H4        -52.3798  -27.3187  -24.5940 H      1 LIG       0.09000
@<TRIPOS>BOND
      1       1       2 1
      2       1       4 2
      3       1       5 1
      4       2       3 1
      5       3       5 1
      6       2       6 1
      7       2       7 1
      8       3       8 1
      9       3       9 1
@<TRIPOS>ALT_TYPE
CGenFF_4.0_ALT_TYPE_SET
CGenFF_4.0 1 CG2O4 2 CG3C41 3 CG3C41 4 OG2D1 5 OG3C51 6 HGA2 7 HGA2 8 HGA2 9 HGA2
@<TRIPOS>MOLECULE
4_lactone
 9 9 0 0 0
****
USER_CHARGES
INVALID_CHARGES
Pose:  55 Cluster:  55 Fr_nu: 7010799 TotEn:   -12.94
@<TRIPOS>ATOM
      1 C1        -52.7103  -24.6683  -24.5145 C.2    1 LIG       0.04000
      2 C2        -54.1300  -24.8433  -23.9462 C.3    1 LIG       0.11000
      3 C3        -54.3331  -25.6865  -25.2015 C.3    1 LIG       0.08100
      4 O1        -51.6877  -24.1007  -24.2038 O.2    1 LIG      -0.32000
      5 O2        -52.9613  -25.4311  -25.6121 O.3    1 LIG      -0.27100
      6 H1        -54.1675  -25.3856  -23.0002 H      1 LIG       0.09000
      7 H2        -54.7072  -23.9186  -23.8973 H      1 LIG       0.09000
      8 H3        -54.5117  -26.7520  -25.0326 H      1 LIG       0.09000
      9 H4        -55.0498  -25.2893  -25.9256 H      1 LIG       0.09000
@<TRIPOS>BOND
      1       1       2 1
      2       1       4 2
      3       1       5 1
      4       2       3 1
      5       3       5 1
      6       2       6 1
      7       2       7 1
      8       3       8 1
      9       3       9 1
@<TRIPOS>ALT_TYPE
CGenFF_4.0_ALT_TYPE_SET
CGenFF_4.0 1 CG2O4 2 CG3C41 3 CG3C41 4 OG2D1 5 OG3C51 6 HGA2 7 HGA2 8 HGA2 9 HGA2
@<TRIPOS>MOLECULE
4_lactone
 9 9 0 0 0
****
USER_CHARGES
INVALID_CHARGES
Pose:  56 Cluster:  56 Fr_nu: 7028286 TotEn:   -12.37
@<TRIPOS>ATOM
      1 C1        -46.6990   -7.4311  -28.9851 C.2    1 LIG       0.04000
      2 C2        -47.2734   -7.7724  -27.5985 C.3    1 LIG       0.11000
      3 C3        -46.6176   -6.4530  -27.2021 C.3    1 LIG       0.08100
      4 O1        -46.6824   -7.9230  -30.0906 O.2    1 LIG      -0.32000
      5 O2        -46.1383   -6.2663  -28.5627 O.3    1 LIG      -0.27100
      6 H1        -48.3636   -7.7898  -27.5599 H      1 LIG       0.09000
      7 H2        -46.8454   -8.6693  -27.1476 H      1 LIG       0.09000
      8 H3        -47.3023   -5.6549  -26.9028 H      1 LIG       0.09000
      9 H4        -45.7899   -6.5323  -26.4920 H      1 LIG       0.09000
@<TRIPOS>BOND
      1       1       2 1
      2       1       4 2
      3       1       5 1
      4       2       3 1
      5       3       5 1
      6       2       6 1
      7       2       7 1
      8       3       8 1
      9       3       9 1
@<TRIPOS>ALT_TYPE
CGenFF_4.0_ALT_TYPE_SET
CGenFF_4.0 1 CG2O4 2 CG3C41 3 CG3C41 4 OG2D1 5 OG3C51 6 HGA2 7 HGA2 8 HGA2 9 HGA2
@<TRIPOS>MOLECULE
4_lactone
 9 9 0 0 0
****
USER_CHARGES
INVALID_CHARGES
Pose:  57 Cluster:  57 Fr_nu: 1256933 TotEn:   -12.32
@<TRIPOS>ATOM
      1 C1        -59.9155    4.4878  -38.5786 C.2    1 LIG       0.04000
      2 C2        -61.0782    5.4693  -38.8108 C.3    1 LIG       0.11000
      3 C3        -61.7755    4.2299  -39.3637 C.3    1 LIG       0.08100
      4 O1        -58.7915    4.5245  -38.1318 O.2    1 LIG      -0.32000
      5 O2        -60.5960    3.4253  -39.0862 O.3    1 LIG      -0.27100
      6 H1        -61.5025    5.8822  -37.8943 H      1 LIG       0.09000
      7 H2        -60.8600    6.2544  -39.5366 H      1 LIG       0.09000
      8 H3        -62.6433    3.8821  -38.7967 H      1 LIG       0.09000
      9 H4        -62.0028    4.2542  -40.4330 H      1 LIG       0.09000
@<TRIPOS>BOND
      1       1       2 1
      2       1       4 2
      3       1       5 1
      4       2       3 1
      5       3       5 1
      6       2       6 1
      7       2       7 1
      8       3       8 1
      9       3       9 1
@<TRIPOS>ALT_TYPE
CGenFF_4.0_ALT_TYPE_SET
CGenFF_4.0 1 CG2O4 2 CG3C41 3 CG3C41 4 OG2D1 5 OG3C51 6 HGA2 7 HGA2 8 HGA2 9 HGA2
@<TRIPOS>MOLECULE
4_lactone
 9 9 0 0 0
****
USER_CHARGES
INVALID_CHARGES
Pose:  58 Cluster:  58 Fr_nu: 1161535 TotEn:   -12.27
@<TRIPOS>ATOM
      1 C1        -70.5014   -6.4769  -46.9499 C.2    1 LIG       0.04000
      2 C2        -70.3192   -5.0782  -47.5660 C.3    1 LIG       0.11000
      3 C3        -69.1989   -4.9687  -46.5360 C.3    1 LIG       0.08100
      4 O1        -71.2227   -7.4355  -47.1083 O.2    1 LIG      -0.32000
      5 O2        -69.4897   -6.3106  -46.0562 O.3    1 LIG      -0.27100
      6 H1        -70.0031   -5.0890  -48.6102 H      1 LIG       0.09000
      7 H2        -71.1694   -4.4109  -47.4151 H      1 LIG       0.09000
      8 H3        -68.1866   -4.8966  -46.9430 H      1 LIG       0.09000
      9 H4        -69.3497   -4.2206  -45.7528 H      1 LIG       0.09000
@<TRIPOS>BOND
      1       1       2 1
      2       1       4 2
      3       1       5 1
      4       2       3 1
      5       3       5 1
      6       2       6 1
      7       2       7 1
      8       3       8 1
      9       3       9 1
@<TRIPOS>ALT_TYPE
CGenFF_4.0_ALT_TYPE_SET
CGenFF_4.0 1 CG2O4 2 CG3C41 3 CG3C41 4 OG2D1 5 OG3C51 6 HGA2 7 HGA2 8 HGA2 9 HGA2
@<TRIPOS>MOLECULE
4_lactone
 9 9 0 0 0
****
USER_CHARGES
INVALID_CHARGES
Pose:  59 Cluster:  59 Fr_nu: 4746772 TotEn:   -11.95
@<TRIPOS>ATOM
      1 C1        -75.8681   -6.0876  -58.8110 C.2    1 LIG       0.04000
      2 C2        -76.1292   -6.8230  -60.1377 C.3    1 LIG       0.11000
      3 C3        -75.6744   -8.0428  -59.3421 C.3    1 LIG       0.08100
      4 O1        -75.9446   -4.9570  -58.3865 O.2    1 LIG      -0.32000
      5 O2        -75.4721   -7.2158  -58.1629 O.3    1 LIG      -0.27100
      6 H1        -77.1751   -6.8233  -60.4485 H      1 LIG       0.09000
      7 H2        -75.4724   -6.5166  -60.9535 H      1 LIG       0.09000
      8 H3        -76.4363   -8.8084  -59.1719 H      1 LIG       0.09000
      9 H4        -74.7398   -8.5019  -59.6760 H      1 LIG       0.09000
@<TRIPOS>BOND
      1       1       2 1
      2       1       4 2
      3       1       5 1
      4       2       3 1
      5       3       5 1
      6       2       6 1
      7       2       7 1
      8       3       8 1
      9       3       9 1
@<TRIPOS>ALT_TYPE
CGenFF_4.0_ALT_TYPE_SET
CGenFF_4.0 1 CG2O4 2 CG3C41 3 CG3C41 4 OG2D1 5 OG3C51 6 HGA2 7 HGA2 8 HGA2 9 HGA2
@<TRIPOS>MOLECULE
4_lactone
 9 9 0 0 0
****
USER_CHARGES
INVALID_CHARGES
Pose:  60 Cluster:  60 Fr_nu:   8488 TotEn:   -11.84
@<TRIPOS>ATOM
      1 C1        -82.9388   -5.6768  -45.9618 C.2    1 LIG       0.04000
      2 C2        -84.4408   -6.0075  -45.9015 C.3    1 LIG       0.11000
      3 C3        -84.1476   -6.7392  -47.2078 C.3    1 LIG       0.08100
      4 O1        -82.1307   -5.0692  -45.2969 O.2    1 LIG      -0.32000
      5 O2        -82.7490   -6.3473  -47.1298 O.3    1 LIG      -0.27100
      6 H1        -84.7245   -6.6390  -45.0582 H      1 LIG       0.09000
      7 H2        -85.0923   -5.1357  -45.9819 H      1 LIG       0.09000
      8 H3        -84.2640   -7.8260  -47.1784 H      1 LIG       0.09000
      9 H4        -84.6311   -6.3274  -48.0979 H      1 LIG       0.09000
@<TRIPOS>BOND
      1       1       2 1
      2       1       4 2
      3       1       5 1
      4       2       3 1
      5       3       5 1
      6       2       6 1
      7       2       7 1
      8       3       8 1
      9       3       9 1
@<TRIPOS>ALT_TYPE
CGenFF_4.0_ALT_TYPE_SET
CGenFF_4.0 1 CG2O4 2 CG3C41 3 CG3C41 4 OG2D1 5 OG3C51 6 HGA2 7 HGA2 8 HGA2 9 HGA2
@<TRIPOS>MOLECULE
4_lactone
 9 9 0 0 0
****
USER_CHARGES
INVALID_CHARGES
Pose:  61 Cluster:  61 Fr_nu:  79385 TotEn:   -11.48
@<TRIPOS>ATOM
      1 C1        -74.9628   -9.5197  -44.3244 C.2    1 LIG       0.04000
      2 C2        -73.7941   -8.5216  -44.2389 C.3    1 LIG       0.11000
      3 C3        -73.1976   -9.4044  -45.3311 C.3    1 LIG       0.08100
      4 O1        -76.0358   -9.6864  -43.7904 O.2    1 LIG      -0.32000
      5 O2        -74.3712  -10.2629  -45.2978 O.3    1 LIG      -0.27100
      6 H1        -74.0532   -7.5054  -44.5401 H      1 LIG       0.09000
      7 H2        -73.2697   -8.5310  -43.2820 H      1 LIG       0.09000
      8 H3        -73.0727   -8.9298  -46.3082 H      1 LIG       0.09000
      9 H4        -72.2921   -9.9509  -45.0536 H      1 LIG       0.09000
@<TRIPOS>BOND
      1       1       2 1
      2       1       4 2
      3       1       5 1
      4       2       3 1
      5       3       5 1
      6       2       6 1
      7       2       7 1
      8       3       8 1
      9       3       9 1
@<TRIPOS>ALT_TYPE
CGenFF_4.0_ALT_TYPE_SET
CGenFF_4.0 1 CG2O4 2 CG3C41 3 CG3C41 4 OG2D1 5 OG3C51 6 HGA2 7 HGA2 8 HGA2 9 HGA2
@<TRIPOS>MOLECULE
4_lactone
 9 9 0 0 0
****
USER_CHARGES
INVALID_CHARGES
Pose:  62 Cluster:  62 Fr_nu: 1438502 TotEn:   -11.13
@<TRIPOS>ATOM
      1 C1        -81.6263  -22.3020  -34.0430 C.2    1 LIG       0.04000
      2 C2        -80.3099  -23.0987  -34.0795 C.3    1 LIG       0.11000
      3 C3        -79.7785  -21.9090  -33.2858 C.3    1 LIG       0.08100
      4 O1        -82.7595  -22.4304  -34.4478 O.2    1 LIG      -0.32000
      5 O2        -81.0862  -21.2742  -33.3347 O.3    1 LIG      -0.27100
      6 H1        -80.3483  -24.0475  -33.5420 H      1 LIG       0.09000
      7 H2        -79.8937  -23.2255  -35.0802 H      1 LIG       0.09000
      8 H3        -79.4727  -22.1236  -32.2582 H      1 LIG       0.09000
      9 H4        -79.0198  -21.3055  -33.7917 H      1 LIG       0.09000
@<TRIPOS>BOND
      1       1       2 1
      2       1       4 2
      3       1       5 1
      4       2       3 1
      5       3       5 1
      6       2       6 1
      7       2       7 1
      8       3       8 1
      9       3       9 1
@<TRIPOS>ALT_TYPE
CGenFF_4.0_ALT_TYPE_SET
CGenFF_4.0 1 CG2O4 2 CG3C41 3 CG3C41 4 OG2D1 5 OG3C51 6 HGA2 7 HGA2 8 HGA2 9 HGA2
@<TRIPOS>MOLECULE
4_lactone
 9 9 0 0 0
****
USER_CHARGES
INVALID_CHARGES
Pose:  63 Cluster:  63 Fr_nu: 4403891 TotEn:   -11.04
@<TRIPOS>ATOM
      1 C1        -41.0090   -0.4679  -44.6574 C.2    1 LIG       0.04000
      2 C2        -42.2188    0.3669  -44.2007 C.3    1 LIG       0.11000
      3 C3        -42.0714    1.0028  -45.5797 C.3    1 LIG       0.08100
      4 O1        -40.3098   -1.3472  -44.2077 O.2    1 LIG      -0.32000
      5 O2        -40.9348    0.1431  -45.8702 O.3    1 LIG      -0.27100
      6 H1        -43.1278   -0.2155  -44.0424 H      1 LIG       0.09000
      7 H2        -42.0134    1.0214  -43.3520 H      1 LIG       0.09000
      8 H3        -42.8980    0.8265  -46.2734 H      1 LIG       0.09000
      9 H4        -41.7878    2.0589  -45.5842 H      1 LIG       0.09000
@<TRIPOS>BOND
      1       1       2 1
      2       1       4 2
      3       1       5 1
      4       2       3 1
      5       3       5 1
      6       2       6 1
      7       2       7 1
      8       3       8 1
      9       3       9 1
@<TRIPOS>ALT_TYPE
CGenFF_4.0_ALT_TYPE_SET
CGenFF_4.0 1 CG2O4 2 CG3C41 3 CG3C41 4 OG2D1 5 OG3C51 6 HGA2 7 HGA2 8 HGA2 9 HGA2
@<TRIPOS>MOLECULE
4_lactone
 9 9 0 0 0
****
USER_CHARGES
INVALID_CHARGES
Pose:  64 Cluster:  64 Fr_nu: 2726938 TotEn:   -10.69
@<TRIPOS>ATOM
      1 C1        -79.8474  -20.0906  -31.9641 C.2    1 LIG       0.04000
      2 C2        -78.8922  -21.1658  -31.4157 C.3    1 LIG       0.11000
      3 C3        -78.5467  -21.3528  -32.8900 C.3    1 LIG       0.08100
      4 O1        -80.6486  -19.2985  -31.5223 O.2    1 LIG      -0.32000
      5 O2        -79.4925  -20.3110  -33.2583 O.3    1 LIG      -0.27100
      6 H1        -78.0915  -20.7720  -30.7878 H      1 LIG       0.09000
      7 H2        -79.3963  -22.0065  -30.9361 H      1 LIG       0.09000
      8 H3        -77.5245  -21.0882  -33.1742 H      1 LIG       0.09000
      9 H4        -78.8249  -22.3186  -33.3208 H      1 LIG       0.09000
@<TRIPOS>BOND
      1       1       2 1
      2       1       4 2
      3       1       5 1
      4       2       3 1
      5       3       5 1
      6       2       6 1
      7       2       7 1
      8       3       8 1
      9       3       9 1
@<TRIPOS>ALT_TYPE
CGenFF_4.0_ALT_TYPE_SET
CGenFF_4.0 1 CG2O4 2 CG3C41 3 CG3C41 4 OG2D1 5 OG3C51 6 HGA2 7 HGA2 8 HGA2 9 HGA2
@<TRIPOS>MOLECULE
4_lactone
 9 9 0 0 0
****
USER_CHARGES
INVALID_CHARGES
Pose:  65 Cluster:  65 Fr_nu: 6767024 TotEn:   -10.64
@<TRIPOS>ATOM
      1 C1        -51.7056  -24.2832  -25.5122 C.2    1 LIG       0.04000
      2 C2        -52.5389  -25.4765  -26.0129 C.3    1 LIG       0.11000
      3 C3        -52.0221  -25.0322  -27.3780 C.3    1 LIG       0.08100
      4 O1        -51.4485  -23.7545  -24.4545 O.2    1 LIG      -0.32000
      5 O2        -51.2839  -23.9422  -26.7595 O.3    1 LIG      -0.27100
      6 H1        -52.1818  -26.4468  -25.6641 H      1 LIG       0.09000
      7 H2        -53.6129  -25.3677  -25.8537 H      1 LIG       0.09000
      8 H3        -51.3546  -25.7354  -27.8836 H      1 LIG       0.09000
      9 H4        -52.7814  -24.6606  -28.0716 H      1 LIG       0.09000
@<TRIPOS>BOND
      1       1       2 1
      2       1       4 2
      3       1       5 1
      4       2       3 1
      5       3       5 1
      6       2       6 1
      7       2       7 1
      8       3       8 1
      9       3       9 1
@<TRIPOS>ALT_TYPE
CGenFF_4.0_ALT_TYPE_SET
CGenFF_4.0 1 CG2O4 2 CG3C41 3 CG3C41 4 OG2D1 5 OG3C51 6 HGA2 7 HGA2 8 HGA2 9 HGA2
@<TRIPOS>MOLECULE
4_lactone
 9 9 0 0 0
****
USER_CHARGES
INVALID_CHARGES
Pose:  66 Cluster:  66 Fr_nu: 106993 TotEn:   -10.42
@<TRIPOS>ATOM
      1 C1        -80.3121  -20.9910  -33.2101 C.2    1 LIG       0.04000
      2 C2        -78.9503  -21.3495  -32.5887 C.3    1 LIG       0.11000
      3 C3        -79.3895  -20.3681  -31.5062 C.3    1 LIG       0.08100
      4 O1        -80.9511  -21.2888  -34.1936 O.2    1 LIG      -0.32000
      5 O2        -80.6391  -20.1283  -32.2109 O.3    1 LIG      -0.27100
      6 H1        -78.8635  -22.3914  -32.2765 H      1 LIG       0.09000
      7 H2        -78.0922  -21.0416  -33.1885 H      1 LIG       0.09000
      8 H3        -79.5613  -20.8002  -30.5166 H      1 LIG       0.09000
      9 H4        -78.7920  -19.4559  -31.4261 H      1 LIG       0.09000
@<TRIPOS>BOND
      1       1       2 1
      2       1       4 2
      3       1       5 1
      4       2       3 1
      5       3       5 1
      6       2       6 1
      7       2       7 1
      8       3       8 1
      9       3       9 1
@<TRIPOS>ALT_TYPE
CGenFF_4.0_ALT_TYPE_SET
CGenFF_4.0 1 CG2O4 2 CG3C41 3 CG3C41 4 OG2D1 5 OG3C51 6 HGA2 7 HGA2 8 HGA2 9 HGA2
@<TRIPOS>MOLECULE
4_lactone
 9 9 0 0 0
****
USER_CHARGES
INVALID_CHARGES
Pose:  67 Cluster:  67 Fr_nu: 4158172 TotEn:   -10.12
@<TRIPOS>ATOM
      1 C1        -80.8523  -21.0095  -32.6871 C.2    1 LIG       0.04000
      2 C2        -80.0527  -22.2379  -33.1573 C.3    1 LIG       0.11000
      3 C3        -78.8524  -21.3778  -32.7733 C.3    1 LIG       0.08100
      4 O1        -82.0135  -20.6827  -32.5922 O.2    1 LIG      -0.32000
      5 O2        -79.7383  -20.2980  -32.3670 O.3    1 LIG      -0.27100
      6 H1        -80.2094  -23.1306  -32.5499 H      1 LIG       0.09000
      7 H2        -80.1583  -22.4574  -34.2210 H      1 LIG       0.09000
      8 H3        -78.2547  -21.7459  -31.9351 H      1 LIG       0.09000
      9 H4        -78.2045  -21.0760  -33.6008 H      1 LIG       0.09000
@<TRIPOS>BOND
      1       1       2 1
      2       1       4 2
      3       1       5 1
      4       2       3 1
      5       3       5 1
      6       2       6 1
      7       2       7 1
      8       3       8 1
      9       3       9 1
@<TRIPOS>ALT_TYPE
CGenFF_4.0_ALT_TYPE_SET
CGenFF_4.0 1 CG2O4 2 CG3C41 3 CG3C41 4 OG2D1 5 OG3C51 6 HGA2 7 HGA2 8 HGA2 9 HGA2
@<TRIPOS>MOLECULE
4_lactone
 9 9 0 0 0
****
USER_CHARGES
INVALID_CHARGES
Pose:  68 Cluster:  68 Fr_nu: 3832332 TotEn:   -10.09
@<TRIPOS>ATOM
      1 C1        -76.8348   -5.3042  -58.7991 C.2    1 LIG       0.04000
      2 C2        -77.7095   -5.7923  -57.6304 C.3    1 LIG       0.11000
      3 C3        -78.8515   -5.3198  -58.5250 C.3    1 LIG       0.08100
      4 O1        -75.6566   -5.2442  -59.0685 O.2    1 LIG      -0.32000
      5 O2        -77.9002   -4.9035  -59.5435 O.3    1 LIG      -0.27100
      6 H1        -77.6590   -6.8680  -57.4551 H      1 LIG       0.09000
      7 H2        -77.5689   -5.2318  -56.7046 H      1 LIG       0.09000
      8 H3        -79.5197   -6.1030  -58.8935 H      1 LIG       0.09000
      9 H4        -79.4292   -4.4729  -58.1447 H      1 LIG       0.09000
@<TRIPOS>BOND
      1       1       2 1
      2       1       4 2
      3       1       5 1
      4       2       3 1
      5       3       5 1
      6       2       6 1
      7       2       7 1
      8       3       8 1
      9       3       9 1
@<TRIPOS>ALT_TYPE
CGenFF_4.0_ALT_TYPE_SET
CGenFF_4.0 1 CG2O4 2 CG3C41 3 CG3C41 4 OG2D1 5 OG3C51 6 HGA2 7 HGA2 8 HGA2 9 HGA2
@<TRIPOS>MOLECULE
4_lactone
 9 9 0 0 0
****
USER_CHARGES
INVALID_CHARGES
Pose:  69 Cluster:  69 Fr_nu: 6956504 TotEn:    -9.83
@<TRIPOS>ATOM
      1 C1        -51.1578  -24.6378  -25.2371 C.2    1 LIG       0.04000
      2 C2        -52.0543  -25.0853  -26.4055 C.3    1 LIG       0.11000
      3 C3        -51.1487  -24.1632  -27.2163 C.3    1 LIG       0.08100
      4 O1        -51.0696  -24.8464  -24.0484 O.2    1 LIG      -0.32000
      5 O2        -50.3907  -23.8324  -26.0198 O.3    1 LIG      -0.27100
      6 H1        -51.9812  -26.1481  -26.6414 H      1 LIG       0.09000
      7 H2        -53.0948  -24.7690  -26.3150 H      1 LIG       0.09000
      8 H3        -50.5232  -24.6538  -27.9670 H      1 LIG       0.09000
      9 H4        -51.6338  -23.2802  -27.6414 H      1 LIG       0.09000
@<TRIPOS>BOND
      1       1       2 1
      2       1       4 2
      3       1       5 1
      4       2       3 1
      5       3       5 1
      6       2       6 1
      7       2       7 1
      8       3       8 1
      9       3       9 1
@<TRIPOS>ALT_TYPE
CGenFF_4.0_ALT_TYPE_SET
CGenFF_4.0 1 CG2O4 2 CG3C41 3 CG3C41 4 OG2D1 5 OG3C51 6 HGA2 7 HGA2 8 HGA2 9 HGA2
@<TRIPOS>MOLECULE
4_lactone
 9 9 0 0 0
****
USER_CHARGES
INVALID_CHARGES
Pose:  70 Cluster:  70 Fr_nu: 426527 TotEn:    -9.79
@<TRIPOS>ATOM
      1 C1        -61.3382   -1.6362  -24.7130 C.2    1 LIG       0.04000
      2 C2        -61.2452   -1.7098  -23.1784 C.3    1 LIG       0.11000
      3 C3        -59.7858   -2.0512  -23.4638 C.3    1 LIG       0.08100
      4 O1        -62.1847   -1.4055  -25.5464 O.2    1 LIG      -0.32000
      5 O2        -60.0266   -1.9469  -24.8945 O.3    1 LIG      -0.27100
      6 H1        -61.4192   -0.7573  -22.6753 H      1 LIG       0.09000
      7 H2        -61.8412   -2.5085  -22.7339 H      1 LIG       0.09000
      8 H3        -59.0520   -1.3155  -23.1237 H      1 LIG       0.09000
      9 H4        -59.4737   -3.0605  -23.1816 H      1 LIG       0.09000
@<TRIPOS>BOND
      1       1       2 1
      2       1       4 2
      3       1       5 1
      4       2       3 1
      5       3       5 1
      6       2       6 1
      7       2       7 1
      8       3       8 1
      9       3       9 1
@<TRIPOS>ALT_TYPE
CGenFF_4.0_ALT_TYPE_SET
CGenFF_4.0 1 CG2O4 2 CG3C41 3 CG3C41 4 OG2D1 5 OG3C51 6 HGA2 7 HGA2 8 HGA2 9 HGA2
@<TRIPOS>MOLECULE
4_lactone
 9 9 0 0 0
****
USER_CHARGES
INVALID_CHARGES
Pose:  71 Cluster:  71 Fr_nu: 2495909 TotEn:    -9.46
@<TRIPOS>ATOM
      1 C1        -66.9215   -1.2274  -28.5812 C.2    1 LIG       0.04000
      2 C2        -65.6008   -0.5964  -28.1051 C.3    1 LIG       0.11000
      3 C3        -66.2354    0.6882  -28.6294 C.3    1 LIG       0.08100
      4 O1        -67.4288   -2.3257  -28.6054 O.2    1 LIG      -0.32000
      5 O2        -67.4256   -0.0463  -29.0290 O.3    1 LIG      -0.27100
      6 H1        -65.4484   -0.6431  -27.0257 H      1 LIG       0.09000
      7 H2        -64.7199   -0.9456  -28.6462 H      1 LIG       0.09000
      8 H3        -66.4636    1.4460  -27.8750 H      1 LIG       0.09000
      9 H4        -65.7368    1.1436  -29.4895 H      1 LIG       0.09000
@<TRIPOS>BOND
      1       1       2 1
      2       1       4 2
      3       1       5 1
      4       2       3 1
      5       3       5 1
      6       2       6 1
      7       2       7 1
      8       3       8 1
      9       3       9 1
@<TRIPOS>ALT_TYPE
CGenFF_4.0_ALT_TYPE_SET
CGenFF_4.0 1 CG2O4 2 CG3C41 3 CG3C41 4 OG2D1 5 OG3C51 6 HGA2 7 HGA2 8 HGA2 9 HGA2
@<TRIPOS>MOLECULE
4_lactone
 9 9 0 0 0
****
USER_CHARGES
INVALID_CHARGES
Pose:  72 Cluster:  72 Fr_nu:   2223 TotEn:    -9.24
@<TRIPOS>ATOM
      1 C1        -82.0957   -5.5108  -45.4989 C.2    1 LIG       0.04000
      2 C2        -82.7275   -6.6895  -46.2609 C.3    1 LIG       0.11000
      3 C3        -84.0299   -6.1026  -45.7251 C.3    1 LIG       0.08100
      4 O1        -80.9873   -5.0692  -45.2969 O.2    1 LIG      -0.32000
      5 O2        -83.2930   -5.0427  -45.0548 O.3    1 LIG      -0.27100
      6 H1        -82.5963   -6.6419  -47.3430 H      1 LIG       0.09000
      7 H2        -82.4530   -7.6707  -45.8701 H      1 LIG       0.09000
      8 H3        -84.7147   -5.7034  -46.4783 H      1 LIG       0.09000
      9 H4        -84.5710   -6.7293  -45.0110 H      1 LIG       0.09000
@<TRIPOS>BOND
      1       1       2 1
      2       1       4 2
      3       1       5 1
      4       2       3 1
      5       3       5 1
      6       2       6 1
      7       2       7 1
      8       3       8 1
      9       3       9 1
@<TRIPOS>ALT_TYPE
CGenFF_4.0_ALT_TYPE_SET
CGenFF_4.0 1 CG2O4 2 CG3C41 3 CG3C41 4 OG2D1 5 OG3C51 6 HGA2 7 HGA2 8 HGA2 9 HGA2
@<TRIPOS>MOLECULE
4_lactone
 9 9 0 0 0
****
USER_CHARGES
INVALID_CHARGES
Pose:  73 Cluster:  73 Fr_nu:  79190 TotEn:    -9.17
@<TRIPOS>ATOM
      1 C1        -74.2256   -8.3963  -52.8576 C.2    1 LIG       0.04000
      2 C2        -75.6459   -8.9865  -52.9177 C.3    1 LIG       0.11000
      3 C3        -75.5904   -8.8042  -51.4039 C.3    1 LIG       0.08100
      4 O1        -73.3416   -8.1154  -53.6348 O.2    1 LIG      -0.32000
      5 O2        -74.2442   -8.2626  -51.5043 O.3    1 LIG      -0.27100
      6 H1        -76.3671   -8.3594  -53.4441 H      1 LIG       0.09000
      7 H2        -75.6847  -10.0185  -53.2702 H      1 LIG       0.09000
      8 H3        -76.2893   -8.0728  -50.9889 H      1 LIG       0.09000
      9 H4        -75.6096   -9.7265  -50.8168 H      1 LIG       0.09000
@<TRIPOS>BOND
      1       1       2 1
      2       1       4 2
      3       1       5 1
      4       2       3 1
      5       3       5 1
      6       2       6 1
      7       2       7 1
      8       3       8 1
      9       3       9 1
@<TRIPOS>ALT_TYPE
CGenFF_4.0_ALT_TYPE_SET
CGenFF_4.0 1 CG2O4 2 CG3C41 3 CG3C41 4 OG2D1 5 OG3C51 6 HGA2 7 HGA2 8 HGA2 9 HGA2
@<TRIPOS>MOLECULE
4_lactone
 9 9 0 0 0
****
USER_CHARGES
INVALID_CHARGES
Pose:  74 Cluster:  74 Fr_nu:  68418 TotEn:    -8.97
@<TRIPOS>ATOM
      1 C1        -65.3176   -1.0392  -27.9540 C.2    1 LIG       0.04000
      2 C2        -65.8141    0.3089  -28.5064 C.3    1 LIG       0.11000
      3 C3        -65.1718    0.8600  -27.2368 C.3    1 LIG       0.08100
      4 O1        -65.3449   -2.2035  -28.2826 O.2    1 LIG      -0.32000
      5 O2        -64.7673   -0.4805  -26.8428 O.3    1 LIG      -0.27100
      6 H1        -65.3422    0.6073  -29.4438 H      1 LIG       0.09000
      7 H2        -66.9005    0.3937  -28.5638 H      1 LIG       0.09000
      8 H3        -64.3084    1.5136  -27.3881 H      1 LIG       0.09000
      9 H4        -65.8620    1.3006  -26.5121 H      1 LIG       0.09000
@<TRIPOS>BOND
      1       1       2 1
      2       1       4 2
      3       1       5 1
      4       2       3 1
      5       3       5 1
      6       2       6 1
      7       2       7 1
      8       3       8 1
      9       3       9 1
@<TRIPOS>ALT_TYPE
CGenFF_4.0_ALT_TYPE_SET
CGenFF_4.0 1 CG2O4 2 CG3C41 3 CG3C41 4 OG2D1 5 OG3C51 6 HGA2 7 HGA2 8 HGA2 9 HGA2
@<TRIPOS>MOLECULE
4_lactone
 9 9 0 0 0
****
USER_CHARGES
INVALID_CHARGES
Pose:  75 Cluster:  75 Fr_nu: 469644 TotEn:    -8.96
@<TRIPOS>ATOM
      1 C1        -71.2890   -8.6432  -44.4198 C.2    1 LIG       0.04000
      2 C2        -69.7810   -8.3483  -44.5095 C.3    1 LIG       0.11000
      3 C3        -70.1874   -7.5941  -45.7720 C.3    1 LIG       0.08100
      4 O1        -72.0400   -9.2400  -43.6821 O.2    1 LIG      -0.32000
      5 O2        -71.5799   -7.9543  -45.5558 O.3    1 LIG      -0.27100
      6 H1        -69.3979   -7.7338  -43.6933 H      1 LIG       0.09000
      7 H2        -69.1625   -9.2339  -44.6643 H      1 LIG       0.09000
      8 H3        -70.0422   -6.5108  -45.7440 H      1 LIG       0.09000
      9 H4        -69.8069   -8.0062  -46.7106 H      1 LIG       0.09000
@<TRIPOS>BOND
      1       1       2 1
      2       1       4 2
      3       1       5 1
      4       2       3 1
      5       3       5 1
      6       2       6 1
      7       2       7 1
      8       3       8 1
      9       3       9 1
@<TRIPOS>ALT_TYPE
CGenFF_4.0_ALT_TYPE_SET
CGenFF_4.0 1 CG2O4 2 CG3C41 3 CG3C41 4 OG2D1 5 OG3C51 6 HGA2 7 HGA2 8 HGA2 9 HGA2
@<TRIPOS>MOLECULE
4_lactone
 9 9 0 0 0
****
USER_CHARGES
INVALID_CHARGES
Pose:  76 Cluster:  76 Fr_nu: 7028363 TotEn:    -8.94
@<TRIPOS>ATOM
      1 C1        -44.9425   -7.1636  -29.9847 C.2    1 LIG       0.04000
      2 C2        -46.0715   -8.1823  -29.7457 C.3    1 LIG       0.11000
      3 C3        -45.9242   -7.7329  -28.2951 C.3    1 LIG       0.08100
      4 O1        -44.2953   -6.7509  -30.9201 O.2    1 LIG      -0.32000
      5 O2        -44.8645   -6.8113  -28.6734 O.3    1 LIG      -0.27100
      6 H1        -47.0150   -7.9230  -30.2284 H      1 LIG       0.09000
      7 H2        -45.7898   -9.2159  -29.9532 H      1 LIG       0.09000
      8 H3        -46.7845   -7.2066  -27.8726 H      1 LIG       0.09000
      9 H4        -45.5639   -8.4957  -27.5993 H      1 LIG       0.09000
@<TRIPOS>BOND
      1       1       2 1
      2       1       4 2
      3       1       5 1
      4       2       3 1
      5       3       5 1
      6       2       6 1
      7       2       7 1
      8       3       8 1
      9       3       9 1
@<TRIPOS>ALT_TYPE
CGenFF_4.0_ALT_TYPE_SET
CGenFF_4.0 1 CG2O4 2 CG3C41 3 CG3C41 4 OG2D1 5 OG3C51 6 HGA2 7 HGA2 8 HGA2 9 HGA2
@<TRIPOS>MOLECULE
4_lactone
 9 9 0 0 0
****
USER_CHARGES
INVALID_CHARGES
Pose:  77 Cluster:  77 Fr_nu:    545 TotEn:    -8.83
@<TRIPOS>ATOM
      1 C1        -72.4958   -9.1641  -43.6770 C.2    1 LIG       0.04000
      2 C2        -72.8457   -9.0603  -45.1724 C.3    1 LIG       0.11000
      3 C3        -73.9401   -8.1256  -44.6658 C.3    1 LIG       0.08100
      4 O1        -71.6812   -9.7352  -42.9881 O.2    1 LIG      -0.32000
      5 O2        -73.4939   -8.3227  -43.2956 O.3    1 LIG      -0.27100
      6 H1        -72.0688   -8.5942  -45.7804 H      1 LIG       0.09000
      7 H2        -73.1889   -9.9966  -45.6155 H      1 LIG       0.09000
      8 H3        -73.8497   -7.0801  -44.9728 H      1 LIG       0.09000
      9 H4        -74.9652   -8.4783  -44.8092 H      1 LIG       0.09000
@<TRIPOS>BOND
      1       1       2 1
      2       1       4 2
      3       1       5 1
      4       2       3 1
      5       3       5 1
      6       2       6 1
      7       2       7 1
      8       3       8 1
      9       3       9 1
@<TRIPOS>ALT_TYPE
CGenFF_4.0_ALT_TYPE_SET
CGenFF_4.0 1 CG2O4 2 CG3C41 3 CG3C41 4 OG2D1 5 OG3C51 6 HGA2 7 HGA2 8 HGA2 9 HGA2
@<TRIPOS>MOLECULE
4_lactone
 9 9 0 0 0
****
USER_CHARGES
INVALID_CHARGES
Pose:  78 Cluster:  78 Fr_nu:  27129 TotEn:    -8.71
@<TRIPOS>ATOM
      1 C1        -49.9879  -10.3647  -42.5508 C.2    1 LIG       0.04000
      2 C2        -50.5008  -11.8068  -42.7136 C.3    1 LIG       0.11000
      3 C3        -49.2297  -11.9730  -43.5410 C.3    1 LIG       0.08100
      4 O1        -50.3434   -9.3472  -42.0006 O.2    1 LIG      -0.32000
      5 O2        -48.8747  -10.5831  -43.3009 O.3    1 LIG      -0.27100
      6 H1        -50.5375  -12.3744  -41.7825 H      1 LIG       0.09000
      7 H2        -51.4393  -11.8861  -43.2646 H      1 LIG       0.09000
      8 H3        -48.4825  -12.6569  -43.1291 H      1 LIG       0.09000
      9 H4        -49.3823  -12.1705  -44.6056 H      1 LIG       0.09000
@<TRIPOS>BOND
      1       1       2 1
      2       1       4 2
      3       1       5 1
      4       2       3 1
      5       3       5 1
      6       2       6 1
      7       2       7 1
      8       3       8 1
      9       3       9 1
@<TRIPOS>ALT_TYPE
CGenFF_4.0_ALT_TYPE_SET
CGenFF_4.0 1 CG2O4 2 CG3C41 3 CG3C41 4 OG2D1 5 OG3C51 6 HGA2 7 HGA2 8 HGA2 9 HGA2
@<TRIPOS>MOLECULE
4_lactone
 9 9 0 0 0
****
USER_CHARGES
INVALID_CHARGES
Pose:  79 Cluster:  79 Fr_nu:   9006 TotEn:    -8.65
@<TRIPOS>ATOM
      1 C1        -84.0790   -5.3516  -45.6199 C.2    1 LIG       0.04000
      2 C2        -82.6561   -5.7580  -45.1963 C.3    1 LIG       0.11000
      3 C3        -82.6707   -6.5103  -46.5237 C.3    1 LIG       0.08100
      4 O1        -84.9866   -4.6853  -45.1767 O.2    1 LIG      -0.32000
      5 O2        -84.0236   -6.0462  -46.7879 O.3    1 LIG      -0.27100
      6 H1        -81.9551   -4.9243  -45.1321 H      1 LIG       0.09000
      7 H2        -82.6186   -6.3787  -44.2996 H      1 LIG       0.09000
      8 H3        -81.9666   -6.1514  -47.2793 H      1 LIG       0.09000
      9 H4        -82.6274   -7.6003  -46.4485 H      1 LIG       0.09000
@<TRIPOS>BOND
      1       1       2 1
      2       1       4 2
      3       1       5 1
      4       2       3 1
      5       3       5 1
      6       2       6 1
      7       2       7 1
      8       3       8 1
      9       3       9 1
@<TRIPOS>ALT_TYPE
CGenFF_4.0_ALT_TYPE_SET
CGenFF_4.0 1 CG2O4 2 CG3C41 3 CG3C41 4 OG2D1 5 OG3C51 6 HGA2 7 HGA2 8 HGA2 9 HGA2
@<TRIPOS>MOLECULE
4_lactone
 9 9 0 0 0
****
USER_CHARGES
INVALID_CHARGES
Pose:  80 Cluster:  80 Fr_nu:  23166 TotEn:    -8.25
@<TRIPOS>ATOM
      1 C1        -48.7244  -10.8496  -43.2106 C.2    1 LIG       0.04000
      2 C2        -49.8716  -11.3810  -42.3326 C.3    1 LIG       0.11000
      3 C3        -50.2193   -9.9007  -42.2069 C.3    1 LIG       0.08100
      4 O1        -47.7987  -11.3055  -43.8426 O.2    1 LIG      -0.32000
      5 O2        -49.0908   -9.5492  -43.0544 O.3    1 LIG      -0.27100
      6 H1        -50.5968  -11.9939  -42.8701 H      1 LIG       0.09000
      7 H2        -49.5403  -11.8702  -41.4151 H      1 LIG       0.09000
      8 H3        -51.1697   -9.5977  -42.6547 H      1 LIG       0.09000
      9 H4        -50.1168   -9.4757  -41.2046 H      1 LIG       0.09000
@<TRIPOS>BOND
      1       1       2 1
      2       1       4 2
      3       1       5 1
      4       2       3 1
      5       3       5 1
      6       2       6 1
      7       2       7 1
      8       3       8 1
      9       3       9 1
@<TRIPOS>ALT_TYPE
CGenFF_4.0_ALT_TYPE_SET
CGenFF_4.0 1 CG2O4 2 CG3C41 3 CG3C41 4 OG2D1 5 OG3C51 6 HGA2 7 HGA2 8 HGA2 9 HGA2
@<TRIPOS>MOLECULE
4_lactone
 9 9 0 0 0
****
USER_CHARGES
INVALID_CHARGES
Pose:  81 Cluster:  81 Fr_nu: 6235887 TotEn:    -8.13
@<TRIPOS>ATOM
      1 C1        -62.2142    3.0530  -22.4820 C.2    1 LIG       0.04000
      2 C2        -63.4242    3.4184  -23.3603 C.3    1 LIG       0.11000
      3 C3        -63.2749    1.9805  -23.8483 C.3    1 LIG       0.08100
      4 O1        -61.5158    3.5931  -21.6543 O.2    1 LIG      -0.32000
      5 O2        -62.1383    1.7830  -22.9626 O.3    1 LIG      -0.27100
      6 H1        -64.3335    3.6357  -22.7979 H      1 LIG       0.09000
      7 H2        -63.2195    4.1942  -24.0999 H      1 LIG       0.09000
      8 H3        -64.1008    1.3081  -23.6006 H      1 LIG       0.09000
      9 H4        -62.9909    1.8658  -24.8980 H      1 LIG       0.09000
@<TRIPOS>BOND
      1       1       2 1
      2       1       4 2
      3       1       5 1
      4       2       3 1
      5       3       5 1
      6       2       6 1
      7       2       7 1
      8       3       8 1
      9       3       9 1
@<TRIPOS>ALT_TYPE
CGenFF_4.0_ALT_TYPE_SET
CGenFF_4.0 1 CG2O4 2 CG3C41 3 CG3C41 4 OG2D1 5 OG3C51 6 HGA2 7 HGA2 8 HGA2 9 HGA2
@<TRIPOS>MOLECULE
4_lactone
 9 9 0 0 0
****
USER_CHARGES
INVALID_CHARGES
Pose:  82 Cluster:  82 Fr_nu:   8712 TotEn:    -8.08
@<TRIPOS>ATOM
      1 C1        -83.5799   -6.0268  -44.9099 C.2    1 LIG       0.04000
      2 C2        -82.8318   -6.5275  -46.1585 C.3    1 LIG       0.11000
      3 C3        -81.6562   -6.6290  -45.1913 C.3    1 LIG       0.08100
      4 O1        -84.6945   -5.6494  -44.6281 O.2    1 LIG      -0.32000
      5 O2        -82.4901   -6.1409  -44.1042 O.3    1 LIG      -0.27100
      6 H1        -83.2050   -7.4745  -46.5515 H      1 LIG       0.09000
      7 H2        -82.7336   -5.7807  -46.9480 H      1 LIG       0.09000
      8 H3        -81.2898   -7.6405  -44.9956 H      1 LIG       0.09000
      9 H4        -80.8208   -5.9525  -45.3917 H      1 LIG       0.09000
@<TRIPOS>BOND
      1       1       2 1
      2       1       4 2
      3       1       5 1
      4       2       3 1
      5       3       5 1
      6       2       6 1
      7       2       7 1
      8       3       8 1
      9       3       9 1
@<TRIPOS>ALT_TYPE
CGenFF_4.0_ALT_TYPE_SET
CGenFF_4.0 1 CG2O4 2 CG3C41 3 CG3C41 4 OG2D1 5 OG3C51 6 HGA2 7 HGA2 8 HGA2 9 HGA2
@<TRIPOS>MOLECULE
4_lactone
 9 9 0 0 0
****
USER_CHARGES
INVALID_CHARGES
Pose:  83 Cluster:  83 Fr_nu:  30441 TotEn:    -8.03
@<TRIPOS>ATOM
      1 C1        -82.5778   -7.1088  -45.6377 C.2    1 LIG       0.04000
      2 C2        -83.3083   -6.6751  -46.9213 C.3    1 LIG       0.11000
      3 C3        -84.0540   -5.7469  -45.9672 C.3    1 LIG       0.08100
      4 O1        -81.7064   -7.8884  -45.3261 O.2    1 LIG      -0.32000
      5 O2        -83.2821   -6.2571  -44.8450 O.3    1 LIG      -0.27100
      6 H1        -82.6667   -6.1843  -47.6548 H      1 LIG       0.09000
      7 H2        -83.9067   -7.4633  -47.3810 H      1 LIG       0.09000
      8 H3        -83.8859   -4.6772  -46.1191 H      1 LIG       0.09000
      9 H4        -85.1212   -5.9524  -45.8472 H      1 LIG       0.09000
@<TRIPOS>BOND
      1       1       2 1
      2       1       4 2
      3       1       5 1
      4       2       3 1
      5       3       5 1
      6       2       6 1
      7       2       7 1
      8       3       8 1
      9       3       9 1
@<TRIPOS>ALT_TYPE
CGenFF_4.0_ALT_TYPE_SET
CGenFF_4.0 1 CG2O4 2 CG3C41 3 CG3C41 4 OG2D1 5 OG3C51 6 HGA2 7 HGA2 8 HGA2 9 HGA2
@<TRIPOS>MOLECULE
4_lactone
 9 9 0 0 0
****
USER_CHARGES
INVALID_CHARGES
Pose:  84 Cluster:  84 Fr_nu: 549609 TotEn:    -8.01
@<TRIPOS>ATOM
      1 C1        -75.8880   -7.9972  -53.5793 C.2    1 LIG       0.04000
      2 C2        -74.4441   -8.2381  -53.1037 C.3    1 LIG       0.11000
      3 C3        -74.9961   -9.6027  -52.7022 C.3    1 LIG       0.08100
      4 O1        -76.5195   -7.1065  -54.1011 O.2    1 LIG      -0.32000
      5 O2        -76.3129   -9.2309  -53.1956 O.3    1 LIG      -0.27100
      6 H1        -73.7055   -8.2436  -53.9068 H      1 LIG       0.09000
      7 H2        -74.1324   -7.5918  -52.2816 H      1 LIG       0.09000
      8 H3        -74.5879  -10.4579  -53.2477 H      1 LIG       0.09000
      9 H4        -75.0125   -9.8074  -51.6282 H      1 LIG       0.09000
@<TRIPOS>BOND
      1       1       2 1
      2       1       4 2
      3       1       5 1
      4       2       3 1
      5       3       5 1
      6       2       6 1
      7       2       7 1
      8       3       8 1
      9       3       9 1
@<TRIPOS>ALT_TYPE
CGenFF_4.0_ALT_TYPE_SET
CGenFF_4.0 1 CG2O4 2 CG3C41 3 CG3C41 4 OG2D1 5 OG3C51 6 HGA2 7 HGA2 8 HGA2 9 HGA2
@<TRIPOS>MOLECULE
4_lactone
 9 9 0 0 0
****
USER_CHARGES
INVALID_CHARGES
Pose:  85 Cluster:  85 Fr_nu: 191888 TotEn:    -7.72
@<TRIPOS>ATOM
      1 C1        -61.0488   -1.7898  -24.9364 C.2    1 LIG       0.04000
      2 C2        -59.9522   -2.0116  -23.8793 C.3    1 LIG       0.11000
      3 C3        -60.8217   -1.0771  -23.0436 C.3    1 LIG       0.08100
      4 O1        -61.2853   -2.1503  -26.0671 O.2    1 LIG      -0.32000
      5 O2        -61.7741   -0.9624  -24.1369 O.3    1 LIG      -0.27100
      6 H1        -59.8808   -3.0395  -23.5203 H      1 LIG       0.09000
      7 H2        -58.9738   -1.6213  -24.1641 H      1 LIG       0.09000
      8 H3        -61.2788   -1.5228  -22.1559 H      1 LIG       0.09000
      9 H4        -60.3739   -0.1103  -22.7978 H      1 LIG       0.09000
@<TRIPOS>BOND
      1       1       2 1
      2       1       4 2
      3       1       5 1
      4       2       3 1
      5       3       5 1
      6       2       6 1
      7       2       7 1
      8       3       8 1
      9       3       9 1
@<TRIPOS>ALT_TYPE
CGenFF_4.0_ALT_TYPE_SET
CGenFF_4.0 1 CG2O4 2 CG3C41 3 CG3C41 4 OG2D1 5 OG3C51 6 HGA2 7 HGA2 8 HGA2 9 HGA2
@<TRIPOS>MOLECULE
4_lactone
 9 9 0 0 0
****
USER_CHARGES
INVALID_CHARGES
Pose:  86 Cluster:  86 Fr_nu: 106016 TotEn:    -7.53
@<TRIPOS>ATOM
      1 C1        -76.3172   -8.1463  -53.3119 C.2    1 LIG       0.04000
      2 C2        -74.7903   -8.3304  -53.3734 C.3    1 LIG       0.11000
      3 C3        -74.9321   -8.5043  -51.8642 C.3    1 LIG       0.08100
      4 O1        -77.2230   -7.9335  -54.0856 O.2    1 LIG      -0.32000
      5 O2        -76.3702   -8.3098  -51.9628 O.3    1 LIG      -0.27100
      6 H1        -74.4702   -9.2161  -53.9243 H      1 LIG       0.09000
      7 H2        -74.2474   -7.4418  -53.6997 H      1 LIG       0.09000
      8 H3        -74.6850   -9.4963  -51.4765 H      1 LIG       0.09000
      9 H4        -74.4626   -7.7280  -51.2539 H      1 LIG       0.09000
@<TRIPOS>BOND
      1       1       2 1
      2       1       4 2
      3       1       5 1
      4       2       3 1
      5       3       5 1
      6       2       6 1
      7       2       7 1
      8       3       8 1
      9       3       9 1
@<TRIPOS>ALT_TYPE
CGenFF_4.0_ALT_TYPE_SET
CGenFF_4.0 1 CG2O4 2 CG3C41 3 CG3C41 4 OG2D1 5 OG3C51 6 HGA2 7 HGA2 8 HGA2 9 HGA2
@<TRIPOS>MOLECULE
4_lactone
 9 9 0 0 0
****
USER_CHARGES
INVALID_CHARGES
Pose:  87 Cluster:  87 Fr_nu: 138118 TotEn:    -7.34
@<TRIPOS>ATOM
      1 C1        -75.0455   -7.2053  -54.0422 C.2    1 LIG       0.04000
      2 C2        -73.9318   -7.9284  -53.2638 C.3    1 LIG       0.11000
      3 C3        -75.1076   -8.5600  -52.5245 C.3    1 LIG       0.08100
      4 O1        -75.1283   -6.3993  -54.9410 O.2    1 LIG      -0.32000
      5 O2        -76.0449   -7.8052  -53.3414 O.3    1 LIG      -0.27100
      6 H1        -73.3335   -8.6092  -53.8712 H      1 LIG       0.09000
      7 H2        -73.2999   -7.2649  -52.6711 H      1 LIG       0.09000
      8 H3        -75.2299   -9.6378  -52.6621 H      1 LIG       0.09000
      9 H4        -75.1952   -8.2978  -51.4665 H      1 LIG       0.09000
@<TRIPOS>BOND
      1       1       2 1
      2       1       4 2
      3       1       5 1
      4       2       3 1
      5       3       5 1
      6       2       6 1
      7       2       7 1
      8       3       8 1
      9       3       9 1
@<TRIPOS>ALT_TYPE
CGenFF_4.0_ALT_TYPE_SET
[truncated: 4,448,460 more chars]
