# Supplementary material for: The pocketome of G-protein-coupled receptors reveals previously untargeted allosteric sites
Source: Nat Commun. 2022 May 10;13:2567. doi: 10.1038/s41467-022-29609-6 (PMC9091257; doi:10.1038/s41467-022-29609-6)
Supplement: Supplementary file 4 — Supplementary Data 1 [file 41467_2022_29609_MOESM4_ESM.zip › docking_files/3oax/mols.mol2]

# TRIPOS MOL2 file generated by SEED

@<TRIPOS>MOLECULE
methanamine
 8 7 0 0 0
****
USER_CHARGES
INVALID_CHARGES
Pose:   1 Cluster:   1 Fr_nu: 1703831 TotEn:   -71.82
@<TRIPOS>ATOM
      1 C1        -71.6014    3.5134  -60.5035 C.3    1 LIG       0.04000
      2 N1        -71.8878    3.7196  -59.0707 N.4    1 LIG      -0.30000
      3 H1        -71.2006    4.4474  -60.9017 H      1 LIG       0.09000
      4 H2        -70.8712    2.7061  -60.5856 H      1 LIG       0.09000
      5 H3        -72.5384    3.2469  -60.9964 H      1 LIG       0.09000
      6 H4        -72.2703    2.8683  -58.6386 H      1 LIG       0.33000
      7 H5        -72.5742    4.4728  -58.9307 H      1 LIG       0.33000
      8 H6        -71.0375    3.9751  -58.5515 H      1 LIG       0.33000
@<TRIPOS>BOND
      1       1       2 1
      2       1       3 1
      3       1       4 1
      4       1       5 1
      5       2       6 1
      6       2       7 1
      7       2       8 1
@<TRIPOS>ALT_TYPE
CGenFF_4.0_ALT_TYPE_SET
CGenFF_4.0 1 CG334 2 NG3P3 3 HGA3 4 HGA3 5 HGA3 6 HGP2 7 HGP2 8 HGP2
@<TRIPOS>MOLECULE
methanamine
 8 7 0 0 0
****
USER_CHARGES
INVALID_CHARGES
Pose:   2 Cluster:   2 Fr_nu: 1703597 TotEn:   -68.13
@<TRIPOS>ATOM
      1 C1        -72.1971    5.3343  -58.5731 C.3    1 LIG       0.04000
      2 N1        -73.0882    4.4068  -59.2962 N.4    1 LIG      -0.30000
      3 H1        -72.0337    6.2054  -59.2103 H      1 LIG       0.09000
      4 H2        -72.6925    5.6161  -57.6421 H      1 LIG       0.09000
      5 H3        -71.2594    4.8110  -58.3761 H      1 LIG       0.09000
      6 H4        -73.2793    3.5618  -58.7420 H      1 LIG       0.33000
      7 H5        -72.6714    4.1050  -60.1869 H      1 LIG       0.33000
      8 H6        -73.9927    4.8471  -59.5111 H      1 LIG       0.33000
@<TRIPOS>BOND
      1       1       2 1
      2       1       3 1
      3       1       4 1
      4       1       5 1
      5       2       6 1
      6       2       7 1
      7       2       8 1
@<TRIPOS>ALT_TYPE
CGenFF_4.0_ALT_TYPE_SET
CGenFF_4.0 1 CG334 2 NG3P3 3 HGA3 4 HGA3 5 HGA3 6 HGP2 7 HGP2 8 HGP2
@<TRIPOS>MOLECULE
methanamine
 8 7 0 0 0
****
USER_CHARGES
INVALID_CHARGES
Pose:   3 Cluster:   3 Fr_nu: 1702154 TotEn:   -67.95
@<TRIPOS>ATOM
      1 C1        -72.0488    4.7349  -59.3965 C.3    1 LIG       0.04000
      2 N1        -72.8122    3.7088  -60.1325 N.4    1 LIG      -0.30000
      3 H1        -72.0994    5.6631  -59.9685 H      1 LIG       0.09000
      4 H2        -72.5097    4.8535  -58.4140 H      1 LIG       0.09000
      5 H3        -71.0187    4.3847  -59.3072 H      1 LIG       0.09000
      6 H4        -72.8003    2.8067  -59.6389 H      1 LIG       0.33000
      7 H5        -72.4214    3.5530  -61.0712 H      1 LIG       0.33000
      8 H6        -73.7961    3.9851  -60.2487 H      1 LIG       0.33000
@<TRIPOS>BOND
      1       1       2 1
      2       1       3 1
      3       1       4 1
      4       1       5 1
      5       2       6 1
      6       2       7 1
      7       2       8 1
@<TRIPOS>ALT_TYPE
CGenFF_4.0_ALT_TYPE_SET
CGenFF_4.0 1 CG334 2 NG3P3 3 HGA3 4 HGA3 5 HGA3 6 HGP2 7 HGP2 8 HGP2
@<TRIPOS>MOLECULE
methanamine
 8 7 0 0 0
****
USER_CHARGES
INVALID_CHARGES
Pose:   4 Cluster:   4 Fr_nu: 1704134 TotEn:   -65.23
@<TRIPOS>ATOM
      1 C1        -71.8372    3.7392  -60.1943 C.3    1 LIG       0.04000
      2 N1        -72.9544    3.1287  -60.9403 N.4    1 LIG      -0.30000
      3 H1        -71.4642    4.5806  -60.7809 H      1 LIG       0.09000
      4 H2        -72.2230    4.0735  -59.2293 H      1 LIG       0.09000
      5 H3        -71.0656    2.9776  -60.0660 H      1 LIG       0.09000
      6 H4        -73.3490    2.3254  -60.4337 H      1 LIG       0.33000
      7 H5        -72.6488    2.7926  -61.8633 H      1 LIG       0.33000
      8 H6        -73.7160    3.8029  -61.0929 H      1 LIG       0.33000
@<TRIPOS>BOND
      1       1       2 1
      2       1       3 1
      3       1       4 1
      4       1       5 1
      5       2       6 1
      6       2       7 1
      7       2       8 1
@<TRIPOS>ALT_TYPE
CGenFF_4.0_ALT_TYPE_SET
CGenFF_4.0 1 CG334 2 NG3P3 3 HGA3 4 HGA3 5 HGA3 6 HGP2 7 HGP2 8 HGP2
@<TRIPOS>MOLECULE
methanamine
 8 7 0 0 0
****
USER_CHARGES
INVALID_CHARGES
Pose:   5 Cluster:   5 Fr_nu: 1701985 TotEn:   -61.95
@<TRIPOS>ATOM
      1 C1        -71.5192    4.8852  -59.8215 C.3    1 LIG       0.04000
      2 N1        -72.2637    4.5286  -58.5984 N.4    1 LIG      -0.30000
      3 H1        -72.1837    4.7314  -60.6737 H      1 LIG       0.09000
      4 H2        -71.2227    5.9326  -59.7388 H      1 LIG       0.09000
      5 H3        -70.6455    4.2335  -59.8826 H      1 LIG       0.09000
      6 H4        -71.6852    4.6541  -57.7574 H      1 LIG       0.33000
      7 H5        -72.5701    3.5469  -58.6195 H      1 LIG       0.33000
      8 H6        -73.1030    5.1127  -58.4868 H      1 LIG       0.33000
@<TRIPOS>BOND
      1       1       2 1
      2       1       3 1
      3       1       4 1
      4       1       5 1
      5       2       6 1
      6       2       7 1
      7       2       8 1
@<TRIPOS>ALT_TYPE
CGenFF_4.0_ALT_TYPE_SET
CGenFF_4.0 1 CG334 2 NG3P3 3 HGA3 4 HGA3 5 HGA3 6 HGP2 7 HGP2 8 HGP2
@<TRIPOS>MOLECULE
methanamine
 8 7 0 0 0
****
USER_CHARGES
INVALID_CHARGES
Pose:   6 Cluster:   6 Fr_nu: 1703924 TotEn:   -61.18
@<TRIPOS>ATOM
      1 C1        -72.1192    4.0988  -59.3344 C.3    1 LIG       0.04000
      2 N1        -71.3779    3.2899  -60.3210 N.4    1 LIG      -0.30000
      3 H1        -71.7875    3.7979  -58.3389 H      1 LIG       0.09000
      4 H2        -71.8902    5.1492  -59.5237 H      1 LIG       0.09000
      5 H3        -73.1837    3.8984  -59.4704 H      1 LIG       0.09000
      6 H4        -71.6499    3.5304  -61.2832 H      1 LIG       0.33000
      7 H5        -71.5560    2.2852  -60.1910 H      1 LIG       0.33000
      8 H6        -70.3632    3.4375  -60.2401 H      1 LIG       0.33000
@<TRIPOS>BOND
      1       1       2 1
      2       1       3 1
      3       1       4 1
      4       1       5 1
      5       2       6 1
      6       2       7 1
      7       2       8 1
@<TRIPOS>ALT_TYPE
CGenFF_4.0_ALT_TYPE_SET
CGenFF_4.0 1 CG334 2 NG3P3 3 HGA3 4 HGA3 5 HGA3 6 HGP2 7 HGP2 8 HGP2
@<TRIPOS>MOLECULE
methanamine
 8 7 0 0 0
****
USER_CHARGES
INVALID_CHARGES
Pose:   7 Cluster:   7 Fr_nu: 1705321 TotEn:   -60.01
@<TRIPOS>ATOM
      1 C1        -72.0312    3.4612  -60.3109 C.3    1 LIG       0.04000
      2 N1        -71.3222    2.4017  -61.0539 N.4    1 LIG      -0.30000
      3 H1        -71.8814    4.4012  -60.8451 H      1 LIG       0.09000
      4 H2        -73.0891    3.1939  -60.2756 H      1 LIG       0.09000
      5 H3        -71.6044    3.5081  -59.3072 H      1 LIG       0.09000
      6 H4        -71.4279    1.4872  -60.5955 H      1 LIG       0.33000
      7 H5        -70.3151    2.6003  -61.1195 H      1 LIG       0.33000
      8 H6        -71.6829    2.3108  -62.0129 H      1 LIG       0.33000
@<TRIPOS>BOND
      1       1       2 1
      2       1       3 1
      3       1       4 1
      4       1       5 1
      5       2       6 1
      6       2       7 1
      7       2       8 1
@<TRIPOS>ALT_TYPE
CGenFF_4.0_ALT_TYPE_SET
CGenFF_4.0 1 CG334 2 NG3P3 3 HGA3 4 HGA3 5 HGA3 6 HGP2 7 HGP2 8 HGP2
@<TRIPOS>MOLECULE
methanamine
 8 7 0 0 0
****
USER_CHARGES
INVALID_CHARGES
Pose:   8 Cluster:   8 Fr_nu: 1602927 TotEn:   -54.21
@<TRIPOS>ATOM
      1 C1        -72.3267  -10.4005  -43.7700 C.3    1 LIG       0.04000
      2 N1        -73.0764   -9.1937  -43.3713 N.4    1 LIG      -0.30000
      3 H1        -71.7147  -10.7093  -42.9206 H      1 LIG       0.09000
      4 H2        -73.0520  -11.1728  -44.0328 H      1 LIG       0.09000
      5 H3        -71.7039  -10.1386  -44.6276 H      1 LIG       0.09000
      6 H4        -73.6744   -8.8541  -44.1359 H      1 LIG       0.33000
      7 H5        -72.4414   -8.4273  -43.1114 H      1 LIG       0.33000
      8 H6        -73.6840   -9.3800  -42.5625 H      1 LIG       0.33000
@<TRIPOS>BOND
      1       1       2 1
      2       1       3 1
      3       1       4 1
      4       1       5 1
      5       2       6 1
      6       2       7 1
      7       2       8 1
@<TRIPOS>ALT_TYPE
CGenFF_4.0_ALT_TYPE_SET
CGenFF_4.0 1 CG334 2 NG3P3 3 HGA3 4 HGA3 5 HGA3 6 HGP2 7 HGP2 8 HGP2
@<TRIPOS>MOLECULE
methanamine
 8 7 0 0 0
****
USER_CHARGES
INVALID_CHARGES
Pose:   9 Cluster:   9 Fr_nu: 363828 TotEn:   -34.81
@<TRIPOS>ATOM
      1 C1        -47.7440   -7.0775  -39.2830 C.3    1 LIG       0.04000
      2 N1        -47.3300   -5.6620  -39.2352 N.4    1 LIG      -0.30000
      3 H1        -48.5464   -7.2155  -38.5560 H      1 LIG       0.09000
      4 H2        -48.0910   -7.2902  -40.2959 H      1 LIG       0.09000
      5 H3        -46.8754   -7.6882  -39.0293 H      1 LIG       0.09000
      6 H4        -46.5717   -5.4704  -39.9030 H      1 LIG       0.33000
      7 H5        -46.9911   -5.4025  -38.2994 H      1 LIG       0.33000
      8 H6        -48.1118   -5.0348  -39.4664 H      1 LIG       0.33000
@<TRIPOS>BOND
      1       1       2 1
      2       1       3 1
      3       1       4 1
      4       1       5 1
      5       2       6 1
      6       2       7 1
      7       2       8 1
@<TRIPOS>ALT_TYPE
CGenFF_4.0_ALT_TYPE_SET
CGenFF_4.0 1 CG334 2 NG3P3 3 HGA3 4 HGA3 5 HGA3 6 HGP2 7 HGP2 8 HGP2
@<TRIPOS>MOLECULE
methanamine
 8 7 0 0 0
****
USER_CHARGES
INVALID_CHARGES
Pose:  10 Cluster:  10 Fr_nu: 294794 TotEn:   -34.30
@<TRIPOS>ATOM
      1 C1        -60.3655  -19.8668  -39.6973 C.3    1 LIG       0.04000
      2 N1        -61.7236  -20.3061  -40.0710 N.4    1 LIG      -0.30000
      3 H1        -59.6643  -20.6388  -40.0194 H      1 LIG       0.09000
      4 H2        -60.1686  -18.9208  -40.2053 H      1 LIG       0.09000
      5 H3        -60.3412  -19.7425  -38.6130 H      1 LIG       0.09000
      6 H4        -62.4317  -19.6147  -39.7912 H      1 LIG       0.33000
      7 H5        -61.9663  -21.1977  -39.6192 H      1 LIG       0.33000
      8 H6        -61.8076  -20.4411  -41.0873 H      1 LIG       0.33000
@<TRIPOS>BOND
      1       1       2 1
      2       1       3 1
      3       1       4 1
      4       1       5 1
      5       2       6 1
      6       2       7 1
      7       2       8 1
@<TRIPOS>ALT_TYPE
CGenFF_4.0_ALT_TYPE_SET
CGenFF_4.0 1 CG334 2 NG3P3 3 HGA3 4 HGA3 5 HGA3 6 HGP2 7 HGP2 8 HGP2
@<TRIPOS>MOLECULE
methanamine
 8 7 0 0 0
****
USER_CHARGES
INVALID_CHARGES
Pose:  11 Cluster:  11 Fr_nu: 1704506 TotEn:   -32.16
@<TRIPOS>ATOM
      1 C1        -56.1084    5.6718  -18.7860 C.3    1 LIG       0.04000
      2 N1        -56.3032    4.2096  -18.7467 N.4    1 LIG      -0.30000
      3 H1        -55.0658    5.8766  -18.5362 H      1 LIG       0.09000
      4 H2        -56.3448    6.0134  -19.7955 H      1 LIG       0.09000
      5 H3        -56.7825    6.1183  -18.0526 H      1 LIG       0.09000
      6 H4        -57.2729    3.9543  -18.9750 H      1 LIG       0.33000
      7 H5        -56.0945    3.8291  -17.8141 H      1 LIG       0.33000
      8 H6        -55.6904    3.7316  -19.4204 H      1 LIG       0.33000
@<TRIPOS>BOND
      1       1       2 1
      2       1       3 1
      3       1       4 1
      4       1       5 1
      5       2       6 1
      6       2       7 1
      7       2       8 1
@<TRIPOS>ALT_TYPE
CGenFF_4.0_ALT_TYPE_SET
CGenFF_4.0 1 CG334 2 NG3P3 3 HGA3 4 HGA3 5 HGA3 6 HGP2 7 HGP2 8 HGP2
@<TRIPOS>MOLECULE
methanamine
 8 7 0 0 0
****
USER_CHARGES
INVALID_CHARGES
Pose:  12 Cluster:  12 Fr_nu: 1704594 TotEn:   -27.91
@<TRIPOS>ATOM
      1 C1        -56.1084    5.6718  -18.7860 C.3    1 LIG       0.04000
      2 N1        -55.2390    5.9794  -19.9378 N.4    1 LIG      -0.30000
      3 H1        -55.4659    5.4737  -17.9261 H      1 LIG       0.09000
      4 H2        -56.7465    6.5394  -18.6078 H      1 LIG       0.09000
      5 H3        -56.7033    4.7929  -19.0419 H      1 LIG       0.09000
      6 H4        -55.7914    6.1759  -20.7827 H      1 LIG       0.33000
      7 H5        -54.6119    5.1931  -20.1541 H      1 LIG       0.33000
      8 H6        -54.6508    6.8030  -19.7541 H      1 LIG       0.33000
@<TRIPOS>BOND
      1       1       2 1
      2       1       3 1
      3       1       4 1
      4       1       5 1
      5       2       6 1
      6       2       7 1
      7       2       8 1
@<TRIPOS>ALT_TYPE
CGenFF_4.0_ALT_TYPE_SET
CGenFF_4.0 1 CG334 2 NG3P3 3 HGA3 4 HGA3 5 HGA3 6 HGP2 7 HGP2 8 HGP2
@<TRIPOS>MOLECULE
methanol
 6 5 0 0 0
****
USER_CHARGES
INVALID_CHARGES
Pose:   1 Cluster:   1 Fr_nu: 6601507 TotEn:   -17.26
@<TRIPOS>ATOM
      1 C1        -73.1146  -12.2941  -43.9740 C.3    1 LIG      -0.04000
      2 O1        -72.3827  -13.5044  -44.0372 O.3    1 LIG      -0.65000
      3 H1        -72.7692  -11.7025  -43.1226 H      1 LIG       0.09000
      4 H2        -74.1796  -12.5163  -43.8688 H      1 LIG       0.09000
      5 H3        -72.9512  -11.7313  -44.8960 H      1 LIG       0.09000
      6 H4        -72.7173  -14.0007  -44.8036 H      1 LIG       0.42000
@<TRIPOS>BOND
      1       1       2 1
      2       1       3 1
      3       1       4 1
      4       1       5 1
      5       2       6 1
@<TRIPOS>ALT_TYPE
CGenFF_4.0_ALT_TYPE_SET
CGenFF_4.0 1 CG331 2 OG311 3 HGA3 4 HGA3 5 HGA3 6 HGP1
@<TRIPOS>MOLECULE
methanol
 6 5 0 0 0
****
USER_CHARGES
INVALID_CHARGES
Pose:   2 Cluster:   2 Fr_nu: 9059673 TotEn:   -16.21
@<TRIPOS>ATOM
      1 C1        -47.5089  -17.6380  -41.5261 C.3    1 LIG      -0.04000
      2 O1        -47.1200  -16.5798  -40.6697 O.3    1 LIG      -0.65000
      3 H1        -47.3380  -18.5943  -41.0257 H      1 LIG       0.09000
      4 H2        -46.9297  -17.5905  -42.4517 H      1 LIG       0.09000
      5 H3        -48.5716  -17.5354  -41.7579 H      1 LIG       0.09000
      6 H4        -47.2862  -15.7496  -41.1480 H      1 LIG       0.42000
@<TRIPOS>BOND
      1       1       2 1
      2       1       3 1
      3       1       4 1
      4       1       5 1
      5       2       6 1
@<TRIPOS>ALT_TYPE
CGenFF_4.0_ALT_TYPE_SET
CGenFF_4.0 1 CG331 2 OG311 3 HGA3 4 HGA3 5 HGA3 6 HGP1
@<TRIPOS>MOLECULE
methanol
 6 5 0 0 0
****
USER_CHARGES
INVALID_CHARGES
Pose:   3 Cluster:   3 Fr_nu: 798732 TotEn:   -13.27
@<TRIPOS>ATOM
      1 C1        -47.9903   -7.5446  -39.1304 C.3    1 LIG      -0.04000
      2 O1        -47.4287   -8.4945  -38.2435 O.3    1 LIG      -0.65000
      3 H1        -48.6064   -8.0579  -39.8729 H      1 LIG       0.09000
      4 H2        -47.1897   -6.9899  -39.6263 H      1 LIG       0.09000
      5 H3        -48.6129   -6.8508  -38.5606 H      1 LIG       0.09000
      6 H4        -46.8901   -8.0018  -37.6010 H      1 LIG       0.42000
@<TRIPOS>BOND
      1       1       2 1
      2       1       3 1
      3       1       4 1
      4       1       5 1
      5       2       6 1
@<TRIPOS>ALT_TYPE
CGenFF_4.0_ALT_TYPE_SET
CGenFF_4.0 1 CG331 2 OG311 3 HGA3 4 HGA3 5 HGA3 6 HGP1
@<TRIPOS>MOLECULE
methanol
 6 5 0 0 0
****
USER_CHARGES
INVALID_CHARGES
Pose:   4 Cluster:   4 Fr_nu: 1256077 TotEn:   -13.00
@<TRIPOS>ATOM
      1 C1        -72.7512  -11.8928  -43.7427 C.3    1 LIG      -0.04000
      2 O1        -73.5941  -13.0232  -43.8706 O.3    1 LIG      -0.65000
      3 H1        -71.8344  -12.1782  -43.2210 H      1 LIG       0.09000
      4 H2        -73.2718  -11.1102  -43.1850 H      1 LIG       0.09000
      5 H3        -72.5003  -11.5220  -44.7393 H      1 LIG       0.09000
      6 H4        -74.3955  -12.7305  -44.3373 H      1 LIG       0.42000
@<TRIPOS>BOND
      1       1       2 1
      2       1       3 1
      3       1       4 1
      4       1       5 1
      5       2       6 1
@<TRIPOS>ALT_TYPE
CGenFF_4.0_ALT_TYPE_SET
CGenFF_4.0 1 CG331 2 OG311 3 HGA3 4 HGA3 5 HGA3 6 HGP1
@<TRIPOS>MOLECULE
methanol
 6 5 0 0 0
****
USER_CHARGES
INVALID_CHARGES
Pose:   5 Cluster:   5 Fr_nu: 530278 TotEn:   -12.93
@<TRIPOS>ATOM
      1 C1        -51.5487    1.8442  -29.9344 C.3    1 LIG      -0.04000
      2 O1        -51.0068    1.8387  -31.2424 O.3    1 LIG      -0.65000
      3 H1        -51.6958    2.8755  -29.6044 H      1 LIG       0.09000
      4 H2        -50.8671    1.3266  -29.2545 H      1 LIG       0.09000
      5 H3        -52.5110    1.3270  -29.9460 H      1 LIG       0.09000
      6 H4        -50.8908    0.9080  -31.4995 H      1 LIG       0.42000
@<TRIPOS>BOND
      1       1       2 1
      2       1       3 1
      3       1       4 1
      4       1       5 1
      5       2       6 1
@<TRIPOS>ALT_TYPE
CGenFF_4.0_ALT_TYPE_SET
CGenFF_4.0 1 CG331 2 OG311 3 HGA3 4 HGA3 5 HGA3 6 HGP1
@<TRIPOS>MOLECULE
methanol
 6 5 0 0 0
****
USER_CHARGES
INVALID_CHARGES
Pose:   6 Cluster:   6 Fr_nu: 8737830 TotEn:   -12.83
@<TRIPOS>ATOM
      1 C1        -46.7739  -16.9286  -42.5487 C.3    1 LIG      -0.04000
      2 O1        -46.7474  -17.5539  -41.2788 O.3    1 LIG      -0.65000
      3 H1        -46.7606  -15.8433  -42.4217 H      1 LIG       0.09000
      4 H2        -47.6757  -17.2321  -43.0865 H      1 LIG       0.09000
      5 H3        -45.8926  -17.2377  -43.1156 H      1 LIG       0.09000
      6 H4        -46.7604  -18.5140  -41.4329 H      1 LIG       0.42000
@<TRIPOS>BOND
      1       1       2 1
      2       1       3 1
      3       1       4 1
      4       1       5 1
      5       2       6 1
@<TRIPOS>ALT_TYPE
CGenFF_4.0_ALT_TYPE_SET
CGenFF_4.0 1 CG331 2 OG311 3 HGA3 4 HGA3 5 HGA3 6 HGP1
@<TRIPOS>MOLECULE
methanol
 6 5 0 0 0
****
USER_CHARGES
INVALID_CHARGES
Pose:   7 Cluster:   7 Fr_nu: 406320 TotEn:   -12.79
@<TRIPOS>ATOM
      1 C1        -47.8775   -6.9805  -39.2830 C.3    1 LIG      -0.04000
      2 O1        -48.0682   -7.4322  -37.9548 O.3    1 LIG      -0.65000
      3 H1        -48.6324   -7.4294  -39.9332 H      1 LIG       0.09000
      4 H2        -46.8766   -7.2584  -39.6232 H      1 LIG       0.09000
      5 H3        -47.9794   -5.8930  -39.3068 H      1 LIG       0.09000
      6 H4        -47.3808   -7.0132  -37.4092 H      1 LIG       0.42000
@<TRIPOS>BOND
      1       1       2 1
      2       1       3 1
      3       1       4 1
      4       1       5 1
      5       2       6 1
@<TRIPOS>ALT_TYPE
CGenFF_4.0_ALT_TYPE_SET
CGenFF_4.0 1 CG331 2 OG311 3 HGA3 4 HGA3 5 HGA3 6 HGP1
@<TRIPOS>MOLECULE
methanol
 6 5 0 0 0
****
USER_CHARGES
INVALID_CHARGES
Pose:   8 Cluster:   8 Fr_nu: 141132 TotEn:   -12.73
@<TRIPOS>ATOM
      1 C1        -72.1167  -12.8159  -44.0619 C.3    1 LIG      -0.04000
      2 O1        -71.5940  -14.1280  -43.9648 O.3    1 LIG      -0.65000
      3 H1        -71.5158  -12.1374  -43.4513 H      1 LIG       0.09000
      4 H2        -73.1543  -12.8097  -43.7185 H      1 LIG       0.09000
      5 H3        -72.0782  -12.4941  -45.1052 H      1 LIG       0.09000
      6 H4        -72.1526  -14.6996  -44.5189 H      1 LIG       0.42000
@<TRIPOS>BOND
      1       1       2 1
      2       1       3 1
      3       1       4 1
      4       1       5 1
      5       2       6 1
@<TRIPOS>ALT_TYPE
CGenFF_4.0_ALT_TYPE_SET
CGenFF_4.0 1 CG331 2 OG311 3 HGA3 4 HGA3 5 HGA3 6 HGP1
@<TRIPOS>MOLECULE
methanol
 6 5 0 0 0
****
USER_CHARGES
INVALID_CHARGES
Pose:   9 Cluster:   9 Fr_nu: 3203299 TotEn:   -12.20
@<TRIPOS>ATOM
      1 C1        -51.8030    1.6840  -29.9041 C.3    1 LIG      -0.04000
      2 O1        -51.8516    3.0837  -30.1116 O.3    1 LIG      -0.65000
      3 H1        -51.5124    1.4779  -28.8711 H      1 LIG       0.09000
      4 H2        -51.0813    1.2375  -30.5928 H      1 LIG       0.09000
      5 H3        -52.7930    1.2621  -30.0927 H      1 LIG       0.09000
      6 H4        -52.1124    3.2262  -31.0376 H      1 LIG       0.42000
@<TRIPOS>BOND
      1       1       2 1
      2       1       3 1
      3       1       4 1
      4       1       5 1
      5       2       6 1
@<TRIPOS>ALT_TYPE
CGenFF_4.0_ALT_TYPE_SET
CGenFF_4.0 1 CG331 2 OG311 3 HGA3 4 HGA3 5 HGA3 6 HGP1
@<TRIPOS>MOLECULE
methanol
 6 5 0 0 0
****
USER_CHARGES
INVALID_CHARGES
Pose:  10 Cluster:  10 Fr_nu: 335917 TotEn:   -11.99
@<TRIPOS>ATOM
      1 C1        -75.3494  -27.5123  -46.4861 C.3    1 LIG      -0.04000
      2 O1        -76.0348  -28.7340  -46.6914 O.3    1 LIG      -0.65000
      3 H1        -74.3468  -27.7161  -46.1020 H      1 LIG       0.09000
      4 H2        -75.9055  -26.8966  -45.7745 H      1 LIG       0.09000
      5 H3        -75.2715  -26.9838  -47.4391 H      1 LIG       0.09000
      6 H4        -76.9184  -28.5120  -47.0316 H      1 LIG       0.42000
@<TRIPOS>BOND
      1       1       2 1
      2       1       3 1
      3       1       4 1
      4       1       5 1
      5       2       6 1
@<TRIPOS>ALT_TYPE
CGenFF_4.0_ALT_TYPE_SET
CGenFF_4.0 1 CG331 2 OG311 3 HGA3 4 HGA3 5 HGA3 6 HGP1
@<TRIPOS>MOLECULE
methanol
 6 5 0 0 0
****
USER_CHARGES
INVALID_CHARGES
Pose:  11 Cluster:  11 Fr_nu: 662456 TotEn:   -11.79
@<TRIPOS>ATOM
      1 C1        -73.4423  -12.4437  -44.1862 C.3    1 LIG      -0.04000
      2 O1        -73.9480  -12.0320  -42.9295 O.3    1 LIG      -0.65000
      3 H1        -73.1051  -13.4812  -44.1219 H      1 LIG       0.09000
      4 H2        -72.6104  -11.7964  -44.4750 H      1 LIG       0.09000
      5 H3        -74.2371  -12.3669  -44.9317 H      1 LIG       0.09000
      6 H4        -74.2365  -11.1084  -43.0265 H      1 LIG       0.42000
@<TRIPOS>BOND
      1       1       2 1
      2       1       3 1
      3       1       4 1
      4       1       5 1
      5       2       6 1
@<TRIPOS>ALT_TYPE
CGenFF_4.0_ALT_TYPE_SET
CGenFF_4.0 1 CG331 2 OG311 3 HGA3 4 HGA3 5 HGA3 6 HGP1
@<TRIPOS>MOLECULE
methanol
 6 5 0 0 0
****
USER_CHARGES
INVALID_CHARGES
Pose:  12 Cluster:  12 Fr_nu: 373656 TotEn:   -11.45
@<TRIPOS>ATOM
      1 C1        -47.8838   -7.2953  -38.7407 C.3    1 LIG      -0.04000
      2 O1        -48.5332   -8.5083  -39.0745 O.3    1 LIG      -0.65000
      3 H1        -46.8783   -7.5095  -38.3701 H      1 LIG       0.09000
      4 H2        -48.4614   -6.7703  -37.9756 H      1 LIG       0.09000
      5 H3        -47.8149   -6.6712  -39.6347 H      1 LIG       0.09000
      6 H4        -49.4206   -8.2773  -39.3985 H      1 LIG       0.42000
@<TRIPOS>BOND
      1       1       2 1
      2       1       3 1
      3       1       4 1
      4       1       5 1
      5       2       6 1
@<TRIPOS>ALT_TYPE
CGenFF_4.0_ALT_TYPE_SET
CGenFF_4.0 1 CG331 2 OG311 3 HGA3 4 HGA3 5 HGA3 6 HGP1
@<TRIPOS>MOLECULE
methanol
 6 5 0 0 0
****
USER_CHARGES
INVALID_CHARGES
Pose:  13 Cluster:  13 Fr_nu: 6599570 TotEn:   -10.87
@<TRIPOS>ATOM
      1 C1        -72.8789  -11.8926  -43.7978 C.3    1 LIG      -0.04000
      2 O1        -71.5939  -12.3495  -43.4180 O.3    1 LIG      -0.65000
      3 H1        -73.0739  -12.1725  -44.8360 H      1 LIG       0.09000
      4 H2        -72.9279  -10.8063  -43.6870 H      1 LIG       0.09000
      5 H3        -73.6269  -12.3570  -43.1510 H      1 LIG       0.09000
      6 H4        -71.4578  -12.0825  -42.4928 H      1 LIG       0.42000
@<TRIPOS>BOND
      1       1       2 1
      2       1       3 1
      3       1       4 1
      4       1       5 1
      5       2       6 1
@<TRIPOS>ALT_TYPE
CGenFF_4.0_ALT_TYPE_SET
CGenFF_4.0 1 CG331 2 OG311 3 HGA3 4 HGA3 5 HGA3 6 HGP1
@<TRIPOS>MOLECULE
methanol
 6 5 0 0 0
****
USER_CHARGES
INVALID_CHARGES
Pose:  14 Cluster:  14 Fr_nu: 351907 TotEn:   -10.84
@<TRIPOS>ATOM
      1 C1        -51.8954    2.3464  -30.0527 C.3    1 LIG      -0.04000
      2 O1        -51.2972    1.0860  -29.8118 O.3    1 LIG      -0.65000
      3 H1        -51.9654    2.9026  -29.1147 H      1 LIG       0.09000
      4 H2        -52.8916    2.2025  -30.4785 H      1 LIG       0.09000
      5 H3        -51.2764    2.9044  -30.7592 H      1 LIG       0.09000
      6 H4        -51.2527    0.6231  -30.6659 H      1 LIG       0.42000
@<TRIPOS>BOND
      1       1       2 1
      2       1       3 1
      3       1       4 1
      4       1       5 1
      5       2       6 1
@<TRIPOS>ALT_TYPE
CGenFF_4.0_ALT_TYPE_SET
CGenFF_4.0 1 CG331 2 OG311 3 HGA3 4 HGA3 5 HGA3 6 HGP1
@<TRIPOS>MOLECULE
methanol
 6 5 0 0 0
****
USER_CHARGES
INVALID_CHARGES
Pose:  15 Cluster:  15 Fr_nu: 614864 TotEn:   -10.66
@<TRIPOS>ATOM
      1 C1        -61.2466  -20.0234  -39.0380 C.3    1 LIG      -0.04000
      2 O1        -62.2844  -19.9221  -38.0803 O.3    1 LIG      -0.65000
      3 H1        -60.3510  -20.4325  -38.5639 H      1 LIG       0.09000
      4 H2        -61.0334  -19.0344  -39.4516 H      1 LIG       0.09000
      5 H3        -61.5680  -20.6906  -39.8412 H      1 LIG       0.09000
      6 H4        -63.0605  -19.5558  -38.5379 H      1 LIG       0.42000
@<TRIPOS>BOND
      1       1       2 1
      2       1       3 1
      3       1       4 1
      4       1       5 1
      5       2       6 1
@<TRIPOS>ALT_TYPE
CGenFF_4.0_ALT_TYPE_SET
CGenFF_4.0 1 CG331 2 OG311 3 HGA3 4 HGA3 5 HGA3 6 HGP1
@<TRIPOS>MOLECULE
methanol
 6 5 0 0 0
****
USER_CHARGES
INVALID_CHARGES
Pose:  16 Cluster:  16 Fr_nu: 352079 TotEn:   -10.44
@<TRIPOS>ATOM
      1 C1        -51.8954    2.6357  -30.3622 C.3    1 LIG      -0.04000
      2 O1        -51.9784    4.0373  -30.5443 O.3    1 LIG      -0.65000
      3 H1        -51.5214    2.4194  -29.3585 H      1 LIG       0.09000
      4 H2        -51.2247    2.2090  -31.1123 H      1 LIG       0.09000
      5 H3        -52.8916    2.2025  -30.4785 H      1 LIG       0.09000
      6 H4        -52.3133    4.1890  -31.4446 H      1 LIG       0.42000
@<TRIPOS>BOND
      1       1       2 1
      2       1       3 1
      3       1       4 1
      4       1       5 1
      5       2       6 1
@<TRIPOS>ALT_TYPE
CGenFF_4.0_ALT_TYPE_SET
CGenFF_4.0 1 CG331 2 OG311 3 HGA3 4 HGA3 5 HGA3 6 HGP1
@<TRIPOS>MOLECULE
methanol
 6 5 0 0 0
****
USER_CHARGES
INVALID_CHARGES
Pose:  17 Cluster:  17 Fr_nu: 2741729 TotEn:   -10.31
@<TRIPOS>ATOM
      1 C1        -72.1550  -10.0655  -43.8691 C.3    1 LIG      -0.04000
      2 O1        -70.9766  -10.2970  -43.1192 O.3    1 LIG      -0.65000
      3 H1        -71.8884   -9.7887  -44.8920 H      1 LIG       0.09000
      4 H2        -72.7333   -9.2640  -43.4024 H      1 LIG       0.09000
      5 H3        -72.7515  -10.9807  -43.8854 H      1 LIG       0.09000
      6 H4        -71.2539  -10.5395  -42.2192 H      1 LIG       0.42000
@<TRIPOS>BOND
      1       1       2 1
      2       1       3 1
      3       1       4 1
      4       1       5 1
      5       2       6 1
@<TRIPOS>ALT_TYPE
CGenFF_4.0_ALT_TYPE_SET
CGenFF_4.0 1 CG331 2 OG311 3 HGA3 4 HGA3 5 HGA3 6 HGP1
@<TRIPOS>MOLECULE
methanol
 6 5 0 0 0
****
USER_CHARGES
INVALID_CHARGES
Pose:  18 Cluster:  18 Fr_nu: 122750 TotEn:   -10.20
@<TRIPOS>ATOM
      1 C1        -65.1828   -7.2950  -43.6243 C.3    1 LIG      -0.04000
      2 O1        -64.6712   -8.5982  -43.4139 O.3    1 LIG      -0.65000
      3 H1        -66.2600   -7.3496  -43.8001 H      1 LIG       0.09000
      4 H2        -64.6850   -6.8418  -44.4853 H      1 LIG       0.09000
      5 H3        -64.9912   -6.6900  -42.7350 H      1 LIG       0.09000
      6 H4        -63.7148   -8.5085  -43.2619 H      1 LIG       0.42000
@<TRIPOS>BOND
      1       1       2 1
      2       1       3 1
      3       1       4 1
      4       1       5 1
      5       2       6 1
@<TRIPOS>ALT_TYPE
CGenFF_4.0_ALT_TYPE_SET
CGenFF_4.0 1 CG331 2 OG311 3 HGA3 4 HGA3 5 HGA3 6 HGP1
@<TRIPOS>MOLECULE
methanol
 6 5 0 0 0
****
USER_CHARGES
INVALID_CHARGES
Pose:  19 Cluster:  19 Fr_nu:  67125 TotEn:   -10.14
@<TRIPOS>ATOM
      1 C1        -72.5575  -10.4324  -43.4240 C.3    1 LIG      -0.04000
      2 O1        -71.5767  -11.3873  -43.0627 O.3    1 LIG      -0.65000
      3 H1        -72.6521  -10.4000  -44.5122 H      1 LIG       0.09000
      4 H2        -72.2681   -9.4496  -43.0433 H      1 LIG       0.09000
      5 H3        -73.5151  -10.7232  -42.9858 H      1 LIG       0.09000
      6 H4        -71.5217  -11.3868  -42.0917 H      1 LIG       0.42000
@<TRIPOS>BOND
      1       1       2 1
      2       1       3 1
      3       1       4 1
      4       1       5 1
      5       2       6 1
@<TRIPOS>ALT_TYPE
CGenFF_4.0_ALT_TYPE_SET
CGenFF_4.0 1 CG331 2 OG311 3 HGA3 4 HGA3 5 HGA3 6 HGP1
@<TRIPOS>MOLECULE
methanol
 6 5 0 0 0
****
USER_CHARGES
INVALID_CHARGES
Pose:  20 Cluster:  20 Fr_nu: 742147 TotEn:    -9.95
@<TRIPOS>ATOM
      1 C1        -65.4372   -7.9724  -43.8690 C.3    1 LIG      -0.04000
      2 O1        -66.7694   -8.3936  -43.6406 O.3    1 LIG      -0.65000
      3 H1        -64.8285   -8.8306  -44.1642 H      1 LIG       0.09000
      4 H2        -65.0348   -7.5231  -42.9575 H      1 LIG       0.09000
      5 H3        -65.4314   -7.2311  -44.6716 H      1 LIG       0.09000
      6 H4        -67.2774   -7.6059  -43.3811 H      1 LIG       0.42000
@<TRIPOS>BOND
      1       1       2 1
      2       1       3 1
      3       1       4 1
      4       1       5 1
      5       2       6 1
@<TRIPOS>ALT_TYPE
CGenFF_4.0_ALT_TYPE_SET
CGenFF_4.0 1 CG331 2 OG311 3 HGA3 4 HGA3 5 HGA3 6 HGP1
@<TRIPOS>MOLECULE
methanol
 6 5 0 0 0
****
USER_CHARGES
INVALID_CHARGES
Pose:  21 Cluster:  21 Fr_nu: 372525 TotEn:    -9.30
@<TRIPOS>ATOM
      1 C1        -47.9246   -6.4812  -38.9594 C.3    1 LIG      -0.04000
      2 O1        -49.0874   -7.2641  -39.1581 O.3    1 LIG      -0.65000
      3 H1        -47.7692   -6.3232  -37.8894 H      1 LIG       0.09000
      4 H2        -48.0400   -5.5203  -39.4675 H      1 LIG       0.09000
      5 H3        -47.0643   -7.0104  -39.3760 H      1 LIG       0.09000
      6 H4        -49.1915   -7.3823  -40.1177 H      1 LIG       0.42000
@<TRIPOS>BOND
      1       1       2 1
      2       1       3 1
      3       1       4 1
      4       1       5 1
      5       2       6 1
@<TRIPOS>ALT_TYPE
CGenFF_4.0_ALT_TYPE_SET
CGenFF_4.0 1 CG331 2 OG311 3 HGA3 4 HGA3 5 HGA3 6 HGP1
@<TRIPOS>MOLECULE
methanol
 6 5 0 0 0
****
USER_CHARGES
INVALID_CHARGES
Pose:  22 Cluster:  22 Fr_nu: 9061248 TotEn:    -9.16
@<TRIPOS>ATOM
      1 C1        -47.4307  -18.4899  -41.3872 C.3    1 LIG      -0.04000
      2 O1        -46.0732  -18.1128  -41.5262 O.3    1 LIG      -0.65000
      3 H1        -48.0110  -17.6380  -41.0240 H      1 LIG       0.09000
      4 H2        -47.5083  -19.3232  -40.6843 H      1 LIG       0.09000
      5 H3        -47.8149  -18.8006  -42.3616 H      1 LIG       0.09000
      6 H4        -45.5917  -18.8934  -41.8495 H      1 LIG       0.42000
@<TRIPOS>BOND
      1       1       2 1
      2       1       3 1
      3       1       4 1
      4       1       5 1
      5       2       6 1
@<TRIPOS>ALT_TYPE
CGenFF_4.0_ALT_TYPE_SET
CGenFF_4.0 1 CG331 2 OG311 3 HGA3 4 HGA3 5 HGA3 6 HGP1
@<TRIPOS>MOLECULE
methanol
 6 5 0 0 0
****
USER_CHARGES
INVALID_CHARGES
Pose:  23 Cluster:  23 Fr_nu: 7609178 TotEn:    -8.58
@<TRIPOS>ATOM
      1 C1        -71.9679   -9.8087  -43.7345 C.3    1 LIG      -0.04000
      2 O1        -71.5305   -8.6795  -44.4681 O.3    1 LIG      -0.65000
      3 H1        -71.6386  -10.7210  -44.2379 H      1 LIG       0.09000
      4 H2        -73.0582   -9.7951  -43.6586 H      1 LIG       0.09000
      5 H3        -71.5343   -9.7714  -42.7324 H      1 LIG       0.09000
      6 H4        -71.8415   -7.8911  -43.9910 H      1 LIG       0.42000
@<TRIPOS>BOND
      1       1       2 1
      2       1       3 1
      3       1       4 1
      4       1       5 1
      5       2       6 1
@<TRIPOS>ALT_TYPE
CGenFF_4.0_ALT_TYPE_SET
CGenFF_4.0 1 CG331 2 OG311 3 HGA3 4 HGA3 5 HGA3 6 HGP1
@<TRIPOS>MOLECULE
methanol
 6 5 0 0 0
****
USER_CHARGES
INVALID_CHARGES
Pose:  24 Cluster:  24 Fr_nu: 371856 TotEn:    -8.18
@<TRIPOS>ATOM
      1 C1        -47.9246   -6.4812  -38.9594 C.3    1 LIG      -0.04000
      2 O1        -47.2160   -7.7067  -38.9370 O.3    1 LIG      -0.65000
      3 H1        -48.5754   -6.4517  -39.8368 H      1 LIG       0.09000
      4 H2        -47.2157   -5.6499  -38.9905 H      1 LIG       0.09000
      5 H3        -48.5326   -6.4055  -38.0549 H      1 LIG       0.09000
      6 H4        -46.6506   -7.6952  -38.1459 H      1 LIG       0.42000
@<TRIPOS>BOND
      1       1       2 1
      2       1       3 1
      3       1       4 1
      4       1       5 1
      5       2       6 1
@<TRIPOS>ALT_TYPE
CGenFF_4.0_ALT_TYPE_SET
CGenFF_4.0 1 CG331 2 OG311 3 HGA3 4 HGA3 5 HGA3 6 HGP1
@<TRIPOS>MOLECULE
methanol
 6 5 0 0 0
****
USER_CHARGES
INVALID_CHARGES
Pose:  25 Cluster:  25 Fr_nu: 9042652 TotEn:    -3.36
@<TRIPOS>ATOM
      1 C1        -54.3457  -24.1586  -23.9341 C.3    1 LIG      -0.04000
      2 O1        -53.0815  -23.9601  -23.3285 O.3    1 LIG      -0.65000
      3 H1        -54.6272  -23.2630  -24.4936 H      1 LIG       0.09000
      4 H2        -55.0913  -24.3687  -23.1630 H      1 LIG       0.09000
      5 H3        -54.2827  -25.0080  -24.6183 H      1 LIG       0.09000
      6 H4        -52.8668  -24.7745  -22.8423 H      1 LIG       0.42000
@<TRIPOS>BOND
      1       1       2 1
      2       1       3 1
      3       1       4 1
      4       1       5 1
      5       2       6 1
@<TRIPOS>ALT_TYPE
CGenFF_4.0_ALT_TYPE_SET
CGenFF_4.0 1 CG331 2 OG311 3 HGA3 4 HGA3 5 HGA3 6 HGP1
@<TRIPOS>MOLECULE
furan
 9 9 0 0 0
****
USER_CHARGES
INVALID_CHARGES
Pose:   1 Cluster:   1 Fr_nu: 123163 TotEn:   -12.79
@<TRIPOS>ATOM
      1 C1        -83.8881   -5.4466  -46.2672 C.2    1 LIG      -0.26000
      2 C2        -83.8779   -4.1360  -45.7330 C.2    1 LIG      -0.26000
      3 C3        -83.5755   -5.3180  -47.6006 C.2    1 LIG       0.09300
      4 C4        -83.5597   -3.3000  -46.7779 C.2    1 LIG       0.09300
      5 O1        -83.3737   -4.0127  -47.9198 O.3    1 LIG      -0.29200
      6 H1        -84.0976   -6.3694  -45.7459 H      1 LIG       0.17500
      7 H2        -84.0773   -3.8381  -44.7137 H      1 LIG       0.17500
      8 H3        -83.4616   -6.0209  -48.4129 H      1 LIG       0.13800
      9 H4        -83.4329   -2.2310  -46.8679 H      1 LIG       0.13800
@<TRIPOS>BOND
      1       1       2 1
      2       1       3 2
      3       2       4 2
      4       3       5 1
      5       4       5 1
      6       1       6 1
      7       2       7 1
      8       3       8 1
      9       4       9 1
@<TRIPOS>ALT_TYPE
CGenFF_4.0_ALT_TYPE_SET
CGenFF_4.0 1 CG2R51 2 CG2R51 3 CG2R51 4 CG2R51 5 OG2R50 6 HGR51 7 HGR51 8 HGR52 9 HGR52
@<TRIPOS>MOLECULE
furan
 9 9 0 0 0
****
USER_CHARGES
INVALID_CHARGES
Pose:   2 Cluster:   2 Fr_nu:  80417 TotEn:   -12.72
@<TRIPOS>ATOM
      1 C1        -72.8886  -25.2513  -43.0877 C.2    1 LIG      -0.26000
      2 C2        -71.5393  -24.9442  -42.7908 C.2    1 LIG      -0.26000
      3 C3        -73.0980  -24.8391  -44.3832 C.2    1 LIG       0.09300
      4 C4        -71.0203  -24.3663  -43.9261 C.2    1 LIG       0.09300
      5 O1        -71.9640  -24.2987  -44.9014 O.3    1 LIG      -0.29200
      6 H1        -73.6175  -25.7146  -42.4386 H      1 LIG       0.17500
      7 H2        -71.0111  -25.1220  -41.8652 H      1 LIG       0.17500
      8 H3        -73.9511  -24.8598  -45.0457 H      1 LIG       0.13800
      9 H4        -70.0493  -23.9711  -44.1867 H      1 LIG       0.13800
@<TRIPOS>BOND
      1       1       2 1
      2       1       3 2
      3       2       4 2
      4       3       5 1
      5       4       5 1
      6       1       6 1
      7       2       7 1
      8       3       8 1
      9       4       9 1
@<TRIPOS>ALT_TYPE
CGenFF_4.0_ALT_TYPE_SET
CGenFF_4.0 1 CG2R51 2 CG2R51 3 CG2R51 4 CG2R51 5 OG2R50 6 HGR51 7 HGR51 8 HGR52 9 HGR52
@<TRIPOS>MOLECULE
furan
 9 9 0 0 0
****
USER_CHARGES
INVALID_CHARGES
Pose:   3 Cluster:   3 Fr_nu:   7745 TotEn:   -12.03
@<TRIPOS>ATOM
      1 C1        -51.5427    2.6182  -32.1302 C.2    1 LIG      -0.26000
      2 C2        -52.2637    3.7997  -32.4258 C.2    1 LIG      -0.26000
      3 C3        -51.8517    2.2977  -30.8287 C.2    1 LIG       0.09300
      4 C4        -52.9620    4.1169  -31.2840 C.2    1 LIG       0.09300
      5 O1        -52.7164    3.2062  -30.3058 O.3    1 LIG      -0.29200
      6 H1        -50.8803    2.0692  -32.7837 H      1 LIG       0.17500
      7 H2        -52.2734    4.3509  -33.3550 H      1 LIG       0.17500
      8 H3        -51.5563    1.4979  -30.1654 H      1 LIG       0.13800
      9 H4        -53.6408    4.9149  -31.0203 H      1 LIG       0.13800
@<TRIPOS>BOND
      1       1       2 1
      2       1       3 2
      3       2       4 2
      4       3       5 1
      5       4       5 1
      6       1       6 1
      7       2       7 1
      8       3       8 1
      9       4       9 1
@<TRIPOS>ALT_TYPE
CGenFF_4.0_ALT_TYPE_SET
CGenFF_4.0 1 CG2R51 2 CG2R51 3 CG2R51 4 CG2R51 5 OG2R50 6 HGR51 7 HGR51 8 HGR52 9 HGR52
@<TRIPOS>MOLECULE
furan
 9 9 0 0 0
****
USER_CHARGES
INVALID_CHARGES
Pose:   4 Cluster:   4 Fr_nu: 1272690 TotEn:   -10.68
@<TRIPOS>ATOM
      1 C1        -66.1556   -6.8443  -46.5168 C.2    1 LIG      -0.26000
      2 C2        -65.9820   -7.1237  -45.1402 C.2    1 LIG      -0.26000
      3 C3        -65.0003   -7.2569  -47.1390 C.2    1 LIG       0.09300
      4 C4        -64.7331   -7.6872  -45.0193 C.2    1 LIG       0.09300
      5 O1        -64.1281   -7.7720  -46.2332 O.3    1 LIG      -0.29200
      6 H1        -67.0150   -6.3976  -46.9956 H      1 LIG       0.17500
      7 H2        -66.6800   -6.9378  -44.3367 H      1 LIG       0.17500
      8 H3        -64.6617   -7.2543  -48.1648 H      1 LIG       0.13800
      9 H4        -64.1596   -8.0615  -44.1838 H      1 LIG       0.13800
@<TRIPOS>BOND
      1       1       2 1
      2       1       3 2
      3       2       4 2
      4       3       5 1
      5       4       5 1
      6       1       6 1
      7       2       7 1
      8       3       8 1
      9       4       9 1
@<TRIPOS>ALT_TYPE
CGenFF_4.0_ALT_TYPE_SET
CGenFF_4.0 1 CG2R51 2 CG2R51 3 CG2R51 4 CG2R51 5 OG2R50 6 HGR51 7 HGR51 8 HGR52 9 HGR52
@<TRIPOS>MOLECULE
furan
 9 9 0 0 0
****
USER_CHARGES
INVALID_CHARGES
Pose:   5 Cluster:   5 Fr_nu: 763372 TotEn:   -10.58
@<TRIPOS>ATOM
      1 C1        -65.3747   -7.5316  -45.2165 C.2    1 LIG      -0.26000
      2 C2        -66.6861   -7.1054  -44.8975 C.2    1 LIG      -0.26000
      3 C3        -65.0316   -8.4597  -44.2611 C.2    1 LIG       0.09300
      4 C4        -67.0510   -7.8037  -43.7700 C.2    1 LIG       0.09300
      5 O1        -66.0480   -8.6314  -43.3757 O.3    1 LIG      -0.29200
      6 H1        -64.7566   -7.2029  -46.0395 H      1 LIG       0.17500
      7 H2        -67.2899   -6.3803  -45.4238 H      1 LIG       0.17500
      8 H3        -64.1497   -9.0572  -44.0819 H      1 LIG       0.13800
      9 H4        -67.9418   -7.8244  -43.1592 H      1 LIG       0.13800
@<TRIPOS>BOND
      1       1       2 1
      2       1       3 2
      3       2       4 2
      4       3       5 1
      5       4       5 1
      6       1       6 1
      7       2       7 1
      8       3       8 1
      9       4       9 1
@<TRIPOS>ALT_TYPE
CGenFF_4.0_ALT_TYPE_SET
CGenFF_4.0 1 CG2R51 2 CG2R51 3 CG2R51 4 CG2R51 5 OG2R50 6 HGR51 7 HGR51 8 HGR52 9 HGR52
@<TRIPOS>MOLECULE
furan
 9 9 0 0 0
****
USER_CHARGES
INVALID_CHARGES
Pose:   6 Cluster:   6 Fr_nu: 950209 TotEn:   -10.24
@<TRIPOS>ATOM
      1 C1        -65.6109   -7.3548  -44.2178 C.2    1 LIG      -0.26000
      2 C2        -66.6744   -6.8375  -44.9953 C.2    1 LIG      -0.26000
      3 C3        -64.8994   -8.1877  -45.0497 C.2    1 LIG       0.09300
      4 C4        -66.5369   -7.3910  -46.2470 C.2    1 LIG       0.09300
      5 O1        -65.4573   -8.2152  -46.2885 O.3    1 LIG      -0.29200
      6 H1        -65.3908   -7.1470  -43.1806 H      1 LIG       0.17500
      7 H2        -67.4446   -6.1473  -44.6826 H      1 LIG       0.17500
      8 H3        -64.0188   -8.7998  -44.9199 H      1 LIG       0.13800
      9 H4        -67.0945   -7.3041  -47.1682 H      1 LIG       0.13800
@<TRIPOS>BOND
      1       1       2 1
      2       1       3 2
      3       2       4 2
      4       3       5 1
      5       4       5 1
      6       1       6 1
      7       2       7 1
      8       3       8 1
      9       4       9 1
@<TRIPOS>ALT_TYPE
CGenFF_4.0_ALT_TYPE_SET
CGenFF_4.0 1 CG2R51 2 CG2R51 3 CG2R51 4 CG2R51 5 OG2R50 6 HGR51 7 HGR51 8 HGR52 9 HGR52
@<TRIPOS>MOLECULE
furan
 9 9 0 0 0
****
USER_CHARGES
INVALID_CHARGES
Pose:   7 Cluster:   7 Fr_nu:  42409 TotEn:    -9.15
@<TRIPOS>ATOM
      1 C1        -66.2594   -6.5902  -45.6408 C.2    1 LIG      -0.26000
      2 C2        -65.0409   -7.2794  -45.4322 C.2    1 LIG      -0.26000
      3 C3        -66.6045   -6.8132  -46.9535 C.2    1 LIG       0.09300
      4 C4        -64.7283   -7.8745  -46.6323 C.2    1 LIG       0.09300
      5 O1        -65.6765   -7.5953  -47.5648 O.3    1 LIG      -0.29200
      6 H1        -66.8161   -6.0038  -44.9242 H      1 LIG       0.17500
      7 H2        -64.4629   -7.3355  -44.5211 H      1 LIG       0.17500
      8 H3        -67.4349   -6.5035  -47.5712 H      1 LIG       0.13800
      9 H4        -63.9109   -8.4959  -46.9681 H      1 LIG       0.13800
@<TRIPOS>BOND
      1       1       2 1
      2       1       3 2
      3       2       4 2
      4       3       5 1
      5       4       5 1
      6       1       6 1
      7       2       7 1
      8       3       8 1
      9       4       9 1
@<TRIPOS>ALT_TYPE
CGenFF_4.0_ALT_TYPE_SET
CGenFF_4.0 1 CG2R51 2 CG2R51 3 CG2R51 4 CG2R51 5 OG2R50 6 HGR51 7 HGR51 8 HGR52 9 HGR52
@<TRIPOS>MOLECULE
furan
 9 9 0 0 0
****
USER_CHARGES
INVALID_CHARGES
Pose:   8 Cluster:   8 Fr_nu: 245964 TotEn:    -9.00
@<TRIPOS>ATOM
      1 C1        -66.6246   -7.2967  -45.6531 C.2    1 LIG      -0.26000
      2 C2        -65.4312   -7.8927  -46.1264 C.2    1 LIG      -0.26000
      3 C3        -66.3971   -6.9819  -44.3336 C.2    1 LIG       0.09300
      4 C4        -64.5595   -7.8995  -45.0624 C.2    1 LIG       0.09300
      5 O1        -65.1406   -7.3460  -43.9657 O.3    1 LIG      -0.29200
      6 H1        -67.5365   -7.1193  -46.2046 H      1 LIG       0.17500
      7 H2        -65.2314   -8.2698  -47.1190 H      1 LIG       0.17500
      8 H3        -66.9947   -6.5197  -43.5615 H      1 LIG       0.13800
      9 H4        -63.5442   -8.2437  -44.9301 H      1 LIG       0.13800
@<TRIPOS>BOND
      1       1       2 1
      2       1       3 2
      3       2       4 2
      4       3       5 1
      5       4       5 1
      6       1       6 1
      7       2       7 1
      8       3       8 1
      9       4       9 1
@<TRIPOS>ALT_TYPE
CGenFF_4.0_ALT_TYPE_SET
CGenFF_4.0 1 CG2R51 2 CG2R51 3 CG2R51 4 CG2R51 5 OG2R50 6 HGR51 7 HGR51 8 HGR52 9 HGR52
@<TRIPOS>MOLECULE
furan
 9 9 0 0 0
****
USER_CHARGES
INVALID_CHARGES
Pose:   9 Cluster:   9 Fr_nu: 123600 TotEn:    -8.87
@<TRIPOS>ATOM
      1 C1        -73.0378  -11.1908  -43.6644 C.2    1 LIG      -0.26000
      2 C2        -73.4508  -12.4586  -44.1392 C.2    1 LIG      -0.26000
      3 C3        -71.6828  -11.2868  -43.4481 C.2    1 LIG       0.09300
      4 C4        -72.3188  -13.2389  -44.1793 C.2    1 LIG       0.09300
      5 O1        -71.2367  -12.5320  -43.7596 O.3    1 LIG      -0.29200
      6 H1        -73.6510  -10.3166  -43.4999 H      1 LIG       0.17500
      7 H2        -74.4488  -12.7651  -44.4175 H      1 LIG       0.17500
      8 H3        -70.9313  -10.5959  -43.0947 H      1 LIG       0.13800
      9 H4        -72.1260  -14.2621  -44.4670 H      1 LIG       0.13800
@<TRIPOS>BOND
      1       1       2 1
      2       1       3 2
      3       2       4 2
      4       3       5 1
      5       4       5 1
      6       1       6 1
      7       2       7 1
      8       3       8 1
      9       4       9 1
@<TRIPOS>ALT_TYPE
CGenFF_4.0_ALT_TYPE_SET
CGenFF_4.0 1 CG2R51 2 CG2R51 3 CG2R51 4 CG2R51 5 OG2R50 6 HGR51 7 HGR51 8 HGR52 9 HGR52
@<TRIPOS>MOLECULE
furan
 9 9 0 0 0
****
USER_CHARGES
INVALID_CHARGES
Pose:  10 Cluster:  10 Fr_nu: 493737 TotEn:    -8.85
@<TRIPOS>ATOM
      1 C1        -75.3061  -28.1151  -46.5330 C.2    1 LIG      -0.26000
      2 C2        -75.4722  -26.7955  -46.0491 C.2    1 LIG      -0.26000
      3 C3        -73.9817  -28.4303  -46.3363 C.2    1 LIG       0.09300
      4 C4        -74.2375  -26.3983  -45.5911 C.2    1 LIG       0.09300
      5 O1        -73.3235  -27.3892  -45.7625 O.3    1 LIG      -0.29200
      6 H1        -76.0575  -28.7561  -46.9709 H      1 LIG       0.17500
      7 H2        -76.3785  -26.2075  -46.0357 H      1 LIG       0.17500
      8 H3        -73.3839  -29.3071  -46.5382 H      1 LIG       0.13800
      9 H4        -73.8642  -25.4908  -45.1395 H      1 LIG       0.13800
@<TRIPOS>BOND
      1       1       2 1
      2       1       3 2
      3       2       4 2
      4       3       5 1
      5       4       5 1
      6       1       6 1
      7       2       7 1
      8       3       8 1
      9       4       9 1
@<TRIPOS>ALT_TYPE
CGenFF_4.0_ALT_TYPE_SET
CGenFF_4.0 1 CG2R51 2 CG2R51 3 CG2R51 4 CG2R51 5 OG2R50 6 HGR51 7 HGR51 8 HGR52 9 HGR52
@<TRIPOS>MOLECULE
furan
 9 9 0 0 0
****
USER_CHARGES
INVALID_CHARGES
Pose:  11 Cluster:  11 Fr_nu: 134953 TotEn:    -8.43
@<TRIPOS>ATOM
      1 C1        -67.0817   -7.1985  -46.1150 C.2    1 LIG      -0.26000
      2 C2        -65.8210   -7.8418  -46.1215 C.2    1 LIG      -0.26000
      3 C3        -67.6119   -7.4098  -44.8635 C.2    1 LIG       0.09300
      4 C4        -65.6707   -8.4003  -44.8735 C.2    1 LIG       0.09300
      5 O1        -66.7580   -8.1414  -44.1006 O.3    1 LIG      -0.29200
      6 H1        -67.5460   -6.6499  -46.9217 H      1 LIG       0.17500
      7 H2        -65.1107   -7.8920  -46.9341 H      1 LIG       0.17500
      8 H3        -68.5358   -7.1202  -44.3843 H      1 LIG       0.13800
      9 H4        -64.8904   -8.9811  -44.4035 H      1 LIG       0.13800
@<TRIPOS>BOND
      1       1       2 1
      2       1       3 2
      3       2       4 2
      4       3       5 1
      5       4       5 1
      6       1       6 1
      7       2       7 1
      8       3       8 1
      9       4       9 1
@<TRIPOS>ALT_TYPE
CGenFF_4.0_ALT_TYPE_SET
CGenFF_4.0 1 CG2R51 2 CG2R51 3 CG2R51 4 CG2R51 5 OG2R50 6 HGR51 7 HGR51 8 HGR52 9 HGR52
@<TRIPOS>MOLECULE
furan
 9 9 0 0 0
****
USER_CHARGES
INVALID_CHARGES
Pose:  12 Cluster:  12 Fr_nu: 134516 TotEn:    -8.38
@<TRIPOS>ATOM
      1 C1        -65.0431   -7.6742  -44.3129 C.2    1 LIG      -0.26000
      2 C2        -64.4474   -7.8483  -45.5850 C.2    1 LIG      -0.26000
      3 C3        -66.2575   -7.0693  -44.5394 C.2    1 LIG       0.09300
      4 C4        -65.3403   -7.3375  -46.4981 C.2    1 LIG       0.09300
      5 O1        -66.4464   -6.8607  -45.8688 O.3    1 LIG      -0.29200
      6 H1        -64.6377   -7.9541  -43.3513 H      1 LIG       0.17500
      7 H2        -63.4874   -8.2910  -45.8083 H      1 LIG       0.17500
      8 H3        -67.0606   -6.7407  -43.8959 H      1 LIG       0.13800
      9 H4        -65.3377   -7.2437  -47.5743 H      1 LIG       0.13800
@<TRIPOS>BOND
      1       1       2 1
      2       1       3 2
      3       2       4 2
      4       3       5 1
      5       4       5 1
      6       1       6 1
      7       2       7 1
      8       3       8 1
      9       4       9 1
@<TRIPOS>ALT_TYPE
CGenFF_4.0_ALT_TYPE_SET
CGenFF_4.0 1 CG2R51 2 CG2R51 3 CG2R51 4 CG2R51 5 OG2R50 6 HGR51 7 HGR51 8 HGR52 9 HGR52
@<TRIPOS>MOLECULE
furan
 9 9 0 0 0
****
USER_CHARGES
INVALID_CHARGES
Pose:  13 Cluster:  13 Fr_nu:  48565 TotEn:    -8.04
@<TRIPOS>ATOM
      1 C1        -66.8943   -7.2750  -45.1893 C.2    1 LIG      -0.26000
      2 C2        -66.4830   -7.8629  -43.9692 C.2    1 LIG      -0.26000
      3 C3        -65.7411   -6.9724  -45.8753 C.2    1 LIG       0.09300
      4 C4        -65.1079   -7.8778  -43.9968 C.2    1 LIG       0.09300
      5 O1        -64.6478   -7.3368  -45.1554 O.3    1 LIG      -0.29200
      6 H1        -67.9047   -7.0939  -45.5261 H      1 LIG       0.17500
      7 H2        -67.1105   -8.2300  -43.1699 H      1 LIG       0.17500
      8 H3        -65.5392   -6.5213  -46.8359 H      1 LIG       0.13800
      9 H4        -64.3501   -8.2209  -43.3076 H      1 LIG       0.13800
@<TRIPOS>BOND
      1       1       2 1
      2       1       3 2
      3       2       4 2
      4       3       5 1
      5       4       5 1
      6       1       6 1
      7       2       7 1
      8       3       8 1
      9       4       9 1
@<TRIPOS>ALT_TYPE
CGenFF_4.0_ALT_TYPE_SET
CGenFF_4.0 1 CG2R51 2 CG2R51 3 CG2R51 4 CG2R51 5 OG2R50 6 HGR51 7 HGR51 8 HGR52 9 HGR52
@<TRIPOS>MOLECULE
furan
 9 9 0 0 0
****
USER_CHARGES
INVALID_CHARGES
Pose:  14 Cluster:  14 Fr_nu: 145296 TotEn:    -7.98
@<TRIPOS>ATOM
      1 C1        -64.8586   -8.0076  -45.1930 C.2    1 LIG      -0.26000
      2 C2        -65.4206   -8.0124  -43.8940 C.2    1 LIG      -0.26000
      3 C3        -65.9091   -8.1789  -46.0643 C.2    1 LIG       0.09300
      4 C4        -66.7745   -8.1861  -44.0641 C.2    1 LIG       0.09300
      5 O1        -67.0804   -8.2883  -45.3842 O.3    1 LIG      -0.29200
      6 H1        -63.8181   -7.8941  -45.4606 H      1 LIG       0.17500
      7 H2        -64.9036   -7.9027  -42.9517 H      1 LIG       0.17500
      8 H3        -65.9858   -8.2401  -47.1401 H      1 LIG       0.13800
      9 H4        -67.6107   -8.2545  -43.3836 H      1 LIG       0.13800
@<TRIPOS>BOND
      1       1       2 1
      2       1       3 2
      3       2       4 2
      4       3       5 1
      5       4       5 1
      6       1       6 1
      7       2       7 1
      8       3       8 1
      9       4       9 1
@<TRIPOS>ALT_TYPE
CGenFF_4.0_ALT_TYPE_SET
CGenFF_4.0 1 CG2R51 2 CG2R51 3 CG2R51 4 CG2R51 5 OG2R50 6 HGR51 7 HGR51 8 HGR52 9 HGR52
@<TRIPOS>MOLECULE
furan
 9 9 0 0 0
****
USER_CHARGES
INVALID_CHARGES
Pose:  15 Cluster:  15 Fr_nu: 761239 TotEn:    -6.80
@<TRIPOS>ATOM
      1 C1        -66.5533   -7.8096  -46.3371 C.2    1 LIG      -0.26000
      2 C2        -66.1870   -7.8096  -44.9700 C.2    1 LIG      -0.26000
      3 C3        -67.6848   -7.0329  -46.4294 C.2    1 LIG       0.09300
      4 C4        -67.1206   -7.0328  -44.3243 C.2    1 LIG       0.09300
      5 O1        -68.0371   -6.5555  -45.2069 O.3    1 LIG      -0.29200
      6 H1        -66.0553   -8.3131  -47.1530 H      1 LIG       0.17500
      7 H2        -65.3473   -8.3127  -44.5126 H      1 LIG       0.17500
      8 H3        -68.3239   -6.7371  -47.2486 H      1 LIG       0.13800
      9 H4        -67.2647   -6.7378  -43.2952 H      1 LIG       0.13800
@<TRIPOS>BOND
      1       1       2 1
      2       1       3 2
      3       2       4 2
      4       3       5 1
      5       4       5 1
      6       1       6 1
      7       2       7 1
      8       3       8 1
      9       4       9 1
@<TRIPOS>ALT_TYPE
CGenFF_4.0_ALT_TYPE_SET
CGenFF_4.0 1 CG2R51 2 CG2R51 3 CG2R51 4 CG2R51 5 OG2R50 6 HGR51 7 HGR51 8 HGR52 9 HGR52
@<TRIPOS>MOLECULE
furan
 9 9 0 0 0
****
USER_CHARGES
INVALID_CHARGES
Pose:  16 Cluster:  16 Fr_nu: 1124755 TotEn:    -6.59
@<TRIPOS>ATOM
      1 C1        -66.4101   -7.3710  -46.0066 C.2    1 LIG      -0.26000
      2 C2        -67.2548   -6.8376  -45.0040 C.2    1 LIG      -0.26000
      3 C3        -66.0565   -6.3126  -46.8109 C.2    1 LIG       0.09300
      4 C4        -67.3570   -5.4913  -45.2670 C.2    1 LIG       0.09300
      5 O1        -66.6293   -5.1633  -46.3668 O.3    1 LIG      -0.29200
      6 H1        -66.0986   -8.3983  -46.1281 H      1 LIG       0.17500
      7 H2        -67.7296   -7.3680  -44.1912 H      1 LIG       0.17500
      8 H3        -65.4369   -6.2166  -47.6906 H      1 LIG       0.13800
      9 H4        -67.8801   -4.6744  -44.7916 H      1 LIG       0.13800
@<TRIPOS>BOND
      1       1       2 1
      2       1       3 2
      3       2       4 2
      4       3       5 1
      5       4       5 1
      6       1       6 1
      7       2       7 1
      8       3       8 1
      9       4       9 1
@<TRIPOS>ALT_TYPE
CGenFF_4.0_ALT_TYPE_SET
CGenFF_4.0 1 CG2R51 2 CG2R51 3 CG2R51 4 CG2R51 5 OG2R50 6 HGR51 7 HGR51 8 HGR52 9 HGR52
@<TRIPOS>MOLECULE
pyrimidine
 10 10 0 0 0
****
USER_CHARGES
INVALID_CHARGES
Pose:   1 Cluster:   1 Fr_nu:   6982 TotEn:   -20.51
@<TRIPOS>ATOM
      1 C1        -51.2044    2.4491  -32.4409 C.ar   1 LIG      -0.13100
      2 C2        -51.6166    2.2909  -31.1334 C.ar   1 LIG       0.28900
      3 C3        -51.7545    3.5200  -33.1150 C.ar   1 LIG       0.28900
      4 C4        -52.9620    4.1169  -31.2840 C.ar   1 LIG       0.50700
      5 N1        -52.4973    3.1093  -30.5210 N.ar   1 LIG      -0.71900
      6 N2        -52.6396    4.3772  -32.5654 N.ar   1 LIG      -0.71900
      7 H1        -50.4964    1.7770  -32.9071 H      1 LIG       0.11500
      8 H2        -51.2387    1.4772  -30.5241 H      1 LIG       0.11400
      9 H3        -51.4912    3.7243  -34.1471 H      1 LIG       0.11400
     10 H4        -53.6718    4.7893  -30.8178 H      1 LIG       0.14100
@<TRIPOS>BOND
      1       1       2 ar
      2       1       3 ar
      3       2       5 ar
      4       3       6 ar
      5       4       5 ar
      6       4       6 ar
      7       1       7 1
      8       2       8 1
      9       3       9 1
     10       4      10 1
@<TRIPOS>ALT_TYPE
CGenFF_4.0_ALT_TYPE_SET
CGenFF_4.0 1 CG2R61 2 CG2R61 3 CG2R61 4 CG2R64 5 NG2R62 6 NG2R62 7 HGR61 8 HGR62 9 HGR62 10 HGR62
@<TRIPOS>MOLECULE
pyrimidine
 10 10 0 0 0
****
USER_CHARGES
INVALID_CHARGES
Pose:   2 Cluster:   2 Fr_nu: 119822 TotEn:   -16.64
@<TRIPOS>ATOM
      1 C1        -83.5631   -5.2462  -46.4258 C.ar   1 LIG      -0.13100
      2 C2        -83.5856   -5.0356  -47.7894 C.ar   1 LIG       0.28900
      3 C3        -83.8147   -4.1360  -45.6459 C.ar   1 LIG       0.28900
      4 C4        -84.0641   -2.8334  -47.4920 C.ar   1 LIG       0.50700
      5 N1        -83.8337   -3.8378  -48.3588 N.ar   1 LIG      -0.71900
      6 N2        -84.0698   -2.9098  -46.1474 N.ar   1 LIG      -0.71900
      7 H1        -83.3611   -6.2182  -45.9962 H      1 LIG       0.11500
      8 H2        -83.3990   -5.8487  -48.4825 H      1 LIG       0.11400
      9 H3        -83.8175   -4.2037  -44.5634 H      1 LIG       0.11400
     10 H4        -84.2653   -1.8598  -47.9219 H      1 LIG       0.14100
@<TRIPOS>BOND
      1       1       2 ar
      2       1       3 ar
      3       2       5 ar
      4       3       6 ar
      5       4       5 ar
      6       4       6 ar
      7       1       7 1
      8       2       8 1
      9       3       9 1
     10       4      10 1
@<TRIPOS>ALT_TYPE
CGenFF_4.0_ALT_TYPE_SET
CGenFF_4.0 1 CG2R61 2 CG2R61 3 CG2R61 4 CG2R64 5 NG2R62 6 NG2R62 7 HGR61 8 HGR62 9 HGR62 10 HGR62
@<TRIPOS>MOLECULE
pyrimidine
 10 10 0 0 0
****
USER_CHARGES
INVALID_CHARGES
Pose:   3 Cluster:   3 Fr_nu:  44046 TotEn:   -13.95
@<TRIPOS>ATOM
      1 C1        -67.1639   -6.5696  -45.1189 C.ar   1 LIG      -0.13100
      2 C2        -67.4673   -7.5687  -44.2166 C.ar   1 LIG       0.28900
      3 C3        -65.8768   -6.5848  -45.6160 C.ar   1 LIG       0.28900
      4 C4        -65.3670   -8.4225  -44.3792 C.ar   1 LIG       0.50700
      5 N1        -66.5898   -8.5150  -43.8230 N.ar   1 LIG      -0.71900
      6 N2        -64.9489   -7.4998  -45.2666 N.ar   1 LIG      -0.71900
      7 H1        -67.8878   -5.8229  -45.4168 H      1 LIG       0.11500
      8 H2        -68.4542   -7.6377  -43.7719 H      1 LIG       0.11400
      9 H3        -65.5458   -5.8386  -46.3302 H      1 LIG       0.11400
     10 H4        -64.6416   -9.1693  -44.0802 H      1 LIG       0.14100
@<TRIPOS>BOND
      1       1       2 ar
      2       1       3 ar
      3       2       5 ar
      4       3       6 ar
      5       4       5 ar
      6       4       6 ar
      7       1       7 1
      8       2       8 1
      9       3       9 1
     10       4      10 1
@<TRIPOS>ALT_TYPE
CGenFF_4.0_ALT_TYPE_SET
CGenFF_4.0 1 CG2R61 2 CG2R61 3 CG2R61 4 CG2R64 5 NG2R62 6 NG2R62 7 HGR61 8 HGR62 9 HGR62 10 HGR62
@<TRIPOS>MOLECULE
pyrimidine
 10 10 0 0 0
****
USER_CHARGES
INVALID_CHARGES
Pose:   4 Cluster:   4 Fr_nu: 215648 TotEn:   -13.70
@<TRIPOS>ATOM
      1 C1        -67.3078   -6.8417  -45.5581 C.ar   1 LIG      -0.13100
      2 C2        -66.5803   -7.2771  -46.6469 C.ar   1 LIG       0.28900
      3 C3        -66.7796   -7.1563  -44.3227 C.ar   1 LIG       0.28900
      4 C4        -65.0140   -8.2114  -45.2903 C.ar   1 LIG       0.50700
      5 N1        -65.4250   -7.9670  -46.5491 N.ar   1 LIG      -0.71900
      6 N2        -65.6307   -7.8425  -44.1513 N.ar   1 LIG      -0.71900
      7 H1        -68.2320   -6.2900  -45.6659 H      1 LIG       0.11500
      8 H2        -66.9168   -7.0772  -47.6585 H      1 LIG       0.11400
      9 H3        -67.2812   -6.8568  -43.4089 H      1 LIG       0.11400
     10 H4        -64.0892   -8.7648  -45.1820 H      1 LIG       0.14100
@<TRIPOS>BOND
      1       1       2 ar
      2       1       3 ar
      3       2       5 ar
      4       3       6 ar
      5       4       5 ar
      6       4       6 ar
      7       1       7 1
      8       2       8 1
      9       3       9 1
     10       4      10 1
@<TRIPOS>ALT_TYPE
CGenFF_4.0_ALT_TYPE_SET
CGenFF_4.0 1 CG2R61 2 CG2R61 3 CG2R61 4 CG2R64 5 NG2R62 6 NG2R62 7 HGR61 8 HGR62 9 HGR62 10 HGR62
@<TRIPOS>MOLECULE
pyrimidine
 10 10 0 0 0
****
USER_CHARGES
INVALID_CHARGES
Pose:   5 Cluster:   5 Fr_nu: 125315 TotEn:   -13.46
@<TRIPOS>ATOM
      1 C1        -75.4518  -26.8287  -45.9678 C.ar   1 LIG      -0.13100
      2 C2        -75.4909  -28.1814  -46.2385 C.ar   1 LIG       0.28900
      3 C3        -74.1989  -26.3048  -45.7233 C.ar   1 LIG       0.28900
      4 C4        -73.2345  -28.3423  -46.0158 C.ar   1 LIG       0.50700
      5 N1        -74.3976  -28.9712  -46.2708 N.ar   1 LIG      -0.71900
      6 N2        -73.0647  -27.0353  -45.7391 N.ar   1 LIG      -0.71900
      7 H1        -76.3451  -26.2190  -45.9483 H      1 LIG       0.11500
      8 H2        -76.4310  -28.6822  -46.4429 H      1 LIG       0.11400
      9 H3        -74.0685  -25.2514  -45.5005 H      1 LIG       0.11400
     10 H4        -72.3400  -28.9529  -46.0342 H      1 LIG       0.14100
@<TRIPOS>BOND
      1       1       2 ar
      2       1       3 ar
      3       2       5 ar
      4       3       6 ar
      5       4       5 ar
      6       4       6 ar
      7       1       7 1
      8       2       8 1
      9       3       9 1
     10       4      10 1
@<TRIPOS>ALT_TYPE
CGenFF_4.0_ALT_TYPE_SET
CGenFF_4.0 1 CG2R61 2 CG2R61 3 CG2R61 4 CG2R64 5 NG2R62 6 NG2R62 7 HGR61 8 HGR62 9 HGR62 10 HGR62
@<TRIPOS>MOLECULE
pyrimidine
 10 10 0 0 0
****
USER_CHARGES
INVALID_CHARGES
Pose:   6 Cluster:   6 Fr_nu: 1617004 TotEn:   -13.16
@<TRIPOS>ATOM
      1 C1        -67.5849   -5.6051  -45.4741 C.ar   1 LIG      -0.13100
      2 C2        -66.3096   -5.6418  -46.0000 C.ar   1 LIG       0.28900
      3 C3        -68.0685   -6.8059  -44.9964 C.ar   1 LIG       0.28900
      4 C4        -66.1387   -7.8657  -45.5618 C.ar   1 LIG       0.50700
      5 N1        -65.5554   -6.7589  -46.0598 N.ar   1 LIG      -0.71900
      6 N2        -67.3701   -7.9599  -45.0246 N.ar   1 LIG      -0.71900
      7 H1        -68.1677   -4.6943  -45.4388 H      1 LIG       0.11500
      8 H2        -65.8453   -4.7468  -46.3998 H      1 LIG       0.11400
      9 H3        -69.0613   -6.8756  -44.5652 H      1 LIG       0.11400
     10 H4        -65.5559   -8.7779  -45.5979 H      1 LIG       0.14100
@<TRIPOS>BOND
      1       1       2 ar
      2       1       3 ar
      3       2       5 ar
      4       3       6 ar
      5       4       5 ar
      6       4       6 ar
      7       1       7 1
      8       2       8 1
      9       3       9 1
     10       4      10 1
@<TRIPOS>ALT_TYPE
CGenFF_4.0_ALT_TYPE_SET
CGenFF_4.0 1 CG2R61 2 CG2R61 3 CG2R61 4 CG2R64 5 NG2R62 6 NG2R62 7 HGR61 8 HGR62 9 HGR62 10 HGR62
@<TRIPOS>MOLECULE
pyrimidine
 10 10 0 0 0
****
USER_CHARGES
INVALID_CHARGES
Pose:   7 Cluster:   7 Fr_nu: 707961 TotEn:   -12.99
@<TRIPOS>ATOM
      1 C1        -65.3128   -8.0852  -43.6740 C.ar   1 LIG      -0.13100
      2 C2        -64.5726   -8.0225  -44.8370 C.ar   1 LIG       0.28900
      3 C3        -66.6800   -8.1697  -43.8402 C.ar   1 LIG       0.28900
      4 C4        -66.4584   -8.1254  -46.1020 C.ar   1 LIG       0.50700
      5 N1        -65.1148   -8.0404  -46.0723 N.ar   1 LIG      -0.71900
      6 N2        -67.2889   -8.1921  -45.0440 N.ar   1 LIG      -0.71900
      7 H1        -64.8513   -8.0688  -42.6957 H      1 LIG       0.11500
      8 H2        -63.4906   -7.9539  -44.8064 H      1 LIG       0.11400
      9 H3        -67.3438   -8.2227  -42.9841 H      1 LIG       0.11400
     10 H4        -66.9208   -8.1406  -47.0814 H      1 LIG       0.14100
@<TRIPOS>BOND
      1       1       2 ar
      2       1       3 ar
      3       2       5 ar
      4       3       6 ar
      5       4       5 ar
      6       4       6 ar
      7       1       7 1
      8       2       8 1
      9       3       9 1
     10       4      10 1
@<TRIPOS>ALT_TYPE
CGenFF_4.0_ALT_TYPE_SET
CGenFF_4.0 1 CG2R61 2 CG2R61 3 CG2R61 4 CG2R64 5 NG2R62 6 NG2R62 7 HGR61 8 HGR62 9 HGR62 10 HGR62
@<TRIPOS>MOLECULE
pyrimidine
 10 10 0 0 0
****
USER_CHARGES
INVALID_CHARGES
Pose:   8 Cluster:   8 Fr_nu: 3548113 TotEn:   -12.17
@<TRIPOS>ATOM
      1 C1        -46.6200  -16.5016  -43.5376 C.ar   1 LIG      -0.13100
      2 C2        -46.5828  -16.3872  -42.1629 C.ar   1 LIG       0.28900
      3 C3        -47.0190  -17.7297  -44.0240 C.ar   1 LIG       0.28900
      4 C4        -47.2813  -18.5361  -41.9150 C.ar   1 LIG       0.50700
      5 N1        -46.9081  -17.3879  -41.3185 N.ar   1 LIG      -0.71900
      6 N2        -47.3580  -18.7730  -43.2385 N.ar   1 LIG      -0.71900
      7 H1        -46.3534  -15.6820  -44.1914 H      1 LIG       0.11500
      8 H2        -46.2812  -15.4597  -41.6884 H      1 LIG       0.11400
      9 H3        -47.0784  -17.9146  -45.0911 H      1 LIG       0.11400
     10 H4        -47.5472  -19.3572  -41.2606 H      1 LIG       0.14100
@<TRIPOS>BOND
      1       1       2 ar
      2       1       3 ar
      3       2       5 ar
      4       3       6 ar
      5       4       5 ar
      6       4       6 ar
      7       1       7 1
      8       2       8 1
      9       3       9 1
     10       4      10 1
@<TRIPOS>ALT_TYPE
CGenFF_4.0_ALT_TYPE_SET
CGenFF_4.0 1 CG2R61 2 CG2R61 3 CG2R61 4 CG2R64 5 NG2R62 6 NG2R62 7 HGR61 8 HGR62 9 HGR62 10 HGR62
@<TRIPOS>MOLECULE
pyrimidine
 10 10 0 0 0
****
USER_CHARGES
INVALID_CHARGES
Pose:   9 Cluster:   9 Fr_nu:   7168 TotEn:   -11.92
@<TRIPOS>ATOM
      1 C1        -51.3211    2.9564  -32.5880 C.ar   1 LIG      -0.13100
      2 C2        -51.0904    4.1512  -33.2388 C.ar   1 LIG       0.28900
      3 C3        -52.2941    2.9873  -31.6101 C.ar   1 LIG       0.28900
      4 C4        -52.6775    5.1953  -31.9905 C.ar   1 LIG       0.50700
      5 N1        -51.7528    5.2942  -32.9644 N.ar   1 LIG      -0.71900
      6 N2        -52.9944    4.0934  -31.2840 N.ar   1 LIG      -0.71900
      7 H1        -50.7745    2.0543  -32.8286 H      1 LIG       0.11500
      8 H2        -50.3441    4.2245  -34.0224 H      1 LIG       0.11400
      9 H3        -52.5446    2.0966  -31.0441 H      1 LIG       0.11400
     10 H4        -53.2240    6.0986  -31.7487 H      1 LIG       0.14100
@<TRIPOS>BOND
      1       1       2 ar
      2       1       3 ar
      3       2       5 ar
      4       3       6 ar
      5       4       5 ar
      6       4       6 ar
      7       1       7 1
      8       2       8 1
      9       3       9 1
     10       4      10 1
@<TRIPOS>ALT_TYPE
CGenFF_4.0_ALT_TYPE_SET
CGenFF_4.0 1 CG2R61 2 CG2R61 3 CG2R61 4 CG2R64 5 NG2R62 6 NG2R62 7 HGR61 8 HGR62 9 HGR62 10 HGR62
@<TRIPOS>MOLECULE
pyrimidine
 10 10 0 0 0
****
USER_CHARGES
INVALID_CHARGES
Pose:  10 Cluster:  10 Fr_nu: 198983 TotEn:   -11.33
@<TRIPOS>ATOM
      1 C1        -66.0712   -7.5422  -44.0599 C.ar   1 LIG      -0.13100
      2 C2        -64.9096   -7.9579  -44.6783 C.ar   1 LIG       0.28900
      3 C3        -66.9051   -6.7525  -44.8248 C.ar   1 LIG       0.28900
      4 C4        -65.4729   -6.8591  -46.5868 C.ar   1 LIG       0.50700
      5 N1        -64.5776   -7.6338  -45.9452 N.ar   1 LIG      -0.71900
      6 N2        -66.6362   -6.3901  -46.0963 N.ar   1 LIG      -0.71900
      7 H1        -66.3122   -7.8173  -43.0419 H      1 LIG       0.11500
      8 H2        -64.1923   -8.5816  -44.1560 H      1 LIG       0.11400
      9 H3        -67.8406   -6.3774  -44.4241 H      1 LIG       0.11400
     10 H4        -65.2313   -6.5826  -47.6058 H      1 LIG       0.14100
@<TRIPOS>BOND
      1       1       2 ar
      2       1       3 ar
      3       2       5 ar
      4       3       6 ar
      5       4       5 ar
      6       4       6 ar
      7       1       7 1
      8       2       8 1
      9       3       9 1
     10       4      10 1
@<TRIPOS>ALT_TYPE
CGenFF_4.0_ALT_TYPE_SET
CGenFF_4.0 1 CG2R61 2 CG2R61 3 CG2R61 4 CG2R64 5 NG2R62 6 NG2R62 7 HGR61 8 HGR62 9 HGR62 10 HGR62
@<TRIPOS>MOLECULE
pyrimidine
 10 10 0 0 0
****
USER_CHARGES
INVALID_CHARGES
Pose:  11 Cluster:  11 Fr_nu: 1139768 TotEn:   -11.12
@<TRIPOS>ATOM
      1 C1        -67.3936   -6.8385  -44.7417 C.ar   1 LIG      -0.13100
      2 C2        -67.0674   -5.6440  -45.3509 C.ar   1 LIG       0.28900
      3 C3        -66.9351   -7.9760  -45.3741 C.ar   1 LIG       0.28900
      4 C4        -65.9599   -6.7346  -47.0096 C.ar   1 LIG       0.50700
      5 N1        -66.3493   -5.5550  -46.4897 N.ar   1 LIG      -0.71900
      6 N2        -66.2131   -7.9609  -46.5136 N.ar   1 LIG      -0.71900
      7 H1        -67.9713   -6.8804  -43.8280 H      1 LIG       0.11500
      8 H2        -67.3841   -4.6971  -44.9273 H      1 LIG       0.11400
      9 H3        -67.1426   -8.9610  -44.9700 H      1 LIG       0.11400
     10 H4        -65.3825   -6.6930  -47.9250 H      1 LIG       0.14100
@<TRIPOS>BOND
      1       1       2 ar
      2       1       3 ar
      3       2       5 ar
      4       3       6 ar
      5       4       5 ar
      6       4       6 ar
      7       1       7 1
      8       2       8 1
      9       3       9 1
     10       4      10 1
@<TRIPOS>ALT_TYPE
CGenFF_4.0_ALT_TYPE_SET
CGenFF_4.0 1 CG2R61 2 CG2R61 3 CG2R61 4 CG2R64 5 NG2R62 6 NG2R62 7 HGR61 8 HGR62 9 HGR62 10 HGR62
@<TRIPOS>MOLECULE
pyrimidine
 10 10 0 0 0
****
USER_CHARGES
INVALID_CHARGES
Pose:  12 Cluster:  12 Fr_nu: 130865 TotEn:    -9.59
@<TRIPOS>ATOM
      1 C1        -64.3695   -7.9270  -45.6861 C.ar   1 LIG      -0.13100
      2 C2        -64.8624   -8.3760  -44.4779 C.ar   1 LIG       0.28900
      3 C3        -65.3070   -7.4179  -46.5613 C.ar   1 LIG       0.28900
      4 C4        -66.9824   -7.8169  -45.0778 C.ar   1 LIG       0.50700
      5 N1        -66.1678   -8.3358  -44.1394 N.ar   1 LIG      -0.71900
      6 N2        -66.6266   -7.3475  -46.2889 N.ar   1 LIG      -0.71900
      7 H1        -63.3169   -7.9715  -45.9313 H      1 LIG       0.11500
      8 H2        -64.2011   -8.7931  -43.7262 H      1 LIG       0.11400
      9 H3        -65.0143   -7.0418  -47.5356 H      1 LIG       0.11400
     10 H4        -68.0366   -7.7733  -44.8330 H      1 LIG       0.14100
@<TRIPOS>BOND
      1       1       2 ar
      2       1       3 ar
      3       2       5 ar
      4       3       6 ar
      5       4       5 ar
      6       4       6 ar
      7       1       7 1
      8       2       8 1
      9       3       9 1
     10       4      10 1
@<TRIPOS>ALT_TYPE
CGenFF_4.0_ALT_TYPE_SET
CGenFF_4.0 1 CG2R61 2 CG2R61 3 CG2R61 4 CG2R64 5 NG2R62 6 NG2R62 7 HGR61 8 HGR62 9 HGR62 10 HGR62
@<TRIPOS>MOLECULE
pyrimidine
 10 10 0 0 0
****
USER_CHARGES
INVALID_CHARGES
Pose:  13 Cluster:  13 Fr_nu:   6085 TotEn:    -9.49
@<TRIPOS>ATOM
      1 C1        -65.4503   -7.2566  -44.4182 C.ar   1 LIG      -0.13100
      2 C2        -64.8920   -7.1551  -45.6762 C.ar   1 LIG       0.28900
      3 C3        -66.8294   -7.2729  -44.3766 C.ar   1 LIG       0.28900
      4 C4        -66.9499   -7.1015  -46.6401 C.ar   1 LIG       0.50700
      5 N1        -65.6146   -7.0754  -46.8127 N.ar   1 LIG      -0.71900
      6 N2        -67.6134   -7.1967  -45.4720 N.ar   1 LIG      -0.71900
      7 H1        -64.8461   -7.3189  -43.5231 H      1 LIG       0.11500
      8 H2        -63.8157   -7.1345  -45.8086 H      1 LIG       0.11400
      9 H3        -67.3582   -7.3494  -43.4327 H      1 LIG       0.11400
     10 H4        -67.5550   -7.0379  -47.5361 H      1 LIG       0.14100
@<TRIPOS>BOND
      1       1       2 ar
      2       1       3 ar
      3       2       5 ar
      4       3       6 ar
      5       4       5 ar
      6       4       6 ar
      7       1       7 1
      8       2       8 1
      9       3       9 1
     10       4      10 1
@<TRIPOS>ALT_TYPE
CGenFF_4.0_ALT_TYPE_SET
CGenFF_4.0 1 CG2R61 2 CG2R61 3 CG2R61 4 CG2R64 5 NG2R62 6 NG2R62 7 HGR61 8 HGR62 9 HGR62 10 HGR62
@<TRIPOS>MOLECULE
pyrimidine
 10 10 0 0 0
****
USER_CHARGES
INVALID_CHARGES
Pose:  14 Cluster:  14 Fr_nu: 119907 TotEn:    -5.59
@<TRIPOS>ATOM
      1 C1        -83.4631   -2.4524  -46.2489 C.ar   1 LIG      -0.13100
      2 C2        -83.7039   -2.1440  -47.5723 C.ar   1 LIG       0.28900
      3 C3        -83.4690   -3.7969  -45.9386 C.ar   1 LIG       0.28900
      4 C4        -83.9134   -4.3453  -48.0993 C.ar   1 LIG       0.50700
      5 N1        -83.9338   -3.0687  -48.5275 N.ar   1 LIG      -0.71900
      6 N2        -83.6916   -4.7739  -46.8420 N.ar   1 LIG      -0.71900
      7 H1        -83.2818   -1.6898  -45.5034 H      1 LIG       0.11500
      8 H2        -83.7191   -1.1138  -47.9110 H      1 LIG       0.11400
      9 H3        -83.2901   -4.1360  -44.9240 H      1 LIG       0.11400
     10 H4        -84.0960   -5.1089  -48.8454 H      1 LIG       0.14100
@<TRIPOS>BOND
      1       1       2 ar
      2       1       3 ar
      3       2       5 ar
      4       3       6 ar
      5       4       5 ar
      6       4       6 ar
      7       1       7 1
      8       2       8 1
      9       3       9 1
     10       4      10 1
@<TRIPOS>ALT_TYPE
CGenFF_4.0_ALT_TYPE_SET
CGenFF_4.0 1 CG2R61 2 CG2R61 3 CG2R61 4 CG2R64 5 NG2R62 6 NG2R62 7 HGR61 8 HGR62 9 HGR62 10 HGR62
@<TRIPOS>MOLECULE
naphtalene
 18 19 0 0 0
****
USER_CHARGES
INVALID_CHARGES
Pose:   1 Cluster:   1 Fr_nu: 226929 TotEn:   -14.69
@<TRIPOS>ATOM
      1 C1        -72.5552  -24.4216  -44.0878 C.ar   1 LIG      -0.11500
      2 C2        -73.2079  -25.6016  -43.7436 C.ar   1 LIG      -0.11500
      3 C3        -68.8132  -25.6598  -41.2352 C.ar   1 LIG      -0.11500
      4 C4        -69.4661  -26.8397  -40.8910 C.ar   1 LIG      -0.11500
      5 C5        -71.2986  -24.1367  -43.5525 C.ar   1 LIG      -0.11700
      6 C6        -72.6069  -26.5011  -42.8629 C.ar   1 LIG      -0.11700
      7 C7        -69.4143  -24.7602  -42.1160 C.ar   1 LIG      -0.11700
      8 C8        -70.7226  -27.1247  -41.4262 C.ar   1 LIG      -0.11700
      9 C9        -70.6787  -25.0308  -42.6643 C.ar   1 LIG       0.00400
     10 C10       -71.3426  -26.2306  -42.3143 C.ar   1 LIG       0.00400
     11 H1        -73.0238  -23.7214  -44.7731 H      1 LIG       0.11500
     12 H2        -74.1860  -25.8225  -44.1611 H      1 LIG       0.11500
     13 H3        -67.8349  -25.4383  -40.8180 H      1 LIG       0.11500
     14 H4        -68.9976  -27.5389  -40.2046 H      1 LIG       0.11500
     15 H5        -70.8070  -23.2082  -43.8352 H      1 LIG       0.11500
     16 H6        -73.1351  -27.4176  -42.6081 H      1 LIG       0.11500
     17 H7        -68.8856  -23.8443  -42.3712 H      1 LIG       0.11500
     18 H8        -71.2148  -28.0529  -41.1430 H      1 LIG       0.11500
@<TRIPOS>BOND
      1       1       2 ar
      2       1       5 ar
      3       2       6 ar
      4       3       4 ar
      5       3       7 ar
      6       4       8 ar
      7       5       9 ar
      8       6      10 ar
      9       7       9 ar
     10       8      10 ar
     11       9      10 ar
     12       1      11 1
     13       2      12 1
     14       3      13 1
     15       4      14 1
     16       5      15 1
     17       6      16 1
     18       7      17 1
     19       8      18 1
@<TRIPOS>ALT_TYPE
CGenFF_4.0_ALT_TYPE_SET
CGenFF_4.0 1 CG2R61 2 CG2R61 3 CG2R61 4 CG2R61 5 CG2R61 6 CG2R61 7 CG2R61 8 CG2R61 9 CG2R61 10 CG2R61 11 HGR61 12 HGR61 13 HGR61 14 HGR61 15 HGR61 16 HGR61 17 HGR61 18 HGR61
@<TRIPOS>MOLECULE
naphtalene
 18 19 0 0 0
****
USER_CHARGES
INVALID_CHARGES
Pose:   2 Cluster:   2 Fr_nu:   3060 TotEn:   -13.16
@<TRIPOS>ATOM
      1 C1        -71.9171  -29.4112  -48.5198 C.ar   1 LIG      -0.11500
      2 C2        -73.0546  -29.5919  -49.3011 C.ar   1 LIG      -0.11500
      3 C3        -74.4360  -26.5242  -45.5209 C.ar   1 LIG      -0.11500
      4 C4        -75.5734  -26.7049  -46.3023 C.ar   1 LIG      -0.11500
      5 C5        -71.9715  -28.6039  -47.3832 C.ar   1 LIG      -0.11700
      6 C6        -74.2506  -28.9661  -48.9490 C.ar   1 LIG      -0.11700
      7 C7        -73.2399  -27.1501  -45.8730 C.ar   1 LIG      -0.11700
      8 C8        -75.5191  -27.5121  -47.4389 C.ar   1 LIG      -0.11700
      9 C9        -73.1670  -27.9661  -47.0137 C.ar   1 LIG       0.00400
     10 C10       -74.3236  -28.1499  -47.8083 C.ar   1 LIG       0.00400
     11 H1        -70.9861  -29.8982  -48.7947 H      1 LIG       0.11500
     12 H2        -73.0113  -30.2208  -50.1855 H      1 LIG       0.11500
     13 H3        -74.4787  -25.8954  -44.6360 H      1 LIG       0.11500
     14 H4        -76.5037  -26.2165  -46.0277 H      1 LIG       0.11500
     15 H5        -71.0699  -28.4766  -46.7875 H      1 LIG       0.11500
     16 H6        -75.1275  -29.1218  -49.5740 H      1 LIG       0.11500
     17 H7        -72.3634  -26.9949  -45.2474 H      1 LIG       0.11500
     18 H8        -76.4204  -27.6390  -48.0352 H      1 LIG       0.11500
@<TRIPOS>BOND
      1       1       2 ar
      2       1       5 ar
      3       2       6 ar
      4       3       4 ar
      5       3       7 ar
      6       4       8 ar
      7       5       9 ar
      8       6      10 ar
      9       7       9 ar
     10       8      10 ar
     11       9      10 ar
     12       1      11 1
     13       2      12 1
     14       3      13 1
     15       4      14 1
     16       5      15 1
     17       6      16 1
     18       7      17 1
     19       8      18 1
@<TRIPOS>ALT_TYPE
CGenFF_4.0_ALT_TYPE_SET
CGenFF_4.0 1 CG2R61 2 CG2R61 3 CG2R61 4 CG2R61 5 CG2R61 6 CG2R61 7 CG2R61 8 CG2R61 9 CG2R61 10 CG2R61 11 HGR61 12 HGR61 13 HGR61 14 HGR61 15 HGR61 16 HGR61 17 HGR61 18 HGR61
@<TRIPOS>MOLECULE
naphtalene
 18 19 0 0 0
****
USER_CHARGES
INVALID_CHARGES
Pose:   3 Cluster:   3 Fr_nu:   5974 TotEn:   -12.97
@<TRIPOS>ATOM
      1 C1        -71.7700  -26.5472  -43.1776 C.ar   1 LIG      -0.11500
      2 C2        -72.2706  -25.3144  -43.5856 C.ar   1 LIG      -0.11500
      3 C3        -74.7596  -28.7915  -46.2918 C.ar   1 LIG      -0.11500
      4 C4        -75.2601  -27.5586  -46.6997 C.ar   1 LIG      -0.11500
      5 C5        -72.2608  -27.7231  -43.7459 C.ar   1 LIG      -0.11700
      6 C6        -73.2639  -25.2526  -44.5633 C.ar   1 LIG      -0.11700
      7 C7        -73.7662  -28.8532  -45.3141 C.ar   1 LIG      -0.11700
      8 C8        -74.7694  -26.3827  -46.1315 C.ar   1 LIG      -0.11700
      9 C9        -73.2606  -27.6797  -44.7313 C.ar   1 LIG       0.00400
     10 C10       -73.7697  -26.4261  -45.1461 C.ar   1 LIG       0.00400
     11 H1        -70.9972  -26.5947  -42.4160 H      1 LIG       0.11500
     12 H2        -71.8877  -24.3996  -43.1427 H      1 LIG       0.11500
     13 H3        -75.1421  -29.7069  -46.7344 H      1 LIG       0.11500
     14 H4        -76.0340  -27.5118  -47.4603 H      1 LIG       0.11500
     15 H5        -71.8551  -28.6756  -43.4113 H      1 LIG       0.11500
     16 H6        -73.6402  -24.2780  -44.8673 H      1 LIG       0.11500
     17 H7        -73.3895  -29.8278  -45.0108 H      1 LIG       0.11500
     18 H8        -75.1756  -25.4300  -46.4653 H      1 LIG       0.11500
@<TRIPOS>BOND
      1       1       2 ar
      2       1       5 ar
      3       2       6 ar
      4       3       4 ar
      5       3       7 ar
      6       4       8 ar
      7       5       9 ar
      8       6      10 ar
      9       7       9 ar
     10       8      10 ar
     11       9      10 ar
     12       1      11 1
     13       2      12 1
     14       3      13 1
     15       4      14 1
     16       5      15 1
     17       6      16 1
     18       7      17 1
     19       8      18 1
@<TRIPOS>ALT_TYPE
CGenFF_4.0_ALT_TYPE_SET
CGenFF_4.0 1 CG2R61 2 CG2R61 3 CG2R61 4 CG2R61 5 CG2R61 6 CG2R61 7 CG2R61 8 CG2R61 9 CG2R61 10 CG2R61 11 HGR61 12 HGR61 13 HGR61 14 HGR61 15 HGR61 16 HGR61 17 HGR61 18 HGR61
@<TRIPOS>MOLECULE
naphtalene
 18 19 0 0 0
****
USER_CHARGES
INVALID_CHARGES
Pose:   4 Cluster:   4 Fr_nu: 325890 TotEn:   -12.41
@<TRIPOS>ATOM
      1 C1        -56.7636   -9.0060  -50.1409 C.ar   1 LIG      -0.11500
      2 C2        -55.7899   -9.9374  -50.4892 C.ar   1 LIG      -0.11500
      3 C3        -53.8499   -5.4044  -51.6278 C.ar   1 LIG      -0.11500
      4 C4        -52.8763   -6.3359  -51.9761 C.ar   1 LIG      -0.11500
      5 C5        -56.5291   -7.6445  -50.3352 C.ar   1 LIG      -0.11700
      6 C6        -54.5781   -9.5111  -51.0331 C.ar   1 LIG      -0.11700
      7 C7        -55.0619   -5.8308  -51.0840 C.ar   1 LIG      -0.11700
      8 C8        -53.1107   -7.6974  -51.7818 C.ar   1 LIG      -0.11700
      9 C9        -55.3149   -7.1973  -50.8814 C.ar   1 LIG       0.00400
     10 C10       -54.3248   -8.1445  -51.2355 C.ar   1 LIG       0.00400
     11 H1        -57.7067   -9.3385  -49.7170 H      1 LIG       0.11500
     12 H2        -55.9737  -10.9971  -50.3378 H      1 LIG       0.11500
     13 H3        -53.6668   -4.3443  -51.7792 H      1 LIG       0.11500
     14 H4        -51.9329   -6.0027  -52.3986 H      1 LIG       0.11500
     15 H5        -57.3043   -6.9342  -50.0552 H      1 LIG       0.11500
     16 H6        -53.8315  -10.2567  -51.2985 H      1 LIG       0.11500
     17 H7        -55.8086   -5.0851  -50.8194 H      1 LIG       0.11500
     18 H8        -52.3353   -8.4079  -52.0610 H      1 LIG       0.11500
@<TRIPOS>BOND
      1       1       2 ar
      2       1       5 ar
      3       2       6 ar
      4       3       4 ar
      5       3       7 ar
      6       4       8 ar
      7       5       9 ar
      8       6      10 ar
      9       7       9 ar
     10       8      10 ar
     11       9      10 ar
     12       1      11 1
     13       2      12 1
     14       3      13 1
     15       4      14 1
     16       5      15 1
     17       6      16 1
     18       7      17 1
     19       8      18 1
@<TRIPOS>ALT_TYPE
CGenFF_4.0_ALT_TYPE_SET
CGenFF_4.0 1 CG2R61 2 CG2R61 3 CG2R61 4 CG2R61 5 CG2R61 6 CG2R61 7 CG2R61 8 CG2R61 9 CG2R61 10 CG2R61 11 HGR61 12 HGR61 13 HGR61 14 HGR61 15 HGR61 16 HGR61 17 HGR61 18 HGR61
@<TRIPOS>MOLECULE
naphtalene
 18 19 0 0 0
****
USER_CHARGES
INVALID_CHARGES
Pose:   5 Cluster:   5 Fr_nu: 106458 TotEn:   -12.38
@<TRIPOS>ATOM
      1 C1        -73.1724  -26.9885  -45.2162 C.ar   1 LIG      -0.11500
      2 C2        -73.4557  -25.6441  -45.4376 C.ar   1 LIG      -0.11500
      3 C3        -69.4134  -25.7313  -42.3944 C.ar   1 LIG      -0.11500
      4 C4        -69.6968  -24.3869  -42.6160 C.ar   1 LIG      -0.11500
      5 C5        -72.0971  -27.3513  -44.4046 C.ar   1 LIG      -0.11700
      6 C6        -72.6650  -24.6572  -44.8484 C.ar   1 LIG      -0.11700
      7 C7        -70.2042  -26.7182  -42.9836 C.ar   1 LIG      -0.11700
      8 C8        -70.7720  -24.0241  -43.4276 C.ar   1 LIG      -0.11700
      9 C9        -71.2905  -26.3712  -43.8034 C.ar   1 LIG       0.00400
     10 C10       -71.5786  -25.0041  -44.0287 C.ar   1 LIG       0.00400
     11 H1        -73.7880  -27.7563  -45.6756 H      1 LIG       0.11500
     12 H2        -74.2932  -25.3627  -46.0694 H      1 LIG       0.11500
     13 H3        -68.5760  -26.0134  -41.7625 H      1 LIG       0.11500
     14 H4        -69.0800  -23.6196  -42.1575 H      1 LIG       0.11500
     15 H5        -71.8939  -28.4083  -44.2457 H      1 LIG       0.11500
     16 H6        -72.9051  -23.6125  -45.0349 H      1 LIG       0.11500
     17 H7        -69.9644  -27.7628  -42.7964 H      1 LIG       0.11500
     18 H8        -70.9750  -22.9670  -43.5872 H      1 LIG       0.11500
@<TRIPOS>BOND
      1       1       2 ar
      2       1       5 ar
      3       2       6 ar
      4       3       4 ar
      5       3       7 ar
      6       4       8 ar
      7       5       9 ar
      8       6      10 ar
      9       7       9 ar
     10       8      10 ar
     11       9      10 ar
     12       1      11 1
     13       2      12 1
     14       3      13 1
     15       4      14 1
     16       5      15 1
     17       6      16 1
     18       7      17 1
     19       8      18 1
@<TRIPOS>ALT_TYPE
CGenFF_4.0_ALT_TYPE_SET
CGenFF_4.0 1 CG2R61 2 CG2R61 3 CG2R61 4 CG2R61 5 CG2R61 6 CG2R61 7 CG2R61 8 CG2R61 9 CG2R61 10 CG2R61 11 HGR61 12 HGR61 13 HGR61 14 HGR61 15 HGR61 16 HGR61 17 HGR61 18 HGR61
@<TRIPOS>MOLECULE
naphtalene
 18 19 0 0 0
****
USER_CHARGES
INVALID_CHARGES
Pose:   6 Cluster:   6 Fr_nu: 229769 TotEn:   -12.32
@<TRIPOS>ATOM
      1 C1        -73.0618  -25.5448  -43.6414 C.ar   1 LIG      -0.11500
      2 C2        -72.5647  -24.4386  -42.9588 C.ar   1 LIG      -0.11500
      3 C3        -68.5229  -26.8948  -44.7586 C.ar   1 LIG      -0.11500
      4 C4        -68.0259  -25.7886  -44.0759 C.ar   1 LIG      -0.11500
      5 C5        -72.1847  -26.4351  -44.2614 C.ar   1 LIG      -0.11700
      6 C6        -71.1887  -24.2184  -42.8933 C.ar   1 LIG      -0.11700
      7 C7        -69.8990  -27.1150  -44.8240 C.ar   1 LIG      -0.11700
      8 C8        -68.9030  -24.8981  -43.4560 C.ar   1 LIG      -0.11700
      9 C9        -70.7965  -26.2291  -44.2058 C.ar   1 LIG       0.00400
     10 C10       -70.2911  -25.1042  -43.5116 C.ar   1 LIG       0.00400
     11 H1        -74.1332  -25.7154  -43.6925 H      1 LIG       0.11500
     12 H2        -73.2484  -23.7462  -42.4762 H      1 LIG       0.11500
     13 H3        -67.8395  -27.5878  -45.2414 H      1 LIG       0.11500
     14 H4        -66.9545  -25.6177  -44.0264 H      1 LIG       0.11500
     15 H5        -72.5956  -27.2929  -44.7899 H      1 LIG       0.11500
     16 H6        -70.8223  -23.3475  -42.3538 H      1 LIG       0.11500
     17 H7        -70.2652  -27.9864  -45.3628 H      1 LIG       0.11500
     18 H8        -68.4923  -24.0399  -42.9280 H      1 LIG       0.11500
@<TRIPOS>BOND
      1       1       2 ar
      2       1       5 ar
      3       2       6 ar
      4       3       4 ar
      5       3       7 ar
      6       4       8 ar
      7       5       9 ar
      8       6      10 ar
      9       7       9 ar
     10       8      10 ar
     11       9      10 ar
     12       1      11 1
     13       2      12 1
     14       3      13 1
     15       4      14 1
     16       5      15 1
     17       6      16 1
     18       7      17 1
     19       8      18 1
@<TRIPOS>ALT_TYPE
CGenFF_4.0_ALT_TYPE_SET
CGenFF_4.0 1 CG2R61 2 CG2R61 3 CG2R61 4 CG2R61 5 CG2R61 6 CG2R61 7 CG2R61 8 CG2R61 9 CG2R61 10 CG2R61 11 HGR61 12 HGR61 13 HGR61 14 HGR61 15 HGR61 16 HGR61 17 HGR61 18 HGR61
@<TRIPOS>MOLECULE
naphtalene
 18 19 0 0 0
****
USER_CHARGES
INVALID_CHARGES
Pose:   7 Cluster:   7 Fr_nu: 143413 TotEn:   -12.29
@<TRIPOS>ATOM
      1 C1        -74.2172  -29.4705  -47.3571 C.ar   1 LIG      -0.11500
      2 C2        -75.1608  -28.4907  -47.0633 C.ar   1 LIG      -0.11500
      3 C3        -70.9859  -27.2140  -44.5041 C.ar   1 LIG      -0.11500
      4 C4        -71.9296  -26.2342  -44.2104 C.ar   1 LIG      -0.11500
      5 C5        -72.9414  -29.4022  -46.7964 C.ar   1 LIG      -0.11700
      6 C6        -74.8325  -27.4388  -46.2077 C.ar   1 LIG      -0.11700
      7 C7        -71.3143  -28.2659  -45.3597 C.ar   1 LIG      -0.11700
      8 C8        -73.2053  -26.3023  -44.7711 C.ar   1 LIG      -0.11700
      9 C9        -72.5936  -28.3505  -45.9331 C.ar   1 LIG       0.00400
     10 C10       -73.5532  -27.3541  -45.6344 C.ar   1 LIG       0.00400
     11 H1        -74.4732  -30.2889  -48.0237 H      1 LIG       0.11500
     12 H2        -76.1537  -28.5449  -47.5001 H      1 LIG       0.11500
     13 H3        -69.9926  -27.1604  -44.0674 H      1 LIG       0.11500
     14 H4        -71.6726  -25.4153  -43.5449 H      1 LIG       0.11500
     15 H5        -72.2197  -30.1790  -47.0404 H      1 LIG       0.11500
     16 H6        -75.5859  -26.6842  -45.9916 H      1 LIG       0.11500
     17 H7        -70.5609  -29.0208  -45.5750 H      1 LIG       0.11500
     18 H8        -73.9270  -25.5252  -44.5278 H      1 LIG       0.11500
@<TRIPOS>BOND
      1       1       2 ar
      2       1       5 ar
      3       2       6 ar
      4       3       4 ar
      5       3       7 ar
      6       4       8 ar
      7       5       9 ar
      8       6      10 ar
      9       7       9 ar
     10       8      10 ar
     11       9      10 ar
     12       1      11 1
     13       2      12 1
     14       3      13 1
     15       4      14 1
     16       5      15 1
     17       6      16 1
     18       7      17 1
     19       8      18 1
@<TRIPOS>ALT_TYPE
CGenFF_4.0_ALT_TYPE_SET
CGenFF_4.0 1 CG2R61 2 CG2R61 3 CG2R61 4 CG2R61 5 CG2R61 6 CG2R61 7 CG2R61 8 CG2R61 9 CG2R61 10 CG2R61 11 HGR61 12 HGR61 13 HGR61 14 HGR61 15 HGR61 16 HGR61 17 HGR61 18 HGR61
@<TRIPOS>MOLECULE
naphtalene
 18 19 0 0 0
****
USER_CHARGES
INVALID_CHARGES
Pose:   8 Cluster:   8 Fr_nu: 311867 TotEn:   -12.06
@<TRIPOS>ATOM
      1 C1        -75.0319  -20.5007  -25.1557 C.ar   1 LIG      -0.11500
      2 C2        -75.5998  -19.2343  -25.0530 C.ar   1 LIG      -0.11500
      3 C3        -78.7195  -21.9238  -27.9929 C.ar   1 LIG      -0.11500
      4 C4        -79.2873  -20.6573  -27.8901 C.ar   1 LIG      -0.11500
      5 C5        -75.6623  -21.4896  -25.9116 C.ar   1 LIG      -0.11700
      6 C6        -76.8000  -18.9518  -25.7056 C.ar   1 LIG      -0.11700
      7 C7        -77.5191  -22.2062  -27.3403 C.ar   1 LIG      -0.11700
      8 C8        -78.6571  -19.6684  -27.1342 C.ar   1 LIG      -0.11700
      9 C9        -76.8710  -21.2229  -26.5752 C.ar   1 LIG       0.00400
     10 C10       -77.4484  -19.9351  -26.4706 C.ar   1 LIG       0.00400
     11 H1        -74.0978  -20.7202  -24.6470 H      1 LIG       0.11500
     12 H2        -75.1082  -18.4651  -24.4645 H      1 LIG       0.11500
     13 H3        -79.2107  -22.6936  -28.5815 H      1 LIG       0.11500
     14 H4        -80.2221  -20.4388  -28.3978 H      1 LIG       0.11500
     15 H5        -75.2005  -22.4726  -25.9776 H      1 LIG       0.11500
     16 H6        -77.2256  -17.9549  -25.6118 H      1 LIG       0.11500
     17 H7        -77.0934  -23.2030  -27.4348 H      1 LIG       0.11500
     18 H8        -79.1191  -18.6855  -27.0675 H      1 LIG       0.11500
@<TRIPOS>BOND
      1       1       2 ar
      2       1       5 ar
      3       2       6 ar
      4       3       4 ar
      5       3       7 ar
      6       4       8 ar
      7       5       9 ar
      8       6      10 ar
      9       7       9 ar
     10       8      10 ar
     11       9      10 ar
     12       1      11 1
     13       2      12 1
     14       3      13 1
     15       4      14 1
     16       5      15 1
     17       6      16 1
     18       7      17 1
     19       8      18 1
@<TRIPOS>ALT_TYPE
CGenFF_4.0_ALT_TYPE_SET
CGenFF_4.0 1 CG2R61 2 CG2R61 3 CG2R61 4 CG2R61 5 CG2R61 6 CG2R61 7 CG2R61 8 CG2R61 9 CG2R61 10 CG2R61 11 HGR61 12 HGR61 13 HGR61 14 HGR61 15 HGR61 16 HGR61 17 HGR61 18 HGR61
@<TRIPOS>MOLECULE
naphtalene
 18 19 0 0 0
****
USER_CHARGES
INVALID_CHARGES
Pose:   9 Cluster:   9 Fr_nu:  26652 TotEn:   -11.93
@<TRIPOS>ATOM
      1 C1        -63.9442  -19.6468  -11.3750 C.ar   1 LIG      -0.11500
      2 C2        -63.5868  -18.3026  -11.4227 C.ar   1 LIG      -0.11500
      3 C3        -65.3919  -19.4261  -16.0149 C.ar   1 LIG      -0.11500
      4 C4        -65.0344  -18.0819  -16.0624 C.ar   1 LIG      -0.11500
      5 C5        -64.4830  -20.2667  -12.5028 C.ar   1 LIG      -0.11700
      6 C6        -63.7666  -17.5731  -12.5982 C.ar   1 LIG      -0.11700
      7 C7        -65.2120  -20.1556  -14.8393 C.ar   1 LIG      -0.11700
      8 C8        -64.4957  -17.4619  -14.9346 C.ar   1 LIG      -0.11700
      9 C9        -64.6711  -19.5477  -13.6946 C.ar   1 LIG       0.00400
     10 C10       -64.3076  -18.1808  -13.7429 C.ar   1 LIG       0.00400
     11 H1        -63.8045  -20.2140  -10.4594 H      1 LIG       0.11500
     12 H2        -63.1672  -17.8210  -10.5442 H      1 LIG       0.11500
     13 H3        -65.8115  -19.9084  -16.8932 H      1 LIG       0.11500
     14 H4        -65.1757  -17.5148  -16.9778 H      1 LIG       0.11500
     15 H5        -64.7556  -21.3183  -12.4426 H      1 LIG       0.11500
     16 H6        -63.4796  -16.5237  -12.6129 H      1 LIG       0.11500
     17 H7        -65.4982  -21.2051  -14.8250 H      1 LIG       0.11500
     18 H8        -64.2237  -16.4100  -14.9944 H      1 LIG       0.11500
@<TRIPOS>BOND
      1       1       2 ar
      2       1       5 ar
      3       2       6 ar
      4       3       4 ar
      5       3       7 ar
      6       4       8 ar
      7       5       9 ar
      8       6      10 ar
      9       7       9 ar
     10       8      10 ar
     11       9      10 ar
     12       1      11 1
     13       2      12 1
     14       3      13 1
     15       4      14 1
     16       5      15 1
     17       6      16 1
     18       7      17 1
     19       8      18 1
@<TRIPOS>ALT_TYPE
CGenFF_4.0_ALT_TYPE_SET
CGenFF_4.0 1 CG2R61 2 CG2R61 3 CG2R61 4 CG2R61 5 CG2R61 6 CG2R61 7 CG2R61 8 CG2R61 9 CG2R61 10 CG2R61 11 HGR61 12 HGR61 13 HGR61 14 HGR61 15 HGR61 16 HGR61 17 HGR61 18 HGR61
@<TRIPOS>MOLECULE
naphtalene
 18 19 0 0 0
****
USER_CHARGES
INVALID_CHARGES
Pose:  10 Cluster:  10 Fr_nu: 247099 TotEn:   -11.73
@<TRIPOS>ATOM
      1 C1        -51.5048    2.9850  -32.4306 C.ar   1 LIG      -0.11500
      2 C2        -52.7712    3.2095  -31.8987 C.ar   1 LIG      -0.11500
      3 C3        -51.8421    7.1173  -34.9768 C.ar   1 LIG      -0.11500
      4 C4        -53.1085    7.3417  -34.4449 C.ar   1 LIG      -0.11500
      5 C5        -50.9529    3.8981  -33.3296 C.ar   1 LIG      -0.11700
      6 C6        -53.4905    4.3477  -32.2636 C.ar   1 LIG      -0.11700
      7 C7        -51.1227    5.9790  -34.6117 C.ar   1 LIG      -0.11700
      8 C8        -53.6605    6.4286  -33.5459 C.ar   1 LIG      -0.11700
      9 C9        -51.6628    5.0493  -33.7082 C.ar   1 LIG       0.00400
     10 C10       -52.9506    5.2774  -33.1673 C.ar   1 LIG       0.00400
     11 H1        -50.9455    2.0984  -32.1465 H      1 LIG       0.11500
     12 H2        -53.1998    2.4981  -31.1987 H      1 LIG       0.11500
     13 H3        -51.4128    7.8285  -35.6768 H      1 LIG       0.11500
     14 H4        -53.6679    8.2277  -34.7304 H      1 LIG       0.11500
     15 H5        -49.9617    3.7021  -33.7331 H      1 LIG       0.11500
     16 H6        -54.4784    4.5032  -31.8351 H      1 LIG       0.11500
     17 H7        -50.1346    5.8241  -35.0398 H      1 LIG       0.11500
     18 H8        -54.6521    6.6240  -33.1428 H      1 LIG       0.11500
@<TRIPOS>BOND
      1       1       2 ar
      2       1       5 ar
      3       2       6 ar
      4       3       4 ar
      5       3       7 ar
      6       4       8 ar
      7       5       9 ar
      8       6      10 ar
      9       7       9 ar
     10       8      10 ar
     11       9      10 ar
     12       1      11 1
     13       2      12 1
     14       3      13 1
     15       4      14 1
     16       5      15 1
     17       6      16 1
     18       7      17 1
     19       8      18 1
@<TRIPOS>ALT_TYPE
CGenFF_4.0_ALT_TYPE_SET
CGenFF_4.0 1 CG2R61 2 CG2R61 3 CG2R61 4 CG2R61 5 CG2R61 6 CG2R61 7 CG2R61 8 CG2R61 9 CG2R61 10 CG2R61 11 HGR61 12 HGR61 13 HGR61 14 HGR61 15 HGR61 16 HGR61 17 HGR61 18 HGR61
@<TRIPOS>MOLECULE
naphtalene
 18 19 0 0 0
****
USER_CHARGES
INVALID_CHARGES
Pose:  11 Cluster:  11 Fr_nu: 270450 TotEn:   -11.72
@<TRIPOS>ATOM
      1 C1        -55.5345   -6.1403  -51.3540 C.ar   1 LIG      -0.11500
      2 C2        -56.7587   -6.7750  -51.5417 C.ar   1 LIG      -0.11500
      3 C3        -53.3486  -10.4703  -50.9725 C.ar   1 LIG      -0.11500
      4 C4        -54.5729  -11.1049  -51.1602 C.ar   1 LIG      -0.11500
      5 C5        -54.3774   -6.8966  -51.1651 C.ar   1 LIG      -0.11700
      6 C6        -56.8307   -8.1682  -51.5413 C.ar   1 LIG      -0.11700
      7 C7        -53.2766   -9.0770  -50.9730 C.ar   1 LIG      -0.11700
      8 C8        -55.7300  -10.3487  -51.3491 C.ar   1 LIG      -0.11700
      9 C9        -54.4312   -8.3000  -51.1616 C.ar   1 LIG       0.00400
     10 C10       -55.6762   -8.9453  -51.3525 C.ar   1 LIG       0.00400
     11 H1        -55.4791   -5.0556  -51.3539 H      1 LIG       0.11500
     12 H2        -57.6589   -6.1853  -51.6890 H      1 LIG       0.11500
     13 H3        -52.4478  -11.0595  -50.8253 H      1 LIG       0.11500
     14 H4        -54.6278  -12.1895  -51.1588 H      1 LIG       0.11500
     15 H5        -53.4313   -6.3792  -51.0198 H      1 LIG       0.11500
     16 H6        -57.7982   -8.6431  -51.6904 H      1 LIG       0.11500
     17 H7        -52.3089   -8.6023  -50.8247 H      1 LIG       0.11500
     18 H8        -56.6764  -10.8659  -51.4936 H      1 LIG       0.11500
@<TRIPOS>BOND
      1       1       2 ar
      2       1       5 ar
      3       2       6 ar
      4       3       4 ar
      5       3       7 ar
      6       4       8 ar
      7       5       9 ar
      8       6      10 ar
      9       7       9 ar
     10       8      10 ar
     11       9      10 ar
     12       1      11 1
     13       2      12 1
     14       3      13 1
     15       4      14 1
     16       5      15 1
     17       6      16 1
     18       7      17 1
     19       8      18 1
@<TRIPOS>ALT_TYPE
CGenFF_4.0_ALT_TYPE_SET
CGenFF_4.0 1 CG2R61 2 CG2R61 3 CG2R61 4 CG2R61 5 CG2R61 6 CG2R61 7 CG2R61 8 CG2R61 9 CG2R61 10 CG2R61 11 HGR61 12 HGR61 13 HGR61 14 HGR61 15 HGR61 16 HGR61 17 HGR61 18 HGR61
@<TRIPOS>MOLECULE
naphtalene
 18 19 0 0 0
****
USER_CHARGES
INVALID_CHARGES
Pose:  12 Cluster:  12 Fr_nu:   4969 TotEn:   -11.34
@<TRIPOS>ATOM
      1 C1        -53.1564    4.7910  -38.0787 C.ar   1 LIG      -0.11500
      2 C2        -54.4927    4.5215  -37.7983 C.ar   1 LIG      -0.11500
      3 C3        -52.2046    5.0281  -33.3131 C.ar   1 LIG      -0.11500
      4 C4        -53.5409    4.7587  -33.0329 C.ar   1 LIG      -0.11500
      5 C5        -52.2495    4.9851  -37.0365 C.ar   1 LIG      -0.11700
      6 C6        -54.9272    4.4451  -36.4749 C.ar   1 LIG      -0.11700
      7 C7        -51.7701    5.1045  -34.6368 C.ar   1 LIG      -0.11700
      8 C8        -54.4480    4.5646  -34.0750 C.ar   1 LIG      -0.11700
      9 C9        -52.6693    4.9119  -35.6982 C.ar   1 LIG       0.00400
     10 C10       -54.0282    4.6379  -35.4132 C.ar   1 LIG       0.00400
     11 H1        -52.8189    4.8509  -39.1092 H      1 LIG       0.11500
     12 H2        -55.1979    4.3703  -38.6104 H      1 LIG       0.11500
     13 H3        -51.4987    5.1793  -32.5013 H      1 LIG       0.11500
     14 H4        -53.8782    4.7003  -32.0022 H      1 LIG       0.11500
     15 H5        -51.2098    5.1950  -37.2791 H      1 LIG       0.11500
     16 H6        -55.9762    4.2328  -36.2790 H      1 LIG       0.11500
     17 H7        -50.7210    5.3160  -34.8324 H      1 LIG       0.11500
     18 H8        -55.4880    4.3555  -33.8326 H      1 LIG       0.11500
@<TRIPOS>BOND
      1       1       2 ar
      2       1       5 ar
      3       2       6 ar
      4       3       4 ar
      5       3       7 ar
      6       4       8 ar
      7       5       9 ar
      8       6      10 ar
      9       7       9 ar
     10       8      10 ar
     11       9      10 ar
     12       1      11 1
     13       2      12 1
     14       3      13 1
     15       4      14 1
     16       5      15 1
     17       6      16 1
     18       7      17 1
     19       8      18 1
@<TRIPOS>ALT_TYPE
CGenFF_4.0_ALT_TYPE_SET
CGenFF_4.0 1 CG2R61 2 CG2R61 3 CG2R61 4 CG2R61 5 CG2R61 6 CG2R61 7 CG2R61 8 CG2R61 9 CG2R61 10 CG2R61 11 HGR61 12 HGR61 13 HGR61 14 HGR61 15 HGR61 16 HGR61 17 HGR61 18 HGR61
@<TRIPOS>MOLECULE
naphtalene
 18 19 0 0 0
****
USER_CHARGES
INVALID_CHARGES
Pose:  13 Cluster:  13 Fr_nu: 453037 TotEn:   -11.29
@<TRIPOS>ATOM
      1 C1        -64.8151    3.2432  -27.4409 C.ar   1 LIG      -0.11500
      2 C2        -65.5828    2.4088  -28.2479 C.ar   1 LIG      -0.11500
      3 C3        -63.2928   -0.6163  -24.8993 C.ar   1 LIG      -0.11500
      4 C4        -64.0605   -1.4506  -25.7064 C.ar   1 LIG      -0.11500
      5 C5        -64.0519    2.7039  -26.4049 C.ar   1 LIG      -0.11700
      6 C6        -65.5903    1.0321  -28.0223 C.ar   1 LIG      -0.11700
      7 C7        -63.2853    0.7604  -25.1251 C.ar   1 LIG      -0.11700
      8 C8        -64.8238   -0.9115  -26.7424 C.ar   1 LIG      -0.11700
      9 C9        -64.0475    1.3204  -26.1633 C.ar   1 LIG       0.00400
     10 C10       -64.8282    0.4720  -26.9840 C.ar   1 LIG       0.00400
     11 H1        -64.8101    4.3149  -27.6167 H      1 LIG       0.11500
     12 H2        -66.1764    2.8296  -29.0543 H      1 LIG       0.11500
     13 H3        -62.6987   -1.0366  -24.0927 H      1 LIG       0.11500
     14 H4        -64.0663   -2.5221  -25.5293 H      1 LIG       0.11500
     15 H5        -63.4597    3.3751  -25.7863 H      1 LIG       0.11500
     16 H6        -66.1974    0.3988  -28.6659 H      1 LIG       0.11500
     17 H7        -62.6775    1.3935  -24.4820 H      1 LIG       0.11500
     18 H8        -65.4167   -1.5824  -27.3607 H      1 LIG       0.11500
@<TRIPOS>BOND
      1       1       2 ar
      2       1       5 ar
      3       2       6 ar
      4       3       4 ar
      5       3       7 ar
      6       4       8 ar
      7       5       9 ar
      8       6      10 ar
      9       7       9 ar
     10       8      10 ar
     11       9      10 ar
     12       1      11 1
     13       2      12 1
     14       3      13 1
     15       4      14 1
     16       5      15 1
     17       6      16 1
     18       7      17 1
     19       8      18 1
@<TRIPOS>ALT_TYPE
CGenFF_4.0_ALT_TYPE_SET
CGenFF_4.0 1 CG2R61 2 CG2R61 3 CG2R61 4 CG2R61 5 CG2R61 6 CG2R61 7 CG2R61 8 CG2R61 9 CG2R61 10 CG2R61 11 HGR61 12 HGR61 13 HGR61 14 HGR61 15 HGR61 16 HGR61 17 HGR61 18 HGR61
@<TRIPOS>MOLECULE
naphtalene
 18 19 0 0 0
****
USER_CHARGES
INVALID_CHARGES
Pose:  14 Cluster:  14 Fr_nu: 210429 TotEn:   -11.24
@<TRIPOS>ATOM
      1 C1        -71.1092  -28.8607  -42.3951 C.ar   1 LIG      -0.11500
      2 C2        -69.8338  -28.5612  -42.8649 C.ar   1 LIG      -0.11500
      3 C3        -72.3802  -24.1880  -42.8679 C.ar   1 LIG      -0.11500
      4 C4        -71.1048  -23.8887  -43.3376 C.ar   1 LIG      -0.11500
      5 C5        -72.0648  -27.8511  -42.2767 C.ar   1 LIG      -0.11700
      6 C6        -69.5091  -27.2512  -43.2180 C.ar   1 LIG      -0.11700
      7 C7        -72.7049  -25.4981  -42.5148 C.ar   1 LIG      -0.11700
      8 C8        -70.1490  -24.8981  -43.4560 C.ar   1 LIG      -0.11700
      9 C9        -71.7554  -26.5268  -42.6275 C.ar   1 LIG       0.00400
     10 C10       -70.4584  -26.2224  -43.1052 C.ar   1 LIG       0.00400
     11 H1        -71.3612  -29.8806  -42.1199 H      1 LIG       0.11500
     12 H2        -69.0907  -29.3479  -42.9569 H      1 LIG       0.11500
     13 H3        -73.1240  -23.4016  -42.7757 H      1 LIG       0.11500
     14 H4        -70.8529  -22.8683  -43.6113 H      1 LIG       0.11500
     15 H5        -73.0553  -28.1081  -41.9068 H      1 LIG       0.11500
     16 H6        -68.5062  -27.0401  -43.5833 H      1 LIG       0.11500
     17 H7        -73.7080  -25.7092  -42.1503 H      1 LIG       0.11500
     18 H8        -69.1582  -24.6412  -43.8251 H      1 LIG       0.11500
@<TRIPOS>BOND
      1       1       2 ar
      2       1       5 ar
      3       2       6 ar
      4       3       4 ar
      5       3       7 ar
      6       4       8 ar
      7       5       9 ar
      8       6      10 ar
      9       7       9 ar
     10       8      10 ar
     11       9      10 ar
     12       1      11 1
     13       2      12 1
     14       3      13 1
     15       4      14 1
     16       5      15 1
     17       6      16 1
     18       7      17 1
     19       8      18 1
@<TRIPOS>ALT_TYPE
CGenFF_4.0_ALT_TYPE_SET
CGenFF_4.0 1 CG2R61 2 CG2R61 3 CG2R61 4 CG2R61 5 CG2R61 6 CG2R61 7 CG2R61 8 CG2R61 9 CG2R61 10 CG2R61 11 HGR61 12 HGR61 13 HGR61 14 HGR61 15 HGR61 16 HGR61 17 HGR61 18 HGR61
@<TRIPOS>MOLECULE
naphtalene
 18 19 0 0 0
****
USER_CHARGES
INVALID_CHARGES
Pose:  15 Cluster:  15 Fr_nu:  19175 TotEn:   -11.15
@<TRIPOS>ATOM
      1 C1        -69.8861    0.6658  -28.6155 C.ar   1 LIG      -0.11500
      2 C2        -68.9449    1.5709  -29.0971 C.ar   1 LIG      -0.11500
      3 C3        -66.3603   -1.7791  -26.3211 C.ar   1 LIG      -0.11500
      4 C4        -65.4193   -0.8740  -26.8028 C.ar   1 LIG      -0.11500
      5 C5        -69.4833   -0.3953  -27.8042 C.ar   1 LIG      -0.11700
      6 C6        -67.5975    1.4184  -28.7694 C.ar   1 LIG      -0.11700
      7 C7        -67.7079   -1.6265  -26.6488 C.ar   1 LIG      -0.11700
      8 C8        -65.8220    0.1872  -27.6142 C.ar   1 LIG      -0.11700
      9 C9        -68.1311   -0.5643  -27.4643 C.ar   1 LIG       0.00400
     10 C10       -67.1741    0.3561  -27.9541 C.ar   1 LIG       0.00400
     11 H1        -70.9348    0.7848  -28.8714 H      1 LIG       0.11500
     12 H2        -69.2596    2.3968  -29.7284 H      1 LIG       0.11500
     13 H3        -66.0463   -2.6054  -25.6895 H      1 LIG       0.11500
     14 H4        -64.3705   -0.9942  -26.5477 H      1 LIG       0.11500
     15 H5        -70.2362   -1.0910  -27.4394 H      1 LIG       0.11500
     16 H6        -66.8792    2.1381  -29.1567 H      1 LIG       0.11500
     17 H7        -68.4261   -2.3458  -26.2608 H      1 LIG       0.11500
     18 H8        -65.0691    0.8825  -27.9797 H      1 LIG       0.11500
@<TRIPOS>BOND
      1       1       2 ar
      2       1       5 ar
      3       2       6 ar
      4       3       4 ar
      5       3       7 ar
      6       4       8 ar
      7       5       9 ar
      8       6      10 ar
      9       7       9 ar
     10       8      10 ar
     11       9      10 ar
     12       1      11 1
     13       2      12 1
     14       3      13 1
     15       4      14 1
     16       5      15 1
     17       6      16 1
     18       7      17 1
     19       8      18 1
@<TRIPOS>ALT_TYPE
CGenFF_4.0_ALT_TYPE_SET
CGenFF_4.0 1 CG2R61 2 CG2R61 3 CG2R61 4 CG2R61 5 CG2R61 6 CG2R61 7 CG2R61 8 CG2R61 9 CG2R61 10 CG2R61 11 HGR61 12 HGR61 13 HGR61 14 HGR61 15 HGR61 16 HGR61 17 HGR61 18 HGR61
@<TRIPOS>MOLECULE
naphtalene
 18 19 0 0 0
****
USER_CHARGES
INVALID_CHARGES
Pose:  16 Cluster:  16 Fr_nu:  34432 TotEn:   -11.10
@<TRIPOS>ATOM
      1 C1        -49.7136    7.7916  -31.0327 C.ar   1 LIG      -0.11500
      2 C2        -50.8802    7.9316  -30.2869 C.ar   1 LIG      -0.11500
      3 C3        -51.8506    4.3512  -33.7290 C.ar   1 LIG      -0.11500
      4 C4        -53.0172    4.4913  -32.9831 C.ar   1 LIG      -0.11500
      5 C5        -49.6585    6.8673  -32.0763 C.ar   1 LIG      -0.11700
      6 C6        -51.9962    7.1481  -30.5818 C.ar   1 LIG      -0.11700
      7 C7        -50.7346    5.1348  -33.4341 C.ar   1 LIG      -0.11700
      8 C8        -53.0724    5.4155  -31.9394 C.ar   1 LIG      -0.11700
      9 C9        -50.7723    6.0702  -32.3871 C.ar   1 LIG       0.00400
     10 C10       -51.9586    6.2126  -31.6286 C.ar   1 LIG       0.00400
     11 H1        -48.8450    8.4014  -30.8023 H      1 LIG       0.11500
     12 H2        -50.9222    8.6517  -29.4748 H      1 LIG       0.11500
     13 H3        -51.8080    3.6313  -34.5415 H      1 LIG       0.11500
     14 H4        -53.8850    3.8802  -33.2130 H      1 LIG       0.11500
     15 H5        -48.7360    6.7744  -32.6457 H      1 LIG       0.11500
     16 H6        -52.8978    7.2748  -29.9860 H      1 LIG       0.11500
     17 H7        -49.8334    5.0086  -34.0305 H      1 LIG       0.11500
     18 H8        -53.9946    5.5080  -31.3694 H      1 LIG       0.11500
@<TRIPOS>BOND
      1       1       2 ar
      2       1       5 ar
      3       2       6 ar
      4       3       4 ar
      5       3       7 ar
      6       4       8 ar
      7       5       9 ar
      8       6      10 ar
      9       7       9 ar
     10       8      10 ar
     11       9      10 ar
     12       1      11 1
     13       2      12 1
     14       3      13 1
     15       4      14 1
     16       5      15 1
     17       6      16 1
     18       7      17 1
     19       8      18 1
@<TRIPOS>ALT_TYPE
CGenFF_4.0_ALT_TYPE_SET
CGenFF_4.0 1 CG2R61 2 CG2R61 3 CG2R61 4 CG2R61 5 CG2R61 6 CG2R61 7 CG2R61 8 CG2R61 9 CG2R61 10 CG2R61 11 HGR61 12 HGR61 13 HGR61 14 HGR61 15 HGR61 16 HGR61 17 HGR61 18 HGR61
@<TRIPOS>MOLECULE
naphtalene
 18 19 0 0 0
****
USER_CHARGES
INVALID_CHARGES
Pose:  17 Cluster:  17 Fr_nu: 172384 TotEn:   -10.74
@<TRIPOS>ATOM
      1 C1        -72.6207  -24.3774  -44.3282 C.ar   1 LIG      -0.11500
      2 C2        -72.1906  -24.3774  -43.0047 C.ar   1 LIG      -0.11500
      3 C3        -72.6206  -29.2428  -44.3279 C.ar   1 LIG      -0.11500
      4 C4        -72.1905  -29.2427  -43.0043 C.ar   1 LIG      -0.11500
      5 C5        -72.8366  -25.5851  -44.9925 C.ar   1 LIG      -0.11700
      6 C6        -71.9748  -25.5849  -42.3402 C.ar   1 LIG      -0.11700
      7 C7        -72.8365  -28.0352  -44.9924 C.ar   1 LIG      -0.11700
      8 C8        -71.9746  -28.0350  -42.3400 C.ar   1 LIG      -0.11700
      9 C9        -72.6243  -26.8101  -44.3392 C.ar   1 LIG       0.00400
     10 C10       -72.1869  -26.8100  -42.9933 C.ar   1 LIG       0.00400
     11 H1        -72.7881  -23.4370  -44.8452 H      1 LIG       0.11500
     12 H2        -72.0232  -23.4366  -42.4883 H      1 LIG       0.11500
     13 H3        -72.7885  -30.1835  -44.8449 H      1 LIG       0.11500
     14 H4        -72.0220  -30.1833  -42.4884 H      1 LIG       0.11500
     15 H5        -73.1723  -25.5612  -46.0272 H      1 LIG       0.11500
     16 H6        -71.6391  -25.5611  -41.3055 H      1 LIG       0.11500
     17 H7        -73.1729  -28.0592  -46.0268 H      1 LIG       0.11500
     18 H8        -71.6381  -28.0587  -41.3055 H      1 LIG       0.11500
@<TRIPOS>BOND
      1       1       2 ar
      2       1       5 ar
      3       2       6 ar
      4       3       4 ar
      5       3       7 ar
      6       4       8 ar
      7       5       9 ar
      8       6      10 ar
      9       7       9 ar
     10       8      10 ar
     11       9      10 ar
     12       1      11 1
     13       2      12 1
     14       3      13 1
     15       4      14 1
     16       5      15 1
     17       6      16 1
     18       7      17 1
     19       8      18 1
@<TRIPOS>ALT_TYPE
CGenFF_4.0_ALT_TYPE_SET
CGenFF_4.0 1 CG2R61 2 CG2R61 3 CG2R61 4 CG2R61 5 CG2R61 6 CG2R61 7 CG2R61 8 CG2R61 9 CG2R61 10 CG2R61 11 HGR61 12 HGR61 13 HGR61 14 HGR61 15 HGR61 16 HGR61 17 HGR61 18 HGR61
@<TRIPOS>MOLECULE
naphtalene
 18 19 0 0 0
****
USER_CHARGES
INVALID_CHARGES
Pose:  18 Cluster:  18 Fr_nu:  92285 TotEn:   -10.73
@<TRIPOS>ATOM
      1 C1        -61.9465  -21.2012  -49.3349 C.ar   1 LIG      -0.11500
      2 C2        -61.0252  -21.4118  -48.3132 C.ar   1 LIG      -0.11500
      3 C3        -65.4398  -23.1917  -46.5950 C.ar   1 LIG      -0.11500
      4 C4        -64.5185  -23.4024  -45.5734 C.ar   1 LIG      -0.11500
      5 C5        -63.2760  -21.5895  -49.1675 C.ar   1 LIG      -0.11700
      6 C6        -61.4298  -22.0116  -47.1204 C.ar   1 LIG      -0.11700
      7 C7        -65.0352  -22.5918  -47.7878 C.ar   1 LIG      -0.11700
      8 C8        -63.1889  -23.0141  -45.7406 C.ar   1 LIG      -0.11700
      9 C9        -63.7009  -22.1947  -47.9735 C.ar   1 LIG       0.00400
     10 C10       -62.7640  -22.4089  -46.9347 C.ar   1 LIG       0.00400
     11 H1        -61.6308  -20.7347  -50.2635 H      1 LIG       0.11500
     12 H2        -59.9905  -21.1089  -48.4444 H      1 LIG       0.11500
     13 H3        -66.4750  -23.4943  -46.4643 H      1 LIG       0.11500
     14 H4        -64.8344  -23.8701  -44.6456 H      1 LIG       0.11500
     15 H5        -63.9788  -21.4154  -49.9797 H      1 LIG       0.11500
     16 H6        -60.6928  -22.1661  -46.3351 H      1 LIG       0.11500
     17 H7        -65.7725  -22.4367  -48.5727 H      1 LIG       0.11500
     18 H8        -62.4857  -23.1888  -44.9288 H      1 LIG       0.11500
@<TRIPOS>BOND
      1       1       2 ar
      2       1       5 ar
      3       2       6 ar
      4       3       4 ar
      5       3       7 ar
      6       4       8 ar
      7       5       9 ar
      8       6      10 ar
      9       7       9 ar
     10       8      10 ar
     11       9      10 ar
     12       1      11 1
     13       2      12 1
     14       3      13 1
     15       4      14 1
     16       5      15 1
     17       6      16 1
     18       7      17 1
     19       8      18 1
@<TRIPOS>ALT_TYPE
CGenFF_4.0_ALT_TYPE_SET
CGenFF_4.0 1 CG2R61 2 CG2R61 3 CG2R61 4 CG2R61 5 CG2R61 6 CG2R61 7 CG2R61 8 CG2R61 9 CG2R61 10 CG2R61 11 HGR61 12 HGR61 13 HGR61 14 HGR61 15 HGR61 16 HGR61 17 HGR61 18 HGR61
@<TRIPOS>MOLECULE
naphtalene
 18 19 0 0 0
****
USER_CHARGES
INVALID_CHARGES
Pose:  19 Cluster:  19 Fr_nu:  22308 TotEn:   -10.39
@<TRIPOS>ATOM
      1 C1        -72.3645  -30.7928  -44.3449 C.ar   1 LIG      -0.11500
      2 C2        -72.3983  -29.6188  -43.5983 C.ar   1 LIG      -0.11500
      3 C3        -74.9413  -28.6311  -47.8605 C.ar   1 LIG      -0.11500
      4 C4        -74.9751  -27.4571  -47.1138 C.ar   1 LIG      -0.11500
      5 C5        -72.9871  -30.8455  -45.5923 C.ar   1 LIG      -0.11700
      6 C6        -73.0548  -28.4930  -44.0961 C.ar   1 LIG      -0.11700
      7 C7        -74.2847  -29.7569  -47.3626 C.ar   1 LIG      -0.11700
      8 C8        -74.3526  -27.4044  -45.8664 C.ar   1 LIG      -0.11700
      9 C9        -73.6527  -29.7218  -46.1090 C.ar   1 LIG       0.00400
     10 C10       -73.6870  -28.5280  -45.3497 C.ar   1 LIG       0.00400
     11 H1        -71.8537  -31.6691  -43.9566 H      1 LIG       0.11500
     12 H2        -71.9130  -29.5788  -42.6274 H      1 LIG       0.11500
     13 H3        -75.4264  -28.6717  -48.8317 H      1 LIG       0.11500
     14 H4        -75.4872  -26.5816  -47.5020 H      1 LIG       0.11500
     15 H5        -72.9484  -31.7739  -46.1583 H      1 LIG       0.11500
     16 H6        -73.0682  -27.5858  -43.4956 H      1 LIG       0.11500
     17 H7        -74.2707  -30.6637  -47.9636 H      1 LIG       0.11500
     18 H8        -74.3918  -26.4762  -45.2998 H      1 LIG       0.11500
@<TRIPOS>BOND
      1       1       2 ar
      2       1       5 ar
      3       2       6 ar
      4       3       4 ar
      5       3       7 ar
      6       4       8 ar
      7       5       9 ar
      8       6      10 ar
      9       7       9 ar
     10       8      10 ar
     11       9      10 ar
     12       1      11 1
     13       2      12 1
     14       3      13 1
     15       4      14 1
     16       5      15 1
     17       6      16 1
     18       7      17 1
     19       8      18 1
@<TRIPOS>ALT_TYPE
CGenFF_4.0_ALT_TYPE_SET
CGenFF_4.0 1 CG2R61 2 CG2R61 3 CG2R61 4 CG2R61 5 CG2R61 6 CG2R61 7 CG2R61 8 CG2R61 9 CG2R61 10 CG2R61 11 HGR61 12 HGR61 13 HGR61 14 HGR61 15 HGR61 16 HGR61 17 HGR61 18 HGR61
@<TRIPOS>MOLECULE
naphtalene
 18 19 0 0 0
****
USER_CHARGES
INVALID_CHARGES
Pose:  20 Cluster:  20 Fr_nu:  89691 TotEn:   -10.37
@<TRIPOS>ATOM
      1 C1        -62.3586   -0.0051  -24.3395 C.ar   1 LIG      -0.11500
      2 C2        -62.3891   -1.3957  -24.3851 C.ar   1 LIG      -0.11500
      3 C3        -66.4449    0.1707  -26.9747 C.ar   1 LIG      -0.11500
      4 C4        -66.4753   -1.2199  -27.0202 C.ar   1 LIG      -0.11500
      5 C5        -63.3576    0.7365  -24.9708 C.ar   1 LIG      -0.11700
      6 C6        -63.4186   -2.0501  -25.0620 C.ar   1 LIG      -0.11700
      7 C7        -65.4153    0.8251  -26.2977 C.ar   1 LIG      -0.11700
      8 C8        -65.4763   -1.9617  -26.3891 C.ar   1 LIG      -0.11700
      9 C9        -64.4015    0.0945  -25.6568 C.ar   1 LIG       0.00400
     10 C10       -64.4324   -1.3196  -25.7031 C.ar   1 LIG       0.00400
     11 H1        -61.5566    0.5038  -23.8129 H      1 LIG       0.11500
     12 H2        -61.6110   -1.9721  -23.8932 H      1 LIG       0.11500
     13 H3        -67.2229    0.7478  -27.4664 H      1 LIG       0.11500
     14 H4        -67.2768   -1.7283  -27.5482 H      1 LIG       0.11500
     15 H5        -63.3134    1.8226  -24.9225 H      1 LIG       0.11500
     16 H6        -63.4227   -3.1379  -25.0843 H      1 LIG       0.11500
     17 H7        -65.4118    1.9128  -26.2748 H      1 LIG       0.11500
     18 H8        -65.5199   -3.0478  -26.4378 H      1 LIG       0.11500
@<TRIPOS>BOND
      1       1       2 ar
      2       1       5 ar
      3       2       6 ar
      4       3       4 ar
      5       3       7 ar
      6       4       8 ar
      7       5       9 ar
      8       6      10 ar
      9       7       9 ar
     10       8      10 ar
     11       9      10 ar
     12       1      11 1
     13       2      12 1
     14       3      13 1
     15       4      14 1
     16       5      15 1
     17       6      16 1
     18       7      17 1
     19       8      18 1
@<TRIPOS>ALT_TYPE
CGenFF_4.0_ALT_TYPE_SET
CGenFF_4.0 1 CG2R61 2 CG2R61 3 CG2R61 4 CG2R61 5 CG2R61 6 CG2R61 7 CG2R61 8 CG2R61 9 CG2R61 10 CG2R61 11 HGR61 12 HGR61 13 HGR61 14 HGR61 15 HGR61 16 HGR61 17 HGR61 18 HGR61
@<TRIPOS>MOLECULE
naphtalene
 18 19 0 0 0
****
USER_CHARGES
INVALID_CHARGES
Pose:  21 Cluster:  21 Fr_nu:  15756 TotEn:   -10.37
@<TRIPOS>ATOM
      1 C1        -69.3811   -7.2258  -45.2046 C.ar   1 LIG      -0.11500
      2 C2        -68.9667   -6.3115  -46.1686 C.ar   1 LIG      -0.11500
      3 C3        -64.7620   -8.5890  -44.5127 C.ar   1 LIG      -0.11500
      4 C4        -64.3478   -7.6747  -45.4767 C.ar   1 LIG      -0.11500
      5 C5        -68.4424   -8.0231  -44.5490 C.ar   1 LIG      -0.11700
      6 C6        -67.6124   -6.1909  -46.4807 C.ar   1 LIG      -0.11700
      7 C7        -66.1165   -8.7096  -44.2005 C.ar   1 LIG      -0.11700
      8 C8        -65.2863   -6.8774  -46.1324 C.ar   1 LIG      -0.11700
      9 C9        -67.0750   -7.9151  -44.8505 C.ar   1 LIG       0.00400
     10 C10       -66.6538   -6.9854  -45.8308 C.ar   1 LIG       0.00400
     11 H1        -70.4356   -7.3197  -44.9624 H      1 LIG       0.11500
     12 H2        -69.6983   -5.6911  -46.6782 H      1 LIG       0.11500
     13 H3        -64.0308   -9.2097  -44.0025 H      1 LIG       0.11500
     14 H4        -63.2933   -7.5823  -45.7194 H      1 LIG       0.11500
     15 H5        -68.7890   -8.7314  -43.7992 H      1 LIG       0.11500
     16 H6        -67.3111   -5.4692  -47.2371 H      1 LIG       0.11500
     17 H7        -66.4174   -9.4307  -43.4435 H      1 LIG       0.11500
     18 H8        -64.9400   -6.1696  -46.8827 H      1 LIG       0.11500
@<TRIPOS>BOND
      1       1       2 ar
      2       1       5 ar
      3       2       6 ar
      4       3       4 ar
      5       3       7 ar
      6       4       8 ar
      7       5       9 ar
      8       6      10 ar
      9       7       9 ar
     10       8      10 ar
     11       9      10 ar
     12       1      11 1
     13       2      12 1
     14       3      13 1
     15       4      14 1
     16       5      15 1
     17       6      16 1
     18       7      17 1
     19       8      18 1
@<TRIPOS>ALT_TYPE
CGenFF_4.0_ALT_TYPE_SET
CGenFF_4.0 1 CG2R61 2 CG2R61 3 CG2R61 4 CG2R61 5 CG2R61 6 CG2R61 7 CG2R61 8 CG2R61 9 CG2R61 10 CG2R61 11 HGR61 12 HGR61 13 HGR61 14 HGR61 15 HGR61 16 HGR61 17 HGR61 18 HGR61
@<TRIPOS>MOLECULE
naphtalene
 18 19 0 0 0
****
USER_CHARGES
INVALID_CHARGES
Pose:  22 Cluster:  22 Fr_nu:  66874 TotEn:   -10.29
@<TRIPOS>ATOM
      1 C1        -55.7642    5.3606  -35.8696 C.ar   1 LIG      -0.11500
      2 C2        -55.9335    6.4186  -34.9815 C.ar   1 LIG      -0.11500
      3 C3        -52.0654    3.6968  -33.1820 C.ar   1 LIG      -0.11500
      4 C4        -52.2348    4.7548  -32.2940 C.ar   1 LIG      -0.11500
      5 C5        -54.7611    4.4165  -35.6483 C.ar   1 LIG      -0.11700
      6 C6        -55.1005    6.5367  -33.8687 C.ar   1 LIG      -0.11700
      7 C7        -52.8985    3.5787  -34.2949 C.ar   1 LIG      -0.11700
      8 C8        -53.2378    5.6990  -32.5153 C.ar   1 LIG      -0.11700
      9 C9        -53.9133    4.5198  -34.5333 C.ar   1 LIG       0.00400
     10 C10       -54.0856    5.5957  -33.6302 C.ar   1 LIG       0.00400
     11 H1        -56.4127    5.2695  -36.7361 H      1 LIG       0.11500
     12 H2        -56.7149    7.1529  -35.1546 H      1 LIG       0.11500
     13 H3        -51.2841    2.9619  -33.0094 H      1 LIG       0.11500
     14 H4        -51.5851    4.8463  -31.4285 H      1 LIG       0.11500
     15 H5        -54.6467    3.5980  -36.3559 H      1 LIG       0.11500
     16 H6        -55.2513    7.3715  -33.1873 H      1 LIG       0.11500
     17 H7        -52.7481    2.7434  -34.9756 H      1 LIG       0.11500
     18 H8        -53.3519    6.5181  -31.8081 H      1 LIG       0.11500
@<TRIPOS>BOND
      1       1       2 ar
      2       1       5 ar
      3       2       6 ar
      4       3       4 ar
      5       3       7 ar
      6       4       8 ar
      7       5       9 ar
      8       6      10 ar
      9       7       9 ar
     10       8      10 ar
     11       9      10 ar
     12       1      11 1
     13       2      12 1
     14       3      13 1
     15       4      14 1
     16       5      15 1
     17       6      16 1
     18       7      17 1
     19       8      18 1
@<TRIPOS>ALT_TYPE
CGenFF_4.0_ALT_TYPE_SET
CGenFF_4.0 1 CG2R61 2 CG2R61 3 CG2R61 4 CG2R61 5 CG2R61 6 CG2R61 7 CG2R61 8 CG2R61 9 CG2R61 10 CG2R61 11 HGR61 12 HGR61 13 HGR61 14 HGR61 15 HGR61 16 HGR61 17 HGR61 18 HGR61
@<TRIPOS>MOLECULE
naphtalene
 18 19 0 0 0
****
USER_CHARGES
INVALID_CHARGES
Pose:  23 Cluster:  23 Fr_nu:  81859 TotEn:    -9.97
@<TRIPOS>ATOM
      1 C1        -48.5254    7.0484  -32.9624 C.ar   1 LIG      -0.11500
      2 C2        -49.5858    6.2275  -33.3347 C.ar   1 LIG      -0.11500
      3 C3        -51.3288    9.1328  -29.5757 C.ar   1 LIG      -0.11500
      4 C4        -52.3890    8.3119  -29.9481 C.ar   1 LIG      -0.11500
      5 C5        -48.6891    7.9779  -31.9348 C.ar   1 LIG      -0.11700
      6 C6        -50.8137    6.3327  -32.6810 C.ar   1 LIG      -0.11700
      7 C7        -50.1007    9.0275  -30.2294 C.ar   1 LIG      -0.11700
      8 C8        -52.2255    7.3824  -30.9757 C.ar   1 LIG      -0.11700
      9 C9        -49.9182    8.0976  -31.2659 C.ar   1 LIG       0.00400
     10 C10       -50.9964    7.2627  -31.6446 C.ar   1 LIG       0.00400
     11 H1        -47.5699    6.9664  -33.4720 H      1 LIG       0.11500
     12 H2        -49.4572    5.5041  -34.1346 H      1 LIG       0.11500
     13 H3        -51.4566    9.8565  -28.7756 H      1 LIG       0.11500
     14 H4        -53.3447    8.3953  -29.4391 H      1 LIG       0.11500
     15 H5        -47.8466    8.6096  -31.6608 H      1 LIG       0.11500
     16 H6        -51.6286    5.6805  -32.9882 H      1 LIG       0.11500
     17 H7        -49.2857    9.6792  -29.9215 H      1 LIG       0.11500
     18 H8        -53.0681    6.7511  -31.2504 H      1 LIG       0.11500
@<TRIPOS>BOND
      1       1       2 ar
      2       1       5 ar
      3       2       6 ar
      4       3       4 ar
      5       3       7 ar
      6       4       8 ar
      7       5       9 ar
      8       6      10 ar
      9       7       9 ar
     10       8      10 ar
     11       9      10 ar
     12       1      11 1
     13       2      12 1
     14       3      13 1
     15       4      14 1
     16       5      15 1
     17       6      16 1
     18       7      17 1
     19       8      18 1
@<TRIPOS>ALT_TYPE
CGenFF_4.0_ALT_TYPE_SET
CGenFF_4.0 1 CG2R61 2 CG2R61 3 CG2R61 4 CG2R61 5 CG2R61 6 CG2R61 7 CG2R61 8 CG2R61 9 CG2R61 10 CG2R61 11 HGR61 12 HGR61 13 HGR61 14 HGR61 15 HGR61 16 HGR61 17 HGR61 18 HGR61
@<TRIPOS>MOLECULE
naphtalene
 18 19 0 0 0
****
USER_CHARGES
INVALID_CHARGES
Pose:  24 Cluster:  24 Fr_nu: 248497 TotEn:    -9.94
@<TRIPOS>ATOM
      1 C1        -55.6437    5.6310  -34.3012 C.ar   1 LIG      -0.11500
      2 C2        -55.9695    6.8112  -34.9630 C.ar   1 LIG      -0.11500
      3 C3        -54.2138    3.6632  -38.5150 C.ar   1 LIG      -0.11500
      4 C4        -54.5397    4.8434  -39.1767 C.ar   1 LIG      -0.11500
      5 C5        -55.1252    4.5502  -35.0151 C.ar   1 LIG      -0.11700
      6 C6        -55.7781    6.9151  -36.3410 C.ar   1 LIG      -0.11700
      7 C7        -54.4051    3.5592  -37.1369 C.ar   1 LIG      -0.11700
      8 C8        -55.0582    5.9242  -38.4630 C.ar   1 LIG      -0.11700
      9 C9        -54.9260    4.6371  -36.4026 C.ar   1 LIG       0.00400
     10 C10       -55.2574    5.8373  -37.0755 C.ar   1 LIG       0.00400
     11 H1        -55.7933    5.5505  -33.2286 H      1 LIG       0.11500
     12 H2        -56.3728    7.6521  -34.4064 H      1 LIG       0.11500
     13 H3        -53.8102    2.8218  -39.0712 H      1 LIG       0.11500
     14 H4        -54.3911    4.9228  -40.2496 H      1 LIG       0.11500
     15 H5        -54.8779    3.6373  -34.4771 H      1 LIG       0.11500
     16 H6        -56.0393    7.8474  -36.8376 H      1 LIG       0.11500
     17 H7        -54.1431    2.6273  -36.6404 H      1 LIG       0.11500
     18 H8        -55.3063    6.8370  -39.0009 H      1 LIG       0.11500
@<TRIPOS>BOND
      1       1       2 ar
      2       1       5 ar
      3       2       6 ar
      4       3       4 ar
      5       3       7 ar
      6       4       8 ar
      7       5       9 ar
      8       6      10 ar
      9       7       9 ar
     10       8      10 ar
     11       9      10 ar
     12       1      11 1
     13       2      12 1
     14       3      13 1
     15       4      14 1
     16       5      15 1
     17       6      16 1
     18       7      17 1
     19       8      18 1
@<TRIPOS>ALT_TYPE
CGenFF_4.0_ALT_TYPE_SET
CGenFF_4.0 1 CG2R61 2 CG2R61 3 CG2R61 4 CG2R61 5 CG2R61 6 CG2R61 7 CG2R61 8 CG2R61 9 CG2R61 10 CG2R61 11 HGR61 12 HGR61 13 HGR61 14 HGR61 15 HGR61 16 HGR61 17 HGR61 18 HGR61
@<TRIPOS>MOLECULE
naphtalene
 18 19 0 0 0
****
USER_CHARGES
INVALID_CHARGES
Pose:  25 Cluster:  25 Fr_nu:  28368 TotEn:    -9.55
@<TRIPOS>ATOM
      1 C1        -55.5495  -20.6730  -38.5204 C.ar   1 LIG      -0.11500
      2 C2        -56.8342  -20.5711  -37.9950 C.ar   1 LIG      -0.11500
      3 C3        -53.7687  -21.3199  -34.0389 C.ar   1 LIG      -0.11500
      4 C4        -55.0535  -21.2180  -33.5138 C.ar   1 LIG      -0.11500
      5 C5        -54.4626  -20.8847  -37.6716 C.ar   1 LIG      -0.11700
      6 C6        -57.0371  -20.6806  -36.6192 C.ar   1 LIG      -0.11700
      7 C7        -53.5658  -21.2105  -35.4150 C.ar   1 LIG      -0.11700
      8 C8        -56.1404  -21.0063  -34.3624 C.ar   1 LIG      -0.11700
      9 C9        -54.6483  -20.9973  -36.2840 C.ar   1 LIG       0.00400
     10 C10       -55.9548  -20.8937  -35.7500 C.ar   1 LIG       0.00400
     11 H1        -55.3921  -20.5871  -39.5915 H      1 LIG       0.11500
     12 H2        -57.6797  -20.4066  -38.6567 H      1 LIG       0.11500
     13 H3        -52.9226  -21.4846  -33.3777 H      1 LIG       0.11500
     14 H4        -55.2101  -21.3025  -32.4424 H      1 LIG       0.11500
     15 H5        -53.4671  -20.9606  -38.1042 H      1 LIG       0.11500
     16 H6        -58.0501  -20.5984  -36.2305 H      1 LIG       0.11500
     17 H7        -52.5530  -21.2935  -35.8034 H      1 LIG       0.11500
     18 H8        -57.1360  -20.9295  -33.9299 H      1 LIG       0.11500
@<TRIPOS>BOND
      1       1       2 ar
      2       1       5 ar
      3       2       6 ar
      4       3       4 ar
      5       3       7 ar
      6       4       8 ar
      7       5       9 ar
      8       6      10 ar
      9       7       9 ar
     10       8      10 ar
     11       9      10 ar
     12       1      11 1
     13       2      12 1
     14       3      13 1
     15       4      14 1
     16       5      15 1
     17       6      16 1
     18       7      17 1
     19       8      18 1
@<TRIPOS>ALT_TYPE
CGenFF_4.0_ALT_TYPE_SET
CGenFF_4.0 1 CG2R61 2 CG2R61 3 CG2R61 4 CG2R61 5 CG2R61 6 CG2R61 7 CG2R61 8 CG2R61 9 CG2R61 10 CG2R61 11 HGR61 12 HGR61 13 HGR61 14 HGR61 15 HGR61 16 HGR61 17 HGR61 18 HGR61
@<TRIPOS>MOLECULE
naphtalene
 18 19 0 0 0
****
USER_CHARGES
INVALID_CHARGES
Pose:  26 Cluster:  26 Fr_nu:  57121 TotEn:    -9.11
@<TRIPOS>ATOM
      1 C1        -58.4004  -20.7402  -39.2864 C.ar   1 LIG      -0.11500
      2 C2        -59.5808  -20.4649  -39.9702 C.ar   1 LIG      -0.11500
      3 C3        -60.9777  -22.2603  -35.4498 C.ar   1 LIG      -0.11500
      4 C4        -62.1581  -21.9849  -36.1337 C.ar   1 LIG      -0.11500
      5 C5        -58.4477  -21.2558  -37.9908 C.ar   1 LIG      -0.11700
      6 C6        -60.8130  -20.7040  -39.3613 C.ar   1 LIG      -0.11700
      7 C7        -59.7455  -22.0212  -36.0588 C.ar   1 LIG      -0.11700
      8 C8        -62.1110  -21.4693  -37.4292 C.ar   1 LIG      -0.11700
      9 C9        -59.6792  -21.5026  -37.3623 C.ar   1 LIG       0.00400
     10 C10       -60.8795  -21.2225  -38.0577 C.ar   1 LIG       0.00400
     11 H1        -57.4414  -20.5534  -39.7608 H      1 LIG       0.11500
     12 H2        -59.5429  -20.0639  -40.9789 H      1 LIG       0.11500
     13 H3        -61.0149  -22.6616  -34.4409 H      1 LIG       0.11500
     14 H4        -63.1167  -22.1706  -35.6583 H      1 LIG       0.11500
     15 H5        -57.5123  -21.4631  -37.4751 H      1 LIG       0.11500
     16 H6        -61.7231  -20.4819  -39.9147 H      1 LIG       0.11500
     17 H7        -58.8356  -22.2442  -35.5056 H      1 LIG       0.11500
     18 H8        -63.0462  -21.2612  -37.9449 H      1 LIG       0.11500
@<TRIPOS>BOND
      1       1       2 ar
      2       1       5 ar
      3       2       6 ar
      4       3       4 ar
      5       3       7 ar
      6       4       8 ar
      7       5       9 ar
      8       6      10 ar
      9       7       9 ar
     10       8      10 ar
     11       9      10 ar
     12       1      11 1
     13       2      12 1
     14       3      13 1
     15       4      14 1
     16       5      15 1
     17       6      16 1
     18       7      17 1
     19       8      18 1
@<TRIPOS>ALT_TYPE
CGenFF_4.0_ALT_TYPE_SET
CGenFF_4.0 1 CG2R61 2 CG2R61 3 CG2R61 4 CG2R61 5 CG2R61 6 CG2R61 7 CG2R61 8 CG2R61 9 CG2R61 10 CG2R61 11 HGR61 12 HGR61 13 HGR61 14 HGR61 15 HGR61 16 HGR61 17 HGR61 18 HGR61
@<TRIPOS>MOLECULE
naphtalene
 18 19 0 0 0
****
USER_CHARGES
INVALID_CHARGES
Pose:  27 Cluster:  27 Fr_nu:  81449 TotEn:    -8.92
@<TRIPOS>ATOM
      1 C1        -55.1966    5.4927  -34.5996 C.ar   1 LIG      -0.11500
      2 C2        -55.0496    6.8651  -34.4215 C.ar   1 LIG      -0.11500
      3 C3        -52.0285    4.6858  -30.9962 C.ar   1 LIG      -0.11500
      4 C4        -51.8815    6.0582  -30.8182 C.ar   1 LIG      -0.11500
      5 C5        -54.4840    4.6036  -33.7946 C.ar   1 LIG      -0.11700
      6 C6        -54.1895    7.3537  -33.4377 C.ar   1 LIG      -0.11700
      7 C7        -52.8887    4.1972  -31.9801 C.ar   1 LIG      -0.11700
      8 C8        -52.5940    6.9474  -31.6232 C.ar   1 LIG      -0.11700
      9 C9        -53.6138    5.0777  -32.7994 C.ar   1 LIG       0.00400
     10 C10       -53.4643    6.4733  -32.6184 C.ar   1 LIG       0.00400
     11 H1        -55.8659    5.1129  -35.3660 H      1 LIG       0.11500
     12 H2        -55.6050    7.5565  -35.0485 H      1 LIG       0.11500
     13 H3        -51.4734    3.9937  -30.3693 H      1 LIG       0.11500
     14 H4        -51.2110    6.4374  -30.0526 H      1 LIG       0.11500
     15 H5        -54.6142    3.5348  -33.9519 H      1 LIG       0.11500
     16 H6        -54.0905    8.4303  -33.3157 H      1 LIG       0.11500
     17 H7        -52.9882    3.1206  -32.1013 H      1 LIG       0.11500
     18 H8        -52.4634    8.0163  -31.4666 H      1 LIG       0.11500
@<TRIPOS>BOND
      1       1       2 ar
      2       1       5 ar
      3       2       6 ar
      4       3       4 ar
      5       3       7 ar
      6       4       8 ar
      7       5       9 ar
      8       6      10 ar
      9       7       9 ar
     10       8      10 ar
     11       9      10 ar
     12       1      11 1
     13       2      12 1
     14       3      13 1
     15       4      14 1
     16       5      15 1
     17       6      16 1
     18       7      17 1
     19       8      18 1
@<TRIPOS>ALT_TYPE
CGenFF_4.0_ALT_TYPE_SET
CGenFF_4.0 1 CG2R61 2 CG2R61 3 CG2R61 4 CG2R61 5 CG2R61 6 CG2R61 7 CG2R61 8 CG2R61 9 CG2R61 10 CG2R61 11 HGR61 12 HGR61 13 HGR61 14 HGR61 15 HGR61 16 HGR61 17 HGR61 18 HGR61
# TRIPOS MOL2 file generated by SEED

@<TRIPOS>MOLECULE
pyrazole
 9 9 0 0 0
****
USER_CHARGES
INVALID_CHARGES
Pose:   1 Cluster:   1 Fr_nu: 514095 TotEn:   -20.06
@<TRIPOS>ATOM
      1 C1        -83.6189   -3.5534  -46.0248 C.2    1 LIG      -0.25100
      2 C2        -83.5592   -3.9680  -47.3688 C.2    1 LIG       0.13200
      3 C3        -83.9579   -2.2240  -46.0904 C.2    1 LIG      -0.03800
      4 N1        -83.8381   -2.9820  -48.2255 N.2    1 LIG      -0.57800
      5 N2        -84.0765   -1.9345  -47.4180 N.pl3  1 LIG      -0.05900
      6 H1        -83.4419   -4.1360  -45.1328 H      1 LIG       0.15700
      7 H2        -83.3235   -4.9475  -47.7597 H      1 LIG       0.15600
      8 H3        -84.1196   -1.4743  -45.3293 H      1 LIG       0.15900
      9 H4        -84.3141   -1.0466  -47.8420 H      1 LIG       0.32200
@<TRIPOS>BOND
      1       1       2 1
      2       1       3 2
      3       2       4 2
      4       3       5 1
      5       4       5 1
      6       1       6 1
      7       2       7 1
      8       3       8 1
      9       5       9 1
@<TRIPOS>ALT_TYPE
CGenFF_4.0_ALT_TYPE_SET
CGenFF_4.0 1 CG2R51 2 CG2R52 3 CG2R51 4 NG2R50 5 NG2R51 6 HGR51 7 HGR52 8 HGR52 9 HGP1
@<TRIPOS>MOLECULE
pyrazole
 9 9 0 0 0
****
USER_CHARGES
INVALID_CHARGES
Pose:   2 Cluster:   2 Fr_nu: 212432 TotEn:   -18.30
@<TRIPOS>ATOM
      1 C1        -72.9734  -10.9145  -43.9700 C.2    1 LIG      -0.25100
      2 C2        -71.6437  -11.3590  -43.8432 C.2    1 LIG       0.13200
      3 C3        -73.6565  -12.0067  -44.4463 C.2    1 LIG      -0.03800
      4 N1        -71.4891  -12.6342  -44.2091 N.2    1 LIG      -0.57800
      5 N2        -72.7306  -13.0005  -44.5705 N.pl3  1 LIG      -0.05900
      6 H1        -73.3806   -9.9394  -43.7470 H      1 LIG       0.15700
      7 H2        -70.7806  -10.8066  -43.4998 H      1 LIG       0.15600
      8 H3        -74.6941  -12.1621  -44.7043 H      1 LIG       0.15900
      9 H4        -72.8753  -13.9480  -44.8960 H      1 LIG       0.32200
@<TRIPOS>BOND
      1       1       2 1
      2       1       3 2
      3       2       4 2
      4       3       5 1
      5       4       5 1
      6       1       6 1
      7       2       7 1
      8       3       8 1
      9       5       9 1
@<TRIPOS>ALT_TYPE
CGenFF_4.0_ALT_TYPE_SET
CGenFF_4.0 1 CG2R51 2 CG2R52 3 CG2R51 4 NG2R50 5 NG2R51 6 HGR51 7 HGR52 8 HGR52 9 HGP1
@<TRIPOS>MOLECULE
pyrazole
 9 9 0 0 0
****
USER_CHARGES
INVALID_CHARGES
Pose:   3 Cluster:   3 Fr_nu: 5653114 TotEn:   -17.42
@<TRIPOS>ATOM
      1 C1        -74.6354  -28.1721  -46.2021 C.2    1 LIG      -0.25100
      2 C2        -73.5757  -27.5317  -45.5323 C.2    1 LIG       0.13200
      3 C3        -75.6116  -27.2107  -46.2984 C.2    1 LIG      -0.03800
      4 N1        -73.8524  -26.2617  -45.2249 N.2    1 LIG      -0.57800
      5 N2        -75.0971  -26.0961  -45.7039 N.pl3  1 LIG      -0.05900
      6 H1        -74.6852  -29.1879  -46.5653 H      1 LIG       0.15700
      7 H2        -72.6134  -27.9376  -45.2548 H      1 LIG       0.15600
      8 H3        -76.6044  -27.2197  -46.7246 H      1 LIG       0.15900
      9 H4        -75.5390  -25.1927  -45.5884 H      1 LIG       0.32200
@<TRIPOS>BOND
      1       1       2 1
      2       1       3 2
      3       2       4 2
      4       3       5 1
      5       4       5 1
      6       1       6 1
      7       2       7 1
      8       3       8 1
      9       5       9 1
@<TRIPOS>ALT_TYPE
CGenFF_4.0_ALT_TYPE_SET
CGenFF_4.0 1 CG2R51 2 CG2R52 3 CG2R51 4 NG2R50 5 NG2R51 6 HGR51 7 HGR52 8 HGR52 9 HGP1
@<TRIPOS>MOLECULE
pyrazole
 9 9 0 0 0
****
USER_CHARGES
INVALID_CHARGES
Pose:   4 Cluster:   4 Fr_nu: 2887222 TotEn:   -17.26
@<TRIPOS>ATOM
      1 C1        -73.9353  -27.3113  -46.0490 C.2    1 LIG      -0.25100
      2 C2        -74.2329  -28.6866  -46.0931 C.2    1 LIG       0.13200
      3 C3        -75.1215  -26.6932  -46.3609 C.2    1 LIG      -0.03800
      4 N1        -75.5082  -28.9283  -46.4080 N.2    1 LIG      -0.57800
      5 N2        -76.0226  -27.6967  -46.5645 N.pl3  1 LIG      -0.05900
      6 H1        -72.9934  -26.8341  -45.8223 H      1 LIG       0.15700
      7 H2        -73.5735  -29.5228  -45.9094 H      1 LIG       0.15600
      8 H3        -75.3988  -25.6533  -46.4565 H      1 LIG       0.15900
      9 H4        -77.0002  -27.6135  -46.8137 H      1 LIG       0.32200
@<TRIPOS>BOND
      1       1       2 1
      2       1       3 2
      3       2       4 2
      4       3       5 1
      5       4       5 1
      6       1       6 1
      7       2       7 1
      8       3       8 1
      9       5       9 1
@<TRIPOS>ALT_TYPE
CGenFF_4.0_ALT_TYPE_SET
CGenFF_4.0 1 CG2R51 2 CG2R52 3 CG2R51 4 NG2R50 5 NG2R51 6 HGR51 7 HGR52 8 HGR52 9 HGP1
@<TRIPOS>MOLECULE
pyrazole
 9 9 0 0 0
****
USER_CHARGES
INVALID_CHARGES
Pose:   5 Cluster:   5 Fr_nu: 246664 TotEn:   -17.26
@<TRIPOS>ATOM
      1 C1        -52.2396    4.2775  -32.5329 C.2    1 LIG      -0.25100
      2 C2        -52.8811    4.1757  -31.2840 C.2    1 LIG       0.13200
      3 C3        -51.4733    3.1410  -32.6190 C.2    1 LIG      -0.03800
      4 N1        -52.5512    3.0623  -30.6241 N.2    1 LIG      -0.57800
      5 N2        -51.6941    2.4540  -31.4615 N.pl3  1 LIG      -0.05900
      6 H1        -52.3213    5.0639  -33.2687 H      1 LIG       0.15700
      7 H2        -53.5749    4.8667  -30.8269 H      1 LIG       0.15600
      8 H3        -50.8041    2.7687  -33.3812 H      1 LIG       0.15900
      9 H4        -51.2934    1.5687  -31.1777 H      1 LIG       0.32200
@<TRIPOS>BOND
      1       1       2 1
      2       1       3 2
      3       2       4 2
      4       3       5 1
      5       4       5 1
      6       1       6 1
      7       2       7 1
      8       3       8 1
      9       5       9 1
@<TRIPOS>ALT_TYPE
CGenFF_4.0_ALT_TYPE_SET
CGenFF_4.0 1 CG2R51 2 CG2R52 3 CG2R51 4 NG2R50 5 NG2R51 6 HGR51 7 HGR52 8 HGR52 9 HGP1
@<TRIPOS>MOLECULE
pyrazole
 9 9 0 0 0
****
USER_CHARGES
INVALID_CHARGES
Pose:   6 Cluster:   6 Fr_nu: 514822 TotEn:   -16.96
@<TRIPOS>ATOM
      1 C1        -73.4508  -12.4586  -44.1392 C.2    1 LIG      -0.25100
      2 C2        -72.1669  -13.0335  -44.0867 C.2    1 LIG       0.13200
      3 C3        -73.2683  -11.1701  -43.6998 C.2    1 LIG      -0.03800
      4 N1        -71.2373  -12.1802  -43.6488 N.2    1 LIG      -0.57800
      5 N2        -71.9378  -11.0559  -43.4221 N.pl3  1 LIG      -0.05900
      6 H1        -74.3790  -12.9134  -44.4522 H      1 LIG       0.15700
      7 H2        -71.8699  -14.0389  -44.3489 H      1 LIG       0.15600
      8 H3        -73.9502  -10.3436  -43.5607 H      1 LIG       0.15900
      9 H4        -71.4425  -10.2444  -43.0745 H      1 LIG       0.32200
@<TRIPOS>BOND
      1       1       2 1
      2       1       3 2
      3       2       4 2
      4       3       5 1
      5       4       5 1
      6       1       6 1
      7       2       7 1
      8       3       8 1
      9       5       9 1
@<TRIPOS>ALT_TYPE
CGenFF_4.0_ALT_TYPE_SET
CGenFF_4.0 1 CG2R51 2 CG2R52 3 CG2R51 4 NG2R50 5 NG2R51 6 HGR51 7 HGR52 8 HGR52 9 HGP1
@<TRIPOS>MOLECULE
pyrazole
 9 9 0 0 0
****
USER_CHARGES
INVALID_CHARGES
Pose:   7 Cluster:   7 Fr_nu: 9037918 TotEn:   -16.86
@<TRIPOS>ATOM
      1 C1        -47.1260  -17.9869  -42.9360 C.2    1 LIG      -0.25100
      2 C2        -47.3265  -17.9527  -41.5430 C.2    1 LIG       0.13200
      3 C3        -46.7483  -16.7068  -43.2600 C.2    1 LIG      -0.03800
      4 N1        -47.0951  -16.7465  -41.0182 N.2    1 LIG      -0.57800
      5 N2        -46.7451  -16.0108  -42.0870 N.pl3  1 LIG      -0.05900
      6 H1        -47.2386  -18.8222  -43.6112 H      1 LIG       0.15700
      7 H2        -47.6321  -18.7564  -40.8884 H      1 LIG       0.15600
      8 H3        -46.4895  -16.2384  -44.1987 H      1 LIG       0.15900
      9 H4        -46.5175  -15.0349  -41.9436 H      1 LIG       0.32200
@<TRIPOS>BOND
      1       1       2 1
      2       1       3 2
      3       2       4 2
      4       3       5 1
      5       4       5 1
      6       1       6 1
      7       2       7 1
      8       3       8 1
      9       5       9 1
@<TRIPOS>ALT_TYPE
CGenFF_4.0_ALT_TYPE_SET
CGenFF_4.0 1 CG2R51 2 CG2R52 3 CG2R51 4 NG2R50 5 NG2R51 6 HGR51 7 HGR52 8 HGR52 9 HGP1
@<TRIPOS>MOLECULE
pyrazole
 9 9 0 0 0
****
USER_CHARGES
INVALID_CHARGES
Pose:   8 Cluster:   8 Fr_nu: 513785 TotEn:   -16.65
@<TRIPOS>ATOM
      1 C1        -84.7022   -3.0526  -45.9155 C.2    1 LIG      -0.25100
      2 C2        -84.4356   -2.6251  -47.2300 C.2    1 LIG       0.13200
      3 C3        -83.8779   -4.1360  -45.7330 C.2    1 LIG      -0.03800
      4 N1        -83.5140   -3.3755  -47.8394 N.2    1 LIG      -0.57800
      5 N2        -83.1941   -4.2855  -46.9036 N.pl3  1 LIG      -0.05900
      6 H1        -85.3941   -2.6342  -45.1996 H      1 LIG       0.15700
      7 H2        -84.8749   -1.7982  -47.7695 H      1 LIG       0.15600
      8 H3        -83.7216   -4.8004  -44.8954 H      1 LIG       0.15900
      9 H4        -82.4990   -4.9849  -47.1328 H      1 LIG       0.32200
@<TRIPOS>BOND
      1       1       2 1
      2       1       3 2
      3       2       4 2
      4       3       5 1
      5       4       5 1
      6       1       6 1
      7       2       7 1
      8       3       8 1
      9       5       9 1
@<TRIPOS>ALT_TYPE
CGenFF_4.0_ALT_TYPE_SET
CGenFF_4.0 1 CG2R51 2 CG2R52 3 CG2R51 4 NG2R50 5 NG2R51 6 HGR51 7 HGR52 8 HGR52 9 HGP1
@<TRIPOS>MOLECULE
pyrazole
 9 9 0 0 0
****
USER_CHARGES
INVALID_CHARGES
Pose:   9 Cluster:   9 Fr_nu: 186442 TotEn:   -16.35
@<TRIPOS>ATOM
      1 C1        -47.7382   -6.4432  -39.4128 C.2    1 LIG      -0.25100
      2 C2        -47.4948   -7.5051  -38.5212 C.2    1 LIG       0.13200
      3 C3        -48.8934   -6.8000  -40.0645 C.2    1 LIG      -0.03800
      4 N1        -48.4210   -8.4645  -38.5969 N.2    1 LIG      -0.57800
      5 N2        -49.2577   -8.0068  -39.5437 N.pl3  1 LIG      -0.05900
      6 H1        -47.1585   -5.5443  -39.5622 H      1 LIG       0.15700
      7 H2        -46.6808   -7.6201  -37.8198 H      1 LIG       0.15600
      8 H3        -49.4745   -6.3160  -40.8362 H      1 LIG       0.15900
      9 H4        -50.0607   -8.5727  -39.7881 H      1 LIG       0.32200
@<TRIPOS>BOND
      1       1       2 1
      2       1       3 2
      3       2       4 2
      4       3       5 1
      5       4       5 1
      6       1       6 1
      7       2       7 1
      8       3       8 1
      9       5       9 1
@<TRIPOS>ALT_TYPE
CGenFF_4.0_ALT_TYPE_SET
CGenFF_4.0 1 CG2R51 2 CG2R52 3 CG2R51 4 NG2R50 5 NG2R51 6 HGR51 7 HGR52 8 HGR52 9 HGP1
@<TRIPOS>MOLECULE
pyrazole
 9 9 0 0 0
****
USER_CHARGES
INVALID_CHARGES
Pose:  10 Cluster:  10 Fr_nu: 9086808 TotEn:   -15.31
@<TRIPOS>ATOM
      1 C1        -47.8219  -17.6375  -43.4482 C.2    1 LIG      -0.25100
      2 C2        -47.3065  -16.8469  -42.4036 C.2    1 LIG       0.13200
      3 C3        -47.9916  -18.8796  -42.8872 C.2    1 LIG      -0.03800
      4 N1        -47.1587  -17.5295  -41.2651 N.2    1 LIG      -0.57800
      5 N2        -47.5838  -18.7620  -41.5909 N.pl3  1 LIG      -0.05900
      6 H1        -48.0408  -17.3481  -44.4655 H      1 LIG       0.15700
      7 H2        -47.0320  -15.8020  -42.4247 H      1 LIG       0.15600
      8 H3        -48.3554  -19.8159  -43.2851 H      1 LIG       0.15900
      9 H4        -47.5668  -19.4794  -40.8769 H      1 LIG       0.32200
@<TRIPOS>BOND
      1       1       2 1
      2       1       3 2
      3       2       4 2
      4       3       5 1
      5       4       5 1
      6       1       6 1
      7       2       7 1
      8       3       8 1
      9       5       9 1
@<TRIPOS>ALT_TYPE
CGenFF_4.0_ALT_TYPE_SET
CGenFF_4.0 1 CG2R51 2 CG2R52 3 CG2R51 4 NG2R50 5 NG2R51 6 HGR51 7 HGR52 8 HGR52 9 HGP1
@<TRIPOS>MOLECULE
pyrazole
 9 9 0 0 0
****
USER_CHARGES
INVALID_CHARGES
Pose:  11 Cluster:  11 Fr_nu: 186953 TotEn:   -14.82
@<TRIPOS>ATOM
      1 C1        -66.1360   -7.4095  -45.7430 C.2    1 LIG      -0.25100
      2 C2        -65.1206   -7.5862  -46.7019 C.2    1 LIG       0.13200
      3 C3        -65.5020   -7.5792  -44.5364 C.2    1 LIG      -0.03800
      4 N1        -63.9319   -7.8478  -46.1520 N.2    1 LIG      -0.57800
      5 N2        -64.1961   -7.8367  -44.8344 N.pl3  1 LIG      -0.05900
      6 H1        -67.1811   -7.1893  -45.9030 H      1 LIG       0.15700
      7 H2        -65.1974   -7.5357  -47.7787 H      1 LIG       0.15600
      8 H3        -65.8549   -7.5430  -43.5158 H      1 LIG       0.15900
      9 H4        -63.4351   -8.0155  -44.1913 H      1 LIG       0.32200
@<TRIPOS>BOND
      1       1       2 1
      2       1       3 2
      3       2       4 2
      4       3       5 1
      5       4       5 1
      6       1       6 1
      7       2       7 1
      8       3       8 1
      9       5       9 1
@<TRIPOS>ALT_TYPE
CGenFF_4.0_ALT_TYPE_SET
CGenFF_4.0 1 CG2R51 2 CG2R52 3 CG2R51 4 NG2R50 5 NG2R51 6 HGR51 7 HGR52 8 HGR52 9 HGP1
@<TRIPOS>MOLECULE
pyrazole
 9 9 0 0 0
****
USER_CHARGES
INVALID_CHARGES
Pose:  12 Cluster:  12 Fr_nu: 622780 TotEn:   -14.72
@<TRIPOS>ATOM
      1 C1        -52.4495    3.3004  -30.8494 C.2    1 LIG      -0.25100
      2 C2        -52.4389    4.3863  -31.7452 C.2    1 LIG       0.13200
      3 C3        -51.6958    2.3351  -31.4711 C.2    1 LIG      -0.03800
      4 N1        -51.7341    4.1352  -32.8516 N.2    1 LIG      -0.57800
      5 N2        -51.2947    2.8804  -32.6552 N.pl3  1 LIG      -0.05900
      6 H1        -52.9347    3.2270  -29.8873 H      1 LIG       0.15700
      7 H2        -52.9158    5.3501  -31.6381 H      1 LIG       0.15600
      8 H3        -51.4170    1.3311  -31.1851 H      1 LIG       0.15900
      9 H4        -50.7243    2.4540  -33.3747 H      1 LIG       0.32200
@<TRIPOS>BOND
      1       1       2 1
      2       1       3 2
      3       2       4 2
      4       3       5 1
      5       4       5 1
      6       1       6 1
      7       2       7 1
      8       3       8 1
      9       5       9 1
@<TRIPOS>ALT_TYPE
CGenFF_4.0_ALT_TYPE_SET
CGenFF_4.0 1 CG2R51 2 CG2R52 3 CG2R51 4 NG2R50 5 NG2R51 6 HGR51 7 HGR52 8 HGR52 9 HGP1
@<TRIPOS>MOLECULE
pyrazole
 9 9 0 0 0
****
USER_CHARGES
INVALID_CHARGES
Pose:  13 Cluster:  13 Fr_nu: 413004 TotEn:   -14.61
@<TRIPOS>ATOM
      1 C1        -71.5393  -24.9442  -42.7908 C.2    1 LIG      -0.25100
      2 C2        -71.2253  -24.3919  -44.0471 C.2    1 LIG       0.13200
      3 C3        -72.8843  -25.2134  -42.8606 C.2    1 LIG      -0.03800
      4 N1        -72.2854  -24.3144  -44.8558 N.2    1 LIG      -0.57800
      5 N2        -73.2788  -24.8216  -44.1061 N.pl3  1 LIG      -0.05900
      6 H1        -70.8830  -25.1231  -41.9519 H      1 LIG       0.15700
      7 H2        -70.2682  -24.0421  -44.4068 H      1 LIG       0.15600
      8 H3        -73.5810  -25.6367  -42.1515 H      1 LIG       0.15900
      9 H4        -74.2066  -24.8694  -44.5083 H      1 LIG       0.32200
@<TRIPOS>BOND
      1       1       2 1
      2       1       3 2
      3       2       4 2
      4       3       5 1
      5       4       5 1
      6       1       6 1
      7       2       7 1
      8       3       8 1
      9       5       9 1
@<TRIPOS>ALT_TYPE
CGenFF_4.0_ALT_TYPE_SET
CGenFF_4.0 1 CG2R51 2 CG2R52 3 CG2R51 4 NG2R50 5 NG2R51 6 HGR51 7 HGR52 8 HGR52 9 HGP1
@<TRIPOS>MOLECULE
pyrazole
 9 9 0 0 0
****
USER_CHARGES
INVALID_CHARGES
Pose:  14 Cluster:  14 Fr_nu: 8410349 TotEn:   -14.17
@<TRIPOS>ATOM
      1 C1        -47.7389  -18.8910  -42.7570 C.2    1 LIG      -0.25100
      2 C2        -47.6976  -18.3419  -41.4615 C.2    1 LIG       0.13200
      3 C3        -46.6048  -18.4147  -43.3682 C.2    1 LIG      -0.03800
      4 N1        -46.6224  -17.5754  -41.2603 N.2    1 LIG      -0.57800
      5 N2        -45.9774  -17.6396  -42.4376 N.pl3  1 LIG      -0.05900
      6 H1        -48.4853  -19.5417  -43.1881 H      1 LIG       0.15700
      7 H2        -48.4065  -18.4678  -40.6556 H      1 LIG       0.15600
      8 H3        -46.1982  -18.5523  -44.3597 H      1 LIG       0.15900
      9 H4        -45.1110  -17.1258  -42.5382 H      1 LIG       0.32200
@<TRIPOS>BOND
      1       1       2 1
      2       1       3 2
      3       2       4 2
      4       3       5 1
      5       4       5 1
      6       1       6 1
      7       2       7 1
      8       3       8 1
      9       5       9 1
@<TRIPOS>ALT_TYPE
CGenFF_4.0_ALT_TYPE_SET
CGenFF_4.0 1 CG2R51 2 CG2R52 3 CG2R51 4 NG2R50 5 NG2R51 6 HGR51 7 HGR52 8 HGR52 9 HGP1
@<TRIPOS>MOLECULE
pyrazole
 9 9 0 0 0
****
USER_CHARGES
INVALID_CHARGES
Pose:  15 Cluster:  15 Fr_nu:  73739 TotEn:   -13.91
@<TRIPOS>ATOM
      1 C1        -61.8515   -1.5375  -24.5510 C.2    1 LIG      -0.25100
      2 C2        -63.0760   -1.1548  -23.9715 C.2    1 LIG       0.13200
      3 C3        -62.0845   -2.7976  -25.0454 C.2    1 LIG      -0.03800
      4 N1        -64.0172   -2.0955  -24.0864 N.2    1 LIG      -0.57800
      5 N2        -63.3840   -3.0818  -24.7440 N.pl3  1 LIG      -0.05900
      6 H1        -60.9289   -0.9786  -24.6041 H      1 LIG       0.15700
      7 H2        -63.3217   -0.2298  -23.4697 H      1 LIG       0.15600
      8 H3        -61.4563   -3.5025  -25.5705 H      1 LIG       0.15900
      9 H4        -63.9006   -3.9266  -24.9541 H      1 LIG       0.32200
@<TRIPOS>BOND
      1       1       2 1
      2       1       3 2
      3       2       4 2
      4       3       5 1
      5       4       5 1
      6       1       6 1
      7       2       7 1
      8       3       8 1
      9       5       9 1
@<TRIPOS>ALT_TYPE
CGenFF_4.0_ALT_TYPE_SET
CGenFF_4.0 1 CG2R51 2 CG2R52 3 CG2R51 4 NG2R50 5 NG2R51 6 HGR51 7 HGR52 8 HGR52 9 HGP1
@<TRIPOS>MOLECULE
pyrazole
 9 9 0 0 0
****
USER_CHARGES
INVALID_CHARGES
Pose:  16 Cluster:  16 Fr_nu: 901904 TotEn:   -13.26
@<TRIPOS>ATOM
      1 C1        -59.7961  -20.1709  -39.3329 C.2    1 LIG      -0.25100
      2 C2        -60.2997  -20.7509  -38.1532 C.2    1 LIG       0.13200
      3 C3        -60.9108  -19.7202  -39.9968 C.2    1 LIG      -0.03800
      4 N1        -61.6307  -20.6768  -38.0695 N.2    1 LIG      -0.57800
      5 N2        -61.9730  -20.0447  -39.2050 N.pl3  1 LIG      -0.05900
      6 H1        -58.7691  -20.0898  -39.6570 H      1 LIG       0.15700
      7 H2        -59.7524  -21.2251  -37.3511 H      1 LIG       0.15600
      8 H3        -61.0412  -19.2115  -40.9410 H      1 LIG       0.15900
      9 H4        -62.9546  -19.8677  -39.3780 H      1 LIG       0.32200
@<TRIPOS>BOND
      1       1       2 1
      2       1       3 2
      3       2       4 2
      4       3       5 1
      5       4       5 1
      6       1       6 1
      7       2       7 1
      8       3       8 1
      9       5       9 1
@<TRIPOS>ALT_TYPE
CGenFF_4.0_ALT_TYPE_SET
CGenFF_4.0 1 CG2R51 2 CG2R52 3 CG2R51 4 NG2R50 5 NG2R51 6 HGR51 7 HGR52 8 HGR52 9 HGP1
@<TRIPOS>MOLECULE
pyrazole
 9 9 0 0 0
****
USER_CHARGES
INVALID_CHARGES
Pose:  17 Cluster:  17 Fr_nu: 2521477 TotEn:   -13.14
@<TRIPOS>ATOM
      1 C1        -66.5369   -7.3910  -46.2470 C.2    1 LIG      -0.25100
      2 C2        -65.9186   -8.3997  -45.4841 C.2    1 LIG       0.13200
      3 C3        -67.0739   -6.5364  -45.3155 C.2    1 LIG      -0.03800
      4 N1        -66.0499   -8.2052  -44.1692 N.2    1 LIG      -0.57800
      5 N2        -66.7567   -7.0644  -44.0986 N.pl3  1 LIG      -0.05900
      6 H1        -66.5862   -7.2956  -47.3217 H      1 LIG       0.15700
      7 H2        -65.3783   -9.2687  -45.8314 H      1 LIG       0.15600
      8 H3        -67.6424   -5.6221  -45.4069 H      1 LIG       0.15900
      9 H4        -66.9910   -6.7015  -43.1831 H      1 LIG       0.32200
@<TRIPOS>BOND
      1       1       2 1
      2       1       3 2
      3       2       4 2
      4       3       5 1
      5       4       5 1
      6       1       6 1
      7       2       7 1
      8       3       8 1
      9       5       9 1
@<TRIPOS>ALT_TYPE
CGenFF_4.0_ALT_TYPE_SET
CGenFF_4.0 1 CG2R51 2 CG2R52 3 CG2R51 4 NG2R50 5 NG2R51 6 HGR51 7 HGR52 8 HGR52 9 HGP1
@<TRIPOS>MOLECULE
pyrazole
 9 9 0 0 0
****
USER_CHARGES
INVALID_CHARGES
Pose:  18 Cluster:  18 Fr_nu:  74588 TotEn:   -13.12
@<TRIPOS>ATOM
      1 C1        -64.5526   -0.5177  -26.0423 C.2    1 LIG      -0.25100
      2 C2        -65.6520   -0.9028  -26.8328 C.2    1 LIG       0.13200
      3 C3        -64.1105   -1.6882  -25.4756 C.2    1 LIG      -0.03800
      4 N1        -65.8933   -2.2152  -26.7762 N.2    1 LIG      -0.57800
      5 N2        -64.9394   -2.6652  -25.9434 N.pl3  1 LIG      -0.05900
      6 H1        -64.1377    0.4696  -25.9027 H      1 LIG       0.15700
      7 H2        -66.2877   -0.2817  -27.4475 H      1 LIG       0.15600
      8 H3        -63.3005   -1.9085  -24.7953 H      1 LIG       0.15900
      9 H4        -64.9131   -3.6554  -25.7348 H      1 LIG       0.32200
@<TRIPOS>BOND
      1       1       2 1
      2       1       3 2
      3       2       4 2
      4       3       5 1
      5       4       5 1
      6       1       6 1
      7       2       7 1
      8       3       8 1
      9       5       9 1
@<TRIPOS>ALT_TYPE
CGenFF_4.0_ALT_TYPE_SET
CGenFF_4.0 1 CG2R51 2 CG2R52 3 CG2R51 4 NG2R50 5 NG2R51 6 HGR51 7 HGR52 8 HGR52 9 HGP1
@<TRIPOS>MOLECULE
pyrazole
 9 9 0 0 0
****
USER_CHARGES
INVALID_CHARGES
Pose:  19 Cluster:  19 Fr_nu: 4821575 TotEn:   -13.01
@<TRIPOS>ATOM
      1 C1        -66.0895   -8.0149  -45.5121 C.2    1 LIG      -0.25100
      2 C2        -65.6788   -8.7937  -44.4137 C.2    1 LIG       0.13200
      3 C3        -67.2685   -7.4405  -45.1041 C.2    1 LIG      -0.03800
      4 N1        -66.5278   -8.7228  -43.3851 N.2    1 LIG      -0.57800
      5 N2        -67.4838   -7.8924  -43.8353 N.pl3  1 LIG      -0.05900
      6 H1        -65.5998   -7.8866  -46.4661 H      1 LIG       0.15700
      7 H2        -64.7965   -9.4105  -44.3201 H      1 LIG       0.15600
      8 H3        -67.9593   -6.7681  -45.5920 H      1 LIG       0.15900
      9 H4        -68.2598   -7.6773  -43.2219 H      1 LIG       0.32200
@<TRIPOS>BOND
      1       1       2 1
      2       1       3 2
      3       2       4 2
      4       3       5 1
      5       4       5 1
      6       1       6 1
      7       2       7 1
      8       3       8 1
      9       5       9 1
@<TRIPOS>ALT_TYPE
CGenFF_4.0_ALT_TYPE_SET
CGenFF_4.0 1 CG2R51 2 CG2R52 3 CG2R51 4 NG2R50 5 NG2R51 6 HGR51 7 HGR52 8 HGR52 9 HGP1
@<TRIPOS>MOLECULE
pyrazole
 9 9 0 0 0
****
USER_CHARGES
INVALID_CHARGES
Pose:  20 Cluster:  20 Fr_nu: 186519 TotEn:   -12.92
@<TRIPOS>ATOM
      1 C1        -61.2113  -20.6023  -39.7404 C.2    1 LIG      -0.25100
      2 C2        -59.9951  -21.0697  -40.2734 C.2    1 LIG       0.13200
      3 C3        -60.9004  -19.3801  -39.1962 C.2    1 LIG      -0.03800
      4 N1        -58.9868  -20.2142  -40.0852 N.2    1 LIG      -0.57800
      5 N2        -59.5688  -19.1968  -39.4278 N.pl3  1 LIG      -0.05900
      6 H1        -62.1784  -21.0829  -39.7495 H      1 LIG       0.15700
      7 H2        -59.8013  -21.9985  -40.7909 H      1 LIG       0.15600
      8 H3        -61.4928  -18.6421  -38.6749 H      1 LIG       0.15900
      9 H4        -58.9950  -18.4055  -39.1643 H      1 LIG       0.32200
@<TRIPOS>BOND
      1       1       2 1
      2       1       3 2
      3       2       4 2
      4       3       5 1
      5       4       5 1
      6       1       6 1
      7       2       7 1
      8       3       8 1
      9       5       9 1
@<TRIPOS>ALT_TYPE
CGenFF_4.0_ALT_TYPE_SET
CGenFF_4.0 1 CG2R51 2 CG2R52 3 CG2R51 4 NG2R50 5 NG2R51 6 HGR51 7 HGR52 8 HGR52 9 HGP1
@<TRIPOS>MOLECULE
pyrazole
 9 9 0 0 0
****
USER_CHARGES
INVALID_CHARGES
Pose:  21 Cluster:  21 Fr_nu: 216230 TotEn:   -12.70
@<TRIPOS>ATOM
      1 C1        -60.7371  -21.9273  -38.5922 C.2    1 LIG      -0.25100
      2 C2        -61.1700  -21.6162  -37.2893 C.2    1 LIG       0.13200
      3 C3        -61.6448  -21.3044  -39.4135 C.2    1 LIG      -0.03800
      4 N1        -62.2672  -20.8547  -37.2785 N.2    1 LIG      -0.57800
      5 N2        -62.5315  -20.6820  -38.5848 N.pl3  1 LIG      -0.05900
      6 H1        -59.8859  -22.5193  -38.8946 H      1 LIG       0.15700
      7 H2        -60.7319  -21.9130  -36.3471 H      1 LIG       0.15600
      8 H3        -61.7389  -21.2512  -40.4885 H      1 LIG       0.15900
      9 H4        -63.3380  -20.1266  -38.8414 H      1 LIG       0.32200
@<TRIPOS>BOND
      1       1       2 1
      2       1       3 2
      3       2       4 2
      4       3       5 1
      5       4       5 1
      6       1       6 1
      7       2       7 1
      8       3       8 1
      9       5       9 1
@<TRIPOS>ALT_TYPE
CGenFF_4.0_ALT_TYPE_SET
CGenFF_4.0 1 CG2R51 2 CG2R52 3 CG2R51 4 NG2R50 5 NG2R51 6 HGR51 7 HGR52 8 HGR52 9 HGP1
@<TRIPOS>MOLECULE
pyrazole
 9 9 0 0 0
****
USER_CHARGES
INVALID_CHARGES
Pose:  22 Cluster:  22 Fr_nu: 2698377 TotEn:   -12.57
@<TRIPOS>ATOM
      1 C1        -60.1595  -20.9913  -38.8268 C.2    1 LIG      -0.25100
      2 C2        -59.6514  -19.6784  -38.8251 C.2    1 LIG       0.13200
      3 C3        -61.4799  -20.8480  -39.1767 C.2    1 LIG      -0.03800
      4 N1        -60.5737  -18.7681  -39.1485 N.2    1 LIG      -0.57800
      5 N2        -61.6747  -19.5100  -39.3567 N.pl3  1 LIG      -0.05900
      6 H1        -59.6417  -21.9130  -38.6061 H      1 LIG       0.15700
      7 H2        -58.6475  -19.3470  -38.6012 H      1 LIG       0.15600
      8 H3        -62.2808  -21.5611  -39.3085 H      1 LIG       0.15900
      9 H4        -62.5299  -19.0359  -39.6188 H      1 LIG       0.32200
@<TRIPOS>BOND
      1       1       2 1
      2       1       3 2
      3       2       4 2
      4       3       5 1
      5       4       5 1
      6       1       6 1
      7       2       7 1
      8       3       8 1
      9       5       9 1
@<TRIPOS>ALT_TYPE
CGenFF_4.0_ALT_TYPE_SET
CGenFF_4.0 1 CG2R51 2 CG2R52 3 CG2R51 4 NG2R50 5 NG2R51 6 HGR51 7 HGR52 8 HGR52 9 HGP1
@<TRIPOS>MOLECULE
pyrazole
 9 9 0 0 0
****
USER_CHARGES
INVALID_CHARGES
Pose:  23 Cluster:  23 Fr_nu: 338397 TotEn:   -12.56
@<TRIPOS>ATOM
      1 C1        -66.2873   -7.0907  -45.2460 C.2    1 LIG      -0.25100
      2 C2        -66.8504   -7.7644  -44.1456 C.2    1 LIG       0.13200
      3 C3        -64.9824   -7.5179  -45.2790 C.2    1 LIG      -0.03800
      4 N1        -65.9749   -8.5592  -43.5245 N.2    1 LIG      -0.57800
      5 N2        -64.8484   -8.3879  -44.2370 N.pl3  1 LIG      -0.05900
      6 H1        -66.7605   -6.3936  -45.9217 H      1 LIG       0.15700
      7 H2        -67.8621   -7.7088  -43.7700 H      1 LIG       0.15600
      8 H3        -64.1551   -7.2847  -45.9337 H      1 LIG       0.15900
      9 H4        -64.0202   -8.8967  -43.9543 H      1 LIG       0.32200
@<TRIPOS>BOND
      1       1       2 1
      2       1       3 2
      3       2       4 2
      4       3       5 1
      5       4       5 1
      6       1       6 1
      7       2       7 1
      8       3       8 1
      9       5       9 1
@<TRIPOS>ALT_TYPE
CGenFF_4.0_ALT_TYPE_SET
CGenFF_4.0 1 CG2R51 2 CG2R52 3 CG2R51 4 NG2R50 5 NG2R51 6 HGR51 7 HGR52 8 HGR52 9 HGP1
@<TRIPOS>MOLECULE
pyrazole
 9 9 0 0 0
****
USER_CHARGES
INVALID_CHARGES
Pose:  24 Cluster:  24 Fr_nu: 2522885 TotEn:   -12.53
@<TRIPOS>ATOM
      1 C1        -66.8561   -6.8073  -44.9710 C.2    1 LIG      -0.25100
      2 C2        -66.4618   -7.3326  -46.2161 C.2    1 LIG       0.13200
      3 C3        -65.9534   -7.3291  -44.0769 C.2    1 LIG      -0.03800
      4 N1        -65.3919   -8.1269  -46.1253 N.2    1 LIG      -0.57800
      5 N2        -65.1060   -8.1047  -44.8123 N.pl3  1 LIG      -0.05900
      6 H1        -67.6787   -6.1429  -44.7514 H      1 LIG       0.15700
      7 H2        -66.9099   -7.1700  -47.1860 H      1 LIG       0.15600
      8 H3        -65.8416   -7.2227  -43.0075 H      1 LIG       0.15900
      9 H4        -64.3160   -8.6460  -44.4845 H      1 LIG       0.32200
@<TRIPOS>BOND
      1       1       2 1
      2       1       3 2
      3       2       4 2
      4       3       5 1
      5       4       5 1
      6       1       6 1
      7       2       7 1
      8       3       8 1
      9       5       9 1
@<TRIPOS>ALT_TYPE
CGenFF_4.0_ALT_TYPE_SET
CGenFF_4.0 1 CG2R51 2 CG2R52 3 CG2R51 4 NG2R50 5 NG2R51 6 HGR51 7 HGR52 8 HGR52 9 HGP1
@<TRIPOS>MOLECULE
pyrazole
 9 9 0 0 0
****
USER_CHARGES
INVALID_CHARGES
Pose:  25 Cluster:  25 Fr_nu: 9001758 TotEn:   -12.29
@<TRIPOS>ATOM
      1 C1        -72.6013  -11.6322  -43.9097 C.2    1 LIG      -0.25100
      2 C2        -71.3650  -11.3913  -44.5385 C.2    1 LIG       0.13200
      3 C3        -72.9974  -10.4008  -43.4480 C.2    1 LIG      -0.03800
      4 N1        -70.9999  -10.1077  -44.4833 N.2    1 LIG      -0.57800
      5 N2        -72.0128   -9.5309  -43.8145 N.pl3  1 LIG      -0.05900
      6 H1        -73.1320  -12.5671  -43.8058 H      1 LIG       0.15700
      7 H2        -70.7146  -12.0977  -45.0342 H      1 LIG       0.15600
      8 H3        -73.8703  -10.0730  -42.9021 H      1 LIG       0.15900
      9 H4        -71.9665   -8.5349  -43.6399 H      1 LIG       0.32200
@<TRIPOS>BOND
      1       1       2 1
      2       1       3 2
      3       2       4 2
      4       3       5 1
      5       4       5 1
      6       1       6 1
      7       2       7 1
      8       3       8 1
      9       5       9 1
@<TRIPOS>ALT_TYPE
CGenFF_4.0_ALT_TYPE_SET
CGenFF_4.0 1 CG2R51 2 CG2R52 3 CG2R51 4 NG2R50 5 NG2R51 6 HGR51 7 HGR52 8 HGR52 9 HGP1
@<TRIPOS>MOLECULE
pyrazole
 9 9 0 0 0
****
USER_CHARGES
INVALID_CHARGES
Pose:  26 Cluster:  26 Fr_nu: 545259 TotEn:   -12.05
@<TRIPOS>ATOM
      1 C1        -52.3037    3.4314  -33.0837 C.2    1 LIG      -0.25100
      2 C2        -51.9670    3.2009  -31.7364 C.2    1 LIG       0.13200
      3 C3        -53.4254    4.2219  -33.0269 C.2    1 LIG      -0.03800
      4 N1        -52.8067    3.7969  -30.8858 N.2    1 LIG      -0.57800
      5 N2        -53.6822    4.4099  -31.7005 N.pl3  1 LIG      -0.05900
      6 H1        -51.8035    3.0754  -33.9723 H      1 LIG       0.15700
      7 H2        -51.1449    2.6230  -31.3389 H      1 LIG       0.15600
      8 H3        -54.0513    4.6559  -33.7933 H      1 LIG       0.15900
      9 H4        -54.4357    4.9409  -31.2822 H      1 LIG       0.32200
@<TRIPOS>BOND
      1       1       2 1
      2       1       3 2
      3       2       4 2
      4       3       5 1
      5       4       5 1
      6       1       6 1
      7       2       7 1
      8       3       8 1
      9       5       9 1
@<TRIPOS>ALT_TYPE
CGenFF_4.0_ALT_TYPE_SET
CGenFF_4.0 1 CG2R51 2 CG2R52 3 CG2R51 4 NG2R50 5 NG2R51 6 HGR51 7 HGR52 8 HGR52 9 HGP1
@<TRIPOS>MOLECULE
pyrazole
 9 9 0 0 0
****
USER_CHARGES
INVALID_CHARGES
Pose:  27 Cluster:  27 Fr_nu: 682499 TotEn:   -11.95
@<TRIPOS>ATOM
      1 C1        -66.6159   -6.4019  -46.0639 C.2    1 LIG      -0.25100
      2 C2        -66.5089   -7.8028  -45.9754 C.2    1 LIG       0.13200
      3 C3        -67.4777   -6.0587  -45.0511 C.2    1 LIG      -0.03800
      4 N1        -67.2439   -8.3144  -44.9845 N.2    1 LIG      -0.57800
      5 N2        -67.8209   -7.2293  -44.4409 N.pl3  1 LIG      -0.05900
      6 H1        -66.1353   -5.7337  -46.7632 H      1 LIG       0.15700
      7 H2        -65.9263   -8.4723  -46.5920 H      1 LIG       0.15600
      8 H3        -67.8707   -5.1087  -44.7186 H      1 LIG       0.15900
      9 H4        -68.4427   -7.3608  -43.6530 H      1 LIG       0.32200
@<TRIPOS>BOND
      1       1       2 1
      2       1       3 2
      3       2       4 2
      4       3       5 1
      5       4       5 1
      6       1       6 1
      7       2       7 1
      8       3       8 1
      9       5       9 1
@<TRIPOS>ALT_TYPE
CGenFF_4.0_ALT_TYPE_SET
CGenFF_4.0 1 CG2R51 2 CG2R52 3 CG2R51 4 NG2R50 5 NG2R51 6 HGR51 7 HGR52 8 HGR52 9 HGP1
@<TRIPOS>MOLECULE
pyrazole
 9 9 0 0 0
****
USER_CHARGES
INVALID_CHARGES
Pose:  28 Cluster:  28 Fr_nu: 3390955 TotEn:   -10.26
@<TRIPOS>ATOM
      1 C1        -66.6800   -7.4146  -44.9050 C.2    1 LIG      -0.25100
      2 C2        -65.9171   -8.0831  -45.8811 C.2    1 LIG       0.13200
      3 C3        -67.6503   -6.7556  -45.6196 C.2    1 LIG      -0.03800
      4 N1        -66.3643   -7.8687  -47.1212 N.2    1 LIG      -0.57800
      5 N2        -67.4189   -7.0580  -46.9293 N.pl3  1 LIG      -0.05900
      6 H1        -66.5464   -7.4110  -43.8333 H      1 LIG       0.15700
      7 H2        -65.0535   -8.7174  -45.7405 H      1 LIG       0.15600
      8 H3        -68.4647   -6.1113  -45.3211 H      1 LIG       0.15900
      9 H4        -67.9375   -6.7457  -47.7406 H      1 LIG       0.32200
@<TRIPOS>BOND
      1       1       2 1
      2       1       3 2
      3       2       4 2
      4       3       5 1
      5       4       5 1
      6       1       6 1
      7       2       7 1
      8       3       8 1
      9       5       9 1
@<TRIPOS>ALT_TYPE
CGenFF_4.0_ALT_TYPE_SET
CGenFF_4.0 1 CG2R51 2 CG2R52 3 CG2R51 4 NG2R50 5 NG2R51 6 HGR51 7 HGR52 8 HGR52 9 HGP1
@<TRIPOS>MOLECULE
pyrazole
 9 9 0 0 0
****
USER_CHARGES
INVALID_CHARGES
Pose:  29 Cluster:  29 Fr_nu: 9095367 TotEn:    -4.29
@<TRIPOS>ATOM
      1 C1        -54.9168  -24.0152  -22.8398 C.2    1 LIG      -0.25100
      2 C2        -53.9099  -23.8528  -23.8102 C.2    1 LIG       0.13200
      3 C3        -54.2494  -24.4551  -21.7229 C.2    1 LIG      -0.03800
      4 N1        -52.6953  -24.1641  -23.3501 N.2    1 LIG      -0.57800
      5 N2        -52.9344  -24.5264  -22.0782 N.pl3  1 LIG      -0.05900
      6 H1        -55.9778  -23.8377  -22.9354 H      1 LIG       0.15700
      7 H2        -54.0107  -23.5211  -24.8337 H      1 LIG       0.15600
      8 H3        -54.5843  -24.7201  -20.7304 H      1 LIG       0.15900
      9 H4        -52.1505  -24.8146  -21.5063 H      1 LIG       0.32200
@<TRIPOS>BOND
      1       1       2 1
      2       1       3 2
      3       2       4 2
      4       3       5 1
      5       4       5 1
      6       1       6 1
      7       2       7 1
      8       3       8 1
      9       5       9 1
@<TRIPOS>ALT_TYPE
CGenFF_4.0_ALT_TYPE_SET
CGenFF_4.0 1 CG2R51 2 CG2R52 3 CG2R51 4 NG2R50 5 NG2R51 6 HGR51 7 HGR52 8 HGR52 9 HGP1
@<TRIPOS>MOLECULE
4_lactone
 9 9 0 0 0
****
USER_CHARGES
INVALID_CHARGES
Pose:   1 Cluster:   1 Fr_nu: 2209821 TotEn:   -29.82
@<TRIPOS>ATOM
      1 C1        -72.1689  -12.8660  -43.9872 C.2    1 LIG       0.04000
      2 C2        -73.5262  -12.2894  -44.4282 C.3    1 LIG       0.11000
      3 C3        -72.8275  -10.9521  -44.2012 C.3    1 LIG       0.08100
      4 O1        -71.6725  -13.9576  -43.8253 O.2    1 LIG      -0.32000
      5 O2        -71.6091  -11.6401  -43.8041 O.3    1 LIG      -0.27100
      6 H1        -73.7916  -12.5156  -45.4621 H      1 LIG       0.09000
      7 H2        -74.3487  -12.5165  -43.7480 H      1 LIG       0.09000
      8 H3        -72.6726  -10.3410  -45.0946 H      1 LIG       0.09000
      9 H4        -73.2286  -10.3428  -43.3866 H      1 LIG       0.09000
@<TRIPOS>BOND
      1       1       2 1
      2       1       4 2
      3       1       5 1
      4       2       3 1
      5       3       5 1
      6       2       6 1
      7       2       7 1
      8       3       8 1
      9       3       9 1
@<TRIPOS>ALT_TYPE
CGenFF_4.0_ALT_TYPE_SET
CGenFF_4.0 1 CG2O4 2 CG3C41 3 CG3C41 4 OG2D1 5 OG3C51 6 HGA2 7 HGA2 8 HGA2 9 HGA2
@<TRIPOS>MOLECULE
4_lactone
 9 9 0 0 0
****
USER_CHARGES
INVALID_CHARGES
Pose:   2 Cluster:   2 Fr_nu: 241853 TotEn:   -23.98
@<TRIPOS>ATOM
      1 C1        -71.8162  -12.0090  -43.2357 C.2    1 LIG       0.04000
      2 C2        -73.1939  -11.7637  -43.8768 C.3    1 LIG       0.11000
      3 C3        -72.7251  -10.3118  -43.8961 C.3    1 LIG       0.08100
      4 O1        -71.1828  -12.9491  -42.8123 O.2    1 LIG      -0.32000
      5 O2        -71.4635  -10.6963  -43.2830 O.3    1 LIG      -0.27100
      6 H1        -73.3209  -12.2334  -44.8533 H      1 LIG       0.09000
      7 H2        -74.0365  -11.9815  -43.2185 H      1 LIG       0.09000
      8 H3        -72.5753   -9.8757  -44.8875 H      1 LIG       0.09000
      9 H4        -73.2891   -9.6256  -43.2583 H      1 LIG       0.09000
@<TRIPOS>BOND
      1       1       2 1
      2       1       4 2
      3       1       5 1
      4       2       3 1
      5       3       5 1
      6       2       6 1
      7       2       7 1
      8       3       8 1
      9       3       9 1
@<TRIPOS>ALT_TYPE
CGenFF_4.0_ALT_TYPE_SET
CGenFF_4.0 1 CG2O4 2 CG3C41 3 CG3C41 4 OG2D1 5 OG3C51 6 HGA2 7 HGA2 8 HGA2 9 HGA2
@<TRIPOS>MOLECULE
4_lactone
 9 9 0 0 0
****
USER_CHARGES
INVALID_CHARGES
Pose:   3 Cluster:   3 Fr_nu: 573332 TotEn:   -23.64
@<TRIPOS>ATOM
      1 C1        -71.4868  -11.8920  -44.2496 C.2    1 LIG       0.04000
      2 C2        -72.8798  -11.2395  -44.1951 C.3    1 LIG       0.11000
      3 C3        -72.1411  -10.0389  -44.7788 C.3    1 LIG       0.08100
      4 O1        -70.9887  -12.9587  -43.9694 O.2    1 LIG      -0.32000
      5 O2        -70.8922  -10.7844  -44.7687 O.3    1 LIG      -0.27100
      6 H1        -73.6165  -11.7067  -44.8505 H      1 LIG       0.09000
      7 H2        -73.2718  -11.1102  -43.1850 H      1 LIG       0.09000
      8 H3        -72.4310   -9.7517  -45.7932 H      1 LIG       0.09000
      9 H4        -72.0883   -9.1580  -44.1330 H      1 LIG       0.09000
@<TRIPOS>BOND
      1       1       2 1
      2       1       4 2
      3       1       5 1
      4       2       3 1
      5       3       5 1
      6       2       6 1
      7       2       7 1
      8       3       8 1
      9       3       9 1
@<TRIPOS>ALT_TYPE
CGenFF_4.0_ALT_TYPE_SET
CGenFF_4.0 1 CG2O4 2 CG3C41 3 CG3C41 4 OG2D1 5 OG3C51 6 HGA2 7 HGA2 8 HGA2 9 HGA2
@<TRIPOS>MOLECULE
4_lactone
 9 9 0 0 0
****
USER_CHARGES
INVALID_CHARGES
Pose:   4 Cluster:   4 Fr_nu: 6410039 TotEn:   -22.89
@<TRIPOS>ATOM
      1 C1        -60.1275  -13.0216   -9.0037 C.2    1 LIG       0.04000
      2 C2        -61.4396  -13.6434   -8.4929 C.3    1 LIG       0.11000
      3 C3        -60.4960  -14.6337   -7.8172 C.3    1 LIG       0.08100
      4 O1        -59.7920  -12.0883   -9.6970 O.2    1 LIG      -0.32000
      5 O2        -59.3457  -13.9396   -8.3746 O.3    1 LIG      -0.27100
      6 H1        -62.0074  -12.9969   -7.8220 H      1 LIG       0.09000
      7 H2        -62.0739  -14.0540   -9.2802 H      1 LIG       0.09000
      8 H3        -60.4895  -14.6114   -6.7240 H      1 LIG       0.09000
      9 H4        -60.5568  -15.6642   -8.1776 H      1 LIG       0.09000
@<TRIPOS>BOND
      1       1       2 1
      2       1       4 2
      3       1       5 1
      4       2       3 1
      5       3       5 1
      6       2       6 1
      7       2       7 1
      8       3       8 1
      9       3       9 1
@<TRIPOS>ALT_TYPE
CGenFF_4.0_ALT_TYPE_SET
CGenFF_4.0 1 CG2O4 2 CG3C41 3 CG3C41 4 OG2D1 5 OG3C51 6 HGA2 7 HGA2 8 HGA2 9 HGA2
@<TRIPOS>MOLECULE
4_lactone
 9 9 0 0 0
****
USER_CHARGES
INVALID_CHARGES
Pose:   5 Cluster:   5 Fr_nu: 6345412 TotEn:   -22.03
@<TRIPOS>ATOM
      1 C1        -59.8480   -3.1921  -17.5967 C.2    1 LIG       0.04000
      2 C2        -60.2526   -1.8039  -18.1244 C.3    1 LIG       0.11000
      3 C3        -60.0757   -2.4697  -19.4858 C.3    1 LIG       0.08100
      4 O1        -59.6825   -3.7261  -16.5235 O.2    1 LIG      -0.32000
      5 O2        -59.7080   -3.7209  -18.8419 O.3    1 LIG      -0.27100
      6 H1        -61.2721   -1.5102  -17.8697 H      1 LIG       0.09000
      7 H2        -59.5400   -1.0123  -17.8872 H      1 LIG       0.09000
      8 H3        -60.9855   -2.5757  -20.0830 H      1 LIG       0.09000
      9 H4        -59.2596   -2.0787  -20.0995 H      1 LIG       0.09000
@<TRIPOS>BOND
      1       1       2 1
      2       1       4 2
      3       1       5 1
      4       2       3 1
      5       3       5 1
      6       2       6 1
      7       2       7 1
      8       3       8 1
      9       3       9 1
@<TRIPOS>ALT_TYPE
CGenFF_4.0_ALT_TYPE_SET
CGenFF_4.0 1 CG2O4 2 CG3C41 3 CG3C41 4 OG2D1 5 OG3C51 6 HGA2 7 HGA2 8 HGA2 9 HGA2
@<TRIPOS>MOLECULE
4_lactone
 9 9 0 0 0
****
USER_CHARGES
INVALID_CHARGES
Pose:   6 Cluster:   6 Fr_nu: 2947993 TotEn:   -21.91
@<TRIPOS>ATOM
      1 C1        -71.6410  -12.8986  -44.1080 C.2    1 LIG       0.04000
      2 C2        -72.1489  -11.4850  -43.7720 C.3    1 LIG       0.11000
      3 C3        -73.3871  -12.2391  -43.2966 C.3    1 LIG       0.08100
      4 O1        -70.6471  -13.4015  -44.5809 O.2    1 LIG      -0.32000
      5 O2        -72.7753  -13.5056  -43.6670 O.3    1 LIG      -0.27100
      6 H1        -71.5751  -10.9786  -42.9943 H      1 LIG       0.09000
      7 H2        -72.2895  -10.8435  -44.6435 H      1 LIG       0.09000
      8 H3        -73.5899  -12.1879  -42.2234 H      1 LIG       0.09000
      9 H4        -74.3010  -12.0524  -43.8672 H      1 LIG       0.09000
@<TRIPOS>BOND
      1       1       2 1
      2       1       4 2
      3       1       5 1
      4       2       3 1
      5       3       5 1
      6       2       6 1
      7       2       7 1
      8       3       8 1
      9       3       9 1
@<TRIPOS>ALT_TYPE
CGenFF_4.0_ALT_TYPE_SET
CGenFF_4.0 1 CG2O4 2 CG3C41 3 CG3C41 4 OG2D1 5 OG3C51 6 HGA2 7 HGA2 8 HGA2 9 HGA2
@<TRIPOS>MOLECULE
4_lactone
 9 9 0 0 0
****
USER_CHARGES
INVALID_CHARGES
Pose:   7 Cluster:   7 Fr_nu: 1576513 TotEn:   -20.82
@<TRIPOS>ATOM
      1 C1        -69.8729   -8.0229  -45.0137 C.2    1 LIG       0.04000
      2 C2        -71.3702   -7.9215  -45.3557 C.3    1 LIG       0.11000
      3 C3        -71.4472   -9.2446  -44.5998 C.3    1 LIG       0.08100
      4 O1        -68.8680   -7.3753  -45.2016 O.2    1 LIG      -0.32000
      5 O2        -70.0142   -9.2039  -44.3541 O.3    1 LIG      -0.27100
      6 H1        -71.8782   -7.0776  -44.8863 H      1 LIG       0.09000
      7 H2        -71.5874   -7.9720  -46.4239 H      1 LIG       0.09000
      8 H3        -72.0169   -9.2246  -43.6667 H      1 LIG       0.09000
      9 H4        -71.7274  -10.1149  -45.1996 H      1 LIG       0.09000
@<TRIPOS>BOND
      1       1       2 1
      2       1       4 2
      3       1       5 1
      4       2       3 1
      5       3       5 1
      6       2       6 1
      7       2       7 1
      8       3       8 1
      9       3       9 1
@<TRIPOS>ALT_TYPE
CGenFF_4.0_ALT_TYPE_SET
CGenFF_4.0 1 CG2O4 2 CG3C41 3 CG3C41 4 OG2D1 5 OG3C51 6 HGA2 7 HGA2 8 HGA2 9 HGA2
@<TRIPOS>MOLECULE
4_lactone
 9 9 0 0 0
****
USER_CHARGES
INVALID_CHARGES
Pose:   8 Cluster:   8 Fr_nu: 176272 TotEn:   -18.78
@<TRIPOS>ATOM
      1 C1        -51.6007    3.2897  -30.7526 C.2    1 LIG       0.04000
      2 C2        -51.3270    2.0255  -31.5869 C.3    1 LIG       0.11000
      3 C3        -52.0301    1.3270  -30.4269 C.3    1 LIG       0.08100
      4 O1        -51.3973    4.4793  -30.8407 O.2    1 LIG      -0.32000
      5 O2        -52.2163    2.6026  -29.7532 O.3    1 LIG      -0.27100
      6 H1        -51.8520    2.0005  -32.5431 H      1 LIG       0.09000
      7 H2        -50.2678    1.7931  -31.7089 H      1 LIG       0.09000
      8 H3        -52.9865    0.8549  -30.6678 H      1 LIG       0.09000
      9 H4        -51.4072    0.6486  -29.8375 H      1 LIG       0.09000
@<TRIPOS>BOND
      1       1       2 1
      2       1       4 2
      3       1       5 1
      4       2       3 1
      5       3       5 1
      6       2       6 1
      7       2       7 1
      8       3       8 1
      9       3       9 1
@<TRIPOS>ALT_TYPE
CGenFF_4.0_ALT_TYPE_SET
CGenFF_4.0 1 CG2O4 2 CG3C41 3 CG3C41 4 OG2D1 5 OG3C51 6 HGA2 7 HGA2 8 HGA2 9 HGA2
@<TRIPOS>MOLECULE
4_lactone
 9 9 0 0 0
****
USER_CHARGES
INVALID_CHARGES
Pose:   9 Cluster:   9 Fr_nu: 5355069 TotEn:   -17.76
@<TRIPOS>ATOM
      1 C1        -53.6177  -23.3725  -24.4637 C.2    1 LIG       0.04000
      2 C2        -54.9828  -24.0835  -24.4789 C.3    1 LIG       0.11000
      3 C3        -54.5362  -24.5801  -23.1071 C.3    1 LIG       0.08100
      4 O1        -52.9800  -22.6480  -25.1936 O.2    1 LIG      -0.32000
      5 O2        -53.2832  -23.8528  -23.2360 O.3    1 LIG      -0.27100
      6 H1        -55.8380  -23.4060  -24.4820 H      1 LIG       0.09000
      7 H2        -55.0783  -24.8476  -25.2521 H      1 LIG       0.09000
      8 H3        -55.1252  -24.2213  -22.2586 H      1 LIG       0.09000
      9 H4        -54.3687  -25.6577  -23.0271 H      1 LIG       0.09000
@<TRIPOS>BOND
      1       1       2 1
      2       1       4 2
      3       1       5 1
      4       2       3 1
      5       3       5 1
      6       2       6 1
      7       2       7 1
      8       3       8 1
      9       3       9 1
@<TRIPOS>ALT_TYPE
CGenFF_4.0_ALT_TYPE_SET
CGenFF_4.0 1 CG2O4 2 CG3C41 3 CG3C41 4 OG2D1 5 OG3C51 6 HGA2 7 HGA2 8 HGA2 9 HGA2
@<TRIPOS>MOLECULE
4_lactone
 9 9 0 0 0
****
USER_CHARGES
INVALID_CHARGES
Pose:  10 Cluster:  10 Fr_nu: 5940027 TotEn:   -17.22
@<TRIPOS>ATOM
      1 C1        -46.9118  -17.1688  -41.5682 C.2    1 LIG       0.04000
      2 C2        -46.5500  -16.3516  -42.8214 C.3    1 LIG       0.11000
      3 C3        -45.8066  -17.6243  -43.2154 C.3    1 LIG       0.08100
      4 O1        -47.5447  -17.0083  -40.5494 O.2    1 LIG      -0.32000
      5 O2        -46.2272  -18.2690  -41.9813 O.3    1 LIG      -0.27100
      6 H1        -47.4061  -16.0906  -43.4455 H      1 LIG       0.09000
      7 H2        -45.9250  -15.4801  -42.6197 H      1 LIG       0.09000
      8 H3        -46.1936  -18.1459  -44.0950 H      1 LIG       0.09000
      9 H4        -44.7181  -17.5364  -43.2720 H      1 LIG       0.09000
@<TRIPOS>BOND
      1       1       2 1
      2       1       4 2
      3       1       5 1
      4       2       3 1
      5       3       5 1
      6       2       6 1
      7       2       7 1
      8       3       8 1
      9       3       9 1
@<TRIPOS>ALT_TYPE
CGenFF_4.0_ALT_TYPE_SET
CGenFF_4.0 1 CG2O4 2 CG3C41 3 CG3C41 4 OG2D1 5 OG3C51 6 HGA2 7 HGA2 8 HGA2 9 HGA2
@<TRIPOS>MOLECULE
4_lactone
 9 9 0 0 0
****
USER_CHARGES
INVALID_CHARGES
Pose:  11 Cluster:  11 Fr_nu:  99330 TotEn:   -16.93
@<TRIPOS>ATOM
      1 C1        -47.4162   -7.9436  -38.9970 C.2    1 LIG       0.04000
      2 C2        -47.9199   -6.4892  -38.9880 C.3    1 LIG       0.11000
      3 C3        -49.2901   -7.1539  -39.0821 C.3    1 LIG       0.08100
      4 O1        -46.3536   -8.5210  -38.9527 O.2    1 LIG      -0.32000
      5 O2        -48.6679   -8.4686  -39.0821 O.3    1 LIG      -0.27100
      6 H1        -47.7164   -5.9530  -38.0598 H      1 LIG       0.09000
      7 H2        -47.6144   -5.9067  -39.8587 H      1 LIG       0.09000
      8 H3        -49.9434   -7.0170  -38.2161 H      1 LIG       0.09000
      9 H4        -49.8408   -6.9701  -40.0087 H      1 LIG       0.09000
@<TRIPOS>BOND
      1       1       2 1
      2       1       4 2
      3       1       5 1
      4       2       3 1
      5       3       5 1
      6       2       6 1
      7       2       7 1
      8       3       8 1
      9       3       9 1
@<TRIPOS>ALT_TYPE
CGenFF_4.0_ALT_TYPE_SET
CGenFF_4.0 1 CG2O4 2 CG3C41 3 CG3C41 4 OG2D1 5 OG3C51 6 HGA2 7 HGA2 8 HGA2 9 HGA2
@<TRIPOS>MOLECULE
4_lactone
 9 9 0 0 0
****
USER_CHARGES
INVALID_CHARGES
Pose:  12 Cluster:  12 Fr_nu: 6332029 TotEn:   -15.74
@<TRIPOS>ATOM
      1 C1        -47.4313  -16.9641  -40.8550 C.2    1 LIG       0.04000
      2 C2        -47.7052  -18.2580  -41.6426 C.3    1 LIG       0.11000
      3 C3        -46.9246  -17.5408  -42.7400 C.3    1 LIG       0.08100
      4 O1        -47.6763  -16.5181  -39.7572 O.2    1 LIG      -0.32000
      5 O2        -46.7463  -16.3839  -41.8767 O.3    1 LIG      -0.27100
      6 H1        -47.2269  -19.1445  -41.2232 H      1 LIG       0.09000
      7 H2        -48.7612  -18.4373  -41.8511 H      1 LIG       0.09000
      8 H3        -45.9666  -17.9923  -43.0122 H      1 LIG       0.09000
      9 H4        -47.4963  -17.2883  -43.6373 H      1 LIG       0.09000
@<TRIPOS>BOND
      1       1       2 1
      2       1       4 2
      3       1       5 1
      4       2       3 1
      5       3       5 1
      6       2       6 1
      7       2       7 1
      8       3       8 1
      9       3       9 1
@<TRIPOS>ALT_TYPE
CGenFF_4.0_ALT_TYPE_SET
CGenFF_4.0 1 CG2O4 2 CG3C41 3 CG3C41 4 OG2D1 5 OG3C51 6 HGA2 7 HGA2 8 HGA2 9 HGA2
@<TRIPOS>MOLECULE
4_lactone
 9 9 0 0 0
****
USER_CHARGES
INVALID_CHARGES
Pose:  13 Cluster:  13 Fr_nu: 3469066 TotEn:   -15.54
@<TRIPOS>ATOM
      1 C1        -47.3507  -17.9726  -41.6885 C.2    1 LIG       0.04000
      2 C2        -46.9587  -18.6524  -43.0127 C.3    1 LIG       0.11000
      3 C3        -48.2442  -19.4403  -42.7793 C.3    1 LIG       0.08100
      4 O1        -46.9098  -17.1110  -40.9621 O.2    1 LIG      -0.32000
      5 O2        -48.4828  -18.7122  -41.5430 O.3    1 LIG      -0.27100
      6 H1        -46.9628  -17.9838  -43.8750 H      1 LIG       0.09000
      7 H2        -46.0331  -19.2281  -42.9607 H      1 LIG       0.09000
      8 H3        -49.0422  -19.2711  -43.5073 H      1 LIG       0.09000
      9 H4        -48.1147  -20.5106  -42.5967 H      1 LIG       0.09000
@<TRIPOS>BOND
      1       1       2 1
      2       1       4 2
      3       1       5 1
      4       2       3 1
      5       3       5 1
      6       2       6 1
      7       2       7 1
      8       3       8 1
      9       3       9 1
@<TRIPOS>ALT_TYPE
CGenFF_4.0_ALT_TYPE_SET
CGenFF_4.0 1 CG2O4 2 CG3C41 3 CG3C41 4 OG2D1 5 OG3C51 6 HGA2 7 HGA2 8 HGA2 9 HGA2
@<TRIPOS>MOLECULE
4_lactone
 9 9 0 0 0
****
USER_CHARGES
INVALID_CHARGES
Pose:  14 Cluster:  14 Fr_nu: 179608 TotEn:   -15.44
@<TRIPOS>ATOM
      1 C1        -68.2405   -7.7191  -44.9369 C.2    1 LIG       0.04000
      2 C2        -68.3000   -6.3382  -45.6141 C.3    1 LIG       0.11000
      3 C3        -69.7899   -6.6519  -45.7135 C.3    1 LIG       0.08100
      4 O1        -67.3992   -8.4387  -44.4483 O.2    1 LIG      -0.32000
      5 O2        -69.5779   -7.9338  -45.0598 O.3    1 LIG      -0.27100
      6 H1        -68.0335   -5.5083  -44.9578 H      1 LIG       0.09000
      7 H2        -67.7624   -6.2836  -46.5621 H      1 LIG       0.09000
      8 H3        -70.4501   -6.0055  -45.1289 H      1 LIG       0.09000
      9 H4        -70.1787   -6.7776  -46.7277 H      1 LIG       0.09000
@<TRIPOS>BOND
      1       1       2 1
      2       1       4 2
      3       1       5 1
      4       2       3 1
      5       3       5 1
      6       2       6 1
      7       2       7 1
      8       3       8 1
      9       3       9 1
@<TRIPOS>ALT_TYPE
CGenFF_4.0_ALT_TYPE_SET
CGenFF_4.0 1 CG2O4 2 CG3C41 3 CG3C41 4 OG2D1 5 OG3C51 6 HGA2 7 HGA2 8 HGA2 9 HGA2
@<TRIPOS>MOLECULE
4_lactone
 9 9 0 0 0
****
USER_CHARGES
INVALID_CHARGES
Pose:  15 Cluster:  15 Fr_nu: 6289729 TotEn:   -15.09
@<TRIPOS>ATOM
      1 C1        -50.1412  -23.6445  -26.3878 C.2    1 LIG       0.04000
      2 C2        -49.5795  -25.0080  -26.8290 C.3    1 LIG       0.11000
      3 C3        -48.5939  -24.1453  -27.6115 C.3    1 LIG       0.08100
      4 O1        -51.0341  -23.2324  -25.6827 O.2    1 LIG      -0.32000
      5 O2        -49.2318  -22.9378  -27.1111 O.3    1 LIG      -0.27100
      6 H1        -49.1518  -25.5976  -26.0167 H      1 LIG       0.09000
      7 H2        -50.2712  -25.6014  -27.4292 H      1 LIG       0.09000
      8 H3        -47.5500  -24.2115  -27.2931 H      1 LIG       0.09000
      9 H4        -48.6662  -24.2162  -28.7003 H      1 LIG       0.09000
@<TRIPOS>BOND
      1       1       2 1
      2       1       4 2
      3       1       5 1
      4       2       3 1
      5       3       5 1
      6       2       6 1
      7       2       7 1
      8       3       8 1
      9       3       9 1
@<TRIPOS>ALT_TYPE
CGenFF_4.0_ALT_TYPE_SET
CGenFF_4.0 1 CG2O4 2 CG3C41 3 CG3C41 4 OG2D1 5 OG3C51 6 HGA2 7 HGA2 8 HGA2 9 HGA2
@<TRIPOS>MOLECULE
4_lactone
 9 9 0 0 0
****
USER_CHARGES
INVALID_CHARGES
Pose:  16 Cluster:  16 Fr_nu: 4998987 TotEn:   -15.07
@<TRIPOS>ATOM
      1 C1        -81.4116  -29.5380  -36.3044 C.2    1 LIG       0.04000
      2 C2        -82.4211  -28.4516  -35.8926 C.3    1 LIG       0.11000
      3 C3        -82.0974  -28.9400  -34.4838 C.3    1 LIG       0.08100
      4 O1        -80.9371  -29.9741  -37.3286 O.2    1 LIG      -0.32000
      5 O2        -81.1713  -29.9238  -35.0225 O.3    1 LIG      -0.27100
      6 H1        -82.1017  -27.4349  -36.1265 H      1 LIG       0.09000
      7 H2        -83.4400  -28.6370  -36.2366 H      1 LIG       0.09000
      8 H3        -81.5890  -28.2191  -33.8377 H      1 LIG       0.09000
      9 H4        -82.9232  -29.4165  -33.9485 H      1 LIG       0.09000
@<TRIPOS>BOND
      1       1       2 1
      2       1       4 2
      3       1       5 1
      4       2       3 1
      5       3       5 1
      6       2       6 1
      7       2       7 1
      8       3       8 1
      9       3       9 1
@<TRIPOS>ALT_TYPE
CGenFF_4.0_ALT_TYPE_SET
CGenFF_4.0 1 CG2O4 2 CG3C41 3 CG3C41 4 OG2D1 5 OG3C51 6 HGA2 7 HGA2 8 HGA2 9 HGA2
@<TRIPOS>MOLECULE
4_lactone
 9 9 0 0 0
****
USER_CHARGES
INVALID_CHARGES
Pose:  17 Cluster:  17 Fr_nu: 250111 TotEn:   -14.92
@<TRIPOS>ATOM
      1 C1        -75.1939  -28.0981  -45.8345 C.2    1 LIG       0.04000
      2 C2        -75.5533  -26.6790  -46.3101 C.3    1 LIG       0.11000
      3 C3        -74.1924  -26.3303  -45.7148 C.3    1 LIG       0.08100
      4 O1        -75.6964  -29.1988  -45.8488 O.2    1 LIG      -0.32000
      5 O2        -73.9927  -27.7167  -45.3231 O.3    1 LIG      -0.27100
      6 H1        -75.6357  -26.5798  -47.3935 H      1 LIG       0.09000
      7 H2        -76.4176  -26.2454  -45.8044 H      1 LIG       0.09000
      8 H3        -73.4335  -25.9998  -46.4292 H      1 LIG       0.09000
      9 H4        -74.2138  -25.6665  -44.8461 H      1 LIG       0.09000
@<TRIPOS>BOND
      1       1       2 1
      2       1       4 2
      3       1       5 1
      4       2       3 1
      5       3       5 1
      6       2       6 1
      7       2       7 1
      8       3       8 1
      9       3       9 1
@<TRIPOS>ALT_TYPE
CGenFF_4.0_ALT_TYPE_SET
CGenFF_4.0 1 CG2O4 2 CG3C41 3 CG3C41 4 OG2D1 5 OG3C51 6 HGA2 7 HGA2 8 HGA2 9 HGA2
@<TRIPOS>MOLECULE
4_lactone
 9 9 0 0 0
****
USER_CHARGES
INVALID_CHARGES
Pose:  18 Cluster:  18 Fr_nu: 290976 TotEn:   -14.82
@<TRIPOS>ATOM
      1 C1        -67.4751   -7.6060  -45.2079 C.2    1 LIG       0.04000
      2 C2        -68.2500   -6.4892  -45.9300 C.3    1 LIG       0.11000
      3 C3        -67.1392   -5.6052  -45.3706 C.3    1 LIG       0.08100
      4 O1        -67.5756   -8.8008  -45.0444 O.2    1 LIG      -0.32000
      5 O2        -66.5182   -6.7599  -44.7408 O.3    1 LIG      -0.27100
      6 H1        -68.2716   -6.5923  -47.0160 H      1 LIG       0.09000
      7 H2        -69.2482   -6.3082  -45.5280 H      1 LIG       0.09000
      8 H3        -66.4795   -5.1472  -46.1125 H      1 LIG       0.09000
      9 H4        -67.4537   -4.8645  -44.6303 H      1 LIG       0.09000
@<TRIPOS>BOND
      1       1       2 1
      2       1       4 2
      3       1       5 1
      4       2       3 1
      5       3       5 1
      6       2       6 1
      7       2       7 1
      8       3       8 1
      9       3       9 1
@<TRIPOS>ALT_TYPE
CGenFF_4.0_ALT_TYPE_SET
CGenFF_4.0 1 CG2O4 2 CG3C41 3 CG3C41 4 OG2D1 5 OG3C51 6 HGA2 7 HGA2 8 HGA2 9 HGA2
@<TRIPOS>MOLECULE
4_lactone
 9 9 0 0 0
****
USER_CHARGES
INVALID_CHARGES
Pose:  19 Cluster:  19 Fr_nu: 135036 TotEn:   -14.69
@<TRIPOS>ATOM
      1 C1        -74.8059  -28.7037  -46.5708 C.2    1 LIG       0.04000
      2 C2        -75.3904  -27.6272  -47.5028 C.3    1 LIG       0.11000
      3 C3        -75.6272  -26.8800  -46.1937 C.3    1 LIG       0.08100
      4 O1        -74.3029  -29.7992  -46.6767 O.2    1 LIG      -0.32000
      5 O2        -75.0474  -27.9828  -45.4431 O.3    1 LIG      -0.27100
      6 H1        -74.6605  -27.1790  -48.1786 H      1 LIG       0.09000
      7 H2        -76.2875  -27.9415  -48.0387 H      1 LIG       0.09000
      8 H3        -75.0535  -25.9583  -46.0640 H      1 LIG       0.09000
      9 H4        -76.6749  -26.7186  -45.9257 H      1 LIG       0.09000
@<TRIPOS>BOND
      1       1       2 1
      2       1       4 2
      3       1       5 1
      4       2       3 1
      5       3       5 1
      6       2       6 1
      7       2       7 1
      8       3       8 1
      9       3       9 1
@<TRIPOS>ALT_TYPE
CGenFF_4.0_ALT_TYPE_SET
CGenFF_4.0 1 CG2O4 2 CG3C41 3 CG3C41 4 OG2D1 5 OG3C51 6 HGA2 7 HGA2 8 HGA2 9 HGA2
@<TRIPOS>MOLECULE
4_lactone
 9 9 0 0 0
****
USER_CHARGES
INVALID_CHARGES
Pose:  20 Cluster:  20 Fr_nu:  80686 TotEn:   -14.49
@<TRIPOS>ATOM
      1 C1        -74.4293  -28.2536  -45.6600 C.2    1 LIG       0.04000
      2 C2        -75.4234  -28.1304  -46.8287 C.3    1 LIG       0.11000
      3 C3        -75.5593  -26.6968  -46.3246 C.3    1 LIG       0.08100
      4 O1        -73.7169  -29.1057  -45.1795 O.2    1 LIG      -0.32000
      5 O2        -74.6001  -26.9637  -45.2643 O.3    1 LIG      -0.27100
      6 H1        -74.9690  -28.2450  -47.8140 H      1 LIG       0.09000
      7 H2        -76.3116  -28.7559  -46.7256 H      1 LIG       0.09000
      8 H3        -75.2018  -25.9194  -47.0054 H      1 LIG       0.09000
      9 H4        -76.5399  -26.4297  -45.9213 H      1 LIG       0.09000
@<TRIPOS>BOND
      1       1       2 1
      2       1       4 2
      3       1       5 1
      4       2       3 1
      5       3       5 1
      6       2       6 1
      7       2       7 1
      8       3       8 1
      9       3       9 1
@<TRIPOS>ALT_TYPE
CGenFF_4.0_ALT_TYPE_SET
CGenFF_4.0 1 CG2O4 2 CG3C41 3 CG3C41 4 OG2D1 5 OG3C51 6 HGA2 7 HGA2 8 HGA2 9 HGA2
@<TRIPOS>MOLECULE
4_lactone
 9 9 0 0 0
****
USER_CHARGES
INVALID_CHARGES
Pose:  21 Cluster:  21 Fr_nu: 5847668 TotEn:   -14.26
@<TRIPOS>ATOM
      1 C1        -46.6628  -17.1789  -42.1732 C.2    1 LIG       0.04000
      2 C2        -46.6514  -17.8442  -43.5612 C.3    1 LIG       0.11000
      3 C3        -46.2885  -16.4390  -44.0320 C.3    1 LIG       0.08100
      4 O1        -46.8663  -17.5081  -41.0267 O.2    1 LIG      -0.32000
      5 O2        -46.3383  -15.9520  -42.6623 O.3    1 LIG      -0.27100
      6 H1        -45.8753  -18.6008  -43.6862 H      1 LIG       0.09000
      7 H2        -47.6249  -18.2163  -43.8846 H      1 LIG       0.09000
      8 H3        -45.2901  -16.3272  -44.4636 H      1 LIG       0.09000
      9 H4        -47.0340  -15.9452  -44.6613 H      1 LIG       0.09000
@<TRIPOS>BOND
      1       1       2 1
      2       1       4 2
      3       1       5 1
      4       2       3 1
      5       3       5 1
      6       2       6 1
      7       2       7 1
      8       3       8 1
      9       3       9 1
@<TRIPOS>ALT_TYPE
CGenFF_4.0_ALT_TYPE_SET
CGenFF_4.0 1 CG2O4 2 CG3C41 3 CG3C41 4 OG2D1 5 OG3C51 6 HGA2 7 HGA2 8 HGA2 9 HGA2
@<TRIPOS>MOLECULE
4_lactone
 9 9 0 0 0
****
USER_CHARGES
INVALID_CHARGES
Pose:  22 Cluster:  22 Fr_nu: 168167 TotEn:   -14.21
@<TRIPOS>ATOM
      1 C1        -59.3171  -20.1010  -39.6272 C.2    1 LIG       0.04000
      2 C2        -60.4548  -21.1364  -39.6796 C.3    1 LIG       0.11000
      3 C3        -61.3408  -19.9020  -39.5404 C.3    1 LIG       0.08100
      4 O1        -58.1077  -20.1003  -39.6679 O.2    1 LIG      -0.32000
      5 O2        -60.1658  -19.0455  -39.5039 O.3    1 LIG      -0.27100
      6 H1        -60.5297  -21.6685  -40.6292 H      1 LIG       0.09000
      7 H2        -60.4675  -21.8272  -38.8349 H      1 LIG       0.09000
      8 H3        -61.9775  -19.6766  -40.4003 H      1 LIG       0.09000
      9 H4        -61.9151  -19.8359  -38.6123 H      1 LIG       0.09000
@<TRIPOS>BOND
      1       1       2 1
      2       1       4 2
      3       1       5 1
      4       2       3 1
      5       3       5 1
      6       2       6 1
      7       2       7 1
      8       3       8 1
      9       3       9 1
@<TRIPOS>ALT_TYPE
CGenFF_4.0_ALT_TYPE_SET
CGenFF_4.0 1 CG2O4 2 CG3C41 3 CG3C41 4 OG2D1 5 OG3C51 6 HGA2 7 HGA2 8 HGA2 9 HGA2
@<TRIPOS>MOLECULE
4_lactone
 9 9 0 0 0
****
USER_CHARGES
INVALID_CHARGES
Pose:  23 Cluster:  23 Fr_nu: 1284988 TotEn:   -14.14
@<TRIPOS>ATOM
      1 C1        -48.3554   -7.8877  -39.5801 C.2    1 LIG       0.04000
      2 C2        -47.4971   -7.3614  -38.4158 C.3    1 LIG       0.11000
      3 C3        -47.4562   -6.0903  -39.2587 C.3    1 LIG       0.08100
      4 O1        -48.9290   -8.9115  -39.8752 O.2    1 LIG      -0.32000
      5 O2        -48.2761   -6.7239  -40.2794 O.3    1 LIG      -0.27100
      6 H1        -48.0317   -7.2841  -37.4678 H      1 LIG       0.09000
      7 H2        -46.5452   -7.8808  -38.2940 H      1 LIG       0.09000
      8 H3        -47.9540   -5.2184  -38.8255 H      1 LIG       0.09000
      9 H4        -46.4725   -5.8140  -39.6480 H      1 LIG       0.09000
@<TRIPOS>BOND
      1       1       2 1
      2       1       4 2
      3       1       5 1
      4       2       3 1
      5       3       5 1
      6       2       6 1
      7       2       7 1
      8       3       8 1
      9       3       9 1
@<TRIPOS>ALT_TYPE
CGenFF_4.0_ALT_TYPE_SET
CGenFF_4.0 1 CG2O4 2 CG3C41 3 CG3C41 4 OG2D1 5 OG3C51 6 HGA2 7 HGA2 8 HGA2 9 HGA2
@<TRIPOS>MOLECULE
4_lactone
 9 9 0 0 0
****
USER_CHARGES
INVALID_CHARGES
Pose:  24 Cluster:  24 Fr_nu: 207887 TotEn:   -13.82
@<TRIPOS>ATOM
      1 C1        -66.6555   -8.4394  -44.6854 C.2    1 LIG       0.04000
      2 C2        -65.2458   -7.8251  -44.7533 C.3    1 LIG       0.11000
      3 C3        -65.1193   -8.4119  -43.3506 C.3    1 LIG       0.08100
      4 O1        -67.6308   -8.5178  -45.3975 O.2    1 LIG      -0.32000
      5 O2        -66.4743   -8.9344  -43.4317 O.3    1 LIG      -0.27100
      6 H1        -64.6018   -8.2707  -45.5130 H      1 LIG       0.09000
      7 H2        -65.2373   -6.7356  -44.8144 H      1 LIG       0.09000
      8 H3        -64.3843   -9.2134  -43.2370 H      1 LIG       0.09000
      9 H4        -65.0175   -7.6831  -42.5419 H      1 LIG       0.09000
@<TRIPOS>BOND
      1       1       2 1
      2       1       4 2
      3       1       5 1
      4       2       3 1
      5       3       5 1
      6       2       6 1
      7       2       7 1
      8       3       8 1
      9       3       9 1
@<TRIPOS>ALT_TYPE
CGenFF_4.0_ALT_TYPE_SET
CGenFF_4.0 1 CG2O4 2 CG3C41 3 CG3C41 4 OG2D1 5 OG3C51 6 HGA2 7 HGA2 8 HGA2 9 HGA2
@<TRIPOS>MOLECULE
4_lactone
 9 9 0 0 0
****
USER_CHARGES
INVALID_CHARGES
Pose:  25 Cluster:  25 Fr_nu: 5933359 TotEn:   -13.81
@<TRIPOS>ATOM
      1 C1        -84.4491   -2.1821  -47.7385 C.2    1 LIG       0.04000
      2 C2        -84.5346   -0.9155  -46.8681 C.3    1 LIG       0.11000
      3 C3        -84.2511   -1.8952  -45.7332 C.3    1 LIG       0.08100
      4 O1        -84.5475   -2.4690  -48.9099 O.2    1 LIG      -0.32000
      5 O2        -84.2004   -2.9986  -46.6796 O.3    1 LIG      -0.27100
      6 H1        -83.7509   -0.1834  -47.0686 H      1 LIG       0.09000
      7 H2        -85.5209   -0.4488  -46.8567 H      1 LIG       0.09000
      8 H3        -83.2955   -1.7608  -45.2191 H      1 LIG       0.09000
      9 H4        -85.0597   -2.0243  -45.0086 H      1 LIG       0.09000
@<TRIPOS>BOND
      1       1       2 1
      2       1       4 2
      3       1       5 1
      4       2       3 1
      5       3       5 1
      6       2       6 1
      7       2       7 1
      8       3       8 1
      9       3       9 1
@<TRIPOS>ALT_TYPE
CGenFF_4.0_ALT_TYPE_SET
CGenFF_4.0 1 CG2O4 2 CG3C41 3 CG3C41 4 OG2D1 5 OG3C51 6 HGA2 7 HGA2 8 HGA2 9 HGA2
@<TRIPOS>MOLECULE
4_lactone
 9 9 0 0 0
****
USER_CHARGES
INVALID_CHARGES
Pose:  26 Cluster:  26 Fr_nu: 1148361 TotEn:   -13.75
@<TRIPOS>ATOM
      1 C1        -74.0327  -26.9182  -45.4143 C.2    1 LIG       0.04000
      2 C2        -75.2563  -26.2904  -46.1055 C.3    1 LIG       0.11000
      3 C3        -75.1299  -27.5002  -47.0267 C.3    1 LIG       0.08100
      4 O1        -73.3133  -26.6697  -44.4735 O.2    1 LIG      -0.32000
      5 O2        -73.9779  -27.9709  -46.2737 O.3    1 LIG      -0.27100
      6 H1        -76.1524  -26.2601  -45.4838 H      1 LIG       0.09000
      7 H2        -75.0590  -25.3209  -46.5658 H      1 LIG       0.09000
      8 H3        -75.9569  -28.2143  -46.9868 H      1 LIG       0.09000
      9 H4        -74.8676  -27.2773  -48.0646 H      1 LIG       0.09000
@<TRIPOS>BOND
      1       1       2 1
      2       1       4 2
      3       1       5 1
      4       2       3 1
      5       3       5 1
      6       2       6 1
      7       2       7 1
      8       3       8 1
      9       3       9 1
@<TRIPOS>ALT_TYPE
CGenFF_4.0_ALT_TYPE_SET
CGenFF_4.0 1 CG2O4 2 CG3C41 3 CG3C41 4 OG2D1 5 OG3C51 6 HGA2 7 HGA2 8 HGA2 9 HGA2
@<TRIPOS>MOLECULE
4_lactone
 9 9 0 0 0
****
USER_CHARGES
INVALID_CHARGES
Pose:  27 Cluster:  27 Fr_nu: 1914747 TotEn:   -13.53
@<TRIPOS>ATOM
      1 C1        -71.5369  -24.3773  -42.7664 C.2    1 LIG       0.04000
      2 C2        -70.2792  -23.6454  -43.2681 C.3    1 LIG       0.11000
      3 C3        -69.5671  -24.8888  -42.7440 C.3    1 LIG       0.08100
      4 O1        -72.7297  -24.1777  -42.7255 O.2    1 LIG      -0.32000
      5 O2        -70.8379  -25.4552  -42.3201 O.3    1 LIG      -0.27100
      6 H1        -70.2485  -23.5024  -44.3494 H      1 LIG       0.09000
      7 H2        -70.0635  -22.7162  -42.7382 H      1 LIG       0.09000
      8 H3        -69.0809  -25.5105  -43.5007 H      1 LIG       0.09000
      9 H4        -68.8968  -24.7260  -41.8955 H      1 LIG       0.09000
@<TRIPOS>BOND
      1       1       2 1
      2       1       4 2
      3       1       5 1
      4       2       3 1
      5       3       5 1
      6       2       6 1
      7       2       7 1
      8       3       8 1
      9       3       9 1
@<TRIPOS>ALT_TYPE
CGenFF_4.0_ALT_TYPE_SET
CGenFF_4.0 1 CG2O4 2 CG3C41 3 CG3C41 4 OG2D1 5 OG3C51 6 HGA2 7 HGA2 8 HGA2 9 HGA2
@<TRIPOS>MOLECULE
4_lactone
 9 9 0 0 0
****
USER_CHARGES
INVALID_CHARGES
Pose:  28 Cluster:  28 Fr_nu: 6359527 TotEn:   -13.38
@<TRIPOS>ATOM
      1 C1        -72.4016  -11.4485  -43.7846 C.2    1 LIG       0.04000
      2 C2        -72.5070   -9.9225  -43.6127 C.3    1 LIG       0.11000
      3 C3        -71.0264  -10.0413  -43.2641 C.3    1 LIG       0.08100
      4 O1        -73.1320  -12.3662  -44.0824 O.2    1 LIG      -0.32000
      5 O2        -71.0806  -11.4811  -43.4628 O.3    1 LIG      -0.27100
      6 H1        -72.7350   -9.3851  -44.5345 H      1 LIG       0.09000
      7 H2        -73.1627   -9.6103  -42.7982 H      1 LIG       0.09000
      8 H3        -70.3352   -9.5635  -43.9638 H      1 LIG       0.09000
      9 H4        -70.7626   -9.7875  -42.2337 H      1 LIG       0.09000
@<TRIPOS>BOND
      1       1       2 1
      2       1       4 2
      3       1       5 1
      4       2       3 1
      5       3       5 1
      6       2       6 1
      7       2       7 1
      8       3       8 1
      9       3       9 1
@<TRIPOS>ALT_TYPE
CGenFF_4.0_ALT_TYPE_SET
CGenFF_4.0 1 CG2O4 2 CG3C41 3 CG3C41 4 OG2D1 5 OG3C51 6 HGA2 7 HGA2 8 HGA2 9 HGA2
@<TRIPOS>MOLECULE
4_lactone
 9 9 0 0 0
****
USER_CHARGES
INVALID_CHARGES
Pose:  29 Cluster:  29 Fr_nu: 3711515 TotEn:   -13.13
@<TRIPOS>ATOM
      1 C1        -73.9078  -28.5468  -45.1189 C.2    1 LIG       0.04000
      2 C2        -73.9754  -27.3621  -46.0993 C.3    1 LIG       0.11000
      3 C3        -75.4141  -27.8339  -46.2874 C.3    1 LIG       0.08100
      4 O1        -73.0888  -29.0551  -44.3873 O.2    1 LIG      -0.32000
      5 O2        -75.1996  -28.9128  -45.3358 O.3    1 LIG      -0.27100
      6 H1        -73.8549  -26.3858  -45.6272 H      1 LIG       0.09000
      7 H2        -73.3244  -27.4660  -46.9689 H      1 LIG       0.09000
      8 H3        -76.1882  -27.1419  -45.9446 H      1 LIG       0.09000
      9 H4        -75.6584  -28.2178  -47.2817 H      1 LIG       0.09000
@<TRIPOS>BOND
      1       1       2 1
      2       1       4 2
      3       1       5 1
      4       2       3 1
      5       3       5 1
      6       2       6 1
      7       2       7 1
      8       3       8 1
      9       3       9 1
@<TRIPOS>ALT_TYPE
CGenFF_4.0_ALT_TYPE_SET
CGenFF_4.0 1 CG2O4 2 CG3C41 3 CG3C41 4 OG2D1 5 OG3C51 6 HGA2 7 HGA2 8 HGA2 9 HGA2
@<TRIPOS>MOLECULE
4_lactone
 9 9 0 0 0
****
USER_CHARGES
INVALID_CHARGES
Pose:  30 Cluster:  30 Fr_nu: 550881 TotEn:   -12.86
@<TRIPOS>ATOM
      1 C1        -67.0081   -8.0816  -44.9676 C.2    1 LIG       0.04000
      2 C2        -67.5058   -6.7154  -45.4725 C.3    1 LIG       0.11000
      3 C3        -66.5998   -7.0271  -46.6599 C.3    1 LIG       0.08100
      4 O1        -67.1757   -8.7922  -44.0025 O.2    1 LIG      -0.32000
      5 O2        -66.2196   -8.2942  -46.0552 O.3    1 LIG      -0.27100
      6 H1        -68.5749   -6.6826  -45.6882 H      1 LIG       0.09000
      7 H2        -67.1999   -5.8724  -44.8507 H      1 LIG       0.09000
      8 H3        -67.1073   -7.1735  -47.6173 H      1 LIG       0.09000
      9 H4        -65.7378   -6.3656  -46.7819 H      1 LIG       0.09000
@<TRIPOS>BOND
      1       1       2 1
      2       1       4 2
      3       1       5 1
      4       2       3 1
      5       3       5 1
      6       2       6 1
      7       2       7 1
      8       3       8 1
      9       3       9 1
@<TRIPOS>ALT_TYPE
CGenFF_4.0_ALT_TYPE_SET
CGenFF_4.0 1 CG2O4 2 CG3C41 3 CG3C41 4 OG2D1 5 OG3C51 6 HGA2 7 HGA2 8 HGA2 9 HGA2
@<TRIPOS>MOLECULE
4_lactone
 9 9 0 0 0
****
USER_CHARGES
INVALID_CHARGES
Pose:  31 Cluster:  31 Fr_nu:  19210 TotEn:   -12.85
@<TRIPOS>ATOM
      1 C1        -51.7838    4.7146  -30.6449 C.2    1 LIG       0.04000
      2 C2        -53.0268    4.0699  -31.2840 C.3    1 LIG       0.11000
      3 C3        -52.4856    2.8042  -30.6258 C.3    1 LIG       0.08100
      4 O1        -51.2755    5.8114  -30.5890 O.2    1 LIG      -0.32000
      5 O2        -51.3585    3.5493  -30.0872 O.3    1 LIG      -0.27100
      6 H1        -53.9739    4.4411  -30.8894 H      1 LIG       0.09000
      7 H2        -53.0208    4.0770  -32.3752 H      1 LIG       0.09000
      8 H3        -53.1060    2.3812  -29.8311 H      1 LIG       0.09000
      9 H4        -52.1569    2.0192  -31.3124 H      1 LIG       0.09000
@<TRIPOS>BOND
      1       1       2 1
      2       1       4 2
      3       1       5 1
      4       2       3 1
      5       3       5 1
      6       2       6 1
      7       2       7 1
      8       3       8 1
      9       3       9 1
@<TRIPOS>ALT_TYPE
CGenFF_4.0_ALT_TYPE_SET
CGenFF_4.0 1 CG2O4 2 CG3C41 3 CG3C41 4 OG2D1 5 OG3C51 6 HGA2 7 HGA2 8 HGA2 9 HGA2
@<TRIPOS>MOLECULE
4_lactone
 9 9 0 0 0
****
USER_CHARGES
INVALID_CHARGES
Pose:  32 Cluster:  32 Fr_nu: 925033 TotEn:   -12.70
@<TRIPOS>ATOM
      1 C1        -59.8224  -20.9854  -39.9161 C.2    1 LIG       0.04000
      2 C2        -60.4783  -19.5937  -39.9620 C.3    1 LIG       0.11000
      3 C3        -61.6166  -20.3055  -39.2370 C.3    1 LIG       0.08100
      4 O1        -58.7873  -21.4972  -40.2778 O.2    1 LIG      -0.32000
      5 O2        -60.8744  -21.5560  -39.2699 O.3    1 LIG      -0.27100
      6 H1        -59.9508  -18.8333  -39.3840 H      1 LIG       0.09000
      7 H2        -60.7046  -19.2411  -40.9696 H      1 LIG       0.09000
      8 H3        -61.8050  -19.9753  -38.2118 H      1 LIG       0.09000
      9 H4        -62.5554  -20.3808  -39.7924 H      1 LIG       0.09000
@<TRIPOS>BOND
      1       1       2 1
      2       1       4 2
      3       1       5 1
      4       2       3 1
      5       3       5 1
      6       2       6 1
      7       2       7 1
      8       3       8 1
      9       3       9 1
@<TRIPOS>ALT_TYPE
CGenFF_4.0_ALT_TYPE_SET
CGenFF_4.0 1 CG2O4 2 CG3C41 3 CG3C41 4 OG2D1 5 OG3C51 6 HGA2 7 HGA2 8 HGA2 9 HGA2
@<TRIPOS>MOLECULE
4_lactone
 9 9 0 0 0
****
USER_CHARGES
INVALID_CHARGES
Pose:  33 Cluster:  33 Fr_nu: 2316560 TotEn:   -12.66
@<TRIPOS>ATOM
      1 C1        -66.5768   -7.7230  -44.6959 C.2    1 LIG       0.04000
      2 C2        -67.8144   -6.8356  -44.9196 C.3    1 LIG       0.11000
      3 C3        -66.8141   -5.9338  -45.6365 C.3    1 LIG       0.08100
      4 O1        -66.3197   -8.7797  -44.1651 O.2    1 LIG      -0.32000
      5 O2        -65.7404   -6.8716  -45.3479 O.3    1 LIG      -0.27100
      6 H1        -68.5799   -7.2896  -45.5508 H      1 LIG       0.09000
      7 H2        -68.2445   -6.4316  -44.0017 H      1 LIG       0.09000
      8 H3        -66.9686   -5.8164  -46.7125 H      1 LIG       0.09000
      9 H4        -66.6353   -4.9619  -45.1682 H      1 LIG       0.09000
@<TRIPOS>BOND
      1       1       2 1
      2       1       4 2
      3       1       5 1
      4       2       3 1
      5       3       5 1
      6       2       6 1
      7       2       7 1
      8       3       8 1
      9       3       9 1
@<TRIPOS>ALT_TYPE
CGenFF_4.0_ALT_TYPE_SET
CGenFF_4.0 1 CG2O4 2 CG3C41 3 CG3C41 4 OG2D1 5 OG3C51 6 HGA2 7 HGA2 8 HGA2 9 HGA2
@<TRIPOS>MOLECULE
4_lactone
 9 9 0 0 0
****
USER_CHARGES
INVALID_CHARGES
Pose:  34 Cluster:  34 Fr_nu: 2456330 TotEn:   -12.32
@<TRIPOS>ATOM
      1 C1        -72.3815  -24.5440  -43.0274 C.2    1 LIG       0.04000
      2 C2        -73.0949  -25.9064  -43.0903 C.3    1 LIG       0.11000
      3 C3        -73.3603  -25.4973  -44.5360 C.3    1 LIG       0.08100
      4 O1        -71.7801  -23.8878  -42.2077 O.2    1 LIG      -0.32000
      5 O2        -72.6549  -24.2429  -44.3253 O.3    1 LIG      -0.27100
      6 H1        -72.4326  -26.7628  -42.9544 H      1 LIG       0.09000
      7 H2        -73.9745  -25.9786  -42.4484 H      1 LIG       0.09000
      8 H3        -72.8732  -26.1106  -45.2989 H      1 LIG       0.09000
      9 H4        -74.4097  -25.3296  -44.7936 H      1 LIG       0.09000
@<TRIPOS>BOND
      1       1       2 1
      2       1       4 2
      3       1       5 1
      4       2       3 1
      5       3       5 1
      6       2       6 1
      7       2       7 1
      8       3       8 1
      9       3       9 1
@<TRIPOS>ALT_TYPE
CGenFF_4.0_ALT_TYPE_SET
CGenFF_4.0 1 CG2O4 2 CG3C41 3 CG3C41 4 OG2D1 5 OG3C51 6 HGA2 7 HGA2 8 HGA2 9 HGA2
@<TRIPOS>MOLECULE
4_lactone
 9 9 0 0 0
****
USER_CHARGES
INVALID_CHARGES
Pose:  35 Cluster:  35 Fr_nu: 206697 TotEn:   -12.23
@<TRIPOS>ATOM
      1 C1        -64.7439   -7.8332  -45.5130 C.2    1 LIG       0.04000
      2 C2        -64.9637   -7.7775  -43.9906 C.3    1 LIG       0.11000
      3 C3        -66.4375   -7.7790  -44.3854 C.3    1 LIG       0.08100
      4 O1        -63.8082   -7.8676  -46.2796 O.2    1 LIG      -0.32000
      5 O2        -66.0748   -7.8306  -45.7931 O.3    1 LIG      -0.27100
      6 H1        -64.6153   -8.6635  -43.4574 H      1 LIG       0.09000
      7 H2        -64.5991   -6.8623  -43.5212 H      1 LIG       0.09000
      8 H3        -67.0079   -8.6616  -44.0834 H      1 LIG       0.09000
      9 H4        -66.9907   -6.8666  -44.1463 H      1 LIG       0.09000
@<TRIPOS>BOND
      1       1       2 1
      2       1       4 2
      3       1       5 1
      4       2       3 1
      5       3       5 1
      6       2       6 1
      7       2       7 1
      8       3       8 1
      9       3       9 1
@<TRIPOS>ALT_TYPE
CGenFF_4.0_ALT_TYPE_SET
CGenFF_4.0 1 CG2O4 2 CG3C41 3 CG3C41 4 OG2D1 5 OG3C51 6 HGA2 7 HGA2 8 HGA2 9 HGA2
@<TRIPOS>MOLECULE
4_lactone
 9 9 0 0 0
****
USER_CHARGES
INVALID_CHARGES
Pose:  36 Cluster:  36 Fr_nu: 253955 TotEn:   -12.12
@<TRIPOS>ATOM
      1 C1        -66.9609   -7.3330  -46.3865 C.2    1 LIG       0.04000
      2 C2        -67.2538   -6.0620  -45.5693 C.3    1 LIG       0.11000
      3 C3        -67.5367   -7.0630  -44.4531 C.3    1 LIG       0.08100
      4 O1        -66.6206   -7.6112  -47.5140 O.2    1 LIG      -0.32000
      5 O2        -67.2297   -8.1683  -45.3474 O.3    1 LIG      -0.27100
      6 H1        -66.3854   -5.4186  -45.4196 H      1 LIG       0.09000
      7 H2        -68.1139   -5.4923  -45.9249 H      1 LIG       0.09000
      8 H3        -66.8507   -7.0302  -43.6024 H      1 LIG       0.09000
      9 H4        -68.5731   -7.1026  -44.1066 H      1 LIG       0.09000
@<TRIPOS>BOND
      1       1       2 1
      2       1       4 2
      3       1       5 1
      4       2       3 1
      5       3       5 1
      6       2       6 1
      7       2       7 1
      8       3       8 1
      9       3       9 1
@<TRIPOS>ALT_TYPE
CGenFF_4.0_ALT_TYPE_SET
CGenFF_4.0 1 CG2O4 2 CG3C41 3 CG3C41 4 OG2D1 5 OG3C51 6 HGA2 7 HGA2 8 HGA2 9 HGA2
@<TRIPOS>MOLECULE
4_lactone
 9 9 0 0 0
****
USER_CHARGES
INVALID_CHARGES
Pose:  37 Cluster:  37 Fr_nu:  81319 TotEn:   -12.09
@<TRIPOS>ATOM
      1 C1        -74.0041  -28.0260  -45.9756 C.2    1 LIG       0.04000
      2 C2        -75.0490  -26.9970  -46.4430 C.3    1 LIG       0.11000
      3 C3        -75.2250  -27.9722  -47.6031 C.3    1 LIG       0.08100
      4 O1        -73.2366  -28.1621  -45.0500 O.2    1 LIG      -0.32000
      5 O2        -74.2115  -28.8492  -47.0382 O.3    1 LIG      -0.27100
      6 H1        -75.9055  -26.8966  -45.7745 H      1 LIG       0.09000
      7 H2        -74.6302  -26.0230  -46.7012 H      1 LIG       0.09000
      8 H3        -76.1984  -28.4667  -47.6627 H      1 LIG       0.09000
      9 H4        -74.9276  -27.5950  -48.5855 H      1 LIG       0.09000
@<TRIPOS>BOND
      1       1       2 1
      2       1       4 2
      3       1       5 1
      4       2       3 1
      5       3       5 1
      6       2       6 1
      7       2       7 1
      8       3       8 1
      9       3       9 1
@<TRIPOS>ALT_TYPE
CGenFF_4.0_ALT_TYPE_SET
CGenFF_4.0 1 CG2O4 2 CG3C41 3 CG3C41 4 OG2D1 5 OG3C51 6 HGA2 7 HGA2 8 HGA2 9 HGA2
@<TRIPOS>MOLECULE
4_lactone
 9 9 0 0 0
****
USER_CHARGES
INVALID_CHARGES
Pose:  38 Cluster:  38 Fr_nu: 177414 TotEn:   -12.02
@<TRIPOS>ATOM
      1 C1        -73.5913  -25.9559  -45.3295 C.2    1 LIG       0.04000
      2 C2        -74.9108  -26.3369  -46.0244 C.3    1 LIG       0.11000
      3 C3        -74.2753  -27.7232  -46.0719 C.3    1 LIG       0.08100
      4 O1        -73.0847  -24.9635  -44.8574 O.2    1 LIG      -0.32000
      5 O2        -73.0854  -27.2160  -45.4068 O.3    1 LIG      -0.27100
      6 H1        -75.7927  -26.2416  -45.3889 H      1 LIG       0.09000
      7 H2        -75.0623  -25.8510  -46.9896 H      1 LIG       0.09000
      8 H3        -74.7731  -28.4931  -45.4760 H      1 LIG       0.09000
      9 H4        -74.0460  -28.1028  -47.0714 H      1 LIG       0.09000
@<TRIPOS>BOND
      1       1       2 1
      2       1       4 2
      3       1       5 1
      4       2       3 1
      5       3       5 1
      6       2       6 1
      7       2       7 1
      8       3       8 1
      9       3       9 1
@<TRIPOS>ALT_TYPE
CGenFF_4.0_ALT_TYPE_SET
CGenFF_4.0 1 CG2O4 2 CG3C41 3 CG3C41 4 OG2D1 5 OG3C51 6 HGA2 7 HGA2 8 HGA2 9 HGA2
@<TRIPOS>MOLECULE
4_lactone
 9 9 0 0 0
****
USER_CHARGES
INVALID_CHARGES
Pose:  39 Cluster:  39 Fr_nu: 992887 TotEn:   -12.01
@<TRIPOS>ATOM
      1 C1        -52.3025    4.5313  -31.3015 C.2    1 LIG       0.04000
      2 C2        -51.7607    3.3738  -32.1593 C.3    1 LIG       0.11000
      3 C3        -51.8873    2.5890  -30.8570 C.3    1 LIG       0.08100
      4 O1        -52.5823    5.6990  -31.4513 O.2    1 LIG      -0.32000
      5 O2        -52.3886    3.7724  -30.1761 O.3    1 LIG      -0.27100
      6 H1        -52.4289    3.0656  -32.9649 H      1 LIG       0.09000
      7 H2        -50.7437    3.5277  -32.5236 H      1 LIG       0.09000
      8 H3        -52.6255    1.7824  -30.8599 H      1 LIG       0.09000
      9 H4        -50.9459    2.2433  -30.4213 H      1 LIG       0.09000
@<TRIPOS>BOND
      1       1       2 1
      2       1       4 2
      3       1       5 1
      4       2       3 1
      5       3       5 1
      6       2       6 1
      7       2       7 1
      8       3       8 1
      9       3       9 1
@<TRIPOS>ALT_TYPE
CGenFF_4.0_ALT_TYPE_SET
CGenFF_4.0 1 CG2O4 2 CG3C41 3 CG3C41 4 OG2D1 5 OG3C51 6 HGA2 7 HGA2 8 HGA2 9 HGA2
@<TRIPOS>MOLECULE
4_lactone
 9 9 0 0 0
****
USER_CHARGES
INVALID_CHARGES
Pose:  40 Cluster:  40 Fr_nu: 3810821 TotEn:   -11.97
@<TRIPOS>ATOM
      1 C1        -74.5484  -28.6337  -45.5433 C.2    1 LIG       0.04000
      2 C2        -73.9967  -27.1991  -45.4618 C.3    1 LIG       0.11000
      3 C3        -75.3000  -26.8506  -46.1744 C.3    1 LIG       0.08100
      4 O1        -74.2007  -29.7444  -45.2123 O.2    1 LIG      -0.32000
      5 O2        -75.6888  -28.2522  -46.1788 O.3    1 LIG      -0.27100
      6 H1        -73.8964  -26.8175  -44.4445 H      1 LIG       0.09000
      7 H2        -73.0837  -27.0397  -46.0378 H      1 LIG       0.09000
      8 H3        -76.0034  -26.2389  -45.6029 H      1 LIG       0.09000
      9 H4        -75.1924  -26.4603  -47.1901 H      1 LIG       0.09000
@<TRIPOS>BOND
      1       1       2 1
      2       1       4 2
      3       1       5 1
      4       2       3 1
      5       3       5 1
      6       2       6 1
      7       2       7 1
      8       3       8 1
      9       3       9 1
@<TRIPOS>ALT_TYPE
CGenFF_4.0_ALT_TYPE_SET
CGenFF_4.0 1 CG2O4 2 CG3C41 3 CG3C41 4 OG2D1 5 OG3C51 6 HGA2 7 HGA2 8 HGA2 9 HGA2
@<TRIPOS>MOLECULE
4_lactone
 9 9 0 0 0
****
USER_CHARGES
INVALID_CHARGES
Pose:  41 Cluster:  41 Fr_nu: 1968868 TotEn:   -11.61
@<TRIPOS>ATOM
      1 C1        -66.8191   -5.7521  -45.9878 C.2    1 LIG       0.04000
      2 C2        -68.0983   -5.3029  -45.2590 C.3    1 LIG       0.11000
      3 C3        -68.5433   -6.7355  -45.5375 C.3    1 LIG       0.08100
      4 O1        -65.7567   -5.2688  -46.3070 O.2    1 LIG      -0.32000
      5 O2        -67.2802   -7.0134  -46.2031 O.3    1 LIG      -0.27100
      6 H1        -67.9470   -5.0497  -44.2085 H      1 LIG       0.09000
      7 H2        -68.6567   -4.5230  -45.7793 H      1 LIG       0.09000
      8 H3        -68.6825   -7.3680  -44.6566 H      1 LIG       0.09000
      9 H4        -69.3897   -6.8419  -46.2216 H      1 LIG       0.09000
@<TRIPOS>BOND
      1       1       2 1
      2       1       4 2
      3       1       5 1
      4       2       3 1
      5       3       5 1
      6       2       6 1
      7       2       7 1
      8       3       8 1
      9       3       9 1
@<TRIPOS>ALT_TYPE
CGenFF_4.0_ALT_TYPE_SET
CGenFF_4.0 1 CG2O4 2 CG3C41 3 CG3C41 4 OG2D1 5 OG3C51 6 HGA2 7 HGA2 8 HGA2 9 HGA2
@<TRIPOS>MOLECULE
4_lactone
 9 9 0 0 0
****
USER_CHARGES
INVALID_CHARGES
Pose:  42 Cluster:  42 Fr_nu: 239615 TotEn:   -11.45
@<TRIPOS>ATOM
      1 C1        -83.7678   -4.5757  -47.1420 C.2    1 LIG       0.04000
      2 C2        -83.8309   -4.1360  -45.6682 C.3    1 LIG       0.11000
      3 C3        -83.6288   -5.6250  -45.4035 C.3    1 LIG       0.08100
      4 O1        -83.8368   -4.0562  -48.2327 O.2    1 LIG      -0.32000
      5 O2        -83.5910   -5.8884  -46.8335 O.3    1 LIG      -0.27100
      6 H1        -83.0106   -3.4849  -45.3621 H      1 LIG       0.09000
      7 H2        -84.7966   -3.7272  -45.3664 H      1 LIG       0.09000
      8 H3        -82.6871   -5.8963  -44.9186 H      1 LIG       0.09000
      9 H4        -84.4671   -6.1366  -44.9228 H      1 LIG       0.09000
@<TRIPOS>BOND
      1       1       2 1
      2       1       4 2
      3       1       5 1
      4       2       3 1
      5       3       5 1
      6       2       6 1
      7       2       7 1
      8       3       8 1
      9       3       9 1
@<TRIPOS>ALT_TYPE
CGenFF_4.0_ALT_TYPE_SET
CGenFF_4.0 1 CG2O4 2 CG3C41 3 CG3C41 4 OG2D1 5 OG3C51 6 HGA2 7 HGA2 8 HGA2 9 HGA2
@<TRIPOS>MOLECULE
4_lactone
 9 9 0 0 0
****
USER_CHARGES
INVALID_CHARGES
Pose:  43 Cluster:  43 Fr_nu: 2201509 TotEn:   -11.16
@<TRIPOS>ATOM
      1 C1        -61.3020  -20.6478  -38.3109 C.2    1 LIG       0.04000
      2 C2        -61.4574  -19.6474  -39.4704 C.3    1 LIG       0.11000
      3 C3        -60.0054  -20.0231  -39.7500 C.3    1 LIG       0.08100
      4 O1        -61.9844  -21.0884  -37.4140 O.2    1 LIG      -0.32000
      5 O2        -60.0083  -20.9350  -38.6169 O.3    1 LIG      -0.27100
      6 H1        -62.1802  -19.9529  -40.2285 H      1 LIG       0.09000
      7 H2        -61.6281  -18.6181  -39.1506 H      1 LIG       0.09000
      8 H3        -59.8252  -20.5499  -40.6911 H      1 LIG       0.09000
      9 H4        -59.2762  -19.2192  -39.6169 H      1 LIG       0.09000
@<TRIPOS>BOND
      1       1       2 1
      2       1       4 2
      3       1       5 1
      4       2       3 1
      5       3       5 1
      6       2       6 1
      7       2       7 1
      8       3       8 1
      9       3       9 1
@<TRIPOS>ALT_TYPE
CGenFF_4.0_ALT_TYPE_SET
CGenFF_4.0 1 CG2O4 2 CG3C41 3 CG3C41 4 OG2D1 5 OG3C51 6 HGA2 7 HGA2 8 HGA2 9 HGA2
@<TRIPOS>MOLECULE
4_lactone
 9 9 0 0 0
****
USER_CHARGES
INVALID_CHARGES
Pose:  44 Cluster:  44 Fr_nu: 150885 TotEn:   -11.01
@<TRIPOS>ATOM
      1 C1        -52.9479    3.7473  -31.8720 C.2    1 LIG       0.04000
      2 C2        -51.6379    3.0797  -32.3275 C.3    1 LIG       0.11000
      3 C3        -51.7976    2.2954  -31.0285 C.3    1 LIG       0.08100
      4 O1        -53.7042    4.5998  -32.2787 O.2    1 LIG      -0.32000
      5 O2        -53.0269    3.0132  -30.7298 O.3    1 LIG      -0.27100
      6 H1        -51.7302    2.4983  -33.2462 H      1 LIG       0.09000
      7 H2        -50.7840    3.7578  -32.3704 H      1 LIG       0.09000
      8 H3        -51.9747    1.2224  -31.1418 H      1 LIG       0.09000
      9 H4        -51.0314    2.4780  -30.2701 H      1 LIG       0.09000
@<TRIPOS>BOND
      1       1       2 1
      2       1       4 2
      3       1       5 1
      4       2       3 1
      5       3       5 1
      6       2       6 1
      7       2       7 1
      8       3       8 1
      9       3       9 1
@<TRIPOS>ALT_TYPE
CGenFF_4.0_ALT_TYPE_SET
CGenFF_4.0 1 CG2O4 2 CG3C41 3 CG3C41 4 OG2D1 5 OG3C51 6 HGA2 7 HGA2 8 HGA2 9 HGA2
@<TRIPOS>MOLECULE
4_lactone
 9 9 0 0 0
****
USER_CHARGES
INVALID_CHARGES
Pose:  45 Cluster:  45 Fr_nu: 5738503 TotEn:   -10.70
@<TRIPOS>ATOM
      1 C1        -47.1270  -18.6596  -41.6921 C.2    1 LIG       0.04000
      2 C2        -47.6037  -20.1202  -41.5996 C.3    1 LIG       0.11000
      3 C3        -48.7948  -19.5919  -42.3933 C.3    1 LIG       0.08100
      4 O1        -46.1786  -18.0047  -41.3233 O.2    1 LIG      -0.32000
      5 O2        -48.2177  -18.2568  -42.3976 O.3    1 LIG      -0.27100
      6 H1        -46.9636  -20.8318  -42.1235 H      1 LIG       0.09000
      7 H2        -47.8210  -20.4543  -40.5838 H      1 LIG       0.09000
      8 H3        -48.9020  -19.9881  -43.4068 H      1 LIG       0.09000
      9 H4        -49.7556  -19.6125  -41.8718 H      1 LIG       0.09000
@<TRIPOS>BOND
      1       1       2 1
      2       1       4 2
      3       1       5 1
      4       2       3 1
      5       3       5 1
      6       2       6 1
      7       2       7 1
      8       3       8 1
      9       3       9 1
@<TRIPOS>ALT_TYPE
CGenFF_4.0_ALT_TYPE_SET
CGenFF_4.0 1 CG2O4 2 CG3C41 3 CG3C41 4 OG2D1 5 OG3C51 6 HGA2 7 HGA2 8 HGA2 9 HGA2
@<TRIPOS>MOLECULE
4_lactone
 9 9 0 0 0
****
USER_CHARGES
INVALID_CHARGES
Pose:  46 Cluster:  46 Fr_nu: 239970 TotEn:   -10.55
@<TRIPOS>ATOM
      1 C1        -84.0121   -4.9844  -47.7244 C.2    1 LIG       0.04000
      2 C2        -84.1918   -5.7777  -46.4177 C.3    1 LIG       0.11000
      3 C3        -84.2535   -4.3867  -45.7939 C.3    1 LIG       0.08100
      4 O1        -83.8626   -5.2237  -48.9012 O.2    1 LIG      -0.32000
      5 O2        -84.0748   -3.7767  -47.1022 O.3    1 LIG      -0.27100
      6 H1        -85.1143   -6.3585  -46.3724 H      1 LIG       0.09000
      7 H2        -83.3270   -6.3835  -46.1420 H      1 LIG       0.09000
      8 H3        -85.2124   -4.1099  -45.3475 H      1 LIG       0.09000
      9 H4        -83.4312   -4.1360  -45.1181 H      1 LIG       0.09000
@<TRIPOS>BOND
      1       1       2 1
      2       1       4 2
      3       1       5 1
      4       2       3 1
      5       3       5 1
      6       2       6 1
      7       2       7 1
      8       3       8 1
      9       3       9 1
@<TRIPOS>ALT_TYPE
CGenFF_4.0_ALT_TYPE_SET
CGenFF_4.0 1 CG2O4 2 CG3C41 3 CG3C41 4 OG2D1 5 OG3C51 6 HGA2 7 HGA2 8 HGA2 9 HGA2
@<TRIPOS>MOLECULE
4_lactone
 9 9 0 0 0
****
USER_CHARGES
INVALID_CHARGES
Pose:  47 Cluster:  47 Fr_nu: 282763 TotEn:   -10.54
@<TRIPOS>ATOM
      1 C1        -65.6966   -8.3295  -46.1585 C.2    1 LIG       0.04000
      2 C2        -64.4966   -7.7765  -45.3691 C.3    1 LIG       0.11000
      3 C3        -65.3212   -8.2123  -44.1616 C.3    1 LIG       0.08100
      4 O1        -66.0245   -8.4498  -47.3172 O.2    1 LIG      -0.32000
      5 O2        -66.3778   -8.6920  -45.0386 O.3    1 LIG      -0.27100
      6 H1        -63.5668   -8.3242  -45.5303 H      1 LIG       0.09000
      7 H2        -64.3484   -6.7010  -45.4793 H      1 LIG       0.09000
      8 H3        -64.8944   -9.0224  -43.5640 H      1 LIG       0.09000
      9 H4        -65.6725   -7.4043  -43.5140 H      1 LIG       0.09000
@<TRIPOS>BOND
      1       1       2 1
      2       1       4 2
      3       1       5 1
      4       2       3 1
      5       3       5 1
      6       2       6 1
      7       2       7 1
      8       3       8 1
      9       3       9 1
@<TRIPOS>ALT_TYPE
CGenFF_4.0_ALT_TYPE_SET
CGenFF_4.0 1 CG2O4 2 CG3C41 3 CG3C41 4 OG2D1 5 OG3C51 6 HGA2 7 HGA2 8 HGA2 9 HGA2
@<TRIPOS>MOLECULE
4_lactone
 9 9 0 0 0
****
USER_CHARGES
INVALID_CHARGES
Pose:  48 Cluster:  48 Fr_nu: 637637 TotEn:    -9.73
@<TRIPOS>ATOM
      1 C1        -66.4050   -6.2230  -45.9963 C.2    1 LIG       0.04000
      2 C2        -67.4335   -6.7057  -44.9579 C.3    1 LIG       0.11000
      3 C3        -68.1953   -5.4601  -45.4005 C.3    1 LIG       0.08100
      4 O1        -65.3325   -6.5835  -46.4254 O.2    1 LIG      -0.32000
      5 O2        -67.1367   -5.1298  -46.3416 O.3    1 LIG      -0.27100
      6 H1        -67.9017   -7.6599  -45.2048 H      1 LIG       0.09000
      7 H2        -67.0665   -6.6974  -43.9303 H      1 LIG       0.09000
      8 H3        -69.1455   -5.6420  -45.9100 H      1 LIG       0.09000
      9 H4        -68.3128   -4.6838  -44.6393 H      1 LIG       0.09000
@<TRIPOS>BOND
      1       1       2 1
      2       1       4 2
      3       1       5 1
      4       2       3 1
      5       3       5 1
      6       2       6 1
      7       2       7 1
      8       3       8 1
      9       3       9 1
@<TRIPOS>ALT_TYPE
CGenFF_4.0_ALT_TYPE_SET
CGenFF_4.0 1 CG2O4 2 CG3C41 3 CG3C41 4 OG2D1 5 OG3C51 6 HGA2 7 HGA2 8 HGA2 9 HGA2
@<TRIPOS>MOLECULE
4_lactone
 9 9 0 0 0
****
USER_CHARGES
INVALID_CHARGES
Pose:  49 Cluster:  49 Fr_nu: 3858083 TotEn:    -9.42
@<TRIPOS>ATOM
      1 C1        -61.9977  -20.7290  -37.5175 C.2    1 LIG       0.04000
      2 C2        -61.6452  -21.6575  -38.6935 C.3    1 LIG       0.11000
      3 C3        -61.2401  -20.3504  -39.3683 C.3    1 LIG       0.08100
      4 O1        -62.4433  -20.8360  -36.3976 O.2    1 LIG      -0.32000
      5 O2        -61.6188  -19.6029  -38.1794 O.3    1 LIG      -0.27100
      6 H1        -60.8320  -22.3538  -38.4831 H      1 LIG       0.09000
      7 H2        -62.5044  -22.1700  -39.1292 H      1 LIG       0.09000
      8 H3        -60.1750  -20.2422  -39.5903 H      1 LIG       0.09000
      9 H4        -61.8419  -20.0603  -40.2339 H      1 LIG       0.09000
@<TRIPOS>BOND
      1       1       2 1
      2       1       4 2
      3       1       5 1
      4       2       3 1
      5       3       5 1
      6       2       6 1
      7       2       7 1
      8       3       8 1
      9       3       9 1
@<TRIPOS>ALT_TYPE
CGenFF_4.0_ALT_TYPE_SET
CGenFF_4.0 1 CG2O4 2 CG3C41 3 CG3C41 4 OG2D1 5 OG3C51 6 HGA2 7 HGA2 8 HGA2 9 HGA2
@<TRIPOS>MOLECULE
4_lactone
 9 9 0 0 0
****
USER_CHARGES
INVALID_CHARGES
Pose:  50 Cluster:  50 Fr_nu: 268503 TotEn:    -8.96
@<TRIPOS>ATOM
      1 C1        -52.2875    3.2799  -30.8975 C.2    1 LIG       0.04000
      2 C2        -51.9862    3.8470  -32.2964 C.3    1 LIG       0.11000
      3 C3        -53.4094    4.3857  -32.1863 C.3    1 LIG       0.08100
      4 O1        -51.7145    2.6243  -30.0572 O.2    1 LIG      -0.32000
      5 O2        -53.5483    3.7890  -30.8672 O.3    1 LIG      -0.27100
      6 H1        -51.1952    4.5984  -32.3116 H      1 LIG       0.09000
      7 H2        -51.8251    3.0849  -33.0606 H      1 LIG       0.09000
      8 H3        -53.5021    5.4745  -32.1481 H      1 LIG       0.09000
      9 H4        -54.1287    3.9659  -32.8949 H      1 LIG       0.09000
@<TRIPOS>BOND
      1       1       2 1
      2       1       4 2
      3       1       5 1
      4       2       3 1
      5       3       5 1
      6       2       6 1
      7       2       7 1
      8       3       8 1
      9       3       9 1
@<TRIPOS>ALT_TYPE
CGenFF_4.0_ALT_TYPE_SET
CGenFF_4.0 1 CG2O4 2 CG3C41 3 CG3C41 4 OG2D1 5 OG3C51 6 HGA2 7 HGA2 8 HGA2 9 HGA2
@<TRIPOS>MOLECULE
4_lactone
 9 9 0 0 0
****
USER_CHARGES
INVALID_CHARGES
Pose:  51 Cluster:  51 Fr_nu: 6443381 TotEn:    -8.89
@<TRIPOS>ATOM
      1 C1        -53.8415  -23.9713  -24.1861 C.2    1 LIG       0.04000
      2 C2        -54.8714  -25.1027  -24.0169 C.3    1 LIG       0.11000
      3 C3        -55.8466  -24.0462  -24.5274 C.3    1 LIG       0.08100
      4 O1        -52.6535  -23.8127  -24.0192 O.2    1 LIG      -0.32000
      5 O2        -54.7653  -23.0793  -24.6341 O.3    1 LIG      -0.27100
      6 H1        -54.7087  -25.9557  -24.6775 H      1 LIG       0.09000
      7 H2        -55.0161  -25.4222  -22.9836 H      1 LIG       0.09000
      8 H3        -56.3011  -24.2518  -25.5004 H      1 LIG       0.09000
      9 H4        -56.6070  -23.7212  -23.8119 H      1 LIG       0.09000
@<TRIPOS>BOND
      1       1       2 1
      2       1       4 2
      3       1       5 1
      4       2       3 1
      5       3       5 1
      6       2       6 1
      7       2       7 1
      8       3       8 1
      9       3       9 1
@<TRIPOS>ALT_TYPE
CGenFF_4.0_ALT_TYPE_SET
CGenFF_4.0 1 CG2O4 2 CG3C41 3 CG3C41 4 OG2D1 5 OG3C51 6 HGA2 7 HGA2 8 HGA2 9 HGA2
@<TRIPOS>MOLECULE
4_lactone
 9 9 0 0 0
****
USER_CHARGES
INVALID_CHARGES
Pose:  52 Cluster:  52 Fr_nu: 239920 TotEn:    -7.94
@<TRIPOS>ATOM
      1 C1        -83.8882   -3.8212  -47.2682 C.2    1 LIG       0.04000
      2 C2        -84.2266   -4.3034  -45.8462 C.3    1 LIG       0.11000
      3 C3        -85.2928   -3.2149  -45.9259 C.3    1 LIG       0.08100
      4 O1        -83.0955   -4.0973  -48.1398 O.2    1 LIG      -0.32000
      5 O2        -84.8590   -2.8687  -47.2703 O.3    1 LIG      -0.27100
      6 H1        -84.5985   -5.3281  -45.7999 H      1 LIG       0.09000
      7 H2        -83.4312   -4.1360  -45.1181 H      1 LIG       0.09000
      8 H3        -86.3287   -3.5647  -45.9141 H      1 LIG       0.09000
      9 H4        -85.1647   -2.3776  -45.2343 H      1 LIG       0.09000
@<TRIPOS>BOND
      1       1       2 1
      2       1       4 2
      3       1       5 1
      4       2       3 1
      5       3       5 1
      6       2       6 1
      7       2       7 1
      8       3       8 1
      9       3       9 1
@<TRIPOS>ALT_TYPE
CGenFF_4.0_ALT_TYPE_SET
CGenFF_4.0 1 CG2O4 2 CG3C41 3 CG3C41 4 OG2D1 5 OG3C51 6 HGA2 7 HGA2 8 HGA2 9 HGA2
@<TRIPOS>MOLECULE
4_lactone
 9 9 0 0 0
****
USER_CHARGES
INVALID_CHARGES
Pose:  53 Cluster:  53 Fr_nu: 998149 TotEn:    -7.77
@<TRIPOS>ATOM
      1 C1        -52.6547    2.9508  -30.7400 C.2    1 LIG       0.04000
      2 C2        -53.3401    3.6351  -31.9363 C.3    1 LIG       0.11000
      3 C3        -52.3940    4.7812  -31.5910 C.3    1 LIG       0.08100
      4 O1        -52.7240    1.8932  -30.1562 O.2    1 LIG      -0.32000
      5 O2        -51.8412    4.0112  -30.4879 O.3    1 LIG      -0.27100
      6 H1        -53.1596    3.1441  -32.8938 H      1 LIG       0.09000
      7 H2        -54.4023    3.8350  -31.7863 H      1 LIG       0.09000
      8 H3        -51.6342    5.0111  -32.3429 H      1 LIG       0.09000
      9 H4        -52.8735    5.6990  -31.2397 H      1 LIG       0.09000
@<TRIPOS>BOND
      1       1       2 1
      2       1       4 2
      3       1       5 1
      4       2       3 1
      5       3       5 1
      6       2       6 1
      7       2       7 1
      8       3       8 1
      9       3       9 1
@<TRIPOS>ALT_TYPE
CGenFF_4.0_ALT_TYPE_SET
CGenFF_4.0 1 CG2O4 2 CG3C41 3 CG3C41 4 OG2D1 5 OG3C51 6 HGA2 7 HGA2 8 HGA2 9 HGA2
@<TRIPOS>MOLECULE
4_lactone
 9 9 0 0 0
****
USER_CHARGES
INVALID_CHARGES
Pose:  54 Cluster:  54 Fr_nu: 5933344 TotEn:    -5.65
@<TRIPOS>ATOM
      1 C1        -83.7561   -2.9470  -47.4039 C.2    1 LIG       0.04000
      2 C2        -84.7586   -1.8028  -47.1692 C.3    1 LIG       0.11000
      3 C3        -84.2511   -1.8952  -45.7332 C.3    1 LIG       0.08100
      4 O1        -83.3851   -3.6336  -48.3287 O.2    1 LIG      -0.32000
      5 O2        -83.3509   -2.9751  -46.1059 O.3    1 LIG      -0.27100
      6 H1        -84.5147   -0.8809  -47.6994 H      1 LIG       0.09000
      7 H2        -85.8012   -2.0858  -47.3231 H      1 LIG       0.09000
      8 H3        -83.7038   -1.0222  -45.3672 H      1 LIG       0.09000
      9 H4        -84.9866   -2.2226  -44.9933 H      1 LIG       0.09000
@<TRIPOS>BOND
      1       1       2 1
      2       1       4 2
      3       1       5 1
      4       2       3 1
      5       3       5 1
      6       2       6 1
      7       2       7 1
      8       3       8 1
      9       3       9 1
@<TRIPOS>ALT_TYPE
CGenFF_4.0_ALT_TYPE_SET
CGenFF_4.0 1 CG2O4 2 CG3C41 3 CG3C41 4 OG2D1 5 OG3C51 6 HGA2 7 HGA2 8 HGA2 9 HGA2
@<TRIPOS>MOLECULE
4_lactone
 9 9 0 0 0
****
USER_CHARGES
INVALID_CHARGES
Pose:  55 Cluster:  55 Fr_nu: 6442340 TotEn:    -4.20
@<TRIPOS>ATOM
      1 C1        -53.3982  -24.0241  -23.9387 C.2    1 LIG       0.04000
      2 C2        -53.2780  -25.5570  -24.0080 C.3    1 LIG       0.11000
      3 C3        -52.5800  -25.3822  -22.6626 C.3    1 LIG       0.08100
      4 O1        -53.8512  -23.1321  -24.6196 O.2    1 LIG      -0.32000
      5 O2        -52.7661  -23.9415  -22.7374 O.3    1 LIG      -0.27100
      6 H1        -54.2348  -26.0807  -23.9807 H      1 LIG       0.09000
      7 H2        -52.6506  -25.9181  -24.8246 H      1 LIG       0.09000
      8 H3        -53.0982  -25.8114  -21.8008 H      1 LIG       0.09000
      9 H4        -51.5200  -25.6498  -22.6429 H      1 LIG       0.09000
@<TRIPOS>BOND
      1       1       2 1
      2       1       4 2
      3       1       5 1
      4       2       3 1
      5       3       5 1
      6       2       6 1
      7       2       7 1
      8       3       8 1
      9       3       9 1
@<TRIPOS>ALT_TYPE
CGenFF_4.0_ALT_TYPE_SET
CGenFF_4.0 1 CG2O4 2 CG3C41 3 CG3C41 4 OG2D1 5 OG3C51 6 HGA2 7 HGA2 8 HGA2 9 HGA2
@<TRIPOS>MOLECULE
4_lactone
 9 9 0 0 0
****
USER_CHARGES
INVALID_CHARGES
Pose:  56 Cluster:  56 Fr_nu: 239936 TotEn:    -0.02
@<TRIPOS>ATOM
      1 C1        -84.0109   -3.2857  -47.7251 C.2    1 LIG       0.04000
      2 C2        -84.1906   -2.4924  -46.4184 C.3    1 LIG       0.11000
      3 C3        -84.2523   -3.8834  -45.7946 C.3    1 LIG       0.08100
      4 O1        -83.8627   -3.0464  -48.9020 O.2    1 LIG      -0.32000
      5 O2        -84.0760   -4.4935  -47.1032 O.3    1 LIG      -0.27100
      6 H1        -83.3257   -1.8873  -46.1421 H      1 LIG       0.09000
      7 H2        -85.1129   -1.9110  -46.3737 H      1 LIG       0.09000
      8 H3        -83.4312   -4.1360  -45.1181 H      1 LIG       0.09000
      9 H4        -85.2123   -4.1584  -45.3491 H      1 LIG       0.09000
@<TRIPOS>BOND
      1       1       2 1
      2       1       4 2
      3       1       5 1
      4       2       3 1
      5       3       5 1
      6       2       6 1
      7       2       7 1
      8       3       8 1
      9       3       9 1
@<TRIPOS>ALT_TYPE
CGenFF_4.0_ALT_TYPE_SET
CGenFF_4.0 1 CG2O4 2 CG3C41 3 CG3C41 4 OG2D1 5 OG3C51 6 HGA2 7 HGA2 8 HGA2 9 HGA2
@<TRIPOS>MOLECULE
pyridine
 11 11 0 0 0
****
USER_CHARGES
INVALID_CHARGES
Pose:   1 Cluster:   1 Fr_nu: 1174101 TotEn:   -16.30
@<TRIPOS>ATOM
      1 C1        -52.2574    3.6252  -33.1589 C.ar   1 LIG      -0.11300
      2 C2        -51.5322    2.6058  -32.5522 C.ar   1 LIG      -0.11700
      3 C3        -53.0357    4.4752  -32.3811 C.ar   1 LIG      -0.11700
      4 C4        -51.6185    2.4795  -31.1751 C.ar   1 LIG       0.17700
      5 C5        -53.0549    4.2651  -31.0117 C.ar   1 LIG       0.17700
      6 N1        -52.3639    3.2856  -30.3864 N.ar   1 LIG      -0.60000
      7 H1        -52.2166    3.7565  -34.2361 H      1 LIG       0.11500
      8 H2        -50.9187    1.9316  -33.1385 H      1 LIG       0.11500
      9 H3        -53.6097    5.2763  -32.8326 H      1 LIG       0.11500
     10 H4        -51.0722    1.7000  -30.6543 H      1 LIG       0.12400
     11 H5        -53.6466    4.8998  -30.3602 H      1 LIG       0.12400
@<TRIPOS>BOND
      1       1       2 ar
      2       1       3 ar
      3       2       4 ar
      4       3       5 ar
      5       4       6 ar
      6       5       6 ar
      7       1       7 1
      8       2       8 1
      9       3       9 1
     10       4      10 1
     11       5      11 1
@<TRIPOS>ALT_TYPE
CGenFF_4.0_ALT_TYPE_SET
CGenFF_4.0 1 CG2R61 2 CG2R61 3 CG2R61 4 CG2R61 5 CG2R61 6 NG2R60 7 HGR61 8 HGR61 9 HGR61 10 HGR62 11 HGR62
@<TRIPOS>MOLECULE
pyridine
 11 11 0 0 0
****
USER_CHARGES
INVALID_CHARGES
Pose:   2 Cluster:   2 Fr_nu:  86908 TotEn:   -15.31
@<TRIPOS>ATOM
      1 C1        -65.8616   -6.6552  -45.4949 C.ar   1 LIG      -0.11300
      2 C2        -67.1949   -6.8809  -45.1715 C.ar   1 LIG      -0.11700
      3 C3        -64.8704   -7.4471  -44.9259 C.ar   1 LIG      -0.11700
      4 C4        -67.4823   -7.9026  -44.2809 C.ar   1 LIG       0.17700
      5 C5        -65.2618   -8.4433  -44.0460 C.ar   1 LIG       0.17700
      6 N1        -66.5468   -8.6924  -43.7077 N.ar   1 LIG      -0.60000
      7 H1        -65.5954   -5.8633  -46.1886 H      1 LIG       0.11500
      8 H2        -67.9841   -6.2764  -45.6031 H      1 LIG       0.11500
      9 H3        -63.8244   -7.2889  -45.1630 H      1 LIG       0.11500
     10 H4        -68.5067   -8.1183  -43.9962 H      1 LIG       0.12400
     11 H5        -64.5276   -9.0881  -43.5743 H      1 LIG       0.12400
@<TRIPOS>BOND
      1       1       2 ar
      2       1       3 ar
      3       2       4 ar
      4       3       5 ar
      5       4       6 ar
      6       5       6 ar
      7       1       7 1
      8       2       8 1
      9       3       9 1
     10       4      10 1
     11       5      11 1
@<TRIPOS>ALT_TYPE
CGenFF_4.0_ALT_TYPE_SET
CGenFF_4.0 1 CG2R61 2 CG2R61 3 CG2R61 4 CG2R61 5 CG2R61 6 NG2R60 7 HGR61 8 HGR61 9 HGR61 10 HGR62 11 HGR62
@<TRIPOS>MOLECULE
pyridine
 11 11 0 0 0
****
USER_CHARGES
INVALID_CHARGES
Pose:   3 Cluster:   3 Fr_nu: 3267946 TotEn:   -14.82
@<TRIPOS>ATOM
      1 C1        -47.0190  -17.7297  -44.0240 C.ar   1 LIG      -0.11300
      2 C2        -47.3481  -18.7427  -43.1303 C.ar   1 LIG      -0.11700
      3 C3        -46.6159  -16.4892  -43.5425 C.ar   1 LIG      -0.11700
      4 C4        -47.2585  -18.4666  -41.7754 C.ar   1 LIG       0.17700
      5 C5        -46.5593  -16.3139  -42.1692 C.ar   1 LIG       0.17700
      6 N1        -46.8713  -17.2741  -41.2700 N.ar   1 LIG      -0.60000
      7 H1        -47.0772  -17.9065  -45.0938 H      1 LIG       0.11500
      8 H2        -47.6645  -19.7174  -43.4829 H      1 LIG       0.11500
      9 H3        -46.3551  -15.6847  -44.2207 H      1 LIG       0.11500
     10 H4        -47.5047  -19.2232  -41.0378 H      1 LIG       0.12400
     11 H5        -46.2518  -15.3650  -41.7422 H      1 LIG       0.12400
@<TRIPOS>BOND
      1       1       2 ar
      2       1       3 ar
      3       2       4 ar
      4       3       5 ar
      5       4       6 ar
      6       5       6 ar
      7       1       7 1
      8       2       8 1
      9       3       9 1
     10       4      10 1
     11       5      11 1
@<TRIPOS>ALT_TYPE
CGenFF_4.0_ALT_TYPE_SET
CGenFF_4.0 1 CG2R61 2 CG2R61 3 CG2R61 4 CG2R61 5 CG2R61 6 NG2R60 7 HGR61 8 HGR61 9 HGR61 10 HGR62 11 HGR62
@<TRIPOS>MOLECULE
pyridine
 11 11 0 0 0
****
USER_CHARGES
INVALID_CHARGES
Pose:   4 Cluster:   4 Fr_nu: 1228632 TotEn:   -14.37
@<TRIPOS>ATOM
      1 C1        -66.6800   -7.3454  -44.8225 C.ar   1 LIG      -0.11300
      2 C2        -66.7850   -7.1104  -46.1889 C.ar   1 LIG      -0.11700
      3 C3        -65.4979   -7.8578  -44.2997 C.ar   1 LIG      -0.11700
      4 C4        -65.6879   -7.4022  -46.9833 C.ar   1 LIG       0.17700
      5 C5        -64.4586   -8.1165  -45.1787 C.ar   1 LIG       0.17700
      6 N1        -64.5233   -7.9011  -46.5118 N.ar   1 LIG      -0.60000
      7 H1        -67.5181   -7.1303  -44.1665 H      1 LIG       0.11500
      8 H2        -67.6964   -6.7111  -46.6184 H      1 LIG       0.11500
      9 H3        -65.3938   -8.0495  -43.2378 H      1 LIG       0.11500
     10 H4        -65.7196   -7.2369  -48.0552 H      1 LIG       0.12400
     11 H5        -63.5156   -8.5175  -44.8218 H      1 LIG       0.12400
@<TRIPOS>BOND
      1       1       2 ar
      2       1       3 ar
      3       2       4 ar
      4       3       5 ar
      5       4       6 ar
      6       5       6 ar
      7       1       7 1
      8       2       8 1
      9       3       9 1
     10       4      10 1
     11       5      11 1
@<TRIPOS>ALT_TYPE
CGenFF_4.0_ALT_TYPE_SET
CGenFF_4.0 1 CG2R61 2 CG2R61 3 CG2R61 4 CG2R61 5 CG2R61 6 NG2R60 7 HGR61 8 HGR61 9 HGR61 10 HGR62 11 HGR62
@<TRIPOS>MOLECULE
pyridine
 11 11 0 0 0
****
USER_CHARGES
INVALID_CHARGES
Pose:   5 Cluster:   5 Fr_nu: 106338 TotEn:   -13.57
@<TRIPOS>ATOM
      1 C1        -84.4079   -2.2378  -45.4867 C.ar   1 LIG      -0.11300
      2 C2        -84.8419   -1.3403  -46.4558 C.ar   1 LIG      -0.11700
      3 C3        -83.7878   -3.4215  -45.8710 C.ar   1 LIG      -0.11700
      4 C4        -84.6340   -1.6707  -47.7853 C.ar   1 LIG       0.17700
      5 C5        -83.6274   -3.6588  -47.2266 C.ar   1 LIG       0.17700
      6 N1        -84.0359   -2.8109  -48.1972 N.ar   1 LIG      -0.60000
      7 H1        -84.5531   -2.0155  -44.4337 H      1 LIG       0.11500
      8 H2        -85.3273   -0.4115  -46.1794 H      1 LIG       0.11500
      9 H3        -83.4419   -4.1360  -45.1328 H      1 LIG       0.11500
     10 H4        -84.9547   -1.0042  -48.5791 H      1 LIG       0.12400
     11 H5        -83.1506   -4.5676  -47.5792 H      1 LIG       0.12400
@<TRIPOS>BOND
      1       1       2 ar
      2       1       3 ar
      3       2       4 ar
      4       3       5 ar
      5       4       6 ar
      6       5       6 ar
      7       1       7 1
      8       2       8 1
      9       3       9 1
     10       4      10 1
     11       5      11 1
@<TRIPOS>ALT_TYPE
CGenFF_4.0_ALT_TYPE_SET
CGenFF_4.0 1 CG2R61 2 CG2R61 3 CG2R61 4 CG2R61 5 CG2R61 6 NG2R60 7 HGR61 8 HGR61 9 HGR61 10 HGR62 11 HGR62
@<TRIPOS>MOLECULE
pyridine
 11 11 0 0 0
****
USER_CHARGES
INVALID_CHARGES
Pose:   6 Cluster:   6 Fr_nu:  30005 TotEn:   -12.29
@<TRIPOS>ATOM
      1 C1        -75.3576  -27.6518  -47.2974 C.ar   1 LIG      -0.11300
      2 C2        -74.1185  -28.2740  -47.4003 C.ar   1 LIG      -0.11700
      3 C3        -75.5734  -26.7049  -46.3023 C.ar   1 LIG      -0.11700
      4 C4        -73.1360  -27.9171  -46.4909 C.ar   1 LIG       0.17700
      5 C5        -74.5258  -26.4184  -45.4419 C.ar   1 LIG       0.17700
      6 N1        -73.3083  -27.0021  -45.5108 N.ar   1 LIG      -0.60000
      7 H1        -76.1540  -27.9048  -47.9909 H      1 LIG       0.11500
      8 H2        -73.9278  -29.0147  -48.1682 H      1 LIG       0.11500
      9 H3        -76.5314  -26.2075  -46.2028 H      1 LIG       0.11500
     10 H4        -72.1527  -28.3739  -46.5290 H      1 LIG       0.12400
     11 H5        -74.6425  -25.6879  -44.6480 H      1 LIG       0.12400
@<TRIPOS>BOND
      1       1       2 ar
      2       1       3 ar
      3       2       4 ar
      4       3       5 ar
      5       4       6 ar
      6       5       6 ar
      7       1       7 1
      8       2       8 1
      9       3       9 1
     10       4      10 1
     11       5      11 1
@<TRIPOS>ALT_TYPE
CGenFF_4.0_ALT_TYPE_SET
CGenFF_4.0 1 CG2R61 2 CG2R61 3 CG2R61 4 CG2R61 5 CG2R61 6 NG2R60 7 HGR61 8 HGR61 9 HGR61 10 HGR62 11 HGR62
@<TRIPOS>MOLECULE
pyridine
 11 11 0 0 0
****
USER_CHARGES
INVALID_CHARGES
Pose:   7 Cluster:   7 Fr_nu: 2405158 TotEn:   -11.61
@<TRIPOS>ATOM
      1 C1        -51.7681    4.5548  -33.1636 C.ar   1 LIG      -0.11300
      2 C2        -51.7606    3.2925  -32.5808 C.ar   1 LIG      -0.11700
      3 C3        -51.9471    5.6808  -32.3677 C.ar   1 LIG      -0.11700
      4 C4        -51.9349    3.2105  -31.2087 C.ar   1 LIG       0.17700
      5 C5        -52.1133    5.4919  -31.0052 C.ar   1 LIG       0.17700
      6 N1        -52.1118    4.2815  -30.4030 N.ar   1 LIG      -0.60000
      7 H1        -51.6354    4.6609  -34.2361 H      1 LIG       0.11500
      8 H2        -51.6224    2.4010  -33.1815 H      1 LIG       0.11500
      9 H3        -51.9570    6.6747  -32.8003 H      1 LIG       0.11500
     10 H4        -51.9372    2.2488  -30.7064 H      1 LIG       0.12400
     11 H5        -52.2574    6.3373  -30.3403 H      1 LIG       0.12400
@<TRIPOS>BOND
      1       1       2 ar
      2       1       3 ar
      3       2       4 ar
      4       3       5 ar
      5       4       6 ar
      6       5       6 ar
      7       1       7 1
      8       2       8 1
      9       3       9 1
     10       4      10 1
     11       5      11 1
@<TRIPOS>ALT_TYPE
CGenFF_4.0_ALT_TYPE_SET
CGenFF_4.0 1 CG2R61 2 CG2R61 3 CG2R61 4 CG2R61 5 CG2R61 6 NG2R60 7 HGR61 8 HGR61 9 HGR61 10 HGR62 11 HGR62
@<TRIPOS>MOLECULE
pyridine
 11 11 0 0 0
****
USER_CHARGES
INVALID_CHARGES
Pose:   8 Cluster:   8 Fr_nu: 191581 TotEn:   -10.93
@<TRIPOS>ATOM
      1 C1        -65.7024   -6.8018  -46.5648 C.ar   1 LIG      -0.11300
      2 C2        -64.7158   -7.7148  -46.2097 C.ar   1 LIG      -0.11700
      3 C3        -66.6663   -6.4310  -45.6339 C.ar   1 LIG      -0.11700
      4 C4        -64.7368   -8.2240  -44.9213 C.ar   1 LIG       0.17700
      5 C5        -66.6003   -6.9979  -44.3713 C.ar   1 LIG       0.17700
      6 N1        -65.6570   -7.8880  -43.9896 N.ar   1 LIG      -0.60000
      7 H1        -65.7205   -6.3805  -47.5655 H      1 LIG       0.11500
      8 H2        -63.9543   -8.0180  -46.9188 H      1 LIG       0.11500
      9 H3        -67.4452   -5.7214  -45.8888 H      1 LIG       0.11500
     10 H4        -63.9892   -8.9395  -44.5954 H      1 LIG       0.12400
     11 H5        -67.3288   -6.7428  -43.6087 H      1 LIG       0.12400
@<TRIPOS>BOND
      1       1       2 ar
      2       1       3 ar
      3       2       4 ar
      4       3       5 ar
      5       4       6 ar
      6       5       6 ar
      7       1       7 1
      8       2       8 1
      9       3       9 1
     10       4      10 1
     11       5      11 1
@<TRIPOS>ALT_TYPE
CGenFF_4.0_ALT_TYPE_SET
CGenFF_4.0 1 CG2R61 2 CG2R61 3 CG2R61 4 CG2R61 5 CG2R61 6 NG2R60 7 HGR61 8 HGR61 9 HGR61 10 HGR62 11 HGR62
@<TRIPOS>MOLECULE
pyridine
 11 11 0 0 0
****
USER_CHARGES
INVALID_CHARGES
Pose:   9 Cluster:   9 Fr_nu: 472119 TotEn:   -10.65
@<TRIPOS>ATOM
      1 C1        -66.2910   -5.9527  -46.2432 C.ar   1 LIG      -0.11300
      2 C2        -65.5499   -7.1290  -46.2602 C.ar   1 LIG      -0.11700
      3 C3        -67.4727   -5.8926  -45.5129 C.ar   1 LIG      -0.11700
      4 C4        -66.0299   -8.2085  -45.5362 C.ar   1 LIG       0.17700
      5 C5        -67.8667   -7.0274  -44.8225 C.ar   1 LIG       0.17700
      6 N1        -67.1733   -8.1880  -44.8153 N.ar   1 LIG      -0.60000
      7 H1        -65.9487   -5.0847  -46.7986 H      1 LIG       0.11500
      8 H2        -64.6258   -7.1987  -46.8222 H      1 LIG       0.11500
      9 H3        -68.0669   -4.9863  -45.4857 H      1 LIG       0.11500
     10 H4        -65.4886   -9.1486  -45.5177 H      1 LIG       0.12400
     11 H5        -68.7810   -7.0332  -44.2383 H      1 LIG       0.12400
@<TRIPOS>BOND
      1       1       2 ar
      2       1       3 ar
      3       2       4 ar
      4       3       5 ar
      5       4       6 ar
      6       5       6 ar
      7       1       7 1
      8       2       8 1
      9       3       9 1
     10       4      10 1
     11       5      11 1
@<TRIPOS>ALT_TYPE
CGenFF_4.0_ALT_TYPE_SET
CGenFF_4.0 1 CG2R61 2 CG2R61 3 CG2R61 4 CG2R61 5 CG2R61 6 NG2R60 7 HGR61 8 HGR61 9 HGR61 10 HGR62 11 HGR62
@<TRIPOS>MOLECULE
pyridine
 11 11 0 0 0
****
USER_CHARGES
INVALID_CHARGES
Pose:  10 Cluster:  10 Fr_nu: 220670 TotEn:   -10.33
@<TRIPOS>ATOM
      1 C1        -65.2712   -8.0990  -43.7943 C.ar   1 LIG      -0.11300
      2 C2        -66.5941   -7.6857  -43.6829 C.ar   1 LIG      -0.11700
      3 C3        -64.6996   -8.2505  -45.0527 C.ar   1 LIG      -0.11700
      4 C4        -67.2969   -7.4386  -44.8512 C.ar   1 LIG       0.17700
      5 C5        -65.4872   -7.9783  -46.1596 C.ar   1 LIG       0.17700
      6 N1        -66.7757   -7.5748  -46.0911 N.ar   1 LIG      -0.60000
      7 H1        -64.6871   -8.3034  -42.9020 H      1 LIG       0.11500
      8 H2        -67.0602   -7.5606  -42.7125 H      1 LIG       0.11500
      9 H3        -63.6703   -8.5721  -45.1635 H      1 LIG       0.11500
     10 H4        -68.3317   -7.1144  -44.8179 H      1 LIG       0.12400
     11 H5        -65.0893   -8.0817  -47.1638 H      1 LIG       0.12400
@<TRIPOS>BOND
      1       1       2 ar
      2       1       3 ar
      3       2       4 ar
      4       3       5 ar
      5       4       6 ar
      6       5       6 ar
      7       1       7 1
      8       2       8 1
      9       3       9 1
     10       4      10 1
     11       5      11 1
@<TRIPOS>ALT_TYPE
CGenFF_4.0_ALT_TYPE_SET
CGenFF_4.0 1 CG2R61 2 CG2R61 3 CG2R61 4 CG2R61 5 CG2R61 6 NG2R60 7 HGR61 8 HGR61 9 HGR61 10 HGR62 11 HGR62
@<TRIPOS>MOLECULE
pyridine
 11 11 0 0 0
****
USER_CHARGES
INVALID_CHARGES
Pose:  11 Cluster:  11 Fr_nu: 829996 TotEn:    -9.57
@<TRIPOS>ATOM
      1 C1        -67.2535   -7.8368  -44.9702 C.ar   1 LIG      -0.11300
      2 C2        -66.5271   -7.8419  -43.7846 C.ar   1 LIG      -0.11700
      3 C3        -66.6297   -7.4772  -46.1596 C.ar   1 LIG      -0.11700
      4 C4        -65.1902   -7.4822  -43.8415 C.ar   1 LIG       0.17700
      5 C5        -65.2883   -7.1335  -46.1102 C.ar   1 LIG       0.17700
      6 N1        -64.5498   -7.1268  -44.9778 N.ar   1 LIG      -0.60000
      7 H1        -68.3039   -8.1118  -44.9670 H      1 LIG       0.11500
      8 H2        -66.9925   -8.1190  -42.8459 H      1 LIG       0.11500
      9 H3        -67.1764   -7.4655  -47.0957 H      1 LIG       0.11500
     10 H4        -64.5805   -7.4700  -42.9442 H      1 LIG       0.12400
     11 H5        -64.7550   -6.8446  -47.0099 H      1 LIG       0.12400
@<TRIPOS>BOND
      1       1       2 ar
      2       1       3 ar
      3       2       4 ar
      4       3       5 ar
      5       4       6 ar
      6       5       6 ar
      7       1       7 1
      8       2       8 1
      9       3       9 1
     10       4      10 1
     11       5      11 1
@<TRIPOS>ALT_TYPE
CGenFF_4.0_ALT_TYPE_SET
CGenFF_4.0 1 CG2R61 2 CG2R61 3 CG2R61 4 CG2R61 5 CG2R61 6 NG2R60 7 HGR61 8 HGR61 9 HGR61 10 HGR62 11 HGR62
@<TRIPOS>MOLECULE
cyclopropane
 9 9 0 0 0
****
USER_CHARGES
INVALID_CHARGES
Pose:   1 Cluster:   1 Fr_nu:  15576 TotEn:    -7.78
@<TRIPOS>ATOM
      1 C1        -47.5516   -6.5927  -38.9974 C.3    1 LIG      -0.18000
      2 C2        -47.3574   -7.9872  -38.4783 C.3    1 LIG      -0.18000
      3 C3        -48.5329   -7.6699  -39.3555 C.3    1 LIG      -0.18000
      4 H1        -47.8704   -5.8321  -38.2958 H      1 LIG       0.09000
      5 H2        -46.8802   -6.2442  -39.7718 H      1 LIG       0.09000
      6 H3        -46.5552   -8.5774  -38.9034 H      1 LIG       0.09000
      7 H4        -47.5454   -8.1660  -37.4271 H      1 LIG       0.09000
      8 H5        -49.5120   -7.6347  -38.8947 H      1 LIG       0.09000
      9 H6        -48.5214   -8.0460  -40.3708 H      1 LIG       0.09000
@<TRIPOS>BOND
      1       1       2 1
      2       1       3 1
      3       2       3 1
      4       1       4 1
      5       1       5 1
      6       2       6 1
      7       2       7 1
      8       3       8 1
      9       3       9 1
@<TRIPOS>ALT_TYPE
CGenFF_4.0_ALT_TYPE_SET
CGenFF_4.0 1 CG3C31 2 CG3C31 3 CG3C31 4 HGA2 5 HGA2 6 HGA2 7 HGA2 8 HGA2 9 HGA2
@<TRIPOS>MOLECULE
cyclopropane
 9 9 0 0 0
****
USER_CHARGES
INVALID_CHARGES
Pose:   2 Cluster:   2 Fr_nu: 101763 TotEn:    -7.51
@<TRIPOS>ATOM
      1 C1        -72.5668  -24.5662  -42.6679 C.3    1 LIG      -0.18000
      2 C2        -72.1718  -24.5318  -44.1152 C.3    1 LIG      -0.18000
      3 C3        -72.9574  -25.6926  -43.5792 C.3    1 LIG      -0.18000
      4 H1        -71.7908  -24.7544  -41.9366 H      1 LIG       0.09000
      5 H2        -73.3453  -23.8888  -42.3408 H      1 LIG       0.09000
      6 H3        -72.6844  -23.8311  -44.7623 H      1 LIG       0.09000
      7 H4        -71.1298  -24.6967  -44.3588 H      1 LIG       0.09000
      8 H5        -72.4442  -26.6386  -43.4616 H      1 LIG       0.09000
      9 H6        -73.9987  -25.7725  -43.8651 H      1 LIG       0.09000
@<TRIPOS>BOND
      1       1       2 1
      2       1       3 1
      3       2       3 1
      4       1       4 1
      5       1       5 1
      6       2       6 1
      7       2       7 1
      8       3       8 1
      9       3       9 1
@<TRIPOS>ALT_TYPE
CGenFF_4.0_ALT_TYPE_SET
CGenFF_4.0 1 CG3C31 2 CG3C31 3 CG3C31 4 HGA2 5 HGA2 6 HGA2 7 HGA2 8 HGA2 9 HGA2
@<TRIPOS>MOLECULE
cyclopropane
 9 9 0 0 0
****
USER_CHARGES
INVALID_CHARGES
Pose:   3 Cluster:   3 Fr_nu:    178 TotEn:    -7.30
@<TRIPOS>ATOM
      1 C1        -71.3469  -25.1376  -42.3405 C.3    1 LIG      -0.18000
      2 C2        -70.8832  -23.9017  -43.0541 C.3    1 LIG      -0.18000
      3 C3        -72.3510  -24.1720  -42.8980 C.3    1 LIG      -0.18000
      4 H1        -71.2260  -26.0879  -42.8453 H      1 LIG       0.09000
      5 H2        -71.2261  -25.1752  -41.2654 H      1 LIG       0.09000
      6 H3        -70.4502  -23.1072  -42.4592 H      1 LIG       0.09000
      7 H4        -70.4500  -24.0194  -44.0394 H      1 LIG       0.09000
      8 H5        -72.9057  -24.4720  -43.7781 H      1 LIG       0.09000
      9 H6        -72.9054  -23.5599  -42.1977 H      1 LIG       0.09000
@<TRIPOS>BOND
      1       1       2 1
      2       1       3 1
      3       2       3 1
      4       1       4 1
      5       1       5 1
      6       2       6 1
      7       2       7 1
      8       3       8 1
      9       3       9 1
@<TRIPOS>ALT_TYPE
CGenFF_4.0_ALT_TYPE_SET
CGenFF_4.0 1 CG3C31 2 CG3C31 3 CG3C31 4 HGA2 5 HGA2 6 HGA2 7 HGA2 8 HGA2 9 HGA2
@<TRIPOS>MOLECULE
cyclopropane
 9 9 0 0 0
****
USER_CHARGES
INVALID_CHARGES
Pose:   4 Cluster:   4 Fr_nu:   4324 TotEn:    -6.81
@<TRIPOS>ATOM
      1 C1        -66.0257   -7.3491  -48.1607 C.3    1 LIG      -0.18000
      2 C2        -65.1583   -7.6343  -46.9699 C.3    1 LIG      -0.18000
      3 C3        -66.2129   -6.5695  -46.8924 C.3    1 LIG      -0.18000
      4 H1        -65.5750   -6.8409  -49.0040 H      1 LIG       0.09000
      5 H2        -66.7820   -8.0787  -48.4208 H      1 LIG       0.09000
      6 H3        -65.3308   -8.5559  -46.4282 H      1 LIG       0.09000
      7 H4        -64.1236   -7.3181  -47.0109 H      1 LIG       0.09000
      8 H5        -65.8881   -5.5368  -46.8817 H      1 LIG       0.09000
      9 H6        -67.0952   -6.7749  -46.2992 H      1 LIG       0.09000
@<TRIPOS>BOND
      1       1       2 1
      2       1       3 1
      3       2       3 1
      4       1       4 1
      5       1       5 1
      6       2       6 1
      7       2       7 1
      8       3       8 1
      9       3       9 1
@<TRIPOS>ALT_TYPE
CGenFF_4.0_ALT_TYPE_SET
CGenFF_4.0 1 CG3C31 2 CG3C31 3 CG3C31 4 HGA2 5 HGA2 6 HGA2 7 HGA2 8 HGA2 9 HGA2
@<TRIPOS>MOLECULE
cyclopropane
 9 9 0 0 0
****
USER_CHARGES
INVALID_CHARGES
Pose:   5 Cluster:   5 Fr_nu: 623832 TotEn:    -6.65
@<TRIPOS>ATOM
      1 C1        -68.2615   -5.3199  -45.4423 C.3    1 LIG      -0.18000
      2 C2        -69.5330   -6.0515  -45.7584 C.3    1 LIG      -0.18000
      3 C3        -68.3725   -6.7888  -45.1570 C.3    1 LIG      -0.18000
      4 H1        -67.6361   -5.0124  -46.2711 H      1 LIG       0.09000
      5 H2        -68.2660   -4.6405  -44.5996 H      1 LIG       0.09000
      6 H3        -70.3935   -5.8645  -45.1282 H      1 LIG       0.09000
      7 H4        -69.7640   -6.2368  -46.7998 H      1 LIG       0.09000
      8 H5        -67.8223   -7.4700  -45.7936 H      1 LIG       0.09000
      9 H6        -68.4520   -7.0974  -44.1221 H      1 LIG       0.09000
@<TRIPOS>BOND
      1       1       2 1
      2       1       3 1
      3       2       3 1
      4       1       4 1
      5       1       5 1
      6       2       6 1
      7       2       7 1
      8       3       8 1
      9       3       9 1
@<TRIPOS>ALT_TYPE
CGenFF_4.0_ALT_TYPE_SET
CGenFF_4.0 1 CG3C31 2 CG3C31 3 CG3C31 4 HGA2 5 HGA2 6 HGA2 7 HGA2 8 HGA2 9 HGA2
@<TRIPOS>MOLECULE
cyclopropane
 9 9 0 0 0
****
USER_CHARGES
INVALID_CHARGES
Pose:   6 Cluster:   6 Fr_nu: 357260 TotEn:    -6.61
@<TRIPOS>ATOM
      1 C1        -66.1368   -7.0480  -45.1285 C.3    1 LIG      -0.18000
      2 C2        -65.3845   -7.7290  -44.0230 C.3    1 LIG      -0.18000
      3 C3        -66.8776   -7.8559  -44.1037 C.3    1 LIG      -0.18000
      4 H1        -66.2312   -5.9701  -45.0862 H      1 LIG       0.09000
      5 H2        -66.0485   -7.4579  -46.1265 H      1 LIG       0.09000
      6 H3        -64.7896   -8.5974  -44.2770 H      1 LIG       0.09000
      7 H4        -64.9721   -7.1099  -43.2362 H      1 LIG       0.09000
      8 H5        -67.4702   -7.3220  -43.3716 H      1 LIG       0.09000
      9 H6        -67.2873   -8.8094  -44.4126 H      1 LIG       0.09000
@<TRIPOS>BOND
      1       1       2 1
      2       1       3 1
      3       2       3 1
      4       1       4 1
      5       1       5 1
      6       2       6 1
      7       2       7 1
      8       3       8 1
      9       3       9 1
@<TRIPOS>ALT_TYPE
CGenFF_4.0_ALT_TYPE_SET
CGenFF_4.0 1 CG3C31 2 CG3C31 3 CG3C31 4 HGA2 5 HGA2 6 HGA2 7 HGA2 8 HGA2 9 HGA2
@<TRIPOS>MOLECULE
cyclopropane
 9 9 0 0 0
****
USER_CHARGES
INVALID_CHARGES
Pose:   7 Cluster:   7 Fr_nu: 104344 TotEn:    -6.47
@<TRIPOS>ATOM
      1 C1        -64.4353   -7.6026  -45.3494 C.3    1 LIG      -0.18000
      2 C2        -65.7924   -8.1976  -45.5867 C.3    1 LIG      -0.18000
      3 C3        -65.2375   -8.1257  -44.1943 C.3    1 LIG      -0.18000
      4 H1        -63.5711   -8.1741  -45.6639 H      1 LIG       0.09000
      5 H2        -64.3306   -6.5295  -45.4461 H      1 LIG       0.09000
      6 H3        -66.6012   -7.5248  -45.8431 H      1 LIG       0.09000
      7 H4        -65.8422   -9.1697  -46.0609 H      1 LIG       0.09000
      8 H5        -64.9135   -9.0493  -43.7314 H      1 LIG       0.09000
      9 H6        -65.6725   -7.4043  -43.5140 H      1 LIG       0.09000
@<TRIPOS>BOND
      1       1       2 1
      2       1       3 1
      3       2       3 1
      4       1       4 1
      5       1       5 1
      6       2       6 1
      7       2       7 1
      8       3       8 1
      9       3       9 1
@<TRIPOS>ALT_TYPE
CGenFF_4.0_ALT_TYPE_SET
CGenFF_4.0 1 CG3C31 2 CG3C31 3 CG3C31 4 HGA2 5 HGA2 6 HGA2 7 HGA2 8 HGA2 9 HGA2
@<TRIPOS>MOLECULE
cyclopropane
 9 9 0 0 0
****
USER_CHARGES
INVALID_CHARGES
Pose:   8 Cluster:   8 Fr_nu: 396601 TotEn:    -6.41
@<TRIPOS>ATOM
      1 C1        -75.3669  -26.6778  -46.1239 C.3    1 LIG      -0.18000
      2 C2        -75.2790  -27.4373  -47.4151 C.3    1 LIG      -0.18000
      3 C3        -74.7278  -28.0350  -46.1537 C.3    1 LIG      -0.18000
      4 H1        -74.7208  -25.8180  -45.9984 H      1 LIG       0.09000
      5 H2        -76.3391  -26.5880  -45.6561 H      1 LIG       0.09000
      6 H3        -76.1920  -27.8590  -47.8164 H      1 LIG       0.09000
      7 H4        -74.5736  -27.0894  -48.1592 H      1 LIG       0.09000
      8 H5        -73.6516  -28.0890  -46.0487 H      1 LIG       0.09000
      9 H6        -75.2703  -28.8583  -45.7061 H      1 LIG       0.09000
@<TRIPOS>BOND
      1       1       2 1
      2       1       3 1
      3       2       3 1
      4       1       4 1
      5       1       5 1
      6       2       6 1
      7       2       7 1
      8       3       8 1
      9       3       9 1
@<TRIPOS>ALT_TYPE
CGenFF_4.0_ALT_TYPE_SET
CGenFF_4.0 1 CG3C31 2 CG3C31 3 CG3C31 4 HGA2 5 HGA2 6 HGA2 7 HGA2 8 HGA2 9 HGA2
@<TRIPOS>MOLECULE
cyclopropane
 9 9 0 0 0
****
USER_CHARGES
INVALID_CHARGES
Pose:   9 Cluster:   9 Fr_nu:  15482 TotEn:    -6.35
@<TRIPOS>ATOM
      1 C1        -72.6410  -10.9909  -44.1167 C.3    1 LIG      -0.18000
      2 C2        -71.9091  -12.2389  -43.7187 C.3    1 LIG      -0.18000
      3 C3        -73.3730  -12.2986  -44.0433 C.3    1 LIG      -0.18000
      4 H1        -72.8420  -10.2559  -43.3474 H      1 LIG       0.09000
      5 H2        -72.4407  -10.5791  -45.0976 H      1 LIG       0.09000
      6 H3        -71.2161  -12.6674  -44.4319 H      1 LIG       0.09000
      7 H4        -71.6172  -12.3447  -42.6815 H      1 LIG       0.09000
      8 H5        -74.0664  -12.4442  -43.2246 H      1 LIG       0.09000
      9 H6        -73.6649  -12.7667  -44.9751 H      1 LIG       0.09000
@<TRIPOS>BOND
      1       1       2 1
      2       1       3 1
      3       2       3 1
      4       1       4 1
      5       1       5 1
      6       2       6 1
      7       2       7 1
      8       3       8 1
      9       3       9 1
@<TRIPOS>ALT_TYPE
CGenFF_4.0_ALT_TYPE_SET
CGenFF_4.0 1 CG3C31 2 CG3C31 3 CG3C31 4 HGA2 5 HGA2 6 HGA2 7 HGA2 8 HGA2 9 HGA2
@<TRIPOS>MOLECULE
cyclopropane
 9 9 0 0 0
****
USER_CHARGES
INVALID_CHARGES
Pose:  10 Cluster:  10 Fr_nu: 122872 TotEn:    -6.20
@<TRIPOS>ATOM
      1 C1        -52.1174    4.1922  -31.0663 C.3    1 LIG      -0.18000
      2 C2        -51.7601    2.9865  -31.8852 C.3    1 LIG      -0.18000
      3 C3        -52.0955    2.8332  -30.4305 C.3    1 LIG      -0.18000
      4 H1        -51.3234    4.8823  -30.8101 H      1 LIG       0.09000
      5 H2        -53.0817    4.6526  -31.2397 H      1 LIG       0.09000
      6 H3        -52.4841    2.6353  -32.6098 H      1 LIG       0.09000
      7 H4        -50.7256    2.8645  -32.1805 H      1 LIG       0.09000
      8 H5        -51.2868    2.6085  -29.7467 H      1 LIG       0.09000
      9 H6        -53.0452    2.3795  -30.1765 H      1 LIG       0.09000
@<TRIPOS>BOND
      1       1       2 1
      2       1       3 1
      3       2       3 1
      4       1       4 1
      5       1       5 1
      6       2       6 1
      7       2       7 1
      8       3       8 1
      9       3       9 1
@<TRIPOS>ALT_TYPE
CGenFF_4.0_ALT_TYPE_SET
CGenFF_4.0 1 CG3C31 2 CG3C31 3 CG3C31 4 HGA2 5 HGA2 6 HGA2 7 HGA2 8 HGA2 9 HGA2
@<TRIPOS>MOLECULE
cyclopropane
 9 9 0 0 0
****
USER_CHARGES
INVALID_CHARGES
Pose:  11 Cluster:  11 Fr_nu: 299071 TotEn:    -5.73
@<TRIPOS>ATOM
      1 C1        -60.2662  -21.0169  -39.4307 C.3    1 LIG      -0.18000
      2 C2        -60.2039  -19.5403  -39.6906 C.3    1 LIG      -0.18000
      3 C3        -61.4865  -20.1676  -39.2287 C.3    1 LIG      -0.18000
      4 H1        -60.2494  -21.6815  -40.2854 H      1 LIG       0.09000
      5 H2        -59.7640  -21.3962  -38.5499 H      1 LIG       0.09000
      6 H3        -59.6597  -18.9255  -38.9846 H      1 LIG       0.09000
      7 H4        -60.1453  -19.2103  -40.7202 H      1 LIG       0.09000
      8 H5        -62.2910  -20.2601  -39.9473 H      1 LIG       0.09000
      9 H6        -61.8050  -19.9753  -38.2118 H      1 LIG       0.09000
@<TRIPOS>BOND
      1       1       2 1
      2       1       3 1
      3       2       3 1
      4       1       4 1
      5       1       5 1
      6       2       6 1
      7       2       7 1
      8       3       8 1
      9       3       9 1
@<TRIPOS>ALT_TYPE
CGenFF_4.0_ALT_TYPE_SET
CGenFF_4.0 1 CG3C31 2 CG3C31 3 CG3C31 4 HGA2 5 HGA2 6 HGA2 7 HGA2 8 HGA2 9 HGA2
@<TRIPOS>MOLECULE
cyclopropane
 9 9 0 0 0
****
USER_CHARGES
INVALID_CHARGES
Pose:  12 Cluster:  12 Fr_nu:  47057 TotEn:    -5.38
@<TRIPOS>ATOM
      1 C1        -66.4110   -6.5207  -46.9050 C.3    1 LIG      -0.18000
      2 C2        -65.5555   -6.5688  -45.6730 C.3    1 LIG      -0.18000
      3 C3        -66.2902   -5.3093  -46.0277 C.3    1 LIG      -0.18000
      4 H1        -65.9124   -6.5000  -47.8659 H      1 LIG       0.09000
      5 H2        -67.3479   -7.0627  -46.8905 H      1 LIG       0.09000
      6 H3        -65.9167   -7.1433  -44.8292 H      1 LIG       0.09000
      7 H4        -64.4808   -6.5805  -45.8041 H      1 LIG       0.09000
      8 H5        -65.7101   -4.4734  -46.3979 H      1 LIG       0.09000
      9 H6        -67.1460   -5.0367  -45.4230 H      1 LIG       0.09000
@<TRIPOS>BOND
      1       1       2 1
      2       1       3 1
      3       2       3 1
      4       1       4 1
      5       1       5 1
      6       2       6 1
      7       2       7 1
      8       3       8 1
      9       3       9 1
@<TRIPOS>ALT_TYPE
CGenFF_4.0_ALT_TYPE_SET
CGenFF_4.0 1 CG3C31 2 CG3C31 3 CG3C31 4 HGA2 5 HGA2 6 HGA2 7 HGA2 8 HGA2 9 HGA2
@<TRIPOS>MOLECULE
cyclopropane
 9 9 0 0 0
****
USER_CHARGES
INVALID_CHARGES
Pose:  13 Cluster:  13 Fr_nu: 107890 TotEn:    -5.28
@<TRIPOS>ATOM
      1 C1        -73.8918  -25.8614  -45.0449 C.3    1 LIG      -0.18000
      2 C2        -73.7990  -27.2144  -45.6873 C.3    1 LIG      -0.18000
      3 C3        -74.8714  -26.2542  -46.1114 C.3    1 LIG      -0.18000
      4 H1        -74.2501  -25.8101  -44.0244 H      1 LIG       0.09000
      5 H2        -73.1362  -25.1290  -45.2989 H      1 LIG       0.09000
      6 H3        -72.9808  -27.3927  -46.3738 H      1 LIG       0.09000
      7 H4        -74.0948  -28.0743  -45.0996 H      1 LIG       0.09000
      8 H5        -75.8889  -26.4676  -45.8090 H      1 LIG       0.09000
      9 H6        -74.7745  -25.7861  -47.0830 H      1 LIG       0.09000
@<TRIPOS>BOND
      1       1       2 1
      2       1       3 1
      3       2       3 1
      4       1       4 1
      5       1       5 1
      6       2       6 1
      7       2       7 1
      8       3       8 1
      9       3       9 1
@<TRIPOS>ALT_TYPE
CGenFF_4.0_ALT_TYPE_SET
CGenFF_4.0 1 CG3C31 2 CG3C31 3 CG3C31 4 HGA2 5 HGA2 6 HGA2 7 HGA2 8 HGA2 9 HGA2
@<TRIPOS>MOLECULE
cyclopropane
 9 9 0 0 0
****
USER_CHARGES
INVALID_CHARGES
Pose:  14 Cluster:  14 Fr_nu: 627289 TotEn:    -5.27
@<TRIPOS>ATOM
      1 C1        -67.1405   -6.9661  -45.3017 C.3    1 LIG      -0.18000
      2 C2        -66.6904   -5.9682  -46.3281 C.3    1 LIG      -0.18000
      3 C3        -68.0448   -5.8354  -45.6957 C.3    1 LIG      -0.18000
      4 H1        -67.3978   -7.9609  -45.6429 H      1 LIG       0.09000
      5 H2        -66.6800   -6.9261  -44.3228 H      1 LIG       0.09000
      6 H3        -65.9269   -5.2565  -46.0401 H      1 LIG       0.09000
      7 H4        -66.6447   -6.2909  -47.3606 H      1 LIG       0.09000
      8 H5        -68.9106   -6.0690  -46.3024 H      1 LIG       0.09000
      9 H6        -68.1924   -5.0348  -44.9819 H      1 LIG       0.09000
@<TRIPOS>BOND
      1       1       2 1
      2       1       3 1
      3       2       3 1
      4       1       4 1
      5       1       5 1
      6       2       6 1
      7       2       7 1
      8       3       8 1
      9       3       9 1
@<TRIPOS>ALT_TYPE
CGenFF_4.0_ALT_TYPE_SET
CGenFF_4.0 1 CG3C31 2 CG3C31 3 CG3C31 4 HGA2 5 HGA2 6 HGA2 7 HGA2 8 HGA2 9 HGA2
@<TRIPOS>MOLECULE
pyrrole
 10 10 0 0 0
****
USER_CHARGES
INVALID_CHARGES
Pose:   1 Cluster:   1 Fr_nu: 3471804 TotEn:   -16.31
@<TRIPOS>ATOM
      1 C1        -73.2483    6.8701  -57.9117 C.2    1 LIG      -0.25700
      2 C2        -71.9377    6.6939  -58.4200 C.2    1 LIG      -0.25700
      3 C3        -73.8205    5.6215  -57.8074 C.2    1 LIG      -0.04700
      4 C4        -71.7489    5.3428  -58.6110 C.2    1 LIG      -0.04700
      5 N1        -72.9000    4.7008  -58.2355 N.pl3  1 LIG      -0.36000
      6 H1        -73.7228    7.8054  -57.6498 H      1 LIG       0.15400
      7 H2        -71.2098    7.4660  -58.6256 H      1 LIG       0.15400
      8 H3        -74.7974    5.3068  -57.4686 H      1 LIG       0.14000
      9 H4        -70.9002    4.7830  -58.9779 H      1 LIG       0.14000
     10 H5        -73.0474    3.7015  -58.2687 H      1 LIG       0.38000
@<TRIPOS>BOND
      1       1       2 1
      2       1       3 2
      3       2       4 2
      4       3       5 1
      5       4       5 1
      6       1       6 1
      7       2       7 1
      8       3       8 1
      9       4       9 1
     10       5      10 1
@<TRIPOS>ALT_TYPE
CGenFF_4.0_ALT_TYPE_SET
CGenFF_4.0 1 CG2R51 2 CG2R51 3 CG2R51 4 CG2R51 5 NG2R51 6 HGR51 7 HGR51 8 HGR52 9 HGR52 10 HGP1
@<TRIPOS>MOLECULE
pyrrole
 10 10 0 0 0
****
USER_CHARGES
INVALID_CHARGES
Pose:   2 Cluster:   2 Fr_nu: 1401725 TotEn:   -15.41
@<TRIPOS>ATOM
      1 C1        -74.0091  -28.3662  -46.9918 C.2    1 LIG      -0.25700
      2 C2        -73.9353  -27.3113  -46.0490 C.2    1 LIG      -0.25700
      3 C3        -75.3432  -28.6058  -47.2375 C.2    1 LIG      -0.04700
      4 C4        -75.2265  -26.9385  -45.7472 C.2    1 LIG      -0.04700
      5 N1        -76.0739  -27.7322  -46.4752 N.pl3  1 LIG      -0.36000
      6 H1        -73.1801  -28.8933  -47.4428 H      1 LIG       0.15400
      7 H2        -73.0399  -26.8707  -45.6339 H      1 LIG       0.15400
      8 H3        -75.8364  -29.3179  -47.8839 H      1 LIG       0.14000
      9 H4        -75.6163  -26.1803  -45.0825 H      1 LIG       0.14000
     10 H5        -77.0830  -27.6809  -46.4537 H      1 LIG       0.38000
@<TRIPOS>BOND
      1       1       2 1
      2       1       3 2
      3       2       4 2
      4       3       5 1
      5       4       5 1
      6       1       6 1
      7       2       7 1
      8       3       8 1
      9       4       9 1
     10       5      10 1
@<TRIPOS>ALT_TYPE
CGenFF_4.0_ALT_TYPE_SET
CGenFF_4.0 1 CG2R51 2 CG2R51 3 CG2R51 4 CG2R51 5 NG2R51 6 HGR51 7 HGR51 8 HGR52 9 HGR52 10 HGP1
@<TRIPOS>MOLECULE
pyrrole
 10 10 0 0 0
****
USER_CHARGES
INVALID_CHARGES
Pose:   3 Cluster:   3 Fr_nu: 2409685 TotEn:   -15.38
@<TRIPOS>ATOM
      1 C1        -74.3467  -28.2669  -46.4236 C.2    1 LIG      -0.25700
      2 C2        -73.5185  -27.4745  -45.5911 C.2    1 LIG      -0.25700
      3 C3        -75.5064  -27.5573  -46.6453 C.2    1 LIG      -0.04700
      4 C4        -74.1972  -26.3048  -45.3293 C.2    1 LIG      -0.04700
      5 N1        -75.4044  -26.3663  -45.9750 N.pl3  1 LIG      -0.36000
      6 H1        -74.1220  -29.2476  -46.8187 H      1 LIG       0.15400
      7 H2        -72.5348  -27.7272  -45.2212 H      1 LIG       0.15400
      8 H3        -76.3925  -27.7928  -47.2177 H      1 LIG       0.14000
      9 H4        -73.9287  -25.4364  -44.7442 H      1 LIG       0.14000
     10 H5        -76.1111  -25.6439  -45.9598 H      1 LIG       0.38000
@<TRIPOS>BOND
      1       1       2 1
      2       1       3 2
      3       2       4 2
      4       3       5 1
      5       4       5 1
      6       1       6 1
      7       2       7 1
      8       3       8 1
      9       4       9 1
     10       5      10 1
@<TRIPOS>ALT_TYPE
CGenFF_4.0_ALT_TYPE_SET
CGenFF_4.0 1 CG2R51 2 CG2R51 3 CG2R51 4 CG2R51 5 NG2R51 6 HGR51 7 HGR51 8 HGR52 9 HGR52 10 HGP1
@<TRIPOS>MOLECULE
pyrrole
 10 10 0 0 0
****
USER_CHARGES
INVALID_CHARGES
Pose:   4 Cluster:   4 Fr_nu: 1142419 TotEn:   -14.43
@<TRIPOS>ATOM
      1 C1        -62.8326   -1.8909  -23.4414 C.2    1 LIG      -0.25700
      2 C2        -61.4803   -1.5450  -23.6839 C.2    1 LIG      -0.25700
      3 C3        -63.1798   -2.8597  -24.3570 C.2    1 LIG      -0.04700
      4 C4        -61.0424   -2.3129  -24.7403 C.2    1 LIG      -0.04700
      5 N1        -62.0839   -3.1081  -25.1415 N.pl3  1 LIG      -0.36000
      6 H1        -63.4820   -1.4790  -22.6819 H      1 LIG       0.15400
      7 H2        -60.8888   -0.8158  -23.1485 H      1 LIG       0.15400
      8 H3        -64.1060   -3.3924  -24.5204 H      1 LIG       0.14000
      9 H4        -60.0850   -2.3651  -25.2395 H      1 LIG       0.14000
     10 H5        -62.0491   -3.7757  -25.8994 H      1 LIG       0.38000
@<TRIPOS>BOND
      1       1       2 1
      2       1       3 2
      3       2       4 2
      4       3       5 1
      5       4       5 1
      6       1       6 1
      7       2       7 1
      8       3       8 1
      9       4       9 1
     10       5      10 1
@<TRIPOS>ALT_TYPE
CGenFF_4.0_ALT_TYPE_SET
CGenFF_4.0 1 CG2R51 2 CG2R51 3 CG2R51 4 CG2R51 5 NG2R51 6 HGR51 7 HGR51 8 HGR52 9 HGR52 10 HGP1
@<TRIPOS>MOLECULE
pyrrole
 10 10 0 0 0
****
USER_CHARGES
INVALID_CHARGES
Pose:   5 Cluster:   5 Fr_nu: 710219 TotEn:   -14.26
@<TRIPOS>ATOM
      1 C1        -52.3092    3.0280  -30.7020 C.2    1 LIG      -0.25700
      2 C2        -52.4627    4.0212  -31.7006 C.2    1 LIG      -0.25700
      3 C3        -51.5147    2.0339  -31.2293 C.2    1 LIG      -0.04700
      4 C4        -51.7574    3.6037  -32.8077 C.2    1 LIG      -0.04700
      5 N1        -51.1855    2.3944  -32.5098 N.pl3  1 LIG      -0.36000
      6 H1        -52.7314    3.0369  -29.7070 H      1 LIG       0.15400
      7 H2        -53.0258    4.9405  -31.6233 H      1 LIG       0.15400
      8 H3        -51.1559    1.1048  -30.8094 H      1 LIG       0.14000
      9 H4        -51.6108    4.0589  -33.7771 H      1 LIG       0.14000
     10 H5        -50.6089    1.8519  -33.1380 H      1 LIG       0.38000
@<TRIPOS>BOND
      1       1       2 1
      2       1       3 2
      3       2       4 2
      4       3       5 1
      5       4       5 1
      6       1       6 1
      7       2       7 1
      8       3       8 1
      9       4       9 1
     10       5      10 1
@<TRIPOS>ALT_TYPE
CGenFF_4.0_ALT_TYPE_SET
CGenFF_4.0 1 CG2R51 2 CG2R51 3 CG2R51 4 CG2R51 5 NG2R51 6 HGR51 7 HGR51 8 HGR52 9 HGR52 10 HGP1
@<TRIPOS>MOLECULE
pyrrole
 10 10 0 0 0
****
USER_CHARGES
INVALID_CHARGES
Pose:   6 Cluster:   6 Fr_nu: 1441069 TotEn:   -13.07
@<TRIPOS>ATOM
      1 C1        -65.3740   -8.3897  -45.3753 C.2    1 LIG      -0.25700
      2 C2        -66.6820   -8.0635  -45.8109 C.2    1 LIG      -0.25700
      3 C3        -65.2261   -7.8836  -44.1027 C.2    1 LIG      -0.04700
      4 C4        -67.2936   -7.3680  -44.7913 C.2    1 LIG      -0.04700
      5 N1        -66.3992   -7.2644  -43.7582 N.pl3  1 LIG      -0.36000
      6 H1        -64.6222   -8.9345  -45.9288 H      1 LIG       0.15400
      7 H2        -67.1307   -8.3075  -46.7635 H      1 LIG       0.15400
      8 H3        -64.3935   -7.9081  -43.4139 H      1 LIG       0.14000
      9 H4        -68.2829   -6.9404  -44.7088 H      1 LIG       0.14000
     10 H5        -66.5774   -6.8027  -42.8770 H      1 LIG       0.38000
@<TRIPOS>BOND
      1       1       2 1
      2       1       3 2
      3       2       4 2
      4       3       5 1
      5       4       5 1
      6       1       6 1
      7       2       7 1
      8       3       8 1
      9       4       9 1
     10       5      10 1
@<TRIPOS>ALT_TYPE
CGenFF_4.0_ALT_TYPE_SET
CGenFF_4.0 1 CG2R51 2 CG2R51 3 CG2R51 4 CG2R51 5 NG2R51 6 HGR51 7 HGR51 8 HGR52 9 HGR52 10 HGP1
@<TRIPOS>MOLECULE
pyrrole
 10 10 0 0 0
****
USER_CHARGES
INVALID_CHARGES
Pose:   7 Cluster:   7 Fr_nu: 185630 TotEn:   -12.79
@<TRIPOS>ATOM
      1 C1        -65.9867   -7.7200  -46.0560 C.2    1 LIG      -0.25700
      2 C2        -66.5857   -7.2592  -44.8578 C.2    1 LIG      -0.25700
      3 C3        -64.6911   -8.0796  -45.7564 C.2    1 LIG      -0.04700
      4 C4        -65.6380   -7.3511  -43.8624 C.2    1 LIG      -0.04700
      5 N1        -64.4903   -7.8507  -44.4202 N.pl3  1 LIG      -0.36000
      6 H1        -66.4495   -7.7833  -47.0308 H      1 LIG       0.15400
      7 H2        -67.5969   -6.8988  -44.7322 H      1 LIG       0.15400
      8 H3        -63.8965   -8.4759  -46.3727 H      1 LIG       0.14000
      9 H4        -65.6786   -7.1076  -42.8100 H      1 LIG       0.14000
     10 H5        -63.6280   -8.0244  -43.9225 H      1 LIG       0.38000
@<TRIPOS>BOND
      1       1       2 1
      2       1       3 2
      3       2       4 2
      4       3       5 1
      5       4       5 1
      6       1       6 1
      7       2       7 1
      8       3       8 1
      9       4       9 1
     10       5      10 1
@<TRIPOS>ALT_TYPE
CGenFF_4.0_ALT_TYPE_SET
CGenFF_4.0 1 CG2R51 2 CG2R51 3 CG2R51 4 CG2R51 5 NG2R51 6 HGR51 7 HGR51 8 HGR52 9 HGR52 10 HGP1
@<TRIPOS>MOLECULE
pyrrole
 10 10 0 0 0
****
USER_CHARGES
INVALID_CHARGES
Pose:   8 Cluster:   8 Fr_nu: 544280 TotEn:   -12.73
@<TRIPOS>ATOM
      1 C1        -60.2685  -20.9788  -38.2693 C.2    1 LIG      -0.25700
      2 C2        -59.7961  -20.1709  -39.3329 C.2    1 LIG      -0.25700
      3 C3        -61.6442  -20.9096  -38.2798 C.2    1 LIG      -0.04700
      4 C4        -60.8976  -19.6325  -39.9609 C.2    1 LIG      -0.04700
      5 N1        -62.0154  -20.0882  -39.3121 N.pl3  1 LIG      -0.36000
      6 H1        -59.6709  -21.5491  -37.5722 H      1 LIG       0.15400
      7 H2        -58.7662  -19.9986  -39.6117 H      1 LIG       0.15400
      8 H3        -62.3899  -21.3694  -37.6466 H      1 LIG       0.14000
      9 H4        -60.9850  -18.9692  -40.8099 H      1 LIG       0.14000
     10 H5        -62.9676  -19.8548  -39.5576 H      1 LIG       0.38000
@<TRIPOS>BOND
      1       1       2 1
      2       1       3 2
      3       2       4 2
      4       3       5 1
      5       4       5 1
      6       1       6 1
      7       2       7 1
      8       3       8 1
      9       4       9 1
     10       5      10 1
@<TRIPOS>ALT_TYPE
CGenFF_4.0_ALT_TYPE_SET
CGenFF_4.0 1 CG2R51 2 CG2R51 3 CG2R51 4 CG2R51 5 NG2R51 6 HGR51 7 HGR51 8 HGR52 9 HGR52 10 HGP1
@<TRIPOS>MOLECULE
pyrrole
 10 10 0 0 0
****
USER_CHARGES
INVALID_CHARGES
Pose:   9 Cluster:   9 Fr_nu: 442247 TotEn:   -12.71
@<TRIPOS>ATOM
      1 C1        -64.7173   -7.6123  -46.0515 C.2    1 LIG      -0.25700
      2 C2        -65.6975   -7.0188  -46.8846 C.2    1 LIG      -0.25700
      3 C3        -65.0665   -7.3400  -44.7471 C.2    1 LIG      -0.04700
      4 C4        -66.6159   -6.4019  -46.0639 C.2    1 LIG      -0.04700
      5 N1        -66.2220   -6.6035  -44.7669 N.pl3  1 LIG      -0.36000
      6 H1        -63.8517   -8.1769  -46.3681 H      1 LIG       0.15400
      7 H2        -65.7318   -7.0374  -47.9647 H      1 LIG       0.15400
      8 H3        -64.5973   -7.6031  -43.8097 H      1 LIG       0.14000
      9 H4        -67.5124   -5.8406  -46.2868 H      1 LIG       0.14000
     10 H5        -66.7093   -6.2618  -43.9500 H      1 LIG       0.38000
@<TRIPOS>BOND
      1       1       2 1
      2       1       3 2
      3       2       4 2
      4       3       5 1
      5       4       5 1
      6       1       6 1
      7       2       7 1
      8       3       8 1
      9       4       9 1
     10       5      10 1
@<TRIPOS>ALT_TYPE
CGenFF_4.0_ALT_TYPE_SET
CGenFF_4.0 1 CG2R51 2 CG2R51 3 CG2R51 4 CG2R51 5 NG2R51 6 HGR51 7 HGR51 8 HGR52 9 HGR52 10 HGP1
@<TRIPOS>MOLECULE
pyrrole
 10 10 0 0 0
****
USER_CHARGES
INVALID_CHARGES
Pose:  10 Cluster:  10 Fr_nu:  73436 TotEn:   -12.58
@<TRIPOS>ATOM
      1 C1        -61.7252   -1.6138  -24.5844 C.2    1 LIG      -0.25700
      2 C2        -62.8944   -1.0363  -24.0308 C.2    1 LIG      -0.25700
      3 C3        -62.0567   -2.8786  -25.0179 C.2    1 LIG      -0.04700
      4 C4        -63.9048   -1.9659  -24.1427 C.2    1 LIG      -0.04700
      5 N1        -63.3840   -3.0818  -24.7440 N.pl3  1 LIG      -0.36000
      6 H1        -60.7483   -1.1572  -24.6593 H      1 LIG       0.15400
      7 H2        -62.9913   -0.0512  -23.5969 H      1 LIG       0.15400
      8 H3        -61.4685   -3.6500  -25.4946 H      1 LIG       0.14000
      9 H4        -64.9450   -1.9319  -23.8504 H      1 LIG       0.14000
     10 H5        -63.8998   -3.9252  -24.9538 H      1 LIG       0.38000
@<TRIPOS>BOND
      1       1       2 1
      2       1       3 2
      3       2       4 2
      4       3       5 1
      5       4       5 1
      6       1       6 1
      7       2       7 1
      8       3       8 1
      9       4       9 1
     10       5      10 1
@<TRIPOS>ALT_TYPE
CGenFF_4.0_ALT_TYPE_SET
CGenFF_4.0 1 CG2R51 2 CG2R51 3 CG2R51 4 CG2R51 5 NG2R51 6 HGR51 7 HGR51 8 HGR52 9 HGR52 10 HGP1
@<TRIPOS>MOLECULE
pyrrole
 10 10 0 0 0
****
USER_CHARGES
INVALID_CHARGES
Pose:  11 Cluster:  11 Fr_nu: 658040 TotEn:   -10.75
@<TRIPOS>ATOM
      1 C1        -66.0088   -8.2045  -44.6489 C.2    1 LIG      -0.25700
      2 C2        -66.3742   -8.0781  -46.0118 C.2    1 LIG      -0.25700
      3 C3        -66.9225   -7.4861  -43.9096 C.2    1 LIG      -0.04700
      4 C4        -67.5001   -7.2861  -46.0639 C.2    1 LIG      -0.04700
      5 N1        -67.8242   -6.9319  -44.7803 N.pl3  1 LIG      -0.36000
      6 H1        -65.1712   -8.7592  -44.2499 H      1 LIG       0.15400
      7 H2        -65.8726   -8.5151  -46.8636 H      1 LIG       0.15400
      8 H3        -67.0111   -7.3195  -42.8454 H      1 LIG       0.14000
      9 H4        -68.0984   -6.9456  -46.8974 H      1 LIG       0.14000
     10 H5        -68.6082   -6.3515  -44.5162 H      1 LIG       0.38000
@<TRIPOS>BOND
      1       1       2 1
      2       1       3 2
      3       2       4 2
      4       3       5 1
      5       4       5 1
      6       1       6 1
      7       2       7 1
      8       3       8 1
      9       4       9 1
     10       5      10 1
@<TRIPOS>ALT_TYPE
CGenFF_4.0_ALT_TYPE_SET
CGenFF_4.0 1 CG2R51 2 CG2R51 3 CG2R51 4 CG2R51 5 NG2R51 6 HGR51 7 HGR51 8 HGR52 9 HGR52 10 HGP1
@<TRIPOS>MOLECULE
pyrrole
 10 10 0 0 0
****
USER_CHARGES
INVALID_CHARGES
Pose:  12 Cluster:  12 Fr_nu: 342538 TotEn:   -10.16
@<TRIPOS>ATOM
      1 C1        -66.4687   -7.1673  -44.8999 C.2    1 LIG      -0.25700
      2 C2        -65.5465   -7.7886  -45.7778 C.2    1 LIG      -0.25700
      3 C3        -67.5214   -6.7130  -45.6634 C.2    1 LIG      -0.04700
      4 C4        -66.0638   -7.6948  -47.0511 C.2    1 LIG      -0.04700
      5 N1        -67.2643   -7.0390  -46.9694 N.pl3  1 LIG      -0.36000
      6 H1        -66.3756   -7.0631  -43.8281 H      1 LIG       0.15400
      7 H2        -64.6074   -8.2534  -45.5130 H      1 LIG       0.15400
      8 H3        -68.4273   -6.1879  -45.3951 H      1 LIG       0.14000
      9 H4        -65.6863   -8.0368  -48.0045 H      1 LIG       0.14000
     10 H5        -67.8678   -6.8284  -47.7522 H      1 LIG       0.38000
@<TRIPOS>BOND
      1       1       2 1
      2       1       3 2
      3       2       4 2
      4       3       5 1
      5       4       5 1
      6       1       6 1
      7       2       7 1
      8       3       8 1
      9       4       9 1
     10       5      10 1
@<TRIPOS>ALT_TYPE
CGenFF_4.0_ALT_TYPE_SET
CGenFF_4.0 1 CG2R51 2 CG2R51 3 CG2R51 4 CG2R51 5 NG2R51 6 HGR51 7 HGR51 8 HGR52 9 HGR52 10 HGP1
@<TRIPOS>MOLECULE
pyrrole
 10 10 0 0 0
****
USER_CHARGES
INVALID_CHARGES
Pose:  13 Cluster:  13 Fr_nu: 210515 TotEn:    -4.41
@<TRIPOS>ATOM
      1 C1        -73.1233  -10.9698  -43.7616 C.2    1 LIG      -0.25700
      2 C2        -71.7365  -11.0910  -44.0247 C.2    1 LIG      -0.25700
      3 C3        -73.7137  -12.1651  -44.1081 C.2    1 LIG      -0.04700
      4 C4        -71.5217  -12.3566  -44.5240 C.2    1 LIG      -0.04700
      5 N1        -72.7306  -13.0005  -44.5705 N.pl3  1 LIG      -0.36000
      6 H1        -73.6354  -10.1055  -43.3627 H      1 LIG       0.15400
      7 H2        -70.9761  -10.3389  -43.8685 H      1 LIG       0.15400
      8 H3        -74.7423  -12.4947  -44.0678 H      1 LIG       0.14000
      9 H4        -70.6189  -12.8553  -44.8477 H      1 LIG       0.14000
     10 H5        -72.8750  -13.9465  -44.8955 H      1 LIG       0.38000
@<TRIPOS>BOND
      1       1       2 1
      2       1       3 2
      3       2       4 2
      4       3       5 1
      5       4       5 1
      6       1       6 1
      7       2       7 1
      8       3       8 1
      9       4       9 1
     10       5      10 1
@<TRIPOS>ALT_TYPE
CGenFF_4.0_ALT_TYPE_SET
CGenFF_4.0 1 CG2R51 2 CG2R51 3 CG2R51 4 CG2R51 5 NG2R51 6 HGR51 7 HGR51 8 HGR52 9 HGR52 10 HGP1
# TRIPOS MOL2 file generated by SEED

@<TRIPOS>MOLECULE
morpholine
 16 16 0 0 0
****
USER_CHARGES
INVALID_CHARGES
Pose:   1 Cluster:   1 Fr_nu: 1349376 TotEn:   -74.74
@<TRIPOS>ATOM
      1 C1        -71.9297    4.4410  -59.8257 C.3    1 LIG       0.20900
      2 C2        -74.3039    5.1664  -59.7376 C.3    1 LIG       0.20900
      3 C3        -71.6910    5.2799  -58.5832 C.3    1 LIG      -0.03300
      4 C4        -73.9489    5.9691  -58.4989 C.3    1 LIG      -0.03300
      5 N1        -73.3609    4.0109  -59.8326 N.4    1 LIG      -0.45600
      6 O1        -72.5853    6.3945  -58.5499 O.3    1 LIG      -0.27400
      7 H1        -71.7710    5.0160  -60.7438 H      1 LIG       0.09000
      8 H2        -71.3153    3.5368  -59.8392 H      1 LIG       0.09000
      9 H3        -75.3177    4.7601  -59.6922 H      1 LIG       0.09000
     10 H4        -74.1754    5.7514  -60.6538 H      1 LIG       0.09000
     11 H5        -71.8044    4.6892  -57.6663 H      1 LIG       0.09000
     12 H6        -70.6705    5.6757  -58.5949 H      1 LIG       0.09000
     13 H7        -74.5732    6.8667  -58.4478 H      1 LIG       0.09000
     14 H8        -74.1207    5.3943  -57.5809 H      1 LIG       0.09000
     15 H9        -73.5559    3.4763  -60.6901 H      1 LIG       0.32900
     16 H10       -73.5306    3.3611  -59.0520 H      1 LIG       0.32900
@<TRIPOS>BOND
      1       1       3 1
      2       1       5 1
      3       2       4 1
      4       2       5 1
      5       3       6 1
      6       4       6 1
      7       1       7 1
      8       1       8 1
      9       2       9 1
     10       2      10 1
     11       3      11 1
     12       3      12 1
     13       4      13 1
     14       4      14 1
     15       5      15 1
     16       5      16 1
@<TRIPOS>ALT_TYPE
CGenFF_4.0_ALT_TYPE_SET
CGenFF_4.0 1 CG324 2 CG324 3 CG321 4 CG321 5 NG3P2 6 OG3C61 7 HGA2 8 HGA2 9 HGA2 10 HGA2 11 HGA2 12 HGA2 13 HGA2 14 HGA2 15 HGP2 16 HGP2
@<TRIPOS>MOLECULE
morpholine
 16 16 0 0 0
****
USER_CHARGES
INVALID_CHARGES
Pose:   2 Cluster:   2 Fr_nu: 1349555 TotEn:   -73.32
@<TRIPOS>ATOM
      1 C1        -72.6241    4.9431  -58.7631 C.3    1 LIG       0.20900
      2 C2        -71.5769    3.4889  -60.4835 C.3    1 LIG       0.20900
      3 C3        -73.8338    5.0462  -59.6744 C.3    1 LIG      -0.03300
      4 C4        -72.8384    3.6627  -61.3102 C.3    1 LIG      -0.03300
      5 N1        -71.9372    3.6454  -59.0416 N.4    1 LIG      -0.45600
      6 O1        -73.4422    4.9307  -61.0443 O.3    1 LIG      -0.27400
      7 H1        -71.8933    5.7335  -58.9629 H      1 LIG       0.09000
      8 H2        -72.9009    4.9476  -57.7054 H      1 LIG       0.09000
      9 H3        -71.1343    2.4969  -60.6057 H      1 LIG       0.09000
     10 H4        -70.8336    4.2609  -60.7060 H      1 LIG       0.09000
     11 H5        -74.5850    4.2824  -59.4405 H      1 LIG       0.09000
     12 H6        -74.3093    6.0241  -59.5485 H      1 LIG       0.09000
     13 H7        -72.5900    3.6320  -62.3757 H      1 LIG       0.09000
     14 H8        -73.5628    2.8626  -61.1165 H      1 LIG       0.09000
     15 H9        -71.0881    3.5742  -58.4643 H      1 LIG       0.32900
     16 H10       -72.5415    2.8645  -58.7495 H      1 LIG       0.32900
@<TRIPOS>BOND
      1       1       3 1
      2       1       5 1
      3       2       4 1
      4       2       5 1
      5       3       6 1
      6       4       6 1
      7       1       7 1
      8       1       8 1
      9       2       9 1
     10       2      10 1
     11       3      11 1
     12       3      12 1
     13       4      13 1
     14       4      14 1
     15       5      15 1
     16       5      16 1
@<TRIPOS>ALT_TYPE
CGenFF_4.0_ALT_TYPE_SET
CGenFF_4.0 1 CG324 2 CG324 3 CG321 4 CG321 5 NG3P2 6 OG3C61 7 HGA2 8 HGA2 9 HGA2 10 HGA2 11 HGA2 12 HGA2 13 HGA2 14 HGA2 15 HGP2 16 HGP2
@<TRIPOS>MOLECULE
morpholine
 16 16 0 0 0
****
USER_CHARGES
INVALID_CHARGES
Pose:   3 Cluster:   3 Fr_nu: 1349635 TotEn:   -72.15
@<TRIPOS>ATOM
      1 C1        -74.3014    5.5647  -58.9994 C.3    1 LIG       0.20900
      2 C2        -72.3281    4.2277  -59.6989 C.3    1 LIG       0.20900
      3 C3        -75.0715    4.9065  -60.1300 C.3    1 LIG      -0.03300
      4 C4        -73.1953    3.6344  -60.7947 C.3    1 LIG      -0.03300
      5 N1        -73.2161    4.6327  -58.5671 N.4    1 LIG      -0.45600
      6 O1        -74.1938    4.5704  -61.2069 O.3    1 LIG      -0.27400
      7 H1        -73.8106    6.4885  -59.3227 H      1 LIG       0.09000
      8 H2        -74.9319    5.7608  -58.1280 H      1 LIG       0.09000
      9 H3        -71.6044    3.5081  -59.3072 H      1 LIG       0.09000
     10 H4        -71.8126    5.1339  -60.0320 H      1 LIG       0.09000
     11 H5        -75.6005    4.0075  -59.7917 H      1 LIG       0.09000
     12 H6        -75.8215    5.6017  -60.5202 H      1 LIG       0.09000
     13 H7        -72.5794    3.4018  -61.6691 H      1 LIG       0.09000
     14 H8        -73.6754    2.7030  -60.4714 H      1 LIG       0.09000
     15 H9        -72.6532    5.0778  -57.8294 H      1 LIG       0.32900
     16 H10       -73.6312    3.7946  -58.1363 H      1 LIG       0.32900
@<TRIPOS>BOND
      1       1       3 1
      2       1       5 1
      3       2       4 1
      4       2       5 1
      5       3       6 1
      6       4       6 1
      7       1       7 1
      8       1       8 1
      9       2       9 1
     10       2      10 1
     11       3      11 1
     12       3      12 1
     13       4      13 1
     14       4      14 1
     15       5      15 1
     16       5      16 1
@<TRIPOS>ALT_TYPE
CGenFF_4.0_ALT_TYPE_SET
CGenFF_4.0 1 CG324 2 CG324 3 CG321 4 CG321 5 NG3P2 6 OG3C61 7 HGA2 8 HGA2 9 HGA2 10 HGA2 11 HGA2 12 HGA2 13 HGA2 14 HGA2 15 HGP2 16 HGP2
@<TRIPOS>MOLECULE
morpholine
 16 16 0 0 0
****
USER_CHARGES
INVALID_CHARGES
Pose:   4 Cluster:   4 Fr_nu: 1348114 TotEn:   -70.21
@<TRIPOS>ATOM
      1 C1        -74.1732    5.8049  -57.8918 C.3    1 LIG       0.20900
      2 C2        -72.2894    4.5188  -58.8758 C.3    1 LIG       0.20900
      3 C3        -73.1943    6.9411  -57.6563 C.3    1 LIG      -0.03300
      4 C4        -71.4031    5.7184  -58.5928 C.3    1 LIG      -0.03300
      5 N1        -73.6907    5.0051  -59.0583 N.4    1 LIG      -0.45600
      6 O1        -71.8748    6.4325  -57.4480 O.3    1 LIG      -0.27400
      7 H1        -74.2169    5.1197  -57.0389 H      1 LIG       0.09000
      8 H2        -75.1764    6.1660  -58.1338 H      1 LIG       0.09000
      9 H3        -72.0010    3.9968  -59.7918 H      1 LIG       0.09000
     10 H4        -72.3083    3.8180  -58.0352 H      1 LIG       0.09000
     11 H5        -73.1876    7.6512  -58.4918 H      1 LIG       0.09000
     12 H6        -73.4804    7.4950  -56.7567 H      1 LIG       0.09000
     13 H7        -70.3840    5.3830  -58.3761 H      1 LIG       0.09000
     14 H8        -71.3519    6.3961  -59.4535 H      1 LIG       0.09000
     15 H9        -74.3173    4.2027  -59.2088 H      1 LIG       0.32900
     16 H10       -73.7508    5.5727  -59.9154 H      1 LIG       0.32900
@<TRIPOS>BOND
      1       1       3 1
      2       1       5 1
      3       2       4 1
      4       2       5 1
      5       3       6 1
      6       4       6 1
      7       1       7 1
      8       1       8 1
      9       2       9 1
     10       2      10 1
     11       3      11 1
     12       3      12 1
     13       4      13 1
     14       4      14 1
     15       5      15 1
     16       5      16 1
@<TRIPOS>ALT_TYPE
CGenFF_4.0_ALT_TYPE_SET
CGenFF_4.0 1 CG324 2 CG324 3 CG321 4 CG321 5 NG3P2 6 OG3C61 7 HGA2 8 HGA2 9 HGA2 10 HGA2 11 HGA2 12 HGA2 13 HGA2 14 HGA2 15 HGP2 16 HGP2
@<TRIPOS>MOLECULE
morpholine
 16 16 0 0 0
****
USER_CHARGES
INVALID_CHARGES
Pose:   5 Cluster:   5 Fr_nu: 1349664 TotEn:   -70.06
@<TRIPOS>ATOM
      1 C1        -74.3684    4.7414  -60.5672 C.3    1 LIG       0.20900
      2 C2        -72.7146    5.3109  -58.8032 C.3    1 LIG       0.20900
      3 C3        -73.2508    4.0165  -61.2952 C.3    1 LIG      -0.03300
      4 C4        -71.6783    4.5573  -59.6174 C.3    1 LIG      -0.03300
      5 N1        -74.0587    4.7315  -59.1052 N.4    1 LIG      -0.45600
      6 O1        -71.9887    4.6245  -61.0110 O.3    1 LIG      -0.27400
      7 H1        -74.4363    5.7926  -60.8659 H      1 LIG       0.09000
      8 H2        -75.3362    4.2509  -60.7010 H      1 LIG       0.09000
      9 H3        -72.5487    5.2123  -57.7273 H      1 LIG       0.09000
     10 H4        -72.7605    6.3689  -59.0799 H      1 LIG       0.09000
     11 H5        -73.2155    2.9533  -61.0295 H      1 LIG       0.09000
     12 H6        -73.4117    4.0798  -62.3761 H      1 LIG       0.09000
     13 H7        -70.6933    5.0132  -59.4760 H      1 LIG       0.09000
     14 H8        -71.6044    3.5081  -59.3072 H      1 LIG       0.09000
     15 H9        -74.7828    5.2564  -58.5961 H      1 LIG       0.32900
     16 H10       -74.1077    3.7670  -58.7479 H      1 LIG       0.32900
@<TRIPOS>BOND
      1       1       3 1
      2       1       5 1
      3       2       4 1
      4       2       5 1
      5       3       6 1
      6       4       6 1
      7       1       7 1
      8       1       8 1
      9       2       9 1
     10       2      10 1
     11       3      11 1
     12       3      12 1
     13       4      13 1
     14       4      14 1
     15       5      15 1
     16       5      16 1
@<TRIPOS>ALT_TYPE
CGenFF_4.0_ALT_TYPE_SET
CGenFF_4.0 1 CG324 2 CG324 3 CG321 4 CG321 5 NG3P2 6 OG3C61 7 HGA2 8 HGA2 9 HGA2 10 HGA2 11 HGA2 12 HGA2 13 HGA2 14 HGA2 15 HGP2 16 HGP2
@<TRIPOS>MOLECULE
morpholine
 16 16 0 0 0
****
USER_CHARGES
INVALID_CHARGES
Pose:   6 Cluster:   6 Fr_nu: 1349354 TotEn:   -69.67
@<TRIPOS>ATOM
      1 C1        -74.2355    5.2728  -58.1751 C.3    1 LIG       0.20900
      2 C2        -71.7973    5.3953  -58.6341 C.3    1 LIG       0.20900
      3 C3        -74.3804    6.5856  -58.9237 C.3    1 LIG      -0.03300
      4 C4        -72.0618    6.7017  -59.3609 C.3    1 LIG      -0.03300
      5 N1        -73.0345    4.5603  -58.7073 N.4    1 LIG      -0.45600
      6 O1        -73.1923    7.3701  -58.7968 O.3    1 LIG      -0.27400
      7 H1        -74.0587    5.4293  -57.1060 H      1 LIG       0.09000
      8 H2        -75.0976    4.6162  -58.3200 H      1 LIG       0.09000
      9 H3        -70.9868    4.8224  -59.0923 H      1 LIG       0.09000
     10 H4        -71.5893    5.5544  -57.5714 H      1 LIG       0.09000
     11 H5        -74.6043    6.4254  -59.9851 H      1 LIG       0.09000
     12 H6        -75.2055    7.1650  -58.4976 H      1 LIG       0.09000
     13 H7        -71.1984    7.3659  -59.2548 H      1 LIG       0.09000
     14 H8        -72.2263    6.5423  -60.4334 H      1 LIG       0.09000
     15 H9        -72.8921    3.6862  -58.1830 H      1 LIG       0.32900
     16 H10       -73.2039    4.2780  -59.6829 H      1 LIG       0.32900
@<TRIPOS>BOND
      1       1       3 1
      2       1       5 1
      3       2       4 1
      4       2       5 1
      5       3       6 1
      6       4       6 1
      7       1       7 1
      8       1       8 1
      9       2       9 1
     10       2      10 1
     11       3      11 1
     12       3      12 1
     13       4      13 1
     14       4      14 1
     15       5      15 1
     16       5      16 1
@<TRIPOS>ALT_TYPE
CGenFF_4.0_ALT_TYPE_SET
CGenFF_4.0 1 CG324 2 CG324 3 CG321 4 CG321 5 NG3P2 6 OG3C61 7 HGA2 8 HGA2 9 HGA2 10 HGA2 11 HGA2 12 HGA2 13 HGA2 14 HGA2 15 HGP2 16 HGP2
@<TRIPOS>MOLECULE
morpholine
 16 16 0 0 0
****
USER_CHARGES
INVALID_CHARGES
Pose:   7 Cluster:   7 Fr_nu: 1349573 TotEn:   -68.12
@<TRIPOS>ATOM
      1 C1        -71.4904    3.9839  -60.0188 C.3    1 LIG       0.20900
      2 C2        -72.7928    5.4661  -58.5096 C.3    1 LIG       0.20900
      3 C3        -70.4216    5.0614  -60.0547 C.3    1 LIG      -0.03300
      4 C4        -71.6598    6.4707  -58.6188 C.3    1 LIG      -0.03300
      5 N1        -72.2285    4.0991  -58.7245 N.4    1 LIG      -0.45600
      6 O1        -71.0062    6.3548  -59.8847 O.3    1 LIG      -0.27400
      7 H1        -72.2309    4.1161  -60.8145 H      1 LIG       0.09000
      8 H2        -71.0656    2.9776  -60.0660 H      1 LIG       0.09000
      9 H3        -73.2624    5.4762  -57.5226 H      1 LIG       0.09000
     10 H4        -73.5492    5.6181  -59.2861 H      1 LIG       0.09000
     11 H5        -69.6558    4.8997  -59.2868 H      1 LIG       0.09000
     12 H6        -69.9192    5.0516  -61.0271 H      1 LIG       0.09000
     13 H7        -72.0580    7.4875  -58.5445 H      1 LIG       0.09000
     14 H8        -70.9266    6.3432  -57.8134 H      1 LIG       0.09000
     15 H9        -72.9875    3.4046  -58.6976 H      1 LIG       0.32900
     16 H10       -71.5999    3.8582  -57.9453 H      1 LIG       0.32900
@<TRIPOS>BOND
      1       1       3 1
      2       1       5 1
      3       2       4 1
      4       2       5 1
      5       3       6 1
      6       4       6 1
      7       1       7 1
      8       1       8 1
      9       2       9 1
     10       2      10 1
     11       3      11 1
     12       3      12 1
     13       4      13 1
     14       4      14 1
     15       5      15 1
     16       5      16 1
@<TRIPOS>ALT_TYPE
CGenFF_4.0_ALT_TYPE_SET
CGenFF_4.0 1 CG324 2 CG324 3 CG321 4 CG321 5 NG3P2 6 OG3C61 7 HGA2 8 HGA2 9 HGA2 10 HGA2 11 HGA2 12 HGA2 13 HGA2 14 HGA2 15 HGP2 16 HGP2
@<TRIPOS>MOLECULE
morpholine
 16 16 0 0 0
****
USER_CHARGES
INVALID_CHARGES
Pose:   8 Cluster:   8 Fr_nu: 1349562 TotEn:   -66.06
@<TRIPOS>ATOM
      1 C1        -72.6098    3.8707  -61.2875 C.3    1 LIG       0.20900
      2 C2        -73.3412    5.3085  -59.3984 C.3    1 LIG       0.20900
      3 C3        -71.4759    3.3879  -60.4010 C.3    1 LIG      -0.03300
      4 C4        -72.1718    4.7546  -58.6043 C.3    1 LIG      -0.03300
      5 N1        -73.7461    4.2858  -60.4100 N.4    1 LIG      -0.45600
      6 O1        -71.0929    4.4074  -59.4752 O.3    1 LIG      -0.27400
      7 H1        -72.3257    4.7529  -61.8704 H      1 LIG       0.09000
      8 H2        -72.9787    3.0852  -61.9525 H      1 LIG       0.09000
      9 H3        -74.2117    5.5104  -58.7688 H      1 LIG       0.09000
     10 H4        -73.0655    6.2088  -59.9565 H      1 LIG       0.09000
     11 H5        -71.7473    2.4770  -59.8543 H      1 LIG       0.09000
     12 H6        -70.6005    3.1540  -61.0151 H      1 LIG       0.09000
     13 H7        -71.8032    5.5151  -57.9087 H      1 LIG       0.09000
     14 H8        -72.4631    3.8786  -58.0123 H      1 LIG       0.09000
     15 H9        -74.5108    4.6579  -60.9896 H      1 LIG       0.32900
     16 H10       -74.1329    3.4602  -59.9313 H      1 LIG       0.32900
@<TRIPOS>BOND
      1       1       3 1
      2       1       5 1
      3       2       4 1
      4       2       5 1
      5       3       6 1
      6       4       6 1
      7       1       7 1
      8       1       8 1
      9       2       9 1
     10       2      10 1
     11       3      11 1
     12       3      12 1
     13       4      13 1
     14       4      14 1
     15       5      15 1
     16       5      16 1
@<TRIPOS>ALT_TYPE
CGenFF_4.0_ALT_TYPE_SET
CGenFF_4.0 1 CG324 2 CG324 3 CG321 4 CG321 5 NG3P2 6 OG3C61 7 HGA2 8 HGA2 9 HGA2 10 HGA2 11 HGA2 12 HGA2 13 HGA2 14 HGA2 15 HGP2 16 HGP2
@<TRIPOS>MOLECULE
morpholine
 16 16 0 0 0
****
USER_CHARGES
INVALID_CHARGES
Pose:   9 Cluster:   9 Fr_nu: 1349316 TotEn:   -62.35
@<TRIPOS>ATOM
      1 C1        -71.7973    5.3953  -58.6341 C.3    1 LIG       0.20900
      2 C2        -72.8247    4.4932  -60.7081 C.3    1 LIG       0.20900
      3 C3        -73.0889    6.1575  -58.3987 C.3    1 LIG      -0.03300
      4 C4        -74.0663    5.2990  -60.3705 C.3    1 LIG      -0.03300
      5 N1        -72.1139    4.1728  -59.4332 N.4    1 LIG      -0.45600
      6 O1        -73.7169    6.4782  -59.6421 O.3    1 LIG      -0.27400
      7 H1        -71.0807    5.9774  -59.2228 H      1 LIG       0.09000
      8 H2        -71.3346    5.0661  -57.6999 H      1 LIG       0.09000
      9 H3        -73.0655    3.5456  -61.1970 H      1 LIG       0.09000
     10 H4        -72.1222    5.0643  -61.3232 H      1 LIG       0.09000
     11 H5        -73.7857    5.5913  -57.7693 H      1 LIG       0.09000
     12 H6        -72.8736    7.0998  -57.8850 H      1 LIG       0.09000
     13 H7        -74.5642    5.6157  -61.2924 H      1 LIG       0.09000
     14 H8        -74.7869    4.7091  -59.7915 H      1 LIG       0.09000
     15 H9        -71.2446    3.6628  -59.6418 H      1 LIG       0.32900
     16 H10       -72.6879    3.5301  -58.8694 H      1 LIG       0.32900
@<TRIPOS>BOND
      1       1       3 1
      2       1       5 1
      3       2       4 1
      4       2       5 1
      5       3       6 1
      6       4       6 1
      7       1       7 1
      8       1       8 1
      9       2       9 1
     10       2      10 1
     11       3      11 1
     12       3      12 1
     13       4      13 1
     14       4      14 1
     15       5      15 1
     16       5      16 1
@<TRIPOS>ALT_TYPE
CGenFF_4.0_ALT_TYPE_SET
CGenFF_4.0 1 CG324 2 CG324 3 CG321 4 CG321 5 NG3P2 6 OG3C61 7 HGA2 8 HGA2 9 HGA2 10 HGA2 11 HGA2 12 HGA2 13 HGA2 14 HGA2 15 HGP2 16 HGP2
@<TRIPOS>MOLECULE
morpholine
 16 16 0 0 0
****
USER_CHARGES
INVALID_CHARGES
Pose:  10 Cluster:  10 Fr_nu: 1349161 TotEn:   -61.54
@<TRIPOS>ATOM
      1 C1        -71.9307    4.8855  -59.6428 C.3    1 LIG       0.20900
      2 C2        -73.9464    4.5017  -61.0431 C.3    1 LIG       0.20900
      3 C3        -72.8667    5.2075  -58.4917 C.3    1 LIG      -0.03300
      4 C4        -74.7835    4.8417  -59.8231 C.3    1 LIG      -0.03300
      5 N1        -72.6370    3.9546  -60.5744 N.4    1 LIG      -0.45600
      6 O1        -74.0899    5.7636  -58.9792 O.3    1 LIG      -0.27400
      7 H1        -71.6764    5.7776  -60.2245 H      1 LIG       0.09000
      8 H2        -71.0187    4.3847  -59.3072 H      1 LIG       0.09000
      9 H3        -74.4161    3.7384  -61.6689 H      1 LIG       0.09000
     10 H4        -73.7185    5.3891  -61.6419 H      1 LIG       0.09000
     11 H5        -73.0819    4.3212  -57.8830 H      1 LIG       0.09000
     12 H6        -72.4039    5.9519  -57.8361 H      1 LIG       0.09000
     13 H7        -75.7175    5.3188  -60.1362 H      1 LIG       0.09000
     14 H8        -75.0466    3.9447  -59.2497 H      1 LIG       0.09000
     15 H9        -72.0355    3.7572  -61.3858 H      1 LIG       0.32900
     16 H10       -72.7875    3.0483  -60.1094 H      1 LIG       0.32900
@<TRIPOS>BOND
      1       1       3 1
      2       1       5 1
      3       2       4 1
      4       2       5 1
      5       3       6 1
      6       4       6 1
      7       1       7 1
      8       1       8 1
      9       2       9 1
     10       2      10 1
     11       3      11 1
     12       3      12 1
     13       4      13 1
     14       4      14 1
     15       5      15 1
     16       5      16 1
@<TRIPOS>ALT_TYPE
CGenFF_4.0_ALT_TYPE_SET
CGenFF_4.0 1 CG324 2 CG324 3 CG321 4 CG321 5 NG3P2 6 OG3C61 7 HGA2 8 HGA2 9 HGA2 10 HGA2 11 HGA2 12 HGA2 13 HGA2 14 HGA2 15 HGP2 16 HGP2
@<TRIPOS>MOLECULE
morpholine
 16 16 0 0 0
****
USER_CHARGES
INVALID_CHARGES
Pose:  11 Cluster:  11 Fr_nu: 1348774 TotEn:   -58.99
@<TRIPOS>ATOM
      1 C1        -73.2217    5.8174  -58.5424 C.3    1 LIG       0.20900
      2 C2        -72.2375    4.0651  -60.0025 C.3    1 LIG       0.20900
      3 C3        -71.8781    6.5227  -58.5867 C.3    1 LIG      -0.03300
      4 C4        -70.9423    4.8568  -59.9758 C.3    1 LIG      -0.03300
      5 N1        -73.3715    5.0160  -59.7949 N.4    1 LIG      -0.45600
      6 O1        -70.8188    5.5763  -58.7470 O.3    1 LIG      -0.27400
      7 H1        -73.2848    5.1103  -57.7088 H      1 LIG       0.09000
      8 H2        -74.0575    6.5209  -58.5009 H      1 LIG       0.09000
      9 H3        -72.3988    3.5658  -60.9614 H      1 LIG       0.09000
     10 H4        -72.2870    3.3361  -59.1875 H      1 LIG       0.09000
     11 H5        -71.8348    7.2640  -59.3935 H      1 LIG       0.09000
     12 H6        -71.7074    7.0525  -57.6442 H      1 LIG       0.09000
     13 H7        -70.0896    4.1742  -60.0461 H      1 LIG       0.09000
     14 H8        -70.8772    5.5550  -60.8190 H      1 LIG       0.09000
     15 H9        -74.2582    4.4943  -59.7661 H      1 LIG       0.32900
     16 H10       -73.4444    5.6490  -60.6038 H      1 LIG       0.32900
@<TRIPOS>BOND
      1       1       3 1
      2       1       5 1
      3       2       4 1
      4       2       5 1
      5       3       6 1
      6       4       6 1
      7       1       7 1
      8       1       8 1
      9       2       9 1
     10       2      10 1
     11       3      11 1
     12       3      12 1
     13       4      13 1
     14       4      14 1
     15       5      15 1
     16       5      16 1
@<TRIPOS>ALT_TYPE
CGenFF_4.0_ALT_TYPE_SET
CGenFF_4.0 1 CG324 2 CG324 3 CG321 4 CG321 5 NG3P2 6 OG3C61 7 HGA2 8 HGA2 9 HGA2 10 HGA2 11 HGA2 12 HGA2 13 HGA2 14 HGA2 15 HGP2 16 HGP2
@<TRIPOS>MOLECULE
morpholine
 16 16 0 0 0
****
USER_CHARGES
INVALID_CHARGES
Pose:  12 Cluster:  12 Fr_nu: 1349168 TotEn:   -56.49
@<TRIPOS>ATOM
      1 C1        -72.5555    5.1621  -60.5953 C.3    1 LIG       0.20900
      2 C2        -74.2909    6.3994  -59.3193 C.3    1 LIG       0.20900
      3 C3        -72.0977    4.5661  -59.2762 C.3    1 LIG      -0.03300
      4 C4        -73.7486    5.7421  -58.0629 C.3    1 LIG      -0.03300
      5 N1        -74.0066    5.4996  -60.4782 N.4    1 LIG      -0.45600
      6 O1        -72.3516    5.4723  -58.2003 O.3    1 LIG      -0.27400
      7 H1        -72.0338    6.0971  -60.8242 H      1 LIG       0.09000
      8 H2        -72.4478    4.4600  -61.4264 H      1 LIG       0.09000
      9 H3        -75.3732    6.5471  -59.2761 H      1 LIG       0.09000
     10 H4        -73.7911    7.3499  -59.5310 H      1 LIG       0.09000
     11 H5        -72.5871    3.6062  -59.0725 H      1 LIG       0.09000
     12 H6        -71.0187    4.3847  -59.3072 H      1 LIG       0.09000
     13 H7        -73.8724    6.4160  -57.2094 H      1 LIG       0.09000
     14 H8        -74.2815    4.8124  -57.8300 H      1 LIG       0.09000
     15 H9        -74.3278    5.9459  -61.3482 H      1 LIG       0.32900
     16 H10       -74.5568    4.6340  -60.3870 H      1 LIG       0.32900
@<TRIPOS>BOND
      1       1       3 1
      2       1       5 1
      3       2       4 1
      4       2       5 1
      5       3       6 1
      6       4       6 1
      7       1       7 1
      8       1       8 1
      9       2       9 1
     10       2      10 1
     11       3      11 1
     12       3      12 1
     13       4      13 1
     14       4      14 1
     15       5      15 1
     16       5      16 1
@<TRIPOS>ALT_TYPE
CGenFF_4.0_ALT_TYPE_SET
CGenFF_4.0 1 CG324 2 CG324 3 CG321 4 CG321 5 NG3P2 6 OG3C61 7 HGA2 8 HGA2 9 HGA2 10 HGA2 11 HGA2 12 HGA2 13 HGA2 14 HGA2 15 HGP2 16 HGP2
@<TRIPOS>MOLECULE
morpholine
 16 16 0 0 0
****
USER_CHARGES
INVALID_CHARGES
Pose:  13 Cluster:  13 Fr_nu: 1348097 TotEn:   -53.85
@<TRIPOS>ATOM
      1 C1        -72.5091    4.4345  -58.9512 C.3    1 LIG       0.20900
      2 C2        -70.7030    6.1102  -58.6341 C.3    1 LIG       0.20900
      3 C3        -73.5063    5.5583  -58.7337 C.3    1 LIG      -0.03300
      4 C4        -71.7888    7.1521  -58.4330 C.3    1 LIG      -0.03300
      5 N1        -71.2515    5.0244  -59.5022 N.4    1 LIG      -0.45600
      6 O1        -72.9586    6.5556  -57.8684 O.3    1 LIG      -0.27400
      7 H1        -72.2384    3.9408  -58.0122 H      1 LIG       0.09000
      8 H2        -72.8686    3.6957  -59.6726 H      1 LIG       0.09000
      9 H3        -69.8231    6.5199  -59.1371 H      1 LIG       0.09000
     10 H4        -70.4099    5.6388  -57.6908 H      1 LIG       0.09000
     11 H5        -73.8115    6.0195  -59.6805 H      1 LIG       0.09000
     12 H6        -74.4082    5.1646  -58.2544 H      1 LIG       0.09000
     13 H7        -71.4402    7.9202  -57.7355 H      1 LIG       0.09000
     14 H8        -72.0486    7.6529  -59.3734 H      1 LIG       0.09000
     15 H9        -70.5452    4.2846  -59.6167 H      1 LIG       0.32900
     16 H10       -71.4275    5.3931  -60.4474 H      1 LIG       0.32900
@<TRIPOS>BOND
      1       1       3 1
      2       1       5 1
      3       2       4 1
      4       2       5 1
      5       3       6 1
      6       4       6 1
      7       1       7 1
      8       1       8 1
      9       2       9 1
     10       2      10 1
     11       3      11 1
     12       3      12 1
     13       4      13 1
     14       4      14 1
     15       5      15 1
     16       5      16 1
@<TRIPOS>ALT_TYPE
CGenFF_4.0_ALT_TYPE_SET
CGenFF_4.0 1 CG324 2 CG324 3 CG321 4 CG321 5 NG3P2 6 OG3C61 7 HGA2 8 HGA2 9 HGA2 10 HGA2 11 HGA2 12 HGA2 13 HGA2 14 HGA2 15 HGP2 16 HGP2
@<TRIPOS>MOLECULE
morpholine
 16 16 0 0 0
****
USER_CHARGES
INVALID_CHARGES
Pose:  14 Cluster:  14 Fr_nu: 179323 TotEn:   -42.74
@<TRIPOS>ATOM
      1 C1        -74.0086    6.4380  -40.8608 C.3    1 LIG       0.20900
      2 C2        -75.2772    6.5319  -38.7271 C.3    1 LIG       0.20900
      3 C3        -72.7433    6.3088  -40.0320 C.3    1 LIG      -0.03300
      4 C4        -73.9497    6.3973  -38.0029 C.3    1 LIG      -0.03300
      5 N1        -75.1470    5.8834  -40.0672 N.4    1 LIG      -0.45600
      6 O1        -72.8951    6.9744  -38.7761 O.3    1 LIG      -0.27400
      7 H1        -74.2540    7.4840  -41.0717 H      1 LIG       0.09000
      8 H2        -73.9520    5.8711  -41.7939 H      1 LIG       0.09000
      9 H3        -76.0914    6.0306  -38.1974 H      1 LIG       0.09000
     10 H4        -75.5379    7.5791  -38.9101 H      1 LIG       0.09000
     11 H5        -72.4740    5.2595  -39.8625 H      1 LIG       0.09000
     12 H6        -71.9074    6.7818  -40.5572 H      1 LIG       0.09000
     13 H7        -73.9919    6.9335  -37.0496 H      1 LIG       0.09000
     14 H8        -73.7131    5.3494  -37.7825 H      1 LIG       0.09000
     15 H9        -76.0235    6.0008  -40.5937 H      1 LIG       0.32900
     16 H10       -75.0242    4.8679  -39.9494 H      1 LIG       0.32900
@<TRIPOS>BOND
      1       1       3 1
      2       1       5 1
      3       2       4 1
      4       2       5 1
      5       3       6 1
      6       4       6 1
      7       1       7 1
      8       1       8 1
      9       2       9 1
     10       2      10 1
     11       3      11 1
     12       3      12 1
     13       4      13 1
     14       4      14 1
     15       5      15 1
     16       5      16 1
@<TRIPOS>ALT_TYPE
CGenFF_4.0_ALT_TYPE_SET
CGenFF_4.0 1 CG324 2 CG324 3 CG321 4 CG321 5 NG3P2 6 OG3C61 7 HGA2 8 HGA2 9 HGA2 10 HGA2 11 HGA2 12 HGA2 13 HGA2 14 HGA2 15 HGP2 16 HGP2
@<TRIPOS>MOLECULE
morpholine
 16 16 0 0 0
****
USER_CHARGES
INVALID_CHARGES
Pose:  15 Cluster:  15 Fr_nu: 494873 TotEn:   -41.36
@<TRIPOS>ATOM
      1 C1        -63.3346    5.0927  -52.9034 C.3    1 LIG       0.20900
      2 C2        -65.4382    5.2426  -54.2161 C.3    1 LIG       0.20900
      3 C3        -63.8584    6.2329  -52.0489 C.3    1 LIG      -0.03300
      4 C4        -65.8593    6.3749  -53.2967 C.3    1 LIG      -0.03300
      5 N1        -64.5050    4.3508  -53.4631 N.4    1 LIG      -0.45600
      6 O1        -64.7147    7.0830  -52.8154 O.3    1 LIG      -0.27400
      7 H1        -62.7556    5.4557  -53.7590 H      1 LIG       0.09000
      8 H2        -62.7407    4.3803  -52.3245 H      1 LIG       0.09000
      9 H3        -66.2863    4.6330  -54.5388 H      1 LIG       0.09000
     10 H4        -64.8865    5.6084  -55.0879 H      1 LIG       0.09000
     11 H5        -64.3974    5.8655  -51.1675 H      1 LIG       0.09000
     12 H6        -63.0219    6.8421  -51.6923 H      1 LIG       0.09000
     13 H7        -66.4809    7.0876  -53.8477 H      1 LIG       0.09000
     14 H8        -66.4492    6.0091  -52.4478 H      1 LIG       0.09000
     15 H9        -64.1723    3.5986  -54.0818 H      1 LIG       0.32900
     16 H10       -65.0143    3.8823  -52.7005 H      1 LIG       0.32900
@<TRIPOS>BOND
      1       1       3 1
      2       1       5 1
      3       2       4 1
      4       2       5 1
      5       3       6 1
      6       4       6 1
      7       1       7 1
      8       1       8 1
      9       2       9 1
     10       2      10 1
     11       3      11 1
     12       3      12 1
     13       4      13 1
     14       4      14 1
     15       5      15 1
     16       5      16 1
@<TRIPOS>ALT_TYPE
CGenFF_4.0_ALT_TYPE_SET
CGenFF_4.0 1 CG324 2 CG324 3 CG321 4 CG321 5 NG3P2 6 OG3C61 7 HGA2 8 HGA2 9 HGA2 10 HGA2 11 HGA2 12 HGA2 13 HGA2 14 HGA2 15 HGP2 16 HGP2
@<TRIPOS>MOLECULE
morpholine
 16 16 0 0 0
****
USER_CHARGES
INVALID_CHARGES
Pose:  16 Cluster:  16 Fr_nu: 191519 TotEn:   -40.85
@<TRIPOS>ATOM
      1 C1        -63.6110    4.9505  -53.0382 C.3    1 LIG       0.20900
      2 C2        -64.1633    4.8524  -55.4582 C.3    1 LIG       0.20900
      3 C3        -64.4326    6.2249  -52.9648 C.3    1 LIG      -0.03300
      4 C4        -64.9585    6.1313  -55.2660 C.3    1 LIG      -0.03300
      5 N1        -64.1412    4.1153  -54.1583 N.4    1 LIG      -0.45600
      6 O1        -64.3962    6.9188  -54.2140 O.3    1 LIG      -0.27400
      7 H1        -62.5604    5.1542  -53.2695 H      1 LIG       0.09000
      8 H2        -63.6847    4.3570  -52.1230 H      1 LIG       0.09000
      9 H3        -64.6143    4.1914  -56.2029 H      1 LIG       0.09000
     10 H4        -63.1203    5.0558  -55.7204 H      1 LIG       0.09000
     11 H5        -65.4736    6.0218  -52.6866 H      1 LIG       0.09000
     12 H6        -64.0135    6.8917  -52.2046 H      1 LIG       0.09000
     13 H7        -64.9239    6.7300  -56.1816 H      1 LIG       0.09000
     14 H8        -66.0127    5.9235  -55.0466 H      1 LIG       0.09000
     15 H9        -63.5700    3.2645  -54.2540 H      1 LIG       0.32900
     16 H10       -65.0912    3.7912  -53.9285 H      1 LIG       0.32900
@<TRIPOS>BOND
      1       1       3 1
      2       1       5 1
      3       2       4 1
      4       2       5 1
      5       3       6 1
      6       4       6 1
      7       1       7 1
      8       1       8 1
      9       2       9 1
     10       2      10 1
     11       3      11 1
     12       3      12 1
     13       4      13 1
     14       4      14 1
     15       5      15 1
     16       5      16 1
@<TRIPOS>ALT_TYPE
CGenFF_4.0_ALT_TYPE_SET
CGenFF_4.0 1 CG324 2 CG324 3 CG321 4 CG321 5 NG3P2 6 OG3C61 7 HGA2 8 HGA2 9 HGA2 10 HGA2 11 HGA2 12 HGA2 13 HGA2 14 HGA2 15 HGP2 16 HGP2
@<TRIPOS>MOLECULE
morpholine
 16 16 0 0 0
****
USER_CHARGES
INVALID_CHARGES
Pose:  17 Cluster:  17 Fr_nu: 729145 TotEn:   -40.39
@<TRIPOS>ATOM
      1 C1        -65.9216    5.4608  -54.4975 C.3    1 LIG       0.20900
      2 C2        -63.6276    5.2073  -53.5787 C.3    1 LIG       0.20900
      3 C3        -65.2928    5.5591  -55.8758 C.3    1 LIG      -0.03300
      4 C4        -63.1114    5.3173  -55.0022 C.3    1 LIG      -0.03300
      5 N1        -65.0150    4.6538  -53.6256 N.4    1 LIG      -0.45600
      6 O1        -63.9843    6.1283  -55.7916 O.3    1 LIG      -0.27400
      7 H1        -66.0210    6.4423  -54.0226 H      1 LIG       0.09000
      8 H2        -66.8910    4.9556  -54.5197 H      1 LIG       0.09000
      9 H3        -63.0240    4.5294  -52.9697 H      1 LIG       0.09000
     10 H4        -63.6972    6.1858  -53.0931 H      1 LIG       0.09000
     11 H5        -65.2380    4.5808  -56.3680 H      1 LIG       0.09000
     12 H6        -65.8971    6.2136  -56.5119 H      1 LIG       0.09000
     13 H7        -62.1264    5.7945  -55.0030 H      1 LIG       0.09000
     14 H8        -63.0015    4.3317  -55.4703 H      1 LIG       0.09000
     15 H9        -65.4016    4.6110  -52.6727 H      1 LIG       0.32900
     16 H10       -64.9879    3.6808  -53.9615 H      1 LIG       0.32900
@<TRIPOS>BOND
      1       1       3 1
      2       1       5 1
      3       2       4 1
      4       2       5 1
      5       3       6 1
      6       4       6 1
      7       1       7 1
      8       1       8 1
      9       2       9 1
     10       2      10 1
     11       3      11 1
     12       3      12 1
     13       4      13 1
     14       4      14 1
     15       5      15 1
     16       5      16 1
@<TRIPOS>ALT_TYPE
CGenFF_4.0_ALT_TYPE_SET
CGenFF_4.0 1 CG324 2 CG324 3 CG321 4 CG321 5 NG3P2 6 OG3C61 7 HGA2 8 HGA2 9 HGA2 10 HGA2 11 HGA2 12 HGA2 13 HGA2 14 HGA2 15 HGP2 16 HGP2
@<TRIPOS>MOLECULE
morpholine
 16 16 0 0 0
****
USER_CHARGES
INVALID_CHARGES
Pose:  18 Cluster:  18 Fr_nu: 177298 TotEn:   -39.98
@<TRIPOS>ATOM
      1 C1        -73.9875    6.1048  -40.9464 C.3    1 LIG       0.20900
      2 C2        -74.9255    8.2764  -40.1877 C.3    1 LIG       0.20900
      3 C3        -72.6834    6.5050  -40.2802 C.3    1 LIG      -0.03300
      4 C4        -73.5756    8.5697  -39.5580 C.3    1 LIG      -0.03300
      5 N1        -75.1072    6.7938  -40.2358 N.4    1 LIG      -0.45600
      6 O1        -72.5298    7.9261  -40.2895 O.3    1 LIG      -0.27400
      7 H1        -74.0304    6.4324  -41.9903 H      1 LIG       0.09000
      8 H2        -74.1715    5.0290  -40.8836 H      1 LIG       0.09000
      9 H3        -75.7533    8.6900  -39.6060 H      1 LIG       0.09000
     10 H4        -74.9795    8.6320  -41.2215 H      1 LIG       0.09000
     11 H5        -72.6233    6.1348  -39.2498 H      1 LIG       0.09000
     12 H6        -71.8401    6.0783  -40.8323 H      1 LIG       0.09000
     13 H7        -73.3816    9.6466  -39.5826 H      1 LIG       0.09000
     14 H8        -73.5404    8.2514  -38.5091 H      1 LIG       0.09000
     15 H9        -75.9986    6.5704  -40.6992 H      1 LIG       0.32900
     16 H10       -75.1884    6.4242  -39.2781 H      1 LIG       0.32900
@<TRIPOS>BOND
      1       1       3 1
      2       1       5 1
      3       2       4 1
      4       2       5 1
      5       3       6 1
      6       4       6 1
      7       1       7 1
      8       1       8 1
      9       2       9 1
     10       2      10 1
     11       3      11 1
     12       3      12 1
     13       4      13 1
     14       4      14 1
     15       5      15 1
     16       5      16 1
@<TRIPOS>ALT_TYPE
CGenFF_4.0_ALT_TYPE_SET
CGenFF_4.0 1 CG324 2 CG324 3 CG321 4 CG321 5 NG3P2 6 OG3C61 7 HGA2 8 HGA2 9 HGA2 10 HGA2 11 HGA2 12 HGA2 13 HGA2 14 HGA2 15 HGP2 16 HGP2
@<TRIPOS>MOLECULE
morpholine
 16 16 0 0 0
****
USER_CHARGES
INVALID_CHARGES
Pose:  19 Cluster:  19 Fr_nu: 174905 TotEn:   -39.62
@<TRIPOS>ATOM
      1 C1        -74.3819    6.6537  -39.7055 C.3    1 LIG       0.20900
      2 C2        -76.1590    6.3937  -37.9893 C.3    1 LIG       0.20900
      3 C3        -73.3690    6.6075  -38.5757 C.3    1 LIG      -0.03300
      4 C4        -75.0589    6.3594  -36.9437 C.3    1 LIG      -0.03300
      5 N1        -75.5946    5.8917  -39.2789 N.4    1 LIG      -0.45600
      6 O1        -73.9347    7.1313  -37.3720 O.3    1 LIG      -0.27400
      7 H1        -74.7125    7.6760  -39.9165 H      1 LIG       0.09000
      8 H2        -74.0050    6.1860  -40.6190 H      1 LIG       0.09000
      9 H3        -77.0015    5.7488  -37.7264 H      1 LIG       0.09000
     10 H4        -76.5115    7.4127  -38.1775 H      1 LIG       0.09000
     11 H5        -73.0046    5.5886  -38.3983 H      1 LIG       0.09000
     12 H6        -72.5030    7.2266  -38.8301 H      1 LIG       0.09000
     13 H7        -75.4229    6.7967  -36.0087 H      1 LIG       0.09000
     14 H8        -74.7389    5.3333  -36.7261 H      1 LIG       0.09000
     15 H9        -76.3126    5.9469  -40.0142 H      1 LIG       0.32900
     16 H10       -75.3615    4.8928  -39.1887 H      1 LIG       0.32900
@<TRIPOS>BOND
      1       1       3 1
      2       1       5 1
      3       2       4 1
      4       2       5 1
      5       3       6 1
      6       4       6 1
      7       1       7 1
      8       1       8 1
      9       2       9 1
     10       2      10 1
     11       3      11 1
     12       3      12 1
     13       4      13 1
     14       4      14 1
     15       5      15 1
     16       5      16 1
@<TRIPOS>ALT_TYPE
CGenFF_4.0_ALT_TYPE_SET
CGenFF_4.0 1 CG324 2 CG324 3 CG321 4 CG321 5 NG3P2 6 OG3C61 7 HGA2 8 HGA2 9 HGA2 10 HGA2 11 HGA2 12 HGA2 13 HGA2 14 HGA2 15 HGP2 16 HGP2
@<TRIPOS>MOLECULE
morpholine
 16 16 0 0 0
****
USER_CHARGES
INVALID_CHARGES
Pose:  20 Cluster:  20 Fr_nu: 191761 TotEn:   -39.50
@<TRIPOS>ATOM
      1 C1        -62.8928    5.0379  -55.9193 C.3    1 LIG       0.20900
      2 C2        -64.5325    4.8017  -54.0682 C.3    1 LIG       0.20900
      3 C3        -61.8871    5.5133  -54.8862 C.3    1 LIG      -0.03300
      4 C4        -63.4461    5.2879  -53.1257 C.3    1 LIG      -0.03300
      5 N1        -63.8764    4.1425  -55.2380 N.4    1 LIG      -0.45600
      6 O1        -62.5508    6.1714  -53.8046 O.3    1 LIG      -0.27400
      7 H1        -63.4666    5.8683  -56.3434 H      1 LIG       0.09000
      8 H2        -62.4226    4.4602  -56.7196 H      1 LIG       0.09000
      9 H3        -65.1878    4.0627  -53.5998 H      1 LIG       0.09000
     10 H4        -65.1265    5.6295  -54.4680 H      1 LIG       0.09000
     11 H5        -61.2816    4.6857  -54.4978 H      1 LIG       0.09000
     12 H6        -61.2025    6.2357  -55.3418 H      1 LIG       0.09000
     13 H7        -63.8961    5.8453  -52.2982 H      1 LIG       0.09000
     14 H8        -62.8816    4.4530  -52.6935 H      1 LIG       0.09000
     15 H9        -64.5940    3.8429  -55.9122 H      1 LIG       0.32900
     16 H10       -63.4041    3.2811  -54.9295 H      1 LIG       0.32900
@<TRIPOS>BOND
      1       1       3 1
      2       1       5 1
      3       2       4 1
      4       2       5 1
      5       3       6 1
      6       4       6 1
      7       1       7 1
      8       1       8 1
      9       2       9 1
     10       2      10 1
     11       3      11 1
     12       3      12 1
     13       4      13 1
     14       4      14 1
     15       5      15 1
     16       5      16 1
@<TRIPOS>ALT_TYPE
CGenFF_4.0_ALT_TYPE_SET
CGenFF_4.0 1 CG324 2 CG324 3 CG321 4 CG321 5 NG3P2 6 OG3C61 7 HGA2 8 HGA2 9 HGA2 10 HGA2 11 HGA2 12 HGA2 13 HGA2 14 HGA2 15 HGP2 16 HGP2
@<TRIPOS>MOLECULE
morpholine
 16 16 0 0 0
****
USER_CHARGES
INVALID_CHARGES
Pose:  21 Cluster:  21 Fr_nu: 248105 TotEn:   -39.08
@<TRIPOS>ATOM
      1 C1        -74.6880    7.2870  -38.6021 C.3    1 LIG       0.20900
      2 C2        -74.0507    6.3942  -40.8309 C.3    1 LIG       0.20900
      3 C3        -74.8744    8.6399  -39.2651 C.3    1 LIG      -0.03300
      4 C4        -74.2692    7.7908  -41.3849 C.3    1 LIG      -0.03300
      5 N1        -74.9220    6.2262  -39.6284 N.4    1 LIG      -0.45600
      6 O1        -73.9970    8.7756  -40.3854 O.3    1 LIG      -0.27400
      7 H1        -73.6654    7.1487  -38.2362 H      1 LIG       0.09000
      8 H2        -75.4017    7.1217  -37.7906 H      1 LIG       0.09000
      9 H3        -74.3263    5.6160  -41.5474 H      1 LIG       0.09000
     10 H4        -73.0200    6.2455  -40.4940 H      1 LIG       0.09000
     11 H5        -75.9108    8.7946  -39.5882 H      1 LIG       0.09000
     12 H6        -74.6292    9.4363  -38.5555 H      1 LIG       0.09000
     13 H7        -73.5843    7.9693  -42.2198 H      1 LIG       0.09000
     14 H8        -75.2908    7.9217  -41.7616 H      1 LIG       0.09000
     15 H9        -74.7579    5.3002  -39.2104 H      1 LIG       0.32900
     16 H10       -75.9112    6.2338  -39.9144 H      1 LIG       0.32900
@<TRIPOS>BOND
      1       1       3 1
      2       1       5 1
      3       2       4 1
      4       2       5 1
      5       3       6 1
      6       4       6 1
      7       1       7 1
      8       1       8 1
      9       2       9 1
     10       2      10 1
     11       3      11 1
     12       3      12 1
     13       4      13 1
     14       4      14 1
     15       5      15 1
     16       5      16 1
@<TRIPOS>ALT_TYPE
CGenFF_4.0_ALT_TYPE_SET
CGenFF_4.0 1 CG324 2 CG324 3 CG321 4 CG321 5 NG3P2 6 OG3C61 7 HGA2 8 HGA2 9 HGA2 10 HGA2 11 HGA2 12 HGA2 13 HGA2 14 HGA2 15 HGP2 16 HGP2
@<TRIPOS>MOLECULE
morpholine
 16 16 0 0 0
****
USER_CHARGES
INVALID_CHARGES
Pose:  22 Cluster:  22 Fr_nu: 263959 TotEn:   -39.04
@<TRIPOS>ATOM
      1 C1        -64.3788    4.9737  -53.7699 C.3    1 LIG       0.20900
      2 C2        -65.8431    6.6696  -52.6972 C.3    1 LIG       0.20900
      3 C3        -63.3064    5.3530  -52.7646 C.3    1 LIG      -0.03300
      4 C4        -64.6991    6.9651  -51.7439 C.3    1 LIG      -0.03300
      5 N1        -65.7136    5.2542  -53.1590 N.4    1 LIG      -0.45600
      6 O1        -63.4415    6.7226  -52.3784 O.3    1 LIG      -0.27400
      7 H1        -64.3177    5.5786  -54.6805 H      1 LIG       0.09000
      8 H2        -64.3510    3.9107  -54.0238 H      1 LIG       0.09000
      9 H3        -66.8199    6.7702  -52.2168 H      1 LIG       0.09000
     10 H4        -65.8000    7.2965  -53.5933 H      1 LIG       0.09000
     11 H5        -63.3402    4.7142  -51.8740 H      1 LIG       0.09000
     12 H6        -62.3168    5.2338  -53.2170 H      1 LIG       0.09000
     13 H7        -64.7237    8.0196  -51.4516 H      1 LIG       0.09000
     14 H8        -64.7704    6.3665  -50.8279 H      1 LIG       0.09000
     15 H9        -66.4554    5.0447  -53.8409 H      1 LIG       0.32900
     16 H10       -65.8723    4.6160  -52.3667 H      1 LIG       0.32900
@<TRIPOS>BOND
      1       1       3 1
      2       1       5 1
      3       2       4 1
      4       2       5 1
      5       3       6 1
      6       4       6 1
      7       1       7 1
      8       1       8 1
      9       2       9 1
     10       2      10 1
     11       3      11 1
     12       3      12 1
     13       4      13 1
     14       4      14 1
     15       5      15 1
     16       5      16 1
@<TRIPOS>ALT_TYPE
CGenFF_4.0_ALT_TYPE_SET
CGenFF_4.0 1 CG324 2 CG324 3 CG321 4 CG321 5 NG3P2 6 OG3C61 7 HGA2 8 HGA2 9 HGA2 10 HGA2 11 HGA2 12 HGA2 13 HGA2 14 HGA2 15 HGP2 16 HGP2
@<TRIPOS>MOLECULE
morpholine
 16 16 0 0 0
****
USER_CHARGES
INVALID_CHARGES
Pose:  23 Cluster:  23 Fr_nu: 801850 TotEn:   -38.73
@<TRIPOS>ATOM
      1 C1        -73.5767    6.0887  -40.9317 C.3    1 LIG       0.20900
      2 C2        -73.9349    7.2699  -38.7759 C.3    1 LIG       0.20900
      3 C3        -72.1331    5.8832  -40.5091 C.3    1 LIG      -0.03300
      4 C4        -72.4739    7.0059  -38.4587 C.3    1 LIG      -0.03300
      5 N1        -74.4146    6.1970  -39.6990 N.4    1 LIG      -0.45600
      6 O1        -71.7015    6.9491  -39.6601 O.3    1 LIG      -0.27400
      7 H1        -73.7114    7.0237  -41.4852 H      1 LIG       0.09000
      8 H2        -73.9604    5.2485  -41.5166 H      1 LIG       0.09000
      9 H3        -74.5650    7.2411  -37.8832 H      1 LIG       0.09000
     10 H4        -74.0731    8.2200  -39.3016 H      1 LIG       0.09000
     11 H5        -71.9924    4.9241  -39.9965 H      1 LIG       0.09000
     12 H6        -71.4861    5.8819  -41.3920 H      1 LIG       0.09000
     13 H7        -72.0745    7.8212  -37.8474 H      1 LIG       0.09000
     14 H8        -72.3441    6.0749  -37.8937 H      1 LIG       0.09000
     15 H9        -75.3925    6.3804  -39.9622 H      1 LIG       0.32900
     16 H10       -74.4216    5.2935  -39.2050 H      1 LIG       0.32900
@<TRIPOS>BOND
      1       1       3 1
      2       1       5 1
      3       2       4 1
      4       2       5 1
      5       3       6 1
      6       4       6 1
      7       1       7 1
      8       1       8 1
      9       2       9 1
     10       2      10 1
     11       3      11 1
     12       3      12 1
     13       4      13 1
     14       4      14 1
     15       5      15 1
     16       5      16 1
@<TRIPOS>ALT_TYPE
CGenFF_4.0_ALT_TYPE_SET
CGenFF_4.0 1 CG324 2 CG324 3 CG321 4 CG321 5 NG3P2 6 OG3C61 7 HGA2 8 HGA2 9 HGA2 10 HGA2 11 HGA2 12 HGA2 13 HGA2 14 HGA2 15 HGP2 16 HGP2
@<TRIPOS>MOLECULE
morpholine
 16 16 0 0 0
****
USER_CHARGES
INVALID_CHARGES
Pose:  24 Cluster:  24 Fr_nu: 176320 TotEn:   -37.98
@<TRIPOS>ATOM
      1 C1        -74.0872    5.8763  -40.5402 C.3    1 LIG       0.20900
      2 C2        -74.2963    7.2180  -42.6204 C.3    1 LIG       0.20900
      3 C3        -72.6260    6.2859  -40.4957 C.3    1 LIG      -0.03300
      4 C4        -72.8251    7.5624  -42.4734 C.3    1 LIG      -0.03300
      5 N1        -74.8501    6.9406  -41.2603 N.4    1 LIG      -0.45600
      6 O1        -72.1247    6.5036  -41.8165 O.3    1 LIG      -0.27400
      7 H1        -74.2348    4.9493  -41.1038 H      1 LIG       0.09000
      8 H2        -74.5209    5.7804  -39.5412 H      1 LIG       0.09000
      9 H3        -74.8742    8.0411  -43.0487 H      1 LIG       0.09000
     10 H4        -74.4456    6.3084  -43.2106 H      1 LIG       0.09000
     11 H5        -72.4752    7.1882  -39.8911 H      1 LIG       0.09000
     12 H6        -72.0313    5.4852  -40.0448 H      1 LIG       0.09000
     13 H7        -72.3747    7.6927  -43.4624 H      1 LIG       0.09000
     14 H8        -72.6816    8.4977  -41.9190 H      1 LIG       0.09000
     15 H9        -75.8377    6.6623  -41.3403 H      1 LIG       0.32900
     16 H10       -74.8467    7.8062  -40.7025 H      1 LIG       0.32900
@<TRIPOS>BOND
      1       1       3 1
      2       1       5 1
      3       2       4 1
      4       2       5 1
      5       3       6 1
      6       4       6 1
      7       1       7 1
      8       1       8 1
      9       2       9 1
     10       2      10 1
     11       3      11 1
     12       3      12 1
     13       4      13 1
     14       4      14 1
     15       5      15 1
     16       5      16 1
@<TRIPOS>ALT_TYPE
CGenFF_4.0_ALT_TYPE_SET
CGenFF_4.0 1 CG324 2 CG324 3 CG321 4 CG321 5 NG3P2 6 OG3C61 7 HGA2 8 HGA2 9 HGA2 10 HGA2 11 HGA2 12 HGA2 13 HGA2 14 HGA2 15 HGP2 16 HGP2
@<TRIPOS>MOLECULE
morpholine
 16 16 0 0 0
****
USER_CHARGES
INVALID_CHARGES
Pose:  25 Cluster:  25 Fr_nu: 177761 TotEn:   -37.95
@<TRIPOS>ATOM
      1 C1        -74.9097    8.6127  -41.7357 C.3    1 LIG       0.20900
      2 C2        -74.3864    6.9703  -39.9469 C.3    1 LIG       0.20900
      3 C3        -74.2435    7.6647  -42.7165 C.3    1 LIG      -0.03300
      4 C4        -73.7466    6.1024  -41.0157 C.3    1 LIG      -0.03300
      5 N1        -75.4413    7.8080  -40.5941 N.4    1 LIG      -0.45600
      6 O1        -73.2163    6.9111  -42.0682 O.3    1 LIG      -0.27400
      7 H1        -74.1977    9.3274  -41.3103 H      1 LIG       0.09000
      8 H2        -75.7533    9.1454  -42.1827 H      1 LIG       0.09000
      9 H3        -74.8706    6.3777  -39.1663 H      1 LIG       0.09000
     10 H4        -73.6671    7.6634  -39.4994 H      1 LIG       0.09000
     11 H5        -74.9673    6.9812  -43.1762 H      1 LIG       0.09000
     12 H6        -73.7740    8.2369  -43.5229 H      1 LIG       0.09000
     13 H7        -72.9157    5.5356  -40.5840 H      1 LIG       0.09000
     14 H8        -74.4594    5.3797  -41.4307 H      1 LIG       0.09000
     15 H9        -75.8597    8.4366  -39.8948 H      1 LIG       0.32900
     16 H10       -76.2081    7.2048  -40.9236 H      1 LIG       0.32900
@<TRIPOS>BOND
      1       1       3 1
      2       1       5 1
      3       2       4 1
      4       2       5 1
      5       3       6 1
      6       4       6 1
      7       1       7 1
      8       1       8 1
      9       2       9 1
     10       2      10 1
     11       3      11 1
     12       3      12 1
     13       4      13 1
     14       4      14 1
     15       5      15 1
     16       5      16 1
@<TRIPOS>ALT_TYPE
CGenFF_4.0_ALT_TYPE_SET
CGenFF_4.0 1 CG324 2 CG324 3 CG321 4 CG321 5 NG3P2 6 OG3C61 7 HGA2 8 HGA2 9 HGA2 10 HGA2 11 HGA2 12 HGA2 13 HGA2 14 HGA2 15 HGP2 16 HGP2
@<TRIPOS>MOLECULE
morpholine
 16 16 0 0 0
****
USER_CHARGES
INVALID_CHARGES
Pose:  26 Cluster:  26 Fr_nu: 978856 TotEn:   -36.26
@<TRIPOS>ATOM
      1 C1        -60.4838  -19.6394  -40.1261 C.3    1 LIG       0.20900
      2 C2        -61.9371  -20.9867  -38.6282 C.3    1 LIG       0.20900
      3 C3        -59.6048  -20.8678  -40.2772 C.3    1 LIG      -0.03300
      4 C4        -60.9872  -22.1493  -38.8534 C.3    1 LIG      -0.03300
      5 N1        -61.8754  -20.0935  -39.8248 N.4    1 LIG      -0.45600
      6 O1        -59.6615  -21.6744  -39.0984 O.3    1 LIG      -0.27400
      7 H1        -60.1697  -19.0130  -39.2849 H      1 LIG       0.09000
      8 H2        -60.5240  -19.0438  -41.0421 H      1 LIG       0.09000
      9 H3        -62.9740  -21.3140  -38.5158 H      1 LIG       0.09000
     10 H4        -61.6409  -20.3783  -37.7679 H      1 LIG       0.09000
     11 H5        -59.8921  -21.4684  -41.1485 H      1 LIG       0.09000
     12 H6        -58.5632  -20.5620  -40.4180 H      1 LIG       0.09000
     13 H7        -60.9526  -22.7780  -37.9581 H      1 LIG       0.09000
     14 H8        -61.3117  -22.7813  -39.6888 H      1 LIG       0.09000
     15 H9        -62.4803  -19.2744  -39.6752 H      1 LIG       0.32900
     16 H10       -62.2640  -20.5838  -40.6427 H      1 LIG       0.32900
@<TRIPOS>BOND
      1       1       3 1
      2       1       5 1
      3       2       4 1
      4       2       5 1
      5       3       6 1
      6       4       6 1
      7       1       7 1
      8       1       8 1
      9       2       9 1
     10       2      10 1
     11       3      11 1
     12       3      12 1
     13       4      13 1
     14       4      14 1
     15       5      15 1
     16       5      16 1
@<TRIPOS>ALT_TYPE
CGenFF_4.0_ALT_TYPE_SET
CGenFF_4.0 1 CG324 2 CG324 3 CG321 4 CG321 5 NG3P2 6 OG3C61 7 HGA2 8 HGA2 9 HGA2 10 HGA2 11 HGA2 12 HGA2 13 HGA2 14 HGA2 15 HGP2 16 HGP2
@<TRIPOS>MOLECULE
morpholine
 16 16 0 0 0
****
USER_CHARGES
INVALID_CHARGES
Pose:  27 Cluster:  27 Fr_nu: 591894 TotEn:   -33.61
@<TRIPOS>ATOM
      1 C1        -68.2583  -21.6737  -53.3159 C.3    1 LIG       0.20900
      2 C2        -66.2093  -20.5112  -52.5279 C.3    1 LIG       0.20900
      3 C3        -67.8539  -22.8481  -52.4429 C.3    1 LIG      -0.03300
      4 C4        -65.9058  -21.7423  -51.6929 C.3    1 LIG      -0.03300
      5 N1        -67.6892  -20.4279  -52.7179 N.4    1 LIG      -0.45600
      6 O1        -66.4315  -22.9152  -52.3182 O.3    1 LIG      -0.27400
      7 H1        -67.8440  -21.7537  -54.3262 H      1 LIG       0.09000
      8 H2        -69.3432  -21.5484  -53.3648 H      1 LIG       0.09000
      9 H3        -65.8886  -19.5882  -52.0377 H      1 LIG       0.09000
     10 H4        -65.7685  -20.5772  -53.5276 H      1 LIG       0.09000
     11 H5        -68.3085  -22.7894  -51.4469 H      1 LIG       0.09000
     12 H6        -68.1893  -23.7831  -52.9026 H      1 LIG       0.09000
     13 H7        -64.8225  -21.8721  -51.6049 H      1 LIG       0.09000
     14 H8        -66.3116  -21.6533  -50.6780 H      1 LIG       0.09000
     15 H9        -67.9150  -19.6232  -53.3185 H      1 LIG       0.32900
     16 H10       -68.1439  -20.2394  -51.8135 H      1 LIG       0.32900
@<TRIPOS>BOND
      1       1       3 1
      2       1       5 1
      3       2       4 1
      4       2       5 1
      5       3       6 1
      6       4       6 1
      7       1       7 1
      8       1       8 1
      9       2       9 1
     10       2      10 1
     11       3      11 1
     12       3      12 1
     13       4      13 1
     14       4      14 1
     15       5      15 1
     16       5      16 1
@<TRIPOS>ALT_TYPE
CGenFF_4.0_ALT_TYPE_SET
CGenFF_4.0 1 CG324 2 CG324 3 CG321 4 CG321 5 NG3P2 6 OG3C61 7 HGA2 8 HGA2 9 HGA2 10 HGA2 11 HGA2 12 HGA2 13 HGA2 14 HGA2 15 HGP2 16 HGP2
@<TRIPOS>MOLECULE
morpholine
 16 16 0 0 0
****
USER_CHARGES
INVALID_CHARGES
Pose:  28 Cluster:  28 Fr_nu: 306680 TotEn:   -33.58
@<TRIPOS>ATOM
      1 C1        -61.1701  -20.0999  -38.9755 C.3    1 LIG       0.20900
      2 C2        -62.4728  -22.1782  -38.5824 C.3    1 LIG       0.20900
      3 C3        -59.9175  -20.9577  -38.9750 C.3    1 LIG      -0.03300
      4 C4        -61.1564  -22.9342  -38.6020 C.3    1 LIG      -0.03300
      5 N1        -62.3185  -20.9482  -39.4170 N.4    1 LIG      -0.45600
      6 O1        -60.0922  -22.1016  -38.1358 O.3    1 LIG      -0.27400
      7 H1        -61.4167  -19.7362  -37.9727 H      1 LIG       0.09000
      8 H2        -61.0962  -19.2597  -39.6710 H      1 LIG       0.09000
      9 H3        -63.2931  -22.7626  -39.0072 H      1 LIG       0.09000
     10 H4        -62.7351  -21.8417  -37.5744 H      1 LIG       0.09000
     11 H5        -59.6464  -21.2813  -39.9870 H      1 LIG       0.09000
     12 H6        -59.0755  -20.3823  -38.5775 H      1 LIG       0.09000
     13 H7        -61.2161  -23.7991  -37.9338 H      1 LIG       0.09000
     14 H8        -60.9187  -23.3075  -39.6054 H      1 LIG       0.09000
     15 H9        -63.1870  -20.3971  -39.3829 H      1 LIG       0.32900
     16 H10       -62.1931  -21.2136  -40.4040 H      1 LIG       0.32900
@<TRIPOS>BOND
      1       1       3 1
      2       1       5 1
      3       2       4 1
      4       2       5 1
      5       3       6 1
      6       4       6 1
      7       1       7 1
      8       1       8 1
      9       2       9 1
     10       2      10 1
     11       3      11 1
     12       3      12 1
     13       4      13 1
     14       4      14 1
     15       5      15 1
     16       5      16 1
@<TRIPOS>ALT_TYPE
CGenFF_4.0_ALT_TYPE_SET
CGenFF_4.0 1 CG324 2 CG324 3 CG321 4 CG321 5 NG3P2 6 OG3C61 7 HGA2 8 HGA2 9 HGA2 10 HGA2 11 HGA2 12 HGA2 13 HGA2 14 HGA2 15 HGP2 16 HGP2
@<TRIPOS>MOLECULE
morpholine
 16 16 0 0 0
****
USER_CHARGES
INVALID_CHARGES
Pose:  29 Cluster:  29 Fr_nu: 276029 TotEn:   -33.57
@<TRIPOS>ATOM
      1 C1        -66.8047   -7.8094  -43.9786 C.3    1 LIG       0.20900
      2 C2        -67.6903   -6.2654  -45.7115 C.3    1 LIG       0.20900
      3 C3        -65.4323   -7.6212  -44.5996 C.3    1 LIG      -0.03300
      4 C4        -66.2742   -6.1524  -46.2471 C.3    1 LIG      -0.03300
      5 N1        -67.6150   -6.5841  -44.2534 N.4    1 LIG      -0.45600
      6 O1        -65.5462   -7.3573  -45.9998 O.3    1 LIG      -0.27400
      7 H1        -67.3448   -8.6493  -44.4276 H      1 LIG       0.09000
      8 H2        -66.7548   -7.9333  -42.8935 H      1 LIG       0.09000
      9 H3        -68.2488   -5.3315  -45.8152 H      1 LIG       0.09000
     10 H4        -68.2407   -7.0855  -46.1832 H      1 LIG       0.09000
     11 H5        -64.8753   -6.8099  -44.1161 H      1 LIG       0.09000
     12 H6        -64.8451   -8.5376  -44.4832 H      1 LIG       0.09000
     13 H7        -66.2992   -5.9979  -47.3304 H      1 LIG       0.09000
     14 H8        -65.7405   -5.3028  -45.8043 H      1 LIG       0.09000
     15 H9        -68.5653   -6.7082  -43.8781 H      1 LIG       0.32900
     16 H10       -67.2146   -5.7834  -43.7447 H      1 LIG       0.32900
@<TRIPOS>BOND
      1       1       3 1
      2       1       5 1
      3       2       4 1
      4       2       5 1
      5       3       6 1
      6       4       6 1
      7       1       7 1
      8       1       8 1
      9       2       9 1
     10       2      10 1
     11       3      11 1
     12       3      12 1
     13       4      13 1
     14       4      14 1
     15       5      15 1
     16       5      16 1
@<TRIPOS>ALT_TYPE
CGenFF_4.0_ALT_TYPE_SET
CGenFF_4.0 1 CG324 2 CG324 3 CG321 4 CG321 5 NG3P2 6 OG3C61 7 HGA2 8 HGA2 9 HGA2 10 HGA2 11 HGA2 12 HGA2 13 HGA2 14 HGA2 15 HGP2 16 HGP2
@<TRIPOS>MOLECULE
morpholine
 16 16 0 0 0
****
USER_CHARGES
INVALID_CHARGES
Pose:  30 Cluster:  30 Fr_nu: 230858 TotEn:   -33.35
@<TRIPOS>ATOM
      1 C1        -66.0001  -21.2349  -51.4798 C.3    1 LIG       0.20900
      2 C2        -67.8193  -22.2495  -52.8333 C.3    1 LIG       0.20900
      3 C3        -66.0682  -20.0311  -52.4023 C.3    1 LIG      -0.03300
      4 C4        -67.7988  -20.9956  -53.6889 C.3    1 LIG      -0.03300
      5 N1        -67.3438  -21.8888  -51.4632 N.4    1 LIG      -0.45600
      6 O1        -66.4889  -20.4240  -53.7107 O.3    1 LIG      -0.27400
      7 H1        -65.2904  -21.9865  -51.8404 H      1 LIG       0.09000
      8 H2        -65.7586  -20.9549  -50.4509 H      1 LIG       0.09000
      9 H3        -68.8247  -22.6667  -52.7327 H      1 LIG       0.09000
     10 H4        -67.1328  -23.0133  -53.2119 H      1 LIG       0.09000
     11 H5        -66.7440  -19.2597  -52.0143 H      1 LIG       0.09000
     12 H6        -65.0750  -19.5808  -52.4963 H      1 LIG       0.09000
     13 H7        -68.0669  -21.2465  -54.7200 H      1 LIG       0.09000
     14 H8        -68.5195  -20.2500  -53.3321 H      1 LIG       0.09000
     15 H9        -67.3084  -22.7339  -50.8768 H      1 LIG       0.32900
     16 H10       -68.0272  -21.2636  -51.0134 H      1 LIG       0.32900
@<TRIPOS>BOND
      1       1       3 1
      2       1       5 1
      3       2       4 1
      4       2       5 1
      5       3       6 1
      6       4       6 1
      7       1       7 1
      8       1       8 1
      9       2       9 1
     10       2      10 1
     11       3      11 1
     12       3      12 1
     13       4      13 1
     14       4      14 1
     15       5      15 1
     16       5      16 1
@<TRIPOS>ALT_TYPE
CGenFF_4.0_ALT_TYPE_SET
CGenFF_4.0 1 CG324 2 CG324 3 CG321 4 CG321 5 NG3P2 6 OG3C61 7 HGA2 8 HGA2 9 HGA2 10 HGA2 11 HGA2 12 HGA2 13 HGA2 14 HGA2 15 HGP2 16 HGP2
@<TRIPOS>MOLECULE
morpholine
 16 16 0 0 0
****
USER_CHARGES
INVALID_CHARGES
Pose:  31 Cluster:  31 Fr_nu: 1224921 TotEn:   -32.40
@<TRIPOS>ATOM
      1 C1        -68.4901  -21.3455  -53.4862 C.3    1 LIG       0.20900
      2 C2        -66.4289  -20.2862  -52.5915 C.3    1 LIG       0.20900
      3 C3        -67.7120  -21.6452  -54.7548 C.3    1 LIG      -0.03300
      4 C4        -65.7517  -20.6386  -53.9038 C.3    1 LIG      -0.03300
      5 N1        -67.5228  -21.2751  -52.3491 N.4    1 LIG      -0.45600
      6 O1        -66.7027  -20.6564  -54.9707 O.3    1 LIG      -0.27400
      7 H1        -68.9895  -20.3723  -53.5333 H      1 LIG       0.09000
      8 H2        -69.2164  -22.1281  -53.2512 H      1 LIG       0.09000
      9 H3        -65.7425  -20.3411  -51.7426 H      1 LIG       0.09000
     10 H4        -66.9014  -19.2995  -52.6282 H      1 LIG       0.09000
     11 H5        -67.2522  -22.6402  -54.7238 H      1 LIG       0.09000
     12 H6        -68.3867  -21.6218  -55.6164 H      1 LIG       0.09000
     13 H7        -64.9977  -19.8831  -54.1459 H      1 LIG       0.09000
     14 H8        -65.2424  -21.6082  -53.8489 H      1 LIG       0.09000
     15 H9        -68.0245  -21.0295  -51.4847 H      1 LIG       0.32900
     16 H10       -67.1163  -22.2065  -52.1827 H      1 LIG       0.32900
@<TRIPOS>BOND
      1       1       3 1
      2       1       5 1
      3       2       4 1
      4       2       5 1
      5       3       6 1
      6       4       6 1
      7       1       7 1
      8       1       8 1
      9       2       9 1
     10       2      10 1
     11       3      11 1
     12       3      12 1
     13       4      13 1
     14       4      14 1
     15       5      15 1
     16       5      16 1
@<TRIPOS>ALT_TYPE
CGenFF_4.0_ALT_TYPE_SET
CGenFF_4.0 1 CG324 2 CG324 3 CG321 4 CG321 5 NG3P2 6 OG3C61 7 HGA2 8 HGA2 9 HGA2 10 HGA2 11 HGA2 12 HGA2 13 HGA2 14 HGA2 15 HGP2 16 HGP2
@<TRIPOS>MOLECULE
morpholine
 16 16 0 0 0
****
USER_CHARGES
INVALID_CHARGES
Pose:  32 Cluster:  32 Fr_nu: 291264 TotEn:   -30.73
@<TRIPOS>ATOM
      1 C1        -60.9242  -20.2845  -39.0485 C.3    1 LIG       0.20900
      2 C2        -60.8018  -22.6510  -39.7941 C.3    1 LIG       0.20900
      3 C3        -59.5486  -20.0850  -39.6589 C.3    1 LIG      -0.03300
      4 C4        -59.4325  -22.3351  -40.3686 C.3    1 LIG      -0.03300
      5 N1        -61.6068  -21.3919  -39.7841 N.4    1 LIG      -0.45600
      6 O1        -58.7977  -21.3005  -39.6139 O.3    1 LIG      -0.27400
      7 H1        -60.8650  -20.5947  -38.0001 H      1 LIG       0.09000
      8 H2        -61.5513  -19.3937  -39.1407 H      1 LIG       0.09000
      9 H3        -61.3454  -23.3836  -40.3962 H      1 LIG       0.09000
     10 H4        -60.7400  -22.9913  -38.7556 H      1 LIG       0.09000
     11 H5        -59.6112  -19.7289  -40.6941 H      1 LIG       0.09000
     12 H6        -58.9954  -19.3340  -39.0861 H      1 LIG       0.09000
     13 H7        -58.7943  -23.2227  -40.3141 H      1 LIG       0.09000
     14 H8        -59.4944  -22.0368  -41.4221 H      1 LIG       0.09000
     15 H9        -62.5258  -21.5736  -39.3578 H      1 LIG       0.32900
     16 H10       -61.7995  -21.0971  -40.7517 H      1 LIG       0.32900
@<TRIPOS>BOND
      1       1       3 1
      2       1       5 1
      3       2       4 1
      4       2       5 1
      5       3       6 1
      6       4       6 1
      7       1       7 1
      8       1       8 1
      9       2       9 1
     10       2      10 1
     11       3      11 1
     12       3      12 1
     13       4      13 1
     14       4      14 1
     15       5      15 1
     16       5      16 1
@<TRIPOS>ALT_TYPE
CGenFF_4.0_ALT_TYPE_SET
CGenFF_4.0 1 CG324 2 CG324 3 CG321 4 CG321 5 NG3P2 6 OG3C61 7 HGA2 8 HGA2 9 HGA2 10 HGA2 11 HGA2 12 HGA2 13 HGA2 14 HGA2 15 HGP2 16 HGP2
@<TRIPOS>MOLECULE
morpholine
 16 16 0 0 0
****
USER_CHARGES
INVALID_CHARGES
Pose:  33 Cluster:  33 Fr_nu: 1247292 TotEn:   -29.86
@<TRIPOS>ATOM
      1 C1        -61.0387  -22.1700  -39.1237 C.3    1 LIG       0.20900
      2 C2        -59.8477  -20.1041  -39.8197 C.3    1 LIG       0.20900
      3 C3        -62.0420  -21.2791  -38.4135 C.3    1 LIG      -0.03300
      4 C4        -60.9099  -19.3145  -39.0761 C.3    1 LIG      -0.03300
      5 N1        -60.4499  -21.3989  -40.2604 N.4    1 LIG      -0.45600
      6 O1        -61.4182  -20.0703  -37.9745 O.3    1 LIG      -0.27400
      7 H1        -60.2058  -22.4495  -38.4701 H      1 LIG       0.09000
      8 H2        -61.5041  -23.0667  -39.5415 H      1 LIG       0.09000
      9 H3        -59.4950  -19.5845  -40.7145 H      1 LIG       0.09000
     10 H4        -59.0003  -20.3565  -39.1745 H      1 LIG       0.09000
     11 H5        -62.8983  -21.0397  -39.0552 H      1 LIG       0.09000
     12 H6        -62.4289  -21.7916  -37.5270 H      1 LIG       0.09000
     13 H7        -60.4735  -18.3953  -38.6727 H      1 LIG       0.09000
     14 H8        -61.7364  -19.0258  -39.7365 H      1 LIG       0.09000
     15 H9        -59.7341  -21.9700  -40.7300 H      1 LIG       0.32900
     16 H10       -61.1752  -21.2195  -40.9690 H      1 LIG       0.32900
@<TRIPOS>BOND
      1       1       3 1
      2       1       5 1
      3       2       4 1
      4       2       5 1
      5       3       6 1
      6       4       6 1
      7       1       7 1
      8       1       8 1
      9       2       9 1
     10       2      10 1
     11       3      11 1
     12       3      12 1
     13       4      13 1
     14       4      14 1
     15       5      15 1
     16       5      16 1
@<TRIPOS>ALT_TYPE
CGenFF_4.0_ALT_TYPE_SET
CGenFF_4.0 1 CG324 2 CG324 3 CG321 4 CG321 5 NG3P2 6 OG3C61 7 HGA2 8 HGA2 9 HGA2 10 HGA2 11 HGA2 12 HGA2 13 HGA2 14 HGA2 15 HGP2 16 HGP2
@<TRIPOS>MOLECULE
morpholine
 16 16 0 0 0
****
USER_CHARGES
INVALID_CHARGES
Pose:  34 Cluster:  34 Fr_nu: 733965 TotEn:   -29.68
@<TRIPOS>ATOM
      1 C1        -60.7199  -19.7778  -39.5741 C.3    1 LIG       0.20900
      2 C2        -61.4936  -21.5200  -37.9813 C.3    1 LIG       0.20900
      3 C3        -59.2991  -20.2179  -39.2705 C.3    1 LIG      -0.03300
      4 C4        -60.0348  -21.8753  -37.7564 C.3    1 LIG      -0.03300
      5 N1        -61.6286  -20.9435  -39.3535 N.4    1 LIG      -0.45600
      6 O1        -59.2044  -20.7261  -37.9378 O.3    1 LIG      -0.27400
      7 H1        -61.0561  -18.9860  -38.8967 H      1 LIG       0.09000
      8 H2        -60.8416  -19.4587  -40.6127 H      1 LIG       0.09000
      9 H3        -62.1467  -22.3949  -37.9269 H      1 LIG       0.09000
     10 H4        -61.8386  -20.7508  -37.2832 H      1 LIG       0.09000
     11 H5        -58.9486  -20.9770  -39.9799 H      1 LIG       0.09000
     12 H6        -58.6225  -19.3608  -39.3456 H      1 LIG       0.09000
     13 H7        -59.8932  -22.2264  -36.7294 H      1 LIG       0.09000
     14 H8        -59.7051  -22.6770  -38.4282 H      1 LIG       0.09000
     15 H9        -62.6037  -20.6551  -39.5119 H      1 LIG       0.32900
     16 H10       -61.4337  -21.6716  -40.0551 H      1 LIG       0.32900
@<TRIPOS>BOND
      1       1       3 1
      2       1       5 1
      3       2       4 1
      4       2       5 1
      5       3       6 1
      6       4       6 1
      7       1       7 1
      8       1       8 1
      9       2       9 1
     10       2      10 1
     11       3      11 1
     12       3      12 1
     13       4      13 1
     14       4      14 1
     15       5      15 1
     16       5      16 1
@<TRIPOS>ALT_TYPE
CGenFF_4.0_ALT_TYPE_SET
CGenFF_4.0 1 CG324 2 CG324 3 CG321 4 CG321 5 NG3P2 6 OG3C61 7 HGA2 8 HGA2 9 HGA2 10 HGA2 11 HGA2 12 HGA2 13 HGA2 14 HGA2 15 HGP2 16 HGP2
@<TRIPOS>MOLECULE
morpholine
 16 16 0 0 0
****
USER_CHARGES
INVALID_CHARGES
Pose:  35 Cluster:  35 Fr_nu: 1349614 TotEn:   -29.59
@<TRIPOS>ATOM
      1 C1        -54.1510    6.8915  -19.6801 C.3    1 LIG       0.20900
      2 C2        -56.1288    5.6600  -18.8184 C.3    1 LIG       0.20900
      3 C3        -53.4095    6.4526  -18.4302 C.3    1 LIG      -0.03300
      4 C4        -55.2901    5.2808  -17.6110 C.3    1 LIG      -0.03300
      5 N1        -55.2098    5.8793  -19.9763 N.4    1 LIG      -0.45600
      6 O1        -54.3173    6.2919  -17.3378 O.3    1 LIG      -0.27400
      7 H1        -54.6636    7.8482  -19.5365 H      1 LIG       0.09000
      8 H2        -53.4951    6.9454  -20.5532 H      1 LIG       0.09000
      9 H3        -56.8302    4.8706  -19.1007 H      1 LIG       0.09000
     10 H4        -56.6662    6.6007  -18.6627 H      1 LIG       0.09000
     11 H5        -52.8585    5.5184  -18.5917 H      1 LIG       0.09000
     12 H6        -52.6814    7.2182  -18.1443 H      1 LIG       0.09000
     13 H7        -55.9309    5.1918  -16.7282 H      1 LIG       0.09000
     14 H8        -54.7879    4.3163  -17.7536 H      1 LIG       0.09000
     15 H9        -55.7541    6.1800  -20.7964 H      1 LIG       0.32900
     16 H10       -54.7704    4.9870  -20.2428 H      1 LIG       0.32900
@<TRIPOS>BOND
      1       1       3 1
      2       1       5 1
      3       2       4 1
      4       2       5 1
      5       3       6 1
      6       4       6 1
      7       1       7 1
      8       1       8 1
      9       2       9 1
     10       2      10 1
     11       3      11 1
     12       3      12 1
     13       4      13 1
     14       4      14 1
     15       5      15 1
     16       5      16 1
@<TRIPOS>ALT_TYPE
CGenFF_4.0_ALT_TYPE_SET
CGenFF_4.0 1 CG324 2 CG324 3 CG321 4 CG321 5 NG3P2 6 OG3C61 7 HGA2 8 HGA2 9 HGA2 10 HGA2 11 HGA2 12 HGA2 13 HGA2 14 HGA2 15 HGP2 16 HGP2
@<TRIPOS>MOLECULE
morpholine
 16 16 0 0 0
****
USER_CHARGES
INVALID_CHARGES
Pose:  36 Cluster:  36 Fr_nu: 441280 TotEn:   -29.25
@<TRIPOS>ATOM
      1 C1        -61.0780    8.3404  -32.7089 C.3    1 LIG       0.20900
      2 C2        -62.5877    9.4554  -31.0814 C.3    1 LIG       0.20900
      3 C3        -59.9801    8.4391  -31.6652 C.3    1 LIG      -0.03300
      4 C4        -61.4159    9.4987  -30.1172 C.3    1 LIG      -0.03300
      5 N1        -62.3937    8.2940  -32.0017 N.4    1 LIG      -0.45600
      6 O1        -60.1807    9.5828  -30.8315 O.3    1 LIG      -0.27400
      7 H1        -61.1033    9.2203  -33.3600 H      1 LIG       0.09000
      8 H2        -60.9967    7.4313  -33.3108 H      1 LIG       0.09000
      9 H3        -63.5421    9.3120  -30.5682 H      1 LIG       0.09000
     10 H4        -62.6315   10.3497  -31.7110 H      1 LIG       0.09000
     11 H5        -59.9266    7.5363  -31.0452 H      1 LIG       0.09000
     12 H6        -59.0102    8.5566  -32.1588 H      1 LIG       0.09000
     13 H7        -61.4915   10.3871  -29.4823 H      1 LIG       0.09000
     14 H8        -61.4009    8.6220  -29.4585 H      1 LIG       0.09000
     15 H9        -63.1558    8.2707  -32.6930 H      1 LIG       0.32900
     16 H10       -62.4699    7.4153  -31.4702 H      1 LIG       0.32900
@<TRIPOS>BOND
      1       1       3 1
      2       1       5 1
      3       2       4 1
      4       2       5 1
      5       3       6 1
      6       4       6 1
      7       1       7 1
      8       1       8 1
      9       2       9 1
     10       2      10 1
     11       3      11 1
     12       3      12 1
     13       4      13 1
     14       4      14 1
     15       5      15 1
     16       5      16 1
@<TRIPOS>ALT_TYPE
CGenFF_4.0_ALT_TYPE_SET
CGenFF_4.0 1 CG324 2 CG324 3 CG321 4 CG321 5 NG3P2 6 OG3C61 7 HGA2 8 HGA2 9 HGA2 10 HGA2 11 HGA2 12 HGA2 13 HGA2 14 HGA2 15 HGP2 16 HGP2
@<TRIPOS>MOLECULE
morpholine
 16 16 0 0 0
****
USER_CHARGES
INVALID_CHARGES
Pose:  37 Cluster:  37 Fr_nu: 997030 TotEn:   -27.64
@<TRIPOS>ATOM
      1 C1        -62.3206    9.0759  -31.9889 C.3    1 LIG       0.20900
      2 C2        -60.3623    7.5587  -31.8045 C.3    1 LIG       0.20900
      3 C3        -61.4571    9.9870  -32.8428 C.3    1 LIG      -0.03300
      4 C4        -59.5951    8.5438  -32.6681 C.3    1 LIG      -0.03300
      5 N1        -61.8145    7.6775  -32.1365 N.4    1 LIG      -0.45600
      6 O1        -60.0824    9.8726  -32.4681 O.3    1 LIG      -0.27400
      7 H1        -62.2490    9.3242  -30.9250 H      1 LIG       0.09000
      8 H2        -63.3671    9.0813  -32.3052 H      1 LIG       0.09000
      9 H3        -60.0659    6.5235  -31.9928 H      1 LIG       0.09000
     10 H4        -60.2650    7.7884  -30.7387 H      1 LIG       0.09000
     11 H5        -61.5672    9.7667  -33.9113 H      1 LIG       0.09000
     12 H6        -61.7553   11.0290  -32.6897 H      1 LIG       0.09000
     13 H7        -58.5367    8.5347  -32.3892 H      1 LIG       0.09000
     14 H8        -59.6588    8.2849  -33.7318 H      1 LIG       0.09000
     15 H9        -62.3593    7.0483  -31.5311 H      1 LIG       0.32900
     16 H10       -61.9769    7.3507  -33.0994 H      1 LIG       0.32900
@<TRIPOS>BOND
      1       1       3 1
      2       1       5 1
      3       2       4 1
      4       2       5 1
      5       3       6 1
      6       4       6 1
      7       1       7 1
      8       1       8 1
      9       2       9 1
     10       2      10 1
     11       3      11 1
     12       3      12 1
     13       4      13 1
     14       4      14 1
     15       5      15 1
     16       5      16 1
@<TRIPOS>ALT_TYPE
CGenFF_4.0_ALT_TYPE_SET
CGenFF_4.0 1 CG324 2 CG324 3 CG321 4 CG321 5 NG3P2 6 OG3C61 7 HGA2 8 HGA2 9 HGA2 10 HGA2 11 HGA2 12 HGA2 13 HGA2 14 HGA2 15 HGP2 16 HGP2
@<TRIPOS>MOLECULE
morpholine
 16 16 0 0 0
****
USER_CHARGES
INVALID_CHARGES
Pose:  38 Cluster:  38 Fr_nu: 1275972 TotEn:   -27.54
@<TRIPOS>ATOM
      1 C1        -61.1736  -19.9994  -39.5458 C.3    1 LIG       0.20900
      2 C2        -59.7908  -21.8451  -38.6227 C.3    1 LIG       0.20900
      3 C3        -59.9291  -19.5074  -40.2626 C.3    1 LIG      -0.03300
      4 C4        -58.6143  -21.2630  -39.3854 C.3    1 LIG      -0.03300
      5 N1        -61.0458  -21.4747  -39.3446 N.4    1 LIG      -0.45600
      6 O1        -58.7550  -19.8471  -39.5214 O.3    1 LIG      -0.27400
      7 H1        -61.2744  -19.5551  -38.5502 H      1 LIG       0.09000
      8 H2        -62.0827  -19.8250  -40.1275 H      1 LIG       0.09000
      9 H3        -59.7521  -22.9363  -38.5700 H      1 LIG       0.09000
     10 H4        -59.8730  -21.4240  -37.6157 H      1 LIG       0.09000
     11 H5        -59.8558  -19.9173  -41.2769 H      1 LIG       0.09000
     12 H6        -59.9599  -18.4168  -40.3503 H      1 LIG       0.09000
     13 H7        -57.6868  -21.4515  -38.8356 H      1 LIG       0.09000
     14 H8        -58.5091  -21.7191  -40.3772 H      1 LIG       0.09000
     15 H9        -61.8605  -21.8228  -38.8208 H      1 LIG       0.32900
     16 H10       -61.0738  -21.9519  -40.2566 H      1 LIG       0.32900
@<TRIPOS>BOND
      1       1       3 1
      2       1       5 1
      3       2       4 1
      4       2       5 1
      5       3       6 1
      6       4       6 1
      7       1       7 1
      8       1       8 1
      9       2       9 1
     10       2      10 1
     11       3      11 1
     12       3      12 1
     13       4      13 1
     14       4      14 1
     15       5      15 1
     16       5      16 1
@<TRIPOS>ALT_TYPE
CGenFF_4.0_ALT_TYPE_SET
CGenFF_4.0 1 CG324 2 CG324 3 CG321 4 CG321 5 NG3P2 6 OG3C61 7 HGA2 8 HGA2 9 HGA2 10 HGA2 11 HGA2 12 HGA2 13 HGA2 14 HGA2 15 HGP2 16 HGP2
@<TRIPOS>MOLECULE
morpholine
 16 16 0 0 0
****
USER_CHARGES
INVALID_CHARGES
Pose:  39 Cluster:  39 Fr_nu: 979647 TotEn:   -26.59
@<TRIPOS>ATOM
      1 C1        -61.0271  -22.0588  -39.1940 C.3    1 LIG       0.20900
      2 C2        -61.2906  -19.5981  -39.4101 C.3    1 LIG       0.20900
      3 C3        -59.6192  -21.8943  -39.7377 C.3    1 LIG      -0.03300
      4 C4        -59.8695  -19.5542  -39.9424 C.3    1 LIG      -0.03300
      5 N1        -61.4179  -20.7869  -38.5135 N.4    1 LIG      -0.45600
      6 O1        -59.5491  -20.7715  -40.6196 O.3    1 LIG      -0.27400
      7 H1        -61.7571  -22.2235  -39.9932 H      1 LIG       0.09000
      8 H2        -61.0941  -22.8609  -38.4542 H      1 LIG       0.09000
      9 H3        -61.5398  -18.7129  -38.8191 H      1 LIG       0.09000
     10 H4        -62.0231  -19.7313  -40.2125 H      1 LIG       0.09000
     11 H5        -58.8840  -21.7767  -38.9327 H      1 LIG       0.09000
     12 H6        -59.3385  -22.7829  -40.3118 H      1 LIG       0.09000
     13 H7        -59.7698  -18.7381  -40.6650 H      1 LIG       0.09000
     14 H8        -59.1422  -19.3768  -39.1410 H      1 LIG       0.09000
     15 H9        -62.3869  -20.8612  -38.1747 H      1 LIG       0.32900
     16 H10       -60.8368  -20.6509  -37.6744 H      1 LIG       0.32900
@<TRIPOS>BOND
      1       1       3 1
      2       1       5 1
      3       2       4 1
      4       2       5 1
      5       3       6 1
      6       4       6 1
      7       1       7 1
      8       1       8 1
      9       2       9 1
     10       2      10 1
     11       3      11 1
     12       3      12 1
     13       4      13 1
     14       4      14 1
     15       5      15 1
     16       5      16 1
@<TRIPOS>ALT_TYPE
CGenFF_4.0_ALT_TYPE_SET
CGenFF_4.0 1 CG324 2 CG324 3 CG321 4 CG321 5 NG3P2 6 OG3C61 7 HGA2 8 HGA2 9 HGA2 10 HGA2 11 HGA2 12 HGA2 13 HGA2 14 HGA2 15 HGP2 16 HGP2
@<TRIPOS>MOLECULE
morpholine
 16 16 0 0 0
****
USER_CHARGES
INVALID_CHARGES
Pose:  40 Cluster:  40 Fr_nu: 1089502 TotEn:   -26.42
@<TRIPOS>ATOM
      1 C1        -61.9811  -21.3484  -39.0540 C.3    1 LIG       0.20900
      2 C2        -59.7492  -22.1480  -39.7959 C.3    1 LIG       0.20900
      3 C3        -61.4734  -19.9322  -39.2567 C.3    1 LIG      -0.03300
      4 C4        -59.3512  -20.6925  -39.9630 C.3    1 LIG      -0.03300
      5 N1        -61.2291  -22.2521  -39.9766 N.4    1 LIG      -0.45600
      6 O1        -60.0624  -19.8680  -39.0370 O.3    1 LIG      -0.27400
      7 H1        -61.7908  -21.7094  -38.0380 H      1 LIG       0.09000
      8 H2        -63.0435  -21.4457  -39.2931 H      1 LIG       0.09000
      9 H3        -59.2809  -22.7945  -40.5427 H      1 LIG       0.09000
     10 H4        -59.5300  -22.5181  -38.7894 H      1 LIG       0.09000
     11 H5        -61.7074  -19.5564  -40.2598 H      1 LIG       0.09000
     12 H6        -61.9506  -19.2616  -38.5351 H      1 LIG       0.09000
     13 H7        -58.2827  -20.5748  -39.7570 H      1 LIG       0.09000
     14 H8        -59.5318  -20.3381  -40.9849 H      1 LIG       0.09000
     15 H9        -61.5274  -23.2253  -39.8246 H      1 LIG       0.32900
     16 H10       -61.4746  -22.0324  -40.9522 H      1 LIG       0.32900
@<TRIPOS>BOND
      1       1       3 1
      2       1       5 1
      3       2       4 1
      4       2       5 1
      5       3       6 1
      6       4       6 1
      7       1       7 1
      8       1       8 1
      9       2       9 1
     10       2      10 1
     11       3      11 1
     12       3      12 1
     13       4      13 1
     14       4      14 1
     15       5      15 1
     16       5      16 1
@<TRIPOS>ALT_TYPE
CGenFF_4.0_ALT_TYPE_SET
CGenFF_4.0 1 CG324 2 CG324 3 CG321 4 CG321 5 NG3P2 6 OG3C61 7 HGA2 8 HGA2 9 HGA2 10 HGA2 11 HGA2 12 HGA2 13 HGA2 14 HGA2 15 HGP2 16 HGP2
@<TRIPOS>MOLECULE
morpholine
 16 16 0 0 0
****
USER_CHARGES
INVALID_CHARGES
Pose:  41 Cluster:  41 Fr_nu: 320995 TotEn:   -26.29
@<TRIPOS>ATOM
      1 C1        -75.6335  -26.7228  -45.9888 C.3    1 LIG       0.20900
      2 C2        -74.7721  -28.9323  -46.7283 C.3    1 LIG       0.20900
      3 C3        -74.1948  -26.3210  -45.7178 C.3    1 LIG      -0.03300
      4 C4        -73.3755  -28.4219  -46.4218 C.3    1 LIG      -0.03300
      5 N1        -75.6354  -27.7598  -47.0649 N.4    1 LIG      -0.45600
      6 O1        -73.4126  -27.4633  -45.3622 O.3    1 LIG      -0.27400
      7 H1        -76.1021  -27.1808  -45.1116 H      1 LIG       0.09000
      8 H2        -76.2385  -25.8831  -46.3412 H      1 LIG       0.09000
      9 H3        -74.7874  -29.6087  -47.5869 H      1 LIG       0.09000
     10 H4        -75.2286  -29.4183  -45.8603 H      1 LIG       0.09000
     11 H5        -73.7432  -25.8201  -46.5824 H      1 LIG       0.09000
     12 H6        -74.1585  -25.6214  -44.8768 H      1 LIG       0.09000
     13 H7        -72.7415  -29.2519  -46.0944 H      1 LIG       0.09000
     14 H8        -72.9047  -27.9750  -47.3057 H      1 LIG       0.09000
     15 H9        -76.5992  -28.0786  -47.2345 H      1 LIG       0.32900
     16 H10       -75.3187  -27.3401  -47.9503 H      1 LIG       0.32900
@<TRIPOS>BOND
      1       1       3 1
      2       1       5 1
      3       2       4 1
      4       2       5 1
      5       3       6 1
      6       4       6 1
      7       1       7 1
      8       1       8 1
      9       2       9 1
     10       2      10 1
     11       3      11 1
     12       3      12 1
     13       4      13 1
     14       4      14 1
     15       5      15 1
     16       5      16 1
@<TRIPOS>ALT_TYPE
CGenFF_4.0_ALT_TYPE_SET
CGenFF_4.0 1 CG324 2 CG324 3 CG321 4 CG321 5 NG3P2 6 OG3C61 7 HGA2 8 HGA2 9 HGA2 10 HGA2 11 HGA2 12 HGA2 13 HGA2 14 HGA2 15 HGP2 16 HGP2
@<TRIPOS>MOLECULE
morpholine
 16 16 0 0 0
****
USER_CHARGES
INVALID_CHARGES
Pose:  42 Cluster:  42 Fr_nu: 233546 TotEn:   -25.80
@<TRIPOS>ATOM
      1 C1        -59.5953  -21.6274  -40.3184 C.3    1 LIG       0.20900
      2 C2        -61.0815  -19.8341  -39.4546 C.3    1 LIG       0.20900
      3 C3        -60.6332  -22.6301  -39.8472 C.3    1 LIG      -0.03300
      4 C4        -62.0469  -20.9247  -39.0266 C.3    1 LIG      -0.03300
      5 N1        -60.2909  -20.3391  -40.6180 N.4    1 LIG      -0.45600
      6 O1        -61.3395  -22.1261  -38.7113 O.3    1 LIG      -0.27400
      7 H1        -58.8547  -21.4102  -39.5417 H      1 LIG       0.09000
      8 H2        -59.0935  -21.9503  -41.2345 H      1 LIG       0.09000
      9 H3        -61.5979  -18.9264  -39.7777 H      1 LIG       0.09000
     10 H4        -60.3607  -19.5947  -38.6665 H      1 LIG       0.09000
     11 H5        -61.3455  -22.8814  -40.6421 H      1 LIG       0.09000
     12 H6        -60.1391  -23.5584  -39.5433 H      1 LIG       0.09000
     13 H7        -62.5837  -20.6114  -38.1257 H      1 LIG       0.09000
     14 H8        -62.7945  -21.1309  -39.8019 H      1 LIG       0.09000
     15 H9        -59.5988  -19.6308  -40.8980 H      1 LIG       0.32900
     16 H10       -60.9114  -20.4619  -41.4305 H      1 LIG       0.32900
@<TRIPOS>BOND
      1       1       3 1
      2       1       5 1
      3       2       4 1
      4       2       5 1
      5       3       6 1
      6       4       6 1
      7       1       7 1
      8       1       8 1
      9       2       9 1
     10       2      10 1
     11       3      11 1
     12       3      12 1
     13       4      13 1
     14       4      14 1
     15       5      15 1
     16       5      16 1
@<TRIPOS>ALT_TYPE
CGenFF_4.0_ALT_TYPE_SET
CGenFF_4.0 1 CG324 2 CG324 3 CG321 4 CG321 5 NG3P2 6 OG3C61 7 HGA2 8 HGA2 9 HGA2 10 HGA2 11 HGA2 12 HGA2 13 HGA2 14 HGA2 15 HGP2 16 HGP2
@<TRIPOS>MOLECULE
morpholine
 16 16 0 0 0
****
USER_CHARGES
INVALID_CHARGES
Pose:  43 Cluster:  43 Fr_nu: 384940 TotEn:   -25.54
@<TRIPOS>ATOM
      1 C1        -62.2856   -2.4436  -25.0915 C.3    1 LIG       0.20900
      2 C2        -64.4471   -2.1049  -23.9149 C.3    1 LIG       0.20900
      3 C3        -61.7337   -1.2833  -24.2829 C.3    1 LIG      -0.03300
      4 C4        -63.7889   -0.9617  -23.1635 C.3    1 LIG      -0.03300
      5 N1        -63.3851   -3.0812  -24.3053 N.4    1 LIG      -0.45600
      6 O1        -62.7721   -0.3544  -23.9636 O.3    1 LIG      -0.27400
      7 H1        -62.7285   -2.1098  -26.0355 H      1 LIG       0.09000
      8 H2        -61.5310   -3.2112  -25.2826 H      1 LIG       0.09000
      9 H3        -65.1756   -2.6403  -23.3004 H      1 LIG       0.09000
     10 H4        -64.9172   -1.7658  -24.8434 H      1 LIG       0.09000
     11 H5        -61.2489   -1.6251  -23.3607 H      1 LIG       0.09000
     12 H6        -60.9812   -0.7481  -24.8707 H      1 LIG       0.09000
     13 H7        -64.5327   -0.1922  -22.9345 H      1 LIG       0.09000
     14 H8        -63.3572   -1.2974  -22.2129 H      1 LIG       0.09000
     15 H9        -63.8034   -3.8445  -24.8545 H      1 LIG       0.32900
     16 H10       -62.9951   -3.5237  -23.4613 H      1 LIG       0.32900
@<TRIPOS>BOND
      1       1       3 1
      2       1       5 1
      3       2       4 1
      4       2       5 1
      5       3       6 1
      6       4       6 1
      7       1       7 1
      8       1       8 1
      9       2       9 1
     10       2      10 1
     11       3      11 1
     12       3      12 1
     13       4      13 1
     14       4      14 1
     15       5      15 1
     16       5      16 1
@<TRIPOS>ALT_TYPE
CGenFF_4.0_ALT_TYPE_SET
CGenFF_4.0 1 CG324 2 CG324 3 CG321 4 CG321 5 NG3P2 6 OG3C61 7 HGA2 8 HGA2 9 HGA2 10 HGA2 11 HGA2 12 HGA2 13 HGA2 14 HGA2 15 HGP2 16 HGP2
@<TRIPOS>MOLECULE
morpholine
 16 16 0 0 0
****
USER_CHARGES
INVALID_CHARGES
Pose:  44 Cluster:  44 Fr_nu: 263052 TotEn:   -25.00
@<TRIPOS>ATOM
      1 C1        -75.3448  -27.4277  -47.4829 C.3    1 LIG       0.20900
      2 C2        -74.4149  -26.2314  -45.5144 C.3    1 LIG       0.20900
      3 C3        -74.3292  -28.5248  -47.2192 C.3    1 LIG      -0.03300
      4 C4        -73.4454  -27.3876  -45.3467 C.3    1 LIG      -0.03300
      5 N1        -75.6458  -26.7468  -46.1871 N.4    1 LIG      -0.45600
      6 O1        -73.1531  -27.9853  -46.6117 O.3    1 LIG      -0.27400
      7 H1        -74.9510  -26.6594  -48.1563 H      1 LIG       0.09000
      8 H2        -76.2871  -27.8209  -47.8737 H      1 LIG       0.09000
      9 H3        -74.7194  -25.8030  -44.5559 H      1 LIG       0.09000
     10 H4        -74.0084  -25.4486  -46.1625 H      1 LIG       0.09000
     11 H5        -74.7424  -29.3164  -46.5828 H      1 LIG       0.09000
     12 H6        -74.0298  -28.9866  -48.1653 H      1 LIG       0.09000
     13 H7        -72.5023  -27.0223  -44.9281 H      1 LIG       0.09000
     14 H8        -73.8379  -28.1491  -44.6621 H      1 LIG       0.09000
     15 H9        -76.3007  -25.9697  -46.3502 H      1 LIG       0.32900
     16 H10       -76.1356  -27.3994  -45.5590 H      1 LIG       0.32900
@<TRIPOS>BOND
      1       1       3 1
      2       1       5 1
      3       2       4 1
      4       2       5 1
      5       3       6 1
      6       4       6 1
      7       1       7 1
      8       1       8 1
      9       2       9 1
     10       2      10 1
     11       3      11 1
     12       3      12 1
     13       4      13 1
     14       4      14 1
     15       5      15 1
     16       5      16 1
@<TRIPOS>ALT_TYPE
CGenFF_4.0_ALT_TYPE_SET
CGenFF_4.0 1 CG324 2 CG324 3 CG321 4 CG321 5 NG3P2 6 OG3C61 7 HGA2 8 HGA2 9 HGA2 10 HGA2 11 HGA2 12 HGA2 13 HGA2 14 HGA2 15 HGP2 16 HGP2
@<TRIPOS>MOLECULE
morpholine
 16 16 0 0 0
****
USER_CHARGES
INVALID_CHARGES
Pose:  45 Cluster:  45 Fr_nu: 1124083 TotEn:   -24.40
@<TRIPOS>ATOM
      1 C1        -61.9832  -21.6256  -38.9912 C.3    1 LIG       0.20900
      2 C2        -62.2856  -23.0930  -37.0098 C.3    1 LIG       0.20900
      3 C3        -61.6075  -20.5106  -38.0318 C.3    1 LIG      -0.03300
      4 C4        -61.8943  -21.9063  -36.1476 C.3    1 LIG      -0.03300
      5 N1        -61.6419  -22.9310  -38.3487 N.4    1 LIG      -0.45600
      6 O1        -62.2731  -20.6808  -36.7783 O.3    1 LIG      -0.27400
      7 H1        -63.0593  -21.6470  -39.1917 H      1 LIG       0.09000
      8 H2        -61.4281  -21.5674  -39.9313 H      1 LIG       0.09000
      9 H3        -61.9392  -24.0417  -36.5915 H      1 LIG       0.09000
     10 H4        -63.3654  -23.1324  -37.1842 H      1 LIG       0.09000
     11 H5        -60.5241  -20.4618  -37.8699 H      1 LIG       0.09000
     12 H6        -61.9218  -19.5466  -38.4442 H      1 LIG       0.09000
     13 H7        -62.4162  -21.9584  -35.1869 H      1 LIG       0.09000
     14 H8        -60.8178  -21.8950  -35.9387 H      1 LIG       0.09000
     15 H9        -61.9288  -23.7037  -38.9650 H      1 LIG       0.32900
     16 H10       -60.6199  -23.0129  -38.2533 H      1 LIG       0.32900
@<TRIPOS>BOND
      1       1       3 1
      2       1       5 1
      3       2       4 1
      4       2       5 1
      5       3       6 1
      6       4       6 1
      7       1       7 1
      8       1       8 1
      9       2       9 1
     10       2      10 1
     11       3      11 1
     12       3      12 1
     13       4      13 1
     14       4      14 1
     15       5      15 1
     16       5      16 1
@<TRIPOS>ALT_TYPE
CGenFF_4.0_ALT_TYPE_SET
CGenFF_4.0 1 CG324 2 CG324 3 CG321 4 CG321 5 NG3P2 6 OG3C61 7 HGA2 8 HGA2 9 HGA2 10 HGA2 11 HGA2 12 HGA2 13 HGA2 14 HGA2 15 HGP2 16 HGP2
@<TRIPOS>MOLECULE
morpholine
 16 16 0 0 0
****
USER_CHARGES
INVALID_CHARGES
Pose:  46 Cluster:  46 Fr_nu:  82549 TotEn:   -24.02
@<TRIPOS>ATOM
      1 C1        -64.7987   -2.9004  -22.9410 C.3    1 LIG       0.20900
      2 C2        -63.1180   -2.4824  -24.7219 C.3    1 LIG       0.20900
      3 C3        -65.8135   -2.1870  -23.8161 C.3    1 LIG      -0.03300
      4 C4        -64.2155   -1.7902  -25.5101 C.3    1 LIG      -0.03300
      5 N1        -63.7533   -3.4967  -23.8269 N.4    1 LIG      -0.45600
      6 O1        -65.1721   -1.2000  -24.6270 O.3    1 LIG      -0.27400
      7 H1        -64.2815   -2.2088  -22.2679 H      1 LIG       0.09000
      8 H2        -65.2471   -3.7160  -22.3675 H      1 LIG       0.09000
      9 H3        -62.4129   -3.0109  -25.3688 H      1 LIG       0.09000
     10 H4        -62.5801   -1.7848  -24.0722 H      1 LIG       0.09000
     11 H5        -66.3630   -2.8884  -24.4552 H      1 LIG       0.09000
     12 H6        -66.5466   -1.6720  -23.1874 H      1 LIG       0.09000
     13 H7        -63.7856   -0.9866  -26.1162 H      1 LIG       0.09000
     14 H8        -64.7230   -2.4832  -26.1919 H      1 LIG       0.09000
     15 H9        -63.0304   -3.9490  -23.2506 H      1 LIG       0.32900
     16 H10       -64.1692   -4.2476  -24.3957 H      1 LIG       0.32900
@<TRIPOS>BOND
      1       1       3 1
      2       1       5 1
      3       2       4 1
      4       2       5 1
      5       3       6 1
      6       4       6 1
      7       1       7 1
      8       1       8 1
      9       2       9 1
     10       2      10 1
     11       3      11 1
     12       3      12 1
     13       4      13 1
     14       4      14 1
     15       5      15 1
     16       5      16 1
@<TRIPOS>ALT_TYPE
CGenFF_4.0_ALT_TYPE_SET
CGenFF_4.0 1 CG324 2 CG324 3 CG321 4 CG321 5 NG3P2 6 OG3C61 7 HGA2 8 HGA2 9 HGA2 10 HGA2 11 HGA2 12 HGA2 13 HGA2 14 HGA2 15 HGP2 16 HGP2
@<TRIPOS>MOLECULE
morpholine
 16 16 0 0 0
****
USER_CHARGES
INVALID_CHARGES
Pose:  47 Cluster:  47 Fr_nu:  83717 TotEn:   -22.66
@<TRIPOS>ATOM
      1 C1        -63.2037   -2.4972  -24.4731 C.3    1 LIG       0.20900
      2 C2        -65.0760   -2.0343  -26.0388 C.3    1 LIG       0.20900
      3 C3        -63.0860   -0.9977  -24.2672 C.3    1 LIG      -0.03300
      4 C4        -64.8669   -0.5575  -25.7555 C.3    1 LIG      -0.03300
      5 N1        -64.6168   -2.8091  -24.8462 N.4    1 LIG      -0.45600
      6 O1        -63.4971   -0.2953  -25.4423 O.3    1 LIG      -0.27400
      7 H1        -62.5770   -2.8466  -25.3001 H      1 LIG       0.09000
      8 H2        -62.9725   -3.0593  -23.5644 H      1 LIG       0.09000
      9 H3        -66.1281   -2.2799  -26.2049 H      1 LIG       0.09000
     10 H4        -64.4730   -2.3768  -26.8857 H      1 LIG       0.09000
     11 H5        -63.6778   -0.6578  -23.4090 H      1 LIG       0.09000
     12 H6        -62.0421   -0.7322  -24.0723 H      1 LIG       0.09000
     13 H7        -65.1209    0.0295  -26.6437 H      1 LIG       0.09000
     14 H8        -65.5051   -0.2084  -24.9349 H      1 LIG       0.09000
     15 H9        -64.7093   -3.8169  -25.0333 H      1 LIG       0.32900
     16 H10       -65.2366   -2.6138  -24.0475 H      1 LIG       0.32900
@<TRIPOS>BOND
      1       1       3 1
      2       1       5 1
      3       2       4 1
      4       2       5 1
      5       3       6 1
      6       4       6 1
      7       1       7 1
      8       1       8 1
      9       2       9 1
     10       2      10 1
     11       3      11 1
     12       3      12 1
     13       4      13 1
     14       4      14 1
     15       5      15 1
     16       5      16 1
@<TRIPOS>ALT_TYPE
CGenFF_4.0_ALT_TYPE_SET
CGenFF_4.0 1 CG324 2 CG324 3 CG321 4 CG321 5 NG3P2 6 OG3C61 7 HGA2 8 HGA2 9 HGA2 10 HGA2 11 HGA2 12 HGA2 13 HGA2 14 HGA2 15 HGP2 16 HGP2
@<TRIPOS>MOLECULE
morpholine
 16 16 0 0 0
****
USER_CHARGES
INVALID_CHARGES
Pose:  48 Cluster:  48 Fr_nu: 530857 TotEn:   -18.63
@<TRIPOS>ATOM
      1 C1        -51.3523    2.9436  -32.6233 C.3    1 LIG       0.20900
      2 C2        -52.8759    4.5294  -33.7787 C.3    1 LIG       0.20900
      3 C3        -52.2315    3.0897  -31.3943 C.3    1 LIG      -0.03300
      4 C4        -53.6808    4.5971  -32.4933 C.3    1 LIG      -0.03300
      5 N1        -52.1913    3.2021  -33.8327 N.4    1 LIG      -0.45600
      6 O1        -52.8360    4.3845  -31.3600 O.3    1 LIG      -0.27400
      7 H1        -50.5448    3.6830  -32.6384 H      1 LIG       0.09000
      8 H2        -50.9393    1.9359  -32.7196 H      1 LIG       0.09000
      9 H3        -53.5067    4.6100  -34.6678 H      1 LIG       0.09000
     10 H4        -52.0886    5.2891  -33.8077 H      1 LIG       0.09000
     11 H5        -53.0101    2.3186  -31.3579 H      1 LIG       0.09000
     12 H6        -51.6233    2.9855  -30.4902 H      1 LIG       0.09000
     13 H7        -54.1296    5.5899  -32.3892 H      1 LIG       0.09000
     14 H8        -54.4961    3.8636  -32.4869 H      1 LIG       0.09000
     15 H9        -51.6043    3.1509  -34.6766 H      1 LIG       0.32900
     16 H10       -52.8928    2.4550  -33.9331 H      1 LIG       0.32900
@<TRIPOS>BOND
      1       1       3 1
      2       1       5 1
      3       2       4 1
      4       2       5 1
      5       3       6 1
      6       4       6 1
      7       1       7 1
      8       1       8 1
      9       2       9 1
     10       2      10 1
     11       3      11 1
     12       3      12 1
     13       4      13 1
     14       4      14 1
     15       5      15 1
     16       5      16 1
@<TRIPOS>ALT_TYPE
CGenFF_4.0_ALT_TYPE_SET
CGenFF_4.0 1 CG324 2 CG324 3 CG321 4 CG321 5 NG3P2 6 OG3C61 7 HGA2 8 HGA2 9 HGA2 10 HGA2 11 HGA2 12 HGA2 13 HGA2 14 HGA2 15 HGP2 16 HGP2
@<TRIPOS>MOLECULE
morpholine
 16 16 0 0 0
****
USER_CHARGES
INVALID_CHARGES
Pose:  49 Cluster:  49 Fr_nu: 500514 TotEn:   -16.44
@<TRIPOS>ATOM
      1 C1        -51.7956    3.6258  -32.7470 C.3    1 LIG       0.20900
      2 C2        -51.8968    6.0590  -32.2569 C.3    1 LIG       0.20900
      3 C3        -52.2131    3.3807  -31.3081 C.3    1 LIG      -0.03300
      4 C4        -52.3102    5.6946  -30.8423 C.3    1 LIG      -0.03300
      5 N1        -52.3284    4.9567  -33.1691 N.4    1 LIG      -0.45600
      6 O1        -51.7484    4.4361  -30.4634 O.3    1 LIG      -0.27400
      7 H1        -50.7071    3.6759  -32.8538 H      1 LIG       0.09000
      8 H2        -52.2048    2.8767  -33.4302 H      1 LIG       0.09000
      9 H3        -52.3741    6.9789  -32.6047 H      1 LIG       0.09000
     10 H4        -50.8098    6.1401  -32.3564 H      1 LIG       0.09000
     11 H5        -53.3011    3.2838  -31.2117 H      1 LIG       0.09000
     12 H6        -51.7670    2.4486  -30.9474 H      1 LIG       0.09000
     13 H7        -51.9361    6.4477  -30.1416 H      1 LIG       0.09000
     14 H8        -53.4010    5.6573  -30.7361 H      1 LIG       0.09000
     15 H9        -52.0197    5.1627  -34.1290 H      1 LIG       0.32900
     16 H10       -53.3568    4.9215  -33.2065 H      1 LIG       0.32900
@<TRIPOS>BOND
      1       1       3 1
      2       1       5 1
      3       2       4 1
      4       2       5 1
      5       3       6 1
      6       4       6 1
      7       1       7 1
      8       1       8 1
      9       2       9 1
     10       2      10 1
     11       3      11 1
     12       3      12 1
     13       4      13 1
     14       4      14 1
     15       5      15 1
     16       5      16 1
@<TRIPOS>ALT_TYPE
CGenFF_4.0_ALT_TYPE_SET
CGenFF_4.0 1 CG324 2 CG324 3 CG321 4 CG321 5 NG3P2 6 OG3C61 7 HGA2 8 HGA2 9 HGA2 10 HGA2 11 HGA2 12 HGA2 13 HGA2 14 HGA2 15 HGP2 16 HGP2
@<TRIPOS>MOLECULE
indoline
 18 19 0 0 0
****
USER_CHARGES
INVALID_CHARGES
Pose:   1 Cluster:   1 Fr_nu: 196825 TotEn:   -16.41
@<TRIPOS>ATOM
      1 C1        -71.4392  -26.6495  -43.8744 C.ar   1 LIG      -0.21700
      2 C2        -71.9742  -25.3514  -43.8743 C.ar   1 LIG      -0.19700
      3 C3        -72.0591  -27.6733  -44.5923 C.ar   1 LIG      -0.40000
      4 C4        -73.1406  -25.0604  -44.5873 C.ar   1 LIG      -0.29100
      5 C5        -73.2179  -27.3717  -45.2853 C.ar   1 LIG       0.11100
      6 C6        -73.7662  -26.0866  -45.2730 C.ar   1 LIG       0.28800
      7 C7        -74.0403  -28.2506  -46.1695 C.3    1 LIG      -0.11600
      8 C8        -75.2745  -27.3592  -46.4269 C.3    1 LIG       0.00100
      9 N1        -74.8966  -25.9940  -46.0830 N.pl3  1 LIG      -0.67300
     10 H1        -70.5278  -26.8546  -43.3193 H      1 LIG       0.19600
     11 H2        -71.4710  -24.5637  -43.3199 H      1 LIG       0.19600
     12 H3        -71.6360  -28.6715  -44.6102 H      1 LIG       0.20400
     13 H4        -73.5412  -24.0521  -44.5945 H      1 LIG       0.21000
     14 H5        -73.5041  -28.4578  -47.1010 H      1 LIG       0.09000
     15 H6        -74.3198  -29.1850  -45.6746 H      1 LIG       0.09000
     16 H7        -75.6080  -27.4297  -47.4673 H      1 LIG       0.09000
     17 H8        -76.1064  -27.6756  -45.7854 H      1 LIG       0.09000
     18 H9        -75.5660  -25.2435  -45.9820 H      1 LIG       0.32800
@<TRIPOS>BOND
      1       1       2 ar
      2       1       3 ar
      3       2       4 ar
      4       3       5 ar
      5       4       6 ar
      6       5       6 ar
      7       5       7 1
      8       6       9 1
      9       7       8 1
     10       8       9 1
     11       1      10 1
     12       2      11 1
     13       3      12 1
     14       4      13 1
     15       7      14 1
     16       7      15 1
     17       8      16 1
     18       8      17 1
     19       9      18 1
@<TRIPOS>ALT_TYPE
CGenFF_4.0_ALT_TYPE_SET
CGenFF_4.0 1 CG2R61 2 CG2R61 3 CG2R61 4 CG2R61 5 CG2RC0 6 CG2RC0 7 CG3C52 8 CG3C52 9 NG3C51 10 HGR61 11 HGR61 12 HGR61 13 HGR61 14 HGA2 15 HGA2 16 HGA2 17 HGA2 18 HGP1
@<TRIPOS>MOLECULE
indoline
 18 19 0 0 0
****
USER_CHARGES
INVALID_CHARGES
Pose:   2 Cluster:   2 Fr_nu: 471973 TotEn:   -16.18
@<TRIPOS>ATOM
      1 C1        -74.2323  -29.6207  -46.3086 C.ar   1 LIG      -0.21700
      2 C2        -75.3420  -28.7885  -46.5266 C.ar   1 LIG      -0.19700
      3 C3        -73.1508  -29.1774  -45.5459 C.ar   1 LIG      -0.40000
      4 C4        -75.3827  -27.4985  -45.9901 C.ar   1 LIG      -0.29100
      5 C5        -73.2020  -27.8949  -45.0296 C.ar   1 LIG       0.11100
      6 C6        -74.2945  -27.0548  -45.2596 C.ar   1 LIG       0.28800
      7 C7        -72.2220  -27.1984  -44.1433 C.3    1 LIG      -0.11600
      8 C8        -72.7821  -25.7595  -44.1367 C.3    1 LIG       0.00100
      9 N1        -74.1625  -25.8346  -44.5992 N.pl3  1 LIG      -0.67300
     10 H1        -74.2221  -30.6229  -46.7285 H      1 LIG       0.19600
     11 H2        -76.1807  -29.1551  -47.1124 H      1 LIG       0.19600
     12 H3        -72.3022  -29.8260  -45.3594 H      1 LIG       0.20400
     13 H4        -76.2492  -26.8655  -46.1506 H      1 LIG       0.21000
     14 H5        -72.2446  -27.6336  -43.1392 H      1 LIG       0.09000
     15 H6        -71.2070  -27.2291  -44.5493 H      1 LIG       0.09000
     16 H7        -72.7204  -25.3116  -43.1397 H      1 LIG       0.09000
     17 H8        -72.2051  -25.1290  -44.8245 H      1 LIG       0.09000
     18 H9        -74.7016  -25.0222  -44.8653 H      1 LIG       0.32800
@<TRIPOS>BOND
      1       1       2 ar
      2       1       3 ar
      3       2       4 ar
      4       3       5 ar
      5       4       6 ar
      6       5       6 ar
      7       5       7 1
      8       6       9 1
      9       7       8 1
     10       8       9 1
     11       1      10 1
     12       2      11 1
     13       3      12 1
     14       4      13 1
     15       7      14 1
     16       7      15 1
     17       8      16 1
     18       8      17 1
     19       9      18 1
@<TRIPOS>ALT_TYPE
CGenFF_4.0_ALT_TYPE_SET
CGenFF_4.0 1 CG2R61 2 CG2R61 3 CG2R61 4 CG2R61 5 CG2RC0 6 CG2RC0 7 CG3C52 8 CG3C52 9 NG3C51 10 HGR61 11 HGR61 12 HGR61 13 HGR61 14 HGA2 15 HGA2 16 HGA2 17 HGA2 18 HGP1
@<TRIPOS>MOLECULE
indoline
 18 19 0 0 0
****
USER_CHARGES
INVALID_CHARGES
Pose:   3 Cluster:   3 Fr_nu: 227258 TotEn:   -16.09
@<TRIPOS>ATOM
      1 C1        -69.6830  -25.5967  -42.1981 C.ar   1 LIG      -0.21700
      2 C2        -69.7765  -24.2468  -42.5732 C.ar   1 LIG      -0.19700
      3 C3        -70.5793  -26.5386  -42.7053 C.ar   1 LIG      -0.40000
      4 C4        -70.7721  -23.8190  -43.4560 C.ar   1 LIG      -0.29100
      5 C5        -71.5647  -26.0980  -43.5706 C.ar   1 LIG       0.11100
      6 C6        -71.6753  -24.7529  -43.9321 C.ar   1 LIG       0.28800
      7 C7        -72.6028  -26.8906  -44.2951 C.3    1 LIG      -0.11600
      8 C8        -73.4823  -25.7713  -44.8932 C.3    1 LIG       0.00100
      9 N1        -72.6976  -24.5434  -44.8560 N.pl3  1 LIG      -0.67300
     10 H1        -68.8980  -25.9111  -41.5157 H      1 LIG       0.19600
     11 H2        -69.0621  -23.5295  -42.1782 H      1 LIG       0.19600
     12 H3        -70.4958  -27.5848  -42.4328 H      1 LIG       0.20400
     13 H4        -70.8304  -22.7770  -43.7527 H      1 LIG       0.21000
     14 H5        -72.1383  -27.4897  -45.0848 H      1 LIG       0.09000
     15 H6        -73.1771  -27.5304  -43.6191 H      1 LIG       0.09000
     16 H7        -73.7958  -26.0123  -45.9141 H      1 LIG       0.09000
     17 H8        -74.3867  -25.6399  -44.2864 H      1 LIG       0.09000
     18 H9        -73.0953  -23.6277  -45.0140 H      1 LIG       0.32800
@<TRIPOS>BOND
      1       1       2 ar
      2       1       3 ar
      3       2       4 ar
      4       3       5 ar
      5       4       6 ar
      6       5       6 ar
      7       5       7 1
      8       6       9 1
      9       7       8 1
     10       8       9 1
     11       1      10 1
     12       2      11 1
     13       3      12 1
     14       4      13 1
     15       7      14 1
     16       7      15 1
     17       8      16 1
     18       8      17 1
     19       9      18 1
@<TRIPOS>ALT_TYPE
CGenFF_4.0_ALT_TYPE_SET
CGenFF_4.0 1 CG2R61 2 CG2R61 3 CG2R61 4 CG2R61 5 CG2RC0 6 CG2RC0 7 CG3C52 8 CG3C52 9 NG3C51 10 HGR61 11 HGR61 12 HGR61 13 HGR61 14 HGA2 15 HGA2 16 HGA2 17 HGA2 18 HGP1
@<TRIPOS>MOLECULE
indoline
 18 19 0 0 0
****
USER_CHARGES
INVALID_CHARGES
Pose:   4 Cluster:   4 Fr_nu: 421119 TotEn:   -15.88
@<TRIPOS>ATOM
      1 C1        -72.9139  -25.3644  -43.7479 C.ar   1 LIG      -0.21700
      2 C2        -72.2781  -24.2385  -44.2952 C.ar   1 LIG      -0.19700
      3 C3        -72.2756  -26.1395  -42.7786 C.ar   1 LIG      -0.40000
      4 C4        -70.9920  -23.8757  -43.8853 C.ar   1 LIG      -0.29100
      5 C5        -70.9993  -25.7730  -42.3902 C.ar   1 LIG       0.11100
      6 C6        -70.3534  -24.6654  -42.9455 C.ar   1 LIG       0.28800
      7 C7        -70.1229  -26.3829  -41.3458 C.3    1 LIG      -0.11600
      8 C8        -68.7926  -25.6372  -41.5870 C.3    1 LIG       0.00100
      9 N1        -69.1040  -24.4464  -42.3680 N.pl3  1 LIG      -0.67300
     10 H1        -73.9165  -25.6264  -44.0747 H      1 LIG       0.19600
     11 H2        -72.7953  -23.6392  -45.0398 H      1 LIG       0.19600
     12 H3        -72.7732  -26.9973  -42.3400 H      1 LIG       0.20400
     13 H4        -70.5117  -22.9966  -44.3020 H      1 LIG       0.21000
     14 H5        -70.5184  -26.1682  -40.3479 H      1 LIG       0.09000
     15 H6        -70.0064  -27.4613  -41.4858 H      1 LIG       0.09000
     16 H7        -68.3037  -25.3770  -40.6427 H      1 LIG       0.09000
     17 H8        -68.1041  -26.2728  -42.1576 H      1 LIG       0.09000
     18 H9        -68.3985  -23.8810  -42.8198 H      1 LIG       0.32800
@<TRIPOS>BOND
      1       1       2 ar
      2       1       3 ar
      3       2       4 ar
      4       3       5 ar
      5       4       6 ar
      6       5       6 ar
      7       5       7 1
      8       6       9 1
      9       7       8 1
     10       8       9 1
     11       1      10 1
     12       2      11 1
     13       3      12 1
     14       4      13 1
     15       7      14 1
     16       7      15 1
     17       8      16 1
     18       8      17 1
     19       9      18 1
@<TRIPOS>ALT_TYPE
CGenFF_4.0_ALT_TYPE_SET
CGenFF_4.0 1 CG2R61 2 CG2R61 3 CG2R61 4 CG2R61 5 CG2RC0 6 CG2RC0 7 CG3C52 8 CG3C52 9 NG3C51 10 HGR61 11 HGR61 12 HGR61 13 HGR61 14 HGA2 15 HGA2 16 HGA2 17 HGA2 18 HGP1
@<TRIPOS>MOLECULE
indoline
 18 19 0 0 0
****
USER_CHARGES
INVALID_CHARGES
Pose:   5 Cluster:   5 Fr_nu: 735618 TotEn:   -15.32
@<TRIPOS>ATOM
      1 C1        -72.1163  -29.8716  -47.1015 C.ar   1 LIG      -0.21700
      2 C2        -73.2792  -30.2371  -47.7984 C.ar   1 LIG      -0.19700
      3 C3        -72.1242  -28.7834  -46.2277 C.ar   1 LIG      -0.40000
      4 C4        -74.4649  -29.5150  -47.6359 C.ar   1 LIG      -0.29100
      5 C5        -73.3029  -28.0732  -46.0848 C.ar   1 LIG       0.11100
      6 C6        -74.4579  -28.4197  -46.7904 C.ar   1 LIG       0.28800
      7 C7        -73.6016  -26.9185  -45.1857 C.3    1 LIG      -0.11600
      8 C8        -74.9980  -26.4915  -45.6875 C.3    1 LIG       0.00100
      9 N1        -75.5396  -27.6091  -46.4507 N.pl3  1 LIG      -0.67300
     10 H1        -71.2060  -30.4494  -47.2361 H      1 LIG       0.19600
     11 H2        -73.2579  -31.0950  -48.4650 H      1 LIG       0.19600
     12 H3        -71.2327  -28.5124  -45.6732 H      1 LIG       0.20400
     13 H4        -75.3638  -29.8110  -48.1666 H      1 LIG       0.21000
     14 H5        -73.6433  -27.2515  -44.1438 H      1 LIG       0.09000
     15 H6        -72.8732  -26.1106  -45.2989 H      1 LIG       0.09000
     16 H7        -75.6562  -26.2220  -44.8552 H      1 LIG       0.09000
     17 H8        -74.9098  -25.6162  -46.3430 H      1 LIG       0.09000
     18 H9        -76.3553  -27.5312  -47.0425 H      1 LIG       0.32800
@<TRIPOS>BOND
      1       1       2 ar
      2       1       3 ar
      3       2       4 ar
      4       3       5 ar
      5       4       6 ar
      6       5       6 ar
      7       5       7 1
      8       6       9 1
      9       7       8 1
     10       8       9 1
     11       1      10 1
     12       2      11 1
     13       3      12 1
     14       4      13 1
     15       7      14 1
     16       7      15 1
     17       8      16 1
     18       8      17 1
     19       9      18 1
@<TRIPOS>ALT_TYPE
CGenFF_4.0_ALT_TYPE_SET
CGenFF_4.0 1 CG2R61 2 CG2R61 3 CG2R61 4 CG2R61 5 CG2RC0 6 CG2RC0 7 CG3C52 8 CG3C52 9 NG3C51 10 HGR61 11 HGR61 12 HGR61 13 HGR61 14 HGA2 15 HGA2 16 HGA2 17 HGA2 18 HGP1
@<TRIPOS>MOLECULE
indoline
 18 19 0 0 0
****
USER_CHARGES
INVALID_CHARGES
Pose:   6 Cluster:   6 Fr_nu: 387407 TotEn:   -15.17
@<TRIPOS>ATOM
      1 C1        -52.0224    2.9656  -30.2961 C.ar   1 LIG      -0.21700
      2 C2        -51.2706    2.2237  -31.2212 C.ar   1 LIG      -0.19700
      3 C3        -52.8172    4.0320  -30.7191 C.ar   1 LIG      -0.40000
      4 C4        -51.2982    2.5420  -32.5818 C.ar   1 LIG      -0.29100
      5 C5        -52.8267    4.3405  -32.0677 C.ar   1 LIG       0.11100
      6 C6        -52.0654    3.6186  -32.9905 C.ar   1 LIG       0.28800
      7 C7        -53.6213    5.3794  -32.7889 C.3    1 LIG      -0.11600
      8 C8        -52.9930    5.3237  -34.1982 C.3    1 LIG       0.00100
      9 N1        -52.2708    4.0612  -34.2960 N.pl3  1 LIG      -0.67300
     10 H1        -51.9929    2.6986  -29.2432 H      1 LIG       0.19600
     11 H2        -50.6672    1.3886  -30.8754 H      1 LIG       0.19600
     12 H3        -53.4143    4.5930  -30.0089 H      1 LIG       0.20400
     13 H4        -50.7259    1.9560  -33.2934 H      1 LIG       0.21000
     14 H5        -54.6779    5.0946  -32.8181 H      1 LIG       0.09000
     15 H6        -53.5058    6.3700  -32.3399 H      1 LIG       0.09000
     16 H7        -53.7557    5.4073  -34.9791 H      1 LIG       0.09000
     17 H8        -52.2874    6.1537  -34.3277 H      1 LIG       0.09000
     18 H9        -51.6183    3.8533  -35.0393 H      1 LIG       0.32800
@<TRIPOS>BOND
      1       1       2 ar
      2       1       3 ar
      3       2       4 ar
      4       3       5 ar
      5       4       6 ar
      6       5       6 ar
      7       5       7 1
      8       6       9 1
      9       7       8 1
     10       8       9 1
     11       1      10 1
     12       2      11 1
     13       3      12 1
     14       4      13 1
     15       7      14 1
     16       7      15 1
     17       8      16 1
     18       8      17 1
     19       9      18 1
@<TRIPOS>ALT_TYPE
CGenFF_4.0_ALT_TYPE_SET
CGenFF_4.0 1 CG2R61 2 CG2R61 3 CG2R61 4 CG2R61 5 CG2RC0 6 CG2RC0 7 CG3C52 8 CG3C52 9 NG3C51 10 HGR61 11 HGR61 12 HGR61 13 HGR61 14 HGA2 15 HGA2 16 HGA2 17 HGA2 18 HGP1
@<TRIPOS>MOLECULE
indoline
 18 19 0 0 0
****
USER_CHARGES
INVALID_CHARGES
Pose:   7 Cluster:   7 Fr_nu: 498733 TotEn:   -14.69
@<TRIPOS>ATOM
      1 C1        -79.8177  -18.9323  -28.4289 C.ar   1 LIG      -0.21700
      2 C2        -79.1759  -18.0848  -27.5117 C.ar   1 LIG      -0.19700
      3 C3        -79.4173  -20.2620  -28.5679 C.ar   1 LIG      -0.40000
      4 C4        -78.1201  -18.5538  -26.7250 C.ar   1 LIG      -0.29100
      5 C5        -78.3648  -20.7087  -27.7890 C.ar   1 LIG       0.11100
      6 C6        -77.7091  -19.8649  -26.8888 C.ar   1 LIG       0.28800
      7 C7        -77.7796  -22.0797  -27.6960 C.3    1 LIG      -0.11600
      8 C8        -76.5292  -21.8220  -26.8276 C.3    1 LIG       0.00100
      9 N1        -76.7223  -20.5360  -26.1689 N.pl3  1 LIG      -0.67300
     10 H1        -80.6409  -18.5510  -29.0269 H      1 LIG       0.19600
     11 H2        -79.5093  -17.0558  -27.4078 H      1 LIG       0.19600
     12 H3        -79.9253  -20.9234  -29.2609 H      1 LIG       0.20400
     13 H4        -77.6374  -17.8978  -26.0081 H      1 LIG       0.21000
     14 H5        -78.4770  -22.7550  -27.1902 H      1 LIG       0.09000
     15 H6        -77.5079  -22.4778  -28.6778 H      1 LIG       0.09000
     16 H7        -76.3776  -22.6240  -26.0980 H      1 LIG       0.09000
     17 H8        -75.6355  -21.7717  -27.4619 H      1 LIG       0.09000
     18 H9        -75.9810  -20.0426  -25.6909 H      1 LIG       0.32800
@<TRIPOS>BOND
      1       1       2 ar
      2       1       3 ar
      3       2       4 ar
      4       3       5 ar
      5       4       6 ar
      6       5       6 ar
      7       5       7 1
      8       6       9 1
      9       7       8 1
     10       8       9 1
     11       1      10 1
     12       2      11 1
     13       3      12 1
     14       4      13 1
     15       7      14 1
     16       7      15 1
     17       8      16 1
     18       8      17 1
     19       9      18 1
@<TRIPOS>ALT_TYPE
CGenFF_4.0_ALT_TYPE_SET
CGenFF_4.0 1 CG2R61 2 CG2R61 3 CG2R61 4 CG2R61 5 CG2RC0 6 CG2RC0 7 CG3C52 8 CG3C52 9 NG3C51 10 HGR61 11 HGR61 12 HGR61 13 HGR61 14 HGA2 15 HGA2 16 HGA2 17 HGA2 18 HGP1
@<TRIPOS>MOLECULE
indoline
 18 19 0 0 0
****
USER_CHARGES
INVALID_CHARGES
Pose:   8 Cluster:   8 Fr_nu: 203310 TotEn:   -14.64
@<TRIPOS>ATOM
      1 C1        -72.3928  -26.3043  -44.7075 C.ar   1 LIG      -0.21700
      2 C2        -73.6831  -25.7511  -44.6867 C.ar   1 LIG      -0.19700
      3 C3        -72.0432  -27.2559  -45.6668 C.ar   1 LIG      -0.40000
      4 C4        -74.6441  -26.1467  -45.6213 C.ar   1 LIG      -0.29100
      5 C5        -73.0082  -27.6439  -46.5791 C.ar   1 LIG       0.11100
      6 C6        -74.2999  -27.1118  -46.5512 C.ar   1 LIG       0.28800
      7 C7        -72.8880  -28.5873  -47.7308 C.3    1 LIG      -0.11600
      8 C8        -74.3611  -28.7213  -48.1734 C.3    1 LIG       0.00100
      9 N1        -75.0870  -27.5980  -47.5935 N.pl3  1 LIG      -0.67300
     10 H1        -71.6574  -25.9791  -43.9766 H      1 LIG       0.19600
     11 H2        -73.9337  -25.0021  -43.9403 H      1 LIG       0.19600
     12 H3        -71.0412  -27.6689  -45.6971 H      1 LIG       0.20400
     13 H4        -75.6352  -25.7051  -45.6085 H      1 LIG       0.21000
     14 H5        -72.2786  -28.1410  -48.5231 H      1 LIG       0.09000
     15 H6        -72.4731  -29.5532  -47.4290 H      1 LIG       0.09000
     16 H7        -74.4508  -28.7323  -49.2645 H      1 LIG       0.09000
     17 H8        -74.7838  -29.6592  -47.7923 H      1 LIG       0.09000
     18 H9        -76.0960  -27.5438  -47.5710 H      1 LIG       0.32800
@<TRIPOS>BOND
      1       1       2 ar
      2       1       3 ar
      3       2       4 ar
      4       3       5 ar
      5       4       6 ar
      6       5       6 ar
      7       5       7 1
      8       6       9 1
      9       7       8 1
     10       8       9 1
     11       1      10 1
     12       2      11 1
     13       3      12 1
     14       4      13 1
     15       7      14 1
     16       7      15 1
     17       8      16 1
     18       8      17 1
     19       9      18 1
@<TRIPOS>ALT_TYPE
CGenFF_4.0_ALT_TYPE_SET
CGenFF_4.0 1 CG2R61 2 CG2R61 3 CG2R61 4 CG2R61 5 CG2RC0 6 CG2RC0 7 CG3C52 8 CG3C52 9 NG3C51 10 HGR61 11 HGR61 12 HGR61 13 HGR61 14 HGA2 15 HGA2 16 HGA2 17 HGA2 18 HGP1
@<TRIPOS>MOLECULE
indoline
 18 19 0 0 0
****
USER_CHARGES
INVALID_CHARGES
Pose:   9 Cluster:   9 Fr_nu: 177708 TotEn:   -14.53
@<TRIPOS>ATOM
      1 C1        -75.5734  -26.7049  -46.3023 C.ar   1 LIG      -0.21700
      2 C2        -74.4278  -26.5157  -45.5128 C.ar   1 LIG      -0.19700
      3 C3        -75.5269  -27.5128  -47.4394 C.ar   1 LIG      -0.40000
      4 C4        -73.2178  -27.1269  -45.8532 C.ar   1 LIG      -0.29100
      5 C5        -74.3197  -28.1032  -47.7683 C.ar   1 LIG       0.11100
      6 C6        -73.1714  -27.9028  -46.9979 C.ar   1 LIG       0.28800
      7 C7        -74.0077  -29.0476  -48.8826 C.3    1 LIG      -0.11600
      8 C8        -72.4683  -29.1289  -48.7947 C.3    1 LIG       0.00100
      9 N1        -72.0875  -28.6367  -47.4765 N.pl3  1 LIG      -0.67300
     10 H1        -76.5065  -26.2266  -46.0176 H      1 LIG       0.19600
     11 H2        -74.4857  -25.8934  -44.6238 H      1 LIG       0.19600
     12 H3        -76.4156  -27.6765  -48.0387 H      1 LIG       0.20400
     13 H4        -72.3397  -26.9879  -45.2312 H      1 LIG       0.21000
     14 H5        -74.4645  -30.0236  -48.6901 H      1 LIG       0.09000
     15 H6        -74.3316  -28.6597  -49.8526 H      1 LIG       0.09000
     16 H7        -72.1127  -30.1517  -48.9555 H      1 LIG       0.09000
     17 H8        -72.0143  -28.4907  -49.5629 H      1 LIG       0.09000
     18 H9        -71.1355  -28.4092  -47.2248 H      1 LIG       0.32800
@<TRIPOS>BOND
      1       1       2 ar
      2       1       3 ar
      3       2       4 ar
      4       3       5 ar
      5       4       6 ar
      6       5       6 ar
      7       5       7 1
      8       6       9 1
      9       7       8 1
     10       8       9 1
     11       1      10 1
     12       2      11 1
     13       3      12 1
     14       4      13 1
     15       7      14 1
     16       7      15 1
     17       8      16 1
     18       8      17 1
     19       9      18 1
@<TRIPOS>ALT_TYPE
CGenFF_4.0_ALT_TYPE_SET
CGenFF_4.0 1 CG2R61 2 CG2R61 3 CG2R61 4 CG2R61 5 CG2RC0 6 CG2RC0 7 CG3C52 8 CG3C52 9 NG3C51 10 HGR61 11 HGR61 12 HGR61 13 HGR61 14 HGA2 15 HGA2 16 HGA2 17 HGA2 18 HGP1
@<TRIPOS>MOLECULE
indoline
 18 19 0 0 0
****
USER_CHARGES
INVALID_CHARGES
Pose:  10 Cluster:  10 Fr_nu: 184201 TotEn:   -14.34
@<TRIPOS>ATOM
      1 C1        -73.2099  -30.7326  -45.3013 C.ar   1 LIG      -0.21700
      2 C2        -72.9214  -30.0448  -44.1116 C.ar   1 LIG      -0.19700
      3 C3        -73.7670  -30.0629  -46.3917 C.ar   1 LIG      -0.40000
      4 C4        -73.1921  -28.6787  -43.9937 C.ar   1 LIG      -0.29100
      5 C5        -74.0377  -28.7129  -46.2562 C.ar   1 LIG       0.11100
      6 C6        -73.7713  -28.0272  -45.0683 C.ar   1 LIG       0.28800
      7 C7        -74.5717  -27.7548  -47.2699 C.3    1 LIG      -0.11600
      8 C8        -74.8281  -26.5024  -46.4040 C.3    1 LIG       0.00100
      9 N1        -74.0657  -26.6690  -45.1727 N.pl3  1 LIG      -0.67300
     10 H1        -72.9862  -31.7932  -45.3759 H      1 LIG       0.19600
     11 H2        -72.4760  -30.5798  -43.2771 H      1 LIG       0.19600
     12 H3        -73.9713  -30.5880  -47.3181 H      1 LIG       0.20400
     13 H4        -72.9539  -28.1500  -43.0766 H      1 LIG       0.21000
     14 H5        -73.8159  -27.5548  -48.0361 H      1 LIG       0.09000
     15 H6        -75.4952  -28.1166  -47.7307 H      1 LIG       0.09000
     16 H7        -74.5389  -25.5870  -46.9303 H      1 LIG       0.09000
     17 H8        -75.8950  -26.4267  -46.1601 H      1 LIG       0.09000
     18 H9        -74.1981  -26.0869  -44.3572 H      1 LIG       0.32800
@<TRIPOS>BOND
      1       1       2 ar
      2       1       3 ar
      3       2       4 ar
      4       3       5 ar
      5       4       6 ar
      6       5       6 ar
      7       5       7 1
      8       6       9 1
      9       7       8 1
     10       8       9 1
     11       1      10 1
     12       2      11 1
     13       3      12 1
     14       4      13 1
     15       7      14 1
     16       7      15 1
     17       8      16 1
     18       8      17 1
     19       9      18 1
@<TRIPOS>ALT_TYPE
CGenFF_4.0_ALT_TYPE_SET
CGenFF_4.0 1 CG2R61 2 CG2R61 3 CG2R61 4 CG2R61 5 CG2RC0 6 CG2RC0 7 CG3C52 8 CG3C52 9 NG3C51 10 HGR61 11 HGR61 12 HGR61 13 HGR61 14 HGA2 15 HGA2 16 HGA2 17 HGA2 18 HGP1
@<TRIPOS>MOLECULE
indoline
 18 19 0 0 0
****
USER_CHARGES
INVALID_CHARGES
Pose:  11 Cluster:  11 Fr_nu: 356711 TotEn:   -14.01
@<TRIPOS>ATOM
      1 C1        -55.1091   -6.5229  -51.0981 C.ar   1 LIG      -0.21700
      2 C2        -56.4258   -6.9784  -50.9248 C.ar   1 LIG      -0.19700
      3 C3        -54.0495   -7.4275  -51.1809 C.ar   1 LIG      -0.40000
      4 C4        -56.7006   -8.3452  -50.8253 C.ar   1 LIG      -0.29100
      5 C5        -54.3366   -8.7764  -51.0714 C.ar   1 LIG       0.11100
      6 C6        -55.6423   -9.2350  -50.8789 C.ar   1 LIG       0.28800
      7 C7        -53.4140   -9.9459  -51.1812 C.3    1 LIG      -0.11600
      8 C8        -54.3357  -11.1063  -50.7478 C.3    1 LIG       0.00100
      9 N1        -55.7082  -10.6270  -50.8555 N.pl3  1 LIG      -0.67300
     10 H1        -54.9163   -5.4566  -51.1799 H      1 LIG       0.19600
     11 H2        -57.2399   -6.2603  -50.8751 H      1 LIG       0.19600
     12 H3        -53.0346   -7.0785  -51.3353 H      1 LIG       0.20400
     13 H4        -57.7219   -8.6915  -50.7054 H      1 LIG       0.21000
     14 H5        -53.0847  -10.0716  -52.2176 H      1 LIG       0.09000
     15 H6        -52.5511   -9.8524  -50.5158 H      1 LIG       0.09000
     16 H7        -54.1753  -11.9958  -51.3655 H      1 LIG       0.09000
     17 H8        -54.1300  -11.3798  -49.7055 H      1 LIG       0.09000
     18 H9        -56.4981  -11.1177  -50.4598 H      1 LIG       0.32800
@<TRIPOS>BOND
      1       1       2 ar
      2       1       3 ar
      3       2       4 ar
      4       3       5 ar
      5       4       6 ar
      6       5       6 ar
      7       5       7 1
      8       6       9 1
      9       7       8 1
     10       8       9 1
     11       1      10 1
     12       2      11 1
     13       3      12 1
     14       4      13 1
     15       7      14 1
     16       7      15 1
     17       8      16 1
     18       8      17 1
     19       9      18 1
@<TRIPOS>ALT_TYPE
CGenFF_4.0_ALT_TYPE_SET
CGenFF_4.0 1 CG2R61 2 CG2R61 3 CG2R61 4 CG2R61 5 CG2RC0 6 CG2RC0 7 CG3C52 8 CG3C52 9 NG3C51 10 HGR61 11 HGR61 12 HGR61 13 HGR61 14 HGA2 15 HGA2 16 HGA2 17 HGA2 18 HGP1
@<TRIPOS>MOLECULE
indoline
 18 19 0 0 0
****
USER_CHARGES
INVALID_CHARGES
Pose:  12 Cluster:  12 Fr_nu: 214423 TotEn:   -13.54
@<TRIPOS>ATOM
      1 C1        -71.7318  -29.3777  -44.1023 C.ar   1 LIG      -0.21700
      2 C2        -72.3893  -30.4789  -44.6736 C.ar   1 LIG      -0.19700
      3 C3        -72.2574  -28.0912  -44.2315 C.ar   1 LIG      -0.40000
      4 C4        -73.5784  -30.3081  -45.3880 C.ar   1 LIG      -0.29100
      5 C5        -73.4300  -27.9373  -44.9493 C.ar   1 LIG       0.11100
      6 C6        -74.0783  -29.0264  -45.5372 C.ar   1 LIG       0.28800
      7 C7        -74.2293  -26.6987  -45.1900 C.3    1 LIG      -0.11600
      8 C8        -75.2625  -27.1956  -46.2242 C.3    1 LIG       0.00100
      9 N1        -75.2681  -28.6519  -46.1589 N.pl3  1 LIG      -0.67300
     10 H1        -70.8118  -29.5316  -43.5450 H      1 LIG       0.19600
     11 H2        -71.9722  -31.4750  -44.5521 H      1 LIG       0.19600
     12 H3        -71.7619  -27.2424  -43.7735 H      1 LIG       0.20400
     13 H4        -74.0889  -31.1649  -45.8152 H      1 LIG       0.21000
     14 H5        -74.7208  -26.3802  -44.2652 H      1 LIG       0.09000
     15 H6        -73.6179  -25.8876  -45.5955 H      1 LIG       0.09000
     16 H7        -76.2572  -26.7846  -46.0241 H      1 LIG       0.09000
     17 H8        -74.9656  -26.8810  -47.2323 H      1 LIG       0.09000
     18 H9        -75.7145  -29.2350  -46.8533 H      1 LIG       0.32800
@<TRIPOS>BOND
      1       1       2 ar
      2       1       3 ar
      3       2       4 ar
      4       3       5 ar
      5       4       6 ar
      6       5       6 ar
      7       5       7 1
      8       6       9 1
      9       7       8 1
     10       8       9 1
     11       1      10 1
     12       2      11 1
[truncated: 3,034,535 more chars]
