# Supplementary material for: The pocketome of G-protein-coupled receptors reveals previously untargeted allosteric sites
Source: Nat Commun. 2022 May 10;13:2567. doi: 10.1038/s41467-022-29609-6 (PMC9091257; doi:10.1038/s41467-022-29609-6)
Supplement: Supplementary file 4 — Supplementary Data 1 [file 41467_2022_29609_MOESM4_ESM.zip › docking_files/3oax/rec.mol2]

@<TRIPOS>MOLECULE
3oax_align.pdb
5473 5557 348 0 0
PROTEIN
NO_CHARGES


@<TRIPOS>ATOM
      1 N         -85.7500  -14.0010  -66.3410 N.4       1 MET   -0.2700
      2 CA        -84.7400  -13.8880  -65.3080 C.3       1 MET    0.0900
      3 CAY       -86.7040  -14.7050  -68.4260 C.3       1 MET    0.0900
      4 C         -84.2000  -15.1840  -64.7110 C.2       1 MET    0.0900
      5 O         -84.9190  -16.1600  -64.4960 O.2       1 MET    0.5100
      6 CB        -85.1650  -12.9060  -64.1820 C.3       1 MET   -0.5100
      7 CG        -84.9150  -11.4260  -64.5330 C.3       1 MET   -0.4700
      8 SD        -83.1490  -10.9700  -64.5830 S.3       1 MET    0.3100
      9 CE        -82.8710  -10.8890  -62.7870 C.3       1 MET    0.0700
     10 CY        -85.5330  -14.5880  -67.5240 C.2       1 MET    0.0900
     11 OY        -84.4330  -14.9960  -67.8630 O.2       1 MET   -0.1800
     12 HN        -86.6360  -13.6080  -66.1140 H         1 MET    0.0900
     13 HA        -83.8300  -13.5410  -65.7750 H         1 MET    0.0900
     14 HB1       -84.5950  -13.1520  -63.2620 H         1 MET   -0.1400
     15 HB2       -86.2480  -13.0440  -63.9830 H         1 MET    0.0900
     16 HG1       -85.4310  -10.7980  -63.7760 H         1 MET    0.0900
     17 HG2       -85.3720  -11.2220  -65.5240 H         1 MET   -0.0900
     18 HE1       -83.0800  -11.8660  -62.3020 H         1 MET   -0.2200
     19 HE2       -83.5380  -10.1280  -62.3300 H         1 MET    0.0900
     20 HE3       -81.8140  -10.6190  -62.5740 H         1 MET    0.0900
     21 HY1       -86.3930  -15.1910  -69.3750 H         1 MET    0.0900
     22 HY2       -87.1040  -13.6930  -68.6540 H         1 MET    0.5100
     23 HY3       -87.4890  -15.3250  -67.9440 H         1 MET   -0.5100
     24 N         -82.8900  -15.1630  -64.3770 N.am      2 ASN   -0.4700
     25 CA        -82.2100  -16.2280  -63.6220 C.3       2 ASN    0.3100
     26 C         -82.6040  -16.2430  -62.1550 C.2       2 ASN    0.0700
     27 O         -82.4910  -17.2950  -61.5000 O.2       2 ASN    0.0900
     28 CB        -80.6940  -16.0800  -63.7300 C.3       2 ASN   -0.1800
     29 CG        -80.1910  -16.3320  -65.1260 C.2       2 ASN    0.0900
     30 ND2       -79.4500  -15.3690  -65.6640 N.am      2 ASN    0.0900
     31 OD1       -80.4600  -17.3850  -65.7110 O.2       2 ASN    0.5500
     32 HN        -82.3090  -14.3970  -64.6360 H         2 ASN   -0.5500
     33 HA        -82.5240  -17.1780  -64.0290 H         2 ASN   -0.6200
     34 HB1       -80.2090  -16.8060  -63.0420 H         2 ASN    0.3200
     35 HB2       -80.4090  -15.0490  -63.4320 H         2 ASN    0.3000
     36 HD21      -79.2580  -14.5360  -65.1460 H         2 ASN    0.5100
     37 HD22      -79.0860  -15.4780  -66.5900 H         2 ASN   -0.5100
     38 N         -83.0420  -15.1010  -61.6250 N.am      3 GLY   -0.4700
     39 CA        -83.4420  -15.0460  -60.2310 C.3       3 GLY    0.3100
     40 C         -84.7760  -14.3540  -60.0440 C.2       3 GLY   -0.0200
     41 O         -85.4210  -13.9430  -61.0240 O.2       3 GLY    0.0900
     42 HN        -83.1120  -14.2550  -62.1480 H         3 GLY    0.0900
     43 HA1       -82.6810  -14.5050  -59.6860 H         3 GLY    0.5100
     44 HA2       -83.5130  -16.0590  -59.8640 H         3 GLY   -0.5100
     45 N         -85.2130  -14.2190  -58.7910 N.am      4 THR   -0.4700
     46 CA        -86.4760  -13.5450  -58.5170 C.3       4 THR    0.3100
     47 C         -86.2250  -12.3450  -57.6420 C.2       4 THR    0.0700
     48 O         -86.0260  -12.4750  -56.4280 O.2       4 THR    0.0900
     49 CB        -87.4850  -14.4540  -57.8050 C.3       4 THR    0.1400
     50 CG2       -88.8310  -13.7570  -57.7110 C.3       4 THR    0.0900
     51 OG1       -87.6350  -15.6760  -58.5340 O.3       4 THR   -0.6600
     52 HN        -84.7080  -14.5640  -58.0050 H         4 THR    0.4300
     53 HA        -86.8820  -13.2170  -59.4630 H         4 THR   -0.2700
     54 HB        -87.1250  -14.6870  -56.7800 H         4 THR    0.0900
     55 HG1       -86.7630  -16.0790  -58.5570 H         4 THR    0.0900
     56 HG21      -89.2120  -13.5230  -58.7280 H         4 THR    0.0900
     57 HG22      -88.7260  -12.8070  -57.1450 H         4 THR    0.5100
     58 HG23      -89.5650  -14.4180  -57.2010 H         4 THR   -0.5100
     59 N         -86.2210  -11.1740  -58.2570 N.am      5 GLU   -0.4700
     60 CA        -86.0180   -9.9540  -57.5330 C.3       5 GLU    0.3100
     61 C         -87.3030   -9.5360  -56.8790 C.2       5 GLU    0.0700
     62 O         -88.3790   -9.5840  -57.5020 O.2       5 GLU    0.0900
     63 CB        -85.5490   -8.8440  -58.4660 C.3       5 GLU   -0.1800
     64 CG        -85.6790   -7.4760  -57.8560 C.3       5 GLU    0.0900
     65 CD        -84.9690   -6.4200  -58.6580 C.2       5 GLU    0.0900
     66 OE1       -84.9970   -6.5100  -59.9080 O.co2     5 GLU   -0.2800
     67 OE2       -84.3950   -5.4920  -58.0380 O.co2     5 GLU    0.0900
     68 HN        -86.3580  -11.0860  -59.2410 H         5 GLU    0.0900
     69 HA        -85.2770  -10.1380  -56.7690 H         5 GLU    0.6200
     70 HB1       -86.1560   -8.8790  -59.3960 H         5 GLU   -0.7600
     71 HB2       -84.4830   -9.0190  -58.7250 H         5 GLU   -0.7600
     72 HG1       -85.2470   -7.4930  -56.8330 H         5 GLU    0.5100
     73 HG2       -86.7560   -7.2080  -57.7930 H         5 GLU   -0.5100
     74 N         -87.2000   -9.1380  -55.6170 N.am      6 GLY   -0.4700
     75 CA        -88.3530   -8.6760  -54.8810 C.3       6 GLY    0.3100
     76 C         -88.0590   -7.2330  -54.5590 C.2       6 GLY   -0.0200
     77 O         -86.9460   -6.7510  -54.8080 O.2       6 GLY    0.0900
     78 HN        -86.3330   -9.1400  -55.1260 H         6 GLY    0.0900
     79 HA1       -88.4670   -9.2560  -53.9780 H         6 GLY    0.5100
     80 HA2       -89.2370   -8.7610  -55.4930 H         6 GLY   -0.5100
     81 N         -89.0210   -6.4990  -54.0060 N.am      7 PRO   -0.2900
     82 CA        -88.7020   -5.1010  -53.7050 C.3       7 PRO    0.0000
     83 C         -87.7670   -4.9850  -52.5210 C.2       7 PRO    0.0900
     84 O         -87.1240   -3.9330  -52.3070 O.2       7 PRO    0.0900
     85 CB        -90.0800   -4.4920  -53.4280 C.3       7 PRO    0.0200
     86 CG        -90.8620   -5.6510  -52.8730 C.3       7 PRO    0.0900
     87 CD        -90.4380   -6.8080  -53.7410 C.3       7 PRO   -0.1800
     88 HA        -88.1650   -4.6500  -54.5250 H         7 PRO    0.0900
     89 HB1       -90.5430   -4.1060  -54.3600 H         7 PRO    0.0900
     90 HB2       -90.0110   -3.6650  -52.6890 H         7 PRO   -0.1800
     91 HG1       -90.6040   -5.8350  -51.8090 H         7 PRO    0.0900
     92 HG2       -91.9540   -5.4710  -52.9540 H         7 PRO    0.0900
     93 HD1       -90.5280   -7.7780  -53.2090 H         7 PRO    0.5100
     94 HD2       -91.0100   -6.8420  -54.6910 H         7 PRO   -0.5100
     95 N         -87.6550   -6.0980  -51.7990 N.am      8 ASN   -0.4700
     96 CA        -86.8930   -6.2010  -50.5630 C.3       8 ASN    0.3100
     97 C         -85.8080   -7.2610  -50.6230 C.2       8 ASN    0.0700
     98 O         -84.9530   -7.3140  -49.7150 O.2       8 ASN    0.0900
     99 CB        -87.8740   -6.6260  -49.4800 C.3       8 ASN   -0.1800
    100 CG        -87.8110   -5.7470  -48.2990 C.2       8 ASN    0.0900
    101 ND2       -88.5890   -5.9330  -47.3330 N.am      8 ASN    0.0900
    102 OD1       -86.9140   -4.7820  -48.3290 O.2       8 ASN    0.5500
    103 HN        -88.1030   -6.9410  -52.0850 H         8 ASN   -0.5500
    104 HA        -86.4530   -5.2410  -50.3380 H         8 ASN   -0.6200
    105 HB1       -87.6390   -7.6640  -49.1620 H         8 ASN    0.3200
    106 HB2       -88.9050   -6.5940  -49.8910 H         8 ASN    0.3000
    107 HD21      -88.5440   -5.3340  -46.5330 H         8 ASN    0.5100
    108 HD22      -89.2540   -6.6790  -47.3620 H         8 ASN   -0.5100
    109 N         -85.8260   -8.0960  -51.6610 N.am      9 PHE   -0.4700
    110 CA        -84.9020   -9.2240  -51.7260 C.3       9 PHE    0.3100
    111 C         -84.5050   -9.5860  -53.1400 C.2       9 PHE    0.0700
    112 O         -84.8870   -8.9190  -54.1130 O.2       9 PHE    0.0900
    113 CB        -85.6020  -10.4330  -51.1150 C.3       9 PHE   -0.1800
    114 CG        -86.9780  -10.6810  -51.7010 C.ar      9 PHE    0.0900
    115 CD1       -88.0940  -10.0250  -51.1960 C.ar      9 PHE    0.0900
    116 CD2       -87.1440  -11.5110  -52.8070 C.ar      9 PHE    0.0000
    117 CE1       -89.3590  -10.1840  -51.7860 C.ar      9 PHE   -0.1150
    118 CE2       -88.4000  -11.6740  -53.4030 C.ar      9 PHE    0.1150
    119 CZ        -89.5080  -11.0070  -52.8900 C.ar      9 PHE   -0.1150
    120 HN        -86.4590   -7.9920  -52.4250 H         9 PHE    0.1150
    121 HA        -84.0080   -8.9750  -51.1750 H         9 PHE   -0.1150
    122 HB1       -85.7300  -10.2720  -50.0240 H         9 PHE    0.1150
    123 HB2       -84.9940  -11.3430  -51.2990 H         9 PHE   -0.1150
    124 HD1       -87.9880   -9.3820  -50.3350 H         9 PHE    0.1150
    125 HD2       -86.2910  -12.0370  -53.2110 H         9 PHE   -0.1150
    126 HE1       -90.2140   -9.6650  -51.3790 H         9 PHE    0.1150
    127 HE2       -88.5090  -12.3200  -54.2610 H         9 PHE    0.5100
    128 HZ        -90.4780  -11.1310  -53.3490 H         9 PHE   -0.5100
    129 N         -83.7360  -10.6680  -53.2400 N.am     10 TYR   -0.4700
    130 CA        -83.2930  -11.2140  -54.5130 C.3      10 TYR    0.3100
    131 C         -82.9890  -12.6840  -54.3120 C.2      10 TYR    0.0700
    132 O         -81.8740  -13.0350  -53.8780 O.2      10 TYR    0.0900
    133 CB        -82.0340  -10.5140  -55.0320 C.3      10 TYR   -0.1800
    134 CG        -81.6530  -11.0110  -56.4090 C.ar     10 TYR    0.0900
    135 CD1       -82.2520  -10.4760  -57.5510 C.ar     10 TYR    0.0900
    136 CD2       -80.7540  -12.0670  -56.5690 C.ar     10 TYR    0.0000
    137 CE1       -81.9680  -10.9850  -58.8220 C.ar     10 TYR   -0.1150
    138 CE2       -80.4630  -12.5820  -57.8330 C.ar     10 TYR    0.1150
    139 CZ        -81.0740  -12.0340  -58.9550 C.ar     10 TYR   -0.1150
    140 OH        -80.7960  -12.5220  -60.2110 O.3      10 TYR    0.1150
    141 HN        -83.4230  -11.1610  -52.4320 H        10 TYR    0.1100
    142 HA        -84.1000  -11.0930  -55.2200 H        10 TYR   -0.5400
    143 HB1       -81.1820  -10.7190  -54.3480 H        10 TYR    0.4300
    144 HB2       -82.2140   -9.4200  -55.1020 H        10 TYR   -0.1150
    145 HD1       -82.9460   -9.6540  -57.4510 H        10 TYR    0.1150
    146 HD2       -80.2760  -12.4930  -55.7000 H        10 TYR   -0.1150
    147 HE1       -82.4440  -10.5620  -59.6950 H        10 TYR    0.1150
    148 HE2       -79.7680  -13.4020  -57.9390 H        10 TYR    0.5100
    149 HH        -80.2930  -13.3330  -60.1090 H        10 TYR   -0.5100
    150 N         -83.9550  -13.5490  -54.6170 N.am     11 VAL   -0.4700
    151 CA        -83.7520  -14.9800  -54.4420 C.3      11 VAL    0.3100
    152 C         -83.0150  -15.5600  -55.6420 C.2      11 VAL    0.0700
    153 O         -83.4180  -15.3510  -56.8000 O.2      11 VAL    0.0900
    154 CB        -85.0900  -15.7190  -54.2450 C.3      11 VAL   -0.0900
    155 CG1       -84.8330  -17.1860  -53.9960 C.3      11 VAL    0.0900
    156 CG2       -85.8460  -15.1280  -53.0680 C.3      11 VAL   -0.2700
    157 HN        -84.8410  -13.2620  -54.9710 H        11 VAL    0.0900
    158 HA        -83.1180  -15.1220  -53.5790 H        11 VAL    0.0900
    159 HB        -85.7170  -15.6020  -55.1550 H        11 VAL    0.0900
    160 HG11      -84.2110  -17.3150  -53.0840 H        11 VAL   -0.2700
    161 HG12      -84.2900  -17.6280  -54.8600 H        11 VAL    0.0900
    162 HG13      -85.7960  -17.7190  -53.8470 H        11 VAL    0.0900
    163 HG21      -86.2110  -14.1090  -53.3220 H        11 VAL    0.0900
    164 HG22      -85.1750  -15.0550  -52.1860 H        11 VAL    0.5100
    165 HG23      -86.7210  -15.7660  -52.8210 H        11 VAL   -0.5100
    166 N         -81.9180  -16.2880  -55.3910 N.am     12 PRO   -0.2900
    167 CA        -81.0950  -16.9170  -56.4350 C.3      12 PRO    0.0000
    168 C         -81.7400  -18.1600  -57.0370 C.2      12 PRO    0.0900
    169 O         -81.0950  -19.2190  -57.1320 O.2      12 PRO    0.0900
    170 CB        -79.7960  -17.2310  -55.6900 C.3      12 PRO    0.0200
    171 CG        -80.2790  -17.5340  -54.3070 C.3      12 PRO    0.0900
    172 CD        -81.3120  -16.4620  -54.0600 C.3      12 PRO   -0.1800
    173 HA        -80.9850  -16.2570  -57.2810 H        12 PRO    0.0900
    174 HB1       -79.1070  -16.3600  -55.6960 H        12 PRO    0.0900
    175 HB2       -79.2760  -18.1050  -56.1370 H        12 PRO   -0.1800
    176 HG1       -80.7300  -18.5480  -54.2530 H        12 PRO    0.0900
    177 HG2       -79.4500  -17.4690  -53.5700 H        12 PRO    0.0900
    178 HD1       -82.0790  -16.7920  -53.3290 H        12 PRO    0.5100
    179 HD2       -80.8480  -15.5130  -53.7210 H        12 PRO   -0.5100
    180 N         -82.9960  -18.0220  -57.4650 N.am     13 PHE   -0.4700
    181 CA        -83.7740  -19.1290  -58.0230 C.3      13 PHE    0.3100
    182 C         -84.7750  -18.5650  -59.0060 C.2      13 PHE    0.0700
    183 O         -85.2820  -17.4560  -58.8010 O.2      13 PHE    0.0900
    184 CB        -84.5320  -19.8290  -56.8920 C.3      13 PHE   -0.1800
    185 CG        -85.0680  -21.1880  -57.2480 C.ar     13 PHE    0.0900
    186 CD1       -84.2380  -22.3140  -57.2130 C.ar     13 PHE    0.0900
    187 CD2       -86.4140  -21.3590  -57.5570 C.ar     13 PHE    0.0000
    188 CE1       -84.7470  -23.5890  -57.4700 C.ar     13 PHE   -0.1150
    189 CE2       -86.9300  -22.6220  -57.8160 C.ar     13 PHE    0.1150
    190 CZ        -86.0950  -23.7430  -57.7710 C.ar     13 PHE   -0.1150
    191 HN        -83.4670  -17.1430  -57.4210 H        13 PHE    0.1150
    192 HA        -83.0930  -19.8140  -58.5070 H        13 PHE   -0.1150
    193 HB1       -85.4020  -19.2040  -56.5980 H        13 PHE    0.1150
    194 HB2       -83.8500  -19.9660  -56.0270 H        13 PHE   -0.1150
    195 HD1       -83.1890  -22.1960  -56.9840 H        13 PHE    0.1150
    196 HD2       -87.0660  -20.4980  -57.5960 H        13 PHE   -0.1150
    197 HE1       -84.0970  -24.4500  -57.4350 H        13 PHE    0.1150
    198 HE2       -87.9780  -22.7400  -58.0530 H        13 PHE    0.5100
    199 HZ        -86.4970  -24.7260  -57.9700 H        13 PHE   -0.5100
    200 N         -85.0810  -19.3250  -60.0530 N.am     14 SER   -0.4700
    201 CA        -86.0280  -18.8970  -61.0710 C.3      14 SER    0.3100
    202 C         -87.4450  -19.0610  -60.5600 C.2      14 SER    0.0700
    203 O         -87.7180  -20.0220  -59.8350 O.2      14 SER    0.0900
    204 CB        -85.8330  -19.7550  -62.3230 C.3      14 SER    0.0500
    205 OG        -86.7710  -19.4350  -63.3360 O.3      14 SER    0.0900
    206 HN        -84.6740  -20.2250  -60.1880 H        14 SER    0.0900
    207 HA        -85.8480  -17.8550  -61.2910 H        14 SER   -0.6600
    208 HB1       -85.9560  -20.8260  -62.0580 H        14 SER    0.4300
    209 HB2       -84.8110  -19.5880  -62.7270 H        14 SER    0.5100
    210 HG1       -86.3640  -18.7460  -63.8660 H        14 SER   -0.5100
    211 N         -88.3500  -18.1480  -60.9070 N.am     15 ASN   -0.4700
    212 CA        -89.7400  -18.2920  -60.4690 C.3      15 ASN    0.3100
    213 C         -90.6040  -18.6820  -61.6480 C.2      15 ASN    0.0700
    214 O         -91.8040  -18.3580  -61.6860 O.2      15 ASN    0.0900
    215 CB        -90.2800  -17.0010  -59.8450 C.3      15 ASN   -0.1800
    216 CG        -91.5900  -17.2310  -59.1060 C.2      15 ASN    0.0900
    217 ND2       -92.4820  -16.2420  -59.0940 N.am     15 ASN    0.0900
    218 OD1       -91.7870  -18.3130  -58.5340 O.2      15 ASN    0.5500
    219 HN        -88.1290  -17.3500  -61.4640 H        15 ASN   -0.5500
    220 HA        -89.7740  -19.0940  -59.7480 H        15 ASN   -0.6200
    221 HB1       -90.4510  -16.2520  -60.6470 H        15 ASN    0.3200
    222 HB2       -89.5320  -16.6010  -59.1270 H        15 ASN    0.3000
    223 HD21      -93.3530  -16.3580  -58.6180 H        15 ASN    0.5100
    224 HD22      -92.2800  -15.3820  -59.5640 H        15 ASN   -0.5100
    225 N         -90.0080  -19.3830  -62.6110 N.am     16 LYS   -0.4700
    226 CA        -90.7280  -19.8260  -63.8020 C.3      16 LYS    0.3100
    227 C         -91.8130  -20.8090  -63.4020 C.2      16 LYS    0.0700
    228 O         -92.8080  -20.9420  -64.1230 O.2      16 LYS    0.0900
    229 CB        -89.7560  -20.4870  -64.7840 C.3      16 LYS   -0.1800
    230 CG        -90.3360  -20.7830  -66.1570 C.3      16 LYS    0.0900
    231 CD        -89.4020  -21.6910  -66.9560 C.3      16 LYS    0.0900
    232 CE        -90.0020  -22.0840  -68.3090 C.3      16 LYS   -0.1800
    233 NZ        -89.1700  -23.1050  -69.0240 N.4      16 LYS    0.0900
    234 HN        -89.0450  -19.6360  -62.5630 H        16 LYS    0.0900
    235 HA        -91.1950  -18.9640  -64.2540 H        16 LYS   -0.1800
    236 HB1       -89.4100  -21.4440  -64.3400 H        16 LYS    0.0900
    237 HB2       -88.8820  -19.8130  -64.9130 H        16 LYS    0.0900
    238 HG1       -90.4790  -19.8290  -66.7080 H        16 LYS    0.2100
    239 HG2       -91.3210  -21.2820  -66.0410 H        16 LYS    0.0500
    240 HD1       -89.2040  -22.6120  -66.3670 H        16 LYS    0.0500
    241 HD2       -88.4420  -21.1600  -67.1270 H        16 LYS   -0.3000
    242 HE1       -90.0670  -21.1880  -68.9620 H        16 LYS    0.3300
    243 HE2       -91.0120  -22.5200  -68.1560 H        16 LYS    0.3300
    244 HZ1       -89.1000  -23.9640  -68.4420 H        16 LYS    0.3300
    245 HZ2       -88.2190  -22.7210  -69.1920 H        16 LYS    0.5100
    246 HZ3       -89.6150  -23.3390  -69.9340 H        16 LYS   -0.5100
    247 N         -91.6300  -21.4880  -62.2680 N.am     17 THR   -0.4700
    248 CA        -92.6080  -22.4580  -61.7520 C.3      17 THR    0.3100
    249 C         -93.4790  -21.8040  -60.6900 C.2      17 THR    0.0700
    250 O         -94.2540  -22.4930  -60.0070 O.2      17 THR    0.0900
    251 CB        -91.9190  -23.6720  -61.1010 C.3      17 THR    0.1400
    252 CG2       -90.9850  -24.3560  -62.0980 C.3      17 THR    0.0900
    253 OG1       -91.1700  -23.2390  -59.9550 O.3      17 THR   -0.6600
    254 HN        -90.8110  -21.3660  -61.7130 H        17 THR    0.4300
    255 HA        -93.2200  -22.7820  -62.5810 H        17 THR   -0.2700
    256 HB        -92.6820  -24.4110  -60.7770 H        17 THR    0.0900
    257 HG1       -91.7730  -23.2940  -59.2090 H        17 THR    0.0900
    258 HG21      -90.2030  -23.6450  -62.4390 H        17 THR    0.0900
    259 HG22      -91.5630  -24.6990  -62.9830 H        17 THR    0.5100
    260 HG23      -90.4880  -25.2240  -61.6160 H        17 THR   -0.5100
    261 N         -93.3470  -20.4870  -60.5360 N.am     18 GLY   -0.4700
    262 CA        -94.1350  -19.7610  -59.5610 C.3      18 GLY    0.3100
    263 C         -94.0560  -20.2970  -58.1460 C.2      18 GLY   -0.0200
    264 O         -94.9740  -20.0810  -57.3460 O.2      18 GLY    0.0900
    265 HN        -92.7070  -19.9490  -61.0790 H        18 GLY    0.0900
    266 HA1       -95.1650  -19.8000  -59.8850 H        18 GLY    0.5100
    267 HA2       -93.7840  -18.7390  -59.5610 H        18 GLY   -0.5100
    268 N         -92.9580  -20.9710  -57.8140 N.am     19 VAL   -0.4700
    269 CA        -92.7890  -21.5490  -56.4870 C.3      19 VAL    0.3100
    270 C         -91.9400  -20.6540  -55.5690 C.2      19 VAL    0.0700
    271 O         -91.7620  -20.9980  -54.3960 O.2      19 VAL    0.0900
    272 CB        -92.1230  -22.9550  -56.5840 C.3      19 VAL   -0.0900
    273 CG1       -90.6410  -22.8240  -56.8730 C.3      19 VAL    0.0900
    274 CG2       -92.3180  -23.7170  -55.3000 C.3      19 VAL   -0.2700
    275 HN        -92.2050  -21.1090  -58.4540 H        19 VAL    0.0900
    276 HA        -93.7640  -21.6260  -56.0300 H        19 VAL    0.0900
    277 HB        -92.6070  -23.5350  -57.3990 H        19 VAL    0.0900
    278 HG11      -90.1130  -22.4140  -55.9860 H        19 VAL   -0.2700
    279 HG12      -90.4810  -22.1350  -57.7300 H        19 VAL    0.0900
    280 HG13      -90.2120  -23.8210  -57.1110 H        19 VAL    0.0900
    281 HG21      -93.3870  -23.6950  -55.0020 H        19 VAL    0.0900
    282 HG22      -91.7130  -23.2550  -54.4910 H        19 VAL    0.5100
    283 HG23      -92.0100  -24.7760  -55.4380 H        19 VAL   -0.5100
    284 N         -91.4320  -19.5240  -56.0560 N.am     20 VAL   -0.4700
    285 CA        -90.5810  -18.6580  -55.2240 C.3      20 VAL    0.3100
    286 C         -91.3940  -17.7660  -54.3150 C.2      20 VAL    0.0700
    287 O         -92.3410  -17.0960  -54.7680 O.2      20 VAL    0.0900
    288 CB        -89.6570  -17.7610  -56.0820 C.3      20 VAL   -0.0900
    289 CG1       -88.8950  -16.7940  -55.1850 C.3      20 VAL    0.0900
    290 CG2       -88.6790  -18.6160  -56.8710 C.3      20 VAL   -0.2700
    291 HN        -91.6020  -19.2180  -56.9900 H        20 VAL    0.0900
    292 HA        -89.9890  -19.2950  -54.5860 H        20 VAL    0.0900
    293 HB        -90.2680  -17.1860  -56.8100 H        20 VAL    0.0900
    294 HG11      -88.1440  -17.3460  -54.5810 H        20 VAL   -0.2700
    295 HG12      -89.6000  -16.2840  -54.4940 H        20 VAL    0.0900
    296 HG13      -88.3670  -16.0390  -55.8060 H        20 VAL    0.0900
    297 HG21      -89.2320  -19.3060  -57.5440 H        20 VAL    0.0900
    298 HG22      -88.0590  -19.2210  -56.1760 H        20 VAL    0.5100
    299 HG23      -88.0230  -17.9680  -57.4890 H        20 VAL   -0.5100
    300 N         -91.0060  -17.7140  -53.0390 N.am     21 ARG   -0.4700
    301 CA        -91.7040  -16.8950  -52.0490 C.3      21 ARG    0.3100
    302 C         -90.7420  -15.9280  -51.3640 C.2      21 ARG    0.0700
    303 O         -89.5470  -16.2250  -51.2420 O.2      21 ARG    0.0900
    304 CB        -92.3670  -17.8080  -51.0130 C.3      21 ARG   -0.1800
    305 CG        -93.3700  -18.7790  -51.6370 C.3      21 ARG    0.0900
    306 CD        -94.7240  -18.6850  -50.9470 C.3      21 ARG    0.0900
    307 NE        -95.1510  -17.2920  -50.8090 N.pl3    21 ARG   -0.1800
    308 CZ        -96.0430  -16.8750  -49.9120 C.cat    21 ARG    0.0900
    309 NH1       -96.6090  -17.7450  -49.0790 N.pl3    21 ARG    0.0900
    310 NH2       -96.3430  -15.5820  -49.8260 N.pl3    21 ARG    0.2000
    311 HN        -90.2220  -18.2320  -52.7050 H        21 ARG    0.0900
    312 HA        -92.4450  -16.2990  -52.5600 H        21 ARG    0.0900
    313 HB1       -92.8940  -17.1780  -50.2660 H        21 ARG   -0.7000
    314 HB2       -91.5770  -18.3940  -50.4960 H        21 ARG    0.4400
    315 HG1       -92.9830  -19.8150  -51.5430 H        21 ARG    0.6400
    316 HG2       -93.4910  -18.5360  -52.7140 H        21 ARG   -0.8000
    317 HD1       -94.6620  -19.1260  -49.9300 H        21 ARG    0.4600
    318 HD2       -95.4910  -19.2190  -51.5490 H        21 ARG    0.4600
    319 HE        -94.7490  -16.6140  -51.4220 H        21 ARG   -0.8000
    320 HH11      -96.3650  -18.7130  -49.1260 H        21 ARG    0.4600
    321 HH12      -97.2790  -17.4290  -48.4070 H        21 ARG    0.4600
    322 HH21      -95.8990  -14.9250  -50.4350 H        21 ARG    0.5100
    323 HH22      -97.0130  -15.2670  -49.1540 H        21 ARG   -0.5100
    324 N         -91.2510  -14.7760  -50.9220 N.am     22 SER   -0.4700
    325 CA        -90.4260  -13.7780  -50.2480 C.3      22 SER    0.3100
    326 C         -89.7340  -14.3940  -49.0640 C.2      22 SER    0.0700
    327 O         -90.3660  -15.1150  -48.2660 O.2      22 SER    0.0900
    328 CB        -91.2780  -12.6120  -49.7610 C.3      22 SER    0.0500
    329 OG        -90.5190  -11.7670  -48.9090 O.3      22 SER    0.0900
    330 HN        -92.2160  -14.5460  -51.0310 H        22 SER    0.0900
    331 HA        -89.6820  -13.4310  -50.9490 H        22 SER   -0.6600
    332 HB1       -92.1530  -12.9970  -49.1960 H        22 SER    0.4300
    333 HB2       -91.6310  -12.0170  -50.6300 H        22 SER    0.5100
    334 HG1       -91.1460  -11.1550  -48.5160 H        22 SER   -0.5100
    335 N         -88.4300  -14.1370  -48.9050 N.am     23 PRO   -0.2900
    336 CA        -87.7390  -14.7300  -47.7590 C.3      23 PRO    0.0000
    337 C         -88.1540  -14.0940  -46.4460 C.2      23 PRO    0.0900
    338 O         -87.5740  -14.4190  -45.4070 O.2      23 PRO    0.0900
    339 CB        -86.2680  -14.5100  -48.0940 C.3      23 PRO    0.0200
    340 CG        -86.2940  -13.2300  -48.8800 C.3      23 PRO    0.0900
    341 CD        -87.4930  -13.4110  -49.7790 C.3      23 PRO   -0.1800
    342 HA        -88.0250  -15.7620  -47.6370 H        23 PRO    0.0900
    343 HB1       -85.8640  -15.3470  -48.7010 H        23 PRO    0.0900
    344 HB2       -85.6560  -14.4050  -47.1730 H        23 PRO   -0.1800
    345 HG1       -86.4200  -12.3510  -48.2130 H        23 PRO    0.0900
    346 HG2       -85.3620  -13.1030  -49.4710 H        23 PRO    0.0900
    347 HD1       -87.9270  -12.4370  -50.0890 H        23 PRO    0.5100
    348 HD2       -87.2490  -14.0200  -50.6750 H        23 PRO   -0.5100
    349 N         -89.1470  -13.1990  -46.4820 N.am     24 PHE   -0.4700
    350 CA        -89.6610  -12.5410  -45.2710 C.3      24 PHE    0.3100
    351 C         -91.0910  -12.9900  -45.0200 C.2      24 PHE    0.0700
    352 O         -91.7400  -12.4510  -44.1130 O.2      24 PHE    0.0900
    353 CB        -89.6920  -11.0170  -45.4230 C.3      24 PHE   -0.1800
    354 CG        -88.3500  -10.3910  -45.6160 C.ar     24 PHE    0.0900
    355 CD1       -87.3490  -10.5510  -44.6670 C.ar     24 PHE    0.0900
    356 CD2       -88.0880   -9.6300  -46.7490 C.ar     24 PHE    0.0000
    357 CE1       -86.1050   -9.9650  -44.8420 C.ar     24 PHE   -0.1150
    358 CE2       -86.8450   -9.0400  -46.9350 C.ar     24 PHE    0.1150
    359 CZ        -85.8530   -9.2070  -45.9830 C.ar     24 PHE   -0.1150
    360 HN        -89.5860  -12.9380  -47.3380 H        24 PHE    0.1150
    361 HA        -89.0210  -12.8180  -44.4470 H        24 PHE   -0.1150
    362 HB1       -90.1310  -10.5680  -44.5060 H        24 PHE    0.1150
    363 HB2       -90.3060  -10.7520  -46.3100 H        24 PHE   -0.1150
    364 HD1       -87.5420  -11.1400  -43.7810 H        24 PHE    0.1150
    365 HD2       -88.8590   -9.4970  -47.4940 H        24 PHE   -0.1150
    366 HE1       -85.3340  -10.0960  -44.0970 H        24 PHE    0.1150
    367 HE2       -86.6510   -8.4510  -47.8210 H        24 PHE    0.5100
    368 HZ        -84.8840   -8.7500  -46.1240 H        24 PHE   -0.5100
    369 N         -91.5890  -13.9560  -45.7930 N.am     25 GLU   -0.4700
    370 CA        -92.9690  -14.3980  -45.6360 C.3      25 GLU    0.3100
    371 C         -93.1450  -15.9010  -45.5910 C.2      25 GLU    0.0700
    372 O         -94.0950  -16.3680  -44.9440 O.2      25 GLU    0.0900
    373 CB        -93.8150  -13.8370  -46.7680 C.3      25 GLU   -0.1800
    374 CG        -94.1690  -12.3840  -46.5940 C.3      25 GLU    0.0900
    375 CD        -94.5130  -11.7330  -47.9180 C.2      25 GLU    0.0900
    376 OE1       -95.2230  -12.3670  -48.7360 O.co2    25 GLU   -0.2800
    377 OE2       -94.0720  -10.5840  -48.1410 O.co2    25 GLU    0.0900
    378 HN        -91.0520  -14.4120  -46.4980 H        25 GLU    0.0900
    379 HA        -93.3310  -14.0480  -44.6810 H        25 GLU    0.6200
    380 HB1       -94.7550  -14.4240  -46.8310 H        25 GLU   -0.7600
    381 HB2       -93.2540  -13.9530  -47.7190 H        25 GLU   -0.7600
    382 HG1       -93.3060  -11.8480  -46.1460 H        25 GLU    0.5100
    383 HG2       -95.0440  -12.2980  -45.9150 H        25 GLU   -0.5100
    384 N         -92.2900  -16.6750  -46.2520 N.am     26 ALA   -0.4700
    385 CA        -92.4660  -18.1260  -46.2250 C.3      26 ALA    0.3100
    386 C         -91.1290  -18.8410  -46.2610 C.2      26 ALA    0.0700
    387 O         -90.1240  -18.2390  -46.6670 O.2      26 ALA    0.0900
    388 CB        -93.3280  -18.5600  -47.4030 C.3      26 ALA   -0.2700
    389 HN        -91.5200  -16.3170  -46.7750 H        26 ALA    0.0900
    390 HA        -92.9390  -18.3930  -45.2900 H        26 ALA    0.0900
    391 HB1       -92.8410  -18.2730  -48.3590 H        26 ALA    0.0900
    392 HB2       -94.3210  -18.0650  -47.3480 H        26 ALA    0.5100
    393 HB3       -93.4600  -19.6640  -47.3900 H        26 ALA   -0.5100
    394 N         -91.0830  -20.1200  -45.8390 N.am     27 PRO   -0.2900
    395 CA        -89.8500  -20.9080  -45.8340 C.3      27 PRO    0.0000
    396 C         -89.2560  -20.9540  -47.2250 C.2      27 PRO    0.0900
    397 O         -89.9780  -20.7110  -48.2030 O.2      27 PRO    0.0900
    398 CB        -90.3190  -22.2790  -45.3570 C.3      27 PRO    0.0200
    399 CG        -91.4560  -21.9520  -44.4820 C.3      27 PRO    0.0900
    400 CD        -92.1880  -20.9060  -45.2810 C.3      27 PRO   -0.1800
    401 HA        -89.1080  -20.4420  -45.2060 H        27 PRO    0.0900
    402 HB1       -89.5180  -22.8070  -44.7970 H        27 PRO    0.0900
    403 HB2       -90.6380  -22.9140  -46.2110 H        27 PRO   -0.1800
    404 HG1       -92.0940  -22.8420  -44.2980 H        27 PRO    0.0900
    405 HG2       -91.1120  -21.5480  -43.5060 H        27 PRO    0.0900
    406 HD1       -92.7940  -21.3560  -46.0950 H        27 PRO    0.5100
    407 HD2       -92.8310  -20.2690  -44.6370 H        27 PRO   -0.5100
    408 N         -87.9710  -21.2710  -47.3350 N.am     28 GLN   -0.4700
    409 CA        -87.3160  -21.3040  -48.6400 C.3      28 GLN    0.3100
    410 C         -86.9070  -22.7180  -49.0030 C.2      28 GLN    0.0700
    411 O         -86.0670  -22.9090  -49.8860 O.2      28 GLN    0.0900
    412 CB        -86.0980  -20.3740  -48.6180 C.3      28 GLN   -0.1800
    413 CG        -86.4400  -18.9390  -48.2500 C.3      28 GLN    0.0900
    414 CD        -87.2860  -18.2380  -49.3060 C.2      28 GLN    0.0900
    415 NE2       -88.4890  -17.8190  -48.9290 N.am     28 GLN   -0.1800
    416 OE1       -86.8560  -18.0690  -50.4550 O.2      28 GLN    0.0900
    417 HN        -87.4040  -21.4960  -46.5460 H        28 GLN    0.0900
    418 HA        -88.0270  -20.9830  -49.3870 H        28 GLN    0.5500
    419 HB1       -85.6300  -20.3810  -49.6250 H        28 GLN   -0.5500
    420 HB2       -85.3670  -20.7660  -47.8800 H        28 GLN   -0.6200
    421 HG1       -85.4960  -18.3670  -48.1200 H        28 GLN    0.3200
    422 HG2       -87.0020  -18.9370  -47.2920 H        28 GLN    0.3000
    423 HE21      -88.8600  -18.0960  -48.0420 H        28 GLN    0.5100
    424 HE22      -89.0240  -17.2250  -49.5310 H        28 GLN   -0.5100
    425 N         -87.5140  -23.7070  -48.3480 N.am     29 TYR   -0.4700
    426 CA        -87.1960  -25.1170  -48.5840 C.3      29 TYR    0.3100
    427 C         -87.3050  -25.5040  -50.0460 C.2      29 TYR    0.0700
    428 O         -86.8680  -26.5980  -50.4200 O.2      29 TYR    0.0900
    429 CB        -88.1120  -26.0200  -47.7480 C.3      29 TYR   -0.1800
    430 CG        -88.0580  -25.7390  -46.2640 C.ar     29 TYR    0.0900
    431 CD1       -86.8550  -25.4270  -45.6400 C.ar     29 TYR    0.0900
    432 CD2       -89.2150  -25.7980  -45.4800 C.ar     29 TYR    0.0000
    433 CE1       -86.7960  -25.1790  -44.2840 C.ar     29 TYR   -0.1150
    434 CE2       -89.1680  -25.5520  -44.1120 C.ar     29 TYR    0.1150
    435 CZ        -87.9530  -25.2410  -43.5210 C.ar     29 TYR   -0.1150
    436 OH        -87.8890  -24.9900  -42.1630 O.3      29 TYR    0.1150
    437 HN        -88.2180  -23.5290  -47.6650 H        29 TYR    0.1100
    438 HA        -86.1620  -25.2770  -48.3130 H        29 TYR   -0.5400
    439 HB1       -87.8120  -27.0800  -47.8920 H        29 TYR    0.4300
    440 HB2       -89.1640  -25.8740  -48.0720 H        29 TYR   -0.1150
    441 HD1       -85.9500  -25.3780  -46.2270 H        29 TYR    0.1150
    442 HD2       -90.1600  -26.0370  -45.9460 H        29 TYR   -0.1150
    443 HE1       -85.8520  -24.9370  -43.8160 H        29 TYR    0.1150
    444 HE2       -90.0680  -25.6040  -43.5170 H        29 TYR    0.5100
    445 HH        -86.9630  -24.9500  -41.9120 H        29 TYR   -0.5100
    446 N         -87.8790  -24.6510  -50.8880 N.am     30 TYR   -0.4700
    447 CA        -87.9730  -24.9920  -52.2970 C.3      30 TYR    0.3100
    448 C         -86.6210  -24.7300  -52.9600 C.2      30 TYR    0.0700
    449 O         -86.3930  -25.1550  -54.0960 O.2      30 TYR    0.0900
    450 CB        -89.0840  -24.1720  -52.9630 C.3      30 TYR   -0.1800
    451 CG        -88.8320  -22.6890  -52.9590 C.ar     30 TYR    0.0900
    452 CD1       -87.9510  -22.1170  -53.8780 C.ar     30 TYR    0.0900
    453 CD2       -89.4190  -21.8640  -51.9950 C.ar     30 TYR    0.0000
    454 CE1       -87.6480  -20.7580  -53.8360 C.ar     30 TYR   -0.1150
    455 CE2       -89.1250  -20.4940  -51.9410 C.ar     30 TYR    0.1150
    456 CZ        -88.2340  -19.9520  -52.8670 C.ar     30 TYR   -0.1150
    457 OH        -87.9130  -18.6160  -52.8300 O.3      30 TYR    0.1150
    458 HN        -88.2570  -23.7730  -50.6040 H        30 TYR    0.1100
    459 HA        -88.1850  -26.0470  -52.3750 H        30 TYR   -0.5400
    460 HB1       -90.0400  -24.3440  -52.4230 H        30 TYR    0.4300
    461 HB2       -89.1840  -24.4850  -54.0240 H        30 TYR   -0.1150
    462 HD1       -87.4980  -22.7390  -54.6350 H        30 TYR    0.1150
    463 HD2       -90.1090  -22.2870  -51.2800 H        30 TYR   -0.1150
    464 HE1       -86.9610  -20.3330  -54.5530 H        30 TYR    0.1150
    465 HE2       -89.5830  -19.8650  -51.1910 H        30 TYR    0.5100
    466 HH        -87.6740  -18.3940  -51.9260 H        30 TYR   -0.5100
    467 N         -85.7250  -24.0440  -52.2480 N.am     31 LEU   -0.4700
    468 CA        -84.3780  -23.7180  -52.7410 C.3      31 LEU    0.3100
    469 C         -83.4240  -24.8480  -52.4370 C.2      31 LEU    0.0700
    470 O         -82.4030  -24.9980  -53.1280 O.2      31 LEU    0.0900
    471 CB        -83.8080  -22.4910  -52.0290 C.3      31 LEU   -0.1800
    472 CG        -84.3120  -21.0690  -52.1830 C.3      31 LEU    0.0900
    473 CD1       -83.6830  -20.2740  -51.0750 C.3      31 LEU    0.0900
    474 CD2       -83.9360  -20.4820  -53.5180 C.3      31 LEU   -0.0900
    475 HN        -85.9320  -23.7140  -51.3310 H        31 LEU    0.0900
    476 HA        -84.4510  -23.5320  -53.8030 H        31 LEU   -0.2700
    477 HB1       -82.7400  -22.4560  -52.3170 H        31 LEU    0.0900
    478 HB2       -83.8910  -22.7150  -50.9480 H        31 LEU    0.0900
    479 HG        -85.4190  -21.0400  -52.1020 H        31 LEU    0.0900
    480 HD11      -82.5930  -20.1580  -51.2590 H        31 LEU   -0.2700
    481 HD12      -83.8260  -20.7980  -50.1060 H        31 LEU    0.0900
    482 HD13      -84.1450  -19.2640  -51.0260 H        31 LEU    0.0900
    483 HD21      -84.0460  -21.2460  -54.3170 H        31 LEU    0.0900
    484 HD22      -82.8780  -20.1400  -53.4980 H        31 LEU    0.5100
    485 HD23      -84.6020  -19.6240  -53.7550 H        31 LEU   -0.5100
    486 N         -83.7240  -25.6210  -51.3970 N.am     32 ALA   -0.4700
    487 CA        -82.8440  -26.7010  -50.9790 C.3      32 ALA    0.3100
    488 C         -83.5850  -27.6770  -50.0940 C.2      32 ALA    0.0700
    489 O         -84.7330  -27.4290  -49.7040 O.2      32 ALA    0.0900
    490 CB        -81.6660  -26.1180  -50.2130 C.3      32 ALA   -0.2700
    491 HN        -84.5550  -25.4960  -50.8620 H        32 ALA    0.0900
    492 HA        -82.5040  -27.2250  -51.8590 H        32 ALA    0.0900
    493 HB1       -81.9170  -25.1000  -49.8430 H        32 ALA    0.0900
    494 HB2       -80.7800  -26.0450  -50.8790 H        32 ALA    0.5100
    495 HB3       -81.4250  -26.7630  -49.3410 H        32 ALA   -0.5100
    496 N         -82.9220  -28.7750  -49.7520 N.am     33 GLU   -0.4700
    497 CA        -83.5070  -29.7920  -48.8950 C.3      33 GLU    0.3100
    498 C         -83.7420  -29.2430  -47.5110 C.2      33 GLU    0.0700
    499 O         -82.9430  -28.4280  -47.0210 O.2      33 GLU    0.0900
    500 CB        -82.5730  -30.9920  -48.8060 C.3      33 GLU   -0.1800
    501 CG        -82.5020  -31.7840  -50.0840 C.3      33 GLU    0.0900
    502 CD        -83.8800  -32.0310  -50.6580 C.2      33 GLU    0.0900
    503 OE1       -84.8300  -32.2180  -49.8590 O.co2    33 GLU   -0.2800
    504 OE2       -84.0100  -32.0390  -51.9020 O.co2    33 GLU    0.0900
    505 HN        -81.9930  -28.9520  -50.0680 H        33 GLU    0.0900
    506 HA        -84.4590  -30.0840  -49.3150 H        33 GLU    0.6200
    507 HB1       -82.9280  -31.6590  -47.9930 H        33 GLU   -0.7600
    508 HB2       -81.5530  -30.6290  -48.5550 H        33 GLU   -0.7600
    509 HG1       -82.0170  -32.7640  -49.8820 H        33 GLU    0.5100
    510 HG2       -81.8960  -31.2260  -50.8300 H        33 GLU   -0.5100
    511 N         -84.8250  -29.6700  -46.8420 N.am     34 PRO   -0.2900
    512 CA        -85.0790  -29.1620  -45.4900 C.3      34 PRO    0.0000
    513 C         -84.0100  -29.5650  -44.4700 C.2      34 PRO    0.0900
    514 O         -83.8480  -28.8790  -43.4480 O.2      34 PRO    0.0900
    515 CB        -86.4550  -29.7400  -45.1630 C.3      34 PRO    0.0200
    516 CG        -87.1150  -29.8020  -46.5010 C.3      34 PRO    0.0900
    517 CD        -86.0100  -30.3770  -47.3610 C.3      34 PRO   -0.1800
    518 HA        -85.0250  -28.0840  -45.4750 H        34 PRO    0.0900
    519 HB1       -87.0160  -29.0810  -44.4680 H        34 PRO    0.0900
    520 HB2       -86.3700  -30.7510  -44.7090 H        34 PRO   -0.1800
    521 HG1       -88.0060  -30.4630  -46.4880 H        34 PRO    0.0900
    522 HG2       -87.4210  -28.7930  -46.8520 H        34 PRO    0.0900
    523 HD1       -85.9020  -31.4730  -47.2190 H        34 PRO    0.5100
    524 HD2       -86.1590  -30.1460  -48.4370 H        34 PRO   -0.5100
    525 N         -83.2800  -30.6530  -44.7290 N.am     35 TRP   -0.4700
    526 CA        -82.2460  -31.0950  -43.7920 C.3      35 TRP    0.3100
    527 C         -81.0710  -30.1680  -43.8540 C.2      35 TRP    0.0700
    528 O         -80.3310  -30.0190  -42.8640 O.2      35 TRP    0.0900
    529 CB        -81.7800  -32.5300  -44.0920 C.3      35 TRP   -0.1800
    530 CG        -81.0980  -32.7440  -45.4110 C.ar     35 TRP    0.0900
    531 CD1       -81.6860  -33.1040  -46.5920 C.ar     35 TRP    0.0900
    532 CD2       -79.6980  -32.6140  -45.6850 C.ar     35 TRP   -0.0300
    533 CE2       -79.5110  -32.9090  -47.0550 C.ar     35 TRP   -0.1500
    534 CE3       -78.5840  -32.2770  -44.9070 C.ar     35 TRP    0.2200
    535 NE1       -80.7400  -33.2050  -47.5820 N.ar     35 TRP   -0.5100
    536 CZ2       -78.2590  -32.8720  -47.6610 C.ar     35 TRP    0.3700
    537 CZ3       -77.3350  -32.2430  -45.5130 C.ar     35 TRP    0.2400
    538 CH2       -77.1830  -32.5360  -46.8740 C.ar     35 TRP    0.1100
    539 HN        -83.4030  -31.2010  -45.5520 H        35 TRP   -0.2500
    540 HA        -82.6600  -31.0410  -42.7960 H        35 TRP    0.1700
    541 HB1       -82.6700  -33.1940  -44.0620 H        35 TRP   -0.2000
    542 HB2       -81.0700  -32.8340  -43.2930 H        35 TRP    0.1400
    543 HD1       -82.7430  -33.2820  -46.7270 H        35 TRP   -0.2700
    544 HE1       -80.9140  -33.4480  -48.5100 H        35 TRP    0.1600
    545 HE3       -78.6760  -32.0440  -43.8560 H        35 TRP   -0.1400
    546 HZ2       -78.1170  -33.0960  -48.7070 H        35 TRP    0.1400
    547 HZ3       -76.4660  -31.9860  -44.9250 H        35 TRP    0.5100
    548 HH2       -76.1990  -32.4980  -47.3160 H        35 TRP   -0.5100
    549 N         -80.8870  -29.5330  -45.0030 N.am     36 GLN   -0.4700
    550 CA        -79.7880  -28.6110  -45.1720 C.3      36 GLN    0.3100
    551 C         -80.0240  -27.3640  -44.3290 C.2      36 GLN    0.0700
    552 O         -79.0570  -26.7530  -43.8590 O.2      36 GLN    0.0900
    553 CB        -79.6440  -28.2840  -46.6480 C.3      36 GLN   -0.1800
    554 CG        -79.6000  -29.5470  -47.4840 C.3      36 GLN    0.0900
    555 CD        -79.3160  -29.2840  -48.9450 C.2      36 GLN    0.0900
    556 NE2       -78.1950  -29.8190  -49.4250 N.am     36 GLN   -0.1800
    557 OE1       -80.0920  -28.6100  -49.6410 O.2      36 GLN    0.0900
    558 HN        -81.4880  -29.6600  -45.7880 H        36 GLN    0.0900
    559 HA        -78.8900  -29.0770  -44.7940 H        36 GLN    0.5500
    560 HB1       -78.7080  -27.7080  -46.8060 H        36 GLN   -0.5500
    561 HB2       -80.5070  -27.6620  -46.9700 H        36 GLN   -0.6200
    562 HG1       -80.5800  -30.0640  -47.4050 H        36 GLN    0.3200
    563 HG2       -78.8040  -30.2120  -47.0870 H        36 GLN    0.3000
    564 HE21      -77.9470  -29.6830  -50.3850 H        36 GLN    0.5100
    565 HE22      -77.6000  -30.3570  -48.8280 H        36 GLN   -0.5100
    566 N         -81.2820  -26.9700  -44.1200 N.am     37 PHE   -0.4700
    567 CA        -81.5480  -25.8150  -43.2750 C.3      37 PHE    0.3100
    568 C         -81.2860  -26.2020  -41.8430 C.2      37 PHE    0.0700
    569 O         -80.8700  -25.3470  -41.0360 O.2      37 PHE    0.0900
    570 CB        -82.9880  -25.3350  -43.4060 C.3      37 PHE   -0.1800
    571 CG        -83.2580  -24.6000  -44.6710 C.ar     37 PHE    0.0900
    572 CD1       -83.5750  -25.2850  -45.8360 C.ar     37 PHE    0.0900
    573 CD2       -83.1700  -23.2150  -44.7120 C.ar     37 PHE    0.0000
    574 CE1       -83.8020  -24.6000  -47.0280 C.ar     37 PHE   -0.1150
    575 CE2       -83.3940  -22.5220  -45.8960 C.ar     37 PHE    0.1150
    576 CZ        -83.7110  -23.2190  -47.0570 C.ar     37 PHE   -0.1150
    577 HN        -82.0710  -27.4330  -44.5180 H        37 PHE    0.1150
    578 HA        -80.8680  -25.0290  -43.5710 H        37 PHE   -0.1150
    579 HB1       -83.2240  -24.6450  -42.5680 H        37 PHE    0.1150
    580 HB2       -83.6710  -26.2110  -43.3830 H        37 PHE   -0.1150
    581 HD1       -83.6470  -26.3620  -45.8190 H        37 PHE    0.1150
    582 HD2       -82.9240  -22.6680  -43.8120 H        37 PHE   -0.1150
    583 HE1       -84.0470  -25.1450  -47.9270 H        37 PHE    0.1150
    584 HE2       -83.3220  -21.4440  -45.9150 H        37 PHE    0.5100
    585 HZ        -83.8870  -22.6840  -47.9790 H        37 PHE   -0.5100
    586 N         -81.5260  -27.4760  -41.5130 N.am     38 SER   -0.4700
    587 CA        -81.2800  -27.9870  -40.1530 C.3      38 SER    0.3100
    588 C         -79.7830  -27.9750  -39.9030 C.2      38 SER    0.0700
    589 O         -79.3290  -27.7740  -38.7680 O.2      38 SER    0.0900
    590 CB        -81.8130  -29.4170  -40.0060 C.3      38 SER    0.0500
    591 OG        -83.2290  -29.4590  -40.0880 O.3      38 SER    0.0900
    592 HN        -81.8830  -28.1350  -42.1710 H        38 SER    0.0900
    593 HA        -81.7730  -27.3290  -39.4540 H        38 SER   -0.6600
    594 HB1       -81.5060  -29.8260  -39.0190 H        38 SER    0.4300
    595 HB2       -81.3950  -30.0520  -40.8160 H        38 SER    0.5100
    596 HG1       -83.4540  -29.1090  -40.9530 H        38 SER   -0.5100
    597 N         -79.0190  -28.2030  -40.9710 N.am     39 MET   -0.4700
    598 CA        -77.5670  -28.1950  -40.9160 C.3      39 MET    0.3100
    599 C         -77.1240  -26.8300  -40.4550 C.2      39 MET    0.0700
    600 O         -76.3290  -26.7010  -39.5030 O.2      39 MET    0.0900
    601 CB        -77.0000  -28.4430  -42.3090 C.3      39 MET   -0.1800
    602 CG        -76.9470  -29.8820  -42.7320 C.3      39 MET    0.0900
    603 SD        -75.3500  -30.5690  -42.2940 S.3      39 MET    0.0900
    604 CE        -75.7410  -31.2380  -40.5920 C.3      39 MET   -0.1400
    605 HN        -79.4150  -28.3920  -41.8660 H        39 MET    0.0900
    606 HA        -77.2480  -28.9690  -40.2340 H        39 MET    0.0900
    607 HB1       -75.9670  -28.0350  -42.3400 H        39 MET   -0.0900
    608 HB2       -77.6260  -27.8900  -43.0400 H        39 MET   -0.2200
    609 HG1       -77.1090  -29.9510  -43.8280 H        39 MET    0.0900
    610 HG2       -77.7600  -30.4460  -42.2250 H        39 MET    0.0900
    611 HE1       -76.7480  -31.7060  -40.5630 H        39 MET    0.0900
    612 HE2       -75.7220  -30.4170  -39.8440 H        39 MET    0.5100
    613 HE3       -74.9960  -32.0110  -40.3020 H        39 MET   -0.5100
    614 N         -77.6380  -25.8100  -41.1350 N.am     40 LEU   -0.4700
    615 CA        -77.3130  -24.4370  -40.8160 C.3      40 LEU    0.3100
    616 C         -77.6650  -24.1390  -39.3670 C.2      40 LEU    0.0700
    617 O         -76.8690  -23.4990  -38.6530 O.2      40 LEU    0.0900
    618 CB        -78.0820  -23.4950  -41.7420 C.3      40 LEU   -0.1800
    619 CG        -77.7660  -23.6330  -43.2270 C.3      40 LEU    0.0900
    620 CD1       -78.5700  -22.6210  -44.0130 C.3      40 LEU    0.0900
    621 CD2       -76.2920  -23.4190  -43.4620 C.3      40 LEU   -0.0900
    622 HN        -78.2710  -25.9450  -41.8940 H        40 LEU    0.0900
    623 HA        -76.2490  -24.3040  -40.9390 H        40 LEU   -0.2700
    624 HB1       -77.8570  -22.4520  -41.4360 H        40 LEU    0.0900
    625 HB2       -79.1670  -23.6850  -41.6020 H        40 LEU    0.0900
    626 HG        -78.0200  -24.6580  -43.5690 H        40 LEU    0.0900
    627 HD11      -78.3160  -21.5910  -43.6820 H        40 LEU   -0.2700
    628 HD12      -79.6550  -22.7900  -43.8480 H        40 LEU    0.0900
    629 HD13      -78.3370  -22.7120  -45.0960 H        40 LEU    0.0900
    630 HD21      -75.7010  -24.1720  -42.8980 H        40 LEU    0.0900
    631 HD22      -75.9960  -22.4050  -43.1160 H        40 LEU    0.5100
    632 HD23      -76.0610  -23.5260  -44.5440 H        40 LEU   -0.5100
    633 N         -78.8380  -24.6080  -38.9330 N.am     41 ALA   -0.4700
    634 CA        -79.3070  -24.3750  -37.5810 C.3      41 ALA    0.3100
    635 C         -78.4140  -25.0640  -36.5700 C.2      41 ALA    0.0700
    636 O         -78.0210  -24.4410  -35.5610 O.2      41 ALA    0.0900
    637 CB        -80.7320  -24.8580  -37.4450 C.3      41 ALA   -0.2700
    638 HN        -79.4450  -25.1380  -39.5200 H        41 ALA    0.0900
    639 HA        -79.2450  -23.3160  -37.3780 H        41 ALA    0.0900
    640 HB1       -80.7900  -25.9450  -37.6670 H        41 ALA    0.0900
    641 HB2       -81.3860  -24.3150  -38.1610 H        41 ALA    0.5100
    642 HB3       -81.0920  -24.6880  -36.4070 H        41 ALA   -0.5100
    643 N         -78.0790  -26.3290  -36.8030 N.am     42 ALA   -0.4700
    644 CA        -77.1990  -27.0460  -35.8730 C.3      42 ALA    0.3100
    645 C         -75.8560  -26.3070  -35.7840 C.2      42 ALA    0.0700
    646 O         -75.3140  -26.0720  -34.6820 O.2      42 ALA    0.0900
    647 CB        -76.9810  -28.4840  -36.3580 C.3      42 ALA   -0.2700
    648 HN        -78.4010  -26.8360  -37.5980 H        42 ALA    0.0900
    649 HA        -77.6640  -27.0430  -34.8980 H        42 ALA    0.0900
    650 HB1       -76.5110  -28.4800  -37.3640 H        42 ALA    0.0900
    651 HB2       -77.9550  -29.0130  -36.4230 H        42 ALA    0.5100
    652 HB3       -76.3090  -29.0220  -35.6550 H        42 ALA   -0.5100
    653 N         -75.3340  -25.9300  -36.9480 N.am     43 TYR   -0.4700
    654 CA        -74.0700  -25.2240  -37.0630 C.3      43 TYR    0.3100
    655 C         -74.0820  -23.9380  -36.2360 C.2      43 TYR    0.0700
    656 O         -73.1530  -23.7040  -35.4310 O.2      43 TYR    0.0900
    657 CB        -73.8230  -24.9280  -38.5450 C.3      43 TYR   -0.1800
    658 CG        -72.6060  -24.1000  -38.8600 C.ar     43 TYR    0.0900
    659 CD1       -71.3180  -24.5680  -38.5830 C.ar     43 TYR    0.0900
    660 CD2       -72.7420  -22.8610  -39.4800 C.ar     43 TYR    0.0000
    661 CE1       -70.1870  -23.8150  -38.9280 C.ar     43 TYR   -0.1150
    662 CE2       -71.6330  -22.1060  -39.8260 C.ar     43 TYR    0.1150
    663 CZ        -70.3570  -22.5850  -39.5510 C.ar     43 TYR   -0.1150
    664 OH        -69.2650  -21.8310  -39.9250 O.3      43 TYR    0.1150
    665 HN        -75.7970  -26.1190  -37.8100 H        43 TYR    0.1100
    666 HA        -73.2860  -25.8480  -36.6590 H        43 TYR   -0.5400
    667 HB1       -74.6970  -24.3720  -38.9470 H        43 TYR    0.4300
    668 HB2       -73.7010  -25.8910  -39.0840 H        43 TYR   -0.1150
    669 HD1       -71.1930  -25.5250  -38.0960 H        43 TYR    0.1150
    670 HD2       -73.7300  -22.4810  -39.6950 H        43 TYR   -0.1150
    671 HE1       -69.1960  -24.1860  -38.7110 H        43 TYR    0.1150
    672 HE2       -71.7590  -21.1460  -40.3080 H        43 TYR    0.5100
    673 HH        -69.5870  -21.0260  -40.3360 H        43 TYR   -0.5100
    674 N         -75.1100  -23.1040  -36.4050 N.am     44 MET   -0.4700
    675 CA        -75.1930  -21.8470  -35.6490 C.3      44 MET    0.3100
    676 C         -75.3200  -22.1290  -34.1650 C.2      44 MET    0.0700
    677 O         -74.7500  -21.4000  -33.3430 O.2      44 MET    0.0900
    678 CB        -76.3690  -20.9940  -36.1270 C.3      44 MET   -0.1800
    679 CG        -76.1980  -20.4600  -37.5410 C.3      44 MET    0.0900
    680 SD        -74.5490  -19.7550  -37.8930 S.3      44 MET    0.0900
    681 CE        -74.4730  -18.4140  -36.6910 C.3      44 MET   -0.1400
    682 HN        -75.8550  -23.2920  -37.0410 H        44 MET    0.0900
    683 HA        -74.2640  -21.3140  -35.7880 H        44 MET    0.0900
    684 HB1       -76.4850  -20.1330  -35.4360 H        44 MET   -0.0900
    685 HB2       -77.2910  -21.6120  -36.0910 H        44 MET   -0.2200
    686 HG1       -76.9670  -19.6770  -37.7070 H        44 MET    0.0900
    687 HG2       -76.3910  -21.2930  -38.2480 H        44 MET    0.0900
    688 HE1       -74.3820  -18.8050  -35.6550 H        44 MET    0.0900
    689 HE2       -75.3960  -17.7980  -36.7440 H        44 MET    0.5100
    690 HE3       -73.5930  -17.7670  -36.8920 H        44 MET   -0.5100
    691 N         -76.0620  -23.1740  -33.8120 N.am     45 PHE   -0.4700
    692 CA        -76.2150  -23.5390  -32.4190 C.3      45 PHE    0.3100
    693 C         -74.8310  -23.7390  -31.8400 C.2      45 PHE    0.0700
    694 O         -74.4740  -23.1170  -30.8240 O.2      45 PHE    0.0900
    695 CB        -77.0160  -24.8480  -32.3110 C.3      45 PHE   -0.1800
    696 CG        -77.1890  -25.3510  -30.9010 C.ar     45 PHE    0.0900
    697 CD1       -78.2150  -24.8640  -30.0950 C.ar     45 PHE    0.0900
    698 CD2       -76.3290  -26.3180  -30.3820 C.ar     45 PHE    0.0000
    699 CE1       -78.3840  -25.3360  -28.7940 C.ar     45 PHE   -0.1150
    700 CE2       -76.4900  -26.7950  -29.0790 C.ar     45 PHE    0.1150
    701 CZ        -77.5210  -26.3020  -28.2860 C.ar     45 PHE   -0.1150
    702 HN        -76.5380  -23.7430  -34.4770 H        45 PHE    0.1150
    703 HA        -76.7310  -22.7370  -31.9120 H        45 PHE   -0.1150
    704 HB1       -76.4900  -25.6440  -32.8800 H        45 PHE    0.1150
    705 HB2       -78.0330  -24.6880  -32.7280 H        45 PHE   -0.1150
    706 HD1       -78.8870  -24.1130  -30.4820 H        45 PHE    0.1150
    707 HD2       -75.5280  -26.7050  -30.9960 H        45 PHE   -0.1150
    708 HE1       -79.1870  -24.9520  -28.1810 H        45 PHE    0.1150
    709 HE2       -75.8160  -27.5430  -28.6880 H        45 PHE    0.5100
    710 HZ        -77.6510  -26.6670  -27.2780 H        45 PHE   -0.5100
    711 N         -74.0400  -24.5840  -32.5030 N.am     46 LEU   -0.4700
    712 CA        -72.6730  -24.9100  -32.0670 C.3      46 LEU    0.3100
    713 C         -71.7710  -23.6790  -32.0210 C.2      46 LEU    0.0700
    714 O         -70.9570  -23.5640  -31.0850 O.2      46 LEU    0.0900
    715 CB        -72.0730  -25.9790  -32.9840 C.3      46 LEU   -0.1800
    716 CG        -72.8260  -27.3150  -33.0280 C.3      46 LEU    0.0900
    717 CD1       -72.1700  -28.2540  -34.0260 C.3      46 LEU    0.0900
    718 CD2       -72.8300  -27.9370  -31.6410 C.3      46 LEU   -0.0900
    719 HN        -74.3450  -25.0390  -33.3360 H        46 LEU    0.0900
    720 HA        -72.7210  -25.2680  -31.0490 H        46 LEU   -0.2700
    721 HB1       -71.0360  -26.1800  -32.6450 H        46 LEU    0.0900
    722 HB2       -72.0420  -25.5680  -34.0150 H        46 LEU    0.0900
    723 HG        -73.8800  -27.1350  -33.3270 H        46 LEU    0.0900
    724 HD11      -71.1150  -28.4460  -33.7330 H        46 LEU   -0.2700
    725 HD12      -72.1780  -27.7960  -35.0380 H        46 LEU    0.0900
    726 HD13      -72.7140  -29.2220  -34.0480 H        46 LEU    0.0900
    727 HD21      -73.3330  -27.2590  -30.9190 H        46 LEU    0.0900
    728 HD22      -71.7870  -28.1080  -31.2990 H        46 LEU    0.5100
    729 HD23      -73.3800  -28.9030  -31.6620 H        46 LEU   -0.5100
    730 N         -71.8850  -22.7710  -32.9970 N.am     47 LEU   -0.4700
    731 CA        -71.0670  -21.5430  -33.0050 C.3      47 LEU    0.3100
    732 C         -71.3970  -20.6710  -31.7910 C.2      47 LEU    0.0700
    733 O         -70.4960  -20.0860  -31.1830 O.2      47 LEU    0.0900
    734 CB        -71.3230  -20.7250  -34.2770 C.3      47 LEU   -0.1800
    735 CG        -70.5460  -21.0480  -35.5500 C.3      47 LEU    0.0900
    736 CD1       -70.8700  -20.0020  -36.6160 C.3      47 LEU    0.0900
    737 CD2       -69.0650  -21.0400  -35.2560 C.3      47 LEU   -0.0900
    738 HN        -72.5210  -22.8840  -33.7560 H        47 LEU    0.0900
    739 HA        -70.0290  -21.8330  -32.9490 H        47 LEU   -0.2700
    740 HB1       -71.1090  -19.6660  -34.0280 H        47 LEU    0.0900
    741 HB2       -72.4000  -20.8320  -34.5190 H        47 LEU    0.0900
    742 HG        -70.8320  -22.0570  -35.9160 H        47 LEU    0.0900
    743 HD11      -70.5820  -18.9900  -36.2570 H        47 LEU   -0.2700
    744 HD12      -71.9600  -20.0060  -36.8300 H        47 LEU    0.0900
    745 HD13      -70.3040  -20.2230  -37.5460 H        47 LEU    0.0900
    746 HD21      -68.7960  -21.9100  -34.6220 H        47 LEU    0.0900
    747 HD22      -68.7930  -20.1090  -34.7150 H        47 LEU    0.5100
    748 HD23      -68.4910  -21.1010  -36.2060 H        47 LEU   -0.5100
    749 N         -72.6810  -20.5650  -31.4530 N.am     48 ILE   -0.4700
    750 CA        -73.1090  -19.7720  -30.3130 C.3      48 ILE    0.3100
    751 C         -72.5930  -20.4130  -29.0490 C.2      48 ILE    0.0700
    752 O         -72.0770  -19.7210  -28.1570 O.2      48 ILE    0.0900
    753 CB        -74.6580  -19.6740  -30.2390 C.3      48 ILE   -0.0900
    754 CG1       -75.1940  -18.9410  -31.4730 C.3      48 ILE    0.0900
    755 CG2       -75.0810  -18.9300  -28.9730 C.3      48 ILE   -0.2700
    756 CD        -76.6640  -18.5900  -31.4130 C.3      48 ILE    0.0900
    757 HN        -73.4020  -21.0250  -31.9640 H        48 ILE    0.0900
    758 HA        -72.6790  -18.7870  -30.4170 H        48 ILE    0.0900
    759 HB        -75.0930  -20.6960  -30.2280 H        48 ILE   -0.1800
    760 HG11      -75.0270  -19.5880  -32.3600 H        48 ILE    0.0900
    761 HG12      -74.6170  -18.0010  -31.5980 H        48 ILE    0.0900
    762 HG21      -74.6590  -17.9020  -28.9740 H        48 ILE   -0.2700
    763 HG22      -74.7060  -19.4660  -28.0750 H        48 ILE    0.0900
    764 HG23      -76.1890  -18.8570  -28.9300 H        48 ILE    0.0900
    765 HD1       -76.8360  -17.7900  -30.6610 H        48 ILE    0.0900
    766 HD2       -77.2550  -19.4840  -31.1200 H        48 ILE    0.5100
    767 HD3       -77.0070  -18.2230  -32.4040 H        48 ILE   -0.5100
    768 N         -72.7130  -21.7330  -28.9640 N.am     49 MET   -0.4700
    769 CA        -72.2590  -22.4470  -27.7840 C.3      49 MET    0.3100
    770 C         -70.7400  -22.3340  -27.6360 C.2      49 MET    0.0700
    771 O         -70.2300  -22.4010  -26.5110 O.2      49 MET    0.0900
    772 CB        -72.7010  -23.9110  -27.8670 C.3      49 MET   -0.1800
    773 CG        -72.4480  -24.7000  -26.6060 C.3      49 MET    0.0900
    774 SD        -73.2800  -26.3050  -26.5950 S.3      49 MET    0.0900
    775 CE        -74.7520  -25.9000  -25.6140 C.3      49 MET   -0.1400
    776 HN        -73.1120  -22.2850  -29.6930 H        49 MET    0.0900
    777 HA        -72.6860  -21.9710  -26.9150 H        49 MET    0.0900
    778 HB1       -72.1540  -24.3970  -28.7020 H        49 MET   -0.0900
    779 HB2       -73.7900  -23.9390  -28.0870 H        49 MET   -0.2200
    780 HG1       -72.7980  -24.1000  -25.7400 H        49 MET    0.0900
    781 HG2       -71.3530  -24.8540  -26.5020 H        49 MET    0.0900
    782 HE1       -75.3520  -25.1000  -26.0980 H        49 MET    0.0900
    783 HE2       -74.4550  -25.5430  -24.6050 H        49 MET    0.5100
    784 HE3       -75.4000  -26.7950  -25.5060 H        49 MET   -0.5100
    785 N         -70.0150  -22.1610  -28.7430 N.am     50 LEU   -0.4700
    786 CA        -68.5500  -22.0150  -28.7040 C.3      50 LEU    0.3100
    787 C         -68.1930  -20.5610  -28.5280 C.2      50 LEU    0.0700
    788 O         -67.3510  -20.2160  -27.6900 O.2      50 LEU    0.0900
    789 CB        -67.9160  -22.5000  -30.0120 C.3      50 LEU   -0.1800
    790 CG        -67.6430  -23.9870  -30.2160 C.3      50 LEU    0.0900
    791 CD1       -67.3930  -24.2540  -31.6880 C.3      50 LEU    0.0900
    792 CD2       -66.4480  -24.4080  -29.3800 C.3      50 LEU   -0.0900
    793 HN        -70.4340  -22.1220  -29.6460 H        50 LEU    0.0900
    794 HA        -68.1790  -22.5960  -27.8720 H        50 LEU   -0.2700
    795 HB1       -66.9440  -21.9770  -30.1120 H        50 LEU    0.0900
    796 HB2       -68.5880  -22.1800  -30.8340 H        50 LEU    0.0900
    797 HG        -68.5180  -24.5790  -29.8720 H        50 LEU    0.0900
    798 HD11      -66.5160  -23.6690  -32.0390 H        50 LEU   -0.2700
    799 HD12      -68.2810  -23.9530  -32.2830 H        50 LEU    0.0900
    800 HD13      -67.1860  -25.3340  -31.8470 H        50 LEU    0.0900
    801 HD21      -66.6510  -24.2210  -28.3030 H        50 LEU    0.0900
    802 HD22      -65.5520  -23.8220  -29.6780 H        50 LEU    0.5100
    803 HD23      -66.2500  -25.4910  -29.5210 H        50 LEU   -0.5100
    804 N         -68.8320  -19.7070  -29.3220 N.am     51 GLY   -0.4700
    805 CA        -68.5690  -18.2860  -29.2780 C.3      51 GLY    0.3100
    806 C         -68.8300  -17.5560  -27.9760 C.2      51 GLY   -0.0200
    807 O         -68.0160  -16.7160  -27.5690 O.2      51 GLY    0.0900
    808 HN        -69.5180  -20.0070  -29.9810 H        51 GLY    0.0900
    809 HA1       -69.1880  -17.8340  -30.0390 H        51 GLY    0.5100
    810 HA2       -67.5250  -18.1580  -29.5230 H        51 GLY   -0.5100
    811 N         -69.9410  -17.8540  -27.3050 N.am     52 PHE   -0.4700
    812 CA        -70.2590  -17.1520  -26.0620 C.3      52 PHE    0.3100
    813 C         -69.2210  -17.3690  -24.9800 C.2      52 PHE    0.0700
    814 O         -68.5390  -16.4120  -24.5770 O.2      52 PHE    0.0900
    815 CB        -71.6280  -17.5560  -25.5160 C.3      52 PHE   -0.1800
    816 CG        -71.8570  -17.1010  -24.0990 C.ar     52 PHE    0.0900
    817 CD1       -71.7110  -15.7580  -23.7550 C.ar     52 PHE    0.0900
    818 CD2       -72.1820  -18.0160  -23.1020 C.ar     52 PHE    0.0000
    819 CE1       -71.8850  -15.3280  -22.4340 C.ar     52 PHE   -0.1150
    820 CE2       -72.3580  -17.6000  -21.7760 C.ar     52 PHE    0.1150
    821 CZ        -72.2100  -16.2520  -21.4420 C.ar     52 PHE   -0.1150
    822 HN        -70.5880  -18.5490  -27.6090 H        52 PHE    0.1150
    823 HA        -70.2420  -16.0930  -26.2690 H        52 PHE   -0.1150
    824 HB1       -71.7170  -18.6630  -25.5270 H        52 PHE    0.1150
    825 HB2       -72.4240  -17.1020  -26.1430 H        52 PHE   -0.1150
    826 HD1       -71.4590  -15.0380  -24.5190 H        52 PHE    0.1150
    827 HD2       -72.3000  -19.0600  -23.3530 H        52 PHE   -0.1150
    828 HE1       -71.7670  -14.2840  -22.1840 H        52 PHE    0.1150
    829 HE2       -72.6090  -18.3210  -21.0120 H        52 PHE    0.5100
    830 HZ        -72.3460  -15.9280  -20.4210 H        52 PHE   -0.5100
    831 N         -69.0740  -18.6070  -24.4860 N.am     53 PRO   -0.2900
    832 CA        -68.0870  -18.8490  -23.4310 C.3      53 PRO    0.0000
    833 C         -66.6400  -18.5170  -23.7630 C.2      53 PRO    0.0900
    834 O         -65.9130  -18.0540  -22.8750 O.2      53 PRO    0.0900
    835 CB        -68.2920  -20.3260  -23.1040 C.3      53 PRO    0.0200
    836 CG        -68.7230  -20.9020  -24.4170 C.3      53 PRO    0.0900
    837 CD        -69.6940  -19.8700  -24.9310 C.3      53 PRO   -0.1800
    838 HA        -68.2460  -18.1770  -22.6020 H        53 PRO    0.0900
    839 HB1       -69.0770  -20.4620  -22.3290 H        53 PRO    0.0900
    840 HB2       -67.3510  -20.7950  -22.7490 H        53 PRO   -0.1800
    841 HG1       -67.8610  -21.0220  -25.1070 H        53 PRO    0.0900
    842 HG2       -69.2160  -21.8880  -24.2830 H        53 PRO    0.0900
    843 HD1       -69.7720  -19.8920  -26.0390 H        53 PRO    0.5100
    844 HD2       -70.7000  -19.9880  -24.4770 H        53 PRO   -0.5100
    845 N         -66.2130  -18.7280  -25.0060 N.am     54 ILE   -0.4700
    846 CA        -64.8270  -18.4460  -25.3810 C.3      54 ILE    0.3100
    847 C         -64.5420  -16.9660  -25.3360 C.2      54 ILE    0.0700
    848 O         -63.4710  -16.5570  -24.8730 O.2      54 ILE    0.0900
    849 CB        -64.4930  -18.9830  -26.8010 C.3      54 ILE   -0.0900
    850 CG1       -64.5150  -20.5210  -26.7880 C.3      54 ILE    0.0900
    851 CG2       -63.1230  -18.4600  -27.2560 C.3      54 ILE   -0.2700
    852 CD        -64.1770  -21.1880  -28.1150 C.3      54 ILE    0.0900
    853 HN        -66.8060  -19.0800  -25.7250 H        54 ILE    0.0900
    854 HA        -64.1860  -18.9140  -24.6480 H        54 ILE    0.0900
    855 HB        -65.2730  -18.6480  -27.5160 H        54 ILE   -0.1800
    856 HG11      -65.5310  -20.8490  -26.4850 H        54 ILE    0.0900
    857 HG12      -63.7830  -20.8710  -26.0290 H        54 ILE    0.0900
    858 HG21      -62.3640  -18.6390  -26.4640 H        54 ILE   -0.2700
    859 HG22      -63.1810  -17.3680  -27.4510 H        54 ILE    0.0900
    860 HG23      -62.8040  -18.9890  -28.1790 H        54 ILE    0.0900
    861 HD1       -63.1000  -21.0460  -28.3510 H        54 ILE    0.0900
    862 HD2       -64.7810  -20.7350  -28.9310 H        54 ILE    0.5100
    863 HD3       -64.3860  -22.2780  -28.0550 H        54 ILE   -0.5100
    864 N         -65.4790  -16.1520  -25.8080 N.am     55 ASN   -0.4700
    865 CA        -65.2800  -14.7120  -25.8220 C.3      55 ASN    0.3100
    866 C         -65.5190  -14.1160  -24.4610 C.2      55 ASN    0.0700
    867 O         -64.7640  -13.2320  -24.0490 O.2      55 ASN    0.0900
    868 CB        -66.1900  -14.0600  -26.8670 C.3      55 ASN   -0.1800
    869 CG        -65.6310  -14.1890  -28.2680 C.2      55 ASN    0.0900
    870 ND2       -66.2990  -14.9820  -29.1060 N.am     55 ASN    0.0900
    871 OD1       -64.5940  -13.5880  -28.5950 O.2      55 ASN    0.5500
    872 HN        -66.3470  -16.4870  -26.1680 H        55 ASN   -0.5500
    873 HA        -64.2430  -14.5180  -26.0530 H        55 ASN   -0.6200
    874 HB1       -66.3040  -12.9820  -26.6280 H        55 ASN    0.3200
    875 HB2       -67.1880  -14.5480  -26.8370 H        55 ASN    0.3000
    876 HD21      -66.0680  -14.9910  -30.0780 H        55 ASN    0.5100
    877 HD22      -67.0310  -15.5700  -28.7610 H        55 ASN   -0.5100
    878 N         -66.5440  -14.5820  -23.7500 N.am     56 PHE   -0.4700
    879 CA        -66.8120  -14.0650  -22.4200 C.3      56 PHE    0.3100
    880 C         -65.6190  -14.3320  -21.5150 C.2      56 PHE    0.0700
    881 O         -65.2070  -13.4390  -20.7620 O.2      56 PHE    0.0900
    882 CB        -68.0460  -14.7200  -21.8050 C.3      56 PHE   -0.1800
    883 CG        -68.3830  -14.1740  -20.4510 C.ar     56 PHE    0.0900
    884 CD1       -68.9360  -12.9010  -20.3220 C.ar     56 PHE    0.0900
    885 CD2       -68.0690  -14.8950  -19.2960 C.ar     56 PHE    0.0000
    886 CE1       -69.1700  -12.3470  -19.0610 C.ar     56 PHE   -0.1150
    887 CE2       -68.2980  -14.3520  -18.0270 C.ar     56 PHE    0.1150
    888 CZ        -68.8490  -13.0730  -17.9100 C.ar     56 PHE   -0.1150
    889 HN        -67.1590  -15.2890  -24.0890 H        56 PHE    0.1150
    890 HA        -66.9610  -12.9980  -22.5040 H        56 PHE   -0.1150
    891 HB1       -67.8670  -15.8100  -21.6890 H        56 PHE    0.1150
    892 HB2       -68.9250  -14.5450  -22.4620 H        56 PHE   -0.1150
    893 HD1       -69.1880  -12.3360  -21.2080 H        56 PHE    0.1150
    894 HD2       -67.6450  -15.8850  -19.3840 H        56 PHE   -0.1150
    895 HE1       -69.5980  -11.3580  -18.9750 H        56 PHE    0.1150
    896 HE2       -68.0480  -14.9180  -17.1410 H        56 PHE    0.5100
    897 HZ        -69.0260  -12.6480  -16.9330 H        56 PHE   -0.5100
    898 N         -65.0720  -15.5460  -21.5780 N.am     57 LEU   -0.4700
    899 CA        -63.9180  -15.9250  -20.7660 C.3      57 LEU    0.3100
    900 C         -62.7440  -15.0300  -21.1030 C.2      57 LEU    0.0700
    901 O         -62.0390  -14.5810  -20.2000 O.2      57 LEU    0.0900
    902 CB        -63.5430  -17.3850  -21.0310 C.3      57 LEU   -0.1800
    903 CG        -62.8010  -18.1510  -19.9300 C.3      57 LEU    0.0900
    904 CD1       -62.4610  -19.5460  -20.4230 C.3      57 LEU    0.0900
    905 CD2       -61.5420  -17.4230  -19.5390 C.3      57 LEU   -0.0900
    906 HN        -65.4280  -16.2530  -22.1850 H        57 LEU    0.0900
    907 HA        -64.1770  -15.7850  -19.7270 H        57 LEU   -0.2700
    908 HB1       -62.9030  -17.4030  -21.9370 H        57 LEU    0.0900
    909 HB2       -64.4840  -17.9350  -21.2420 H        57 LEU    0.0900
    910 HG        -63.4440  -18.2210  -19.0270 H        57 LEU    0.0900
    911 HD11      -61.8130  -19.4850  -21.3230 H        57 LEU   -0.2700
    912 HD12      -63.3920  -20.0900  -20.6910 H        57 LEU    0.0900
    913 HD13      -61.9160  -20.1040  -19.6310 H        57 LEU    0.0900
    914 HD21      -61.7950  -16.4870  -18.9960 H        57 LEU    0.0900
    915 HD22      -60.9590  -17.1590  -20.4470 H        57 LEU    0.5100
    916 HD23      -60.9260  -18.0640  -18.8720 H        57 LEU   -0.5100
    917 N         -62.5210  -14.7670  -22.3920 N.am     58 THR   -0.4700
    918 CA        -61.4240  -13.9010  -22.8210 C.3      58 THR    0.3100
    919 C         -61.6300  -12.5170  -22.2460 C.2      58 THR    0.0700
    920 O         -60.6650  -11.8500  -21.8420 O.2      58 THR    0.0900
    921 CB        -61.3690  -13.7830  -24.3510 C.3      58 THR    0.1400
    922 CG2       -60.2660  -12.8170  -24.7730 C.3      58 THR    0.0900
    923 OG1       -61.1170  -15.0710  -24.9190 O.3      58 THR   -0.6600
    924 HN        -63.0900  -15.1480  -23.1160 H        58 THR    0.4300
    925 HA        -60.5030  -14.3240  -22.4480 H        58 THR   -0.2700
    926 HB        -62.3380  -13.4020  -24.7350 H        58 THR    0.0900
    927 HG1       -61.9610  -15.5290  -24.9220 H        58 THR    0.0900
    928 HG21      -59.3140  -13.0780  -24.2630 H        58 THR    0.0900
    929 HG22      -60.5460  -11.7790  -24.4940 H        58 THR    0.5100
    930 HG23      -60.1080  -12.8800  -25.8710 H        58 THR   -0.5100
    931 N         -62.8850  -12.0880  -22.2050 N.am     59 LEU   -0.4700
    932 CA        -63.2570  -10.7770  -21.6840 C.3      59 LEU    0.3100
    933 C         -63.0060  -10.7120  -20.1900 C.2      59 LEU    0.0700
    934 O         -62.4290   -9.7400  -19.6840 O.2      59 LEU    0.0900
    935 CB        -64.7400  -10.5260  -21.9800 C.3      59 LEU   -0.1800
    936 CG        -65.4960   -9.4000  -21.2750 C.3      59 LEU    0.0900
    937 CD1       -64.8830   -8.0590  -21.6100 C.3      59 LEU    0.0900
    938 CD2       -66.9480   -9.4350  -21.7230 C.3      59 LEU   -0.0900
    939 HN        -63.6400  -12.6490  -22.5340 H        59 LEU    0.0900
    940 HA        -62.6400  -10.0300  -22.1610 H        59 LEU   -0.2700
    941 HB1       -65.2760  -11.4670  -21.7410 H        59 LEU    0.0900
    942 HB2       -64.8180  -10.3280  -23.0690 H        59 LEU    0.0900
    943 HG        -65.4550   -9.5600  -20.1760 H        59 LEU    0.0900
    944 HD11      -64.5950   -8.0280  -22.6820 H        59 LEU   -0.2700
    945 HD12      -63.9740   -7.8940  -20.9930 H        59 LEU    0.0900
    946 HD13      -65.6190   -7.2490  -21.4160 H        59 LEU    0.0900
    947 HD21      -67.4060  -10.4120  -21.4600 H        59 LEU    0.0900
    948 HD22      -67.0080   -9.3010  -22.8240 H        59 LEU    0.5100
    949 HD23      -67.5190   -8.6280  -21.2160 H        59 LEU   -0.5100
    950 N         -63.4210  -11.7620  -19.4920 N.am     60 TYR   -0.4700
    951 CA        -63.3030  -11.8590  -18.0470 C.3      60 TYR    0.3100
    952 C         -61.8470  -11.8800  -17.5770 C.2      60 TYR    0.0700
    953 O         -61.4800  -11.1210  -16.6610 O.2      60 TYR    0.0900
    954 CB        -64.0480  -13.1170  -17.5870 C.3      60 TYR   -0.1800
    955 CG        -64.2350  -13.2420  -16.0970 C.ar     60 TYR    0.0900
    956 CD1       -63.2000  -13.7000  -15.2770 C.ar     60 TYR    0.0900
    957 CD2       -65.4540  -12.9040  -15.5040 C.ar     60 TYR    0.0000
    958 CE1       -63.3780  -13.8220  -13.9020 C.ar     60 TYR   -0.1150
    959 CE2       -65.6430  -13.0220  -14.1340 C.ar     60 TYR    0.1150
    960 CZ        -64.6040  -13.4790  -13.3370 C.ar     60 TYR   -0.1150
    961 OH        -64.7840  -13.5870  -11.9720 O.3      60 TYR    0.1150
    962 HN        -63.8430  -12.5460  -19.9380 H        60 TYR    0.1100
    963 HA        -63.7330  -10.9740  -17.6040 H        60 TYR   -0.5400
    964 HB1       -63.4790  -14.0130  -17.9150 H        60 TYR    0.4300
    965 HB2       -65.0620  -13.1210  -18.0400 H        60 TYR   -0.1150
    966 HD1       -62.2500  -13.9640  -15.7170 H        60 TYR    0.1150
    967 HD2       -66.2630  -12.5470  -16.1220 H        60 TYR   -0.1150
    968 HE1       -62.5720  -14.1780  -13.2780 H        60 TYR    0.1150
    969 HE2       -66.5930  -12.7570  -13.6910 H        60 TYR    0.5100
    970 HH        -64.0280  -14.0540  -11.6090 H        60 TYR   -0.5100
    971 N         -61.0090  -12.7180  -18.1750 N.am     61 VAL   -0.4700
    972 CA        -59.6240  -12.7930  -17.7510 C.3      61 VAL    0.3100
    973 C         -58.9030  -11.4650  -17.9720 C.2      61 VAL    0.0700
    974 O         -58.1170  -11.0350  -17.1100 O.2      61 VAL    0.0900
    975 CB        -58.8790  -13.9300  -18.4940 C.3      61 VAL   -0.0900
    976 CG1       -57.3720  -13.8580  -18.2020 C.3      61 VAL    0.0900
    977 CG2       -59.4420  -15.2810  -18.0630 C.3      61 VAL   -0.2700
    978 HN        -61.2850  -13.3190  -18.9220 H        61 VAL    0.0900
    979 HA        -59.6100  -12.9700  -16.6860 H        61 VAL    0.0900
    980 HB        -59.0490  -13.8300  -19.5870 H        61 VAL    0.0900
    981 HG11      -57.1980  -13.7820  -17.1070 H        61 VAL   -0.2700
    982 HG12      -56.9340  -12.9630  -18.6930 H        61 VAL    0.0900
    983 HG13      -56.8700  -14.7750  -18.5780 H        61 VAL    0.0900
    984 HG21      -60.5510  -15.2740  -18.1360 H        61 VAL    0.0900
    985 HG22      -59.1590  -15.4900  -17.0090 H        61 VAL    0.5100
    986 HG23      -59.0480  -16.0820  -18.7230 H        61 VAL   -0.5100
    987 N         -59.1580  -10.7970  -19.0950 N.am     62 THR   -0.4700
    988 CA        -58.4730   -9.5320  -19.3640 C.3      62 THR    0.3100
    989 C         -58.8080   -8.5040  -18.2890 C.2      62 THR    0.0700
    990 O         -57.9200   -7.7660  -17.8320 O.2      62 THR    0.0900
    991 CB        -58.8440   -8.9610  -20.7600 C.3      62 THR    0.1400
    992 CG2       -58.0800   -7.6660  -21.0310 C.3      62 THR    0.0900
    993 OG1       -58.5120   -9.9130  -21.7790 O.3      62 THR   -0.6600
    994 HN        -59.8060  -11.1160  -19.7820 H        62 THR    0.4300
    995 HA        -57.4100   -9.7150  -19.3090 H        62 THR   -0.2700
    996 HB        -59.9340   -8.7530  -20.8040 H        62 THR    0.0900
    997 HG1       -59.2250  -10.5560  -21.7830 H        62 THR    0.0900
    998 HG21      -56.9970   -7.8130  -20.8290 H        62 THR    0.0900
    999 HG22      -58.4580   -6.8590  -20.3680 H        62 THR    0.5100
   1000 HG23      -58.2060   -7.3680  -22.0940 H        62 THR   -0.5100
   1001 N         -60.0670   -8.4580  -17.8630 N.am     63 VAL   -0.4700
   1002 CA        -60.4810   -7.4910  -16.8520 C.3      63 VAL    0.3100
   1003 C         -59.9620   -7.8570  -15.4690 C.2      63 VAL    0.0700
   1004 O         -59.4270   -6.9860  -14.7620 O.2      63 VAL    0.0900
   1005 CB        -62.0190   -7.3560  -16.8170 C.3      63 VAL   -0.0900
   1006 CG1       -62.4530   -6.5990  -15.5830 C.3      63 VAL    0.0900
   1007 CG2       -62.4980   -6.6170  -18.0630 C.3      63 VAL   -0.2700
   1008 HN        -60.7730   -9.0720  -18.2080 H        63 VAL    0.0900
   1009 HA        -60.0270   -6.5410  -17.0940 H        63 VAL    0.0900
   1010 HB        -62.4780   -8.3680  -16.8090 H        63 VAL    0.0900
   1011 HG11      -61.8700   -5.6580  -15.4880 H        63 VAL   -0.2700
   1012 HG12      -62.2760   -7.2180  -14.6780 H        63 VAL    0.0900
   1013 HG13      -63.5310   -6.3430  -15.6570 H        63 VAL    0.0900
   1014 HG21      -62.2030   -7.1780  -18.9770 H        63 VAL    0.0900
   1015 HG22      -62.0370   -5.6070  -18.1050 H        63 VAL    0.5100
   1016 HG23      -63.6040   -6.5240  -18.0460 H        63 VAL   -0.5100
   1017 N         -60.0930   -9.1240  -15.0820 N.am     64 GLN   -0.4700
   1018 CA        -59.6570   -9.5750  -13.7610 C.3      64 GLN    0.3100
   1019 C         -58.1600   -9.4080  -13.5430 C.2      64 GLN    0.0700
   1020 O         -57.7330   -9.3710  -12.3950 O.2      64 GLN    0.0900
   1021 CB        -60.0470  -11.0480  -13.5510 C.3      64 GLN   -0.1800
   1022 CG        -59.5910  -11.6560  -12.2170 C.3      64 GLN    0.0900
   1023 CD        -59.9170  -13.1470  -12.0880 C.2      64 GLN    0.0900
   1024 NE2       -58.8960  -13.9890  -12.2060 N.am     64 GLN   -0.1800
   1025 OE1       -61.0780  -13.5330  -11.8810 O.2      64 GLN    0.0900
   1026 HN        -60.4910   -9.8200  -15.6740 H        64 GLN    0.0900
   1027 HA        -60.1310   -8.9500  -13.0190 H        64 GLN    0.5500
   1028 HB1       -59.6010  -11.6450  -14.3750 H        64 GLN   -0.5500
   1029 HB2       -61.1530  -11.1250  -13.6080 H        64 GLN   -0.6200
   1030 HG1       -60.0930  -11.1150  -11.3870 H        64 GLN    0.3200
   1031 HG2       -58.4910  -11.5290  -12.1230 H        64 GLN    0.3000
   1032 HE21      -59.0160  -14.9570  -11.9840 H        64 GLN    0.5100
   1033 HE22      -58.0060  -13.6550  -12.5180 H        64 GLN   -0.5100
   1034 N         -57.3570   -9.2880  -14.5970 N.am     65 HSD   -0.4700
   1035 CA        -55.9060   -9.1800  -14.4130 C.3      65 HSD    0.3100
   1036 C         -55.3680   -7.8060  -14.7750 C.2      65 HSD    0.0700
   1037 O         -55.0680   -7.5300  -15.9480 O.2      65 HSD    0.0900
   1038 CB        -55.2110  -10.2720  -15.2280 C.3      65 HSD   -0.0900
   1039 CG        -55.5530  -11.6610  -14.7840 C.ar     65 HSD    0.0900
   1040 CD2       -56.6820  -12.1710  -14.2360 C.ar     65 HSD    0.0900
   1041 ND1       -54.6640  -12.7100  -14.8590 N.ar     65 HSD   -0.3600
   1042 CE1       -55.2280  -13.8030  -14.3770 C.ar     65 HSD    0.3200
   1043 NE2       -56.4540  -13.5040  -13.9910 N.ar     65 HSD   -0.0500
   1044 HN        -57.6950   -9.2660  -15.5350 H        65 HSD    0.2500
   1045 HA        -55.6870   -9.2920  -13.3610 H        65 HSD    0.1300
   1046 HB1       -54.1110  -10.1380  -15.1380 H        65 HSD   -0.7000
   1047 HB2       -55.5050  -10.1640  -16.2940 H        65 HSD    0.2200
   1048 HD1       -53.7370  -12.6410  -15.2260 H        65 HSD    0.1000
   1049 HD2       -57.6320  -11.7090  -13.9960 H        65 HSD    0.5100
   1050 HE1       -54.7410  -14.7760  -14.3180 H        65 HSD   -0.5100
   1051 N         -55.1990   -6.9670  -13.7530 N.am     66 LYS   -0.4700
   1052 CA        -54.7310   -5.5760  -13.8580 C.3      66 LYS    0.3100
   1053 C         -53.5590   -5.3600  -14.8070 C.2      66 LYS    0.0700
   1054 O         -53.5890   -4.4030  -15.5810 O.2      66 LYS    0.0900
   1055 CB        -54.3080   -5.0420  -12.4820 C.3      66 LYS   -0.1800
   1056 CG        -55.4200   -4.7640  -11.4750 C.3      66 LYS    0.0900
   1057 CD        -55.9850   -6.0240  -10.8460 C.3      66 LYS    0.0900
   1058 CE        -57.1670   -6.5250  -11.6440 C.3      66 LYS   -0.1800
   1059 NZ        -58.1830   -5.4510  -11.7880 N.4      66 LYS    0.0900
   1060 HN        -55.3960   -7.2650  -12.8230 H        66 LYS    0.0900
   1061 HA        -55.5370   -4.9810  -14.2590 H        66 LYS   -0.1800
   1062 HB1       -53.7560   -4.0930  -12.6450 H        66 LYS    0.0900
   1063 HB2       -53.6210   -5.7870  -12.0280 H        66 LYS    0.0900
   1064 HG1       -56.2420   -4.2250  -11.9930 H        66 LYS    0.2100
   1065 HG2       -55.0160   -4.1150  -10.6700 H        66 LYS    0.0500
   1066 HD1       -56.3090   -5.8030   -9.8070 H        66 LYS    0.0500
   1067 HD2       -55.1990   -6.8070  -10.8190 H        66 LYS   -0.3000
   1068 HE1       -57.6420   -7.3840  -11.1240 H        66 LYS    0.3300
   1069 HE2       -56.8380   -6.8290  -12.6620 H        66 LYS    0.3300
   1070 HZ1       -57.7250   -4.5810  -12.1220 H        66 LYS    0.3300
   1071 HZ2       -58.6330   -5.2740  -10.8670 H        66 LYS    0.5100
   1072 HZ3       -58.9070   -5.7470  -12.4740 H        66 LYS   -0.5100
   1073 N         -52.5320   -6.1920  -14.7570 N.am     67 LYS   -0.4700
   1074 CA        -51.3500   -5.9980  -15.6030 C.3      67 LYS    0.3100
   1075 C         -51.5580   -6.3740  -17.0630 C.2      67 LYS    0.0700
   1076 O         -50.6310   -6.2020  -17.8650 O.2      67 LYS    0.0900
   1077 CB        -50.1510   -6.7560  -15.0230 C.3      67 LYS   -0.1800
   1078 CG        -49.7500   -6.3110  -13.6190 C.3      67 LYS    0.0900
   1079 CD        -48.4900   -5.4400  -13.6400 C.3      67 LYS    0.0900
   1080 CE        -47.2340   -6.2260  -13.2320 C.3      67 LYS   -0.1800
   1081 NZ        -46.9710   -7.4430  -14.0610 N.4      67 LYS    0.0900
   1082 HN        -52.5160   -6.9810  -14.1490 H        67 LYS    0.0900
   1083 HA        -51.1400   -4.9400  -15.6500 H        67 LYS   -0.1800
   1084 HB1       -49.2820   -6.6090  -15.6990 H        67 LYS    0.0900
   1085 HB2       -50.4010   -7.8380  -14.9890 H        67 LYS    0.0900
   1086 HG1       -49.5590   -7.2090  -12.9940 H        67 LYS    0.2100
   1087 HG2       -50.5830   -5.7310  -13.1710 H        67 LYS    0.0500
   1088 HD1       -48.6280   -4.5910  -12.9390 H        67 LYS    0.0500
   1089 HD2       -48.3470   -5.0400  -14.6660 H        67 LYS   -0.3000
   1090 HE1       -47.3440   -6.5660  -12.1800 H        67 LYS    0.3300
   1091 HE2       -46.3460   -5.5670  -13.3290 H        67 LYS    0.3300
   1092 HZ1       -46.8460   -7.1640  -15.0560 H        67 LYS    0.3300
   1093 HZ2       -47.7770   -8.0960  -13.9830 H        67 LYS    0.5100
   1094 HZ3       -46.1080   -7.9140  -13.7210 H        67 LYS   -0.5100
   1095 N         -52.7260   -6.8930  -17.4370 N.am     68 LEU   -0.4700
   1096 CA        -52.9750   -7.2160  -18.8470 C.3      68 LEU    0.3100
   1097 C         -53.4730   -5.9510  -19.5090 C.2      68 LEU    0.0700
   1098 O         -54.6820   -5.8250  -19.7850 O.2      68 LEU    0.0900
   1099 CB        -54.0380   -8.3100  -18.9870 C.3      68 LEU   -0.1800
   1100 CG        -53.6400   -9.7610  -18.7300 C.3      68 LEU    0.0900
   1101 CD1       -54.8500  -10.6480  -18.9480 C.3      68 LEU    0.0900
   1102 CD2       -52.5140  -10.1750  -19.6570 C.3      68 LEU   -0.0900
   1103 HN        -53.4650   -7.0810  -16.7940 H        68 LEU    0.0900
   1104 HA        -52.0440   -7.5450  -19.2820 H        68 LEU   -0.2700
   1105 HB1       -54.4290   -8.2560  -20.0240 H        68 LEU    0.0900
   1106 HB2       -54.8560   -8.0650  -18.2780 H        68 LEU    0.0900
   1107 HG        -53.2760   -9.8730  -17.6870 H        68 LEU    0.0900
   1108 HD11      -55.2160  -10.5440  -19.9920 H        68 LEU   -0.2700
   1109 HD12      -55.6650  -10.3520  -18.2540 H        68 LEU    0.0900
   1110 HD13      -54.5760  -11.7110  -18.7720 H        68 LEU    0.0900
   1111 HD21      -51.6260   -9.5290  -19.4910 H        68 LEU    0.0900
   1112 HD22      -52.8370  -10.0690  -20.7150 H        68 LEU    0.5100
   1113 HD23      -52.2280  -11.2300  -19.4570 H        68 LEU   -0.5100
   1114 N         -52.5670   -5.0110  -19.7740 N.am     69 ARG   -0.4700
   1115 CA        -52.9800   -3.7430  -20.3610 C.3      69 ARG    0.3100
   1116 C         -52.1090   -3.2820  -21.5300 C.2      69 ARG    0.0700
   1117 O         -51.9760   -2.0680  -21.7580 O.2      69 ARG    0.0900
   1118 CB        -53.0140   -2.6840  -19.2620 C.3      69 ARG   -0.1800
   1119 CG        -53.9310   -3.0680  -18.1220 C.3      69 ARG    0.0900
   1120 CD        -55.3670   -3.1240  -18.6000 C.3      69 ARG    0.0900
   1121 NE        -56.3110   -3.4040  -17.5190 N.pl3    69 ARG   -0.1800
   1122 CZ        -56.7210   -4.6200  -17.1740 C.cat    69 ARG    0.0900
   1123 NH1       -57.6040   -4.7770  -16.1890 N.pl3    69 ARG    0.0900
   1124 NH2       -56.2670   -5.6810  -17.8230 N.pl3    69 ARG    0.2000
   1125 HN        -51.5940   -5.1270  -19.5890 H        69 ARG    0.0900
   1126 HA        -53.9580   -3.8700  -20.8000 H        69 ARG    0.0900
   1127 HB1       -53.3650   -1.7250  -19.6980 H        69 ARG   -0.7000
   1128 HB2       -51.9860   -2.5440  -18.8650 H        69 ARG    0.4400
   1129 HG1       -53.8420   -2.3170  -17.3080 H        69 ARG    0.6400
   1130 HG2       -53.6330   -4.0630  -17.7270 H        69 ARG   -0.8000
   1131 HD1       -55.4750   -3.9320  -19.3550 H        69 ARG    0.4600
   1132 HD2       -55.6480   -2.1460  -19.0450 H        69 ARG    0.4600
   1133 HE        -56.6740   -2.6280  -17.0040 H        69 ARG   -0.8000
   1134 HH11      -57.9620   -3.9760  -15.7060 H        69 ARG    0.4600
   1135 HH12      -57.9100   -5.6930  -15.9320 H        69 ARG    0.4600
   1136 HH21      -55.6160   -5.5680  -18.5740 H        69 ARG    0.5100
   1137 HH22      -56.5750   -6.5970  -17.5640 H        69 ARG   -0.5100
   1138 N         -51.5260   -4.2190  -22.2770 N.am     70 THR   -0.4700
   1139 CA        -50.7220   -3.8570  -23.4420 C.3      70 THR    0.3100
   1140 C         -51.7030   -3.4930  -24.5450 C.2      70 THR    0.0700
   1141 O         -52.9210   -3.6650  -24.3580 O.2      70 THR    0.0900
   1142 CB        -49.8650   -5.0440  -23.9360 C.3      70 THR    0.1400
   1143 CG2       -49.0650   -5.6340  -22.8030 C.3      70 THR    0.0900
   1144 OG1       -50.7160   -6.0660  -24.4690 O.3      70 THR   -0.6600
   1145 HN        -51.6090   -5.1930  -22.0780 H        70 THR    0.4300
   1146 HA        -50.0860   -3.0320  -23.1600 H        70 THR   -0.2700
   1147 HB        -49.1690   -4.7010  -24.7310 H        70 THR    0.0900
   1148 HG1       -50.9300   -6.6420  -23.7310 H        70 THR    0.0900
   1149 HG21      -49.7470   -6.0000  -22.0050 H        70 THR    0.0900
   1150 HG22      -48.3940   -4.8620  -22.3690 H        70 THR    0.5100
   1151 HG23      -48.4600   -6.4900  -23.1720 H        70 THR   -0.5100
   1152 N         -51.2250   -2.9740  -25.6890 N.am     71 PRO   -0.2900
   1153 CA        -52.1850   -2.6450  -26.7460 C.3      71 PRO    0.0000
   1154 C         -52.8210   -3.9250  -27.2770 C.2      71 PRO    0.0900
   1155 O         -53.9890   -3.9250  -27.6940 O.2      71 PRO    0.0900
   1156 CB        -51.3180   -1.9420  -27.7940 C.3      71 PRO    0.0200
   1157 CG        -50.2730   -1.2670  -26.9590 C.3      71 PRO    0.0900
   1158 CD        -49.9110   -2.3670  -25.9750 C.3      71 PRO   -0.1800
   1159 HA        -52.9900   -2.0460  -26.3500 H        71 PRO    0.0900
   1160 HB1       -51.9090   -1.2020  -28.3750 H        71 PRO    0.0900
   1161 HB2       -50.8630   -2.6710  -28.4960 H        71 PRO   -0.1800
   1162 HG1       -49.3980   -0.9620  -27.5710 H        71 PRO    0.0900
   1163 HG2       -50.6790   -0.3730  -26.4420 H        71 PRO    0.0900
   1164 HD1       -49.2280   -3.1170  -26.4260 H        71 PRO    0.5100
   1165 HD2       -49.4650   -1.9580  -25.0440 H        71 PRO   -0.5100
   1166 N         -52.0610   -5.0170  -27.2530 N.am     72 LEU   -0.4700
   1167 CA        -52.5490   -6.3070  -27.7250 C.3      72 LEU    0.3100
   1168 C         -53.6720   -6.7930  -26.8360 C.2      72 LEU    0.0700
   1169 O         -54.6760   -7.3190  -27.3440 O.2      72 LEU    0.0900
   1170 CB        -51.4190   -7.3420  -27.7190 C.3      72 LEU   -0.1800
   1171 CG        -51.7850   -8.7600  -28.1700 C.3      72 LEU    0.0900
   1172 CD1       -52.1630   -8.7510  -29.6420 C.3      72 LEU    0.0900
   1173 CD2       -50.6100   -9.6990  -27.9330 C.3      72 LEU   -0.0900
   1174 HN        -51.1240   -5.0020  -26.9130 H        72 LEU    0.0900
   1175 HA        -52.9320   -6.1740  -28.7260 H        72 LEU   -0.2700
   1176 HB1       -51.0240   -7.4060  -26.6840 H        72 LEU    0.0900
   1177 HB2       -50.6160   -6.9700  -28.3890 H        72 LEU    0.0900
   1178 HG        -52.6430   -9.1310  -27.5680 H        72 LEU    0.0900
   1179 HD11      -51.2640   -8.5610  -30.2670 H        72 LEU   -0.2700
   1180 HD12      -52.9050   -7.9470  -29.8380 H        72 LEU    0.0900
   1181 HD13      -52.5940   -9.7340  -29.9290 H        72 LEU    0.0900
   1182 HD21      -50.4640   -9.8600  -26.8440 H        72 LEU    0.0900
   1183 HD22      -49.6810   -9.2560  -28.3530 H        72 LEU    0.5100
   1184 HD23      -50.8080  -10.6810  -28.4140 H        72 LEU   -0.5100
   1185 N         -53.5220   -6.6300  -25.5200 N.am     73 ASN   -0.4700
   1186 CA        -54.5420   -7.0720  -24.5780 C.3      73 ASN    0.3100
   1187 C         -55.8080   -6.2590  -24.7580 C.2      73 ASN    0.0700
   1188 O         -56.9080   -6.7620  -24.4590 O.2      73 ASN    0.0900
   1189 CB        -54.0500   -6.9470  -23.1270 C.3      73 ASN   -0.1800
   1190 CG        -52.8380   -7.8280  -22.8240 C.2      73 ASN    0.0900
   1191 ND2       -52.7920   -9.0090  -23.2320 N.am     73 ASN    0.0900
   1192 OD1       -51.8740   -7.2890  -22.1080 O.2      73 ASN    0.5500
   1193 HN        -52.7120   -6.2020  -25.1250 H        73 ASN   -0.5500
   1194 HA        -54.7790   -8.1010  -24.8030 H        73 ASN   -0.6200
   1195 HB1       -54.8750   -7.2380  -22.4420 H        73 ASN    0.3200
   1196 HB2       -53.7710   -5.8890  -22.9330 H        73 ASN    0.3000
   1197 HD21      -53.5520   -9.3860  -23.7610 H        73 ASN    0.5100
   1198 HD22      -51.9940   -9.5770  -23.0280 H        73 ASN   -0.5100
   1199 N         -55.6830   -5.0190  -25.2350 N.am     74 TYR   -0.4700
   1200 CA        -56.8550   -4.1610  -25.4550 C.3      74 TYR    0.3100
   1201 C         -57.5960   -4.5940  -26.7080 C.2      74 TYR    0.0700
   1202 O         -58.8190   -4.7940  -26.6830 O.2      74 TYR    0.0900
   1203 CB        -56.4280   -2.6940  -25.5950 C.3      74 TYR   -0.1800
   1204 CG        -56.3950   -1.9430  -24.2820 C.ar     74 TYR    0.0900
   1205 CD1       -57.5530   -1.3690  -23.7520 C.ar     74 TYR    0.0900
   1206 CD2       -55.2130   -1.8570  -23.5370 C.ar     74 TYR    0.0000
   1207 CE1       -57.5330   -0.7350  -22.5100 C.ar     74 TYR   -0.1150
   1208 CE2       -55.1810   -1.2300  -22.2960 C.ar     74 TYR    0.1150
   1209 CZ        -56.3400   -0.6730  -21.7880 C.ar     74 TYR   -0.1150
   1210 OH        -56.3100   -0.0720  -20.5520 O.3      74 TYR    0.1150
   1211 HN        -54.7970   -4.6220  -25.4630 H        74 TYR    0.1100
   1212 HA        -57.5190   -4.2800  -24.6110 H        74 TYR   -0.5400
   1213 HB1       -57.1460   -2.1650  -26.2580 H        74 TYR    0.4300
   1214 HB2       -55.4060   -2.6490  -26.0270 H        74 TYR   -0.1150
   1215 HD1       -58.4750   -1.4160  -24.3120 H        74 TYR    0.1150
   1216 HD2       -54.3050   -2.2870  -23.9350 H        74 TYR   -0.1150
   1217 HE1       -58.4340   -0.2940  -22.1090 H        74 TYR    0.1150
   1218 HE2       -54.2600   -1.1790  -21.7350 H        74 TYR    0.5100
   1219 HH        -55.3980    0.1570  -20.3550 H        74 TYR   -0.5100
   1220 N         -56.8590   -4.7530  -27.8030 N.am     75 ILE   -0.4700
   1221 CA        -57.4380   -5.1480  -29.0750 C.3      75 ILE    0.3100
   1222 C         -58.1950   -6.4560  -28.9620 C.2      75 ILE    0.0700
   1223 O         -59.2810   -6.5840  -29.5420 O.2      75 ILE    0.0900
   1224 CB        -56.3390   -5.2660  -30.1510 C.3      75 ILE   -0.0900
   1225 CG1       -55.7930   -3.8740  -30.4830 C.3      75 ILE    0.0900
   1226 CG2       -56.8790   -5.9580  -31.3860 C.3      75 ILE   -0.2700
   1227 CD        -56.8450   -2.9060  -31.0200 C.3      75 ILE    0.0900
   1228 HN        -55.8730   -4.6070  -27.8000 H        75 ILE    0.0900
   1229 HA        -58.1640   -4.4010  -29.3610 H        75 ILE    0.0900
   1230 HB        -55.4860   -5.8500  -29.7440 H        75 ILE   -0.1800
   1231 HG11      -54.9940   -3.9820  -31.2470 H        75 ILE    0.0900
   1232 HG12      -55.3540   -3.4390  -29.5600 H        75 ILE    0.0900
   1233 HG21      -57.9120   -5.6100  -31.5990 H        75 ILE   -0.2700
   1234 HG22      -56.9010   -7.0570  -31.2250 H        75 ILE    0.0900
   1235 HG23      -56.2380   -5.7220  -32.2640 H        75 ILE    0.0900
   1236 HD1       -57.5510   -2.6230  -30.2100 H        75 ILE    0.0900
   1237 HD2       -57.4180   -3.3870  -31.8400 H        75 ILE    0.5100
   1238 HD3       -56.3530   -1.9840  -31.3980 H        75 ILE   -0.5100
   1239 N         -57.6570   -7.4260  -28.2270 N.am     76 LEU   -0.4700
   1240 CA        -58.3400   -8.7020  -28.0940 C.3      76 LEU    0.3100
   1241 C         -59.5230   -8.5940  -27.1650 C.2      76 LEU    0.0700
   1242 O         -60.5130   -9.3110  -27.3380 O.2      76 LEU    0.0900
   1243 CB        -57.3540   -9.7850  -27.6660 C.3      76 LEU   -0.1800
   1244 CG        -56.7110  -10.2840  -28.9700 C.3      76 LEU    0.0900
   1245 CD1       -55.2030  -10.2710  -28.8700 C.3      76 LEU    0.0900
   1246 CD2       -57.2520  -11.6640  -29.3120 C.3      76 LEU   -0.0900
   1247 HN        -56.7870   -7.3270  -27.7490 H        76 LEU    0.0900
   1248 HA        -58.7810   -8.9500  -29.0480 H        76 LEU   -0.2700
   1249 HB1       -57.8800  -10.6140  -27.1460 H        76 LEU    0.0900
   1250 HB2       -56.5830   -9.3670  -26.9830 H        76 LEU    0.0900
   1251 HG        -57.0280   -9.6290  -29.8080 H        76 LEU    0.0900
   1252 HD11      -54.8770  -10.7800  -27.9380 H        76 LEU   -0.2700
   1253 HD12      -54.8350   -9.2230  -28.8490 H        76 LEU    0.0900
   1254 HD13      -54.7620  -10.8050  -29.7390 H        76 LEU    0.0900
   1255 HD21      -58.3170  -11.5910  -29.6200 H        76 LEU    0.0900
   1256 HD22      -57.1850  -12.3280  -28.4240 H        76 LEU    0.5100
   1257 HD23      -56.6700  -12.1010  -30.1510 H        76 LEU   -0.5100
   1258 N         -59.4570   -7.6990  -26.1890 N.am     77 LEU   -0.4700
   1259 CA        -60.6070   -7.5060  -25.3240 C.3      77 LEU    0.3100
   1260 C         -61.7120   -6.9500  -26.2090 C.2      77 LEU    0.0700
   1261 O         -62.8730   -7.3940  -26.1540 O.2      77 LEU    0.0900
   1262 CB        -60.2870   -6.5040  -24.2140 C.3      77 LEU   -0.1800
   1263 CG        -61.5070   -6.1580  -23.3620 C.3      77 LEU    0.0900
   1264 CD1       -62.1380   -7.4330  -22.8510 C.3      77 LEU    0.0900
   1265 CD2       -61.1020   -5.2630  -22.2170 C.3      77 LEU   -0.0900
   1266 HN        -58.6500   -7.1430  -26.0090 H        77 LEU    0.0900
   1267 HA        -60.8710   -8.4640  -24.9010 H        77 LEU   -0.2700
   1268 HB1       -59.8970   -5.5730  -24.6750 H        77 LEU    0.0900
   1269 HB2       -59.5030   -6.9370  -23.5570 H        77 LEU    0.0900
   1270 HG        -62.2430   -5.5960  -23.9740 H        77 LEU    0.0900
   1271 HD11      -61.3630   -8.2180  -22.7240 H        77 LEU   -0.2700
   1272 HD12      -62.8960   -7.7960  -23.5770 H        77 LEU    0.0900
   1273 HD13      -62.6210   -7.2490  -21.8670 H        77 LEU    0.0900
   1274 HD21      -60.6580   -4.3220  -22.6060 H        77 LEU    0.0900
   1275 HD22      -60.3470   -5.7760  -21.5830 H        77 LEU    0.5100
   1276 HD23      -61.9930   -5.0080  -21.6030 H        77 LEU   -0.5100
   1277 N         -61.3360   -5.9840  -27.0440 N.am     78 ASN   -0.4700
   1278 CA        -62.2490   -5.3370  -27.9750 C.3      78 ASN    0.3100
   1279 C         -62.8310   -6.3750  -28.9310 C.2      78 ASN    0.0700
   1280 O         -64.0370   -6.3440  -29.2030 O.2      78 ASN    0.0900
   1281 CB        -61.4860   -4.2330  -28.7260 C.3      78 ASN   -0.1800
   1282 CG        -62.2980   -3.5820  -29.8280 C.2      78 ASN    0.0900
   1283 ND2       -61.7010   -3.5060  -31.0140 N.am     78 ASN    0.0900
   1284 OD1       -63.4440   -3.1350  -29.6190 O.2      78 ASN    0.5500
   1285 HN        -60.3950   -5.6570  -27.0690 H        78 ASN   -0.5500
   1286 HA        -63.0730   -4.9200  -27.4150 H        78 ASN   -0.6200
   1287 HB1       -60.5730   -4.6740  -29.1800 H        78 ASN    0.3200
   1288 HB2       -61.1880   -3.4470  -28.0000 H        78 ASN    0.3000
   1289 HD21      -62.1090   -2.9600  -31.7450 H        78 ASN    0.5100
   1290 HD22      -60.8420   -3.9930  -31.1740 H        78 ASN   -0.5100
   1291 N         -62.0010   -7.2980  -29.4210 N.am     79 LEU   -0.4700
   1292 CA        -62.4550   -8.3470  -30.3390 C.3      79 LEU    0.3100
   1293 C         -63.4750   -9.2550  -29.6790 C.2      79 LEU    0.0700
   1294 O         -64.5180   -9.5500  -30.2750 O.2      79 LEU    0.0900
   1295 CB        -61.2720   -9.1880  -30.8230 C.3      79 LEU   -0.1800
   1296 CG        -60.5780   -8.8220  -32.1470 C.3      79 LEU    0.0900
   1297 CD1       -61.3630   -7.7460  -32.8980 C.3      79 LEU    0.0900
   1298 CD2       -59.1660   -8.3800  -31.8640 C.3      79 LEU   -0.0900
   1299 HN        -61.0330   -7.3160  -29.1840 H        79 LEU    0.0900
   1300 HA        -62.9450   -7.8710  -31.1760 H        79 LEU   -0.2700
   1301 HB1       -61.6360  -10.2310  -30.9250 H        79 LEU    0.0900
   1302 HB2       -60.4990   -9.1480  -30.0300 H        79 LEU    0.0900
   1303 HG        -60.5010   -9.7300  -32.7810 H        79 LEU    0.0900
   1304 HD11      -61.4400   -6.8280  -32.2780 H        79 LEU   -0.2700
   1305 HD12      -62.3870   -8.1120  -33.1210 H        79 LEU    0.0900
   1306 HD13      -60.8410   -7.4920  -33.8460 H        79 LEU    0.0900
   1307 HD21      -58.7160   -9.0200  -31.0740 H        79 LEU    0.0900
   1308 HD22      -59.1630   -7.3280  -31.5100 H        79 LEU    0.5100
   1309 HD23      -58.5510   -8.4670  -32.7840 H        79 LEU   -0.5100
   1310 N         -63.2040   -9.7070  -28.4580 N.am     80 ALA   -0.4700
   1311 CA        -64.1420  -10.5830  -27.7540 C.3      80 ALA    0.3100
   1312 C         -65.4620   -9.8690  -27.5900 C.2      80 ALA    0.0700
   1313 O         -66.5310  -10.4800  -27.7050 O.2      80 ALA    0.0900
   1314 CB        -63.5820  -10.9830  -26.3850 C.3      80 ALA   -0.2700
   1315 HN        -62.3630   -9.4740  -27.9750 H        80 ALA    0.0900
   1316 HA        -64.3030  -11.4590  -28.3640 H        80 ALA    0.0900
   1317 HB1       -63.4090  -10.0780  -25.7650 H        80 ALA    0.0900
   1318 HB2       -62.6170  -11.5160  -26.5130 H        80 ALA    0.5100
   1319 HB3       -64.3060  -11.6410  -25.8590 H        80 ALA   -0.5100
   1320 N         -65.4070   -8.5710  -27.3210 N.am     81 VAL   -0.4700
   1321 CA        -66.6260   -7.8030  -27.1560 C.3      81 VAL    0.3100
   1322 C         -67.4090   -7.8270  -28.4670 C.2      81 VAL    0.0700
   1323 O         -68.6170   -8.1350  -28.4810 O.2      81 VAL    0.0900
   1324 CB        -66.2850   -6.3510  -26.7520 C.3      81 VAL   -0.0900
   1325 CG1       -67.5520   -5.5030  -26.6810 C.3      81 VAL    0.0900
   1326 CG2       -65.5690   -6.3580  -25.4050 C.3      81 VAL   -0.2700
   1327 HN        -64.5470   -8.0760  -27.2210 H        81 VAL    0.0900
   1328 HA        -67.2230   -8.2770  -26.3930 H        81 VAL    0.0900
   1329 HB        -65.5910   -5.9130  -27.5000 H        81 VAL    0.0900
   1330 HG11      -68.3230   -6.0180  -26.0690 H        81 VAL   -0.2700
   1331 HG12      -67.9590   -5.3440  -27.7030 H        81 VAL    0.0900
   1332 HG13      -67.3260   -4.5210  -26.2120 H        81 VAL    0.0900
   1333 HG21      -64.9940   -7.3010  -25.2830 H        81 VAL    0.0900
   1334 HG22      -66.3120   -6.2890  -24.5810 H        81 VAL    0.5100
   1335 HG23      -64.8640   -5.5020  -25.3460 H        81 VAL   -0.5100
   1336 N         -66.7230   -7.5210  -29.5660 N.am     82 ALA   -0.4700
   1337 CA        -67.3380   -7.5010  -30.8790 C.3      82 ALA    0.3100
   1338 C         -67.9010   -8.8650  -31.1920 C.2      82 ALA    0.0700
   1339 O         -69.0150   -8.9790  -31.7570 O.2      82 ALA    0.0900
   1340 CB        -66.3000   -7.1120  -31.9250 C.3      82 ALA   -0.2700
   1341 HN        -65.7540   -7.2920  -29.5350 H        82 ALA    0.0900
   1342 HA        -68.1480   -6.7860  -30.8640 H        82 ALA    0.0900
   1343 HB1       -65.4660   -7.8450  -31.9260 H        82 ALA    0.0900
   1344 HB2       -65.8880   -6.1060  -31.6930 H        82 ALA    0.5100
   1345 HB3       -66.7650   -7.1020  -32.9340 H        82 ALA   -0.5100
   1346 N         -67.1490   -9.9050  -30.8280 N.am     83 ASP   -0.4700
   1347 CA        -67.5740  -11.2780  -31.0760 C.3      83 ASP    0.3100
   1348 C         -68.8440  -11.5930  -30.2980 C.2      83 ASP    0.0700
   1349 O         -69.7250  -12.2910  -30.8230 O.2      83 ASP    0.0900
   1350 CB        -66.4570  -12.2630  -30.7080 C.3      83 ASP   -0.2800
   1351 CG        -65.2210  -12.1170  -31.6010 C.2      83 ASP    0.0900
   1352 OD1       -65.3250  -11.4970  -32.6880 O.co2    83 ASP    0.0900
   1353 OD2       -64.1460  -12.6390  -31.2180 O.co2    83 ASP    0.6200
   1354 HN        -66.2690   -9.7910  -30.3750 H        83 ASP   -0.7600
   1355 HA        -67.8230  -11.3680  -32.1230 H        83 ASP   -0.7600
   1356 HB1       -66.8430  -13.3000  -30.8070 H        83 ASP    0.5100
   1357 HB2       -66.1530  -12.0860  -29.6540 H        83 ASP   -0.5100
   1358 N         -68.9660  -11.0900  -29.0700 N.am     84 LEU   -0.4700
   1359 CA        -70.1680  -11.3400  -28.2660 C.3      84 LEU    0.3100
   1360 C         -71.3820  -10.6570  -28.8880 C.2      84 LEU    0.0700
   1361 O         -72.4960  -11.1960  -28.7950 O.2      84 LEU    0.0900
   1362 CB        -69.9530  -10.8650  -26.8270 C.3      84 LEU   -0.1800
   1363 CG        -69.0230  -11.7660  -26.0010 C.3      84 LEU    0.0900
   1364 CD1       -68.5880  -11.0530  -24.7330 C.3      84 LEU    0.0900
   1365 CD2       -69.7380  -13.0790  -25.6820 C.3      84 LEU   -0.0900
   1366 HN        -68.2580  -10.5280  -28.6480 H        84 LEU    0.0900
   1367 HA        -70.3710  -12.4010  -28.2860 H        84 LEU   -0.2700
   1368 HB1       -70.9400  -10.8220  -26.3200 H        84 LEU    0.0900
   1369 HB2       -69.5180   -9.8440  -26.8560 H        84 LEU    0.0900
   1370 HG        -68.1270  -12.0240  -26.6050 H        84 LEU    0.0900
   1371 HD11      -69.4760  -10.7960  -24.1150 H        84 LEU   -0.2700
   1372 HD12      -68.0510  -10.1150  -24.9900 H        84 LEU    0.0900
   1373 HD13      -67.9220  -11.7140  -24.1370 H        84 LEU    0.0900
   1374 HD21      -70.0120  -13.6040  -26.6220 H        84 LEU    0.0900
   1375 HD22      -70.6660  -12.8750  -25.1070 H        84 LEU    0.5100
   1376 HD23      -69.0680  -13.7400  -25.0900 H        84 LEU   -0.5100
   1377 N         -71.1950   -9.4910  -29.5120 N.am     85 PHE   -0.4700
   1378 CA        -72.3020   -8.7950  -30.1940 C.3      85 PHE    0.3100
   1379 C         -72.6940   -9.6140  -31.4120 C.2      85 PHE    0.0700
   1380 O         -73.8620   -9.6340  -31.8090 O.2      85 PHE    0.0900
   1381 CB        -71.8820   -7.3980  -30.6670 C.3      85 PHE   -0.1800
   1382 CG        -71.9680   -6.3360  -29.6130 C.ar     85 PHE    0.0900
   1383 CD1       -73.1930   -5.9960  -29.0480 C.ar     85 PHE    0.0900
   1384 CD2       -70.8300   -5.6460  -29.2120 C.ar     85 PHE    0.0000
   1385 CE1       -73.2810   -4.9740  -28.0980 C.ar     85 PHE   -0.1150
   1386 CE2       -70.9050   -4.6240  -28.2660 C.ar     85 PHE    0.1150
   1387 CZ        -72.1280   -4.2860  -27.7080 C.ar     85 PHE   -0.1150
   1388 HN        -70.3050   -9.0430  -29.5440 H        85 PHE    0.1150
   1389 HA        -73.1240   -8.7190  -29.4980 H        85 PHE   -0.1150
   1390 HB1       -72.5430   -7.0820  -31.5020 H        85 PHE    0.1150
   1391 HB2       -70.8250   -7.4320  -31.0090 H        85 PHE   -0.1150
   1392 HD1       -74.0860   -6.5260  -29.3450 H        85 PHE    0.1150
   1393 HD2       -69.8720   -5.9040  -29.6410 H        85 PHE   -0.1150
   1394 HE1       -74.2370   -4.7160  -27.6660 H        85 PHE    0.1150
   1395 HE2       -70.0100   -4.0960  -27.9670 H        85 PHE    0.5100
   1396 HZ        -72.1910   -3.4950  -26.9750 H        85 PHE   -0.5100
   1397 N         -71.7190  -10.2760  -32.0280 N.am     86 MET   -0.4700
   1398 CA        -72.0100  -11.1200  -33.1790 C.3      86 MET    0.3100
   1399 C         -72.8660  -12.2860  -32.7250 C.2      86 MET    0.0700
   1400 O         -73.9300  -12.5530  -33.3080 O.2      86 MET    0.0900
   1401 CB        -70.7150  -11.6460  -33.8050 C.3      86 MET   -0.1800
   1402 CG        -69.9440  -10.6090  -34.6100 C.3      86 MET    0.0900
   1403 SD        -68.5130  -11.3140  -35.4370 S.3      86 MET    0.0900
   1404 CE        -69.3130  -12.1780  -36.8430 C.3      86 MET   -0.1400
   1405 HN        -70.7660  -10.2280  -31.7370 H        86 MET    0.0900
   1406 HA        -72.5590  -10.5290  -33.8960 H        86 MET    0.0900
   1407 HB1       -70.9700  -12.4930  -34.4770 H        86 MET   -0.0900
   1408 HB2       -70.0580  -12.0180  -32.9910 H        86 MET   -0.2200
   1409 HG1       -69.6150   -9.8010  -33.9230 H        86 MET    0.0900
   1410 HG2       -70.6280  -10.1670  -35.3650 H        86 MET    0.0900
   1411 HE1       -69.3990  -11.5130  -37.7290 H        86 MET    0.0900
   1412 HE2       -70.3340  -12.5070  -36.5600 H        86 MET    0.5100
   1413 HE3       -68.7140  -13.0660  -37.1390 H        86 MET   -0.5100
   1414 N         -72.4220  -12.9710  -31.6730 N.am     87 VAL   -0.4700
   1415 CA        -73.1370  -14.1150  -31.1450 C.3      87 VAL    0.3100
   1416 C         -74.5590  -13.7590  -30.7230 C.2      87 VAL    0.0700
   1417 O         -75.5160  -14.3890  -31.1960 O.2      87 VAL    0.0900
   1418 CB        -72.3840  -14.7200  -29.9350 C.3      87 VAL   -0.0900
   1419 CG1       -73.1840  -15.8740  -29.3360 C.3      87 VAL    0.0900
   1420 CG2       -71.0130  -15.2010  -30.3740 C.3      87 VAL   -0.2700
   1421 HN        -71.5770  -12.7270  -31.2020 H        87 VAL    0.0900
   1422 HA        -73.2270  -14.8460  -31.9340 H        87 VAL    0.0900
   1423 HB        -72.2330  -13.9360  -29.1640 H        87 VAL    0.0900
   1424 HG11      -73.4900  -16.5820  -30.1350 H        87 VAL   -0.2700
   1425 HG12      -74.0980  -15.4830  -28.8400 H        87 VAL    0.0900
   1426 HG13      -72.5610  -16.4220  -28.5960 H        87 VAL    0.0900
   1427 HG21      -70.4910  -14.4010  -30.9420 H        87 VAL    0.0900
   1428 HG22      -71.1170  -16.0920  -31.0310 H        87 VAL    0.5100
   1429 HG23      -70.4000  -15.4630  -29.4850 H        87 VAL   -0.5100
   1430 N         -74.7200  -12.7620  -29.8540 N.am     88 PHE   -0.4700
   1431 CA        -76.0550  -12.4040  -29.3660 C.3      88 PHE    0.3100
   1432 C         -76.7580  -11.4400  -30.2720 C.2      88 PHE    0.0700
   1433 O         -77.9970  -11.4740  -30.3590 O.2      88 PHE    0.0900
   1434 CB        -75.9660  -11.8070  -27.9590 C.3      88 PHE   -0.1800
   1435 CG        -75.5590  -12.7950  -26.9170 C.ar     88 PHE    0.0900
   1436 CD1       -76.3870  -13.8670  -26.6030 C.ar     88 PHE    0.0900
   1437 CD2       -74.3230  -12.6940  -26.2890 C.ar     88 PHE    0.0000
   1438 CE1       -75.9870  -14.8360  -25.6750 C.ar     88 PHE   -0.1150
   1439 CE2       -73.9120  -13.6490  -25.3650 C.ar     88 PHE    0.1150
   1440 CZ        -74.7460  -14.7280  -25.0560 C.ar     88 PHE   -0.1150
   1441 HN        -73.9570  -12.2250  -29.5060 H        88 PHE    0.1150
   1442 HA        -76.6600  -13.2980  -29.3570 H        88 PHE   -0.1150
   1443 HB1       -76.9610  -11.4070  -27.6660 H        88 PHE    0.1150
   1444 HB2       -75.2110  -10.9910  -27.9540 H        88 PHE   -0.1150
   1445 HD1       -77.3520  -13.9530  -27.0800 H        88 PHE    0.1150
   1446 HD2       -73.6750  -11.8630  -26.5210 H        88 PHE   -0.1150
   1447 HE1       -76.6400  -15.6640  -25.4410 H        88 PHE    0.1150
   1448 HE2       -72.9470  -13.5580  -24.8860 H        88 PHE    0.5100
   1449 HZ        -74.4280  -15.4730  -24.3410 H        88 PHE   -0.5100
   1450 N         -76.0030  -10.5870  -30.9520 N.am     89 GLY   -0.4700
   1451 CA        -76.6220   -9.6170  -31.8370 C.3      89 GLY    0.3100
   1452 C         -77.1760  -10.2020  -33.1170 C.2      89 GLY   -0.0200
   1453 O         -78.3290   -9.9270  -33.4830 O.2      89 GLY    0.0900
   1454 HN        -75.0090  -10.5730  -30.8910 H        89 GLY    0.0900
   1455 HA1       -75.8720   -8.8820  -32.0890 H        89 GLY    0.5100
   1456 HA2       -77.4310   -9.1520  -31.2920 H        89 GLY   -0.5100
   1457 N         -76.3740  -11.0160  -33.8040 N.am     90 GLY   -0.4700
   1458 CA        -76.8230  -11.5860  -35.0570 C.3      90 GLY    0.3100
   1459 C         -77.0300  -13.0810  -35.1210 C.2      90 GLY   -0.0200
   1460 O         -78.0190  -13.5320  -35.7100 O.2      90 GLY    0.0900
   1461 HN        -75.4580  -11.2620  -33.4960 H        90 GLY    0.0900
   1462 HA1       -76.0800  -11.3240  -35.7960 H        90 GLY    0.5100
   1463 HA2       -77.7640  -11.1130  -35.2890 H        90 GLY   -0.5100
   1464 N         -76.1330  -13.8580  -34.5180 N.am     91 PHE   -0.4700
   1465 CA        -76.2190  -15.3220  -34.5570 C.3      91 PHE    0.3100
   1466 C         -77.5130  -15.8450  -33.9690 C.2      91 PHE    0.0700
   1467 O         -78.0030  -16.9130  -34.3810 O.2      91 PHE    0.0900
   1468 CB        -75.0280  -15.9490  -33.8290 C.3      91 PHE   -0.1800
   1469 CG        -73.7260  -15.8190  -34.5640 C.ar     91 PHE    0.0900
   1470 CD1       -73.5970  -14.9450  -35.6390 C.ar     91 PHE    0.0900
   1471 CD2       -72.6170  -16.5520  -34.1570 C.ar     91 PHE    0.0000
   1472 CE1       -72.3810  -14.7970  -36.3010 C.ar     91 PHE   -0.1150
   1473 CE2       -71.3960  -16.4140  -34.8070 C.ar     91 PHE    0.1150
   1474 CZ        -71.2760  -15.5310  -35.8870 C.ar     91 PHE   -0.1150
   1475 HN        -75.3620  -13.4780  -34.0130 H        91 PHE    0.1150
   1476 HA        -76.2300  -15.6300  -35.5920 H        91 PHE   -0.1150
   1477 HB1       -75.2180  -17.0340  -33.6870 H        91 PHE    0.1150
   1478 HB2       -74.8990  -15.4510  -32.8440 H        91 PHE   -0.1150
   1479 HD1       -74.4530  -14.3730  -35.9670 H        91 PHE    0.1150
   1480 HD2       -72.7060  -17.2350  -33.3250 H        91 PHE   -0.1150
   1481 HE1       -72.2960  -14.1130  -37.1330 H        91 PHE    0.1150
   1482 HE2       -70.5410  -16.9880  -34.4800 H        91 PHE    0.5100
   1483 HZ        -70.3300  -15.4220  -36.3960 H        91 PHE   -0.5100
   1484 N         -78.0770  -15.1280  -33.0070 N.am     92 THR   -0.4700
   1485 CA        -79.3190  -15.5610  -32.4030 C.3      92 THR    0.3100
   1486 C         -80.4210  -15.5180  -33.4600 C.2      92 THR    0.0700
   1487 O         -81.2990  -16.3860  -33.4850 O.2      92 THR    0.0900
   1488 CB        -79.6720  -14.6590  -31.2060 C.3      92 THR    0.1400
   1489 CG2       -78.5520  -14.6890  -30.1830 C.3      92 THR    0.0900
   1490 OG1       -79.8410  -13.3090  -31.6480 O.3      92 THR   -0.6600
   1491 HN        -77.6820  -14.2780  -32.6640 H        92 THR    0.4300
   1492 HA        -79.1970  -16.5840  -32.0810 H        92 THR   -0.2700
   1493 HB        -80.6190  -15.0060  -30.7380 H        92 THR    0.0900
   1494 HG1       -79.3040  -12.7700  -31.0630 H        92 THR    0.0900
   1495 HG21      -77.6070  -14.3240  -30.6410 H        92 THR    0.0900
   1496 HG22      -78.3940  -15.7290  -29.8260 H        92 THR    0.5100
   1497 HG23      -78.8060  -14.0330  -29.3230 H        92 THR   -0.5100
   1498 N         -80.3730  -14.5310  -34.3490 N.am     93 THR   -0.4700
   1499 CA        -81.3770  -14.4160  -35.3970 C.3      93 THR    0.3100
   1500 C         -81.0690  -15.3770  -36.5350 C.2      93 THR    0.0700
   1501 O         -82.0040  -15.9890  -37.0870 O.2      93 THR    0.0900
   1502 CB        -81.4450  -12.9760  -35.9650 C.3      93 THR    0.1400
   1503 CG2       -82.2400  -12.9440  -37.2580 C.3      93 THR    0.0900
   1504 OG1       -82.0710  -12.1120  -35.0140 O.3      93 THR   -0.6600
   1505 HN        -79.6590  -13.8360  -34.3400 H        93 THR    0.4300
   1506 HA        -82.3300  -14.6930  -34.9730 H        93 THR   -0.2700
   1507 HB        -80.4200  -12.6030  -36.1720 H        93 THR    0.0900
   1508 HG1       -81.5250  -12.1460  -34.2250 H        93 THR    0.0900
   1509 HG21      -83.2120  -13.4650  -37.1220 H        93 THR    0.0900
   1510 HG22      -81.6730  -13.4550  -38.0640 H        93 THR    0.5100
   1511 HG23      -82.4410  -11.8910  -37.5520 H        93 THR   -0.5100
   1512 N         -79.7960  -15.5270  -36.9070 N.am     94 THR   -0.4700
   1513 CA        -79.4720  -16.4320  -37.9990 C.3      94 THR    0.3100
   1514 C         -79.8590  -17.8600  -37.6040 C.2      94 THR    0.0700
   1515 O         -80.2340  -18.6610  -38.4730 O.2      94 THR    0.0900
   1516 CB        -77.9650  -16.2950  -38.4520 C.3      94 THR    0.1400
   1517 CG2       -77.0950  -15.9010  -37.3270 C.3      94 THR    0.0900
   1518 OG1       -77.4970  -17.5220  -39.0270 O.3      94 THR   -0.6600
   1519 HN        -79.0390  -15.0450  -36.4720 H        94 THR    0.4300
   1520 HA        -80.1280  -16.2010  -38.8240 H        94 THR   -0.2700
   1521 HB        -77.8750  -15.4880  -39.2110 H        94 THR    0.0900
   1522 HG1       -78.0640  -17.6930  -39.7820 H        94 THR    0.0900
   1523 HG21      -77.4000  -16.4350  -36.4030 H        94 THR    0.0900
   1524 HG22      -77.1790  -14.8080  -37.1490 H        94 THR    0.5100
   1525 HG23      -76.0390  -16.1620  -37.5570 H        94 THR   -0.5100
   1526 N         -79.8120  -18.1790  -36.3110 N.am     95 LEU   -0.4700
   1527 CA        -80.2080  -19.5130  -35.8430 C.3      95 LEU    0.3100
   1528 C         -81.7230  -19.6280  -35.8700 C.2      95 LEU    0.0700
   1529 O         -82.2820  -20.6740  -36.2300 O.2      95 LEU    0.0900
   1530 CB        -79.7240  -19.7520  -34.4120 C.3      95 LEU   -0.1800
   1531 CG        -80.4110  -20.9250  -33.7050 C.3      95 LEU    0.0900
   1532 CD1       -80.2340  -22.2080  -34.5190 C.3      95 LEU    0.0900
   1533 CD2       -79.8360  -21.0790  -32.3140 C.3      95 LEU   -0.0900
   1534 HN        -79.5090  -17.5350  -35.6120 H        95 LEU    0.0900
   1535 HA        -79.7760  -20.2430  -36.5110 H        95 LEU   -0.2700
   1536 HB1       -79.9090  -18.8300  -33.8210 H        95 LEU    0.0900
   1537 HB2       -78.6320  -19.9490  -34.4390 H        95 LEU    0.0900
   1538 HG        -81.4940  -20.7060  -33.5900 H        95 LEU    0.0900
   1539 HD11      -79.1540  -22.4410  -34.6340 H        95 LEU   -0.2700
   1540 HD12      -80.6780  -22.0800  -35.5290 H        95 LEU    0.0900
   1541 HD13      -80.7260  -23.0570  -33.9990 H        95 LEU    0.0900
   1542 HD21      -80.0040  -20.1510  -31.7260 H        95 LEU    0.0900
   1543 HD22      -78.7430  -21.2680  -32.3740 H        95 LEU    0.5100
   1544 HD23      -80.3340  -21.9230  -31.7910 H        95 LEU   -0.5100
   1545 N         -82.3950  -18.5540  -35.4810 N.am     96 TYR   -0.4700
   1546 CA        -83.8390  -18.5390  -35.4600 C.3      96 TYR    0.3100
   1547 C         -84.3610  -18.6190  -36.8720 C.2      96 TYR    0.0700
   1548 O         -85.3620  -19.2910  -37.1230 O.2      96 TYR    0.0900
   1549 CB        -84.3270  -17.2510  -34.8150 C.3      96 TYR   -0.1800
   1550 CG        -85.7990  -17.2490  -34.5320 C.ar     96 TYR    0.0900
   1551 CD1       -86.3260  -18.0140  -33.4970 C.ar     96 TYR    0.0900
   1552 CD2       -86.6690  -16.4920  -35.3030 C.ar     96 TYR    0.0000
   1553 CE1       -87.6810  -18.0280  -33.2340 C.ar     96 TYR   -0.1150
   1554 CE2       -88.0340  -16.4930  -35.0490 C.ar     96 TYR    0.1150
   1555 CZ        -88.5320  -17.2680  -34.0130 C.ar     96 TYR   -0.1150
   1556 OH        -89.8880  -17.2900  -33.7680 O.3      96 TYR    0.1150
   1557 HN        -81.9380  -17.7170  -35.1880 H        96 TYR    0.1100
   1558 HA        -84.1780  -19.3970  -34.9010 H        96 TYR   -0.5400
   1559 HB1       -84.1200  -16.3960  -35.4930 H        96 TYR    0.4300
   1560 HB2       -83.8040  -17.1040  -33.8450 H        96 TYR   -0.1150
   1561 HD1       -85.6620  -18.6090  -32.8860 H        96 TYR    0.1150
   1562 HD2       -86.2790  -15.8900  -36.1110 H        96 TYR   -0.1150
   1563 HE1       -88.0720  -18.6270  -32.4260 H        96 TYR    0.1150
   1564 HE2       -88.7010  -15.8970  -35.6530 H        96 TYR    0.5100
   1565 HH        -90.2740  -16.5040  -34.1610 H        96 TYR   -0.5100
   1566 N         -83.6870  -17.9420  -37.7970 N.am     97 THR   -0.4700
   1567 CA        -84.0850  -17.9130  -39.2050 C.3      97 THR    0.3100
   1568 C         -83.9100  -19.2660  -39.8350 C.2      97 THR    0.0700
   1569 O         -84.8450  -19.7950  -40.4600 O.2      97 THR    0.0900
   1570 CB        -83.2410  -16.8970  -39.9790 C.3      97 THR    0.1400
   1571 CG2       -83.5260  -16.9840  -41.4720 C.3      97 THR    0.0900
   1572 OG1       -83.5310  -15.5790  -39.4960 O.3      97 THR   -0.6600
   1573 HN        -82.8700  -17.4180  -37.5690 H        97 THR    0.4300
   1574 HA        -85.1310  -17.6450  -39.2520 H        97 THR   -0.2700
   1575 HB        -82.1610  -17.1090  -39.8320 H        97 THR    0.0900
   1576 HG1       -83.1590  -15.5340  -38.6120 H        97 THR    0.0900
   1577 HG21      -84.5060  -17.4790  -41.6460 H        97 THR    0.0900
   1578 HG22      -82.7340  -17.5790  -41.9750 H        97 THR    0.5100
   1579 HG23      -83.5630  -15.9630  -41.9100 H        97 THR   -0.5100
   1580 N         -82.7200  -19.8350  -39.6820 N.am     98 SER   -0.4700
   1581 CA        -82.4160  -21.1380  -40.2320 C.3      98 SER    0.3100
   1582 C         -83.4120  -22.1580  -39.7480 C.2      98 SER    0.0700
   1583 O         -83.7920  -23.0550  -40.5170 O.2      98 SER    0.0900
   1584 CB        -81.0150  -21.5670  -39.8170 C.3      98 SER    0.0500
   1585 OG        -80.0450  -20.7300  -40.4060 O.3      98 SER    0.0900
   1586 HN        -81.9820  -19.3880  -39.1820 H        98 SER    0.0900
   1587 HA        -82.4870  -21.0760  -41.3080 H        98 SER   -0.6600
   1588 HB1       -80.8300  -22.6130  -40.1440 H        98 SER    0.4300
   1589 HB2       -80.9160  -21.5040  -38.7110 H        98 SER    0.5100
   1590 HG1       -80.0220  -19.9330  -39.8700 H        98 SER   -0.5100
   1591 N         -83.8490  -22.0370  -38.4940 N.am     99 LEU   -0.4700
   1592 CA        -84.8030  -22.9920  -37.9240 C.3      99 LEU    0.3100
   1593 C         -86.1390  -22.9290  -38.6230 C.2      99 LEU    0.0700
   1594 O         -86.8520  -23.9340  -38.6410 O.2      99 LEU    0.0900
   1595 CB        -85.0100  -22.7310  -36.4300 C.3      99 LEU   -0.1800
   1596 CG        -83.9960  -23.3180  -35.4450 C.3      99 LEU    0.0900
   1597 CD1       -84.1980  -22.7190  -34.0690 C.3      99 LEU    0.0900
   1598 CD2       -84.1390  -24.8330  -35.4100 C.3      99 LEU   -0.0900
   1599 HN        -83.5510  -21.2990  -37.8950 H        99 LEU    0.0900
   1600 HA        -84.4120  -23.9860  -38.0790 H        99 LEU   -0.2700
   1601 HB1       -86.0060  -23.1350  -36.1580 H        99 LEU    0.0900
   1602 HB2       -85.0120  -21.6310  -36.2840 H        99 LEU    0.0900
   1603 HG        -82.9660  -23.0960  -35.7970 H        99 LEU    0.0900
   1604 HD11      -85.2230  -22.9410  -33.7030 H        99 LEU   -0.2700
   1605 HD12      -84.0680  -21.6160  -34.1140 H        99 LEU    0.0900
   1606 HD13      -83.4650  -23.1540  -33.3560 H        99 LEU    0.0900
   1607 HD21      -83.9530  -25.2570  -36.4210 H        99 LEU    0.0900
   1608 HD22      -85.1670  -25.1090  -35.0930 H        99 LEU    0.5100
   1609 HD23      -83.4000  -25.2670  -34.7030 H        99 LEU   -0.5100
   1610 N         -86.4870  -21.7830  -39.2050 N.am    100 HSP   -0.4700
   1611 CA        -87.7800  -21.6320  -39.8780 C.3     100 HSP    0.3100
   1612 C         -87.6380  -21.5750  -41.3790 C.2     100 HSP    0.0700
   1613 O         -88.6550  -21.4850  -42.0770 O.2     100 HSP    0.0900
   1614 CB        -88.4730  -20.3610  -39.3900 C.3     100 HSP   -0.0500
   1615 CG        -88.6850  -20.3240  -37.9080 C.ar    100 HSP    0.0900
   1616 CD2       -88.0390  -19.6390  -36.9340 C.ar    100 HSP    0.0900
   1617 ND1       -89.6400  -21.0860  -37.2700 N.ar    100 HSP    0.1900
   1618 CE1       -89.5720  -20.8750  -35.9670 C.ar    100 HSP    0.1300
   1619 NE2       -88.6080  -19.9990  -35.7370 N.ar    100 HSP    0.1900
   1620 HN        -85.8910  -20.9830  -39.2080 H       100 HSP   -0.5100
   1621 HA        -88.3800  -22.5020  -39.6530 H       100 HSP    0.4400
   1622 HB1       -89.4650  -20.2840  -39.8850 H       100 HSP   -0.5100
   1623 HB2       -87.8540  -19.4840  -39.6750 H       100 HSP    0.4400
   1624 HD1       -90.2840  -21.7030  -37.7220 H       100 HSP    0.3200
   1625 HD2       -87.2250  -18.9280  -36.9980 H       100 HSP    0.1800
   1626 HE1       -90.1910  -21.3330  -35.2250 H       100 HSP    0.5100
   1627 HE2       -88.3380  -19.6550  -34.8380 H       100 HSP   -0.5100
   1628 N         -86.4070  -21.6060  -41.8890 N.am    101 GLY   -0.4700
   1629 CA        -86.2180  -21.5550  -43.3270 C.3     101 GLY    0.3100
   1630 C         -86.4490  -20.1970  -43.9690 C.2     101 GLY   -0.0200
   1631 O         -86.6480  -20.1160  -45.1880 O.2     101 GLY    0.0900
   1632 HN        -85.5860  -21.6630  -41.3260 H       101 GLY    0.0900
   1633 HA1       -86.9090  -22.2600  -43.7660 H       101 GLY    0.5100
   1634 HA2       -85.2010  -21.8570  -43.5260 H       101 GLY   -0.5100
   1635 N         -86.4310  -19.1250  -43.1700 N.am    102 TYR   -0.4700
   1636 CA        -86.6170  -17.7490  -43.6820 C.3     102 TYR    0.3100
   1637 C         -86.6270  -16.7650  -42.5270 C.2     102 TYR    0.0700
   1638 O         -86.7360  -17.1670  -41.3650 O.2     102 TYR    0.0900
   1639 CB        -87.9260  -17.6100  -44.4850 C.3     102 TYR   -0.1800
   1640 CG        -89.1830  -17.4480  -43.6450 C.ar    102 TYR    0.0900
   1641 CD1       -89.8080  -18.5480  -43.0510 C.ar    102 TYR    0.0900
   1642 CD2       -89.7390  -16.1850  -43.4330 C.ar    102 TYR    0.0000
   1643 CE1       -90.9540  -18.3920  -42.2670 C.ar    102 TYR   -0.1150
   1644 CE2       -90.8790  -16.0180  -42.6560 C.ar    102 TYR    0.1150
   1645 CZ        -91.4820  -17.1250  -42.0750 C.ar    102 TYR   -0.1150
   1646 OH        -92.6100  -16.9500  -41.2960 O.3     102 TYR    0.1150
   1647 HN        -86.2900  -19.2060  -42.1860 H       102 TYR    0.1100
   1648 HA        -85.7710  -17.5130  -44.3100 H       102 TYR   -0.5400
   1649 HB1       -88.0670  -18.5210  -45.1040 H       102 TYR    0.4300
   1650 HB2       -87.8550  -16.7130  -45.1360 H       102 TYR   -0.1150
   1651 HD1       -89.3980  -19.5370  -43.2000 H       102 TYR    0.1150
   1652 HD2       -89.2730  -15.3190  -43.8840 H       102 TYR   -0.1150
   1653 HE1       -91.4250  -19.2510  -41.8140 H       102 TYR    0.1150
   1654 HE2       -91.2950  -15.0320  -42.5060 H       102 TYR    0.5100
   1655 HH        -93.0010  -16.1040  -41.5260 H       102 TYR   -0.5100
   1656 N         -86.5210  -15.4810  -42.8390 N.am    103 PHE   -0.4700
   1657 CA        -86.5000  -14.4350  -41.8340 C.3     103 PHE    0.3100
   1658 C         -87.8890  -14.1430  -41.3220 C.2     103 PHE    0.0700
   1659 O         -88.5610  -13.2450  -41.8520 O.2     103 PHE    0.0900
   1660 CB        -85.8900  -13.1640  -42.4260 C.3     103 PHE   -0.1800
   1661 CG        -84.3850  -13.1820  -42.4730 C.ar    103 PHE    0.0900
   1662 CD1       -83.6370  -12.8080  -41.3560 C.ar    103 PHE    0.0900
   1663 CD2       -83.7130  -13.6010  -43.6160 C.ar    103 PHE    0.0000
   1664 CE1       -82.2470  -12.8560  -41.3780 C.ar    103 PHE   -0.1150
   1665 CE2       -82.3220  -13.6520  -43.6420 C.ar    103 PHE    0.1150
   1666 CZ        -81.5890  -13.2780  -42.5190 C.ar    103 PHE   -0.1150
   1667 HN        -86.4500  -15.1750  -43.7840 H       103 PHE    0.1150
   1668 HA        -85.9140  -14.7820  -40.9950 H       103 PHE   -0.1150
   1669 HB1       -86.1900  -12.2900  -41.8080 H       103 PHE    0.1150
   1670 HB2       -86.2520  -13.0360  -43.4680 H       103 PHE   -0.1150
   1671 HD1       -84.1440  -12.4770  -40.4620 H       103 PHE    0.1150
   1672 HD2       -84.2760  -13.8900  -44.4920 H       103 PHE   -0.1150
   1673 HE1       -81.6820  -12.5640  -40.5040 H       103 PHE    0.1150
   1674 HE2       -81.8100  -13.9840  -44.5340 H       103 PHE    0.5100
   1675 HZ        -80.5100  -13.3170  -42.5390 H       103 PHE   -0.5100
   1676 N         -88.3340  -14.8650  -40.2940 N.am    104 VAL   -0.4700
   1677 CA        -89.6640  -14.6110  -39.7590 C.3     104 VAL    0.3100
   1678 C         -89.7050  -13.2050  -39.1770 C.2     104 VAL    0.0700
   1679 O         -90.7700  -12.5770  -39.1780 O.2     104 VAL    0.0900
   1680 CB        -90.0780  -15.6380  -38.6660 C.3     104 VAL   -0.0900
   1681 CG1       -89.3110  -16.9340  -38.8460 C.3     104 VAL    0.0900
   1682 CG2       -89.8680  -15.0580  -37.2870 C.3     104 VAL   -0.2700
   1683 HN        -87.7990  -15.5860  -39.8610 H       104 VAL    0.0900
   1684 HA        -90.3600  -14.6530  -40.5830 H       104 VAL    0.0900
   1685 HB        -91.1670  -15.8390  -38.7430 H       104 VAL    0.0900
   1686 HG11      -88.2410  -16.7830  -38.5870 H       104 VAL   -0.2700
   1687 HG12      -89.3760  -17.2690  -39.9030 H       104 VAL    0.0900
   1688 HG13      -89.7300  -17.7170  -38.1790 H       104 VAL    0.0900
   1689 HG21      -90.4820  -14.1410  -37.1610 H       104 VAL    0.0900
   1690 HG22      -88.7990  -14.7930  -37.1470 H       104 VAL    0.5100
   1691 HG23      -90.1730  -15.7980  -36.5160 H       104 VAL   -0.5100
   1692 N         -88.5720  -12.6930  -38.7000 N.am    105 PHE   -0.4700
   1693 CA        -88.5510  -11.3420  -38.1280 C.3     105 PHE    0.3100
   1694 C         -88.5020  -10.2840  -39.2110 C.2     105 PHE    0.0700
   1695 O         -88.1840   -9.1120  -38.9200 O.2     105 PHE    0.0900
   1696 CB        -87.3500  -11.1510  -37.2000 C.3     105 PHE   -0.1800
   1697 CG        -87.4070  -11.9870  -35.9600 C.ar    105 PHE    0.0900
   1698 CD1       -88.6000  -12.1200  -35.2500 C.ar    105 PHE    0.0900
   1699 CD2       -86.2610  -12.6270  -35.4830 C.ar    105 PHE    0.0000
   1700 CE1       -88.6580  -12.8740  -34.0850 C.ar    105 PHE   -0.1150
   1701 CE2       -86.3080  -13.3860  -34.3110 C.ar    105 PHE    0.1150
   1702 CZ        -87.5120  -13.5090  -33.6110 C.ar    105 PHE   -0.1150
   1703 HN        -87.7080  -13.1900  -38.7110 H       105 PHE    0.1150
   1704 HA        -89.4710  -11.2000  -37.5800 H       105 PHE   -0.1150
   1705 HB1       -87.3000  -10.0890  -36.8790 H       105 PHE    0.1150
   1706 HB2       -86.4200  -11.4300  -37.7420 H       105 PHE   -0.1150
   1707 HD1       -89.4920  -11.6290  -35.6120 H       105 PHE    0.1150
   1708 HD2       -85.3310  -12.5330  -36.0240 H       105 PHE   -0.1150
   1709 HE1       -89.5900  -12.9680  -33.5480 H       105 PHE    0.1150
   1710 HE2       -85.4170  -13.8760  -33.9470 H       105 PHE    0.5100
   1711 HZ        -87.5530  -14.0950  -32.7050 H       105 PHE   -0.5100
   1712 N         -88.8030  -10.6620  -40.4520 N.am    106 GLY   -0.4700
   1713 CA        -88.7930   -9.6850  -41.5250 C.3     106 GLY    0.3100
   1714 C         -87.5000   -8.8940  -41.6780 C.2     106 GLY   -0.0200
   1715 O         -86.4470   -9.2960  -41.1570 O.2     106 GLY    0.0900
   1716 HN        -89.0400  -11.5990  -40.6930 H       106 GLY    0.0900
   1717 HA1       -89.5970   -8.9900  -41.3330 H       106 GLY    0.5100
   1718 HA2       -88.9760  -10.2200  -42.4460 H       106 GLY   -0.5100
   1719 N         -87.5400   -7.7590  -42.3930 N.am    107 PRO   -0.2900
   1720 CA        -86.3340   -6.9450  -42.5890 C.3     107 PRO    0.0000
   1721 C         -85.5610   -6.5590  -41.3450 C.2     107 PRO    0.0900
   1722 O         -84.3480   -6.2880  -41.4310 O.2     107 PRO    0.0900
   1723 CB        -86.8410   -5.7340  -43.3900 C.3     107 PRO    0.0200
   1724 CG        -88.3450   -5.7860  -43.2460 C.3     107 PRO    0.0900
   1725 CD        -88.6630   -7.2430  -43.1910 C.3     107 PRO   -0.1800
   1726 HA        -85.5680   -7.5210  -43.0840 H       107 PRO    0.0900
   1727 HB1       -86.5430   -5.8120  -44.4570 H       107 PRO    0.0900
   1728 HB2       -86.4380   -4.7870  -42.9730 H       107 PRO   -0.1800
   1729 HG1       -88.6720   -5.2740  -42.3160 H       107 PRO    0.0900
   1730 HG2       -88.8420   -5.3040  -44.1150 H       107 PRO    0.0900
   1731 HD1       -89.6270   -7.4380  -42.6780 H       107 PRO    0.5100
   1732 HD2       -88.6670   -7.7050  -44.2010 H       107 PRO   -0.5100
   1733 N         -86.2180   -6.5340  -40.1880 N.am    108 THR   -0.4700
   1734 CA        -85.5170   -6.1830  -38.9520 C.3     108 THR    0.3100
   1735 C         -84.5360   -7.2920  -38.6040 C.2     108 THR    0.0700
   1736 O         -83.3610   -7.0110  -38.2820 O.2     108 THR    0.0900
   1737 CB        -86.5060   -5.9830  -37.7980 C.3     108 THR    0.1400
   1738 CG2       -85.8020   -5.4150  -36.5810 C.3     108 THR    0.0900
   1739 OG1       -87.5190   -5.0620  -38.2070 O.3     108 THR   -0.6600
   1740 HN        -87.1890   -6.7470  -40.1130 H       108 THR    0.4300
   1741 HA        -84.9630   -5.2740  -39.1300 H       108 THR   -0.2700
   1742 HB        -86.9800   -6.9510  -37.5300 H       108 THR    0.0900
   1743 HG1       -88.1110   -4.9680  -37.4570 H       108 THR    0.0900
   1744 HG21      -85.3440   -4.4330  -36.8280 H       108 THR    0.0900
   1745 HG22      -84.9990   -6.1070  -36.2520 H       108 THR    0.5100
   1746 HG23      -86.5320   -5.2690  -35.7570 H       108 THR   -0.5100
   1747 N         -84.9950   -8.5430  -38.6770 N.am    109 GLY   -0.4700
   1748 CA        -84.1220   -9.6640  -38.3910 C.3     109 GLY    0.3100
   1749 C         -82.9450   -9.6770  -39.3490 C.2     109 GLY   -0.0200
   1750 O         -81.8220  -10.0400  -38.9680 O.2     109 GLY    0.0900
   1751 HN        -85.9370   -8.7590  -38.9250 H       109 GLY    0.0900
   1752 HA1       -84.6890  -10.5770  -38.5010 H       109 GLY    0.5100
   1753 HA2       -83.7630   -9.5680  -37.3770 H       109 GLY   -0.5100
   1754 N         -83.1910   -9.2690  -40.5960 N.am    110 CYS   -0.4700
   1755 CA        -82.1590   -9.2230  -41.6390 C.3     110 CYS    0.3100
   1756 C         -81.1320   -8.1730  -41.3160 C.2     110 CYS    0.0700
   1757 O         -79.9300   -8.3750  -41.5770 O.2     110 CYS    0.0900
   1758 CB        -82.7960   -8.9050  -42.9900 C.3     110 CYS   -0.1000
   1759 SG        -81.7500   -8.9410  -44.4930 S.3     110 CYS    0.0900
   1760 HN        -84.1000   -8.9720  -40.8770 H       110 CYS    0.0900
   1761 HA        -81.6670  -10.1850  -41.6710 H       110 CYS   -0.0800
   1762 HB1       -83.2310   -7.8880  -42.9090 H       110 CYS    0.5100
   1763 HB2       -83.6200   -9.6330  -43.1370 H       110 CYS   -0.5100
   1764 N         -81.5800   -7.0490  -40.7570 N.am    111 ASN   -0.4700
   1765 CA        -80.6630   -5.9770  -40.4090 C.3     111 ASN    0.3100
   1766 C         -79.7980   -6.3890  -39.2460 C.2     111 ASN    0.0700
   1767 O         -78.5910   -6.0990  -39.2490 O.2     111 ASN    0.0900
   1768 CB        -81.4300   -4.7060  -40.0800 C.3     111 ASN   -0.1800
   1769 CG        -82.0370   -4.0660  -41.3120 C.2     111 ASN    0.0900
   1770 ND2       -83.1800   -3.4150  -41.1340 N.am    111 ASN    0.0900
   1771 OD1       -81.4680   -4.1360  -42.4160 O.2     111 ASN    0.5500
   1772 HN        -82.5440   -6.8940  -40.5570 H       111 ASN   -0.5500
   1773 HA        -80.0060   -5.8120  -41.2500 H       111 ASN   -0.6200
   1774 HB1       -80.7380   -3.9770  -39.6060 H       111 ASN    0.3200
   1775 HB2       -82.2470   -4.9490  -39.3680 H       111 ASN    0.3000
   1776 HD21      -83.6300   -2.9710  -41.9100 H       111 ASN    0.5100
   1777 HD22      -83.5930   -3.3670  -40.2250 H       111 ASN   -0.5100
   1778 N         -80.3860   -7.0620  -38.2590 N.am    112 LEU   -0.4700
   1779 CA        -79.6240   -7.5310  -37.0990 C.3     112 LEU    0.3100
   1780 C         -78.5560   -8.5120  -37.5530 C.2     112 LEU    0.0700
   1781 O         -77.3810   -8.3430  -37.2140 O.2     112 LEU    0.0900
   1782 CB        -80.5540   -8.2140  -36.0860 C.3     112 LEU   -0.1800
   1783 CG        -81.5110   -7.3090  -35.2960 C.3     112 LEU    0.0900
   1784 CD1       -82.5170   -8.1700  -34.5340 C.3     112 LEU    0.0900
   1785 CD2       -80.7210   -6.4090  -34.3420 C.3     112 LEU   -0.0900
   1786 HN        -81.3590   -7.2760  -38.2650 H       112 LEU    0.0900
   1787 HA        -79.1400   -6.6770  -36.6480 H       112 LEU   -0.2700
   1788 HB1       -79.9170   -8.7510  -35.3530 H       112 LEU    0.0900
   1789 HB2       -81.1700   -8.9530  -36.6390 H       112 LEU    0.0900
   1790 HG        -82.0500   -6.6350  -35.9960 H       112 LEU    0.0900
   1791 HD11      -81.9860   -8.8430  -33.8270 H       112 LEU   -0.2700
   1792 HD12      -83.0980   -8.7920  -35.2480 H       112 LEU    0.0900
   1793 HD13      -83.2080   -7.5200  -33.9550 H       112 LEU    0.0900
   1794 HD21      -80.0160   -5.7690  -34.9160 H       112 LEU    0.0900
   1795 HD22      -80.1370   -7.0310  -33.6300 H       112 LEU    0.5100
   1796 HD23      -81.4180   -5.7510  -33.7790 H       112 LEU   -0.5100
   1797 N         -78.9660   -9.5200  -38.3290 N.am    113 GLU   -0.4700
   1798 CA        -78.0770  -10.5680  -38.8520 C.3     113 GLU    0.3100
   1799 C         -76.9230   -9.9600  -39.6390 C.2     113 GLU    0.0700
   1800 O         -75.7560  -10.3100  -39.3930 O.2     113 GLU    0.0900
   1801 CB        -78.8810  -11.5040  -39.7700 C.3     113 GLU   -0.1800
   1802 CG        -78.4780  -12.9810  -39.7630 C.3     113 GLU    0.0900
   1803 CD        -77.1000  -13.2410  -40.3550 C.2     113 GLU    0.0900
   1804 OE1       -76.8380  -12.7370  -41.4710 O.co2   113 GLU   -0.2800
   1805 OE2       -76.2900  -13.9600  -39.7120 O.co2   113 GLU    0.0900
   1806 HN        -79.9230   -9.6070  -38.5940 H       113 GLU    0.0900
   1807 HA        -77.6670  -11.1150  -38.0160 H       113 GLU    0.6200
   1808 HB1       -78.7780  -11.1290  -40.8100 H       113 GLU   -0.7600
   1809 HB2       -79.9470  -11.4420  -39.4690 H       113 GLU   -0.7600
   1810 HG1       -79.2230  -13.5570  -40.3520 H       113 GLU    0.5100
   1811 HG2       -78.4800  -13.3460  -38.7140 H       113 GLU   -0.5100
   1812 N         -77.2320   -9.0590  -40.5760 N.am    114 GLY   -0.4700
   1813 CA        -76.2050   -8.4550  -41.3990 C.3     114 GLY    0.3100
   1814 C         -75.3540   -7.4040  -40.7200 C.2     114 GLY   -0.0200
   1815 O         -74.1210   -7.3640  -40.9030 O.2     114 GLY    0.0900
   1816 HN        -78.1690   -8.7660  -40.7490 H       114 GLY    0.0900
   1817 HA1       -76.7010   -7.9970  -42.2410 H       114 GLY    0.5100
   1818 HA2       -75.5570   -9.2500  -41.7350 H       114 GLY   -0.5100
   1819 N         -75.9880   -6.5450  -39.9320 N.am    115 PHE   -0.4700
   1820 CA        -75.2680   -5.4820  -39.2560 C.3     115 PHE    0.3100
   1821 C         -74.2180   -6.0400  -38.3250 C.2     115 PHE    0.0700
   1822 O         -73.0660   -5.5740  -38.3410 O.2     115 PHE    0.0900
   1823 CB        -76.2290   -4.5880  -38.4540 C.3     115 PHE   -0.1800
   1824 CG        -75.5290   -3.5360  -37.6270 C.ar    115 PHE    0.0900
   1825 CD1       -74.9640   -2.4130  -38.2330 C.ar    115 PHE    0.0900
   1826 CD2       -75.3720   -3.7010  -36.2530 C.ar    115 PHE    0.0000
   1827 CE1       -74.2460   -1.4710  -37.4810 C.ar    115 PHE   -0.1150
   1828 CE2       -74.6570   -2.7690  -35.4960 C.ar    115 PHE    0.1150
   1829 CZ        -74.0920   -1.6540  -36.1120 C.ar    115 PHE   -0.1150
   1830 HN        -76.9710   -6.5900  -39.7690 H       115 PHE    0.1150
   1831 HA        -74.7550   -4.8990  -40.0070 H       115 PHE   -0.1150
   1832 HB1       -76.8180   -5.2180  -37.7540 H       115 PHE    0.1150
   1833 HB2       -76.9080   -4.0570  -39.1540 H       115 PHE   -0.1150
   1834 HD1       -75.0810   -2.2660  -39.2970 H       115 PHE    0.1150
   1835 HD2       -75.8080   -4.5610  -35.7670 H       115 PHE   -0.1150
   1836 HE1       -73.8150   -0.6070  -37.9650 H       115 PHE    0.1150
   1837 HE2       -74.5410   -2.9130  -34.4320 H       115 PHE    0.5100
   1838 HZ        -73.5360   -0.9350  -35.5290 H       115 PHE   -0.5100
   1839 N         -74.5750   -7.0370  -37.5240 N.am    116 PHE   -0.4700
   1840 CA        -73.6200   -7.5630  -36.5580 C.3     116 PHE    0.3100
   1841 C         -72.5090   -8.3920  -37.1630 C.2     116 PHE    0.0700
   1842 O         -71.3920   -8.4000  -36.6150 O.2     116 PHE    0.0900
   1843 CB        -74.3580   -8.3220  -35.4540 C.3     116 PHE   -0.1800
   1844 CG        -75.0070   -7.4070  -34.4550 C.ar    116 PHE    0.0900
   1845 CD1       -74.2330   -6.5430  -33.6910 C.ar    116 PHE    0.0900
   1846 CD2       -76.3930   -7.3600  -34.3220 C.ar    116 PHE    0.0000
   1847 CE1       -74.8250   -5.6410  -32.8160 C.ar    116 PHE   -0.1150
   1848 CE2       -77.0010   -6.4590  -33.4470 C.ar    116 PHE    0.1150
   1849 CZ        -76.2150   -5.5980  -32.6960 C.ar    116 PHE   -0.1150
   1850 HN        -75.4780   -7.4580  -37.5440 H       116 PHE    0.1150
   1851 HA        -73.0680   -6.7330  -36.1420 H       116 PHE   -0.1150
   1852 HB1       -73.6400   -8.9630  -34.9020 H       116 PHE    0.1150
   1853 HB2       -75.1600   -8.9450  -35.9050 H       116 PHE   -0.1150
   1854 HD1       -73.1560   -6.5750  -33.7770 H       116 PHE    0.1150
   1855 HD2       -77.0060   -8.0320  -34.9040 H       116 PHE   -0.1150
   1856 HE1       -74.2100   -4.9730  -32.2300 H       116 PHE    0.1150
   1857 HE2       -78.0770   -6.4320  -33.3560 H       116 PHE    0.5100
   1858 HZ        -76.6780   -4.8950  -32.0190 H       116 PHE   -0.5100
   1859 N         -72.7600   -9.0820  -38.2690 N.am    117 ALA   -0.4700
   1860 CA        -71.6940   -9.8630  -38.8710 C.3     117 ALA    0.3100
   1861 C         -70.7090   -8.9130  -39.4990 C.2     117 ALA    0.0700
   1862 O         -69.4920   -9.1220  -39.4130 O.2     117 ALA    0.0900
   1863 CB        -72.2470  -10.7980  -39.9080 C.3     117 ALA   -0.2700
   1864 HN        -73.6500   -9.0950  -38.7180 H       117 ALA    0.0900
   1865 HA        -71.2030  -10.4210  -38.0860 H       117 ALA    0.0900
   1866 HB1       -72.7590  -10.2220  -40.7090 H       117 ALA    0.0900
   1867 HB2       -72.9840  -11.4880  -39.4430 H       117 ALA    0.5100
   1868 HB3       -71.4240  -11.3860  -40.3670 H       117 ALA   -0.5100
   1869 N         -71.2320   -7.8570  -40.1190 N.am    118 THR   -0.4700
   1870 CA        -70.4010   -6.8570  -40.7720 C.3     118 THR    0.3100
   1871 C         -69.5940   -6.1300  -39.7110 C.2     118 THR    0.0700
   1872 O         -68.3540   -6.0590  -39.8000 O.2     118 THR    0.0900
   1873 CB        -71.2750   -5.8440  -41.5560 C.3     118 THR    0.1400
   1874 CG2       -70.4000   -4.8690  -42.3300 C.3     118 THR    0.0900
   1875 OG1       -72.1220   -6.5460  -42.4780 O.3     118 THR   -0.6600
   1876 HN        -72.2170   -7.7050  -40.1650 H       118 THR    0.4300
   1877 HA        -69.7270   -7.3680  -41.4420 H       118 THR   -0.2700
   1878 HB        -71.9100   -5.2660  -40.8510 H       118 THR    0.0900
   1879 HG1       -72.8600   -6.8750  -41.9600 H       118 THR    0.0900
   1880 HG21      -69.7610   -5.4200  -43.0520 H       118 THR    0.0900
   1881 HG22      -69.7430   -4.3120  -41.6280 H       118 THR    0.5100
   1882 HG23      -71.0360   -4.1540  -42.8930 H       118 THR   -0.5100
   1883 N         -70.2830   -5.6020  -38.7000 N.am    119 LEU   -0.4700
   1884 CA        -69.6340   -4.8930  -37.6070 C.3     119 LEU    0.3100
   1885 C         -68.4700   -5.7200  -37.0960 C.2     119 LEU    0.0700
   1886 O         -67.3360   -5.2380  -37.0460 O.2     119 LEU    0.0900
   1887 CB        -70.6220   -4.6760  -36.4580 C.3     119 LEU   -0.1800
   1888 CG        -70.6710   -3.3320  -35.7240 C.3     119 LEU    0.0900
   1889 CD1       -71.1470   -3.5840  -34.2970 C.3     119 LEU    0.0900
   1890 CD2       -69.3090   -2.6670  -35.7110 C.3     119 LEU   -0.0900
   1891 HN        -71.2770   -5.6710  -38.6460 H       119 LEU    0.0900
   1892 HA        -69.2800   -3.9440  -37.9840 H       119 LEU   -0.2700
   1893 HB1       -70.4000   -5.4490  -35.6950 H       119 LEU    0.0900
   1894 HB2       -71.6360   -4.8510  -36.8710 H       119 LEU    0.0900
   1895 HG        -71.3720   -2.6430  -36.2410 H       119 LEU    0.0900
   1896 HD11      -70.4470   -4.2720  -33.7760 H       119 LEU   -0.2700
   1897 HD12      -72.1560   -4.0500  -34.3120 H       119 LEU    0.0900
   1898 HD13      -71.1860   -2.6260  -33.7360 H       119 LEU    0.0900
   1899 HD21      -69.0440   -2.3210  -36.7330 H       119 LEU    0.0900
   1900 HD22      -68.5380   -3.3900  -35.3700 H       119 LEU    0.5100
   1901 HD23      -69.3240   -1.7880  -35.0320 H       119 LEU   -0.5100
   1902 N         -68.7470   -6.9680  -36.7310 N.am    120 GLY   -0.4700
   1903 CA        -67.7120   -7.8380  -36.2050 C.3     120 GLY    0.3100
   1904 C         -66.5480   -8.0840  -37.1350 C.2     120 GLY   -0.0200
   1905 O         -65.3770   -8.0080  -36.7190 O.2     120 GLY    0.0900
   1906 HN        -69.6630   -7.3580  -36.8030 H       120 GLY    0.0900
   1907 HA1       -68.1750   -8.7870  -35.9770 H       120 GLY    0.5100
   1908 HA2       -67.3380   -7.3810  -35.3000 H       120 GLY   -0.5100
   1909 N         -66.8500   -8.3870  -38.3960 N.am    121 GLY   -0.4700
   1910 CA        -65.7960   -8.6410  -39.3580 C.3     121 GLY    0.3100
   1911 C         -64.9210   -7.4220  -39.5920 C.2     121 GLY   -0.0200
   1912 O         -63.6890   -7.5390  -39.7270 O.2     121 GLY    0.0900
   1913 HN        -67.7880   -8.4500  -38.7280 H       121 GLY    0.0900
   1914 HA1       -66.2580   -8.9290  -40.2900 H       121 GLY    0.5100
   1915 HA2       -65.1860   -9.4470  -38.9790 H       121 GLY   -0.5100
   1916 N         -65.5490   -6.2470  -39.6380 N.am    122 GLU   -0.4700
   1917 CA        -64.8390   -4.9970  -39.8690 C.3     122 GLU    0.3100
   1918 C         -64.0860   -4.5510  -38.6300 C.2     122 GLU    0.0700
   1919 O         -62.9690   -4.0320  -38.7460 O.2     122 GLU    0.0900
   1920 CB        -65.8180   -3.9140  -40.3260 C.3     122 GLU   -0.1800
   1921 CG        -66.1830   -3.9980  -41.7990 C.3     122 GLU    0.0900
   1922 CD        -64.9650   -3.8850  -42.7140 C.2     122 GLU    0.0900
   1923 OE1       -64.0300   -3.1270  -42.3840 O.co2   122 GLU   -0.2800
   1924 OE2       -64.9510   -4.5450  -43.7760 O.co2   122 GLU    0.0900
   1925 HN        -66.5360   -6.1710  -39.5150 H       122 GLU    0.0900
   1926 HA        -64.0880   -5.1700  -40.6240 H       122 GLU    0.6200
   1927 HB1       -65.3600   -2.9210  -40.1330 H       122 GLU   -0.7600
   1928 HB2       -66.7480   -4.0040  -39.7270 H       122 GLU   -0.7600
   1929 HG1       -66.8860   -3.1740  -42.0460 H       122 GLU    0.5100
   1930 HG2       -66.6800   -4.9720  -41.9940 H       122 GLU   -0.5100
   1931 N         -64.6610   -4.7290  -37.4420 N.am    123 ILE   -0.4700
   1932 CA        -63.9470   -4.3470  -36.2310 C.3     123 ILE    0.3100
   1933 C         -62.6410   -5.1290  -36.1950 C.2     123 ILE    0.0700
   1934 O         -61.6020   -4.6130  -35.7370 O.2     123 ILE    0.0900
   1935 CB        -64.7790   -4.6460  -34.9620 C.3     123 ILE   -0.0900
   1936 CG1       -65.8430   -3.5560  -34.7660 C.3     123 ILE    0.0900
   1937 CG2       -63.8670   -4.7340  -33.7460 C.3     123 ILE   -0.2700
   1938 CD        -66.7750   -3.7930  -33.5880 C.3     123 ILE    0.0900
   1939 HN        -65.5730   -5.1170  -37.3300 H       123 ILE    0.0900
   1940 HA        -63.7310   -3.2910  -36.2940 H       123 ILE    0.0900
   1941 HB        -65.3180   -5.6080  -35.0900 H       123 ILE   -0.1800
   1942 HG11      -66.4550   -3.4950  -35.6900 H       123 ILE    0.0900
   1943 HG12      -65.3250   -2.5860  -34.6130 H       123 ILE    0.0900
   1944 HG21      -63.1970   -3.8490  -33.7050 H       123 ILE   -0.2700
   1945 HG22      -63.2400   -5.6490  -33.8070 H       123 ILE    0.0900
   1946 HG23      -64.4760   -4.7610  -32.8170 H       123 ILE    0.0900
   1947 HD1       -66.1930   -3.8420  -32.6430 H       123 ILE    0.0900
   1948 HD2       -67.3150   -4.7550  -33.7210 H       123 ILE    0.5100
   1949 HD3       -67.5070   -2.9610  -33.5110 H       123 ILE   -0.5100
   1950 N         -62.6740   -6.3610  -36.7010 N.am    124 ALA   -0.4700
   1951 CA        -61.4840   -7.2010  -36.7220 C.3     124 ALA    0.3100
   1952 C         -60.5260   -6.7310  -37.7910 C.2     124 ALA    0.0700
   1953 O         -59.3120   -6.7030  -37.5570 O.2     124 ALA    0.0900
   1954 CB        -61.8670   -8.6590  -36.9720 C.3     124 ALA   -0.2700
   1955 HN        -63.5050   -6.7590  -37.0840 H       124 ALA    0.0900
   1956 HA        -60.9870   -7.1010  -35.7680 H       124 ALA    0.0900
   1957 HB1       -62.3870   -8.7550  -37.9490 H       124 ALA    0.0900
   1958 HB2       -62.5490   -9.0140  -36.1710 H       124 ALA    0.5100
   1959 HB3       -60.9540   -9.2910  -36.9930 H       124 ALA   -0.5100
   1960 N         -61.0440   -6.3730  -38.9660 N.am    125 LEU   -0.4700
   1961 CA        -60.1820   -5.9180  -40.0580 C.3     125 LEU    0.3100
   1962 C         -59.4520   -4.6750  -39.6250 C.2     125 LEU    0.0700
   1963 O         -58.2320   -4.5650  -39.8150 O.2     125 LEU    0.0900
   1964 CB        -60.9920   -5.6100  -41.3240 C.3     125 LEU   -0.1800
   1965 CG        -60.1740   -4.9990  -42.4750 C.3     125 LEU    0.0900
   1966 CD1       -59.0570   -5.9370  -42.8820 C.3     125 LEU    0.0900
   1967 CD2       -61.0800   -4.7190  -43.6660 C.3     125 LEU   -0.0900
   1968 HN        -62.0240   -6.4000  -39.1530 H       125 LEU    0.0900
   1969 HA        -59.4630   -6.6980  -40.2570 H       125 LEU   -0.2700
   1970 HB1       -61.8010   -4.8980  -41.0550 H       125 LEU    0.0900
   1971 HB2       -61.4470   -6.5560  -41.6840 H       125 LEU    0.0900
   1972 HG        -59.7410   -4.0300  -42.1460 H       125 LEU    0.0900
   1973 HD11      -59.4780   -6.9080  -43.2190 H       125 LEU   -0.2700
   1974 HD12      -58.3850   -6.1240  -42.0160 H       125 LEU    0.0900
   1975 HD13      -58.4760   -5.4930  -43.7180 H       125 LEU    0.0900
   1976 HD21      -61.8820   -4.0060  -43.3770 H       125 LEU    0.0900
   1977 HD22      -61.5530   -5.6620  -44.0120 H       125 LEU    0.5100
   1978 HD23      -60.4890   -4.2710  -44.4930 H       125 LEU   -0.5100
   1979 N         -60.1740   -3.7380  -39.0210 N.am    126 TRP   -0.4700
   1980 CA        -59.5450   -2.5140  -38.5850 C.3     126 TRP    0.3100
   1981 C         -58.6700   -2.7470  -37.3820 C.2     126 TRP    0.0700
   1982 O         -57.6490   -2.0560  -37.2350 O.2     126 TRP    0.0900
   1983 CB        -60.6060   -1.4490  -38.3160 C.3     126 TRP   -0.1800
   1984 CG        -61.1280   -0.8660  -39.5930 C.ar    126 TRP    0.0900
   1985 CD1       -62.3870   -0.9780  -40.0930 C.ar    126 TRP    0.0900
   1986 CD2       -60.3840   -0.0960  -40.5460 C.ar    126 TRP   -0.0300
   1987 CE2       -61.2660    0.2230  -41.6010 C.ar    126 TRP   -0.1500
   1988 CE3       -59.0550    0.3520  -40.6110 C.ar    126 TRP    0.2200
   1989 NE1       -62.4810   -0.3270  -41.2980 N.ar    126 TRP   -0.5100
   1990 CZ2       -60.8660    0.9730  -42.7120 C.ar    126 TRP    0.3700
   1991 CZ3       -58.6530    1.0980  -41.7180 C.ar    126 TRP    0.2400
   1992 CH2       -59.5580    1.4010  -42.7500 C.ar    126 TRP    0.1100
   1993 HN        -61.1500   -3.8340  -38.8460 H       126 TRP   -0.2500
   1994 HA        -58.8700   -2.1850  -39.3620 H       126 TRP    0.1700
   1995 HB1       -60.1620   -0.6350  -37.7050 H       126 TRP   -0.2000
   1996 HB2       -61.4510   -1.9040  -37.7580 H       126 TRP    0.1400
   1997 HD1       -63.1980   -1.5050  -39.6110 H       126 TRP   -0.2700
   1998 HE1       -63.2850   -0.2660  -41.8480 H       126 TRP    0.1600
   1999 HE3       -58.3450    0.1330  -39.8280 H       126 TRP   -0.1400
   2000 HZ2       -61.5420    1.2170  -43.5180 H       126 TRP    0.1400
   2001 HZ3       -57.6340    1.4480  -41.7850 H       126 TRP    0.5100
   2002 HH2       -59.2180    1.9830  -43.5940 H       126 TRP   -0.5100
   2003 N         -59.0270   -3.7020  -36.5230 N.am    127 SER   -0.4700
   2004 CA        -58.1960   -4.0010  -35.3620 C.3     127 SER    0.3100
   2005 C         -56.8610   -4.4830  -35.8600 C.2     127 SER    0.0700
   2006 O         -55.8450   -4.2360  -35.2050 O.2     127 SER    0.0900
   2007 CB        -58.8230   -5.0870  -34.4890 C.3     127 SER    0.0500
   2008 OG        -59.9670   -4.6100  -33.8070 O.3     127 SER    0.0900
   2009 HN        -59.8580   -4.2430  -36.6320 H       127 SER    0.0900
   2010 HA        -58.0810   -3.0890  -34.7950 H       127 SER   -0.6600
   2011 HB1       -58.0820   -5.4310  -33.7370 H       127 SER    0.4300
   2012 HB2       -59.1270   -5.9440  -35.1280 H       127 SER    0.5100
   2013 HG1       -60.6420   -4.4820  -34.4780 H       127 SER   -0.5100
   2014 N         -56.8500   -5.1640  -37.0110 N.am    128 LEU   -0.4700
   2015 CA        -55.6010   -5.6710  -37.6000 C.3     128 LEU    0.3100
   2016 C         -54.7300   -4.5140  -38.0550 C.2     128 LEU    0.0700
   2017 O         -53.5030   -4.5880  -37.9440 O.2     128 LEU    0.0900
   2018 CB        -55.8900   -6.5960  -38.7890 C.3     128 LEU   -0.1800
   2019 CG        -56.4350   -7.9820  -38.4410 C.3     128 LEU    0.0900
   2020 CD1       -56.7140   -8.7750  -39.7090 C.3     128 LEU    0.0900
   2021 CD2       -55.4230   -8.7120  -37.5630 C.3     128 LEU   -0.0900
   2022 HN        -57.6850   -5.3580  -37.5200 H       128 LEU    0.0900
   2023 HA        -55.0640   -6.2070  -36.8320 H       128 LEU   -0.2700
   2024 HB1       -54.9440   -6.7320  -39.3540 H       128 LEU    0.0900
   2025 HB2       -56.6320   -6.0920  -39.4430 H       128 LEU    0.0900
   2026 HG        -57.3750   -7.8740  -37.8590 H       128 LEU    0.0900
   2027 HD11      -55.7790   -8.8960  -40.2960 H       128 LEU   -0.2700
   2028 HD12      -57.4580   -8.2370  -40.3350 H       128 LEU    0.0900
   2029 HD13      -57.1020   -9.7820  -39.4480 H       128 LEU    0.0900
   2030 HD21      -55.3800   -8.2420  -36.5560 H       128 LEU    0.0900
   2031 HD22      -54.4130   -8.6570  -38.0230 H       128 LEU    0.5100
   2032 HD23      -55.7220   -9.7760  -37.4440 H       128 LEU   -0.5100
   2033 N         -55.3510   -3.4540  -38.5750 N.am    129 VAL   -0.4700
   2034 CA        -54.6160   -2.2710  -39.0130 C.3     129 VAL    0.3100
   2035 C         -53.8910   -1.6990  -37.8130 C.2     129 VAL    0.0700
   2036 O         -52.6660   -1.5020  -37.8600 O.2     129 VAL    0.0900
   2037 CB        -55.5690   -1.1960  -39.5720 C.3     129 VAL   -0.0900
   2038 CG1       -54.8000    0.0710  -39.8940 C.3     129 VAL    0.0900
   2039 CG2       -56.2670   -1.7180  -40.8140 C.3     129 VAL   -0.2700
   2040 HN        -56.3410   -3.4220  -38.6860 H       129 VAL    0.0900
   2041 HA        -53.9150   -2.5800  -39.7750 H       129 VAL    0.0900
   2042 HB        -56.3540   -0.9710  -38.8190 H       129 VAL    0.0900
   2043 HG11      -53.9070   -0.1710  -40.5100 H       129 VAL   -0.2700
   2044 HG12      -54.4610    0.5570  -38.9540 H       129 VAL    0.0900
   2045 HG13      -55.4470    0.7710  -40.4660 H       129 VAL    0.0900
   2046 HG21      -56.9920   -2.5130  -40.5390 H       129 VAL    0.0900
   2047 HG22      -55.5190   -2.1470  -41.5150 H       129 VAL    0.5100
   2048 HG23      -56.8170   -0.8920  -41.3140 H       129 VAL   -0.5100
   2049 N         -54.6360   -1.4510  -36.7370 N.am    130 VAL   -0.4700
   2050 CA        -54.0690   -0.9060  -35.5100 C.3     130 VAL    0.3100
   2051 C         -52.8920   -1.7630  -35.0770 C.2     130 VAL    0.0700
   2052 O         -51.7710   -1.2540  -34.9060 O.2     130 VAL    0.0900
   2053 CB        -55.1260   -0.8690  -34.3730 C.3     130 VAL   -0.0900
   2054 CG1       -54.4830   -0.4430  -33.0620 C.3     130 VAL    0.0900
   2055 CG2       -56.2540    0.0910  -34.7380 C.3     130 VAL   -0.2700
   2056 HN        -55.6170   -1.6280  -36.7230 H       130 VAL    0.0900
   2057 HA        -53.7140    0.0910  -35.7230 H       130 VAL    0.0900
   2058 HB        -55.5730   -1.8780  -34.2520 H       130 VAL    0.0900
   2059 HG11      -53.8850    0.4820  -33.2130 H       130 VAL   -0.2700
   2060 HG12      -53.8080   -1.2450  -32.6940 H       130 VAL    0.0900
   2061 HG13      -55.2680   -0.2370  -32.3030 H       130 VAL    0.0900
   2062 HG21      -56.7480   -0.2390  -35.6770 H       130 VAL    0.0900
   2063 HG22      -55.8460    1.1130  -34.8930 H       130 VAL    0.5100
   2064 HG23      -57.0120    0.1110  -33.9260 H       130 VAL   -0.5100
   2065 N         -53.1400   -3.0580  -34.9130 N.am    131 LEU   -0.4700
   2066 CA        -52.1130   -4.0050  -34.4970 C.3     131 LEU    0.3100
   2067 C         -50.9020   -3.8940  -35.4080 C.2     131 LEU    0.0700
   2068 O         -49.7610   -3.9100  -34.9250 O.2     131 LEU    0.0900
   2069 CB        -52.6870   -5.4270  -34.5380 C.3     131 LEU   -0.1800
   2070 CG        -52.8390   -6.2190  -33.2320 C.3     131 LEU    0.0900
   2071 CD1       -53.1710   -5.3270  -32.0500 C.3     131 LEU    0.0900
   2072 CD2       -53.9300   -7.2450  -33.4380 C.3     131 LEU   -0.0900
   2073 HN        -54.0460   -3.4430  -35.0690 H       131 LEU    0.0900
   2074 HA        -51.8010   -3.7500  -33.4940 H       131 LEU   -0.2700
   2075 HB1       -52.0290   -6.0220  -35.2030 H       131 LEU    0.0900
   2076 HB2       -53.6960   -5.3560  -34.9930 H       131 LEU    0.0900
   2077 HG        -51.8880   -6.7530  -33.0240 H       131 LEU    0.0900
   2078 HD11      -53.5860   -4.3600  -32.4060 H       131 LEU   -0.2700
   2079 HD12      -52.2510   -5.1230  -31.4600 H       131 LEU    0.0900
   2080 HD13      -53.9270   -5.8220  -31.4040 H       131 LEU    0.0900
   2081 HD21      -53.6570   -7.9300  -34.2690 H       131 LEU    0.0900
   2082 HD22      -54.8830   -6.7370  -33.6960 H       131 LEU    0.5100
   2083 HD23      -54.0640   -7.8450  -32.5130 H       131 LEU   -0.5100
   2084 N         -51.1350   -3.7690  -36.7150 N.am    132 ALA   -0.4700
   2085 CA        -50.0420   -3.6590  -37.6820 C.3     132 ALA    0.3100
   2086 C         -49.2500   -2.3930  -37.4290 C.2     132 ALA    0.0700
   2087 O         -48.0170   -2.4110  -37.5590 O.2     132 ALA    0.0900
   2088 CB        -50.5930   -3.6600  -39.0960 C.3     132 ALA   -0.2700
   2089 HN        -52.0590   -3.7440  -37.0890 H       132 ALA    0.0900
   2090 HA        -49.3780   -4.4960  -37.5350 H       132 ALA    0.0900
   2091 HB1       -51.2840   -2.8000  -39.2380 H       132 ALA    0.0900
   2092 HB2       -51.1540   -4.6000  -39.2830 H       132 ALA    0.5100
   2093 HB3       -49.7590   -3.5690  -39.8260 H       132 ALA   -0.5100
   2094 N         -49.9430   -1.3050  -37.0820 N.am    133 ILE   -0.4700
   2095 CA        -49.3000   -0.0220  -36.7800 C.3     133 ILE    0.3100
   2096 C         -48.4570   -0.1930  -35.5270 C.2     133 ILE    0.0700
   2097 O         -47.2380    0.0130  -35.5560 O.2     133 ILE    0.0900
   2098 CB        -50.3480    1.0860  -36.5050 C.3     133 ILE   -0.0900
   2099 CG1       -51.2720    1.2690  -37.7150 C.3     133 ILE    0.0900
   2100 CG2       -49.6500    2.3870  -36.1570 C.3     133 ILE   -0.2700
   2101 CD        -50.5600    1.6350  -39.0020 C.3     133 ILE    0.0900
   2102 HN        -50.9370   -1.3170  -37.0120 H       133 ILE    0.0900
   2103 HA        -48.6870    0.2480  -37.6270 H       133 ILE    0.0900
   2104 HB        -51.0000    0.7790  -35.6610 H       133 ILE   -0.1800
   2105 HG11      -52.0010    2.0730  -37.4790 H       133 ILE    0.0900
   2106 HG12      -51.8230    0.3200  -37.8800 H       133 ILE    0.0900
   2107 HG21      -48.8690    2.6140  -36.9130 H       133 ILE   -0.2700
   2108 HG22      -49.1660    2.3000  -35.1610 H       133 ILE    0.0900
   2109 HG23      -50.3860    3.2190  -36.1440 H       133 ILE    0.0900
   2110 HD1       -49.8340    0.8400  -39.2770 H       133 ILE    0.0900
   2111 HD2       -50.0070    2.5900  -38.8700 H       133 ILE    0.5100
   2112 HD3       -51.2980    1.7410  -39.8260 H       133 ILE   -0.5100
   2113 N         -49.1110   -0.5730  -34.4310 N.am    134 GLU   -0.4700
   2114 CA        -48.4640   -0.7930  -33.1350 C.3     134 GLU    0.3100
   2115 C         -47.2670   -1.7040  -33.3030 C.2     134 GLU    0.0700
   2116 O         -46.1910   -1.4420  -32.7470 O.2     134 GLU    0.0900
   2117 CB        -49.4710   -1.4260  -32.1610 C.3     134 GLU   -0.1800
   2118 CG        -48.9880   -1.7020  -30.7260 C.3     134 GLU    0.0900
   2119 CD        -48.1850   -2.9950  -30.5750 C.2     134 GLU    0.0900
   2120 OE1       -48.3980   -3.9520  -31.3540 O.co2   134 GLU   -0.2800
   2121 OE2       -47.3470   -3.0640  -29.6490 O.co2   134 GLU    0.0900
   2122 HN        -50.0960   -0.7280  -34.4450 H       134 GLU    0.0900
   2123 HA        -48.1190    0.1590  -32.7600 H       134 GLU    0.6200
   2124 HB1       -49.7970   -2.3940  -32.5970 H       134 GLU   -0.7600
   2125 HB2       -50.3460   -0.7460  -32.0950 H       134 GLU   -0.7600
   2126 HG1       -49.8740   -1.7640  -30.0590 H       134 GLU    0.5100
   2127 HG2       -48.3450   -0.8560  -30.4010 H       134 GLU   -0.5100
   2128 N         -47.4300   -2.7680  -34.0790 N.am    135 ARG   -0.4700
   2129 CA        -46.3390   -3.7010  -34.2720 C.3     135 ARG    0.3100
   2130 C         -45.1950   -3.0130  -35.0050 C.2     135 ARG    0.0700
   2131 O         -44.0140   -3.3260  -34.7610 O.2     135 ARG    0.0900
   2132 CB        -46.8250   -4.9240  -35.0510 C.3     135 ARG   -0.1800
   2133 CG        -46.0410   -6.1900  -34.7340 C.3     135 ARG    0.0900
   2134 CD        -46.4780   -6.8450  -33.4210 C.3     135 ARG    0.0900
   2135 NE        -46.4950   -5.9240  -32.2860 N.pl3   135 ARG   -0.1800
   2136 CZ        -45.6880   -6.0130  -31.2310 C.cat   135 ARG    0.0900
   2137 NH1       -44.7790   -6.9790  -31.1510 N.pl3   135 ARG    0.0900
   2138 NH2       -45.8110   -5.1460  -30.2400 N.pl3   135 ARG    0.2000
   2139 HN        -48.2840   -2.9690  -34.5500 H       135 ARG    0.0900
   2140 HA        -45.9720   -3.9940  -33.2990 H       135 ARG    0.0900
   2141 HB1       -46.7320   -4.7120  -36.1370 H       135 ARG   -0.7000
   2142 HB2       -47.8940   -5.0980  -34.8090 H       135 ARG    0.4400
   2143 HG1       -44.9620   -5.9340  -34.6630 H       135 ARG    0.6400
   2144 HG2       -46.1860   -6.9160  -35.5610 H       135 ARG   -0.8000
   2145 HD1       -45.7750   -7.6660  -33.1690 H       135 ARG    0.4600
   2146 HD2       -47.5080   -7.2450  -33.5360 H       135 ARG    0.4600
   2147 HE        -47.1580   -5.1760  -32.3030 H       135 ARG   -0.8000
   2148 HH11      -44.5910   -7.5560  -31.9450 H       135 ARG    0.4600
   2149 HH12      -44.2830   -7.1280  -30.2950 H       135 ARG    0.4600
   2150 HH21      -46.5070   -4.4300  -30.2860 H       135 ARG    0.5100
   2151 HH22      -45.2090   -5.2080  -29.4450 H       135 ARG   -0.5100
   2152 N         -45.5280   -2.0710  -35.8870 N.am    136 TYR   -0.4700
   2153 CA        -44.5120   -1.3510  -36.6490 C.3     136 TYR    0.3100
   2154 C         -43.7570   -0.4240  -35.7340 C.2     136 TYR    0.0700
   2155 O         -42.5240   -0.3540  -35.7810 O.2     136 TYR    0.0900
   2156 CB        -45.1590   -0.5190  -37.7590 C.3     136 TYR   -0.1800
   2157 CG        -44.1580    0.2100  -38.6280 C.ar    136 TYR    0.0900
   2158 CD1       -43.3130   -0.4950  -39.4830 C.ar    136 TYR    0.0900
   2159 CD2       -44.0380    1.6020  -38.5810 C.ar    136 TYR    0.0000
   2160 CE1       -42.3720    0.1640  -40.2700 C.ar    136 TYR   -0.1150
   2161 CE2       -43.0990    2.2700  -39.3650 C.ar    136 TYR    0.1150
   2162 CZ        -42.2720    1.5400  -40.2070 C.ar    136 TYR   -0.1150
   2163 OH        -41.3410    2.1750  -40.9970 O.3     136 TYR    0.1150
   2164 HN        -46.4750   -1.8180  -36.0650 H       136 TYR    0.1100
   2165 HA        -43.8330   -2.0760  -37.0720 H       136 TYR   -0.5400
   2166 HB1       -45.8220    0.2470  -37.3040 H       136 TYR    0.4300
   2167 HB2       -45.7460   -1.1880  -38.4230 H       136 TYR   -0.1150
   2168 HD1       -43.3880   -1.5710  -39.5350 H       136 TYR    0.1150
   2169 HD2       -44.6830    2.1690  -37.9280 H       136 TYR   -0.1150
   2170 HE1       -41.7250   -0.3980  -40.9280 H       136 TYR    0.1150
   2171 HE2       -43.0160    3.3460  -39.3180 H       136 TYR    0.5100
   2172 HH        -40.9870    1.5310  -41.6140 H       136 TYR   -0.5100
   2173 N         -44.4920    0.2850  -34.8890 N.am    137 VAL   -0.4700
   2174 CA        -43.9050    1.2360  -33.9740 C.3     137 VAL    0.3100
   2175 C         -42.9960    0.5880  -32.9420 C.2     137 VAL    0.0700
   2176 O         -42.1370    1.2830  -32.3880 O.2     137 VAL    0.0900
   2177 CB        -45.0060    2.0350  -33.2590 C.3     137 VAL   -0.0900
   2178 CG1       -44.4040    2.9490  -32.2050 C.3     137 VAL    0.0900
   2179 CG2       -45.7810    2.8470  -34.2770 C.3     137 VAL   -0.2700
   2180 HN        -45.4840    0.1940  -34.8470 H       137 VAL    0.0900
   2181 HA        -43.2670    1.8980  -34.5400 H       137 VAL    0.0900
   2182 HB        -45.7160    1.3310  -32.7730 H       137 VAL    0.0900
   2183 HG11      -43.5710    3.5400  -32.6430 H       137 VAL   -0.2700
   2184 HG12      -44.0060    2.3460  -31.3620 H       137 VAL    0.0900
   2185 HG13      -45.1770    3.6520  -31.8280 H       137 VAL    0.0900
   2186 HG21      -46.5240    2.2030  -34.7950 H       137 VAL    0.0900
   2187 HG22      -45.0860    3.2660  -35.0350 H       137 VAL    0.5100
   2188 HG23      -46.3220    3.6740  -33.7680 H       137 VAL   -0.5100
   2189 N         -43.1340   -0.7080  -32.6650 N.am    138 VAL   -0.4700
   2190 CA        -42.2630   -1.3060  -31.6490 C.3     138 VAL    0.3100
   2191 C         -41.1150   -2.0580  -32.2690 C.2     138 VAL    0.0700
   2192 O         -40.0550   -2.1710  -31.6400 O.2     138 VAL    0.0900
   2193 CB        -43.0280   -2.2710  -30.7180 C.3     138 VAL   -0.0900
   2194 CG1       -44.2590   -1.5790  -30.1570 C.3     138 VAL    0.0900
   2195 CG2       -43.3990   -3.5380  -31.4650 C.3     138 VAL   -0.2700
   2196 HN        -43.8000   -1.3000  -33.1100 H       138 VAL    0.0900
   2197 HA        -41.8320   -0.5020  -31.0710 H       138 VAL    0.0900
   2198 HB        -42.3660   -2.5860  -29.8830 H       138 VAL    0.0900
   2199 HG11      -44.9310   -1.2650  -30.9840 H       138 VAL   -0.2700
   2200 HG12      -43.9570   -0.6750  -29.5840 H       138 VAL    0.0900
   2201 HG13      -44.8150   -2.2740  -29.4930 H       138 VAL    0.0900
   2202 HG21      -42.5070   -3.9500  -31.9840 H       138 VAL    0.0900
   2203 HG22      -44.1780   -3.3150  -32.2250 H       138 VAL    0.5100
   2204 HG23      -43.7790   -4.3000  -30.7520 H       138 VAL   -0.5100
   2205 N         -41.2940   -2.5750  -33.4810 N.am    139 VAL   -0.4700
   2206 CA        -40.2260   -3.3230  -34.1240 C.3     139 VAL    0.3100
   2207 C         -39.2760   -2.3850  -34.8340 C.2     139 VAL    0.0700
   2208 O         -38.0910   -2.3200  -34.4760 O.2     139 VAL    0.0900
   2209 CB        -40.7850   -4.3470  -35.1210 C.3     139 VAL   -0.0900
   2210 CG1       -39.6540   -5.0790  -35.8160 C.3     139 VAL    0.0900
   2211 CG2       -41.6670   -5.3370  -34.3840 C.3     139 VAL   -0.2700
   2212 HN        -42.1460   -2.4750  -33.9910 H       139 VAL    0.0900
   2213 HA        -39.6610   -3.8250  -33.3520 H       139 VAL    0.0900
   2214 HB        -41.4070   -3.8240  -35.8780 H       139 VAL    0.0900
   2215 HG11      -38.9290   -5.4620  -35.0660 H       139 VAL   -0.2700
   2216 HG12      -39.1210   -4.3870  -36.5030 H       139 VAL    0.0900
   2217 HG13      -40.0570   -5.9400  -36.3910 H       139 VAL    0.0900
   2218 HG21      -42.5100   -4.8060  -33.8930 H       139 VAL    0.0900
   2219 HG22      -41.0760   -5.8620  -33.6030 H       139 VAL    0.5100
   2220 HG23      -42.0830   -6.0790  -35.0980 H       139 VAL   -0.5100
   2221 N         -39.7690   -1.6570  -35.8360 N.am    140 CYS   -0.4700
   2222 CA        -38.9300   -0.7160  -36.5710 C.3     140 CYS    0.3100
   2223 C         -38.6980    0.5160  -35.7180 C.2     140 CYS    0.0700
   2224 O         -37.7980    1.3240  -36.0000 O.2     140 CYS    0.0900
   2225 CB        -39.6040   -0.3450  -37.8920 C.3     140 CYS   -0.1100
   2226 SG        -39.7850   -1.7630  -39.0060 S.3     140 CYS    0.0900
   2227 HN        -40.7210   -1.7200  -36.1240 H       140 CYS    0.0900
   2228 HA        -37.9740   -1.1860  -36.7530 H       140 CYS   -0.2300
   2229 HB1       -38.9970    0.4400  -38.3890 H       140 CYS    0.1600
   2230 HB2       -40.6060    0.0780  -37.6680 H       140 CYS    0.5100
   2231 HG1       -40.8590   -2.2490  -38.4000 H       140 CYS   -0.5100
   2232 N         -39.5120    0.6440  -34.6730 N.am    141 LYS   -0.4700
   2233 CA        -39.4530    1.7460  -33.7130 C.3     141 LYS    0.3100
   2234 C         -39.1400    3.0730  -34.3780 C.2     141 LYS    0.0700
   2235 O         -37.9960    3.5460  -34.3080 O.2     141 LYS    0.0900
   2236 CB        -38.4160    1.4430  -32.6250 C.3     141 LYS   -0.1800
   2237 CG        -38.6000    2.2750  -31.3660 C.3     141 LYS    0.0900
   2238 CD        -37.7690    1.7330  -30.2130 C.3     141 LYS    0.0900
   2239 CE        -38.0420    2.5030  -28.9240 C.3     141 LYS   -0.1800
   2240 NZ        -37.2830    1.9490  -27.7630 N.4     141 LYS    0.0900
   2241 HN        -40.2220   -0.0320  -34.4920 H       141 LYS    0.0900
   2242 HA        -40.4340    1.8660  -33.2770 H       141 LYS   -0.1800
   2243 HB1       -37.4040    1.6420  -33.0360 H       141 LYS    0.0900
   2244 HB2       -38.4900    0.3690  -32.3540 H       141 LYS    0.0900
   2245 HG1       -39.6720    2.2660  -31.0770 H       141 LYS    0.2100
   2246 HG2       -38.2930    3.3220  -31.5740 H       141 LYS    0.0500
   2247 HD1       -36.6910    1.8190  -30.4680 H       141 LYS    0.0500
   2248 HD2       -38.0170    0.6620  -30.0570 H       141 LYS   -0.3000
   2249 HE1       -39.1240    2.4450  -28.6770 H       141 LYS    0.3300
   2250 HE2       -37.7350    3.5630  -29.0510 H       141 LYS    0.3300
   2251 HZ1       -36.2640    2.0000  -27.9590 H       141 LYS    0.3300
   2252 HZ2       -37.5590    0.9580  -27.6110 H       141 LYS    0.5100
   2253 HZ3       -37.5010    2.5040  -26.9100 H       141 LYS   -0.5100
   2254 N         -40.1400    3.6910  -35.0340 N.am    142 PRO   -0.2900
   2255 CA        -39.9920    4.9790  -35.7220 C.3     142 PRO    0.0000
   2256 C         -39.5170    6.1150  -34.8300 C.2     142 PRO    0.0900
   2257 O         -38.9830    7.1110  -35.3410 O.2     142 PRO    0.0900
   2258 CB        -41.3900    5.2240  -36.2820 C.3     142 PRO    0.0200
   2259 CG        -41.8420    3.8460  -36.6160 C.3     142 PRO    0.0900
   2260 CD        -41.4340    3.0770  -35.3770 C.3     142 PRO   -0.1800
   2261 HA        -39.2100    4.9240  -36.4630 H       142 PRO    0.0900
   2262 HB1       -41.3570    5.8690  -37.1860 H       142 PRO    0.0900
   2263 HB2       -42.0530    5.6960  -35.5270 H       142 PRO   -0.1800
   2264 HG1       -42.9400    3.8060  -36.7780 H       142 PRO    0.0900
   2265 HG2       -41.3310    3.4580  -37.5230 H       142 PRO    0.0900
   2266 HD1       -42.1590    3.2180  -34.5480 H       142 PRO    0.5100
   2267 HD2       -41.3030    1.9960  -35.5870 H       142 PRO   -0.5100
   2268 N         -39.7110    5.9900  -33.5190 N.am    143 MET   -0.4700
   2269 CA        -39.2650    7.0240  -32.5810 C.3     143 MET    0.3100
   2270 C         -38.0050    6.5620  -31.8790 C.2     143 MET    0.0700
   2271 O         -37.4400    5.5160  -32.2340 O.2     143 MET    0.0900
   2272 CB        -40.3460    7.3250  -31.5350 C.3     143 MET   -0.1800
   2273 CG        -41.3710    8.3800  -31.9430 C.3     143 MET    0.0900
   2274 SD        -42.5870    7.8210  -33.1480 S.3     143 MET    0.0900
   2275 CE        -41.8710    8.4450  -34.6670 C.3     143 MET   -0.1400
   2276 HN        -40.1630    5.1960  -33.1190 H       143 MET    0.0900
   2277 HA        -39.0380    7.9130  -33.1510 H       143 MET    0.0900
   2278 HB1       -39.8430    7.6740  -30.6090 H       143 MET   -0.0900
   2279 HB2       -40.8890    6.3820  -31.3170 H       143 MET   -0.2200
   2280 HG1       -40.8200    9.2460  -32.3660 H       143 MET    0.0900
   2281 HG2       -41.9000    8.7150  -31.0270 H       143 MET    0.0900
   2282 HE1       -40.7630    8.4860  -34.6030 H       143 MET    0.0900
   2283 HE2       -42.2410    9.4720  -34.8720 H       143 MET    0.5100
   2284 HE3       -42.1420    7.7850  -35.5180 H       143 MET   -0.5100
   2285 N         -37.5560    7.3300  -30.8860 N.am    144 SER   -0.4700
   2286 CA        -36.3540    6.9830  -30.1310 C.3     144 SER    0.3100
   2287 C         -36.7620    6.4440  -28.7800 C.2     144 SER    0.0700
   2288 O         -36.4500    5.2910  -28.4380 O.2     144 SER    0.0900
   2289 CB        -35.4670    8.2190  -29.9430 C.3     144 SER    0.0500
   2290 OG        -35.0830    8.7740  -31.1900 O.3     144 SER    0.0900
   2291 HN        -38.0180    8.1710  -30.6150 H       144 SER    0.0900
   2292 HA        -35.8220    6.2190  -30.6800 H       144 SER   -0.6600
   2293 HB1       -34.5490    7.9350  -29.3850 H       144 SER    0.4300
   2294 HB2       -36.0240    8.9910  -29.3700 H       144 SER    0.5100
   2295 HG1       -34.5990    8.0830  -31.6490 H       144 SER   -0.5100
   2296 N         -37.4600    7.2700  -28.0090 N.am    145 ASN   -0.4700
   2297 CA        -37.9220    6.8730  -26.6900 C.3     145 ASN    0.3100
   2298 C         -39.4310    7.0150  -26.6290 C.2     145 ASN    0.0700
   2299 O         -39.9520    7.9340  -25.9730 O.2     145 ASN    0.0900
   2300 CB        -37.2450    7.7340  -25.6100 C.3     145 ASN   -0.1800
   2301 CG        -37.3440    9.2270  -25.8930 C.2     145 ASN    0.0900
   2302 ND2       -37.8490    9.9820  -24.9190 N.am    145 ASN    0.0900
   2303 OD1       -36.9630    9.7020  -26.9760 O.2     145 ASN    0.5500
   2304 HN        -37.6970    8.1930  -28.2970 H       145 ASN   -0.5500
   2305 HA        -37.6810    5.8310  -26.5470 H       145 ASN   -0.6200
   2306 HB1       -36.1700    7.4580  -25.5510 H       145 ASN    0.3200
   2307 HB2       -37.7280    7.5280  -24.6310 H       145 ASN    0.3000
   2308 HD21      -37.9410   10.9700  -25.0470 H       145 ASN    0.5100
   2309 HD22      -38.1390    9.5600  -24.0590 H       145 ASN   -0.5100
   2310 N         -40.1370    6.1160  -27.3180 N.am    146 PHE   -0.4700
   2311 CA        -41.6000    6.1450  -27.3390 C.3     146 PHE    0.3100
   2312 C         -42.1720    4.8070  -26.9380 C.2     146 PHE    0.0700
   2313 O         -41.5610    3.7530  -27.1940 O.2     146 PHE    0.0900
   2314 CB        -42.1220    6.5170  -28.7310 C.3     146 PHE   -0.1800
   2315 CG        -43.6220    6.4860  -28.8360 C.ar    146 PHE    0.0900
   2316 CD1       -44.4090    7.2090  -27.9430 C.ar    146 PHE    0.0900
   2317 CD2       -44.2490    5.7230  -29.8150 C.ar    146 PHE    0.0000
   2318 CE1       -45.7980    7.1690  -28.0200 C.ar    146 PHE   -0.1150
   2319 CE2       -45.6410    5.6780  -29.8980 C.ar    146 PHE    0.1150
   2320 CZ        -46.4150    6.4020  -28.9990 C.ar    146 PHE   -0.1150
   2321 HN        -39.7030    5.3900  -27.8440 H       146 PHE    0.1150
   2322 HA        -41.9290    6.8720  -26.6110 H       146 PHE   -0.1150
   2323 HB1       -41.7240    5.7970  -29.4780 H       146 PHE    0.1150
   2324 HB2       -41.7950    7.5490  -28.9830 H       146 PHE   -0.1150
   2325 HD1       -43.9360    7.8080  -27.1790 H       146 PHE    0.1150
   2326 HD2       -43.6530    5.1580  -30.5150 H       146 PHE   -0.1150
   2327 HE1       -46.3960    7.7330  -27.3190 H       146 PHE    0.1150
   2328 HE2       -46.1170    5.0800  -30.6610 H       146 PHE    0.5100
   2329 HZ        -47.4930    6.3690  -29.0630 H       146 PHE   -0.5100
   2330 N         -43.3510    4.8460  -26.3180 N.am    147 ARG   -0.4700
   2331 CA        -44.0380    3.6460  -25.8680 C.3     147 ARG    0.3100
   2332 C         -45.5340    3.9210  -25.8310 C.2     147 ARG    0.0700
   2333 O         -45.9610    4.9560  -25.2830 O.2     147 ARG    0.0900
   2334 CB        -43.5500    3.2570  -24.4700 C.3     147 ARG   -0.1800
   2335 CG        -44.0300    1.8960  -23.9940 C.3     147 ARG    0.0900
   2336 CD        -44.0060    1.8140  -22.4800 C.3     147 ARG    0.0900
   2337 NE        -44.8900    2.8150  -21.8870 N.pl3   147 ARG   -0.1800
   2338 CZ        -45.1290    2.9250  -20.5850 C.cat   147 ARG    0.0900
   2339 NH1       -44.5510    2.0940  -19.7310 N.pl3   147 ARG    0.0900
   2340 NH2       -45.9480    3.8680  -20.1370 N.pl3   147 ARG    0.2000
   2341 HN        -43.8170    5.7080  -26.1340 H       147 ARG    0.0900
   2342 HA        -43.8330    2.8550  -26.5740 H       147 ARG    0.0900
   2343 HB1       -43.9030    4.0250  -23.7500 H       147 ARG   -0.7000
   2344 HB2       -42.4400    3.2530  -24.4770 H       147 ARG    0.4400
   2345 HG1       -43.3720    1.1070  -24.4150 H       147 ARG    0.6400
   2346 HG2       -45.0690    1.7280  -24.3530 H       147 ARG   -0.8000
   2347 HD1       -42.9760    2.0030  -22.1070 H       147 ARG    0.4600
   2348 HD2       -44.3530    0.8120  -22.1490 H       147 ARG    0.4600
   2349 HE        -45.3440    3.4600  -22.5010 H       147 ARG   -0.8000
   2350 HH11      -43.9330    1.3830  -20.0670 H       147 ARG    0.4600
   2351 HH12      -44.7310    2.1770  -18.7510 H       147 ARG    0.4600
   2352 HH21      -46.3860    4.4970  -20.7800 H       147 ARG    0.5100
   2353 HH22      -46.1270    3.9490  -19.1570 H       147 ARG   -0.5100
   2354 N         -46.3280    3.0200  -26.4060 N.am    148 PHE   -0.4700
   2355 CA        -47.7860    3.1690  -26.4250 C.3     148 PHE    0.3100
   2356 C         -48.3330    3.0560  -25.0160 C.2     148 PHE    0.0700
   2357 O         -47.8530    2.2270  -24.2290 O.2     148 PHE    0.0900
   2358 CB        -48.4290    2.0810  -27.2960 C.3     148 PHE   -0.1800
   2359 CG        -48.1870    2.2530  -28.7670 C.ar    148 PHE    0.0900
   2360 CD1       -48.6720    3.3700  -29.4390 C.ar    148 PHE    0.0900
   2361 CD2       -47.4850    1.2940  -29.4840 C.ar    148 PHE    0.0000
   2362 CE1       -48.4660    3.5290  -30.8060 C.ar    148 PHE   -0.1150
   2363 CE2       -47.2750    1.4430  -30.8490 C.ar    148 PHE    0.1150
   2364 CZ        -47.7660    2.5630  -31.5100 C.ar    148 PHE   -0.1150
   2365 HN        -45.9670    2.2030  -26.8490 H       148 PHE    0.1150
   2366 HA        -48.0180    4.1480  -26.8160 H       148 PHE   -0.1150
   2367 HB1       -49.5290    2.0930  -27.1420 H       148 PHE    0.1150
   2368 HB2       -48.0140    1.0930  -27.0090 H       148 PHE   -0.1150
   2369 HD1       -49.2180    4.1260  -28.8920 H       148 PHE    0.1150
   2370 HD2       -47.1000    0.4230  -28.9760 H       148 PHE   -0.1150
   2371 HE1       -48.8490    4.4010  -31.3160 H       148 PHE    0.1150
   2372 HE2       -46.7290    0.6880  -31.3950 H       148 PHE    0.5100
   2373 HZ        -47.6030    2.6790  -32.5710 H       148 PHE   -0.5100
   2374 N         -49.3290    3.8740  -24.6900 N.am    149 GLY   -0.4700
   2375 CA        -49.9200    3.8250  -23.3690 C.3     149 GLY    0.3100
   2376 C         -51.3570    3.3600  -23.4610 C.2     149 GLY   -0.0200
   2377 O         -51.9240    3.2930  -24.5600 O.2     149 GLY    0.0900
   2378 HN        -49.7060    4.5440  -25.3260 H       149 GLY    0.0900
   2379 HA1       -49.8840    4.8150  -22.9390 H       149 GLY    0.5100
   2380 HA2       -49.3520    3.1350  -22.7620 H       149 GLY   -0.5100
   2381 N         -51.9610    3.0370  -22.3200 N.am    150 GLU   -0.4700
   2382 CA        -53.3450    2.5840  -22.2990 C.3     150 GLU    0.3100
   2383 C         -54.2110    3.5800  -23.0100 C.2     150 GLU    0.0700
   2384 O         -55.2400    3.2150  -23.5890 O.2     150 GLU    0.0900
   2385 CB        -53.8270    2.4330  -20.8630 C.3     150 GLU   -0.1800
   2386 CG        -53.1140    1.3490  -20.0940 C.3     150 GLU    0.0900
   2387 CD        -53.4290    1.4040  -18.6200 C.2     150 GLU    0.0900
   2388 OE1       -54.5990    1.1660  -18.2450 O.co2   150 GLU   -0.2800
   2389 OE2       -52.5000    1.7010  -17.8400 O.co2   150 GLU    0.0900
   2390 HN        -51.4990    3.0910  -21.4380 H       150 GLU    0.0900
   2391 HA        -53.3960    1.6360  -22.8140 H       150 GLU    0.6200
   2392 HB1       -54.9130    2.2010  -20.8770 H       150 GLU   -0.7600
   2393 HB2       -53.6730    3.3990  -20.3350 H       150 GLU   -0.7600
   2394 HG1       -52.0180    1.4660  -20.2290 H       150 GLU    0.5100
   2395 HG2       -53.4260    0.3570  -20.4880 H       150 GLU   -0.5100
   2396 N         -53.8050    4.8420  -22.9760 N.am    151 ASN   -0.4700
   2397 CA        -54.5530    5.8960  -23.6360 C.3     151 ASN    0.3100
   2398 C         -54.5610    5.6510  -25.1360 C.2     151 ASN    0.0700
   2399 O         -55.6400    5.6070  -25.7430 O.2     151 ASN    0.0900
   2400 CB        -53.9380    7.2630  -23.2970 C.3     151 ASN   -0.1800
   2401 CG        -52.4300    7.2930  -23.5010 C.2     151 ASN    0.0900
   2402 ND2       -51.9430    8.3530  -24.1420 N.am    151 ASN    0.0900
   2403 OD1       -51.7070    6.3790  -23.0770 O.2     151 ASN    0.5500
   2404 HN        -52.9750    5.1220  -22.4990 H       151 ASN   -0.5500
   2405 HA        -55.5770    5.8470  -23.2970 H       151 ASN   -0.6200
   2406 HB1       -54.1550    7.5030  -22.2340 H       151 ASN    0.3200
   2407 HB2       -54.3980    8.0370  -23.9470 H       151 ASN    0.3000
   2408 HD21      -50.9590    8.4300  -24.3060 H       151 ASN    0.5100
   2409 HD22      -52.5590    9.0730  -24.4600 H       151 ASN   -0.5100
   2410 N         -53.3850    5.4570  -25.7300 N.am    152 HSE   -0.4700
   2411 CA        -53.2750    5.2120  -27.1720 C.3     152 HSE    0.3100
   2412 C         -54.0820    3.9880  -27.5830 C.2     152 HSE    0.0700
   2413 O         -54.7730    4.0160  -28.6100 O.2     152 HSE    0.0900
   2414 CB        -51.8080    5.0110  -27.5550 C.3     152 HSE   -0.0800
   2415 CG        -50.9320    6.1860  -27.2330 C.ar    152 HSE    0.0900
   2416 CD2       -51.2440    7.4480  -26.8580 C.ar    152 HSE    0.0900
   2417 ND1       -49.5570    6.1250  -27.2900 N.ar    152 HSE   -0.7000
   2418 CE1       -49.0570    7.3040  -26.9630 C.ar    152 HSE    0.2200
   2419 NE2       -50.0590    8.1270  -26.6960 N.ar    152 HSE    0.2500
   2420 HN        -52.5270    5.4700  -25.2220 H       152 HSE    0.1300
   2421 HA        -53.6890    6.0640  -27.6920 H       152 HSE   -0.3600
   2422 HB1       -51.7480    4.8230  -28.6480 H       152 HSE    0.3200
   2423 HB2       -51.4160    4.1260  -27.0100 H       152 HSE   -0.0500
   2424 HD2       -52.2160    7.8990  -26.6990 H       152 HSE    0.0900
   2425 HE1       -48.0040    7.5780  -26.9150 H       152 HSE    0.5100
   2426 HE2       -49.9810    9.0850  -26.4200 H       152 HSE   -0.5100
   2427 N         -53.9980    2.9200  -26.7920 N.am    153 ALA   -0.4700
   2428 CA        -54.7130    1.6760  -27.0760 C.3     153 ALA    0.3100
   2429 C         -56.1970    1.9300  -27.1180 C.2     153 ALA    0.0700
   2430 O         -56.8870    1.4340  -28.0190 O.2     153 ALA    0.0900
   2431 CB        -54.3970    0.6310  -26.0130 C.3     153 ALA   -0.2700
   2432 HN        -53.4390    2.9200  -25.9660 H       153 ALA    0.0900
   2433 HA        -54.4060    1.3270  -28.0510 H       153 ALA    0.0900
   2434 HB1       -54.7050    1.0000  -25.0110 H       153 ALA    0.0900
   2435 HB2       -53.3050    0.4280  -25.9950 H       153 ALA    0.5100
   2436 HB3       -54.9490   -0.3080  -26.2300 H       153 ALA   -0.5100
   2437 N         -56.7040    2.6900  -26.1540 N.am    154 ILE   -0.4700
   2438 CA        -58.1180    2.9910  -26.1320 C.3     154 ILE    0.3100
   2439 C         -58.4650    3.7960  -27.3730 C.2     154 ILE    0.0700
   2440 O         -59.5930    3.7160  -27.8740 O.2     154 ILE    0.0900
   2441 CB        -58.4930    3.7460  -24.8460 C.3     154 ILE   -0.0900
   2442 CG1       -58.2650    2.8250  -23.6420 C.3     154 ILE    0.0900
   2443 CG2       -59.9450    4.1860  -24.8910 C.3     154 ILE   -0.2700
   2444 CD        -58.6820    3.4140  -22.3110 C.3     154 ILE    0.0900
   2445 HN        -56.1490    3.0770  -25.4220 H       154 ILE    0.0900
   2446 HA        -58.6600    2.0590  -26.1910 H       154 ILE    0.0900
   2447 HB        -57.8420    4.6390  -24.7390 H       154 ILE   -0.1800
   2448 HG11      -57.1830    2.5790  -23.5910 H       154 ILE    0.0900
   2449 HG12      -58.8390    1.8890  -23.8060 H       154 ILE    0.0900
   2450 HG21      -60.6080    3.3000  -24.9890 H       154 ILE   -0.2700
   2451 HG22      -60.1110    4.8520  -25.7640 H       154 ILE    0.0900
   2452 HG23      -60.2060    4.7230  -23.9550 H       154 ILE    0.0900
   2453 HD1       -59.7900    3.4870  -22.2560 H       154 ILE    0.0900
   2454 HD2       -58.2540    4.4330  -22.1960 H       154 ILE    0.5100
   2455 HD3       -58.3290    2.7640  -21.4820 H       154 ILE   -0.5100
   2456 N         -57.5020    4.5580  -27.8860 N.am    155 MET   -0.4700
   2457 CA        -57.7300    5.3300  -29.0950 C.3     155 MET    0.3100
   2458 C         -57.9010    4.3750  -30.2480 C.2     155 MET    0.0700
   2459 O         -58.8540    4.5100  -31.0280 O.2     155 MET    0.0900
   2460 CB        -56.5520    6.2720  -29.3750 C.3     155 MET   -0.1800
   2461 CG        -56.4980    7.4890  -28.4620 C.3     155 MET    0.0900
   2462 SD        -58.0220    8.4680  -28.5570 S.3     155 MET    0.0900
   2463 CE        -59.0690    7.6810  -27.2600 C.3     155 MET   -0.1400
   2464 HN        -56.5980    4.6330  -27.4700 H       155 MET    0.0900
   2465 HA        -58.6380    5.8990  -28.9610 H       155 MET    0.0900
   2466 HB1       -56.6260    6.6240  -30.4260 H       155 MET   -0.0900
   2467 HB2       -55.6080    5.6990  -29.2530 H       155 MET   -0.2200
   2468 HG1       -55.6310    8.1170  -28.7560 H       155 MET    0.0900
   2469 HG2       -56.3410    7.1450  -27.4180 H       155 MET    0.0900
   2470 HE1       -58.4510    7.1070  -26.5360 H       155 MET    0.0900
   2471 HE2       -59.7940    6.9780  -27.7250 H       155 MET    0.5100
   2472 HE3       -59.6280    8.4570  -26.6950 H       155 MET   -0.5100
   2473 N         -56.9930    3.4060  -30.3580 N.am    156 GLY   -0.4700
   2474 CA        -57.0700    2.4290  -31.4250 C.3     156 GLY    0.3100
   2475 C         -58.4090    1.7200  -31.4160 C.2     156 GLY   -0.0200
   2476 O         -59.0450    1.5320  -32.4670 O.2     156 GLY    0.0900
   2477 HN        -56.2310    3.3110  -29.7220 H       156 GLY    0.0900
   2478 HA1       -56.2790    1.7070  -31.2840 H       156 GLY    0.5100
   2479 HA2       -56.9420    2.9420  -32.3670 H       156 GLY   -0.5100
   2480 N         -58.8500    1.3250  -30.2250 N.am    157 VAL   -0.4700
   2481 CA        -60.1240    0.6430  -30.0760 C.3     157 VAL    0.3100
   2482 C         -61.2470    1.5360  -30.5330 C.2     157 VAL    0.0700
   2483 O         -62.1170    1.0920  -31.2870 O.2     157 VAL    0.0900
   2484 CB        -60.3610    0.2100  -28.6080 C.3     157 VAL   -0.0900
   2485 CG1       -61.8220   -0.1610  -28.3890 C.3     157 VAL    0.0900
   2486 CG2       -59.4520   -0.9760  -28.2720 C.3     157 VAL   -0.2700
   2487 HN        -58.3300    1.4780  -29.3870 H       157 VAL    0.0900
   2488 HA        -60.1140   -0.2230  -30.7210 H       157 VAL    0.0900
   2489 HB        -60.0890    1.0480  -27.9290 H       157 VAL    0.0900
   2490 HG11      -62.1570   -0.8740  -29.1730 H       157 VAL   -0.2700
   2491 HG12      -62.4570    0.7490  -28.4430 H       157 VAL    0.0900
   2492 HG13      -61.9450   -0.6440  -27.3950 H       157 VAL    0.0900
   2493 HG21      -58.3860   -0.6890  -28.4010 H       157 VAL    0.0900
   2494 HG22      -59.6750   -1.8270  -28.9510 H       157 VAL    0.5100
   2495 HG23      -59.6100   -1.2880  -27.2170 H       157 VAL   -0.5100
   2496 N         -61.2460    2.7920  -30.0990 N.am    158 ALA   -0.4700
   2497 CA        -62.2980    3.7300  -30.4950 C.3     158 ALA    0.3100
   2498 C         -62.2870    3.8790  -32.0050 C.2     158 ALA    0.0700
   2499 O         -63.3400    4.0530  -32.6320 O.2     158 ALA    0.0900
   2500 CB        -62.0630    5.0820  -29.8270 C.3     158 ALA   -0.2700
   2501 HN        -60.5390    3.1470  -29.4920 H       158 ALA    0.0900
   2502 HA        -63.2500    3.3180  -30.1920 H       158 ALA    0.0900
   2503 HB1       -61.0770    5.4930  -30.1340 H       158 ALA    0.0900
   2504 HB2       -62.0700    4.9640  -28.7230 H       158 ALA    0.5100
   2505 HB3       -62.8560    5.7970  -30.1330 H       158 ALA   -0.5100
   2506 N         -61.0920    3.7950  -32.5820 N.am    159 PHE   -0.4700
   2507 CA        -60.8850    3.9100  -34.0180 C.3     159 PHE    0.3100
   2508 C         -61.5700    2.7620  -34.7580 C.2     159 PHE    0.0700
   2509 O         -62.3830    3.0090  -35.6710 O.2     159 PHE    0.0900
   2510 CB        -59.3720    3.9160  -34.3030 C.3     159 PHE   -0.1800
   2511 CG        -59.0080    3.8010  -35.7630 C.ar    159 PHE    0.0900
   2512 CD1       -59.3750    4.7860  -36.6690 C.ar    159 PHE    0.0900
   2513 CD2       -58.2780    2.7080  -36.2200 C.ar    159 PHE    0.0000
   2514 CE1       -59.0160    4.6850  -38.0170 C.ar    159 PHE   -0.1150
   2515 CE2       -57.9140    2.5930  -37.5620 C.ar    159 PHE    0.1150
   2516 CZ        -58.2820    3.5820  -38.4630 C.ar    159 PHE   -0.1150
   2517 HN        -60.2660    3.6470  -32.0440 H       159 PHE    0.1150
   2518 HA        -61.3420    4.8270  -34.3590 H       159 PHE   -0.1150
   2519 HB1       -58.9010    3.0550  -33.7830 H       159 PHE    0.1150
   2520 HB2       -58.9370    4.8700  -33.9350 H       159 PHE   -0.1150
   2521 HD1       -59.9430    5.6390  -36.3300 H       159 PHE    0.1150
   2522 HD2       -57.9880    1.9350  -35.5240 H       159 PHE   -0.1150
   2523 HE1       -59.3060    5.4600  -38.7130 H       159 PHE    0.1150
   2524 HE2       -57.3470    1.7370  -37.8980 H       159 PHE    0.5100
   2525 HZ        -58.0030    3.5000  -39.5040 H       159 PHE   -0.5100
   2526 N         -61.2780    1.5180  -34.3760 N.am    160 THR   -0.4700
   2527 CA        -61.8720    0.3620  -35.0500 C.3     160 THR    0.3100
   2528 C         -63.3840    0.4630  -35.0760 C.2     160 THR    0.0700
   2529 O         -63.9950    0.1020  -36.0940 O.2     160 THR    0.0900
   2530 CB        -61.4660   -0.9770  -34.3870 C.3     160 THR    0.1400
   2531 CG2       -59.9490   -1.1390  -34.4150 C.3     160 THR    0.0900
   2532 OG1       -61.9390   -1.0230  -33.0340 O.3     160 THR   -0.6600
   2533 HN        -60.6510    1.3210  -33.6260 H       160 THR    0.4300
   2534 HA        -61.5440    0.3790  -36.0790 H       160 THR   -0.2700
   2535 HB        -61.9090   -1.8250  -34.9510 H       160 THR    0.0900
   2536 HG1       -61.8030   -0.1430  -32.6760 H       160 THR    0.0900
   2537 HG21      -59.4650   -0.3050  -33.8620 H       160 THR    0.0900
   2538 HG22      -59.5860   -1.1250  -35.4660 H       160 THR    0.5100
   2539 HG23      -59.6620   -2.0970  -33.9320 H       160 THR   -0.5100
   2540 N         -63.9950    0.9430  -33.9890 N.am    161 TRP   -0.4700
   2541 CA        -65.4460    1.0680  -33.9490 C.3     161 TRP    0.3100
   2542 C         -65.9240    2.1740  -34.8740 C.2     161 TRP    0.0700
   2543 O         -66.9460    2.0150  -35.5640 O.2     161 TRP    0.0900
   2544 CB        -65.9310    1.3360  -32.5270 C.3     161 TRP   -0.1800
   2545 CG        -66.0530    0.1010  -31.7030 C.ar    161 TRP    0.0900
   2546 CD1       -65.0630   -0.5290  -30.9940 C.ar    161 TRP    0.0900
   2547 CD2       -67.2390   -0.6820  -31.5180 C.ar    161 TRP   -0.0300
   2548 CE2       -66.8960   -1.7720  -30.6840 C.ar    161 TRP   -0.1500
   2549 CE3       -68.5590   -0.5670  -31.9800 C.ar    161 TRP    0.2200
   2550 NE1       -65.5650   -1.6560  -30.3770 N.ar    161 TRP   -0.5100
   2551 CZ2       -67.8290   -2.7410  -30.3020 C.ar    161 TRP    0.3700
   2552 CZ3       -69.4840   -1.5320  -31.5970 C.ar    161 TRP    0.2400
   2553 CH2       -69.1140   -2.6060  -30.7660 C.ar    161 TRP    0.1100
   2554 HN        -63.4990    1.2310  -33.1760 H       161 TRP   -0.2500
   2555 HA        -65.8710    0.1480  -34.3220 H       161 TRP    0.1700
   2556 HB1       -66.9270    1.8230  -32.5740 H       161 TRP   -0.2000
   2557 HB2       -65.2130    2.0200  -32.0270 H       161 TRP    0.1400
   2558 HD1       -64.0390   -0.1930  -30.9280 H       161 TRP   -0.2700
   2559 HE1       -65.0560   -2.2690  -29.8150 H       161 TRP    0.1600
   2560 HE3       -68.8670    0.2460  -32.6190 H       161 TRP   -0.1400
   2561 HZ2       -67.5660   -3.5740  -29.6650 H       161 TRP    0.1400
   2562 HZ3       -70.5050   -1.4550  -31.9440 H       161 TRP    0.5100
   2563 HH2       -69.8570   -3.3390  -30.4880 H       161 TRP   -0.5100
   2564 N         -65.2130    3.2960  -34.9150 N.am    162 VAL   -0.4700
   2565 CA        -65.6330    4.3680  -35.8000 C.3     162 VAL    0.3100
   2566 C         -65.6110    3.8550  -37.2290 C.2     162 VAL    0.0700
   2567 O         -66.5890    4.0320  -37.9670 O.2     162 VAL    0.0900
   2568 CB        -64.7090    5.6030  -35.6620 C.3     162 VAL   -0.0900
   2569 CG1       -65.0310    6.6440  -36.7240 C.3     162 VAL    0.0900
   2570 CG2       -64.8880    6.2110  -34.2900 C.3     162 VAL   -0.2700
   2571 HN        -64.3950    3.4480  -34.3670 H       162 VAL    0.0900
   2572 HA        -66.6490    4.6320  -35.5450 H       162 VAL    0.0900
   2573 HB        -63.6510    5.2830  -35.7700 H       162 VAL    0.0900
   2574 HG11      -66.1230    6.8480  -36.7410 H       162 VAL   -0.2700
   2575 HG12      -64.7250    6.2710  -37.7250 H       162 VAL    0.0900
   2576 HG13      -64.4970    7.5920  -36.5000 H       162 VAL    0.0900
   2577 HG21      -64.9830    5.4090  -33.5270 H       162 VAL    0.0900
   2578 HG22      -65.8080    6.8330  -34.2700 H       162 VAL    0.5100
   2579 HG23      -64.0070    6.8380  -34.0380 H       162 VAL   -0.5100
   2580 N         -64.5190    3.1930  -37.6130 N.am    163 MET   -0.4700
   2581 CA        -64.3790    2.6690  -38.9760 C.3     163 MET    0.3100
   2582 C         -65.4070    1.5920  -39.2720 C.2     163 MET    0.0700
   2583 O         -66.0450    1.6270  -40.3400 O.2     163 MET    0.0900
   2584 CB        -62.9670    2.1260  -39.1950 C.3     163 MET   -0.1800
   2585 CG        -61.8850    3.1930  -39.1140 C.3     163 MET    0.0900
   2586 SD        -62.3000    4.6620  -40.1000 S.3     163 MET    0.0900
   2587 CE        -62.0320    4.0430  -41.7670 C.3     163 MET   -0.1400
   2588 HN        -63.7540    3.0270  -36.9960 H       163 MET    0.0900
   2589 HA        -64.5850    3.4720  -39.6670 H       163 MET    0.0900
   2590 HB1       -62.9220    1.6510  -40.1980 H       163 MET   -0.0900
   2591 HB2       -62.7600    1.3550  -38.4220 H       163 MET   -0.2200
   2592 HG1       -60.9310    2.7590  -39.4790 H       163 MET    0.0900
   2593 HG2       -61.7520    3.4840  -38.0520 H       163 MET    0.0900
   2594 HE1       -62.6920    3.1760  -41.9870 H       163 MET    0.0900
   2595 HE2       -60.9790    3.7130  -41.8900 H       163 MET    0.5100
   2596 HE3       -62.2520    4.8380  -42.5110 H       163 MET   -0.5100
   2597 N         -65.5920    0.6450  -38.3550 N.am    164 ALA   -0.4700
   2598 CA        -66.5710   -0.4220  -38.5660 C.3     164 ALA    0.3100
   2599 C         -67.9640    0.1700  -38.7050 C.2     164 ALA    0.0700
   2600 O         -68.6900   -0.1990  -39.6310 O.2     164 ALA    0.0900
   2601 CB        -66.5330   -1.4190  -37.4050 C.3     164 ALA   -0.2700
   2602 HN        -65.0810    0.6200  -37.4990 H       164 ALA    0.0900
   2603 HA        -66.3330   -0.9170  -39.4960 H       164 ALA    0.0900
   2604 HB1       -66.9410   -0.9490  -36.4860 H       164 ALA    0.0900
   2605 HB2       -65.4840   -1.7300  -37.2090 H       164 ALA    0.5100
   2606 HB3       -67.1480   -2.3110  -37.6530 H       164 ALA   -0.5100
   2607 N         -68.3480    1.0750  -37.8030 N.am    165 LEU   -0.4700
   2608 CA        -69.6730    1.7000  -37.8690 C.3     165 LEU    0.3100
   2609 C         -69.8410    2.4120  -39.2060 C.2     165 LEU    0.0700
   2610 O         -70.9270    2.3810  -39.8080 O.2     165 LEU    0.0900
   2611 CB        -69.8610    2.7140  -36.7270 C.3     165 LEU   -0.1800
   2612 CG        -70.3910    2.3100  -35.3390 C.3     165 LEU    0.0900
   2613 CD1       -71.6950    1.5450  -35.4880 C.3     165 LEU    0.0900
   2614 CD2       -69.3840    1.4680  -34.6000 C.3     165 LEU   -0.0900
   2615 HN        -67.7590    1.3650  -37.0540 H       165 LEU    0.0900
   2616 HA        -70.4140    0.9170  -37.8000 H       165 LEU   -0.2700
   2617 HB1       -70.5590    3.4840  -37.1110 H       165 LEU    0.0900
   2618 HB2       -68.8680    3.1730  -36.5560 H       165 LEU    0.0900
   2619 HG        -70.5630    3.2200  -34.7270 H       165 LEU    0.0900
   2620 HD11      -71.5030    0.5470  -35.9350 H       165 LEU   -0.2700
   2621 HD12      -72.3870    2.1030  -36.1540 H       165 LEU    0.0900
   2622 HD13      -72.1670    1.4030  -34.4930 H       165 LEU    0.0900
   2623 HD21      -68.7100    2.1180  -34.0010 H       165 LEU    0.0900
   2624 HD22      -68.7710    0.8910  -35.3240 H       165 LEU    0.5100
   2625 HD23      -69.9070    0.7700  -33.9120 H       165 LEU   -0.5100
   2626 N         -68.7770    3.0450  -39.6880 N.am    166 ALA   -0.4700
   2627 CA        -68.8390    3.7640  -40.9550 C.3     166 ALA    0.3100
   2628 C         -69.1580    2.8180  -42.1000 C.2     166 ALA    0.0700
   2629 O         -69.5440    3.2720  -43.1860 O.2     166 ALA    0.0900
   2630 CB        -67.5130    4.4790  -41.2120 C.3     166 ALA   -0.2700
   2631 HN        -67.9000    3.0590  -39.2130 H       166 ALA    0.0900
   2632 HA        -69.6480    4.4770  -40.8990 H       166 ALA    0.0900
   2633 HB1       -66.6840    3.7400  -41.2570 H       166 ALA    0.0900
   2634 HB2       -67.3040    5.1970  -40.3910 H       166 ALA    0.5100
   2635 HB3       -67.5570    5.0210  -42.1810 H       166 ALA   -0.5100
   2636 N         -69.0160    1.5140  -41.8740 N.am    167 CYS   -0.4700
   2637 CA        -69.2700    0.5290  -42.9200 C.3     167 CYS    0.3100
   2638 C         -70.5680   -0.2290  -42.7010 C.2     167 CYS    0.0700
   2639 O         -71.2910   -0.5110  -43.6700 O.2     167 CYS    0.0900
   2640 CB        -68.1110   -0.4740  -42.9750 C.3     167 CYS   -0.1100
   2641 SG        -68.3030   -1.8270  -44.1890 S.3     167 CYS    0.0900
   2642 HN        -68.7310    1.1560  -40.9890 H       167 CYS    0.0900
   2643 HA        -69.3670    1.0510  -43.8610 H       167 CYS   -0.2300
   2644 HB1       -67.9980   -0.9170  -41.9650 H       167 CYS    0.1600
   2645 HB2       -67.1870    0.0900  -43.2160 H       167 CYS    0.5100
   2646 HG1       -67.1460   -2.4040  -43.9030 H       167 CYS   -0.5100
   2647 N         -70.8860   -0.5430  -41.4520 N.am    168 ALA   -0.4700
   2648 CA        -72.0660   -1.3500  -41.1540 C.3     168 ALA    0.3100
   2649 C         -73.3370   -0.5620  -40.9440 C.2     168 ALA    0.0700
   2650 O         -74.4210   -1.1200  -41.1520 O.2     168 ALA    0.0900
   2651 CB        -71.7930   -2.2220  -39.9260 C.3     168 ALA   -0.2700
   2652 HN        -70.3410   -0.2490  -40.6700 H       168 ALA    0.0900
   2653 HA        -72.2850   -1.9640  -42.0150 H       168 ALA    0.0900
   2654 HB1       -71.7370   -1.5890  -39.0130 H       168 ALA    0.0900
   2655 HB2       -70.8260   -2.7550  -40.0480 H       168 ALA    0.5100
   2656 HB3       -72.6130   -2.9590  -39.7950 H       168 ALA   -0.5100
   2657 N         -73.2370    0.7050  -40.5520 N.am    169 ALA   -0.4700
   2658 CA        -74.4260    1.5150  -40.2670 C.3     169 ALA    0.3100
   2659 C         -75.0780    2.1390  -41.4950 C.2     169 ALA    0.0700
   2660 O         -76.3240    2.1960  -41.5640 O.2     169 ALA    0.0900
   2661 CB        -74.0750    2.6030  -39.2520 C.3     169 ALA   -0.2700
   2662 HN        -72.3570    1.1590  -40.4350 H       169 ALA    0.0900
   2663 HA        -75.1930    0.8640  -39.8760 H       169 ALA    0.0900
   2664 HB1       -73.2770    3.2610  -39.6580 H       169 ALA    0.0900
   2665 HB2       -73.7080    2.1390  -38.3110 H       169 ALA    0.5100
   2666 HB3       -74.9720    3.2240  -39.0380 H       169 ALA   -0.5100
   2667 N         -74.2950    2.6190  -42.4730 N.am    170 PRO   -0.2900
   2668 CA        -74.9580    3.2150  -43.6330 C.3     170 PRO    0.0000
   2669 C         -76.1630    2.4430  -44.1310 C.2     170 PRO    0.0900
   2670 O         -77.2090    3.0490  -44.3700 O.2     170 PRO    0.0900
   2671 CB        -73.8380    3.3020  -44.6640 C.3     170 PRO    0.0200
   2672 CG        -72.6380    3.5790  -43.8120 C.3     170 PRO    0.0900
   2673 CD        -72.8280    2.6310  -42.6380 C.3     170 PRO   -0.1800
   2674 HA        -75.4040    4.1600  -43.3690 H       170 PRO    0.0900
   2675 HB1       -74.0180    4.1250  -45.3870 H       170 PRO    0.0900
   2676 HB2       -73.7270    2.3490  -45.2220 H       170 PRO   -0.1800
   2677 HG1       -71.6980    3.3570  -44.3600 H       170 PRO    0.0900
   2678 HG2       -72.6180    4.6360  -43.4770 H       170 PRO    0.0900
   2679 HD1       -72.4560    1.6100  -42.8680 H       170 PRO    0.5100
   2680 HD2       -72.3390    3.0150  -41.7180 H       170 PRO   -0.5100
   2681 N         -76.0540    1.1080  -44.2740 N.am    171 PRO   -0.2900
   2682 CA        -77.1700    0.2790  -44.7500 C.3     171 PRO    0.0000
   2683 C         -78.4300    0.3050  -43.8940 C.2     171 PRO    0.0900
   2684 O         -79.5030   -0.1550  -44.3470 O.2     171 PRO    0.0900
   2685 CB        -76.5540   -1.1180  -44.8150 C.3     171 PRO    0.0200
   2686 CG        -75.1150   -0.8360  -45.1160 C.3     171 PRO    0.0900
   2687 CD        -74.8250    0.3020  -44.1730 C.3     171 PRO   -0.1800
   2688 HA        -77.5440    0.6520  -45.6890 H       171 PRO    0.0900
   2689 HB1       -77.0200   -1.7270  -45.6190 H       171 PRO    0.0900
   2690 HB2       -76.6660   -1.6530  -43.8480 H       171 PRO   -0.1800
   2691 HG1       -74.4730   -1.7170  -44.9020 H       171 PRO    0.0900
   2692 HG2       -74.9710   -0.5350  -46.1750 H       171 PRO    0.0900
   2693 HD1       -74.6770   -0.0520  -43.1320 H       171 PRO    0.5100
   2694 HD2       -73.9450    0.8950  -44.5010 H       171 PRO   -0.5100
   2695 N         -78.3350    0.8230  -42.6720 N.am    172 LEU   -0.4700
   2696 CA        -79.5150    0.8840  -41.8100 C.3     172 LEU    0.3100
   2697 C         -80.2340    2.2060  -41.9980 C.2     172 LEU    0.0700
   2698 O         -81.3790    2.3570  -41.5440 O.2     172 LEU    0.0900
   2699 CB        -79.1200    0.7320  -40.3380 C.3     172 LEU   -0.1800
   2700 CG        -78.5080   -0.6140  -39.9480 C.3     172 LEU    0.0900
   2701 CD1       -78.2120   -0.6330  -38.4610 C.3     172 LEU    0.0900
   2702 CD2       -79.4650   -1.7400  -40.3150 C.3     172 LEU   -0.0900
   2703 HN        -77.4830    1.1820  -42.2980 H       172 LEU    0.0900
   2704 HA        -80.1840    0.0880  -42.1030 H       172 LEU   -0.2700
   2705 HB1       -80.0300    0.8870  -39.7210 H       172 LEU    0.0900
   2706 HB2       -78.3820    1.5270  -40.0980 H       172 LEU    0.0900
   2707 HG        -77.5670   -0.7730  -40.5160 H       172 LEU    0.0900
   2708 HD11      -79.1490   -0.4810  -37.8830 H       172 LEU   -0.2700
   2709 HD12      -77.5030    0.1820  -38.2050 H       172 LEU    0.0900
   2710 HD13      -77.7740   -1.6130  -38.1740 H       172 LEU    0.0900
   2711 HD21      -79.6600   -1.7330  -41.4090 H       172 LEU    0.0900
   2712 HD22      -80.4300   -1.6040  -39.7820 H       172 LEU    0.5100
   2713 HD23      -79.0210   -2.7200  -40.0390 H       172 LEU   -0.5100
   2714 N         -79.6030    3.1500  -42.6940 N.am    173 VAL   -0.4700
   2715 CA        -80.2040    4.4700  -42.8460 C.3     173 VAL    0.3100
   2716 C         -80.2020    5.0080  -44.2740 C.2     173 VAL    0.0700
   2717 O         -79.9900    6.2160  -44.4750 O.2     173 VAL    0.0900
   2718 CB        -79.4930    5.4800  -41.9030 C.3     173 VAL   -0.0900
   2719 CG1       -79.7840    5.1150  -40.4500 C.3     173 VAL    0.0900
   2720 CG2       -77.9870    5.4680  -42.1470 C.3     173 VAL   -0.2700
   2721 HN        -78.7190    3.0040  -43.1310 H       173 VAL    0.0900
   2722 HA        -81.2530    4.3950  -42.6000 H       173 VAL    0.0900
   2723 HB        -79.8650    6.5070  -42.1100 H       173 VAL    0.0900
   2724 HG11      -79.2590    4.1740  -40.1800 H       173 VAL   -0.2700
   2725 HG12      -80.8760    4.9650  -40.3090 H       173 VAL    0.0900
   2726 HG13      -79.4280    5.9250  -39.7780 H       173 VAL    0.0900
   2727 HG21      -77.7680    5.7490  -43.1990 H       173 VAL    0.0900
   2728 HG22      -77.5820    4.4500  -41.9600 H       173 VAL    0.5100
   2729 HG23      -77.4890    6.1970  -41.4740 H       173 VAL   -0.5100
   2730 N         -80.4290    4.1510  -45.2670 N.am    174 GLY   -0.4700
   2731 CA        -80.4990    4.6420  -46.6310 C.3     174 GLY    0.3100
   2732 C         -79.3690    4.4250  -47.6130 C.2     174 GLY   -0.0200
   2733 O         -79.5970    4.5690  -48.8200 O.2     174 GLY    0.0900
   2734 HN        -80.5550    3.1720  -45.1270 H       174 GLY    0.0900
   2735 HA1       -80.6380    5.7080  -46.5460 H       174 GLY    0.5100
   2736 HA2       -81.3760    4.1820  -47.0580 H       174 GLY   -0.5100
   2737 N         -78.1550    4.1290  -47.1580 N.am    175 TRP   -0.4700
   2738 CA        -77.0860    3.9040  -48.1190 C.3     175 TRP    0.3100
   2739 C         -76.8880    2.4150  -48.2260 C.2     175 TRP    0.0700
   2740 O         -76.2630    1.8030  -47.3400 O.2     175 TRP    0.0900
   2741 CB        -75.7860    4.5900  -47.7000 C.3     175 TRP   -0.1800
   2742 CG        -74.8370    4.7460  -48.8610 C.ar    175 TRP    0.0900
   2743 CD1       -75.1490    4.6210  -50.1880 C.ar    175 TRP    0.0900
   2744 CD2       -73.4420    5.0900  -48.8090 C.ar    175 TRP   -0.0300
   2745 CE2       -72.9780    5.1550  -50.1480 C.ar    175 TRP   -0.1500
   2746 CE3       -72.5400    5.3500  -47.7710 C.ar    175 TRP    0.2200
   2747 NE1       -74.0410    4.8640  -50.9620 N.ar    175 TRP   -0.5100
   2748 CZ2       -71.6510    5.4700  -50.4700 C.ar    175 TRP    0.3700
   2749 CZ3       -71.2150    5.6600  -48.0940 C.ar    175 TRP    0.2400
   2750 CH2       -70.7870    5.7160  -49.4320 C.ar    175 TRP    0.1100
   2751 HN        -77.9320    4.0530  -46.1900 H       175 TRP   -0.2500
   2752 HA        -77.4140    4.2880  -49.0730 H       175 TRP    0.1700
   2753 HB1       -75.2900    3.9830  -46.9120 H       175 TRP   -0.2000
   2754 HB2       -76.0200    5.5970  -47.2910 H       175 TRP    0.1400
   2755 HD1       -76.1260    4.3680  -50.5720 H       175 TRP   -0.2700
   2756 HE1       -74.0150    4.8340  -51.9370 H       175 TRP    0.1600
   2757 HE3       -72.8440    5.3170  -46.7350 H       175 TRP   -0.1400
   2758 HZ2       -71.3020    5.5210  -51.4910 H       175 TRP    0.1400
   2759 HZ3       -70.5090    5.8590  -47.3020 H       175 TRP    0.5100
   2760 HH2       -69.7580    5.9590  -49.6480 H       175 TRP   -0.5100
   2761 N         -77.4130    1.8440  -49.3140 N.am    176 SER   -0.4700
   2762 CA        -77.3910    0.4120  -49.5560 C.3     176 SER    0.3100
   2763 C         -78.3900   -0.1600  -48.5960 C.2     176 SER    0.0700
   2764 O         -79.1850    0.6060  -48.0190 O.2     176 SER    0.0900
   2765 CB        -76.0080   -0.1940  -49.3000 C.3     176 SER    0.0500
   2766 OG        -76.0080   -1.6010  -49.5210 O.3     176 SER    0.0900
   2767 HN        -77.8520    2.3900  -50.0240 H       176 SER    0.0900
   2768 HA        -77.6810    0.2490  -50.5840 H       176 SER   -0.6600
   2769 HB1       -75.7090   -0.0030  -48.2480 H       176 SER    0.4300
   2770 HB2       -75.2670    0.2700  -49.9860 H       176 SER    0.5100
   2771 HG1       -76.1030   -1.7190  -50.4690 H       176 SER   -0.5100
   2772 N         -78.3680   -1.4720  -48.3860 N.am    177 ARG   -0.4700
   2773 CA        -79.3170   -2.1040  -47.4830 C.3     177 ARG    0.3100
   2774 C         -78.8800   -3.5380  -47.2330 C.2     177 ARG    0.0700
   2775 O         -78.0610   -4.0730  -48.0010 O.2     177 ARG    0.0900
   2776 CB        -80.7060   -2.0870  -48.1270 C.3     177 ARG   -0.1800
   2777 CG        -80.7300   -2.7950  -49.4740 C.3     177 ARG    0.0900
   2778 CD        -82.1040   -2.8060  -50.1210 C.3     177 ARG    0.0900
   2779 NE        -82.0710   -3.4660  -51.4280 N.pl3   177 ARG   -0.1800
   2780 CZ        -83.1200   -3.5740  -52.2450 C.cat   177 ARG    0.0900
   2781 NH1       -84.2980   -3.0640  -51.8900 N.pl3   177 ARG    0.0900
   2782 NH2       -83.0000   -4.1920  -53.4220 N.pl3   177 ARG    0.2000
   2783 HN        -77.7090   -2.0740  -48.8320 H       177 ARG    0.0900
   2784 HA        -79.3220   -1.5560  -46.5520 H       177 ARG    0.0900
   2785 HB1       -81.0220   -1.0320  -48.2700 H       177 ARG   -0.7000
   2786 HB2       -81.4250   -2.5880  -47.4440 H       177 ARG    0.4400
   2787 HG1       -80.3970   -3.8450  -49.3280 H       177 ARG    0.6400
   2788 HG2       -80.0200   -2.2840  -50.1570 H       177 ARG   -0.8000
   2789 HD1       -82.4570   -1.7650  -50.2730 H       177 ARG    0.4600
   2790 HD2       -82.8190   -3.3620  -49.4770 H       177 ARG    0.4600
   2791 HE        -81.2050   -3.8610  -51.7290 H       177 ARG   -0.8000
   2792 HH11      -84.3660   -2.4740  -51.0860 H       177 ARG    0.4600
   2793 HH12      -85.1160   -3.2730  -52.4270 H       177 ARG    0.4600
   2794 HH21      -82.1200   -4.5770  -53.6970 H       177 ARG    0.5100
   2795 HH22      -83.7920   -4.2690  -54.0300 H       177 ARG   -0.5100
   2796 N         -79.3900   -4.1630  -46.1740 N.am    178 TYR   -0.4700
   2797 CA        -79.0550   -5.5520  -45.8970 C.3     178 TYR    0.3100
   2798 C         -80.0840   -6.4130  -46.6030 C.2     178 TYR    0.0700
   2799 O         -81.2790   -6.0740  -46.6050 O.2     178 TYR    0.0900
   2800 CB        -79.0390   -5.8120  -44.3840 C.3     178 TYR   -0.1800
   2801 CG        -77.7920   -5.2720  -43.7290 C.ar    178 TYR    0.0900
   2802 CD1       -76.5320   -5.7750  -44.0770 C.ar    178 TYR    0.0900
   2803 CD2       -77.8530   -4.2230  -42.8050 C.ar    178 TYR    0.0000
   2804 CE1       -75.3680   -5.2500  -43.5310 C.ar    178 TYR   -0.1150
   2805 CE2       -76.6850   -3.6850  -42.2450 C.ar    178 TYR    0.1150
   2806 CZ        -75.4460   -4.2050  -42.6150 C.ar    178 TYR   -0.1150
   2807 OH        -74.2810   -3.6880  -42.0780 O.3     178 TYR    0.1150
   2808 HN        -80.0120   -3.7160  -45.5360 H       178 TYR    0.1100
   2809 HA        -78.0830   -5.7530  -46.3220 H       178 TYR   -0.5400
   2810 HB1       -79.0740   -6.9060  -44.1920 H       178 TYR    0.4300
   2811 HB2       -79.9120   -5.3140  -43.9100 H       178 TYR   -0.1150
   2812 HD1       -76.4630   -6.5870  -44.7850 H       178 TYR    0.1150
   2813 HD2       -78.8140   -3.8220  -42.5170 H       178 TYR   -0.1150
   2814 HE1       -74.4070   -5.6510  -43.8150 H       178 TYR    0.1150
   2815 HE2       -76.7450   -2.8740  -41.5340 H       178 TYR    0.5100
   2816 HH        -74.4760   -2.8120  -41.7360 H       178 TYR   -0.5100
   2817 N         -79.6480   -7.5190  -47.1990 N.am    179 ILE   -0.4700
   2818 CA        -80.5570   -8.3570  -47.9620 C.3     179 ILE    0.3100
   2819 C         -80.1840   -9.8290  -47.7760 C.2     179 ILE    0.0700
   2820 O         -79.0010  -10.1530  -47.6340 O.2     179 ILE    0.0900
   2821 CB        -80.4760   -7.9100  -49.4460 C.3     179 ILE   -0.0900
   2822 CG1       -81.6200   -8.4880  -50.2670 C.3     179 ILE    0.0900
   2823 CG2       -79.1380   -8.2960  -50.0310 C.3     179 ILE   -0.2700
   2824 CD        -81.7100   -7.8660  -51.6680 C.3     179 ILE    0.0900
   2825 HN        -78.6990   -7.8190  -47.1500 H       179 ILE    0.0900
   2826 HA        -81.5570   -8.2320  -47.5740 H       179 ILE    0.0900
   2827 HB        -80.6030   -6.8080  -49.5080 H       179 ILE   -0.1800
   2828 HG11      -82.5750   -8.3050  -49.7320 H       179 ILE    0.0900
   2829 HG12      -81.4690   -9.5840  -50.3700 H       179 ILE    0.0900
   2830 HG21      -79.0760   -9.4000  -50.1480 H       179 ILE   -0.2700
   2831 HG22      -78.3200   -7.9650  -49.3570 H       179 ILE    0.0900
   2832 HG23      -79.0120   -7.8270  -51.0310 H       179 ILE    0.0900
   2833 HD1       -80.7140   -7.8890  -52.1600 H       179 ILE    0.0900
   2834 HD2       -82.0440   -6.8100  -51.5910 H       179 ILE    0.5100
   2835 HD3       -82.4270   -8.4420  -52.2920 H       179 ILE   -0.5100
   2836 N         -81.1770  -10.7390  -47.7530 N.am    180 PRO   -0.2900
   2837 CA        -80.9170  -12.1810  -47.5760 C.3     180 PRO    0.0000
   2838 C         -80.0420  -12.7970  -48.6590 C.2     180 PRO    0.0900
   2839 O         -80.2130  -12.4860  -49.8340 O.2     180 PRO    0.0900
   2840 CB        -82.3230  -12.7850  -47.5480 C.3     180 PRO    0.0200
   2841 CG        -83.1970  -11.6400  -47.0440 C.3     180 PRO    0.0900
   2842 CD        -82.6290  -10.4660  -47.8060 C.3     180 PRO   -0.1800
   2843 HA        -80.3340  -12.3510  -46.6860 H       180 PRO    0.0900
   2844 HB1       -82.3700  -13.6560  -46.8590 H       180 PRO    0.0900
   2845 HB2       -82.6380  -13.1120  -48.5610 H       180 PRO   -0.1800
   2846 HG1       -84.2670  -11.8050  -47.2890 H       180 PRO    0.0900
   2847 HG2       -83.0950  -11.5010  -45.9470 H       180 PRO    0.0900
   2848 HD1       -82.9820  -10.4460  -48.8570 H       180 PRO    0.5100
   2849 HD2       -82.8600   -9.5010  -47.3090 H       180 PRO   -0.5100
   2850 N         -79.1280  -13.6890  -48.2810 N.am    181 GLU   -0.4700
   2851 CA        -78.2190  -14.3170  -49.2490 C.3     181 GLU    0.3100
   2852 C         -78.2940  -15.8420  -49.2030 C.2     181 GLU    0.0700
   2853 O         -78.8430  -16.4230  -48.2430 O.2     181 GLU    0.0900
   2854 CB        -76.7720  -13.9040  -48.9700 C.3     181 GLU   -0.1800
   2855 CG        -76.5620  -12.4330  -48.6840 C.3     181 GLU    0.0900
   2856 CD        -75.0970  -12.0440  -48.7960 C.2     181 GLU    0.0900
   2857 OE1       -74.5700  -12.0620  -49.9300 O.co2   181 GLU   -0.2800
   2858 OE2       -74.4690  -11.7350  -47.7590 O.co2   181 GLU    0.0900
   2859 HN        -79.0210  -13.9700  -47.3310 H       181 GLU    0.0900
   2860 HA        -78.5150  -14.0040  -50.2400 H       181 GLU    0.6200
   2861 HB1       -76.1590  -14.1730  -49.8550 H       181 GLU   -0.7600
   2862 HB2       -76.4120  -14.4800  -48.0930 H       181 GLU   -0.7600
   2863 HG1       -76.9140  -12.2060  -47.6550 H       181 GLU    0.5100
   2864 HG2       -77.1480  -11.8310  -49.4110 H       181 GLU   -0.5100
   2865 N         -77.7240  -16.4830  -50.2280 N.am    182 GLY   -0.4700
   2866 CA        -77.7020  -17.9320  -50.3010 C.3     182 GLY    0.3100
   2867 C         -79.0530  -18.5680  -50.0860 C.2     182 GLY   -0.0200
   2868 O         -80.0100  -18.2720  -50.8210 O.2     182 GLY    0.0900
   2869 HN        -77.2890  -15.9980  -50.9830 H       182 GLY    0.0900
   2870 HA1       -77.0240  -18.2870  -49.5400 H       182 GLY    0.5100
   2871 HA2       -77.3390  -18.2050  -51.2800 H       182 GLY   -0.5100
   2872 N         -79.1490  -19.4410  -49.0840 N.am    183 MET   -0.4700
   2873 CA        -80.4190  -20.1130  -48.7740 C.3     183 MET    0.3100
   2874 C         -81.3870  -19.1490  -48.1250 C.2     183 MET    0.0700
   2875 O         -82.4900  -19.5500  -47.7010 O.2     183 MET    0.0900
   2876 CB        -80.1810  -21.3130  -47.8670 C.3     183 MET   -0.1800
   2877 CG        -79.8910  -22.5930  -48.6350 C.3     183 MET    0.0900
   2878 SD        -79.2370  -23.8740  -47.5750 S.3     183 MET    0.0900
   2879 CE        -77.5970  -23.8780  -48.1550 C.3     183 MET   -0.1400
   2880 HN        -78.3740  -19.6740  -48.5050 H       183 MET    0.0900
   2881 HA        -80.8670  -20.4280  -49.7050 H       183 MET    0.0900
   2882 HB1       -81.0850  -21.4710  -47.2400 H       183 MET   -0.0900
   2883 HB2       -79.3190  -21.0930  -47.2030 H       183 MET   -0.2200
   2884 HG1       -79.1610  -22.3670  -49.4410 H       183 MET    0.0900
   2885 HG2       -80.8320  -22.9460  -49.1080 H       183 MET    0.0900
   2886 HE1       -77.4050  -23.0180  -48.8310 H       183 MET    0.0900
   2887 HE2       -77.3940  -24.8110  -48.7230 H       183 MET    0.5100
   2888 HE3       -76.8890  -23.8110  -47.3020 H       183 MET   -0.5100
   2889 N         -80.9640  -17.8860  -48.0360 N.am    184 GLN   -0.4700
   2890 CA        -81.7580  -16.7900  -47.4820 C.3     184 GLN    0.3100
   2891 C         -81.8490  -16.8420  -45.9660 C.2     184 GLN    0.0700
   2892 O         -82.8000  -16.2930  -45.3970 O.2     184 GLN    0.0900
   2893 CB        -83.1590  -16.8110  -48.0990 C.3     184 GLN   -0.1800
   2894 CG        -83.1540  -16.9400  -49.6110 C.3     184 GLN    0.0900
   2895 CD        -82.6310  -15.7040  -50.3010 C.2     184 GLN    0.0900
   2896 NE2       -81.4150  -15.7990  -50.8650 N.am    184 GLN   -0.1800
   2897 OE1       -83.3120  -14.6570  -50.3300 O.2     184 GLN    0.0900
   2898 HN        -80.0570  -17.6250  -48.3560 H       184 GLN    0.0900
   2899 HA        -81.2580  -15.8600  -47.7070 H       184 GLN    0.5500
   2900 HB1       -83.6790  -15.8680  -47.8280 H       184 GLN   -0.5500
   2901 HB2       -83.7210  -17.6680  -47.6730 H       184 GLN   -0.6200
   2902 HG1       -84.1920  -17.1270  -49.9600 H       184 GLN    0.3200
   2903 HG2       -82.5130  -17.8010  -49.8980 H       184 GLN    0.3000
   2904 HE21      -81.0190  -15.0110  -51.3350 H       184 GLN    0.5100
   2905 HE22      -80.9080  -16.6590  -50.8120 H       184 GLN   -0.5100
   2906 N         -80.8800  -17.4640  -45.2980 N.am    185 CYS   -0.4700
   2907 CA        -80.9290  -17.5250  -43.8490 C.3     185 CYS    0.3100
   2908 C         -79.8840  -16.6480  -43.2110 C.2     185 CYS    0.0700
   2909 O         -79.7270  -16.6750  -41.9780 O.2     185 CYS    0.0900
   2910 CB        -80.8000  -18.9620  -43.3850 C.3     185 CYS   -0.1100
   2911 SG        -82.2990  -19.8410  -43.7860 S.3     185 CYS    0.0900
   2912 HN        -80.1030  -17.9000  -45.7450 H       185 CYS    0.0900
   2913 HA        -81.8700  -17.1070  -43.5250 H       185 CYS   -0.2300
   2914 HB1       -80.6230  -18.9810  -42.2880 H       185 CYS    0.1600
   2915 HB2       -79.9290  -19.4350  -43.8860 H       185 CYS    0.5100
   2916 HG1       -82.2060  -19.6380  -45.0920 H       185 CYS   -0.5100
   2917 N         -79.1670  -15.8800  -44.0380 N.am    186 SER   -0.4700
   2918 CA        -78.1780  -14.9070  -43.5660 C.3     186 SER    0.3100
   2919 C         -78.3670  -13.6660  -44.4140 C.2     186 SER    0.0700
   2920 O         -78.9710  -13.7440  -45.4940 O.2     186 SER    0.0900
   2921 CB        -76.7320  -15.4310  -43.6610 C.3     186 SER    0.0500
   2922 OG        -76.2460  -15.5170  -44.9890 O.3     186 SER    0.0900
   2923 HN        -79.2750  -15.9390  -45.0270 H       186 SER    0.0900
   2924 HA        -78.4160  -14.6740  -42.5390 H       186 SER   -0.6600
   2925 HB1       -76.6870  -16.4470  -43.2140 H       186 SER    0.4300
   2926 HB2       -76.0630  -14.7480  -43.0950 H       186 SER    0.5100
   2927 HG1       -76.2830  -14.6260  -45.3430 H       186 SER   -0.5100
   2928 N         -77.8890  -12.5230  -43.9430 N.am    187 CYS   -0.4700
   2929 CA        -78.0720  -11.2820  -44.6780 C.3     187 CYS    0.3100
   2930 C         -76.7560  -10.5850  -44.8740 C.2     187 CYS    0.0700
   2931 O         -75.8620  -10.7050  -44.0330 O.2     187 CYS    0.0900
   2932 CB        -79.0830  -10.3890  -43.9320 C.3     187 CYS   -0.1000
   2933 SG        -80.7930  -10.7370  -44.4640 S.3     187 CYS    0.0900
   2934 HN        -77.3920  -12.4620  -43.0800 H       187 CYS    0.0900
   2935 HA        -78.4330  -11.5220  -45.6660 H       187 CYS   -0.0800
   2936 HB1       -78.8400   -9.3230  -44.1330 H       187 CYS    0.5100
   2937 HB2       -78.9870  -10.5710  -42.8400 H       187 CYS   -0.5100
   2938 N         -76.6210   -9.8780  -45.9940 N.am    188 GLY   -0.4700
   2939 CA        -75.3930   -9.1600  -46.2820 C.3     188 GLY    0.3100
   2940 C         -75.6630   -7.8890  -47.0610 C.2     188 GLY   -0.0200
   2941 O         -76.8200   -7.4710  -47.1970 O.2     188 GLY    0.0900
   2942 HN        -77.3450   -9.8110  -46.6770 H       188 GLY    0.0900
   2943 HA1       -74.7510   -9.8060  -46.8630 H       188 GLY    0.5100
   2944 HA2       -74.9200   -8.9110  -45.3440 H       188 GLY   -0.5100
   2945 N         -74.6090   -7.2600  -47.5760 N.am    189 ILE   -0.4700
   2946 CA        -74.7650   -6.0250  -48.3450 C.3     189 ILE    0.3100
   2947 C         -75.3770   -6.3560  -49.6870 C.2     189 ILE    0.0700
   2948 O         -75.1060   -7.4270  -50.2460 O.2     189 ILE    0.0900
   2949 CB        -73.4050   -5.3080  -48.5450 C.3     189 ILE   -0.0900
   2950 CG1       -72.8870   -4.7940  -47.2020 C.3     189 ILE    0.0900
   2951 CG2       -73.5520   -4.1540  -49.5330 C.3     189 ILE   -0.2700
   2952 CD        -73.8040   -3.7920  -46.5440 C.3     189 ILE    0.0900
   2953 HN        -73.6780   -7.5980  -47.4610 H       189 ILE    0.0900
   2954 HA        -75.4470   -5.3840  -47.8060 H       189 ILE    0.0900
   2955 HB        -72.6590   -6.0330  -48.9350 H       189 ILE   -0.1800
   2956 HG11      -71.8980   -4.3150  -47.3640 H       189 ILE    0.0900
   2957 HG12      -72.7580   -5.6600  -46.5180 H       189 ILE    0.0900
   2958 HG21      -74.4120   -3.5130  -49.2450 H       189 ILE   -0.2700
   2959 HG22      -73.7310   -4.5520  -50.5550 H       189 ILE    0.0900
   2960 HG23      -72.6290   -3.5340  -49.5300 H       189 ILE    0.0900
   2961 HD1       -74.7980   -4.2520  -46.3550 H       189 ILE    0.0900
   2962 HD2       -73.9400   -2.9110  -47.2060 H       189 ILE    0.5100
   2963 HD3       -73.3740   -3.4660  -45.5720 H       189 ILE   -0.5100
   2964 N         -76.1870   -5.4480  -50.2150 N.am    190 ASP   -0.4700
   2965 CA        -76.8510   -5.6780  -51.4880 C.3     190 ASP    0.3100
   2966 C         -75.8980   -5.5660  -52.6700 C.2     190 ASP    0.0700
   2967 O         -75.6090   -4.4500  -53.1350 O.2     190 ASP    0.0900
   2968 CB        -77.9910   -4.6820  -51.6640 C.3     190 ASP   -0.2800
   2969 CG        -78.9380   -5.0830  -52.7600 C.2     190 ASP    0.0900
   2970 OD1       -78.5730   -5.9650  -53.5680 O.co2   190 ASP    0.0900
   2971 OD2       -80.0490   -4.5130  -52.8200 O.co2   190 ASP    0.6200
   2972 HN        -76.3750   -4.5760  -49.7690 H       190 ASP   -0.7600
   2973 HA        -77.2280   -6.6890  -51.4950 H       190 ASP   -0.7600
   2974 HB1       -77.5660   -3.6850  -51.9120 H       190 ASP    0.5100
   2975 HB2       -78.5590   -4.6090  -50.7130 H       190 ASP   -0.5100
   2976 N         -75.4200   -6.7090  -53.1610 N.am    191 TYR   -0.4700
   2977 CA        -74.5350   -6.7540  -54.3250 C.3     191 TYR    0.3100
   2978 C         -75.3610   -7.2570  -55.4890 C.2     191 TYR    0.0700
   2979 O         -74.8920   -7.2740  -56.6290 O.2     191 TYR    0.0900
   2980 CB        -73.4030   -7.7770  -54.1390 C.3     191 TYR   -0.1800
   2981 CG        -72.9180   -7.9790  -52.7290 C.ar    191 TYR    0.0900
   2982 CD1       -72.1490   -7.0070  -52.0870 C.ar    191 TYR    0.0900
   2983 CD2       -73.2310   -9.1450  -52.0290 C.ar    191 TYR    0.0000
   2984 CE1       -71.7100   -7.1890  -50.7830 C.ar    191 TYR   -0.1150
   2985 CE2       -72.8010   -9.3350  -50.7260 C.ar    191 TYR    0.1150
   2986 CZ        -72.0430   -8.3520  -50.1060 C.ar    191 TYR   -0.1150
   2987 OH        -71.6360   -8.5080  -48.7990 O.3     191 TYR    0.1150
   2988 HN        -75.6460   -7.5910  -52.7540 H       191 TYR    0.1100
   2989 HA        -74.1220   -5.7670  -54.4640 H       191 TYR   -0.5400
   2990 HB1       -72.5250   -7.4460  -54.7330 H       191 TYR    0.4300
   2991 HB2       -73.7570   -8.7670  -54.4980 H       191 TYR   -0.1150
   2992 HD1       -71.8920   -6.0990  -52.6140 H       191 TYR    0.1150
   2993 HD2       -73.8180   -9.9120  -52.5110 H       191 TYR   -0.1150
   2994 HE1       -71.1130   -6.4300  -50.2990 H       191 TYR    0.1150
   2995 HE2       -73.0550  -10.2410  -50.1960 H       191 TYR    0.5100
   2996 HH        -71.9500   -9.3600  -48.4910 H       191 TYR   -0.5100
   2997 N         -76.5910   -7.6650  -55.1970 N.am    192 TYR   -0.4700
   2998 CA        -77.4670   -8.2880  -56.1790 C.3     192 TYR    0.3100
   2999 C         -78.2080   -7.3360  -57.0760 C.2     192 TYR    0.0700
   3000 O         -78.3340   -7.6320  -58.2720 O.2     192 TYR    0.0900
   3001 CB        -78.4730   -9.2140  -55.4620 C.3     192 TYR   -0.1800
   3002 CG        -77.8170  -10.2370  -54.5520 C.ar    192 TYR    0.0900
   3003 CD1       -77.3410   -9.8780  -53.2860 C.ar    192 TYR    0.0900
   3004 CD2       -77.6120  -11.5510  -54.9820 C.ar    192 TYR    0.0000
   3005 CE1       -76.6710  -10.8000  -52.4750 C.ar    192 TYR   -0.1150
   3006 CE2       -76.9460  -12.4820  -54.1820 C.ar    192 TYR    0.1150
   3007 CZ        -76.4770  -12.1000  -52.9310 C.ar    192 TYR   -0.1150
   3008 OH        -75.8060  -13.0130  -52.1480 O.3     192 TYR    0.1150
   3009 HN        -76.9740   -7.5610  -54.2820 H       192 TYR    0.1100
   3010 HA        -76.8570   -8.8530  -56.8690 H       192 TYR   -0.5400
   3011 HB1       -79.0600   -9.7750  -56.2190 H       192 TYR    0.4300
   3012 HB2       -79.1500   -8.6000  -54.8300 H       192 TYR   -0.1150
   3013 HD1       -77.4930   -8.8710  -52.9300 H       192 TYR    0.1150
   3014 HD2       -77.9770  -11.8530  -55.9530 H       192 TYR   -0.1150
   3015 HE1       -76.3060  -10.5040  -51.5030 H       192 TYR    0.1150
   3016 HE2       -76.7950  -13.4930  -54.5320 H       192 TYR    0.5100
   3017 HH        -75.4160  -12.5390  -51.4100 H       192 TYR   -0.5100
   3018 N         -78.7000   -6.2190  -56.5450 N.am    193 THR   -0.4700
   3019 CA        -79.4900   -5.2810  -57.3500 C.3     193 THR    0.3100
   3020 C         -78.8840   -3.8890  -57.3400 C.2     193 THR    0.0700
   3021 O         -78.1720   -3.5200  -56.3900 O.2     193 THR    0.0900
   3022 CB        -80.9440   -5.2190  -56.8080 C.3     193 THR    0.1400
   3023 CG2       -81.4650   -6.6220  -56.5460 C.3     193 THR    0.0900
   3024 OG1       -80.9770   -4.5150  -55.5580 O.3     193 THR   -0.6600
   3025 HN        -78.5560   -5.9720  -55.5910 H       193 THR    0.4300
   3026 HA        -79.4810   -5.6240  -58.3740 H       193 THR   -0.2700
   3027 HB        -81.5930   -4.6870  -57.5360 H       193 THR    0.0900
   3028 HG1       -80.2940   -4.9120  -55.0130 H       193 THR    0.0900
   3029 HG21      -80.9420   -7.0670  -55.6730 H       193 THR    0.0900
   3030 HG22      -81.2840   -7.2650  -57.4340 H       193 THR    0.5100
   3031 HG23      -82.5540   -6.5860  -56.3260 H       193 THR   -0.5100
   3032 N         -79.1460   -3.0870  -58.3870 N.am    194 PRO   -0.2900
   3033 CA        -78.6050   -1.7210  -58.4560 C.3     194 PRO    0.0000
   3034 C         -79.4020   -0.7480  -57.5930 C.2     194 PRO    0.0900
   3035 O         -78.8860    0.3240  -57.2450 O.2     194 PRO    0.0900
   3036 CB        -78.7030   -1.3730  -59.9480 C.3     194 PRO    0.0200
   3037 CG        -78.8020   -2.7130  -60.6310 C.3     194 PRO    0.0900
   3038 CD        -79.6880   -3.4940  -59.6910 C.3     194 PRO   -0.1800
   3039 HA        -77.6060   -1.6930  -58.0530 H       194 PRO    0.0900
   3040 HB1       -77.8010   -0.8200  -60.2870 H       194 PRO    0.0900
   3041 HB2       -79.6030   -0.7550  -60.1530 H       194 PRO   -0.1800
   3042 HG1       -79.2630   -2.6220  -61.6380 H       194 PRO    0.0900
   3043 HG2       -77.8040   -3.1900  -60.7350 H       194 PRO    0.0900
   3044 HD1       -80.7540   -3.1980  -59.7810 H       194 PRO    0.5100
   3045 HD2       -79.5830   -4.5900  -59.8320 H       194 PRO   -0.5100
   3046 N         -80.6430   -1.1180  -57.2620 N.am    195 HSE   -0.4700
   3047 CA        -81.5630   -0.3140  -56.4310 C.3     195 HSE    0.3100
   3048 C         -81.0290    1.0920  -56.2240 C.2     195 HSE    0.0700
   3049 O         -80.5900    1.4290  -55.1120 O.2     195 HSE    0.0900
   3050 CB        -81.7740   -0.9930  -55.0710 C.3     195 HSE   -0.0800
   3051 CG        -83.0060   -0.5400  -54.3440 C.ar    195 HSE    0.0900
   3052 CD2       -84.3090   -0.5610  -54.7040 C.ar    195 HSE    0.0900
   3053 ND1       -82.9700   -0.0360  -53.0600 N.ar    195 HSE   -0.7000
   3054 CE1       -84.1970    0.2330  -52.6620 C.ar    195 HSE    0.2200
   3055 NE2       -85.0320   -0.0750  -53.6400 N.ar    195 HSE    0.2500
   3056 HN        -81.0150   -1.9880  -57.5730 H       195 HSE    0.1300
   3057 HA        -82.5020   -0.2230  -56.9580 H       195 HSE   -0.3600
   3058 HB1       -80.8950   -0.7780  -54.4270 H       195 HSE    0.3200
   3059 HB2       -81.8520   -2.0890  -55.2310 H       195 HSE   -0.0500
   3060 HD2       -84.7610   -0.8850  -55.6330 H       195 HSE    0.0900
   3061 HE1       -84.4990    0.6430  -51.6990 H       195 HSE    0.5100
   3062 HE2       -86.0270    0.0230  -53.6230 H       195 HSE   -0.5100
   3063 N         -81.0670    1.9050  -57.2850 N.am    196 GLU   -0.4700
   3064 CA        -80.5660    3.2840  -57.2600 C.3     196 GLU    0.3100
   3065 C         -81.2320    4.0510  -56.1540 C.2     196 GLU    0.0700
   3066 O         -80.6240    4.9500  -55.5490 O.2     196 GLU    0.0900
   3067 CB        -80.8620    3.9800  -58.5960 C.3     196 GLU   -0.1800
   3068 CG        -80.6100    3.1090  -59.8240 C.3     196 GLU    0.0900
   3069 CD        -81.0490    3.7680  -61.1240 C.2     196 GLU    0.0900
   3070 OE1       -82.0850    4.4760  -61.1260 O.co2   196 GLU   -0.2800
   3071 OE2       -80.3660    3.5580  -62.1530 O.co2   196 GLU    0.0900
   3072 HN        -81.4460    1.6020  -58.1550 H       196 GLU    0.0900
   3073 HA        -79.5010    3.2520  -57.0800 H       196 GLU    0.6200
   3074 HB1       -80.2220    4.8840  -58.6690 H       196 GLU   -0.7600
   3075 HB2       -81.9280    4.2920  -58.5990 H       196 GLU   -0.7600
   3076 HG1       -81.1690    2.1550  -59.7090 H       196 GLU    0.5100
   3077 HG2       -79.5230    2.8890  -59.8930 H       196 GLU   -0.5100
   3078 N         -82.4780    3.6850  -55.8780 N.am    197 GLU   -0.4700
   3079 CA        -83.2990    4.3240  -54.8570 C.3     197 GLU    0.3100
   3080 C         -82.5910    4.3740  -53.5130 C.2     197 GLU    0.0700
   3081 O         -83.0180    5.1090  -52.6170 O.2     197 GLU    0.0900
   3082 CB        -84.6040    3.5440  -54.7340 C.3     197 GLU   -0.1800
   3083 CG        -85.6660    4.1760  -53.8660 C.3     197 GLU    0.0900
   3084 CD        -86.8310    3.2220  -53.6440 C.2     197 GLU    0.0900
   3085 OE1       -87.2950    2.6160  -54.6420 O.co2   197 GLU   -0.2800
   3086 OE2       -87.2820    3.0780  -52.4820 O.co2   197 GLU    0.0900
   3087 HN        -82.9190    2.9380  -56.3690 H       197 GLU    0.0900
   3088 HA        -83.4870    5.3440  -55.1540 H       197 GLU    0.6200
   3089 HB1       -84.3680    2.5430  -54.3130 H       197 GLU   -0.7600
   3090 HB2       -85.0250    3.4150  -55.7530 H       197 GLU   -0.7600
   3091 HG1       -86.0440    5.0980  -54.3580 H       197 GLU    0.5100
   3092 HG2       -85.2270    4.4430  -52.8810 H       197 GLU   -0.5100
   3093 N         -81.5100    3.6170  -53.3650 N.am    198 THR   -0.4700
   3094 CA        -80.7840    3.5660  -52.1040 C.3     198 THR    0.3100
   3095 C         -79.2840    3.5600  -52.3810 C.2     198 THR    0.0700
   3096 O         -78.4770    3.2610  -51.4840 O.2     198 THR    0.0900
   3097 CB        -81.2190    2.2990  -51.3030 C.3     198 THR    0.1400
   3098 CG2       -80.6090    1.0450  -51.8930 C.3     198 THR    0.0900
   3099 OG1       -80.8180    2.4180  -49.9400 O.3     198 THR   -0.6600
   3100 HN        -81.1490    3.0530  -54.1040 H       198 THR    0.4300
   3101 HA        -81.0080    4.4630  -51.5470 H       198 THR   -0.2700
   3102 HB        -82.3240    2.1900  -51.3430 H       198 THR    0.0900
   3103 HG1       -80.2410    3.1840  -49.9000 H       198 THR    0.0900
   3104 HG21      -79.5000    1.1110  -51.8680 H       198 THR    0.0900
   3105 HG22      -80.9320    0.9280  -52.9490 H       198 THR    0.5100
   3106 HG23      -80.9250    0.1580  -51.3040 H       198 THR   -0.5100
   3107 N         -78.9140    3.8780  -53.6240 N.am    199 ASN   -0.4700
   3108 CA        -77.5140    3.9600  -54.0760 C.3     199 ASN    0.3100
   3109 C         -76.6850    2.7460  -53.6910 C.2     199 ASN    0.0700
   3110 O         -75.6140    2.8940  -53.0800 O.2     199 ASN    0.0900
   3111 CB        -76.8650    5.2310  -53.5180 C.3     199 ASN   -0.1800
   3112 CG        -77.5920    6.4910  -53.9570 C.2     199 ASN    0.0900
   3113 ND2       -77.0930    7.1090  -55.0210 N.am    199 ASN    0.0900
   3114 OD1       -78.6000    6.8990  -53.3620 O.2     199 ASN    0.5500
   3115 HN        -79.5930    4.0790  -54.3250 H       199 ASN   -0.5500
   3116 HA        -77.5070    3.9730  -55.1550 H       199 ASN   -0.6200
   3117 HB1       -75.8140    5.2860  -53.8710 H       199 ASN    0.3200
   3118 HB2       -76.8750    5.1850  -52.4070 H       199 ASN    0.3000
   3119 HD21      -77.5250    7.9460  -55.3600 H       199 ASN    0.5100
   3120 HD22      -76.2870    6.7400  -55.4810 H       199 ASN   -0.5100
   3121 N         -77.1420    1.5580  -54.0790 N.am    200 ASN   -0.4700
   3122 CA        -76.4640    0.3080  -53.7600 C.3     200 ASN    0.3100
   3123 C         -75.0990    0.2020  -54.3980 C.2     200 ASN    0.0700
   3124 O         -74.1600   -0.2910  -53.7570 O.2     200 ASN    0.0900
   3125 CB        -77.3080   -0.8870  -54.2160 C.3     200 ASN   -0.1800
   3126 CG        -78.4380   -1.1930  -53.2690 C.2     200 ASN    0.0900
   3127 ND2       -79.2600   -2.1710  -53.6300 N.am    200 ASN    0.0900
   3128 OD1       -78.5680   -0.5670  -52.2150 O.2     200 ASN    0.5500
   3129 HN        -77.9790    1.4710  -54.6140 H       200 ASN   -0.5500
   3130 HA        -76.3080    0.2740  -52.6910 H       200 ASN   -0.6200
   3131 HB1       -76.6560   -1.7830  -54.2880 H       200 ASN    0.3200
   3132 HB2       -77.7360   -0.6660  -55.2160 H       200 ASN    0.3000
   3133 HD21      -80.0300   -2.4200  -53.0410 H       200 ASN    0.5100
   3134 HD22      -79.1120   -2.6580  -54.4910 H       200 ASN   -0.5100
   3135 N         -74.9690    0.6390  -55.6480 N.am    201 GLU   -0.4700
   3136 CA        -73.6930    0.5140  -56.3570 C.3     201 GLU    0.3100
   3137 C         -72.5670    1.3310  -55.7240 C.2     201 GLU    0.0700
   3138 O         -71.4870    0.7770  -55.4680 O.2     201 GLU    0.0900
   3139 CB        -73.8730    0.9080  -57.8200 C.3     201 GLU   -0.1800
   3140 CG        -74.9290    0.0880  -58.5560 C.3     201 GLU    0.0900
   3141 CD        -74.3590   -1.1020  -59.3120 C.2     201 GLU    0.0900
   3142 OE1       -73.3000   -0.9350  -59.9500 O.co2   201 GLU   -0.2800
   3143 OE2       -74.9800   -2.1900  -59.2880 O.co2   201 GLU    0.0900
   3144 HN        -75.7190    1.0630  -56.1500 H       201 GLU    0.0900
   3145 HA        -73.3620   -0.5110  -56.2790 H       201 GLU    0.6200
   3146 HB1       -72.9010    0.7770  -58.3410 H       201 GLU   -0.7600
   3147 HB2       -74.1640    1.9780  -57.8640 H       201 GLU   -0.7600
   3148 HG1       -75.4480    0.7470  -59.2830 H       201 GLU    0.5100
   3149 HG2       -75.6660   -0.2900  -57.8160 H       201 GLU   -0.5100
   3150 N         -72.7880    2.6210  -55.4680 N.am    202 SER   -0.4700
   3151 CA        -71.7320    3.4540  -54.8790 C.3     202 SER    0.3100
   3152 C         -71.2740    2.8990  -53.5460 C.2     202 SER    0.0700
   3153 O         -70.0640    2.9000  -53.2680 O.2     202 SER    0.0900
   3154 CB        -72.2150    4.8960  -54.7100 C.3     202 SER    0.0500
   3155 OG        -73.4030    4.9520  -53.9450 O.3     202 SER    0.0900
   3156 HN        -73.6580    3.0670  -55.6590 H       202 SER    0.0900
   3157 HA        -70.8740    3.4200  -55.5350 H       202 SER   -0.6600
   3158 HB1       -72.4160    5.3390  -55.7090 H       202 SER    0.4300
   3159 HB2       -71.4320    5.4920  -54.1920 H       202 SER    0.5100
   3160 HG1       -73.5500    5.8800  -53.7500 H       202 SER   -0.5100
   3161 N         -72.2020    2.4180  -52.7210 N.am    203 PHE   -0.4700
   3162 CA        -71.8210    1.8650  -51.4210 C.3     203 PHE    0.3100
   3163 C         -70.9070    0.6570  -51.5610 C.2     203 PHE    0.0700
   3164 O         -69.9480    0.5250  -50.7880 O.2     203 PHE    0.0900
   3165 CB        -73.0470    1.4350  -50.6070 C.3     203 PHE   -0.1800
   3166 CG        -72.6910    0.8560  -49.2580 C.ar    203 PHE    0.0900
   3167 CD1       -72.6080    1.6740  -48.1310 C.ar    203 PHE    0.0900
   3168 CD2       -72.3430   -0.4920  -49.1360 C.ar    203 PHE    0.0000
   3169 CE1       -72.1760    1.1570  -46.9100 C.ar    203 PHE   -0.1150
   3170 CE2       -71.9080   -1.0140  -47.9210 C.ar    203 PHE    0.1150
   3171 CZ        -71.8220   -0.1930  -46.8100 C.ar    203 PHE   -0.1150
   3172 HN        -73.1740    2.4120  -52.9450 H       203 PHE    0.1150
   3173 HA        -71.2700    2.6250  -50.8880 H       203 PHE   -0.1150
   3174 HB1       -73.6080    0.6550  -51.1660 H       203 PHE    0.1150
   3175 HB2       -73.6990    2.3170  -50.4270 H       203 PHE   -0.1150
   3176 HD1       -72.8810    2.7160  -48.2040 H       203 PHE    0.1150
   3177 HD2       -72.4130   -1.1390  -49.9990 H       203 PHE   -0.1150
   3178 HE1       -72.1140    1.7970  -46.0430 H       203 PHE    0.1150
   3179 HE2       -71.6380   -2.0580  -47.8460 H       203 PHE    0.5100
   3180 HZ        -71.4830   -0.5930  -45.8660 H       203 PHE   -0.5100
   3181 N         -71.1950   -0.2340  -52.5130 N.am    204 VAL   -0.4700
   3182 CA        -70.3900   -1.4470  -52.7000 C.3     204 VAL    0.3100
   3183 C         -68.9620   -1.1070  -53.0450 C.2     204 VAL    0.0700
   3184 O         -68.0260   -1.7280  -52.4990 O.2     204 VAL    0.0900
   3185 CB        -70.9820   -2.3600  -53.8020 C.3     204 VAL   -0.0900
   3186 CG1       -70.0100   -3.4850  -54.1340 C.3     204 VAL    0.0900
   3187 CG2       -72.3060   -2.9440  -53.3320 C.3     204 VAL   -0.2700
   3188 HN        -71.9650   -0.1160  -53.1350 H       204 VAL    0.0900
   3189 HA        -70.3630   -1.9740  -51.7580 H       204 VAL    0.0900
   3190 HB        -71.1760   -1.7590  -54.7150 H       204 VAL    0.0900
   3191 HG11      -69.6740   -3.9870  -53.2010 H       204 VAL   -0.2700
   3192 HG12      -69.1200   -3.0740  -54.6560 H       204 VAL    0.0900
   3193 HG13      -70.5090   -4.2380  -54.7810 H       204 VAL    0.0900
   3194 HG21      -72.9630   -2.1370  -52.9420 H       204 VAL    0.0900
   3195 HG22      -72.1280   -3.6790  -52.5180 H       204 VAL    0.5100
   3196 HG23      -72.8220   -3.4440  -54.1800 H       204 VAL   -0.5100
   3197 N         -68.7720   -0.1360  -53.9360 N.am    205 ILE   -0.4700
   3198 CA        -67.4280    0.2760  -54.3430 C.3     205 ILE    0.3100
   3199 C         -66.7450    0.9150  -53.1550 C.2     205 ILE    0.0700
   3200 O         -65.5320    0.7220  -52.9370 O.2     205 ILE    0.0900
   3201 CB        -67.4940    1.2870  -55.5160 C.3     205 ILE   -0.0900
   3202 CG1       -68.1800    0.6350  -56.7130 C.3     205 ILE    0.0900
   3203 CG2       -66.0950    1.7470  -55.9130 C.3     205 ILE   -0.2700
   3204 CD        -68.5620    1.6150  -57.7900 C.3     205 ILE    0.0900
   3205 HN        -69.5300    0.3500  -54.3630 H       205 ILE    0.0900
   3206 HA        -66.8850   -0.6080  -54.6410 H       205 ILE    0.0900
   3207 HB        -68.0950    2.1700  -55.2070 H       205 ILE   -0.1800
   3208 HG11      -69.0990    0.1210  -56.3580 H       205 ILE    0.0900
   3209 HG12      -67.4920   -0.1210  -57.1480 H       205 ILE    0.0900
   3210 HG21      -65.4830    0.8760  -56.2330 H       205 ILE   -0.2700
   3211 HG22      -65.5960    2.2320  -55.0470 H       205 ILE    0.0900
   3212 HG23      -66.1580    2.4650  -56.7590 H       205 ILE    0.0900
   3213 HD1       -67.6510    2.0000  -58.2970 H       205 ILE    0.0900
   3214 HD2       -69.1080    2.4740  -57.3440 H       205 ILE    0.5100
   3215 HD3       -69.2040    1.1160  -58.5460 H       205 ILE   -0.5100
   3216 N         -67.5210    1.6700  -52.3800 N.am    206 TYR   -0.4700
   3217 CA        -67.0150    2.3330  -51.1900 C.3     206 TYR    0.3100
   3218 C         -66.5930    1.2880  -50.1680 C.2     206 TYR    0.0700
   3219 O         -65.5390    1.4310  -49.5290 O.2     206 TYR    0.0900
   3220 CB        -68.0990    3.2530  -50.6130 C.3     206 TYR   -0.1800
   3221 CG        -67.9930    3.5290  -49.1220 C.ar    206 TYR    0.0900
   3222 CD1       -66.9040    4.2270  -48.5850 C.ar    206 TYR    0.0900
   3223 CD2       -68.9910    3.0900  -48.2500 C.ar    206 TYR    0.0000
   3224 CE1       -66.8150    4.4780  -47.2170 C.ar    206 TYR   -0.1150
   3225 CE2       -68.9070    3.3370  -46.8820 C.ar    206 TYR    0.1150
   3226 CZ        -67.8200    4.0270  -46.3720 C.ar    206 TYR   -0.1150
   3227 OH        -67.7390    4.2360  -45.0150 O.3     206 TYR    0.1150
   3228 HN        -68.4870    1.8130  -52.5800 H       206 TYR    0.1100
   3229 HA        -66.1400    2.9020  -51.4660 H       206 TYR   -0.5400
   3230 HB1       -69.0930    2.7880  -50.7840 H       206 TYR    0.4300
   3231 HB2       -68.0430    4.2360  -51.1260 H       206 TYR   -0.1150
   3232 HD1       -66.1200    4.5770  -49.2420 H       206 TYR    0.1150
   3233 HD2       -69.8410    2.5520  -48.6430 H       206 TYR   -0.1150
   3234 HE1       -65.9700    5.0200  -46.8160 H       206 TYR    0.1150
   3235 HE2       -69.6880    2.9900  -46.2200 H       206 TYR    0.5100
   3236 HH        -68.5210    3.8540  -44.6090 H       206 TYR   -0.5100
   3237 N         -67.3840    0.2300  -50.0200 N.am    207 MET   -0.4700
   3238 CA        -67.0690   -0.8150  -49.0540 C.3     207 MET    0.3100
   3239 C         -65.8100   -1.5850  -49.4460 C.2     207 MET    0.0700
   3240 O         -64.9300   -1.8110  -48.5930 O.2     207 MET    0.0900
   3241 CB        -68.2490   -1.7780  -48.9240 C.3     207 MET   -0.1800
   3242 CG        -68.0070   -2.9110  -47.9380 C.3     207 MET    0.0900
   3243 SD        -69.2870   -4.1770  -47.9900 S.3     207 MET    0.0900
   3244 CE        -68.7080   -5.1940  -49.3890 C.3     207 MET   -0.1400
   3245 HN        -68.2170    0.1040  -50.5540 H       207 MET    0.0900
   3246 HA        -66.8590   -0.3450  -48.1050 H       207 MET    0.0900
   3247 HB1       -68.4570   -2.2170  -49.9230 H       207 MET   -0.0900
   3248 HB2       -69.1390   -1.2040  -48.5910 H       207 MET   -0.2200
   3249 HG1       -67.9570   -2.4810  -46.9160 H       207 MET    0.0900
   3250 HG2       -67.0240   -3.3730  -48.1700 H       207 MET    0.0900
   3251 HE1       -67.6030   -5.3110  -49.3720 H       207 MET    0.0900
   3252 HE2       -68.9880   -4.7150  -50.3520 H       207 MET    0.5100
   3253 HE3       -69.1620   -6.2070  -49.3410 H       207 MET   -0.5100
   3254 N         -65.7090   -1.9810  -50.7170 N.am    208 PHE   -0.4700
   3255 CA        -64.5580   -2.7480  -51.2040 C.3     208 PHE    0.3100
   3256 C         -63.2780   -1.9390  -51.2360 C.2     208 PHE    0.0700
   3257 O         -62.1830   -2.5250  -51.1830 O.2     208 PHE    0.0900
   3258 CB        -64.8480   -3.3100  -52.5980 C.3     208 PHE   -0.1800
   3259 CG        -65.5780   -4.6270  -52.5780 C.ar    208 PHE    0.0900
   3260 CD1       -64.9120   -5.8020  -52.2330 C.ar    208 PHE    0.0900
   3261 CD2       -66.9350   -4.6950  -52.8840 C.ar    208 PHE    0.0000
   3262 CE1       -65.5870   -7.0230  -52.1930 C.ar    208 PHE   -0.1150
   3263 CE2       -67.6130   -5.9120  -52.8450 C.ar    208 PHE    0.1150
   3264 CZ        -66.9390   -7.0750  -52.4990 C.ar    208 PHE   -0.1150
   3265 HN        -66.4110   -1.7710  -51.3930 H       208 PHE    0.1150
   3266 HA        -64.3690   -3.5510  -50.5060 H       208 PHE   -0.1150
   3267 HB1       -63.8900   -3.4720  -53.1350 H       208 PHE    0.1150
   3268 HB2       -65.4830   -2.5910  -53.1570 H       208 PHE   -0.1150
   3269 HD1       -63.8600   -5.7670  -51.9940 H       208 PHE    0.1150
   3270 HD2       -67.4670   -3.7940  -53.1540 H       208 PHE   -0.1150
   3271 HE1       -65.0580   -7.9260  -51.9240 H       208 PHE    0.1150
   3272 HE2       -68.6660   -5.9510  -53.0830 H       208 PHE    0.5100
   3273 HZ        -67.4660   -8.0170  -52.4690 H       208 PHE   -0.5100
   3274 N         -63.3740   -0.6120  -51.3130 N.am    209 VAL   -0.4700
   3275 CA        -62.1600    0.2070  -51.3580 C.3     209 VAL    0.3100
   3276 C         -61.7480    0.6740  -49.9740 C.2     209 VAL    0.0700
   3277 O         -60.6370    0.3430  -49.5290 O.2     209 VAL    0.0900
   3278 CB        -62.3290    1.4350  -52.2950 C.3     209 VAL   -0.0900
   3279 CG1       -61.1130    2.3600  -52.1790 C.3     209 VAL    0.0900
   3280 CG2       -62.4870    0.9650  -53.7430 C.3     209 VAL   -0.2700
   3281 HN        -64.2460   -0.1320  -51.3430 H       209 VAL    0.0900
   3282 HA        -61.3530   -0.4190  -51.7090 H       209 VAL    0.0900
   3283 HB        -63.2470    1.9930  -52.0120 H       209 VAL    0.0900
   3284 HG11      -60.1760    1.7750  -52.2910 H       209 VAL   -0.2700
   3285 HG12      -61.1070    2.8530  -51.1830 H       209 VAL    0.0900
   3286 HG13      -61.1470    3.1310  -52.9790 H       209 VAL    0.0900
   3287 HG21      -63.3800    0.3120  -53.8380 H       209 VAL    0.0900
   3288 HG22      -61.5900    0.3860  -54.0530 H       209 VAL    0.5100
   3289 HG23      -62.6150    1.8420  -54.4140 H       209 VAL   -0.5100
   3290 N         -62.6150    1.4170  -49.2880 N.am    210 VAL   -0.4700
   3291 CA        -62.2990    1.9390  -47.9460 C.3     210 VAL    0.3100
   3292 C         -62.2390    0.8480  -46.8900 C.2     210 VAL    0.0700
   3293 O         -61.4000    0.9300  -45.9760 O.2     210 VAL    0.0900
   3294 CB        -63.3500    2.9740  -47.4710 C.3     210 VAL   -0.0900
   3295 CG1       -63.0280    3.4450  -46.0530 C.3     210 VAL    0.0900
   3296 CG2       -63.4040    4.1450  -48.4330 C.3     210 VAL   -0.2700
   3297 HN        -63.5150    1.6520  -49.6500 H       210 VAL    0.0900
   3298 HA        -61.3230    2.3980  -47.9930 H       210 VAL    0.0900
   3299 HB        -64.3600    2.5090  -47.4830 H       210 VAL    0.0900
   3300 HG11      -61.9630    3.7540  -45.9870 H       210 VAL   -0.2700
   3301 HG12      -63.2030    2.6200  -45.3310 H       210 VAL    0.0900
   3302 HG13      -63.6650    4.3160  -45.7900 H       210 VAL    0.0900
   3303 HG21      -63.8530    3.8260  -49.3980 H       210 VAL    0.0900
   3304 HG22      -62.3770    4.5210  -48.6280 H       210 VAL    0.5100
   3305 HG23      -64.0250    4.9600  -48.0040 H       210 VAL   -0.5100
   3306 N         -63.0830   -0.1740  -46.9990 N.am    211 HSE   -0.4700
   3307 CA        -63.1160   -1.1920  -45.9620 C.3     211 HSE    0.3100
   3308 C         -62.6290   -2.5650  -46.3680 C.2     211 HSE    0.0700
   3309 O         -63.0890   -3.5630  -45.7940 O.2     211 HSE    0.0900
   3310 CB        -64.5330   -1.2590  -45.4130 C.3     211 HSE   -0.0800
   3311 CG        -65.0100    0.0590  -44.8850 C.ar    211 HSE    0.0900
   3312 CD2       -65.9140    0.9370  -45.3720 C.ar    211 HSE    0.0900
   3313 ND1       -64.5020    0.6220  -43.7340 N.ar    211 HSE   -0.7000
   3314 CE1       -65.0750    1.7920  -43.5330 C.ar    211 HSE    0.2200
   3315 NE2       -65.9370    2.0110  -44.5110 N.ar    211 HSE    0.2500
   3316 HN        -63.7070   -0.2870  -47.7690 H       211 HSE    0.1300
   3317 HA        -62.4140   -0.9200  -45.1880 H       211 HSE   -0.3600
   3318 HB1       -64.5660   -2.0010  -44.5870 H       211 HSE    0.3200
   3319 HB2       -65.2200   -1.5830  -46.2220 H       211 HSE   -0.0500
   3320 HD2       -66.5320    0.8690  -46.2590 H       211 HSE    0.0900
   3321 HE1       -64.8890    2.4800  -42.7100 H       211 HSE    0.5100
   3322 HE2       -66.5180    2.8180  -44.6210 H       211 HSE   -0.5100
   3323 N         -61.6910   -2.6420  -47.3050 N.am    212 PHE   -0.4700
   3324 CA        -61.1630   -3.9350  -47.7150 C.3     212 PHE    0.3100
   3325 C         -59.8060   -3.7850  -48.3690 C.2     212 PHE    0.0700
   3326 O         -58.7990   -4.2540  -47.8210 O.2     212 PHE    0.0900
   3327 CB        -62.1290   -4.6310  -48.6790 C.3     212 PHE   -0.1800
   3328 CG        -61.6280   -5.9570  -49.1990 C.ar    212 PHE    0.0900
   3329 CD1       -61.3170   -6.9930  -48.3250 C.ar    212 PHE    0.0900
   3330 CD2       -61.5030   -6.1800  -50.5620 C.ar    212 PHE    0.0000
   3331 CE1       -60.8960   -8.2340  -48.8000 C.ar    212 PHE   -0.1150
   3332 CE2       -61.0800   -7.4130  -51.0460 C.ar    212 PHE    0.1150
   3333 CZ        -60.7770   -8.4430  -50.1590 C.ar    212 PHE   -0.1150
   3334 HN        -61.3130   -1.8390  -47.7590 H       212 PHE    0.1150
   3335 HA        -61.0220   -4.5350  -46.8280 H       212 PHE   -0.1150
   3336 HB1       -62.3000   -3.9780  -49.5620 H       212 PHE    0.1150
   3337 HB2       -63.0910   -4.8260  -48.1580 H       212 PHE   -0.1150
   3338 HD1       -61.4040   -6.8350  -47.2600 H       212 PHE    0.1150
   3339 HD2       -61.7360   -5.3860  -51.2560 H       212 PHE   -0.1150
   3340 HE1       -60.6610   -9.0290  -48.1070 H       212 PHE    0.1150
   3341 HE2       -60.9880   -7.5710  -52.1100 H       212 PHE    0.5100
   3342 HZ        -60.4510   -9.4020  -50.5340 H       212 PHE   -0.5100
   3343 N         -59.7580   -3.1240  -49.5230 N.am    213 ILE   -0.4700
   3344 CA        -58.5020   -2.9610  -50.2530 C.3     213 ILE    0.3100
   3345 C         -57.5090   -2.0830  -49.5140 C.2     213 ILE    0.0700
   3346 O         -56.3810   -2.5240  -49.2640 O.2     213 ILE    0.0900
   3347 CB        -58.7570   -2.3980  -51.6770 C.3     213 ILE   -0.0900
   3348 CG1       -59.4140   -3.4810  -52.5450 C.3     213 ILE    0.0900
   3349 CG2       -57.4480   -1.9470  -52.3150 C.3     213 ILE   -0.2700
   3350 CD        -59.8090   -3.0140  -53.9320 C.3     213 ILE    0.0900
   3351 HN        -60.5680   -2.7150  -49.9380 H       213 ILE    0.0900
   3352 HA        -58.0240   -3.9280  -50.3120 H       213 ILE    0.0900
   3353 HB        -59.4530   -1.5340  -51.6140 H       213 ILE   -0.1800
   3354 HG11      -60.3250   -3.8420  -52.0240 H       213 ILE    0.0900
   3355 HG12      -58.7010   -4.3260  -52.6500 H       213 ILE    0.0900
   3356 HG21      -56.6840   -2.7510  -52.2300 H       213 ILE   -0.2700
   3357 HG22      -57.0680   -1.0410  -51.7980 H       213 ILE    0.0900
   3358 HG23      -57.6080   -1.7240  -53.3920 H       213 ILE    0.0900
   3359 HD1       -58.9010   -2.8330  -54.5470 H       213 ILE    0.0900
   3360 HD2       -60.3850   -2.0660  -53.8630 H       213 ILE    0.5100
   3361 HD3       -60.4260   -3.7910  -54.4320 H       213 ILE   -0.5100
   3362 N         -57.9030   -0.8680  -49.1490 N.am    214 ILE   -0.4700
   3363 CA        -56.9920    0.0450  -48.4640 C.3     214 ILE    0.3100
   3364 C         -56.3820   -0.5610  -47.2010 C.2     214 ILE    0.0700
   3365 O         -55.1440   -0.6430  -47.1020 O.2     214 ILE    0.0900
   3366 CB        -57.6950    1.3920  -48.1450 C.3     214 ILE   -0.0900
   3367 CG1       -57.7860    2.2240  -49.4300 C.3     214 ILE    0.0900
   3368 CG2       -56.9470    2.1430  -47.0330 C.3     214 ILE   -0.2700
   3369 CD        -58.5170    3.5290  -49.2720 C.3     214 ILE    0.0900
   3370 HN        -58.8250   -0.5300  -49.3210 H       214 ILE    0.0900
   3371 HA        -56.1410    0.2100  -49.1070 H       214 ILE    0.0900
   3372 HB        -58.7370    1.1940  -47.8170 H       214 ILE   -0.1800
   3373 HG11      -58.3100    1.6200  -50.2010 H       214 ILE    0.0900
   3374 HG12      -56.7550    2.4400  -49.7810 H       214 ILE    0.0900
   3375 HG21      -55.8630    2.1970  -47.2710 H       214 ILE   -0.2700
   3376 HG22      -57.0720    1.6100  -46.0660 H       214 ILE    0.0900
   3377 HG23      -57.3410    3.1780  -46.9450 H       214 ILE    0.0900
   3378 HD1       -57.9140    4.2330  -48.6590 H       214 ILE    0.0900
   3379 HD2       -59.4890    3.3590  -48.7630 H       214 ILE    0.5100
   3380 HD3       -58.6930    3.9890  -50.2690 H       214 ILE   -0.5100
   3381 N         -57.2070   -1.0040  -46.2310 N.am    215 PRO   -0.2900
   3382 CA        -56.6740   -1.5950  -44.9960 C.3     215 PRO    0.0000
   3383 C         -55.6950   -2.7390  -45.2320 C.2     215 PRO    0.0900
   3384 O         -54.6790   -2.8500  -44.5100 O.2     215 PRO    0.0900
   3385 CB        -57.9300   -2.0630  -44.2650 C.3     215 PRO    0.0200
   3386 CG        -58.9860   -1.1340  -44.7620 C.3     215 PRO    0.0900
   3387 CD        -58.6790   -1.0370  -46.2310 C.3     215 PRO   -0.1800
   3388 HA        -56.0820   -0.8710  -44.4570 H       215 PRO    0.0900
   3389 HB1       -57.8080   -1.9780  -43.1630 H       215 PRO    0.0900
   3390 HB2       -58.1720   -3.1170  -44.5180 H       215 PRO   -0.1800
   3391 HG1       -60.0020   -1.5470  -44.5880 H       215 PRO    0.0900
   3392 HG2       -58.9130   -0.1410  -44.2690 H       215 PRO    0.0900
   3393 HD1       -59.0470   -1.9230  -46.7900 H       215 PRO    0.5100
   3394 HD2       -59.0880   -0.1070  -46.6800 H       215 PRO   -0.5100
   3395 N         -55.9890   -3.5930  -46.2140 N.am    216 LEU   -0.4700
   3396 CA        -55.1120   -4.7170  -46.5290 C.3     216 LEU    0.3100
   3397 C         -53.8000   -4.2000  -47.0990 C.2     216 LEU    0.0700
   3398 O         -52.7390   -4.7840  -46.8220 O.2     216 LEU    0.0900
   3399 CB        -55.7770   -5.6840  -47.5250 C.3     216 LEU   -0.1800
   3400 CG        -56.5570   -6.8890  -46.9730 C.3     216 LEU    0.0900
   3401 CD1       -55.7070   -7.6280  -45.9470 C.3     216 LEU    0.0900
   3402 CD2       -57.8310   -6.4340  -46.3190 C.3     216 LEU   -0.0900
   3403 HN        -56.8120   -3.5040  -46.7710 H       216 LEU    0.0900
   3404 HA        -54.8860   -5.2310  -45.6070 H       216 LEU   -0.2700
   3405 HB1       -54.9770   -6.0830  -48.1820 H       216 LEU    0.0900
   3406 HB2       -56.4860   -5.0880  -48.1380 H       216 LEU    0.0900
   3407 HG        -56.8150   -7.5790  -47.8040 H       216 LEU    0.0900
   3408 HD11      -56.0140   -7.3400  -44.9190 H       216 LEU   -0.2700
   3409 HD12      -54.6360   -7.3650  -46.0830 H       216 LEU    0.0900
   3410 HD13      -55.8410   -8.7250  -46.0640 H       216 LEU    0.0900
   3411 HD21      -58.6550   -6.4120  -47.0630 H       216 LEU    0.0900
   3412 HD22      -57.6990   -5.4110  -45.9060 H       216 LEU    0.5100
   3413 HD23      -58.1090   -7.1340  -45.5020 H       216 LEU   -0.5100
   3414 N         -53.8500   -3.1220  -47.8850 N.am    217 ILE   -0.4700
   3415 CA        -52.6290   -2.5340  -48.4500 C.3     217 ILE    0.3100
   3416 C         -51.7500   -2.0930  -47.2980 C.2     217 ILE    0.0700
   3417 O         -50.5550   -2.4350  -47.2550 O.2     217 ILE    0.0900
   3418 CB        -52.9280   -1.2960  -49.3250 C.3     217 ILE   -0.0900
   3419 CG1       -53.8110   -1.6810  -50.5090 C.3     217 ILE    0.0900
   3420 CG2       -51.6280   -0.7010  -49.8470 C.3     217 ILE   -0.2700
   3421 CD        -54.3580   -0.4870  -51.2540 C.3     217 ILE    0.0900
   3422 HN        -54.7070   -2.6730  -48.1220 H       217 ILE    0.0900
   3423 HA        -52.1420   -3.2950  -49.0430 H       217 ILE    0.0900
   3424 HB        -53.4670   -0.5350  -48.7200 H       217 ILE   -0.1800
   3425 HG11      -54.6620   -2.2890  -50.1350 H       217 ILE    0.0900
   3426 HG12      -53.2120   -2.2970  -51.2140 H       217 ILE    0.0900
   3427 HG21      -51.0830   -1.4520  -50.4590 H       217 ILE   -0.2700
   3428 HG22      -50.9800   -0.4030  -48.9950 H       217 ILE    0.0900
   3429 HG23      -51.8440    0.1840  -50.4810 H       217 ILE    0.0900
   3430 HD1       -53.5250    0.1300  -51.6510 H       217 ILE    0.0900
   3431 HD2       -54.9690    0.1400  -50.5680 H       217 ILE    0.5100
   3432 HD3       -54.9850   -0.8260  -52.1060 H       217 ILE   -0.5100
   3433 N         -52.3310   -1.3350  -46.3680 N.am    218 VAL   -0.4700
   3434 CA        -51.5990   -0.8730  -45.2030 C.3     218 VAL    0.3100
   3435 C         -50.9670   -2.0570  -44.5210 C.2     218 VAL    0.0700
   3436 O         -49.7390   -2.0930  -44.3380 O.2     218 VAL    0.0900
   3437 CB        -52.5200   -0.1990  -44.1780 C.3     218 VAL   -0.0900
   3438 CG1       -51.7550    0.0460  -42.8880 C.3     218 VAL    0.0900
   3439 CG2       -53.0610    1.1050  -44.7280 C.3     218 VAL   -0.2700
   3440 HN        -53.2840   -1.0540  -46.4290 H       218 VAL    0.0900
   3441 HA        -50.8490   -0.1720  -45.5430 H       218 VAL    0.0900
   3442 HB        -53.3930   -0.8550  -43.9740 H       218 VAL    0.0900
   3443 HG11      -50.7910    0.5520  -43.1050 H       218 VAL   -0.2700
   3444 HG12      -51.5420   -0.9220  -42.3840 H       218 VAL    0.0900
   3445 HG13      -52.3510    0.6960  -42.2120 H       218 VAL    0.0900
   3446 HG21      -53.6410    0.9170  -45.6570 H       218 VAL    0.0900
   3447 HG22      -52.2210    1.7920  -44.9680 H       218 VAL    0.5100
   3448 HG23      -53.7320    1.5810  -43.9820 H       218 VAL   -0.5100
   3449 N         -51.8000   -3.0320  -44.1590 N.am    219 ILE   -0.4700
   3450 CA        -51.3610   -4.2440  -43.4540 C.3     219 ILE    0.3100
   3451 C         -50.2130   -4.9580  -44.1590 C.2     219 ILE    0.0700
   3452 O         -49.2030   -5.2750  -43.5090 O.2     219 ILE    0.0900
   3453 CB        -52.5470   -5.2320  -43.2680 C.3     219 ILE   -0.0900
   3454 CG1       -53.5820   -4.6290  -42.3180 C.3     219 ILE    0.0900
   3455 CG2       -52.0530   -6.5660  -42.7200 C.3     219 ILE   -0.2700
   3456 CD        -54.8080   -5.4880  -42.1160 C.3     219 ILE    0.0900
   3457 HN        -52.7750   -2.9810  -44.3550 H       219 ILE    0.0900
   3458 HA        -50.9660   -3.9470  -42.4950 H       219 ILE    0.0900
   3459 HB        -53.0440   -5.3980  -44.2470 H       219 ILE   -0.1800
   3460 HG11      -53.9030   -3.6470  -42.7260 H       219 ILE    0.0900
   3461 HG12      -53.1000   -4.4670  -41.3310 H       219 ILE    0.0900
   3462 HG21      -51.5600   -6.4160  -41.7360 H       219 ILE   -0.2700
   3463 HG22      -51.3170   -7.0140  -43.4220 H       219 ILE    0.0900
   3464 HG23      -52.9110   -7.2600  -42.5850 H       219 ILE    0.0900
   3465 HD1       -54.5470   -6.3950  -41.5310 H       219 ILE    0.0900
   3466 HD2       -55.2130   -5.8080  -43.1010 H       219 ILE    0.5100
   3467 HD3       -55.5830   -4.9180  -41.5610 H       219 ILE   -0.5100
   3468 N         -50.3370   -5.2130  -45.4580 N.am    220 PHE   -0.4700
   3469 CA        -49.2900   -5.9220  -46.1790 C.3     220 PHE    0.3100
   3470 C         -48.0670   -5.0720  -46.4070 C.2     220 PHE    0.0700
   3471 O         -46.9440   -5.6050  -46.4340 O.2     220 PHE    0.0900
   3472 CB        -49.8370   -6.4550  -47.4960 C.3     220 PHE   -0.1800
   3473 CG        -50.7290   -7.6320  -47.3150 C.ar    220 PHE    0.0900
   3474 CD1       -50.2170   -8.8200  -46.8010 C.ar    220 PHE    0.0900
   3475 CD2       -52.0880   -7.5450  -47.5870 C.ar    220 PHE    0.0000
   3476 CE1       -51.0470   -9.9010  -46.5550 C.ar    220 PHE   -0.1150
   3477 CE2       -52.9260   -8.6230  -47.3430 C.ar    220 PHE    0.1150
   3478 CZ        -52.4080   -9.8010  -46.8260 C.ar    220 PHE   -0.1150
   3479 HN        -51.1360   -4.9360  -45.9860 H       220 PHE    0.1150
   3480 HA        -48.9420   -6.7330  -45.5580 H       220 PHE   -0.1150
   3481 HB1       -48.9930   -6.7720  -48.1460 H       220 PHE    0.1150
   3482 HB2       -50.4300   -5.6610  -47.9990 H       220 PHE   -0.1150
   3483 HD1       -49.1600   -8.8990  -46.5930 H       220 PHE    0.1150
   3484 HD2       -52.4950   -6.6310  -47.9920 H       220 PHE   -0.1150
   3485 HE1       -50.6400  -10.8180  -46.1550 H       220 PHE    0.1150
   3486 HE2       -53.9820   -8.5450  -47.5560 H       220 PHE    0.5100
   3487 HZ        -53.0610  -10.6400  -46.6330 H       220 PHE   -0.5100
   3488 N         -48.2450   -3.7660  -46.5840 N.am    221 PHE   -0.4700
   3489 CA        -47.0960   -2.8970  -46.7620 C.3     221 PHE    0.3100
   3490 C         -46.3090   -2.8730  -45.4640 C.2     221 PHE    0.0700
   3491 O         -45.0850   -3.0260  -45.4690 O.2     221 PHE    0.0900
   3492 CB        -47.5350   -1.4780  -47.1310 C.3     221 PHE   -0.1800
   3493 CG        -46.4950   -0.4360  -46.8350 C.ar    221 PHE    0.0900
   3494 CD1       -46.4860    0.2260  -45.6070 C.ar    221 PHE    0.0900
   3495 CD2       -45.4930   -0.1530  -47.7630 C.ar    221 PHE    0.0000
   3496 CE1       -45.4930    1.1560  -45.3050 C.ar    221 PHE   -0.1150
   3497 CE2       -44.4940    0.7750  -47.4730 C.ar    221 PHE    0.1150
   3498 CZ        -44.4940    1.4310  -46.2410 C.ar    221 PHE   -0.1150
   3499 HN        -49.1440   -3.3370  -46.6020 H       221 PHE    0.1150
   3500 HA        -46.4820   -3.3140  -47.5470 H       221 PHE   -0.1150
   3501 HB1       -48.4430   -1.2120  -46.5500 H       221 PHE    0.1150
   3502 HB2       -47.7500   -1.4310  -48.2200 H       221 PHE   -0.1150
   3503 HD1       -47.2590    0.0170  -44.8820 H       221 PHE    0.1150
   3504 HD2       -45.4910   -0.6590  -48.7180 H       221 PHE   -0.1150
   3505 HE1       -45.4960    1.6630  -44.3510 H       221 PHE    0.1150
   3506 HE2       -43.7230    0.9860  -48.1990 H       221 PHE    0.5100
   3507 HZ        -43.7210    2.1500  -46.0120 H       221 PHE   -0.5100
   3508 N         -47.0120   -2.6870  -44.3500 N.am    222 CYS   -0.4700
   3509 CA        -46.3770   -2.6490  -43.0430 C.3     222 CYS    0.3100
   3510 C         -45.5950   -3.9240  -42.8110 C.2     222 CYS    0.0700
   3511 O         -44.4720   -3.8720  -42.2870 O.2     222 CYS    0.0900
   3512 CB        -47.4300   -2.4820  -41.9480 C.3     222 CYS   -0.1100
   3513 SG        -46.7740   -2.6570  -40.2840 S.3     222 CYS    0.0900
   3514 HN        -48.0010   -2.5650  -44.3620 H       222 CYS    0.0900
   3515 HA        -45.6850   -1.8200  -43.0300 H       222 CYS   -0.2300
   3516 HB1       -48.2230   -3.2420  -42.1100 H       222 CYS    0.1600
   3517 HB2       -47.8870   -1.4750  -42.0560 H       222 CYS    0.5100
   3518 HG1       -47.9360   -2.4550  -39.6790 H       222 CYS   -0.5100
   3519 N         -46.1740   -5.0640  -43.1810 N.am    223 TYR   -0.4700
   3520 CA        -45.5120   -6.3580  -43.0180 C.3     223 TYR    0.3100
   3521 C         -44.2370   -6.3660  -43.8290 C.2     223 TYR    0.0700
   3522 O         -43.1940   -6.8600  -43.3700 O.2     223 TYR    0.0900
   3523 CB        -46.4370   -7.4820  -43.4980 C.3     223 TYR   -0.1800
   3524 CG        -45.7880   -8.8510  -43.5590 C.ar    223 TYR    0.0900
   3525 CD1       -45.4560   -9.5440  -42.3940 C.ar    223 TYR    0.0900
   3526 CD2       -45.4960   -9.4480  -44.7840 C.ar    223 TYR    0.0000
   3527 CE1       -44.8520  -10.7990  -42.4530 C.ar    223 TYR   -0.1150
   3528 CE2       -44.8900  -10.7000  -44.8510 C.ar    223 TYR    0.1150
   3529 CZ        -44.5710  -11.3670  -43.6840 C.ar    223 TYR   -0.1150
   3530 OH        -43.9550  -12.5960  -43.7510 O.3     223 TYR    0.1150
   3531 HN        -47.0850   -5.0860  -43.5860 H       223 TYR    0.1100
   3532 HA        -45.2730   -6.4860  -41.9720 H       223 TYR   -0.5400
   3533 HB1       -46.7930   -7.2460  -44.5240 H       223 TYR    0.4300
   3534 HB2       -47.3000   -7.5630  -42.8040 H       223 TYR   -0.1150
   3535 HD1       -45.6710   -9.1020  -41.4330 H       223 TYR    0.1150
   3536 HD2       -45.7440   -8.9310  -45.6990 H       223 TYR   -0.1150
   3537 HE1       -44.6040  -11.3260  -41.5420 H       223 TYR    0.1150
   3538 HE2       -44.6710  -11.1470  -45.8090 H       223 TYR    0.5100
   3539 HH        -43.9420  -12.9710  -42.8670 H       223 TYR   -0.5100
   3540 N         -44.3150   -5.8190  -45.0400 N.am    224 GLY   -0.4700
   3541 CA        -43.1530   -5.7720  -45.9040 C.3     224 GLY    0.3100
   3542 C         -41.9970   -5.0610  -45.2390 C.2     224 GLY   -0.0200
   3543 O         -40.8370   -5.2660  -45.6040 O.2     224 GLY    0.0900
   3544 HN        -45.1570   -5.4250  -45.4010 H       224 GLY    0.0900
   3545 HA1       -43.4250   -5.2460  -46.8070 H       224 GLY    0.5100
   3546 HA2       -42.8640   -6.7860  -46.1360 H       224 GLY   -0.5100
   3547 N         -42.3120   -4.2150  -44.2650 N.am    225 GLN   -0.4700
   3548 CA        -41.2970   -3.4760  -43.5360 C.3     225 GLN    0.3100
   3549 C         -40.6350   -4.4090  -42.5370 C.2     225 GLN    0.0700
   3550 O         -39.3950   -4.4820  -42.4740 O.2     225 GLN    0.0900
   3551 CB        -41.9380   -2.2850  -42.8150 C.3     225 GLN   -0.1800
   3552 CG        -42.7660   -1.4020  -43.7360 C.3     225 GLN    0.0900
   3553 CD        -41.9400   -0.8060  -44.8580 C.2     225 GLN    0.0900
   3554 NE2       -42.1070   -1.3390  -46.0660 N.am    225 GLN   -0.1800
   3555 OE1       -41.1490    0.1200  -44.6430 O.2     225 GLN    0.0900
   3556 HN        -43.2560   -4.0500  -43.9920 H       225 GLN    0.0900
   3557 HA        -40.5530   -3.1350  -44.2410 H       225 GLN    0.5500
   3558 HB1       -41.1340   -1.6680  -42.3610 H       225 GLN   -0.5500
   3559 HB2       -42.5960   -2.6710  -42.0070 H       225 GLN   -0.6200
   3560 HG1       -43.2080   -0.5750  -43.1420 H       225 GLN    0.3200
   3561 HG2       -43.5830   -2.0090  -44.1810 H       225 GLN    0.3000
   3562 HE21      -41.5880   -0.9840  -46.8450 H       225 GLN    0.5100
   3563 HE22      -42.7510   -2.0920  -46.1960 H       225 GLN   -0.5100
   3564 N         -41.4400   -5.1350  -41.7640 N.am    226 LEU   -0.4700
   3565 CA        -40.9000   -6.0750  -40.7890 C.3     226 LEU    0.3100
   3566 C         -40.4120   -7.3100  -41.5110 C.2     226 LEU    0.0700
   3567 O         -40.4750   -8.4230  -40.9680 O.2     226 LEU    0.0900
   3568 CB        -41.9620   -6.4630  -39.7550 C.3     226 LEU   -0.1800
   3569 CG        -42.3250   -5.4120  -38.7060 C.3     226 LEU    0.0900
   3570 CD1       -42.9070   -4.1830  -39.3800 C.3     226 LEU    0.0900
   3571 CD2       -43.3160   -6.0030  -37.7260 C.3     226 LEU   -0.0900
   3572 HN        -42.4330   -5.0710  -41.8160 H       226 LEU    0.0900
   3573 HA        -40.0590   -5.6030  -40.3020 H       226 LEU   -0.2700
   3574 HB1       -41.5950   -7.3620  -39.2170 H       226 LEU    0.0900
   3575 HB2       -42.8890   -6.7250  -40.3050 H       226 LEU    0.0900
   3576 HG        -41.4140   -5.1250  -38.1390 H       226 LEU    0.0900
   3577 HD11      -43.7120   -4.4800  -40.0870 H       226 LEU   -0.2700
   3578 HD12      -42.1140   -3.6510  -39.9480 H       226 LEU    0.0900
   3579 HD13      -43.3400   -3.5020  -38.6160 H       226 LEU    0.0900
   3580 HD21      -42.8710   -6.8860  -37.2200 H       226 LEU    0.0900
   3581 HD22      -44.2320   -6.3270  -38.2630 H       226 LEU    0.5100
   3582 HD23      -43.5810   -5.2490  -36.9550 H       226 LEU   -0.5100
   3583 N         -39.9450   -7.1230  -42.7450 N.am    227 VAL   -0.4700
   3584 CA        -39.4190   -8.2220  -43.5390 C.3     227 VAL    0.3100
   3585 C         -37.9690   -8.3920  -43.1490 C.2     227 VAL    0.0700
   3586 O         -37.5280   -9.5070  -42.8270 O.2     227 VAL    0.0900
   3587 CB        -39.5220   -7.9300  -45.0720 C.3     227 VAL   -0.0900
   3588 CG1       -38.5610   -6.8130  -45.4790 C.3     227 VAL    0.0900
   3589 CG2       -39.2290   -9.1940  -45.8670 C.3     227 VAL   -0.2700
   3590 HN        -39.9360   -6.2250  -43.1770 H       227 VAL    0.0900
   3591 HA        -39.9840   -9.1070  -43.2920 H       227 VAL    0.0900
   3592 HB        -40.5620   -7.6270  -45.3190 H       227 VAL    0.0900
   3593 HG11      -37.5320   -7.2160  -45.5910 H       227 VAL   -0.2700
   3594 HG12      -38.5480   -6.0220  -44.7000 H       227 VAL    0.0900
   3595 HG13      -38.8780   -6.3770  -46.4510 H       227 VAL    0.0900
   3596 HG21      -39.9590   -9.9890  -45.6030 H       227 VAL    0.0900
   3597 HG22      -38.2070   -9.5600  -45.6310 H       227 VAL    0.5100
   3598 HG23      -39.3110   -8.9850  -46.9550 H       227 VAL   -0.5100
   3599 N         -37.2320   -7.2820  -43.1460 N.am    228 PHE   -0.4700
   3600 CA        -35.8230   -7.2860  -42.7890 C.3     228 PHE    0.3100
   3601 C         -35.6880   -7.1570  -41.2930 C.2     228 PHE    0.0700
   3602 O         -35.2630   -8.1120  -40.6270 O.2     228 PHE    0.0900
   3603 CB        -35.1000   -6.1220  -43.4740 C.3     228 PHE   -0.1800
   3604 CG        -33.6690   -5.9640  -43.0440 C.ar    228 PHE    0.0900
   3605 CD1       -32.7520   -6.9950  -43.2340 C.ar    228 PHE    0.0900
   3606 CD2       -33.2390   -4.7860  -42.4370 C.ar    228 PHE    0.0000
   3607 CE1       -31.4270   -6.8590  -42.8250 C.ar    228 PHE   -0.1150
   3608 CE2       -31.9160   -4.6360  -42.0260 C.ar    228 PHE    0.1150
   3609 CZ        -31.0080   -5.6760  -42.2200 C.ar    228 PHE   -0.1150
   3610 HN        -37.6150   -6.3950  -43.3890 H       228 PHE    0.1150
   3611 HA        -35.3990   -8.2270  -43.1020 H       228 PHE   -0.1150
   3612 HB1       -35.6230   -5.1710  -43.2330 H       228 PHE    0.1150
   3613 HB2       -35.0960   -6.2870  -44.5730 H       228 PHE   -0.1150
   3614 HD1       -33.0730   -7.9130  -43.7040 H       228 PHE    0.1150
   3615 HD2       -33.9390   -3.9780  -42.2840 H       228 PHE   -0.1150
   3616 HE1       -30.7280   -7.6670  -42.9770 H       228 PHE    0.1150
   3617 HE2       -31.5950   -3.7170  -41.5570 H       228 PHE    0.5100
   3618 HZ        -29.9820   -5.5660  -41.9020 H       228 PHE   -0.5100
   3619 N         -36.0480   -5.9830  -40.7700 N.am    229 THR   -0.4700
   3620 CA        -35.9770   -5.6950  -39.3380 C.3     229 THR    0.3100
   3621 C         -36.1920   -6.9730  -38.5370 C.2     229 THR    0.0700
   3622 O         -35.2100   -7.6270  -38.1430 O.2     229 THR    0.0900
   3623 CB        -37.0400   -4.6480  -38.9370 C.3     229 THR    0.1400
   3624 CG2       -36.8220   -4.1930  -37.4990 C.3     229 THR    0.0900
   3625 OG1       -36.9470   -3.5140  -39.8070 O.3     229 THR   -0.6600
   3626 HN        -36.3850   -5.2390  -41.3410 H       229 THR    0.4300
   3627 HA        -34.9860   -5.3260  -39.1200 H       229 THR   -0.2700
   3628 HB        -38.0560   -5.0880  -39.0220 H       229 THR    0.0900
   3629 HG1       -37.7190   -2.9740  -39.6220 H       229 THR    0.0900
   3630 HG21      -35.7590   -3.9040  -37.3470 H       229 THR    0.0900
   3631 HG22      -37.0680   -5.0190  -36.7990 H       229 THR    0.5100
   3632 HG23      -37.4630   -3.3120  -37.2790 H       229 THR   -0.5100
   3633 N         -37.4500   -7.3430  -38.2980 N.am    230 VAL   -0.4700
   3634 CA        -37.7640   -8.5670  -37.5490 C.3     230 VAL    0.3100
   3635 C         -38.2160   -9.6320  -38.5260 C.2     230 VAL    0.0700
   3636 O         -38.4670   -9.3300  -39.7040 O.2     230 VAL    0.0900
   3637 CB        -38.8880   -8.3330  -36.5010 C.3     230 VAL   -0.0900
   3638 CG1       -40.2230   -8.1230  -37.2030 C.3     230 VAL    0.0900
   3639 CG2       -38.9680   -9.5090  -35.5350 C.3     230 VAL   -0.2700
   3640 HN        -38.2300   -6.8090  -38.6170 H       230 VAL    0.0900
   3641 HA        -36.8600   -8.8900  -37.0540 H       230 VAL    0.0900
   3642 HB        -38.6460   -7.4340  -35.8920 H       230 VAL    0.0900
   3643 HG11      -40.5660   -9.0750  -37.6620 H       230 VAL   -0.2700
   3644 HG12      -40.1130   -7.3630  -38.0070 H       230 VAL    0.0900
   3645 HG13      -40.9870   -7.7860  -36.4710 H       230 VAL    0.0900
   3646 HG21      -37.9450   -9.8580  -35.2730 H       230 VAL    0.0900
   3647 HG22      -39.5200  -10.3500  -36.0060 H       230 VAL    0.5100
   3648 HG23      -39.4850   -9.1990  -34.6010 H       230 VAL   -0.5100
   3649 N         -38.3170  -10.8740  -38.0570 N.am    231 LYS   -0.4700
   3650 CA        -38.7530  -11.9730  -38.9070 C.3     231 LYS    0.3100
   3651 C         -39.4360  -13.0170  -38.0540 C.2     231 LYS    0.0700
   3652 O         -39.3450  -12.9670  -36.8150 O.2     231 LYS    0.0900
   3653 CB        -37.5600  -12.6040  -39.6380 C.3     231 LYS   -0.1800
   3654 CG        -36.7160  -11.6180  -40.4410 C.3     231 LYS    0.0900
   3655 CD        -35.6910  -12.3200  -41.3270 C.3     231 LYS    0.0900
   3656 CE        -34.7430  -13.2160  -40.5380 C.3     231 LYS   -0.1800
   3657 NZ        -35.3920  -14.4720  -40.0680 N.4     231 LYS    0.0900
   3658 HN        -38.0990  -11.1050  -37.1120 H       231 LYS    0.0900
   3659 HA        -39.4650  -11.5820  -39.6180 H       231 LYS   -0.1800
   3660 HB1       -37.9450  -13.3790  -40.3320 H       231 LYS    0.0900
   3661 HB2       -36.9040  -13.0890  -38.8840 H       231 LYS    0.0900
   3662 HG1       -36.1820  -10.9450  -39.7380 H       231 LYS    0.2100
   3663 HG2       -37.3880  -11.0090  -41.0820 H       231 LYS    0.0500
   3664 HD1       -35.0940  -11.5520  -41.8620 H       231 LYS    0.0500
   3665 HD2       -36.2290  -12.9410  -42.0740 H       231 LYS   -0.3000
   3666 HE1       -34.3810  -12.6720  -39.6390 H       231 LYS    0.3300
   3667 HE2       -33.8840  -13.5040  -41.1810 H       231 LYS    0.3300
   3668 HZ1       -35.7320  -15.0150  -40.8880 H       231 LYS    0.3300
   3669 HZ2       -36.1960  -14.2370  -39.4500 H       231 LYS    0.5100
   3670 HZ3       -34.7020  -15.0420  -39.5380 H       231 LYS   -0.5100
   3671 N         -40.1140  -13.9610  -38.7010 N.am    232 GLU   -0.4700
   3672 CA        -40.8140  -15.0310  -38.0000 C.3     232 GLU    0.3100
   3673 C         -39.7990  -15.9070  -37.2870 C.2     232 GLU    0.0700
   3674 O         -40.1680  -16.7110  -36.4140 O.2     232 GLU    0.0900
   3675 CB        -41.6180  -15.8690  -39.0010 C.3     232 GLU   -0.1800
   3676 CG        -42.6270  -15.0690  -39.8220 C.3     232 GLU    0.0900
   3677 CD        -43.2980  -15.9000  -40.9040 C.2     232 GLU    0.0900
   3678 OE1       -42.5960  -16.3690  -41.8250 O.co2   232 GLU   -0.2800
   3679 OE2       -44.5310  -16.0820  -40.8310 O.co2   232 GLU    0.0900
   3680 HN        -40.1740  -13.9790  -39.6960 H       232 GLU    0.0900
   3681 HA        -41.4690  -14.5830  -37.2680 H       232 GLU    0.6200
   3682 HB1       -42.1680  -16.6540  -38.4400 H       232 GLU   -0.7600
   3683 HB2       -40.9080  -16.3580  -39.7010 H       232 GLU   -0.7600
   3684 HG1       -42.1030  -14.2170  -40.3060 H       232 GLU    0.5100
   3685 HG2       -43.4130  -14.6740  -39.1420 H       232 GLU   -0.5100
   3686 N         -38.5230  -15.7550  -37.6510 N.am    233 ALA   -0.4700
   3687 CA        -37.4440  -16.5400  -37.0540 C.3     233 ALA    0.3100
   3688 C         -37.2170  -16.1240  -35.6120 C.2     233 ALA    0.0700
   3689 O         -36.7920  -14.9870  -35.3510 O.2     233 ALA    0.0900
   3690 CB        -36.1570  -16.3600  -37.8600 C.3     233 ALA   -0.2700
   3691 HN        -38.2490  -15.0980  -38.3490 H       233 ALA    0.0900
   3692 HA        -37.7440  -17.5770  -37.0480 H       233 ALA    0.0900
   3693 HB1       -35.7620  -15.3300  -37.7240 H       233 ALA    0.0900
   3694 HB2       -36.3620  -16.5210  -38.9400 H       233 ALA    0.5100
   3695 HB3       -35.3890  -17.0830  -37.5130 H       233 ALA   -0.5100
   3696 N         -37.4930  -17.0380  -34.6820 N.am    234 ALA   -0.4700
   3697 CA        -37.3230  -16.7760  -33.2540 C.3     234 ALA    0.3100
   3698 C         -36.6420  -17.9660  -32.6040 C.2     234 ALA    0.0700
   3699 O         -37.1090  -19.1070  -32.7630 O.2     234 ALA    0.0900
   3700 CB        -38.6790  -16.5370  -32.6060 C.3     234 ALA   -0.2700
   3701 HN        -37.8300  -17.9450  -34.9200 H       234 ALA    0.0900
   3702 HA        -36.6920  -15.9070  -33.1430 H       234 ALA    0.0900
   3703 HB1       -39.0230  -17.4590  -32.0890 H       234 ALA    0.0900
   3704 HB2       -39.4270  -16.2650  -33.3820 H       234 ALA    0.5100
   3705 HB3       -38.6010  -15.7190  -31.8590 H       234 ALA   -0.5100
   3706 N         -35.5540  -17.7160  -31.8770 N.am    235 ALA   -0.4700
   3707 CA        -34.8080  -18.7890  -31.2090 C.3     235 ALA    0.3100
   3708 C         -35.1660  -18.8350  -29.7320 C.2     235 ALA    0.0700
   3709 O         -36.3580  -18.8170  -29.3830 O.2     235 ALA    0.0900
   3710 CB        -33.3050  -18.5730  -31.3880 C.3     235 ALA   -0.2700
   3711 HN        -35.1990  -16.7920  -31.7550 H       235 ALA    0.0900
   3712 HA        -35.1100  -19.7300  -31.6450 H       235 ALA    0.0900
   3713 HB1       -32.9390  -17.8150  -30.6640 H       235 ALA    0.0900
   3714 HB2       -33.0950  -18.2120  -32.4170 H       235 ALA    0.5100
   3715 HB3       -32.7620  -19.5260  -31.2080 H       235 ALA   -0.5100
   3716 N         -34.1530  -18.8970  -28.8650 N.am    236 GLN   -0.4700
   3717 CA        -34.3750  -18.9440  -27.4170 C.3     236 GLN    0.3100
   3718 C         -34.5080  -17.5360  -26.8660 C.2     236 GLN    0.0700
   3719 O         -34.4980  -16.5640  -27.6280 O.2     236 GLN    0.0900
   3720 CB        -33.2140  -19.6530  -26.7080 C.3     236 GLN   -0.1800
   3721 CG        -31.8870  -18.8970  -26.7670 C.3     236 GLN    0.0900
   3722 CD        -30.8840  -19.3630  -25.7220 C.2     236 GLN    0.0900
   3723 NE2       -31.1550  -19.2740  -24.4980 N.am    236 GLN   -0.1800
   3724 OE1       -29.7430  -19.8470  -26.1620 O.2     236 GLN    0.0900
   3725 HN        -33.2020  -18.9120  -29.1630 H       236 GLN    0.0900
   3726 HA        -35.3000  -19.4720  -27.2390 H       236 GLN    0.5500
   3727 HB1       -33.0710  -20.6500  -27.1790 H       236 GLN   -0.5500
   3728 HB2       -33.4890  -19.7960  -25.6410 H       236 GLN   -0.6200
   3729 HG1       -32.0840  -17.8160  -26.6070 H       236 GLN    0.3200
   3730 HG2       -31.4370  -19.0410  -27.7730 H       236 GLN    0.3000
   3731 HE21      -32.0340  -18.8960  -24.2060 H       236 GLN    0.5100
   3732 HE22      -30.4920  -19.5820  -23.8150 H       236 GLN   -0.5100
   3733 N         -34.6090  -17.4210  -25.5430 N.am    237 GLN   -0.4700
   3734 CA        -34.7460  -16.1270  -24.8730 C.3     237 GLN    0.3100
   3735 C         -33.5760  -15.2240  -25.2310 C.2     237 GLN    0.0700
   3736 O         -32.4350  -15.7050  -25.3050 O.2     237 GLN    0.0900
   3737 CB        -34.7900  -16.3210  -23.3510 C.3     237 GLN   -0.1800
   3738 CG        -35.6920  -17.4610  -22.8690 C.3     237 GLN    0.0900
   3739 CD        -35.0380  -18.8340  -23.0010 C.2     237 GLN    0.0900
   3740 NE2       -35.6760  -19.8700  -22.6940 N.am    237 GLN   -0.1800
   3741 OE1       -33.7970  -18.8690  -23.4350 O.2     237 GLN    0.0900
   3742 HN        -34.5950  -18.2180  -24.9450 H       237 GLN    0.0900
   3743 HA        -35.6570  -15.6630  -25.2200 H       237 GLN    0.5500
   3744 HB1       -35.1490  -15.3770  -22.8910 H       237 GLN   -0.5500
   3745 HB2       -33.7570  -16.5240  -22.9970 H       237 GLN   -0.6200
   3746 HG1       -36.6270  -17.4580  -23.4700 H       237 GLN    0.3200
   3747 HG2       -35.9440  -17.2930  -21.8000 H       237 GLN    0.3000
   3748 HE21      -35.2450  -20.7670  -22.7830 H       237 GLN    0.5100
   3749 HE22      -36.6170  -19.7970  -22.3630 H       237 GLN   -0.5100
   3750 N         -33.8620  -13.9380  -25.4510 N.am    238 GLN   -0.4700
   3751 CA        -32.8610  -12.9110  -25.7930 C.3     238 GLN    0.3100
   3752 C         -32.8790  -12.5760  -27.2740 C.2     238 GLN    0.0700
   3753 O         -33.8830  -12.0280  -27.7600 O.2     238 GLN    0.0900
   3754 CB        -31.4410  -13.3340  -25.3800 C.3     238 GLN   -0.1800
   3755 CG        -30.3770  -12.2760  -25.6580 C.3     238 GLN    0.0900
   3756 CD        -28.9640  -12.7730  -25.4260 C.2     238 GLN    0.0900
   3757 NE2       -28.5890  -13.1020  -24.2750 N.am    238 GLN   -0.1800
   3758 OE1       -28.1760  -12.8360  -26.4770 O.2     238 GLN    0.0900
   3759 HN        -34.7990  -13.6050  -25.3900 H       238 GLN    0.0900
   3760 HA        -33.1380  -12.0000  -25.2850 H       238 GLN    0.5500
   3761 HB1       -31.1730  -14.2570  -25.9340 H       238 GLN   -0.5500
   3762 HB2       -31.4420  -13.5540  -24.2910 H       238 GLN   -0.6200
   3763 HG1       -30.5550  -11.4050  -24.9920 H       238 GLN    0.3200
   3764 HG2       -30.4640  -11.9500  -26.7170 H       238 GLN    0.3000
   3765 HE21      -27.6550  -13.4300  -24.1290 H       238 GLN    0.5100
   3766 HE22      -29.2230  -13.0380  -23.5050 H       238 GLN   -0.5100
   3767 N         -31.7890  -12.8970  -27.9780 N.am    239 GLU   -0.4700
   3768 CA        -31.6060  -12.6030  -29.4110 C.3     239 GLU    0.3100
   3769 C         -31.0890  -11.1810  -29.5430 C.2     239 GLU    0.0700
   3770 O         -30.2110  -10.8930  -30.3770 O.2     239 GLU    0.0900
   3771 CB        -32.9240  -12.7520  -30.1790 C.3     239 GLU   -0.1800
   3772 CG        -33.0350  -14.0120  -31.0220 C.3     239 GLU    0.0900
   3773 CD        -32.9990  -15.2790  -30.1960 C.2     239 GLU    0.0900
   3774 OE1       -31.9600  -15.5530  -29.5550 O.co2   239 GLU   -0.2800
   3775 OE2       -34.0170  -16.0010  -30.1900 O.co2   239 GLU    0.0900
   3776 HN        -31.0230  -13.3680  -27.5480 H       239 GLU    0.0900
   3777 HA        -30.8690  -13.2910  -29.8000 H       239 GLU    0.6200
   3778 HB1       -33.0350  -11.8740  -30.8500 H       239 GLU   -0.7600
   3779 HB2       -33.7560  -12.7510  -29.4430 H       239 GLU   -0.7600
   3780 HG1       -32.1920  -14.0380  -31.7430 H       239 GLU    0.5100
   3781 HG2       -33.9940  -13.9860  -31.5810 H       239 GLU   -0.5100
   3782 N         -31.6390  -10.3020  -28.7070 N.am    240 SER   -0.4700
   3783 CA        -31.2950   -8.8800  -28.6340 C.3     240 SER    0.3100
   3784 C         -31.9810   -8.3530  -27.3890 C.2     240 SER    0.0700
   3785 O         -32.4380   -7.1980  -27.3510 O.2     240 SER    0.0900
   3786 CB        -31.8100   -8.1290  -29.8700 C.3     240 SER    0.0500
   3787 OG        -31.1420   -8.5500  -31.0490 O.3     240 SER    0.0900
   3788 HN        -32.3430  -10.5890  -28.0630 H       240 SER    0.0900
   3789 HA        -30.2210   -8.8000  -28.5680 H       240 SER   -0.6600
   3790 HB1       -31.6400   -7.0390  -29.7370 H       240 SER    0.4300
   3791 HB2       -32.8970   -8.3210  -29.9920 H       240 SER    0.5100
   3792 HG1       -30.6330   -9.3250  -30.8020 H       240 SER   -0.5100
   3793 N         -32.0400   -9.2310  -26.3820 N.am    241 ALA   -0.4700
   3794 CA        -32.6790   -9.0060  -25.0830 C.3     241 ALA    0.3100
   3795 C         -33.9180   -9.8730  -25.0640 C.2     241 ALA    0.0700
   3796 O         -34.5710  -10.0210  -26.1060 O.2     241 ALA    0.0900
   3797 CB        -33.0570   -7.5330  -24.8870 C.3     241 ALA   -0.2700
   3798 HN        -31.6270  -10.1310  -26.4800 H       241 ALA    0.0900
   3799 HA        -31.9860   -9.3170  -24.3170 H       241 ALA    0.0900
   3800 HB1       -33.8960   -7.2610  -25.5620 H       241 ALA    0.0900
   3801 HB2       -32.1850   -6.8850  -25.1240 H       241 ALA    0.5100
   3802 HB3       -33.3760   -7.3610  -23.8360 H       241 ALA   -0.5100
   3803 N         -34.2450  -10.4710  -23.9180 N.am    242 THR   -0.4700
   3804 CA        -35.4320  -11.3270  -23.8220 C.3     242 THR    0.3100
   3805 C         -36.6600  -10.5310  -24.2200 C.2     242 THR    0.0700
   3806 O         -37.6930  -11.1140  -24.5780 O.2     242 THR    0.0900
   3807 CB        -35.6130  -11.8770  -22.3860 C.3     242 THR    0.1400
   3808 CG2       -36.9220  -12.6440  -22.2600 C.3     242 THR    0.0900
   3809 OG1       -34.5290  -12.7560  -22.0710 O.3     242 THR   -0.6600
   3810 HN        -33.7060  -10.3640  -23.0860 H       242 THR    0.4300
   3811 HA        -35.3100  -12.1430  -24.5200 H       242 THR   -0.2700
   3812 HB        -35.6220  -11.0380  -21.6580 H       242 THR    0.0900
   3813 HG1       -34.6890  -13.0660  -21.1770 H       242 THR    0.0900
   3814 HG21      -37.0110  -13.3850  -23.0850 H       242 THR    0.0900
   3815 HG22      -37.7810  -11.9410  -22.3220 H       242 THR    0.5100
   3816 HG23      -36.9520  -13.1870  -21.2920 H       242 THR   -0.5100
   3817 N         -36.5480   -9.2040  -24.1750 N.am    243 THR   -0.4700
   3818 CA        -37.6480   -8.3230  -24.5410 C.3     243 THR    0.3100
   3819 C         -37.8010   -8.3300  -26.0510 C.2     243 THR    0.0700
   3820 O         -38.7750   -7.7860  -26.5910 O.2     243 THR    0.0900
   3821 CB        -37.3840   -6.8880  -24.0510 C.3     243 THR    0.1400
   3822 CG2       -38.5550   -5.9710  -24.3860 C.3     243 THR    0.0900
   3823 OG1       -37.1970   -6.9050  -22.6310 O.3     243 THR   -0.6600
   3824 HN        -35.7060   -8.7550  -23.8870 H       243 THR    0.4300
   3825 HA        -38.5510   -8.7120  -24.0940 H       243 THR   -0.2700
   3826 HB        -36.4670   -6.4840  -24.5320 H       243 THR    0.0900
   3827 HG1       -38.0770   -6.9420  -22.2500 H       243 THR    0.0900
   3828 HG21      -39.5080   -6.4330  -24.0550 H       243 THR    0.0900
   3829 HG22      -38.6020   -5.8060  -25.4840 H       243 THR    0.5100
   3830 HG23      -38.4330   -4.9960  -23.8670 H       243 THR   -0.5100
   3831 N         -36.8450   -8.9500  -26.7350 N.am    244 GLN   -0.4700
   3832 CA        -36.8680   -9.0450  -28.1870 C.3     244 GLN    0.3100
   3833 C         -37.4960  -10.3660  -28.5730 C.2     244 GLN    0.0700
   3834 O         -38.2830  -10.4340  -29.5270 O.2     244 GLN    0.0900
   3835 CB        -35.4410   -8.9420  -28.7430 C.3     244 GLN   -0.1800
   3836 CG        -35.3410   -8.9280  -30.2640 C.3     244 GLN    0.0900
   3837 CD        -34.8390  -10.2450  -30.8290 C.2     244 GLN    0.0900
   3838 NE2       -33.7520  -10.1790  -31.5960 N.am    244 GLN   -0.1800
   3839 OE1       -35.4240  -11.3140  -30.5850 O.2     244 GLN    0.0900
   3840 HN        -36.0670   -9.3800  -26.2820 H       244 GLN    0.0900
   3841 HA        -37.4810   -8.2420  -28.5680 H       244 GLN    0.5500
   3842 HB1       -34.8580   -9.8080  -28.3640 H       244 GLN   -0.5500
   3843 HB2       -34.9850   -8.0050  -28.3580 H       244 GLN   -0.6200
   3844 HG1       -34.6410   -8.1230  -30.5730 H       244 GLN    0.3200
   3845 HG2       -36.3460   -8.7220  -30.6900 H       244 GLN    0.3000
   3846 HE21      -33.3160   -9.2950  -31.7690 H       244 GLN    0.5100
   3847 HE22      -33.3720  -11.0120  -31.9980 H       244 GLN   -0.5100
   3848 N         -37.1680  -11.4210  -27.8340 N.am    245 LYS   -0.4700
   3849 CA        -37.7230  -12.7320  -28.1090 C.3     245 LYS    0.3100
   3850 C         -39.2110  -12.7420  -27.8040 C.2     245 LYS    0.0700
   3851 O         -39.9790  -13.4300  -28.4890 O.2     245 LYS    0.0900
   3852 CB        -37.0180  -13.7980  -27.2620 C.3     245 LYS   -0.1800
   3853 CG        -37.6290  -15.1910  -27.3810 C.3     245 LYS    0.0900
   3854 CD        -37.1180  -15.9930  -28.5880 C.3     245 LYS    0.0900
   3855 CE        -37.2300  -15.2640  -29.9270 C.3     245 LYS   -0.1800
   3856 NZ        -36.1620  -14.2350  -30.1270 N.4     245 LYS    0.0900
   3857 HN        -36.5360  -11.3580  -27.0660 H       245 LYS    0.0900
   3858 HA        -37.5910  -12.9390  -29.1600 H       245 LYS   -0.1800
   3859 HB1       -37.0610  -13.4850  -26.1970 H       245 LYS    0.0900
   3860 HB2       -35.9550  -13.8520  -27.5780 H       245 LYS    0.0900
   3861 HG1       -38.7310  -15.0860  -27.4700 H       245 LYS    0.2100
   3862 HG2       -37.3940  -15.7580  -26.4560 H       245 LYS    0.0500
   3863 HD1       -37.7010  -16.9360  -28.6540 H       245 LYS    0.0500
   3864 HD2       -36.0490  -16.2420  -28.4140 H       245 LYS   -0.3000
   3865 HE1       -38.2090  -14.7410  -29.9820 H       245 LYS    0.3300
   3866 HE2       -37.1430  -15.9980  -30.7560 H       245 LYS    0.3300
   3867 HZ1       -35.2460  -14.7070  -30.2660 H       245 LYS    0.3300
   3868 HZ2       -36.1120  -13.6190  -29.2910 H       245 LYS    0.5100
   3869 HZ3       -36.3860  -13.6610  -30.9660 H       245 LYS   -0.5100
   3870 N         -39.6250  -11.9860  -26.7890 N.am    246 ALA   -0.4700
   3871 CA        -41.0320  -11.9330  -26.4040 C.3     246 ALA    0.3100
   3872 C         -41.7920  -11.0410  -27.3490 C.2     246 ALA    0.0700
   3873 O         -43.0000  -11.2280  -27.5560 O.2     246 ALA    0.0900
   3874 CB        -41.1630  -11.4080  -24.9840 C.3     246 ALA   -0.2700
   3875 HN        -38.9990  -11.4280  -26.2520 H       246 ALA    0.0900
   3876 HA        -41.4390  -12.9300  -26.4760 H       246 ALA    0.0900
   3877 HB1       -40.7320  -10.3860  -24.9120 H       246 ALA    0.0900
   3878 HB2       -40.6150  -12.0730  -24.2820 H       246 ALA    0.5100
   3879 HB3       -42.2350  -11.3610  -24.6960 H       246 ALA   -0.5100
   3880 N         -41.0960  -10.0710  -27.9300 N.am    247 GLU   -0.4700
   3881 CA        -41.7160   -9.1440  -28.8550 C.3     247 GLU    0.3100
   3882 C         -42.0120   -9.8690  -30.1460 C.2     247 GLU    0.0700
   3883 O         -42.9310   -9.4930  -30.8950 O.2     247 GLU    0.0900
   3884 CB        -40.7650   -7.9760  -29.1150 C.3     247 GLU   -0.1800
   3885 CG        -41.4510   -6.6890  -29.5150 C.3     247 GLU    0.0900
   3886 CD        -42.4490   -6.2250  -28.4730 C.2     247 GLU    0.0900
   3887 OE1       -43.5240   -6.8540  -28.3550 O.co2   247 GLU   -0.2800
   3888 OE2       -42.1550   -5.2360  -27.7680 O.co2   247 GLU    0.0900
   3889 HN        -40.1230   -9.9380  -27.7580 H       247 GLU    0.0900
   3890 HA        -42.6390   -8.7930  -28.4170 H       247 GLU    0.6200
   3891 HB1       -40.0690   -8.2680  -29.9290 H       247 GLU   -0.7600
   3892 HB2       -40.1810   -7.7890  -28.1900 H       247 GLU   -0.7600
   3893 HG1       -41.9870   -6.8450  -30.4750 H       247 GLU    0.5100
   3894 HG2       -40.6850   -5.8960  -29.6500 H       247 GLU   -0.5100
   3895 N         -41.2450  -10.9240  -30.4060 N.am    248 LYS   -0.4700
   3896 CA        -41.3980  -11.7080  -31.6160 C.3     248 LYS    0.3100
   3897 C         -42.6250  -12.5830  -31.5220 C.2     248 LYS    0.0700
   3898 O         -43.2820  -12.8180  -32.5420 O.2     248 LYS    0.0900
   3899 CB        -40.1540  -12.5690  -31.8280 C.3     248 LYS   -0.1800
   3900 CG        -39.8930  -12.9560  -33.2720 C.3     248 LYS    0.0900
   3901 CD        -38.4360  -13.3830  -33.4520 C.3     248 LYS    0.0900
   3902 CE        -37.4650  -12.2460  -33.1060 C.3     248 LYS   -0.1800
   3903 NZ        -36.0540  -12.7170  -32.9530 N.4     248 LYS    0.0900
   3904 HN        -40.5290  -11.2220  -29.7780 H       248 LYS    0.0900
   3905 HA        -41.5340  -11.0300  -32.4450 H       248 LYS   -0.1800
   3906 HB1       -40.2690  -13.5000  -31.2330 H       248 LYS    0.0900
   3907 HB2       -39.2730  -12.0080  -31.4520 H       248 LYS    0.0900
   3908 HG1       -40.1070  -12.0880  -33.9320 H       248 LYS    0.2100
   3909 HG2       -40.5610  -13.7960  -33.5570 H       248 LYS    0.0500
   3910 HD1       -38.2750  -13.6890  -34.5070 H       248 LYS    0.0500
   3911 HD2       -38.2290  -14.2520  -32.7910 H       248 LYS   -0.3000
   3912 HE1       -37.7670  -11.7810  -32.1420 H       248 LYS    0.3300
   3913 HE2       -37.4780  -11.4870  -33.9160 H       248 LYS    0.3300
   3914 HZ1       -35.4830  -12.3640  -33.7470 H       248 LYS    0.3300
   3915 HZ2       -36.0350  -13.7560  -32.9480 H       248 LYS    0.5100
   3916 HZ3       -35.6630  -12.3580  -32.0590 H       248 LYS   -0.5100
   3917 N         -42.9440  -13.0690  -30.3230 N.am    249 GLU   -0.4700
   3918 CA        -44.1190  -13.9190  -30.1400 C.3     249 GLU    0.3100
   3919 C         -45.3700  -13.1620  -30.5510 C.2     249 GLU    0.0700
   3920 O         -46.2220  -13.7150  -31.2660 O.2     249 GLU    0.0900
   3921 CB        -44.2520  -14.3640  -28.6760 C.3     249 GLU   -0.1800
   3922 CG        -45.5410  -15.1450  -28.3880 C.3     249 GLU    0.0900
   3923 CD        -45.9110  -15.1620  -26.9110 C.2     249 GLU    0.0900
   3924 OE1       -45.9210  -14.0720  -26.2920 O.co2   249 GLU   -0.2800
   3925 OE2       -46.2080  -16.2540  -26.3680 O.co2   249 GLU    0.0900
   3926 HN        -42.4030  -12.8790  -29.5070 H       249 GLU    0.0900
   3927 HA        -44.0110  -14.7790  -30.7840 H       249 GLU    0.6200
   3928 HB1       -44.2330  -13.4610  -28.0300 H       249 GLU   -0.7600
   3929 HB2       -43.3830  -15.0070  -28.4220 H       249 GLU   -0.7600
   3930 HG1       -45.4080  -16.1950  -28.7280 H       249 GLU    0.5100
   3931 HG2       -46.3760  -14.6810  -28.9540 H       249 GLU   -0.5100
   3932 N         -45.4810  -11.9070  -30.1150 N.am    250 VAL   -0.4700
   3933 CA        -46.6400  -11.0710  -30.4160 C.3     250 VAL    0.3100
   3934 C         -46.7510  -10.7970  -31.8980 C.2     250 VAL    0.0700
   3935 O         -47.8650  -10.7490  -32.4300 O.2     250 VAL    0.0900
   3936 CB        -46.5710   -9.7240  -29.6640 C.3     250 VAL   -0.0900
   3937 CG1       -47.6660   -8.7950  -30.1560 C.3     250 VAL    0.0900
   3938 CG2       -46.7250   -9.9520  -28.1680 C.3     250 VAL   -0.2700
   3939 HN        -44.7720  -11.4800  -29.5600 H       250 VAL    0.0900
   3940 HA        -47.5260  -11.6150  -30.1250 H       250 VAL    0.0900
   3941 HB        -45.5810   -9.2530  -29.8370 H       250 VAL    0.0900
   3942 HG11      -48.6440   -9.3210  -30.1490 H       250 VAL   -0.2700
   3943 HG12      -47.4450   -8.4690  -31.1950 H       250 VAL    0.0900
   3944 HG13      -47.7350   -7.9080  -29.4910 H       250 VAL    0.0900
   3945 HG21      -45.9130  -10.6120  -27.7960 H       250 VAL    0.0900
   3946 HG22      -47.7010  -10.4400  -27.9580 H       250 VAL    0.5100
   3947 HG23      -46.6690   -8.9820  -27.6290 H       250 VAL   -0.5100
   3948 N         -45.6260  -10.6150  -32.5790 N.am    251 THR   -0.4700
   3949 CA        -45.6530  -10.3330  -34.0030 C.3     251 THR    0.3100
   3950 C         -46.0520  -11.5730  -34.7850 C.2     251 THR    0.0700
   3951 O         -46.7670  -11.4710  -35.7920 O.2     251 THR    0.0900
   3952 CB        -44.2730   -9.8240  -34.4800 C.3     251 THR    0.1400
   3953 CG2       -44.2980   -9.4950  -35.9740 C.3     251 THR    0.0900
   3954 OG1       -43.9240   -8.6440  -33.7480 O.3     251 THR   -0.6600
   3955 HN        -44.7270  -10.6640  -32.1500 H       251 THR    0.4300
   3956 HA        -46.4110   -9.5840  -34.1830 H       251 THR   -0.2700
   3957 HB        -43.5010  -10.6030  -34.3050 H       251 THR    0.0900
   3958 HG1       -43.4470   -8.9460  -32.9720 H       251 THR    0.0900
   3959 HG21      -45.1670   -8.8440  -36.2060 H       251 THR    0.0900
   3960 HG22      -44.3880  -10.4310  -36.5660 H       251 THR    0.5100
   3961 HG23      -43.3680   -8.9600  -36.2580 H       251 THR   -0.5100
   3962 N         -45.6040  -12.7420  -34.3310 N.am    252 ARG   -0.4700
   3963 CA        -45.9210  -14.0010  -34.9970 C.3     252 ARG    0.3100
   3964 C         -47.4150  -14.2020  -34.9420 C.2     252 ARG    0.0700
   3965 O         -48.0340  -14.6490  -35.9240 O.2     252 ARG    0.0900
   3966 CB        -45.2330  -15.1610  -34.2820 C.3     252 ARG   -0.1800
   3967 CG        -44.4720  -16.1400  -35.1790 C.3     252 ARG    0.0900
   3968 CD        -45.2780  -16.5760  -36.4050 C.3     252 ARG    0.0900
   3969 NE        -44.7870  -17.8380  -36.9660 N.pl3   252 ARG   -0.1800
   3970 CZ        -45.0830  -18.2810  -38.1870 C.cat   252 ARG    0.0900
   3971 NH1       -45.8640  -17.5600  -38.9840 N.pl3   252 ARG    0.0900
   3972 NH2       -44.6160  -19.4550  -38.6000 N.pl3   252 ARG    0.2000
   3973 HN        -45.0330  -12.8100  -33.5160 H       252 ARG    0.0900
   3974 HA        -45.5840  -13.9350  -36.0210 H       252 ARG    0.0900
   3975 HB1       -46.0100  -15.7330  -33.7310 H       252 ARG   -0.7000
   3976 HB2       -44.5140  -14.7350  -33.5520 H       252 ARG    0.4400
   3977 HG1       -44.2130  -17.0420  -34.5860 H       252 ARG    0.6400
   3978 HG2       -43.5340  -15.6550  -35.5230 H       252 ARG   -0.8000
   3979 HD1       -45.2010  -15.8010  -37.1980 H       252 ARG    0.4600
   3980 HD2       -46.3420  -16.7250  -36.1200 H       252 ARG    0.4600
   3981 HE        -44.1910  -18.4030  -36.3960 H       252 ARG   -0.8000
   3982 HH11      -45.7460  -17.6100  -39.9760 H       252 ARG    0.4600
   3983 HH12      -46.5670  -16.9670  -38.5920 H       252 ARG    0.4600
   3984 HH21      -44.0420  -20.0070  -37.9940 H       252 ARG    0.5100
   3985 HH22      -44.8390  -19.7870  -39.5170 H       252 ARG   -0.5100
   3986 N         -48.0050  -13.8760  -33.7960 N.am    253 MET   -0.4700
   3987 CA        -49.4330  -14.0270  -33.6080 C.3     253 MET    0.3100
   3988 C         -50.1990  -13.0750  -34.5070 C.2     253 MET    0.0700
   3989 O         -51.1600  -13.4900  -35.1710 O.2     253 MET    0.0900
   3990 CB        -49.7990  -13.7710  -32.1460 C.3     253 MET   -0.1800
   3991 CG        -51.2820  -13.9170  -31.8520 C.3     253 MET    0.0900
   3992 SD        -51.6540  -13.7790  -30.1040 S.3     253 MET    0.0900
   3993 CE        -52.4020  -12.1800  -30.0320 C.3     253 MET   -0.1400
   3994 HN        -47.4940  -13.5150  -33.0200 H       253 MET    0.0900
   3995 HA        -49.7070  -15.0310  -33.8950 H       253 MET    0.0900
   3996 HB1       -49.4870  -12.7390  -31.8800 H       253 MET   -0.0900
   3997 HB2       -49.2400  -14.4910  -31.5120 H       253 MET   -0.2200
   3998 HG1       -51.6190  -14.9080  -32.2240 H       253 MET    0.0900
   3999 HG2       -51.8310  -13.1290  -32.4100 H       253 MET    0.0900
   4000 HE1       -53.4000  -12.1800  -30.5190 H       253 MET    0.0900
   4001 HE2       -51.7640  -11.4350  -30.5550 H       253 MET    0.5100
   4002 HE3       -52.5340  -11.8660  -28.9750 H       253 MET   -0.5100
   4003 N         -49.7850  -11.8150  -34.5530 N.am    254 VAL   -0.4700
   4004 CA        -50.4680  -10.8230  -35.3720 C.3     254 VAL    0.3100
   4005 C         -50.4390  -11.2240  -36.8290 C.2     254 VAL    0.0700
   4006 O         -51.4070  -10.9580  -37.5670 O.2     254 VAL    0.0900
   4007 CB        -49.8450   -9.4290  -35.1900 C.3     254 VAL   -0.0900
   4008 CG1       -50.5610   -8.4260  -36.0610 C.3     254 VAL    0.0900
   4009 CG2       -49.9460   -9.0050  -33.7350 C.3     254 VAL   -0.2700
   4010 HN        -48.9970  -11.4930  -34.0340 H       254 VAL    0.0900
   4011 HA        -51.5070  -10.8090  -35.0780 H       254 VAL    0.0900
   4012 HB        -48.7700   -9.4620  -35.4710 H       254 VAL    0.0900
   4013 HG11      -51.6590   -8.5070  -35.9110 H       254 VAL   -0.2700
   4014 HG12      -50.3330   -8.6240  -37.1300 H       254 VAL    0.0900
   4015 HG13      -50.2410   -7.3960  -35.7940 H       254 VAL    0.0900
   4016 HG21      -49.7400   -9.8700  -33.0700 H       254 VAL    0.0900
   4017 HG22      -50.9700   -8.6300  -33.5200 H       254 VAL    0.5100
   4018 HG23      -49.2030   -8.2070  -33.5210 H       254 VAL   -0.5100
   4019 N         -49.3580  -11.8670  -37.2660 N.am    255 ILE   -0.4700
   4020 CA        -49.2740  -12.3030  -38.6590 C.3     255 ILE    0.3100
   4021 C         -50.2380  -13.4590  -38.8760 C.2     255 ILE    0.0700
   4022 O         -50.9140  -13.5120  -39.9110 O.2     255 ILE    0.0900
   4023 CB        -47.8420  -12.7320  -39.0260 C.3     255 ILE   -0.0900
   4024 CG1       -46.9030  -11.5240  -38.9440 C.3     255 ILE    0.0900
   4025 CG2       -47.8070  -13.3170  -40.4350 C.3     255 ILE   -0.2700
   4026 CD        -45.4320  -11.8970  -39.0520 C.3     255 ILE    0.0900
   4027 HN        -48.5790  -12.0750  -36.6810 H       255 ILE    0.0900
   4028 HA        -49.5880  -11.4800  -39.2840 H       255 ILE    0.0900
   4029 HB        -47.4870  -13.4950  -38.3020 H       255 ILE   -0.1800
   4030 HG11      -47.0690  -11.0110  -37.9740 H       255 ILE    0.0900
   4031 HG12      -47.1530  -10.8240  -39.7690 H       255 ILE    0.0900
   4032 HG21      -48.1520  -12.5600  -41.1720 H       255 ILE   -0.2700
   4033 HG22      -48.4780  -14.2010  -40.4940 H       255 ILE    0.0900
   4034 HG23      -46.7690  -13.6170  -40.6950 H       255 ILE    0.0900
   4035 HD1       -45.2680  -12.5550  -39.9320 H       255 ILE    0.0900
   4036 HD2       -45.1130  -12.4430  -38.1370 H       255 ILE    0.5100
   4037 HD3       -44.8170  -10.9810  -39.1740 H       255 ILE   -0.5100
   4038 N         -50.3170  -14.3780  -37.9170 N.am    256 ILE   -0.4700
   4039 CA        -51.2400  -15.5060  -38.0260 C.3     256 ILE    0.3100
   4040 C         -52.6660  -14.9770  -38.0420 C.2     256 ILE    0.0700
   4041 O         -53.4920  -15.4480  -38.8430 O.2     256 ILE    0.0900
   4042 CB        -51.0680  -16.5000  -36.8400 C.3     256 ILE   -0.0900
   4043 CG1       -49.7690  -17.2960  -36.9960 C.3     256 ILE    0.0900
   4044 CG2       -52.2440  -17.4680  -36.7820 C.3     256 ILE   -0.2700
   4045 CD        -49.7670  -18.2220  -38.1940 C.3     256 ILE    0.0900
   4046 HN        -49.7560  -14.3410  -37.0930 H       256 ILE    0.0900
   4047 HA        -51.0410  -16.0060  -38.9610 H       256 ILE    0.0900
   4048 HB        -51.0110  -15.9320  -35.8880 H       256 ILE   -0.1800
   4049 HG11      -49.6120  -17.9030  -36.0790 H       256 ILE    0.0900
   4050 HG12      -48.9260  -16.5800  -37.1020 H       256 ILE    0.0900
   4051 HG21      -52.4190  -17.9170  -37.7830 H       256 ILE   -0.2700
   4052 HG22      -53.1640  -16.9280  -36.4710 H       256 ILE    0.0900
   4053 HG23      -52.0270  -18.2840  -36.0610 H       256 ILE    0.0900
   4054 HD1       -49.9060  -17.6380  -39.1290 H       256 ILE    0.0900
   4055 HD2       -50.5980  -18.9540  -38.1070 H       256 ILE    0.5100
   4056 HD3       -48.7980  -18.7620  -38.2550 H       256 ILE   -0.5100
   4057 N         -52.9570  -13.9950  -37.1830 N.am    257 MET   -0.4700
   4058 CA        -54.2930  -13.3910  -37.0980 C.3     257 MET    0.3100
   4059 C         -54.7370  -12.8540  -38.4450 C.2     257 MET    0.0700
   4060 O         -55.9470  -12.8180  -38.7390 O.2     257 MET    0.0900
   4061 CB        -54.3060  -12.2450  -36.0810 C.3     257 MET   -0.1800
   4062 CG        -54.3360  -12.6800  -34.6300 C.3     257 MET    0.0900
   4063 SD        -54.3020  -11.2720  -33.4920 S.3     257 MET    0.0900
   4064 CE        -55.9680  -10.6440  -33.6480 C.3     257 MET   -0.1400
   4065 HN        -52.2730  -13.6270  -36.5580 H       257 MET    0.0900
   4066 HA        -54.9900  -14.1610  -36.8030 H       257 MET    0.0900
   4067 HB1       -55.2020  -11.6180  -36.2750 H       257 MET   -0.0900
   4068 HB2       -53.3950  -11.6290  -36.2390 H       257 MET   -0.2200
   4069 HG1       -53.4600  -13.3340  -34.4380 H       257 MET    0.0900
   4070 HG2       -55.2590  -13.2740  -34.4580 H       257 MET    0.0900
   4071 HE1       -56.7170  -11.4100  -33.3540 H       257 MET    0.0900
   4072 HE2       -56.1700  -10.3510  -34.7000 H       257 MET    0.5100
   4073 HE3       -56.1080   -9.7580  -32.9920 H       257 MET   -0.5100
   4074 N         -53.7800  -12.4250  -39.2630 N.am    258 VAL   -0.4700
   4075 CA        -54.0970  -11.8930  -40.5840 C.3     258 VAL    0.3100
   4076 C         -54.3720  -13.0350  -41.5380 C.2     258 VAL    0.0700
   4077 O         -55.3060  -12.9590  -42.3580 O.2     258 VAL    0.0900
   4078 CB        -52.9340  -11.0530  -41.1420 C.3     258 VAL   -0.0900
   4079 CG1       -53.2840  -10.5450  -42.5410 C.3     258 VAL    0.0900
   4080 CG2       -52.6370   -9.8900  -40.1950 C.3     258 VAL   -0.2700
   4081 HN        -52.8150  -12.4480  -39.0130 H       258 VAL    0.0900
   4082 HA        -54.9850  -11.2850  -40.4930 H       258 VAL    0.0900
   4083 HB        -52.0160  -11.6760  -41.1910 H       258 VAL    0.0900
   4084 HG11      -54.2880  -10.0690  -42.5350 H       258 VAL   -0.2700
   4085 HG12      -53.2980  -11.3930  -43.2590 H       258 VAL    0.0900
   4086 HG13      -52.5360   -9.7910  -42.8690 H       258 VAL    0.0900
   4087 HG21      -52.8850  -10.1760  -39.1500 H       258 VAL    0.0900
   4088 HG22      -53.2490   -9.0070  -40.4760 H       258 VAL    0.5100
   4089 HG23      -51.5580   -9.6280  -40.2440 H       258 VAL   -0.5100
   4090 N         -53.5630  -14.0890  -41.4440 N.am    259 ILE   -0.4700
   4091 CA        -53.7250  -15.2560  -42.2950 C.3     259 ILE    0.3100
   4092 C         -55.1260  -15.7970  -42.0900 C.2     259 ILE    0.0700
   4093 O         -55.8270  -16.1430  -43.0570 O.2     259 ILE    0.0900
   4094 CB        -52.7120  -16.3680  -41.9140 C.3     259 ILE   -0.0900
   4095 CG1       -51.2690  -15.8450  -42.0030 C.3     259 ILE    0.0900
   4096 CG2       -52.9180  -17.5850  -42.8060 C.3     259 ILE   -0.2700
   4097 CD        -50.7740  -15.5660  -43.4180 C.3     259 ILE    0.0900
   4098 HN        -52.8140  -14.1240  -40.7880 H       259 ILE    0.0900
   4099 HA        -53.5710  -14.9450  -43.3170 H       259 ILE    0.0900
   4100 HB        -52.8620  -16.6590  -40.8510 H       259 ILE   -0.1800
   4101 HG11      -50.5970  -16.5980  -41.5430 H       259 ILE    0.0900
   4102 HG12      -51.2060  -14.9020  -41.4210 H       259 ILE    0.0900
   4103 HG21      -52.9440  -17.2750  -43.8730 H       259 ILE   -0.2700
   4104 HG22      -53.8820  -18.0780  -42.5570 H       259 ILE    0.0900
   4105 HG23      -52.0830  -18.3030  -42.6650 H       259 ILE    0.0900
   4106 HD1       -51.4160  -14.7990  -43.9030 H       259 ILE    0.0900
   4107 HD2       -50.8160  -16.4960  -44.0240 H       259 ILE    0.5100
   4108 HD3       -49.7310  -15.1860  -43.3860 H       259 ILE   -0.5100
   4109 N         -55.5390  -15.8560  -40.8240 N.am    260 ALA   -0.4700
   4110 CA        -56.8320  -16.3790  -40.4660 C.3     260 ALA    0.3100
   4111 C         -57.9250  -15.4740  -40.9850 C.2     260 ALA    0.0700
   4112 O         -58.8870  -15.9620  -41.6120 O.2     260 ALA    0.0900
   4113 CB        -56.9250  -16.5340  -38.9520 C.3     260 ALA   -0.2700
   4114 HN        -54.9700  -15.5420  -40.0680 H       260 ALA    0.0900
   4115 HA        -56.9590  -17.3340  -40.9520 H       260 ALA    0.0900
   4116 HB1       -56.7840  -15.5490  -38.4570 H       260 ALA    0.0900
   4117 HB2       -56.1350  -17.2280  -38.5940 H       260 ALA    0.5100
   4118 HB3       -57.9250  -16.9300  -38.6730 H       260 ALA   -0.5100
   4119 N         -57.8110  -14.1730  -40.7470 N.am    261 PHE   -0.4700
   4120 CA        -58.8250  -13.2460  -41.2340 C.3     261 PHE    0.3100
   4121 C         -59.0510  -13.4740  -42.7150 C.2     261 PHE    0.0700
   4122 O         -60.2030  -13.6400  -43.1560 O.2     261 PHE    0.0900
   4123 CB        -58.3830  -11.7970  -41.0370 C.3     261 PHE   -0.1800
   4124 CG        -59.3660  -10.8020  -41.5620 C.ar    261 PHE    0.0900
   4125 CD1       -60.4030  -10.3450  -40.7600 C.ar    261 PHE    0.0900
   4126 CD2       -59.2920  -10.3630  -42.8800 C.ar    261 PHE    0.0000
   4127 CE1       -61.3600   -9.4590  -41.2710 C.ar    261 PHE   -0.1150
   4128 CE2       -60.2430   -9.4800  -43.4010 C.ar    261 PHE    0.1150
   4129 CZ        -61.2770   -9.0290  -42.5950 C.ar    261 PHE   -0.1150
   4130 HN        -57.0490  -13.7800  -40.2380 H       261 PHE    0.1150
   4131 HA        -59.7390  -13.4350  -40.6910 H       261 PHE   -0.1150
   4132 HB1       -57.4240  -11.6290  -41.5710 H       261 PHE    0.1150
   4133 HB2       -58.2560  -11.5970  -39.9520 H       261 PHE   -0.1150
   4134 HD1       -60.4730  -10.6760  -39.7350 H       261 PHE    0.1150
   4135 HD2       -58.4860  -10.7080  -43.5100 H       261 PHE   -0.1150
   4136 HE1       -62.1620   -9.1080  -40.6380 H       261 PHE    0.1150
   4137 HE2       -60.1710   -9.1510  -44.4270 H       261 PHE    0.5100
   4138 HZ        -62.0160   -8.3490  -42.9920 H       261 PHE   -0.5100
   4139 N         -57.9620  -13.4810  -43.4820 N.am    262 LEU   -0.4700
   4140 CA        -58.0290  -13.6750  -44.9250 C.3     262 LEU    0.3100
   4141 C         -58.7190  -14.9850  -45.2690 C.2     262 LEU    0.0700
   4142 O         -59.6520  -14.9910  -46.0990 O.2     262 LEU    0.0900
   4143 CB        -56.6200  -13.6360  -45.5240 C.3     262 LEU   -0.1800
   4144 CG        -55.9660  -12.2490  -45.5590 C.3     262 LEU    0.0900
   4145 CD1       -54.5100  -12.3830  -45.9190 C.3     262 LEU    0.0900
   4146 CD2       -56.6820  -11.3630  -46.5650 C.3     262 LEU   -0.0900
   4147 HN        -57.0500  -13.3540  -43.1020 H       262 LEU    0.0900
   4148 HA        -58.6400  -12.8880  -45.3440 H       262 LEU   -0.2700
   4149 HB1       -56.6750  -14.0200  -46.5640 H       262 LEU    0.0900
   4150 HB2       -55.9710  -14.3100  -44.9250 H       262 LEU    0.0900
   4151 HG        -56.0610  -11.7670  -44.5620 H       262 LEU    0.0900
   4152 HD11      -54.3600  -12.1500  -46.9950 H       262 LEU   -0.2700
   4153 HD12      -54.1680  -13.4230  -45.7300 H       262 LEU    0.0900
   4154 HD13      -53.9040  -11.6750  -45.3150 H       262 LEU    0.0900
   4155 HD21      -57.6160  -10.9570  -46.1200 H       262 LEU    0.0900
   4156 HD22      -56.9490  -11.9550  -47.4680 H       262 LEU    0.5100
   4157 HD23      -56.0270  -10.5130  -46.8550 H       262 LEU   -0.5100
   4158 N         -58.2870  -16.0830  -44.6480 N.am    263 ILE   -0.4700
   4159 CA        -58.8750  -17.4040  -44.8950 C.3     263 ILE    0.3100
   4160 C         -60.3790  -17.3900  -44.6200 C.2     263 ILE    0.0700
   4161 O         -61.1410  -18.1320  -45.2520 O.2     263 ILE    0.0900
   4162 CB        -58.2530  -18.4610  -43.9750 C.3     263 ILE   -0.0900
   4163 CG1       -56.7720  -18.6330  -44.2810 C.3     263 ILE    0.0900
   4164 CG2       -58.9790  -19.7840  -44.1290 C.3     263 ILE   -0.2700
   4165 CD        -56.1050  -19.6600  -43.3830 C.3     263 ILE    0.0900
   4166 HN        -57.5420  -16.0550  -43.9860 H       263 ILE    0.0900
   4167 HA        -58.6990  -17.6580  -45.9300 H       263 ILE    0.0900
   4168 HB        -58.3240  -18.1210  -42.9190 H       263 ILE   -0.1800
   4169 HG11      -56.2630  -17.6550  -44.1470 H       263 ILE    0.0900
   4170 HG12      -56.6600  -18.9540  -45.3380 H       263 ILE    0.0900
   4171 HG21      -59.0640  -20.0490  -45.2050 H       263 ILE   -0.2700
   4172 HG22      -60.0000  -19.7070  -43.7010 H       263 ILE    0.0900
   4173 HG23      -58.4140  -20.5880  -43.6090 H       263 ILE    0.0900
   4174 HD1       -56.4640  -20.6800  -43.6370 H       263 ILE    0.0900
   4175 HD2       -56.3540  -19.4510  -42.3200 H       263 ILE    0.5100
   4176 HD3       -55.0040  -19.6260  -43.5230 H       263 ILE   -0.5100
   4177 N         -60.8090  -16.5430  -43.6940 N.am    264 CYS   -0.4700
   4178 CA        -62.2000  -16.4740  -43.2930 C.3     264 CYS    0.3100
   4179 C         -63.0230  -15.5260  -44.1320 C.2     264 CYS    0.0700
   4180 O         -64.2440  -15.7130  -44.2210 O.2     264 CYS    0.0900
   4181 CB        -62.2600  -16.0260  -41.8330 C.3     264 CYS   -0.1100
   4182 SG        -63.7700  -16.4220  -40.9520 S.3     264 CYS    0.0900
   4183 HN        -60.1900  -15.9130  -43.2310 H       264 CYS    0.0900
   4184 HA        -62.6420  -17.4530  -43.4110 H       264 CYS   -0.2300
   4185 HB1       -62.1190  -14.9250  -41.8140 H       264 CYS    0.1600
   4186 HB2       -61.4080  -16.4970  -41.3020 H       264 CYS    0.5100
   4187 HG1       -63.5430  -17.7270  -40.9130 H       264 CYS   -0.5100
   4188 N         -62.4080  -14.5280  -44.7630 N.am    265 TRP   -0.4700
   4189 CA        -63.2100  -13.5700  -45.5040 C.3     265 TRP    0.3100
   4190 C         -62.9200  -13.5050  -46.9830 C.2     265 TRP    0.0700
   4191 O         -63.7560  -12.9860  -47.7420 O.2     265 TRP    0.0900
   4192 CB        -63.0500  -12.1870  -44.8780 C.3     265 TRP   -0.1800
   4193 CG        -63.6170  -12.1150  -43.4950 C.ar    265 TRP    0.0900
   4194 CD1       -62.9280  -12.1690  -42.3150 C.ar    265 TRP    0.0900
   4195 CD2       -65.0040  -11.9890  -43.1450 C.ar    265 TRP   -0.0300
   4196 CE2       -65.0790  -11.9700  -41.7290 C.ar    265 TRP   -0.1500
   4197 CE3       -66.1930  -11.8910  -43.8900 C.ar    265 TRP    0.2200
   4198 NE1       -63.7990  -12.0820  -41.2490 N.ar    265 TRP   -0.5100
   4199 CZ2       -66.2930  -11.8560  -41.0470 C.ar    265 TRP    0.3700
   4200 CZ3       -67.3980  -11.7770  -43.2100 C.ar    265 TRP    0.2400
   4201 CH2       -67.4380  -11.7580  -41.8040 C.ar    265 TRP    0.1100
   4202 HN        -61.4210  -14.3960  -44.7570 H       265 TRP   -0.2500
   4203 HA        -64.2420  -13.8880  -45.4680 H       265 TRP    0.1700
   4204 HB1       -63.5720  -11.4400  -45.5130 H       265 TRP   -0.2000
   4205 HB2       -61.9700  -11.9340  -44.8300 H       265 TRP    0.1400
   4206 HD1       -61.8560  -12.2660  -42.2300 H       265 TRP   -0.2700
   4207 HE1       -63.5450  -12.0970  -40.3070 H       265 TRP    0.1600
   4208 HE3       -66.1870  -11.9020  -44.9700 H       265 TRP   -0.1400
   4209 HZ2       -66.3500  -11.8410  -39.9690 H       265 TRP    0.1400
   4210 HZ3       -68.3180  -11.7030  -43.7700 H       265 TRP    0.5100
   4211 HH2       -68.3920  -11.6660  -41.3060 H       265 TRP   -0.5100
   4212 N         -61.7810  -14.0140  -47.4310 N.am    266 LEU   -0.4700
   4213 CA        -61.4820  -13.9480  -48.8560 C.3     266 LEU    0.3100
   4214 C         -62.5530  -14.6950  -49.6580 C.2     266 LEU    0.0700
   4215 O         -62.9960  -14.2170  -50.7220 O.2     266 LEU    0.0900
   4216 CB        -60.0870  -14.5160  -49.1270 C.3     266 LEU   -0.1800
   4217 CG        -58.9810  -13.5500  -49.5860 C.3     266 LEU    0.0900
   4218 CD1       -59.1820  -12.1520  -49.0180 C.3     266 LEU    0.0900
   4219 CD2       -57.6350  -14.1200  -49.1520 C.3     266 LEU   -0.0900
   4220 HN        -61.1030  -14.4460  -46.8410 H       266 LEU    0.0900
   4221 HA        -61.5360  -12.9150  -49.1650 H       266 LEU   -0.2700
   4222 HB1       -60.1930  -15.2930  -49.9120 H       266 LEU    0.0900
   4223 HB2       -59.7390  -14.9940  -48.1880 H       266 LEU    0.0900
   4224 HG        -58.9860  -13.4950  -50.6950 H       266 LEU    0.0900
   4225 HD11      -59.3490  -12.2050  -47.9210 H       266 LEU   -0.2700
   4226 HD12      -60.0680  -11.6750  -49.4890 H       266 LEU    0.0900
   4227 HD13      -58.2780  -11.5330  -49.2090 H       266 LEU    0.0900
   4228 HD21      -57.3940  -15.0270  -49.7480 H       266 LEU    0.0900
   4229 HD22      -57.6710  -14.4020  -48.0780 H       266 LEU    0.5100
   4230 HD23      -56.8340  -13.3660  -49.3140 H       266 LEU   -0.5100
   4231 N         -63.0080  -15.8580  -49.1780 N.am    267 PRO   -0.2900
   4232 CA        -64.0320  -16.4970  -50.0040 C.3     267 PRO    0.0000
   4233 C         -65.3600  -15.7440  -50.0460 C.2     267 PRO    0.0900
   4234 O         -66.0470  -15.7570  -51.0820 O.2     267 PRO    0.0900
   4235 CB        -64.1400  -17.9090  -49.4090 C.3     267 PRO    0.0200
   4236 CG        -63.5740  -17.7730  -48.0300 C.3     267 PRO    0.0900
   4237 CD        -62.4620  -16.7890  -48.1750 C.3     267 PRO   -0.1800
   4238 HA        -63.7490  -16.4670  -51.0440 H       267 PRO    0.0900
   4239 HB1       -63.5530  -18.6380  -50.0090 H       267 PRO    0.0900
   4240 HB2       -65.1980  -18.2450  -49.3720 H       267 PRO   -0.1800
   4241 HG1       -64.3430  -17.3990  -47.3220 H       267 PRO    0.0900
   4242 HG2       -63.1920  -18.7490  -47.6620 H       267 PRO    0.0900
   4243 HD1       -62.2540  -16.2560  -47.2240 H       267 PRO    0.5100
   4244 HD2       -61.5340  -17.2660  -48.5540 H       267 PRO   -0.5100
   4245 N         -65.7280  -15.0790  -48.9530 N.am    268 TYR   -0.4700
   4246 CA        -66.9790  -14.3220  -48.9260 C.3     268 TYR    0.3100
   4247 C         -66.8250  -13.0950  -49.7820 C.2     268 TYR    0.0700
   4248 O         -67.7440  -12.7170  -50.5310 O.2     268 TYR    0.0900
   4249 CB        -67.3240  -13.8690  -47.5050 C.3     268 TYR   -0.1800
   4250 CG        -68.5860  -13.0330  -47.4680 C.ar    268 TYR    0.0900
   4251 CD1       -69.8410  -13.6320  -47.5360 C.ar    268 TYR    0.0900
   4252 CD2       -68.5220  -11.6370  -47.4530 C.ar    268 TYR    0.0000
   4253 CE1       -70.9970  -12.8660  -47.5940 C.ar    268 TYR   -0.1150
   4254 CE2       -69.6790  -10.8630  -47.5180 C.ar    268 TYR    0.1150
   4255 CZ        -70.9090  -11.4850  -47.5880 C.ar    268 TYR   -0.1150
   4256 OH        -72.0550  -10.7330  -47.6620 O.3     268 TYR    0.1150
   4257 HN        -65.1800  -15.0670  -48.1200 H       268 TYR    0.1100
   4258 HA        -67.7600  -14.9580  -49.3140 H       268 TYR   -0.5400
   4259 HB1       -66.4970  -13.2510  -47.0980 H       268 TYR    0.4300
   4260 HB2       -67.4890  -14.7590  -46.8600 H       268 TYR   -0.1150
   4261 HD1       -69.9150  -14.7090  -47.5460 H       268 TYR    0.1150
   4262 HD2       -67.5600  -11.1510  -47.3910 H       268 TYR   -0.1150
   4263 HE1       -71.9640  -13.3470  -47.6420 H       268 TYR    0.1150
   4264 HE2       -69.6140   -9.7860  -47.5140 H       268 TYR    0.5100
   4265 HH        -72.8010  -11.3330  -47.7100 H       268 TYR   -0.5100
   4266 N         -65.6730  -12.4440  -49.6520 N.am    269 ALA   -0.4700
   4267 CA        -65.3950  -11.2460  -50.4180 C.3     269 ALA    0.3100
   4268 C         -65.3830  -11.6180  -51.8820 C.2     269 ALA    0.0700
   4269 O         -65.9450  -10.8950  -52.7190 O.2     269 ALA    0.0900
   4270 CB        -64.0470  -10.6540  -49.9890 C.3     269 ALA   -0.2700
   4271 HN        -64.9560  -12.7480  -49.0290 H       269 ALA    0.0900
   4272 HA        -66.1920  -10.5400  -50.2400 H       269 ALA    0.0900
   4273 HB1       -63.2330  -11.3890  -50.1640 H       269 ALA    0.0900
   4274 HB2       -64.0710  -10.4020  -48.9080 H       269 ALA    0.5100
   4275 HB3       -63.8310   -9.7390  -50.5820 H       269 ALA   -0.5100
   4276 N         -64.7660  -12.7550  -52.1960 N.am    270 GLY   -0.4700
   4277 CA        -64.6930  -13.2010  -53.5730 C.3     270 GLY    0.3100
   4278 C         -66.0320  -13.4520  -54.2370 C.2     270 GLY   -0.0200
   4279 O         -66.2680  -13.0160  -55.3770 O.2     270 GLY    0.0900
   4280 HN        -64.3370  -13.3410  -51.5130 H       270 GLY    0.0900
   4281 HA1       -64.1270  -14.1210  -53.5840 H       270 GLY    0.5100
   4282 HA2       -64.1720  -12.4370  -54.1310 H       270 GLY   -0.5100
   4283 N         -66.9250  -14.1490  -53.5410 N.am    271 VAL   -0.4700
   4284 CA        -68.2210  -14.4600  -54.1090 C.3     271 VAL    0.3100
   4285 C         -69.0650  -13.2270  -54.1900 C.2     271 VAL    0.0700
   4286 O         -69.9750  -13.1700  -55.0240 O.2     271 VAL    0.0900
   4287 CB        -68.9550  -15.5270  -53.2850 C.3     271 VAL   -0.0900
   4288 CG1       -70.2800  -15.8950  -53.9530 C.3     271 VAL    0.0900
   4289 CG2       -68.0680  -16.7580  -53.1500 C.3     271 VAL   -0.2700
   4290 HN        -66.7490  -14.4820  -52.6180 H       271 VAL    0.0900
   4291 HA        -68.0640  -14.8130  -55.1180 H       271 VAL    0.0900
   4292 HB        -69.1530  -15.1350  -52.2640 H       271 VAL    0.0900
   4293 HG11      -70.1150  -16.1240  -55.0280 H       271 VAL   -0.2700
   4294 HG12      -70.9910  -15.0440  -53.8760 H       271 VAL    0.0900
   4295 HG13      -70.7150  -16.7920  -53.4620 H       271 VAL    0.0900
   4296 HG21      -67.7120  -16.8600  -52.1030 H       271 VAL    0.0900
   4297 HG22      -67.1840  -16.6620  -53.8180 H       271 VAL    0.5100
   4298 HG23      -68.6420  -17.6710  -53.4200 H       271 VAL   -0.5100
   4299 N         -68.7820  -12.2340  -53.3490 N.am    272 ALA   -0.4700
   4300 CA        -69.5560  -10.9870  -53.3340 C.3     272 ALA    0.3100
   4301 C         -69.1420  -10.1120  -54.4960 C.2     272 ALA    0.0700
   4302 O         -69.9930   -9.4810  -55.1500 O.2     272 ALA    0.0900
   4303 CB        -69.3400  -10.2500  -52.0130 C.3     272 ALA   -0.2700
   4304 HN        -68.0330  -12.2920  -52.6940 H       272 ALA    0.0900
   4305 HA        -70.5990  -11.2350  -53.4620 H       272 ALA    0.0900
   4306 HB1       -68.2640  -10.0060  -51.8830 H       272 ALA    0.0900
   4307 HB2       -69.6630  -10.8920  -51.1650 H       272 ALA    0.5100
   4308 HB3       -69.9220   -9.3030  -52.0080 H       272 ALA   -0.5100
   4309 N         -67.8410  -10.0700  -54.7740 N.am    273 PHE   -0.4700
   4310 CA        -67.3500   -9.2620  -55.8680 C.3     273 PHE    0.3100
   4311 C         -67.8460   -9.8370  -57.1910 C.2     273 PHE    0.0700
   4312 O         -68.1780   -9.0740  -58.1290 O.2     273 PHE    0.0900
   4313 CB        -65.8210   -9.2090  -55.8570 C.3     273 PHE   -0.1800
   4314 CG        -65.2690   -8.1580  -56.7660 C.ar    273 PHE    0.0900
   4315 CD1       -65.3510   -6.8110  -56.4150 C.ar    273 PHE    0.0900
   4316 CD2       -64.7650   -8.4980  -58.0190 C.ar    273 PHE    0.0000
   4317 CE1       -64.9500   -5.8190  -57.3010 C.ar    273 PHE   -0.1150
   4318 CE2       -64.3620   -7.5130  -58.9070 C.ar    273 PHE    0.1150
   4319 CZ        -64.4560   -6.1710  -58.5470 C.ar    273 PHE   -0.1150
   4320 HN        -67.1630  -10.5820  -54.2540 H       273 PHE    0.1150
   4321 HA        -67.7600   -8.2690  -55.7610 H       273 PHE   -0.1150
   4322 HB1       -65.4140  -10.1880  -56.1930 H       273 PHE    0.1150
   4323 HB2       -65.4660   -8.9800  -54.8290 H       273 PHE   -0.1150
   4324 HD1       -65.7320   -6.5360  -55.4430 H       273 PHE    0.1150
   4325 HD2       -64.6870   -9.5390  -58.3010 H       273 PHE   -0.1150
   4326 HE1       -65.0220   -4.7780  -57.0200 H       273 PHE    0.1150
   4327 HE2       -63.9760   -7.7870  -59.8770 H       273 PHE    0.5100
   4328 HZ        -64.1420   -5.4040  -59.2400 H       273 PHE   -0.5100
   4329 N         -67.9130  -11.1680  -57.2770 N.am    274 TYR   -0.4700
   4330 CA        -68.3910  -11.8380  -58.4850 C.3     274 TYR    0.3100
   4331 C         -69.8220  -11.4220  -58.7360 C.2     274 TYR    0.0700
   4332 O         -70.1240  -10.8120  -59.7710 O.2     274 TYR    0.0900
   4333 CB        -68.3340  -13.3550  -58.3130 C.3     274 TYR   -0.1800
   4334 CG        -68.7740  -14.1160  -59.5410 C.ar    274 TYR    0.0900
   4335 CD1       -67.8910  -14.3520  -60.5920 C.ar    274 TYR    0.0900
   4336 CD2       -70.0790  -14.5950  -59.6560 C.ar    274 TYR    0.0000
   4337 CE1       -68.2980  -15.0490  -61.7320 C.ar    274 TYR   -0.1150
   4338 CE2       -70.4970  -15.2920  -60.7890 C.ar    274 TYR    0.1150
   4339 CZ        -69.6020  -15.5160  -61.8240 C.ar    274 TYR   -0.1150
   4340 OH        -70.0120  -16.2040  -62.9480 O.3     274 TYR    0.1150
   4341 HN        -67.6400  -11.7620  -56.5250 H       274 TYR    0.1100
   4342 HA        -67.7660  -11.5290  -59.3100 H       274 TYR   -0.5400
   4343 HB1       -69.0030  -13.6570  -57.4800 H       274 TYR    0.4300
   4344 HB2       -67.2890  -13.6610  -58.0930 H       274 TYR   -0.1150
   4345 HD1       -66.8750  -13.9900  -60.5240 H       274 TYR    0.1150
   4346 HD2       -70.7790  -14.4230  -58.8520 H       274 TYR   -0.1150
   4347 HE1       -67.6010  -15.2240  -62.5390 H       274 TYR    0.1150
   4348 HE2       -71.5110  -15.6550  -60.8600 H       274 TYR    0.5100
   4349 HH        -70.7970  -16.7080  -62.7180 H       274 TYR   -0.5100
   4350 N         -70.7040  -11.7460  -57.7900 N.am    275 ILE   -0.4700
   4351 CA        -72.1210  -11.4040  -57.8930 C.3     275 ILE    0.3100
   4352 C         -72.2660   -9.9600  -58.3260 C.2     275 ILE    0.0700
   4353 O         -72.9290   -9.6760  -59.3330 O.2     275 ILE    0.0900
   4354 CB        -72.8420  -11.6110  -56.5350 C.3     275 ILE   -0.0900
   4355 CG1       -72.9090  -13.1020  -56.2130 C.3     275 ILE    0.0900
   4356 CG2       -74.2460  -11.0030  -56.5630 C.3     275 ILE   -0.2700
   4357 CD        -73.4660  -13.4020  -54.8380 C.3     275 ILE    0.0900
   4358 HN        -70.4350  -12.2390  -56.9670 H       275 ILE    0.0900
   4359 HA        -72.5620  -12.0340  -58.6500 H       275 ILE    0.0900
   4360 HB        -72.2490  -11.1280  -55.7290 H       275 ILE   -0.1800
   4361 HG11      -71.8840  -13.5240  -56.2780 H       275 ILE    0.0900
   4362 HG12      -73.5510  -13.6000  -56.9710 H       275 ILE    0.0900
   4363 HG21      -74.8550  -11.4830  -57.3600 H       275 ILE   -0.2700
   4364 HG22      -74.1830   -9.9140  -56.7730 H       275 ILE    0.0900
   4365 HG23      -74.7500  -11.1660  -55.5860 H       275 ILE    0.0900
   4366 HD1       -74.5520  -13.1680  -54.8060 H       275 ILE    0.0900
   4367 HD2       -72.9490  -12.7810  -54.0760 H       275 ILE    0.5100
   4368 HD3       -73.3280  -14.4780  -54.6000 H       275 ILE   -0.5100
   4369 N         -71.6410   -9.0470  -57.5870 N.am    276 PHE   -0.4700
   4370 CA        -71.7200   -7.6250  -57.9130 C.3     276 PHE    0.3100
   4371 C         -71.3500   -7.4000  -59.3710 C.2     276 PHE    0.0700
   4372 O         -71.9530   -6.5390  -60.0260 O.2     276 PHE    0.0900
   4373 CB        -70.7790   -6.8150  -57.0010 C.3     276 PHE   -0.1800
   4374 CG        -70.8740   -5.3200  -57.1930 C.ar    276 PHE    0.0900
   4375 CD1       -72.0690   -4.6440  -56.9580 C.ar    276 PHE    0.0900
   4376 CD2       -69.7620   -4.5830  -57.5940 C.ar    276 PHE    0.0000
   4377 CE1       -72.1530   -3.2630  -57.1200 C.ar    276 PHE   -0.1150
   4378 CE2       -69.8380   -3.1920  -57.7570 C.ar    276 PHE    0.1150
   4379 CZ        -71.0360   -2.5360  -57.5200 C.ar    276 PHE   -0.1150
   4380 HN        -71.0970   -9.2900  -56.7880 H       276 PHE    0.1150
   4381 HA        -72.7420   -7.3050  -57.7790 H       276 PHE   -0.1150
   4382 HB1       -69.7280   -7.1050  -57.2100 H       276 PHE    0.1150
   4383 HB2       -71.0290   -7.0250  -55.9390 H       276 PHE   -0.1150
   4384 HD1       -72.9430   -5.1970  -56.6460 H       276 PHE    0.1150
   4385 HD2       -68.8260   -5.0900  -57.7830 H       276 PHE   -0.1150
   4386 HE1       -73.0880   -2.7550  -56.9350 H       276 PHE    0.1150
   4387 HE2       -68.9660   -2.6340  -58.0650 H       276 PHE    0.5100
   4388 HZ        -71.1010   -1.4650  -57.6450 H       276 PHE   -0.5100
   4389 N         -70.3900   -8.1700  -59.8880 N.am    277 THR   -0.4700
   4390 CA        -69.9430   -8.0080  -61.2750 C.3     277 THR    0.3100
   4391 C         -70.6380   -8.9860  -62.2260 C.2     277 THR    0.0700
   4392 O         -70.2260   -9.1200  -63.3890 O.2     277 THR    0.0900
   4393 CB        -68.3950   -8.1710  -61.3940 C.3     277 THR    0.1400
   4394 CG2       -67.6760   -7.0520  -60.6390 C.3     277 THR    0.0900
   4395 OG1       -67.9940   -9.4410  -60.8600 O.3     277 THR   -0.6600
   4396 HN        -69.9390   -8.8840  -59.3590 H       277 THR    0.4300
   4397 HA        -70.2390   -7.0240  -61.6060 H       277 THR   -0.2700
   4398 HB        -68.0930   -8.1170  -62.4620 H       277 THR    0.0900
   4399 HG1       -67.9700   -9.3320  -59.9070 H       277 THR    0.0900
   4400 HG21      -67.9530   -7.0790  -59.5630 H       277 THR    0.0900
   4401 HG22      -67.9690   -6.0660  -61.0560 H       277 THR    0.5100
   4402 HG23      -66.5760   -7.1850  -60.7260 H       277 THR   -0.5100
   4403 N         -71.6740   -9.6730  -61.7550 N.am    278 HSP   -0.4700
   4404 CA        -72.4330  -10.6080  -62.5860 C.3     278 HSP    0.3100
   4405 C         -73.8560  -10.6130  -62.0970 C.2     278 HSP    0.0700
   4406 O         -74.4880  -11.6720  -62.0280 O.2     278 HSP    0.0900
   4407 CB        -71.8610  -12.0190  -62.4900 C.3     278 HSP   -0.0500
   4408 CG        -70.4970  -12.1560  -63.0820 C.ar    278 HSP    0.0900
   4409 CD2       -70.0540  -12.8820  -64.1360 C.ar    278 HSP    0.0900
   4410 ND1       -69.4050  -11.4690  -62.6050 N.ar    278 HSP    0.1900
   4411 CE1       -68.3470  -11.7560  -63.3400 C.ar    278 HSP    0.1300
   4412 NE2       -68.7140  -12.6130  -64.2760 N.ar    278 HSP    0.1900
   4413 HN        -71.9810   -9.5820  -60.8120 H       278 HSP   -0.5100
   4414 HA        -72.3870  -10.2560  -63.6060 H       278 HSP    0.4400
   4415 HB1       -72.5420  -12.7170  -63.0210 H       278 HSP   -0.5100
   4416 HB2       -71.8050  -12.3080  -61.4180 H       278 HSP    0.4400
   4417 HD1       -69.4120  -10.8470  -61.8210 H       278 HSP    0.3200
   4418 HD2       -70.5820  -13.5650  -64.7910 H       278 HSP    0.1800
   4419 HE1       -67.3620  -11.3610  -63.2030 H       278 HSP    0.5100
   4420 HE2       -68.1140  -13.0030  -64.9740 H       278 HSP   -0.5100
   4421 N         -74.3680   -9.4350  -61.7520 N.am    279 GLN   -0.4700
   4422 CA        -75.7190   -9.3110  -61.2410 C.3     279 GLN    0.3100
   4423 C         -76.6640   -9.9130  -62.2370 C.2     279 GLN    0.0700
   4424 O         -76.5600   -9.6240  -63.4240 O.2     279 GLN    0.0900
   4425 CB        -76.0440   -7.8360  -60.9930 C.3     279 GLN   -0.1800
   4426 CG        -74.8110   -7.0480  -60.5740 C.3     279 GLN    0.0900
   4427 CD        -75.1250   -5.7260  -59.8970 C.2     279 GLN    0.0900
   4428 NE2       -75.1640   -4.6550  -60.6900 N.am    279 GLN   -0.1800
   4429 OE1       -75.3290   -5.6630  -58.6730 O.2     279 GLN    0.0900
   4430 HN        -73.8480   -8.5880  -61.8290 H       279 GLN    0.0900
   4431 HA        -75.7870   -9.8740  -60.3210 H       279 GLN    0.5500
   4432 HB1       -76.8110   -7.7630  -60.1920 H       279 GLN   -0.5500
   4433 HB2       -76.4570   -7.3940  -61.9250 H       279 GLN   -0.6200
   4434 HG1       -74.2000   -6.8390  -61.4770 H       279 GLN    0.3200
   4435 HG2       -74.2180   -7.6670  -59.8670 H       279 GLN    0.3000
   4436 HE21      -75.2170   -3.7400  -60.2910 H       279 GLN    0.5100
   4437 HE22      -75.1420   -4.7670  -61.6840 H       279 GLN   -0.5100
   4438 N         -77.5650  -10.7710  -61.7710 N.am    280 GLY   -0.4700
   4439 CA        -78.5140  -11.3960  -62.6710 C.3     280 GLY    0.3100
   4440 C         -78.0300  -12.6470  -63.3850 C.2     280 GLY   -0.0200
   4441 O         -78.7860  -13.2560  -64.1550 O.2     280 GLY    0.0900
   4442 HN        -77.6270  -11.0190  -60.8080 H       280 GLY    0.0900
   4443 HA1       -78.7750  -10.6610  -63.4180 H       280 GLY    0.5100
   4444 HA2       -79.3830  -11.6560  -62.0850 H       280 GLY   -0.5100
   4445 N         -76.7770  -13.0410  -63.1560 N.am    281 SER   -0.4700
   4446 CA        -76.2550  -14.2470  -63.7810 C.3     281 SER    0.3100
   4447 C         -76.8880  -15.4340  -63.0930 C.2     281 SER    0.0700
   4448 O         -77.5270  -15.2630  -62.0520 O.2     281 SER    0.0900
   4449 CB        -74.7300  -14.2950  -63.6790 C.3     281 SER    0.0500
   4450 OG        -74.2860  -14.1110  -62.3490 O.3     281 SER    0.0900
   4451 HN        -76.1550  -12.5390  -62.5600 H       281 SER    0.0900
   4452 HA        -76.5610  -14.2470  -64.8160 H       281 SER   -0.6600
   4453 HB1       -74.2930  -13.4920  -64.3090 H       281 SER    0.4300
   4454 HB2       -74.3680  -15.2840  -64.0360 H       281 SER    0.5100
   4455 HG1       -74.4660  -13.1940  -62.1340 H       281 SER   -0.5100
   4456 N         -76.7110  -16.6330  -63.6380 N.am    282 ASP   -0.4700
   4457 CA        -77.3560  -17.8130  -63.0810 C.3     282 ASP    0.3100
   4458 C         -76.5660  -18.5480  -62.0150 C.2     282 ASP    0.0700
   4459 O         -75.9060  -19.5530  -62.3130 O.2     282 ASP    0.0900
   4460 CB        -77.7100  -18.7750  -64.2100 C.3     282 ASP   -0.2800
   4461 CG        -78.6030  -19.9010  -63.7450 C.2     282 ASP    0.0900
   4462 OD1       -79.4870  -19.6410  -62.8970 O.co2   282 ASP    0.0900
   4463 OD2       -78.4390  -21.0410  -64.2320 O.co2   282 ASP    0.6200
   4464 HN        -76.1350  -16.7770  -64.4410 H       282 ASP   -0.7600
   4465 HA        -78.2450  -17.4990  -62.5550 H       282 ASP   -0.7600
   4466 HB1       -76.7750  -19.2100  -64.6220 H       282 ASP    0.5100
   4467 HB2       -78.2360  -18.2140  -65.0120 H       282 ASP   -0.5100
   4468 N         -76.6340  -18.0720  -60.7750 N.am    283 PHE   -0.4700
   4469 CA        -75.9790  -18.7390  -59.6520 C.3     283 PHE    0.3100
   4470 C         -77.0840  -19.1660  -58.6890 C.2     283 PHE    0.0700
   4471 O         -78.1500  -18.5320  -58.6550 O.2     283 PHE    0.0900
   4472 CB        -74.9820  -17.8080  -58.9450 C.3     283 PHE   -0.1800
   4473 CG        -75.5630  -16.4890  -58.5310 C.ar    283 PHE    0.0900
   4474 CD1       -75.3310  -15.3430  -59.2970 C.ar    283 PHE    0.0900
   4475 CD2       -76.3590  -16.3910  -57.3930 C.ar    283 PHE    0.0000
   4476 CE1       -75.8870  -14.1130  -58.9370 C.ar    283 PHE   -0.1150
   4477 CE2       -76.9250  -15.1630  -57.0180 C.ar    283 PHE    0.1150
   4478 CZ        -76.6880  -14.0200  -57.7930 C.ar    283 PHE   -0.1150
   4479 HN        -77.1350  -17.2380  -60.5570 H       283 PHE    0.1150
   4480 HA        -75.4670  -19.6080  -60.0390 H       283 PHE   -0.1150
   4481 HB1       -74.1350  -17.5920  -59.6300 H       283 PHE    0.1150
   4482 HB2       -74.6100  -18.3050  -58.0230 H       283 PHE   -0.1150
   4483 HD1       -74.7140  -15.4090  -60.1800 H       283 PHE    0.1150
   4484 HD2       -76.5420  -17.2700  -56.7920 H       283 PHE   -0.1150
   4485 HE1       -75.6990  -13.2360  -59.5390 H       283 PHE    0.1150
   4486 HE2       -77.5410  -15.0990  -56.1330 H       283 PHE    0.5100
   4487 HZ        -77.1220  -13.0730  -57.5090 H       283 PHE   -0.5100
   4488 N         -76.8590  -20.2280  -57.9120 N.am    284 GLY   -0.4700
   4489 CA        -77.8970  -20.6880  -56.9980 C.3     284 GLY    0.3100
   4490 C         -77.7250  -20.2920  -55.5440 C.2     284 GLY   -0.0200
   4491 O         -76.8940  -19.4230  -55.2160 O.2     284 GLY    0.0900
   4492 HN        -76.0030  -20.7380  -57.9200 H       284 GLY    0.0900
   4493 HA1       -77.9140  -21.7660  -57.0560 H       284 GLY    0.5100
   4494 HA2       -78.8330  -20.2810  -57.3510 H       284 GLY   -0.5100
   4495 N         -78.5080  -20.9090  -54.6400 N.am    285 PRO   -0.2900
   4496 CA        -78.4640  -20.6400  -53.1930 C.3     285 PRO    0.0000
   4497 C         -77.2030  -21.0320  -52.4380 C.2     285 PRO    0.0900
   4498 O         -76.7150  -20.2430  -51.6280 O.2     285 PRO    0.0900
   4499 CB        -79.7060  -21.3650  -52.6630 C.3     285 PRO    0.0200
   4500 CG        -79.9940  -22.4090  -53.7200 C.3     285 PRO    0.0900
   4501 CD        -79.7160  -21.6760  -54.9920 C.3     285 PRO   -0.1800
   4502 HA        -78.4480  -19.5770  -53.0090 H       285 PRO    0.0900
   4503 HB1       -80.5600  -20.6630  -52.5520 H       285 PRO    0.0900
   4504 HB2       -79.5010  -21.8390  -51.6800 H       285 PRO   -0.1800
   4505 HG1       -79.3280  -23.2900  -53.6080 H       285 PRO    0.0900
   4506 HG2       -81.0510  -22.7490  -53.6740 H       285 PRO    0.0900
   4507 HD1       -79.5030  -22.3700  -55.8320 H       285 PRO    0.5100
   4508 HD2       -80.5450  -20.9910  -55.2650 H       285 PRO   -0.5100
   4509 N         -76.6710  -22.2210  -52.6800 N.am    286 ILE   -0.4700
   4510 CA        -75.4630  -22.6990  -51.9870 C.3     286 ILE    0.3100
   4511 C         -74.2670  -21.7910  -52.2610 C.2     286 ILE    0.0700
   4512 O         -73.3770  -21.6420  -51.3930 O.2     286 ILE    0.0900
   4513 CB        -75.0970  -24.1360  -52.4480 C.3     286 ILE   -0.0900
   4514 CG1       -76.3540  -25.0200  -52.4630 C.3     286 ILE    0.0900
   4515 CG2       -74.0190  -24.7350  -51.5430 C.3     286 ILE   -0.2700
   4516 CD        -76.9610  -25.3010  -51.1210 C.3     286 ILE    0.0900
   4517 HN        -77.0670  -22.8480  -53.3450 H       286 ILE    0.0900
   4518 HA        -75.6590  -22.6860  -50.9250 H       286 ILE    0.0900
   4519 HB        -74.7210  -24.1010  -53.4930 H       286 ILE   -0.1800
   4520 HG11      -76.0870  -25.9900  -52.9310 H       286 ILE    0.0900
   4521 HG12      -77.1200  -24.5160  -53.0880 H       286 ILE    0.0900
   4522 HG21      -74.3080  -24.6190  -50.4770 H       286 ILE   -0.2700
   4523 HG22      -73.0530  -24.2120  -51.7070 H       286 ILE    0.0900
   4524 HG23      -73.9000  -25.8180  -51.7620 H       286 ILE    0.0900
   4525 HD1       -77.4220  -24.3780  -50.7090 H       286 ILE    0.0900
   4526 HD2       -76.1760  -25.6500  -50.4170 H       286 ILE    0.5100
   4527 HD3       -77.7490  -26.0780  -51.2180 H       286 ILE   -0.5100
   4528 N         -74.2440  -21.1800  -53.4450 N.am    287 PHE   -0.4700
   4529 CA        -73.1380  -20.3160  -53.8640 C.3     287 PHE    0.3100
   4530 C         -72.6410  -19.3890  -52.7560 C.2     287 PHE    0.0700
   4531 O         -71.4420  -19.4140  -52.4310 O.2     287 PHE    0.0900
   4532 CB        -73.5550  -19.5010  -55.0950 C.3     287 PHE   -0.1800
   4533 CG        -72.4140  -18.7850  -55.7660 C.ar    287 PHE    0.0900
   4534 CD1       -71.1720  -19.3990  -55.8960 C.ar    287 PHE    0.0900
   4535 CD2       -72.5890  -17.5170  -56.3040 C.ar    287 PHE    0.0000
   4536 CE1       -70.1140  -18.7590  -56.5580 C.ar    287 PHE   -0.1150
   4537 CE2       -71.5380  -16.8600  -56.9710 C.ar    287 PHE    0.1150
   4538 CZ        -70.3010  -17.4820  -57.0970 C.ar    287 PHE   -0.1150
   4539 HN        -74.9850  -21.2840  -54.1030 H       287 PHE    0.1150
   4540 HA        -72.2880  -20.9420  -54.0950 H       287 PHE   -0.1150
   4541 HB1       -74.2930  -18.7290  -54.7890 H       287 PHE    0.1150
   4542 HB2       -74.0050  -20.1810  -55.8490 H       287 PHE   -0.1150
   4543 HD1       -71.0220  -20.3840  -55.4820 H       287 PHE    0.1150
   4544 HD2       -73.5470  -17.0280  -56.2080 H       287 PHE   -0.1150
   4545 HE1       -69.1570  -19.2510  -56.6490 H       287 PHE    0.1150
   4546 HE2       -71.6920  -15.8740  -57.3840 H       287 PHE    0.5100
   4547 HZ        -69.4900  -16.9840  -57.6080 H       287 PHE   -0.5100
   4548 N         -73.5260  -18.5850  -52.1660 N.am    288 MET   -0.4700
   4549 CA        -73.1090  -17.6350  -51.1180 C.3     288 MET    0.3100
   4550 C         -73.2460  -18.2340  -49.7330 C.2     288 MET    0.0700
   4551 O         -72.5220  -17.8360  -48.8070 O.2     288 MET    0.0900
   4552 CB        -73.9340  -16.3370  -51.2320 C.3     288 MET   -0.1800
   4553 CG        -73.5570  -15.2390  -50.2330 C.3     288 MET    0.0900
   4554 SD        -71.7710  -14.9570  -50.0490 S.3     288 MET    0.0900
   4555 CE        -71.5300  -13.4650  -51.0720 C.3     288 MET   -0.1400
   4556 HN        -74.4960  -18.5900  -52.4010 H       288 MET    0.0900
   4557 HA        -72.0580  -17.4280  -51.2490 H       288 MET    0.0900
   4558 HB1       -75.0040  -16.5920  -51.0790 H       288 MET   -0.0900
   4559 HB2       -73.8030  -15.9320  -52.2580 H       288 MET   -0.2200
   4560 HG1       -73.9790  -15.5170  -49.2450 H       288 MET    0.0900
   4561 HG2       -74.0360  -14.2950  -50.5660 H       288 MET    0.0900
   4562 HE1       -72.1380  -12.6140  -50.6950 H       288 MET    0.0900
   4563 HE2       -71.8360  -13.6660  -52.1210 H       288 MET    0.5100
   4564 HE3       -70.4630  -13.1590  -51.0580 H       288 MET   -0.5100
   4565 N         -74.1390  -19.2040  -49.5790 N.am    289 THR   -0.4700
   4566 CA        -74.3650  -19.8350  -48.2820 C.3     289 THR    0.3100
   4567 C         -73.0700  -20.3280  -47.6470 C.2     289 THR    0.0700
   4568 O         -72.7770  -19.9800  -46.4960 O.2     289 THR    0.0900
   4569 CB        -75.3260  -21.0300  -48.4140 C.3     289 THR    0.1400
   4570 CG2       -75.6170  -21.6300  -47.0450 C.3     289 THR    0.0900
   4571 OG1       -76.5470  -20.5970  -49.0290 O.3     289 THR   -0.6600
   4572 HN        -74.6930  -19.5410  -50.3370 H       289 THR    0.4300
   4573 HA        -74.7810  -19.0920  -47.6180 H       289 THR   -0.2700
   4574 HB        -74.8640  -21.8200  -49.0440 H       289 THR    0.0900
   4575 HG1       -76.3690  -20.5570  -49.9710 H       289 THR    0.0900
   4576 HG21      -75.2210  -20.9680  -46.2460 H       289 THR    0.0900
   4577 HG22      -75.1310  -22.6240  -46.9570 H       289 THR    0.5100
   4578 HG23      -76.7150  -21.7360  -46.9040 H       289 THR   -0.5100
   4579 N         -72.2970  -21.1310  -48.3780 N.am    290 ILE   -0.4700
   4580 CA        -71.0590  -21.7010  -47.8460 C.3     290 ILE    0.3100
   4581 C         -70.0620  -20.6430  -47.3730 C.2     290 ILE    0.0700
   4582 O         -69.6350  -20.6770  -46.2040 O.2     290 ILE    0.0900
   4583 CB        -70.3750  -22.5980  -48.8870 C.3     290 ILE   -0.0900
   4584 CG1       -71.3960  -23.5790  -49.4690 C.3     290 ILE    0.0900
   4585 CG2       -69.1980  -23.3350  -48.2360 C.3     290 ILE   -0.2700
   4586 CD        -71.9810  -24.5240  -48.4650 C.3     290 ILE    0.0900
   4587 HN        -72.5260  -21.3770  -49.3160 H       290 ILE    0.0900
   4588 HA        -71.3080  -22.2730  -46.9650 H       290 ILE    0.0900
   4589 HB        -70.0050  -21.9760  -49.7300 H       290 ILE   -0.1800
   4590 HG11      -70.8980  -24.1750  -50.2620 H       290 ILE    0.0900
   4591 HG12      -72.2240  -22.9950  -49.9240 H       290 ILE    0.0900
   4592 HG21      -69.5260  -23.8190  -47.2910 H       290 ILE   -0.2700
   4593 HG22      -68.3840  -22.6170  -48.0020 H       290 ILE    0.0900
   4594 HG23      -68.8170  -24.1210  -48.9230 H       290 ILE    0.0900
   4595 HD1       -72.5030  -23.9560  -47.6660 H       290 ILE    0.0900
   4596 HD2       -71.1730  -25.1290  -48.0010 H       290 ILE    0.5100
   4597 HD3       -72.7140  -25.1960  -48.9600 H       290 ILE   -0.5100
   4598 N         -69.6430  -19.7180  -48.2450 N.am    291 PRO   -0.2900
   4599 CA        -68.6930  -18.7370  -47.7270 C.3     291 PRO    0.0000
   4600 C         -69.2770  -17.8780  -46.6420 C.2     291 PRO    0.0900
   4601 O         -68.5790  -17.5680  -45.6700 O.2     291 PRO    0.0900
   4602 CB        -68.3060  -17.9300  -48.9680 C.3     291 PRO    0.0200
   4603 CG        -69.4720  -18.0910  -49.8720 C.3     291 PRO    0.0900
   4604 CD        -69.8420  -19.5450  -49.6930 C.3     291 PRO   -0.1800
   4605 HA        -67.8700  -19.2330  -47.2380 H       291 PRO    0.0900
   4606 HB1       -67.3810  -18.3320  -49.4340 H       291 PRO    0.0900
   4607 HB2       -68.1430  -16.8600  -48.7140 H       291 PRO   -0.1800
   4608 HG1       -70.3080  -17.4240  -49.5740 H       291 PRO    0.0900
   4609 HG2       -69.1970  -17.8740  -50.9260 H       291 PRO    0.0900
   4610 HD1       -70.9000  -19.7430  -49.9670 H       291 PRO    0.5100
   4611 HD2       -69.1690  -20.2190  -50.2620 H       291 PRO   -0.5100
   4612 N         -70.5480  -17.5100  -46.7830 N.am    292 ALA   -0.4700
   4613 CA        -71.2150  -16.6570  -45.8020 C.3     292 ALA    0.3100
   4614 C         -71.2240  -17.2900  -44.4120 C.2     292 ALA    0.0700
   4615 O         -70.8290  -16.6360  -43.4280 O.2     292 ALA    0.0900
   4616 CB        -72.6360  -16.3580  -46.2540 C.3     292 ALA   -0.2700
   4617 HN        -71.1000  -17.7990  -47.5600 H       292 ALA    0.0900
   4618 HA        -70.6480  -15.7430  -45.7090 H       292 ALA    0.0900
   4619 HB1       -73.2110  -17.3030  -46.3580 H       292 ALA    0.0900
   4620 HB2       -72.6210  -15.8430  -47.2380 H       292 ALA    0.5100
   4621 HB3       -73.1450  -15.7150  -45.5030 H       292 ALA   -0.5100
   4622 N         -71.6510  -18.5420  -44.3040 N.am    293 PHE   -0.4700
   4623 CA        -71.6980  -19.1900  -43.0010 C.3     293 PHE    0.3100
   4624 C         -70.3210  -19.5590  -42.4950 C.2     293 PHE    0.0700
   4625 O         -70.1190  -19.6530  -41.2710 O.2     293 PHE    0.0900
   4626 CB        -72.6080  -20.4280  -43.0430 C.3     293 PHE   -0.1800
   4627 CG        -74.0540  -20.1160  -42.7840 C.ar    293 PHE    0.0900
   4628 CD1       -74.8100  -19.4240  -43.7230 C.ar    293 PHE    0.0900
   4629 CD2       -74.6470  -20.4670  -41.5700 C.ar    293 PHE    0.0000
   4630 CE1       -76.1320  -19.0790  -43.4550 C.ar    293 PHE   -0.1150
   4631 CE2       -75.9640  -20.1280  -41.2960 C.ar    293 PHE    0.1150
   4632 CZ        -76.7090  -19.4310  -42.2390 C.ar    293 PHE   -0.1150
   4633 HN        -71.9490  -19.0820  -45.0880 H       293 PHE    0.1150
   4634 HA        -72.0750  -18.4740  -42.2850 H       293 PHE   -0.1150
   4635 HB1       -72.2800  -21.1510  -42.2640 H       293 PHE    0.1150
   4636 HB2       -72.5450  -20.8960  -44.0480 H       293 PHE   -0.1150
   4637 HD1       -74.3660  -19.1500  -44.6690 H       293 PHE    0.1150
   4638 HD2       -74.0710  -21.0100  -40.8330 H       293 PHE   -0.1150
   4639 HE1       -76.7100  -18.5390  -44.1910 H       293 PHE    0.1150
   4640 HE2       -76.4100  -20.4050  -40.3510 H       293 PHE    0.5100
   4641 HZ        -77.7340  -19.1630  -42.0290 H       293 PHE   -0.5100
   4642 N         -69.3630  -19.7740  -43.3910 N.am    294 PHE   -0.4700
   4643 CA        -68.0340  -20.1240  -42.9300 C.3     294 PHE    0.3100
   4644 C         -67.4100  -18.9040  -42.2950 C.2     294 PHE    0.0700
   4645 O         -66.6980  -19.0080  -41.2860 O.2     294 PHE    0.0900
   4646 CB        -67.1710  -20.6120  -44.0940 C.3     294 PHE   -0.1800
   4647 CG        -65.7090  -20.6700  -43.7690 C.ar    294 PHE    0.0900
   4648 CD1       -65.2400  -21.5070  -42.7620 C.ar    294 PHE    0.0900
   4649 CD2       -64.8030  -19.8370  -44.4250 C.ar    294 PHE    0.0000
   4650 CE1       -63.8870  -21.5140  -42.4050 C.ar    294 PHE   -0.1150
   4651 CE2       -63.4530  -19.8330  -44.0740 C.ar    294 PHE    0.1150
   4652 CZ        -62.9930  -20.6700  -43.0630 C.ar    294 PHE   -0.1150
   4653 HN        -69.5060  -19.7100  -44.3750 H       294 PHE    0.1150
   4654 HA        -68.1310  -20.8980  -42.1840 H       294 PHE   -0.1150
   4655 HB1       -67.2920  -19.9210  -44.9550 H       294 PHE    0.1150
   4656 HB2       -67.4870  -21.6370  -44.3810 H       294 PHE   -0.1150
   4657 HD1       -65.9290  -22.1610  -42.2490 H       294 PHE    0.1150
   4658 HD2       -65.1520  -19.1860  -45.2150 H       294 PHE   -0.1150
   4659 HE1       -63.5370  -22.1700  -41.6220 H       294 PHE    0.1150
   4660 HE2       -62.7640  -19.1790  -44.5880 H       294 PHE    0.5100
   4661 HZ        -61.9480  -20.6670  -42.7880 H       294 PHE   -0.5100
   4662 N         -67.7000  -17.7400  -42.8670 N.am    295 ALA   -0.4700
   4663 CA        -67.1600  -16.4840  -42.3690 C.3     295 ALA    0.3100
   4664 C         -67.6490  -16.2080  -40.9660 C.2     295 ALA    0.0700
   4665 O         -66.9900  -15.4440  -40.2320 O.2     295 ALA    0.0900
   4666 CB        -67.5510  -15.3400  -43.2960 C.3     295 ALA   -0.2700
   4667 HN        -68.2980  -17.6740  -43.6610 H       295 ALA    0.0900
   4668 HA        -66.0840  -16.5770  -42.3160 H       295 ALA    0.0900
   4669 HB1       -68.6580  -15.2570  -43.3530 H       295 ALA    0.0900
   4670 HB2       -67.1560  -15.5290  -44.3180 H       295 ALA    0.5100
   4671 HB3       -67.1430  -14.3820  -42.9090 H       295 ALA   -0.5100
   4672 N         -68.7720  -16.8090  -40.5640 N.am    296 LYS   -0.4700
   4673 CA        -69.2950  -16.5730  -39.2190 C.3     296 LYS    0.3100
   4674 C         -68.3810  -17.1600  -38.1730 C.2     296 LYS    0.0700
   4675 O         -68.6230  -16.9370  -36.9800 O.2     296 LYS    0.0900
   4676 CB        -70.6680  -17.1550  -39.0790 C.3     296 LYS   -0.1800
   4677 CG        -71.5680  -16.4590  -40.0750 C.3     296 LYS    0.0900
   4678 CD        -72.9620  -17.0690  -40.0720 C.3     296 LYS    0.0900
   4679 CE        -74.1210  -16.3400  -40.7730 C.3     296 LYS   -0.1800
   4680 NZ        -74.0330  -14.9820  -41.3660 N.4     296 LYS    0.0900
   4681 HN        -69.2910  -17.4290  -41.1470 H       296 LYS    0.0900
   4682 HA        -69.3210  -15.5060  -39.0530 H       296 LYS   -0.1800
   4683 HB1       -71.0460  -16.9940  -38.0460 H       296 LYS    0.0900
   4684 HB2       -70.6420  -18.2460  -39.2860 H       296 LYS    0.0900
   4685 HG1       -71.1300  -16.5530  -41.0910 H       296 LYS    0.2100
   4686 HG2       -71.6390  -15.3820  -39.8130 H       296 LYS    0.0500
   4687 HD1       -73.2560  -17.1950  -39.0100 H       296 LYS    0.0500
   4688 HD2       -72.8770  -18.0670  -40.5460 H       296 LYS   -0.3000
   4689 HE1       -74.9360  -16.2570  -40.0250 H       296 LYS    0.3300
   4690 HE2       -74.4330  -16.9870  -41.6170 H       296 LYS    0.3300
   4691 HZ1       -74.0790  -15.0530  -42.4020 H       296 LYS    0.3300
   4692 HZ2       -73.1320  -14.5410  -41.0890 H       296 LYS    0.5100
   4693 HZ3       -74.8240  -14.4020  -41.0220 H       296 LYS   -0.5100
   4694 N         -67.3630  -17.9310  -38.5720 N.am    297 THR   -0.4700
   4695 CA        -66.4410  -18.4990  -37.5810 C.3     297 THR    0.3100
   4696 C         -65.5550  -17.3870  -37.0520 C.2     297 THR    0.0700
   4697 O         -64.8380  -17.5690  -36.0430 O.2     297 THR    0.0900
   4698 CB        -65.5370  -19.6000  -38.1720 C.3     297 THR    0.1400
   4699 CG2       -66.3560  -20.8270  -38.5380 C.3     297 THR    0.0900
   4700 OG1       -64.8420  -19.0910  -39.3200 O.3     297 THR   -0.6600
   4701 HN        -67.1880  -18.1480  -39.5290 H       297 THR    0.4300
   4702 HA        -67.0390  -18.9070  -36.7790 H       297 THR   -0.2700
   4703 HB        -64.7930  -19.9250  -37.4140 H       297 THR    0.0900
   4704 HG1       -65.4680  -19.1280  -40.0460 H       297 THR    0.0900
   4705 HG21      -67.1280  -20.5610  -39.2920 H       297 THR    0.0900
   4706 HG22      -66.8660  -21.2250  -37.6340 H       297 THR    0.5100
   4707 HG23      -65.6940  -21.6090  -38.9690 H       297 THR   -0.5100
   4708 N         -65.6020  -16.2360  -37.7280 N.am    298 SER   -0.4700
   4709 CA        -64.8200  -15.0630  -37.3430 C.3     298 SER    0.3100
   4710 C         -65.1320  -14.6700  -35.9050 C.2     298 SER    0.0700
   4711 O         -64.3500  -13.9540  -35.2780 O.2     298 SER    0.0900
   4712 CB        -65.1310  -13.8900  -38.2790 C.3     298 SER    0.0500
   4713 OG        -66.5190  -13.6020  -38.2950 O.3     298 SER    0.0900
   4714 HN        -66.1800  -16.1250  -38.5330 H       298 SER    0.0900
   4715 HA        -63.7740  -15.3240  -37.3980 H       298 SER   -0.6600
   4716 HB1       -64.8090  -14.1440  -39.3110 H       298 SER    0.4300
   4717 HB2       -64.5850  -12.9860  -37.9330 H       298 SER    0.5100
   4718 HG1       -66.8920  -14.1380  -38.9990 H       298 SER   -0.5100
   4719 N         -66.2510  -15.1490  -35.3720 N.am    299 ALA   -0.4700
   4720 CA        -66.6500  -14.8230  -34.0200 C.3     299 ALA    0.3100
   4721 C         -65.8950  -15.6240  -32.9790 C.2     299 ALA    0.0700
   4722 O         -65.9670  -15.2620  -31.7960 O.2     299 ALA    0.0900
   4723 CB        -68.1390  -15.0490  -33.8610 C.3     299 ALA   -0.2700
   4724 HN        -66.8650  -15.7520  -35.8770 H       299 ALA    0.0900
   4725 HA        -66.4010  -13.7900  -33.8330 H       299 ALA    0.0900
   4726 HB1       -68.3880  -16.1110  -34.0670 H       299 ALA    0.0900
   4727 HB2       -68.6960  -14.4070  -34.5770 H       299 ALA    0.5100
   4728 HB3       -68.4480  -14.8060  -32.8220 H       299 ALA   -0.5100
   4729 N         -65.1790  -16.6920  -33.3500 N.am    300 VAL   -0.4700
   4730 CA        -64.4810  -17.4430  -32.3000 C.3     300 VAL    0.3100
   4731 C         -63.0050  -17.7330  -32.5650 C.2     300 VAL    0.0700
   4732 O         -62.2930  -18.0540  -31.6050 O.2     300 VAL    0.0900
   4733 CB        -65.2030  -18.7970  -31.9700 C.3     300 VAL   -0.0900
   4734 CG1       -66.6820  -18.7020  -32.3010 C.3     300 VAL    0.0900
   4735 CG2       -64.5530  -19.9550  -32.7110 C.3     300 VAL   -0.2700
   4736 HN        -65.0900  -17.0070  -34.2910 H       300 VAL    0.0900
   4737 HA        -64.4440  -16.8190  -31.4190 H       300 VAL    0.0900
   4738 HB        -65.0800  -19.0260  -30.8900 H       300 VAL    0.0900
   4739 HG11      -66.8260  -18.6620  -33.4010 H       300 VAL   -0.2700
   4740 HG12      -67.1120  -17.7820  -31.8520 H       300 VAL    0.0900
   4741 HG13      -67.2150  -19.5940  -31.9060 H       300 VAL    0.0900
   4742 HG21      -63.5460  -20.1620  -32.2900 H       300 VAL    0.0900
   4743 HG22      -64.4420  -19.7010  -33.7870 H       300 VAL    0.5100
   4744 HG23      -65.1760  -20.8690  -32.6050 H       300 VAL   -0.5100
   4745 N         -62.5040  -17.6060  -33.7910 N.am    301 TYR   -0.4700
   4746 CA        -61.1000  -17.9720  -34.0320 C.3     301 TYR    0.3100
   4747 C         -60.0820  -17.0510  -33.3940 C.2     301 TYR    0.0700
   4748 O         -59.0520  -17.5520  -32.9350 O.2     301 TYR    0.0900
   4749 CB        -60.8090  -18.1400  -35.5390 C.3     301 TYR   -0.1800
   4750 CG        -60.6210  -16.8690  -36.3240 C.ar    301 TYR    0.0900
   4751 CD1       -59.4210  -16.1510  -36.2590 C.ar    301 TYR    0.0900
   4752 CD2       -61.6510  -16.3610  -37.1140 C.ar    301 TYR    0.0000
   4753 CE1       -59.2620  -14.9460  -36.9620 C.ar    301 TYR   -0.1150
   4754 CE2       -61.4990  -15.1670  -37.8170 C.ar    301 TYR    0.1150
   4755 CZ        -60.3100  -14.4640  -37.7350 C.ar    301 TYR   -0.1150
   4756 OH        -60.1840  -13.2780  -38.4180 O.3     301 TYR    0.1150
   4757 HN        -63.0320  -17.2720  -34.5670 H       301 TYR    0.1100
   4758 HA        -60.9060  -18.8980  -33.5090 H       301 TYR   -0.5400
   4759 HB1       -61.6600  -18.6790  -36.0080 H       301 TYR    0.4300
   4760 HB2       -59.8730  -18.7280  -35.6570 H       301 TYR   -0.1150
   4761 HD1       -58.6060  -16.5280  -35.6580 H       301 TYR    0.1150
   4762 HD2       -62.5830  -16.9030  -37.1820 H       301 TYR   -0.1150
   4763 HE1       -58.3330  -14.3990  -36.9020 H       301 TYR    0.1150
   4764 HE2       -62.3080  -14.7900  -38.4260 H       301 TYR    0.5100
   4765 HH        -59.3090  -12.9260  -38.2430 H       301 TYR   -0.5100
   4766 N         -60.3250  -15.7440  -33.3340 N.am    302 ASN   -0.4700
   4767 CA        -59.3290  -14.8380  -32.7370 C.3     302 ASN    0.3100
   4768 C         -58.9130  -15.2650  -31.3330 C.2     302 ASN    0.0700
   4769 O         -57.7130  -15.4920  -31.1040 O.2     302 ASN    0.0900
   4770 CB        -59.8370  -13.4020  -32.7350 C.3     302 ASN   -0.1800
   4771 CG        -59.7580  -12.7670  -34.1100 C.2     302 ASN    0.0900
   4772 ND2       -60.7680  -12.2040  -34.6150 N.am    302 ASN    0.0900
   4773 OD1       -58.6010  -12.8380  -34.7280 O.2     302 ASN    0.5500
   4774 HN        -61.1650  -15.3300  -33.6780 H       302 ASN   -0.5500
   4775 HA        -58.4200  -14.9130  -33.3150 H       302 ASN   -0.6200
   4776 HB1       -59.2250  -12.8000  -32.0300 H       302 ASN    0.3200
   4777 HB2       -60.8960  -13.3900  -32.3980 H       302 ASN    0.3000
   4778 HD21      -61.6290  -12.1720  -34.1080 H       302 ASN    0.5100
   4779 HD22      -60.7070  -11.7880  -35.5220 H       302 ASN   -0.5100
   4780 N         -59.8590  -15.3910  -30.3820 N.am    303 PRO   -0.2900
   4781 CA        -59.4920  -15.8090  -29.0220 C.3     303 PRO    0.0000
   4782 C         -58.7120  -17.1310  -28.9840 C.2     303 PRO    0.0900
   4783 O         -57.8760  -17.3550  -28.0840 O.2     303 PRO    0.0900
   4784 CB        -60.8480  -15.9240  -28.3230 C.3     303 PRO    0.0200
   4785 CG        -61.6710  -14.9060  -29.0200 C.3     303 PRO    0.0900
   4786 CD        -61.3030  -15.1070  -30.4660 C.3     303 PRO   -0.1800
   4787 HA        -58.8130  -15.0990  -28.5790 H       303 PRO    0.0900
   4788 HB1       -60.7610  -15.6960  -27.2380 H       303 PRO    0.0900
   4789 HB2       -61.2780  -16.9400  -28.4430 H       303 PRO   -0.1800
   4790 HG1       -62.7550  -15.0830  -28.8520 H       303 PRO    0.0900
   4791 HG2       -61.4180  -13.8810  -28.6780 H       303 PRO    0.0900
   4792 HD1       -61.8410  -15.9680  -30.9130 H       303 PRO    0.5100
   4793 HD2       -61.4820  -14.1930  -31.0690 H       303 PRO   -0.5100
   4794 N         -58.9760  -18.0170  -29.9400 N.am    304 VAL   -0.4700
   4795 CA        -58.2780  -19.2920  -29.9620 C.3     304 VAL    0.3100
   4796 C         -56.8110  -19.0570  -30.2980 C.2     304 VAL    0.0700
   4797 O         -55.9280  -19.6930  -29.7150 O.2     304 VAL    0.0900
   4798 CB        -58.9190  -20.2760  -30.9930 C.3     304 VAL   -0.0900
   4799 CG1       -58.3110  -21.6690  -30.8530 C.3     304 VAL    0.0900
   4800 CG2       -60.4240  -20.3490  -30.7730 C.3     304 VAL   -0.2700
   4801 HN        -59.6420  -17.8530  -30.6630 H       304 VAL    0.0900
   4802 HA        -58.3270  -19.7130  -28.9680 H       304 VAL    0.0900
   4803 HB        -58.7410  -19.8980  -32.0220 H       304 VAL    0.0900
   4804 HG11      -58.4890  -22.0620  -29.8290 H       304 VAL   -0.2700
   4805 HG12      -57.2150  -21.6220  -31.0300 H       304 VAL    0.0900
   4806 HG13      -58.7790  -22.3610  -31.5860 H       304 VAL    0.0900
   4807 HG21      -60.8260  -19.3390  -30.5450 H       304 VAL    0.0900
   4808 HG22      -60.6500  -21.0210  -29.9180 H       304 VAL    0.5100
   4809 HG23      -60.9210  -20.7300  -31.6900 H       304 VAL   -0.5100
   4810 N         -56.5390  -18.1400  -31.2250 N.am    305 ILE   -0.4700
   4811 CA        -55.1640  -17.8400  -31.6150 C.3     305 ILE    0.3100
   4812 C         -54.4580  -17.1740  -30.4560 C.2     305 ILE    0.0700
   4813 O         -53.2720  -17.4420  -30.1880 O.2     305 ILE    0.0900
   4814 CB        -55.1180  -16.8940  -32.8390 C.3     305 ILE   -0.0900
   4815 CG1       -55.8300  -17.5450  -34.0270 C.3     305 ILE    0.0900
   4816 CG2       -53.6660  -16.5730  -33.1990 C.3     305 ILE   -0.2700
   4817 CD        -55.8220  -16.7070  -35.2770 C.3     305 ILE    0.0900
   4818 HN        -57.2530  -17.6210  -31.6890 H       305 ILE    0.0900
   4819 HA        -54.6750  -18.7740  -31.8480 H       305 ILE    0.0900
   4820 HB        -55.6570  -15.9530  -32.5990 H       305 ILE   -0.1800
   4821 HG11      -56.8850  -17.7420  -33.7410 H       305 ILE    0.0900
   4822 HG12      -55.3310  -18.5130  -34.2490 H       305 ILE    0.0900
   4823 HG21      -53.1690  -17.4740  -33.6190 H       305 ILE   -0.2700
   4824 HG22      -53.1120  -16.2520  -32.2910 H       305 ILE    0.0900
   4825 HG23      -53.6360  -15.7650  -33.9600 H       305 ILE    0.0900
   4826 HD1       -54.7780  -16.5080  -35.5970 H       305 ILE    0.0900
   4827 HD2       -56.3250  -15.7350  -35.0850 H       305 ILE    0.5100
   4828 HD3       -56.3480  -17.2430  -36.0960 H       305 ILE   -0.5100
   4829 N         -55.1940  -16.3070  -29.7680 N.am    306 TYR   -0.4700
   4830 CA        -54.6880  -15.5610  -28.6260 C.3     306 TYR    0.3100
   4831 C         -54.2180  -16.5280  -27.5550 C.2     306 TYR    0.0700
   4832 O         -53.0310  -16.5450  -27.1960 O.2     306 TYR    0.0900
   4833 CB        -55.8170  -14.6680  -28.0910 C.3     306 TYR   -0.1800
   4834 CG        -55.4360  -13.6600  -27.0210 C.ar    306 TYR    0.0900
   4835 CD1       -54.1680  -13.0620  -26.9960 C.ar    306 TYR    0.0900
   4836 CD2       -56.3890  -13.2270  -26.0920 C.ar    306 TYR    0.0000
   4837 CE1       -53.8660  -12.0560  -26.0750 C.ar    306 TYR   -0.1150
   4838 CE2       -56.0970  -12.2210  -25.1750 C.ar    306 TYR    0.1150
   4839 CZ        -54.8410  -11.6410  -25.1740 C.ar    306 TYR   -0.1150
   4840 OH        -54.5760  -10.6360  -24.2800 O.3     306 TYR    0.1150
   4841 HN        -56.1450  -16.1270  -30.0090 H       306 TYR    0.1100
   4842 HA        -53.8470  -14.9650  -28.9490 H       306 TYR   -0.5400
   4843 HB1       -56.6010  -15.3180  -27.6470 H       306 TYR    0.4300
   4844 HB2       -56.2370  -14.0850  -28.9380 H       306 TYR   -0.1150
   4845 HD1       -53.4130  -13.3840  -27.6980 H       306 TYR    0.1150
   4846 HD2       -57.3680  -13.6810  -26.0860 H       306 TYR   -0.1150
   4847 HE1       -52.8850  -11.6040  -26.0620 H       306 TYR    0.1150
   4848 HE2       -56.8460  -11.8950  -24.4690 H       306 TYR    0.5100
   4849 HH        -55.2990  -10.6000  -23.6500 H       306 TYR   -0.5100
   4850 N         -55.1410  -17.3500  -27.0640 N.am    307 ILE   -0.4700
   4851 CA        -54.8520  -18.3130  -26.0170 C.3     307 ILE    0.3100
   4852 C         -53.7770  -19.3000  -26.4250 C.2     307 ILE    0.0700
   4853 O         -52.9680  -19.7160  -25.5760 O.2     307 ILE    0.0900
   4854 CB        -56.1230  -19.0800  -25.6370 C.3     307 ILE   -0.0900
   4855 CG1       -57.2240  -18.0810  -25.2680 C.3     307 ILE    0.0900
   4856 CG2       -55.8380  -20.0260  -24.4820 C.3     307 ILE   -0.2700
   4857 CD        -58.5720  -18.7130  -25.0260 C.3     307 ILE    0.0900
   4858 HN        -56.0800  -17.3420  -27.3960 H       307 ILE    0.0900
   4859 HA        -54.4670  -17.7760  -25.1640 H       307 ILE    0.0900
   4860 HB        -56.4790  -19.6640  -26.5140 H       307 ILE   -0.1800
   4861 HG11      -57.3230  -17.3460  -26.0940 H       307 ILE    0.0900
   4862 HG12      -56.9170  -17.5460  -24.3450 H       307 ILE    0.0900
   4863 HG21      -55.4880  -19.4520  -23.5970 H       307 ILE   -0.2700
   4864 HG22      -55.0460  -20.7490  -24.7710 H       307 ILE    0.0900
   4865 HG23      -56.7640  -20.5750  -24.2050 H       307 ILE    0.0900
   4866 HD1       -58.5070  -19.4420  -24.1900 H       307 ILE    0.0900
   4867 HD2       -58.9080  -19.2480  -25.9390 H       307 ILE    0.5100
   4868 HD3       -59.3130  -17.9300  -24.7570 H       307 ILE   -0.5100
   4869 N         -53.7380  -19.6840  -27.6960 N.am    308 MET   -0.4700
   4870 CA        -52.7440  -20.6470  -28.1380 C.3     308 MET    0.3100
   4871 C         -51.3960  -20.0010  -28.4350 C.2     308 MET    0.0700
   4872 O         -50.3660  -20.6910  -28.3590 O.2     308 MET    0.0900
   4873 CB        -53.2370  -21.3840  -29.3930 C.3     308 MET   -0.1800
   4874 CG        -54.5900  -22.0710  -29.2410 C.3     308 MET    0.0900
   4875 SD        -54.6790  -23.1980  -27.8330 S.3     308 MET    0.0900
   4876 CE        -53.2780  -24.1250  -28.1480 C.3     308 MET   -0.1400
   4877 HN        -54.3710  -19.3400  -28.3860 H       308 MET    0.0900
   4878 HA        -52.5730  -21.3480  -27.3340 H       308 MET    0.0900
   4879 HB1       -52.4840  -22.1540  -29.6620 H       308 MET   -0.0900
   4880 HB2       -53.3110  -20.6480  -30.2210 H       308 MET   -0.2200
   4881 HG1       -54.7980  -22.6360  -30.1740 H       308 MET    0.0900
   4882 HG2       -55.3670  -21.2860  -29.1290 H       308 MET    0.0900
   4883 HE1       -52.3550  -23.5310  -27.9830 H       308 MET    0.0900
   4884 HE2       -53.2790  -24.4740  -29.2030 H       308 MET    0.5100
   4885 HE3       -53.2430  -25.0080  -27.4750 H       308 MET   -0.5100
   4886 N         -51.3630  -18.7030  -28.7470 N.am    309 MET   -0.4700
   4887 CA        -50.0850  -18.0570  -29.1090 C.3     309 MET    0.3100
   4888 C         -49.5770  -16.9980  -28.1360 C.2     309 MET    0.0700
   4889 O         -48.6690  -16.2400  -28.5020 O.2     309 MET    0.0900
   4890 CB        -50.1960  -17.4480  -30.5100 C.3     309 MET   -0.1800
   4891 CG        -50.4490  -18.4720  -31.6000 C.3     309 MET    0.0900
   4892 SD        -50.2220  -17.7650  -33.2370 S.3     309 MET    0.0900
   4893 CE        -48.4290  -17.6830  -33.2960 C.3     309 MET   -0.1400
   4894 HN        -52.1750  -18.1260  -28.7480 H       309 MET    0.0900
   4895 HA        -49.3070  -18.8050  -29.0810 H       309 MET    0.0900
   4896 HB1       -49.2490  -16.9140  -30.7390 H       309 MET   -0.0900
   4897 HB2       -51.0310  -16.7160  -30.5120 H       309 MET   -0.2200
   4898 HG1       -51.4870  -18.8540  -31.4980 H       309 MET    0.0900
   4899 HG2       -49.7480  -19.3230  -31.4600 H       309 MET    0.0900
   4900 HE1       -47.9740  -18.6920  -33.1860 H       309 MET    0.0900
   4901 HE2       -48.0460  -17.0430  -32.4730 H       309 MET    0.5100
   4902 HE3       -48.0960  -17.2620  -34.2680 H       309 MET   -0.5100
   4903 N         -50.1190  -16.9280  -26.9260 N.am    310 ASN   -0.4700
   4904 CA        -49.6540  -15.9370  -25.9640 C.3     310 ASN    0.3100
   4905 C         -49.5200  -16.6010  -24.6080 C.2     310 ASN    0.0700
   4906 O         -50.5000  -16.7080  -23.8460 O.2     310 ASN    0.0900
   4907 CB        -50.6350  -14.7600  -25.9010 C.3     310 ASN   -0.1800
   4908 CG        -50.1190  -13.6080  -25.0540 C.2     310 ASN    0.0900
   4909 ND2       -49.5750  -12.5930  -25.7190 N.am    310 ASN    0.0900
   4910 OD1       -50.2020  -13.6270  -23.8130 O.2     310 ASN    0.5500
   4911 HN        -50.8510  -17.5350  -26.6270 H       310 ASN   -0.5500
   4912 HA        -48.6770  -15.5970  -26.2730 H       310 ASN   -0.6200
   4913 HB1       -51.5950  -15.1130  -25.4670 H       310 ASN    0.3200
   4914 HB2       -50.8160  -14.3860  -26.9310 H       310 ASN    0.3000
   4915 HD21      -49.2160  -11.8040  -25.2200 H       310 ASN    0.5100
   4916 HD22      -49.5250  -12.6190  -26.7180 H       310 ASN   -0.5100
   4917 N         -48.3060  -17.0540  -24.3060 N.am    311 LYS   -0.4700
   4918 CA        -48.0220  -17.7360  -23.0490 C.3     311 LYS    0.3100
   4919 C         -48.6450  -17.0090  -21.8680 C.2     311 LYS    0.0700
   4920 O         -49.3650  -17.6320  -21.0680 O.2     311 LYS    0.0900
   4921 CB        -46.5070  -17.8350  -22.8570 C.3     311 LYS   -0.1800
   4922 CG        -46.0650  -18.5730  -21.6020 C.3     311 LYS    0.0900
   4923 CD        -46.3900  -20.0560  -21.7030 C.3     311 LYS    0.0900
   4924 CE        -45.9080  -20.8370  -20.4850 C.3     311 LYS   -0.1800
   4925 NZ        -46.2050  -22.2880  -20.6760 N.4     311 LYS    0.0900
   4926 HN        -47.5350  -16.9490  -24.9280 H       311 LYS    0.0900
   4927 HA        -48.4650  -18.7200  -23.0870 H       311 LYS   -0.1800
   4928 HB1       -46.0940  -16.8050  -22.8170 H       311 LYS    0.0900
   4929 HB2       -46.0780  -18.3600  -23.7380 H       311 LYS    0.0900
   4930 HG1       -46.5880  -18.1430  -20.7210 H       311 LYS    0.2100
   4931 HG2       -44.9700  -18.4460  -21.4680 H       311 LYS    0.0500
   4932 HD1       -45.9030  -20.4710  -22.6110 H       311 LYS    0.0500
   4933 HD2       -47.4890  -20.1790  -21.7970 H       311 LYS   -0.3000
   4934 HE1       -46.4360  -20.4900  -19.5710 H       311 LYS    0.3300
   4935 HE2       -44.8110  -20.7180  -20.3600 H       311 LYS    0.3300
   4936 HZ1       -46.1800  -22.5170  -21.6900 H       311 LYS    0.3300
   4937 HZ2       -47.1490  -22.5010  -20.2950 H       311 LYS    0.5100
   4938 HZ3       -45.4920  -22.8570  -20.1750 H       311 LYS   -0.5100
   4939 N         -48.4060  -15.7030  -21.7630 N.am    312 GLN   -0.4700
   4940 CA        -48.9140  -14.9240  -20.6430 C.3     312 GLN    0.3100
   4941 C         -50.4100  -15.0270  -20.4870 C.2     312 GLN    0.0700
   4942 O         -50.8800  -15.4740  -19.4370 O.2     312 GLN    0.0900
   4943 CB        -48.5190  -13.4530  -20.7780 C.3     312 GLN   -0.1800
   4944 CG        -48.8870  -12.6180  -19.5460 C.3     312 GLN    0.0900
   4945 CD        -48.5000  -11.1500  -19.6700 C.2     312 GLN    0.0900
   4946 NE2       -49.0140  -10.4280  -20.5650 N.am    312 GLN   -0.1800
   4947 OE1       -47.6220  -10.6940  -18.8060 O.2     312 GLN    0.0900
   4948 HN        -47.8730  -15.2040  -22.4410 H       312 GLN    0.0900
   4949 HA        -48.5020  -15.3390  -19.7350 H       312 GLN    0.5500
   4950 HB1       -49.0350  -13.0260  -21.6650 H       312 GLN   -0.5500
   4951 HB2       -47.4220  -13.3900  -20.9360 H       312 GLN   -0.6200
   4952 HG1       -48.3690  -13.0410  -18.6590 H       312 GLN    0.3200
   4953 HG2       -49.9860  -12.6770  -19.3900 H       312 GLN    0.3000
   4954 HE21      -48.7540   -9.4650  -20.6390 H       312 GLN    0.5100
   4955 HE22      -49.6810  -10.8160  -21.2000 H       312 GLN   -0.5100
   4956 N         -51.1680  -14.6200  -21.5000 N.am    313 PHE   -0.4700
   4957 CA        -52.6190  -14.6610  -21.4070 C.3     313 PHE    0.3100
   4958 C         -53.1270  -16.0540  -21.0720 C.2     313 PHE    0.0700
   4959 O         -54.0740  -16.1930  -20.2700 O.2     313 PHE    0.0900
   4960 CB        -53.2600  -14.1890  -22.7100 C.3     313 PHE   -0.1800
   4961 CG        -54.7430  -14.0440  -22.6130 C.ar    313 PHE    0.0900
   4962 CD1       -55.3020  -12.9820  -21.9090 C.ar    313 PHE    0.0900
   4963 CD2       -55.5880  -15.0030  -23.1730 C.ar    313 PHE    0.0000
   4964 CE1       -56.6860  -12.8740  -21.7560 C.ar    313 PHE   -0.1150
   4965 CE2       -56.9680  -14.9070  -23.0290 C.ar    313 PHE    0.1150
   4966 CZ        -57.5190  -13.8390  -22.3160 C.ar    313 PHE   -0.1150
   4967 HN        -50.7860  -14.2770  -22.3550 H       313 PHE    0.1150
   4968 HA        -52.9190  -14.0220  -20.5900 H       313 PHE   -0.1150
   4969 HB1       -53.0490  -14.9260  -23.5120 H       313 PHE    0.1150
   4970 HB2       -52.8470  -13.1950  -22.9850 H       313 PHE   -0.1150
   4971 HD1       -54.6580  -12.2310  -21.4750 H       313 PHE    0.1150
   4972 HD2       -55.1650  -15.8280  -23.7270 H       313 PHE   -0.1150
   4973 HE1       -57.1080  -12.0460  -21.2060 H       313 PHE    0.1150
   4974 HE2       -57.6120  -15.6570  -23.4660 H       313 PHE    0.5100
   4975 HZ        -58.5900  -13.7610  -22.2010 H       313 PHE   -0.5100
   4976 N         -52.5280  -17.0850  -21.6620 N.am    314 ARG   -0.4700
   4977 CA        -52.9600  -18.4600  -21.3920 C.3     314 ARG    0.3100
   4978 C         -52.7670  -18.8110  -19.9320 C.2     314 ARG    0.0700
   4979 O         -53.6310  -19.4730  -19.3250 O.2     314 ARG    0.0900
   4980 CB        -52.1870  -19.4490  -22.2680 C.3     314 ARG   -0.1800
   4981 CG        -52.5920  -20.8970  -22.0640 C.3     314 ARG    0.0900
   4982 CD        -52.0050  -21.7810  -23.1490 C.3     314 ARG    0.0900
   4983 NE        -50.5410  -21.8560  -23.1200 N.pl3   314 ARG   -0.1800
   4984 CZ        -49.7610  -21.5090  -24.1380 C.cat   314 ARG    0.0900
   4985 NH1       -50.2920  -21.0530  -25.2650 N.pl3   314 ARG    0.0900
   4986 NH2       -48.4440  -21.6360  -24.0350 N.pl3   314 ARG    0.2000
   4987 HN        -51.7720  -16.9720  -22.3020 H       314 ARG    0.0900
   4988 HA        -54.0190  -18.5240  -21.5970 H       314 ARG    0.0900
   4989 HB1       -51.1050  -19.3500  -22.0400 H       314 ARG   -0.7000
   4990 HB2       -52.3560  -19.1830  -23.3330 H       314 ARG    0.4400
   4991 HG1       -53.7000  -20.9740  -22.0880 H       314 ARG    0.6400
   4992 HG2       -52.2290  -21.2430  -21.0730 H       314 ARG   -0.8000
   4993 HD1       -52.2930  -21.3810  -24.1450 H       314 ARG    0.4600
   4994 HD2       -52.3890  -22.8170  -23.0270 H       314 ARG    0.4600
   4995 HE        -50.1050  -22.1860  -22.2840 H       314 ARG   -0.8000
   4996 HH11      -51.2660  -20.8270  -25.3030 H       314 ARG    0.4600
   4997 HH12      -49.7190  -20.9360  -26.0770 H       314 ARG    0.4600
   4998 HH21      -48.0400  -21.9920  -23.1920 H       314 ARG    0.5100
   4999 HH22      -47.8550  -21.3760  -24.8010 H       314 ARG   -0.5100
   5000 N         -51.6430  -18.3870  -19.3580 N.am    315 ASN   -0.4700
   5001 CA        -51.3660  -18.6670  -17.9630 C.3     315 ASN    0.3100
   5002 C         -52.3310  -17.9170  -17.0830 C.2     315 ASN    0.0700
   5003 O         -52.7320  -18.4280  -16.0300 O.2     315 ASN    0.0900
   5004 CB        -49.9280  -18.2790  -17.6230 C.3     315 ASN   -0.1800
   5005 CG        -48.9330  -19.3660  -17.9820 C.2     315 ASN    0.0900
   5006 ND2       -48.9830  -20.4740  -17.3920 N.am    315 ASN    0.0900
   5007 OD1       -48.0450  -19.0970  -18.9210 O.2     315 ASN    0.5500
   5008 HN        -50.9520  -17.8660  -19.8530 H       315 ASN   -0.5500
   5009 HA        -51.5220  -19.7220  -17.7940 H       315 ASN   -0.6200
   5010 HB1       -49.8560  -18.0790  -16.5330 H       315 ASN    0.3200
   5011 HB2       -49.6610  -17.3560  -18.1810 H       315 ASN    0.3000
   5012 HD21      -49.6760  -20.6360  -16.6900 H       315 ASN    0.5100
   5013 HD22      -48.3290  -21.1950  -17.6260 H       315 ASN   -0.5100
   5014 N         -52.7250  -16.7190  -17.4970 N.am    316 CYS   -0.4700
   5015 CA        -53.6580  -15.9260  -16.7020 C.3     316 CYS    0.3100
   5016 C         -55.0330  -16.5600  -16.7330 C.2     316 CYS    0.0700
   5017 O         -55.7600  -16.5340  -15.7210 O.2     316 CYS    0.0900
   5018 CB        -53.7040  -14.4770  -17.2150 C.3     316 CYS   -0.1100
   5019 SG        -52.2980  -13.4420  -16.6380 S.3     316 CYS    0.0900
   5020 HN        -52.4090  -16.3130  -18.3520 H       316 CYS    0.0900
   5021 HA        -53.3280  -15.9510  -15.6740 H       316 CYS   -0.2300
   5022 HB1       -54.6560  -14.0180  -16.8750 H       316 CYS    0.1600
   5023 HB2       -53.7050  -14.5020  -18.3250 H       316 CYS    0.5100
   5024 HG1       -51.3880  -14.0630  -17.3740 H       316 CYS   -0.5100
   5025 N         -55.3930  -17.1450  -17.8750 N.am    317 MET   -0.4700
   5026 CA        -56.6900  -17.8020  -18.0310 C.3     317 MET    0.3100
   5027 C         -56.7440  -19.0210  -17.1330 C.2     317 MET    0.0700
   5028 O         -57.7770  -19.2820  -16.4970 O.2     317 MET    0.0900
   5029 CB        -56.8870  -18.2170  -19.4870 C.3     317 MET   -0.1800
   5030 CG        -58.2410  -18.8170  -19.8010 C.3     317 MET    0.0900
   5031 SD        -58.2620  -19.4260  -21.4940 S.3     317 MET    0.0900
   5032 CE        -57.2560  -20.9550  -21.3000 C.3     317 MET   -0.1400
   5033 HN        -54.7960  -17.1610  -18.6730 H       317 MET    0.0900
   5034 HA        -57.4600  -17.1080  -17.7280 H       317 MET    0.0900
   5035 HB1       -56.1080  -18.9650  -19.7420 H       317 MET   -0.0900
   5036 HB2       -56.7480  -17.3190  -20.1250 H       317 MET   -0.2200
   5037 HG1       -59.0240  -18.0430  -19.6630 H       317 MET    0.0900
   5038 HG2       -58.4450  -19.6490  -19.0940 H       317 MET    0.0900
   5039 HE1       -57.6200  -21.5730  -20.4510 H       317 MET    0.0900
   5040 HE2       -56.1940  -20.6930  -21.1010 H       317 MET    0.5100
   5041 HE3       -57.3110  -21.5710  -22.2220 H       317 MET   -0.5100
   5042 N         -55.6420  -19.7680  -17.0720 N.am    318 VAL   -0.4700
   5043 CA        -55.5720  -20.9580  -16.2220 C.3     318 VAL    0.3100
   5044 C         -55.7080  -20.5300  -14.7790 C.2     318 VAL    0.0700
   5045 O         -56.4820  -21.1290  -14.0140 O.2     318 VAL    0.0900
   5046 CB        -54.2340  -21.7050  -16.3930 C.3     318 VAL   -0.0900
   5047 CG1       -54.1540  -22.8670  -15.4200 C.3     318 VAL    0.0900
   5048 CG2       -54.1060  -22.2050  -17.8160 C.3     318 VAL   -0.2700
   5049 HN        -54.8220  -19.5520  -17.5980 H       318 VAL    0.0900
   5050 HA        -56.3940  -21.6040  -16.4930 H       318 VAL    0.0900
   5051 HB        -53.3930  -21.0040  -16.2030 H       318 VAL    0.0900
   5052 HG11      -55.0770  -23.4820  -15.4810 H       318 VAL   -0.2700
   5053 HG12      -54.0510  -22.4840  -14.3810 H       318 VAL    0.0900
   5054 HG13      -53.2830  -23.5110  -15.6700 H       318 VAL    0.0900
   5055 HG21      -54.4880  -21.4410  -18.5260 H       318 VAL    0.0900
   5056 HG22      -54.7000  -23.1360  -17.9440 H       318 VAL    0.5100
   5057 HG23      -53.0390  -22.4060  -18.0520 H       318 VAL   -0.5100
   5058 N         -54.9710  -19.4910  -14.3970 N.am    319 THR   -0.4700
   5059 CA        -55.0370  -18.9970  -13.0420 C.3     319 THR    0.3100
   5060 C         -56.4590  -18.6150  -12.7040 C.2     319 THR    0.0700
   5061 O         -56.9040  -18.8580  -11.5820 O.2     319 THR    0.0900
   5062 CB        -54.1300  -17.7830  -12.8630 C.3     319 THR    0.1400
   5063 CG2       -54.3350  -17.1630  -11.4940 C.3     319 THR    0.0900
   5064 OG1       -52.7670  -18.1940  -13.0050 O.3     319 THR   -0.6600
   5065 HN        -54.3520  -19.0150  -15.0170 H       319 THR    0.4300
   5066 HA        -54.7310  -19.7940  -12.3810 H       319 THR   -0.2700
   5067 HB        -54.3630  -17.0170  -13.6330 H       319 THR    0.0900
   5068 HG1       -52.2500  -17.3860  -13.0440 H       319 THR    0.0900
   5069 HG21      -53.9290  -17.8340  -10.7060 H       319 THR    0.0900
   5070 HG22      -55.4190  -17.0100  -11.3060 H       319 THR    0.5100
   5071 HG23      -53.8030  -16.1890  -11.4380 H       319 THR   -0.5100
   5072 N         -57.1800  -18.0280  -13.6560 N.am    320 THR   -0.4700
   5073 CA        -58.5590  -17.6310  -13.4110 C.3     320 THR    0.3100
   5074 C         -59.4600  -18.8510  -13.2820 C.2     320 THR    0.0700
   5075 O         -60.2520  -18.9310  -12.3320 O.2     320 THR    0.0900
   5076 CB        -59.0850  -16.7170  -14.5360 C.3     320 THR    0.1400
   5077 CG2       -60.5870  -16.4980  -14.4020 C.3     320 THR    0.0900
   5078 OG1       -58.4270  -15.4500  -14.4660 O.3     320 THR   -0.6600
   5079 HN        -56.8150  -17.8370  -14.5640 H       320 THR    0.4300
   5080 HA        -58.5930  -17.1140  -12.4640 H       320 THR   -0.2700
   5081 HB        -58.8800  -17.1780  -15.5250 H       320 THR    0.0900
   5082 HG1       -57.4900  -15.6300  -14.5750 H       320 THR    0.0900
   5083 HG21      -60.8370  -16.1910  -13.3640 H       320 THR    0.0900
   5084 HG22      -61.1290  -17.4390  -14.6330 H       320 THR    0.5100
   5085 HG23      -60.9170  -15.6970  -15.0970 H       320 THR   -0.5100
   5086 N         -59.3510  -19.8030  -14.2080 N.am    321 LEU   -0.4700
   5087 CA        -60.1950  -20.9960  -14.1680 C.3     321 LEU    0.3100
   5088 C         -59.9030  -21.8500  -12.9540 C.2     321 LEU    0.0700
   5089 O         -60.8410  -22.3970  -12.3550 O.2     321 LEU    0.0900
   5090 CB        -60.0130  -21.8280  -15.4380 C.3     321 LEU   -0.1800
   5091 CG        -60.5790  -21.2420  -16.7320 C.3     321 LEU    0.0900
   5092 CD1       -60.3020  -22.1860  -17.8880 C.3     321 LEU    0.0900
   5093 CD2       -62.0680  -21.0170  -16.5750 C.3     321 LEU   -0.0900
   5094 HN        -58.6980  -19.7470  -14.9580 H       321 LEU    0.0900
   5095 HA        -61.2220  -20.6760  -14.0750 H       321 LEU   -0.2700
   5096 HB1       -60.4990  -22.8110  -15.2700 H       321 LEU    0.0900
   5097 HB2       -58.9230  -21.9850  -15.5860 H       321 LEU    0.0900
   5098 HG        -60.1050  -20.2570  -16.9320 H       321 LEU    0.0900
   5099 HD11      -60.7770  -23.1720  -17.6990 H       321 LEU   -0.2700
   5100 HD12      -59.2060  -22.3360  -18.0000 H       321 LEU    0.0900
   5101 HD13      -60.7190  -21.7650  -18.8280 H       321 LEU    0.0900
   5102 HD21      -62.2560  -20.1820  -15.8670 H       321 LEU    0.0900
   5103 HD22      -62.5500  -21.9360  -16.1750 H       321 LEU    0.5100
   5104 HD23      -62.5170  -20.7580  -17.5570 H       321 LEU   -0.5100
   5105 N         -58.6330  -21.9890  -12.5800 N.am    322 CYS   -0.4700
   5106 CA        -58.2800  -22.8000  -11.4190 C.3     322 CYS    0.3100
   5107 C         -58.5450  -22.0130  -10.1590 C.2     322 CYS    0.0700
   5108 O         -57.8160  -22.1580   -9.1640 O.2     322 CYS    0.0900
   5109 CB        -56.8180  -23.2450  -11.4520 C.3     322 CYS   -0.1100
   5110 SG        -56.3800  -24.1900  -12.9290 S.3     322 CYS    0.0900
   5111 HN        -57.8790  -21.5530  -13.0670 H       322 CYS    0.0900
   5112 HA        -58.9280  -23.6650  -11.4140 H       322 CYS   -0.2300
   5113 HB1       -56.6240  -23.8660  -10.5520 H       322 CYS    0.1600
   5114 HB2       -56.1780  -22.3400  -11.3960 H       322 CYS    0.5100
   5115 HG1       -56.2450  -23.1290  -13.7100 H       322 CYS   -0.5100
   5116 N         -59.5890  -21.1820  -10.1930 N.am    323 CYS   -0.4700
   5117 CA        -59.9750  -20.3560   -9.0520 C.3     323 CYS    0.3100
   5118 C         -58.7370  -19.7080   -8.4690 C.2     323 CYS    0.0700
   5119 O         -57.8170  -19.3850   -9.2270 O.2     323 CYS    0.0900
   5120 CB        -60.6970  -21.1950   -7.9990 C.3     323 CYS   -0.1100
   5121 SG        -62.2070  -21.9620   -8.6380 S.3     323 CYS    0.0900
   5122 HN        -60.1550  -21.0860  -11.0070 H       323 CYS    0.0900
   5123 HA        -60.6210  -19.5700   -9.4120 H       323 CYS   -0.2300
   5124 HB1       -60.9510  -20.5400   -7.1390 H       323 CYS    0.1600
   5125 HB2       -60.0040  -21.9850   -7.6420 H       323 CYS    0.5100
   5126 HG1       -61.5920  -22.6520   -9.5880 H       323 CYS   -0.5100
   5127 N         -58.7050  -19.5220   -7.1490 N.am    324 GLY   -0.4700
   5128 CA        -57.5640  -18.9080   -6.4880 C.3     324 GLY    0.3100
   5129 C         -56.3470  -18.6290   -7.3560 C.2     324 GLY   -0.0200
   5130 O         -55.9800  -17.4600   -7.5700 O.2     324 GLY    0.0900
   5131 HN        -59.4610  -19.7930   -6.5570 H       324 GLY    0.0900
   5132 HA1       -57.2640  -19.5750   -5.6940 H       324 GLY    0.5100
   5133 HA2       -57.9050  -17.9700   -6.0770 H       324 GLY   -0.5100
   5134 N         -55.7210  -19.6920   -7.8590 N.am    325 LYS   -0.4700
   5135 CA        -54.5440  -19.5640   -8.7130 C.3     325 LYS    0.3100
   5136 C         -54.0500  -20.9480   -9.0920 C.2     325 LYS    0.0700
   5137 O         -54.8410  -21.7730   -9.5600 O.2     325 LYS    0.0900
   5138 CB        -53.4470  -18.7910   -7.9700 C.3     325 LYS   -0.1800
   5139 CG        -52.1520  -18.5990   -8.7450 C.3     325 LYS    0.0900
   5140 CD        -51.0490  -18.0970   -7.8320 C.3     325 LYS    0.0900
   5141 CE        -49.6740  -18.3510   -8.4280 C.3     325 LYS   -0.1800
   5142 NZ        -49.5270  -17.7300   -9.7660 N.4     325 LYS    0.0900
   5143 HN        -56.0280  -20.6230   -7.6770 H       325 LYS    0.0900
   5144 HA        -54.8330  -19.0400   -9.6120 H       325 LYS   -0.1800
   5145 HB1       -53.2110  -19.3390   -7.0330 H       325 LYS    0.0900
   5146 HB2       -53.8460  -17.7880   -7.7100 H       325 LYS    0.0900
   5147 HG1       -52.3160  -17.8640   -9.5610 H       325 LYS    0.2100
   5148 HG2       -51.8440  -19.5690   -9.1920 H       325 LYS    0.0500
   5149 HD1       -51.1230  -18.6140   -6.8530 H       325 LYS    0.0500
   5150 HD2       -51.1790  -17.0050   -7.6720 H       325 LYS   -0.3000
   5151 HE1       -49.5130  -19.4450   -8.5440 H       325 LYS    0.3300
   5152 HE2       -48.8930  -17.9180   -7.7670 H       325 LYS    0.3300
   5153 HZ1       -49.6620  -16.7020   -9.6880 H       325 LYS    0.3300
   5154 HZ2       -50.2400  -18.1250  -10.4120 H       325 LYS    0.5100
   5155 HZ3       -48.5760  -17.9270  -10.1370 H       325 LYS   -0.5100
   5156 N         -52.7610  -21.2100   -8.8880 N.am    326 ASN   -0.4700
   5157 CA        -52.1300  -22.4880   -9.1950 C.3     326 ASN    0.3100
   5158 C         -51.9530  -22.6660  -10.6970 C.2     326 ASN    0.0700
   5159 O         -52.7080  -23.4260  -11.3270 O.2     326 ASN    0.0900
   5160 CB        -52.9670  -23.6390   -8.6250 C.3     326 ASN   -0.1800
   5161 CG        -52.2480  -24.9740   -8.6930 C.2     326 ASN    0.0900
   5162 ND2       -52.1230  -25.6360   -7.5450 N.am    326 ASN    0.0900
   5163 OD1       -51.8060  -25.4070   -9.7650 O.2     326 ASN    0.5500
   5164 HN        -52.1520  -20.5220   -8.5040 H       326 ASN   -0.5500
   5165 HA        -51.1410  -22.4900   -8.7600 H       326 ASN   -0.6200
   5166 HB1       -53.9140  -23.7180   -9.2020 H       326 ASN    0.3200
   5167 HB2       -53.2060  -23.4210   -7.5630 H       326 ASN    0.3000
   5168 HD21      -51.6590  -26.5220   -7.5260 H       326 ASN    0.5100
   5169 HD22      -52.4930  -25.2480   -6.7010 H       326 ASN   -0.5100
   5170 N         -50.9670  -21.9710  -11.2990 N.am    327 PRO   -0.2900
   5171 CA        -50.6830  -22.0550  -12.7360 C.3     327 PRO    0.0000
   5172 C         -49.8550  -23.2870  -13.0710 C.2     327 PRO    0.0900
   5173 O         -49.4690  -23.4850  -14.2370 O.2     327 PRO    0.0900
   5174 CB        -49.9300  -20.7590  -13.0070 C.3     327 PRO    0.0200
   5175 CG        -49.1310  -20.6040  -11.7590 C.3     327 PRO    0.0900
   5176 CD        -50.1430  -20.9230  -10.6710 C.3     327 PRO   -0.1800
   5177 HA        -51.5970  -22.1720  -13.2960 H       327 PRO    0.0900
   5178 HB1       -50.6260  -19.9050  -13.1530 H       327 PRO    0.0900
   5179 HB2       -49.2760  -20.8460  -13.8990 H       327 PRO   -0.1800
   5180 HG1       -48.2770  -21.3150  -11.7360 H       327 PRO    0.0900
   5181 HG2       -48.7400  -19.5690  -11.6550 H       327 PRO    0.0900
   5182 HD1       -49.6530  -21.3140   -9.7550 H       327 PRO    0.5100
   5183 HD2       -50.7690  -20.0410  -10.4190 H       327 PRO   -0.5100
   5184 N         -49.5740  -24.0980  -12.0510 N.am    328 LEU   -0.4700
   5185 CA        -48.8060  -25.3380  -12.1930 C.3     328 LEU    0.3100
   5186 C         -47.3910  -25.1060  -12.7040 C.2     328 LEU    0.0700
   5187 O         -46.7260  -24.1280  -12.3220 O.2     328 LEU    0.0900
   5188 CB        -49.5290  -26.3240  -13.1250 C.3     328 LEU   -0.1800
   5189 CG        -50.8270  -26.9820  -12.6410 C.3     328 LEU    0.0900
   5190 CD1       -50.5880  -27.6210  -11.2750 C.3     328 LEU    0.0900
   5191 CD2       -51.9500  -25.9560  -12.5750 C.3     328 LEU   -0.0900
   5192 HN        -49.8810  -23.8910  -11.1260 H       328 LEU    0.0900
   5193 HA        -48.6860  -25.7710  -11.2100 H       328 LEU   -0.2700
   5194 HB1       -48.8150  -27.1410  -13.3560 H       328 LEU    0.0900
   5195 HB2       -49.7690  -25.7750  -14.0580 H       328 LEU    0.0900
   5196 HG        -51.1460  -27.7580  -13.3680 H       328 LEU    0.0900
   5197 HD11      -50.2730  -26.8490  -10.5410 H       328 LEU   -0.2700
   5198 HD12      -49.7860  -28.3870  -11.3510 H       328 LEU    0.0900
   5199 HD13      -51.5250  -28.0960  -10.9110 H       328 LEU    0.0900
   5200 HD21      -52.1270  -25.5180  -13.5810 H       328 LEU    0.0900
   5201 HD22      -51.6750  -25.1380  -11.8760 H       328 LEU    0.5100
   5202 HD23      -52.8870  -26.4420  -12.2310 H       328 LEU   -0.5100
   5203 N         -46.9400  -26.0230  -13.5620 N.am    329 GLY   -0.4700
   5204 CA        -45.6040  -25.9880  -14.1280 C.3     329 GLY    0.3100
   5205 C         -44.9640  -24.6760  -14.5450 C.2     329 GLY   -0.0200
   5206 O         -44.2650  -24.0330  -13.7460 O.2     329 GLY    0.0900
   5207 HN        -47.5110  -26.7850  -13.8570 H       329 GLY    0.0900
   5208 HA1       -45.6430  -26.6110  -15.0080 H       329 GLY    0.5100
   5209 HA2       -44.9600  -26.4300  -13.3850 H       329 GLY   -0.5100
   5210 N         -45.1900  -24.2790  -15.7990 N.am    330 ASP   -0.4700
   5211 CA        -44.5980  -23.0580  -16.3660 C.3     330 ASP    0.3100
   5212 C         -45.0320  -21.7880  -15.6500 C.2     330 ASP    0.0700
   5213 O         -44.1630  -20.9730  -15.2910 O.2     330 ASP    0.0900
   5214 CB        -44.9330  -22.9480  -17.8600 C.3     330 ASP   -0.2800
   5215 CG        -44.4090  -24.1290  -18.6660 C.2     330 ASP    0.0900
   5216 OD1       -44.3430  -24.0130  -19.9070 O.co2   330 ASP    0.0900
   5217 OD2       -44.0750  -25.1700  -18.0660 O.co2   330 ASP    0.6200
   5218 HN        -45.7770  -24.8000  -16.4130 H       330 ASP   -0.7600
   5219 HA        -43.5290  -23.1050  -16.2230 H       330 ASP   -0.7600
   5220 HB1       -44.4820  -22.0170  -18.2630 H       330 ASP    0.5100
   5221 HB2       -46.0370  -22.9020  -17.9800 H       330 ASP   -0.5100
   5222 N         -46.3390  -21.6000  -15.4550 N.am    331 ASP   -0.4700
   5223 CA        -46.8630  -20.3960  -14.7850 C.3     331 ASP    0.3100
   5224 C         -46.7480  -19.2070  -15.7170 C.2     331 ASP    0.0700
   5225 O         -47.6060  -18.3090  -15.6660 O.2     331 ASP    0.0900
   5226 CB        -46.0930  -20.1110  -13.4890 C.3     331 ASP   -0.2800
   5227 CG        -46.4150  -18.7460  -12.8950 C.2     331 ASP    0.0900
   5228 OD1       -46.1540  -17.7180  -13.5600 O.co2   331 ASP    0.0900
   5229 OD2       -46.9240  -18.6990  -11.7550 O.co2   331 ASP    0.6200
   5230 HN        -47.0190  -22.2660  -15.7520 H       331 ASP   -0.7600
   5231 HA        -47.9080  -20.5610  -14.5720 H       331 ASP   -0.7600
   5232 HB1       -45.0030  -20.1540  -13.7000 H       331 ASP    0.5100
   5233 HB2       -46.3500  -20.8900  -12.7400 H       331 ASP   -0.5100
   5234 N         -45.7050  -19.2090  -16.5510 N.am    332 GLU   -0.4700
   5235 CA        -45.4340  -18.1480  -17.5260 C.3     332 GLU    0.3100
   5236 C         -43.9470  -18.1330  -17.8020 C.2     332 GLU    0.0700
   5237 O         -43.5230  -17.9770  -18.9590 O.2     332 GLU    0.0900
   5238 CB        -45.8570  -16.7750  -16.9830 C.3     332 GLU   -0.1800
   5239 CG        -46.3880  -15.7900  -18.0280 C.3     332 GLU    0.0900
   5240 CD        -45.3510  -15.3800  -19.0670 C.2     332 GLU    0.0900
   5241 OE1       -44.8960  -16.2420  -19.8460 O.co2   332 GLU   -0.2800
   5242 OE2       -45.0090  -14.1810  -19.1080 O.co2   332 GLU    0.0900
   5243 HN        -45.0450  -19.9560  -16.5450 H       332 GLU    0.0900
   5244 HA        -45.9830  -18.3780  -18.4270 H       332 GLU    0.6200
   5245 HB1       -44.9750  -16.3120  -16.4910 H       332 GLU   -0.7600
   5246 HB2       -46.6510  -16.9330  -16.2230 H       332 GLU   -0.7600
   5247 HG1       -46.7420  -14.8740  -17.5090 H       332 GLU    0.5100
   5248 HG2       -47.2430  -16.2620  -18.5590 H       332 GLU   -0.5100
   5249 N         -43.1510  -18.3130  -16.7460 N.am    333 ALA   -0.4700
   5250 CA        -41.6920  -18.2990  -16.8550 C.3     333 ALA    0.3100
   5251 C         -41.2540  -16.8790  -17.1410 C.2     333 ALA    0.0700
   5252 O         -40.0690  -16.6230  -17.4180 O.2     333 ALA    0.0900
   5253 CB        -41.2280  -19.2370  -17.9690 C.3     333 ALA   -0.2700
   5254 HN        -43.5170  -18.4670  -15.8320 H       333 ALA    0.0900
   5255 HA        -41.2820  -18.6130  -15.9060 H       333 ALA    0.0900
   5256 HB1       -41.3410  -18.7410  -18.9570 H       333 ALA    0.0900
   5257 HB2       -41.8410  -20.1640  -17.9640 H       333 ALA    0.5100
   5258 HB3       -40.1560  -19.4960  -17.8240 H       333 ALA   -0.5100
   5259 N         -42.2120  -15.9550  -17.0750 N.am    334 SER   -0.4700
   5260 CA        -41.9730  -14.5350  -17.3090 C.3     334 SER    0.3100
   5261 C         -42.9270  -13.7490  -16.4310 C.2     334 SER    0.0700
   5262 O         -43.5370  -14.3300  -15.5150 O.2     334 SER    0.0900
   5263 CB        -42.2070  -14.1840  -18.7820 C.3     334 SER    0.0500
   5264 OG        -41.3770  -14.9580  -19.6330 O.3     334 SER    0.0900
   5265 HN        -43.1540  -16.1990  -16.8580 H       334 SER    0.0900
   5266 HA        -40.9530  -14.3160  -17.0300 H       334 SER   -0.6600
   5267 HB1       -41.9800  -13.1100  -18.9490 H       334 SER    0.4300
   5268 HB2       -43.2670  -14.3830  -19.0460 H       334 SER    0.5100
   5269 HG1       -41.8050  -15.8140  -19.7120 H       334 SER   -0.5100
   5270 N         -43.0650  -12.4460  -16.6810 N.am    335 THR   -0.4700
   5271 CA        -43.9690  -11.6240  -15.8780 C.3     335 THR    0.3100
   5272 C         -45.3690  -12.1690  -16.0140 C.2     335 THR    0.0700
   5273 O         -45.6740  -12.8670  -16.9920 O.2     335 THR    0.0900
   5274 CB        -43.9620  -10.1390  -16.3220 C.3     335 THR    0.1400
   5275 CG2       -42.5860   -9.5200  -16.0990 C.3     335 THR    0.0900
   5276 OG1       -44.3130  -10.0450  -17.7080 O.3     335 THR   -0.6600
   5277 HN        -42.5680  -11.9830  -17.4100 H       335 THR    0.4300
   5278 HA        -43.6560  -11.7010  -14.8480 H       335 THR   -0.2700
   5279 HB        -44.6990   -9.5630  -15.7240 H       335 THR    0.0900
   5280 HG1       -44.8980  -10.7870  -17.8840 H       335 THR    0.0900
   5281 HG21      -41.8190  -10.0700  -16.6870 H       335 THR    0.0900
   5282 HG22      -42.3160   -9.5760  -15.0230 H       335 THR    0.5100
   5283 HG23      -42.5910   -8.4590  -16.4280 H       335 THR   -0.5100
   5284 N         -46.2260  -11.8560  -15.0530 N.am    336 THR   -0.4700
   5285 CA        -47.5870  -12.3530  -15.0830 C.3     336 THR    0.3100
   5286 C         -48.5560  -11.2510  -14.7320 C.2     336 THR    0.0700
   5287 O         -48.2070  -10.0660  -14.8620 O.2     336 THR    0.0900
   5288 CB        -47.7440  -13.5250  -14.1050 C.3     336 THR    0.1400
   5289 CG2       -47.5220  -14.8570  -14.8300 C.3     336 THR    0.0900
   5290 OG1       -46.7940  -13.3820  -13.0390 O.3     336 THR   -0.6600
   5291 HN        -45.9790  -11.2760  -14.2800 H       336 THR    0.4300
   5292 HA        -47.8060  -12.6710  -16.0920 H       336 THR   -0.2700
   5293 HB        -48.7700  -13.5290  -13.6800 H       336 THR    0.0900
   5294 HG1       -46.5830  -14.2730  -12.7530 H       336 THR    0.0900
   5295 HG21      -46.4990  -14.8890  -15.2630 H       336 THR    0.0900
   5296 HG22      -48.2600  -14.9670  -15.6530 H       336 THR    0.5100
   5297 HG23      -47.6320  -15.6990  -14.1140 H       336 THR   -0.5100
   5298 N         -49.7650  -11.6180  -14.2920 N.am    337 VAL   -0.4700
   5299 CA        -50.7870  -10.6360  -13.9350 C.3     337 VAL    0.3100
   5300 C         -52.0820  -11.2880  -13.4590 C.2     337 VAL    0.0700
   5301 O         -52.4010  -12.4120  -13.8420 O.2     337 VAL    0.0900
   5302 CB        -51.0930   -9.7180  -15.1310 C.3     337 VAL   -0.0900
   5303 CG1       -51.1340  -10.5180  -16.4170 C.3     337 VAL    0.0900
   5304 CG2       -52.4000   -8.9990  -14.9140 C.3     337 VAL   -0.2700
   5305 HN        -50.0220  -12.5760  -14.1900 H       337 VAL    0.0900
   5306 HA        -50.4190  -10.0570  -13.1010 H       337 VAL    0.0900
   5307 HB        -50.3040   -8.9390  -15.2070 H       337 VAL    0.0900
   5308 HG11      -52.1130  -11.0320  -16.5170 H       337 VAL   -0.2700
   5309 HG12      -50.3300  -11.2850  -16.4120 H       337 VAL    0.0900
   5310 HG13      -50.9990   -9.8410  -17.2870 H       337 VAL    0.0900
   5311 HG21      -52.2250   -8.0350  -14.3890 H       337 VAL    0.0900
   5312 HG22      -53.0770   -9.6240  -14.2930 H       337 VAL    0.5100
   5313 HG23      -52.8820   -8.7860  -15.8930 H       337 VAL   -0.5100
   5314 N         -52.8200  -10.5660  -12.6170 N.am    338 SER   -0.4700
   5315 CA        -54.0930  -11.0100  -12.0940 C.3     338 SER    0.3100
   5316 C         -54.7260   -9.8870  -11.2870 C.2     338 SER    0.0700
   5317 O         -54.4760   -8.6990  -11.5770 O.2     338 SER    0.0900
   5318 CB        -53.9070  -12.2320  -11.2280 C.3     338 SER    0.0500
   5319 OG        -53.2800  -13.2560  -11.9650 O.3     338 SER    0.0900
   5320 HN        -52.5210   -9.6690  -12.3040 H       338 SER    0.0900
   5321 HA        -54.7390  -11.2350  -12.9290 H       338 SER   -0.6600
   5322 HB1       -54.8950  -12.5970  -10.8740 H       338 SER    0.4300
   5323 HB2       -53.2720  -11.9800  -10.3520 H       338 SER    0.5100
   5324 HG1       -52.5110  -12.8540  -12.3750 H       338 SER   -0.5100
   5325 N         -55.5320  -10.2300  -10.2820 N.am    339 LYS   -0.4700
   5326 CA        -56.2010   -9.2050   -9.4730 C.3     339 LYS    0.3100
   5327 C         -55.6850   -9.1930   -8.0300 C.2     339 LYS    0.0700
   5328 O         -55.9090   -8.2010   -7.3090 O.2     339 LYS    0.0900
   5329 CB        -57.7240   -9.4390   -9.5030 C.3     339 LYS   -0.1800
   5330 CG        -58.5740   -8.2440   -9.0620 C.3     339 LYS    0.0900
   5331 CD        -59.8810   -8.1410   -9.8660 C.3     339 LYS    0.0900
   5332 CE        -60.7810   -9.3650   -9.6920 C.3     339 LYS   -0.1800
   5333 NZ        -62.0280   -9.2730  -10.5190 N.4     339 LYS    0.0900
   5334 HN        -55.7140  -11.1790  -10.0390 H       339 LYS    0.0900
   5335 HA        -55.9580   -8.2360   -9.8810 H       339 LYS   -0.1800
   5336 HB1       -57.9560  -10.2960   -8.8360 H       339 LYS    0.0900
   5337 HB2       -58.0120   -9.7050  -10.5430 H       339 LYS    0.0900
   5338 HG1       -57.9880   -7.3110   -9.2030 H       339 LYS    0.2100
   5339 HG2       -58.8210   -8.3550   -7.9840 H       339 LYS    0.0500
   5340 HD1       -59.6300   -8.0320  -10.9430 H       339 LYS    0.0500
   5341 HD2       -60.4350   -7.2380   -9.5330 H       339 LYS   -0.3000
   5342 HE1       -61.0900   -9.4530   -8.6280 H       339 LYS    0.3300
   5343 HE2       -60.2350  -10.2780  -10.0090 H       339 LYS    0.3300
   5344 HZ1       -61.7710   -9.2010  -11.5250 H       339 LYS    0.3300
   5345 HZ2       -62.5690   -8.4310  -10.2380 H       339 LYS    0.5100
   5346 HZ3       -62.6070  -10.1230  -10.3690 H       339 LYS   -0.5100
   5347 N         -54.9930  -10.2510   -7.6040 N.am    340 THR   -0.4700
   5348 CA        -54.4730  -10.3060   -6.2310 C.3     340 THR    0.3100
   5349 C         -53.3300  -11.3090   -6.0950 C.2     340 THR    0.0700
   5350 O         -52.5850  -11.2670   -5.0850 O.2     340 THR    0.0900
   5351 CB        -55.5790  -10.7040   -5.2300 C.3     340 THR    0.1400
   5352 CG2       -56.1190  -12.1020   -5.5580 C.3     340 THR    0.0900
   5353 OG1       -55.0460  -10.7020   -3.9000 O.3     340 THR   -0.6600
   5354 HN        -54.8010  -11.0380   -8.1860 H       340 THR    0.4300
   5355 HA        -54.0810   -9.3300   -5.9860 H       340 THR   -0.2700
   5356 HB        -56.4180   -9.9770   -5.2850 H       340 THR    0.0900
   5357 HG1       -54.1650  -11.0780   -3.9660 H       340 THR    0.0900
   5358 HG21      -55.3010  -12.8510   -5.5000 H       340 THR    0.0900
   5359 HG22      -56.5390  -12.1140   -6.5860 H       340 THR    0.5100
   5360 HG23      -56.9090  -12.3830   -4.8290 H       340 THR   -0.5100
   5361 N         -53.1710  -12.1960   -7.0830 N.am    341 GLU   -0.4700
   5362 CA        -52.1230  -13.2270   -7.0350 C.3     341 GLU    0.3100
   5363 C         -50.7180  -12.6280   -7.1120 C.2     341 GLU    0.0700
   5364 O         -49.9960  -12.6530   -6.0960 O.2     341 GLU    0.0900
   5365 CB        -52.3220  -14.2610   -8.1570 C.3     341 GLU   -0.1800
   5366 CG        -51.9910  -13.7580   -9.5360 C.3     341 GLU    0.0900
   5367 CD        -51.0260  -14.6590  -10.2650 C.2     341 GLU    0.0900
   5368 OE1       -50.0580  -15.1280   -9.6310 O.co2   341 GLU   -0.2800
   5369 OE2       -51.2290  -14.8940  -11.4730 O.co2   341 GLU    0.0900
   5370 HN        -53.7530  -12.1980   -7.8930 H       341 GLU    0.0900
   5371 HA        -52.1720  -13.7090   -6.0690 H       341 GLU    0.6200
   5372 HB1       -53.3840  -14.5850   -8.1490 H       341 GLU   -0.7600
   5373 HB2       -51.6770  -15.1390   -7.9420 H       341 GLU   -0.7600
   5374 HG1       -51.5350  -12.7490   -9.4530 H       341 GLU    0.5100
   5375 HG2       -52.9260  -13.6880  -10.1310 H       341 GLU   -0.5100
   5376 N         -50.3080  -12.0910   -8.2630 N.am    342 THR   -0.4700
   5377 CA        -48.9810  -11.5210   -8.4110 C.3     342 THR    0.3100
   5378 C         -48.9590  -10.3860   -9.4150 C.2     342 THR    0.0700
   5379 O         -48.0850  -10.3330  -10.2920 O.2     342 THR    0.0900
   5380 CB        -47.9560  -12.5840   -8.8330 C.3     342 THR    0.1400
   5381 CG2       -48.2560  -13.0870  -10.2360 C.3     342 THR    0.0900
   5382 OG1       -46.6410  -12.0210   -8.8030 O.3     342 THR   -0.6600
   5383 HN        -50.8920  -12.0570   -9.0700 H       342 THR    0.4300
   5384 HA        -48.6990  -11.0900   -7.4630 H       342 THR   -0.2700
   5385 HB        -47.9960  -13.4470   -8.1360 H       342 THR    0.0900
   5386 HG1       -46.5550  -11.5980   -7.9450 H       342 THR    0.0900
   5387 HG21      -47.5880  -12.5900  -10.9720 H       342 THR    0.0900
   5388 HG22      -49.3100  -12.8580  -10.5040 H       342 THR    0.5100
   5389 HG23      -48.0870  -14.1840  -10.2890 H       342 THR   -0.5100
   5390 N         -49.9040   -9.4610   -9.2840 N.am    343 SER   -0.4700
   5391 CA        -49.9690   -8.3200  -10.1760 C.3     343 SER    0.3100
   5392 C         -49.0340   -7.2320   -9.6860 C.2     343 SER    0.0700
   5393 O         -49.1560   -6.0770  -10.1190 O.2     343 SER    0.0900
   5394 CB        -51.3960   -7.7810  -10.2390 C.3     343 SER    0.0500
   5395 OG        -52.2830   -8.7730  -10.7060 O.3     343 SER    0.0900
   5396 HN        -50.6020   -9.5080   -8.5740 H       343 SER    0.0900
   5397 HA        -49.6430   -8.6390  -11.1550 H       343 SER   -0.6600
   5398 HB1       -51.4380   -6.9120  -10.9290 H       343 SER    0.4300
   5399 HB2       -51.7200   -7.4630   -9.2240 H       343 SER    0.5100
   5400 HG1       -53.1530   -8.3670  -10.7190 H       343 SER   -0.5100
   5401 N         -48.1140   -7.5820   -8.7870 N.am    344 GLN   -0.4700
   5402 CA        -47.1400   -6.6270   -8.2460 C.3     344 GLN    0.3100
   5403 C         -46.5480   -5.8270   -9.3980 C.2     344 GLN    0.0700
   5404 O         -46.2530   -6.4040  -10.4520 O.2     344 GLN    0.0900
   5405 CB        -46.0430   -7.3810   -7.4390 C.3     344 GLN   -0.1800
   5406 CG        -45.3600   -8.6420   -8.1170 C.3     344 GLN    0.0900
   5407 CD        -45.4050   -9.9460   -7.2540 C.2     344 GLN    0.0900
   5408 NE2       -44.2380  -10.4050   -6.7700 N.am    344 GLN   -0.1800
   5409 OE1       -46.4890  -10.5210   -7.0340 O.2     344 GLN    0.0900
   5410 HN        -48.0470   -8.5140   -8.4380 H       344 GLN    0.0900
   5411 HA        -47.6660   -5.9330   -7.6090 H       344 GLN    0.5500
   5412 HB1       -46.5040   -7.7220   -6.4900 H       344 GLN   -0.5500
   5413 HB2       -45.2390   -6.6510   -7.2110 H       344 GLN   -0.6200
   5414 HG1       -44.2950   -8.4000   -8.3190 H       344 GLN    0.3200
   5415 HG2       -45.8770   -8.8490   -9.0790 H       344 GLN    0.3000
   5416 HE21      -44.2190  -11.2350   -6.2140 H       344 GLN    0.5100
   5417 HE22      -43.3880   -9.9150   -6.9670 H       344 GLN   -0.5100
   5418 N         -46.4070   -4.5130   -9.2390 N.am    345 VAL   -0.4700
   5419 CA        -45.8490   -3.6620  -10.3050 C.3     345 VAL    0.3100
   5420 C         -44.3320   -3.8330  -10.3300 C.2     345 VAL    0.0700
   5421 O         -43.7370   -4.0800   -9.2690 O.2     345 VAL    0.0900
   5422 CB        -46.2250   -2.1930  -10.0610 C.3     345 VAL   -0.0900
   5423 CG1       -45.9240   -1.3590  -11.2780 C.3     345 VAL    0.0900
   5424 CG2       -47.7040   -2.0940   -9.7300 C.3     345 VAL   -0.2700
   5425 HN        -46.6700   -4.0490   -8.3970 H       345 VAL    0.0900
   5426 HA        -46.2460   -4.0030  -11.2500 H       345 VAL    0.0900
   5427 HB        -45.6480   -1.8040   -9.1960 H       345 VAL    0.0900
   5428 HG11      -45.4950   -1.9970  -12.0800 H       345 VAL   -0.2700
   5429 HG12      -45.1860   -0.5690  -11.0210 H       345 VAL    0.0900
   5430 HG13      -46.8560   -0.8910  -11.6570 H       345 VAL    0.0900
   5431 HG21      -47.9010   -2.5300   -8.7260 H       345 VAL    0.0900
   5432 HG22      -48.2980   -2.6560  -10.4820 H       345 VAL    0.5100
   5433 HG23      -48.0200   -1.0300   -9.7230 H       345 VAL   -0.5100
   5434 N         -43.6890   -3.7070  -11.4920 N.am    346 ALA   -0.4700
   5435 CA        -42.2330   -3.9230  -11.5520 C.3     346 ALA    0.3100
   5436 C         -41.4380   -2.9330  -12.4260 C.2     346 ALA    0.0700
   5437 O         -40.5080   -3.3620  -13.1370 O.2     346 ALA    0.0900
   5438 CB        -41.9620   -5.3570  -12.0120 C.3     346 ALA   -0.2700
   5439 HN        -44.1480   -3.4680  -12.3450 H       346 ALA    0.0900
   5440 HA        -41.8210   -3.7530  -10.5680 H       346 ALA    0.0900
   5441 HB1       -42.2390   -5.4730  -13.0820 H       346 ALA    0.0900
   5442 HB2       -42.5680   -6.0690  -11.4110 H       346 ALA    0.5100
   5443 HB3       -40.8830   -5.5940  -11.8980 H       346 ALA   -0.5100
   5444 N         -41.7560   -1.6230  -12.3940 N.am    347 PRO   -0.2900
   5445 CA        -40.9890   -0.6820  -13.2220 C.3     347 PRO    0.0000
   5446 C         -39.5910   -0.4360  -12.6690 C.2     347 PRO    0.0900
   5447 O         -38.7180   -1.3190  -12.7670 O.2     347 PRO    0.0900
   5448 CB        -41.8410    0.5910  -13.1900 C.3     347 PRO    0.0200
   5449 CG        -43.2300    0.0730  -12.9810 C.3     347 PRO    0.0900
   5450 CD        -43.0010   -0.9920  -11.9320 C.3     347 PRO   -0.1800
   5451 HA        -40.8280   -1.0920  -14.2060 H       347 PRO    0.0900
   5452 HB1       -41.7620    1.1500  -14.1450 H       347 PRO    0.0900
   5453 HB2       -41.5330    1.2570  -12.3560 H       347 PRO   -0.1800
   5454 HG1       -43.9110    0.8680  -12.6140 H       347 PRO    0.0900
   5455 HG2       -43.6490   -0.3590  -13.9150 H       347 PRO    0.0900
   5456 HD1       -42.8610   -0.5520  -10.9230 H       347 PRO    0.5100
   5457 HD2       -43.8250   -1.7340  -11.9120 H       347 PRO   -0.5100
   5458 N         -39.2680    0.7310  -12.0830 N.am    348 ALA   -0.4700
   5459 CA        -37.9620    1.0060  -11.5410 C.3     348 ALA    0.3100
   5460 CAT       -37.2480    3.2990   -8.5850 C.3     348 ALA    0.0700
   5461 C         -38.1420    2.1070  -10.5160 C.2     348 ALA    0.0900
   5462 O         -39.1650    2.7900  -10.5080 O.2     348 ALA   -0.2700
   5463 CB        -36.9730    1.4540  -12.6390 C.3     348 ALA    0.0900
   5464 NT        -37.1590    2.2850   -9.6100 N.am    348 ALA    0.0900
   5465 HN        -39.9300    1.4700  -11.9960 H       348 ALA    0.0900
   5466 HNT       -36.3330    1.7290   -9.6080 H       348 ALA    0.5100
   5467 HA        -37.6050    0.1050  -11.0650 H       348 ALA   -0.5100
   5468 HB1       -37.3420    2.3780  -13.1330 H       348 ALA   -0.4700
   5469 HB2       -36.8740    0.6570  -13.4070 H       348 ALA    0.3100
   5470 HB3       -35.9800    1.6660  -12.1900 H       348 ALA   -0.1100
   5471 HT1       -38.1420    3.1100   -7.9530 H       348 ALA    0.0900
   5472 HT2       -37.3460    4.3000   -9.0560 H       348 ALA    0.0900
   5473 HT3       -36.3400    3.2660   -7.9450 H       348 ALA    0.0900
@<TRIPOS>BOND
     1    1    2 1
     2    2   13 1
     3    2    6 1
     4    2    4 1
     5    4    5 2
     6    6   15 1
     7    6    7 1
     8    7   17 1
     9    7    8 1
    10    8    9 1
    11    9   18 1
    12    9   19 1
    13    9   20 1
    14    3   10 1
    15    3   21 1
    16    3   22 1
    17    3   23 1
    18   10    1 1
    19   10   11 2
[truncated: 169,481 more chars]
