# Supplementary material for: The pocketome of G-protein-coupled receptors reveals previously untargeted allosteric sites
Source: Nat Commun. 2022 May 10;13:2567. doi: 10.1038/s41467-022-29609-6 (PMC9091257; doi:10.1038/s41467-022-29609-6)
Supplement: Supplementary file 4 — Supplementary Data 1 [file 41467_2022_29609_MOESM4_ESM.zip › docking_files/3odu/mols.mol2]

# TRIPOS MOL2 file generated by SEED

@<TRIPOS>MOLECULE
methanamine
 8 7 0 0 0
****
USER_CHARGES
INVALID_CHARGES
Pose:   1 Cluster:   1 Fr_nu: 859345 TotEn:   -85.42
@<TRIPOS>ATOM
      1 C1        -82.4245   -4.8200  -56.9160 C.3    1 LIG       0.04000
      2 N1        -82.0295   -3.4215  -56.6600 N.4    1 LIG      -0.30000
      3 H1        -83.3630   -5.0036  -56.3899 H      1 LIG       0.09000
      4 H2        -82.5485   -4.9402  -57.9939 H      1 LIG       0.09000
      5 H3        -81.6298   -5.4660  -56.5379 H      1 LIG       0.09000
      6 H4        -81.1466   -3.1886  -57.1332 H      1 LIG       0.33000
      7 H5        -81.8970   -3.2480  -55.6548 H      1 LIG       0.33000
      8 H6        -82.7441   -2.7626  -56.9964 H      1 LIG       0.33000
@<TRIPOS>BOND
      1       1       2 1
      2       1       3 1
      3       1       4 1
      4       1       5 1
      5       2       6 1
      6       2       7 1
      7       2       8 1
@<TRIPOS>ALT_TYPE
CGenFF_4.0_ALT_TYPE_SET
CGenFF_4.0 1 CG334 2 NG3P3 3 HGA3 4 HGA3 5 HGA3 6 HGP2 7 HGP2 8 HGP2
@<TRIPOS>MOLECULE
methanamine
 8 7 0 0 0
****
USER_CHARGES
INVALID_CHARGES
Pose:   2 Cluster:   2 Fr_nu: 859374 TotEn:   -78.71
@<TRIPOS>ATOM
      1 C1        -82.3390   -5.4008  -57.3653 C.3    1 LIG       0.04000
      2 N1        -82.5764   -3.9715  -57.6447 N.4    1 LIG      -0.30000
      3 H1        -83.2962   -5.8523  -57.0980 H      1 LIG       0.09000
      4 H2        -81.9297   -5.8547  -58.2698 H      1 LIG       0.09000
      5 H3        -81.6298   -5.4660  -56.5379 H      1 LIG       0.09000
      6 H4        -81.7052   -3.4903  -57.9037 H      1 LIG       0.33000
      7 H5        -82.9641   -3.4888  -56.8233 H      1 LIG       0.33000
      8 H6        -83.2413   -3.8465  -58.4196 H      1 LIG       0.33000
@<TRIPOS>BOND
      1       1       2 1
      2       1       3 1
      3       1       4 1
      4       1       5 1
      5       2       6 1
      6       2       7 1
      7       2       8 1
@<TRIPOS>ALT_TYPE
CGenFF_4.0_ALT_TYPE_SET
CGenFF_4.0 1 CG334 2 NG3P3 3 HGA3 4 HGA3 5 HGA3 6 HGP2 7 HGP2 8 HGP2
@<TRIPOS>MOLECULE
methanamine
 8 7 0 0 0
****
USER_CHARGES
INVALID_CHARGES
Pose:   3 Cluster:   3 Fr_nu: 120720 TotEn:   -78.57
@<TRIPOS>ATOM
      1 C1        -82.1068   -4.6798  -56.1949 C.3    1 LIG       0.04000
      2 N1        -81.1065   -5.1453  -57.1746 N.4    1 LIG      -0.30000
      3 H1        -83.0599   -4.5726  -56.7159 H      1 LIG       0.09000
      4 H2        -82.1738   -5.4292  -55.4039 H      1 LIG       0.09000
      5 H3        -81.7659   -3.7210  -55.7994 H      1 LIG       0.09000
      6 H4        -80.1826   -5.2652  -56.7391 H      1 LIG       0.33000
      7 H5        -80.9995   -4.4751  -57.9476 H      1 LIG       0.33000
      8 H6        -81.3755   -6.0498  -57.5840 H      1 LIG       0.33000
@<TRIPOS>BOND
      1       1       2 1
      2       1       3 1
      3       1       4 1
      4       1       5 1
      5       2       6 1
      6       2       7 1
      7       2       8 1
@<TRIPOS>ALT_TYPE
CGenFF_4.0_ALT_TYPE_SET
CGenFF_4.0 1 CG334 2 NG3P3 3 HGA3 4 HGA3 5 HGA3 6 HGP2 7 HGP2 8 HGP2
@<TRIPOS>MOLECULE
methanamine
 8 7 0 0 0
****
USER_CHARGES
INVALID_CHARGES
Pose:   4 Cluster:   4 Fr_nu: 123051 TotEn:   -71.00
@<TRIPOS>ATOM
      1 C1        -79.5712   -7.6972  -58.6265 C.3    1 LIG       0.04000
      2 N1        -80.0290   -6.3587  -58.2066 N.4    1 LIG      -0.30000
      3 H1        -80.1591   -7.9933  -59.4972 H      1 LIG       0.09000
      4 H2        -78.5106   -7.6249  -58.8750 H      1 LIG       0.09000
      5 H3        -79.7331   -8.3824  -57.7923 H      1 LIG       0.09000
      6 H4        -79.5081   -6.0249  -57.3851 H      1 LIG       0.33000
      7 H5        -81.0272   -6.3653  -57.9583 H      1 LIG       0.33000
      8 H6        -79.9011   -5.6665  -58.9566 H      1 LIG       0.33000
@<TRIPOS>BOND
      1       1       2 1
      2       1       3 1
      3       1       4 1
      4       1       5 1
      5       2       6 1
      6       2       7 1
      7       2       8 1
@<TRIPOS>ALT_TYPE
CGenFF_4.0_ALT_TYPE_SET
CGenFF_4.0 1 CG334 2 NG3P3 3 HGA3 4 HGA3 5 HGA3 6 HGP2 7 HGP2 8 HGP2
@<TRIPOS>MOLECULE
methanamine
 8 7 0 0 0
****
USER_CHARGES
INVALID_CHARGES
Pose:   5 Cluster:   5 Fr_nu: 815446 TotEn:   -69.22
@<TRIPOS>ATOM
      1 C1        -82.4915   -5.4660  -55.3302 C.3    1 LIG       0.04000
      2 N1        -82.0361   -4.3984  -56.2413 N.4    1 LIG      -0.30000
      3 H1        -82.5834   -6.3849  -55.9120 H      1 LIG       0.09000
      4 H2        -81.7444   -5.5736  -54.5415 H      1 LIG       0.09000
      5 H3        -83.4565   -5.1644  -54.9183 H      1 LIG       0.09000
      6 H4        -81.9307   -3.5029  -55.7466 H      1 LIG       0.33000
      7 H5        -82.7046   -4.2510  -57.0090 H      1 LIG       0.33000
      8 H6        -81.1263   -4.6281  -56.6627 H      1 LIG       0.33000
@<TRIPOS>BOND
      1       1       2 1
      2       1       3 1
      3       1       4 1
      4       1       5 1
      5       2       6 1
      6       2       7 1
      7       2       8 1
@<TRIPOS>ALT_TYPE
CGenFF_4.0_ALT_TYPE_SET
CGenFF_4.0 1 CG334 2 NG3P3 3 HGA3 4 HGA3 5 HGA3 6 HGP2 7 HGP2 8 HGP2
@<TRIPOS>MOLECULE
methanamine
 8 7 0 0 0
****
USER_CHARGES
INVALID_CHARGES
Pose:   6 Cluster:   6 Fr_nu: 125720 TotEn:   -68.21
@<TRIPOS>ATOM
      1 C1        -78.4240   -8.0579  -58.4453 C.3    1 LIG       0.04000
      2 N1        -78.8077   -6.6339  -58.4938 N.4    1 LIG      -0.30000
      3 H1        -79.1052   -8.5642  -57.7591 H      1 LIG       0.09000
      4 H2        -78.5119   -8.4622  -59.4555 H      1 LIG       0.09000
      5 H3        -77.3939   -8.1142  -58.0882 H      1 LIG       0.09000
      6 H4        -78.1973   -6.1025  -59.1283 H      1 LIG       0.33000
      7 H5        -78.7435   -6.1971  -57.5647 H      1 LIG       0.33000
      8 H6        -79.7746   -6.5173  -58.8245 H      1 LIG       0.33000
@<TRIPOS>BOND
      1       1       2 1
      2       1       3 1
      3       1       4 1
      4       1       5 1
      5       2       6 1
      6       2       7 1
      7       2       8 1
@<TRIPOS>ALT_TYPE
CGenFF_4.0_ALT_TYPE_SET
CGenFF_4.0 1 CG334 2 NG3P3 3 HGA3 4 HGA3 5 HGA3 6 HGP2 7 HGP2 8 HGP2
@<TRIPOS>MOLECULE
methanamine
 8 7 0 0 0
****
USER_CHARGES
INVALID_CHARGES
Pose:   7 Cluster:   7 Fr_nu: 855286 TotEn:   -67.86
@<TRIPOS>ATOM
      1 C1        -82.4915   -5.4660  -56.6898 C.3    1 LIG       0.04000
      2 N1        -82.0439   -5.0446  -58.0312 N.4    1 LIG      -0.30000
      3 H1        -82.3992   -6.5521  -56.6328 H      1 LIG       0.09000
      4 H2        -81.8489   -4.9781  -55.9545 H      1 LIG       0.09000
      5 H3        -83.5309   -5.1539  -56.5713 H      1 LIG       0.09000
      6 H4        -82.1087   -4.0245  -58.1449 H      1 LIG       0.33000
      7 H5        -82.6165   -5.4751  -58.7694 H      1 LIG       0.33000
      8 H6        -81.0658   -5.3135  -58.2017 H      1 LIG       0.33000
@<TRIPOS>BOND
      1       1       2 1
      2       1       3 1
      3       1       4 1
      4       1       5 1
      5       2       6 1
      6       2       7 1
      7       2       8 1
@<TRIPOS>ALT_TYPE
CGenFF_4.0_ALT_TYPE_SET
CGenFF_4.0 1 CG334 2 NG3P3 3 HGA3 4 HGA3 5 HGA3 6 HGP2 7 HGP2 8 HGP2
@<TRIPOS>MOLECULE
methanamine
 8 7 0 0 0
****
USER_CHARGES
INVALID_CHARGES
Pose:   8 Cluster:   8 Fr_nu: 116561 TotEn:   -66.07
@<TRIPOS>ATOM
      1 C1        -80.8098   -6.9933  -58.3846 C.3    1 LIG       0.04000
      2 N1        -81.0146   -6.0736  -57.2491 N.4    1 LIG      -0.30000
      3 H1        -80.1453   -6.5013  -59.0973 H      1 LIG       0.09000
      4 H2        -80.3601   -7.9091  -57.9961 H      1 LIG       0.09000
      5 H3        -81.7852   -7.1941  -58.8319 H      1 LIG       0.09000
      6 H4        -81.6363   -6.4851  -56.5407 H      1 LIG       0.33000
      7 H5        -81.4388   -5.1883  -57.5562 H      1 LIG       0.33000
      8 H6        -80.1249   -5.8464  -56.7856 H      1 LIG       0.33000
@<TRIPOS>BOND
      1       1       2 1
      2       1       3 1
      3       1       4 1
      4       1       5 1
      5       2       6 1
      6       2       7 1
      7       2       8 1
@<TRIPOS>ALT_TYPE
CGenFF_4.0_ALT_TYPE_SET
CGenFF_4.0 1 CG334 2 NG3P3 3 HGA3 4 HGA3 5 HGA3 6 HGP2 7 HGP2 8 HGP2
@<TRIPOS>MOLECULE
methanol
 6 5 0 0 0
****
USER_CHARGES
INVALID_CHARGES
Pose:   1 Cluster:   1 Fr_nu: 5246784 TotEn:   -15.13
@<TRIPOS>ATOM
      1 C1        -51.3811  -16.1621  -27.6750 C.3    1 LIG      -0.04000
      2 O1        -52.5112  -15.3412  -27.4439 O.3    1 LIG      -0.65000
      3 H1        -50.5363  -15.5416  -27.9844 H      1 LIG       0.09000
      4 H2        -51.6138  -16.8936  -28.4530 H      1 LIG       0.09000
      5 H3        -51.1265  -16.6851  -26.7502 H      1 LIG       0.09000
      6 H4        -53.2385  -15.9267  -27.1719 H      1 LIG       0.42000
@<TRIPOS>BOND
      1       1       2 1
      2       1       3 1
      3       1       4 1
      4       1       5 1
      5       2       6 1
@<TRIPOS>ALT_TYPE
CGenFF_4.0_ALT_TYPE_SET
CGenFF_4.0 1 CG331 2 OG311 3 HGA3 4 HGA3 5 HGA3 6 HGP1
@<TRIPOS>MOLECULE
methanol
 6 5 0 0 0
****
USER_CHARGES
INVALID_CHARGES
Pose:   2 Cluster:   2 Fr_nu: 9400138 TotEn:   -15.05
@<TRIPOS>ATOM
      1 C1        -51.6060  -15.6730  -26.8100 C.3    1 LIG      -0.04000
      2 O1        -52.0049  -14.3163  -26.7414 O.3    1 LIG      -0.65000
      3 H1        -52.3996  -16.2639  -27.2740 H      1 LIG       0.09000
      4 H2        -51.4017  -16.0450  -25.8028 H      1 LIG       0.09000
      5 H3        -50.6990  -15.7467  -27.4145 H      1 LIG       0.09000
      6 H4        -51.2763  -13.8252  -26.3246 H      1 LIG       0.42000
@<TRIPOS>BOND
      1       1       2 1
      2       1       3 1
      3       1       4 1
      4       1       5 1
      5       2       6 1
@<TRIPOS>ALT_TYPE
CGenFF_4.0_ALT_TYPE_SET
CGenFF_4.0 1 CG331 2 OG311 3 HGA3 4 HGA3 5 HGA3 6 HGP1
@<TRIPOS>MOLECULE
methanol
 6 5 0 0 0
****
USER_CHARGES
INVALID_CHARGES
Pose:   3 Cluster:   3 Fr_nu: 6277412 TotEn:   -14.06
@<TRIPOS>ATOM
      1 C1        -80.9243  -20.5581  -47.9233 C.3    1 LIG      -0.04000
      2 O1        -81.3926  -21.8600  -48.2238 O.3    1 LIG      -0.65000
      3 H1        -80.4413  -20.5611  -46.9430 H      1 LIG       0.09000
      4 H2        -81.7639  -19.8584  -47.9254 H      1 LIG       0.09000
      5 H3        -80.1995  -20.2568  -48.6832 H      1 LIG       0.09000
      6 H4        -81.8142  -21.8168  -49.0991 H      1 LIG       0.42000
@<TRIPOS>BOND
      1       1       2 1
      2       1       3 1
      3       1       4 1
      4       1       5 1
      5       2       6 1
@<TRIPOS>ALT_TYPE
CGenFF_4.0_ALT_TYPE_SET
CGenFF_4.0 1 CG331 2 OG311 3 HGA3 4 HGA3 5 HGA3 6 HGP1
@<TRIPOS>MOLECULE
methanol
 6 5 0 0 0
****
USER_CHARGES
INVALID_CHARGES
Pose:   4 Cluster:   4 Fr_nu:  35640 TotEn:   -13.77
@<TRIPOS>ATOM
      1 C1        -60.5899  -13.0925  -35.3770 C.3    1 LIG      -0.04000
      2 O1        -60.9353  -11.7266  -35.2372 O.3    1 LIG      -0.65000
      3 H1        -61.2147  -13.5500  -36.1480 H      1 LIG       0.09000
      4 H2        -60.7357  -13.6056  -34.4230 H      1 LIG       0.09000
      5 H3        -59.5403  -13.1655  -35.6711 H      1 LIG       0.09000
      6 H4        -60.3607  -11.3561  -34.5456 H      1 LIG       0.42000
@<TRIPOS>BOND
      1       1       2 1
      2       1       3 1
      3       1       4 1
      4       1       5 1
      5       2       6 1
@<TRIPOS>ALT_TYPE
CGenFF_4.0_ALT_TYPE_SET
CGenFF_4.0 1 CG331 2 OG311 3 HGA3 4 HGA3 5 HGA3 6 HGP1
@<TRIPOS>MOLECULE
methanol
 6 5 0 0 0
****
USER_CHARGES
INVALID_CHARGES
Pose:   5 Cluster:   5 Fr_nu: 2121640 TotEn:   -13.26
@<TRIPOS>ATOM
      1 C1        -81.5999  -20.3246  -46.9796 C.3    1 LIG      -0.04000
      2 O1        -82.3921  -21.4289  -47.3764 O.3    1 LIG      -0.65000
      3 H1        -81.0449  -20.5802  -46.0736 H      1 LIG       0.09000
      4 H2        -82.2438  -19.4612  -46.7937 H      1 LIG       0.09000
      5 H3        -80.8960  -20.0861  -47.7803 H      1 LIG       0.09000
      6 H4        -82.8685  -21.1639  -48.1817 H      1 LIG       0.42000
@<TRIPOS>BOND
      1       1       2 1
      2       1       3 1
      3       1       4 1
      4       1       5 1
      5       2       6 1
@<TRIPOS>ALT_TYPE
CGenFF_4.0_ALT_TYPE_SET
CGenFF_4.0 1 CG331 2 OG311 3 HGA3 4 HGA3 5 HGA3 6 HGP1
@<TRIPOS>MOLECULE
methanol
 6 5 0 0 0
****
USER_CHARGES
INVALID_CHARGES
Pose:   6 Cluster:   6 Fr_nu: 171426 TotEn:   -13.22
@<TRIPOS>ATOM
      1 C1        -60.5015  -12.9515  -34.9790 C.3    1 LIG      -0.04000
      2 O1        -61.3049  -12.9772  -33.8135 O.3    1 LIG      -0.65000
      3 H1        -60.8140  -12.1231  -35.6196 H      1 LIG       0.09000
      4 H2        -60.6042  -13.8988  -35.5144 H      1 LIG       0.09000
      5 H3        -59.4579  -12.8107  -34.6883 H      1 LIG       0.09000
      6 H4        -60.9981  -13.7242  -33.2716 H      1 LIG       0.42000
@<TRIPOS>BOND
      1       1       2 1
      2       1       3 1
      3       1       4 1
      4       1       5 1
      5       2       6 1
@<TRIPOS>ALT_TYPE
CGenFF_4.0_ALT_TYPE_SET
CGenFF_4.0 1 CG331 2 OG311 3 HGA3 4 HGA3 5 HGA3 6 HGP1
@<TRIPOS>MOLECULE
methanol
 6 5 0 0 0
****
USER_CHARGES
INVALID_CHARGES
Pose:   7 Cluster:   7 Fr_nu: 9356632 TotEn:   -13.06
@<TRIPOS>ATOM
      1 C1        -56.0740  -13.6770  -13.6571 C.3    1 LIG      -0.04000
      2 O1        -56.0507  -12.3759  -14.2148 O.3    1 LIG      -0.65000
      3 H1        -55.2748  -14.2777  -14.0983 H      1 LIG       0.09000
      4 H2        -57.0438  -14.1412  -13.8533 H      1 LIG       0.09000
      5 H3        -55.9186  -13.6041  -12.5782 H      1 LIG       0.09000
      6 H4        -56.7728  -11.8742  -13.7993 H      1 LIG       0.42000
@<TRIPOS>BOND
      1       1       2 1
      2       1       3 1
      3       1       4 1
      4       1       5 1
      5       2       6 1
@<TRIPOS>ALT_TYPE
CGenFF_4.0_ALT_TYPE_SET
CGenFF_4.0 1 CG331 2 OG311 3 HGA3 4 HGA3 5 HGA3 6 HGP1
@<TRIPOS>MOLECULE
methanol
 6 5 0 0 0
****
USER_CHARGES
INVALID_CHARGES
Pose:   8 Cluster:   8 Fr_nu: 2028122 TotEn:   -13.00
@<TRIPOS>ATOM
      1 C1        -80.3932  -19.9225  -48.2946 C.3    1 LIG      -0.04000
      2 O1        -79.9955  -21.1296  -48.9184 O.3    1 LIG      -0.65000
      3 H1        -79.6177  -19.6000  -47.5955 H      1 LIG       0.09000
      4 H2        -81.3354  -20.0791  -47.7633 H      1 LIG       0.09000
      5 H3        -80.5320  -19.1556  -49.0603 H      1 LIG       0.09000
      6 H4        -80.7079  -21.3832  -49.5300 H      1 LIG       0.42000
@<TRIPOS>BOND
      1       1       2 1
      2       1       3 1
      3       1       4 1
      4       1       5 1
      5       2       6 1
@<TRIPOS>ALT_TYPE
CGenFF_4.0_ALT_TYPE_SET
CGenFF_4.0 1 CG331 2 OG311 3 HGA3 4 HGA3 5 HGA3 6 HGP1
@<TRIPOS>MOLECULE
methanol
 6 5 0 0 0
****
USER_CHARGES
INVALID_CHARGES
Pose:   9 Cluster:   9 Fr_nu: 2028111 TotEn:   -12.24
@<TRIPOS>ATOM
      1 C1        -80.5322  -19.6076  -48.1936 C.3    1 LIG      -0.04000
      2 O1        -81.1720  -20.8639  -48.0637 O.3    1 LIG      -0.65000
      3 H1        -79.6177  -19.6000  -47.5955 H      1 LIG       0.09000
      4 H2        -81.2075  -18.8172  -47.8562 H      1 LIG       0.09000
      5 H3        -80.2794  -19.4444  -49.2438 H      1 LIG       0.09000
      6 H4        -81.9776  -20.8318  -48.6074 H      1 LIG       0.42000
@<TRIPOS>BOND
      1       1       2 1
      2       1       3 1
      3       1       4 1
      4       1       5 1
      5       2       6 1
@<TRIPOS>ALT_TYPE
CGenFF_4.0_ALT_TYPE_SET
CGenFF_4.0 1 CG331 2 OG311 3 HGA3 4 HGA3 5 HGA3 6 HGP1
@<TRIPOS>MOLECULE
methanol
 6 5 0 0 0
****
USER_CHARGES
INVALID_CHARGES
Pose:  10 Cluster:  10 Fr_nu: 173490 TotEn:   -12.14
@<TRIPOS>ATOM
      1 C1        -64.0740   -7.6903  -43.5531 C.3    1 LIG      -0.04000
      2 O1        -64.3277   -8.4636  -44.7116 O.3    1 LIG      -0.65000
      3 H1        -64.9434   -7.0658  -43.3333 H      1 LIG       0.09000
      4 H2        -63.1940   -7.0634  -43.7179 H      1 LIG       0.09000
      5 H3        -63.8883   -8.3616  -42.7113 H      1 LIG       0.09000
      6 H4        -63.5352   -9.0032  -44.8740 H      1 LIG       0.42000
@<TRIPOS>BOND
      1       1       2 1
      2       1       3 1
      3       1       4 1
      4       1       5 1
      5       2       6 1
@<TRIPOS>ALT_TYPE
CGenFF_4.0_ALT_TYPE_SET
CGenFF_4.0 1 CG331 2 OG311 3 HGA3 4 HGA3 5 HGA3 6 HGP1
@<TRIPOS>MOLECULE
methanol
 6 5 0 0 0
****
USER_CHARGES
INVALID_CHARGES
Pose:  11 Cluster:  11 Fr_nu: 8433970 TotEn:   -12.08
@<TRIPOS>ATOM
      1 C1        -83.2232  -19.9031  -46.4495 C.3    1 LIG      -0.04000
      2 O1        -84.6213  -20.1086  -46.3624 O.3    1 LIG      -0.65000
      3 H1        -82.8377  -19.5967  -45.4739 H      1 LIG       0.09000
      4 H2        -83.0131  -19.1318  -47.1947 H      1 LIG       0.09000
      5 H3        -82.7446  -20.8379  -46.7505 H      1 LIG       0.09000
      6 H4        -84.9258  -20.3787  -47.2456 H      1 LIG       0.42000
@<TRIPOS>BOND
      1       1       2 1
      2       1       3 1
      3       1       4 1
      4       1       5 1
      5       2       6 1
@<TRIPOS>ALT_TYPE
CGenFF_4.0_ALT_TYPE_SET
CGenFF_4.0 1 CG331 2 OG311 3 HGA3 4 HGA3 5 HGA3 6 HGP1
@<TRIPOS>MOLECULE
methanol
 6 5 0 0 0
****
USER_CHARGES
INVALID_CHARGES
Pose:  12 Cluster:  12 Fr_nu: 2117919 TotEn:   -12.01
@<TRIPOS>ATOM
      1 C1        -81.6865  -20.4438  -46.3453 C.3    1 LIG      -0.04000
      2 O1        -81.0557  -21.3688  -47.2119 O.3    1 LIG      -0.65000
      3 H1        -81.3554  -20.6206  -45.3190 H      1 LIG       0.09000
      4 H2        -82.7711  -20.5596  -46.4145 H      1 LIG       0.09000
      5 H3        -81.4103  -19.4303  -46.6453 H      1 LIG       0.09000
      6 H4        -81.3743  -21.1806  -48.1112 H      1 LIG       0.42000
@<TRIPOS>BOND
      1       1       2 1
      2       1       3 1
      3       1       4 1
      4       1       5 1
      5       2       6 1
@<TRIPOS>ALT_TYPE
CGenFF_4.0_ALT_TYPE_SET
CGenFF_4.0 1 CG331 2 OG311 3 HGA3 4 HGA3 5 HGA3 6 HGP1
@<TRIPOS>MOLECULE
methanol
 6 5 0 0 0
****
USER_CHARGES
INVALID_CHARGES
Pose:  13 Cluster:  13 Fr_nu: 1758676 TotEn:   -11.90
@<TRIPOS>ATOM
      1 C1        -82.1424  -20.6259  -46.6933 C.3    1 LIG      -0.04000
      2 O1        -83.5382  -20.3987  -46.7619 O.3    1 LIG      -0.65000
      3 H1        -81.8217  -20.6160  -45.6487 H      1 LIG       0.09000
      4 H2        -81.6178  -19.8480  -47.2539 H      1 LIG       0.09000
      5 H3        -81.9191  -21.6015  -47.1314 H      1 LIG       0.09000
      6 H4        -83.7842  -20.4146  -47.7026 H      1 LIG       0.42000
@<TRIPOS>BOND
      1       1       2 1
      2       1       3 1
      3       1       4 1
      4       1       5 1
      5       2       6 1
@<TRIPOS>ALT_TYPE
CGenFF_4.0_ALT_TYPE_SET
CGenFF_4.0 1 CG331 2 OG311 3 HGA3 4 HGA3 5 HGA3 6 HGP1
@<TRIPOS>MOLECULE
methanol
 6 5 0 0 0
****
USER_CHARGES
INVALID_CHARGES
Pose:  14 Cluster:  14 Fr_nu: 1639201 TotEn:   -11.85
@<TRIPOS>ATOM
      1 C1        -82.0573  -19.6002  -46.4298 C.3    1 LIG      -0.04000
      2 O1        -81.8125  -20.5333  -47.4661 O.3    1 LIG      -0.65000
      3 H1        -81.3019  -19.7156  -45.6487 H      1 LIG       0.09000
      4 H2        -83.0544  -19.7685  -46.0149 H      1 LIG       0.09000
      5 H3        -82.0017  -18.5896  -46.8409 H      1 LIG       0.09000
      6 H4        -82.5020  -20.4003  -48.1389 H      1 LIG       0.42000
@<TRIPOS>BOND
      1       1       2 1
      2       1       3 1
      3       1       4 1
      4       1       5 1
      5       2       6 1
@<TRIPOS>ALT_TYPE
CGenFF_4.0_ALT_TYPE_SET
CGenFF_4.0 1 CG331 2 OG311 3 HGA3 4 HGA3 5 HGA3 6 HGP1
@<TRIPOS>MOLECULE
methanol
 6 5 0 0 0
****
USER_CHARGES
INVALID_CHARGES
Pose:  15 Cluster:  15 Fr_nu: 5769900 TotEn:   -11.84
@<TRIPOS>ATOM
      1 C1        -57.3207  -13.9940  -21.5098 C.3    1 LIG      -0.04000
      2 O1        -56.2212  -13.1569  -21.2023 O.3    1 LIG      -0.65000
      3 H1        -58.2486  -13.4224  -21.4293 H      1 LIG       0.09000
      4 H2        -57.3404  -14.8400  -20.8180 H      1 LIG       0.09000
      5 H3        -57.2109  -14.3641  -22.5318 H      1 LIG       0.09000
      6 H4        -55.4179  -13.6988  -21.2844 H      1 LIG       0.42000
@<TRIPOS>BOND
      1       1       2 1
      2       1       3 1
      3       1       4 1
      4       1       5 1
      5       2       6 1
@<TRIPOS>ALT_TYPE
CGenFF_4.0_ALT_TYPE_SET
CGenFF_4.0 1 CG331 2 OG311 3 HGA3 4 HGA3 5 HGA3 6 HGP1
@<TRIPOS>MOLECULE
methanol
 6 5 0 0 0
****
USER_CHARGES
INVALID_CHARGES
Pose:  16 Cluster:  16 Fr_nu: 278284 TotEn:   -11.50
@<TRIPOS>ATOM
      1 C1        -77.8944   -9.6430  -41.5301 C.3    1 LIG      -0.04000
      2 O1        -77.6967   -8.2411  -41.5332 O.3    1 LIG      -0.65000
      3 H1        -76.9632  -10.1437  -41.8061 H      1 LIG       0.09000
      4 H2        -78.6841   -9.9021  -42.2400 H      1 LIG       0.09000
      5 H3        -78.1912   -9.9579  -40.5269 H      1 LIG       0.09000
      6 H4        -78.5434   -7.8327  -41.2841 H      1 LIG       0.42000
@<TRIPOS>BOND
      1       1       2 1
      2       1       3 1
      3       1       4 1
      4       1       5 1
      5       2       6 1
@<TRIPOS>ALT_TYPE
CGenFF_4.0_ALT_TYPE_SET
CGenFF_4.0 1 CG331 2 OG311 3 HGA3 4 HGA3 5 HGA3 6 HGP1
@<TRIPOS>MOLECULE
methanol
 6 5 0 0 0
****
USER_CHARGES
INVALID_CHARGES
Pose:  17 Cluster:  17 Fr_nu: 3870506 TotEn:   -11.27
@<TRIPOS>ATOM
      1 C1        -83.2051  -18.3147  -46.7124 C.3    1 LIG      -0.04000
      2 O1        -83.7905  -19.6029  -46.7601 O.3    1 LIG      -0.65000
      3 H1        -83.0888  -18.0048  -45.6710 H      1 LIG       0.09000
      4 H2        -83.8416  -17.6043  -47.2461 H      1 LIG       0.09000
      5 H3        -82.2236  -18.3524  -47.1908 H      1 LIG       0.09000
      6 H4        -83.8774  -19.8426  -47.6986 H      1 LIG       0.42000
@<TRIPOS>BOND
      1       1       2 1
      2       1       3 1
      3       1       4 1
      4       1       5 1
      5       2       6 1
@<TRIPOS>ALT_TYPE
CGenFF_4.0_ALT_TYPE_SET
CGenFF_4.0 1 CG331 2 OG311 3 HGA3 4 HGA3 5 HGA3 6 HGP1
@<TRIPOS>MOLECULE
methanol
 6 5 0 0 0
****
USER_CHARGES
INVALID_CHARGES
Pose:  18 Cluster:  18 Fr_nu: 3698397 TotEn:   -10.91
@<TRIPOS>ATOM
      1 C1        -58.1159    0.0620  -22.7856 C.3    1 LIG      -0.04000
      2 O1        -56.7188    0.2255  -22.9459 O.3    1 LIG      -0.65000
      3 H1        -58.3706   -0.9980  -22.8621 H      1 LIG       0.09000
      4 H2        -58.6411    0.6304  -23.5573 H      1 LIG       0.09000
      5 H3        -58.4066    0.4340  -21.8004 H      1 LIG       0.09000
      6 H4        -56.5323    1.1771  -22.8720 H      1 LIG       0.42000
@<TRIPOS>BOND
      1       1       2 1
      2       1       3 1
      3       1       4 1
      4       1       5 1
      5       2       6 1
@<TRIPOS>ALT_TYPE
CGenFF_4.0_ALT_TYPE_SET
CGenFF_4.0 1 CG331 2 OG311 3 HGA3 4 HGA3 5 HGA3 6 HGP1
@<TRIPOS>MOLECULE
methanol
 6 5 0 0 0
****
USER_CHARGES
INVALID_CHARGES
Pose:  19 Cluster:  19 Fr_nu: 4385737 TotEn:   -10.74
@<TRIPOS>ATOM
      1 C1        -63.3734   -9.5866  -52.7750 C.3    1 LIG      -0.04000
      2 O1        -63.6335   -9.9729  -51.4380 O.3    1 LIG      -0.65000
      3 H1        -62.4916   -8.9417  -52.8038 H      1 LIG       0.09000
      4 H2        -64.2398   -9.0551  -53.1768 H      1 LIG       0.09000
      5 H3        -63.1873  -10.4813  -53.3738 H      1 LIG       0.09000
      6 H4        -64.4213  -10.5429  -51.4536 H      1 LIG       0.42000
@<TRIPOS>BOND
      1       1       2 1
      2       1       3 1
      3       1       4 1
      4       1       5 1
      5       2       6 1
@<TRIPOS>ALT_TYPE
CGenFF_4.0_ALT_TYPE_SET
CGenFF_4.0 1 CG331 2 OG311 3 HGA3 4 HGA3 5 HGA3 6 HGP1
@<TRIPOS>MOLECULE
methanol
 6 5 0 0 0
****
USER_CHARGES
INVALID_CHARGES
Pose:  20 Cluster:  20 Fr_nu: 3342339 TotEn:   -10.57
@<TRIPOS>ATOM
      1 C1        -71.5449   -8.1196  -56.0359 C.3    1 LIG      -0.04000
      2 O1        -70.1948   -7.8000  -55.7541 O.3    1 LIG      -0.65000
      3 H1        -72.1640   -7.2270  -55.9168 H      1 LIG       0.09000
      4 H2        -71.8841   -8.9047  -55.3554 H      1 LIG       0.09000
      5 H3        -71.6183   -8.4762  -57.0660 H      1 LIG       0.09000
      6 H4        -69.6780   -8.6155  -55.8703 H      1 LIG       0.42000
@<TRIPOS>BOND
      1       1       2 1
      2       1       3 1
      3       1       4 1
      4       1       5 1
      5       2       6 1
@<TRIPOS>ALT_TYPE
CGenFF_4.0_ALT_TYPE_SET
CGenFF_4.0 1 CG331 2 OG311 3 HGA3 4 HGA3 5 HGA3 6 HGP1
@<TRIPOS>MOLECULE
methanol
 6 5 0 0 0
****
USER_CHARGES
INVALID_CHARGES
Pose:  21 Cluster:  21 Fr_nu: 1122113 TotEn:   -10.16
@<TRIPOS>ATOM
      1 C1        -63.6434  -12.0950  -13.3176 C.3    1 LIG      -0.04000
      2 O1        -62.4748  -11.5876  -12.7001 O.3    1 LIG      -0.65000
      3 H1        -63.4741  -12.1958  -14.3925 H      1 LIG       0.09000
      4 H2        -64.4791  -11.4155  -13.1319 H      1 LIG       0.09000
      5 H3        -63.8724  -13.0755  -12.8936 H      1 LIG       0.09000
      6 H4        -62.6640  -11.5123  -11.7492 H      1 LIG       0.42000
@<TRIPOS>BOND
      1       1       2 1
      2       1       3 1
      3       1       4 1
      4       1       5 1
      5       2       6 1
@<TRIPOS>ALT_TYPE
CGenFF_4.0_ALT_TYPE_SET
CGenFF_4.0 1 CG331 2 OG311 3 HGA3 4 HGA3 5 HGA3 6 HGP1
@<TRIPOS>MOLECULE
methanol
 6 5 0 0 0
****
USER_CHARGES
INVALID_CHARGES
Pose:  22 Cluster:  22 Fr_nu: 126169 TotEn:    -9.63
@<TRIPOS>ATOM
      1 C1        -66.7456    4.4856  -47.5591 C.3    1 LIG      -0.04000
      2 O1        -67.2521    3.2020  -47.2425 O.3    1 LIG      -0.65000
      3 H1        -67.4967    5.0461  -48.1210 H      1 LIG       0.09000
      4 H2        -65.8335    4.3822  -48.1524 H      1 LIG       0.09000
      5 H3        -66.5166    5.0161  -46.6318 H      1 LIG       0.09000
      6 H4        -66.5584    2.7359  -46.7452 H      1 LIG       0.42000
@<TRIPOS>BOND
      1       1       2 1
      2       1       3 1
      3       1       4 1
      4       1       5 1
      5       2       6 1
@<TRIPOS>ALT_TYPE
CGenFF_4.0_ALT_TYPE_SET
CGenFF_4.0 1 CG331 2 OG311 3 HGA3 4 HGA3 5 HGA3 6 HGP1
@<TRIPOS>MOLECULE
methanol
 6 5 0 0 0
****
USER_CHARGES
INVALID_CHARGES
Pose:  23 Cluster:  23 Fr_nu: 312964 TotEn:    -9.58
@<TRIPOS>ATOM
      1 C1        -62.1205   -2.2868  -24.2823 C.3    1 LIG      -0.04000
      2 O1        -61.1459   -3.0615  -24.9565 O.3    1 LIG      -0.65000
      3 H1        -61.6299   -1.6355  -23.5548 H      1 LIG       0.09000
      4 H2        -62.8273   -2.9491  -23.7759 H      1 LIG       0.09000
      5 H3        -62.6560   -1.6754  -25.0124 H      1 LIG       0.09000
      6 H4        -61.6190   -3.6254  -25.5921 H      1 LIG       0.42000
@<TRIPOS>BOND
      1       1       2 1
      2       1       3 1
      3       1       4 1
      4       1       5 1
      5       2       6 1
@<TRIPOS>ALT_TYPE
CGenFF_4.0_ALT_TYPE_SET
CGenFF_4.0 1 CG331 2 OG311 3 HGA3 4 HGA3 5 HGA3 6 HGP1
@<TRIPOS>MOLECULE
methanol
 6 5 0 0 0
****
USER_CHARGES
INVALID_CHARGES
Pose:  24 Cluster:  24 Fr_nu: 221550 TotEn:    -9.51
@<TRIPOS>ATOM
      1 C1        -49.2624  -10.3272  -42.7766 C.3    1 LIG      -0.04000
      2 O1        -49.6334  -10.4182  -41.4134 O.3    1 LIG      -0.65000
      3 H1        -48.2899   -9.8356  -42.8584 H      1 LIG       0.09000
      4 H2        -50.0178   -9.7571  -43.3235 H      1 LIG       0.09000
      5 H3        -49.1953  -11.3343  -43.1948 H      1 LIG       0.09000
      6 H4        -50.4997  -10.8589  -41.3819 H      1 LIG       0.42000
@<TRIPOS>BOND
      1       1       2 1
      2       1       3 1
      3       1       4 1
      4       1       5 1
      5       2       6 1
@<TRIPOS>ALT_TYPE
CGenFF_4.0_ALT_TYPE_SET
CGenFF_4.0 1 CG331 2 OG311 3 HGA3 4 HGA3 5 HGA3 6 HGP1
@<TRIPOS>MOLECULE
methanol
 6 5 0 0 0
****
USER_CHARGES
INVALID_CHARGES
Pose:  25 Cluster:  25 Fr_nu: 173329 TotEn:    -9.32
@<TRIPOS>ATOM
      1 C1        -64.0740   -7.6903  -43.5531 C.3    1 LIG      -0.04000
      2 O1        -63.9981   -9.0944  -43.3876 O.3    1 LIG      -0.65000
      3 H1        -64.5866   -7.2488  -42.6950 H      1 LIG       0.09000
      4 H2        -64.6167   -7.4598  -44.4734 H      1 LIG       0.09000
      5 H3        -63.0616   -7.2848  -43.6181 H      1 LIG       0.09000
      6 H4        -63.5378   -9.4493  -44.1673 H      1 LIG       0.42000
@<TRIPOS>BOND
      1       1       2 1
      2       1       3 1
      3       1       4 1
      4       1       5 1
      5       2       6 1
@<TRIPOS>ALT_TYPE
CGenFF_4.0_ALT_TYPE_SET
CGenFF_4.0 1 CG331 2 OG311 3 HGA3 4 HGA3 5 HGA3 6 HGP1
@<TRIPOS>MOLECULE
methanol
 6 5 0 0 0
****
USER_CHARGES
INVALID_CHARGES
Pose:  26 Cluster:  26 Fr_nu:  65863 TotEn:    -9.20
@<TRIPOS>ATOM
      1 C1        -79.5988   -0.1815  -34.1736 C.3    1 LIG      -0.04000
      2 O1        -80.1892   -0.1274  -35.4592 O.3    1 LIG      -0.65000
      3 H1        -80.3818   -0.2569  -33.4151 H      1 LIG       0.09000
      4 H2        -79.0015    0.7186  -34.0077 H      1 LIG       0.09000
      5 H3        -78.9529   -1.0608  -34.1157 H      1 LIG       0.09000
      6 H4        -79.4641   -0.0610  -36.1039 H      1 LIG       0.42000
@<TRIPOS>BOND
      1       1       2 1
      2       1       3 1
      3       1       4 1
      4       1       5 1
      5       2       6 1
@<TRIPOS>ALT_TYPE
CGenFF_4.0_ALT_TYPE_SET
CGenFF_4.0 1 CG331 2 OG311 3 HGA3 4 HGA3 5 HGA3 6 HGP1
@<TRIPOS>MOLECULE
methanol
 6 5 0 0 0
****
USER_CHARGES
INVALID_CHARGES
Pose:  27 Cluster:  27 Fr_nu: 642285 TotEn:    -9.06
@<TRIPOS>ATOM
      1 C1        -69.8705   -7.9210  -47.3865 C.3    1 LIG      -0.04000
      2 O1        -68.4863   -7.6246  -47.4095 O.3    1 LIG      -0.65000
      3 H1        -70.2108   -8.1541  -48.3985 H      1 LIG       0.09000
      4 H2        -70.4214   -7.0625  -46.9942 H      1 LIG       0.09000
      5 H3        -70.0382   -8.7855  -46.7399 H      1 LIG       0.09000
      6 H4        -68.2222   -7.4232  -46.4954 H      1 LIG       0.42000
@<TRIPOS>BOND
      1       1       2 1
      2       1       3 1
      3       1       4 1
      4       1       5 1
      5       2       6 1
@<TRIPOS>ALT_TYPE
CGenFF_4.0_ALT_TYPE_SET
CGenFF_4.0 1 CG331 2 OG311 3 HGA3 4 HGA3 5 HGA3 6 HGP1
@<TRIPOS>MOLECULE
methanol
 6 5 0 0 0
****
USER_CHARGES
INVALID_CHARGES
Pose:  28 Cluster:  28 Fr_nu: 4966755 TotEn:    -8.62
@<TRIPOS>ATOM
      1 C1        -61.5080  -10.2131  -53.0884 C.3    1 LIG      -0.04000
      2 O1        -62.6426  -10.5782  -52.3243 O.3    1 LIG      -0.65000
      3 H1        -60.5999  -10.4354  -52.5227 H      1 LIG       0.09000
      4 H2        -61.5526   -9.1463  -53.3217 H      1 LIG       0.09000
      5 H3        -61.5054  -10.7876  -54.0177 H      1 LIG       0.09000
      6 H4        -63.4270  -10.3661  -52.8586 H      1 LIG       0.42000
@<TRIPOS>BOND
      1       1       2 1
      2       1       3 1
      3       1       4 1
      4       1       5 1
      5       2       6 1
@<TRIPOS>ALT_TYPE
CGenFF_4.0_ALT_TYPE_SET
CGenFF_4.0 1 CG331 2 OG311 3 HGA3 4 HGA3 5 HGA3 6 HGP1
@<TRIPOS>MOLECULE
methanol
 6 5 0 0 0
****
USER_CHARGES
INVALID_CHARGES
Pose:  29 Cluster:  29 Fr_nu: 113862 TotEn:    -8.42
@<TRIPOS>ATOM
      1 C1        -70.2478   -7.0167  -56.6678 C.3    1 LIG      -0.04000
      2 O1        -69.3917   -6.0745  -56.0482 O.3    1 LIG      -0.65000
      3 H1        -69.6678   -7.6446  -57.3486 H      1 LIG       0.09000
      4 H2        -71.0317   -6.4908  -57.2189 H      1 LIG       0.09000
      5 H3        -70.7040   -7.6429  -55.8976 H      1 LIG       0.09000
      6 H4        -69.9418   -5.5370  -55.4531 H      1 LIG       0.42000
@<TRIPOS>BOND
      1       1       2 1
      2       1       3 1
      3       1       4 1
      4       1       5 1
      5       2       6 1
@<TRIPOS>ALT_TYPE
CGenFF_4.0_ALT_TYPE_SET
CGenFF_4.0 1 CG331 2 OG311 3 HGA3 4 HGA3 5 HGA3 6 HGP1
@<TRIPOS>MOLECULE
methanol
 6 5 0 0 0
****
USER_CHARGES
INVALID_CHARGES
Pose:  30 Cluster:  30 Fr_nu:  62672 TotEn:    -8.26
@<TRIPOS>ATOM
      1 C1        -79.9060  -11.8463  -40.5049 C.3    1 LIG      -0.04000
      2 O1        -80.9965  -10.9490  -40.6061 O.3    1 LIG      -0.65000
      3 H1        -79.8496  -12.4559  -41.4101 H      1 LIG       0.09000
      4 H2        -80.0398  -12.4866  -39.6294 H      1 LIG       0.09000
      5 H3        -78.9825  -11.2726  -40.3966 H      1 LIG       0.09000
      6 H4        -81.0136  -10.4268  -39.7859 H      1 LIG       0.42000
@<TRIPOS>BOND
      1       1       2 1
      2       1       3 1
      3       1       4 1
      4       1       5 1
      5       2       6 1
@<TRIPOS>ALT_TYPE
CGenFF_4.0_ALT_TYPE_SET
CGenFF_4.0 1 CG331 2 OG311 3 HGA3 4 HGA3 5 HGA3 6 HGP1
@<TRIPOS>MOLECULE
methanol
 6 5 0 0 0
****
USER_CHARGES
INVALID_CHARGES
Pose:  31 Cluster:  31 Fr_nu: 1392145 TotEn:    -7.46
@<TRIPOS>ATOM
      1 C1        -80.9111  -11.1270  -41.2232 C.3    1 LIG      -0.04000
      2 O1        -80.1850  -11.7879  -40.2032 O.3    1 LIG      -0.65000
      3 H1        -81.0120  -11.7888  -42.0869 H      1 LIG       0.09000
      4 H2        -80.3865  -10.2123  -41.5110 H      1 LIG       0.09000
      5 H3        -81.9036  -10.8717  -40.8447 H      1 LIG       0.09000
      6 H4        -80.1164  -11.1700  -39.4554 H      1 LIG       0.42000
@<TRIPOS>BOND
      1       1       2 1
      2       1       3 1
      3       1       4 1
      4       1       5 1
      5       2       6 1
@<TRIPOS>ALT_TYPE
CGenFF_4.0_ALT_TYPE_SET
CGenFF_4.0 1 CG331 2 OG311 3 HGA3 4 HGA3 5 HGA3 6 HGP1
@<TRIPOS>MOLECULE
methanol
 6 5 0 0 0
****
USER_CHARGES
INVALID_CHARGES
Pose:  32 Cluster:  32 Fr_nu: 349497 TotEn:    -7.36
@<TRIPOS>ATOM
      1 C1        -80.1892  -12.1162  -40.9532 C.3    1 LIG      -0.04000
      2 O1        -81.4734  -11.9448  -41.5239 O.3    1 LIG      -0.65000
      3 H1        -80.0914  -13.1363  -40.5738 H      1 LIG       0.09000
      4 H2        -80.0523  -11.3990  -40.1399 H      1 LIG       0.09000
      5 H3        -79.4325  -11.9416  -41.7216 H      1 LIG       0.09000
      6 H4        -81.5218  -11.0294  -41.8485 H      1 LIG       0.42000
@<TRIPOS>BOND
      1       1       2 1
      2       1       3 1
      3       1       4 1
      4       1       5 1
      5       2       6 1
@<TRIPOS>ALT_TYPE
CGenFF_4.0_ALT_TYPE_SET
CGenFF_4.0 1 CG331 2 OG311 3 HGA3 4 HGA3 5 HGA3 6 HGP1
@<TRIPOS>MOLECULE
methanol
 6 5 0 0 0
****
USER_CHARGES
INVALID_CHARGES
Pose:  33 Cluster:  33 Fr_nu: 763173 TotEn:    -7.16
@<TRIPOS>ATOM
      1 C1        -70.1546   -7.9317  -47.5113 C.3    1 LIG      -0.04000
      2 O1        -70.4204   -8.9841  -46.6023 O.3    1 LIG      -0.65000
      3 H1        -69.8337   -7.0448  -46.9593 H      1 LIG       0.09000
      4 H2        -71.0569   -7.7092  -48.0865 H      1 LIG       0.09000
      5 H3        -69.3584   -8.2424  -48.1918 H      1 LIG       0.09000
      6 H4        -70.7020   -9.7518  -47.1287 H      1 LIG       0.42000
@<TRIPOS>BOND
      1       1       2 1
      2       1       3 1
      3       1       4 1
      4       1       5 1
      5       2       6 1
@<TRIPOS>ALT_TYPE
CGenFF_4.0_ALT_TYPE_SET
CGenFF_4.0 1 CG331 2 OG311 3 HGA3 4 HGA3 5 HGA3 6 HGP1
@<TRIPOS>MOLECULE
methanol
 6 5 0 0 0
****
USER_CHARGES
INVALID_CHARGES
Pose:  34 Cluster:  34 Fr_nu: 2122497 TotEn:    -7.14
@<TRIPOS>ATOM
      1 C1        -81.9535  -21.1769  -45.9638 C.3    1 LIG      -0.04000
      2 O1        -81.9290  -22.2314  -46.9082 O.3    1 LIG      -0.65000
      3 H1        -81.9943  -21.5921  -44.9538 H      1 LIG       0.09000
      4 H2        -82.8265  -20.5446  -46.1448 H      1 LIG       0.09000
      5 H3        -81.0449  -20.5802  -46.0736 H      1 LIG       0.09000
      6 H4        -81.8931  -21.8238  -47.7904 H      1 LIG       0.42000
@<TRIPOS>BOND
      1       1       2 1
      2       1       3 1
      3       1       4 1
      4       1       5 1
      5       2       6 1
@<TRIPOS>ALT_TYPE
CGenFF_4.0_ALT_TYPE_SET
CGenFF_4.0 1 CG331 2 OG311 3 HGA3 4 HGA3 5 HGA3 6 HGP1
@<TRIPOS>MOLECULE
methanol
 6 5 0 0 0
****
USER_CHARGES
INVALID_CHARGES
Pose:  35 Cluster:  35 Fr_nu: 3529254 TotEn:    -6.91
@<TRIPOS>ATOM
      1 C1        -69.2604   -6.6033  -56.7286 C.3    1 LIG      -0.04000
      2 O1        -69.6282   -7.3229  -55.5661 O.3    1 LIG      -0.65000
      3 H1        -69.8930   -5.7175  -56.8251 H      1 LIG       0.09000
      4 H2        -69.3760   -7.2440  -57.6066 H      1 LIG       0.09000
      5 H3        -68.2162   -6.2946  -56.6401 H      1 LIG       0.09000
      6 H4        -69.0458   -8.1001  -55.5153 H      1 LIG       0.42000
@<TRIPOS>BOND
      1       1       2 1
      2       1       3 1
      3       1       4 1
      4       1       5 1
      5       2       6 1
@<TRIPOS>ALT_TYPE
CGenFF_4.0_ALT_TYPE_SET
CGenFF_4.0 1 CG331 2 OG311 3 HGA3 4 HGA3 5 HGA3 6 HGP1
@<TRIPOS>MOLECULE
methanol
 6 5 0 0 0
****
USER_CHARGES
INVALID_CHARGES
Pose:  36 Cluster:  36 Fr_nu: 9215364 TotEn:    -6.48
@<TRIPOS>ATOM
      1 C1        -70.4173   -7.0186  -56.8818 C.3    1 LIG      -0.04000
      2 O1        -70.7469   -8.1930  -56.1630 O.3    1 LIG      -0.65000
      3 H1        -70.9491   -6.1662  -56.4520 H      1 LIG       0.09000
      4 H2        -70.6947   -7.1429  -57.9316 H      1 LIG       0.09000
      5 H3        -69.3407   -6.8477  -56.8092 H      1 LIG       0.09000
      6 H4        -70.2568   -8.9259  -56.5734 H      1 LIG       0.42000
@<TRIPOS>BOND
      1       1       2 1
      2       1       3 1
      3       1       4 1
      4       1       5 1
      5       2       6 1
@<TRIPOS>ALT_TYPE
CGenFF_4.0_ALT_TYPE_SET
CGenFF_4.0 1 CG331 2 OG311 3 HGA3 4 HGA3 5 HGA3 6 HGP1
@<TRIPOS>MOLECULE
methanol
 6 5 0 0 0
****
USER_CHARGES
INVALID_CHARGES
Pose:  37 Cluster:  37 Fr_nu: 2665029 TotEn:    -6.01
@<TRIPOS>ATOM
      1 C1        -70.7254   -6.7383  -57.0446 C.3    1 LIG      -0.04000
      2 O1        -71.9359   -6.2681  -56.4806 O.3    1 LIG      -0.65000
      3 H1        -70.9372   -7.2578  -57.9824 H      1 LIG       0.09000
      4 H2        -70.2347   -7.4171  -56.3425 H      1 LIG       0.09000
      5 H3        -70.0709   -5.8862  -57.2425 H      1 LIG       0.09000
      6 H4        -71.7072   -5.8139  -55.6516 H      1 LIG       0.42000
@<TRIPOS>BOND
      1       1       2 1
      2       1       3 1
      3       1       4 1
      4       1       5 1
      5       2       6 1
@<TRIPOS>ALT_TYPE
CGenFF_4.0_ALT_TYPE_SET
CGenFF_4.0 1 CG331 2 OG311 3 HGA3 4 HGA3 5 HGA3 6 HGP1
@<TRIPOS>MOLECULE
methanol
 6 5 0 0 0
****
USER_CHARGES
INVALID_CHARGES
Pose:  38 Cluster:  38 Fr_nu: 8286682 TotEn:    -5.64
@<TRIPOS>ATOM
      1 C1        -66.7170    4.4456  -48.0328 C.3    1 LIG      -0.04000
      2 O1        -67.4414    3.6449  -48.9485 O.3    1 LIG      -0.65000
      3 H1        -66.1337    3.8035  -47.3682 H      1 LIG       0.09000
      4 H2        -67.4128    5.0546  -47.4501 H      1 LIG       0.09000
      5 H3        -66.0415    5.0995  -48.5894 H      1 LIG       0.09000
      6 H4        -67.9454    4.2493  -49.5198 H      1 LIG       0.42000
@<TRIPOS>BOND
      1       1       2 1
      2       1       3 1
      3       1       4 1
      4       1       5 1
      5       2       6 1
@<TRIPOS>ALT_TYPE
CGenFF_4.0_ALT_TYPE_SET
CGenFF_4.0 1 CG331 2 OG311 3 HGA3 4 HGA3 5 HGA3 6 HGP1
@<TRIPOS>MOLECULE
methanol
 6 5 0 0 0
****
USER_CHARGES
INVALID_CHARGES
Pose:  39 Cluster:  39 Fr_nu: 875265 TotEn:    -5.20
@<TRIPOS>ATOM
      1 C1        -71.3547   -7.8213  -56.3539 C.3    1 LIG      -0.04000
      2 O1        -72.7304   -7.6866  -56.0480 O.3    1 LIG      -0.65000
      3 H1        -71.2418   -8.3509  -57.3030 H      1 LIG       0.09000
      4 H2        -70.8552   -8.3743  -55.5543 H      1 LIG       0.09000
      5 H3        -70.9104   -6.8268  -56.4391 H      1 LIG       0.09000
      6 H4        -72.7895   -7.2128  -55.2008 H      1 LIG       0.42000
@<TRIPOS>BOND
      1       1       2 1
      2       1       3 1
      3       1       4 1
      4       1       5 1
      5       2       6 1
@<TRIPOS>ALT_TYPE
CGenFF_4.0_ALT_TYPE_SET
CGenFF_4.0 1 CG331 2 OG311 3 HGA3 4 HGA3 5 HGA3 6 HGP1
@<TRIPOS>MOLECULE
methanol
 6 5 0 0 0
****
USER_CHARGES
INVALID_CHARGES
Pose:  40 Cluster:  40 Fr_nu: 1181268 TotEn:    -2.94
@<TRIPOS>ATOM
      1 C1        -66.0131    3.9026  -49.1992 C.3    1 LIG      -0.04000
      2 O1        -66.9063    3.1874  -48.3655 O.3    1 LIG      -0.65000
      3 H1        -66.5445    4.2540  -50.0871 H      1 LIG       0.09000
      4 H2        -65.1851    3.2515  -49.4910 H      1 LIG       0.09000
      5 H3        -65.6223    4.7610  -48.6478 H      1 LIG       0.09000
      6 H4        -66.3989    2.8924  -47.5901 H      1 LIG       0.42000
@<TRIPOS>BOND
      1       1       2 1
      2       1       3 1
      3       1       4 1
      4       1       5 1
      5       2       6 1
@<TRIPOS>ALT_TYPE
CGenFF_4.0_ALT_TYPE_SET
CGenFF_4.0 1 CG331 2 OG311 3 HGA3 4 HGA3 5 HGA3 6 HGP1
@<TRIPOS>MOLECULE
furan
 9 9 0 0 0
****
USER_CHARGES
INVALID_CHARGES
Pose:   1 Cluster:   1 Fr_nu:   6663 TotEn:   -12.54
@<TRIPOS>ATOM
      1 C1        -67.2674   -7.4733  -48.8055 C.2    1 LIG      -0.26000
      2 C2        -67.2504   -7.3574  -47.3950 C.2    1 LIG      -0.26000
      3 C3        -66.0751   -8.0637  -49.1546 C.2    1 LIG       0.09300
      4 C4        -66.0490   -7.8853  -46.9827 C.2    1 LIG       0.09300
      5 O1        -65.3267   -8.3181  -48.0493 O.3    1 LIG      -0.29200
      6 H1        -68.0504   -7.1647  -49.4829 H      1 LIG       0.17500
      7 H2        -68.0180   -6.9414  -46.7585 H      1 LIG       0.17500
      8 H3        -65.6326   -8.3552  -50.0960 H      1 LIG       0.13800
      9 H4        -65.5834   -8.0194  -46.0172 H      1 LIG       0.13800
@<TRIPOS>BOND
      1       1       2 1
      2       1       3 2
      3       2       4 2
      4       3       5 1
      5       4       5 1
      6       1       6 1
      7       2       7 1
      8       3       8 1
      9       4       9 1
@<TRIPOS>ALT_TYPE
CGenFF_4.0_ALT_TYPE_SET
CGenFF_4.0 1 CG2R51 2 CG2R51 3 CG2R51 4 CG2R51 5 OG2R50 6 HGR51 7 HGR51 8 HGR52 9 HGR52
@<TRIPOS>MOLECULE
furan
 9 9 0 0 0
****
USER_CHARGES
INVALID_CHARGES
Pose:   2 Cluster:   2 Fr_nu:   6559 TotEn:   -11.04
@<TRIPOS>ATOM
      1 C1        -65.9793   -8.3383  -49.4942 C.2    1 LIG      -0.26000
      2 C2        -65.5115   -7.9981  -48.2024 C.2    1 LIG      -0.26000
      3 C3        -67.3126   -8.0013  -49.5186 C.2    1 LIG       0.09300
      4 C4        -66.5923   -7.4772  -47.5296 C.2    1 LIG       0.09300
      5 O1        -67.6941   -7.4756  -48.3250 O.3    1 LIG      -0.29200
      6 H1        -65.4153   -8.7751  -50.3056 H      1 LIG       0.17500
      7 H2        -64.5116   -8.1173  -47.8108 H      1 LIG       0.17500
      8 H3        -68.0869   -8.0675  -50.2691 H      1 LIG       0.13800
      9 H4        -66.7341   -7.0842  -46.5334 H      1 LIG       0.13800
@<TRIPOS>BOND
      1       1       2 1
      2       1       3 2
      3       2       4 2
      4       3       5 1
      5       4       5 1
      6       1       6 1
      7       2       7 1
      8       3       8 1
      9       4       9 1
@<TRIPOS>ALT_TYPE
CGenFF_4.0_ALT_TYPE_SET
CGenFF_4.0 1 CG2R51 2 CG2R51 3 CG2R51 4 CG2R51 5 OG2R50 6 HGR51 7 HGR51 8 HGR52 9 HGR52
@<TRIPOS>MOLECULE
furan
 9 9 0 0 0
****
USER_CHARGES
INVALID_CHARGES
Pose:   3 Cluster:   3 Fr_nu:   6590 TotEn:   -10.95
@<TRIPOS>ATOM
      1 C1        -66.9454   -8.6170  -49.7954 C.2    1 LIG      -0.26000
      2 C2        -66.8429   -7.9601  -48.5458 C.2    1 LIG      -0.26000
      3 C3        -65.6693   -9.0093  -50.1264 C.2    1 LIG       0.09300
      4 C4        -65.5115   -7.9981  -48.2024 C.2    1 LIG       0.09300
      5 O1        -64.7894   -8.6360  -49.1606 O.3    1 LIG      -0.29200
      6 H1        -67.8376   -8.7831  -50.3815 H      1 LIG       0.17500
      7 H2        -67.6398   -7.5150  -47.9678 H      1 LIG       0.17500
      8 H3        -65.2438   -9.5359  -50.9683 H      1 LIG       0.13800
      9 H4        -64.9474   -7.6359  -47.3552 H      1 LIG       0.13800
@<TRIPOS>BOND
      1       1       2 1
      2       1       3 2
      3       2       4 2
      4       3       5 1
      5       4       5 1
      6       1       6 1
      7       2       7 1
      8       3       8 1
      9       4       9 1
@<TRIPOS>ALT_TYPE
CGenFF_4.0_ALT_TYPE_SET
CGenFF_4.0 1 CG2R51 2 CG2R51 3 CG2R51 4 CG2R51 5 OG2R50 6 HGR51 7 HGR51 8 HGR52 9 HGR52
@<TRIPOS>MOLECULE
furan
 9 9 0 0 0
****
USER_CHARGES
INVALID_CHARGES
Pose:   4 Cluster:   4 Fr_nu: 3002829 TotEn:   -10.80
@<TRIPOS>ATOM
      1 C1        -58.3061  -15.2005  -21.3746 C.2    1 LIG      -0.26000
      2 C2        -57.0570  -15.7601  -21.0142 C.2    1 LIG      -0.26000
      3 C3        -58.0562  -13.8884  -21.7032 C.2    1 LIG       0.09300
      4 C4        -56.1329  -14.7501  -21.1484 C.2    1 LIG       0.09300
      5 O1        -56.7339  -13.6059  -21.5681 O.3    1 LIG      -0.29200
      6 H1        -59.2682  -15.6918  -21.3921 H      1 LIG       0.17500
      7 H2        -56.8555  -16.7730  -20.6966 H      1 LIG       0.17500
      8 H3        -58.6776  -13.0696  -22.0356 H      1 LIG       0.13800
      9 H4        -55.0657  -14.6879  -20.9928 H      1 LIG       0.13800
@<TRIPOS>BOND
      1       1       2 1
      2       1       3 2
      3       2       4 2
      4       3       5 1
      5       4       5 1
      6       1       6 1
      7       2       7 1
      8       3       8 1
      9       4       9 1
@<TRIPOS>ALT_TYPE
CGenFF_4.0_ALT_TYPE_SET
CGenFF_4.0 1 CG2R51 2 CG2R51 3 CG2R51 4 CG2R51 5 OG2R50 6 HGR51 7 HGR51 8 HGR52 9 HGR52
@<TRIPOS>MOLECULE
furan
 9 9 0 0 0
****
USER_CHARGES
INVALID_CHARGES
Pose:   5 Cluster:   5 Fr_nu: 2644524 TotEn:   -10.73
@<TRIPOS>ATOM
      1 C1        -47.2226    3.2942  -43.0317 C.2    1 LIG      -0.26000
      2 C2        -48.2848    2.4674  -42.5943 C.2    1 LIG      -0.26000
      3 C3        -46.1640    3.0313  -42.1936 C.2    1 LIG       0.09300
      4 C4        -47.7996    1.7582  -41.5203 C.2    1 LIG       0.09300
      5 O1        -46.5075    2.0961  -41.2696 O.3    1 LIG      -0.29200
      6 H1        -47.2280    3.9944  -43.8544 H      1 LIG       0.17500
      7 H2        -49.2796    2.3971  -43.0101 H      1 LIG       0.17500
      8 H3        -45.1526    3.4049  -42.1269 H      1 LIG       0.13800
      9 H4        -48.2247    1.0146  -40.8619 H      1 LIG       0.13800
@<TRIPOS>BOND
      1       1       2 1
      2       1       3 2
      3       2       4 2
      4       3       5 1
      5       4       5 1
      6       1       6 1
      7       2       7 1
      8       3       8 1
      9       4       9 1
@<TRIPOS>ALT_TYPE
CGenFF_4.0_ALT_TYPE_SET
CGenFF_4.0 1 CG2R51 2 CG2R51 3 CG2R51 4 CG2R51 5 OG2R50 6 HGR51 7 HGR51 8 HGR52 9 HGR52
@<TRIPOS>MOLECULE
furan
 9 9 0 0 0
****
USER_CHARGES
INVALID_CHARGES
Pose:   6 Cluster:   6 Fr_nu: 1557170 TotEn:   -10.21
@<TRIPOS>ATOM
      1 C1        -79.8502  -11.6154  -40.6457 C.2    1 LIG      -0.26000
      2 C2        -80.6927  -10.7729  -41.4096 C.2    1 LIG      -0.26000
      3 C3        -79.6533  -12.7467  -41.4029 C.2    1 LIG       0.09300
      4 C4        -80.9504  -11.4494  -42.5792 C.2    1 LIG       0.09300
      5 O1        -80.3204  -12.6534  -42.5830 O.3    1 LIG      -0.29200
      6 H1        -79.4385  -11.4225  -39.6656 H      1 LIG       0.17500
      7 H2        -81.0653   -9.7948  -41.1413 H      1 LIG       0.17500
      8 H3        -79.0944  -13.6590  -41.2527 H      1 LIG       0.13800
      9 H4        -81.5313  -11.2228  -43.4614 H      1 LIG       0.13800
@<TRIPOS>BOND
      1       1       2 1
      2       1       3 2
      3       2       4 2
      4       3       5 1
      5       4       5 1
      6       1       6 1
      7       2       7 1
      8       3       8 1
      9       4       9 1
@<TRIPOS>ALT_TYPE
CGenFF_4.0_ALT_TYPE_SET
CGenFF_4.0 1 CG2R51 2 CG2R51 3 CG2R51 4 CG2R51 5 OG2R50 6 HGR51 7 HGR51 8 HGR52 9 HGR52
@<TRIPOS>MOLECULE
furan
 9 9 0 0 0
****
USER_CHARGES
INVALID_CHARGES
Pose:   7 Cluster:   7 Fr_nu: 1554659 TotEn:    -9.82
@<TRIPOS>ATOM
      1 C1        -79.6341  -12.7741  -41.2878 C.2    1 LIG      -0.26000
      2 C2        -80.0376  -12.3706  -42.5830 C.2    1 LIG      -0.26000
      3 C3        -79.6677  -11.6419  -40.5072 C.2    1 LIG       0.09300
      4 C4        -80.2892  -11.0207  -42.5016 C.2    1 LIG       0.09300
      5 O1        -80.0662  -10.5689  -41.2395 O.3    1 LIG      -0.29200
      6 H1        -79.3533  -13.7658  -40.9638 H      1 LIG       0.17500
      7 H2        -80.1333  -12.9866  -43.4654 H      1 LIG       0.17500
      8 H3        -79.4501  -11.4438  -39.4678 H      1 LIG       0.13800
      9 H4        -80.6163  -10.2770  -43.2135 H      1 LIG       0.13800
@<TRIPOS>BOND
      1       1       2 1
      2       1       3 2
      3       2       4 2
      4       3       5 1
      5       4       5 1
      6       1       6 1
      7       2       7 1
      8       3       8 1
      9       4       9 1
@<TRIPOS>ALT_TYPE
CGenFF_4.0_ALT_TYPE_SET
CGenFF_4.0 1 CG2R51 2 CG2R51 3 CG2R51 4 CG2R51 5 OG2R50 6 HGR51 7 HGR51 8 HGR52 9 HGR52
@<TRIPOS>MOLECULE
furan
 9 9 0 0 0
****
USER_CHARGES
INVALID_CHARGES
Pose:   8 Cluster:   8 Fr_nu: 155543 TotEn:    -9.71
@<TRIPOS>ATOM
      1 C1        -49.0508  -11.8969  -43.5799 C.2    1 LIG      -0.26000
      2 C2        -49.9992  -10.8777  -43.3246 C.2    1 LIG      -0.26000
      3 C3        -47.9120  -11.5388  -42.8965 C.2    1 LIG       0.09300
      4 C4        -49.3723   -9.9696  -42.5033 C.2    1 LIG       0.09300
      5 O1        -48.0998  -10.3654  -42.2376 O.3    1 LIG      -0.29200
      6 H1        -49.1809  -12.7814  -44.1865 H      1 LIG       0.17500
      7 H2        -51.0129  -10.8132  -43.6929 H      1 LIG       0.17500
      8 H3        -46.9361  -11.9880  -42.7826 H      1 LIG       0.13800
      9 H4        -49.6785   -9.0405  -42.0449 H      1 LIG       0.13800
@<TRIPOS>BOND
      1       1       2 1
      2       1       3 2
      3       2       4 2
      4       3       5 1
      5       4       5 1
      6       1       6 1
      7       2       7 1
      8       3       8 1
      9       4       9 1
@<TRIPOS>ALT_TYPE
CGenFF_4.0_ALT_TYPE_SET
CGenFF_4.0 1 CG2R51 2 CG2R51 3 CG2R51 4 CG2R51 5 OG2R50 6 HGR51 7 HGR51 8 HGR52 9 HGR52
@<TRIPOS>MOLECULE
furan
 9 9 0 0 0
****
USER_CHARGES
INVALID_CHARGES
Pose:   9 Cluster:   9 Fr_nu: 880031 TotEn:    -9.35
@<TRIPOS>ATOM
      1 C1        -48.8771  -10.4810  -43.7967 C.2    1 LIG      -0.26000
      2 C2        -49.9682  -11.3826  -43.8041 C.2    1 LIG      -0.26000
      3 C3        -48.7773  -10.0129  -42.5071 C.2    1 LIG       0.09300
      4 C4        -50.4571  -11.4012  -42.5186 C.2    1 LIG       0.09300
      5 O1        -49.7366  -10.5690  -41.7218 O.3    1 LIG      -0.29200
      6 H1        -48.2432  -10.2063  -44.6274 H      1 LIG       0.17500
      7 H2        -50.3502  -11.9482  -44.6417 H      1 LIG       0.17500
      8 H3        -48.1129   -9.3189  -42.0130 H      1 LIG       0.13800
      9 H4        -51.2683  -11.9256  -42.0349 H      1 LIG       0.13800
@<TRIPOS>BOND
      1       1       2 1
      2       1       3 2
      3       2       4 2
      4       3       5 1
      5       4       5 1
      6       1       6 1
      7       2       7 1
      8       3       8 1
      9       4       9 1
@<TRIPOS>ALT_TYPE
CGenFF_4.0_ALT_TYPE_SET
CGenFF_4.0 1 CG2R51 2 CG2R51 3 CG2R51 4 CG2R51 5 OG2R50 6 HGR51 7 HGR51 8 HGR52 9 HGR52
@<TRIPOS>MOLECULE
furan
 9 9 0 0 0
****
USER_CHARGES
INVALID_CHARGES
Pose:  10 Cluster:  10 Fr_nu:  32200 TotEn:    -9.19
@<TRIPOS>ATOM
      1 C1        -66.0924   -8.2488  -49.0599 C.2    1 LIG      -0.26000
      2 C2        -67.0510   -7.7387  -48.1521 C.2    1 LIG      -0.26000
      3 C3        -66.8053   -8.7855  -50.1067 C.2    1 LIG       0.09300
      4 C4        -68.2813   -7.9999  -48.7089 C.2    1 LIG       0.09300
      5 O1        -68.1402   -8.6377  -49.9005 O.3    1 LIG      -0.29200
      6 H1        -65.0165   -8.2285  -48.9630 H      1 LIG       0.17500
      7 H2        -66.8679   -7.2426  -47.2099 H      1 LIG       0.17500
      8 H3        -66.5261   -9.2808  -51.0252 H      1 LIG       0.13800
      9 H4        -69.2981   -7.8062  -48.3997 H      1 LIG       0.13800
@<TRIPOS>BOND
      1       1       2 1
      2       1       3 2
      3       2       4 2
      4       3       5 1
      5       4       5 1
      6       1       6 1
      7       2       7 1
      8       3       8 1
      9       4       9 1
@<TRIPOS>ALT_TYPE
CGenFF_4.0_ALT_TYPE_SET
CGenFF_4.0 1 CG2R51 2 CG2R51 3 CG2R51 4 CG2R51 5 OG2R50 6 HGR51 7 HGR51 8 HGR52 9 HGR52
@<TRIPOS>MOLECULE
furan
 9 9 0 0 0
****
USER_CHARGES
INVALID_CHARGES
Pose:  11 Cluster:  11 Fr_nu:  60270 TotEn:    -9.15
@<TRIPOS>ATOM
      1 C1        -80.7108  -11.1955  -41.6110 C.2    1 LIG      -0.26000
      2 C2        -80.1423  -12.4916  -41.6110 C.2    1 LIG      -0.26000
      3 C3        -80.8642  -10.8457  -42.9324 C.2    1 LIG       0.09300
      4 C4        -79.9889  -12.8415  -42.9324 C.2    1 LIG       0.09300
      5 O1        -80.4267  -11.8436  -43.7443 O.3    1 LIG      -0.29200
      6 H1        -80.9751  -10.5916  -40.7550 H      1 LIG       0.17500
      7 H2        -79.8776  -13.0953  -40.7549 H      1 LIG       0.17500
      8 H3        -81.2495   -9.9699  -43.4341 H      1 LIG       0.13800
      9 H4        -79.6049  -13.7179  -43.4339 H      1 LIG       0.13800
@<TRIPOS>BOND
      1       1       2 1
      2       1       3 2
      3       2       4 2
      4       3       5 1
      5       4       5 1
      6       1       6 1
      7       2       7 1
      8       3       8 1
      9       4       9 1
@<TRIPOS>ALT_TYPE
CGenFF_4.0_ALT_TYPE_SET
CGenFF_4.0 1 CG2R51 2 CG2R51 3 CG2R51 4 CG2R51 5 OG2R50 6 HGR51 7 HGR51 8 HGR52 9 HGR52
@<TRIPOS>MOLECULE
furan
 9 9 0 0 0
****
USER_CHARGES
INVALID_CHARGES
Pose:  12 Cluster:  12 Fr_nu:  19487 TotEn:    -9.01
@<TRIPOS>ATOM
      1 C1        -58.0441  -16.4759  -20.9407 C.2    1 LIG      -0.26000
      2 C2        -56.8677  -15.7068  -21.1079 C.2    1 LIG      -0.26000
      3 C3        -59.0894  -15.6591  -21.3045 C.2    1 LIG       0.09300
      4 C4        -57.2780  -14.4750  -21.5621 C.2    1 LIG       0.09300
      5 O1        -58.6308  -14.4377  -21.6847 O.3    1 LIG      -0.29200
      6 H1        -58.1206  -17.4974  -20.5975 H      1 LIG       0.17500
      7 H2        -55.8484  -16.0123  -20.9210 H      1 LIG       0.17500
      8 H3        -60.1608  -15.7904  -21.3477 H      1 LIG       0.13800
      9 H4        -56.7589  -13.5664  -21.8306 H      1 LIG       0.13800
@<TRIPOS>BOND
      1       1       2 1
      2       1       3 2
      3       2       4 2
      4       3       5 1
      5       4       5 1
      6       1       6 1
      7       2       7 1
      8       3       8 1
      9       4       9 1
@<TRIPOS>ALT_TYPE
CGenFF_4.0_ALT_TYPE_SET
CGenFF_4.0 1 CG2R51 2 CG2R51 3 CG2R51 4 CG2R51 5 OG2R50 6 HGR51 7 HGR51 8 HGR52 9 HGR52
@<TRIPOS>MOLECULE
furan
 9 9 0 0 0
****
USER_CHARGES
INVALID_CHARGES
Pose:  13 Cluster:  13 Fr_nu: 480783 TotEn:    -8.99
@<TRIPOS>ATOM
      1 C1        -79.3011  -11.4348  -41.7072 C.2    1 LIG      -0.26000
      2 C2        -78.9944  -12.1755  -42.8737 C.2    1 LIG      -0.26000
      3 C3        -79.7644  -12.3462  -40.7869 C.2    1 LIG       0.09300
      4 C4        -79.2919  -13.4866  -42.5830 C.2    1 LIG       0.09300
      5 O1        -79.7617  -13.5991  -41.3129 O.3    1 LIG      -0.29200
      6 H1        -79.1981  -10.3700  -41.5563 H      1 LIG       0.17500
      7 H2        -78.6049  -11.8005  -43.8092 H      1 LIG       0.17500
      8 H3        -80.1152  -12.2676  -39.7682 H      1 LIG       0.13800
      9 H4        -79.2286  -14.4090  -43.1417 H      1 LIG       0.13800
@<TRIPOS>BOND
      1       1       2 1
      2       1       3 2
      3       2       4 2
      4       3       5 1
      5       4       5 1
      6       1       6 1
      7       2       7 1
      8       3       8 1
      9       4       9 1
@<TRIPOS>ALT_TYPE
CGenFF_4.0_ALT_TYPE_SET
CGenFF_4.0 1 CG2R51 2 CG2R51 3 CG2R51 4 CG2R51 5 OG2R50 6 HGR51 7 HGR51 8 HGR52 9 HGR52
@<TRIPOS>MOLECULE
furan
 9 9 0 0 0
****
USER_CHARGES
INVALID_CHARGES
Pose:  14 Cluster:  14 Fr_nu: 3106157 TotEn:    -8.86
@<TRIPOS>ATOM
      1 C1        -80.0616  -11.3674  -41.5632 C.2    1 LIG      -0.26000
      2 C2        -80.3096  -11.4412  -42.9547 C.2    1 LIG      -0.26000
      3 C3        -79.3061  -12.4736  -41.2507 C.2    1 LIG       0.09300
      4 C4        -79.6879  -12.5872  -43.3933 C.2    1 LIG       0.09300
      5 O1        -79.0739  -13.2222  -42.3607 O.3    1 LIG      -0.29200
      6 H1        -80.3925  -10.6038  -40.8743 H      1 LIG       0.17500
      7 H2        -80.8710  -10.7460  -43.5621 H      1 LIG       0.17500
      8 H3        -78.8762  -12.8507  -40.3342 H      1 LIG       0.13800
      9 H4        -79.5940  -13.0643  -44.3580 H      1 LIG       0.13800
@<TRIPOS>BOND
      1       1       2 1
      2       1       3 2
      3       2       4 2
      4       3       5 1
      5       4       5 1
      6       1       6 1
      7       2       7 1
      8       3       8 1
      9       4       9 1
@<TRIPOS>ALT_TYPE
CGenFF_4.0_ALT_TYPE_SET
CGenFF_4.0 1 CG2R51 2 CG2R51 3 CG2R51 4 CG2R51 5 OG2R50 6 HGR51 7 HGR51 8 HGR52 9 HGR52
@<TRIPOS>MOLECULE
furan
 9 9 0 0 0
****
USER_CHARGES
INVALID_CHARGES
Pose:  15 Cluster:  15 Fr_nu: 334749 TotEn:    -8.75
@<TRIPOS>ATOM
      1 C1        -80.4549  -11.4471  -42.3590 C.2    1 LIG      -0.26000
      2 C2        -80.1346  -10.8204  -41.1310 C.2    1 LIG      -0.26000
      3 C3        -80.4913  -12.7976  -42.1005 C.2    1 LIG       0.09300
      4 C4        -79.9984  -11.8326  -40.2096 C.2    1 LIG       0.09300
      5 O1        -80.2143  -13.0409  -40.7926 O.3    1 LIG      -0.29200
      6 H1        -80.6359  -10.9738  -43.3131 H      1 LIG       0.17500
      7 H2        -80.0180   -9.7631  -40.9412 H      1 LIG       0.17500
      8 H3        -80.6898  -13.6697  -42.7064 H      1 LIG       0.13800
      9 H4        -79.7632  -11.8572  -39.1556 H      1 LIG       0.13800
@<TRIPOS>BOND
      1       1       2 1
      2       1       3 2
      3       2       4 2
      4       3       5 1
      5       4       5 1
      6       1       6 1
      7       2       7 1
      8       3       8 1
      9       4       9 1
@<TRIPOS>ALT_TYPE
CGenFF_4.0_ALT_TYPE_SET
CGenFF_4.0 1 CG2R51 2 CG2R51 3 CG2R51 4 CG2R51 5 OG2R50 6 HGR51 7 HGR51 8 HGR52 9 HGR52
@<TRIPOS>MOLECULE
furan
 9 9 0 0 0
****
USER_CHARGES
INVALID_CHARGES
Pose:  16 Cluster:  16 Fr_nu: 524684 TotEn:    -8.65
@<TRIPOS>ATOM
      1 C1        -60.8175    4.0407  -41.4601 C.2    1 LIG      -0.26000
      2 C2        -61.8767    3.1298  -41.2326 C.2    1 LIG      -0.26000
      3 C3        -59.9250    3.8536  -40.4303 C.2    1 LIG       0.09300
      4 C4        -61.5558    2.4510  -40.0801 C.2    1 LIG       0.09300
      5 O1        -60.3676    2.8863  -39.5848 O.3    1 LIG      -0.29200
      6 H1        -60.7175    4.7457  -42.2727 H      1 LIG       0.17500
      7 H2        -62.7629    2.9859  -41.8336 H      1 LIG       0.17500
      8 H3        -58.9782    4.3043  -40.1704 H      1 LIG       0.13800
      9 H4        -62.0414    1.6708  -39.5123 H      1 LIG       0.13800
@<TRIPOS>BOND
      1       1       2 1
      2       1       3 2
      3       2       4 2
      4       3       5 1
      5       4       5 1
      6       1       6 1
      7       2       7 1
      8       3       8 1
      9       4       9 1
@<TRIPOS>ALT_TYPE
CGenFF_4.0_ALT_TYPE_SET
CGenFF_4.0 1 CG2R51 2 CG2R51 3 CG2R51 4 CG2R51 5 OG2R50 6 HGR51 7 HGR51 8 HGR52 9 HGR52
@<TRIPOS>MOLECULE
furan
 9 9 0 0 0
****
USER_CHARGES
INVALID_CHARGES
Pose:  17 Cluster:  17 Fr_nu:  24495 TotEn:    -8.50
@<TRIPOS>ATOM
      1 C1        -56.3565  -13.6901  -21.1820 C.2    1 LIG      -0.26000
      2 C2        -57.6851  -14.1740  -21.2450 C.2    1 LIG      -0.26000
      3 C3        -55.5462  -14.7571  -21.4932 C.2    1 LIG       0.09300
      4 C4        -57.5919  -15.5022  -21.5904 C.2    1 LIG       0.09300
      5 O1        -56.2914  -15.8654  -21.7437 O.3    1 LIG      -0.29200
      6 H1        -56.0304  -12.6890  -20.9395 H      1 LIG       0.17500
      7 H2        -58.5965  -13.6235  -21.0619 H      1 LIG       0.17500
      8 H3        -54.4766  -14.8844  -21.5762 H      1 LIG       0.13800
      9 H4        -58.3186  -16.2837  -21.7579 H      1 LIG       0.13800
@<TRIPOS>BOND
      1       1       2 1
      2       1       3 2
      3       2       4 2
      4       3       5 1
      5       4       5 1
      6       1       6 1
      7       2       7 1
      8       3       8 1
      9       4       9 1
@<TRIPOS>ALT_TYPE
CGenFF_4.0_ALT_TYPE_SET
CGenFF_4.0 1 CG2R51 2 CG2R51 3 CG2R51 4 CG2R51 5 OG2R50 6 HGR51 7 HGR51 8 HGR52 9 HGR52
@<TRIPOS>MOLECULE
furan
 9 9 0 0 0
****
USER_CHARGES
INVALID_CHARGES
Pose:  18 Cluster:  18 Fr_nu: 509432 TotEn:    -8.44
@<TRIPOS>ATOM
      1 C1        -55.0995  -10.3771  -46.9331 C.2    1 LIG      -0.26000
      2 C2        -55.8492  -11.0937  -47.8963 C.2    1 LIG      -0.26000
      3 C3        -55.5198   -9.0700  -47.0172 C.2    1 LIG       0.09300
      4 C4        -56.6741  -10.1735  -48.5002 C.2    1 LIG       0.09300
      5 O1        -56.4795   -8.9375  -47.9699 O.3    1 LIG      -0.29200
      6 H1        -54.3468  -10.7646  -46.2620 H      1 LIG       0.17500
      7 H2        -55.7951  -12.1489  -48.1220 H      1 LIG       0.17500
      8 H3        -55.2501   -8.1630  -46.4959 H      1 LIG       0.13800
      9 H4        -57.4174  -10.2353  -49.2817 H      1 LIG       0.13800
@<TRIPOS>BOND
      1       1       2 1
      2       1       3 2
      3       2       4 2
      4       3       5 1
      5       4       5 1
      6       1       6 1
      7       2       7 1
      8       3       8 1
      9       4       9 1
@<TRIPOS>ALT_TYPE
CGenFF_4.0_ALT_TYPE_SET
CGenFF_4.0 1 CG2R51 2 CG2R51 3 CG2R51 4 CG2R51 5 OG2R50 6 HGR51 7 HGR51 8 HGR52 9 HGR52
@<TRIPOS>MOLECULE
furan
 9 9 0 0 0
****
USER_CHARGES
INVALID_CHARGES
Pose:  19 Cluster:  19 Fr_nu:  19088 TotEn:    -8.35
@<TRIPOS>ATOM
      1 C1        -79.1646  -11.1820  -41.1148 C.2    1 LIG      -0.26000
      2 C2        -78.6514  -11.4311  -42.4101 C.2    1 LIG      -0.26000
      3 C3        -78.4754  -10.0931  -40.6338 C.2    1 LIG       0.09300
      4 C4        -77.6852  -10.4767  -42.6283 C.2    1 LIG       0.09300
      5 O1        -77.5718   -9.6572  -41.5503 O.3    1 LIG      -0.29200
      6 H1        -79.9395  -11.7280  -40.5965 H      1 LIG       0.17500
      7 H2        -78.9488  -12.2089  -43.0986 H      1 LIG       0.17500
      8 H3        -78.5088   -9.5362  -39.7087 H      1 LIG       0.13800
      9 H4        -77.0243  -10.2573  -43.4542 H      1 LIG       0.13800
@<TRIPOS>BOND
      1       1       2 1
      2       1       3 2
      3       2       4 2
      4       3       5 1
      5       4       5 1
      6       1       6 1
      7       2       7 1
      8       3       8 1
      9       4       9 1
@<TRIPOS>ALT_TYPE
CGenFF_4.0_ALT_TYPE_SET
CGenFF_4.0 1 CG2R51 2 CG2R51 3 CG2R51 4 CG2R51 5 OG2R50 6 HGR51 7 HGR51 8 HGR52 9 HGR52
@<TRIPOS>MOLECULE
furan
 9 9 0 0 0
****
USER_CHARGES
INVALID_CHARGES
Pose:  20 Cluster:  20 Fr_nu:  99683 TotEn:    -7.88
@<TRIPOS>ATOM
      1 C1        -80.2621  -10.8362  -42.0746 C.2    1 LIG      -0.26000
      2 C2        -80.2351  -12.0525  -41.3514 C.2    1 LIG      -0.26000
      3 C3        -79.3747   -9.9963  -41.4428 C.2    1 LIG       0.09300
      4 C4        -79.3330  -11.8692  -40.3293 C.2    1 LIG       0.09300
      5 O1        -78.8041  -10.6185  -40.3780 O.3    1 LIG      -0.29200
      6 H1        -80.8546  -10.6009  -42.9469 H      1 LIG       0.17500
      7 H2        -80.8020  -12.9505  -41.5504 H      1 LIG       0.17500
      8 H3        -79.0525   -8.9802  -41.6183 H      1 LIG       0.13800
      9 H4        -78.9750  -12.4974  -39.5266 H      1 LIG       0.13800
@<TRIPOS>BOND
      1       1       2 1
      2       1       3 2
      3       2       4 2
      4       3       5 1
      5       4       5 1
      6       1       6 1
      7       2       7 1
      8       3       8 1
      9       4       9 1
@<TRIPOS>ALT_TYPE
CGenFF_4.0_ALT_TYPE_SET
CGenFF_4.0 1 CG2R51 2 CG2R51 3 CG2R51 4 CG2R51 5 OG2R50 6 HGR51 7 HGR51 8 HGR52 9 HGR52
@<TRIPOS>MOLECULE
furan
 9 9 0 0 0
****
USER_CHARGES
INVALID_CHARGES
Pose:  21 Cluster:  21 Fr_nu:  31312 TotEn:    -7.86
@<TRIPOS>ATOM
      1 C1        -80.1010  -13.0458  -42.0076 C.2    1 LIG      -0.26000
      2 C2        -80.2310  -12.0936  -40.9686 C.2    1 LIG      -0.26000
      3 C3        -80.9289  -12.6211  -43.0207 C.2    1 LIG       0.09300
      4 C4        -81.1289  -11.1548  -41.4209 C.2    1 LIG       0.09300
      5 O1        -81.5589  -11.4691  -42.6711 O.3    1 LIG      -0.29200
      6 H1        -79.4819  -13.9312  -42.0167 H      1 LIG       0.17500
      7 H2        -79.7324  -12.0916  -40.0101 H      1 LIG       0.17500
      8 H3        -81.1678  -13.0055  -44.0016 H      1 LIG       0.13800
      9 H4        -81.5440  -10.2522  -40.9967 H      1 LIG       0.13800
@<TRIPOS>BOND
      1       1       2 1
      2       1       3 2
      3       2       4 2
      4       3       5 1
      5       4       5 1
      6       1       6 1
      7       2       7 1
      8       3       8 1
      9       4       9 1
@<TRIPOS>ALT_TYPE
CGenFF_4.0_ALT_TYPE_SET
CGenFF_4.0 1 CG2R51 2 CG2R51 3 CG2R51 4 CG2R51 5 OG2R50 6 HGR51 7 HGR51 8 HGR52 9 HGR52
@<TRIPOS>MOLECULE
furan
 9 9 0 0 0
****
USER_CHARGES
INVALID_CHARGES
Pose:  22 Cluster:  22 Fr_nu: 951657 TotEn:    -7.78
@<TRIPOS>ATOM
      1 C1        -49.0332  -10.1428  -42.7064 C.2    1 LIG      -0.26000
      2 C2        -48.4350  -11.1806  -43.4603 C.2    1 LIG      -0.26000
      3 C3        -50.3922  -10.3146  -42.8311 C.2    1 LIG       0.09300
      4 C4        -49.4711  -11.9126  -43.9920 C.2    1 LIG       0.09300
      5 O1        -50.6675  -11.3912  -43.6131 O.3    1 LIG      -0.29200
      6 H1        -48.5360   -9.3665  -42.1430 H      1 LIG       0.17500
      7 H2        -47.3805  -11.3713  -43.5987 H      1 LIG       0.17500
      8 H3        -51.2512   -9.7852  -42.4452 H      1 LIG       0.13800
      9 H4        -49.5213  -12.7857  -44.6260 H      1 LIG       0.13800
@<TRIPOS>BOND
      1       1       2 1
      2       1       3 2
      3       2       4 2
      4       3       5 1
      5       4       5 1
      6       1       6 1
      7       2       7 1
      8       3       8 1
      9       4       9 1
@<TRIPOS>ALT_TYPE
CGenFF_4.0_ALT_TYPE_SET
CGenFF_4.0 1 CG2R51 2 CG2R51 3 CG2R51 4 CG2R51 5 OG2R50 6 HGR51 7 HGR51 8 HGR52 9 HGR52
@<TRIPOS>MOLECULE
furan
 9 9 0 0 0
****
USER_CHARGES
INVALID_CHARGES
Pose:  23 Cluster:  23 Fr_nu: 383560 TotEn:    -7.61
@<TRIPOS>ATOM
      1 C1        -64.1252   -9.2250  -53.9260 C.2    1 LIG      -0.26000
      2 C2        -62.8335   -8.8085  -54.3278 C.2    1 LIG      -0.26000
      3 C3        -63.9665   -9.8366  -52.7042 C.2    1 LIG       0.09300
      4 C4        -61.9777   -9.1951  -53.3228 C.2    1 LIG       0.09300
      5 O1        -62.6604   -9.8224  -52.3294 O.3    1 LIG      -0.29200
      6 H1        -65.0553   -9.0961  -54.4604 H      1 LIG       0.17500
      7 H2        -62.5606   -8.2910  -55.2361 H      1 LIG       0.17500
      8 H3        -64.6472  -10.3067  -52.0095 H      1 LIG       0.13800
      9 H4        -60.9120   -9.1027  -53.1717 H      1 LIG       0.13800
@<TRIPOS>BOND
      1       1       2 1
      2       1       3 2
      3       2       4 2
      4       3       5 1
      5       4       5 1
      6       1       6 1
      7       2       7 1
      8       3       8 1
      9       4       9 1
@<TRIPOS>ALT_TYPE
CGenFF_4.0_ALT_TYPE_SET
CGenFF_4.0 1 CG2R51 2 CG2R51 3 CG2R51 4 CG2R51 5 OG2R50 6 HGR51 7 HGR51 8 HGR52 9 HGR52
@<TRIPOS>MOLECULE
furan
 9 9 0 0 0
****
USER_CHARGES
INVALID_CHARGES
Pose:  24 Cluster:  24 Fr_nu:  25428 TotEn:    -7.57
@<TRIPOS>ATOM
      1 C1        -49.3113  -11.9176  -43.1447 C.2    1 LIG      -0.26000
      2 C2        -50.4876  -11.3620  -43.7024 C.2    1 LIG      -0.26000
      3 C3        -48.6082  -10.8639  -42.6086 C.2    1 LIG       0.09300
      4 C4        -50.4195  -10.0085  -43.4672 C.2    1 LIG       0.09300
      5 O1        -49.2770   -9.6967  -42.8008 O.3    1 LIG      -0.29200
      6 H1        -49.0130  -12.9559  -43.1352 H      1 LIG       0.17500
      7 H2        -51.2853  -11.8830  -44.2119 H      1 LIG       0.17500
      8 H3        -47.6672  -10.7826  -42.0842 H      1 LIG       0.13800
      9 H4        -51.0684   -9.1761  -43.6976 H      1 LIG       0.13800
@<TRIPOS>BOND
      1       1       2 1
      2       1       3 2
      3       2       4 2
      4       3       5 1
      5       4       5 1
      6       1       6 1
      7       2       7 1
      8       3       8 1
      9       4       9 1
@<TRIPOS>ALT_TYPE
CGenFF_4.0_ALT_TYPE_SET
CGenFF_4.0 1 CG2R51 2 CG2R51 3 CG2R51 4 CG2R51 5 OG2R50 6 HGR51 7 HGR51 8 HGR52 9 HGR52
@<TRIPOS>MOLECULE
furan
 9 9 0 0 0
****
USER_CHARGES
INVALID_CHARGES
Pose:  25 Cluster:  25 Fr_nu:  60829 TotEn:    -7.34
@<TRIPOS>ATOM
      1 C1        -79.6050  -10.3273  -41.5504 C.2    1 LIG      -0.26000
      2 C2        -79.0711  -11.6316  -41.6808 C.2    1 LIG      -0.26000
      3 C3        -80.9644  -10.4833  -41.4104 C.2    1 LIG       0.09300
      4 C4        -80.1423  -12.4916  -41.6110 C.2    1 LIG       0.09300
      5 O1        -81.3001  -11.7995  -41.4461 O.3    1 LIG      -0.29200
      6 H1        -79.0664   -9.3907  -41.5581 H      1 LIG       0.17500
      7 H2        -78.0350  -11.9100  -41.8092 H      1 LIG       0.17500
      8 H3        -81.7866   -9.7945  -41.2815 H      1 LIG       0.13800
      9 H4        -80.2426  -13.5662  -41.6590 H      1 LIG       0.13800
@<TRIPOS>BOND
      1       1       2 1
      2       1       3 2
      3       2       4 2
      4       3       5 1
      5       4       5 1
      6       1       6 1
      7       2       7 1
      8       3       8 1
      9       4       9 1
@<TRIPOS>ALT_TYPE
CGenFF_4.0_ALT_TYPE_SET
CGenFF_4.0 1 CG2R51 2 CG2R51 3 CG2R51 4 CG2R51 5 OG2R50 6 HGR51 7 HGR51 8 HGR52 9 HGR52
@<TRIPOS>MOLECULE
furan
 9 9 0 0 0
****
USER_CHARGES
INVALID_CHARGES
Pose:  26 Cluster:  26 Fr_nu: 768125 TotEn:    -7.14
@<TRIPOS>ATOM
      1 C1        -51.0592  -10.6142  -43.1768 C.2    1 LIG      -0.26000
      2 C2        -50.7830  -11.7456  -43.9810 C.2    1 LIG      -0.26000
      3 C3        -49.9080  -10.3588  -42.4685 C.2    1 LIG       0.09300
      4 C4        -49.4827  -12.1008  -43.7070 C.2    1 LIG       0.09300
      5 O1        -48.9422  -11.2603  -42.7861 O.3    1 LIG      -0.29200
      6 H1        -51.9820  -10.0552  -43.1200 H      1 LIG       0.17500
      7 H2        -51.4484  -12.2401  -44.6739 H      1 LIG       0.17500
      8 H3        -49.6291   -9.6122  -41.7392 H      1 LIG       0.13800
      9 H4        -48.8307  -12.8844  -44.0646 H      1 LIG       0.13800
@<TRIPOS>BOND
      1       1       2 1
      2       1       3 2
      3       2       4 2
      4       3       5 1
      5       4       5 1
      6       1       6 1
      7       2       7 1
      8       3       8 1
      9       4       9 1
@<TRIPOS>ALT_TYPE
CGenFF_4.0_ALT_TYPE_SET
CGenFF_4.0 1 CG2R51 2 CG2R51 3 CG2R51 4 CG2R51 5 OG2R50 6 HGR51 7 HGR51 8 HGR52 9 HGR52
@<TRIPOS>MOLECULE
furan
 9 9 0 0 0
****
USER_CHARGES
INVALID_CHARGES
Pose:  27 Cluster:  27 Fr_nu: 613578 TotEn:    -7.08
@<TRIPOS>ATOM
      1 C1        -60.0051    5.1165  -40.4605 C.2    1 LIG      -0.26000
      2 C2        -60.8923    4.0270  -40.6309 C.2    1 LIG      -0.26000
      3 C3        -58.9777    4.6527  -39.6721 C.2    1 LIG       0.09300
      4 C4        -60.3438    2.9751  -39.9347 C.2    1 LIG       0.09300
      5 O1        -59.1766    3.3483  -39.3474 O.3    1 LIG      -0.29200
      6 H1        -60.1025    6.1150  -40.8615 H      1 LIG       0.17500
      7 H2        -61.8159    4.0105  -41.1913 H      1 LIG       0.17500
      8 H3        -58.0783    5.1012  -39.2759 H      1 LIG       0.13800
      9 H4        -60.6444    1.9509  -39.7684 H      1 LIG       0.13800
@<TRIPOS>BOND
      1       1       2 1
      2       1       3 2
      3       2       4 2
      4       3       5 1
      5       4       5 1
      6       1       6 1
      7       2       7 1
      8       3       8 1
      9       4       9 1
@<TRIPOS>ALT_TYPE
CGenFF_4.0_ALT_TYPE_SET
CGenFF_4.0 1 CG2R51 2 CG2R51 3 CG2R51 4 CG2R51 5 OG2R50 6 HGR51 7 HGR51 8 HGR52 9 HGR52
@<TRIPOS>MOLECULE
furan
 9 9 0 0 0
****
USER_CHARGES
INVALID_CHARGES
Pose:  28 Cluster:  28 Fr_nu: 1377382 TotEn:    -6.86
@<TRIPOS>ATOM
      1 C1        -55.3402   -9.2002  -48.3668 C.2    1 LIG      -0.26000
      2 C2        -54.6332   -9.8381  -47.3196 C.2    1 LIG      -0.26000
      3 C3        -56.5095   -9.9072  -48.5241 C.2    1 LIG       0.09300
      4 C4        -55.4210  -10.8892  -46.9116 C.2    1 LIG       0.09300
      5 O1        -56.5666  -10.9383  -47.6408 O.3    1 LIG      -0.29200
      6 H1        -55.0353   -8.3340  -48.9360 H      1 LIG       0.17500
      7 H2        -53.6700   -9.5655  -46.9129 H      1 LIG       0.17500
      8 H3        -57.3594   -9.8092  -49.1838 H      1 LIG       0.13800
      9 H4        -55.3146  -11.6539  -46.1560 H      1 LIG       0.13800
@<TRIPOS>BOND
      1       1       2 1
      2       1       3 2
      3       2       4 2
      4       3       5 1
      5       4       5 1
      6       1       6 1
      7       2       7 1
      8       3       8 1
      9       4       9 1
@<TRIPOS>ALT_TYPE
CGenFF_4.0_ALT_TYPE_SET
CGenFF_4.0 1 CG2R51 2 CG2R51 3 CG2R51 4 CG2R51 5 OG2R50 6 HGR51 7 HGR51 8 HGR52 9 HGR52
@<TRIPOS>MOLECULE
furan
 9 9 0 0 0
****
USER_CHARGES
INVALID_CHARGES
Pose:  29 Cluster:  29 Fr_nu:  50909 TotEn:    -6.84
@<TRIPOS>ATOM
      1 C1        -50.4745  -11.4366  -43.3114 C.2    1 LIG      -0.26000
      2 C2        -49.7167  -10.5196  -42.5444 C.2    1 LIG      -0.26000
      3 C3        -49.6405  -11.8782  -44.3122 C.2    1 LIG       0.09300
      4 C4        -48.4738  -10.4664  -43.1311 C.2    1 LIG       0.09300
      5 O1        -48.4191  -11.2917  -44.2093 O.3    1 LIG      -0.29200
      6 H1        -51.5002  -11.7376  -43.1547 H      1 LIG       0.17500
      7 H2        -50.0365   -9.9669  -41.6729 H      1 LIG       0.17500
      8 H3        -49.7582  -12.5726  -45.1313 H      1 LIG       0.13800
      9 H4        -47.5673   -9.9203  -42.9138 H      1 LIG       0.13800
@<TRIPOS>BOND
      1       1       2 1
      2       1       3 2
      3       2       4 2
      4       3       5 1
      5       4       5 1
      6       1       6 1
      7       2       7 1
      8       3       8 1
      9       4       9 1
@<TRIPOS>ALT_TYPE
CGenFF_4.0_ALT_TYPE_SET
CGenFF_4.0 1 CG2R51 2 CG2R51 3 CG2R51 4 CG2R51 5 OG2R50 6 HGR51 7 HGR51 8 HGR52 9 HGR52
@<TRIPOS>MOLECULE
furan
 9 9 0 0 0
****
USER_CHARGES
INVALID_CHARGES
Pose:  30 Cluster:  30 Fr_nu: 192707 TotEn:    -6.83
@<TRIPOS>ATOM
      1 C1        -55.2265  -11.1989  -47.1757 C.2    1 LIG      -0.26000
      2 C2        -54.3134  -10.6621  -46.2370 C.2    1 LIG      -0.26000
      3 C3        -55.9314  -10.1296  -47.6775 C.2    1 LIG       0.09300
      4 C4        -54.5253   -9.3030  -46.2321 C.2    1 LIG       0.09300
      5 O1        -55.5099   -8.9703  -47.1076 O.3    1 LIG      -0.29200
      6 H1        -55.3552  -12.2356  -47.4516 H      1 LIG       0.17500
      7 H2        -53.5910  -11.1986  -45.6389 H      1 LIG       0.17500
      8 H3        -56.7220  -10.0315  -48.4071 H      1 LIG       0.13800
      9 H4        -54.0818   -8.4792  -45.6920 H      1 LIG       0.13800
@<TRIPOS>BOND
      1       1       2 1
      2       1       3 2
      3       2       4 2
      4       3       5 1
      5       4       5 1
      6       1       6 1
      7       2       7 1
      8       3       8 1
      9       4       9 1
@<TRIPOS>ALT_TYPE
CGenFF_4.0_ALT_TYPE_SET
CGenFF_4.0 1 CG2R51 2 CG2R51 3 CG2R51 4 CG2R51 5 OG2R50 6 HGR51 7 HGR51 8 HGR52 9 HGR52
@<TRIPOS>MOLECULE
furan
 9 9 0 0 0
****
USER_CHARGES
INVALID_CHARGES
Pose:  31 Cluster:  31 Fr_nu:  86084 TotEn:    -6.77
@<TRIPOS>ATOM
      1 C1        -80.8950  -11.2733  -41.4606 C.2    1 LIG      -0.26000
      2 C2        -80.7529  -12.2038  -42.5176 C.2    1 LIG      -0.26000
      3 C3        -79.6799  -11.2379  -40.8170 C.2    1 LIG       0.09300
      4 C4        -79.4611  -12.6705  -42.4446 C.2    1 LIG       0.09300
      5 O1        -78.8003  -12.0866  -41.4107 O.3    1 LIG      -0.29200
      6 H1        -81.7733  -10.7006  -41.2001 H      1 LIG       0.17500
      7 H2        -81.4987  -12.4973  -43.2421 H      1 LIG       0.17500
      8 H3        -79.2998  -10.6900  -39.9670 H      1 LIG       0.13800
      9 H4        -78.8892  -13.3811  -43.0234 H      1 LIG       0.13800
@<TRIPOS>BOND
      1       1       2 1
      2       1       3 2
      3       2       4 2
      4       3       5 1
      5       4       5 1
      6       1       6 1
      7       2       7 1
      8       3       8 1
      9       4       9 1
@<TRIPOS>ALT_TYPE
CGenFF_4.0_ALT_TYPE_SET
CGenFF_4.0 1 CG2R51 2 CG2R51 3 CG2R51 4 CG2R51 5 OG2R50 6 HGR51 7 HGR51 8 HGR52 9 HGR52
@<TRIPOS>MOLECULE
furan
 9 9 0 0 0
****
USER_CHARGES
INVALID_CHARGES
Pose:  32 Cluster:  32 Fr_nu: 2157147 TotEn:    -5.51
@<TRIPOS>ATOM
      1 C1        -79.9047  -11.7519  -40.3242 C.2    1 LIG      -0.26000
      2 C2        -80.9853  -12.0942  -41.1718 C.2    1 LIG      -0.26000
      3 C3        -79.0802  -10.9385  -41.0662 C.2    1 LIG       0.09300
      4 C4        -80.7442  -11.4654  -42.3711 C.2    1 LIG       0.09300
      5 O1        -79.5848  -10.7588  -42.3150 O.3    1 LIG      -0.29200
      6 H1        -79.7464  -12.0599  -39.3008 H      1 LIG       0.17500
      7 H2        -81.8340  -12.7206  -40.9376 H      1 LIG       0.17500
      8 H3        -78.1479  -10.4325  -40.8614 H      1 LIG       0.13800
      9 H4        -81.2726  -11.4229  -43.3124 H      1 LIG       0.13800
@<TRIPOS>BOND
      1       1       2 1
      2       1       3 2
      3       2       4 2
      4       3       5 1
      5       4       5 1
      6       1       6 1
      7       2       7 1
      8       3       8 1
      9       4       9 1
@<TRIPOS>ALT_TYPE
CGenFF_4.0_ALT_TYPE_SET
CGenFF_4.0 1 CG2R51 2 CG2R51 3 CG2R51 4 CG2R51 5 OG2R50 6 HGR51 7 HGR51 8 HGR52 9 HGR52
@<TRIPOS>MOLECULE
furan
 9 9 0 0 0
****
USER_CHARGES
INVALID_CHARGES
Pose:  33 Cluster:  33 Fr_nu: 2753615 TotEn:    -4.00
@<TRIPOS>ATOM
      1 C1        -67.9250    5.3162  -49.1574 C.2    1 LIG      -0.26000
      2 C2        -67.0259    5.2780  -48.0650 C.2    1 LIG      -0.26000
      3 C3        -67.8829    4.0666  -49.7307 C.2    1 LIG       0.09300
      4 C4        -66.4986    4.0077  -48.0485 C.2    1 LIG       0.09300
      5 O1        -67.0159    3.2630  -49.0607 O.3    1 LIG      -0.29200
      6 H1        -68.5279    6.1504  -49.4861 H      1 LIG       0.17500
      7 H2        -66.7918    6.0764  -47.3757 H      1 LIG       0.17500
      8 H3        -68.3833    3.6138  -50.5743 H      1 LIG       0.13800
      9 H4        -65.7829    3.5035  -47.4155 H      1 LIG       0.13800
@<TRIPOS>BOND
      1       1       2 1
      2       1       3 2
      3       2       4 2
      4       3       5 1
      5       4       5 1
      6       1       6 1
      7       2       7 1
      8       3       8 1
      9       4       9 1
@<TRIPOS>ALT_TYPE
CGenFF_4.0_ALT_TYPE_SET
CGenFF_4.0 1 CG2R51 2 CG2R51 3 CG2R51 4 CG2R51 5 OG2R50 6 HGR51 7 HGR51 8 HGR52 9 HGR52
@<TRIPOS>MOLECULE
pyrimidine
 10 10 0 0 0
****
USER_CHARGES
INVALID_CHARGES
Pose:   1 Cluster:   1 Fr_nu:  49227 TotEn:   -19.11
@<TRIPOS>ATOM
      1 C1        -59.0477  -15.6078  -21.2879 C.ar   1 LIG      -0.13100
      2 C2        -58.0257  -16.5104  -21.5009 C.ar   1 LIG       0.28900
      3 C3        -58.6728  -14.2805  -21.2452 C.ar   1 LIG       0.28900
      4 C4        -56.4962  -14.8317  -21.5992 C.ar   1 LIG       0.50700
      5 N1        -56.7339  -16.1557  -21.6613 N.ar   1 LIG      -0.71900
      6 N2        -57.4015  -13.8553  -21.3973 N.ar   1 LIG      -0.71900
      7 H1        -60.0757  -15.9204  -21.1623 H      1 LIG       0.11500
      8 H2        -58.2237  -17.5756  -21.5497 H      1 LIG       0.11400
      9 H3        -59.4065  -13.4986  -21.0818 H      1 LIG       0.11400
     10 H4        -55.4668  -14.5185  -21.7237 H      1 LIG       0.14100
@<TRIPOS>BOND
      1       1       2 ar
      2       1       3 ar
      3       2       5 ar
      4       3       6 ar
      5       4       5 ar
      6       4       6 ar
      7       1       7 1
      8       2       8 1
      9       3       9 1
     10       4      10 1
@<TRIPOS>ALT_TYPE
CGenFF_4.0_ALT_TYPE_SET
CGenFF_4.0 1 CG2R61 2 CG2R61 3 CG2R61 4 CG2R64 5 NG2R62 6 NG2R62 7 HGR61 8 HGR62 9 HGR62 10 HGR62
@<TRIPOS>MOLECULE
pyrimidine
 10 10 0 0 0
****
USER_CHARGES
INVALID_CHARGES
Pose:   2 Cluster:   2 Fr_nu: 953420 TotEn:   -18.22
@<TRIPOS>ATOM
      1 C1        -59.2134  -17.2220  -21.8048 C.ar   1 LIG      -0.13100
      2 C2        -57.9167  -17.6939  -21.7867 C.ar   1 LIG       0.28900
      3 C3        -59.3541  -15.8570  -21.6597 C.ar   1 LIG       0.28900
      4 C4        -57.1019  -15.5904  -21.5069 C.ar   1 LIG       0.50700
      5 N1        -56.8334  -16.9033  -21.6391 N.ar   1 LIG      -0.71900
      6 N2        -58.3164  -15.0083  -21.5079 N.ar   1 LIG      -0.71900
      7 H1        -60.0642  -17.8793  -21.9248 H      1 LIG       0.11500
      8 H2        -57.7070  -18.7526  -21.8935 H      1 LIG       0.11400
      9 H3        -60.3350  -15.3941  -21.6609 H      1 LIG       0.11400
     10 H4        -56.2503  -14.9321  -21.3857 H      1 LIG       0.14100
@<TRIPOS>BOND
      1       1       2 ar
      2       1       3 ar
      3       2       5 ar
      4       3       6 ar
      5       4       5 ar
      6       4       6 ar
      7       1       7 1
      8       2       8 1
      9       3       9 1
     10       4      10 1
@<TRIPOS>ALT_TYPE
CGenFF_4.0_ALT_TYPE_SET
CGenFF_4.0 1 CG2R61 2 CG2R61 3 CG2R61 4 CG2R64 5 NG2R62 6 NG2R62 7 HGR61 8 HGR62 9 HGR62 10 HGR62
@<TRIPOS>MOLECULE
pyrimidine
 10 10 0 0 0
****
USER_CHARGES
INVALID_CHARGES
Pose:   3 Cluster:   3 Fr_nu:  23401 TotEn:   -16.63
@<TRIPOS>ATOM
      1 C1        -57.8494  -15.5449  -21.4519 C.ar   1 LIG      -0.13100
      2 C2        -56.6616  -16.2150  -21.6632 C.ar   1 LIG       0.28900
      3 C3        -57.7483  -14.1740  -21.3321 C.ar   1 LIG       0.28900
      4 C4        -55.4953  -14.2644  -21.6193 C.ar   1 LIG       0.50700
      5 N1        -55.4620  -15.6040  -21.7525 N.ar   1 LIG      -0.71900
      6 N2        -56.5831  -13.4984  -21.4107 N.ar   1 LIG      -0.71900
      7 H1        -58.7978  -16.0608  -21.3843 H      1 LIG       0.11500
      8 H2        -56.6414  -17.2942  -21.7696 H      1 LIG       0.11400
      9 H3        -58.6281  -13.5624  -21.1637 H      1 LIG       0.11400
     10 H4        -54.5456  -13.7478  -21.6857 H      1 LIG       0.14100
@<TRIPOS>BOND
      1       1       2 ar
      2       1       3 ar
      3       2       5 ar
      4       3       6 ar
      5       4       5 ar
      6       4       6 ar
      7       1       7 1
      8       2       8 1
      9       3       9 1
     10       4      10 1
@<TRIPOS>ALT_TYPE
CGenFF_4.0_ALT_TYPE_SET
CGenFF_4.0 1 CG2R61 2 CG2R61 3 CG2R61 4 CG2R64 5 NG2R62 6 NG2R62 7 HGR61 8 HGR62 9 HGR62 10 HGR62
@<TRIPOS>MOLECULE
pyrimidine
 10 10 0 0 0
****
USER_CHARGES
INVALID_CHARGES
Pose:   4 Cluster:   4 Fr_nu: 534664 TotEn:   -15.09
@<TRIPOS>ATOM
      1 C1        -63.8917   -9.5677  -54.1720 C.ar   1 LIG      -0.13100
      2 C2        -63.7614  -10.0844  -52.8990 C.ar   1 LIG       0.28900
      3 C3        -62.7110   -9.2478  -54.8103 C.ar   1 LIG       0.28900
      4 C4        -61.4966   -9.9274  -53.0129 C.ar   1 LIG       0.50700
      5 N1        -62.5749  -10.2783  -52.2866 N.ar   1 LIG      -0.71900
      6 N2        -61.4912   -9.4151  -54.2584 N.ar   1 LIG      -0.71900
      7 H1        -64.8567   -9.4227  -54.6390 H      1 LIG       0.11500
      8 H2        -64.6339  -10.3650  -52.3190 H      1 LIG       0.11400
      9 H3        -62.7131   -8.8351  -55.8133 H      1 LIG       0.11400
     10 H4        -60.5304  -10.0715  -52.5451 H      1 LIG       0.14100
@<TRIPOS>BOND
      1       1       2 ar
      2       1       3 ar
      3       2       5 ar
      4       3       6 ar
      5       4       5 ar
      6       4       6 ar
      7       1       7 1
      8       2       8 1
      9       3       9 1
     10       4      10 1
@<TRIPOS>ALT_TYPE
CGenFF_4.0_ALT_TYPE_SET
CGenFF_4.0 1 CG2R61 2 CG2R61 3 CG2R61 4 CG2R64 5 NG2R62 6 NG2R62 7 HGR61 8 HGR62 9 HGR62 10 HGR62
@<TRIPOS>MOLECULE
pyrimidine
 10 10 0 0 0
****
USER_CHARGES
INVALID_CHARGES
Pose:   5 Cluster:   5 Fr_nu:  89516 TotEn:   -14.77
@<TRIPOS>ATOM
      1 C1        -79.5725  -11.8685  -40.1771 C.ar   1 LIG      -0.13100
      2 C2        -78.8444  -10.7718  -40.5914 C.ar   1 LIG       0.28900
      3 C3        -79.8410  -12.8092  -41.1503 C.ar   1 LIG       0.28900
      4 C4        -78.7330  -11.5838  -42.7116 C.ar   1 LIG       0.50700
      5 N1        -78.4070  -10.5967  -41.8557 N.ar   1 LIG      -0.71900
      6 N2        -79.4353  -12.6985  -42.4323 N.ar   1 LIG      -0.71900
      7 H1        -79.9109  -11.9832  -39.1561 H      1 LIG       0.11500
      8 H2        -78.5852   -9.9799  -39.8972 H      1 LIG       0.11400
      9 H3        -80.4076  -13.7047  -40.9193 H      1 LIG       0.11400
     10 H4        -78.3952  -11.4687  -43.7343 H      1 LIG       0.14100
@<TRIPOS>BOND
      1       1       2 ar
      2       1       3 ar
      3       2       5 ar
      4       3       6 ar
      5       4       5 ar
      6       4       6 ar
      7       1       7 1
      8       2       8 1
      9       3       9 1
     10       4      10 1
@<TRIPOS>ALT_TYPE
CGenFF_4.0_ALT_TYPE_SET
CGenFF_4.0 1 CG2R61 2 CG2R61 3 CG2R61 4 CG2R64 5 NG2R62 6 NG2R62 7 HGR61 8 HGR62 9 HGR62 10 HGR62
@<TRIPOS>MOLECULE
pyrimidine
 10 10 0 0 0
****
USER_CHARGES
INVALID_CHARGES
Pose:   6 Cluster:   6 Fr_nu:   8247 TotEn:   -14.42
@<TRIPOS>ATOM
      1 C1        -50.1332  -11.5126  -43.9514 C.ar   1 LIG      -0.13100
      2 C2        -48.9769  -12.2001  -44.2594 C.ar   1 LIG       0.28900
      3 C3        -50.0137  -10.5550  -42.9652 C.ar   1 LIG       0.28900
      4 C4        -47.8028  -11.0188  -42.7125 C.ar   1 LIG       0.50700
      5 N1        -47.7900  -11.9780  -43.6575 N.ar   1 LIG      -0.71900
      6 N2        -48.8597  -10.2809  -42.3222 N.ar   1 LIG      -0.71900
      7 H1        -51.0721  -11.7117  -44.4504 H      1 LIG       0.11500
      8 H2        -48.9732  -12.9718  -45.0215 H      1 LIG       0.11400
      9 H3        -50.8687   -9.9641  -42.6548 H      1 LIG       0.11400
     10 H4        -46.8631  -10.8201  -42.2119 H      1 LIG       0.14100
@<TRIPOS>BOND
      1       1       2 ar
      2       1       3 ar
      3       2       5 ar
      4       3       6 ar
      5       4       5 ar
      6       4       6 ar
      7       1       7 1
      8       2       8 1
      9       3       9 1
     10       4      10 1
@<TRIPOS>ALT_TYPE
CGenFF_4.0_ALT_TYPE_SET
CGenFF_4.0 1 CG2R61 2 CG2R61 3 CG2R61 4 CG2R64 5 NG2R62 6 NG2R62 7 HGR61 8 HGR62 9 HGR62 10 HGR62
@<TRIPOS>MOLECULE
pyrimidine
 10 10 0 0 0
****
USER_CHARGES
INVALID_CHARGES
Pose:   7 Cluster:   7 Fr_nu:   6552 TotEn:   -14.36
@<TRIPOS>ATOM
      1 C1        -67.2620   -8.0992  -49.8177 C.ar   1 LIG      -0.13100
      2 C2        -68.1035   -7.5883  -48.8505 C.ar   1 LIG       0.28900
      3 C3        -65.9547   -8.3016  -49.4254 C.ar   1 LIG       0.28900
      4 C4        -66.4108   -7.5363  -47.3342 C.ar   1 LIG       0.50700
      5 N1        -67.7098   -7.2944  -47.5939 N.ar   1 LIG      -0.71900
      6 N2        -65.4930   -8.0301  -48.1871 N.ar   1 LIG      -0.71900
      7 H1        -67.6049   -8.3258  -50.8184 H      1 LIG       0.11500
      8 H2        -69.1488   -7.3955  -49.0660 H      1 LIG       0.11400
      9 H3        -65.2199   -8.6992  -50.1170 H      1 LIG       0.11400
     10 H4        -66.0670   -7.3083  -46.3327 H      1 LIG       0.14100
@<TRIPOS>BOND
      1       1       2 ar
      2       1       3 ar
      3       2       5 ar
      4       3       6 ar
      5       4       5 ar
      6       4       6 ar
      7       1       7 1
      8       2       8 1
      9       3       9 1
     10       4      10 1
@<TRIPOS>ALT_TYPE
CGenFF_4.0_ALT_TYPE_SET
CGenFF_4.0 1 CG2R61 2 CG2R61 3 CG2R61 4 CG2R64 5 NG2R62 6 NG2R62 7 HGR61 8 HGR62 9 HGR62 10 HGR62
@<TRIPOS>MOLECULE
pyrimidine
 10 10 0 0 0
****
USER_CHARGES
INVALID_CHARGES
Pose:   8 Cluster:   8 Fr_nu:  49197 TotEn:   -13.55
@<TRIPOS>ATOM
      1 C1        -57.7189  -16.9397  -20.4718 C.ar   1 LIG      -0.13100
      2 C2        -56.3444  -16.8409  -20.5469 C.ar   1 LIG       0.28900
      3 C3        -58.4238  -15.8845  -21.0136 C.ar   1 LIG       0.28900
      4 C4        -56.4962  -14.8317  -21.5992 C.ar   1 LIG       0.50700
      5 N1        -55.6975  -15.7972  -21.1058 N.ar   1 LIG      -0.71900
      6 N2        -57.8427  -14.8104  -21.5872 N.ar   1 LIG      -0.71900
      7 H1        -58.2115  -17.7888  -20.0174 H      1 LIG       0.11500
      8 H2        -55.7065  -17.6218  -20.1475 H      1 LIG       0.11400
      9 H3        -59.5083  -15.8728  -21.0006 H      1 LIG       0.11400
     10 H4        -56.0031  -13.9808  -22.0531 H      1 LIG       0.14100
@<TRIPOS>BOND
      1       1       2 ar
      2       1       3 ar
      3       2       5 ar
      4       3       6 ar
      5       4       5 ar
      6       4       6 ar
      7       1       7 1
      8       2       8 1
      9       3       9 1
     10       4      10 1
@<TRIPOS>ALT_TYPE
CGenFF_4.0_ALT_TYPE_SET
CGenFF_4.0 1 CG2R61 2 CG2R61 3 CG2R61 4 CG2R64 5 NG2R62 6 NG2R62 7 HGR61 8 HGR62 9 HGR62 10 HGR62
@<TRIPOS>MOLECULE
pyrimidine
 10 10 0 0 0
****
USER_CHARGES
INVALID_CHARGES
Pose:   9 Cluster:   9 Fr_nu: 1909731 TotEn:   -13.51
@<TRIPOS>ATOM
      1 C1        -56.8281  -10.7614  -49.9509 C.ar   1 LIG      -0.13100
      2 C2        -56.7347   -9.4194  -49.6431 C.ar   1 LIG       0.28900
      3 C3        -56.5934  -11.6314  -48.9058 C.ar   1 LIG       0.28900
      4 C4        -56.2292   -9.8993  -47.4796 C.ar   1 LIG       0.50700
      5 N1        -56.4361   -8.9515  -48.4134 N.ar   1 LIG      -0.71900
      6 N2        -56.2902  -11.2335  -47.6528 N.ar   1 LIG      -0.71900
      7 H1        -57.0693  -11.1088  -50.9466 H      1 LIG       0.11500
      8 H2        -56.9024   -8.6607  -50.3999 H      1 LIG       0.11400
      9 H3        -56.6436  -12.7050  -49.0517 H      1 LIG       0.11400
     10 H4        -55.9865   -9.5517  -46.4828 H      1 LIG       0.14100
@<TRIPOS>BOND
      1       1       2 ar
      2       1       3 ar
      3       2       5 ar
      4       3       6 ar
      5       4       5 ar
      6       4       6 ar
      7       1       7 1
      8       2       8 1
      9       3       9 1
     10       4      10 1
@<TRIPOS>ALT_TYPE
CGenFF_4.0_ALT_TYPE_SET
CGenFF_4.0 1 CG2R61 2 CG2R61 3 CG2R61 4 CG2R64 5 NG2R62 6 NG2R62 7 HGR61 8 HGR62 9 HGR62 10 HGR62
@<TRIPOS>MOLECULE
pyrimidine
 10 10 0 0 0
****
USER_CHARGES
INVALID_CHARGES
Pose:  10 Cluster:  10 Fr_nu: 3361280 TotEn:   -13.48
@<TRIPOS>ATOM
      1 C1        -64.3977   -9.2651  -54.8191 C.ar   1 LIG      -0.13100
      2 C2        -63.4822   -8.4593  -55.4650 C.ar   1 LIG       0.28900
      3 C3        -63.9414   -9.8907  -53.6771 C.ar   1 LIG       0.28900
      4 C4        -61.8919   -8.9360  -53.9123 C.ar   1 LIG       0.50700
      5 N1        -62.2163   -8.2714  -55.0377 N.ar   1 LIG      -0.71900
      6 N2        -62.6900   -9.7483  -53.1933 N.ar   1 LIG      -0.71900
      7 H1        -65.4072   -9.3977  -55.1845 H      1 LIG       0.11500
      8 H2        -63.7496   -7.9267  -56.3712 H      1 LIG       0.11400
      9 H3        -64.5888  -10.5442  -53.1024 H      1 LIG       0.11400
     10 H4        -60.8809   -8.8042  -53.5469 H      1 LIG       0.14100
@<TRIPOS>BOND
      1       1       2 ar
      2       1       3 ar
      3       2       5 ar
      4       3       6 ar
      5       4       5 ar
      6       4       6 ar
      7       1       7 1
      8       2       8 1
      9       3       9 1
     10       4      10 1
@<TRIPOS>ALT_TYPE
CGenFF_4.0_ALT_TYPE_SET
CGenFF_4.0 1 CG2R61 2 CG2R61 3 CG2R61 4 CG2R64 5 NG2R62 6 NG2R62 7 HGR61 8 HGR62 9 HGR62 10 HGR62
@<TRIPOS>MOLECULE
pyrimidine
 10 10 0 0 0
****
USER_CHARGES
INVALID_CHARGES
Pose:  11 Cluster:  11 Fr_nu: 315929 TotEn:   -12.82
@<TRIPOS>ATOM
      1 C1        -69.6730   -5.7630  -57.5741 C.ar   1 LIG      -0.13100
      2 C2        -69.2666   -6.3494  -58.7554 C.ar   1 LIG       0.28900
      3 C3        -68.6610   -5.3018  -56.7574 C.ar   1 LIG       0.28900
      4 C4        -67.0818   -5.9914  -58.2399 C.ar   1 LIG       0.50700
      5 N1        -67.9746   -6.4806  -59.1213 N.ar   1 LIG      -0.71900
      6 N2        -67.3498   -5.4000  -57.0600 N.ar   1 LIG      -0.71900
      7 H1        -70.7169   -5.6711  -57.3058 H      1 LIG       0.11500
      8 H2        -69.9906   -6.7418  -59.4612 H      1 LIG       0.11400
      9 H3        -68.8831   -4.8268  -55.8079 H      1 LIG       0.11400
     10 H4        -66.0365   -6.0843  -58.5078 H      1 LIG       0.14100
@<TRIPOS>BOND
      1       1       2 ar
      2       1       3 ar
      3       2       5 ar
      4       3       6 ar
      5       4       5 ar
      6       4       6 ar
      7       1       7 1
      8       2       8 1
      9       3       9 1
     10       4      10 1
@<TRIPOS>ALT_TYPE
CGenFF_4.0_ALT_TYPE_SET
CGenFF_4.0 1 CG2R61 2 CG2R61 3 CG2R61 4 CG2R64 5 NG2R62 6 NG2R62 7 HGR61 8 HGR62 9 HGR62 10 HGR62
@<TRIPOS>MOLECULE
pyrimidine
 10 10 0 0 0
****
USER_CHARGES
INVALID_CHARGES
Pose:  12 Cluster:  12 Fr_nu: 2432316 TotEn:   -12.74
@<TRIPOS>ATOM
      1 C1        -80.3246  -10.8150  -41.2007 C.ar   1 LIG      -0.13100
      2 C2        -79.8466  -11.7154  -40.2704 C.ar   1 LIG       0.28900
      3 C3        -80.7626  -11.3611  -42.3898 C.ar   1 LIG       0.28900
      4 C4        -80.2518  -13.4571  -41.6737 C.ar   1 LIG       0.50700
      5 N1        -79.7956  -13.0480  -40.4746 N.ar   1 LIG      -0.71900
      6 N2        -80.7404  -12.6825  -42.6611 N.ar   1 LIG      -0.71900
      7 H1        -80.3538   -9.7506  -41.0102 H      1 LIG       0.11500
      8 H2        -79.4804  -11.3796  -39.3063 H      1 LIG       0.11400
      9 H3        -81.1547  -10.7320  -43.1816 H      1 LIG       0.11400
     10 H4        -80.2216  -14.5227  -41.8651 H      1 LIG       0.14100
@<TRIPOS>BOND
      1       1       2 ar
      2       1       3 ar
      3       2       5 ar
      4       3       6 ar
      5       4       5 ar
      6       4       6 ar
      7       1       7 1
      8       2       8 1
      9       3       9 1
     10       4      10 1
@<TRIPOS>ALT_TYPE
CGenFF_4.0_ALT_TYPE_SET
CGenFF_4.0 1 CG2R61 2 CG2R61 3 CG2R61 4 CG2R64 5 NG2R62 6 NG2R62 7 HGR61 8 HGR62 9 HGR62 10 HGR62
@<TRIPOS>MOLECULE
pyrimidine
 10 10 0 0 0
****
USER_CHARGES
INVALID_CHARGES
Pose:  13 Cluster:  13 Fr_nu: 216217 TotEn:   -12.66
@<TRIPOS>ATOM
      1 C1        -61.1757    2.8556  -40.5862 C.ar   1 LIG      -0.13100
      2 C2        -61.3230    2.9087  -41.9573 C.ar   1 LIG       0.28900
      3 C3        -60.0820    3.5252  -40.0768 C.ar   1 LIG       0.28900
      4 C4        -59.4469    4.1760  -42.1601 C.ar   1 LIG       0.50700
      5 N1        -60.4742    3.5622  -42.7775 N.ar   1 LIG      -0.71900
      6 N2        -59.1939    4.1981  -40.8375 N.ar   1 LIG      -0.71900
      7 H1        -61.8722    2.3235  -39.9521 H      1 LIG       0.11500
      8 H2        -62.1526    2.4120  -42.4487 H      1 LIG       0.11400
      9 H3        -59.8832    3.5389  -39.0107 H      1 LIG       0.11400
     10 H4        -58.7488    4.7079  -42.7949 H      1 LIG       0.14100
@<TRIPOS>BOND
      1       1       2 ar
      2       1       3 ar
      3       2       5 ar
      4       3       6 ar
      5       4       5 ar
      6       4       6 ar
      7       1       7 1
      8       2       8 1
      9       3       9 1
     10       4      10 1
@<TRIPOS>ALT_TYPE
CGenFF_4.0_ALT_TYPE_SET
CGenFF_4.0 1 CG2R61 2 CG2R61 3 CG2R61 4 CG2R64 5 NG2R62 6 NG2R62 7 HGR61 8 HGR62 9 HGR62 10 HGR62
@<TRIPOS>MOLECULE
pyrimidine
 10 10 0 0 0
****
USER_CHARGES
INVALID_CHARGES
Pose:  14 Cluster:  14 Fr_nu: 1682694 TotEn:   -12.61
@<TRIPOS>ATOM
      1 C1        -50.6187  -16.9393  -28.1489 C.ar   1 LIG      -0.13100
      2 C2        -49.5590  -16.5763  -27.3428 C.ar   1 LIG       0.28900
      3 C3        -51.7690  -16.1929  -27.9950 C.ar   1 LIG       0.28900
      4 C4        -50.7844  -14.9125  -26.3956 C.ar   1 LIG       0.50700
      5 N1        -49.6074  -15.5643  -26.4519 N.ar   1 LIG      -0.71900
      6 N2        -51.8874  -15.1688  -27.1246 N.ar   1 LIG      -0.71900
      7 H1        -50.5521  -17.7560  -28.8552 H      1 LIG       0.11500
      8 H2        -48.6136  -17.1054  -27.3928 H      1 LIG       0.11400
      9 H3        -52.6544  -16.4045  -28.5847 H      1 LIG       0.11400
     10 H4        -50.8517  -14.0954  -25.6877 H      1 LIG       0.14100
@<TRIPOS>BOND
      1       1       2 ar
      2       1       3 ar
      3       2       5 ar
      4       3       6 ar
      5       4       5 ar
      6       4       6 ar
      7       1       7 1
      8       2       8 1
      9       3       9 1
     10       4      10 1
@<TRIPOS>ALT_TYPE
CGenFF_4.0_ALT_TYPE_SET
CGenFF_4.0 1 CG2R61 2 CG2R61 3 CG2R61 4 CG2R64 5 NG2R62 6 NG2R62 7 HGR61 8 HGR62 9 HGR62 10 HGR62
@<TRIPOS>MOLECULE
pyrimidine
 10 10 0 0 0
****
USER_CHARGES
INVALID_CHARGES
Pose:  15 Cluster:  15 Fr_nu: 353739 TotEn:   -12.60
@<TRIPOS>ATOM
      1 C1        -80.1348  -11.2353  -41.8069 C.ar   1 LIG      -0.13100
      2 C2        -79.7217  -11.5353  -43.0890 C.ar   1 LIG       0.28900
      3 C3        -80.2145  -12.3054  -40.9395 C.ar   1 LIG       0.28900
      4 C4        -79.5254  -13.7382  -42.5641 C.ar   1 LIG       0.50700
      5 N1        -79.4078  -12.7804  -43.5032 N.ar   1 LIG      -0.71900
      6 N2        -79.9163  -13.5749  -41.2857 N.ar   1 LIG      -0.71900
      7 H1        -80.3805  -10.2269  -41.5019 H      1 LIG       0.11500
      8 H2        -79.6291  -10.7593  -43.8411 H      1 LIG       0.11400
      9 H3        -80.5304  -12.1676  -39.9111 H      1 LIG       0.11400
     10 H4        -79.2806  -14.7481  -42.8695 H      1 LIG       0.14100
@<TRIPOS>BOND
      1       1       2 ar
      2       1       3 ar
      3       2       5 ar
      4       3       6 ar
      5       4       5 ar
      6       4       6 ar
      7       1       7 1
      8       2       8 1
      9       3       9 1
     10       4      10 1
@<TRIPOS>ALT_TYPE
CGenFF_4.0_ALT_TYPE_SET
CGenFF_4.0 1 CG2R61 2 CG2R61 3 CG2R61 4 CG2R64 5 NG2R62 6 NG2R62 7 HGR61 8 HGR62 9 HGR62 10 HGR62
@<TRIPOS>MOLECULE
pyrimidine
 10 10 0 0 0
****
USER_CHARGES
INVALID_CHARGES
Pose:  16 Cluster:  16 Fr_nu: 1321360 TotEn:   -12.49
@<TRIPOS>ATOM
      1 C1        -50.1158  -11.8723  -44.2836 C.ar   1 LIG      -0.13100
      2 C2        -50.7865  -11.3107  -43.2162 C.ar   1 LIG       0.28900
      3 C3        -48.8090  -11.4621  -44.4503 C.ar   1 LIG       0.28900
      4 C4        -48.9533  -10.0972  -42.6383 C.ar   1 LIG       0.50700
      5 N1        -50.2337  -10.4167  -42.3703 N.ar   1 LIG      -0.71900
      6 N2        -48.1937  -10.5728  -43.6436 N.ar   1 LIG      -0.71900
      7 H1        -50.5842  -12.5873  -44.9466 H      1 LIG       0.11500
      8 H2        -51.8178  -11.5720  -43.0057 H      1 LIG       0.11400
      9 H3        -48.2023  -11.8483  -45.2622 H      1 LIG       0.11400
     10 H4        -48.4844   -9.3805  -41.9753 H      1 LIG       0.14100
@<TRIPOS>BOND
      1       1       2 ar
      2       1       3 ar
      3       2       5 ar
      4       3       6 ar
      5       4       5 ar
      6       4       6 ar
      7       1       7 1
      8       2       8 1
      9       3       9 1
     10       4      10 1
@<TRIPOS>ALT_TYPE
CGenFF_4.0_ALT_TYPE_SET
CGenFF_4.0 1 CG2R61 2 CG2R61 3 CG2R61 4 CG2R64 5 NG2R62 6 NG2R62 7 HGR61 8 HGR62 9 HGR62 10 HGR62
@<TRIPOS>MOLECULE
pyrimidine
 10 10 0 0 0
****
USER_CHARGES
INVALID_CHARGES
Pose:  17 Cluster:  17 Fr_nu: 3035737 TotEn:   -12.46
@<TRIPOS>ATOM
      1 C1        -48.3351    2.6789  -42.5643 C.ar   1 LIG      -0.13100
      2 C2        -47.6849    1.8751  -41.6501 C.ar   1 LIG       0.28900
      3 C3        -47.7021    3.8656  -42.8724 C.ar   1 LIG       0.28900
      4 C4        -45.9910    3.3786  -41.4575 C.ar   1 LIG       0.50700
      5 N1        -46.5072    2.1952  -41.0749 N.ar   1 LIG      -0.71900
      6 N2        -46.5250    4.2487  -42.3358 N.ar   1 LIG      -0.71900
      7 H1        -49.2796    2.3971  -43.0101 H      1 LIG       0.11500
      8 H2        -48.1061    0.9231  -41.3458 H      1 LIG       0.11400
      9 H3        -48.1374    4.5626  -43.5803 H      1 LIG       0.11400
     10 H4        -45.0458    3.6615  -41.0104 H      1 LIG       0.14100
@<TRIPOS>BOND
      1       1       2 ar
      2       1       3 ar
      3       2       5 ar
      4       3       6 ar
      5       4       5 ar
      6       4       6 ar
      7       1       7 1
      8       2       8 1
      9       3       9 1
     10       4      10 1
@<TRIPOS>ALT_TYPE
CGenFF_4.0_ALT_TYPE_SET
CGenFF_4.0 1 CG2R61 2 CG2R61 3 CG2R61 4 CG2R64 5 NG2R62 6 NG2R62 7 HGR61 8 HGR62 9 HGR62 10 HGR62
@<TRIPOS>MOLECULE
pyrimidine
 10 10 0 0 0
****
USER_CHARGES
INVALID_CHARGES
Pose:  18 Cluster:  18 Fr_nu: 1368698 TotEn:   -12.38
@<TRIPOS>ATOM
      1 C1        -80.3217  -10.7826  -42.7436 C.ar   1 LIG      -0.13100
      2 C2        -79.3924  -10.0470  -42.0366 C.ar   1 LIG       0.28900
      3 C3        -80.8031  -11.9076  -42.1057 C.ar   1 LIG       0.28900
      4 C4        -79.5039  -11.4939  -40.2870 C.ar   1 LIG       0.50700
      5 N1        -78.9594  -10.3749  -40.8016 N.ar   1 LIG      -0.71900
      6 N2        -80.4146  -12.2944  -40.8730 N.ar   1 LIG      -0.71900
      7 H1        -80.6512  -10.4962  -43.7333 H      1 LIG       0.11500
      8 H2        -78.9574   -9.1467  -42.4567 H      1 LIG       0.11400
      9 H3        -81.5363  -12.5487  -42.5830 H      1 LIG       0.11400
     10 H4        -79.1733  -11.7815  -39.2964 H      1 LIG       0.14100
@<TRIPOS>BOND
      1       1       2 ar
      2       1       3 ar
      3       2       5 ar
      4       3       6 ar
      5       4       5 ar
      6       4       6 ar
      7       1       7 1
      8       2       8 1
      9       3       9 1
     10       4      10 1
@<TRIPOS>ALT_TYPE
CGenFF_4.0_ALT_TYPE_SET
CGenFF_4.0 1 CG2R61 2 CG2R61 3 CG2R61 4 CG2R64 5 NG2R62 6 NG2R62 7 HGR61 8 HGR62 9 HGR62 10 HGR62
@<TRIPOS>MOLECULE
pyrimidine
 10 10 0 0 0
****
USER_CHARGES
INVALID_CHARGES
Pose:  19 Cluster:  19 Fr_nu: 1662250 TotEn:   -12.30
@<TRIPOS>ATOM
      1 C1        -78.6717  -10.4754  -40.2493 C.ar   1 LIG      -0.13100
      2 C2        -77.7795   -9.4507  -40.4913 C.ar   1 LIG       0.28900
      3 C3        -78.9402  -11.2993  -41.3231 C.ar   1 LIG       0.28900
      4 C4        -77.5323  -10.1092  -42.6528 C.ar   1 LIG       0.50700
      5 N1        -77.1888   -9.2377  -41.6854 N.ar   1 LIG      -0.71900
      6 N2        -78.3865  -11.1446  -42.5436 N.ar   1 LIG      -0.71900
      7 H1        -79.1309  -10.6228  -39.2810 H      1 LIG       0.11500
      8 H2        -77.5070   -8.7519  -39.7079 H      1 LIG       0.11400
      9 H3        -79.6295  -12.1314  -41.2290 H      1 LIG       0.11400
     10 H4        -77.0735   -9.9610  -43.6228 H      1 LIG       0.14100
@<TRIPOS>BOND
      1       1       2 ar
      2       1       3 ar
      3       2       5 ar
      4       3       6 ar
      5       4       5 ar
      6       4       6 ar
      7       1       7 1
      8       2       8 1
      9       3       9 1
     10       4      10 1
@<TRIPOS>ALT_TYPE
CGenFF_4.0_ALT_TYPE_SET
CGenFF_4.0 1 CG2R61 2 CG2R61 3 CG2R61 4 CG2R64 5 NG2R62 6 NG2R62 7 HGR61 8 HGR62 9 HGR62 10 HGR62
@<TRIPOS>MOLECULE
pyrimidine
 10 10 0 0 0
****
USER_CHARGES
INVALID_CHARGES
Pose:  20 Cluster:  20 Fr_nu: 211830 TotEn:   -12.15
@<TRIPOS>ATOM
      1 C1        -79.5515  -10.2275  -41.6486 C.ar   1 LIG      -0.13100
      2 C2        -79.3808  -10.1060  -43.0126 C.ar   1 LIG       0.28900
      3 C3        -78.4047  -10.1084  -40.8904 C.ar   1 LIG       0.28900
      4 C4        -77.1449   -9.7877  -42.7551 C.ar   1 LIG       0.50700
      5 N1        -78.1874   -9.8851  -43.6019 N.ar   1 LIG      -0.71900
      6 N2        -77.1804   -9.8877  -41.4125 N.ar   1 LIG      -0.71900
      7 H1        -80.5210  -10.4048  -41.2028 H      1 LIG       0.11500
      8 H2        -80.2245  -10.1856  -43.6895 H      1 LIG       0.11400
      9 H3        -78.4396  -10.1903  -39.8095 H      1 LIG       0.11400
     10 H4        -76.1738   -9.6113  -43.2013 H      1 LIG       0.14100
@<TRIPOS>BOND
      1       1       2 ar
      2       1       3 ar
      3       2       5 ar
      4       3       6 ar
      5       4       5 ar
      6       4       6 ar
      7       1       7 1
      8       2       8 1
      9       3       9 1
     10       4      10 1
@<TRIPOS>ALT_TYPE
CGenFF_4.0_ALT_TYPE_SET
CGenFF_4.0 1 CG2R61 2 CG2R61 3 CG2R61 4 CG2R64 5 NG2R62 6 NG2R62 7 HGR61 8 HGR62 9 HGR62 10 HGR62
@<TRIPOS>MOLECULE
pyrimidine
 10 10 0 0 0
****
USER_CHARGES
INVALID_CHARGES
Pose:  21 Cluster:  21 Fr_nu: 210432 TotEn:   -11.83
@<TRIPOS>ATOM
      1 C1        -80.4126  -10.5927  -41.7987 C.ar   1 LIG      -0.13100
      2 C2        -79.5496  -11.5647  -41.3353 C.ar   1 LIG       0.28900
      3 C3        -81.1705  -10.9419  -42.8976 C.ar   1 LIG       0.28900
      4 C4        -80.2211  -13.0063  -42.9594 C.ar   1 LIG       0.50700
      5 N1        -79.4278  -12.7869  -41.8936 N.ar   1 LIG      -0.71900
      6 N2        -81.1000  -12.1443  -43.5055 N.ar   1 LIG      -0.71900
      7 H1        -80.4896   -9.6202  -41.3312 H      1 LIG       0.11500
      8 H2        -78.9130  -11.3818  -40.4764 H      1 LIG       0.11400
      9 H3        -81.8765  -10.2431  -43.3332 H      1 LIG       0.11400
     10 H4        -80.1433  -13.9796  -43.4284 H      1 LIG       0.14100
@<TRIPOS>BOND
      1       1       2 ar
      2       1       3 ar
      3       2       5 ar
      4       3       6 ar
      5       4       5 ar
      6       4       6 ar
      7       1       7 1
      8       2       8 1
      9       3       9 1
     10       4      10 1
@<TRIPOS>ALT_TYPE
CGenFF_4.0_ALT_TYPE_SET
CGenFF_4.0 1 CG2R61 2 CG2R61 3 CG2R61 4 CG2R64 5 NG2R62 6 NG2R62 7 HGR61 8 HGR62 9 HGR62 10 HGR62
@<TRIPOS>MOLECULE
pyrimidine
 10 10 0 0 0
****
USER_CHARGES
INVALID_CHARGES
Pose:  22 Cluster:  22 Fr_nu:  87748 TotEn:   -11.81
@<TRIPOS>ATOM
      1 C1        -81.0176  -10.9597  -41.0809 C.ar   1 LIG      -0.13100
      2 C2        -81.4781  -12.1860  -41.5152 C.ar   1 LIG       0.28900
      3 C3        -79.7051  -10.6701  -41.3930 C.ar   1 LIG       0.28900
      4 C4        -79.4611  -12.6705  -42.4446 C.ar   1 LIG       0.50700
      5 N1        -80.7242  -13.0692  -42.2021 N.ar   1 LIG      -0.71900
      6 N2        -78.8950  -11.5054  -42.0759 N.ar   1 LIG      -0.71900
      7 H1        -81.6447  -10.2705  -40.5313 H      1 LIG       0.11500
      8 H2        -82.4966  -12.5015  -41.3166 H      1 LIG       0.11400
      9 H3        -79.2546   -9.7302  -41.0929 H      1 LIG       0.11400
     10 H4        -78.8327  -13.3609  -42.9939 H      1 LIG       0.14100
@<TRIPOS>BOND
      1       1       2 ar
      2       1       3 ar
      3       2       5 ar
      4       3       6 ar
      5       4       5 ar
      6       4       6 ar
      7       1       7 1
      8       2       8 1
      9       3       9 1
     10       4      10 1
@<TRIPOS>ALT_TYPE
CGenFF_4.0_ALT_TYPE_SET
CGenFF_4.0 1 CG2R61 2 CG2R61 3 CG2R61 4 CG2R64 5 NG2R62 6 NG2R62 7 HGR61 8 HGR62 9 HGR62 10 HGR62
@<TRIPOS>MOLECULE
pyrimidine
 10 10 0 0 0
****
USER_CHARGES
INVALID_CHARGES
Pose:  23 Cluster:  23 Fr_nu: 403210 TotEn:   -11.77
@<TRIPOS>ATOM
      1 C1        -62.4691    2.3712  -40.6582 C.ar   1 LIG      -0.13100
      2 C2        -61.3147    2.4949  -39.9121 C.ar   1 LIG       0.28900
      3 C3        -62.5100    3.1112  -41.8221 C.ar   1 LIG       0.28900
      4 C4        -60.4351    3.9489  -41.4218 C.ar   1 LIG       0.50700
      5 N1        -60.2742    3.2776  -40.2656 N.ar   1 LIG      -0.71900
      6 N2        -61.5074    3.9136  -42.2359 N.ar   1 LIG      -0.71900
      7 H1        -63.2886    1.7356  -40.3505 H      1 LIG       0.11500
      8 H2        -61.1912    1.9517  -38.9815 H      1 LIG       0.11400
      9 H3        -63.3766    3.0790  -42.4735 H      1 LIG       0.11400
     10 H4        -59.6151    4.5862  -41.7296 H      1 LIG       0.14100
@<TRIPOS>BOND
      1       1       2 ar
      2       1       3 ar
      3       2       5 ar
      4       3       6 ar
      5       4       5 ar
      6       4       6 ar
      7       1       7 1
      8       2       8 1
      9       3       9 1
     10       4      10 1
@<TRIPOS>ALT_TYPE
CGenFF_4.0_ALT_TYPE_SET
CGenFF_4.0 1 CG2R61 2 CG2R61 3 CG2R61 4 CG2R64 5 NG2R62 6 NG2R62 7 HGR61 8 HGR62 9 HGR62 10 HGR62
@<TRIPOS>MOLECULE
pyrimidine
 10 10 0 0 0
****
USER_CHARGES
INVALID_CHARGES
Pose:  24 Cluster:  24 Fr_nu: 1335844 TotEn:   -11.48
@<TRIPOS>ATOM
      1 C1        -62.2653   -8.7920  -53.7469 C.ar   1 LIG      -0.13100
      2 C2        -62.6267   -9.9853  -53.1555 C.ar   1 LIG       0.28900
      3 C3        -60.9114   -8.5271  -53.7782 C.ar   1 LIG       0.28900
      4 C4        -60.4522  -10.4879  -52.7240 C.ar   1 LIG       0.50700
      5 N1        -61.7431  -10.8602  -52.6319 N.ar   1 LIG      -0.71900
      6 N2        -59.9735   -9.3557  -53.2742 N.ar   1 LIG      -0.71900
      7 H1        -62.9957   -8.1086  -54.1589 H      1 LIG       0.11500
      8 H2        -63.6682  -10.2795  -53.0842 H      1 LIG       0.11400
      9 H3        -60.5320   -7.6132  -54.2223 H      1 LIG       0.11400
     10 H4        -59.7208  -11.1714  -52.3106 H      1 LIG       0.14100
@<TRIPOS>BOND
      1       1       2 ar
      2       1       3 ar
      3       2       5 ar
      4       3       6 ar
      5       4       5 ar
      6       4       6 ar
      7       1       7 1
      8       2       8 1
      9       3       9 1
     10       4      10 1
@<TRIPOS>ALT_TYPE
CGenFF_4.0_ALT_TYPE_SET
CGenFF_4.0 1 CG2R61 2 CG2R61 3 CG2R61 4 CG2R64 5 NG2R62 6 NG2R62 7 HGR61 8 HGR62 9 HGR62 10 HGR62
@<TRIPOS>MOLECULE
pyrimidine
 10 10 0 0 0
****
USER_CHARGES
INVALID_CHARGES
Pose:  25 Cluster:  25 Fr_nu: 174702 TotEn:   -11.15
@<TRIPOS>ATOM
      1 C1        -77.1375    3.4387  -36.7005 C.ar   1 LIG      -0.13100
      2 C2        -77.8900    4.5306  -37.0824 C.ar   1 LIG       0.28900
      3 C3        -75.8835    3.7234  -36.2000 C.ar   1 LIG       0.28900
      4 C4        -76.2215    5.9533  -36.4834 C.ar   1 LIG       0.50700
      5 N1        -77.4616    5.8064  -36.9872 N.ar   1 LIG      -0.71900
      6 N2        -75.3915    4.9737  -36.0771 N.ar   1 LIG      -0.71900
      7 H1        -77.5064    2.4256  -36.7881 H      1 LIG       0.11500
      8 H2        -78.8883    4.4057  -37.4877 H      1 LIG       0.11400
      9 H3        -75.2193    2.9300  -35.8748 H      1 LIG       0.11400
     10 H4        -75.8514    6.9676  -36.3967 H      1 LIG       0.14100
@<TRIPOS>BOND
      1       1       2 ar
      2       1       3 ar
      3       2       5 ar
      4       3       6 ar
      5       4       5 ar
      6       4       6 ar
      7       1       7 1
      8       2       8 1
      9       3       9 1
     10       4      10 1
@<TRIPOS>ALT_TYPE
CGenFF_4.0_ALT_TYPE_SET
CGenFF_4.0 1 CG2R61 2 CG2R61 3 CG2R61 4 CG2R64 5 NG2R62 6 NG2R62 7 HGR61 8 HGR62 9 HGR62 10 HGR62
@<TRIPOS>MOLECULE
pyrimidine
 10 10 0 0 0
****
USER_CHARGES
INVALID_CHARGES
Pose:  26 Cluster:  26 Fr_nu: 252839 TotEn:   -10.93
@<TRIPOS>ATOM
      1 C1        -79.0763  -10.9782  -40.8919 C.ar   1 LIG      -0.13100
      2 C2        -80.1421  -11.8035  -40.5962 C.ar   1 LIG       0.28900
      3 C3        -78.5004  -11.1677  -42.1314 C.ar   1 LIG       0.28900
      4 C4        -79.9710  -12.8318  -42.6162 C.ar   1 LIG       0.50700
      5 N1        -80.6174  -12.7446  -41.4380 N.ar   1 LIG      -0.71900
      6 N2        -78.9236  -12.0888  -43.0218 N.ar   1 LIG      -0.71900
      7 H1        -78.7157  -10.2315  -40.1972 H      1 LIG       0.11500
      8 H2        -80.6584  -11.7285  -39.6453 H      1 LIG       0.11400
      9 H3        -77.6566  -10.5664  -42.4523 H      1 LIG       0.11400
     10 H4        -80.3312  -13.5801  -43.3115 H      1 LIG       0.14100
@<TRIPOS>BOND
      1       1       2 ar
      2       1       3 ar
      3       2       5 ar
      4       3       6 ar
      5       4       5 ar
      6       4       6 ar
      7       1       7 1
      8       2       8 1
      9       3       9 1
     10       4      10 1
@<TRIPOS>ALT_TYPE
CGenFF_4.0_ALT_TYPE_SET
CGenFF_4.0 1 CG2R61 2 CG2R61 3 CG2R61 4 CG2R64 5 NG2R62 6 NG2R62 7 HGR61 8 HGR62 9 HGR62 10 HGR62
@<TRIPOS>MOLECULE
pyrimidine
 10 10 0 0 0
****
USER_CHARGES
INVALID_CHARGES
Pose:  27 Cluster:  27 Fr_nu:   2273 TotEn:   -10.85
@<TRIPOS>ATOM
      1 C1        -48.5528  -12.6758  -43.8063 C.ar   1 LIG      -0.13100
      2 C2        -49.8049  -12.0957  -43.7956 C.ar   1 LIG       0.28900
      3 C3        -47.5584  -11.9613  -43.1700 C.ar   1 LIG       0.28900
      4 C4        -49.0235  -10.3112  -42.6243 C.ar   1 LIG       0.50700
      5 N1        -50.0768  -10.9102  -43.2118 N.ar   1 LIG      -0.71900
      6 N2        -47.7591  -10.7714  -42.5666 N.ar   1 LIG      -0.71900
      7 H1        -48.3631  -13.6283  -44.2826 H      1 LIG       0.11500
      8 H2        -50.6494  -12.5831  -44.2708 H      1 LIG       0.11400
      9 H3        -46.5418  -12.3370  -43.1272 H      1 LIG       0.11400
     10 H4        -49.2129   -9.3569  -42.1483 H      1 LIG       0.14100
@<TRIPOS>BOND
      1       1       2 ar
      2       1       3 ar
      3       2       5 ar
      4       3       6 ar
      5       4       5 ar
      6       4       6 ar
      7       1       7 1
      8       2       8 1
      9       3       9 1
     10       4      10 1
@<TRIPOS>ALT_TYPE
CGenFF_4.0_ALT_TYPE_SET
CGenFF_4.0 1 CG2R61 2 CG2R61 3 CG2R61 4 CG2R64 5 NG2R62 6 NG2R62 7 HGR61 8 HGR62 9 HGR62 10 HGR62
@<TRIPOS>MOLECULE
pyrimidine
 10 10 0 0 0
****
USER_CHARGES
INVALID_CHARGES
Pose:  28 Cluster:  28 Fr_nu:  30763 TotEn:   -10.62
@<TRIPOS>ATOM
      1 C1        -66.5383   -7.8230  -48.0611 C.ar   1 LIG      -0.13100
      2 C2        -65.2630   -8.3435  -48.1464 C.ar   1 LIG       0.28900
      3 C3        -67.3654   -8.0910  -49.1326 C.ar   1 LIG       0.28900
      4 C4        -65.7199   -9.2634  -50.1742 C.ar   1 LIG       0.50700
      5 N1        -64.8188   -9.0709  -49.1922 N.ar   1 LIG      -0.71900
      6 N2        -66.9876   -8.8103  -50.2097 N.ar   1 LIG      -0.71900
      7 H1        -66.8679   -7.2426  -47.2099 H      1 LIG       0.11500
      8 H2        -64.5416   -8.1848  -47.3522 H      1 LIG       0.11400
      9 H3        -68.3854   -7.7229  -49.1557 H      1 LIG       0.11400
     10 H4        -65.3897   -9.8436  -51.0272 H      1 LIG       0.14100
@<TRIPOS>BOND
      1       1       2 ar
      2       1       3 ar
      3       2       5 ar
      4       3       6 ar
      5       4       5 ar
      6       4       6 ar
      7       1       7 1
      8       2       8 1
      9       3       9 1
     10       4      10 1
@<TRIPOS>ALT_TYPE
CGenFF_4.0_ALT_TYPE_SET
CGenFF_4.0 1 CG2R61 2 CG2R61 3 CG2R61 4 CG2R64 5 NG2R62 6 NG2R62 7 HGR61 8 HGR62 9 HGR62 10 HGR62
@<TRIPOS>MOLECULE
pyrimidine
 10 10 0 0 0
****
USER_CHARGES
INVALID_CHARGES
Pose:  29 Cluster:  29 Fr_nu:   6485 TotEn:   -10.29
@<TRIPOS>ATOM
      1 C1        -65.8139   -8.4610  -49.4411 C.ar   1 LIG      -0.13100
      2 C2        -67.1573   -8.3671  -49.7428 C.ar   1 LIG       0.28900
      3 C3        -65.4618   -8.0842  -48.1612 C.ar   1 LIG       0.28900
      4 C4        -67.6244   -7.6014  -47.6542 C.ar   1 LIG       0.50700
      5 N1        -68.0934   -7.9398  -48.8703 N.ar   1 LIG      -0.71900
      6 N2        -66.3442   -7.6478  -47.2386 N.ar   1 LIG      -0.71900
      7 H1        -65.0845   -8.8072  -50.1610 H      1 LIG       0.11500
      8 H2        -67.5289   -8.6411  -50.7243 H      1 LIG       0.11400
      9 H3        -64.4289   -8.1233  -47.8325 H      1 LIG       0.11400
     10 H4        -68.3544   -7.2536  -46.9335 H      1 LIG       0.14100
@<TRIPOS>BOND
      1       1       2 ar
      2       1       3 ar
      3       2       5 ar
      4       3       6 ar
      5       4       5 ar
      6       4       6 ar
      7       1       7 1
      8       2       8 1
      9       3       9 1
     10       4      10 1
@<TRIPOS>ALT_TYPE
CGenFF_4.0_ALT_TYPE_SET
CGenFF_4.0 1 CG2R61 2 CG2R61 3 CG2R61 4 CG2R64 5 NG2R62 6 NG2R62 7 HGR61 8 HGR62 9 HGR62 10 HGR62
@<TRIPOS>MOLECULE
pyrimidine
 10 10 0 0 0
****
USER_CHARGES
INVALID_CHARGES
Pose:  30 Cluster:  30 Fr_nu:  10294 TotEn:   -10.14
@<TRIPOS>ATOM
      1 C1        -50.2078  -10.6351  -43.4754 C.ar   1 LIG      -0.13100
      2 C2        -49.3160  -10.2354  -42.5010 C.ar   1 LIG       0.28900
      3 C3        -49.6446  -11.1432  -44.6281 C.ar   1 LIG       0.28900
      4 C4        -47.5500  -10.8336  -43.8013 C.ar   1 LIG       0.50700
      5 N1        -47.9758  -10.3208  -42.6312 N.ar   1 LIG      -0.71900
      6 N2        -48.3149  -11.2572  -44.8256 N.ar   1 LIG      -0.71900
      7 H1        -51.2786  -10.5550  -43.3442 H      1 LIG       0.11500
      8 H2        -49.6652   -9.8230  -41.5607 H      1 LIG       0.11400
      9 H3        -50.2659  -11.4824  -45.4499 H      1 LIG       0.11400
     10 H4        -46.4779  -10.9128  -43.9333 H      1 LIG       0.14100
@<TRIPOS>BOND
      1       1       2 ar
      2       1       3 ar
      3       2       5 ar
      4       3       6 ar
      5       4       5 ar
      6       4       6 ar
      7       1       7 1
      8       2       8 1
      9       3       9 1
     10       4      10 1
@<TRIPOS>ALT_TYPE
CGenFF_4.0_ALT_TYPE_SET
CGenFF_4.0 1 CG2R61 2 CG2R61 3 CG2R61 4 CG2R64 5 NG2R62 6 NG2R62 7 HGR61 8 HGR62 9 HGR62 10 HGR62
@<TRIPOS>MOLECULE
pyrimidine
 10 10 0 0 0
****
USER_CHARGES
INVALID_CHARGES
Pose:  31 Cluster:  31 Fr_nu:  60698 TotEn:    -9.69
@<TRIPOS>ATOM
      1 C1        -79.5329   -9.8772  -41.5584 C.ar   1 LIG      -0.13100
      2 C2        -78.5772  -10.8505  -41.7677 C.ar   1 LIG       0.28900
      3 C3        -80.8220  -10.3351  -41.3781 C.ar   1 LIG       0.28900
      4 C4        -80.1423  -12.4916  -41.6110 C.ar   1 LIG       0.50700
      5 N1        -78.8479  -12.1719  -41.8002 N.ar   1 LIG      -0.71900
      6 N2        -81.1638  -11.6401  -41.3985 N.ar   1 LIG      -0.71900
      7 H1        -79.2874   -8.8238  -41.5374 H      1 LIG       0.11500
      8 H2        -77.5363  -10.5865  -41.9196 H      1 LIG       0.11400
      9 H3        -81.6407   -9.6443  -41.2078 H      1 LIG       0.11400
     10 H4        -80.3885  -13.5462  -41.6331 H      1 LIG       0.14100
@<TRIPOS>BOND
      1       1       2 ar
      2       1       3 ar
      3       2       5 ar
      4       3       6 ar
      5       4       5 ar
      6       4       6 ar
      7       1       7 1
      8       2       8 1
      9       3       9 1
     10       4      10 1
@<TRIPOS>ALT_TYPE
CGenFF_4.0_ALT_TYPE_SET
CGenFF_4.0 1 CG2R61 2 CG2R61 3 CG2R61 4 CG2R64 5 NG2R62 6 NG2R62 7 HGR61 8 HGR62 9 HGR62 10 HGR62
@<TRIPOS>MOLECULE
pyrimidine
 10 10 0 0 0
****
USER_CHARGES
INVALID_CHARGES
Pose:  32 Cluster:  32 Fr_nu: 290723 TotEn:    -9.38
@<TRIPOS>ATOM
      1 C1        -67.2497    4.8243  -50.7605 C.ar   1 LIG      -0.13100
      2 C2        -68.0582    4.5616  -49.6734 C.ar   1 LIG       0.28900
      3 C3        -65.9199    4.4875  -50.6108 C.ar   1 LIG       0.28900
      4 C4        -66.2974    3.7289  -48.5015 C.ar   1 LIG       0.50700
      5 N1        -67.6136    4.0126  -48.5239 N.ar   1 LIG      -0.71900
      6 N2        -65.4076    3.9363  -49.4910 N.ar   1 LIG      -0.71900
      7 H1        -67.6333    5.2657  -51.6705 H      1 LIG       0.11500
      8 H2        -69.1176    4.7925  -49.6976 H      1 LIG       0.11400
      9 H3        -65.2080    4.6573  -51.4112 H      1 LIG       0.11400
     10 H4        -65.9128    3.2880  -47.5900 H      1 LIG       0.14100
@<TRIPOS>BOND
      1       1       2 ar
      2       1       3 ar
      3       2       5 ar
      4       3       6 ar
      5       4       5 ar
      6       4       6 ar
      7       1       7 1
      8       2       8 1
      9       3       9 1
     10       4      10 1
@<TRIPOS>ALT_TYPE
CGenFF_4.0_ALT_TYPE_SET
CGenFF_4.0 1 CG2R61 2 CG2R61 3 CG2R61 4 CG2R64 5 NG2R62 6 NG2R62 7 HGR61 8 HGR62 9 HGR62 10 HGR62
@<TRIPOS>MOLECULE
pyrimidine
 10 10 0 0 0
****
USER_CHARGES
INVALID_CHARGES
Pose:  33 Cluster:  33 Fr_nu:  98527 TotEn:    -9.12
@<TRIPOS>ATOM
      1 C1        -79.5013  -12.0937  -40.3586 C.ar   1 LIG      -0.13100
      2 C2        -79.0066  -10.8169  -40.5309 C.ar   1 LIG       0.28900
      3 C3        -80.4099  -12.5151  -41.3077 C.ar   1 LIG       0.28900
      4 C4        -80.2573  -10.5315  -42.4074 C.ar   1 LIG       0.50700
      5 N1        -79.3641  -10.0055  -41.5478 N.ar   1 LIG      -0.71900
      6 N2        -80.8120  -11.7573  -42.3491 N.ar   1 LIG      -0.71900
      7 H1        -79.1969  -12.7230  -39.5331 H      1 LIG       0.11500
      8 H2        -78.2875  -10.3989  -39.8349 H      1 LIG       0.11400
      9 H3        -80.8537  -13.5033  -41.2552 H      1 LIG       0.11400
     10 H4        -80.5631   -9.9012  -43.2335 H      1 LIG       0.14100
@<TRIPOS>BOND
      1       1       2 ar
      2       1       3 ar
      3       2       5 ar
      4       3       6 ar
      5       4       5 ar
      6       4       6 ar
      7       1       7 1
      8       2       8 1
      9       3       9 1
     10       4      10 1
@<TRIPOS>ALT_TYPE
CGenFF_4.0_ALT_TYPE_SET
CGenFF_4.0 1 CG2R61 2 CG2R61 3 CG2R61 4 CG2R64 5 NG2R62 6 NG2R62 7 HGR61 8 HGR62 9 HGR62 10 HGR62
@<TRIPOS>MOLECULE
pyrimidine
 10 10 0 0 0
****
USER_CHARGES
INVALID_CHARGES
Pose:  34 Cluster:  34 Fr_nu: 1081409 TotEn:    -8.63
@<TRIPOS>ATOM
      1 C1        -54.4510  -10.2076  -47.0336 C.ar   1 LIG      -0.13100
      2 C2        -55.4390   -9.2704  -46.8101 C.ar   1 LIG       0.28900
      3 C3        -54.6017  -10.9745  -48.1708 C.ar   1 LIG       0.28900
      4 C4        -56.5308   -9.8965  -48.7030 C.ar   1 LIG       0.50700
      5 N1        -56.4969   -9.0873  -47.6272 N.ar   1 LIG      -0.71900
      6 N2        -55.6331  -10.8454  -49.0309 N.ar   1 LIG      -0.71900
      7 H1        -53.6131  -10.3331  -46.3609 H      1 LIG       0.11500
      8 H2        -55.4061   -8.6216  -45.9416 H      1 LIG       0.11400
      9 H3        -53.8755  -11.7375  -48.4293 H      1 LIG       0.11400
     10 H4        -57.3702   -9.7718  -49.3761 H      1 LIG       0.14100
@<TRIPOS>BOND
      1       1       2 ar
      2       1       3 ar
      3       2       5 ar
      4       3       6 ar
      5       4       5 ar
      6       4       6 ar
      7       1       7 1
      8       2       8 1
      9       3       9 1
     10       4      10 1
@<TRIPOS>ALT_TYPE
CGenFF_4.0_ALT_TYPE_SET
CGenFF_4.0 1 CG2R61 2 CG2R61 3 CG2R61 4 CG2R64 5 NG2R62 6 NG2R62 7 HGR61 8 HGR62 9 HGR62 10 HGR62
@<TRIPOS>MOLECULE
pyrimidine
 10 10 0 0 0
****
USER_CHARGES
INVALID_CHARGES
Pose:  35 Cluster:  35 Fr_nu: 3950479 TotEn:    -8.52
@<TRIPOS>ATOM
      1 C1        -66.6660    5.5991  -49.4601 C.ar   1 LIG      -0.13100
      2 C2        -66.0316    6.1650  -48.3730 C.ar   1 LIG       0.28900
      3 C3        -67.2543    4.3713  -49.2356 C.ar   1 LIG       0.28900
      4 C4        -66.5821    4.3898  -47.0643 C.ar   1 LIG       0.50700
      5 N1        -65.9702    5.5858  -47.1560 N.ar   1 LIG      -0.71900
      6 N2        -67.2314    3.7353  -48.0460 N.ar   1 LIG      -0.71900
      7 H1        -66.6997    6.0862  -50.4254 H      1 LIG       0.11500
      8 H2        -65.5403    7.1286  -48.4533 H      1 LIG       0.11400
      9 H3        -67.7755    3.8488  -50.0304 H      1 LIG       0.11400
     10 H4        -66.5475    3.9014  -46.0981 H      1 LIG       0.14100
@<TRIPOS>BOND
      1       1       2 ar
      2       1       3 ar
      3       2       5 ar
      4       3       6 ar
      5       4       5 ar
      6       4       6 ar
      7       1       7 1
      8       2       8 1
      9       3       9 1
     10       4      10 1
@<TRIPOS>ALT_TYPE
CGenFF_4.0_ALT_TYPE_SET
CGenFF_4.0 1 CG2R61 2 CG2R61 3 CG2R61 4 CG2R64 5 NG2R62 6 NG2R62 7 HGR61 8 HGR62 9 HGR62 10 HGR62
@<TRIPOS>MOLECULE
pyrimidine
 10 10 0 0 0
****
USER_CHARGES
INVALID_CHARGES
Pose:  36 Cluster:  36 Fr_nu:   2876 TotEn:    -8.19
@<TRIPOS>ATOM
      1 C1        -53.3092  -10.1535  -45.2653 C.ar   1 LIG      -0.13100
      2 C2        -53.7270  -11.3364  -45.8403 C.ar   1 LIG       0.28900
      3 C3        -53.7552   -9.0010  -45.8792 C.ar   1 LIG       0.28900
      4 C4        -54.8874  -10.2088  -47.4369 C.ar   1 LIG       0.50700
      5 N1        -54.5192  -11.4010  -46.9305 N.ar   1 LIG      -0.71900
      6 N2        -54.5482   -8.9917  -46.9707 N.ar   1 LIG      -0.71900
      7 H1        -52.6733  -10.1311  -44.3905 H      1 LIG       0.11500
      8 H2        -53.4269  -12.2935  -45.4278 H      1 LIG       0.11400
      9 H3        -53.4783   -8.0236  -45.4993 H      1 LIG       0.11400
     10 H4        -55.5232  -10.2309  -48.3135 H      1 LIG       0.14100
@<TRIPOS>BOND
      1       1       2 ar
      2       1       3 ar
      3       2       5 ar
      4       3       6 ar
      5       4       5 ar
      6       4       6 ar
      7       1       7 1
      8       2       8 1
      9       3       9 1
     10       4      10 1
@<TRIPOS>ALT_TYPE
CGenFF_4.0_ALT_TYPE_SET
CGenFF_4.0 1 CG2R61 2 CG2R61 3 CG2R61 4 CG2R64 5 NG2R62 6 NG2R62 7 HGR61 8 HGR62 9 HGR62 10 HGR62
@<TRIPOS>MOLECULE
pyrimidine
 10 10 0 0 0
****
USER_CHARGES
INVALID_CHARGES
Pose:  37 Cluster:  37 Fr_nu:  30149 TotEn:    -7.55
@<TRIPOS>ATOM
      1 C1        -80.1410  -12.1423  -40.9354 C.ar   1 LIG      -0.13100
      2 C2        -79.3847  -11.1971  -41.5980 C.ar   1 LIG       0.28900
      3 C3        -81.3142  -12.5131  -41.5600 C.ar   1 LIG       0.28900
      4 C4        -80.9025  -11.0935  -43.2869 C.ar   1 LIG       0.50700
      5 N1        -79.7367  -10.6495  -42.7797 N.ar   1 LIG      -0.71900
      6 N2        -81.7274  -12.0071  -42.7405 N.ar   1 LIG      -0.71900
      7 H1        -79.8343  -12.5647  -39.9879 H      1 LIG       0.11500
      8 H2        -78.4466  -10.8434  -41.1842 H      1 LIG       0.11400
      9 H3        -81.9747  -13.2492  -41.1147 H      1 LIG       0.11400
     10 H4        -81.2104  -10.6698  -44.2350 H      1 LIG       0.14100
@<TRIPOS>BOND
      1       1       2 ar
      2       1       3 ar
      3       2       5 ar
      4       3       6 ar
      5       4       5 ar
      6       4       6 ar
      7       1       7 1
      8       2       8 1
      9       3       9 1
     10       4      10 1
@<TRIPOS>ALT_TYPE
CGenFF_4.0_ALT_TYPE_SET
CGenFF_4.0 1 CG2R61 2 CG2R61 3 CG2R61 4 CG2R64 5 NG2R62 6 NG2R62 7 HGR61 8 HGR62 9 HGR62 10 HGR62
@<TRIPOS>MOLECULE
pyrimidine
 10 10 0 0 0
****
USER_CHARGES
INVALID_CHARGES
Pose:  38 Cluster:  38 Fr_nu:  77129 TotEn:    -6.98
@<TRIPOS>ATOM
      1 C1        -53.9536   -9.9379  -46.4168 C.ar   1 LIG      -0.13100
      2 C2        -53.6154  -11.0635  -47.1400 C.ar   1 LIG       0.28900
      3 C3        -55.1645   -9.3613  -46.7412 C.ar   1 LIG       0.28900
      4 C4        -55.5481  -10.9408  -48.3302 C.ar   1 LIG       0.50700
      5 N1        -54.3918  -11.5942  -48.1074 N.ar   1 LIG      -0.71900
      6 N2        -55.9899   -9.8380  -47.6961 N.ar   1 LIG      -0.71900
      7 H1        -53.3112   -9.5337  -45.6460 H      1 LIG       0.11500
      8 H2        -52.6825  -11.5852  -46.9559 H      1 LIG       0.11400
      9 H3        -55.5148   -8.4728  -46.2272 H      1 LIG       0.11400
     10 H4        -56.1909  -11.3447  -49.1027 H      1 LIG       0.14100
@<TRIPOS>BOND
      1       1       2 ar
      2       1       3 ar
      3       2       5 ar
      4       3       6 ar
      5       4       5 ar
      6       4       6 ar
      7       1       7 1
      8       2       8 1
      9       3       9 1
     10       4      10 1
@<TRIPOS>ALT_TYPE
CGenFF_4.0_ALT_TYPE_SET
CGenFF_4.0 1 CG2R61 2 CG2R61 3 CG2R61 4 CG2R64 5 NG2R62 6 NG2R62 7 HGR61 8 HGR62 9 HGR62 10 HGR62
@<TRIPOS>MOLECULE
pyrimidine
 10 10 0 0 0
****
USER_CHARGES
INVALID_CHARGES
Pose:  39 Cluster:  39 Fr_nu: 1080545 TotEn:    -6.96
@<TRIPOS>ATOM
      1 C1        -54.2000  -10.5467  -46.2508 C.ar   1 LIG      -0.13100
      2 C2        -54.8819  -11.6044  -46.8172 C.ar   1 LIG       0.28900
      3 C3        -54.7076   -9.2934  -46.5256 C.ar   1 LIG       0.28900
      4 C4        -56.3729  -10.1891  -47.7871 C.ar   1 LIG       0.50700
      5 N1        -55.9761  -11.4612  -47.5934 N.ar   1 LIG      -0.71900
      6 N2        -55.7961   -9.0770  -47.2928 N.ar   1 LIG      -0.71900
      7 H1        -53.3245  -10.6907  -45.6320 H      1 LIG       0.11500
      8 H2        -54.5571  -12.6269  -46.6576 H      1 LIG       0.11400
      9 H3        -54.2384   -8.4013  -46.1249 H      1 LIG       0.11400
     10 H4        -57.2488  -10.0446  -48.4076 H      1 LIG       0.14100
@<TRIPOS>BOND
      1       1       2 ar
      2       1       3 ar
      3       2       5 ar
      4       3       6 ar
      5       4       5 ar
      6       4       6 ar
      7       1       7 1
      8       2       8 1
      9       3       9 1
     10       4      10 1
@<TRIPOS>ALT_TYPE
CGenFF_4.0_ALT_TYPE_SET
CGenFF_4.0 1 CG2R61 2 CG2R61 3 CG2R61 4 CG2R64 5 NG2R62 6 NG2R62 7 HGR61 8 HGR62 9 HGR62 10 HGR62
@<TRIPOS>MOLECULE
pyrimidine
 10 10 0 0 0
****
USER_CHARGES
INVALID_CHARGES
Pose:  40 Cluster:  40 Fr_nu: 3852000 TotEn:    -6.95
@<TRIPOS>ATOM
      1 C1        -66.9351    5.1673  -50.5059 C.ar   1 LIG      -0.13100
      2 C2        -66.6850    3.8224  -50.3241 C.ar   1 LIG       0.28900
      3 C3        -67.0584    5.9130  -49.3514 C.ar   1 LIG       0.28900
      4 C4        -66.7031    4.0730  -48.0650 C.ar   1 LIG       0.50700
      5 N1        -66.5625    3.2397  -49.1134 N.ar   1 LIG      -0.71900
      6 N2        -66.9479    5.3965  -48.1099 N.ar   1 LIG      -0.71900
      7 H1        -67.0287    5.6083  -51.4893 H      1 LIG       0.11500
      8 H2        -66.5729    3.1564  -51.1728 H      1 LIG       0.11400
      9 H3        -67.2560    6.9786  -49.3941 H      1 LIG       0.11400
     10 H4        -66.6105    3.6316  -47.0802 H      1 LIG       0.14100
@<TRIPOS>BOND
      1       1       2 ar
      2       1       3 ar
      3       2       5 ar
      4       3       6 ar
      5       4       5 ar
      6       4       6 ar
      7       1       7 1
      8       2       8 1
      9       3       9 1
     10       4      10 1
@<TRIPOS>ALT_TYPE
CGenFF_4.0_ALT_TYPE_SET
CGenFF_4.0 1 CG2R61 2 CG2R61 3 CG2R61 4 CG2R64 5 NG2R62 6 NG2R62 7 HGR61 8 HGR62 9 HGR62 10 HGR62
@<TRIPOS>MOLECULE
pyrimidine
 10 10 0 0 0
****
USER_CHARGES
INVALID_CHARGES
Pose:  41 Cluster:  41 Fr_nu: 3834467 TotEn:    -6.77
@<TRIPOS>ATOM
      1 C1        -65.9107    5.4091  -47.2770 C.ar   1 LIG      -0.13100
      2 C2        -64.6500    5.2830  -47.8240 C.ar   1 LIG       0.28900
      3 C3        -66.8473    4.4973  -47.7190 C.ar   1 LIG       0.28900
      4 C4        -65.3187    3.5126  -49.0832 C.ar   1 LIG       0.50700
      5 N1        -64.3180    4.3427  -48.7328 N.ar   1 LIG      -0.71900
      6 N2        -66.5849    3.5323  -48.6247 N.ar   1 LIG      -0.71900
      7 H1        -66.1493    6.1733  -46.5495 H      1 LIG       0.11500
      8 H2        -63.8481    5.9548  -47.5377 H      1 LIG       0.11400
      9 H3        -67.8656    4.5184  -47.3463 H      1 LIG       0.11400
     10 H4        -65.0804    2.7481  -49.8125 H      1 LIG       0.14100
@<TRIPOS>BOND
      1       1       2 ar
      2       1       3 ar
      3       2       5 ar
      4       3       6 ar
      5       4       5 ar
      6       4       6 ar
      7       1       7 1
      8       2       8 1
      9       3       9 1
     10       4      10 1
@<TRIPOS>ALT_TYPE
CGenFF_4.0_ALT_TYPE_SET
CGenFF_4.0 1 CG2R61 2 CG2R61 3 CG2R61 4 CG2R64 5 NG2R62 6 NG2R62 7 HGR61 8 HGR62 9 HGR62 10 HGR62
@<TRIPOS>MOLECULE
pyrimidine
 10 10 0 0 0
****
USER_CHARGES
INVALID_CHARGES
Pose:  42 Cluster:  42 Fr_nu:  78526 TotEn:    -5.14
@<TRIPOS>ATOM
      1 C1        -52.5990  -10.5433  -44.6390 C.ar   1 LIG      -0.13100
      2 C2        -53.4592   -9.5798  -45.1249 C.ar   1 LIG       0.28900
      3 C3        -52.6648  -11.7721  -45.2633 C.ar   1 LIG       0.28900
      4 C4        -54.2904  -11.0282  -46.6672 C.ar   1 LIG       0.50700
      5 N1        -54.3213   -9.7888  -46.1415 N.ar   1 LIG      -0.71900
      6 N2        -53.5019  -12.0505  -46.2841 N.ar   1 LIG      -0.71900
      7 H1        -51.9176  -10.3481  -43.8218 H      1 LIG       0.11500
      8 H2        -53.4795   -8.5834  -44.6971 H      1 LIG       0.11400
      9 H3        -52.0275  -12.5919  -44.9499 H      1 LIG       0.11400
     10 H4        -54.9733  -11.2243  -47.4847 H      1 LIG       0.14100
@<TRIPOS>BOND
      1       1       2 ar
      2       1       3 ar
      3       2       5 ar
      4       3       6 ar
      5       4       5 ar
      6       4       6 ar
      7       1       7 1
      8       2       8 1
      9       3       9 1
     10       4      10 1
@<TRIPOS>ALT_TYPE
CGenFF_4.0_ALT_TYPE_SET
CGenFF_4.0 1 CG2R61 2 CG2R61 3 CG2R61 4 CG2R64 5 NG2R62 6 NG2R62 7 HGR61 8 HGR62 9 HGR62 10 HGR62
@<TRIPOS>MOLECULE
pyrimidine
 10 10 0 0 0
****
USER_CHARGES
INVALID_CHARGES
Pose:  43 Cluster:  43 Fr_nu: 1706188 TotEn:    -2.73
@<TRIPOS>ATOM
      1 C1        -65.0000    4.6051  -48.4728 C.ar   1 LIG      -0.13100
      2 C2        -66.1980    4.0102  -48.1331 C.ar   1 LIG       0.28900
      3 C3        -64.7094    4.6348  -49.8214 C.ar   1 LIG       0.28900
      4 C4        -66.6574    3.5730  -50.3160 C.ar   1 LIG       0.50700
      5 N1        -67.0540    3.4819  -49.0323 N.ar   1 LIG      -0.71900
      6 N2        -65.5182    4.1262  -50.7740 N.ar   1 LIG      -0.71900
      7 H1        -64.3321    5.0208  -47.7303 H      1 LIG       0.11500
      8 H2        -66.5117    3.9398  -47.0973 H      1 LIG       0.11400
      9 H3        -63.7899    5.0813  -50.1842 H      1 LIG       0.11400
     10 H4        -67.3254    3.1558  -51.0596 H      1 LIG       0.14100
@<TRIPOS>BOND
      1       1       2 ar
      2       1       3 ar
      3       2       5 ar
      4       3       6 ar
      5       4       5 ar
      6       4       6 ar
      7       1       7 1
      8       2       8 1
      9       3       9 1
     10       4      10 1
@<TRIPOS>ALT_TYPE
CGenFF_4.0_ALT_TYPE_SET
CGenFF_4.0 1 CG2R61 2 CG2R61 3 CG2R61 4 CG2R64 5 NG2R62 6 NG2R62 7 HGR61 8 HGR62 9 HGR62 10 HGR62
@<TRIPOS>MOLECULE
pyrimidine
 10 10 0 0 0
****
USER_CHARGES
INVALID_CHARGES
Pose:  44 Cluster:  44 Fr_nu: 3851857 TotEn:    -0.91
@<TRIPOS>ATOM
      1 C1        -66.6948    5.4290  -47.7327 C.ar   1 LIG      -0.13100
      2 C2        -67.1788    6.2436  -48.7361 C.ar   1 LIG       0.28900
      3 C3        -66.7663    4.0730  -47.9779 C.ar   1 LIG       0.28900
      4 C4        -67.7093    4.4397  -50.0134 C.ar   1 LIG       0.50700
      5 N1        -67.6949    5.7809  -49.8936 N.ar   1 LIG      -0.71900
      6 N2        -67.2695    3.5416  -49.1114 N.ar   1 LIG      -0.71900
      7 H1        -66.2862    5.8275  -46.8138 H      1 LIG       0.11500
      8 H2        -67.1646    7.3232  -48.6335 H      1 LIG       0.11400
      9 H3        -66.4109    3.3545  -47.2473 H      1 LIG       0.11400
     10 H4        -68.1194    4.0404  -50.9330 H      1 LIG       0.14100
@<TRIPOS>BOND
      1       1       2 ar
      2       1       3 ar
      3       2       5 ar
      4       3       6 ar
      5       4       5 ar
      6       4       6 ar
      7       1       7 1
      8       2       8 1
      9       3       9 1
     10       4      10 1
@<TRIPOS>ALT_TYPE
CGenFF_4.0_ALT_TYPE_SET
CGenFF_4.0 1 CG2R61 2 CG2R61 3 CG2R61 4 CG2R64 5 NG2R62 6 NG2R62 7 HGR61 8 HGR62 9 HGR62 10 HGR62
@<TRIPOS>MOLECULE
naphtalene
 18 19 0 0 0
****
USER_CHARGES
INVALID_CHARGES
Pose:   1 Cluster:   1 Fr_nu: 154056 TotEn:   -15.34
@<TRIPOS>ATOM
      1 C1        -61.7145    3.3333  -42.5638 C.ar   1 LIG      -0.11500
      2 C2        -61.9111    2.6217  -41.3841 C.ar   1 LIG      -0.11500
      3 C3        -57.8812    5.5733  -40.5736 C.ar   1 LIG      -0.11500
      4 C4        -58.0779    4.8617  -39.3939 C.ar   1 LIG      -0.11500
      5 C5        -60.6643    4.2465  -42.6620 C.ar   1 LIG      -0.11700
      6 C6        -61.0584    2.8204  -40.2980 C.ar   1 LIG      -0.11700
      7 C7        -58.7340    5.3745  -41.6598 C.ar   1 LIG      -0.11700
      8 C8        -59.1281    3.9485  -39.2957 C.ar   1 LIG      -0.11700
      9 C9        -59.7962    4.4593  -41.5786 C.ar   1 LIG       0.00400
     10 C10       -59.9962    3.7356  -40.3790 C.ar   1 LIG       0.00400
     11 H1        -62.3790    3.1785  -43.4089 H      1 LIG       0.11500
     12 H2        -62.7288    1.9108  -41.3088 H      1 LIG       0.11500
     13 H3        -57.0634    6.2844  -40.6496 H      1 LIG       0.11500
     14 H4        -57.4140    5.0178  -38.5488 H      1 LIG       0.11500
     15 H5        -60.5298    4.7920  -43.5937 H      1 LIG       0.11500
     16 H6        -61.2304    2.2529  -39.3858 H      1 LIG       0.11500
     17 H7        -58.5612    5.9415  -42.5721 H      1 LIG       0.11500
     18 H8        -59.2633    3.4034  -38.3637 H      1 LIG       0.11500
@<TRIPOS>BOND
      1       1       2 ar
      2       1       5 ar
      3       2       6 ar
      4       3       4 ar
      5       3       7 ar
      6       4       8 ar
      7       5       9 ar
      8       6      10 ar
      9       7       9 ar
     10       8      10 ar
     11       9      10 ar
     12       1      11 1
     13       2      12 1
     14       3      13 1
     15       4      14 1
     16       5      15 1
     17       6      16 1
     18       7      17 1
     19       8      18 1
@<TRIPOS>ALT_TYPE
CGenFF_4.0_ALT_TYPE_SET
CGenFF_4.0 1 CG2R61 2 CG2R61 3 CG2R61 4 CG2R61 5 CG2R61 6 CG2R61 7 CG2R61 8 CG2R61 9 CG2R61 10 CG2R61 11 HGR61 12 HGR61 13 HGR61 14 HGR61 15 HGR61 16 HGR61 17 HGR61 18 HGR61
@<TRIPOS>MOLECULE
naphtalene
 18 19 0 0 0
****
USER_CHARGES
INVALID_CHARGES
Pose:   2 Cluster:   2 Fr_nu:  23511 TotEn:   -15.00
@<TRIPOS>ATOM
      1 C1        -80.1678  -15.2494  -44.9254 C.ar   1 LIG      -0.11500
      2 C2        -80.6997  -14.1816  -45.6422 C.ar   1 LIG      -0.11500
      3 C3        -79.8449  -12.4336  -40.9707 C.ar   1 LIG      -0.11500
      4 C4        -80.3768  -11.3659  -41.6876 C.ar   1 LIG      -0.11500
      5 C5        -79.8207  -15.0864  -43.5840 C.ar   1 LIG      -0.11700
      6 C6        -80.8865  -12.9468  -45.0205 C.ar   1 LIG      -0.11700
      7 C7        -79.6581  -13.6685  -41.5925 C.ar   1 LIG      -0.11700
      8 C8        -80.7239  -11.5288  -43.0290 C.ar   1 LIG      -0.11700
      9 C9        -80.0019  -13.8505  -42.9420 C.ar   1 LIG       0.00400
     10 C10       -80.5427  -12.7647  -43.6710 C.ar   1 LIG       0.00400
     11 H1        -80.0220  -16.2103  -45.4101 H      1 LIG       0.11500
     12 H2        -80.9698  -14.3096  -46.6864 H      1 LIG       0.11500
     13 H3        -79.5747  -12.3063  -39.9262 H      1 LIG       0.11500
     14 H4        -80.5210  -10.4048  -41.2028 H      1 LIG       0.11500
     15 H5        -79.4062  -15.9348  -43.0433 H      1 LIG       0.11500
     16 H6        -81.3043  -12.1261  -45.5999 H      1 LIG       0.11500
     17 H7        -79.2411  -14.4893  -41.0127 H      1 LIG       0.11500
     18 H8        -81.1378  -10.6803  -43.5701 H      1 LIG       0.11500
@<TRIPOS>BOND
      1       1       2 ar
      2       1       5 ar
      3       2       6 ar
      4       3       4 ar
      5       3       7 ar
      6       4       8 ar
      7       5       9 ar
      8       6      10 ar
      9       7       9 ar
     10       8      10 ar
     11       9      10 ar
     12       1      11 1
     13       2      12 1
     14       3      13 1
     15       4      14 1
     16       5      15 1
     17       6      16 1
     18       7      17 1
     19       8      18 1
@<TRIPOS>ALT_TYPE
CGenFF_4.0_ALT_TYPE_SET
CGenFF_4.0 1 CG2R61 2 CG2R61 3 CG2R61 4 CG2R61 5 CG2R61 6 CG2R61 7 CG2R61 8 CG2R61 9 CG2R61 10 CG2R61 11 HGR61 12 HGR61 13 HGR61 14 HGR61 15 HGR61 16 HGR61 17 HGR61 18 HGR61
@<TRIPOS>MOLECULE
naphtalene
 18 19 0 0 0
****
USER_CHARGES
INVALID_CHARGES
Pose:   3 Cluster:   3 Fr_nu:  75405 TotEn:   -14.66
@<TRIPOS>ATOM
      1 C1        -56.4346  -10.9600  -48.1584 C.ar   1 LIG      -0.11500
      2 C2        -55.8653  -12.2245  -48.2745 C.ar   1 LIG      -0.11500
      3 C3        -53.1039   -9.7671  -44.8183 C.ar   1 LIG      -0.11500
      4 C4        -52.5347  -11.0318  -44.9345 C.ar   1 LIG      -0.11500
      5 C5        -55.8936  -10.0291  -47.2711 C.ar   1 LIG      -0.11700
      6 C6        -54.7528  -12.5633  -47.5038 C.ar   1 LIG      -0.11700
      7 C7        -54.2164   -9.4284  -45.5892 C.ar   1 LIG      -0.11700
      8 C8        -53.0756  -11.9627  -45.8217 C.ar   1 LIG      -0.11700
      9 C9        -54.7741  -10.3529  -46.4874 C.ar   1 LIG       0.00400
     10 C10       -54.1952  -11.6389  -46.6054 C.ar   1 LIG       0.00400
     11 H1        -57.3010  -10.6970  -48.7583 H      1 LIG       0.11500
     12 H2        -56.2871  -12.9484  -48.9658 H      1 LIG       0.11500
     13 H3        -52.6824   -9.0427  -44.1272 H      1 LIG       0.11500
     14 H4        -51.6692  -11.2946  -44.3333 H      1 LIG       0.11500
     15 H5        -56.3553   -9.0467  -47.1965 H      1 LIG       0.11500
     16 H6        -54.3238  -13.5573  -47.6112 H      1 LIG       0.11500
     17 H7        -54.6448   -8.4341  -45.4822 H      1 LIG       0.11500
     18 H8        -52.6145  -12.9455  -45.8959 H      1 LIG       0.11500
@<TRIPOS>BOND
      1       1       2 ar
      2       1       5 ar
      3       2       6 ar
      4       3       4 ar
      5       3       7 ar
      6       4       8 ar
      7       5       9 ar
      8       6      10 ar
      9       7       9 ar
     10       8      10 ar
     11       9      10 ar
     12       1      11 1
     13       2      12 1
     14       3      13 1
     15       4      14 1
     16       5      15 1
     17       6      16 1
     18       7      17 1
     19       8      18 1
@<TRIPOS>ALT_TYPE
CGenFF_4.0_ALT_TYPE_SET
CGenFF_4.0 1 CG2R61 2 CG2R61 3 CG2R61 4 CG2R61 5 CG2R61 6 CG2R61 7 CG2R61 8 CG2R61 9 CG2R61 10 CG2R61 11 HGR61 12 HGR61 13 HGR61 14 HGR61 15 HGR61 16 HGR61 17 HGR61 18 HGR61
@<TRIPOS>MOLECULE
naphtalene
 18 19 0 0 0
****
USER_CHARGES
INVALID_CHARGES
Pose:   4 Cluster:   4 Fr_nu:  16776 TotEn:   -12.99
@<TRIPOS>ATOM
      1 C1        -56.3726  -18.7098  -19.8394 C.ar   1 LIG      -0.11500
      2 C2        -57.7375  -18.7487  -20.1081 C.ar   1 LIG      -0.11500
      3 C3        -56.1874  -14.1213  -21.4471 C.ar   1 LIG      -0.11500
      4 C4        -57.5524  -14.1604  -21.7157 C.ar   1 LIG      -0.11500
      5 C5        -55.6415  -17.5512  -20.1036 C.ar   1 LIG      -0.11700
      6 C6        -58.3767  -17.6295  -20.6420 C.ar   1 LIG      -0.11700
      7 C7        -55.5482  -15.2406  -20.9131 C.ar   1 LIG      -0.11700
      8 C8        -58.2835  -15.3189  -21.4517 C.ar   1 LIG      -0.11700
      9 C9        -56.2685  -16.4152  -20.6410 C.ar   1 LIG       0.00400
     10 C10       -57.6565  -16.4549  -20.9143 C.ar   1 LIG       0.00400
     11 H1        -55.8754  -19.5816  -19.4243 H      1 LIG       0.11500
     12 H2        -58.3058  -19.6511  -19.9018 H      1 LIG       0.11500
     13 H3        -55.6185  -13.2190  -21.6530 H      1 LIG       0.11500
     14 H4        -58.0487  -13.2888  -22.1321 H      1 LIG       0.11500
     15 H5        -54.5754  -17.5435  -19.8861 H      1 LIG       0.11500
     16 H6        -59.4446  -17.6822  -20.8436 H      1 LIG       0.11500
     17 H7        -54.4805  -15.1874  -20.7108 H      1 LIG       0.11500
     18 H8        -59.3495  -15.3272  -21.6698 H      1 LIG       0.11500
@<TRIPOS>BOND
      1       1       2 ar
      2       1       5 ar
      3       2       6 ar
      4       3       4 ar
      5       3       7 ar
      6       4       8 ar
      7       5       9 ar
      8       6      10 ar
      9       7       9 ar
     10       8      10 ar
     11       9      10 ar
     12       1      11 1
     13       2      12 1
     14       3      13 1
     15       4      14 1
     16       5      15 1
     17       6      16 1
     18       7      17 1
     19       8      18 1
@<TRIPOS>ALT_TYPE
CGenFF_4.0_ALT_TYPE_SET
CGenFF_4.0 1 CG2R61 2 CG2R61 3 CG2R61 4 CG2R61 5 CG2R61 6 CG2R61 7 CG2R61 8 CG2R61 9 CG2R61 10 CG2R61 11 HGR61 12 HGR61 13 HGR61 14 HGR61 15 HGR61 16 HGR61 17 HGR61 18 HGR61
@<TRIPOS>MOLECULE
naphtalene
 18 19 0 0 0
****
USER_CHARGES
INVALID_CHARGES
Pose:   5 Cluster:   5 Fr_nu:  33038 TotEn:   -12.69
@<TRIPOS>ATOM
      1 C1        -78.2959  -14.9474  -45.1778 C.ar   1 LIG      -0.11500
      2 C2        -79.0517  -15.6799  -44.2674 C.ar   1 LIG      -0.11500
      3 C3        -78.8942  -10.9551  -42.4618 C.ar   1 LIG      -0.11500
      4 C4        -79.6500  -11.6878  -41.5514 C.ar   1 LIG      -0.11500
      5 C5        -78.0651  -13.5887  -44.9606 C.ar   1 LIG      -0.11700
      6 C6        -79.5796  -15.0568  -43.1363 C.ar   1 LIG      -0.11700
      7 C7        -78.3663  -11.5783  -43.5930 C.ar   1 LIG      -0.11700
      8 C8        -79.8810  -13.0464  -41.7686 C.ar   1 LIG      -0.11700
      9 C9        -78.5887  -12.9450  -43.8275 C.ar   1 LIG       0.00400
     10 C10       -79.3573  -13.6901  -42.9017 C.ar   1 LIG       0.00400
     11 H1        -77.8857  -15.4329  -46.0585 H      1 LIG       0.11500
     12 H2        -79.2307  -16.7377  -44.4373 H      1 LIG       0.11500
     13 H3        -78.7147   -9.8971  -42.2924 H      1 LIG       0.11500
     14 H4        -80.0611  -11.2014  -40.6717 H      1 LIG       0.11500
     15 H5        -77.4717  -13.0356  -45.6859 H      1 LIG       0.11500
     16 H6        -80.1670  -15.6490  -42.4377 H      1 LIG       0.11500
     17 H7        -77.7783  -10.9861  -44.2910 H      1 LIG       0.11500
     18 H8        -80.4750  -13.5995  -41.0438 H      1 LIG       0.11500
@<TRIPOS>BOND
      1       1       2 ar
      2       1       5 ar
      3       2       6 ar
      4       3       4 ar
      5       3       7 ar
      6       4       8 ar
      7       5       9 ar
      8       6      10 ar
      9       7       9 ar
     10       8      10 ar
     11       9      10 ar
     12       1      11 1
     13       2      12 1
     14       3      13 1
     15       4      14 1
     16       5      15 1
     17       6      16 1
     18       7      17 1
     19       8      18 1
@<TRIPOS>ALT_TYPE
CGenFF_4.0_ALT_TYPE_SET
CGenFF_4.0 1 CG2R61 2 CG2R61 3 CG2R61 4 CG2R61 5 CG2R61 6 CG2R61 7 CG2R61 8 CG2R61 9 CG2R61 10 CG2R61 11 HGR61 12 HGR61 13 HGR61 14 HGR61 15 HGR61 16 HGR61 17 HGR61 18 HGR61
@<TRIPOS>MOLECULE
naphtalene
 18 19 0 0 0
****
USER_CHARGES
INVALID_CHARGES
Pose:   6 Cluster:   6 Fr_nu:  36292 TotEn:   -12.57
@<TRIPOS>ATOM
      1 C1        -63.5101   -7.8732  -56.2839 C.ar   1 LIG      -0.11500
      2 C2        -62.5762   -6.8454  -56.3752 C.ar   1 LIG      -0.11500
      3 C3        -67.0024   -4.8323  -57.7769 C.ar   1 LIG      -0.11500
      4 C4        -66.0684   -3.8046  -57.8682 C.ar   1 LIG      -0.11500
      5 C5        -64.8458   -7.6342  -56.6086 C.ar   1 LIG      -0.11700
      6 C6        -62.9742   -5.5749  -56.7917 C.ar   1 LIG      -0.11700
      7 C7        -66.6044   -6.1030  -57.3605 C.ar   1 LIG      -0.11700
      8 C8        -64.7328   -4.0434  -57.5434 C.ar   1 LIG      -0.11700
      9 C9        -65.2642   -6.3614  -57.0296 C.ar   1 LIG       0.00400
     10 C10       -64.3144   -5.3163  -57.1224 C.ar   1 LIG       0.00400
     11 H1        -63.1998   -8.8620  -55.9591 H      1 LIG       0.11500
     12 H2        -61.5366   -7.0326  -56.1224 H      1 LIG       0.11500
     13 H3        -68.0424   -4.6457  -58.0297 H      1 LIG       0.11500
     14 H4        -66.3796   -2.8156  -58.1917 H      1 LIG       0.11500
     15 H5        -65.5586   -8.4524  -56.5294 H      1 LIG       0.11500
     16 H6        -62.2271   -4.7865  -56.8563 H      1 LIG       0.11500
     17 H7        -67.3515   -6.8913  -57.2967 H      1 LIG       0.11500
     18 H8        -64.0199   -3.2251  -57.6218 H      1 LIG       0.11500
@<TRIPOS>BOND
      1       1       2 ar
      2       1       5 ar
      3       2       6 ar
      4       3       4 ar
      5       3       7 ar
      6       4       8 ar
      7       5       9 ar
      8       6      10 ar
      9       7       9 ar
     10       8      10 ar
     11       9      10 ar
     12       1      11 1
     13       2      12 1
     14       3      13 1
     15       4      14 1
     16       5      15 1
     17       6      16 1
     18       7      17 1
     19       8      18 1
@<TRIPOS>ALT_TYPE
CGenFF_4.0_ALT_TYPE_SET
CGenFF_4.0 1 CG2R61 2 CG2R61 3 CG2R61 4 CG2R61 5 CG2R61 6 CG2R61 7 CG2R61 8 CG2R61 9 CG2R61 10 CG2R61 11 HGR61 12 HGR61 13 HGR61 14 HGR61 15 HGR61 16 HGR61 17 HGR61 18 HGR61
@<TRIPOS>MOLECULE
naphtalene
 18 19 0 0 0
****
USER_CHARGES
INVALID_CHARGES
Pose:   7 Cluster:   7 Fr_nu:  16164 TotEn:   -12.53
@<TRIPOS>ATOM
      1 C1        -59.1639    5.2523  -39.9372 C.ar   1 LIG      -0.11500
      2 C2        -59.1990    3.9589  -39.4245 C.ar   1 LIG      -0.11500
      3 C3        -63.4129    4.4789  -42.1779 C.ar   1 LIG      -0.11500
      4 C4        -63.4478    3.1855  -41.6651 C.ar   1 LIG      -0.11500
      5 C5        -60.2010    5.7094  -40.7508 C.ar   1 LIG      -0.11700
      6 C6        -60.2711    3.1178  -39.7232 C.ar   1 LIG      -0.11700
      7 C7        -62.3407    5.3200  -41.8791 C.ar   1 LIG      -0.11700
      8 C8        -62.4107    2.7282  -40.8516 C.ar   1 LIG      -0.11700
      9 C9        -61.2881    4.8764  -41.0619 C.ar   1 LIG       0.00400
     10 C10       -61.3237    3.5612  -40.5405 C.ar   1 LIG       0.00400
     11 H1        -58.3287    5.9064  -39.7048 H      1 LIG       0.11500
     12 H2        -58.3912    3.6041  -38.7910 H      1 LIG       0.11500
     13 H3        -64.2206    4.8344  -42.8115 H      1 LIG       0.11500
     14 H4        -64.2826    2.5313  -41.8991 H      1 LIG       0.11500
     15 H5        -60.1525    6.7240  -41.1409 H      1 LIG       0.11500
     16 H6        -60.2780    2.1109  -39.3111 H      1 LIG       0.11500
     17 H7        -62.3344    6.3271  -42.2906 H      1 LIG       0.11500
     18 H8        -62.4587    1.7134  -40.4620 H      1 LIG       0.11500
@<TRIPOS>BOND
      1       1       2 ar
      2       1       5 ar
      3       2       6 ar
      4       3       4 ar
      5       3       7 ar
      6       4       8 ar
      7       5       9 ar
      8       6      10 ar
      9       7       9 ar
     10       8      10 ar
     11       9      10 ar
     12       1      11 1
     13       2      12 1
     14       3      13 1
     15       4      14 1
     16       5      15 1
     17       6      16 1
     18       7      17 1
     19       8      18 1
@<TRIPOS>ALT_TYPE
CGenFF_4.0_ALT_TYPE_SET
CGenFF_4.0 1 CG2R61 2 CG2R61 3 CG2R61 4 CG2R61 5 CG2R61 6 CG2R61 7 CG2R61 8 CG2R61 9 CG2R61 10 CG2R61 11 HGR61 12 HGR61 13 HGR61 14 HGR61 15 HGR61 16 HGR61 17 HGR61 18 HGR61
@<TRIPOS>MOLECULE
naphtalene
 18 19 0 0 0
****
USER_CHARGES
INVALID_CHARGES
Pose:   8 Cluster:   8 Fr_nu: 319631 TotEn:   -12.48
@<TRIPOS>ATOM
      1 C1        -56.4990  -15.3970  -21.0387 C.ar   1 LIG      -0.11500
      2 C2        -57.7389  -15.4288  -21.6700 C.ar   1 LIG      -0.11500
      3 C3        -56.4507  -20.2599  -20.8894 C.ar   1 LIG      -0.11500
      4 C4        -57.6906  -20.2916  -21.5207 C.ar   1 LIG      -0.11500
      5 C5        -55.8647  -16.5882  -20.6848 C.ar   1 LIG      -0.11700
      6 C6        -58.3492  -16.6516  -21.9499 C.ar   1 LIG      -0.11700
      7 C7        -55.8403  -19.0369  -20.6096 C.ar   1 LIG      -0.11700
      8 C8        -58.3250  -19.1005  -21.8746 C.ar   1 LIG      -0.11700
      9 C9        -56.4645  -17.8282  -20.9587 C.ar   1 LIG       0.00400
     10 C10       -57.7253  -17.8604  -21.6007 C.ar   1 LIG       0.00400
     11 H1        -56.0246  -14.4447  -20.8206 H      1 LIG       0.11500
     12 H2        -58.2317  -14.5009  -21.9454 H      1 LIG       0.11500
     13 H3        -55.9572  -21.1877  -20.6138 H      1 LIG       0.11500
     14 H4        -58.1652  -21.2441  -21.7373 H      1 LIG       0.11500
     15 H5        -54.8960  -16.5394  -20.1916 H      1 LIG       0.11500
     16 H6        -59.3183  -16.6527  -22.4446 H      1 LIG       0.11500
     17 H7        -54.8709  -19.0361  -20.1157 H      1 LIG       0.11500
     18 H8        -59.2941  -19.1490  -22.3671 H      1 LIG       0.11500
@<TRIPOS>BOND
      1       1       2 ar
      2       1       5 ar
      3       2       6 ar
      4       3       4 ar
      5       3       7 ar
      6       4       8 ar
      7       5       9 ar
      8       6      10 ar
      9       7       9 ar
     10       8      10 ar
     11       9      10 ar
     12       1      11 1
     13       2      12 1
     14       3      13 1
     15       4      14 1
     16       5      15 1
     17       6      16 1
     18       7      17 1
     19       8      18 1
@<TRIPOS>ALT_TYPE
CGenFF_4.0_ALT_TYPE_SET
CGenFF_4.0 1 CG2R61 2 CG2R61 3 CG2R61 4 CG2R61 5 CG2R61 6 CG2R61 7 CG2R61 8 CG2R61 9 CG2R61 10 CG2R61 11 HGR61 12 HGR61 13 HGR61 14 HGR61 15 HGR61 16 HGR61 17 HGR61 18 HGR61
@<TRIPOS>MOLECULE
naphtalene
 18 19 0 0 0
****
USER_CHARGES
INVALID_CHARGES
Pose:   9 Cluster:   9 Fr_nu:   6479 TotEn:   -11.93
@<TRIPOS>ATOM
      1 C1        -46.6085  -11.7738  -46.3252 C.ar   1 LIG      -0.11500
      2 C2        -45.7940  -11.2330  -45.3348 C.ar   1 LIG      -0.11500
      3 C3        -50.4981  -11.1409  -43.4715 C.ar   1 LIG      -0.11500
      4 C4        -49.6834  -10.6000  -42.4812 C.ar   1 LIG      -0.11500
      5 C5        -47.9829  -11.8882  -46.1139 C.ar   1 LIG      -0.11700
      6 C6        -46.3505  -10.8044  -44.1295 C.ar   1 LIG      -0.11700
      7 C7        -49.9415  -11.5694  -44.6770 C.ar   1 LIG      -0.11700
      8 C8        -48.3091  -10.4857  -42.6923 C.ar   1 LIG      -0.11700
      9 C9        -48.5602  -11.4619  -44.9067 C.ar   1 LIG       0.00400
     10 C10       -47.7318  -10.9120  -43.8996 C.ar   1 LIG       0.00400
     11 H1        -46.1747  -12.1078  -47.2632 H      1 LIG       0.11500
     12 H2        -44.7242  -11.1441  -45.5004 H      1 LIG       0.11500
     13 H3        -51.5682  -11.2298  -43.3066 H      1 LIG       0.11500
     14 H4        -50.1176  -10.2675  -41.5429 H      1 LIG       0.11500
     15 H5        -48.6004  -12.3144  -46.9019 H      1 LIG       0.11500
     16 H6        -45.6949  -10.3842  -43.3695 H      1 LIG       0.11500
     17 H7        -50.5974  -11.9887  -45.4370 H      1 LIG       0.11500
     18 H8        -47.6913  -10.0602  -41.9041 H      1 LIG       0.11500
@<TRIPOS>BOND
      1       1       2 ar
      2       1       5 ar
      3       2       6 ar
      4       3       4 ar
      5       3       7 ar
      6       4       8 ar
      7       5       9 ar
      8       6      10 ar
      9       7       9 ar
     10       8      10 ar
     11       9      10 ar
     12       1      11 1
     13       2      12 1
     14       3      13 1
     15       4      14 1
     16       5      15 1
     17       6      16 1
     18       7      17 1
     19       8      18 1
@<TRIPOS>ALT_TYPE
CGenFF_4.0_ALT_TYPE_SET
CGenFF_4.0 1 CG2R61 2 CG2R61 3 CG2R61 4 CG2R61 5 CG2R61 6 CG2R61 7 CG2R61 8 CG2R61 9 CG2R61 10 CG2R61 11 HGR61 12 HGR61 13 HGR61 14 HGR61 15 HGR61 16 HGR61 17 HGR61 18 HGR61
@<TRIPOS>MOLECULE
naphtalene
 18 19 0 0 0
****
USER_CHARGES
INVALID_CHARGES
Pose:  10 Cluster:  10 Fr_nu:  15751 TotEn:   -11.84
@<TRIPOS>ATOM
      1 C1        -60.8222  -23.6333  -25.0242 C.ar   1 LIG      -0.11500
      2 C2        -60.5896  -24.6232  -25.9744 C.ar   1 LIG      -0.11500
      3 C3        -63.9505  -21.4617  -28.0526 C.ar   1 LIG      -0.11500
      4 C4        -63.7177  -22.4516  -29.0027 C.ar   1 LIG      -0.11500
      5 C5        -61.7155  -22.5974  -25.2990 C.ar   1 LIG      -0.11700
      6 C6        -61.2492  -24.5811  -27.2030 C.ar   1 LIG      -0.11700
      7 C7        -63.2908  -21.5039  -26.8239 C.ar   1 LIG      -0.11700
      8 C8        -62.8244  -23.4875  -28.7281 C.ar   1 LIG      -0.11700
      9 C9        -62.3883  -22.5392  -26.5304 C.ar   1 LIG       0.00400
     10 C10       -62.1516  -23.5458  -27.4967 C.ar   1 LIG       0.00400
     11 H1        -60.3080  -23.6663  -24.0682 H      1 LIG       0.11500
     12 H2        -59.8942  -25.4293  -25.7594 H      1 LIG       0.11500
     13 H3        -64.6461  -20.6552  -28.2670 H      1 LIG       0.11500
     14 H4        -64.2312  -22.4174  -29.9591 H      1 LIG       0.11500
     15 H5        -61.8817  -21.8342  -24.5415 H      1 LIG       0.11500
     16 H6        -61.0525  -25.3656  -27.9307 H      1 LIG       0.11500
     17 H7        -63.4883  -20.7197  -26.0961 H      1 LIG       0.11500
     18 H8        -62.6576  -24.2505  -29.4858 H      1 LIG       0.11500
@<TRIPOS>BOND
      1       1       2 ar
      2       1       5 ar
      3       2       6 ar
      4       3       4 ar
      5       3       7 ar
      6       4       8 ar
      7       5       9 ar
      8       6      10 ar
      9       7       9 ar
     10       8      10 ar
     11       9      10 ar
     12       1      11 1
     13       2      12 1
     14       3      13 1
     15       4      14 1
     16       5      15 1
     17       6      16 1
     18       7      17 1
     19       8      18 1
@<TRIPOS>ALT_TYPE
CGenFF_4.0_ALT_TYPE_SET
CGenFF_4.0 1 CG2R61 2 CG2R61 3 CG2R61 4 CG2R61 5 CG2R61 6 CG2R61 7 CG2R61 8 CG2R61 9 CG2R61 10 CG2R61 11 HGR61 12 HGR61 13 HGR61 14 HGR61 15 HGR61 16 HGR61 17 HGR61 18 HGR61
@<TRIPOS>MOLECULE
naphtalene
 18 19 0 0 0
****
USER_CHARGES
INVALID_CHARGES
Pose:  11 Cluster:  11 Fr_nu:  97077 TotEn:   -11.58
@<TRIPOS>ATOM
      1 C1        -44.9096  -12.7125  -42.7179 C.ar   1 LIG      -0.11500
      2 C2        -45.2743  -13.5707  -43.7510 C.ar   1 LIG      -0.11500
      3 C3        -49.2317  -10.5002  -43.0304 C.ar   1 LIG      -0.11500
      4 C4        -49.5963  -11.3584  -44.0635 C.ar   1 LIG      -0.11500
      5 C5        -45.7994  -11.7325  -42.2769 C.ar   1 LIG      -0.11700
      6 C6        -46.5300  -13.4524  -44.3471 C.ar   1 LIG      -0.11700
      7 C7        -47.9759  -10.6185  -42.4342 C.ar   1 LIG      -0.11700
      8 C8        -48.7065  -12.3384  -44.5046 C.ar   1 LIG      -0.11700
      9 C9        -47.0676  -11.5991  -42.8655 C.ar   1 LIG       0.00400
     10 C10       -47.4383  -12.4718  -43.9160 C.ar   1 LIG       0.00400
     11 H1        -43.9316  -12.8046  -42.2546 H      1 LIG       0.11500
     12 H2        -44.5809  -14.3334  -44.0934 H      1 LIG       0.11500
     13 H3        -49.9248   -9.7372  -42.6873 H      1 LIG       0.11500
     14 H4        -50.5738  -11.2649  -44.5273 H      1 LIG       0.11500
     15 H5        -45.4929  -11.0723  -41.4682 H      1 LIG       0.11500
     16 H6        -46.7941  -14.1344  -45.1527 H      1 LIG       0.11500
     17 H7        -47.7123   -9.9370  -41.6281 H      1 LIG       0.11500
     18 H8        -49.0125  -12.9982  -45.3139 H      1 LIG       0.11500
@<TRIPOS>BOND
      1       1       2 ar
      2       1       5 ar
      3       2       6 ar
      4       3       4 ar
      5       3       7 ar
      6       4       8 ar
      7       5       9 ar
      8       6      10 ar
      9       7       9 ar
     10       8      10 ar
     11       9      10 ar
     12       1      11 1
     13       2      12 1
     14       3      13 1
     15       4      14 1
     16       5      15 1
     17       6      16 1
     18       7      17 1
     19       8      18 1
@<TRIPOS>ALT_TYPE
CGenFF_4.0_ALT_TYPE_SET
CGenFF_4.0 1 CG2R61 2 CG2R61 3 CG2R61 4 CG2R61 5 CG2R61 6 CG2R61 7 CG2R61 8 CG2R61 9 CG2R61 10 CG2R61 11 HGR61 12 HGR61 13 HGR61 14 HGR61 15 HGR61 16 HGR61 17 HGR61 18 HGR61
@<TRIPOS>MOLECULE
naphtalene
 18 19 0 0 0
****
USER_CHARGES
INVALID_CHARGES
Pose:  12 Cluster:  12 Fr_nu: 103102 TotEn:   -11.48
@<TRIPOS>ATOM
      1 C1        -53.5078  -12.9306  -46.5251 C.ar   1 LIG      -0.11500
      2 C2        -53.8496  -13.8956  -47.4679 C.ar   1 LIG      -0.11500
      3 C3        -56.5113   -9.7649  -48.6769 C.ar   1 LIG      -0.11500
      4 C4        -56.8529  -10.7300  -49.6197 C.ar   1 LIG      -0.11500
      5 C5        -54.0819  -11.6605  -46.5860 C.ar   1 LIG      -0.11700
      6 C6        -54.7665  -13.5943  -48.4752 C.ar   1 LIG      -0.11700
      7 C7        -55.5943  -10.0663  -47.6695 C.ar   1 LIG      -0.11700
      8 C8        -56.2789  -12.0001  -49.5589 C.ar   1 LIG      -0.11700
      9 C9        -55.0067  -11.3396  -47.5931 C.ar   1 LIG       0.00400
     10 C10       -55.3541  -12.3210  -48.5518 C.ar   1 LIG       0.00400
     11 H1        -52.7935  -13.1656  -45.7415 H      1 LIG       0.11500
     12 H2        -53.4023  -14.8842  -47.4194 H      1 LIG       0.11500
     13 H3        -56.9584   -8.7760  -48.7247 H      1 LIG       0.11500
     14 H4        -57.5662  -10.4940  -50.4039 H      1 LIG       0.11500
     15 H5        -53.7996  -10.9217  -45.8387 H      1 LIG       0.11500
     16 H6        -55.0194  -14.3641  -49.2013 H      1 LIG       0.11500
     17 H7        -55.3423   -9.2966  -46.9431 H      1 LIG       0.11500
     18 H8        -56.5604  -12.7389  -50.3066 H      1 LIG       0.11500
@<TRIPOS>BOND
      1       1       2 ar
      2       1       5 ar
      3       2       6 ar
      4       3       4 ar
      5       3       7 ar
      6       4       8 ar
      7       5       9 ar
      8       6      10 ar
      9       7       9 ar
     10       8      10 ar
     11       9      10 ar
     12       1      11 1
     13       2      12 1
     14       3      13 1
     15       4      14 1
     16       5      15 1
     17       6      16 1
     18       7      17 1
     19       8      18 1
@<TRIPOS>ALT_TYPE
CGenFF_4.0_ALT_TYPE_SET
CGenFF_4.0 1 CG2R61 2 CG2R61 3 CG2R61 4 CG2R61 5 CG2R61 6 CG2R61 7 CG2R61 8 CG2R61 9 CG2R61 10 CG2R61 11 HGR61 12 HGR61 13 HGR61 14 HGR61 15 HGR61 16 HGR61 17 HGR61 18 HGR61
@<TRIPOS>MOLECULE
naphtalene
 18 19 0 0 0
****
USER_CHARGES
INVALID_CHARGES
Pose:  13 Cluster:  13 Fr_nu: 104487 TotEn:   -11.34
@<TRIPOS>ATOM
      1 C1        -60.6341  -17.5486  -24.1247 C.ar   1 LIG      -0.11500
      2 C2        -60.4003  -18.8579  -24.5346 C.ar   1 LIG      -0.11500
      3 C3        -57.8051  -18.2626  -20.2312 C.ar   1 LIG      -0.11500
      4 C4        -57.5714  -19.5719  -20.6411 C.ar   1 LIG      -0.11500
      5 C5        -60.0492  -17.0687  -22.9525 C.ar   1 LIG      -0.11700
      6 C6        -59.5808  -19.6923  -23.7740 C.ar   1 LIG      -0.11700
      7 C7        -58.6246  -17.4282  -20.9919 C.ar   1 LIG      -0.11700
      8 C8        -58.1563  -20.0519  -21.8133 C.ar   1 LIG      -0.11700
      9 C9        -59.2216  -17.8946  -22.1745 C.ar   1 LIG       0.00400
     10 C10       -58.9839  -19.2260  -22.5913 C.ar   1 LIG       0.00400
     11 H1        -61.2726  -16.8997  -24.7170 H      1 LIG       0.11500
     12 H2        -60.8559  -19.2304  -25.4475 H      1 LIG       0.11500
     13 H3        -57.3496  -17.8893  -19.3183 H      1 LIG       0.11500
     14 H4        -56.9340  -20.2208  -20.0477 H      1 LIG       0.11500
     15 H5        -60.2462  -16.0419  -22.6511 H      1 LIG       0.11500
     16 H6        -59.4115  -20.7120  -24.1137 H      1 LIG       0.11500
     17 H7        -58.7932  -16.4083  -20.6525 H      1 LIG       0.11500
     18 H8        -57.9600  -21.0789  -22.1145 H      1 LIG       0.11500
@<TRIPOS>BOND
      1       1       2 ar
      2       1       5 ar
      3       2       6 ar
      4       3       4 ar
      5       3       7 ar
      6       4       8 ar
      7       5       9 ar
      8       6      10 ar
      9       7       9 ar
     10       8      10 ar
     11       9      10 ar
     12       1      11 1
     13       2      12 1
     14       3      13 1
     15       4      14 1
     16       5      15 1
     17       6      16 1
     18       7      17 1
     19       8      18 1
@<TRIPOS>ALT_TYPE
CGenFF_4.0_ALT_TYPE_SET
CGenFF_4.0 1 CG2R61 2 CG2R61 3 CG2R61 4 CG2R61 5 CG2R61 6 CG2R61 7 CG2R61 8 CG2R61 9 CG2R61 10 CG2R61 11 HGR61 12 HGR61 13 HGR61 14 HGR61 15 HGR61 16 HGR61 17 HGR61 18 HGR61
@<TRIPOS>MOLECULE
naphtalene
 18 19 0 0 0
****
USER_CHARGES
INVALID_CHARGES
Pose:  14 Cluster:  14 Fr_nu:    607 TotEn:   -11.07
@<TRIPOS>ATOM
      1 C1        -61.1892    5.7118  -43.8493 C.ar   1 LIG      -0.11500
      2 C2        -62.4842    5.2657  -44.0959 C.ar   1 LIG      -0.11500
      3 C3        -60.8125    2.5727  -40.1510 C.ar   1 LIG      -0.11500
      4 C4        -62.1075    2.1267  -40.3977 C.ar   1 LIG      -0.11500
      5 C5        -60.4457    5.1565  -42.8075 C.ar   1 LIG      -0.11700
      6 C6        -63.0407    4.2627  -43.3018 C.ar   1 LIG      -0.11700
      7 C7        -60.2559    3.5758  -40.9452 C.ar   1 LIG      -0.11700
      8 C8        -62.8511    2.6820  -41.4394 C.ar   1 LIG      -0.11700
      9 C9        -60.9900    4.1460  -41.9980 C.ar   1 LIG       0.00400
     10 C10       -62.3069    3.6925  -42.2489 C.ar   1 LIG       0.00400
     11 H1        -60.7567    6.4931  -44.4674 H      1 LIG       0.11500
     12 H2        -63.0621    5.6985  -44.9073 H      1 LIG       0.11500
     13 H3        -60.2338    2.1402  -39.3396 H      1 LIG       0.11500
     14 H4        -62.5400    1.3465  -39.7783 H      1 LIG       0.11500
     15 H5        -59.4355    5.5209  -42.6326 H      1 LIG       0.11500
     16 H6        -64.0546    3.9290  -43.5130 H      1 LIG       0.11500
     17 H7        -59.2418    3.9087  -40.7344 H      1 LIG       0.11500
     18 H8        -63.8617    2.3182  -41.6140 H      1 LIG       0.11500
@<TRIPOS>BOND
      1       1       2 ar
      2       1       5 ar
      3       2       6 ar
      4       3       4 ar
      5       3       7 ar
      6       4       8 ar
      7       5       9 ar
      8       6      10 ar
      9       7       9 ar
     10       8      10 ar
     11       9      10 ar
     12       1      11 1
     13       2      12 1
     14       3      13 1
     15       4      14 1
     16       5      15 1
     17       6      16 1
     18       7      17 1
     19       8      18 1
@<TRIPOS>ALT_TYPE
CGenFF_4.0_ALT_TYPE_SET
CGenFF_4.0 1 CG2R61 2 CG2R61 3 CG2R61 4 CG2R61 5 CG2R61 6 CG2R61 7 CG2R61 8 CG2R61 9 CG2R61 10 CG2R61 11 HGR61 12 HGR61 13 HGR61 14 HGR61 15 HGR61 16 HGR61 17 HGR61 18 HGR61
@<TRIPOS>MOLECULE
naphtalene
 18 19 0 0 0
****
USER_CHARGES
INVALID_CHARGES
Pose:  15 Cluster:  15 Fr_nu:  53009 TotEn:   -10.76
@<TRIPOS>ATOM
      1 C1        -75.1596    4.6608  -36.1748 C.ar   1 LIG      -0.11500
      2 C2        -76.0122    3.5883  -35.9303 C.ar   1 LIG      -0.11500
      3 C3        -78.9772    7.4142  -37.4068 C.ar   1 LIG      -0.11500
      4 C4        -79.8296    6.3416  -37.1623 C.ar   1 LIG      -0.11500
      5 C5        -75.6793    5.8826  -36.6033 C.ar   1 LIG      -0.11700
      6 C6        -77.3875    3.7333  -36.1133 C.ar   1 LIG      -0.11700
      7 C7        -77.6017    7.2691  -37.2237 C.ar   1 LIG      -0.11700
      8 C8        -79.3100    5.1198  -36.7338 C.ar   1 LIG      -0.11700
      9 C9        -77.0612    6.0465  -36.7929 C.ar   1 LIG       0.00400
     10 C10       -77.9281    4.9558  -36.5442 C.ar   1 LIG       0.00400
     11 H1        -74.0889    4.5471  -36.0326 H      1 LIG       0.11500
     12 H2        -75.6066    2.6377  -35.5964 H      1 LIG       0.11500
     13 H3        -79.3822    8.3653  -37.7406 H      1 LIG       0.11500
     14 H4        -80.9001    6.4554  -37.3059 H      1 LIG       0.11500
     15 H5        -74.9941    6.7072  -36.7888 H      1 LIG       0.11500
     16 H6        -78.0353    2.8818  -35.9156 H      1 LIG       0.11500
     17 H7        -76.9542    8.1210  -37.4206 H      1 LIG       0.11500
     18 H8        -79.9950    4.2948  -36.5490 H      1 LIG       0.11500
@<TRIPOS>BOND
      1       1       2 ar
      2       1       5 ar
      3       2       6 ar
      4       3       4 ar
      5       3       7 ar
      6       4       8 ar
      7       5       9 ar
      8       6      10 ar
      9       7       9 ar
     10       8      10 ar
     11       9      10 ar
     12       1      11 1
     13       2      12 1
     14       3      13 1
     15       4      14 1
     16       5      15 1
     17       6      16 1
     18       7      17 1
     19       8      18 1
@<TRIPOS>ALT_TYPE
CGenFF_4.0_ALT_TYPE_SET
CGenFF_4.0 1 CG2R61 2 CG2R61 3 CG2R61 4 CG2R61 5 CG2R61 6 CG2R61 7 CG2R61 8 CG2R61 9 CG2R61 10 CG2R61 11 HGR61 12 HGR61 13 HGR61 14 HGR61 15 HGR61 16 HGR61 17 HGR61 18 HGR61
@<TRIPOS>MOLECULE
naphtalene
 18 19 0 0 0
****
USER_CHARGES
INVALID_CHARGES
Pose:  16 Cluster:  16 Fr_nu: 133814 TotEn:   -10.69
@<TRIPOS>ATOM
      1 C1        -64.0363   -7.2745  -57.2449 C.ar   1 LIG      -0.11500
      2 C2        -62.8195   -6.6465  -56.9963 C.ar   1 LIG      -0.11500
      3 C3        -63.4358  -10.0121  -53.2678 C.ar   1 LIG      -0.11500
      4 C4        -62.2190   -9.3841  -53.0192 C.ar   1 LIG      -0.11500
      5 C5        -64.4980   -8.2693  -56.3825 C.ar   1 LIG      -0.11700
      6 C6        -62.0597   -7.0107  -55.8844 C.ar   1 LIG      -0.11700
      7 C7        -64.1957   -9.6479  -54.3798 C.ar   1 LIG      -0.11700
      8 C8        -61.7572   -8.3893  -53.8816 C.ar   1 LIG      -0.11700
      9 C9        -63.7463   -8.6487  -55.2584 C.ar   1 LIG       0.00400
     10 C10       -62.5089   -8.0100  -55.0057 C.ar   1 LIG       0.00400
     11 H1        -64.6271   -6.9910  -58.1110 H      1 LIG       0.11500
     12 H2        -62.4611   -5.8720  -57.6681 H      1 LIG       0.11500
     13 H3        -63.7949  -10.7868  -52.5961 H      1 LIG       0.11500
     14 H4        -61.6280   -9.6690  -52.1538 H      1 LIG       0.11500
     15 H5        -65.4518   -8.7470  -56.5967 H      1 LIG       0.11500
     16 H6        -61.1118   -6.5061  -55.7091 H      1 LIG       0.11500
     17 H7        -65.1438  -10.1520  -54.5543 H      1 LIG       0.11500
     18 H8        -60.8030   -7.9120  -53.6681 H      1 LIG       0.11500
@<TRIPOS>BOND
      1       1       2 ar
      2       1       5 ar
      3       2       6 ar
      4       3       4 ar
      5       3       7 ar
      6       4       8 ar
      7       5       9 ar
      8       6      10 ar
      9       7       9 ar
     10       8      10 ar
     11       9      10 ar
     12       1      11 1
     13       2      12 1
     14       3      13 1
     15       4      14 1
     16       5      15 1
     17       6      16 1
     18       7      17 1
     19       8      18 1
@<TRIPOS>ALT_TYPE
CGenFF_4.0_ALT_TYPE_SET
CGenFF_4.0 1 CG2R61 2 CG2R61 3 CG2R61 4 CG2R61 5 CG2R61 6 CG2R61 7 CG2R61 8 CG2R61 9 CG2R61 10 CG2R61 11 HGR61 12 HGR61 13 HGR61 14 HGR61 15 HGR61 16 HGR61 17 HGR61 18 HGR61
@<TRIPOS>MOLECULE
naphtalene
 18 19 0 0 0
****
USER_CHARGES
INVALID_CHARGES
Pose:  17 Cluster:  17 Fr_nu: 237970 TotEn:   -10.42
@<TRIPOS>ATOM
      1 C1        -53.9727   -9.6592  -46.1698 C.ar   1 LIG      -0.11500
      2 C2        -54.3204  -11.0013  -46.0488 C.ar   1 LIG      -0.11500
      3 C3        -56.3154   -9.4365  -50.4283 C.ar   1 LIG      -0.11500
      4 C4        -56.6630  -10.7787  -50.3072 C.ar   1 LIG      -0.11500
      5 C5        -54.3797   -8.9302  -47.2876 C.ar   1 LIG      -0.11700
      6 C6        -55.0763  -11.6197  -47.0449 C.ar   1 LIG      -0.11700
      7 C7        -55.5594   -8.8181  -49.4320 C.ar   1 LIG      -0.11700
      8 C8        -56.2560  -11.5077  -49.1894 C.ar   1 LIG      -0.11700
      9 C9        -55.1411   -9.5366  -48.3001 C.ar   1 LIG       0.00400
     10 C10       -55.4946  -10.9014  -48.1770 C.ar   1 LIG       0.00400
     11 H1        -53.3837   -9.1784  -45.3942 H      1 LIG       0.11500
     12 H2        -54.0032  -11.5678  -45.1780 H      1 LIG       0.11500
     13 H3        -56.6324   -8.8693  -51.2989 H      1 LIG       0.11500
     14 H4        -57.2508  -11.2593  -51.0837 H      1 LIG       0.11500
     15 H5        -54.0961   -7.8824  -47.3614 H      1 LIG       0.11500
     16 H6        -55.3371  -12.6697  -46.9293 H      1 LIG       0.11500
     17 H7        -55.2995   -7.7680  -49.5475 H      1 LIG       0.11500
     18 H8        -56.5389  -12.5558  -49.1158 H      1 LIG       0.11500
@<TRIPOS>BOND
      1       1       2 ar
      2       1       5 ar
      3       2       6 ar
      4       3       4 ar
      5       3       7 ar
      6       4       8 ar
      7       5       9 ar
      8       6      10 ar
      9       7       9 ar
     10       8      10 ar
     11       9      10 ar
     12       1      11 1
     13       2      12 1
     14       3      13 1
     15       4      14 1
     16       5      15 1
     17       6      16 1
     18       7      17 1
     19       8      18 1
@<TRIPOS>ALT_TYPE
CGenFF_4.0_ALT_TYPE_SET
CGenFF_4.0 1 CG2R61 2 CG2R61 3 CG2R61 4 CG2R61 5 CG2R61 6 CG2R61 7 CG2R61 8 CG2R61 9 CG2R61 10 CG2R61 11 HGR61 12 HGR61 13 HGR61 14 HGR61 15 HGR61 16 HGR61 17 HGR61 18 HGR61
@<TRIPOS>MOLECULE
naphtalene
 18 19 0 0 0
****
USER_CHARGES
INVALID_CHARGES
Pose:  18 Cluster:  18 Fr_nu:  35483 TotEn:   -10.31
@<TRIPOS>ATOM
      1 C1        -67.0415   -0.3476  -25.6494 C.ar   1 LIG      -0.11500
      2 C2        -66.4208   -1.0059  -26.7068 C.ar   1 LIG      -0.11500
      3 C3        -63.0931   -1.0505  -22.8945 C.ar   1 LIG      -0.11500
      4 C4        -62.4725   -1.7088  -23.9521 C.ar   1 LIG      -0.11500
      5 C5        -66.3729   -0.1916  -24.4348 C.ar   1 LIG      -0.11700
      6 C6        -65.1293   -1.5108  -26.5539 C.ar   1 LIG      -0.11700
      7 C7        -64.3847   -0.5455  -23.0475 C.ar   1 LIG      -0.11700
      8 C8        -63.1410   -1.8649  -25.1667 C.ar   1 LIG      -0.11700
      9 C9        -65.0725   -0.6935  -24.2630 C.ar   1 LIG       0.00400
     10 C10       -64.4414   -1.3630  -25.3384 C.ar   1 LIG       0.00400
     11 H1        -68.0471    0.0447  -25.7689 H      1 LIG       0.11500
     12 H2        -66.9420   -1.1266  -27.6520 H      1 LIG       0.11500
     13 H3        -62.5722   -0.9293  -21.9489 H      1 LIG       0.11500
     14 H4        -61.4674   -2.1022  -23.8316 H      1 LIG       0.11500
     15 H5        -66.8777    0.3260  -23.6217 H      1 LIG       0.11500
     16 H6        -64.6632   -2.0215  -27.3941 H      1 LIG       0.11500
     17 H7        -64.8502   -0.0342  -22.2076 H      1 LIG       0.11500
     18 H8        -62.6367   -2.3832  -25.9797 H      1 LIG       0.11500
@<TRIPOS>BOND
      1       1       2 ar
      2       1       5 ar
      3       2       6 ar
      4       3       4 ar
      5       3       7 ar
      6       4       8 ar
      7       5       9 ar
      8       6      10 ar
      9       7       9 ar
     10       8      10 ar
     11       9      10 ar
     12       1      11 1
     13       2      12 1
     14       3      13 1
     15       4      14 1
     16       5      15 1
     17       6      16 1
     18       7      17 1
     19       8      18 1
@<TRIPOS>ALT_TYPE
CGenFF_4.0_ALT_TYPE_SET
CGenFF_4.0 1 CG2R61 2 CG2R61 3 CG2R61 4 CG2R61 5 CG2R61 6 CG2R61 7 CG2R61 8 CG2R61 9 CG2R61 10 CG2R61 11 HGR61 12 HGR61 13 HGR61 14 HGR61 15 HGR61 16 HGR61 17 HGR61 18 HGR61
@<TRIPOS>MOLECULE
naphtalene
 18 19 0 0 0
****
USER_CHARGES
INVALID_CHARGES
Pose:  19 Cluster:  19 Fr_nu: 140743 TotEn:   -10.26
@<TRIPOS>ATOM
      1 C1        -57.0803   -7.9518  -51.3448 C.ar   1 LIG      -0.11500
      2 C2        -57.1543   -9.1158  -52.1039 C.ar   1 LIG      -0.11500
      3 C3        -56.2180  -10.6062  -47.3594 C.ar   1 LIG      -0.11500
      4 C4        -56.2920  -11.7701  -48.1187 C.ar   1 LIG      -0.11500
      5 C5        -56.8291   -8.0264  -49.9744 C.ar   1 LIG      -0.11700
      6 C6        -56.9774  -10.3589  -51.4959 C.ar   1 LIG      -0.11700
      7 C7        -56.3948   -9.3630  -47.9675 C.ar   1 LIG      -0.11700
      8 C8        -56.5432  -11.6956  -49.4890 C.ar   1 LIG      -0.11700
      9 C9        -56.6485   -9.2692  -49.3456 C.ar   1 LIG       0.00400
     10 C10       -56.7238  -10.4528  -50.1178 C.ar   1 LIG       0.00400
     11 H1        -57.2187   -6.9843  -51.8186 H      1 LIG       0.11500
     12 H2        -57.3496   -9.0566  -53.1707 H      1 LIG       0.11500
     13 H3        -56.0225  -10.6647  -46.2923 H      1 LIG       0.11500
     14 H4        -56.1549  -12.7373  -47.6441 H      1 LIG       0.11500
     15 H5        -56.7760   -7.1035  -49.4005 H      1 LIG       0.11500
     16 H6        -57.0389  -11.2557  -52.1089 H      1 LIG       0.11500
     17 H7        -56.3325   -8.4663  -47.3545 H      1 LIG       0.11500
     18 H8        -56.5972  -12.6185  -50.0630 H      1 LIG       0.11500
@<TRIPOS>BOND
      1       1       2 ar
      2       1       5 ar
      3       2       6 ar
      4       3       4 ar
      5       3       7 ar
      6       4       8 ar
      7       5       9 ar
      8       6      10 ar
      9       7       9 ar
     10       8      10 ar
     11       9      10 ar
     12       1      11 1
     13       2      12 1
     14       3      13 1
     15       4      14 1
     16       5      15 1
     17       6      16 1
     18       7      17 1
     19       8      18 1
@<TRIPOS>ALT_TYPE
CGenFF_4.0_ALT_TYPE_SET
CGenFF_4.0 1 CG2R61 2 CG2R61 3 CG2R61 4 CG2R61 5 CG2R61 6 CG2R61 7 CG2R61 8 CG2R61 9 CG2R61 10 CG2R61 11 HGR61 12 HGR61 13 HGR61 14 HGR61 15 HGR61 16 HGR61 17 HGR61 18 HGR61
@<TRIPOS>MOLECULE
naphtalene
 18 19 0 0 0
****
USER_CHARGES
INVALID_CHARGES
Pose:  20 Cluster:  20 Fr_nu: 166554 TotEn:   -10.23
@<TRIPOS>ATOM
      1 C1        -79.4342  -11.8465  -40.4626 C.ar   1 LIG      -0.11500
      2 C2        -79.6059  -12.6539  -41.5831 C.ar   1 LIG      -0.11500
      3 C3        -76.5852   -8.8668  -43.0468 C.ar   1 LIG      -0.11500
      4 C4        -76.7570   -9.6743  -44.1672 C.ar   1 LIG      -0.11500
      5 C5        -78.6407  -10.7016  -40.5417 C.ar   1 LIG      -0.11700
      6 C6        -78.9851  -12.3197  -42.7868 C.ar   1 LIG      -0.11700
      7 C7        -77.2061   -9.2011  -41.8429 C.ar   1 LIG      -0.11700
      8 C8        -77.5503  -10.8193  -44.0882 C.ar   1 LIG      -0.11700
      9 C9        -78.0082  -10.3499  -41.7453 C.ar   1 LIG       0.00400
     10 C10       -78.1829  -11.1710  -42.8846 C.ar   1 LIG       0.00400
     11 H1        -79.9173  -12.1075  -39.5256 H      1 LIG       0.11500
     12 H2        -80.2240  -13.5448  -41.5205 H      1 LIG       0.11500
     13 H3        -75.9672   -7.9755  -43.1087 H      1 LIG       0.11500
     14 H4        -76.2725   -9.4136  -45.1035 H      1 LIG       0.11500
     15 H5        -78.5202  -10.0854  -39.6531 H      1 LIG       0.11500
     16 H6        -79.1336  -12.9650  -43.6501 H      1 LIG       0.11500
     17 H7        -77.0581   -8.5552  -40.9801 H      1 LIG       0.11500
     18 H8        -77.6704  -11.4361  -44.9765 H      1 LIG       0.11500
@<TRIPOS>BOND
      1       1       2 ar
      2       1       5 ar
      3       2       6 ar
      4       3       4 ar
      5       3       7 ar
      6       4       8 ar
      7       5       9 ar
      8       6      10 ar
      9       7       9 ar
     10       8      10 ar
     11       9      10 ar
     12       1      11 1
     13       2      12 1
     14       3      13 1
     15       4      14 1
     16       5      15 1
     17       6      16 1
     18       7      17 1
     19       8      18 1
@<TRIPOS>ALT_TYPE
CGenFF_4.0_ALT_TYPE_SET
CGenFF_4.0 1 CG2R61 2 CG2R61 3 CG2R61 4 CG2R61 5 CG2R61 6 CG2R61 7 CG2R61 8 CG2R61 9 CG2R61 10 CG2R61 11 HGR61 12 HGR61 13 HGR61 14 HGR61 15 HGR61 16 HGR61 17 HGR61 18 HGR61
@<TRIPOS>MOLECULE
naphtalene
 18 19 0 0 0
****
USER_CHARGES
INVALID_CHARGES
Pose:  21 Cluster:  21 Fr_nu: 228293 TotEn:   -10.22
@<TRIPOS>ATOM
      1 C1        -62.2679  -24.1424  -35.7739 C.ar   1 LIG      -0.11500
      2 C2        -63.2975  -24.8765  -36.3552 C.ar   1 LIG      -0.11500
      3 C3        -61.4925  -21.8768  -40.0093 C.ar   1 LIG      -0.11500
      4 C4        -62.5221  -22.6110  -40.5905 C.ar   1 LIG      -0.11500
      5 C5        -61.5587  -23.2115  -36.5335 C.ar   1 LIG      -0.11700
      6 C6        -63.6219  -24.6827  -37.6981 C.ar   1 LIG      -0.11700
      7 C7        -61.1682  -22.0706  -38.6662 C.ar   1 LIG      -0.11700
      8 C8        -63.2314  -23.5419  -39.8310 C.ar   1 LIG      -0.11700
      9 C9        -61.8716  -23.0034  -37.8867 C.ar   1 LIG       0.00400
     10 C10       -62.9185  -23.7500  -38.4778 C.ar   1 LIG       0.00400
     11 H1        -62.0155  -24.2941  -34.7285 H      1 LIG       0.11500
     12 H2        -63.8492  -25.6008  -35.7629 H      1 LIG       0.11500
     13 H3        -60.9404  -21.1521  -40.6011 H      1 LIG       0.11500
     14 H4        -62.7732  -22.4599  -41.6362 H      1 LIG       0.11500
     15 H5        -60.7575  -22.6492  -36.0584 H      1 LIG       0.11500
     16 H6        -64.4307  -25.2672  -38.1316 H      1 LIG       0.11500
     17 H7        -60.3599  -21.4854  -38.2328 H      1 LIG       0.11500
     18 H8        -64.0322  -24.1050  -40.3061 H      1 LIG       0.11500
@<TRIPOS>BOND
      1       1       2 ar
      2       1       5 ar
      3       2       6 ar
      4       3       4 ar
      5       3       7 ar
      6       4       8 ar
      7       5       9 ar
      8       6      10 ar
      9       7       9 ar
     10       8      10 ar
     11       9      10 ar
     12       1      11 1
     13       2      12 1
     14       3      13 1
     15       4      14 1
     16       5      15 1
     17       6      16 1
     18       7      17 1
     19       8      18 1
@<TRIPOS>ALT_TYPE
CGenFF_4.0_ALT_TYPE_SET
CGenFF_4.0 1 CG2R61 2 CG2R61 3 CG2R61 4 CG2R61 5 CG2R61 6 CG2R61 7 CG2R61 8 CG2R61 9 CG2R61 10 CG2R61 11 HGR61 12 HGR61 13 HGR61 14 HGR61 15 HGR61 16 HGR61 17 HGR61 18 HGR61
@<TRIPOS>MOLECULE
naphtalene
 18 19 0 0 0
****
USER_CHARGES
INVALID_CHARGES
Pose:  22 Cluster:  22 Fr_nu: 339951 TotEn:   -10.01
@<TRIPOS>ATOM
      1 C1        -63.8463  -21.5699  -27.5984 C.ar   1 LIG      -0.11500
      2 C2        -62.5034  -21.4051  -27.2724 C.ar   1 LIG      -0.11500
      3 C3        -64.7732  -23.0182  -23.0469 C.ar   1 LIG      -0.11500
      4 C4        -63.4302  -22.8534  -22.7211 C.ar   1 LIG      -0.11500
      5 C5        -64.7504  -22.0121  -26.6322 C.ar   1 LIG      -0.11700
      6 C6        -62.0594  -21.6818  -25.9792 C.ar   1 LIG      -0.11700
      7 C7        -65.2172  -22.7414  -24.3403 C.ar   1 LIG      -0.11700
      8 C8        -62.5260  -22.4113  -23.6872 C.ar   1 LIG      -0.11700
      9 C9        -64.3210  -22.2955  -25.3254 C.ar   1 LIG       0.00400
     10 C10       -62.9554  -22.1279  -24.9940 C.ar   1 LIG       0.00400
     11 H1        -64.1913  -21.3549  -28.6055 H      1 LIG       0.11500
     12 H2        -61.8004  -21.0606  -28.0253 H      1 LIG       0.11500
     13 H3        -65.4768  -23.3627  -22.2943 H      1 LIG       0.11500
     14 H4        -63.0855  -23.0700  -21.7142 H      1 LIG       0.11500
     15 H5        -65.7955  -22.1342  -26.9095 H      1 LIG       0.11500
     16 H6        -61.0053  -21.5455  -25.7465 H      1 LIG       0.11500
     17 H7        -66.2714  -22.8771  -24.5725 H      1 LIG       0.11500
     18 H8        -61.4807  -22.2898  -23.4103 H      1 LIG       0.11500
@<TRIPOS>BOND
      1       1       2 ar
      2       1       5 ar
      3       2       6 ar
      4       3       4 ar
      5       3       7 ar
      6       4       8 ar
      7       5       9 ar
      8       6      10 ar
      9       7       9 ar
     10       8      10 ar
     11       9      10 ar
     12       1      11 1
     13       2      12 1
     14       3      13 1
     15       4      14 1
     16       5      15 1
     17       6      16 1
     18       7      17 1
     19       8      18 1
@<TRIPOS>ALT_TYPE
CGenFF_4.0_ALT_TYPE_SET
CGenFF_4.0 1 CG2R61 2 CG2R61 3 CG2R61 4 CG2R61 5 CG2R61 6 CG2R61 7 CG2R61 8 CG2R61 9 CG2R61 10 CG2R61 11 HGR61 12 HGR61 13 HGR61 14 HGR61 15 HGR61 16 HGR61 17 HGR61 18 HGR61
@<TRIPOS>MOLECULE
naphtalene
 18 19 0 0 0
****
USER_CHARGES
INVALID_CHARGES
Pose:  23 Cluster:  23 Fr_nu: 294227 TotEn:    -9.71
@<TRIPOS>ATOM
      1 C1        -65.8547  -20.9223  -52.7510 C.ar   1 LIG      -0.11500
      2 C2        -65.4581  -22.1395  -52.2052 C.ar   1 LIG      -0.11500
      3 C3        -68.3559  -23.2814  -56.1936 C.ar   1 LIG      -0.11500
      4 C4        -67.9592  -24.4985  -55.6477 C.ar   1 LIG      -0.11500
      5 C5        -66.6746  -20.8969  -53.8796 C.ar   1 LIG      -0.11700
      6 C6        -65.8798  -23.3359  -52.7856 C.ar   1 LIG      -0.11700
      7 C7        -67.9342  -22.0848  -55.6131 C.ar   1 LIG      -0.11700
      8 C8        -67.1392  -24.5240  -54.5192 C.ar   1 LIG      -0.11700
      9 C9        -67.1086  -22.0916  -54.4770 C.ar   1 LIG       0.00400
     10 C10       -66.7052  -23.3293  -53.9218 C.ar   1 LIG       0.00400
     11 H1        -65.5256  -19.9911  -52.2991 H      1 LIG       0.11500
     12 H2        -64.8200  -22.1581  -51.3265 H      1 LIG       0.11500
     13 H3        -68.9942  -23.2620  -57.0725 H      1 LIG       0.11500
     14 H4        -68.2874  -25.4293  -56.1009 H      1 LIG       0.11500
     15 H5        -66.9720  -19.9339  -54.2895 H      1 LIG       0.11500
     16 H6        -65.5580  -24.2758  -52.3418 H      1 LIG       0.11500
     17 H7        -68.2567  -21.1452  -56.0566 H      1 LIG       0.11500
     18 H8        -66.8411  -25.4870  -54.1095 H      1 LIG       0.11500
@<TRIPOS>BOND
      1       1       2 ar
      2       1       5 ar
      3       2       6 ar
      4       3       4 ar
      5       3       7 ar
      6       4       8 ar
      7       5       9 ar
      8       6      10 ar
      9       7       9 ar
     10       8      10 ar
     11       9      10 ar
     12       1      11 1
     13       2      12 1
     14       3      13 1
     15       4      14 1
     16       5      15 1
     17       6      16 1
     18       7      17 1
     19       8      18 1
@<TRIPOS>ALT_TYPE
CGenFF_4.0_ALT_TYPE_SET
CGenFF_4.0 1 CG2R61 2 CG2R61 3 CG2R61 4 CG2R61 5 CG2R61 6 CG2R61 7 CG2R61 8 CG2R61 9 CG2R61 10 CG2R61 11 HGR61 12 HGR61 13 HGR61 14 HGR61 15 HGR61 16 HGR61 17 HGR61 18 HGR61
@<TRIPOS>MOLECULE
naphtalene
 18 19 0 0 0
****
USER_CHARGES
INVALID_CHARGES
Pose:  24 Cluster:  24 Fr_nu: 149618 TotEn:    -9.70
@<TRIPOS>ATOM
      1 C1        -51.8376  -11.6876  -44.7653 C.ar   1 LIG      -0.11500
      2 C2        -52.4775  -10.5204  -44.3589 C.ar   1 LIG      -0.11500
      3 C3        -54.1708  -11.4815  -49.0298 C.ar   1 LIG      -0.11500
      4 C4        -54.8106  -10.3143  -48.6233 C.ar   1 LIG      -0.11500
      5 C5        -52.0956  -12.2222  -46.0279 C.ar   1 LIG      -0.11700
      6 C6        -53.3777   -9.8834  -45.2133 C.ar   1 LIG      -0.11700
      7 C7        -53.2704  -12.1185  -48.1753 C.ar   1 LIG      -0.11700
      8 C8        -54.5527   -9.7796  -47.3607 C.ar   1 LIG      -0.11700
      9 C9        -52.9988  -11.5943  -46.9010 C.ar   1 LIG       0.00400
     10 C10       -53.6495  -10.4075  -46.4876 C.ar   1 LIG       0.00400
     11 H1        -51.1372  -12.1833  -44.0995 H      1 LIG       0.11500
     12 H2        -52.2757  -10.1049  -43.3759 H      1 LIG       0.11500
     13 H3        -54.3720  -11.8975  -50.0130 H      1 LIG       0.11500
     14 H4        -55.5119   -9.8198  -49.2890 H      1 LIG       0.11500
     15 H5        -51.5842  -13.1357  -46.3244 H      1 LIG       0.11500
     16 H6        -53.8661   -8.9719  -44.8750 H      1 LIG       0.11500
     17 H7        -52.7816  -13.0295  -48.5141 H      1 LIG       0.11500
     18 H8        -55.0646   -8.8665  -47.0637 H      1 LIG       0.11500
@<TRIPOS>BOND
      1       1       2 ar
      2       1       5 ar
      3       2       6 ar
      4       3       4 ar
      5       3       7 ar
      6       4       8 ar
      7       5       9 ar
      8       6      10 ar
      9       7       9 ar
     10       8      10 ar
     11       9      10 ar
     12       1      11 1
     13       2      12 1
     14       3      13 1
     15       4      14 1
     16       5      15 1
     17       6      16 1
     18       7      17 1
     19       8      18 1
@<TRIPOS>ALT_TYPE
CGenFF_4.0_ALT_TYPE_SET
CGenFF_4.0 1 CG2R61 2 CG2R61 3 CG2R61 4 CG2R61 5 CG2R61 6 CG2R61 7 CG2R61 8 CG2R61 9 CG2R61 10 CG2R61 11 HGR61 12 HGR61 13 HGR61 14 HGR61 15 HGR61 16 HGR61 17 HGR61 18 HGR61
@<TRIPOS>MOLECULE
naphtalene
 18 19 0 0 0
****
USER_CHARGES
INVALID_CHARGES
Pose:  25 Cluster:  25 Fr_nu: 102473 TotEn:    -9.12
@<TRIPOS>ATOM
      1 C1        -52.5696  -12.0088  -46.1892 C.ar   1 LIG      -0.11500
      2 C2        -52.9577  -11.1510  -45.1643 C.ar   1 LIG      -0.11500
      3 C3        -48.0467  -12.1016  -44.3981 C.ar   1 LIG      -0.11500
      4 C4        -48.4350  -11.2438  -43.3733 C.ar   1 LIG      -0.11500
      5 C5        -51.2520  -12.4624  -46.2590 C.ar   1 LIG      -0.11700
      6 C6        -52.0301  -10.7435  -44.2054 C.ar   1 LIG      -0.11700
      7 C7        -48.9745  -12.5092  -45.3571 C.ar   1 LIG      -0.11700
      8 C8        -49.7525  -10.7901  -43.3034 C.ar   1 LIG      -0.11700
      9 C9        -50.3048  -12.0624  -45.3023 C.ar   1 LIG       0.00400
     10 C10       -50.6997  -11.1901  -44.2602 C.ar   1 LIG       0.00400
     11 H1        -53.2920  -12.3253  -46.9358 H      1 LIG       0.11500
     12 H2        -53.9837  -10.7987  -45.1108 H      1 LIG       0.11500
     13 H3        -47.0207  -12.4545  -44.4522 H      1 LIG       0.11500
     14 H4        -47.7118  -10.9265  -42.6278 H      1 LIG       0.11500
     15 H5        -50.9708  -13.1321  -47.0691 H      1 LIG       0.11500
     16 H6        -52.3557  -10.0730  -43.4128 H      1 LIG       0.11500
     17 H7        -48.6489  -13.1803  -46.1491 H      1 LIG       0.11500
     18 H8        -50.0338  -10.1198  -42.4938 H      1 LIG       0.11500
@<TRIPOS>BOND
      1       1       2 ar
      2       1       5 ar
      3       2       6 ar
      4       3       4 ar
      5       3       7 ar
      6       4       8 ar
      7       5       9 ar
      8       6      10 ar
      9       7       9 ar
     10       8      10 ar
     11       9      10 ar
     12       1      11 1
     13       2      12 1
     14       3      13 1
     15       4      14 1
     16       5      15 1
     17       6      16 1
     18       7      17 1
     19       8      18 1
@<TRIPOS>ALT_TYPE
CGenFF_4.0_ALT_TYPE_SET
CGenFF_4.0 1 CG2R61 2 CG2R61 3 CG2R61 4 CG2R61 5 CG2R61 6 CG2R61 7 CG2R61 8 CG2R61 9 CG2R61 10 CG2R61 11 HGR61 12 HGR61 13 HGR61 14 HGR61 15 HGR61 16 HGR61 17 HGR61 18 HGR61
@<TRIPOS>MOLECULE
naphtalene
 18 19 0 0 0
****
USER_CHARGES
INVALID_CHARGES
Pose:  26 Cluster:  26 Fr_nu:  10030 TotEn:    -8.98
@<TRIPOS>ATOM
      1 C1        -74.1278    7.8242  -34.8730 C.ar   1 LIG      -0.11500
      2 C2        -75.0682    8.7718  -35.2663 C.ar   1 LIG      -0.11500
      3 C3        -76.7193    4.3413  -37.0700 C.ar   1 LIG      -0.11500
      4 C4        -77.6596    5.2890  -37.4632 C.ar   1 LIG      -0.11500
      5 C5        -74.2991    6.4840  -35.2210 C.ar   1 LIG      -0.11700
      6 C6        -76.1833    8.3831  -36.0090 C.ar   1 LIG      -0.11700
      7 C7        -75.6040    4.7302  -36.3273 C.ar   1 LIG      -0.11700
      8 C8        -77.4884    6.6292  -37.1153 C.ar   1 LIG      -0.11700
      9 C9        -75.4157    6.0748  -35.9682 C.ar   1 LIG       0.00400
     10 C10       -76.3719    7.0385  -36.3680 C.ar   1 LIG       0.00400
     11 H1        -73.2602    8.1274  -34.2944 H      1 LIG       0.11500
     12 H2        -74.9337    9.8149  -34.9951 H      1 LIG       0.11500
     13 H3        -76.8531    3.2979  -37.3411 H      1 LIG       0.11500
     14 H4        -78.5277    4.9851  -38.0406 H      1 LIG       0.11500
     15 H5        -73.5516    5.7604  -34.9025 H      1 LIG       0.11500
     16 H6        -76.9053    9.1409  -36.3061 H      1 LIG       0.11500
     17 H7        -74.8818    3.9724  -36.0311 H      1 LIG       0.11500
     18 H8        -78.2362    7.3529  -37.4331 H      1 LIG       0.11500
@<TRIPOS>BOND
      1       1       2 ar
      2       1       5 ar
      3       2       6 ar
      4       3       4 ar
      5       3       7 ar
      6       4       8 ar
      7       5       9 ar
      8       6      10 ar
      9       7       9 ar
     10       8      10 ar
     11       9      10 ar
     12       1      11 1
     13       2      12 1
     14       3      13 1
     15       4      14 1
     16       5      15 1
     17       6      16 1
     18       7      17 1
     19       8      18 1
@<TRIPOS>ALT_TYPE
CGenFF_4.0_ALT_TYPE_SET
CGenFF_4.0 1 CG2R61 2 CG2R61 3 CG2R61 4 CG2R61 5 CG2R61 6 CG2R61 7 CG2R61 8 CG2R61 9 CG2R61 10 CG2R61 11 HGR61 12 HGR61 13 HGR61 14 HGR61 15 HGR61 16 HGR61 17 HGR61 18 HGR61
@<TRIPOS>MOLECULE
naphtalene
 18 19 0 0 0
****
USER_CHARGES
INVALID_CHARGES
Pose:  27 Cluster:  27 Fr_nu:   4010 TotEn:    -8.50
@<TRIPOS>ATOM
      1 C1        -79.7317    2.6602  -34.4553 C.ar   1 LIG      -0.11500
      2 C2        -80.4719    1.4991  -34.6576 C.ar   1 LIG      -0.11500
      3 C3        -76.0352    0.0039  -32.7369 C.ar   1 LIG      -0.11500
      4 C4        -76.7755   -1.1571  -32.9393 C.ar   1 LIG      -0.11500
      5 C5        -78.4426    2.5836  -33.9272 C.ar   1 LIG      -0.11700
      6 C6        -79.9260    0.2571  -34.3327 C.ar   1 LIG      -0.11700
      7 C7        -76.5812    1.2460  -33.0619 C.ar   1 LIG      -0.11700
      8 C8        -78.0646   -1.0806  -33.4673 C.ar   1 LIG      -0.11700
      9 C9        -77.8772    1.3418  -33.5944 C.ar   1 LIG       0.00400
     10 C10       -78.6300    0.1612  -33.8001 C.ar   1 LIG       0.00400
     11 H1        -80.1575    3.6269  -34.7079 H      1 LIG       0.11500
     12 H2        -81.4753    1.5599  -35.0690 H      1 LIG       0.11500
     13 H3        -75.0315   -0.0561  -32.3256 H      1 LIG       0.11500
     14 H4        -76.3498   -2.1234  -32.6851 H      1 LIG       0.11500
     15 H5        -77.8824    3.5042  -33.7771 H      1 LIG       0.11500
     16 H6        -80.5224   -0.6375  -34.4997 H      1 LIG       0.11500
     17 H7        -75.9843    2.1403  -32.8956 H      1 LIG       0.11500
     18 H8        -78.6253   -2.0011  -33.6167 H      1 LIG       0.11500
@<TRIPOS>BOND
      1       1       2 ar
      2       1       5 ar
      3       2       6 ar
      4       3       4 ar
      5       3       7 ar
      6       4       8 ar
      7       5       9 ar
      8       6      10 ar
      9       7       9 ar
     10       8      10 ar
     11       9      10 ar
     12       1      11 1
     13       2      12 1
     14       3      13 1
     15       4      14 1
     16       5      15 1
     17       6      16 1
     18       7      17 1
     19       8      18 1
@<TRIPOS>ALT_TYPE
CGenFF_4.0_ALT_TYPE_SET
CGenFF_4.0 1 CG2R61 2 CG2R61 3 CG2R61 4 CG2R61 5 CG2R61 6 CG2R61 7 CG2R61 8 CG2R61 9 CG2R61 10 CG2R61 11 HGR61 12 HGR61 13 HGR61 14 HGR61 15 HGR61 16 HGR61 17 HGR61 18 HGR61
@<TRIPOS>MOLECULE
naphtalene
 18 19 0 0 0
****
USER_CHARGES
INVALID_CHARGES
Pose:  28 Cluster:  28 Fr_nu: 237413 TotEn:    -8.41
@<TRIPOS>ATOM
      1 C1        -59.3556   -0.2985  -22.0822 C.ar   1 LIG      -0.11500
      2 C2        -60.2488   -0.0966  -21.0342 C.ar   1 LIG      -0.11500
      3 C3        -62.7703   -2.7656  -24.5166 C.ar   1 LIG      -0.11500
      4 C4        -63.6634   -2.5635  -23.4686 C.ar   1 LIG      -0.11500
      5 C5        -59.7549   -1.0123  -23.2125 C.ar   1 LIG      -0.11700
      6 C6        -61.5446   -0.6074  -21.1124 C.ar   1 LIG      -0.11700
      7 C7        -61.4744   -2.2546  -24.4385 C.ar   1 LIG      -0.11700
      8 C8        -63.2642   -1.8499  -22.3382 C.ar   1 LIG      -0.11700
      9 C9        -61.0555   -1.5338  -23.3082 C.ar   1 LIG       0.00400
     10 C10       -61.9636   -1.3284  -22.2425 C.ar   1 LIG       0.00400
     11 H1        -58.3468    0.0990  -22.0205 H      1 LIG       0.11500
     12 H2        -59.9370    0.4594  -20.1548 H      1 LIG       0.11500
     13 H3        -63.0816   -3.3215  -25.3966 H      1 LIG       0.11500
     14 H4        -64.6716   -2.9625  -23.5302 H      1 LIG       0.11500
     15 H5        -59.0399   -1.1584  -24.0195 H      1 LIG       0.11500
     16 H6        -62.2262   -0.4371  -20.2816 H      1 LIG       0.11500
     17 H7        -60.7933   -2.4243  -25.2697 H      1 LIG       0.11500
     18 H8        -63.9789   -1.7043  -21.5307 H      1 LIG       0.11500
@<TRIPOS>BOND
      1       1       2 ar
      2       1       5 ar
      3       2       6 ar
      4       3       4 ar
      5       3       7 ar
      6       4       8 ar
      7       5       9 ar
      8       6      10 ar
      9       7       9 ar
     10       8      10 ar
     11       9      10 ar
     12       1      11 1
     13       2      12 1
     14       3      13 1
     15       4      14 1
     16       5      15 1
     17       6      16 1
     18       7      17 1
     19       8      18 1
@<TRIPOS>ALT_TYPE
CGenFF_4.0_ALT_TYPE_SET
CGenFF_4.0 1 CG2R61 2 CG2R61 3 CG2R61 4 CG2R61 5 CG2R61 6 CG2R61 7 CG2R61 8 CG2R61 9 CG2R61 10 CG2R61 11 HGR61 12 HGR61 13 HGR61 14 HGR61 15 HGR61 16 HGR61 17 HGR61 18 HGR61
@<TRIPOS>MOLECULE
naphtalene
 18 19 0 0 0
****
USER_CHARGES
INVALID_CHARGES
Pose:  29 Cluster:  29 Fr_nu:  76058 TotEn:    -8.24
@<TRIPOS>ATOM
      1 C1        -79.2648    1.0566  -33.3899 C.ar   1 LIG      -0.11500
      2 C2        -80.3998    1.6491  -33.9354 C.ar   1 LIG      -0.11500
      3 C3        -76.4543    3.7766  -36.2839 C.ar   1 LIG      -0.11500
      4 C4        -77.5894    4.3691  -36.8293 C.ar   1 LIG      -0.11500
      5 C5        -77.9975    1.4344  -33.8345 C.ar   1 LIG      -0.11700
      6 C6        -80.2720    2.6216  -34.9274 C.ar   1 LIG      -0.11700
      7 C7        -76.5822    2.8041  -35.2917 C.ar   1 LIG      -0.11700
      8 C8        -78.8567    3.9914  -36.3848 C.ar   1 LIG      -0.11700
      9 C9        -77.8500    2.4116  -34.8324 C.ar   1 LIG       0.00400
     10 C10       -79.0042    3.0141  -35.3870 C.ar   1 LIG       0.00400
     11 H1        -79.3650    0.2991  -32.6181 H      1 LIG       0.11500
     12 H2        -81.3860    1.3545  -33.5884 H      1 LIG       0.11500
     13 H3        -75.4676    4.0710  -36.6304 H      1 LIG       0.11500
     14 H4        -77.4886    5.1255  -37.6021 H      1 LIG       0.11500
     15 H5        -77.1242    0.9575  -33.3942 H      1 LIG       0.11500
     16 H6        -81.1728    3.0719  -35.3392 H      1 LIG       0.11500
     17 H7        -75.6812    2.3546  -34.8795 H      1 LIG       0.11500
     18 H8        -79.7302    4.4676  -36.8255 H      1 LIG       0.11500
@<TRIPOS>BOND
      1       1       2 ar
      2       1       5 ar
      3       2       6 ar
      4       3       4 ar
      5       3       7 ar
      6       4       8 ar
      7       5       9 ar
      8       6      10 ar
      9       7       9 ar
     10       8      10 ar
     11       9      10 ar
     12       1      11 1
     13       2      12 1
     14       3      13 1
     15       4      14 1
     16       5      15 1
     17       6      16 1
     18       7      17 1
     19       8      18 1
@<TRIPOS>ALT_TYPE
CGenFF_4.0_ALT_TYPE_SET
CGenFF_4.0 1 CG2R61 2 CG2R61 3 CG2R61 4 CG2R61 5 CG2R61 6 CG2R61 7 CG2R61 8 CG2R61 9 CG2R61 10 CG2R61 11 HGR61 12 HGR61 13 HGR61 14 HGR61 15 HGR61 16 HGR61 17 HGR61 18 HGR61
@<TRIPOS>MOLECULE
naphtalene
 18 19 0 0 0
****
USER_CHARGES
INVALID_CHARGES
Pose:  30 Cluster:  30 Fr_nu:   3035 TotEn:    -7.66
@<TRIPOS>ATOM
      1 C1        -81.8112  -12.2374  -43.4802 C.ar   1 LIG      -0.11500
      2 C2        -81.1396  -11.9512  -44.6650 C.ar   1 LIG      -0.11500
      3 C3        -78.1577  -10.2751  -40.9357 C.ar   1 LIG      -0.11500
      4 C4        -77.4862   -9.9889  -42.1206 C.ar   1 LIG      -0.11500
      5 C5        -81.2414  -11.8939  -42.2538 C.ar   1 LIG      -0.11700
      6 C6        -79.8958  -11.3205  -44.6282 C.ar   1 LIG      -0.11700
      7 C7        -79.4017  -10.9058  -40.9725 C.ar   1 LIG      -0.11700
      8 C8        -78.0559  -10.3324  -43.3470 C.ar   1 LIG      -0.11700
      9 C9        -79.9901  -11.2587  -42.1979 C.ar   1 LIG       0.00400
     10 C10       -79.3072  -10.9677  -43.4029 C.ar   1 LIG       0.00400
     11 H1        -82.7792  -12.7289  -43.5094 H      1 LIG       0.11500
     12 H2        -81.5842  -12.2187  -45.6192 H      1 LIG       0.11500
     13 H3        -77.7137  -10.0076  -39.9809 H      1 LIG       0.11500
     14 H4        -76.5176   -9.4987  -42.0907 H      1 LIG       0.11500
     15 H5        -81.7841  -12.1277  -41.3402 H      1 LIG       0.11500
     16 H6        -79.3889  -11.1059  -45.5668 H      1 LIG       0.11500
     17 H7        -79.9087  -11.1195  -40.0339 H      1 LIG       0.11500
     18 H8        -77.5130  -10.0994  -44.2607 H      1 LIG       0.11500
@<TRIPOS>BOND
      1       1       2 ar
      2       1       5 ar
      3       2       6 ar
      4       3       4 ar
      5       3       7 ar
      6       4       8 ar
      7       5       9 ar
      8       6      10 ar
      9       7       9 ar
     10       8      10 ar
     11       9      10 ar
     12       1      11 1
     13       2      12 1
     14       3      13 1
     15       4      14 1
     16       5      15 1
     17       6      16 1
     18       7      17 1
     19       8      18 1
@<TRIPOS>ALT_TYPE
CGenFF_4.0_ALT_TYPE_SET
CGenFF_4.0 1 CG2R61 2 CG2R61 3 CG2R61 4 CG2R61 5 CG2R61 6 CG2R61 7 CG2R61 8 CG2R61 9 CG2R61 10 CG2R61 11 HGR61 12 HGR61 13 HGR61 14 HGR61 15 HGR61 16 HGR61 17 HGR61 18 HGR61
@<TRIPOS>MOLECULE
naphtalene
 18 19 0 0 0
****
USER_CHARGES
INVALID_CHARGES
Pose:  31 Cluster:  31 Fr_nu: 284726 TotEn:    -7.64
@<TRIPOS>ATOM
      1 C1        -63.2271   -9.7622  -52.3306 C.ar   1 LIG      -0.11500
      2 C2        -64.3361   -9.3788  -53.0789 C.ar   1 LIG      -0.11500
      3 C3        -60.4652   -9.5811  -56.3321 C.ar   1 LIG      -0.11500
      4 C4        -61.5743   -9.1978  -57.0803 C.ar   1 LIG      -0.11500
      5 C5        -61.9848   -9.9096  -52.9484 C.ar   1 LIG      -0.11700
      6 C6        -64.2073   -9.1414  -54.4475 C.ar   1 LIG      -0.11700
      7 C7        -60.5940   -9.8184  -54.9633 C.ar   1 LIG      -0.11700
      8 C8        -62.8166   -9.0503  -56.4627 C.ar   1 LIG      -0.11700
      9 C9        -61.8368   -9.6749  -54.3251 C.ar   1 LIG       0.00400
     10 C10       -62.9646   -9.2851  -55.0859 C.ar   1 LIG       0.00400
     11 H1        -63.3280   -9.9474  -51.2652 H      1 LIG       0.11500
     12 H2        -65.3027   -9.2640  -52.5969 H      1 LIG       0.11500
     13 H3        -59.4981   -9.6959  -56.8135 H      1 LIG       0.11500
     14 H4        -61.4730   -9.0141  -58.1459 H      1 LIG       0.11500
     15 H5        -61.1316  -10.2106  -52.3439 H      1 LIG       0.11500
     16 H6        -65.0876   -8.8421  -55.0127 H      1 LIG       0.11500
     17 H7        -59.7135  -10.1169  -54.3982 H      1 LIG       0.11500
     18 H8        -63.6702   -8.7501  -57.0671 H      1 LIG       0.11500
@<TRIPOS>BOND
      1       1       2 ar
      2       1       5 ar
      3       2       6 ar
      4       3       4 ar
      5       3       7 ar
      6       4       8 ar
      7       5       9 ar
      8       6      10 ar
      9       7       9 ar
     10       8      10 ar
     11       9      10 ar
     12       1      11 1
     13       2      12 1
     14       3      13 1
     15       4      14 1
     16       5      15 1
     17       6      16 1
     18       7      17 1
     19       8      18 1
@<TRIPOS>ALT_TYPE
CGenFF_4.0_ALT_TYPE_SET
CGenFF_4.0 1 CG2R61 2 CG2R61 3 CG2R61 4 CG2R61 5 CG2R61 6 CG2R61 7 CG2R61 8 CG2R61 9 CG2R61 10 CG2R61 11 HGR61 12 HGR61 13 HGR61 14 HGR61 15 HGR61 16 HGR61 17 HGR61 18 HGR61
# TRIPOS MOL2 file generated by SEED

@<TRIPOS>MOLECULE
pyrazole
 9 9 0 0 0
****
USER_CHARGES
INVALID_CHARGES
Pose:   1 Cluster:   1 Fr_nu: 9361944 TotEn:   -18.99
@<TRIPOS>ATOM
      1 C1        -49.8787  -14.7943  -25.9568 C.2    1 LIG      -0.25100
      2 C2        -50.7927  -13.8225  -26.4060 C.2    1 LIG       0.13200
      3 C3        -50.5303  -15.9894  -26.1406 C.2    1 LIG      -0.03800
      4 N1        -51.9376  -14.3541  -26.8425 N.2    1 LIG      -0.57800
      5 N2        -51.7475  -15.6730  -26.6685 N.pl3  1 LIG      -0.05900
      6 H1        -48.8861  -14.6498  -25.5565 H      1 LIG       0.15700
      7 H2        -50.6725  -12.7489  -26.4331 H      1 LIG       0.15600
      8 H3        -50.2449  -17.0130  -25.9455 H      1 LIG       0.15900
      9 H4        -52.4944  -16.3038  -26.9309 H      1 LIG       0.32200
@<TRIPOS>BOND
      1       1       2 1
      2       1       3 2
      3       2       4 2
      4       3       5 1
      5       4       5 1
      6       1       6 1
      7       2       7 1
      8       3       8 1
      9       5       9 1
@<TRIPOS>ALT_TYPE
CGenFF_4.0_ALT_TYPE_SET
CGenFF_4.0 1 CG2R51 2 CG2R52 3 CG2R51 4 NG2R50 5 NG2R51 6 HGR51 7 HGR52 8 HGR52 9 HGP1
@<TRIPOS>MOLECULE
pyrazole
 9 9 0 0 0
****
USER_CHARGES
INVALID_CHARGES
Pose:   2 Cluster:   2 Fr_nu: 343543 TotEn:   -18.10
@<TRIPOS>ATOM
      1 C1        -56.4543  -15.6952  -21.4215 C.2    1 LIG      -0.25100
      2 C2        -56.2320  -14.3233  -21.6457 C.2    1 LIG       0.13200
      3 C3        -57.7890  -15.7802  -21.1090 C.2    1 LIG      -0.03800
      4 N1        -57.3370  -13.5895  -21.4891 N.2    1 LIG      -0.57800
      5 N2        -58.2666  -14.5037  -21.1632 N.pl3  1 LIG      -0.05900
      6 H1        -55.7468  -16.5092  -21.4789 H      1 LIG       0.15700
      7 H2        -55.3107  -13.8274  -21.9161 H      1 LIG       0.15600
      8 H3        -58.4270  -16.6147  -20.8563 H      1 LIG       0.15900
      9 H4        -59.2115  -14.1854  -20.9883 H      1 LIG       0.32200
@<TRIPOS>BOND
      1       1       2 1
      2       1       3 2
      3       2       4 2
      4       3       5 1
      5       4       5 1
      6       1       6 1
      7       2       7 1
      8       3       8 1
      9       5       9 1
@<TRIPOS>ALT_TYPE
CGenFF_4.0_ALT_TYPE_SET
CGenFF_4.0 1 CG2R51 2 CG2R52 3 CG2R51 4 NG2R50 5 NG2R51 6 HGR51 7 HGR52 8 HGR52 9 HGP1
@<TRIPOS>MOLECULE
pyrazole
 9 9 0 0 0
****
USER_CHARGES
INVALID_CHARGES
Pose:   3 Cluster:   3 Fr_nu: 2695239 TotEn:   -17.46
@<TRIPOS>ATOM
      1 C1        -81.3961  -19.7466  -46.3329 C.2    1 LIG      -0.25100
      2 C2        -81.2354  -21.0985  -45.9748 C.2    1 LIG       0.13200
      3 C3        -81.3253  -19.7440  -47.7045 C.2    1 LIG      -0.03800
      4 N1        -81.0749  -21.8968  -47.0335 N.2    1 LIG      -0.57800
      5 N2        -81.1344  -21.0440  -48.0704 N.pl3  1 LIG      -0.05900
      6 H1        -81.5434  -18.8930  -45.6878 H      1 LIG       0.15700
      7 H2        -81.2281  -21.5353  -44.9863 H      1 LIG       0.15600
      8 H3        -81.3898  -18.9519  -48.4365 H      1 LIG       0.15900
      9 H4        -81.0346  -21.4186  -49.0055 H      1 LIG       0.32200
@<TRIPOS>BOND
      1       1       2 1
      2       1       3 2
      3       2       4 2
      4       3       5 1
      5       4       5 1
      6       1       6 1
      7       2       7 1
      8       3       8 1
      9       5       9 1
@<TRIPOS>ALT_TYPE
CGenFF_4.0_ALT_TYPE_SET
CGenFF_4.0 1 CG2R51 2 CG2R52 3 CG2R51 4 NG2R50 5 NG2R51 6 HGR51 7 HGR52 8 HGR52 9 HGP1
@<TRIPOS>MOLECULE
pyrazole
 9 9 0 0 0
****
USER_CHARGES
INVALID_CHARGES
Pose:   4 Cluster:   4 Fr_nu: 8462157 TotEn:   -16.95
@<TRIPOS>ATOM
      1 C1        -58.2581  -15.1956  -21.3681 C.2    1 LIG      -0.25100
      2 C2        -57.9390  -13.8631  -21.6912 C.2    1 LIG       0.13200
      3 C3        -57.0570  -15.7601  -21.0142 C.2    1 LIG      -0.03800
      4 N1        -56.6374  -13.5969  -21.5545 N.2    1 LIG      -0.57800
      5 N2        -56.1278  -14.7698  -21.1414 N.pl3  1 LIG      -0.05900
      6 H1        -59.2233  -15.6798  -21.3880 H      1 LIG       0.15700
      7 H2        -58.6007  -13.0750  -22.0212 H      1 LIG       0.15600
      8 H3        -56.7856  -16.7553  -20.6927 H      1 LIG       0.15900
      9 H4        -55.1323  -14.8248  -20.9659 H      1 LIG       0.32200
@<TRIPOS>BOND
      1       1       2 1
      2       1       3 2
      3       2       4 2
      4       3       5 1
      5       4       5 1
      6       1       6 1
      7       2       7 1
      8       3       8 1
      9       5       9 1
@<TRIPOS>ALT_TYPE
CGenFF_4.0_ALT_TYPE_SET
CGenFF_4.0 1 CG2R51 2 CG2R52 3 CG2R51 4 NG2R50 5 NG2R51 6 HGR51 7 HGR52 8 HGR52 9 HGP1
@<TRIPOS>MOLECULE
pyrazole
 9 9 0 0 0
****
USER_CHARGES
INVALID_CHARGES
Pose:   5 Cluster:   5 Fr_nu: 527891 TotEn:   -16.82
@<TRIPOS>ATOM
      1 C1        -77.7439  -10.4375  -42.8474 C.2    1 LIG      -0.25100
      2 C2        -76.8609   -9.3580  -42.6561 C.2    1 LIG       0.13200
      3 C3        -78.6621  -10.3139  -41.8335 C.2    1 LIG      -0.03800
      4 N1        -77.1887   -8.6039  -41.6035 N.2    1 LIG      -0.57800
      5 N2        -78.2880   -9.2105  -41.1243 N.pl3  1 LIG      -0.05900
      6 H1        -77.7195  -11.1987  -43.6132 H      1 LIG       0.15700
      7 H2        -75.9918   -9.0895  -43.2396 H      1 LIG       0.15600
      8 H3        -79.5270  -10.8997  -41.5575 H      1 LIG       0.15900
      9 H4        -78.7339   -8.8172  -40.3049 H      1 LIG       0.32200
@<TRIPOS>BOND
      1       1       2 1
      2       1       3 2
      3       2       4 2
      4       3       5 1
      5       4       5 1
      6       1       6 1
      7       2       7 1
      8       3       8 1
      9       5       9 1
@<TRIPOS>ALT_TYPE
CGenFF_4.0_ALT_TYPE_SET
CGenFF_4.0 1 CG2R51 2 CG2R52 3 CG2R51 4 NG2R50 5 NG2R51 6 HGR51 7 HGR52 8 HGR52 9 HGP1
@<TRIPOS>MOLECULE
pyrazole
 9 9 0 0 0
****
USER_CHARGES
INVALID_CHARGES
Pose:   6 Cluster:   6 Fr_nu: 1400730 TotEn:   -14.97
@<TRIPOS>ATOM
      1 C1        -62.5522   -9.2442  -54.3200 C.2    1 LIG      -0.25100
      2 C2        -61.9627   -9.4709  -53.0619 C.2    1 LIG       0.13200
      3 C3        -63.8506   -9.6671  -54.1720 C.2    1 LIG      -0.03800
      4 N1        -62.8165   -9.9968  -52.1796 N.2    1 LIG      -0.57800
      5 N2        -63.9558  -10.1041  -52.8842 N.pl3  1 LIG      -0.05900
      6 H1        -62.1003   -8.8314  -55.2098 H      1 LIG       0.15700
      7 H2        -60.9463   -9.2752  -52.7513 H      1 LIG       0.15600
      8 H3        -64.6894   -9.6981  -54.8523 H      1 LIG       0.15900
      9 H4        -64.7708  -10.4878  -52.4224 H      1 LIG       0.32200
@<TRIPOS>BOND
      1       1       2 1
      2       1       3 2
      3       2       4 2
      4       3       5 1
      5       4       5 1
      6       1       6 1
      7       2       7 1
      8       3       8 1
      9       5       9 1
@<TRIPOS>ALT_TYPE
CGenFF_4.0_ALT_TYPE_SET
CGenFF_4.0 1 CG2R51 2 CG2R52 3 CG2R51 4 NG2R50 5 NG2R51 6 HGR51 7 HGR52 8 HGR52 9 HGP1
@<TRIPOS>MOLECULE
pyrazole
 9 9 0 0 0
****
USER_CHARGES
INVALID_CHARGES
Pose:   7 Cluster:   7 Fr_nu: 261031 TotEn:   -14.96
@<TRIPOS>ATOM
      1 C1        -65.5115   -7.9981  -48.2024 C.2    1 LIG      -0.25100
      2 C2        -66.7408   -7.4075  -47.8533 C.2    1 LIG       0.13200
      3 C3        -65.7119   -8.4836  -49.4715 C.2    1 LIG      -0.03800
      4 N1        -67.6545   -7.5074  -48.8224 N.2    1 LIG      -0.57800
      5 N2        -66.9989   -8.1663  -49.7931 N.pl3  1 LIG      -0.05900
      6 H1        -64.6062   -8.0626  -47.6170 H      1 LIG       0.15700
      7 H2        -67.0091   -6.9089  -46.9329 H      1 LIG       0.15600
      8 H3        -65.0700   -9.0162  -50.1583 H      1 LIG       0.15900
      9 H4        -67.4932   -8.3694  -50.6528 H      1 LIG       0.32200
@<TRIPOS>BOND
      1       1       2 1
      2       1       3 2
      3       2       4 2
      4       3       5 1
      5       4       5 1
      6       1       6 1
      7       2       7 1
      8       3       8 1
      9       5       9 1
@<TRIPOS>ALT_TYPE
CGenFF_4.0_ALT_TYPE_SET
CGenFF_4.0 1 CG2R51 2 CG2R52 3 CG2R51 4 NG2R50 5 NG2R51 6 HGR51 7 HGR52 8 HGR52 9 HGP1
@<TRIPOS>MOLECULE
pyrazole
 9 9 0 0 0
****
USER_CHARGES
INVALID_CHARGES
Pose:   8 Cluster:   8 Fr_nu: 261098 TotEn:   -14.90
@<TRIPOS>ATOM
      1 C1        -66.9255   -7.6773  -48.4706 C.2    1 LIG      -0.25100
      2 C2        -65.5577   -7.9181  -48.2407 C.2    1 LIG       0.13200
      3 C3        -67.2019   -8.3520  -49.6346 C.2    1 LIG      -0.03800
      4 N1        -65.0037   -8.6859  -49.1827 N.2    1 LIG      -0.57800
      5 N2        -66.0286   -8.9336  -50.0160 N.pl3  1 LIG      -0.05900
      6 H1        -67.6153   -7.0968  -47.8761 H      1 LIG       0.15700
      7 H2        -64.9412   -7.5656  -47.4261 H      1 LIG       0.15600
      8 H3        -68.1067   -8.4662  -50.2140 H      1 LIG       0.15900
      9 H4        -65.8556   -9.5085  -50.8311 H      1 LIG       0.32200
@<TRIPOS>BOND
      1       1       2 1
      2       1       3 2
      3       2       4 2
      4       3       5 1
      5       4       5 1
      6       1       6 1
      7       2       7 1
      8       3       8 1
      9       5       9 1
@<TRIPOS>ALT_TYPE
CGenFF_4.0_ALT_TYPE_SET
CGenFF_4.0 1 CG2R51 2 CG2R52 3 CG2R51 4 NG2R50 5 NG2R51 6 HGR51 7 HGR52 8 HGR52 9 HGP1
@<TRIPOS>MOLECULE
pyrazole
 9 9 0 0 0
****
USER_CHARGES
INVALID_CHARGES
Pose:   9 Cluster:   9 Fr_nu: 5857457 TotEn:   -14.84
@<TRIPOS>ATOM
      1 C1        -80.7442  -11.4654  -42.3711 C.2    1 LIG      -0.25100
      2 C2        -80.0502  -12.6268  -42.7602 C.2    1 LIG       0.13200
      3 C3        -80.4194  -11.2987  -41.0471 C.2    1 LIG      -0.03800
      4 N1        -79.3381  -13.1601  -41.7639 N.2    1 LIG      -0.57800
      5 N2        -79.5828  -12.3300  -40.7357 N.pl3  1 LIG      -0.05900
      6 H1        -81.3891  -10.8362  -42.9666 H      1 LIG       0.15700
      7 H2        -80.0340  -13.1071  -43.7280 H      1 LIG       0.15600
      8 H3        -80.7036  -10.5573  -40.3143 H      1 LIG       0.15900
      9 H4        -79.1456  -12.5288  -39.8446 H      1 LIG       0.32200
@<TRIPOS>BOND
      1       1       2 1
      2       1       3 2
      3       2       4 2
      4       3       5 1
      5       4       5 1
      6       1       6 1
      7       2       7 1
      8       3       8 1
      9       5       9 1
@<TRIPOS>ALT_TYPE
CGenFF_4.0_ALT_TYPE_SET
CGenFF_4.0 1 CG2R51 2 CG2R52 3 CG2R51 4 NG2R50 5 NG2R51 6 HGR51 7 HGR52 8 HGR52 9 HGP1
@<TRIPOS>MOLECULE
pyrazole
 9 9 0 0 0
****
USER_CHARGES
INVALID_CHARGES
Pose:  10 Cluster:  10 Fr_nu: 600820 TotEn:   -14.76
@<TRIPOS>ATOM
      1 C1        -48.9450  -11.7528  -43.4215 C.2    1 LIG      -0.25100
      2 C2        -47.9554  -11.2059  -42.5829 C.2    1 LIG       0.13200
      3 C3        -49.9992  -10.8777  -43.3246 C.2    1 LIG      -0.03800
      4 N1        -48.3458  -10.0711  -41.9966 N.2    1 LIG      -0.57800
      5 N2        -49.5925   -9.8977  -42.4675 N.pl3  1 LIG      -0.05900
      6 H1        -48.9011  -12.6546  -44.0141 H      1 LIG       0.15700
      7 H2        -46.9660  -11.5872  -42.3741 H      1 LIG       0.15600
      8 H3        -50.9806  -10.8655  -43.7762 H      1 LIG       0.15900
      9 H4        -50.1127   -9.0857  -42.1594 H      1 LIG       0.32200
@<TRIPOS>BOND
      1       1       2 1
      2       1       3 2
      3       2       4 2
      4       3       5 1
      5       4       5 1
      6       1       6 1
      7       2       7 1
      8       3       8 1
      9       5       9 1
@<TRIPOS>ALT_TYPE
CGenFF_4.0_ALT_TYPE_SET
CGenFF_4.0 1 CG2R51 2 CG2R52 3 CG2R51 4 NG2R50 5 NG2R51 6 HGR51 7 HGR52 8 HGR52 9 HGP1
@<TRIPOS>MOLECULE
pyrazole
 9 9 0 0 0
****
USER_CHARGES
INVALID_CHARGES
Pose:  11 Cluster:  11 Fr_nu: 1073442 TotEn:   -14.43
@<TRIPOS>ATOM
      1 C1        -65.5724  -21.5150  -54.4718 C.2    1 LIG      -0.25100
      2 C2        -64.8603  -22.3326  -53.5739 C.2    1 LIG       0.13200
      3 C3        -66.1238  -20.5362  -53.6816 C.2    1 LIG      -0.03800
      4 N1        -64.9493  -21.9099  -52.3100 N.2    1 LIG      -0.57800
      5 N2        -65.7237  -20.8159  -52.4080 N.pl3  1 LIG      -0.05900
      6 H1        -65.6719  -21.6194  -55.5421 H      1 LIG       0.15700
      7 H2        -64.2807  -23.2192  -53.7877 H      1 LIG       0.15600
      8 H3        -66.7525  -19.6865  -53.9054 H      1 LIG       0.15900
      9 H4        -65.9426  -20.3061  -51.5613 H      1 LIG       0.32200
@<TRIPOS>BOND
      1       1       2 1
      2       1       3 2
      3       2       4 2
      4       3       5 1
      5       4       5 1
      6       1       6 1
      7       2       7 1
      8       3       8 1
      9       5       9 1
@<TRIPOS>ALT_TYPE
CGenFF_4.0_ALT_TYPE_SET
CGenFF_4.0 1 CG2R51 2 CG2R52 3 CG2R51 4 NG2R50 5 NG2R51 6 HGR51 7 HGR52 8 HGR52 9 HGP1
@<TRIPOS>MOLECULE
pyrazole
 9 9 0 0 0
****
USER_CHARGES
INVALID_CHARGES
Pose:  12 Cluster:  12 Fr_nu: 321086 TotEn:   -14.07
@<TRIPOS>ATOM
      1 C1        -80.2310  -12.0936  -40.9686 C.2    1 LIG      -0.25100
      2 C2        -80.1588  -12.7928  -42.1883 C.2    1 LIG       0.13200
      3 C3        -80.7220  -10.8572  -41.3102 C.2    1 LIG      -0.03800
      4 N1        -80.5710  -12.0614  -43.2271 N.2    1 LIG      -0.57800
      5 N2        -80.9072  -10.8898  -42.6612 N.pl3  1 LIG      -0.05900
      6 H1        -79.9653  -12.4371  -39.9798 H      1 LIG       0.15700
      7 H2        -79.8224  -13.8047  -42.3636 H      1 LIG       0.15600
      8 H3        -80.9489   -9.9762  -40.7273 H      1 LIG       0.15900
      9 H4        -81.2561  -10.1512  -43.2590 H      1 LIG       0.32200
@<TRIPOS>BOND
      1       1       2 1
      2       1       3 2
      3       2       4 2
      4       3       5 1
      5       4       5 1
      6       1       6 1
      7       2       7 1
      8       3       8 1
      9       5       9 1
@<TRIPOS>ALT_TYPE
CGenFF_4.0_ALT_TYPE_SET
CGenFF_4.0 1 CG2R51 2 CG2R52 3 CG2R51 4 NG2R50 5 NG2R51 6 HGR51 7 HGR52 8 HGR52 9 HGP1
@<TRIPOS>MOLECULE
pyrazole
 9 9 0 0 0
****
USER_CHARGES
INVALID_CHARGES
Pose:  13 Cluster:  13 Fr_nu: 6277514 TotEn:   -13.96
@<TRIPOS>ATOM
      1 C1        -79.5229  -11.0209  -42.3711 C.2    1 LIG      -0.25100
      2 C2        -78.1484  -10.7735  -42.5484 C.2    1 LIG       0.13200
      3 C3        -79.7506  -10.7575  -41.0425 C.2    1 LIG      -0.03800
      4 N1        -77.5454  -10.3828  -41.4225 N.2    1 LIG      -0.57800
      5 N2        -78.5456  -10.3825  -40.5250 N.pl3  1 LIG      -0.05900
      6 H1        -80.2479  -11.3442  -43.1034 H      1 LIG       0.15700
      7 H2        -77.5609  -10.8622  -43.4510 H      1 LIG       0.15600
      8 H3        -80.6408  -10.8042  -40.4320 H      1 LIG       0.15900
      9 H4        -78.3341  -10.1163  -39.5715 H      1 LIG       0.32200
@<TRIPOS>BOND
      1       1       2 1
      2       1       3 2
      3       2       4 2
      4       3       5 1
      5       4       5 1
      6       1       6 1
      7       2       7 1
      8       3       8 1
      9       5       9 1
@<TRIPOS>ALT_TYPE
CGenFF_4.0_ALT_TYPE_SET
CGenFF_4.0 1 CG2R51 2 CG2R52 3 CG2R51 4 NG2R50 5 NG2R51 6 HGR51 7 HGR52 8 HGR52 9 HGP1
@<TRIPOS>MOLECULE
pyrazole
 9 9 0 0 0
****
USER_CHARGES
INVALID_CHARGES
Pose:  14 Cluster:  14 Fr_nu: 2320140 TotEn:   -13.90
@<TRIPOS>ATOM
      1 C1        -48.8733  -10.5558  -43.8677 C.2    1 LIG      -0.25100
      2 C2        -48.8028   -9.9664  -42.5912 C.2    1 LIG       0.13200
      3 C3        -49.9682  -11.3826  -43.8041 C.2    1 LIG      -0.03800
      4 N1        -49.7755  -10.3832  -41.7764 N.2    1 LIG      -0.57800
      5 N2        -50.4677  -11.2433  -42.5426 N.pl3  1 LIG      -0.05900
      6 H1        -48.2225  -10.4027  -44.7159 H      1 LIG       0.15700
      7 H2        -48.0828   -9.2508  -42.2206 H      1 LIG       0.15600
      8 H3        -50.4251  -12.0443  -44.5258 H      1 LIG       0.15900
      9 H4        -51.2733  -11.7042  -42.1384 H      1 LIG       0.32200
@<TRIPOS>BOND
      1       1       2 1
      2       1       3 2
      3       2       4 2
      4       3       5 1
      5       4       5 1
      6       1       6 1
      7       2       7 1
      8       3       8 1
      9       5       9 1
@<TRIPOS>ALT_TYPE
CGenFF_4.0_ALT_TYPE_SET
CGenFF_4.0 1 CG2R51 2 CG2R52 3 CG2R51 4 NG2R50 5 NG2R51 6 HGR51 7 HGR52 8 HGR52 9 HGP1
@<TRIPOS>MOLECULE
pyrazole
 9 9 0 0 0
****
USER_CHARGES
INVALID_CHARGES
Pose:  15 Cluster:  15 Fr_nu: 423997 TotEn:   -13.60
@<TRIPOS>ATOM
      1 C1        -80.2135  -10.8243  -41.9832 C.2    1 LIG      -0.25100
      2 C2        -80.8454  -12.0762  -42.1067 C.2    1 LIG       0.13200
      3 C3        -79.7440  -10.8026  -40.6926 C.2    1 LIG      -0.03800
      4 N1        -80.7845  -12.7976  -40.9842 N.2    1 LIG      -0.57800
      5 N2        -80.1086  -11.9965  -40.1431 N.pl3  1 LIG      -0.05900
      6 H1        -80.1116  -10.0464  -42.7254 H      1 LIG       0.15700
      7 H2        -81.3483  -12.4928  -42.9677 H      1 LIG       0.15600
      8 H3        -79.1977  -10.0610  -40.1279 H      1 LIG       0.15900
      9 H4        -79.9318  -12.3283  -39.2032 H      1 LIG       0.32200
@<TRIPOS>BOND
      1       1       2 1
      2       1       3 2
      3       2       4 2
      4       3       5 1
      5       4       5 1
      6       1       6 1
      7       2       7 1
      8       3       8 1
      9       5       9 1
@<TRIPOS>ALT_TYPE
CGenFF_4.0_ALT_TYPE_SET
CGenFF_4.0 1 CG2R51 2 CG2R52 3 CG2R51 4 NG2R50 5 NG2R51 6 HGR51 7 HGR52 8 HGR52 9 HGP1
@<TRIPOS>MOLECULE
pyrazole
 9 9 0 0 0
****
USER_CHARGES
INVALID_CHARGES
Pose:  16 Cluster:  16 Fr_nu: 393125 TotEn:   -13.58
@<TRIPOS>ATOM
      1 C1        -79.1726  -10.8273  -40.8015 C.2    1 LIG      -0.25100
      2 C2        -79.5576  -12.1560  -40.5402 C.2    1 LIG       0.13200
      3 C3        -79.6978  -10.5552  -42.0410 C.2    1 LIG      -0.03800
      4 N1        -80.2723  -12.6907  -41.5337 N.2    1 LIG      -0.57800
      5 N2        -80.3408  -11.6930  -42.4315 N.pl3  1 LIG      -0.05900
      6 H1        -78.5958  -10.1595  -40.1788 H      1 LIG       0.15700
      7 H2        -79.3466  -12.7572  -39.6673 H      1 LIG       0.15600
      8 H3        -79.6706   -9.6751  -42.6673 H      1 LIG       0.15900
      9 H4        -80.8431  -11.8584  -43.2947 H      1 LIG       0.32200
@<TRIPOS>BOND
      1       1       2 1
      2       1       3 2
      3       2       4 2
      4       3       5 1
      5       4       5 1
      6       1       6 1
      7       2       7 1
      8       3       8 1
      9       5       9 1
@<TRIPOS>ALT_TYPE
CGenFF_4.0_ALT_TYPE_SET
CGenFF_4.0 1 CG2R51 2 CG2R52 3 CG2R51 4 NG2R50 5 NG2R51 6 HGR51 7 HGR52 8 HGR52 9 HGP1
@<TRIPOS>MOLECULE
pyrazole
 9 9 0 0 0
****
USER_CHARGES
INVALID_CHARGES
Pose:  17 Cluster:  17 Fr_nu: 2320104 TotEn:   -12.80
@<TRIPOS>ATOM
      1 C1        -50.5483  -10.4112  -43.0255 C.2    1 LIG      -0.25100
      2 C2        -49.4903   -9.9070  -42.2455 C.2    1 LIG       0.13200
      3 C3        -49.9682  -11.3826  -43.8041 C.2    1 LIG      -0.03800
      4 N1        -48.3263  -10.5085  -42.5049 N.2    1 LIG      -0.57800
      5 N2        -48.6494  -11.4008  -43.4565 N.pl3  1 LIG      -0.05900
      6 H1        -51.5864  -10.1133  -43.0236 H      1 LIG       0.15700
      7 H2        -49.5189   -9.1260  -41.4992 H      1 LIG       0.15600
      8 H3        -50.3654  -12.0459  -44.5589 H      1 LIG       0.15900
      9 H4        -47.9165  -11.9922  -43.8278 H      1 LIG       0.32200
@<TRIPOS>BOND
      1       1       2 1
      2       1       3 2
      3       2       4 2
      4       3       5 1
      5       4       5 1
      6       1       6 1
      7       2       7 1
      8       3       8 1
      9       5       9 1
@<TRIPOS>ALT_TYPE
CGenFF_4.0_ALT_TYPE_SET
CGenFF_4.0 1 CG2R51 2 CG2R52 3 CG2R51 4 NG2R50 5 NG2R51 6 HGR51 7 HGR52 8 HGR52 9 HGP1
@<TRIPOS>MOLECULE
pyrazole
 9 9 0 0 0
****
USER_CHARGES
INVALID_CHARGES
Pose:  18 Cluster:  18 Fr_nu: 276960 TotEn:   -12.53
@<TRIPOS>ATOM
      1 C1        -80.9107  -21.2233  -31.7064 C.2    1 LIG      -0.25100
      2 C2        -80.3412  -20.5582  -30.6041 C.2    1 LIG       0.13200
      3 C3        -79.8942  -21.2941  -32.6273 C.2    1 LIG      -0.03800
      4 N1        -79.0621  -20.2300  -30.8044 N.2    1 LIG      -0.57800
      5 N2        -78.8193  -20.6909  -32.0432 N.pl3  1 LIG      -0.05900
      6 H1        -81.9168  -21.5997  -31.8182 H      1 LIG       0.15700
      7 H2        -80.8050  -20.2984  -29.6633 H      1 LIG       0.15600
      8 H3        -79.8407  -21.7079  -33.6240 H      1 LIG       0.15900
      9 H4        -77.8940  -20.5576  -32.4316 H      1 LIG       0.32200
@<TRIPOS>BOND
      1       1       2 1
      2       1       3 2
      3       2       4 2
      4       3       5 1
      5       4       5 1
      6       1       6 1
      7       2       7 1
      8       3       8 1
      9       5       9 1
@<TRIPOS>ALT_TYPE
CGenFF_4.0_ALT_TYPE_SET
CGenFF_4.0 1 CG2R51 2 CG2R52 3 CG2R51 4 NG2R50 5 NG2R51 6 HGR51 7 HGR52 8 HGR52 9 HGP1
@<TRIPOS>MOLECULE
pyrazole
 9 9 0 0 0
****
USER_CHARGES
INVALID_CHARGES
Pose:  19 Cluster:  19 Fr_nu: 410753 TotEn:   -11.66
@<TRIPOS>ATOM
      1 C1        -80.1146  -13.1478  -41.7994 C.2    1 LIG      -0.25100
      2 C2        -81.2921  -12.5106  -42.2344 C.2    1 LIG       0.13200
      3 C3        -79.7094  -12.4145  -40.7110 C.2    1 LIG      -0.03800
      4 N1        -81.6142  -11.4539  -41.4836 N.2    1 LIG      -0.57800
      5 N2        -80.6331  -11.4215  -40.5657 N.pl3  1 LIG      -0.05900
      6 H1        -79.6275  -14.0173  -42.2154 H      1 LIG       0.15700
      7 H2        -81.9287  -12.7718  -43.0676 H      1 LIG       0.15600
      8 H3        -78.8649  -12.5063  -40.0434 H      1 LIG       0.15900
      9 H4        -80.6546  -10.6897  -39.8666 H      1 LIG       0.32200
@<TRIPOS>BOND
      1       1       2 1
      2       1       3 2
      3       2       4 2
      4       3       5 1
      5       4       5 1
      6       1       6 1
      7       2       7 1
      8       3       8 1
      9       5       9 1
@<TRIPOS>ALT_TYPE
CGenFF_4.0_ALT_TYPE_SET
CGenFF_4.0 1 CG2R51 2 CG2R52 3 CG2R51 4 NG2R50 5 NG2R51 6 HGR51 7 HGR52 8 HGR52 9 HGP1
@<TRIPOS>MOLECULE
pyrazole
 9 9 0 0 0
****
USER_CHARGES
INVALID_CHARGES
Pose:  20 Cluster:  20 Fr_nu: 880756 TotEn:   -11.33
@<TRIPOS>ATOM
      1 C1        -79.8227  -11.6143  -41.2400 C.2    1 LIG      -0.25100
      2 C2        -80.9198  -12.4802  -41.0711 C.2    1 LIG       0.13200
      3 C3        -80.2705  -10.6605  -42.1210 C.2    1 LIG      -0.03800
      4 N1        -81.9845  -12.1091  -41.7871 N.2    1 LIG      -0.57800
      5 N2        -81.5586  -10.9996  -42.4145 N.pl3  1 LIG      -0.05900
      6 H1        -78.8443  -11.6724  -40.7865 H      1 LIG       0.15700
      7 H2        -80.9877  -13.3664  -40.4564 H      1 LIG       0.15600
      8 H3        -79.7986   -9.7921  -42.5574 H      1 LIG       0.15900
      9 H4        -82.2017  -10.5220  -43.0334 H      1 LIG       0.32200
@<TRIPOS>BOND
      1       1       2 1
      2       1       3 2
      3       2       4 2
      4       3       5 1
      5       4       5 1
      6       1       6 1
      7       2       7 1
      8       3       8 1
      9       5       9 1
@<TRIPOS>ALT_TYPE
CGenFF_4.0_ALT_TYPE_SET
CGenFF_4.0 1 CG2R51 2 CG2R52 3 CG2R51 4 NG2R50 5 NG2R51 6 HGR51 7 HGR52 8 HGR52 9 HGP1
@<TRIPOS>MOLECULE
pyrazole
 9 9 0 0 0
****
USER_CHARGES
INVALID_CHARGES
Pose:  21 Cluster:  21 Fr_nu: 5857171 TotEn:   -11.32
@<TRIPOS>ATOM
      1 C1        -80.7442  -11.4654  -42.3711 C.2    1 LIG      -0.25100
      2 C2        -79.4120  -11.7436  -42.7314 C.2    1 LIG       0.13200
      3 C3        -80.6741  -11.1066  -41.0472 C.2    1 LIG      -0.03800
      4 N1        -78.5581  -11.5757  -41.7182 N.2    1 LIG      -0.57800
      5 N2        -79.3554  -11.1881  -40.7082 N.pl3  1 LIG      -0.05900
      6 H1        -81.6314  -11.5168  -42.9847 H      1 LIG       0.15700
      7 H2        -79.0279  -12.0621  -43.6899 H      1 LIG       0.15600
      8 H3        -81.4269  -10.8096  -40.3314 H      1 LIG       0.15900
      9 H4        -78.9315  -10.9964  -39.8091 H      1 LIG       0.32200
@<TRIPOS>BOND
      1       1       2 1
      2       1       3 2
      3       2       4 2
      4       3       5 1
      5       4       5 1
      6       1       6 1
      7       2       7 1
      8       3       8 1
      9       5       9 1
@<TRIPOS>ALT_TYPE
CGenFF_4.0_ALT_TYPE_SET
CGenFF_4.0 1 CG2R51 2 CG2R52 3 CG2R51 4 NG2R50 5 NG2R51 6 HGR51 7 HGR52 8 HGR52 9 HGP1
@<TRIPOS>MOLECULE
pyrazole
 9 9 0 0 0
****
USER_CHARGES
INVALID_CHARGES
Pose:  22 Cluster:  22 Fr_nu:  77621 TotEn:   -10.35
@<TRIPOS>ATOM
      1 C1        -81.1540  -20.1142  -47.7954 C.2    1 LIG      -0.25100
      2 C2        -81.9224  -21.2590  -47.5111 C.2    1 LIG       0.13200
      3 C3        -80.6843  -19.7034  -46.5719 C.2    1 LIG      -0.03800
      4 N1        -81.9422  -21.5565  -46.2092 N.2    1 LIG      -0.57800
      5 N2        -81.1803  -20.5927  -45.6644 N.pl3  1 LIG      -0.05900
      6 H1        -80.9658  -19.6514  -48.7529 H      1 LIG       0.15700
      7 H2        -82.4693  -21.8886  -48.1983 H      1 LIG       0.15600
      8 H3        -80.0579  -18.8758  -46.2717 H      1 LIG       0.15900
      9 H4        -81.0412  -20.6009  -44.6617 H      1 LIG       0.32200
@<TRIPOS>BOND
      1       1       2 1
      2       1       3 2
      3       2       4 2
      4       3       5 1
      5       4       5 1
      6       1       6 1
      7       2       7 1
      8       3       8 1
      9       5       9 1
@<TRIPOS>ALT_TYPE
CGenFF_4.0_ALT_TYPE_SET
CGenFF_4.0 1 CG2R51 2 CG2R52 3 CG2R51 4 NG2R50 5 NG2R51 6 HGR51 7 HGR52 8 HGR52 9 HGP1
@<TRIPOS>MOLECULE
pyrazole
 9 9 0 0 0
****
USER_CHARGES
INVALID_CHARGES
Pose:  23 Cluster:  23 Fr_nu: 1415973 TotEn:    -9.73
@<TRIPOS>ATOM
      1 C1        -55.8492  -11.0937  -47.8963 C.2    1 LIG      -0.25100
      2 C2        -56.6036  -10.0177  -48.4011 C.2    1 LIG       0.13200
      3 C3        -55.1559  -10.5600  -46.8375 C.2    1 LIG      -0.03800
      4 N1        -56.4082   -8.8861  -47.7191 N.2    1 LIG      -0.57800
      5 N2        -55.5233   -9.2480  -46.7747 N.pl3  1 LIG      -0.05900
      6 H1        -55.8129  -12.1137  -48.2494 H      1 LIG       0.15700
      7 H2        -57.2872  -10.0108  -49.2380 H      1 LIG       0.15600
      8 H3        -54.4486  -10.9855  -46.1403 H      1 LIG       0.15900
      9 H4        -55.2092   -8.5450  -46.1174 H      1 LIG       0.32200
@<TRIPOS>BOND
      1       1       2 1
      2       1       3 2
      3       2       4 2
      4       3       5 1
      5       4       5 1
      6       1       6 1
      7       2       7 1
      8       3       8 1
      9       5       9 1
@<TRIPOS>ALT_TYPE
CGenFF_4.0_ALT_TYPE_SET
CGenFF_4.0 1 CG2R51 2 CG2R52 3 CG2R51 4 NG2R50 5 NG2R51 6 HGR51 7 HGR52 8 HGR52 9 HGP1
@<TRIPOS>MOLECULE
pyrazole
 9 9 0 0 0
****
USER_CHARGES
INVALID_CHARGES
Pose:  24 Cluster:  24 Fr_nu: 176800 TotEn:    -1.25
@<TRIPOS>ATOM
      1 C1        -65.6475    4.8663  -49.9326 C.2    1 LIG      -0.25100
      2 C2        -66.7445    3.9934  -50.0600 C.2    1 LIG       0.13200
      3 C3        -65.0345    4.4793  -48.7660 C.2    1 LIG      -0.03800
      4 N1        -66.8263    3.1178  -49.0547 N.2    1 LIG      -0.57800
      5 N2        -65.7727    3.4384  -48.2845 N.pl3  1 LIG      -0.05900
      6 H1        -65.3426    5.6640  -50.5937 H      1 LIG       0.15700
      7 H2        -67.4883    3.9591  -50.8432 H      1 LIG       0.15600
      8 H3        -64.1606    4.8441  -48.2457 H      1 LIG       0.15900
      9 H4        -65.6168    2.9042  -47.4389 H      1 LIG       0.32200
@<TRIPOS>BOND
      1       1       2 1
      2       1       3 2
      3       2       4 2
      4       3       5 1
      5       4       5 1
      6       1       6 1
      7       2       7 1
      8       3       8 1
      9       5       9 1
@<TRIPOS>ALT_TYPE
CGenFF_4.0_ALT_TYPE_SET
CGenFF_4.0 1 CG2R51 2 CG2R52 3 CG2R51 4 NG2R50 5 NG2R51 6 HGR51 7 HGR52 8 HGR52 9 HGP1
@<TRIPOS>MOLECULE
pyrazole
 9 9 0 0 0
****
USER_CHARGES
INVALID_CHARGES
Pose:  25 Cluster:  25 Fr_nu: 9184140 TotEn:    -0.10
@<TRIPOS>ATOM
      1 C1        -65.7670    4.9666  -48.7890 C.2    1 LIG      -0.25100
      2 C2        -66.6443    4.0730  -48.1459 C.2    1 LIG       0.13200
      3 C3        -66.1938    4.9871  -50.0943 C.2    1 LIG      -0.03800
      4 N1        -67.5595    3.5629  -48.9743 N.2    1 LIG      -0.57800
      5 N2        -67.2597    4.1379  -50.1514 N.pl3  1 LIG      -0.05900
      6 H1        -64.9411    5.5193  -48.3662 H      1 LIG       0.15700
      7 H2        -66.6546    3.7718  -47.1081 H      1 LIG       0.15600
      8 H3        -65.8417    5.5157  -50.9684 H      1 LIG       0.15900
      9 H4        -67.8253    3.9032  -50.9574 H      1 LIG       0.32200
@<TRIPOS>BOND
      1       1       2 1
      2       1       3 2
      3       2       4 2
      4       3       5 1
      5       4       5 1
      6       1       6 1
      7       2       7 1
      8       3       8 1
      9       5       9 1
@<TRIPOS>ALT_TYPE
CGenFF_4.0_ALT_TYPE_SET
CGenFF_4.0 1 CG2R51 2 CG2R52 3 CG2R51 4 NG2R50 5 NG2R51 6 HGR51 7 HGR52 8 HGR52 9 HGP1
@<TRIPOS>MOLECULE
4_lactone
 9 9 0 0 0
****
USER_CHARGES
INVALID_CHARGES
Pose:   1 Cluster:   1 Fr_nu: 2973415 TotEn:   -22.40
@<TRIPOS>ATOM
      1 C1        -57.6803  -15.5169  -21.9042 C.2    1 LIG       0.04000
      2 C2        -58.9136  -16.2203  -21.3098 C.3    1 LIG       0.11000
      3 C3        -58.0186  -17.4541  -21.3793 C.3    1 LIG       0.08100
      4 O1        -57.3694  -14.3996  -22.2497 O.2    1 LIG      -0.32000
      5 O2        -56.9386  -16.6565  -21.9389 O.3    1 LIG      -0.27100
      6 H1        -59.1782  -15.8832  -20.3064 H      1 LIG       0.09000
      7 H2        -59.7832  -16.2272  -21.9689 H      1 LIG       0.09000
      8 H3        -57.7397  -17.8918  -20.4169 H      1 LIG       0.09000
      9 H4        -58.3435  -18.2338  -22.0736 H      1 LIG       0.09000
@<TRIPOS>BOND
      1       1       2 1
      2       1       4 2
      3       1       5 1
      4       2       3 1
      5       3       5 1
      6       2       6 1
      7       2       7 1
      8       3       8 1
      9       3       9 1
@<TRIPOS>ALT_TYPE
CGenFF_4.0_ALT_TYPE_SET
CGenFF_4.0 1 CG2O4 2 CG3C41 3 CG3C41 4 OG2D1 5 OG3C51 6 HGA2 7 HGA2 8 HGA2 9 HGA2
@<TRIPOS>MOLECULE
4_lactone
 9 9 0 0 0
****
USER_CHARGES
INVALID_CHARGES
Pose:   2 Cluster:   2 Fr_nu:  80651 TotEn:   -21.58
@<TRIPOS>ATOM
      1 C1        -58.6139  -15.5880  -21.5592 C.2    1 LIG       0.04000
      2 C2        -59.7464  -16.6192  -21.4070 C.3    1 LIG       0.11000
      3 C3        -58.8046  -17.5043  -22.2178 C.3    1 LIG       0.08100
      4 O1        -58.3932  -14.4474  -21.2206 O.2    1 LIG      -0.32000
      5 O2        -57.8255  -16.4304  -22.2792 O.3    1 LIG      -0.27100
      6 H1        -59.9255  -16.9357  -20.3783 H      1 LIG       0.09000
      7 H2        -60.6762  -16.3360  -21.9032 H      1 LIG       0.09000
      8 H3        -58.4103  -18.3800  -21.6951 H      1 LIG       0.09000
      9 H4        -59.1593  -17.7820  -23.2142 H      1 LIG       0.09000
@<TRIPOS>BOND
      1       1       2 1
      2       1       4 2
      3       1       5 1
      4       2       3 1
      5       3       5 1
      6       2       6 1
      7       2       7 1
      8       3       8 1
      9       3       9 1
@<TRIPOS>ALT_TYPE
CGenFF_4.0_ALT_TYPE_SET
CGenFF_4.0 1 CG2O4 2 CG3C41 3 CG3C41 4 OG2D1 5 OG3C51 6 HGA2 7 HGA2 8 HGA2 9 HGA2
@<TRIPOS>MOLECULE
4_lactone
 9 9 0 0 0
****
USER_CHARGES
INVALID_CHARGES
Pose:   3 Cluster:   3 Fr_nu:  48747 TotEn:   -21.32
@<TRIPOS>ATOM
      1 C1        -56.6592  -13.9758  -21.2277 C.2    1 LIG       0.04000
      2 C2        -56.4735  -15.4276  -20.7512 C.3    1 LIG       0.11000
      3 C3        -57.9235  -15.5707  -21.2039 C.3    1 LIG       0.08100
      4 O1        -55.9974  -12.9646  -21.2897 O.2    1 LIG      -0.32000
      5 O2        -57.9496  -14.1740  -21.6091 O.3    1 LIG      -0.27100
      6 H1        -55.7397  -15.9947  -21.3260 H      1 LIG       0.09000
      7 H2        -56.2995  -15.5253  -19.6784 H      1 LIG       0.09000
      8 H3        -58.0910  -16.2398  -22.0523 H      1 LIG       0.09000
      9 H4        -58.6477  -15.7722  -20.4099 H      1 LIG       0.09000
@<TRIPOS>BOND
      1       1       2 1
      2       1       4 2
      3       1       5 1
      4       2       3 1
      5       3       5 1
      6       2       6 1
      7       2       7 1
      8       3       8 1
      9       3       9 1
@<TRIPOS>ALT_TYPE
CGenFF_4.0_ALT_TYPE_SET
CGenFF_4.0 1 CG2O4 2 CG3C41 3 CG3C41 4 OG2D1 5 OG3C51 6 HGA2 7 HGA2 8 HGA2 9 HGA2
@<TRIPOS>MOLECULE
4_lactone
 9 9 0 0 0
****
USER_CHARGES
INVALID_CHARGES
Pose:   4 Cluster:   4 Fr_nu: 6520907 TotEn:   -21.17
@<TRIPOS>ATOM
      1 C1        -57.9059  -14.8384  -20.9351 C.2    1 LIG       0.04000
      2 C2        -58.0843  -16.3661  -20.9931 C.3    1 LIG       0.11000
      3 C3        -59.4936  -16.0027  -21.4510 C.3    1 LIG       0.08100
      4 O1        -57.0318  -14.0515  -20.6505 O.2    1 LIG      -0.32000
      5 O2        -59.1774  -14.5868  -21.3470 O.3    1 LIG      -0.27100
      6 H1        -57.4572  -16.8600  -21.7370 H      1 LIG       0.09000
      7 H2        -58.0133  -16.8599  -20.0226 H      1 LIG       0.09000
      8 H3        -59.7460  -16.2851  -22.4767 H      1 LIG       0.09000
      9 H4        -60.2992  -16.2856  -20.7679 H      1 LIG       0.09000
@<TRIPOS>BOND
      1       1       2 1
      2       1       4 2
      3       1       5 1
      4       2       3 1
      5       3       5 1
      6       2       6 1
      7       2       7 1
      8       3       8 1
      9       3       9 1
@<TRIPOS>ALT_TYPE
CGenFF_4.0_ALT_TYPE_SET
CGenFF_4.0 1 CG2O4 2 CG3C41 3 CG3C41 4 OG2D1 5 OG3C51 6 HGA2 7 HGA2 8 HGA2 9 HGA2
@<TRIPOS>MOLECULE
4_lactone
 9 9 0 0 0
****
USER_CHARGES
INVALID_CHARGES
Pose:   5 Cluster:   5 Fr_nu: 1100173 TotEn:   -19.66
@<TRIPOS>ATOM
      1 C1        -57.3751  -16.0311  -21.7739 C.2    1 LIG       0.04000
      2 C2        -57.8508  -17.0662  -20.7388 C.3    1 LIG       0.11000
      3 C3        -59.2360  -16.6140  -21.1910 C.3    1 LIG       0.08100
      4 O1        -56.3226  -15.6085  -22.1956 O.2    1 LIG      -0.32000
      5 O2        -58.6391  -15.6753  -22.1280 O.3    1 LIG      -0.27100
      6 H1        -57.5852  -18.0957  -20.9838 H      1 LIG       0.09000
      7 H2        -57.5843  -16.8214  -19.7093 H      1 LIG       0.09000
      8 H3        -59.8367  -17.3696  -21.7047 H      1 LIG       0.09000
      9 H4        -59.8348  -16.1001  -20.4340 H      1 LIG       0.09000
@<TRIPOS>BOND
      1       1       2 1
      2       1       4 2
      3       1       5 1
      4       2       3 1
      5       3       5 1
      6       2       6 1
      7       2       7 1
      8       3       8 1
      9       3       9 1
@<TRIPOS>ALT_TYPE
CGenFF_4.0_ALT_TYPE_SET
CGenFF_4.0 1 CG2O4 2 CG3C41 3 CG3C41 4 OG2D1 5 OG3C51 6 HGA2 7 HGA2 8 HGA2 9 HGA2
@<TRIPOS>MOLECULE
4_lactone
 9 9 0 0 0
****
USER_CHARGES
INVALID_CHARGES
Pose:   6 Cluster:   6 Fr_nu: 315437 TotEn:   -18.63
@<TRIPOS>ATOM
      1 C1        -51.3577  -14.7803  -26.9736 C.2    1 LIG       0.04000
      2 C2        -50.2107  -15.8066  -26.9584 C.3    1 LIG       0.11000
      3 C3        -51.1601  -16.6105  -27.8418 C.3    1 LIG       0.08100
      4 O1        -51.5841  -13.6871  -26.5067 O.2    1 LIG      -0.32000
      5 O2        -52.1531  -15.5506  -27.7633 O.3    1 LIG      -0.27100
      6 H1        -49.2955  -15.4591  -27.4401 H      1 LIG       0.09000
      7 H2        -50.0054  -16.2304  -25.9740 H      1 LIG       0.09000
      8 H3        -50.8258  -16.7744  -28.8699 H      1 LIG       0.09000
      9 H4        -51.5323  -17.5427  -27.4081 H      1 LIG       0.09000
@<TRIPOS>BOND
      1       1       2 1
      2       1       4 2
      3       1       5 1
      4       2       3 1
      5       3       5 1
      6       2       6 1
      7       2       7 1
      8       3       8 1
      9       3       9 1
@<TRIPOS>ALT_TYPE
CGenFF_4.0_ALT_TYPE_SET
CGenFF_4.0 1 CG2O4 2 CG3C41 3 CG3C41 4 OG2D1 5 OG3C51 6 HGA2 7 HGA2 8 HGA2 9 HGA2
@<TRIPOS>MOLECULE
4_lactone
 9 9 0 0 0
****
USER_CHARGES
INVALID_CHARGES
Pose:   7 Cluster:   7 Fr_nu:  95880 TotEn:   -18.43
@<TRIPOS>ATOM
      1 C1        -56.5522  -15.8470  -21.5858 C.2    1 LIG       0.04000
      2 C2        -57.2917  -16.5478  -20.4320 C.3    1 LIG       0.11000
      3 C3        -56.8917  -17.8133  -21.1846 C.3    1 LIG       0.08100
      4 O1        -56.2926  -14.7142  -21.9228 O.2    1 LIG      -0.32000
      5 O2        -56.2308  -17.0146  -22.2048 O.3    1 LIG      -0.27100
      6 H1        -56.8253  -16.4102  -19.4552 H      1 LIG       0.09000
      7 H2        -58.3615  -16.3359  -20.3949 H      1 LIG       0.09000
      8 H3        -56.1869  -18.4695  -20.6668 H      1 LIG       0.09000
      9 H4        -57.7183  -18.3946  -21.6024 H      1 LIG       0.09000
@<TRIPOS>BOND
      1       1       2 1
      2       1       4 2
      3       1       5 1
      4       2       3 1
      5       3       5 1
      6       2       6 1
      7       2       7 1
      8       3       8 1
      9       3       9 1
@<TRIPOS>ALT_TYPE
CGenFF_4.0_ALT_TYPE_SET
CGenFF_4.0 1 CG2O4 2 CG3C41 3 CG3C41 4 OG2D1 5 OG3C51 6 HGA2 7 HGA2 8 HGA2 9 HGA2
@<TRIPOS>MOLECULE
4_lactone
 9 9 0 0 0
****
USER_CHARGES
INVALID_CHARGES
Pose:   8 Cluster:   8 Fr_nu: 153410 TotEn:   -17.94
@<TRIPOS>ATOM
      1 C1        -77.5016   -9.0634  -41.7420 C.2    1 LIG       0.04000
      2 C2        -78.1283  -10.3873  -42.2149 C.3    1 LIG       0.11000
      3 C3        -78.7548  -10.3782  -40.8237 C.3    1 LIG       0.08100
      4 O1        -76.7602   -8.2170  -42.1873 O.2    1 LIG      -0.32000
      5 O2        -78.0923   -9.1199  -40.5182 O.3    1 LIG      -0.27100
      6 H1        -78.8239  -10.2783  -43.0483 H      1 LIG       0.09000
      7 H2        -77.4034  -11.1809  -42.4035 H      1 LIG       0.09000
      8 H3        -79.8433  -10.2780  -40.7951 H      1 LIG       0.09000
      9 H4        -78.4272  -11.1778  -40.1537 H      1 LIG       0.09000
@<TRIPOS>BOND
      1       1       2 1
      2       1       4 2
      3       1       5 1
      4       2       3 1
      5       3       5 1
      6       2       6 1
      7       2       7 1
      8       3       8 1
      9       3       9 1
@<TRIPOS>ALT_TYPE
CGenFF_4.0_ALT_TYPE_SET
CGenFF_4.0 1 CG2O4 2 CG3C41 3 CG3C41 4 OG2D1 5 OG3C51 6 HGA2 7 HGA2 8 HGA2 9 HGA2
@<TRIPOS>MOLECULE
4_lactone
 9 9 0 0 0
****
USER_CHARGES
INVALID_CHARGES
Pose:   9 Cluster:   9 Fr_nu: 1985228 TotEn:   -17.66
@<TRIPOS>ATOM
      1 C1        -56.7772    0.3442  -21.9962 C.2    1 LIG       0.04000
      2 C2        -58.0037    1.1420  -21.5183 C.3    1 LIG       0.11000
      3 C3        -58.5248    0.8319  -22.9183 C.3    1 LIG       0.08100
      4 O1        -55.7070   -0.0013  -21.5493 O.2    1 LIG      -0.32000
      5 O2        -57.3029    0.1060  -23.2277 O.3    1 LIG      -0.27100
      6 H1        -58.5471    0.6736  -20.6961 H      1 LIG       0.09000
      7 H2        -57.7978    2.1933  -21.3107 H      1 LIG       0.09000
      8 H3        -59.4026    0.1815  -22.9638 H      1 LIG       0.09000
      9 H4        -58.6558    1.6963  -23.5750 H      1 LIG       0.09000
@<TRIPOS>BOND
      1       1       2 1
      2       1       4 2
      3       1       5 1
      4       2       3 1
      5       3       5 1
      6       2       6 1
      7       2       7 1
      8       3       8 1
      9       3       9 1
@<TRIPOS>ALT_TYPE
CGenFF_4.0_ALT_TYPE_SET
CGenFF_4.0 1 CG2O4 2 CG3C41 3 CG3C41 4 OG2D1 5 OG3C51 6 HGA2 7 HGA2 8 HGA2 9 HGA2
@<TRIPOS>MOLECULE
4_lactone
 9 9 0 0 0
****
USER_CHARGES
INVALID_CHARGES
Pose:  10 Cluster:  10 Fr_nu: 628725 TotEn:   -17.26
@<TRIPOS>ATOM
      1 C1        -79.9962  -12.9662  -41.1738 C.2    1 LIG       0.04000
      2 C2        -79.7409  -11.8497  -40.1455 C.3    1 LIG       0.11000
      3 C3        -80.7660  -11.0918  -40.9835 C.3    1 LIG       0.08100
      4 O1        -79.6076  -14.0928  -41.3840 O.2    1 LIG      -0.32000
      5 O2        -80.9014  -12.2327  -41.8755 O.3    1 LIG      -0.27100
      6 H1        -80.0513  -12.1000  -39.1298 H      1 LIG       0.09000
      7 H2        -78.7251  -11.4513  -40.1638 H      1 LIG       0.09000
      8 H3        -81.7089  -10.8584  -40.4815 H      1 LIG       0.09000
      9 H4        -80.3865  -10.2123  -41.5110 H      1 LIG       0.09000
@<TRIPOS>BOND
      1       1       2 1
      2       1       4 2
      3       1       5 1
      4       2       3 1
      5       3       5 1
      6       2       6 1
      7       2       7 1
      8       3       8 1
      9       3       9 1
@<TRIPOS>ALT_TYPE
CGenFF_4.0_ALT_TYPE_SET
CGenFF_4.0 1 CG2O4 2 CG3C41 3 CG3C41 4 OG2D1 5 OG3C51 6 HGA2 7 HGA2 8 HGA2 9 HGA2
@<TRIPOS>MOLECULE
4_lactone
 9 9 0 0 0
****
USER_CHARGES
INVALID_CHARGES
Pose:  11 Cluster:  11 Fr_nu:  97098 TotEn:   -16.98
@<TRIPOS>ATOM
      1 C1        -49.6239  -10.7439  -42.3681 C.2    1 LIG       0.04000
      2 C2        -50.7552  -11.2802  -43.2635 C.3    1 LIG       0.11000
      3 C3        -49.6038  -11.6187  -44.2057 C.3    1 LIG       0.08100
      4 O1        -49.5167  -10.2158  -41.2846 O.2    1 LIG      -0.32000
      5 O2        -48.6473  -11.0720  -43.2560 O.3    1 LIG      -0.27100
      6 H1        -51.2896  -12.1335  -42.8429 H      1 LIG       0.09000
      7 H2        -51.4463  -10.5126  -43.6155 H      1 LIG       0.09000
      8 H3        -49.4333  -12.6844  -44.3814 H      1 LIG       0.09000
      9 H4        -49.5906  -11.0690  -45.1508 H      1 LIG       0.09000
@<TRIPOS>BOND
      1       1       2 1
      2       1       4 2
      3       1       5 1
      4       2       3 1
      5       3       5 1
      6       2       6 1
      7       2       7 1
      8       3       8 1
      9       3       9 1
@<TRIPOS>ALT_TYPE
CGenFF_4.0_ALT_TYPE_SET
CGenFF_4.0 1 CG2O4 2 CG3C41 3 CG3C41 4 OG2D1 5 OG3C51 6 HGA2 7 HGA2 8 HGA2 9 HGA2
@<TRIPOS>MOLECULE
4_lactone
 9 9 0 0 0
****
USER_CHARGES
INVALID_CHARGES
Pose:  12 Cluster:  12 Fr_nu:   4263 TotEn:   -16.75
@<TRIPOS>ATOM
      1 C1        -78.4340   -9.5128  -41.2978 C.2    1 LIG       0.04000
      2 C2        -79.7386  -10.1793  -41.7701 C.3    1 LIG       0.11000
      3 C3        -79.3586  -11.2376  -40.7388 C.3    1 LIG       0.08100
      4 O1        -77.7992   -8.5140  -41.5503 O.2    1 LIG      -0.32000
      5 O2        -78.1562  -10.4937  -40.3977 O.3    1 LIG      -0.27100
      6 H1        -80.6386   -9.6036  -41.5484 H      1 LIG       0.09000
      7 H2        -79.7211  -10.5040  -42.8117 H      1 LIG       0.09000
      8 H3        -80.0329  -11.3285  -39.8828 H      1 LIG       0.09000
      9 H4        -79.1191  -12.2251  -41.1426 H      1 LIG       0.09000
@<TRIPOS>BOND
      1       1       2 1
      2       1       4 2
      3       1       5 1
      4       2       3 1
      5       3       5 1
      6       2       6 1
      7       2       7 1
      8       3       8 1
      9       3       9 1
@<TRIPOS>ALT_TYPE
CGenFF_4.0_ALT_TYPE_SET
CGenFF_4.0 1 CG2O4 2 CG3C41 3 CG3C41 4 OG2D1 5 OG3C51 6 HGA2 7 HGA2 8 HGA2 9 HGA2
@<TRIPOS>MOLECULE
4_lactone
 9 9 0 0 0
****
USER_CHARGES
INVALID_CHARGES
Pose:  13 Cluster:  13 Fr_nu: 6454003 TotEn:   -16.70
@<TRIPOS>ATOM
      1 C1        -50.6971  -12.3159  -26.7619 C.2    1 LIG       0.04000
      2 C2        -49.1698  -12.1278  -26.7969 C.3    1 LIG       0.11000
      3 C3        -49.1928  -13.2174  -25.7291 C.3    1 LIG       0.08100
      4 O1        -51.6673  -11.8492  -27.3145 O.2    1 LIG      -0.32000
      5 O2        -50.6438  -13.2820  -25.8062 O.3    1 LIG      -0.27100
      6 H1        -48.7085  -12.4045  -27.7462 H      1 LIG       0.09000
      7 H2        -48.8346  -11.1441  -26.4640 H      1 LIG       0.09000
      8 H3        -48.7313  -14.1674  -26.0119 H      1 LIG       0.09000
      9 H4        -48.8565  -12.9105  -24.7349 H      1 LIG       0.09000
@<TRIPOS>BOND
      1       1       2 1
      2       1       4 2
      3       1       5 1
      4       2       3 1
      5       3       5 1
      6       2       6 1
      7       2       7 1
      8       3       8 1
      9       3       9 1
@<TRIPOS>ALT_TYPE
CGenFF_4.0_ALT_TYPE_SET
CGenFF_4.0 1 CG2O4 2 CG3C41 3 CG3C41 4 OG2D1 5 OG3C51 6 HGA2 7 HGA2 8 HGA2 9 HGA2
@<TRIPOS>MOLECULE
4_lactone
 9 9 0 0 0
****
USER_CHARGES
INVALID_CHARGES
Pose:  14 Cluster:  14 Fr_nu:  17773 TotEn:   -16.49
@<TRIPOS>ATOM
      1 C1        -49.0132  -11.0179  -42.8232 C.2    1 LIG       0.04000
      2 C2        -49.2894  -11.9125  -44.0449 C.3    1 LIG       0.11000
      3 C3        -50.7001  -11.3464  -43.9135 C.3    1 LIG       0.08100
      4 O1        -48.0754  -10.7479  -42.1076 O.2    1 LIG      -0.32000
      5 O2        -50.2907  -10.5550  -42.7639 O.3    1 LIG      -0.27100
      6 H1        -48.7436  -11.6205  -44.9434 H      1 LIG       0.09000
      7 H2        -49.1864  -12.9807  -43.8470 H      1 LIG       0.09000
      8 H3        -51.0355  -10.7137  -44.7398 H      1 LIG       0.09000
      9 H4        -51.4757  -12.0699  -43.6475 H      1 LIG       0.09000
@<TRIPOS>BOND
      1       1       2 1
      2       1       4 2
      3       1       5 1
      4       2       3 1
      5       3       5 1
      6       2       6 1
      7       2       7 1
      8       3       8 1
      9       3       9 1
@<TRIPOS>ALT_TYPE
CGenFF_4.0_ALT_TYPE_SET
CGenFF_4.0 1 CG2O4 2 CG3C41 3 CG3C41 4 OG2D1 5 OG3C51 6 HGA2 7 HGA2 8 HGA2 9 HGA2
@<TRIPOS>MOLECULE
4_lactone
 9 9 0 0 0
****
USER_CHARGES
INVALID_CHARGES
Pose:  15 Cluster:  15 Fr_nu: 838885 TotEn:   -16.34
@<TRIPOS>ATOM
      1 C1        -63.8485   -9.6536  -52.0238 C.2    1 LIG       0.04000
      2 C2        -64.2957   -9.5007  -53.4887 C.3    1 LIG       0.11000
      3 C3        -62.8060   -9.6702  -53.7718 C.3    1 LIG       0.08100
      4 O1        -64.3636   -9.6599  -50.9288 O.2    1 LIG      -0.32000
      5 O2        -62.5355   -9.7968  -52.3482 O.3    1 LIG      -0.27100
      6 H1        -64.9400  -10.3062  -53.8442 H      1 LIG       0.09000
      7 H2        -64.7154   -8.5219  -53.7263 H      1 LIG       0.09000
      8 H3        -62.5276  -10.5761  -54.3172 H      1 LIG       0.09000
      9 H4        -62.3050   -8.7977  -54.1998 H      1 LIG       0.09000
@<TRIPOS>BOND
      1       1       2 1
      2       1       4 2
      3       1       5 1
      4       2       3 1
      5       3       5 1
      6       2       6 1
      7       2       7 1
      8       3       8 1
      9       3       9 1
@<TRIPOS>ALT_TYPE
CGenFF_4.0_ALT_TYPE_SET
CGenFF_4.0 1 CG2O4 2 CG3C41 3 CG3C41 4 OG2D1 5 OG3C51 6 HGA2 7 HGA2 8 HGA2 9 HGA2
@<TRIPOS>MOLECULE
4_lactone
 9 9 0 0 0
****
USER_CHARGES
INVALID_CHARGES
Pose:  16 Cluster:  16 Fr_nu: 2193261 TotEn:   -16.34
@<TRIPOS>ATOM
      1 C1        -48.2355  -10.6388  -42.7802 C.2    1 LIG       0.04000
      2 C2        -49.2108  -11.2558  -43.7987 C.3    1 LIG       0.11000
      3 C3        -50.2362  -10.3966  -43.0650 C.3    1 LIG       0.08100
      4 O1        -47.0556  -10.7054  -42.5200 O.2    1 LIG      -0.32000
      5 O2        -49.2016   -9.8999  -42.1715 O.3    1 LIG      -0.27100
      6 H1        -49.0109  -10.9744  -44.8338 H      1 LIG       0.09000
      7 H2        -49.3366  -12.3350  -43.6975 H      1 LIG       0.09000
      8 H3        -50.6842   -9.5896  -43.6512 H      1 LIG       0.09000
      9 H4        -51.0082  -10.9463  -42.5195 H      1 LIG       0.09000
@<TRIPOS>BOND
      1       1       2 1
      2       1       4 2
      3       1       5 1
      4       2       3 1
      5       3       5 1
      6       2       6 1
      7       2       7 1
      8       3       8 1
      9       3       9 1
@<TRIPOS>ALT_TYPE
CGenFF_4.0_ALT_TYPE_SET
CGenFF_4.0 1 CG2O4 2 CG3C41 3 CG3C41 4 OG2D1 5 OG3C51 6 HGA2 7 HGA2 8 HGA2 9 HGA2
@<TRIPOS>MOLECULE
4_lactone
 9 9 0 0 0
****
USER_CHARGES
INVALID_CHARGES
Pose:  17 Cluster:  17 Fr_nu: 563894 TotEn:   -16.32
@<TRIPOS>ATOM
      1 C1        -67.4009   -6.3234  -58.4806 C.2    1 LIG       0.04000
      2 C2        -68.8217   -5.7320  -58.5114 C.3    1 LIG       0.11000
      3 C3        -68.6390   -5.6833  -56.9974 C.3    1 LIG       0.08100
      4 O1        -66.5856   -6.7307  -59.2767 O.2    1 LIG      -0.32000
      5 O2        -67.3066   -6.2523  -57.1257 O.3    1 LIG      -0.27100
      6 H1        -68.8908   -4.7647  -59.0115 H      1 LIG       0.09000
      7 H2        -69.5838   -6.4229  -58.8754 H      1 LIG       0.09000
      8 H3        -68.6097   -4.6835  -56.5558 H      1 LIG       0.09000
      9 H4        -69.3008   -6.3359  -56.4213 H      1 LIG       0.09000
@<TRIPOS>BOND
      1       1       2 1
      2       1       4 2
      3       1       5 1
      4       2       3 1
      5       3       5 1
      6       2       6 1
      7       2       7 1
      8       3       8 1
      9       3       9 1
@<TRIPOS>ALT_TYPE
CGenFF_4.0_ALT_TYPE_SET
CGenFF_4.0 1 CG2O4 2 CG3C41 3 CG3C41 4 OG2D1 5 OG3C51 6 HGA2 7 HGA2 8 HGA2 9 HGA2
@<TRIPOS>MOLECULE
4_lactone
 9 9 0 0 0
****
USER_CHARGES
INVALID_CHARGES
Pose:  18 Cluster:  18 Fr_nu: 4523550 TotEn:   -16.24
@<TRIPOS>ATOM
      1 C1        -57.4297   -0.3597  -23.0147 C.2    1 LIG       0.04000
      2 C2        -58.7003    0.2989  -22.4480 C.3    1 LIG       0.11000
      3 C3        -59.3891   -0.9062  -23.0814 C.3    1 LIG       0.08100
      4 O1        -56.2411   -0.1335  -23.0384 O.2    1 LIG      -0.32000
      5 O2        -58.1084   -1.4067  -23.5557 O.3    1 LIG      -0.27100
      6 H1        -58.7309    0.3433  -21.3583 H      1 LIG       0.09000
      7 H2        -58.9357    1.2675  -22.8920 H      1 LIG       0.09000
      8 H3        -59.8608   -1.6032  -22.3834 H      1 LIG       0.09000
      9 H4        -60.0646   -0.6811  -23.9112 H      1 LIG       0.09000
@<TRIPOS>BOND
      1       1       2 1
      2       1       4 2
      3       1       5 1
      4       2       3 1
      5       3       5 1
      6       2       6 1
      7       2       7 1
      8       3       8 1
      9       3       9 1
@<TRIPOS>ALT_TYPE
CGenFF_4.0_ALT_TYPE_SET
CGenFF_4.0 1 CG2O4 2 CG3C41 3 CG3C41 4 OG2D1 5 OG3C51 6 HGA2 7 HGA2 8 HGA2 9 HGA2
@<TRIPOS>MOLECULE
4_lactone
 9 9 0 0 0
****
USER_CHARGES
INVALID_CHARGES
Pose:  19 Cluster:  19 Fr_nu: 6615689 TotEn:   -16.11
@<TRIPOS>ATOM
      1 C1        -51.3733  -13.8402  -25.9409 C.2    1 LIG       0.04000
      2 C2        -50.5751  -15.1503  -25.8153 C.3    1 LIG       0.11000
      3 C3        -51.6273  -15.6730  -26.7887 C.3    1 LIG       0.08100
      4 O1        -51.3201  -12.7159  -25.4965 O.2    1 LIG      -0.32000
      5 O2        -52.2779  -14.3723  -26.8059 O.3    1 LIG      -0.27100
      6 H1        -49.5575  -15.0910  -26.2046 H      1 LIG       0.09000
      7 H2        -50.5934  -15.5889  -24.8163 H      1 LIG       0.09000
      8 H3        -51.2586  -15.9525  -27.7795 H      1 LIG       0.09000
      9 H4        -52.2900  -16.4486  -26.3951 H      1 LIG       0.09000
@<TRIPOS>BOND
      1       1       2 1
      2       1       4 2
      3       1       5 1
      4       2       3 1
      5       3       5 1
      6       2       6 1
      7       2       7 1
      8       3       8 1
      9       3       9 1
@<TRIPOS>ALT_TYPE
CGenFF_4.0_ALT_TYPE_SET
CGenFF_4.0 1 CG2O4 2 CG3C41 3 CG3C41 4 OG2D1 5 OG3C51 6 HGA2 7 HGA2 8 HGA2 9 HGA2
@<TRIPOS>MOLECULE
4_lactone
 9 9 0 0 0
****
USER_CHARGES
INVALID_CHARGES
Pose:  20 Cluster:  20 Fr_nu: 434765 TotEn:   -15.99
@<TRIPOS>ATOM
      1 C1        -78.0435   -9.8463  -41.8707 C.2    1 LIG       0.04000
      2 C2        -79.0268  -10.3500  -40.7989 C.3    1 LIG       0.11000
      3 C3        -79.0386  -11.6093  -41.6603 C.3    1 LIG       0.08100
      4 O1        -77.4051   -8.8434  -42.0962 O.2    1 LIG      -0.32000
      5 O2        -78.1027  -10.9983  -42.5911 O.3    1 LIG      -0.27100
      6 H1        -78.5866  -10.4591  -39.8065 H      1 LIG       0.09000
      7 H2        -79.9648   -9.7939  -40.7585 H      1 LIG       0.09000
      8 H3        -78.6181  -12.5051  -41.1954 H      1 LIG       0.09000
      9 H4        -79.9918  -11.8413  -42.1433 H      1 LIG       0.09000
@<TRIPOS>BOND
      1       1       2 1
      2       1       4 2
      3       1       5 1
      4       2       3 1
      5       3       5 1
      6       2       6 1
      7       2       7 1
      8       3       8 1
      9       3       9 1
@<TRIPOS>ALT_TYPE
CGenFF_4.0_ALT_TYPE_SET
CGenFF_4.0 1 CG2O4 2 CG3C41 3 CG3C41 4 OG2D1 5 OG3C51 6 HGA2 7 HGA2 8 HGA2 9 HGA2
@<TRIPOS>MOLECULE
4_lactone
 9 9 0 0 0
****
USER_CHARGES
INVALID_CHARGES
Pose:  21 Cluster:  21 Fr_nu: 1819642 TotEn:   -15.89
@<TRIPOS>ATOM
      1 C1        -76.8598   -9.3654  -42.7737 C.2    1 LIG       0.04000
      2 C2        -78.1102  -10.2497  -42.9279 C.3    1 LIG       0.11000
      3 C3        -78.3938   -9.7835  -41.5031 C.3    1 LIG       0.08100
      4 O1        -75.9023   -9.0483  -43.4422 O.2    1 LIG      -0.32000
      5 O2        -77.1738   -8.9916  -41.5043 O.3    1 LIG      -0.27100
      6 H1        -78.8110   -9.9017  -43.6884 H      1 LIG       0.09000
      7 H2        -77.8924  -11.3125  -43.0449 H      1 LIG       0.09000
      8 H3        -79.2810   -9.1570  -41.3774 H      1 LIG       0.09000
      9 H4        -78.3657  -10.5635  -40.7373 H      1 LIG       0.09000
@<TRIPOS>BOND
      1       1       2 1
      2       1       4 2
      3       1       5 1
      4       2       3 1
      5       3       5 1
      6       2       6 1
      7       2       7 1
      8       3       8 1
      9       3       9 1
@<TRIPOS>ALT_TYPE
CGenFF_4.0_ALT_TYPE_SET
CGenFF_4.0 1 CG2O4 2 CG3C41 3 CG3C41 4 OG2D1 5 OG3C51 6 HGA2 7 HGA2 8 HGA2 9 HGA2
@<TRIPOS>MOLECULE
4_lactone
 9 9 0 0 0
****
USER_CHARGES
INVALID_CHARGES
Pose:  22 Cluster:  22 Fr_nu: 481401 TotEn:   -14.84
@<TRIPOS>ATOM
      1 C1        -62.7735  -11.0961  -12.3854 C.2    1 LIG       0.04000
      2 C2        -64.0517  -11.9532  -12.3586 C.3    1 LIG       0.11000
      3 C3        -63.5791  -12.3778  -13.7458 C.3    1 LIG       0.08100
      4 O1        -62.2062  -10.3154  -11.6553 O.2    1 LIG      -0.32000
      5 O2        -62.4126  -11.5171  -13.6273 O.3    1 LIG      -0.27100
      6 H1        -64.0482  -12.7347  -11.5972 H      1 LIG       0.09000
      7 H2        -64.9759  -11.3737  -12.3289 H      1 LIG       0.09000
      8 H3        -63.2959  -13.4289  -13.8485 H      1 LIG       0.09000
      9 H4        -64.2210  -12.0724  -14.5766 H      1 LIG       0.09000
@<TRIPOS>BOND
      1       1       2 1
      2       1       4 2
      3       1       5 1
      4       2       3 1
      5       3       5 1
      6       2       6 1
      7       2       7 1
      8       3       8 1
      9       3       9 1
@<TRIPOS>ALT_TYPE
CGenFF_4.0_ALT_TYPE_SET
CGenFF_4.0 1 CG2O4 2 CG3C41 3 CG3C41 4 OG2D1 5 OG3C51 6 HGA2 7 HGA2 8 HGA2 9 HGA2
@<TRIPOS>MOLECULE
4_lactone
 9 9 0 0 0
****
USER_CHARGES
INVALID_CHARGES
Pose:  23 Cluster:  23 Fr_nu: 398777 TotEn:   -14.82
@<TRIPOS>ATOM
      1 C1        -80.3201  -11.9745  -41.4274 C.2    1 LIG       0.04000
      2 C2        -80.9287  -10.5634  -41.5139 C.3    1 LIG       0.11000
      3 C3        -79.4708  -10.1406  -41.6685 C.3    1 LIG       0.08100
      4 O1        -80.7142  -13.1101  -41.2879 O.2    1 LIG      -0.32000
      5 O2        -79.0435  -11.5273  -41.5689 O.3    1 LIG      -0.27100
      6 H1        -81.5631  -10.4045  -42.3872 H      1 LIG       0.09000
      7 H2        -81.4234  -10.2349  -40.5983 H      1 LIG       0.09000
      8 H3        -79.2040   -9.7049  -42.6352 H      1 LIG       0.09000
      9 H4        -79.0660   -9.5359  -40.8523 H      1 LIG       0.09000
@<TRIPOS>BOND
      1       1       2 1
      2       1       4 2
      3       1       5 1
      4       2       3 1
      5       3       5 1
      6       2       6 1
      7       2       7 1
      8       3       8 1
      9       3       9 1
@<TRIPOS>ALT_TYPE
CGenFF_4.0_ALT_TYPE_SET
CGenFF_4.0 1 CG2O4 2 CG3C41 3 CG3C41 4 OG2D1 5 OG3C51 6 HGA2 7 HGA2 8 HGA2 9 HGA2
@<TRIPOS>MOLECULE
4_lactone
 9 9 0 0 0
****
USER_CHARGES
INVALID_CHARGES
Pose:  24 Cluster:  24 Fr_nu: 6658223 TotEn:   -14.72
@<TRIPOS>ATOM
      1 C1        -68.7933   -5.9030  -56.6575 C.2    1 LIG       0.04000
      2 C2        -70.0189   -6.4164  -57.4344 C.3    1 LIG       0.11000
      3 C3        -70.2580   -7.2274  -56.1644 C.3    1 LIG       0.08100
      4 O1        -67.8757   -5.1361  -56.8425 O.2    1 LIG      -0.32000
      5 O2        -69.0662   -6.6553  -55.5579 O.3    1 LIG      -0.27100
      6 H1        -70.7620   -5.6479  -57.6526 H      1 LIG       0.09000
      7 H2        -69.7708   -6.9939  -58.3265 H      1 LIG       0.09000
      8 H3        -71.1596   -6.9711  -55.6014 H      1 LIG       0.09000
      9 H4        -70.1718   -8.3119  -56.2742 H      1 LIG       0.09000
@<TRIPOS>BOND
      1       1       2 1
      2       1       4 2
      3       1       5 1
      4       2       3 1
      5       3       5 1
      6       2       6 1
      7       2       7 1
      8       3       8 1
      9       3       9 1
@<TRIPOS>ALT_TYPE
CGenFF_4.0_ALT_TYPE_SET
CGenFF_4.0 1 CG2O4 2 CG3C41 3 CG3C41 4 OG2D1 5 OG3C51 6 HGA2 7 HGA2 8 HGA2 9 HGA2
@<TRIPOS>MOLECULE
4_lactone
 9 9 0 0 0
****
USER_CHARGES
INVALID_CHARGES
Pose:  25 Cluster:  25 Fr_nu:  45760 TotEn:   -14.61
@<TRIPOS>ATOM
      1 C1        -60.0921   -2.2196  -24.0593 C.2    1 LIG       0.04000
      2 C2        -61.2304   -1.4302  -23.3882 C.3    1 LIG       0.11000
      3 C3        -62.1117   -2.2715  -24.3066 C.3    1 LIG       0.08100
      4 O1        -58.8848   -2.2735  -23.9966 O.2    1 LIG      -0.32000
      5 O2        -60.9367   -2.9342  -24.8504 O.3    1 LIG      -0.27100
      6 H1        -61.3378   -1.6247  -22.3200 H      1 LIG       0.09000
      7 H2        -61.2132   -0.3593  -23.5974 H      1 LIG       0.09000
      8 H3        -62.7780   -2.9791  -23.8057 H      1 LIG       0.09000
      9 H4        -62.6534   -1.7173  -25.0779 H      1 LIG       0.09000
@<TRIPOS>BOND
      1       1       2 1
      2       1       4 2
      3       1       5 1
      4       2       3 1
      5       3       5 1
      6       2       6 1
      7       2       7 1
      8       3       8 1
      9       3       9 1
@<TRIPOS>ALT_TYPE
CGenFF_4.0_ALT_TYPE_SET
CGenFF_4.0 1 CG2O4 2 CG3C41 3 CG3C41 4 OG2D1 5 OG3C51 6 HGA2 7 HGA2 8 HGA2 9 HGA2
@<TRIPOS>MOLECULE
4_lactone
 9 9 0 0 0
****
USER_CHARGES
INVALID_CHARGES
Pose:  26 Cluster:  26 Fr_nu: 5087464 TotEn:   -14.45
@<TRIPOS>ATOM
      1 C1        -63.2203  -12.3168  -13.4619 C.2    1 LIG       0.04000
      2 C2        -63.7676  -13.5373  -12.7003 C.3    1 LIG       0.11000
      3 C3        -64.3220  -13.9164  -14.0703 C.3    1 LIG       0.08100
      4 O1        -62.5700  -11.3270  -13.2134 O.2    1 LIG      -0.32000
      5 O2        -63.7445  -12.7149  -14.6521 O.3    1 LIG      -0.27100
      6 H1        -62.9951  -14.1974  -12.3028 H      1 LIG       0.09000
      7 H2        -64.5101  -13.2912  -11.9394 H      1 LIG       0.09000
      8 H3        -63.9028  -14.8221  -14.5168 H      1 LIG       0.09000
      9 H4        -65.4123  -13.9190  -14.1535 H      1 LIG       0.09000
@<TRIPOS>BOND
      1       1       2 1
      2       1       4 2
      3       1       5 1
      4       2       3 1
      5       3       5 1
      6       2       6 1
      7       2       7 1
      8       3       8 1
      9       3       9 1
@<TRIPOS>ALT_TYPE
CGenFF_4.0_ALT_TYPE_SET
CGenFF_4.0 1 CG2O4 2 CG3C41 3 CG3C41 4 OG2D1 5 OG3C51 6 HGA2 7 HGA2 8 HGA2 9 HGA2
@<TRIPOS>MOLECULE
4_lactone
 9 9 0 0 0
****
USER_CHARGES
INVALID_CHARGES
Pose:  27 Cluster:  27 Fr_nu: 458452 TotEn:   -14.25
@<TRIPOS>ATOM
      1 C1        -78.5925  -11.3436  -42.1113 C.2    1 LIG       0.04000
      2 C2        -79.5975  -10.5410  -41.2657 C.3    1 LIG       0.11000
      3 C3        -78.3423   -9.8149  -40.7912 C.3    1 LIG       0.08100
      4 O1        -78.6225  -12.2517  -42.9106 O.2    1 LIG      -0.32000
      5 O2        -77.5166  -10.6551  -41.6443 O.3    1 LIG      -0.27100
      6 H1        -80.2968   -9.9436  -41.8528 H      1 LIG       0.09000
      7 H2        -80.1171  -11.1331  -40.5107 H      1 LIG       0.09000
      8 H3        -78.2701   -8.7607  -41.0722 H      1 LIG       0.09000
      9 H4        -78.0923   -9.9464  -39.7348 H      1 LIG       0.09000
@<TRIPOS>BOND
      1       1       2 1
      2       1       4 2
      3       1       5 1
      4       2       3 1
      5       3       5 1
      6       2       6 1
      7       2       7 1
      8       3       8 1
      9       3       9 1
@<TRIPOS>ALT_TYPE
CGenFF_4.0_ALT_TYPE_SET
CGenFF_4.0 1 CG2O4 2 CG3C41 3 CG3C41 4 OG2D1 5 OG3C51 6 HGA2 7 HGA2 8 HGA2 9 HGA2
@<TRIPOS>MOLECULE
4_lactone
 9 9 0 0 0
****
USER_CHARGES
INVALID_CHARGES
Pose:  28 Cluster:  28 Fr_nu: 281589 TotEn:   -14.17
@<TRIPOS>ATOM
      1 C1        -79.3074  -12.4872  -41.7900 C.2    1 LIG       0.04000
      2 C2        -79.7595  -11.4971  -40.7016 C.3    1 LIG       0.11000
      3 C3        -78.9240  -10.5082  -41.5089 C.3    1 LIG       0.08100
      4 O1        -79.4664  -13.6572  -42.0547 O.2    1 LIG      -0.32000
      5 O2        -78.5798  -11.5536  -42.4598 O.3    1 LIG      -0.27100
      6 H1        -80.8343  -11.3094  -40.6887 H      1 LIG       0.09000
      7 H2        -79.3851  -11.7309  -39.7036 H      1 LIG       0.09000
      8 H3        -79.4804   -9.6966  -41.9857 H      1 LIG       0.09000
      9 H4        -78.0369  -10.1172  -41.0031 H      1 LIG       0.09000
@<TRIPOS>BOND
      1       1       2 1
      2       1       4 2
      3       1       5 1
      4       2       3 1
      5       3       5 1
      6       2       6 1
      7       2       7 1
      8       3       8 1
      9       3       9 1
@<TRIPOS>ALT_TYPE
CGenFF_4.0_ALT_TYPE_SET
CGenFF_4.0 1 CG2O4 2 CG3C41 3 CG3C41 4 OG2D1 5 OG3C51 6 HGA2 7 HGA2 8 HGA2 9 HGA2
@<TRIPOS>MOLECULE
4_lactone
 9 9 0 0 0
****
USER_CHARGES
INVALID_CHARGES
Pose:  29 Cluster:  29 Fr_nu: 148049 TotEn:   -13.96
@<TRIPOS>ATOM
      1 C1        -80.4128  -12.4907  -42.5428 C.2    1 LIG       0.04000
      2 C2        -80.6768  -11.0603  -42.0393 C.3    1 LIG       0.11000
      3 C3        -80.0621  -11.5948  -40.7492 C.3    1 LIG       0.08100
      4 O1        -80.5748  -13.1230  -43.5617 O.2    1 LIG      -0.32000
      5 O2        -79.8760  -12.9006  -41.3623 O.3    1 LIG      -0.27100
      6 H1        -80.0994  -10.2924  -42.5564 H      1 LIG       0.09000
      7 H2        -81.7339  -10.7948  -41.9868 H      1 LIG       0.09000
      8 H3        -79.1083  -11.1466  -40.4578 H      1 LIG       0.09000
      9 H4        -80.7377  -11.6466  -39.8910 H      1 LIG       0.09000
@<TRIPOS>BOND
      1       1       2 1
      2       1       4 2
      3       1       5 1
      4       2       3 1
      5       3       5 1
      6       2       6 1
      7       2       7 1
      8       3       8 1
      9       3       9 1
@<TRIPOS>ALT_TYPE
CGenFF_4.0_ALT_TYPE_SET
CGenFF_4.0 1 CG2O4 2 CG3C41 3 CG3C41 4 OG2D1 5 OG3C51 6 HGA2 7 HGA2 8 HGA2 9 HGA2
@<TRIPOS>MOLECULE
4_lactone
 9 9 0 0 0
****
USER_CHARGES
INVALID_CHARGES
Pose:  30 Cluster:  30 Fr_nu: 779361 TotEn:   -13.79
@<TRIPOS>ATOM
      1 C1        -79.4430  -12.9097  -42.3775 C.2    1 LIG       0.04000
      2 C2        -79.3480  -11.5743  -41.6180 C.3    1 LIG       0.11000
      3 C3        -80.4004  -12.2179  -40.7200 C.3    1 LIG       0.08100
      4 O1        -78.9373  -13.4217  -43.3503 O.2    1 LIG      -0.32000
      5 O2        -80.3820  -13.4211  -41.5370 O.3    1 LIG      -0.27100
      6 H1        -78.3769  -11.3933  -41.1548 H      1 LIG       0.09000
      7 H2        -79.6808  -10.7096  -42.1944 H      1 LIG       0.09000
      8 H3        -80.0857  -12.4229  -39.6932 H      1 LIG       0.09000
      9 H4        -81.3842  -11.7407  -40.7298 H      1 LIG       0.09000
@<TRIPOS>BOND
      1       1       2 1
      2       1       4 2
      3       1       5 1
      4       2       3 1
      5       3       5 1
      6       2       6 1
      7       2       7 1
      8       3       8 1
      9       3       9 1
@<TRIPOS>ALT_TYPE
CGenFF_4.0_ALT_TYPE_SET
CGenFF_4.0 1 CG2O4 2 CG3C41 3 CG3C41 4 OG2D1 5 OG3C51 6 HGA2 7 HGA2 8 HGA2 9 HGA2
@<TRIPOS>MOLECULE
4_lactone
 9 9 0 0 0
****
USER_CHARGES
INVALID_CHARGES
Pose:  31 Cluster:  31 Fr_nu: 2763001 TotEn:   -13.72
@<TRIPOS>ATOM
      1 C1        -61.8000  -10.1953  -53.0796 C.2    1 LIG       0.04000
      2 C2        -62.5338   -9.2523  -54.0498 C.3    1 LIG       0.11000
      3 C3        -63.7706   -9.7354  -53.2981 C.3    1 LIG       0.08100
      4 O1        -60.6614  -10.5421  -52.8610 O.2    1 LIG      -0.32000
      5 O2        -62.9436  -10.5833  -52.4539 O.3    1 LIG      -0.27100
      6 H1        -62.2833   -8.1982  -53.9215 H      1 LIG       0.09000
      7 H2        -62.4680   -9.5518  -55.0971 H      1 LIG       0.09000
      8 H3        -64.2967   -8.9754  -52.7140 H      1 LIG       0.09000
      9 H4        -64.4801  -10.3239  -53.8863 H      1 LIG       0.09000
@<TRIPOS>BOND
      1       1       2 1
      2       1       4 2
      3       1       5 1
      4       2       3 1
      5       3       5 1
      6       2       6 1
      7       2       7 1
      8       3       8 1
      9       3       9 1
@<TRIPOS>ALT_TYPE
CGenFF_4.0_ALT_TYPE_SET
CGenFF_4.0 1 CG2O4 2 CG3C41 3 CG3C41 4 OG2D1 5 OG3C51 6 HGA2 7 HGA2 8 HGA2 9 HGA2
@<TRIPOS>MOLECULE
4_lactone
 9 9 0 0 0
****
USER_CHARGES
INVALID_CHARGES
Pose:  32 Cluster:  32 Fr_nu: 400328 TotEn:   -13.23
@<TRIPOS>ATOM
      1 C1        -80.2741  -13.0583  -42.2429 C.2    1 LIG       0.04000
      2 C2        -79.8315  -11.9813  -41.2362 C.3    1 LIG       0.11000
      3 C3        -80.9286  -11.1605  -41.9076 C.3    1 LIG       0.08100
      4 O1        -79.9672  -14.1933  -42.5290 O.2    1 LIG      -0.32000
      5 O2        -81.2347  -12.2705  -42.7963 O.3    1 LIG      -0.27100
      6 H1        -80.0096  -12.2465  -40.1930 H      1 LIG       0.09000
      7 H2        -78.8117  -11.6233  -41.3867 H      1 LIG       0.09000
      8 H3        -81.7824  -10.9035  -41.2747 H      1 LIG       0.09000
      9 H4        -80.5877  -10.2829  -42.4636 H      1 LIG       0.09000
@<TRIPOS>BOND
      1       1       2 1
      2       1       4 2
      3       1       5 1
      4       2       3 1
      5       3       5 1
      6       2       6 1
      7       2       7 1
      8       3       8 1
      9       3       9 1
@<TRIPOS>ALT_TYPE
CGenFF_4.0_ALT_TYPE_SET
CGenFF_4.0 1 CG2O4 2 CG3C41 3 CG3C41 4 OG2D1 5 OG3C51 6 HGA2 7 HGA2 8 HGA2 9 HGA2
@<TRIPOS>MOLECULE
4_lactone
 9 9 0 0 0
****
USER_CHARGES
INVALID_CHARGES
Pose:  33 Cluster:  33 Fr_nu: 1347807 TotEn:   -13.10
@<TRIPOS>ATOM
      1 C1        -83.7837  -15.9282  -45.8259 C.2    1 LIG       0.04000
      2 C2        -83.8079  -16.6159  -47.2028 C.3    1 LIG       0.11000
      3 C3        -82.7954  -17.5530  -46.5512 C.3    1 LIG       0.08100
      4 O1        -84.3133  -14.9804  -45.2916 O.2    1 LIG      -0.32000
      5 O2        -82.8769  -16.8003  -45.3092 O.3    1 LIG      -0.27100
      6 H1        -84.7693  -17.0628  -47.4607 H      1 LIG       0.09000
      7 H2        -83.4264  -15.9969  -48.0165 H      1 LIG       0.09000
      8 H3        -83.1244  -18.5872  -46.4181 H      1 LIG       0.09000
      9 H4        -81.7869  -17.5244  -46.9728 H      1 LIG       0.09000
@<TRIPOS>BOND
      1       1       2 1
      2       1       4 2
      3       1       5 1
      4       2       3 1
      5       3       5 1
      6       2       6 1
      7       2       7 1
      8       3       8 1
      9       3       9 1
@<TRIPOS>ALT_TYPE
CGenFF_4.0_ALT_TYPE_SET
CGenFF_4.0 1 CG2O4 2 CG3C41 3 CG3C41 4 OG2D1 5 OG3C51 6 HGA2 7 HGA2 8 HGA2 9 HGA2
@<TRIPOS>MOLECULE
4_lactone
 9 9 0 0 0
****
USER_CHARGES
INVALID_CHARGES
Pose:  34 Cluster:  34 Fr_nu:  61622 TotEn:   -13.02
@<TRIPOS>ATOM
      1 C1        -80.8807  -11.8837  -41.6207 C.2    1 LIG       0.04000
      2 C2        -80.3905  -10.4252  -41.6630 C.3    1 LIG       0.11000
      3 C3        -79.2709  -10.9660  -40.7788 C.3    1 LIG       0.08100
      4 O1        -81.7998  -12.5303  -42.0695 O.2    1 LIG      -0.32000
      5 O2        -79.8546  -12.2973  -40.8296 O.3    1 LIG      -0.27100
      6 H1        -80.0884  -10.0854  -42.6549 H      1 LIG       0.09000
      7 H2        -81.0682   -9.7137  -41.1885 H      1 LIG       0.09000
      8 H3        -78.2697  -10.9478  -41.2179 H      1 LIG       0.09000
      9 H4        -79.2468  -10.5766  -39.7573 H      1 LIG       0.09000
@<TRIPOS>BOND
      1       1       2 1
      2       1       4 2
      3       1       5 1
      4       2       3 1
      5       3       5 1
      6       2       6 1
      7       2       7 1
      8       3       8 1
      9       3       9 1
@<TRIPOS>ALT_TYPE
CGenFF_4.0_ALT_TYPE_SET
CGenFF_4.0 1 CG2O4 2 CG3C41 3 CG3C41 4 OG2D1 5 OG3C51 6 HGA2 7 HGA2 8 HGA2 9 HGA2
@<TRIPOS>MOLECULE
4_lactone
 9 9 0 0 0
****
USER_CHARGES
INVALID_CHARGES
Pose:  35 Cluster:  35 Fr_nu: 289353 TotEn:   -12.78
@<TRIPOS>ATOM
      1 C1        -69.8563   -6.7242  -56.2522 C.2    1 LIG       0.04000
      2 C2        -71.1789   -6.6181  -57.0324 C.3    1 LIG       0.11000
      3 C3        -71.5267   -7.8871  -56.2600 C.3    1 LIG       0.08100
      4 O1        -68.8178   -6.1090  -56.1671 O.2    1 LIG      -0.32000
      5 O2        -70.2314   -7.8566  -55.5989 O.3    1 LIG      -0.27100
      6 H1        -71.7719   -5.7361  -56.7859 H      1 LIG       0.09000
      7 H2        -71.0697   -6.7346  -58.1119 H      1 LIG       0.09000
      8 H3        -72.3474   -7.7954  -55.5433 H      1 LIG       0.09000
      9 H4        -71.6475   -8.7896  -56.8655 H      1 LIG       0.09000
@<TRIPOS>BOND
      1       1       2 1
      2       1       4 2
      3       1       5 1
      4       2       3 1
      5       3       5 1
      6       2       6 1
      7       2       7 1
      8       3       8 1
      9       3       9 1
@<TRIPOS>ALT_TYPE
CGenFF_4.0_ALT_TYPE_SET
CGenFF_4.0 1 CG2O4 2 CG3C41 3 CG3C41 4 OG2D1 5 OG3C51 6 HGA2 7 HGA2 8 HGA2 9 HGA2
@<TRIPOS>MOLECULE
4_lactone
 9 9 0 0 0
****
USER_CHARGES
INVALID_CHARGES
Pose:  36 Cluster:  36 Fr_nu: 1613009 TotEn:   -11.77
@<TRIPOS>ATOM
      1 C1        -81.4848  -21.3065  -47.1776 C.2    1 LIG       0.04000
      2 C2        -81.9969  -19.9189  -46.7515 C.3    1 LIG       0.11000
      3 C3        -80.7026  -19.4410  -47.4029 C.3    1 LIG       0.08100
      4 O1        -81.8527  -22.4567  -47.1001 O.2    1 LIG      -0.32000
      5 O2        -80.3496  -20.8113  -47.7395 O.3    1 LIG      -0.27100
      6 H1        -82.9186  -19.6122  -47.2484 H      1 LIG       0.09000
      7 H2        -82.0632  -19.7812  -45.6710 H      1 LIG       0.09000
      8 H3        -80.8224  -18.8241  -48.2977 H      1 LIG       0.09000
      9 H4        -79.9710  -18.9926  -46.7252 H      1 LIG       0.09000
@<TRIPOS>BOND
      1       1       2 1
      2       1       4 2
      3       1       5 1
      4       2       3 1
      5       3       5 1
      6       2       6 1
      7       2       7 1
      8       3       8 1
      9       3       9 1
@<TRIPOS>ALT_TYPE
CGenFF_4.0_ALT_TYPE_SET
CGenFF_4.0 1 CG2O4 2 CG3C41 3 CG3C41 4 OG2D1 5 OG3C51 6 HGA2 7 HGA2 8 HGA2 9 HGA2
@<TRIPOS>MOLECULE
4_lactone
 9 9 0 0 0
****
USER_CHARGES
INVALID_CHARGES
Pose:  37 Cluster:  37 Fr_nu:  29453 TotEn:   -11.49
@<TRIPOS>ATOM
      1 C1        -50.2638  -10.2576  -43.3520 C.2    1 LIG       0.04000
      2 C2        -50.2417  -11.7113  -43.8577 C.3    1 LIG       0.11000
      3 C3        -51.6342  -11.3620  -44.3742 C.3    1 LIG       0.08100
      4 O1        -49.5278   -9.5110  -42.7478 O.2    1 LIG      -0.32000
      5 O2        -51.5107  -10.0155  -43.8382 O.3    1 LIG      -0.27100
      6 H1        -49.4879  -11.9056  -44.6222 H      1 LIG       0.09000
      7 H2        -50.2038  -12.4585  -43.0634 H      1 LIG       0.09000
      8 H3        -51.7478  -11.3542  -45.4617 H      1 LIG       0.09000
      9 H4        -52.4603  -11.9058  -43.9079 H      1 LIG       0.09000
@<TRIPOS>BOND
      1       1       2 1
      2       1       4 2
      3       1       5 1
      4       2       3 1
      5       3       5 1
      6       2       6 1
      7       2       7 1
      8       3       8 1
      9       3       9 1
@<TRIPOS>ALT_TYPE
CGenFF_4.0_ALT_TYPE_SET
CGenFF_4.0 1 CG2O4 2 CG3C41 3 CG3C41 4 OG2D1 5 OG3C51 6 HGA2 7 HGA2 8 HGA2 9 HGA2
@<TRIPOS>MOLECULE
4_lactone
 9 9 0 0 0
****
USER_CHARGES
INVALID_CHARGES
Pose:  38 Cluster:  38 Fr_nu: 4256008 TotEn:   -10.41
@<TRIPOS>ATOM
      1 C1        -81.2993  -12.0877  -42.3495 C.2    1 LIG       0.04000
      2 C2        -79.9014  -11.4451  -42.3014 C.3    1 LIG       0.11000
      3 C3        -79.9675  -11.8431  -40.8299 C.3    1 LIG       0.08100
      4 O1        -82.1631  -12.2860  -43.1734 O.2    1 LIG      -0.32000
      5 O2        -81.2913  -12.4121  -41.0287 O.3    1 LIG      -0.27100
      6 H1        -79.1513  -11.9649  -42.8994 H      1 LIG       0.09000
      7 H2        -79.8971  -10.3727  -42.5031 H      1 LIG       0.09000
      8 H3        -79.2467  -12.6010  -40.5114 H      1 LIG       0.09000
      9 H4        -79.9895  -11.0138  -40.1176 H      1 LIG       0.09000
@<TRIPOS>BOND
      1       1       2 1
      2       1       4 2
      3       1       5 1
      4       2       3 1
      5       3       5 1
      6       2       6 1
      7       2       7 1
      8       3       8 1
      9       3       9 1
@<TRIPOS>ALT_TYPE
CGenFF_4.0_ALT_TYPE_SET
CGenFF_4.0 1 CG2O4 2 CG3C41 3 CG3C41 4 OG2D1 5 OG3C51 6 HGA2 7 HGA2 8 HGA2 9 HGA2
@<TRIPOS>MOLECULE
4_lactone
 9 9 0 0 0
****
USER_CHARGES
INVALID_CHARGES
Pose:  39 Cluster:  39 Fr_nu:  95433 TotEn:   -10.34
@<TRIPOS>ATOM
      1 C1        -69.4512   -7.6839  -48.2163 C.2    1 LIG       0.04000
      2 C2        -70.1848   -8.0143  -46.9041 C.3    1 LIG       0.11000
      3 C3        -71.4291   -7.7241  -47.7380 C.3    1 LIG       0.08100
      4 O1        -68.3086   -7.6271  -48.6108 O.2    1 LIG      -0.32000
      5 O2        -70.6014   -7.4388  -48.8995 O.3    1 LIG      -0.27100
      6 H1        -70.0655   -9.0477  -46.5750 H      1 LIG       0.09000
      7 H2        -69.9833   -7.3131  -46.0926 H      1 LIG       0.09000
      8 H3        -72.0907   -8.5766  -47.9140 H      1 LIG       0.09000
      9 H4        -72.0080   -6.8483  -47.4323 H      1 LIG       0.09000
@<TRIPOS>BOND
      1       1       2 1
      2       1       4 2
      3       1       5 1
      4       2       3 1
      5       3       5 1
      6       2       6 1
      7       2       7 1
      8       3       8 1
      9       3       9 1
@<TRIPOS>ALT_TYPE
CGenFF_4.0_ALT_TYPE_SET
CGenFF_4.0 1 CG2O4 2 CG3C41 3 CG3C41 4 OG2D1 5 OG3C51 6 HGA2 7 HGA2 8 HGA2 9 HGA2
@<TRIPOS>MOLECULE
4_lactone
 9 9 0 0 0
****
USER_CHARGES
INVALID_CHARGES
Pose:  40 Cluster:  40 Fr_nu:    487 TotEn:    -9.58
@<TRIPOS>ATOM
      1 C1        -48.0509  -10.3777  -43.3499 C.2    1 LIG       0.04000
      2 C2        -49.5879  -10.2951  -43.3431 C.3    1 LIG       0.11000
      3 C3        -49.4147  -10.5550  -41.8496 C.3    1 LIG       0.08100
      4 O1        -47.1555  -10.2914  -44.1594 O.2    1 LIG      -0.32000
      5 O2        -47.9703  -10.6077  -42.0119 O.3    1 LIG      -0.27100
      6 H1        -49.9825   -9.3136  -43.6104 H      1 LIG       0.09000
      7 H2        -50.0790  -11.0885  -43.9089 H      1 LIG       0.09000
      8 H3        -49.7166   -9.7381  -41.1885 H      1 LIG       0.09000
      9 H4        -49.8132  -11.5066  -41.4872 H      1 LIG       0.09000
@<TRIPOS>BOND
      1       1       2 1
      2       1       4 2
      3       1       5 1
      4       2       3 1
      5       3       5 1
      6       2       6 1
      7       2       7 1
      8       3       8 1
      9       3       9 1
@<TRIPOS>ALT_TYPE
CGenFF_4.0_ALT_TYPE_SET
CGenFF_4.0 1 CG2O4 2 CG3C41 3 CG3C41 4 OG2D1 5 OG3C51 6 HGA2 7 HGA2 8 HGA2 9 HGA2
@<TRIPOS>MOLECULE
4_lactone
 9 9 0 0 0
****
USER_CHARGES
INVALID_CHARGES
Pose:  41 Cluster:  41 Fr_nu: 148174 TotEn:    -9.53
@<TRIPOS>ATOM
      1 C1        -79.8191  -13.5620  -41.6890 C.2    1 LIG       0.04000
      2 C2        -79.1078  -12.3568  -42.3297 C.3    1 LIG       0.11000
      3 C3        -79.7819  -11.5872  -41.1978 C.3    1 LIG       0.08100
      4 O1        -79.9138  -14.7520  -41.8872 O.2    1 LIG      -0.32000
      5 O2        -80.3895  -12.8141  -40.7067 O.3    1 LIG      -0.27100
      6 H1        -78.0187  -12.4070  -42.2855 H      1 LIG       0.09000
      7 H2        -79.4540  -12.1192  -43.3370 H      1 LIG       0.09000
      8 H3        -79.1083  -11.1466  -40.4578 H      1 LIG       0.09000
      9 H4        -80.5380  -10.8602  -41.5066 H      1 LIG       0.09000
@<TRIPOS>BOND
      1       1       2 1
      2       1       4 2
      3       1       5 1
      4       2       3 1
      5       3       5 1
      6       2       6 1
      7       2       7 1
      8       3       8 1
      9       3       9 1
@<TRIPOS>ALT_TYPE
CGenFF_4.0_ALT_TYPE_SET
CGenFF_4.0 1 CG2O4 2 CG3C41 3 CG3C41 4 OG2D1 5 OG3C51 6 HGA2 7 HGA2 8 HGA2 9 HGA2
@<TRIPOS>MOLECULE
4_lactone
 9 9 0 0 0
****
USER_CHARGES
INVALID_CHARGES
Pose:  42 Cluster:  42 Fr_nu: 1806602 TotEn:    -9.47
@<TRIPOS>ATOM
      1 C1        -55.6231  -10.4759  -46.8860 C.2    1 LIG       0.04000
      2 C2        -54.2255  -10.5560  -46.2460 C.3    1 LIG       0.11000
      3 C3        -54.3931   -9.0444  -46.1243 C.3    1 LIG       0.08100
      4 O1        -56.4316  -11.2390  -47.3639 O.2    1 LIG      -0.32000
      5 O2        -55.7050   -9.1254  -46.7470 O.3    1 LIG      -0.27100
      6 H1        -54.1976  -11.1068  -45.3046 H      1 LIG       0.09000
      7 H2        -53.4425  -10.8933  -46.9271 H      1 LIG       0.09000
      8 H3        -54.4543   -8.6552  -45.1043 H      1 LIG       0.09000
      9 H4        -53.7015   -8.4436  -46.7212 H      1 LIG       0.09000
@<TRIPOS>BOND
      1       1       2 1
      2       1       4 2
      3       1       5 1
      4       2       3 1
      5       3       5 1
      6       2       6 1
      7       2       7 1
      8       3       8 1
      9       3       9 1
@<TRIPOS>ALT_TYPE
CGenFF_4.0_ALT_TYPE_SET
CGenFF_4.0 1 CG2O4 2 CG3C41 3 CG3C41 4 OG2D1 5 OG3C51 6 HGA2 7 HGA2 8 HGA2 9 HGA2
@<TRIPOS>MOLECULE
4_lactone
 9 9 0 0 0
****
USER_CHARGES
INVALID_CHARGES
Pose:  43 Cluster:  43 Fr_nu: 6079290 TotEn:    -5.03
@<TRIPOS>ATOM
      1 C1        -67.2194    3.8292  -49.6378 C.2    1 LIG       0.04000
      2 C2        -68.0862    5.0803  -49.8678 C.3    1 LIG       0.11000
      3 C3        -67.7218    4.8421  -51.3302 C.3    1 LIG       0.08100
      4 O1        -66.8577    3.1532  -48.7016 O.2    1 LIG      -0.32000
      5 O2        -66.9340    3.6772  -50.9588 O.3    1 LIG      -0.27100
      6 H1        -69.1388    4.9458  -49.6140 H      1 LIG       0.09000
      7 H2        -67.6826    5.9900  -49.4204 H      1 LIG       0.09000
      8 H3        -68.5530    4.5737  -51.9878 H      1 LIG       0.09000
      9 H4        -67.1023    5.6148  -51.7937 H      1 LIG       0.09000
@<TRIPOS>BOND
      1       1       2 1
      2       1       4 2
      3       1       5 1
      4       2       3 1
      5       3       5 1
      6       2       6 1
      7       2       7 1
      8       3       8 1
      9       3       9 1
@<TRIPOS>ALT_TYPE
CGenFF_4.0_ALT_TYPE_SET
CGenFF_4.0 1 CG2O4 2 CG3C41 3 CG3C41 4 OG2D1 5 OG3C51 6 HGA2 7 HGA2 8 HGA2 9 HGA2
@<TRIPOS>MOLECULE
4_lactone
 9 9 0 0 0
****
USER_CHARGES
INVALID_CHARGES
Pose:  44 Cluster:  44 Fr_nu: 683102 TotEn:    -4.36
@<TRIPOS>ATOM
      1 C1        -66.0145    3.8134  -48.5090 C.2    1 LIG       0.04000
      2 C2        -65.1165    4.7998  -47.7409 C.3    1 LIG       0.11000
      3 C3        -64.1357    4.5066  -48.8722 C.3    1 LIG       0.08100
      4 O1        -67.1206    3.3364  -48.3930 O.2    1 LIG      -0.32000
      5 O2        -65.0919    3.5976  -49.4846 O.3    1 LIG      -0.27100
      6 H1        -65.5048    5.8187  -47.7028 H      1 LIG       0.09000
      7 H2        -64.8171    4.4513  -46.7511 H      1 LIG       0.09000
      8 H3        -63.9037    5.3499  -49.5285 H      1 LIG       0.09000
      9 H4        -63.2190    3.9876  -48.5790 H      1 LIG       0.09000
@<TRIPOS>BOND
      1       1       2 1
      2       1       4 2
      3       1       5 1
      4       2       3 1
      5       3       5 1
      6       2       6 1
      7       2       7 1
      8       3       8 1
      9       3       9 1
@<TRIPOS>ALT_TYPE
CGenFF_4.0_ALT_TYPE_SET
CGenFF_4.0 1 CG2O4 2 CG3C41 3 CG3C41 4 OG2D1 5 OG3C51 6 HGA2 7 HGA2 8 HGA2 9 HGA2
@<TRIPOS>MOLECULE
4_lactone
 9 9 0 0 0
****
USER_CHARGES
INVALID_CHARGES
Pose:  45 Cluster:  45 Fr_nu: 6622678 TotEn:    -3.25
@<TRIPOS>ATOM
      1 C1        -76.3773   -8.9531  -46.4930 C.2    1 LIG       0.04000
      2 C2        -75.3859  -10.0301  -46.0173 C.3    1 LIG       0.11000
      3 C3        -75.8759   -9.6129  -44.6340 C.3    1 LIG       0.08100
      4 O1        -76.7505   -8.4848  -47.5445 O.2    1 LIG      -0.32000
      5 O2        -76.7675   -8.6306  -45.2306 O.3    1 LIG      -0.27100
      6 H1        -75.6467  -11.0435  -46.3265 H      1 LIG       0.09000
      7 H2        -74.3418   -9.8034  -46.2392 H      1 LIG       0.09000
      8 H3        -76.4294  -10.3744  -44.0779 H      1 LIG       0.09000
      9 H4        -75.1283   -9.1391  -43.9919 H      1 LIG       0.09000
@<TRIPOS>BOND
      1       1       2 1
      2       1       4 2
      3       1       5 1
      4       2       3 1
      5       3       5 1
      6       2       6 1
      7       2       7 1
      8       3       8 1
      9       3       9 1
@<TRIPOS>ALT_TYPE
CGenFF_4.0_ALT_TYPE_SET
CGenFF_4.0 1 CG2O4 2 CG3C41 3 CG3C41 4 OG2D1 5 OG3C51 6 HGA2 7 HGA2 8 HGA2 9 HGA2
@<TRIPOS>MOLECULE
4_lactone
 9 9 0 0 0
****
USER_CHARGES
INVALID_CHARGES
Pose:  46 Cluster:  46 Fr_nu: 2913753 TotEn:    -0.22
@<TRIPOS>ATOM
      1 C1        -67.1970    4.5005  -48.0784 C.2    1 LIG       0.04000
      2 C2        -66.1993    5.4803  -47.4353 C.3    1 LIG       0.11000
      3 C3        -67.3409    6.4768  -47.6136 C.3    1 LIG       0.08100
      4 O1        -67.2234    3.3333  -48.3966 O.2    1 LIG      -0.32000
      5 O2        -68.1710    5.4409  -48.2081 O.3    1 LIG      -0.27100
      6 H1        -65.9389    5.2380  -46.4038 H      1 LIG       0.09000
      7 H2        -65.3081    5.6672  -48.0367 H      1 LIG       0.09000
      8 H3        -67.7797    6.8646  -46.6902 H      1 LIG       0.09000
      9 H4        -67.1500    7.2917  -48.3172 H      1 LIG       0.09000
@<TRIPOS>BOND
      1       1       2 1
      2       1       4 2
      3       1       5 1
      4       2       3 1
      5       3       5 1
      6       2       6 1
      7       2       7 1
      8       3       8 1
      9       3       9 1
@<TRIPOS>ALT_TYPE
CGenFF_4.0_ALT_TYPE_SET
CGenFF_4.0 1 CG2O4 2 CG3C41 3 CG3C41 4 OG2D1 5 OG3C51 6 HGA2 7 HGA2 8 HGA2 9 HGA2
@<TRIPOS>MOLECULE
pyridine
 11 11 0 0 0
****
USER_CHARGES
INVALID_CHARGES
Pose:   1 Cluster:   1 Fr_nu:  36507 TotEn:   -16.90
@<TRIPOS>ATOM
      1 C1        -56.0277  -15.9929  -21.3987 C.ar   1 LIG      -0.11300
      2 C2        -55.1510  -14.9174  -21.4880 C.ar   1 LIG      -0.11700
      3 C3        -57.3992  -15.7652  -21.3836 C.ar   1 LIG      -0.11700
      4 C4        -55.6920  -13.6438  -21.5592 C.ar   1 LIG       0.17700
      5 C5        -57.8396  -14.4537  -21.4591 C.ar   1 LIG       0.17700
      6 N1        -57.0184  -13.3833  -21.5469 N.ar   1 LIG      -0.60000
      7 H1        -55.6427  -17.0066  -21.3403 H      1 LIG       0.11500
      8 H2        -54.0782  -15.0712  -21.5018 H      1 LIG       0.11500
      9 H3        -58.1013  -16.5883  -21.3140 H      1 LIG       0.11500
     10 H4        -55.0503  -12.7718  -21.6298 H      1 LIG       0.12400
     11 H5        -58.8996  -14.2219  -21.4503 H      1 LIG       0.12400
@<TRIPOS>BOND
      1       1       2 ar
      2       1       3 ar
      3       2       4 ar
      4       3       5 ar
      5       4       6 ar
      6       5       6 ar
      7       1       7 1
      8       2       8 1
      9       3       9 1
     10       4      10 1
     11       5      11 1
@<TRIPOS>ALT_TYPE
CGenFF_4.0_ALT_TYPE_SET
CGenFF_4.0 1 CG2R61 2 CG2R61 3 CG2R61 4 CG2R61 5 CG2R61 6 NG2R60 7 HGR61 8 HGR61 9 HGR61 10 HGR62 11 HGR62
@<TRIPOS>MOLECULE
pyridine
 11 11 0 0 0
****
USER_CHARGES
INVALID_CHARGES
Pose:   2 Cluster:   2 Fr_nu: 3643209 TotEn:   -15.78
@<TRIPOS>ATOM
      1 C1        -57.6588  -16.8600  -21.1165 C.ar   1 LIG      -0.11300
      2 C2        -56.3463  -16.6906  -20.6900 C.ar   1 LIG      -0.11700
      3 C3        -58.4498  -15.7457  -21.3735 C.ar   1 LIG      -0.11700
      4 C4        -55.8761  -15.3962  -20.5372 C.ar   1 LIG       0.17700
      5 C5        -57.8855  -14.4937  -21.1898 C.ar   1 LIG       0.17700
      6 N1        -56.6144  -14.2895  -20.7768 N.ar   1 LIG      -0.60000
      7 H1        -58.0647  -17.8586  -21.2477 H      1 LIG       0.11500
      8 H2        -55.7115  -17.5445  -20.4841 H      1 LIG       0.11500
      9 H3        -59.4758  -15.8539  -21.7063 H      1 LIG       0.11500
     10 H4        -54.8595  -15.2109  -20.2065 H      1 LIG       0.12400
     11 H5        -58.4602  -13.5923  -21.3757 H      1 LIG       0.12400
@<TRIPOS>BOND
      1       1       2 ar
      2       1       3 ar
      3       2       4 ar
      4       3       5 ar
      5       4       6 ar
      6       5       6 ar
      7       1       7 1
      8       2       8 1
      9       3       9 1
     10       4      10 1
     11       5      11 1
@<TRIPOS>ALT_TYPE
CGenFF_4.0_ALT_TYPE_SET
CGenFF_4.0 1 CG2R61 2 CG2R61 3 CG2R61 4 CG2R61 5 CG2R61 6 NG2R60 7 HGR61 8 HGR61 9 HGR61 10 HGR62 11 HGR62
@<TRIPOS>MOLECULE
pyridine
 11 11 0 0 0
****
USER_CHARGES
INVALID_CHARGES
Pose:   3 Cluster:   3 Fr_nu:  91661 TotEn:   -14.75
@<TRIPOS>ATOM
      1 C1        -56.9872  -16.3762  -20.3269 C.ar   1 LIG      -0.11300
      2 C2        -58.3302  -16.0850  -20.5384 C.ar   1 LIG      -0.11700
      3 C3        -56.0086  -15.5771  -20.9074 C.ar   1 LIG      -0.11700
      4 C4        -58.6398  -14.9925  -21.3323 C.ar   1 LIG       0.17700
      5 C5        -56.4220  -14.5074  -21.6850 C.ar   1 LIG       0.17700
      6 N1        -57.7170  -14.1933  -21.9132 N.ar   1 LIG      -0.60000
      7 H1        -56.7038  -17.2246  -19.7113 H      1 LIG       0.11500
      8 H2        -59.1100  -16.6938  -20.0957 H      1 LIG       0.11500
      9 H3        -54.9555  -15.7855  -20.7567 H      1 LIG       0.11500
     10 H4        -59.6726  -14.7238  -21.5279 H      1 LIG       0.12400
     11 H5        -55.6984  -13.8538  -22.1609 H      1 LIG       0.12400
@<TRIPOS>BOND
      1       1       2 ar
      2       1       3 ar
      3       2       4 ar
      4       3       5 ar
      5       4       6 ar
      6       5       6 ar
      7       1       7 1
      8       2       8 1
      9       3       9 1
     10       4      10 1
     11       5      11 1
@<TRIPOS>ALT_TYPE
CGenFF_4.0_ALT_TYPE_SET
CGenFF_4.0 1 CG2R61 2 CG2R61 3 CG2R61 4 CG2R61 5 CG2R61 6 NG2R60 7 HGR61 8 HGR61 9 HGR61 10 HGR62 11 HGR62
@<TRIPOS>MOLECULE
pyridine
 11 11 0 0 0
****
USER_CHARGES
INVALID_CHARGES
Pose:   4 Cluster:   4 Fr_nu: 466920 TotEn:   -14.26
@<TRIPOS>ATOM
      1 C1        -80.4899  -11.1421  -41.6208 C.ar   1 LIG      -0.11300
      2 C2        -80.3975  -11.3652  -42.9901 C.ar   1 LIG      -0.11700
      3 C3        -80.0808  -12.1299  -40.7320 C.ar   1 LIG      -0.11700
      4 C4        -79.8930  -12.5833  -43.4162 C.ar   1 LIG       0.17700
      5 C5        -79.5907  -13.3139  -41.2591 C.ar   1 LIG       0.17700
      6 N1        -79.4859  -13.5669  -42.5830 N.ar   1 LIG      -0.60000
      7 H1        -80.8807  -10.2004  -41.2471 H      1 LIG       0.11500
      8 H2        -80.7102  -10.6095  -43.7013 H      1 LIG       0.11500
      9 H3        -80.1442  -11.9782  -39.6605 H      1 LIG       0.11500
     10 H4        -79.8011  -12.8061  -44.4740 H      1 LIG       0.12400
     11 H5        -79.2591  -14.1166  -40.6087 H      1 LIG       0.12400
@<TRIPOS>BOND
      1       1       2 ar
      2       1       3 ar
      3       2       4 ar
      4       3       5 ar
      5       4       6 ar
      6       5       6 ar
      7       1       7 1
      8       2       8 1
      9       3       9 1
     10       4      10 1
     11       5      11 1
@<TRIPOS>ALT_TYPE
CGenFF_4.0_ALT_TYPE_SET
CGenFF_4.0 1 CG2R61 2 CG2R61 3 CG2R61 4 CG2R61 5 CG2R61 6 NG2R60 7 HGR61 8 HGR61 9 HGR61 10 HGR62 11 HGR62
@<TRIPOS>MOLECULE
pyridine
 11 11 0 0 0
****
USER_CHARGES
INVALID_CHARGES
Pose:   5 Cluster:   5 Fr_nu: 875196 TotEn:   -14.09
@<TRIPOS>ATOM
      1 C1        -49.5963  -11.3584  -44.0635 C.ar   1 LIG      -0.11300
      2 C2        -48.2191  -11.2784  -43.8897 C.ar   1 LIG      -0.11700
      3 C3        -50.4443  -10.7662  -43.1342 C.ar   1 LIG      -0.11700
      4 C4        -47.7439  -10.6002  -42.7788 C.ar   1 LIG       0.17700
      5 C5        -49.8695  -10.1112  -42.0570 C.ar   1 LIG       0.17700
      6 N1        -48.5364  -10.0125  -41.8546 N.ar   1 LIG      -0.60000
      7 H1        -50.0080  -11.8820  -44.9211 H      1 LIG       0.11500
      8 H2        -47.5392  -11.7322  -44.6013 H      1 LIG       0.11500
      9 H3        -51.5210  -10.8164  -43.2491 H      1 LIG       0.11500
     10 H4        -46.6779  -10.5101  -42.5981 H      1 LIG       0.12400
     11 H5        -50.4867   -9.6332  -41.3034 H      1 LIG       0.12400
@<TRIPOS>BOND
      1       1       2 ar
      2       1       3 ar
      3       2       4 ar
      4       3       5 ar
      5       4       6 ar
      6       5       6 ar
      7       1       7 1
      8       2       8 1
      9       3       9 1
     10       4      10 1
     11       5      11 1
@<TRIPOS>ALT_TYPE
CGenFF_4.0_ALT_TYPE_SET
CGenFF_4.0 1 CG2R61 2 CG2R61 3 CG2R61 4 CG2R61 5 CG2R61 6 NG2R60 7 HGR61 8 HGR61 9 HGR61 10 HGR62 11 HGR62
@<TRIPOS>MOLECULE
pyridine
 11 11 0 0 0
****
USER_CHARGES
INVALID_CHARGES
Pose:   6 Cluster:   6 Fr_nu: 249719 TotEn:   -14.08
@<TRIPOS>ATOM
      1 C1        -66.3112   -4.2835  -58.0322 C.ar   1 LIG      -0.11300
      2 C2        -67.5516   -4.9097  -57.9834 C.ar   1 LIG      -0.11700
      3 C3        -65.2524   -4.9006  -58.6890 C.ar   1 LIG      -0.11700
      4 C4        -67.6804   -6.1428  -58.6021 C.ar   1 LIG       0.17700
      5 C5        -65.4840   -6.1342  -59.2759 C.ar   1 LIG       0.17700
      6 N1        -66.6750   -6.7734  -59.2494 N.ar   1 LIG      -0.60000
      7 H1        -66.1697   -3.3166  -57.5587 H      1 LIG       0.11500
      8 H2        -68.3911   -4.4472  -57.4774 H      1 LIG       0.11500
      9 H3        -64.2766   -4.4313  -58.7392 H      1 LIG       0.11500
     10 H4        -68.6274   -6.6722  -58.5919 H      1 LIG       0.12400
     11 H5        -64.6913   -6.6581  -59.7998 H      1 LIG       0.12400
@<TRIPOS>BOND
      1       1       2 ar
      2       1       3 ar
      3       2       4 ar
      4       3       5 ar
      5       4       6 ar
      6       5       6 ar
      7       1       7 1
      8       2       8 1
      9       3       9 1
     10       4      10 1
     11       5      11 1
@<TRIPOS>ALT_TYPE
CGenFF_4.0_ALT_TYPE_SET
CGenFF_4.0 1 CG2R61 2 CG2R61 3 CG2R61 4 CG2R61 5 CG2R61 6 NG2R60 7 HGR61 8 HGR61 9 HGR61 10 HGR62 11 HGR62
@<TRIPOS>MOLECULE
pyridine
 11 11 0 0 0
****
USER_CHARGES
INVALID_CHARGES
Pose:   7 Cluster:   7 Fr_nu: 113488 TotEn:   -13.91
@<TRIPOS>ATOM
      1 C1        -78.1212  -11.0464  -42.8897 C.ar   1 LIG      -0.11300
      2 C2        -76.9850  -10.5785  -43.5402 C.ar   1 LIG      -0.11700
      3 C3        -78.6006  -10.3754  -41.7702 C.ar   1 LIG      -0.11700
      4 C4        -76.3694   -9.4444  -43.0354 C.ar   1 LIG       0.17700
      5 C5        -77.9126   -9.2506  -41.3445 C.ar   1 LIG       0.17700
      6 N1        -76.8054   -8.7660  -41.9505 N.ar   1 LIG      -0.60000
      7 H1        -78.6319  -11.9327  -43.2542 H      1 LIG       0.11500
      8 H2        -76.5937  -11.0852  -44.4147 H      1 LIG       0.11500
      9 H3        -79.4843  -10.7225  -41.2469 H      1 LIG       0.11500
     10 H4        -75.4799   -9.0398  -43.5068 H      1 LIG       0.12400
     11 H5        -78.2447   -8.6916  -40.4758 H      1 LIG       0.12400
@<TRIPOS>BOND
      1       1       2 ar
      2       1       3 ar
      3       2       4 ar
      4       3       5 ar
      5       4       6 ar
      6       5       6 ar
      7       1       7 1
      8       2       8 1
      9       3       9 1
     10       4      10 1
     11       5      11 1
@<TRIPOS>ALT_TYPE
CGenFF_4.0_ALT_TYPE_SET
CGenFF_4.0 1 CG2R61 2 CG2R61 3 CG2R61 4 CG2R61 5 CG2R61 6 NG2R60 7 HGR61 8 HGR61 9 HGR61 10 HGR62 11 HGR62
@<TRIPOS>MOLECULE
pyridine
 11 11 0 0 0
****
USER_CHARGES
INVALID_CHARGES
Pose:   8 Cluster:   8 Fr_nu:  17030 TotEn:   -13.90
@<TRIPOS>ATOM
      1 C1        -57.4695  -16.7584  -21.6151 C.ar   1 LIG      -0.11300
      2 C2        -58.8388  -16.6165  -21.4198 C.ar   1 LIG      -0.11700
      3 C3        -56.6671  -15.6278  -21.7207 C.ar   1 LIG      -0.11700
      4 C4        -59.3525  -15.3323  -21.3376 C.ar   1 LIG       0.17700
      5 C5        -57.2780  -14.3879  -21.6253 C.ar   1 LIG       0.17700
      6 N1        -58.6048  -14.2104  -21.4358 N.ar   1 LIG      -0.60000
      7 H1        -57.0286  -17.7483  -21.6856 H      1 LIG       0.11500
      8 H2        -59.4834  -17.4835  -21.3343 H      1 LIG       0.11500
      9 H3        -55.5974  -15.7145  -21.8737 H      1 LIG       0.11500
     10 H4        -60.4142  -15.1683  -21.1861 H      1 LIG       0.12400
     11 H5        -56.6970  -13.4747  -21.7019 H      1 LIG       0.12400
@<TRIPOS>BOND
      1       1       2 ar
      2       1       3 ar
      3       2       4 ar
      4       3       5 ar
      5       4       6 ar
      6       5       6 ar
      7       1       7 1
      8       2       8 1
      9       3       9 1
     10       4      10 1
     11       5      11 1
@<TRIPOS>ALT_TYPE
CGenFF_4.0_ALT_TYPE_SET
CGenFF_4.0 1 CG2R61 2 CG2R61 3 CG2R61 4 CG2R61 5 CG2R61 6 NG2R60 7 HGR61 8 HGR61 9 HGR61 10 HGR62 11 HGR62
@<TRIPOS>MOLECULE
pyridine
 11 11 0 0 0
****
USER_CHARGES
INVALID_CHARGES
Pose:   9 Cluster:   9 Fr_nu: 1497618 TotEn:   -13.83
@<TRIPOS>ATOM
      1 C1        -77.0539  -10.3774  -44.6394 C.ar   1 LIG      -0.11300
      2 C2        -75.8598   -9.9076  -45.1746 C.ar   1 LIG      -0.11700
      3 C3        -78.2623  -10.0084  -45.2198 C.ar   1 LIG      -0.11700
      4 C4        -75.9276   -9.0777  -46.2821 C.ar   1 LIG       0.17700
      5 C5        -78.2226   -9.1739  -46.3251 C.ar   1 LIG       0.17700
      6 N1        -77.0823   -8.6973  -46.8732 N.ar   1 LIG      -0.60000
      7 H1        -77.0429  -11.0295  -43.7711 H      1 LIG       0.11500
      8 H2        -74.9063  -10.1824  -44.7390 H      1 LIG       0.11500
      9 H3        -79.2054  -10.3622  -44.8191 H      1 LIG       0.11500
     10 H4        -75.0243   -8.6845  -46.7367 H      1 LIG       0.12400
     11 H5        -79.1373   -8.8558  -46.8146 H      1 LIG       0.12400
@<TRIPOS>BOND
      1       1       2 ar
      2       1       3 ar
      3       2       4 ar
      4       3       5 ar
      5       4       6 ar
      6       5       6 ar
      7       1       7 1
      8       2       8 1
      9       3       9 1
     10       4      10 1
     11       5      11 1
@<TRIPOS>ALT_TYPE
CGenFF_4.0_ALT_TYPE_SET
CGenFF_4.0 1 CG2R61 2 CG2R61 3 CG2R61 4 CG2R61 5 CG2R61 6 NG2R60 7 HGR61 8 HGR61 9 HGR61 10 HGR62 11 HGR62
@<TRIPOS>MOLECULE
pyridine
 11 11 0 0 0
****
USER_CHARGES
INVALID_CHARGES
Pose:  10 Cluster:  10 Fr_nu: 487366 TotEn:   -13.69
@<TRIPOS>ATOM
      1 C1        -62.7523   -8.9772  -54.7070 C.ar   1 LIG      -0.11300
      2 C2        -61.5475   -9.0530  -54.0172 C.ar   1 LIG      -0.11700
      3 C3        -63.8917   -9.5677  -54.1720 C.ar   1 LIG      -0.11700
      4 C4        -61.5349   -9.7256  -52.8059 C.ar   1 LIG       0.17700
      5 C5        -63.7742  -10.2175  -52.9539 C.ar   1 LIG       0.17700
      6 N1        -62.6211  -10.3120  -52.2545 N.ar   1 LIG      -0.60000
      7 H1        -62.8031   -8.4593  -55.6601 H      1 LIG       0.11500
      8 H2        -60.6469   -8.5999  -54.4149 H      1 LIG       0.11500
      9 H3        -64.8416   -9.5216  -54.6924 H      1 LIG       0.11500
     10 H4        -60.6199   -9.8130  -52.2295 H      1 LIG       0.12400
     11 H5        -64.6329  -10.6953  -52.4937 H      1 LIG       0.12400
@<TRIPOS>BOND
      1       1       2 ar
      2       1       3 ar
      3       2       4 ar
      4       3       5 ar
      5       4       6 ar
      6       5       6 ar
      7       1       7 1
      8       2       8 1
      9       3       9 1
     10       4      10 1
     11       5      11 1
@<TRIPOS>ALT_TYPE
CGenFF_4.0_ALT_TYPE_SET
CGenFF_4.0 1 CG2R61 2 CG2R61 3 CG2R61 4 CG2R61 5 CG2R61 6 NG2R60 7 HGR61 8 HGR61 9 HGR61 10 HGR62 11 HGR62
@<TRIPOS>MOLECULE
pyridine
 11 11 0 0 0
****
USER_CHARGES
INVALID_CHARGES
Pose:  11 Cluster:  11 Fr_nu:   5959 TotEn:   -13.47
@<TRIPOS>ATOM
      1 C1        -65.4618   -8.0842  -48.1612 C.ar   1 LIG      -0.11300
      2 C2        -66.2711   -7.5396  -47.1705 C.ar   1 LIG      -0.11700
      3 C3        -66.0000   -8.3724  -49.4104 C.ar   1 LIG      -0.11700
      4 C4        -67.6017   -7.3039  -47.4768 C.ar   1 LIG       0.17700
      5 C5        -67.3428   -8.0997  -49.6165 C.ar   1 LIG       0.17700
      6 N1        -68.1604   -7.5710  -48.6785 N.ar   1 LIG      -0.60000
      7 H1        -64.4136   -8.2843  -47.9600 H      1 LIG       0.11500
      8 H2        -65.8731   -7.3067  -46.1897 H      1 LIG       0.11500
      9 H3        -65.3880   -8.7977  -50.1976 H      1 LIG       0.11500
     10 H4        -68.2743   -6.8806  -46.7383 H      1 LIG       0.12400
     11 H5        -67.8116   -8.3067  -50.5729 H      1 LIG       0.12400
@<TRIPOS>BOND
      1       1       2 ar
      2       1       3 ar
      3       2       4 ar
      4       3       5 ar
      5       4       6 ar
      6       5       6 ar
      7       1       7 1
      8       2       8 1
      9       3       9 1
     10       4      10 1
     11       5      11 1
@<TRIPOS>ALT_TYPE
CGenFF_4.0_ALT_TYPE_SET
CGenFF_4.0 1 CG2R61 2 CG2R61 3 CG2R61 4 CG2R61 5 CG2R61 6 NG2R60 7 HGR61 8 HGR61 9 HGR61 10 HGR62 11 HGR62
@<TRIPOS>MOLECULE
pyridine
 11 11 0 0 0
****
USER_CHARGES
INVALID_CHARGES
Pose:  12 Cluster:  12 Fr_nu: 2774470 TotEn:   -13.17
@<TRIPOS>ATOM
      1 C1        -47.5806    3.7275  -43.0798 C.ar   1 LIG      -0.11300
      2 C2        -46.3204    3.9989  -42.5588 C.ar   1 LIG      -0.11700
      3 C3        -48.2957    2.6282  -42.6180 C.ar   1 LIG      -0.11700
      4 C4        -45.8239    3.1471  -41.5853 C.ar   1 LIG       0.17700
      5 C5        -47.7107    1.8376  -41.6420 C.ar   1 LIG       0.17700
      6 N1        -46.4889    2.0696  -41.1118 N.ar   1 LIG      -0.60000
      7 H1        -48.0043    4.3711  -43.8449 H      1 LIG       0.11500
      8 H2        -45.7452    4.8503  -42.9035 H      1 LIG       0.11500
      9 H3        -49.2796    2.3971  -43.0101 H      1 LIG       0.11500
     10 H4        -44.8456    3.3156  -41.1475 H      1 LIG       0.12400
     11 H5        -48.2264    0.9678  -41.2483 H      1 LIG       0.12400
@<TRIPOS>BOND
      1       1       2 ar
      2       1       3 ar
      3       2       4 ar
      4       3       5 ar
      5       4       6 ar
      6       5       6 ar
      7       1       7 1
      8       2       8 1
      9       3       9 1
     10       4      10 1
     11       5      11 1
@<TRIPOS>ALT_TYPE
CGenFF_4.0_ALT_TYPE_SET
CGenFF_4.0 1 CG2R61 2 CG2R61 3 CG2R61 4 CG2R61 5 CG2R61 6 NG2R60 7 HGR61 8 HGR61 9 HGR61 10 HGR62 11 HGR62
@<TRIPOS>MOLECULE
pyridine
 11 11 0 0 0
****
USER_CHARGES
INVALID_CHARGES
Pose:  13 Cluster:  13 Fr_nu:  16480 TotEn:   -12.85
@<TRIPOS>ATOM
      1 C1        -79.2801  -12.0266  -41.5158 C.ar   1 LIG      -0.11300
      2 C2        -79.0992  -11.2335  -40.3882 C.ar   1 LIG      -0.11700
      3 C3        -78.6787  -11.6660  -42.7164 C.ar   1 LIG      -0.11700
      4 C4        -78.3140  -10.0987  -40.5127 C.ar   1 LIG       0.17700
      5 C5        -77.9125  -10.5118  -42.7367 C.ar   1 LIG       0.17700
      6 N1        -77.7138   -9.7160  -41.6620 N.ar   1 LIG      -0.60000
      7 H1        -79.8892  -12.9238  -41.4591 H      1 LIG       0.11500
      8 H2        -79.5581  -11.4953  -39.4419 H      1 LIG       0.11500
      9 H3        -78.8063  -12.2689  -43.6082 H      1 LIG       0.11500
     10 H4        -78.1426   -9.4468  -39.6625 H      1 LIG       0.12400
     11 H5        -77.4225  -10.1859  -43.6484 H      1 LIG       0.12400
@<TRIPOS>BOND
      1       1       2 ar
      2       1       3 ar
      3       2       4 ar
      4       3       5 ar
      5       4       6 ar
      6       5       6 ar
      7       1       7 1
      8       2       8 1
      9       3       9 1
     10       4      10 1
     11       5      11 1
@<TRIPOS>ALT_TYPE
CGenFF_4.0_ALT_TYPE_SET
CGenFF_4.0 1 CG2R61 2 CG2R61 3 CG2R61 4 CG2R61 5 CG2R61 6 NG2R60 7 HGR61 8 HGR61 9 HGR61 10 HGR62 11 HGR62
@<TRIPOS>MOLECULE
pyridine
 11 11 0 0 0
****
USER_CHARGES
INVALID_CHARGES
Pose:  14 Cluster:  14 Fr_nu:  57875 TotEn:   -12.64
@<TRIPOS>ATOM
      1 C1        -50.0791  -11.9907  -43.5941 C.ar   1 LIG      -0.11300
      2 C2        -50.2336  -10.6398  -43.3037 C.ar   1 LIG      -0.11700
      3 C3        -48.8195  -12.5738  -43.5136 C.ar   1 LIG      -0.11700
      4 C4        -49.1058   -9.9214  -42.9405 C.ar   1 LIG       0.17700
      5 C5        -47.7550  -11.7688  -43.1413 C.ar   1 LIG       0.17700
      6 N1        -47.8660  -10.4530  -42.8516 N.ar   1 LIG      -0.60000
      7 H1        -50.9388  -12.5878  -43.8833 H      1 LIG       0.11500
      8 H2        -51.2059  -10.1643  -43.3595 H      1 LIG       0.11500
      9 H3        -48.6754  -13.6250  -43.7360 H      1 LIG       0.11500
     10 H4        -49.1736   -8.8646  -42.7045 H      1 LIG       0.12400
     11 H5        -46.7516  -12.1747  -43.0642 H      1 LIG       0.12400
@<TRIPOS>BOND
      1       1       2 ar
      2       1       3 ar
      3       2       4 ar
      4       3       5 ar
      5       4       6 ar
      6       5       6 ar
      7       1       7 1
      8       2       8 1
      9       3       9 1
     10       4      10 1
     11       5      11 1
@<TRIPOS>ALT_TYPE
CGenFF_4.0_ALT_TYPE_SET
CGenFF_4.0 1 CG2R61 2 CG2R61 3 CG2R61 4 CG2R61 5 CG2R61 6 NG2R60 7 HGR61 8 HGR61 9 HGR61 10 HGR62 11 HGR62
@<TRIPOS>MOLECULE
pyridine
 11 11 0 0 0
****
USER_CHARGES
INVALID_CHARGES
Pose:  15 Cluster:  15 Fr_nu: 1271606 TotEn:   -12.13
@<TRIPOS>ATOM
      1 C1        -55.7125  -12.1924  -48.4908 C.ar   1 LIG      -0.11300
      2 C2        -55.4109  -11.4016  -47.3876 C.ar   1 LIG      -0.11700
      3 C3        -56.5432  -11.6956  -49.4890 C.ar   1 LIG      -0.11700
      4 C4        -55.9611  -10.1313  -47.3304 C.ar   1 LIG       0.17700
      5 C5        -57.0429  -10.4122  -49.3376 C.ar   1 LIG       0.17700
      6 N1        -56.7723   -9.6143  -48.2803 N.ar   1 LIG      -0.60000
      7 H1        -55.3014  -13.1942  -48.5721 H      1 LIG       0.11500
      8 H2        -54.7655  -11.7679  -46.5978 H      1 LIG       0.11500
      9 H3        -56.7923  -12.2944  -50.3576 H      1 LIG       0.11500
     10 H4        -55.7566   -9.4756  -46.4905 H      1 LIG       0.12400
     11 H5        -57.6961   -9.9780  -50.0874 H      1 LIG       0.12400
@<TRIPOS>BOND
      1       1       2 ar
      2       1       3 ar
      3       2       4 ar
      4       3       5 ar
      5       4       6 ar
      6       5       6 ar
      7       1       7 1
      8       2       8 1
      9       3       9 1
     10       4      10 1
     11       5      11 1
@<TRIPOS>ALT_TYPE
CGenFF_4.0_ALT_TYPE_SET
CGenFF_4.0 1 CG2R61 2 CG2R61 3 CG2R61 4 CG2R61 5 CG2R61 6 NG2R60 7 HGR61 8 HGR61 9 HGR61 10 HGR62 11 HGR62
@<TRIPOS>MOLECULE
pyridine
 11 11 0 0 0
****
USER_CHARGES
INVALID_CHARGES
Pose:  16 Cluster:  16 Fr_nu:  80331 TotEn:   -11.91
@<TRIPOS>ATOM
      1 C1        -80.5166  -12.3083  -41.7210 C.ar   1 LIG      -0.11300
      2 C2        -80.6269  -10.9703  -41.3596 C.ar   1 LIG      -0.11700
      3 C3        -79.3917  -12.7458  -42.4114 C.ar   1 LIG      -0.11700
      4 C4        -79.5930  -10.1166  -41.7094 C.ar   1 LIG       0.17700
      5 C5        -78.4133  -11.8127  -42.7143 C.ar   1 LIG       0.17700
      6 N1        -78.4852  -10.5047  -42.3799 N.ar   1 LIG      -0.60000
      7 H1        -81.3061  -13.0087  -41.4658 H      1 LIG       0.11500
      8 H2        -81.4943  -10.6070  -40.8209 H      1 LIG       0.11500
      9 H3        -79.2847  -13.7841  -42.7038 H      1 LIG       0.11500
     10 H4        -79.6316   -9.0637  -41.4507 H      1 LIG       0.12400
     11 H5        -77.5165  -12.1023  -43.2522 H      1 LIG       0.12400
@<TRIPOS>BOND
      1       1       2 ar
      2       1       3 ar
      3       2       4 ar
      4       3       5 ar
      5       4       6 ar
      6       5       6 ar
      7       1       7 1
      8       2       8 1
      9       3       9 1
     10       4      10 1
     11       5      11 1
@<TRIPOS>ALT_TYPE
CGenFF_4.0_ALT_TYPE_SET
CGenFF_4.0 1 CG2R61 2 CG2R61 3 CG2R61 4 CG2R61 5 CG2R61 6 NG2R60 7 HGR61 8 HGR61 9 HGR61 10 HGR62 11 HGR62
@<TRIPOS>MOLECULE
pyridine
 11 11 0 0 0
****
USER_CHARGES
INVALID_CHARGES
Pose:  17 Cluster:  17 Fr_nu: 230104 TotEn:   -11.72
@<TRIPOS>ATOM
      1 C1        -78.6530  -11.0971  -42.0831 C.ar   1 LIG      -0.11300
      2 C2        -79.1818  -11.1992  -40.8012 C.ar   1 LIG      -0.11700
      3 C3        -78.8671  -12.1194  -43.0009 C.ar   1 LIG      -0.11700
      4 C4        -79.9116  -12.3349  -40.4893 C.ar   1 LIG       0.17700
      5 C5        -79.6107  -13.2140  -42.5905 C.ar   1 LIG       0.17700
      6 N1        -80.1404  -13.3486  -41.3539 N.ar   1 LIG      -0.60000
      7 H1        -78.0744  -10.2228  -42.3660 H      1 LIG       0.11500
      8 H2        -79.0279  -10.4146  -40.0696 H      1 LIG       0.11500
      9 H3        -78.4639  -12.0614  -44.0055 H      1 LIG       0.11500
     10 H4        -80.3446  -12.4623  -39.5027 H      1 LIG       0.12400
     11 H5        -79.8059  -14.0389  -43.2678 H      1 LIG       0.12400
@<TRIPOS>BOND
      1       1       2 ar
      2       1       3 ar
      3       2       4 ar
      4       3       5 ar
      5       4       6 ar
      6       5       6 ar
      7       1       7 1
      8       2       8 1
      9       3       9 1
     10       4      10 1
     11       5      11 1
@<TRIPOS>ALT_TYPE
CGenFF_4.0_ALT_TYPE_SET
CGenFF_4.0 1 CG2R61 2 CG2R61 3 CG2R61 4 CG2R61 5 CG2R61 6 NG2R60 7 HGR61 8 HGR61 9 HGR61 10 HGR62 11 HGR62
@<TRIPOS>MOLECULE
pyridine
 11 11 0 0 0
****
USER_CHARGES
INVALID_CHARGES
Pose:  18 Cluster:  18 Fr_nu:  62799 TotEn:   -11.69
@<TRIPOS>ATOM
      1 C1        -80.8619  -11.5573  -41.7490 C.ar   1 LIG      -0.11300
      2 C2        -81.1767  -11.2879  -43.0762 C.ar   1 LIG      -0.11700
      3 C3        -80.3422  -12.7993  -41.4018 C.ar   1 LIG      -0.11700
      4 C4        -80.9549  -12.2864  -44.0109 C.ar   1 LIG       0.17700
      5 C5        -80.1580  -13.7303  -42.4114 C.ar   1 LIG       0.17700
      6 N1        -80.4520  -13.5050  -43.7116 N.ar   1 LIG      -0.60000
      7 H1        -81.0219  -10.8009  -40.9864 H      1 LIG       0.11500
      8 H2        -81.5825  -10.3268  -43.3698 H      1 LIG       0.11500
      9 H3        -80.0901  -13.0316  -40.3734 H      1 LIG       0.11500
     10 H4        -81.1845  -12.1258  -45.0590 H      1 LIG       0.12400
     11 H5        -79.7563  -14.7144  -42.1934 H      1 LIG       0.12400
@<TRIPOS>BOND
      1       1       2 ar
      2       1       3 ar
      3       2       4 ar
      4       3       5 ar
      5       4       6 ar
      6       5       6 ar
      7       1       7 1
      8       2       8 1
      9       3       9 1
     10       4      10 1
     11       5      11 1
@<TRIPOS>ALT_TYPE
CGenFF_4.0_ALT_TYPE_SET
CGenFF_4.0 1 CG2R61 2 CG2R61 3 CG2R61 4 CG2R61 5 CG2R61 6 NG2R60 7 HGR61 8 HGR61 9 HGR61 10 HGR62 11 HGR62
@<TRIPOS>MOLECULE
pyridine
 11 11 0 0 0
****
USER_CHARGES
INVALID_CHARGES
Pose:  19 Cluster:  19 Fr_nu: 118129 TotEn:   -11.45
@<TRIPOS>ATOM
      1 C1        -61.8176    3.7409  -41.5809 C.ar   1 LIG      -0.11300
      2 C2        -62.2536    2.5899  -40.9341 C.ar   1 LIG      -0.11700
      3 C3        -60.6339    4.3507  -41.1805 C.ar   1 LIG      -0.11700
      4 C4        -61.4759    2.0925  -39.9008 C.ar   1 LIG       0.17700
      5 C5        -59.9288    3.7746  -40.1361 C.ar   1 LIG       0.17700
      6 N1        -60.3206    2.6572  -39.4836 N.ar   1 LIG      -0.60000
      7 H1        -62.3995    4.1623  -42.3951 H      1 LIG       0.11500
      8 H2        -63.1728    2.0976  -41.2295 H      1 LIG       0.11500
      9 H3        -60.2750    5.2489  -41.6699 H      1 LIG       0.11500
     10 H4        -61.7729    1.1974  -39.3645 H      1 LIG       0.12400
     11 H5        -58.9998    4.2116  -39.7849 H      1 LIG       0.12400
@<TRIPOS>BOND
      1       1       2 ar
      2       1       3 ar
      3       2       4 ar
      4       3       5 ar
      5       4       6 ar
      6       5       6 ar
      7       1       7 1
      8       2       8 1
      9       3       9 1
     10       4      10 1
     11       5      11 1
@<TRIPOS>ALT_TYPE
CGenFF_4.0_ALT_TYPE_SET
CGenFF_4.0 1 CG2R61 2 CG2R61 3 CG2R61 4 CG2R61 5 CG2R61 6 NG2R60 7 HGR61 8 HGR61 9 HGR61 10 HGR62 11 HGR62
@<TRIPOS>MOLECULE
pyridine
 11 11 0 0 0
****
USER_CHARGES
INVALID_CHARGES
Pose:  20 Cluster:  20 Fr_nu: 103056 TotEn:   -11.41
@<TRIPOS>ATOM
      1 C1        -53.7472  -11.1238  -46.4232 C.ar   1 LIG      -0.11300
      2 C2        -54.3985  -12.1350  -47.1206 C.ar   1 LIG      -0.11700
      3 C3        -54.3621   -9.8865  -46.2679 C.ar   1 LIG      -0.11700
      4 C4        -55.6537  -11.8605  -47.6393 C.ar   1 LIG       0.17700
      5 C5        -55.6188   -9.7125  -46.8249 C.ar   1 LIG       0.17700
      6 N1        -56.2829  -10.6711  -47.5090 N.ar   1 LIG      -0.60000
      7 H1        -52.7618  -11.2995  -46.0021 H      1 LIG       0.11500
      8 H2        -53.9385  -13.1072  -47.2538 H      1 LIG       0.11500
      9 H3        -53.8729   -9.0834  -45.7285 H      1 LIG       0.11500
     10 H4        -56.2029  -12.6158  -48.1916 H      1 LIG       0.12400
     11 H5        -56.1414   -8.7661  -46.7328 H      1 LIG       0.12400
@<TRIPOS>BOND
      1       1       2 ar
      2       1       3 ar
      3       2       4 ar
      4       3       5 ar
      5       4       6 ar
      6       5       6 ar
      7       1       7 1
      8       2       8 1
      9       3       9 1
     10       4      10 1
     11       5      11 1
@<TRIPOS>ALT_TYPE
CGenFF_4.0_ALT_TYPE_SET
CGenFF_4.0 1 CG2R61 2 CG2R61 3 CG2R61 4 CG2R61 5 CG2R61 6 NG2R60 7 HGR61 8 HGR61 9 HGR61 10 HGR62 11 HGR62
@<TRIPOS>MOLECULE
pyridine
 11 11 0 0 0
****
USER_CHARGES
INVALID_CHARGES
Pose:  21 Cluster:  21 Fr_nu: 639424 TotEn:   -11.39
@<TRIPOS>ATOM
      1 C1        -61.2635    3.3187  -42.0482 C.ar   1 LIG      -0.11300
      2 C2        -60.1105    4.0091  -42.4048 C.ar   1 LIG      -0.11700
      3 C3        -61.4085    2.8425  -40.7500 C.ar   1 LIG      -0.11700
      4 C4        -59.1396    4.1953  -41.4339 C.ar   1 LIG       0.17700
      5 C5        -60.3795    3.0806  -39.8532 C.ar   1 LIG       0.17700
      6 N1        -59.2447    3.7472  -40.1628 N.ar   1 LIG      -0.60000
      7 H1        -62.0473    3.1516  -42.7809 H      1 LIG       0.11500
      8 H2        -59.9760    4.3896  -43.4106 H      1 LIG       0.11500
      9 H3        -62.2985    2.3012  -40.4498 H      1 LIG       0.11500
     10 H4        -58.2218    4.7270  -41.6621 H      1 LIG       0.12400
     11 H5        -60.4428    2.7294  -38.8285 H      1 LIG       0.12400
@<TRIPOS>BOND
      1       1       2 ar
      2       1       3 ar
      3       2       4 ar
      4       3       5 ar
      5       4       6 ar
      6       5       6 ar
      7       1       7 1
      8       2       8 1
      9       3       9 1
     10       4      10 1
     11       5      11 1
@<TRIPOS>ALT_TYPE
CGenFF_4.0_ALT_TYPE_SET
CGenFF_4.0 1 CG2R61 2 CG2R61 3 CG2R61 4 CG2R61 5 CG2R61 6 NG2R60 7 HGR61 8 HGR61 9 HGR61 10 HGR62 11 HGR62
@<TRIPOS>MOLECULE
pyridine
 11 11 0 0 0
****
USER_CHARGES
INVALID_CHARGES
Pose:  22 Cluster:  22 Fr_nu: 543869 TotEn:   -11.27
@<TRIPOS>ATOM
      1 C1        -60.8586    5.5310  -40.2734 C.ar   1 LIG      -0.11300
      2 C2        -59.6258    5.6807  -39.6482 C.ar   1 LIG      -0.11700
      3 C3        -61.3735    4.2572  -40.4868 C.ar   1 LIG      -0.11700
      4 C4        -58.9527    4.5341  -39.2585 C.ar   1 LIG       0.17700
      5 C5        -60.6220    3.1742  -40.0599 C.ar   1 LIG       0.17700
      6 N1        -59.4206    3.2802  -39.4490 N.ar   1 LIG      -0.60000
      7 H1        -61.4169    6.4054  -40.5943 H      1 LIG       0.11500
      8 H2        -59.2052    6.6638  -39.4712 H      1 LIG       0.11500
      9 H3        -62.3323    4.1165  -40.9727 H      1 LIG       0.11500
     10 H4        -57.9874    4.5975  -38.7673 H      1 LIG       0.12400
     11 H5        -60.9783    2.1594  -40.2033 H      1 LIG       0.12400
@<TRIPOS>BOND
      1       1       2 ar
      2       1       3 ar
      3       2       4 ar
      4       3       5 ar
      5       4       6 ar
      6       5       6 ar
      7       1       7 1
      8       2       8 1
      9       3       9 1
     10       4      10 1
     11       5      11 1
@<TRIPOS>ALT_TYPE
CGenFF_4.0_ALT_TYPE_SET
CGenFF_4.0 1 CG2R61 2 CG2R61 3 CG2R61 4 CG2R61 5 CG2R61 6 NG2R60 7 HGR61 8 HGR61 9 HGR61 10 HGR62 11 HGR62
@<TRIPOS>MOLECULE
pyridine
 11 11 0 0 0
****
USER_CHARGES
INVALID_CHARGES
Pose:  23 Cluster:  23 Fr_nu: 861754 TotEn:   -11.13
@<TRIPOS>ATOM
      1 C1        -59.3541  -15.8570  -21.6597 C.ar   1 LIG      -0.11300
      2 C2        -59.2686  -17.2421  -21.7448 C.ar   1 LIG      -0.11700
      3 C3        -58.1921  -15.0981  -21.5761 C.ar   1 LIG      -0.11700
      4 C4        -58.0072  -17.8154  -21.7425 C.ar   1 LIG       0.17700
      5 C5        -56.9789  -15.7674  -21.5811 C.ar   1 LIG       0.17700
      6 N1        -56.8560  -17.1113  -21.6625 N.ar   1 LIG      -0.60000
      7 H1        -60.3246  -15.3698  -21.6578 H      1 LIG       0.11500
      8 H2        -60.1610  -17.8536  -21.8112 H      1 LIG       0.11500
      9 H3        -58.2347  -14.0170  -21.5085 H      1 LIG       0.11500
     10 H4        -57.8871  -18.8918  -21.8066 H      1 LIG       0.12400
     11 H5        -56.0430  -15.2220  -21.5172 H      1 LIG       0.12400
@<TRIPOS>BOND
      1       1       2 ar
      2       1       3 ar
      3       2       4 ar
      4       3       5 ar
      5       4       6 ar
      6       5       6 ar
      7       1       7 1
      8       2       8 1
      9       3       9 1
     10       4      10 1
     11       5      11 1
@<TRIPOS>ALT_TYPE
CGenFF_4.0_ALT_TYPE_SET
CGenFF_4.0 1 CG2R61 2 CG2R61 3 CG2R61 4 CG2R61 5 CG2R61 6 NG2R60 7 HGR61 8 HGR61 9 HGR61 10 HGR62 11 HGR62
@<TRIPOS>MOLECULE
pyridine
 11 11 0 0 0
****
USER_CHARGES
INVALID_CHARGES
Pose:  24 Cluster:  24 Fr_nu: 2261482 TotEn:   -10.92
@<TRIPOS>ATOM
      1 C1        -65.0376  -12.1885  -12.2202 C.ar   1 LIG      -0.11300
      2 C2        -64.5389  -11.2733  -11.3000 C.ar   1 LIG      -0.11700
      3 C3        -64.2838  -12.5206  -13.3404 C.ar   1 LIG      -0.11700
      4 C4        -63.2910  -10.7227  -11.5438 C.ar   1 LIG       0.17700
      5 C5        -63.0475  -11.9140  -13.4931 C.ar   1 LIG       0.17700
      6 N1        -62.5298  -11.0205  -12.6206 N.ar   1 LIG      -0.60000
      7 H1        -66.0121  -12.6417  -12.0650 H      1 LIG       0.11500
      8 H2        -65.1088  -10.9997  -10.4196 H      1 LIG       0.11500
      9 H3        -64.6527  -13.2312  -14.0712 H      1 LIG       0.11500
     10 H4        -62.8581  -10.0037  -10.8563 H      1 LIG       0.12400
     11 H5        -62.4205  -12.1380  -14.3499 H      1 LIG       0.12400
@<TRIPOS>BOND
      1       1       2 ar
      2       1       3 ar
      3       2       4 ar
      4       3       5 ar
      5       4       6 ar
      6       5       6 ar
      7       1       7 1
      8       2       8 1
      9       3       9 1
     10       4      10 1
     11       5      11 1
@<TRIPOS>ALT_TYPE
CGenFF_4.0_ALT_TYPE_SET
CGenFF_4.0 1 CG2R61 2 CG2R61 3 CG2R61 4 CG2R61 5 CG2R61 6 NG2R60 7 HGR61 8 HGR61 9 HGR61 10 HGR62 11 HGR62
@<TRIPOS>MOLECULE
pyridine
 11 11 0 0 0
****
USER_CHARGES
INVALID_CHARGES
Pose:  25 Cluster:  25 Fr_nu:  21728 TotEn:   -10.89
@<TRIPOS>ATOM
      1 C1        -57.7483  -14.1740  -21.3321 C.ar   1 LIG      -0.11300
      2 C2        -56.4312  -14.0443  -21.7580 C.ar   1 LIG      -0.11700
      3 C3        -58.3059  -15.4398  -21.1904 C.ar   1 LIG      -0.11700
      4 C4        -55.7196  -15.2023  -22.0273 C.ar   1 LIG       0.17700
      5 C5        -57.5106  -16.5354  -21.4854 C.ar   1 LIG       0.17700
      6 N1        -56.2272  -16.4490  -21.9016 N.ar   1 LIG      -0.60000
      7 H1        -58.3395  -13.2902  -21.1116 H      1 LIG       0.11500
      8 H2        -55.9758  -13.0678  -21.8752 H      1 LIG       0.11500
      9 H3        -59.3309  -15.5649  -20.8603 H      1 LIG       0.11500
     10 H4        -54.6889  -15.1546  -22.3627 H      1 LIG       0.12400
     11 H5        -57.8979  -17.5446  -21.3920 H      1 LIG       0.12400
@<TRIPOS>BOND
      1       1       2 ar
      2       1       3 ar
      3       2       4 ar
      4       3       5 ar
      5       4       6 ar
      6       5       6 ar
      7       1       7 1
      8       2       8 1
      9       3       9 1
     10       4      10 1
     11       5      11 1
@<TRIPOS>ALT_TYPE
CGenFF_4.0_ALT_TYPE_SET
CGenFF_4.0 1 CG2R61 2 CG2R61 3 CG2R61 4 CG2R61 5 CG2R61 6 NG2R60 7 HGR61 8 HGR61 9 HGR61 10 HGR62 11 HGR62
@<TRIPOS>MOLECULE
pyridine
 11 11 0 0 0
****
USER_CHARGES
INVALID_CHARGES
Pose:  26 Cluster:  26 Fr_nu: 2219962 TotEn:   -10.88
@<TRIPOS>ATOM
      1 C1        -79.3758  -10.6361  -42.2859 C.ar   1 LIG      -0.11300
      2 C2        -80.5100  -11.2494  -42.8062 C.ar   1 LIG      -0.11700
      3 C3        -78.9520  -10.9481  -40.9990 C.ar   1 LIG      -0.11700
      4 C4        -81.1797  -12.1604  -42.0054 C.ar   1 LIG       0.17700
      5 C5        -79.6916  -11.8724  -40.2790 C.ar   1 LIG       0.17700
      6 N1        -80.7985  -12.4888  -40.7507 N.ar   1 LIG      -0.60000
      7 H1        -78.8237   -9.9157  -42.8821 H      1 LIG       0.11500
      8 H2        -80.8585  -11.0219  -43.8069 H      1 LIG       0.11500
      9 H3        -78.0710  -10.4819  -40.5727 H      1 LIG       0.11500
     10 H4        -82.0700  -12.6656  -42.3651 H      1 LIG       0.12400
     11 H5        -79.4039  -12.1500  -39.2702 H      1 LIG       0.12400
@<TRIPOS>BOND
      1       1       2 ar
      2       1       3 ar
      3       2       4 ar
      4       3       5 ar
      5       4       6 ar
      6       5       6 ar
      7       1       7 1
      8       2       8 1
      9       3       9 1
     10       4      10 1
     11       5      11 1
@<TRIPOS>ALT_TYPE
CGenFF_4.0_ALT_TYPE_SET
CGenFF_4.0 1 CG2R61 2 CG2R61 3 CG2R61 4 CG2R61 5 CG2R61 6 NG2R60 7 HGR61 8 HGR61 9 HGR61 10 HGR62 11 HGR62
@<TRIPOS>MOLECULE
pyridine
 11 11 0 0 0
****
USER_CHARGES
INVALID_CHARGES
Pose:  27 Cluster:  27 Fr_nu: 1189120 TotEn:   -10.85
@<TRIPOS>ATOM
      1 C1        -48.8090  -11.4621  -44.4503 C.ar   1 LIG      -0.11300
      2 C2        -50.1244  -11.8846  -44.2948 C.ar   1 LIG      -0.11700
      3 C3        -48.2711  -10.5392  -43.5601 C.ar   1 LIG      -0.11700
      4 C4        -50.8544  -11.3583  -43.2412 C.ar   1 LIG       0.17700
      5 C5        -49.0841  -10.0730  -42.5396 C.ar   1 LIG       0.17700
      6 N1        -50.3664  -10.4602  -42.3565 N.ar   1 LIG      -0.60000
      7 H1        -48.2042  -11.8507  -45.2642 H      1 LIG       0.11500
      8 H2        -50.5643  -12.6033  -44.9764 H      1 LIG       0.11500
      9 H3        -47.2482  -10.1952  -43.6624 H      1 LIG       0.11500
     10 H4        -51.8848  -11.6557  -43.0772 H      1 LIG       0.12400
     11 H5        -48.7131   -9.3515  -41.8190 H      1 LIG       0.12400
@<TRIPOS>BOND
      1       1       2 ar
      2       1       3 ar
      3       2       4 ar
      4       3       5 ar
      5       4       6 ar
      6       5       6 ar
      7       1       7 1
      8       2       8 1
      9       3       9 1
     10       4      10 1
     11       5      11 1
@<TRIPOS>ALT_TYPE
CGenFF_4.0_ALT_TYPE_SET
CGenFF_4.0 1 CG2R61 2 CG2R61 3 CG2R61 4 CG2R61 5 CG2R61 6 NG2R60 7 HGR61 8 HGR61 9 HGR61 10 HGR62 11 HGR62
@<TRIPOS>MOLECULE
pyridine
 11 11 0 0 0
****
USER_CHARGES
INVALID_CHARGES
Pose:  28 Cluster:  28 Fr_nu: 765040 TotEn:   -10.71
@<TRIPOS>ATOM
      1 C1        -55.4336   -8.8169  -48.3945 C.ar   1 LIG      -0.11300
      2 C2        -54.8268   -9.3348  -47.2557 C.ar   1 LIG      -0.11700
      3 C3        -56.4437   -9.5350  -49.0248 C.ar   1 LIG      -0.11700
      4 C4        -55.2627  -10.5651  -46.7910 C.ar   1 LIG       0.17700
      5 C5        -56.8071  -10.7565  -48.4811 C.ar   1 LIG       0.17700
      6 N1        -56.2407  -11.2920  -47.3765 N.ar   1 LIG      -0.60000
      7 H1        -55.1195   -7.8558  -48.7903 H      1 LIG       0.11500
      8 H2        -54.0378   -8.7924  -46.7478 H      1 LIG       0.11500
      9 H3        -56.9305   -9.1510  -49.9141 H      1 LIG       0.11500
     10 H4        -54.8210  -11.0122  -45.9066 H      1 LIG       0.12400
     11 H5        -57.5890  -11.3565  -48.9352 H      1 LIG       0.12400
@<TRIPOS>BOND
      1       1       2 ar
      2       1       3 ar
      3       2       4 ar
      4       3       5 ar
      5       4       6 ar
      6       5       6 ar
      7       1       7 1
      8       2       8 1
      9       3       9 1
     10       4      10 1
     11       5      11 1
@<TRIPOS>ALT_TYPE
CGenFF_4.0_ALT_TYPE_SET
CGenFF_4.0 1 CG2R61 2 CG2R61 3 CG2R61 4 CG2R61 5 CG2R61 6 NG2R60 7 HGR61 8 HGR61 9 HGR61 10 HGR62 11 HGR62
@<TRIPOS>MOLECULE
pyridine
 11 11 0 0 0
****
USER_CHARGES
INVALID_CHARGES
Pose:  29 Cluster:  29 Fr_nu:  69586 TotEn:   -10.61
@<TRIPOS>ATOM
      1 C1        -79.6540  -10.8513  -40.6594 C.ar   1 LIG      -0.11300
      2 C2        -79.9221  -10.1784  -41.8462 C.ar   1 LIG      -0.11700
      3 C3        -80.3171  -12.0400  -40.3756 C.ar   1 LIG      -0.11700
      4 C4        -80.8546  -10.7315  -42.7089 C.ar   1 LIG       0.17700
      5 C5        -81.2320  -12.5097  -41.3041 C.ar   1 LIG       0.17700
      6 N1        -81.5189  -11.8839  -42.4676 N.ar   1 LIG      -0.60000
      7 H1        -78.9301  -10.4497  -39.9566 H      1 LIG       0.11500
      8 H2        -79.4171   -9.2505  -42.0883 H      1 LIG       0.11500
      9 H3        -80.1244  -12.5813  -39.4564 H      1 LIG       0.11500
     10 H4        -81.0991  -10.2448  -43.6473 H      1 LIG       0.12400
     11 H5        -81.7766  -13.4319  -41.1303 H      1 LIG       0.12400
@<TRIPOS>BOND
      1       1       2 ar
      2       1       3 ar
      3       2       4 ar
      4       3       5 ar
      5       4       6 ar
      6       5       6 ar
      7       1       7 1
      8       2       8 1
      9       3       9 1
     10       4      10 1
     11       5      11 1
@<TRIPOS>ALT_TYPE
CGenFF_4.0_ALT_TYPE_SET
CGenFF_4.0 1 CG2R61 2 CG2R61 3 CG2R61 4 CG2R61 5 CG2R61 6 NG2R60 7 HGR61 8 HGR61 9 HGR61 10 HGR62 11 HGR62
@<TRIPOS>MOLECULE
pyridine
 11 11 0 0 0
****
USER_CHARGES
INVALID_CHARGES
Pose:  30 Cluster:  30 Fr_nu: 2328675 TotEn:   -10.08
@<TRIPOS>ATOM
      1 C1        -47.4607  -12.3290  -43.8429 C.ar   1 LIG      -0.11300
      2 C2        -46.5527  -12.3883  -42.7916 C.ar   1 LIG      -0.11700
      3 C3        -47.4592  -11.2298  -44.6943 C.ar   1 LIG      -0.11700
      4 C4        -45.6710  -11.3309  -42.6358 C.ar   1 LIG       0.17700
      5 C5        -46.5372  -10.2241  -44.4532 C.ar   1 LIG       0.17700
      6 N1        -45.6398  -10.2464  -43.4423 N.ar   1 LIG      -0.60000
      7 H1        -48.1686  -13.1378  -43.9981 H      1 LIG       0.11500
      8 H2        -46.5355  -13.2354  -42.1158 H      1 LIG       0.11500
      9 H3        -48.1583  -11.1620  -45.5201 H      1 LIG       0.11500
     10 H4        -44.9436  -11.3293  -41.8308 H      1 LIG       0.12400
     11 H5        -46.4951   -9.3448  -45.0876 H      1 LIG       0.12400
@<TRIPOS>BOND
      1       1       2 ar
      2       1       3 ar
      3       2       4 ar
      4       3       5 ar
      5       4       6 ar
      6       5       6 ar
      7       1       7 1
      8       2       8 1
      9       3       9 1
     10       4      10 1
     11       5      11 1
@<TRIPOS>ALT_TYPE
CGenFF_4.0_ALT_TYPE_SET
CGenFF_4.0 1 CG2R61 2 CG2R61 3 CG2R61 4 CG2R61 5 CG2R61 6 NG2R60 7 HGR61 8 HGR61 9 HGR61 10 HGR62 11 HGR62
@<TRIPOS>MOLECULE
pyridine
 11 11 0 0 0
****
USER_CHARGES
INVALID_CHARGES
Pose:  31 Cluster:  31 Fr_nu: 2359472 TotEn:    -9.94
@<TRIPOS>ATOM
      1 C1        -80.3006  -12.6986  -40.9757 C.ar   1 LIG      -0.11300
      2 C2        -79.6238  -12.0934  -39.9227 C.ar   1 LIG      -0.11700
      3 C3        -80.2810  -12.1119  -42.2361 C.ar   1 LIG      -0.11700
      4 C4        -78.9478  -10.9116  -40.1800 C.ar   1 LIG       0.17700
      5 C5        -79.5758  -10.9291  -42.3898 C.ar   1 LIG       0.17700
      6 N1        -78.9063  -10.3117  -41.3907 N.ar   1 LIG      -0.60000
      7 H1        -80.8429  -13.6254  -40.8142 H      1 LIG       0.11500
      8 H2        -79.6250  -12.5330  -38.9320 H      1 LIG       0.11500
      9 H3        -80.8019  -12.5656  -43.0715 H      1 LIG       0.11500
     10 H4        -78.4048  -10.4004  -39.3920 H      1 LIG       0.12400
     11 H5        -79.5299  -10.4305  -43.3524 H      1 LIG       0.12400
@<TRIPOS>BOND
      1       1       2 ar
      2       1       3 ar
      3       2       4 ar
      4       3       5 ar
      5       4       6 ar
      6       5       6 ar
      7       1       7 1
      8       2       8 1
      9       3       9 1
     10       4      10 1
     11       5      11 1
@<TRIPOS>ALT_TYPE
CGenFF_4.0_ALT_TYPE_SET
CGenFF_4.0 1 CG2R61 2 CG2R61 3 CG2R61 4 CG2R61 5 CG2R61 6 NG2R60 7 HGR61 8 HGR61 9 HGR61 10 HGR62 11 HGR62
@<TRIPOS>MOLECULE
pyridine
 11 11 0 0 0
****
USER_CHARGES
INVALID_CHARGES
Pose:  32 Cluster:  32 Fr_nu: 1514605 TotEn:    -9.92
@<TRIPOS>ATOM
      1 C1        -49.4926  -16.4169  -27.5339 C.ar   1 LIG      -0.11300
      2 C2        -49.6154  -15.3516  -26.6489 C.ar   1 LIG      -0.11700
      3 C3        -50.6239  -16.9257  -28.1619 C.ar   1 LIG      -0.11700
      4 C4        -50.8818  -14.8348  -26.4277 C.ar   1 LIG       0.17700
      5 C5        -51.8453  -16.3387  -27.8728 C.ar   1 LIG       0.17700
      6 N1        -52.0039  -15.3026  -27.0189 N.ar   1 LIG      -0.60000
      7 H1        -48.5171  -16.8502  -27.7334 H      1 LIG       0.11500
      8 H2        -48.7473  -14.9386  -26.1484 H      1 LIG       0.11500
      9 H3        -50.5521  -17.7560  -28.8552 H      1 LIG       0.11500
     10 H4        -51.0305  -14.0039  -25.7461 H      1 LIG       0.12400
     11 H5        -52.7584  -16.6986  -28.3355 H      1 LIG       0.12400
@<TRIPOS>BOND
      1       1       2 ar
      2       1       3 ar
      3       2       4 ar
      4       3       5 ar
      5       4       6 ar
      6       5       6 ar
      7       1       7 1
      8       2       8 1
      9       3       9 1
     10       4      10 1
     11       5      11 1
@<TRIPOS>ALT_TYPE
CGenFF_4.0_ALT_TYPE_SET
CGenFF_4.0 1 CG2R61 2 CG2R61 3 CG2R61 4 CG2R61 5 CG2R61 6 NG2R60 7 HGR61 8 HGR61 9 HGR61 10 HGR62 11 HGR62
@<TRIPOS>MOLECULE
pyridine
 11 11 0 0 0
****
USER_CHARGES
INVALID_CHARGES
Pose:  33 Cluster:  33 Fr_nu: 160715 TotEn:    -9.89
@<TRIPOS>ATOM
      1 C1        -77.8656    4.6955  -37.1456 C.ar   1 LIG      -0.11300
      2 C2        -77.3252    5.9702  -37.0176 C.ar   1 LIG      -0.11700
      3 C3        -77.1070    3.5859  -36.7898 C.ar   1 LIG      -0.11700
      4 C4        -76.0320    6.0807  -36.5326 C.ar   1 LIG       0.17700
      5 C5        -75.8235    3.8031  -36.3153 C.ar   1 LIG       0.17700
      6 N1        -75.2644    5.0263  -36.1770 N.ar   1 LIG      -0.60000
      7 H1        -78.8758    4.5671  -37.5226 H      1 LIG       0.11500
      8 H2        -77.8982    6.8494  -37.2884 H      1 LIG       0.11500
      9 H3        -77.5075    2.5828  -36.8817 H      1 LIG       0.11500
     10 H4        -75.5651    7.0530  -36.4145 H      1 LIG       0.12400
     11 H5        -75.1901    2.9713  -36.0248 H      1 LIG       0.12400
@<TRIPOS>BOND
      1       1       2 ar
      2       1       3 ar
      3       2       4 ar
      4       3       5 ar
      5       4       6 ar
      6       5       6 ar
      7       1       7 1
      8       2       8 1
      9       3       9 1
     10       4      10 1
     11       5      11 1
@<TRIPOS>ALT_TYPE
CGenFF_4.0_ALT_TYPE_SET
CGenFF_4.0 1 CG2R61 2 CG2R61 3 CG2R61 4 CG2R61 5 CG2R61 6 NG2R60 7 HGR61 8 HGR61 9 HGR61 10 HGR62 11 HGR62
@<TRIPOS>MOLECULE
pyridine
 11 11 0 0 0
****
USER_CHARGES
INVALID_CHARGES
Pose:  34 Cluster:  34 Fr_nu: 768399 TotEn:    -9.72
@<TRIPOS>ATOM
      1 C1        -55.3025  -11.5037  -47.3275 C.ar   1 LIG      -0.11300
      2 C2        -54.7130  -10.4967  -46.5716 C.ar   1 LIG      -0.11700
      3 C3        -56.2566  -11.1785  -48.2853 C.ar   1 LIG      -0.11700
      4 C4        -55.1090   -9.1905  -46.8099 C.ar   1 LIG       0.17700
      5 C5        -56.5837   -9.8418  -48.4467 C.ar   1 LIG       0.17700
      6 N1        -56.0325   -8.8358  -47.7312 N.ar   1 LIG      -0.60000
      7 H1        -55.0195  -12.5402  -47.1702 H      1 LIG       0.11500
      8 H2        -53.9669  -10.7269  -45.8198 H      1 LIG       0.11500
      9 H3        -56.7297  -11.9470  -48.8858 H      1 LIG       0.11500
     10 H4        -54.6792   -8.3690  -46.2463 H      1 LIG       0.12400
     11 H5        -57.3225   -9.5350  -49.1798 H      1 LIG       0.12400
@<TRIPOS>BOND
      1       1       2 ar
      2       1       3 ar
      3       2       4 ar
      4       3       5 ar
      5       4       6 ar
      6       5       6 ar
      7       1       7 1
      8       2       8 1
      9       3       9 1
     10       4      10 1
     11       5      11 1
@<TRIPOS>ALT_TYPE
CGenFF_4.0_ALT_TYPE_SET
CGenFF_4.0 1 CG2R61 2 CG2R61 3 CG2R61 4 CG2R61 5 CG2R61 6 NG2R60 7 HGR61 8 HGR61 9 HGR61 10 HGR62 11 HGR62
@<TRIPOS>MOLECULE
pyridine
 11 11 0 0 0
****
USER_CHARGES
INVALID_CHARGES
Pose:  35 Cluster:  35 Fr_nu: 191639 TotEn:    -9.67
@<TRIPOS>ATOM
      1 C1        -81.0470  -11.0829  -42.9347 C.ar   1 LIG      -0.11300
      2 C2        -80.8370  -12.3999  -43.3278 C.ar   1 LIG      -0.11700
      3 C3        -80.4126  -10.5927  -41.7987 C.ar   1 LIG      -0.11700
      4 C4        -79.9901  -13.1797  -42.5568 C.ar   1 LIG       0.17700
      5 C5        -79.5848  -11.4534  -41.0960 C.ar   1 LIG       0.17700
      6 N1        -79.3564  -12.7388  -41.4470 N.ar   1 LIG      -0.60000
      7 H1        -81.7044  -10.4398  -43.5122 H      1 LIG       0.11500
      8 H2        -81.3207  -12.8032  -44.2098 H      1 LIG       0.11500
      9 H3        -80.5619   -9.5695  -41.4732 H      1 LIG       0.11500
     10 H4        -79.7939  -14.2135  -42.8211 H      1 LIG       0.12400
     11 H5        -79.0671  -11.1206  -40.2024 H      1 LIG       0.12400
@<TRIPOS>BOND
      1       1       2 ar
      2       1       3 ar
      3       2       4 ar
      4       3       5 ar
      5       4       6 ar
      6       5       6 ar
      7       1       7 1
      8       2       8 1
      9       3       9 1
     10       4      10 1
     11       5      11 1
@<TRIPOS>ALT_TYPE
CGenFF_4.0_ALT_TYPE_SET
CGenFF_4.0 1 CG2R61 2 CG2R61 3 CG2R61 4 CG2R61 5 CG2R61 6 NG2R60 7 HGR61 8 HGR61 9 HGR61 10 HGR62 11 HGR62
@<TRIPOS>MOLECULE
pyridine
 11 11 0 0 0
****
USER_CHARGES
INVALID_CHARGES
Pose:  36 Cluster:  36 Fr_nu:  28619 TotEn:    -8.96
@<TRIPOS>ATOM
      1 C1        -65.3670   -8.0764  -48.5188 C.ar   1 LIG      -0.11300
      2 C2        -65.1413   -8.7601  -49.7083 C.ar   1 LIG      -0.11700
      3 C3        -66.6683   -7.7752  -48.1327 C.ar   1 LIG      -0.11700
      4 C4        -66.2422   -9.1174  -50.4699 C.ar   1 LIG       0.17700
      5 C5        -67.7009   -8.1763  -48.9650 C.ar   1 LIG       0.17700
      6 N1        -67.5208   -8.8421  -50.1278 N.ar   1 LIG      -0.60000
      7 H1        -64.5302   -7.7783  -47.8942 H      1 LIG       0.11500
      8 H2        -64.1356   -9.0058  -50.0289 H      1 LIG       0.11500
      9 H3        -66.8679   -7.2426  -47.2099 H      1 LIG       0.11500
     10 H4        -66.1192   -9.6516  -51.4062 H      1 LIG       0.12400
     11 H5        -68.7342   -7.9653  -48.7100 H      1 LIG       0.12400
@<TRIPOS>BOND
      1       1       2 ar
      2       1       3 ar
      3       2       4 ar
      4       3       5 ar
      5       4       6 ar
      6       5       6 ar
      7       1       7 1
      8       2       8 1
      9       3       9 1
     10       4      10 1
     11       5      11 1
@<TRIPOS>ALT_TYPE
CGenFF_4.0_ALT_TYPE_SET
CGenFF_4.0 1 CG2R61 2 CG2R61 3 CG2R61 4 CG2R61 5 CG2R61 6 NG2R60 7 HGR61 8 HGR61 9 HGR61 10 HGR62 11 HGR62
@<TRIPOS>MOLECULE
pyridine
 11 11 0 0 0
****
USER_CHARGES
INVALID_CHARGES
Pose:  37 Cluster:  37 Fr_nu: 3710214 TotEn:    -8.63
@<TRIPOS>ATOM
      1 C1        -74.0291   -9.8585  -47.1246 C.ar   1 LIG      -0.11300
      2 C2        -74.4427   -9.4727  -48.3947 C.ar   1 LIG      -0.11700
      3 C3        -74.8451   -9.6062  -46.0273 C.ar   1 LIG      -0.11700
      4 C4        -75.6711   -8.8428  -48.5134 C.ar   1 LIG       0.17700
      5 C5        -76.0553   -8.9702  -46.2519 C.ar   1 LIG       0.17700
      6 N1        -76.4910   -8.5806  -47.4710 N.ar   1 LIG      -0.60000
      7 H1        -73.0724  -10.3542  -46.9899 H      1 LIG       0.11500
      8 H2        -73.8233   -9.6594  -49.2643 H      1 LIG       0.11500
      9 H3        -74.5429   -9.8976  -45.0279 H      1 LIG       0.11500
     10 H4        -76.0386   -8.5221  -49.4825 H      1 LIG       0.12400
     11 H5        -76.7283   -8.7495  -45.4298 H      1 LIG       0.12400
@<TRIPOS>BOND
      1       1       2 ar
      2       1       3 ar
      3       2       4 ar
      4       3       5 ar
      5       4       6 ar
      6       5       6 ar
      7       1       7 1
      8       2       8 1
      9       3       9 1
     10       4      10 1
     11       5      11 1
@<TRIPOS>ALT_TYPE
CGenFF_4.0_ALT_TYPE_SET
CGenFF_4.0 1 CG2R61 2 CG2R61 3 CG2R61 4 CG2R61 5 CG2R61 6 NG2R60 7 HGR61 8 HGR61 9 HGR61 10 HGR62 11 HGR62
@<TRIPOS>MOLECULE
pyridine
 11 11 0 0 0
****
USER_CHARGES
INVALID_CHARGES
Pose:  38 Cluster:  38 Fr_nu: 1176275 TotEn:    -8.41
@<TRIPOS>ATOM
      1 C1        -64.6534    4.3883  -49.4987 C.ar   1 LIG      -0.11300
      2 C2        -64.8929    4.2616  -48.1350 C.ar   1 LIG      -0.11700
      3 C3        -65.7167    4.3392  -50.3933 C.ar   1 LIG      -0.11700
      4 C4        -66.2036    4.0889  -47.7200 C.ar   1 LIG       0.17700
      5 C5        -66.9904    4.1627  -49.8772 C.ar   1 LIG       0.17700
      6 N1        -67.2623    4.0359  -48.5590 N.ar   1 LIG      -0.60000
      7 H1        -63.6398    4.5243  -49.8638 H      1 LIG       0.11500
      8 H2        -64.0796    4.2972  -47.4196 H      1 LIG       0.11500
      9 H3        -65.5535    4.4351  -51.4606 H      1 LIG       0.11500
     10 H4        -66.4427    3.9849  -46.6669 H      1 LIG       0.12400
     11 H5        -67.8541    4.1168  -50.5325 H      1 LIG       0.12400
@<TRIPOS>BOND
      1       1       2 ar
      2       1       3 ar
      3       2       4 ar
      4       3       5 ar
      5       4       6 ar
      6       5       6 ar
      7       1       7 1
      8       2       8 1
      9       3       9 1
     10       4      10 1
     11       5      11 1
@<TRIPOS>ALT_TYPE
CGenFF_4.0_ALT_TYPE_SET
CGenFF_4.0 1 CG2R61 2 CG2R61 3 CG2R61 4 CG2R61 5 CG2R61 6 NG2R60 7 HGR61 8 HGR61 9 HGR61 10 HGR62 11 HGR62
@<TRIPOS>MOLECULE
pyridine
 11 11 0 0 0
****
USER_CHARGES
INVALID_CHARGES
Pose:  39 Cluster:  39 Fr_nu: 3699177 TotEn:    -8.37
@<TRIPOS>ATOM
      1 C1        -49.6485  -14.7921  -25.8276 C.ar   1 LIG      -0.11300
      2 C2        -50.2013  -13.5198  -25.9213 C.ar   1 LIG      -0.11700
      3 C3        -50.3784  -15.8946  -26.2576 C.ar   1 LIG      -0.11700
      4 C4        -51.4776  -13.4044  -26.4483 C.ar   1 LIG       0.17700
      5 C5        -51.6468  -15.6730  -26.7692 C.ar   1 LIG       0.17700
      6 N1        -52.2172  -14.4520  -26.8761 N.ar   1 LIG      -0.60000
      7 H1        -48.6509  -14.9242  -25.4195 H      1 LIG       0.11500
      8 H2        -49.6506  -12.6461  -25.5927 H      1 LIG       0.11500
      9 H3        -49.9677  -16.8958  -26.1935 H      1 LIG       0.11500
     10 H4        -51.9532  -12.4338  -26.5422 H      1 LIG       0.12400
     11 H5        -52.2577  -16.4993  -27.1177 H      1 LIG       0.12400
@<TRIPOS>BOND
      1       1       2 ar
      2       1       3 ar
      3       2       4 ar
      4       3       5 ar
      5       4       6 ar
      6       5       6 ar
      7       1       7 1
      8       2       8 1
      9       3       9 1
     10       4      10 1
     11       5      11 1
@<TRIPOS>ALT_TYPE
CGenFF_4.0_ALT_TYPE_SET
CGenFF_4.0 1 CG2R61 2 CG2R61 3 CG2R61 4 CG2R61 5 CG2R61 6 NG2R60 7 HGR61 8 HGR61 9 HGR61 10 HGR62 11 HGR62
@<TRIPOS>MOLECULE
pyridine
 11 11 0 0 0
****
USER_CHARGES
INVALID_CHARGES
Pose:  40 Cluster:  40 Fr_nu:   5628 TotEn:    -8.21
@<TRIPOS>ATOM
      1 C1        -52.8904  -10.5165  -44.6849 C.ar   1 LIG      -0.11300
      2 C2        -53.1263  -11.6619  -45.4369 C.ar   1 LIG      -0.11700
      3 C3        -53.5080   -9.3214  -45.0363 C.ar   1 LIG      -0.11700
      4 C4        -53.9814  -11.5604  -46.5224 C.ar   1 LIG       0.17700
      5 C5        -54.3457   -9.3245  -46.1399 C.ar   1 LIG       0.17700
      6 N1        -54.5993  -10.4171  -46.8947 N.ar   1 LIG      -0.60000
      7 H1        -52.2259  -10.5550  -43.8269 H      1 LIG       0.11500
      8 H2        -52.6562  -12.6044  -45.1813 H      1 LIG       0.11500
      9 H3        -53.3383   -8.4159  -44.4649 H      1 LIG       0.11500
     10 H4        -54.1976  -12.4251  -47.1409 H      1 LIG       0.12400
     11 H5        -54.8511   -8.4181  -46.4566 H      1 LIG       0.12400
@<TRIPOS>BOND
      1       1       2 ar
      2       1       3 ar
      3       2       4 ar
      4       3       5 ar
      5       4       6 ar
      6       5       6 ar
      7       1       7 1
      8       2       8 1
      9       3       9 1
     10       4      10 1
     11       5      11 1
@<TRIPOS>ALT_TYPE
CGenFF_4.0_ALT_TYPE_SET
CGenFF_4.0 1 CG2R61 2 CG2R61 3 CG2R61 4 CG2R61 5 CG2R61 6 NG2R60 7 HGR61 8 HGR61 9 HGR61 10 HGR62 11 HGR62
@<TRIPOS>MOLECULE
pyridine
 11 11 0 0 0
****
USER_CHARGES
INVALID_CHARGES
Pose:  41 Cluster:  41 Fr_nu: 663617 TotEn:    -8.14
@<TRIPOS>ATOM
      1 C1        -52.8272  -11.9304  -45.5742 C.ar   1 LIG      -0.11300
      2 C2        -52.0992  -11.3603  -44.5359 C.ar   1 LIG      -0.11700
      3 C3        -53.8293  -11.1959  -46.1984 C.ar   1 LIG      -0.11700
      4 C4        -52.4097  -10.0626  -44.1623 C.ar   1 LIG       0.17700
      5 C5        -54.0626   -9.9058  -45.7502 C.ar   1 LIG       0.17700
      6 N1        -53.3761   -9.3181  -44.7447 N.ar   1 LIG      -0.60000
      7 H1        -52.6145  -12.9455  -45.8959 H      1 LIG       0.11500
      8 H2        -51.3135  -11.9138  -44.0352 H      1 LIG       0.11500
      9 H3        -54.4100  -11.6202  -47.0096 H      1 LIG       0.11500
     10 H4        -51.8710   -9.5732  -43.3576 H      1 LIG       0.12400
     11 H5        -54.8336   -9.2910  -46.2029 H      1 LIG       0.12400
@<TRIPOS>BOND
      1       1       2 ar
      2       1       3 ar
      3       2       4 ar
      4       3       5 ar
      5       4       6 ar
      6       5       6 ar
      7       1       7 1
      8       2       8 1
      9       3       9 1
     10       4      10 1
     11       5      11 1
@<TRIPOS>ALT_TYPE
CGenFF_4.0_ALT_TYPE_SET
CGenFF_4.0 1 CG2R61 2 CG2R61 3 CG2R61 4 CG2R61 5 CG2R61 6 NG2R60 7 HGR61 8 HGR61 9 HGR61 10 HGR62 11 HGR62
@<TRIPOS>MOLECULE
pyridine
 11 11 0 0 0
****
USER_CHARGES
INVALID_CHARGES
Pose:  42 Cluster:  42 Fr_nu: 352668 TotEn:    -8.13
@<TRIPOS>ATOM
      1 C1        -64.0939    4.1546  -50.5537 C.ar   1 LIG      -0.11300
      2 C2        -65.2603    4.0542  -51.3037 C.ar   1 LIG      -0.11700
      3 C3        -64.1326    3.9214  -49.1836 C.ar   1 LIG      -0.11700
      4 C4        -66.4306    3.7202  -50.6412 C.ar   1 LIG       0.17700
      5 C5        -65.3533    3.5936  -48.6159 C.ar   1 LIG       0.17700
      6 N1        -66.5074    3.4866  -49.3119 N.ar   1 LIG      -0.60000
      7 H1        -63.1565    4.4149  -51.0361 H      1 LIG       0.11500
      8 H2        -65.2537    4.2313  -52.3729 H      1 LIG       0.11500
      9 H3        -63.2358    3.9946  -48.5790 H      1 LIG       0.11500
     10 H4        -67.3672    3.6297  -51.1813 H      1 LIG       0.12400
     11 H5        -65.4378    3.4027  -47.5511 H      1 LIG       0.12400
@<TRIPOS>BOND
      1       1       2 ar
      2       1       3 ar
      3       2       4 ar
      4       3       5 ar
      5       4       6 ar
      6       5       6 ar
      7       1       7 1
      8       2       8 1
      9       3       9 1
     10       4      10 1
     11       5      11 1
@<TRIPOS>ALT_TYPE
CGenFF_4.0_ALT_TYPE_SET
CGenFF_4.0 1 CG2R61 2 CG2R61 3 CG2R61 4 CG2R61 5 CG2R61 6 NG2R60 7 HGR61 8 HGR61 9 HGR61 10 HGR62 11 HGR62
@<TRIPOS>MOLECULE
pyridine
 11 11 0 0 0
****
USER_CHARGES
INVALID_CHARGES
Pose:  43 Cluster:  43 Fr_nu: 2373915 TotEn:    -8.07
@<TRIPOS>ATOM
      1 C1        -67.5971    6.2090  -47.7800 C.ar   1 LIG      -0.11300
      2 C2        -68.6018    5.9705  -48.7110 C.ar   1 LIG      -0.11700
      3 C3        -66.6301    5.2380  -47.5447 C.ar   1 LIG      -0.11700
      4 C4        -68.5954    4.7543  -49.3749 C.ar   1 LIG       0.17700
      5 C5        -66.7121    4.0546  -48.2606 C.ar   1 LIG       0.17700
      6 N1        -67.6732    3.7867  -49.1730 N.ar   1 LIG      -0.60000
      7 H1        -67.5680    7.1498  -47.2384 H      1 LIG       0.11500
      8 H2        -69.3656    6.7130  -48.9109 H      1 LIG       0.11500
      9 H3        -65.8379    5.4020  -46.8232 H      1 LIG       0.11500
     10 H4        -69.3578    4.5199  -50.1103 H      1 LIG       0.12400
     11 H5        -65.9829    3.2645  -48.1138 H      1 LIG       0.12400
@<TRIPOS>BOND
      1       1       2 ar
      2       1       3 ar
      3       2       4 ar
      4       3       5 ar
      5       4       6 ar
      6       5       6 ar
      7       1       7 1
      8       2       8 1
      9       3       9 1
     10       4      10 1
     11       5      11 1
@<TRIPOS>ALT_TYPE
CGenFF_4.0_ALT_TYPE_SET
CGenFF_4.0 1 CG2R61 2 CG2R61 3 CG2R61 4 CG2R61 5 CG2R61 6 NG2R60 7 HGR61 8 HGR61 9 HGR61 10 HGR62 11 HGR62
@<TRIPOS>MOLECULE
pyridine
 11 11 0 0 0
****
USER_CHARGES
INVALID_CHARGES
Pose:  44 Cluster:  44 Fr_nu:  90992 TotEn:    -6.75
@<TRIPOS>ATOM
      1 C1        -78.5141  -11.1671  -41.8025 C.ar   1 LIG      -0.11300
      2 C2        -79.2789  -10.0410  -41.5195 C.ar   1 LIG      -0.11700
      3 C3        -79.0829  -12.4315  -41.6972 C.ar   1 LIG      -0.11700
      4 C4        -80.5973  -10.2316  -41.1382 C.ar   1 LIG       0.17700
      5 C5        -80.4099  -12.5151  -41.3077 C.ar   1 LIG       0.17700
      6 N1        -81.1846  -11.4439  -41.0246 N.ar   1 LIG      -0.60000
      7 H1        -77.4764  -11.0596  -42.1039 H      1 LIG       0.11500
      8 H2        -78.8566   -9.0458  -41.5952 H      1 LIG       0.11500
      9 H3        -78.5054  -13.3234  -41.9124 H      1 LIG       0.11500
     10 H4        -81.2354   -9.3853  -40.9064 H      1 LIG       0.12400
     11 H5        -80.9008  -13.4778  -41.2096 H      1 LIG       0.12400
@<TRIPOS>BOND
      1       1       2 ar
      2       1       3 ar
      3       2       4 ar
      4       3       5 ar
      5       4       6 ar
      6       5       6 ar
      7       1       7 1
      8       2       8 1
      9       3       9 1
     10       4      10 1
     11       5      11 1
@<TRIPOS>ALT_TYPE
CGenFF_4.0_ALT_TYPE_SET
CGenFF_4.0 1 CG2R61 2 CG2R61 3 CG2R61 4 CG2R61 5 CG2R61 6 NG2R60 7 HGR61 8 HGR61 9 HGR61 10 HGR62 11 HGR62
@<TRIPOS>MOLECULE
pyridine
 11 11 0 0 0
****
USER_CHARGES
INVALID_CHARGES
Pose:  45 Cluster:  45 Fr_nu: 3611758 TotEn:    -4.01
@<TRIPOS>ATOM
      1 C1        -66.2880    5.9762  -49.3214 C.ar   1 LIG      -0.11300
      2 C2        -66.4899    5.1915  -50.4512 C.ar   1 LIG      -0.11700
      3 C3        -66.4267    5.4139  -48.0573 C.ar   1 LIG      -0.11700
      4 C4        -66.8265    3.8604  -50.2647 C.ar   1 LIG       0.17700
      5 C5        -66.7663    4.0730  -47.9779 C.ar   1 LIG       0.17700
      6 N1        -66.9705    3.2789  -49.0529 N.ar   1 LIG      -0.60000
      7 H1        -66.0237    7.0243  -49.4257 H      1 LIG       0.11500
      8 H2        -66.3869    5.6084  -51.4463 H      1 LIG       0.11500
      9 H3        -66.2746    6.0068  -47.1626 H      1 LIG       0.11500
     10 H4        -66.9948    3.2066  -51.1140 H      1 LIG       0.12400
     11 H5        -66.8876    3.5864  -47.0157 H      1 LIG       0.12400
@<TRIPOS>BOND
      1       1       2 ar
      2       1       3 ar
      3       2       4 ar
      4       3       5 ar
      5       4       6 ar
      6       5       6 ar
      7       1       7 1
      8       2       8 1
      9       3       9 1
     10       4      10 1
     11       5      11 1
@<TRIPOS>ALT_TYPE
CGenFF_4.0_ALT_TYPE_SET
CGenFF_4.0 1 CG2R61 2 CG2R61 3 CG2R61 4 CG2R61 5 CG2R61 6 NG2R60 7 HGR61 8 HGR61 9 HGR61 10 HGR62 11 HGR62
@<TRIPOS>MOLECULE
cyclopropane
 9 9 0 0 0
****
USER_CHARGES
INVALID_CHARGES
Pose:   1 Cluster:   1 Fr_nu:     71 TotEn:    -7.83
@<TRIPOS>ATOM
      1 C1        -49.1711  -10.0430  -43.2341 C.3    1 LIG      -0.18000
      2 C2        -48.1467  -10.9024  -42.5530 C.3    1 LIG      -0.18000
      3 C3        -49.4242  -10.5550  -41.8465 C.3    1 LIG      -0.18000
      4 H1        -48.9498   -8.9895  -43.3510 H      1 LIG       0.09000
      5 H2        -49.7391  -10.4810  -44.0449 H      1 LIG       0.09000
      6 H3        -48.0251  -11.9190  -42.9055 H      1 LIG       0.09000
      7 H4        -47.2355  -10.4278  -42.2112 H      1 LIG       0.09000
      8 H5        -49.3730   -9.8465  -41.0295 H      1 LIG       0.09000
      9 H6        -50.1624  -11.3377  -41.7241 H      1 LIG       0.09000
@<TRIPOS>BOND
      1       1       2 1
      2       1       3 1
      3       2       3 1
      4       1       4 1
      5       1       5 1
      6       2       6 1
      7       2       7 1
      8       3       8 1
      9       3       9 1
@<TRIPOS>ALT_TYPE
CGenFF_4.0_ALT_TYPE_SET
CGenFF_4.0 1 CG3C31 2 CG3C31 3 CG3C31 4 HGA2 5 HGA2 6 HGA2 7 HGA2 8 HGA2 9 HGA2
@<TRIPOS>MOLECULE
cyclopropane
 9 9 0 0 0
****
USER_CHARGES
INVALID_CHARGES
Pose:   2 Cluster:   2 Fr_nu: 162203 TotEn:    -7.76
@<TRIPOS>ATOM
      1 C1        -50.9527  -10.7498  -43.3382 C.3    1 LIG      -0.18000
      2 C2        -50.1268  -10.6494  -42.0894 C.3    1 LIG      -0.18000
      3 C3        -49.4691  -10.9656  -43.4007 C.3    1 LIG      -0.18000
      4 H1        -51.5940  -11.6148  -43.4517 H      1 LIG       0.09000
      5 H2        -51.3473   -9.8331  -43.7576 H      1 LIG       0.09000
      6 H3        -49.9654   -9.6650  -41.6681 H      1 LIG       0.09000
      7 H4        -50.2116  -11.4467  -41.3618 H      1 LIG       0.09000
      8 H5        -49.1117  -11.9757  -43.5558 H      1 LIG       0.09000
      9 H6        -48.8658  -10.1938  -43.8620 H      1 LIG       0.09000
@<TRIPOS>BOND
      1       1       2 1
      2       1       3 1
      3       2       3 1
      4       1       4 1
      5       1       5 1
      6       2       6 1
      7       2       7 1
      8       3       8 1
      9       3       9 1
@<TRIPOS>ALT_TYPE
CGenFF_4.0_ALT_TYPE_SET
CGenFF_4.0 1 CG3C31 2 CG3C31 3 CG3C31 4 HGA2 5 HGA2 6 HGA2 7 HGA2 8 HGA2 9 HGA2
@<TRIPOS>MOLECULE
cyclopropane
 9 9 0 0 0
****
USER_CHARGES
INVALID_CHARGES
Pose:   3 Cluster:   3 Fr_nu:  66175 TotEn:    -7.07
@<TRIPOS>ATOM
      1 C1        -80.8876  -11.0919  -41.4483 C.3    1 LIG      -0.18000
      2 C2        -79.5754  -11.3649  -40.7734 C.3    1 LIG      -0.18000
      3 C3        -80.3990  -12.5030  -41.3010 C.3    1 LIG      -0.18000
      4 H1        -81.7186  -10.7781  -40.8291 H      1 LIG       0.09000
      5 H2        -80.8649  -10.6507  -42.4366 H      1 LIG       0.09000
      6 H3        -78.6694  -11.1074  -41.3075 H      1 LIG       0.09000
      7 H4        -79.5225  -11.2351  -39.6998 H      1 LIG       0.09000
      8 H5        -80.9008  -13.1389  -40.5826 H      1 LIG       0.09000
      9 H6        -80.0475  -13.0108  -42.1904 H      1 LIG       0.09000
@<TRIPOS>BOND
      1       1       2 1
      2       1       3 1
      3       2       3 1
      4       1       4 1
      5       1       5 1
      6       2       6 1
      7       2       7 1
      8       3       8 1
      9       3       9 1
@<TRIPOS>ALT_TYPE
CGenFF_4.0_ALT_TYPE_SET
CGenFF_4.0 1 CG3C31 2 CG3C31 3 CG3C31 4 HGA2 5 HGA2 6 HGA2 7 HGA2 8 HGA2 9 HGA2
@<TRIPOS>MOLECULE
cyclopropane
 9 9 0 0 0
****
USER_CHARGES
INVALID_CHARGES
Pose:   4 Cluster:   4 Fr_nu:   4331 TotEn:    -6.94
@<TRIPOS>ATOM
      1 C1        -66.5491   -7.9846  -49.2069 C.3    1 LIG      -0.18000
      2 C2        -65.3214   -8.8075  -49.4665 C.3    1 LIG      -0.18000
      3 C3        -65.4699   -8.0701  -48.1680 C.3    1 LIG      -0.18000
      4 H1        -66.6565   -7.0527  -49.7479 H      1 LIG       0.09000
      5 H2        -67.4768   -8.5084  -49.0150 H      1 LIG       0.09000
      6 H3        -65.4228   -9.8854  -49.4493 H      1 LIG       0.09000
      7 H4        -64.6019   -8.4300  -50.1821 H      1 LIG       0.09000
      8 H5        -64.8507   -7.1962  -48.0097 H      1 LIG       0.09000
      9 H6        -65.6717   -8.6518  -47.2772 H      1 LIG       0.09000
@<TRIPOS>BOND
      1       1       2 1
      2       1       3 1
      3       2       3 1
      4       1       4 1
      5       1       5 1
      6       2       6 1
      7       2       7 1
      8       3       8 1
      9       3       9 1
@<TRIPOS>ALT_TYPE
CGenFF_4.0_ALT_TYPE_SET
CGenFF_4.0 1 CG3C31 2 CG3C31 3 CG3C31 4 HGA2 5 HGA2 6 HGA2 7 HGA2 8 HGA2 9 HGA2
@<TRIPOS>MOLECULE
cyclopropane
 9 9 0 0 0
****
USER_CHARGES
INVALID_CHARGES
Pose:   5 Cluster:   5 Fr_nu:  51285 TotEn:    -6.83
@<TRIPOS>ATOM
      1 C1        -78.0367  -10.2430  -42.1823 C.3    1 LIG      -0.18000
      2 C2        -78.0956   -9.2591  -41.0507 C.3    1 LIG      -0.18000
      3 C3        -79.1397  -10.3305  -41.1687 C.3    1 LIG      -0.18000
      4 H1        -78.2891   -9.8884  -43.1738 H      1 LIG       0.09000
      5 H2        -77.2637  -11.0002  -42.1532 H      1 LIG       0.09000
      6 H3        -77.3620   -9.3541  -40.2599 H      1 LIG       0.09000
      7 H4        -78.3876   -8.2420  -41.2800 H      1 LIG       0.09000
      8 H5        -80.1343  -10.0346  -41.4777 H      1 LIG       0.09000
      9 H6        -79.1083  -11.1466  -40.4578 H      1 LIG       0.09000
@<TRIPOS>BOND
      1       1       2 1
      2       1       3 1
      3       2       3 1
      4       1       4 1
      5       1       5 1
      6       2       6 1
      7       2       7 1
      8       3       8 1
      9       3       9 1
@<TRIPOS>ALT_TYPE
CGenFF_4.0_ALT_TYPE_SET
CGenFF_4.0 1 CG3C31 2 CG3C31 3 CG3C31 4 HGA2 5 HGA2 6 HGA2 7 HGA2 8 HGA2 9 HGA2
@<TRIPOS>MOLECULE
cyclopropane
 9 9 0 0 0
****
USER_CHARGES
INVALID_CHARGES
Pose:   6 Cluster:   6 Fr_nu: 733868 TotEn:    -6.36
@<TRIPOS>ATOM
      1 C1        -64.2472  -22.0511  -27.7843 C.3    1 LIG      -0.18000
      2 C2        -63.6904  -21.4741  -29.0527 C.3    1 LIG      -0.18000
      3 C3        -62.7665  -21.8607  -27.9351 C.3    1 LIG      -0.18000
      4 H1        -64.7765  -21.3841  -27.1155 H      1 LIG       0.09000
      5 H2        -64.6316  -23.0626  -27.8159 H      1 LIG       0.09000
      6 H3        -63.6999  -22.0973  -29.9381 H      1 LIG       0.09000
      7 H4        -63.8445  -20.4186  -29.2382 H      1 LIG       0.09000
      8 H5        -62.2992  -21.0654  -27.3682 H      1 LIG       0.09000
      9 H6        -62.1549  -22.7442  -28.0683 H      1 LIG       0.09000
@<TRIPOS>BOND
      1       1       2 1
      2       1       3 1
      3       2       3 1
      4       1       4 1
      5       1       5 1
      6       2       6 1
      7       2       7 1
      8       3       8 1
      9       3       9 1
@<TRIPOS>ALT_TYPE
CGenFF_4.0_ALT_TYPE_SET
CGenFF_4.0 1 CG3C31 2 CG3C31 3 CG3C31 4 HGA2 5 HGA2 6 HGA2 7 HGA2 8 HGA2 9 HGA2
@<TRIPOS>MOLECULE
pyrrole
 10 10 0 0 0
****
USER_CHARGES
INVALID_CHARGES
Pose:   1 Cluster:   1 Fr_nu: 1919676 TotEn:   -16.25
@<TRIPOS>ATOM
      1 C1        -79.5320  -13.0334  -41.4375 C.2    1 LIG      -0.25700
      2 C2        -80.0376  -12.3706  -42.5830 C.2    1 LIG      -0.25700
      3 C3        -79.8015  -12.2351  -40.3478 C.2    1 LIG      -0.04700
      4 C4        -80.6005  -11.1873  -42.1584 C.2    1 LIG      -0.04700
      5 N1        -80.4510  -11.1155  -40.7980 N.pl3  1 LIG      -0.36000
      6 H1        -79.0271  -13.9888  -41.4102 H      1 LIG       0.15400
      7 H2        -79.9962  -12.7159  -43.6063 H      1 LIG       0.15400
      8 H3        -79.5893  -12.3629  -39.2957 H      1 LIG       0.14000
      9 H4        -81.0939  -10.3934  -42.7013 H      1 LIG       0.14000
     10 H5        -80.7710  -10.3539  -40.2158 H      1 LIG       0.38000
@<TRIPOS>BOND
      1       1       2 1
      2       1       3 2
      3       2       4 2
      4       3       5 1
      5       4       5 1
      6       1       6 1
      7       2       7 1
      8       3       8 1
      9       4       9 1
     10       5      10 1
@<TRIPOS>ALT_TYPE
CGenFF_4.0_ALT_TYPE_SET
CGenFF_4.0 1 CG2R51 2 CG2R51 3 CG2R51 4 CG2R51 5 NG2R51 6 HGR51 7 HGR51 8 HGR52 9 HGR52 10 HGP1
@<TRIPOS>MOLECULE
pyrrole
 10 10 0 0 0
****
USER_CHARGES
INVALID_CHARGES
Pose:   2 Cluster:   2 Fr_nu: 277111 TotEn:   -15.51
@<TRIPOS>ATOM
      1 C1        -80.1714  -12.8148  -42.1865 C.2    1 LIG      -0.25700
      2 C2        -80.2310  -12.0936  -40.9686 C.2    1 LIG      -0.25700
      3 C3        -80.6214  -11.9772  -43.1832 C.2    1 LIG      -0.04700
      4 C4        -80.7158  -10.8371  -41.2581 C.2    1 LIG      -0.04700
      5 N1        -80.9498  -10.7778  -42.6071 N.pl3  1 LIG      -0.36000
      6 H1        -79.8364  -13.8335  -42.3222 H      1 LIG       0.15400
      7 H2        -79.9522  -12.4495  -39.9869 H      1 LIG       0.15400
      8 H3        -80.7376  -12.1270  -44.2473 H      1 LIG       0.14000
      9 H4        -80.9128   -9.9824  -40.6264 H      1 LIG       0.14000
     10 H5        -81.3090   -9.9729  -43.1015 H      1 LIG       0.38000
@<TRIPOS>BOND
      1       1       2 1
      2       1       3 2
      3       2       4 2
      4       3       5 1
      5       4       5 1
      6       1       6 1
      7       2       7 1
      8       3       8 1
      9       4       9 1
     10       5      10 1
@<TRIPOS>ALT_TYPE
CGenFF_4.0_ALT_TYPE_SET
CGenFF_4.0 1 CG2R51 2 CG2R51 3 CG2R51 4 CG2R51 5 NG2R51 6 HGR51 7 HGR51 8 HGR52 9 HGR52 10 HGP1
@<TRIPOS>MOLECULE
pyrrole
 10 10 0 0 0
****
USER_CHARGES
INVALID_CHARGES
Pose:   3 Cluster:   3 Fr_nu: 393293 TotEn:   -14.24
@<TRIPOS>ATOM
      1 C1        -56.1453  -14.0031  -21.5972 C.2    1 LIG      -0.25700
      2 C2        -57.5318  -14.1961  -21.8151 C.2    1 LIG      -0.25700
      3 C3        -55.6443  -15.1744  -21.0733 C.2    1 LIG      -0.04700
      4 C4        -57.8359  -15.4794  -21.4177 C.2    1 LIG      -0.04700
      5 N1        -56.6810  -16.0646  -20.9683 N.pl3  1 LIG      -0.36000
      6 H1        -55.5744  -13.1081  -21.8006 H      1 LIG       0.15400
      7 H2        -58.2336  -13.4791  -22.2172 H      1 LIG       0.15400
      8 H3        -54.6462  -15.4530  -20.7661 H      1 LIG       0.14000
      9 H4        -58.7679  -16.0269  -21.4161 H      1 LIG       0.14000
     10 H5        -56.6052  -17.0081  -20.6142 H      1 LIG       0.38000
@<TRIPOS>BOND
      1       1       2 1
      2       1       3 2
      3       2       4 2
      4       3       5 1
      5       4       5 1
      6       1       6 1
      7       2       7 1
      8       3       8 1
      9       4       9 1
     10       5      10 1
@<TRIPOS>ALT_TYPE
CGenFF_4.0_ALT_TYPE_SET
CGenFF_4.0 1 CG2R51 2 CG2R51 3 CG2R51 4 CG2R51 5 NG2R51 6 HGR51 7 HGR51 8 HGR52 9 HGR52 10 HGP1
@<TRIPOS>MOLECULE
pyrrole
 10 10 0 0 0
****
USER_CHARGES
INVALID_CHARGES
Pose:   4 Cluster:   4 Fr_nu: 250375 TotEn:   -14.22
@<TRIPOS>ATOM
      1 C1        -66.8151   -7.6308  -47.7866 C.2    1 LIG      -0.25700
      2 C2        -65.5115   -7.9981  -48.2024 C.2    1 LIG      -0.25700
      3 C3        -67.6636   -7.8534  -48.8486 C.2    1 LIG      -0.04700
      4 C4        -65.6031   -8.4339  -49.5059 C.2    1 LIG      -0.04700
      5 N1        -66.9159   -8.3414  -49.8883 N.pl3  1 LIG      -0.36000
      6 H1        -67.1036   -7.2464  -46.8184 H      1 LIG       0.15400
      7 H2        -64.6039   -7.9503  -47.6174 H      1 LIG       0.15400
      8 H3        -68.7291   -7.7081  -48.9574 H      1 LIG       0.14000
      9 H4        -64.8537   -8.8020  -50.1924 H      1 LIG       0.14000
     10 H5        -67.2773   -8.5946  -50.7975 H      1 LIG       0.38000
@<TRIPOS>BOND
      1       1       2 1
      2       1       3 2
      3       2       4 2
      4       3       5 1
      5       4       5 1
      6       1       6 1
      7       2       7 1
      8       3       8 1
      9       4       9 1
     10       5      10 1
@<TRIPOS>ALT_TYPE
CGenFF_4.0_ALT_TYPE_SET
CGenFF_4.0 1 CG2R51 2 CG2R51 3 CG2R51 4 CG2R51 5 NG2R51 6 HGR51 7 HGR51 8 HGR52 9 HGR52 10 HGP1
@<TRIPOS>MOLECULE
pyrrole
 10 10 0 0 0
****
USER_CHARGES
INVALID_CHARGES
Pose:   5 Cluster:   5 Fr_nu: 286875 TotEn:   -13.71
@<TRIPOS>ATOM
      1 C1        -56.0955  -15.5326  -21.6622 C.2    1 LIG      -0.25700
      2 C2        -56.8298  -14.3214  -21.6319 C.2    1 LIG      -0.25700
      3 C3        -56.8950  -16.5122  -21.1156 C.2    1 LIG      -0.04700
      4 C4        -58.0556  -14.5977  -21.0676 C.2    1 LIG      -0.04700
      5 N1        -58.0840  -15.9323  -20.7574 N.pl3  1 LIG      -0.36000
      6 H1        -55.0935  -15.6751  -22.0417 H      1 LIG       0.15400
      7 H2        -56.5025  -13.3527  -21.9821 H      1 LIG       0.15400
      8 H3        -56.7245  -17.5664  -20.9493 H      1 LIG       0.14000
      9 H4        -58.9080  -13.9657  -20.8613 H      1 LIG       0.14000
     10 H5        -58.8624  -16.4150  -20.3305 H      1 LIG       0.38000
@<TRIPOS>BOND
      1       1       2 1
      2       1       3 2
      3       2       4 2
      4       3       5 1
      5       4       5 1
      6       1       6 1
      7       2       7 1
      8       3       8 1
      9       4       9 1
     10       5      10 1
@<TRIPOS>ALT_TYPE
CGenFF_4.0_ALT_TYPE_SET
CGenFF_4.0 1 CG2R51 2 CG2R51 3 CG2R51 4 CG2R51 5 NG2R51 6 HGR51 7 HGR51 8 HGR52 9 HGR52 10 HGP1
@<TRIPOS>MOLECULE
pyrrole
 10 10 0 0 0
****
USER_CHARGES
INVALID_CHARGES
Pose:   6 Cluster:   6 Fr_nu: 593680 TotEn:   -13.13
@<TRIPOS>ATOM
      1 C1        -78.6739  -12.0363  -42.2614 C.2    1 LIG      -0.25700
      2 C2        -77.9700  -10.8345  -42.5207 C.2    1 LIG      -0.25700
      3 C3        -79.4663  -11.8186  -41.1559 C.2    1 LIG      -0.04700
      4 C4        -78.3536   -9.9190  -41.5656 C.2    1 LIG      -0.04700
      5 N1        -79.2632  -10.5283  -40.7413 N.pl3  1 LIG      -0.36000
      6 H1        -78.6104  -12.9594  -42.8202 H      1 LIG       0.15400
      7 H2        -77.2603  -10.6542  -43.3157 H      1 LIG       0.15400
      8 H3        -80.1538  -12.4646  -40.6284 H      1 LIG       0.14000
      9 H4        -78.0623   -8.8911  -41.4008 H      1 LIG       0.14000
     10 H5        -79.7153  -10.0927  -39.9493 H      1 LIG       0.38000
@<TRIPOS>BOND
      1       1       2 1
      2       1       3 2
      3       2       4 2
      4       3       5 1
      5       4       5 1
      6       1       6 1
      7       2       7 1
      8       3       8 1
      9       4       9 1
     10       5      10 1
@<TRIPOS>ALT_TYPE
CGenFF_4.0_ALT_TYPE_SET
CGenFF_4.0 1 CG2R51 2 CG2R51 3 CG2R51 4 CG2R51 5 NG2R51 6 HGR51 7 HGR51 8 HGR52 9 HGR52 10 HGP1
@<TRIPOS>MOLECULE
pyrrole
 10 10 0 0 0
****
USER_CHARGES
INVALID_CHARGES
Pose:   7 Cluster:   7 Fr_nu: 332979 TotEn:   -12.71
@<TRIPOS>ATOM
      1 C1        -58.2081  -22.4999  -39.5572 C.2    1 LIG      -0.25700
      2 C2        -58.2378  -22.5736  -40.9717 C.2    1 LIG      -0.25700
      3 C3        -58.6269  -21.2366  -39.2022 C.2    1 LIG      -0.04700
      4 C4        -58.6739  -21.3530  -41.4380 C.2    1 LIG      -0.04700
      5 N1        -58.9071  -20.5481  -40.3536 N.pl3  1 LIG      -0.36000
      6 H1        -57.9138  -23.2826  -38.8723 H      1 LIG       0.15400
      7 H2        -57.9705  -23.4223  -41.5852 H      1 LIG       0.15400
      8 H3        -58.7496  -20.7671  -38.2364 H      1 LIG       0.14000
      9 H4        -58.8399  -20.9874  -42.4417 H      1 LIG       0.14000
     10 H5        -59.2358  -19.5934  -40.3964 H      1 LIG       0.38000
@<TRIPOS>BOND
      1       1       2 1
      2       1       3 2
      3       2       4 2
      4       3       5 1
      5       4       5 1
      6       1       6 1
      7       2       7 1
      8       3       8 1
      9       4       9 1
     10       5      10 1
@<TRIPOS>ALT_TYPE
CGenFF_4.0_ALT_TYPE_SET
CGenFF_4.0 1 CG2R51 2 CG2R51 3 CG2R51 4 CG2R51 5 NG2R51 6 HGR51 7 HGR51 8 HGR52 9 HGR52 10 HGP1
@<TRIPOS>MOLECULE
pyrrole
 10 10 0 0 0
****
USER_CHARGES
INVALID_CHARGES
Pose:   8 Cluster:   8 Fr_nu: 347284 TotEn:   -12.69
@<TRIPOS>ATOM
      1 C1        -80.0906  -12.8308  -43.7730 C.2    1 LIG      -0.25700
      2 C2        -79.7913  -12.3588  -42.4712 C.2    1 LIG      -0.25700
      3 C3        -80.6984  -11.7997  -44.4548 C.2    1 LIG      -0.04700
      4 C4        -80.2255  -11.0536  -42.3971 C.2    1 LIG      -0.04700
      5 N1        -80.7754  -10.7246  -43.6085 N.pl3  1 LIG      -0.36000
      6 H1        -79.8848  -13.8148  -44.1702 H      1 LIG       0.15400
      7 H2        -79.3124  -12.9087  -41.6734 H      1 LIG       0.15400
      8 H3        -81.0825  -11.7353  -45.4631 H      1 LIG       0.14000
      9 H4        -80.1907  -10.3318  -41.5932 H      1 LIG       0.14000
     10 H5        -81.1758   -9.8265  -43.8421 H      1 LIG       0.38000
@<TRIPOS>BOND
      1       1       2 1
      2       1       3 2
      3       2       4 2
      4       3       5 1
      5       4       5 1
      6       1       6 1
      7       2       7 1
      8       3       8 1
      9       4       9 1
     10       5      10 1
@<TRIPOS>ALT_TYPE
CGenFF_4.0_ALT_TYPE_SET
CGenFF_4.0 1 CG2R51 2 CG2R51 3 CG2R51 4 CG2R51 5 NG2R51 6 HGR51 7 HGR51 8 HGR52 9 HGR52 10 HGP1
@<TRIPOS>MOLECULE
pyrrole
 10 10 0 0 0
****
USER_CHARGES
INVALID_CHARGES
Pose:   9 Cluster:   9 Fr_nu: 256686 TotEn:   -11.39
@<TRIPOS>ATOM
      1 C1        -48.1866  -10.6420  -43.1930 C.2    1 LIG      -0.25700
      2 C2        -49.3521  -10.2890  -42.4690 C.2    1 LIG      -0.25700
      3 C3        -48.4708  -11.7929  -43.8944 C.2    1 LIG      -0.04700
      4 C4        -50.3130  -11.2351  -42.7500 C.2    1 LIG      -0.04700
      5 N1        -49.7661  -12.1444  -43.6173 N.pl3  1 LIG      -0.36000
      6 H1        -47.2433  -10.1143  -43.2023 H      1 LIG       0.15400
      7 H2        -49.4789   -9.4391  -41.8135 H      1 LIG       0.15400
      8 H3        -47.8689  -12.3917  -44.5633 H      1 LIG       0.14000
      9 H4        -51.3344  -11.3409  -42.4123 H      1 LIG       0.14000
     10 H5        -50.2447  -12.9504  -43.9950 H      1 LIG       0.38000
@<TRIPOS>BOND
      1       1       2 1
      2       1       3 2
      3       2       4 2
      4       3       5 1
      5       4       5 1
      6       1       6 1
      7       2       7 1
      8       3       8 1
      9       4       9 1
     10       5      10 1
@<TRIPOS>ALT_TYPE
CGenFF_4.0_ALT_TYPE_SET
CGenFF_4.0 1 CG2R51 2 CG2R51 3 CG2R51 4 CG2R51 5 NG2R51 6 HGR51 7 HGR51 8 HGR52 9 HGR52 10 HGP1
@<TRIPOS>MOLECULE
pyrrole
 10 10 0 0 0
****
USER_CHARGES
INVALID_CHARGES
Pose:  10 Cluster:  10 Fr_nu:  54378 TotEn:   -11.38
@<TRIPOS>ATOM
      1 C1        -62.4802   -1.3227  -22.8150 C.2    1 LIG      -0.25700
      2 C2        -61.7916   -1.2942  -24.0527 C.2    1 LIG      -0.25700
      3 C3        -63.4826   -2.2613  -22.9235 C.2    1 LIG      -0.04700
      4 C4        -62.3941   -2.2161  -24.8800 C.2    1 LIG      -0.04700
      5 N1        -63.4209   -2.7977  -24.1831 N.pl3  1 LIG      -0.36000
      6 H1        -62.2681   -0.7247  -21.9399 H      1 LIG       0.15400
      7 H2        -60.9488   -0.6701  -24.3146 H      1 LIG       0.15400
      8 H3        -64.2323   -2.5939  -22.2196 H      1 LIG       0.14000
      9 H4        -62.1833   -2.5101  -25.8986 H      1 LIG       0.14000
     10 H5        -64.0378   -3.5129  -24.5427 H      1 LIG       0.38000
@<TRIPOS>BOND
      1       1       2 1
      2       1       3 2
      3       2       4 2
      4       3       5 1
      5       4       5 1
      6       1       6 1
      7       2       7 1
      8       3       8 1
      9       4       9 1
     10       5      10 1
@<TRIPOS>ALT_TYPE
CGenFF_4.0_ALT_TYPE_SET
CGenFF_4.0 1 CG2R51 2 CG2R51 3 CG2R51 4 CG2R51 5 NG2R51 6 HGR51 7 HGR51 8 HGR52 9 HGR52 10 HGP1
@<TRIPOS>MOLECULE
pyrrole
 10 10 0 0 0
****
USER_CHARGES
INVALID_CHARGES
Pose:  11 Cluster:  11 Fr_nu: 245533 TotEn:   -11.30
@<TRIPOS>ATOM
      1 C1        -50.1265  -11.0712  -42.1630 C.2    1 LIG      -0.25700
      2 C2        -49.0235  -10.3112  -42.6243 C.2    1 LIG      -0.25700
      3 C3        -50.7921  -11.5453  -43.2719 C.2    1 LIG      -0.04700
      4 C4        -49.0486  -10.3440  -44.0012 C.2    1 LIG      -0.04700
      5 N1        -50.1280  -11.0967  -44.3837 N.pl3  1 LIG      -0.36000
      6 H1        -50.4048  -11.2533  -41.1345 H      1 LIG       0.15400
      7 H2        -48.2903   -9.7953  -42.0206 H      1 LIG       0.15400
      8 H3        -51.6763  -12.1591  -43.3691 H      1 LIG       0.14000
      9 H4        -48.3956   -9.9013  -44.7402 H      1 LIG       0.14000
     10 H5        -50.3935  -11.2916  -45.3392 H      1 LIG       0.38000
@<TRIPOS>BOND
      1       1       2 1
      2       1       3 2
      3       2       4 2
      4       3       5 1
      5       4       5 1
      6       1       6 1
      7       2       7 1
      8       3       8 1
      9       4       9 1
     10       5      10 1
@<TRIPOS>ALT_TYPE
CGenFF_4.0_ALT_TYPE_SET
CGenFF_4.0 1 CG2R51 2 CG2R51 3 CG2R51 4 CG2R51 5 NG2R51 6 HGR51 7 HGR51 8 HGR52 9 HGR52 10 HGP1
@<TRIPOS>MOLECULE
pyrrole
 10 10 0 0 0
****
USER_CHARGES
INVALID_CHARGES
Pose:  12 Cluster:  12 Fr_nu: 250555 TotEn:   -11.18
@<TRIPOS>ATOM
      1 C1        -67.3946   -7.6862  -47.2847 C.2    1 LIG      -0.25700
      2 C2        -67.5167   -7.8774  -48.6831 C.2    1 LIG      -0.25700
      3 C3        -66.0728   -7.8905  -46.9554 C.2    1 LIG      -0.04700
      4 C4        -66.2657   -8.1928  -49.1658 C.2    1 LIG      -0.04700
      5 N1        -65.3960   -8.1981  -48.1067 N.pl3  1 LIG      -0.36000
      6 H1        -68.1842   -7.4274  -46.5933 H      1 LIG       0.15400
      7 H2        -68.4171   -7.7952  -49.2753 H      1 LIG       0.15400
      8 H3        -65.5549   -7.8454  -46.0077 H      1 LIG       0.14000
      9 H4        -65.9180   -8.4116  -50.1657 H      1 LIG       0.14000
     10 H5        -64.4070   -8.3977  -48.1657 H      1 LIG       0.38000
@<TRIPOS>BOND
      1       1       2 1
      2       1       3 2
      3       2       4 2
      4       3       5 1
      5       4       5 1
      6       1       6 1
      7       2       7 1
      8       3       8 1
      9       4       9 1
     10       5      10 1
@<TRIPOS>ALT_TYPE
CGenFF_4.0_ALT_TYPE_SET
CGenFF_4.0 1 CG2R51 2 CG2R51 3 CG2R51 4 CG2R51 5 NG2R51 6 HGR51 7 HGR51 8 HGR52 9 HGR52 10 HGP1
@<TRIPOS>MOLECULE
pyrrole
 10 10 0 0 0
****
USER_CHARGES
INVALID_CHARGES
Pose:  13 Cluster:  13 Fr_nu: 848887 TotEn:   -10.99
@<TRIPOS>ATOM
      1 C1        -83.2123  -16.1269  -46.0704 C.2    1 LIG      -0.25700
      2 C2        -82.2084  -16.8494  -45.3796 C.2    1 LIG      -0.25700
      3 C3        -83.6093  -16.8963  -47.1417 C.2    1 LIG      -0.04700
      4 C4        -82.0224  -18.0383  -46.0498 C.2    1 LIG      -0.04700
      5 N1        -82.8791  -18.0558  -47.1194 N.pl3  1 LIG      -0.36000
      6 H1        -83.6033  -15.1522  -45.8144 H      1 LIG       0.15400
      7 H2        -81.6774  -16.5385  -44.4909 H      1 LIG       0.15400
      8 H3        -84.3433  -16.7227  -47.9160 H      1 LIG       0.14000
      9 H4        -81.3601  -18.8713  -45.8605 H      1 LIG       0.14000
     10 H5        -82.9604  -18.8086  -47.7888 H      1 LIG       0.38000
@<TRIPOS>BOND
      1       1       2 1
      2       1       3 2
      3       2       4 2
      4       3       5 1
      5       4       5 1
      6       1       6 1
      7       2       7 1
      8       3       8 1
      9       4       9 1
     10       5      10 1
@<TRIPOS>ALT_TYPE
CGenFF_4.0_ALT_TYPE_SET
CGenFF_4.0 1 CG2R51 2 CG2R51 3 CG2R51 4 CG2R51 5 NG2R51 6 HGR51 7 HGR51 8 HGR52 9 HGR52 10 HGP1
@<TRIPOS>MOLECULE
pyrrole
 10 10 0 0 0
****
USER_CHARGES
INVALID_CHARGES
Pose:  14 Cluster:  14 Fr_nu: 126637 TotEn:   -10.90
@<TRIPOS>ATOM
      1 C1        -76.9931    5.6295  -36.1820 C.2    1 LIG      -0.25700
      2 C2        -77.9892    4.6334  -36.0312 C.2    1 LIG      -0.25700
      3 C3        -75.9228    5.0470  -36.8243 C.2    1 LIG      -0.04700
      4 C4        -77.4971    3.4725  -36.5858 C.2    1 LIG      -0.04700
      5 N1        -76.2403    3.7357  -37.0645 N.pl3  1 LIG      -0.36000
      6 H1        -77.0503    6.6592  -35.8581 H      1 LIG       0.15400
      7 H2        -78.9593    4.7476  -35.5686 H      1 LIG       0.15400
      8 H3        -74.9664    5.4469  -37.1303 H      1 LIG       0.14000
      9 H4        -77.9288    2.4863  -36.6834 H      1 LIG       0.14000
     10 H5        -75.6397    3.0656  -37.5247 H      1 LIG       0.38000
@<TRIPOS>BOND
      1       1       2 1
      2       1       3 2
      3       2       4 2
      4       3       5 1
      5       4       5 1
      6       1       6 1
      7       2       7 1
      8       3       8 1
      9       4       9 1
     10       5      10 1
@<TRIPOS>ALT_TYPE
CGenFF_4.0_ALT_TYPE_SET
CGenFF_4.0 1 CG2R51 2 CG2R51 3 CG2R51 4 CG2R51 5 NG2R51 6 HGR51 7 HGR51 8 HGR52 9 HGR52 10 HGP1
@<TRIPOS>MOLECULE
pyrrole
 10 10 0 0 0
****
USER_CHARGES
INVALID_CHARGES
Pose:  15 Cluster:  15 Fr_nu: 508852 TotEn:   -10.82
@<TRIPOS>ATOM
      1 C1        -80.0356  -20.5449  -30.8564 C.2    1 LIG      -0.25700
      2 C2        -81.4271  -20.4339  -31.0984 C.2    1 LIG      -0.25700
      3 C3        -79.4344  -20.8674  -32.0530 C.2    1 LIG      -0.04700
      4 C4        -81.6338  -20.6921  -32.4356 C.2    1 LIG      -0.04700
      5 N1        -80.4156  -20.9546  -33.0058 N.pl3  1 LIG      -0.36000
      6 H1        -79.5275  -20.4044  -29.9128 H      1 LIG       0.15400
      7 H2        -82.1960  -20.1929  -30.3781 H      1 LIG       0.15400
      8 H3        -78.3995  -21.0428  -32.3109 H      1 LIG       0.14000
      9 H4        -82.5363  -20.7108  -33.0304 H      1 LIG       0.14000
     10 H5        -80.2639  -21.1777  -33.9798 H      1 LIG       0.38000
@<TRIPOS>BOND
      1       1       2 1
      2       1       3 2
      3       2       4 2
      4       3       5 1
      5       4       5 1
      6       1       6 1
      7       2       7 1
      8       3       8 1
      9       4       9 1
     10       5      10 1
@<TRIPOS>ALT_TYPE
CGenFF_4.0_ALT_TYPE_SET
CGenFF_4.0 1 CG2R51 2 CG2R51 3 CG2R51 4 CG2R51 5 NG2R51 6 HGR51 7 HGR51 8 HGR52 9 HGR52 10 HGP1
@<TRIPOS>MOLECULE
pyrrole
 10 10 0 0 0
****
USER_CHARGES
INVALID_CHARGES
Pose:  16 Cluster:  16 Fr_nu: 463703 TotEn:   -10.10
@<TRIPOS>ATOM
      1 C1        -79.0434  -12.1435  -42.3376 C.2    1 LIG      -0.25700
      2 C2        -80.0165  -11.9389  -43.3466 C.2    1 LIG      -0.25700
      3 C3        -79.3274  -11.2721  -41.3093 C.2    1 LIG      -0.04700
      4 C4        -80.8656  -10.9485  -42.9043 C.2    1 LIG      -0.04700
      5 N1        -80.4369  -10.5505  -41.6649 N.pl3  1 LIG      -0.36000
      6 H1        -78.2252  -12.8496  -42.3582 H      1 LIG       0.15400
      7 H2        -80.0916  -12.4554  -44.2931 H      1 LIG       0.15400
      8 H3        -78.8404  -11.1009  -40.3597 H      1 LIG       0.14000
      9 H4        -81.7347  -10.4942  -43.3590 H      1 LIG       0.14000
     10 H5        -80.8725   -9.8349  -41.0995 H      1 LIG       0.38000
@<TRIPOS>BOND
      1       1       2 1
      2       1       3 2
      3       2       4 2
      4       3       5 1
      5       4       5 1
      6       1       6 1
      7       2       7 1
      8       3       8 1
      9       4       9 1
     10       5      10 1
@<TRIPOS>ALT_TYPE
CGenFF_4.0_ALT_TYPE_SET
CGenFF_4.0 1 CG2R51 2 CG2R51 3 CG2R51 4 CG2R51 5 NG2R51 6 HGR51 7 HGR51 8 HGR52 9 HGR52 10 HGP1
@<TRIPOS>MOLECULE
pyrrole
 10 10 0 0 0
****
USER_CHARGES
INVALID_CHARGES
Pose:  17 Cluster:  17 Fr_nu: 425213 TotEn:   -10.00
@<TRIPOS>ATOM
      1 C1        -77.1036    4.2542  -34.7345 C.2    1 LIG      -0.25700
      2 C2        -76.2968    5.3690  -35.0713 C.2    1 LIG      -0.25700
      3 C3        -76.6966    3.1992  -35.5210 C.2    1 LIG      -0.04700
      4 C4        -75.4214    4.9613  -36.0536 C.2    1 LIG      -0.04700
      5 N1        -75.6737    3.6407  -36.3191 N.pl3  1 LIG      -0.36000
      6 H1        -77.8945    4.2239  -33.9984 H      1 LIG       0.15400
      7 H2        -76.3472    6.3614  -34.6460 H      1 LIG       0.15400
      8 H3        -77.0427    2.1773  -35.5845 H      1 LIG       0.14000
      9 H4        -74.6429    5.4912  -36.5843 H      1 LIG       0.14000
     10 H5        -75.1808    3.0784  -36.9990 H      1 LIG       0.38000
@<TRIPOS>BOND
      1       1       2 1
      2       1       3 2
      3       2       4 2
      4       3       5 1
      5       4       5 1
      6       1       6 1
      7       2       7 1
      8       3       8 1
      9       4       9 1
     10       5      10 1
@<TRIPOS>ALT_TYPE
CGenFF_4.0_ALT_TYPE_SET
CGenFF_4.0 1 CG2R51 2 CG2R51 3 CG2R51 4 CG2R51 5 NG2R51 6 HGR51 7 HGR51 8 HGR52 9 HGR52 10 HGP1
@<TRIPOS>MOLECULE
pyrrole
 10 10 0 0 0
****
USER_CHARGES
INVALID_CHARGES
Pose:  18 Cluster:  18 Fr_nu: 256500 TotEn:    -9.96
@<TRIPOS>ATOM
      1 C1        -80.5603  -20.6560  -30.6650 C.2    1 LIG      -0.25700
      2 C2        -80.9464  -21.3038  -31.8643 C.2    1 LIG      -0.25700
      3 C3        -79.2403  -20.2872  -30.8031 C.2    1 LIG      -0.04700
      4 C4        -79.8506  -21.3113  -32.6988 C.2    1 LIG      -0.04700
      5 N1        -78.8193  -20.6909  -32.0432 N.pl3  1 LIG      -0.36000
      6 H1        -81.1775  -20.4774  -29.7957 H      1 LIG       0.15400
      7 H2        -81.9164  -21.7204  -32.0960 H      1 LIG       0.15400
      8 H3        -78.5649  -19.7760  -30.1318 H      1 LIG       0.14000
      9 H4        -79.7138  -21.7001  -33.6981 H      1 LIG       0.14000
     10 H5        -77.8907  -20.5520  -32.4171 H      1 LIG       0.38000
@<TRIPOS>BOND
      1       1       2 1
      2       1       3 2
      3       2       4 2
      4       3       5 1
      5       4       5 1
      6       1       6 1
      7       2       7 1
      8       3       8 1
      9       4       9 1
     10       5      10 1
@<TRIPOS>ALT_TYPE
CGenFF_4.0_ALT_TYPE_SET
CGenFF_4.0 1 CG2R51 2 CG2R51 3 CG2R51 4 CG2R51 5 NG2R51 6 HGR51 7 HGR51 8 HGR52 9 HGR52 10 HGP1
@<TRIPOS>MOLECULE
pyrrole
 10 10 0 0 0
****
USER_CHARGES
INVALID_CHARGES
Pose:  19 Cluster:  19 Fr_nu: 270971 TotEn:    -9.60
@<TRIPOS>ATOM
      1 C1        -48.4627  -11.0443  -42.7703 C.2    1 LIG      -0.25700
      2 C2        -49.2431  -11.9327  -43.5507 C.2    1 LIG      -0.25700
      3 C3        -49.2541   -9.9578  -42.4689 C.2    1 LIG      -0.04700
      4 C4        -50.4876  -11.3620  -43.7024 C.2    1 LIG      -0.04700
      5 N1        -50.4827  -10.1618  -43.0410 N.pl3  1 LIG      -0.36000
      6 H1        -47.4361  -11.1819  -42.4615 H      1 LIG       0.15400
      7 H2        -48.9335  -12.8844  -43.9588 H      1 LIG       0.15400
      8 H3        -49.0534   -9.0604  -41.9010 H      1 LIG       0.14000
      9 H4        -51.3737  -11.7029  -44.2193 H      1 LIG       0.14000
     10 H5        -51.2652   -9.5248  -42.9833 H      1 LIG       0.38000
@<TRIPOS>BOND
      1       1       2 1
      2       1       3 2
      3       2       4 2
      4       3       5 1
      5       4       5 1
      6       1       6 1
      7       2       7 1
      8       3       8 1
      9       4       9 1
     10       5      10 1
@<TRIPOS>ALT_TYPE
CGenFF_4.0_ALT_TYPE_SET
CGenFF_4.0 1 CG2R51 2 CG2R51 3 CG2R51 4 CG2R51 5 NG2R51 6 HGR51 7 HGR51 8 HGR52 9 HGR52 10 HGP1
@<TRIPOS>MOLECULE
pyrrole
 10 10 0 0 0
****
USER_CHARGES
INVALID_CHARGES
Pose:  20 Cluster:  20 Fr_nu: 652942 TotEn:    -9.36
@<TRIPOS>ATOM
      1 C1        -51.5908  -10.3954  -43.7341 C.2    1 LIG      -0.25700
      2 C2        -50.2668  -10.2939  -43.2403 C.2    1 LIG      -0.25700
      3 C3        -51.7445  -11.6671  -44.2408 C.2    1 LIG      -0.04700
      4 C4        -49.6517  -11.5066  -43.4603 C.2    1 LIG      -0.04700
      5 N1        -50.5593  -12.3334  -44.0692 N.pl3  1 LIG      -0.36000
      6 H1        -52.3494   -9.6255  -43.7212 H      1 LIG       0.15400
      7 H2        -49.8097   -9.4319  -42.7754 H      1 LIG       0.15400
      8 H3        -52.5883  -12.1556  -44.7072 H      1 LIG       0.14000
      9 H4        -48.6527  -11.8540  -43.2371 H      1 LIG       0.14000
     10 H5        -50.3820  -13.2884  -44.3485 H      1 LIG       0.38000
@<TRIPOS>BOND
      1       1       2 1
      2       1       3 2
      3       2       4 2
      4       3       5 1
      5       4       5 1
      6       1       6 1
      7       2       7 1
      8       3       8 1
      9       4       9 1
     10       5      10 1
@<TRIPOS>ALT_TYPE
CGenFF_4.0_ALT_TYPE_SET
CGenFF_4.0 1 CG2R51 2 CG2R51 3 CG2R51 4 CG2R51 5 NG2R51 6 HGR51 7 HGR51 8 HGR52 9 HGR52 10 HGP1
@<TRIPOS>MOLECULE
pyrrole
 10 10 0 0 0
****
USER_CHARGES
INVALID_CHARGES
Pose:  21 Cluster:  21 Fr_nu: 2710122 TotEn:    -9.21
@<TRIPOS>ATOM
      1 C1        -80.2088  -12.2526  -42.2319 C.2    1 LIG      -0.25700
      2 C2        -79.5229  -11.0209  -42.3711 C.2    1 LIG      -0.25700
      3 C3        -80.0898  -12.6433  -40.9163 C.2    1 LIG      -0.04700
      4 C4        -79.0055  -10.6964  -41.1365 C.2    1 LIG      -0.04700
      5 N1        -79.3561  -11.6899  -40.2600 N.pl3  1 LIG      -0.36000
      6 H1        -80.7327  -12.7952  -43.0061 H      1 LIG       0.15400
      7 H2        -79.4160  -10.4334  -43.2721 H      1 LIG       0.15400
      8 H3        -80.4598  -13.5121  -40.3904 H      1 LIG       0.14000
      9 H4        -78.4223   -9.8490  -40.8044 H      1 LIG       0.14000
     10 H5        -79.1117  -11.7153  -39.2797 H      1 LIG       0.38000
@<TRIPOS>BOND
      1       1       2 1
      2       1       3 2
      3       2       4 2
      4       3       5 1
      5       4       5 1
      6       1       6 1
      7       2       7 1
      8       3       8 1
      9       4       9 1
     10       5      10 1
@<TRIPOS>ALT_TYPE
CGenFF_4.0_ALT_TYPE_SET
CGenFF_4.0 1 CG2R51 2 CG2R51 3 CG2R51 4 CG2R51 5 NG2R51 6 HGR51 7 HGR51 8 HGR52 9 HGR52 10 HGP1
@<TRIPOS>MOLECULE
pyrrole
 10 10 0 0 0
****
USER_CHARGES
INVALID_CHARGES
Pose:  22 Cluster:  22 Fr_nu: 2712455 TotEn:    -8.90
@<TRIPOS>ATOM
      1 C1        -79.8834  -12.1638  -40.6719 C.2    1 LIG      -0.25700
      2 C2        -79.3129  -12.8976  -41.7410 C.2    1 LIG      -0.25700
      3 C3        -80.0791  -10.8747  -41.1161 C.2    1 LIG      -0.04700
      4 C4        -79.1772  -12.0345  -42.8060 C.2    1 LIG      -0.04700
      5 N1        -79.6460  -10.8077  -42.4145 N.pl3  1 LIG      -0.36000
      6 H1        -80.1256  -12.5349  -39.6860 H      1 LIG       0.15400
      7 H2        -79.0305  -13.9409  -41.7370 H      1 LIG       0.15400
      8 H3        -80.4859  -10.0016  -40.6257 H      1 LIG       0.14000
      9 H4        -78.7916  -12.1842  -43.8047 H      1 LIG       0.14000
     10 H5        -79.6692   -9.9804  -42.9946 H      1 LIG       0.38000
@<TRIPOS>BOND
      1       1       2 1
      2       1       3 2
      3       2       4 2
      4       3       5 1
      5       4       5 1
      6       1       6 1
      7       2       7 1
      8       3       8 1
      9       4       9 1
     10       5      10 1
@<TRIPOS>ALT_TYPE
CGenFF_4.0_ALT_TYPE_SET
CGenFF_4.0 1 CG2R51 2 CG2R51 3 CG2R51 4 CG2R51 5 NG2R51 6 HGR51 7 HGR51 8 HGR52 9 HGR52 10 HGP1
@<TRIPOS>MOLECULE
pyrrole
 10 10 0 0 0
****
USER_CHARGES
INVALID_CHARGES
Pose:  23 Cluster:  23 Fr_nu: 3560072 TotEn:    -8.23
@<TRIPOS>ATOM
      1 C1        -80.1606  -12.8285  -43.1394 C.2    1 LIG      -0.25700
      2 C2        -80.4029  -11.4545  -42.8934 C.2    1 LIG      -0.25700
      3 C3        -79.5460  -13.3447  -42.0199 C.2    1 LIG      -0.04700
      4 C4        -79.9288  -11.1729  -41.6311 C.2    1 LIG      -0.04700
      5 N1        -79.4100  -12.3292  -41.1098 N.pl3  1 LIG      -0.36000
      6 H1        -80.4078  -13.3812  -44.0348 H      1 LIG       0.15400
      7 H2        -80.8710  -10.7460  -43.5621 H      1 LIG       0.15400
      8 H3        -79.1937  -14.3405  -41.7906 H      1 LIG       0.14000
      9 H4        -79.9161  -10.2559  -41.0588 H      1 LIG       0.14000
     10 H5        -78.9916  -12.4195  -40.1942 H      1 LIG       0.38000
@<TRIPOS>BOND
      1       1       2 1
      2       1       3 2
      3       2       4 2
      4       3       5 1
      5       4       5 1
      6       1       6 1
      7       2       7 1
      8       3       8 1
      9       4       9 1
     10       5      10 1
@<TRIPOS>ALT_TYPE
CGenFF_4.0_ALT_TYPE_SET
CGenFF_4.0 1 CG2R51 2 CG2R51 3 CG2R51 4 CG2R51 5 NG2R51 6 HGR51 7 HGR51 8 HGR52 9 HGR52 10 HGP1
@<TRIPOS>MOLECULE
pyrrole
 10 10 0 0 0
****
USER_CHARGES
INVALID_CHARGES
Pose:  24 Cluster:  24 Fr_nu: 1922695 TotEn:    -7.75
@<TRIPOS>ATOM
      1 C1        -81.0561  -10.8648  -41.4029 C.2    1 LIG      -0.25700
      2 C2        -80.1675  -11.5961  -40.5767 C.2    1 LIG      -0.25700
      3 C3        -81.0661  -11.4751  -42.6377 C.2    1 LIG      -0.04700
      4 C4        -79.6613  -12.6310  -41.3319 C.2    1 LIG      -0.04700
      5 N1        -80.2143  -12.5473  -42.5830 N.pl3  1 LIG      -0.36000
      6 H1        -81.6269   -9.9892  -41.1273 H      1 LIG       0.15400
      7 H2        -79.9215  -11.3920  -39.5442 H      1 LIG       0.15400
      8 H3        -81.6008  -11.2426  -43.5478 H      1 LIG       0.14000
      9 H4        -78.9604  -13.4177  -41.0905 H      1 LIG       0.14000
     10 H5        -80.0237  -13.1797  -43.3480 H      1 LIG       0.38000
@<TRIPOS>BOND
      1       1       2 1
      2       1       3 2
      3       2       4 2
      4       3       5 1
      5       4       5 1
      6       1       6 1
      7       2       7 1
      8       3       8 1
      9       4       9 1
     10       5      10 1
@<TRIPOS>ALT_TYPE
CGenFF_4.0_ALT_TYPE_SET
CGenFF_4.0 1 CG2R51 2 CG2R51 3 CG2R51 4 CG2R51 5 NG2R51 6 HGR51 7 HGR51 8 HGR52 9 HGR52 10 HGP1
# TRIPOS MOL2 file generated by SEED

@<TRIPOS>MOLECULE
morpholine
 16 16 0 0 0
****
USER_CHARGES
INVALID_CHARGES
Pose:   1 Cluster:   1 Fr_nu: 929166 TotEn:   -82.73
@<TRIPOS>ATOM
      1 C1        -82.7944   -3.7845  -56.2282 C.3    1 LIG       0.20900
      2 C2        -83.1680   -5.0266  -58.3468 C.3    1 LIG       0.20900
      3 C3        -82.6719   -5.1286  -55.5332 C.3    1 LIG      -0.03300
      4 C4        -83.0263   -6.3098  -57.5481 C.3    1 LIG      -0.03300
      5 N1        -82.3867   -3.9565  -57.6556 N.4    1 LIG      -0.45600
      6 O1        -83.4633   -6.1138  -56.2013 O.3    1 LIG      -0.27400
      7 H1        -83.8278   -3.4227  -56.2390 H      1 LIG       0.09000
      8 H2        -82.1378   -3.0293  -55.7880 H      1 LIG       0.09000
      9 H3        -82.7687   -5.1223  -59.3599 H      1 LIG       0.09000
     10 H4        -84.2061   -4.6816  -58.3842 H      1 LIG       0.09000
     11 H5        -81.6298   -5.4660  -55.4821 H      1 LIG       0.09000
     12 H6        -83.0421   -5.0488  -54.5062 H      1 LIG       0.09000
     13 H7        -83.6535   -7.0912  -57.9884 H      1 LIG       0.09000
     14 H8        -81.9925   -6.6757  -57.5497 H      1 LIG       0.09000
     15 H9        -82.5038   -3.0654  -58.1571 H      1 LIG       0.32900
     16 H10       -81.3818   -4.1759  -57.7043 H      1 LIG       0.32900
@<TRIPOS>BOND
      1       1       3 1
      2       1       5 1
      3       2       4 1
      4       2       5 1
      5       3       6 1
      6       4       6 1
      7       1       7 1
      8       1       8 1
      9       2       9 1
     10       2      10 1
     11       3      11 1
     12       3      12 1
     13       4      13 1
     14       4      14 1
     15       5      15 1
     16       5      16 1
@<TRIPOS>ALT_TYPE
CGenFF_4.0_ALT_TYPE_SET
CGenFF_4.0 1 CG324 2 CG324 3 CG321 4 CG321 5 NG3P2 6 OG3C61 7 HGA2 8 HGA2 9 HGA2 10 HGA2 11 HGA2 12 HGA2 13 HGA2 14 HGA2 15 HGP2 16 HGP2
@<TRIPOS>MOLECULE
morpholine
 16 16 0 0 0
****
USER_CHARGES
INVALID_CHARGES
Pose:   2 Cluster:   2 Fr_nu: 122400 TotEn:   -79.37
@<TRIPOS>ATOM
      1 C1        -81.7160   -6.4853  -57.4321 C.3    1 LIG       0.20900
      2 C2        -81.9639   -4.2871  -56.3019 C.3    1 LIG       0.20900
      3 C3        -83.1020   -6.2736  -58.0140 C.3    1 LIG      -0.03300
      4 C4        -83.3375   -4.1828  -56.9399 C.3    1 LIG      -0.03300
      5 N1        -81.1065   -5.1453  -57.1746 N.4    1 LIG      -0.45600
      6 O1        -83.9016   -5.4820  -57.1324 O.3    1 LIG      -0.27400
      7 H1        -81.7521   -7.0033  -56.4682 H      1 LIG       0.09000
      8 H2        -81.0553   -7.0197  -58.1199 H      1 LIG       0.09000
      9 H3        -81.4727   -3.3145  -56.2133 H      1 LIG       0.09000
     10 H4        -82.0042   -4.7769  -55.3239 H      1 LIG       0.09000
     11 H5        -83.0600   -5.7973  -59.0007 H      1 LIG       0.09000
     12 H6        -83.6030   -7.2391  -58.1364 H      1 LIG       0.09000
     13 H7        -84.0104   -3.6248  -56.2812 H      1 LIG       0.09000
     14 H8        -83.2992   -3.6527  -57.8991 H      1 LIG       0.09000
     15 H9        -80.1819   -5.2653  -56.7388 H      1 LIG       0.32900
     16 H10       -80.9347   -4.6657  -58.0695 H      1 LIG       0.32900
@<TRIPOS>BOND
      1       1       3 1
      2       1       5 1
      3       2       4 1
      4       2       5 1
      5       3       6 1
      6       4       6 1
      7       1       7 1
      8       1       8 1
      9       2       9 1
     10       2      10 1
     11       3      11 1
     12       3      12 1
     13       4      13 1
     14       4      14 1
     15       5      15 1
     16       5      16 1
@<TRIPOS>ALT_TYPE
CGenFF_4.0_ALT_TYPE_SET
CGenFF_4.0 1 CG324 2 CG324 3 CG321 4 CG321 5 NG3P2 6 OG3C61 7 HGA2 8 HGA2 9 HGA2 10 HGA2 11 HGA2 12 HGA2 13 HGA2 14 HGA2 15 HGP2 16 HGP2
@<TRIPOS>MOLECULE
morpholine
 16 16 0 0 0
****
USER_CHARGES
INVALID_CHARGES
Pose:   3 Cluster:   3 Fr_nu: 122443 TotEn:   -77.39
@<TRIPOS>ATOM
      1 C1        -81.9517   -4.9094  -57.1294 C.3    1 LIG       0.20900
      2 C2        -81.1124   -7.0995  -57.9478 C.3    1 LIG       0.20900
      3 C3        -82.4024   -5.6227  -55.8674 C.3    1 LIG      -0.03300
      4 C4        -81.6036   -7.7053  -56.6453 C.3    1 LIG      -0.03300
      5 N1        -80.7939   -5.6600  -57.7036 N.4    1 LIG      -0.45600
      6 O1        -82.7341   -6.9839  -56.1509 O.3    1 LIG      -0.27400
      7 H1        -82.7327   -4.9036  -57.8967 H      1 LIG       0.09000
      8 H2        -81.6148   -3.8886  -56.9302 H      1 LIG       0.09000
      9 H3        -80.2005   -7.5805  -58.3111 H      1 LIG       0.09000
     10 H4        -81.8830   -7.1222  -58.7247 H      1 LIG       0.09000
     11 H5        -81.6360   -5.5859  -55.0842 H      1 LIG       0.09000
     12 H6        -83.3011   -5.1398  -55.4708 H      1 LIG       0.09000
     13 H7        -81.9196   -8.7396  -56.8139 H      1 LIG       0.09000
     14 H8        -80.8151   -7.7207  -55.8832 H      1 LIG       0.09000
     15 H9        -80.4995   -5.2176  -58.5849 H      1 LIG       0.32900
     16 H10       -79.9859   -5.5873  -57.0694 H      1 LIG       0.32900
@<TRIPOS>BOND
      1       1       3 1
      2       1       5 1
      3       2       4 1
      4       2       5 1
      5       3       6 1
      6       4       6 1
      7       1       7 1
      8       1       8 1
      9       2       9 1
     10       2      10 1
     11       3      11 1
     12       3      12 1
     13       4      13 1
     14       4      14 1
     15       5      15 1
     16       5      16 1
@<TRIPOS>ALT_TYPE
CGenFF_4.0_ALT_TYPE_SET
CGenFF_4.0 1 CG324 2 CG324 3 CG321 4 CG321 5 NG3P2 6 OG3C61 7 HGA2 8 HGA2 9 HGA2 10 HGA2 11 HGA2 12 HGA2 13 HGA2 14 HGA2 15 HGP2 16 HGP2
@<TRIPOS>MOLECULE
morpholine
 16 16 0 0 0
****
USER_CHARGES
INVALID_CHARGES
Pose:   4 Cluster:   4 Fr_nu: 944011 TotEn:   -74.01
@<TRIPOS>ATOM
      1 C1        -82.4521   -5.4660  -56.6829 C.3    1 LIG       0.20900
      2 C2        -83.7199   -3.3871  -56.1910 C.3    1 LIG       0.20900
      3 C3        -83.6259   -5.9065  -57.5390 C.3    1 LIG      -0.03300
      4 C4        -84.8312   -3.9292  -57.0719 C.3    1 LIG      -0.03300
      5 N1        -82.4260   -3.9720  -56.6569 N.4    1 LIG      -0.45600
      6 O1        -84.8471   -5.3581  -57.0379 O.3    1 LIG      -0.27400
      7 H1        -82.5575   -5.7955  -55.6441 H      1 LIG       0.09000
      8 H2        -81.4945   -5.8040  -57.0877 H      1 LIG       0.09000
      9 H3        -83.6314   -2.2996  -56.2569 H      1 LIG       0.09000
     10 H4        -83.8424   -3.6904  -55.1464 H      1 LIG       0.09000
     11 H5        -83.4950   -5.6161  -58.5882 H      1 LIG       0.09000
     12 H6        -83.7169   -6.9969  -57.5088 H      1 LIG       0.09000
     13 H7        -85.8003   -3.5792  -56.7028 H      1 LIG       0.09000
     14 H8        -84.7292   -3.5872  -58.1088 H      1 LIG       0.09000
     15 H9        -81.6626   -3.6514  -56.0456 H      1 LIG       0.32900
     16 H10       -82.2029   -3.6136  -57.5961 H      1 LIG       0.32900
@<TRIPOS>BOND
      1       1       3 1
      2       1       5 1
      3       2       4 1
      4       2       5 1
      5       3       6 1
      6       4       6 1
      7       1       7 1
      8       1       8 1
      9       2       9 1
     10       2      10 1
     11       3      11 1
     12       3      12 1
     13       4      13 1
     14       4      14 1
     15       5      15 1
     16       5      16 1
@<TRIPOS>ALT_TYPE
CGenFF_4.0_ALT_TYPE_SET
CGenFF_4.0 1 CG324 2 CG324 3 CG321 4 CG321 5 NG3P2 6 OG3C61 7 HGA2 8 HGA2 9 HGA2 10 HGA2 11 HGA2 12 HGA2 13 HGA2 14 HGA2 15 HGP2 16 HGP2
@<TRIPOS>MOLECULE
morpholine
 16 16 0 0 0
****
USER_CHARGES
INVALID_CHARGES
Pose:   5 Cluster:   5 Fr_nu: 929355 TotEn:   -73.59
@<TRIPOS>ATOM
      1 C1        -84.7824   -3.9572  -57.0809 C.3    1 LIG       0.20900
      2 C2        -82.5021   -4.9008  -57.3654 C.3    1 LIG       0.20900
      3 C3        -84.4650   -3.7956  -55.6051 C.3    1 LIG      -0.03300
      4 C4        -82.2963   -4.6922  -55.8758 C.3    1 LIG      -0.03300
      5 N1        -83.4995   -3.8966  -57.8451 N.4    1 LIG      -0.45600
      6 O1        -83.5391   -4.7972  -55.1776 O.3    1 LIG      -0.27400
      7 H1        -85.2307   -4.9322  -57.2982 H      1 LIG       0.09000
[truncated: 4,096,596 more chars]
