# Supplementary material for: The pocketome of G-protein-coupled receptors reveals previously untargeted allosteric sites
Source: Nat Commun. 2022 May 10;13:2567. doi: 10.1038/s41467-022-29609-6 (PMC9091257; doi:10.1038/s41467-022-29609-6)
Supplement: Supplementary file 4 — Supplementary Data 1 [file 41467_2022_29609_MOESM4_ESM.zip › docking_files/3odu/rec.mol2]

@<TRIPOS>MOLECULE
3odu_align.pdb
4829 4897 293 0 0
PROTEIN
NO_CHARGES


@<TRIPOS>ATOM
      1 N         -86.1920  -16.4440  -67.7460 N.4       1 PRO   -0.2700
      2 CA        -85.7330  -15.6980  -66.5700 C.3       1 PRO    0.0900
      3 CAY       -86.3180  -18.3980  -69.1870 C.3       1 PRO    0.0900
      4 C         -85.2140  -16.5220  -65.4010 C.2       1 PRO    0.0900
      5 O         -85.8410  -17.5100  -65.0280 O.2       1 PRO    0.5100
      6 CB        -86.9470  -14.8390  -66.1730 C.3       1 PRO   -0.5100
      7 CG        -87.7030  -14.6470  -67.4910 C.3       1 PRO   -0.2900
      8 CD        -87.5210  -16.0020  -68.1740 C.3       1 PRO    0.0000
      9 CY        -85.5750  -17.5070  -68.2540 C.2       1 PRO    0.0900
     10 OY        -84.4050  -17.7650  -67.9980 O.2       1 PRO    0.0900
     11 HA        -84.8470  -15.1350  -66.8110 H         1 PRO    0.0200
     12 HB1       -86.6260  -13.8630  -65.7530 H         1 PRO    0.0900
     13 HB2       -87.5790  -15.3630  -65.4240 H         1 PRO   -0.1800
     14 HG1       -88.7760  -14.4240  -67.3140 H         1 PRO    0.0900
     15 HG2       -87.2600  -13.8270  -68.0960 H         1 PRO    0.0900
     16 HD1       -88.2870  -16.7330  -67.8380 H         1 PRO   -0.1800
     17 HD2       -87.5480  -15.9070  -69.2810 H         1 PRO    0.0900
     18 HY1       -85.7150  -19.3100  -69.3870 H         1 PRO    0.0900
     19 HY2       -86.5000  -17.8690  -70.1470 H         1 PRO    0.5100
     20 HY3       -87.2850  -18.6980  -68.7290 H         1 PRO   -0.5100
     21 N         -84.0950  -16.1100  -64.7750 N.am      2 CYS   -0.4700
     22 CA        -83.5980  -16.7700  -63.5590 C.3       2 CYS    0.3100
     23 C         -84.3230  -16.2130  -62.3290 C.2       2 CYS    0.0700
     24 O         -84.4340  -15.0030  -62.1660 O.2       2 CYS    0.0900
     25 CB        -82.0890  -16.5570  -63.3890 C.3       2 CYS   -0.1000
     26 SG        -81.0770  -16.8480  -64.8890 S.3       2 CYS    0.0900
     27 HN        -83.5560  -15.3400  -65.1090 H         2 CYS    0.0900
     28 HA        -83.8180  -17.8240  -63.6400 H         2 CYS   -0.0800
     29 HB1       -81.7380  -17.2400  -62.5890 H         2 CYS    0.5100
     30 HB2       -81.9290  -15.5110  -63.0540 H         2 CYS   -0.5100
     31 N         -84.8230  -17.1030  -61.4780 N.am      3 PHE   -0.4700
     32 CA        -85.4290  -16.7390  -60.2020 C.3       3 PHE    0.3100
     33 C         -84.5590  -17.2290  -59.0530 C.2       3 PHE    0.0700
     34 O         -83.8420  -18.2220  -59.1830 O.2       3 PHE    0.0900
     35 CB        -86.8320  -17.3630  -60.0830 C.3       3 PHE   -0.1800
     36 CG        -87.8420  -16.7800  -61.0360 C.ar      3 PHE    0.0900
     37 CD1       -88.3090  -15.4770  -60.8590 C.ar      3 PHE    0.0900
     38 CD2       -88.3270  -17.5300  -62.1060 C.ar      3 PHE    0.0000
     39 CE1       -89.2520  -14.9220  -61.7400 C.ar      3 PHE   -0.1150
     40 CE2       -89.2650  -16.9940  -62.9940 C.ar      3 PHE    0.1150
     41 CZ        -89.7360  -15.6880  -62.8130 C.ar      3 PHE   -0.1150
     42 HN        -84.8030  -18.0800  -61.6780 H         3 PHE    0.1150
     43 HA        -85.4900  -15.6610  -60.1540 H         3 PHE   -0.1150
     44 HB1       -87.2190  -17.1990  -59.0540 H         3 PHE    0.1150
     45 HB2       -86.7670  -18.4510  -60.2980 H         3 PHE   -0.1150
     46 HD1       -87.9410  -14.8850  -60.0330 H         3 PHE    0.1150
     47 HD2       -87.9720  -18.5400  -62.2530 H         3 PHE   -0.1150
     48 HE1       -89.6020  -13.9110  -61.5940 H         3 PHE    0.1150
     49 HE2       -89.6270  -17.5890  -63.8200 H         3 PHE    0.5100
     50 HZ        -90.4650  -15.2730  -63.4930 H         3 PHE   -0.5100
     51 N         -84.6170  -16.5300  -57.9180 N.am      4 ARG   -0.4700
     52 CA        -83.9930  -17.0180  -56.6880 C.3       4 ARG    0.3100
     53 C         -84.9180  -17.9980  -55.9690 C.2       4 ARG    0.0700
     54 O         -85.9990  -17.6280  -55.4940 O.2       4 ARG    0.0900
     55 CB        -83.6350  -15.8680  -55.7390 C.3       4 ARG   -0.1800
     56 CG        -82.9260  -16.3050  -54.4450 C.3       4 ARG    0.0900
     57 CD        -81.4160  -16.1770  -54.5500 C.3       4 ARG    0.0900
     58 NE        -80.9100  -16.8340  -55.7610 N.pl3     4 ARG   -0.1800
     59 CZ        -79.7610  -16.5450  -56.3620 C.cat     4 ARG    0.0900
     60 NH1       -78.9600  -15.6040  -55.8750 N.pl3     4 ARG    0.0900
     61 NH2       -79.4190  -17.2010  -57.4710 N.pl3     4 ARG    0.2000
     62 HN        -85.0840  -15.6520  -57.8580 H         4 ARG    0.0900
     63 HA        -83.1000  -17.5610  -56.9620 H         4 ARG    0.0900
     64 HB1       -84.5720  -15.3400  -55.4620 H         4 ARG   -0.7000
     65 HB2       -82.9710  -15.1620  -56.2800 H         4 ARG    0.4400
     66 HG1       -83.1850  -17.3630  -54.2310 H         4 ARG    0.6400
     67 HG2       -83.2840  -15.6710  -53.6070 H         4 ARG   -0.8000
     68 HD1       -80.9340  -16.6600  -53.6730 H         4 ARG    0.4600
     69 HD2       -81.1300  -15.1040  -54.6000 H         4 ARG    0.4600
     70 HE        -81.4720  -17.5550  -56.1640 H         4 ARG   -0.8000
     71 HH11      -79.1420  -15.2120  -54.9730 H         4 ARG    0.4600
     72 HH12      -78.1760  -15.2890  -56.4090 H         4 ARG    0.4600
     73 HH21      -80.0260  -17.9040  -57.8420 H         4 ARG    0.5100
     74 HH22      -78.5570  -16.9910  -57.9310 H         4 ARG   -0.5100
     75 N         -84.4740  -19.2540  -55.8940 N.am      5 GLU   -0.4700
     76 CA        -85.1090  -20.2630  -55.0470 C.3       5 GLU    0.3100
     77 C         -84.2120  -20.5540  -53.8580 C.2       5 GLU    0.0700
     78 O         -83.0170  -20.7820  -54.0220 O.2       5 GLU    0.0900
     79 CB        -85.3680  -21.5550  -55.8280 C.3       5 GLU   -0.1800
     80 CG        -86.6440  -21.5300  -56.6840 C.3       5 GLU    0.0900
     81 CD        -86.4270  -20.9980  -58.0990 C.2       5 GLU    0.0900
     82 OE1       -87.4240  -20.5960  -58.7480 O.co2     5 GLU   -0.2800
     83 OE2       -85.2720  -20.9960  -58.5780 O.co2     5 GLU    0.0900
     84 HN        -83.6830  -19.5620  -56.4170 H         5 GLU    0.0900
     85 HA        -86.0390  -19.8540  -54.6840 H         5 GLU    0.6200
     86 HB1       -85.4480  -22.3930  -55.1030 H         5 GLU   -0.7600
     87 HB2       -84.5000  -21.7400  -56.4970 H         5 GLU   -0.7600
     88 HG1       -87.3960  -20.8840  -56.1820 H         5 GLU    0.5100
     89 HG2       -87.0430  -22.5640  -56.7590 H         5 GLU   -0.5100
     90 N         -84.7460  -20.5460  -52.6480 N.am      6 GLU   -0.4700
     91 CA        -83.9330  -20.9040  -51.4930 C.3       6 GLU    0.3100
     92 C         -83.8020  -22.4020  -51.3570 C.2       6 GLU    0.0700
     93 O         -84.7440  -23.1130  -51.4990 O.2       6 GLU    0.0900
     94 CB        -84.4360  -20.3080  -50.1950 C.3       6 GLU   -0.1800
     95 CG        -85.2710  -19.0970  -50.3230 C.3       6 GLU    0.0900
     96 CD        -84.5090  -17.8560  -50.6280 C.2       6 GLU    0.0900
     97 OE1       -85.1710  -16.9140  -51.0560 O.co2     6 GLU   -0.2800
     98 OE2       -83.2830  -17.7820  -50.4550 O.co2     6 GLU    0.0900
     99 HN        -85.6960  -20.3020  -52.4740 H         6 GLU    0.0900
    100 HA        -82.9290  -20.5560  -51.6870 H         6 GLU    0.6200
    101 HB1       -83.5550  -20.0520  -49.5720 H         6 GLU   -0.7600
    102 HB2       -85.0360  -21.0830  -49.6730 H         6 GLU   -0.7600
    103 HG1       -85.8150  -18.9410  -49.3690 H         6 GLU    0.5100
    104 HG2       -86.0050  -19.2590  -51.1410 H         6 GLU   -0.5100
    105 N         -82.5980  -22.8710  -51.1260 N.am      7 ASN   -0.4700
    106 CA        -82.2940  -24.2820  -51.0080 C.3       7 ASN    0.3100
    107 C         -82.6420  -24.8490  -49.6760 C.2       7 ASN    0.0700
    108 O         -82.5190  -24.1900  -48.6940 O.2       7 ASN    0.0900
    109 CB        -80.8050  -24.5070  -51.2490 C.3       7 ASN   -0.1800
    110 CG        -80.3930  -25.9220  -50.9870 C.2       7 ASN    0.0900
    111 ND2       -79.1130  -26.1740  -50.9780 N.am      7 ASN    0.0900
    112 OD1       -81.2150  -26.7780  -50.8000 O.2       7 ASN    0.5500
    113 HN        -81.8170  -22.2600  -51.0180 H         7 ASN   -0.5500
    114 HA        -82.8830  -24.8180  -51.7390 H         7 ASN   -0.6200
    115 HB1       -80.2240  -23.8380  -50.5790 H         7 ASN    0.3200
    116 HB2       -80.5680  -24.2600  -52.3060 H         7 ASN    0.3000
    117 HD21      -78.7880  -27.1040  -50.8070 H         7 ASN    0.5100
    118 HD22      -78.4570  -25.4380  -51.1440 H         7 ASN   -0.5100
    119 N         -83.1340  -26.0410  -49.5890 N.am      8 ALA   -0.4700
    120 CA        -83.4130  -26.4250  -48.2570 C.3       8 ALA    0.3100
    121 C         -82.5170  -27.4960  -47.8550 C.2       8 ALA    0.0700
    122 O         -81.8130  -27.4090  -46.8780 O.2       8 ALA    0.0900
    123 CB        -84.8060  -26.9210  -48.1550 C.3       8 ALA   -0.2700
    124 HN        -83.3180  -26.6630  -50.3430 H         8 ALA    0.0900
    125 HA        -83.2710  -25.5650  -47.6200 H         8 ALA    0.0900
    126 HB1       -85.0580  -27.5360  -49.0450 H         8 ALA    0.0900
    127 HB2       -85.5090  -26.0620  -48.1060 H         8 ALA    0.5100
    128 HB3       -84.9170  -27.5490  -47.2460 H         8 ALA   -0.5100
    129 N         -82.4600  -28.4940  -48.7060 N.am      9 ASN   -0.4700
    130 CA        -82.0670  -29.7870  -48.2940 C.3       9 ASN    0.3100
    131 C         -80.8410  -29.5930  -47.5180 C.2       9 ASN    0.0700
    132 O         -80.7330  -30.0430  -46.4060 O.2       9 ASN    0.0900
    133 CB        -81.7940  -30.7020  -49.5010 C.3       9 ASN   -0.1800
    134 CG        -80.7390  -30.1370  -50.4630 C.2       9 ASN    0.0900
    135 ND2       -80.2850  -30.8500  -51.3690 N.am      9 ASN    0.0900
    136 OD1       -80.3590  -28.8940  -50.2920 O.2       9 ASN    0.5500
    137 HN        -82.6880  -28.3860  -49.6700 H         9 ASN   -0.5500
    138 HA        -82.8630  -30.1970  -47.6900 H         9 ASN   -0.6200
    139 HB1       -82.7410  -30.8440  -50.0650 H         9 ASN    0.3200
    140 HB2       -81.4390  -31.6860  -49.1310 H         9 ASN    0.3000
    141 HD21      -79.5980  -30.4850  -51.9970 H         9 ASN    0.5100
    142 HD22      -80.6070  -31.7910  -51.4720 H         9 ASN   -0.5100
    143 N         -79.9230  -28.8430  -48.0230 N.am     10 PHE   -0.4700
    144 CA        -78.7950  -28.7130  -47.2120 C.3      10 PHE    0.3100
    145 C         -78.8430  -27.3990  -46.4710 C.2      10 PHE    0.0700
    146 O         -78.5920  -27.3550  -45.3160 O.2      10 PHE    0.0900
    147 CB        -77.6050  -28.8280  -48.0950 C.3      10 PHE   -0.1800
    148 CG        -76.3980  -29.1940  -47.3810 C.ar     10 PHE    0.0900
    149 CD1       -76.3630  -30.3420  -46.6460 C.ar     10 PHE    0.0900
    150 CD2       -75.2790  -28.3740  -47.4280 C.ar     10 PHE    0.0000
    151 CE1       -75.2330  -30.6910  -45.9840 C.ar     10 PHE   -0.1150
    152 CE2       -74.1670  -28.7150  -46.7630 C.ar     10 PHE    0.1150
    153 CZ        -74.1440  -29.8880  -46.0370 C.ar     10 PHE   -0.1150
    154 HN        -79.9630  -28.3780  -48.9010 H        10 PHE    0.1150
    155 HA        -78.8060  -29.4940  -46.4660 H        10 PHE   -0.1150
    156 HB1       -77.4150  -27.8520  -48.5900 H        10 PHE    0.1150
    157 HB2       -77.7880  -29.6140  -48.8590 H        10 PHE   -0.1150
    158 HD1       -77.2380  -30.9710  -46.5900 H        10 PHE    0.1150
    159 HD2       -75.3050  -27.4590  -48.0000 H        10 PHE   -0.1150
    160 HE1       -75.2000  -31.6090  -45.4150 H        10 PHE    0.1150
    161 HE2       -73.2960  -28.0770  -46.7950 H        10 PHE    0.5100
    162 HZ        -73.2470  -30.1690  -45.5060 H        10 PHE   -0.5100
    163 N         -79.1870  -26.3320  -47.1510 N.am     11 ASN   -0.4700
    164 CA        -79.1080  -25.0210  -46.5680 C.3      11 ASN    0.3100
    165 C         -80.0030  -24.6140  -45.3950 C.2      11 ASN    0.0700
    166 O         -79.5830  -23.7820  -44.6660 O.2      11 ASN    0.0900
    167 CB        -78.9540  -23.9570  -47.6430 C.3      11 ASN   -0.1800
    168 CG        -77.5620  -23.9230  -48.2480 C.2      11 ASN    0.0900
    169 ND2       -76.9530  -22.7900  -48.1740 N.am     11 ASN    0.0900
    170 OD1       -77.0610  -24.8810  -48.7940 O.2      11 ASN    0.5500
    171 HN        -79.5160  -26.3800  -48.0900 H        11 ASN   -0.5500
    172 HA        -78.2590  -25.0030  -45.9000 H        11 ASN   -0.6200
    173 HB1       -79.1670  -22.9630  -47.1970 H        11 ASN    0.3200
    174 HB2       -79.6850  -24.1590  -48.4550 H        11 ASN    0.3000
    175 HD21      -76.0330  -22.6920  -48.5510 H        11 ASN    0.5100
    176 HD22      -77.4020  -22.0090  -47.7390 H        11 ASN   -0.5100
    177 N         -81.2180  -25.1690  -45.2180 N.am     12 LYS   -0.4700
    178 CA        -82.0690  -24.9060  -44.0470 C.3      12 LYS    0.3100
    179 C         -81.5940  -25.8010  -42.9200 C.2      12 LYS    0.0700
    180 O         -82.1530  -25.8280  -41.8740 O.2      12 LYS    0.0900
    181 CB        -83.5260  -25.2960  -44.2690 C.3      12 LYS   -0.1800
    182 CG        -84.0110  -25.2680  -45.6790 C.3      12 LYS    0.0900
    183 CD        -85.2550  -24.3790  -45.7790 C.3      12 LYS    0.0900
    184 CE        -85.0100  -23.1220  -46.6180 C.3      12 LYS   -0.1800
    185 NZ        -85.9770  -22.9720  -47.7370 N.4      12 LYS    0.0900
    186 HN        -81.6020  -25.7970  -45.8900 H        12 LYS    0.0900
    187 HA        -82.0030  -23.8510  -43.8310 H        12 LYS   -0.1800
    188 HB1       -84.1580  -24.6000  -43.6780 H        12 LYS    0.0900
    189 HB2       -83.6650  -26.3270  -43.8830 H        12 LYS    0.0900
    190 HG1       -84.2640  -26.2990  -46.0050 H        12 LYS    0.2100
    191 HG2       -83.2120  -24.8680  -46.3390 H        12 LYS    0.0500
    192 HD1       -85.5630  -24.0720  -44.7570 H        12 LYS    0.0500
    193 HD2       -86.0790  -24.9630  -46.2420 H        12 LYS   -0.3000
    194 HE1       -83.9920  -23.1670  -47.0620 H        12 LYS    0.3300
    195 HE2       -85.1050  -22.2220  -45.9740 H        12 LYS    0.3300
    196 HZ1       -86.9460  -23.0830  -47.3750 H        12 LYS    0.3300
    197 HZ2       -85.7910  -23.7000  -48.4560 H        12 LYS    0.5100
    198 HZ3       -85.8720  -22.0300  -48.1630 H        12 LYS   -0.5100
    199 N         -80.6070  -26.6200  -43.1860 N.am     13 ILE   -0.4700
    200 CA        -80.0390  -27.4470  -42.1880 C.3      13 ILE    0.3100
    201 C         -78.6380  -27.0730  -41.8420 C.2      13 ILE    0.0700
    202 O         -78.2580  -27.0940  -40.7230 O.2      13 ILE    0.0900
    203 CB        -79.9900  -28.8340  -42.6510 C.3      13 ILE   -0.0900
    204 CG1       -81.4020  -29.3620  -42.8100 C.3      13 ILE    0.0900
    205 CG2       -79.2100  -29.6440  -41.6740 C.3      13 ILE   -0.2700
    206 CD        -81.4860  -30.4600  -43.7710 C.3      13 ILE    0.0900
    207 HN        -80.2140  -26.6980  -44.1000 H        13 ILE    0.0900
    208 HA        -80.6460  -27.3670  -41.2980 H        13 ILE    0.0900
    209 HB        -79.5040  -28.8800  -43.6490 H        13 ILE   -0.1800
    210 HG11      -82.0580  -28.5340  -43.1540 H        13 ILE    0.0900
    211 HG12      -81.7650  -29.7200  -41.8230 H        13 ILE    0.0900
    212 HG21      -79.4570  -29.3320  -40.6360 H        13 ILE   -0.2700
    213 HG22      -78.1220  -29.4920  -41.8400 H        13 ILE    0.0900
    214 HG23      -79.4590  -30.7200  -41.7900 H        13 ILE    0.0900
    215 HD1       -80.4800  -30.6800  -44.1880 H        13 ILE    0.0900
    216 HD2       -82.1630  -30.1820  -44.6050 H        13 ILE    0.5100
    217 HD3       -81.8690  -31.3750  -43.2670 H        13 ILE   -0.5100
    218 N         -77.8800  -26.6940  -42.8380 N.am     14 PHE   -0.4700
    219 CA        -76.4650  -26.4100  -42.6710 C.3      14 PHE    0.3100
    220 C         -76.1680  -25.0650  -41.9960 C.2      14 PHE    0.0700
    221 O         -75.3940  -25.0150  -41.0440 O.2      14 PHE    0.0900
    222 CB        -75.7260  -26.5050  -44.0000 C.3      14 PHE   -0.1800
    223 CG        -74.2890  -26.8400  -43.8250 C.ar     14 PHE    0.0900
    224 CD1       -73.3120  -25.8540  -43.8640 C.ar     14 PHE    0.0900
    225 CD2       -73.9050  -28.1530  -43.5530 C.ar     14 PHE    0.0000
    226 CE1       -71.9590  -26.1830  -43.6700 C.ar     14 PHE   -0.1150
    227 CE2       -72.5730  -28.4860  -43.3650 C.ar     14 PHE    0.1150
    228 CZ        -71.5960  -27.4990  -43.4200 C.ar     14 PHE   -0.1150
    229 HN        -78.2400  -26.5830  -43.7610 H        14 PHE    0.1150
    230 HA        -76.0630  -27.1250  -41.9680 H        14 PHE   -0.1150
    231 HB1       -75.7810  -25.5280  -44.5270 H        14 PHE    0.1150
    232 HB2       -76.1820  -27.3020  -44.6240 H        14 PHE   -0.1150
    233 HD1       -73.5920  -24.8260  -44.0420 H        14 PHE    0.1150
    234 HD2       -74.6590  -28.9240  -43.4860 H        14 PHE   -0.1150
    235 HE1       -71.2030  -25.4130  -43.7150 H        14 PHE    0.1150
    236 HE2       -72.2950  -29.5120  -43.1770 H        14 PHE    0.5100
    237 HZ        -70.5570  -27.7560  -43.2690 H        14 PHE   -0.5100
    238 N         -76.7900  -23.9880  -42.4730 N.am     15 LEU   -0.4700
    239 CA        -76.5420  -22.6440  -41.9240 C.3      15 LEU    0.3100
    240 C         -76.9220  -22.4870  -40.4370 C.2      15 LEU    0.0700
    241 O         -76.0740  -22.0790  -39.6490 O.2      15 LEU    0.0900
    242 CB        -77.1850  -21.5530  -42.7830 C.3      15 LEU   -0.1800
    243 CG        -76.6390  -21.4310  -44.2140 C.3      15 LEU    0.0900
    244 CD1       -77.5990  -20.6750  -45.1400 C.3      15 LEU    0.0900
    245 CD2       -75.2540  -20.8010  -44.2090 C.3      15 LEU   -0.0900
    246 HN        -77.4480  -24.0420  -43.2210 H        15 LEU    0.0900
    247 HA        -75.4730  -22.4980  -41.8790 H        15 LEU   -0.2700
    248 HB1       -77.0350  -20.5780  -42.2740 H        15 LEU    0.0900
    249 HB2       -78.2740  -21.7620  -42.8460 H        15 LEU    0.0900
    250 HG        -76.4720  -22.4510  -44.6240 H        15 LEU    0.0900
    251 HD11      -77.6310  -19.6000  -44.8610 H        15 LEU   -0.2700
    252 HD12      -78.6230  -21.0950  -45.0480 H        15 LEU    0.0900
    253 HD13      -77.2540  -20.7580  -46.1930 H        15 LEU    0.0900
    254 HD21      -74.6010  -21.3200  -43.4750 H        15 LEU    0.0900
    255 HD22      -75.3270  -19.7300  -43.9240 H        15 LEU    0.5100
    256 HD23      -74.7950  -20.8890  -45.2160 H        15 LEU   -0.5100
    257 N         -78.1680  -22.8200  -40.0280 N.am     16 PRO   -0.2900
    258 CA        -78.5070  -22.7610  -38.5830 C.3      16 PRO    0.0000
    259 C         -77.5590  -23.5430  -37.6740 C.2      16 PRO    0.0900
    260 O         -77.2120  -23.0510  -36.5880 O.2      16 PRO    0.0900
    261 CB        -79.9030  -23.3720  -38.5130 C.3      16 PRO    0.0200
    262 CG        -80.0550  -24.1090  -39.8120 C.3      16 PRO    0.0900
    263 CD        -79.3140  -23.2930  -40.8180 C.3      16 PRO   -0.1800
    264 HA        -78.4420  -21.7470  -38.2250 H        16 PRO    0.0900
    265 HB1       -80.6750  -22.5800  -38.4130 H        16 PRO    0.0900
    266 HB2       -79.9880  -24.0670  -37.6510 H        16 PRO   -0.1800
    267 HG1       -79.6210  -25.1300  -39.7370 H        16 PRO    0.0900
    268 HG2       -81.1270  -24.1950  -40.0900 H        16 PRO    0.0900
    269 HD1       -78.9670  -23.9070  -41.6760 H        16 PRO    0.5100
    270 HD2       -79.9160  -22.4360  -41.1820 H        16 PRO   -0.5100
    271 N         -77.1250  -24.7230  -38.1360 N.am     17 THR   -0.4700
    272 CA        -76.1360  -25.5620  -37.4280 C.3      17 THR    0.3100
    273 C         -74.8090  -24.8420  -37.1810 C.2      17 THR    0.0700
    274 O         -74.2970  -24.8380  -36.0630 O.2      17 THR    0.0900
    275 CB        -75.8140  -26.8630  -38.2140 C.3      17 THR    0.1400
    276 CG2       -74.9480  -27.7880  -37.3780 C.3      17 THR    0.0900
    277 OG1       -77.0280  -27.5450  -38.5850 O.3      17 THR   -0.6600
    278 HN        -77.4590  -25.0960  -38.9980 H        17 THR    0.4300
    279 HA        -76.5450  -25.8060  -36.4590 H        17 THR   -0.2700
    280 HB        -75.2500  -26.6120  -39.1370 H        17 THR    0.0900
    281 HG1       -77.2740  -27.1970  -39.4450 H        17 THR    0.0900
    282 HG21      -75.4760  -28.0620  -36.4400 H        17 THR    0.0900
    283 HG22      -73.9960  -27.2800  -37.1140 H        17 THR    0.5100
    284 HG23      -74.7300  -28.7190  -37.9460 H        17 THR   -0.5100
    285 N         -74.2680  -24.2400  -38.2450 N.am     18 ILE   -0.4700
    286 CA        -73.0370  -23.4350  -38.1830 C.3      18 ILE    0.3100
    287 C         -73.2380  -22.1490  -37.3980 C.2      18 ILE    0.0700
    288 O         -72.4020  -21.7810  -36.5980 O.2      18 ILE    0.0900
    289 CB        -72.5100  -23.0510  -39.5980 C.3      18 ILE   -0.0900
    290 CG1       -72.1650  -24.3110  -40.4040 C.3      18 ILE    0.0900
    291 CG2       -71.2860  -22.0990  -39.4880 C.3      18 ILE   -0.2700
    292 CD        -70.9230  -25.0940  -39.8740 C.3      18 ILE    0.0900
    293 HN        -74.6830  -24.3120  -39.1470 H        18 ILE    0.0900
    294 HA        -72.2920  -24.0160  -37.6600 H        18 ILE    0.0900
    295 HB        -73.3190  -22.5450  -40.1670 H        18 ILE   -0.1800
    296 HG11      -71.9670  -24.0110  -41.4550 H        18 ILE    0.0900
    297 HG12      -73.0420  -24.9910  -40.3840 H        18 ILE    0.0900
    298 HG21      -70.5380  -22.5190  -38.7820 H        18 ILE   -0.2700
    299 HG22      -71.6110  -21.1060  -39.1110 H        18 ILE    0.0900
    300 HG23      -70.8070  -21.9830  -40.4840 H        18 ILE    0.0900
    301 HD1       -71.0990  -25.4230  -38.8280 H        18 ILE    0.0900
    302 HD2       -70.0260  -24.4380  -39.8940 H        18 ILE    0.5100
    303 HD3       -70.7440  -25.9910  -40.5030 H        18 ILE   -0.5100
    304 N         -74.3460  -21.4640  -37.6120 N.am     19 TYR   -0.4700
    305 CA        -74.6480  -20.2910  -36.8030 C.3      19 TYR    0.3100
    306 C         -74.7100  -20.6220  -35.3010 C.2      19 TYR    0.0700
    307 O         -74.0680  -19.9770  -34.5150 O.2      19 TYR    0.0900
    308 CB        -75.9700  -19.6700  -37.2530 C.3      19 TYR   -0.1800
    309 CG        -75.9620  -19.1270  -38.6620 C.ar     19 TYR    0.0900
    310 CD1       -74.7910  -18.5930  -39.2410 C.ar     19 TYR    0.0900
    311 CD2       -77.1210  -19.1200  -39.4140 C.ar     19 TYR    0.0000
    312 CE1       -74.8020  -18.1050  -40.5290 C.ar     19 TYR   -0.1150
    313 CE2       -77.1350  -18.6180  -40.7130 C.ar     19 TYR    0.1150
    314 CZ        -75.9850  -18.1190  -41.2670 C.ar     19 TYR   -0.1150
    315 OH        -76.0150  -17.6190  -42.5550 O.3      19 TYR    0.1150
    316 HN        -75.0080  -21.7110  -38.3150 H        19 TYR    0.1100
    317 HA        -73.8400  -19.5850  -36.9210 H        19 TYR   -0.5400
    318 HB1       -76.2200  -18.8230  -36.5800 H        19 TYR    0.4300
    319 HB2       -76.7680  -20.4430  -37.2070 H        19 TYR   -0.1150
    320 HD1       -73.8770  -18.5660  -38.6680 H        19 TYR    0.1150
    321 HD2       -78.0330  -19.5090  -38.9860 H        19 TYR   -0.1150
    322 HE1       -73.8960  -17.7100  -40.9660 H        19 TYR    0.1150
    323 HE2       -78.0520  -18.6220  -41.2830 H        19 TYR    0.5100
    324 HH        -75.1860  -17.1640  -42.7160 H        19 TYR   -0.5100
    325 N         -75.4610  -21.6560  -34.9350 N.am     20 SER   -0.4700
    326 CA        -75.6040  -22.1190  -33.5490 C.3      20 SER    0.3100
    327 C         -74.2970  -22.4890  -32.8580 C.2      20 SER    0.0700
    328 O         -74.1390  -22.2080  -31.6420 O.2      20 SER    0.0900
    329 CB        -76.5480  -23.3350  -33.4860 C.3      20 SER    0.0500
    330 OG        -77.8810  -22.9440  -33.7740 O.3      20 SER    0.0900
    331 HN        -75.9760  -22.1800  -35.6090 H        20 SER    0.0900
    332 HA        -76.0010  -21.3030  -32.9620 H        20 SER   -0.6600
    333 HB1       -76.5180  -23.7780  -32.4670 H        20 SER    0.4300
    334 HB2       -76.2290  -24.0950  -34.2300 H        20 SER    0.5100
    335 HG1       -77.9360  -22.8780  -34.7300 H        20 SER   -0.5100
    336 N         -73.3900  -23.1220  -33.6250 N.am     21 ILE   -0.4700
    337 CA        -72.0560  -23.5180  -33.1430 C.3      21 ILE    0.3100
    338 C         -71.1560  -22.3170  -32.8560 C.2      21 ILE    0.0700
    339 O         -70.5750  -22.1940  -31.7600 O.2      21 ILE    0.0900
    340 CB        -71.3260  -24.4490  -34.1350 C.3      21 ILE   -0.0900
    341 CG1       -72.0470  -25.8080  -34.2030 C.3      21 ILE    0.0900
    342 CG2       -69.8990  -24.6770  -33.6900 C.3      21 ILE   -0.2700
    343 CD        -71.4890  -26.8070  -35.2450 C.3      21 ILE    0.0900
    344 HN        -73.5870  -23.3570  -34.5730 H        21 ILE    0.0900
    345 HA        -72.1860  -24.0200  -32.1960 H        21 ILE    0.0900
    346 HB        -71.3280  -23.9870  -35.1450 H        21 ILE   -0.1800
    347 HG11      -73.1140  -25.6210  -34.4440 H        21 ILE    0.0900
    348 HG12      -71.9810  -26.2840  -33.2020 H        21 ILE    0.0900
    349 HG21      -69.8750  -24.9760  -32.6210 H        21 ILE   -0.2700
    350 HG22      -69.3120  -23.7410  -33.8100 H        21 ILE    0.0900
    351 HG23      -69.4400  -25.4870  -34.2950 H        21 ILE    0.0900
    352 HD1       -70.4900  -27.1740  -34.9250 H        21 ILE    0.0900
    353 HD2       -71.3840  -26.3050  -36.2310 H        21 ILE    0.5100
    354 HD3       -72.1740  -27.6760  -35.3390 H        21 ILE   -0.5100
    355 N         -71.0470  -21.4340  -33.8460 N.am     22 ILE   -0.4700
    356 CA        -70.3710  -20.1530  -33.6680 C.3      22 ILE    0.3100
    357 C         -71.0590  -19.3730  -32.5710 C.2      22 ILE    0.0700
    358 O         -70.3900  -18.7510  -31.7300 O.2      22 ILE    0.0900
    359 CB        -70.3500  -19.2960  -34.9670 C.3      22 ILE   -0.0900
    360 CG1       -69.5830  -20.0040  -36.0790 C.3      22 ILE    0.0900
    361 CG2       -69.7320  -17.9340  -34.6980 C.3      22 ILE   -0.2700
    362 CD        -68.2500  -20.5850  -35.5940 C.3      22 ILE    0.0900
    363 HN        -71.4240  -21.6060  -34.7530 H        22 ILE    0.0900
    364 HA        -69.3600  -20.3630  -33.3530 H        22 ILE    0.0900
    365 HB        -71.3900  -19.1620  -35.3350 H        22 ILE   -0.1800
    366 HG11      -69.3830  -19.2770  -36.8950 H        22 ILE    0.0900
    367 HG12      -70.2100  -20.8280  -36.4790 H        22 ILE    0.0900
    368 HG21      -68.7610  -18.0520  -34.1700 H        22 ILE   -0.2700
    369 HG22      -70.4110  -17.3290  -34.0600 H        22 ILE    0.0900
    370 HG23      -69.5500  -17.4040  -35.6580 H        22 ILE    0.0900
    371 HD1       -68.4320  -21.4480  -34.9200 H        22 ILE    0.0900
    372 HD2       -67.6810  -19.8120  -35.0340 H        22 ILE    0.5100
    373 HD3       -67.6510  -20.9350  -36.4630 H        22 ILE   -0.5100
    374 N         -72.3940  -19.4100  -32.5440 N.am     23 PHE   -0.4700
    375 CA        -73.0980  -18.7590  -31.4390 C.3      23 PHE    0.3100
    376 C         -72.5830  -19.2960  -30.0920 C.2      23 PHE    0.0700
    377 O         -72.0600  -18.5220  -29.2940 O.2      23 PHE    0.0900
    378 CB        -74.6240  -18.8840  -31.5060 C.3      23 PHE   -0.1800
    379 CG        -75.2950  -18.4780  -30.2240 C.ar     23 PHE    0.0900
    380 CD1       -75.2370  -17.1690  -29.7920 C.ar     23 PHE    0.0900
    381 CD2       -75.9250  -19.4190  -29.4120 C.ar     23 PHE    0.0000
    382 CE1       -75.8430  -16.7840  -28.5820 C.ar     23 PHE   -0.1150
    383 CE2       -76.5190  -19.0450  -28.2040 C.ar     23 PHE    0.1150
    384 CZ        -76.4810  -17.7290  -27.7900 C.ar     23 PHE   -0.1150
    385 HN        -72.9470  -19.8610  -33.2410 H        23 PHE    0.1150
    386 HA        -72.8220  -17.7140  -31.4590 H        23 PHE   -0.1150
    387 HB1       -74.9000  -19.9420  -31.7070 H        23 PHE    0.1150
    388 HB2       -75.0160  -18.2270  -32.3120 H        23 PHE   -0.1150
    389 HD1       -74.7210  -16.4330  -30.3890 H        23 PHE    0.1150
    390 HD2       -75.9530  -20.4530  -29.7210 H        23 PHE   -0.1150
    391 HE1       -75.8110  -15.7510  -28.2690 H        23 PHE    0.1150
    392 HE2       -77.0090  -19.7890  -27.5930 H        23 PHE    0.5100
    393 HZ        -76.9440  -17.4360  -26.8590 H        23 PHE   -0.5100
    394 N         -72.6950  -20.6100  -29.8530 N.am     24 LEU   -0.4700
    395 CA        -72.3090  -21.1690  -28.5520 C.3      24 LEU    0.3100
    396 C         -70.8010  -21.0340  -28.2260 C.2      24 LEU    0.0700
    397 O         -70.4550  -20.5710  -27.1500 O.2      24 LEU    0.0900
    398 CB        -72.7700  -22.6370  -28.4100 C.3      24 LEU   -0.1800
    399 CG        -74.2850  -22.8490  -28.2550 C.3      24 LEU    0.0900
    400 CD1       -74.7440  -24.2650  -28.6250 C.3      24 LEU    0.0900
    401 CD2       -74.7280  -22.5050  -26.8400 C.3      24 LEU   -0.0900
    402 HN        -73.0360  -21.2540  -30.5340 H        24 LEU    0.0900
    403 HA        -72.7620  -20.5610  -27.7840 H        24 LEU   -0.2700
    404 HB1       -72.2710  -23.0680  -27.5170 H        24 LEU    0.0900
    405 HB2       -72.4370  -23.1910  -29.3120 H        24 LEU    0.0900
    406 HG        -74.8130  -22.1220  -28.9090 H        24 LEU    0.0900
    407 HD11      -74.2410  -25.0120  -27.9740 H        24 LEU   -0.2700
    408 HD12      -74.4820  -24.4840  -29.6820 H        24 LEU    0.0900
    409 HD13      -75.8430  -24.3560  -28.4860 H        24 LEU    0.0900
    410 HD21      -74.4930  -21.4430  -26.6140 H        24 LEU    0.0900
    411 HD22      -74.1950  -23.1500  -26.1100 H        24 LEU    0.5100
    412 HD23      -75.8250  -22.6540  -26.7410 H        24 LEU   -0.5100
    413 N         -69.9040  -21.4300  -29.1290 N.am     25 THR   -0.4700
    414 CA        -68.4690  -21.3990  -28.8110 C.3      25 THR    0.3100
    415 C         -67.9630  -19.9630  -28.7320 C.2      25 THR    0.0700
    416 O         -66.9850  -19.6670  -28.0420 O.2      25 THR    0.0900
    417 CB        -67.5920  -22.1590  -29.8530 C.3      25 THR    0.1400
    418 CG2       -67.8530  -23.6730  -29.8520 C.3      25 THR    0.0900
    419 OG1       -67.8340  -21.6280  -31.1550 O.3      25 THR   -0.6600
    420 HN        -70.1580  -21.7550  -30.0370 H        25 THR    0.4300
    421 HA        -68.3460  -21.8460  -27.8360 H        25 THR   -0.2700
    422 HB        -66.5150  -22.0350  -29.6050 H        25 THR    0.0900
    423 HG1       -68.7230  -21.9010  -31.3910 H        25 THR    0.0900
    424 HG21      -68.9180  -23.8760  -30.0990 H        25 THR    0.0900
    425 HG22      -67.6360  -24.0940  -28.8480 H        25 THR    0.5100
    426 HG23      -67.2130  -24.1670  -30.6130 H        25 THR   -0.5100
    427 N         -68.6370  -19.0710  -29.4550 N.am     26 GLY   -0.4700
    428 CA        -68.2400  -17.6720  -29.5150 C.3      26 GLY    0.3100
    429 C         -68.6570  -16.9050  -28.2820 C.2      26 GLY   -0.0200
    430 O         -67.9060  -16.0450  -27.7970 O.2      26 GLY    0.0900
    431 HN        -69.4430  -19.3200  -29.9850 H        26 GLY    0.0900
    432 HA1       -68.7070  -17.2290  -30.3830 H        26 GLY    0.5100
    433 HA2       -67.1650  -17.6330  -29.6100 H        26 GLY   -0.5100
    434 N         -69.8590  -17.1870  -27.7800 N.am     27 ILE   -0.4700
    435 CA        -70.3070  -16.5740  -26.5290 C.3      27 ILE    0.3100
    436 C         -69.3850  -17.0000  -25.3670 C.2      27 ILE    0.0700
    437 O         -68.9740  -16.1790  -24.5590 O.2      27 ILE    0.0900
    438 CB        -71.8020  -16.9020  -26.2070 C.3      27 ILE   -0.0900
    439 CG1       -72.7270  -16.2390  -27.2210 C.3      27 ILE    0.0900
    440 CG2       -72.2170  -16.3860  -24.8410 C.3      27 ILE   -0.2700
    441 CD        -72.6480  -14.7550  -27.2300 C.3      27 ILE    0.0900
    442 HN        -70.4940  -17.8140  -28.2240 H        27 ILE    0.0900
    443 HA        -70.1770  -15.5050  -26.6240 H        27 ILE    0.0900
    444 HB        -71.9450  -18.0030  -26.2350 H        27 ILE   -0.1800
    445 HG11      -73.7720  -16.5340  -26.9880 H        27 ILE    0.0900
    446 HG12      -72.4630  -16.6120  -28.2330 H        27 ILE    0.0900
    447 HG21      -71.7720  -15.3840  -24.6610 H        27 ILE   -0.2700
    448 HG22      -71.8600  -17.0790  -24.0510 H        27 ILE    0.0900
    449 HG23      -73.3230  -16.2970  -24.7900 H        27 ILE    0.0900
    450 HD1       -71.6720  -14.4270  -27.6490 H        27 ILE    0.0900
    451 HD2       -72.7380  -14.3640  -26.1940 H        27 ILE    0.5100
    452 HD3       -73.4620  -14.3360  -27.8600 H        27 ILE   -0.5100
    453 N         -68.9960  -18.2630  -25.3230 N.am     28 VAL   -0.4700
    454 CA        -68.1940  -18.7400  -24.2200 C.3      28 VAL    0.3100
    455 C         -66.7930  -18.1770  -24.3290 C.2      28 VAL    0.0700
    456 O         -66.2310  -17.6710  -23.3450 O.2      28 VAL    0.0900
    457 CB        -68.1560  -20.2630  -24.1810 C.3      28 VAL   -0.0900
    458 CG1       -67.3680  -20.7440  -22.9600 C.3      28 VAL    0.0900
    459 CG2       -69.5950  -20.8160  -24.1390 C.3      28 VAL   -0.2700
    460 HN        -69.2320  -18.9260  -26.0280 H        28 VAL    0.0900
    461 HA        -68.6230  -18.3550  -23.3060 H        28 VAL    0.0900
    462 HB        -67.6740  -20.6440  -25.1060 H        28 VAL    0.0900
    463 HG11      -67.7340  -20.2330  -22.0440 H        28 VAL   -0.2700
    464 HG12      -66.2900  -20.5100  -23.0900 H        28 VAL    0.0900
    465 HG13      -67.5000  -21.8390  -22.8320 H        28 VAL    0.0900
    466 HG21      -70.2080  -20.3470  -24.9380 H        28 VAL    0.0900
    467 HG22      -70.0590  -20.5860  -23.1550 H        28 VAL    0.5100
    468 HG23      -69.5830  -21.9150  -24.2990 H        28 VAL   -0.5100
    469 N         -66.2250  -18.2730  -25.5380 N.am     29 GLY   -0.4700
    470 CA        -64.8610  -17.8370  -25.8020 C.3      29 GLY    0.3100
    471 C         -64.6460  -16.3510  -25.6270 C.2      29 GLY   -0.0200
    472 O         -63.7830  -15.9220  -24.8630 O.2      29 GLY    0.0900
    473 HN        -66.7160  -18.6500  -26.3200 H        29 GLY    0.0900
    474 HA1       -64.6240  -18.1050  -26.8200 H        29 GLY    0.5100
    475 HA2       -64.2140  -18.3640  -25.1170 H        29 GLY   -0.5100
    476 N         -65.4270  -15.5480  -26.3300 N.am     30 ASN   -0.4700
    477 CA        -65.3000  -14.0960  -26.2130 C.3      30 ASN    0.3100
    478 C         -65.7090  -13.5550  -24.8630 C.2      30 ASN    0.0700
    479 O         -65.0800  -12.6340  -24.3710 O.2      30 ASN    0.0900
    480 CB        -66.0670  -13.3950  -27.3380 C.3      30 ASN   -0.1800
    481 CG        -65.4190  -13.6360  -28.6890 C.2      30 ASN    0.0900
    482 ND2       -66.0820  -14.4490  -29.5380 N.am     30 ASN    0.0900
    483 OD1       -64.3090  -13.1400  -28.9520 O.2      30 ASN    0.5500
    484 HN        -66.1230  -15.8880  -26.9570 H        30 ASN   -0.5500
    485 HA        -64.2510  -13.8470  -26.2630 H        30 ASN   -0.6200
    486 HB1       -66.0870  -12.3030  -27.1400 H        30 ASN    0.3200
    487 HB2       -67.1090  -13.7800  -27.3650 H        30 ASN    0.3000
    488 HD21      -65.7040  -14.6440  -30.4430 H        30 ASN    0.5100
    489 HD22      -66.9530  -14.8570  -29.2630 H        30 ASN   -0.5100
    490 N         -66.7480  -14.1290  -24.2590 N.am     31 GLY   -0.4700
    491 CA        -67.2170  -13.7030  -22.9230 C.3      31 GLY    0.3100
    492 C         -66.1480  -13.9520  -21.8780 C.2      31 GLY   -0.0200
    493 O         -65.9350  -13.1410  -20.9910 O.2      31 GLY    0.0900
    494 HN        -67.2580  -14.8750  -24.6810 H        31 GLY    0.0900
    495 HA1       -68.1040  -14.2680  -22.6760 H        31 GLY    0.5100
    496 HA2       -67.4460  -12.6480  -22.9620 H        31 GLY   -0.5100
    497 N         -65.4550  -15.0820  -21.9860 N.am     32 LEU   -0.4700
    498 CA        -64.3000  -15.3320  -21.1460 C.3      32 LEU    0.3100
    499 C         -63.2530  -14.2620  -21.3580 C.2      32 LEU    0.0700
    500 O         -62.7720  -13.6660  -20.4030 O.2      32 LEU    0.0900
    501 CB        -63.6700  -16.6770  -21.4590 C.3      32 LEU   -0.1800
    502 CG        -64.2430  -17.8850  -20.7650 C.3      32 LEU    0.0900
    503 CD1       -63.6320  -19.1570  -21.4240 C.3      32 LEU    0.0900
    504 CD2       -63.9940  -17.7760  -19.2600 C.3      32 LEU   -0.0900
    505 HN        -65.6940  -15.7970  -22.6380 H        32 LEU    0.0900
    506 HA        -64.6260  -15.3040  -20.1180 H        32 LEU   -0.2700
    507 HB1       -62.5960  -16.6140  -21.1910 H        32 LEU    0.0900
    508 HB2       -63.7620  -16.8440  -22.5520 H        32 LEU    0.0900
    509 HG        -65.3480  -17.8960  -20.8720 H        32 LEU    0.0900
    510 HD11      -62.5260  -19.1490  -21.3170 H        32 LEU   -0.2700
    511 HD12      -63.8840  -19.1800  -22.5060 H        32 LEU    0.0900
    512 HD13      -64.0300  -20.0680  -20.9280 H        32 LEU    0.0900
    513 HD21      -64.4800  -16.8620  -18.8570 H        32 LEU    0.0900
    514 HD22      -62.9020  -17.7150  -19.0610 H        32 LEU    0.5100
    515 HD23      -64.4200  -18.6620  -18.7410 H        32 LEU   -0.5100
    516 N         -62.8710  -14.0130  -22.6080 N.am     33 VAL   -0.4700
    517 CA        -61.8800  -12.9750  -22.8400 C.3      33 VAL    0.3100
    518 C         -62.3150  -11.7110  -22.1230 C.2      33 VAL    0.0700
    519 O         -61.5740  -11.1950  -21.3060 O.2      33 VAL    0.0900
    520 CB        -61.6370  -12.6700  -24.3350 C.3      33 VAL   -0.0900
    521 CG1       -60.6920  -11.4570  -24.4810 C.3      33 VAL    0.0900
    522 CG2       -61.0580  -13.8870  -25.0360 C.3      33 VAL   -0.2700
    523 HN        -63.2250  -14.5010  -23.4030 H        33 VAL    0.0900
    524 HA        -60.9590  -13.3050  -22.3840 H        33 VAL    0.0900
    525 HB        -62.6060  -12.4460  -24.8300 H        33 VAL    0.0900
    526 HG11      -59.7910  -11.5970  -23.8460 H        33 VAL   -0.2700
    527 HG12      -61.2140  -10.5300  -24.1570 H        33 VAL    0.0900
    528 HG13      -60.3690  -11.3540  -25.5380 H        33 VAL    0.0900
    529 HG21      -61.7610  -14.7430  -24.9580 H        33 VAL    0.0900
    530 HG22      -60.0950  -14.1740  -24.5620 H        33 VAL    0.5100
    531 HG23      -60.8930  -13.6620  -26.1120 H        33 VAL   -0.5100
    532 N         -63.5360  -11.2530  -22.3900 N.am     34 ILE   -0.4700
    533 CA        -64.0540  -10.0070  -21.8100 C.3      34 ILE    0.3100
    534 C         -63.9870   -9.9960  -20.2710 C.2      34 ILE    0.0700
    535 O         -63.5610   -9.0110  -19.6790 O.2      34 ILE    0.0900
    536 CB        -65.4940   -9.7150  -22.2760 C.3      34 ILE   -0.0900
    537 CG1       -65.5200   -9.4780  -23.7900 C.3      34 ILE    0.0900
    538 CG2       -66.0650   -8.4790  -21.5600 C.3      34 ILE   -0.2700
    539 CD        -66.8940   -9.4040  -24.4010 C.3      34 ILE    0.0900
    540 HN        -64.1590  -11.7400  -22.9990 H        34 ILE    0.0900
    541 HA        -63.3980   -9.2050  -22.1120 H        34 ILE    0.0900
    542 HB        -66.1350  -10.5940  -22.0560 H        34 ILE   -0.1800
    543 HG11      -64.9680  -10.3090  -24.2800 H        34 ILE    0.0900
    544 HG12      -64.9950   -8.5230  -24.0010 H        34 ILE    0.0900
    545 HG21      -65.3480   -7.6330  -21.6260 H        34 ILE   -0.2700
    546 HG22      -66.2410   -8.7110  -20.4870 H        34 ILE    0.0900
    547 HG23      -67.0200   -8.1730  -22.0380 H        34 ILE    0.0900
    548 HD1       -67.3320   -8.3960  -24.2350 H        34 ILE    0.0900
    549 HD2       -67.5580  -10.1610  -23.9330 H        34 ILE    0.5100
    550 HD3       -66.8320   -9.5860  -25.4960 H        34 ILE   -0.5100
    551 N         -64.3520  -11.0960  -19.6220 N.am     35 LEU   -0.4700
    552 CA        -64.3590  -11.1500  -18.1660 C.3      35 LEU    0.3100
    553 C         -62.9580  -11.3020  -17.5690 C.2      35 LEU    0.0700
    554 O         -62.6280  -10.6740  -16.5630 O.2      35 LEU    0.0900
    555 CB        -65.2670  -12.2800  -17.6690 C.3      35 LEU   -0.1800
    556 CG        -66.7640  -12.1370  -18.0070 C.3      35 LEU    0.0900
    557 CD1       -67.4880  -13.5070  -17.9160 C.3      35 LEU    0.0900
    558 CD2       -67.4790  -11.0700  -17.1580 C.3      35 LEU   -0.0900
    559 HN        -64.6340  -11.9260  -20.0970 H        35 LEU    0.0900
    560 HA        -64.7110  -10.1980  -17.7980 H        35 LEU   -0.2700
    561 HB1       -65.1690  -12.3370  -16.5640 H        35 LEU    0.0900
    562 HB2       -64.9050  -13.2310  -18.1130 H        35 LEU    0.0900
    563 HG        -66.8700  -11.7340  -19.0360 H        35 LEU    0.0900
    564 HD11      -67.3990  -13.9190  -16.8880 H        35 LEU   -0.2700
    565 HD12      -67.0280  -14.2260  -18.6280 H        35 LEU    0.0900
    566 HD13      -68.5660  -13.3820  -18.1560 H        35 LEU    0.0900
    567 HD21      -67.0090  -10.0770  -17.3190 H        35 LEU    0.0900
    568 HD22      -67.4000  -11.3300  -16.0810 H        35 LEU    0.5100
    569 HD23      -68.5480  -11.0090  -17.4510 H        35 LEU   -0.5100
    570 N         -62.1260  -12.1330  -18.1840 N.am     36 VAL   -0.4700
    571 CA        -60.8060  -12.4430  -17.6270 C.3      36 VAL    0.3100
    572 C         -59.8040  -11.3130  -17.8000 C.2      36 VAL    0.0700
    573 O         -58.9650  -11.0920  -16.9360 O.2      36 VAL    0.0900
    574 CB        -60.2430  -13.7170  -18.2640 C.3      36 VAL   -0.0900
    575 CG1       -58.7190  -13.8300  -18.0400 C.3      36 VAL    0.0900
    576 CG2       -61.0110  -14.9250  -17.7300 C.3      36 VAL   -0.2700
    577 HN        -62.3590  -12.5800  -19.0430 H        36 VAL    0.0900
    578 HA        -60.9130  -12.5720  -16.5600 H        36 VAL    0.0900
    579 HB        -60.4500  -13.7010  -19.3550 H        36 VAL    0.0900
    580 HG11      -58.4780  -13.6770  -16.9660 H        36 VAL   -0.2700
    581 HG12      -58.1900  -13.0560  -18.6370 H        36 VAL    0.0900
    582 HG13      -58.3660  -14.8400  -18.3420 H        36 VAL    0.0900
    583 HG21      -62.0890  -14.8340  -17.9820 H        36 VAL    0.0900
    584 HG22      -60.9070  -14.9800  -16.6260 H        36 VAL    0.5100
    585 HG23      -60.6170  -15.8570  -18.1900 H        36 VAL   -0.5100
    586 N         -59.8750  -10.6140  -18.9250 N.am     37 MET   -0.4700
    587 CA        -59.0280   -9.4640  -19.1510 C.3      37 MET    0.3100
    588 C         -59.7520   -8.2620  -18.6460 C.2      37 MET    0.0700
    589 O         -59.2780   -7.5600  -17.7510 O.2      37 MET    0.0900
    590 CB        -58.7540   -9.2610  -20.6320 C.3      37 MET   -0.1800
    591 CG        -57.8260  -10.2730  -21.2200 C.3      37 MET    0.0900
    592 SD        -56.7540   -9.4290  -22.3750 S.3      37 MET    0.0900
    593 CE        -57.3730  -10.0530  -23.9360 C.3      37 MET   -0.1400
    594 HN        -60.5090  -10.8470  -19.6590 H        37 MET    0.0900
    595 HA        -58.1020   -9.6260  -18.6190 H        37 MET    0.0900
    596 HB1       -58.3090   -8.2540  -20.7730 H        37 MET   -0.0900
    597 HB2       -59.7190   -9.3090  -21.1790 H        37 MET   -0.2200
    598 HG1       -58.4120  -11.0650  -21.7350 H        37 MET    0.0900
    599 HG2       -57.2310  -10.7510  -20.4120 H        37 MET    0.0900
    600 HE1       -58.4460   -9.7970  -24.0760 H        37 MET    0.0900
    601 HE2       -57.2780  -11.1580  -23.9720 H        37 MET    0.5100
    602 HE3       -56.8020   -9.6110  -24.7790 H        37 MET   -0.5100
    603 N         -60.9300   -8.0350  -19.2230 N.am     38 GLY   -0.4700
    604 CA        -61.7040   -6.8460  -18.9380 C.3      38 GLY    0.3100
    605 C         -61.5450   -6.4400  -17.5010 C.2      38 GLY   -0.0200
    606 O         -61.2790   -5.2800  -17.2040 O.2      38 GLY    0.0900
    607 HN        -61.3310   -8.6730  -19.8740 H        38 GLY    0.0900
    608 HA1       -62.7440   -7.0590  -19.1410 H        38 GLY    0.5100
    609 HA2       -61.3560   -6.0490  -19.5790 H        38 GLY   -0.5100
    610 N         -61.6480   -7.4020  -16.6050 N.am     39 TYR   -0.4700
    611 CA        -61.6270   -7.0640  -15.2070 C.3      39 TYR    0.3100
    612 C         -60.4350   -7.4150  -14.3430 C.2      39 TYR    0.0700
    613 O         -59.8010   -6.5410  -13.7470 O.2      39 TYR    0.0900
    614 CB        -62.8820   -7.6240  -14.6080 C.3      39 TYR   -0.1800
    615 CG        -64.0640   -6.9550  -15.2180 C.ar     39 TYR    0.0900
    616 CD1       -64.3120   -7.0320  -16.5580 C.ar     39 TYR    0.0900
    617 CD2       -64.9030   -6.1960  -14.4560 C.ar     39 TYR    0.0000
    618 CE1       -65.3660   -6.3990  -17.0930 C.ar     39 TYR   -0.1150
    619 CE2       -65.9460   -5.5730  -14.9910 C.ar     39 TYR    0.1150
    620 CZ        -66.1800   -5.6710  -16.2860 C.ar     39 TYR   -0.1150
    621 OH        -67.2630   -5.0190  -16.7550 O.3      39 TYR    0.1150
    622 HN        -61.7420   -8.3660  -16.8420 H        39 TYR    0.1100
    623 HA        -61.5910   -5.9890  -15.1050 H        39 TYR   -0.5400
    624 HB1       -62.9020   -7.4380  -13.5130 H        39 TYR    0.4300
    625 HB2       -62.9520   -8.7130  -14.8120 H        39 TYR   -0.1150
    626 HD1       -63.6550   -7.6070  -17.1940 H        39 TYR    0.1150
    627 HD2       -64.7150   -6.1010  -13.3960 H        39 TYR   -0.1150
    628 HE1       -65.5640   -6.4660  -18.1520 H        39 TYR    0.1150
    629 HE2       -66.6020   -4.9850  -14.3660 H        39 TYR    0.5100
    630 HH        -67.3160   -5.1750  -17.7010 H        39 TYR   -0.5100
    631 N         -60.1070   -8.6780  -14.2500 N.am     40 GLN   -0.4700
    632 CA        -59.0090   -9.0230  -13.4140 C.3      40 GLN    0.3100
    633 C         -57.6730   -8.5170  -13.8350 C.2      40 GLN    0.0700
    634 O         -56.9210   -8.0760  -13.0020 O.2      40 GLN    0.0900
    635 CB        -58.9000  -10.5180  -13.3320 C.3      40 GLN   -0.1800
    636 CG        -60.1010  -11.1670  -12.7480 C.3      40 GLN    0.0900
    637 CD        -59.9980  -12.6720  -12.7460 C.2      40 GLN    0.0900
    638 NE2       -59.2960  -13.2710  -11.9120 N.am     40 GLN   -0.1800
    639 OE1       -60.6830  -13.2880  -13.6540 O.2      40 GLN    0.0900
    640 HN        -60.5810   -9.4130  -14.7280 H        40 GLN    0.0900
    641 HA        -59.1790   -8.5990  -12.4350 H        40 GLN    0.5500
    642 HB1       -58.0190  -10.7760  -12.7070 H        40 GLN   -0.5500
    643 HB2       -58.7440  -10.9190  -14.3560 H        40 GLN   -0.6200
    644 HG1       -60.9940  -10.8730  -13.3390 H        40 GLN    0.3200
    645 HG2       -60.2270  -10.8190  -11.7010 H        40 GLN    0.3000
    646 HE21      -59.2420  -14.2700  -11.9280 H        40 GLN    0.5100
    647 HE22      -58.7840  -12.7550  -11.2240 H        40 GLN   -0.5100
    648 N         -57.3520   -8.6100  -15.1220 N.am     41 LYS   -0.4700
    649 CA        -56.0060   -8.3060  -15.6050 C.3      41 LYS    0.3100
    650 C         -55.4540   -6.9430  -15.1770 C.2      41 LYS    0.0700
    651 O         -56.1400   -5.9270  -15.2680 O.2      41 LYS    0.0900
    652 CB        -55.9540   -8.4280  -17.1320 C.3      41 LYS   -0.1800
    653 CG        -56.1130   -9.8490  -17.6470 C.3      41 LYS    0.0900
    654 CD        -55.0450  -10.7670  -17.0780 C.3      41 LYS    0.0900
    655 CE        -55.2860  -12.2120  -17.4850 C.3      41 LYS   -0.1800
    656 NZ        -54.0760  -12.8200  -18.1070 N.4      41 LYS    0.0900
    657 HN        -58.0130   -8.8900  -15.8140 H        41 LYS    0.0900
    658 HA        -55.3190   -9.0010  -15.1480 H        41 LYS   -0.1800
    659 HB1       -54.9760   -8.0350  -17.4830 H        41 LYS    0.0900
    660 HB2       -56.7660   -7.8060  -17.5620 H        41 LYS    0.0900
    661 HG1       -56.0390   -9.8460  -18.7550 H        41 LYS    0.2100
    662 HG2       -57.1140  -10.2320  -17.3550 H        41 LYS    0.0500
    663 HD1       -55.0520  -10.6940  -15.9700 H        41 LYS    0.0500
    664 HD2       -54.0490  -10.4440  -17.4530 H        41 LYS   -0.3000
    665 HE1       -56.1090  -12.2600  -18.2280 H        41 LYS    0.3300
    666 HE2       -55.5440  -12.8150  -16.5880 H        41 LYS    0.3300
    667 HZ1       -53.2890  -12.7980  -17.4290 H        41 LYS    0.3300
    668 HZ2       -53.8170  -12.2800  -18.9570 H        41 LYS    0.5100
    669 HZ3       -54.2800  -13.8050  -18.3710 H        41 LYS   -0.5100
    670 N         -54.1990   -6.9360  -14.7220 N.am     42 LYS   -0.4700
    671 CA        -53.4850   -5.6980  -14.4430 C.3      42 LYS    0.3100
    672 C         -52.1860   -5.5010  -15.2380 C.2      42 LYS    0.0700
    673 O         -51.7970   -4.3790  -15.5410 O.2      42 LYS    0.0900
    674 CB        -53.2590   -5.5150  -12.9430 C.3      42 LYS   -0.1800
    675 CG        -53.6800   -4.1590  -12.4010 C.3      42 LYS    0.0900
    676 CD        -55.1650   -4.0570  -12.2270 C.3      42 LYS    0.0900
    677 CE        -55.5590   -2.6930  -11.7220 C.3      42 LYS   -0.1800
    678 NZ        -56.9430   -2.6880  -11.1710 N.4      42 LYS    0.0900
    679 HN        -53.6930   -7.7790  -14.5530 H        42 LYS    0.0900
    680 HA        -54.0720   -4.8800  -14.8330 H        42 LYS   -0.1800
    681 HB1       -52.1780   -5.6540  -12.7340 H        42 LYS    0.0900
    682 HB2       -53.8340   -6.2980  -12.4070 H        42 LYS    0.0900
    683 HG1       -53.3430   -3.3690  -13.1050 H        42 LYS    0.2100
    684 HG2       -53.1890   -3.9960  -11.4180 H        42 LYS    0.0500
    685 HD1       -55.5030   -4.8260  -11.5000 H        42 LYS    0.0500
    686 HD2       -55.6620   -4.2420  -13.2030 H        42 LYS   -0.3000
    687 HE1       -55.5220   -1.9590  -12.5560 H        42 LYS    0.3300
    688 HE2       -54.8690   -2.3810  -10.9100 H        42 LYS    0.3300
    689 HZ1       -57.0040   -3.3600  -10.3790 H        42 LYS    0.3300
    690 HZ2       -57.6140   -2.9680  -11.9150 H        42 LYS    0.5100
    691 HZ3       -57.1790   -1.7330  -10.8330 H        42 LYS   -0.5100
    692 N         -51.4980   -6.5500  -15.6280 N.am     43 LEU   -0.4700
    693 CA        -50.4120   -6.2360  -16.5070 C.3      43 LEU    0.3100
    694 C         -50.8800   -6.7350  -17.8710 C.2      43 LEU    0.0700
    695 O         -50.9240   -7.9290  -18.1420 O.2      43 LEU    0.0900
    696 CB        -49.1030   -6.8550  -16.0400 C.3      43 LEU   -0.1800
    697 CG        -47.8780   -6.0590  -16.4500 C.3      43 LEU    0.0900
    698 CD1       -46.8540   -5.9720  -15.3450 C.3      43 LEU    0.0900
    699 CD2       -47.2890   -6.5660  -17.7410 C.3      43 LEU   -0.0900
    700 HN        -51.6730   -7.4950  -15.3680 H        43 LEU    0.0900
    701 HA        -50.3190   -5.1610  -16.5440 H        43 LEU   -0.2700
    702 HB1       -49.0210   -7.8760  -16.4670 H        43 LEU    0.0900
    703 HB2       -49.1220   -6.9280  -14.9320 H        43 LEU    0.0900
    704 HG        -48.1930   -5.0310  -16.7310 H        43 LEU    0.0900
    705 HD11      -46.5140   -6.9900  -15.0580 H        43 LEU   -0.2700
    706 HD12      -47.3000   -5.4830  -14.4530 H        43 LEU    0.0900
    707 HD13      -45.9730   -5.3890  -15.6900 H        43 LEU    0.0900
    708 HD21      -48.0390   -6.4900  -18.5590 H        43 LEU    0.0900
    709 HD22      -46.9950   -7.6320  -17.6290 H        43 LEU    0.5100
    710 HD23      -46.4000   -5.9600  -18.0160 H        43 LEU   -0.5100
    711 N         -51.2370   -5.7920  -18.7330 N.am     44 ARG   -0.4700
    712 CA        -51.7590   -6.1060  -20.0500 C.3      44 ARG    0.3100
    713 C         -50.9280   -5.5180  -21.1650 C.2      44 ARG    0.0700
    714 O         -50.5370   -4.3810  -21.1290 O.2      44 ARG    0.0900
    715 CB        -53.1930   -5.6110  -20.1470 C.3      44 ARG   -0.1800
    716 CG        -54.2650   -6.6850  -20.1610 C.3      44 ARG    0.0900
    717 CD        -55.3580   -6.3050  -21.1820 C.3      44 ARG    0.0900
    718 NE        -55.9600   -4.9790  -20.9720 N.pl3    44 ARG   -0.1800
    719 CZ        -57.1760   -4.7560  -20.4830 C.cat    44 ARG    0.0900
    720 NH1       -57.9350   -5.7550  -20.1260 N.pl3    44 ARG    0.0900
    721 NH2       -57.6300   -3.5340  -20.3440 N.pl3    44 ARG    0.2000
    722 HN        -51.1610   -4.8220  -18.5140 H        44 ARG    0.0900
    723 HA        -51.7150   -7.1750  -20.1890 H        44 ARG    0.0900
    724 HB1       -53.2880   -5.0190  -21.0820 H        44 ARG   -0.7000
    725 HB2       -53.3860   -4.9460  -19.2790 H        44 ARG    0.4400
    726 HG1       -54.7140   -6.7760  -19.1490 H        44 ARG    0.6400
    727 HG2       -53.8130   -7.6600  -20.4430 H        44 ARG   -0.8000
    728 HD1       -56.1830   -7.0480  -21.1220 H        44 ARG    0.4600
    729 HD2       -54.9190   -6.3050  -22.2010 H        44 ARG    0.4600
    730 HE        -55.4110   -4.1810  -21.2190 H        44 ARG   -0.8000
    731 HH11      -58.7830   -5.5830  -19.6230 H        44 ARG    0.4600
    732 HH12      -57.6710   -6.6920  -20.3550 H        44 ARG    0.4600
    733 HH21      -57.0610   -2.7560  -20.6060 H        44 ARG    0.5100
    734 HH22      -58.5470   -3.3810  -19.9730 H        44 ARG   -0.5100
    735 N         -50.6450   -6.3260  -22.1610 N.am     45 SER   -0.4700
    736 CA        -49.9070   -5.8890  -23.3050 C.3      45 SER    0.3100
    737 C         -50.7810   -5.0850  -24.2310 C.2      45 SER    0.0700
    738 O         -51.9440   -4.9830  -24.0170 O.2      45 SER    0.0900
    739 CB        -49.2880   -7.0620  -23.9930 C.3      45 SER    0.0500
    740 OG        -50.2310   -7.7920  -24.6730 O.3      45 SER    0.0900
    741 HN        -50.9310   -7.2810  -22.1650 H        45 SER    0.0900
    742 HA        -49.1450   -5.2010  -22.9720 H        45 SER   -0.6600
    743 HB1       -48.8060   -7.7220  -23.2400 H        45 SER    0.4300
    744 HB2       -48.5240   -6.7080  -24.7170 H        45 SER    0.5100
    745 HG1       -50.5550   -8.4490  -24.0530 H        45 SER   -0.5100
    746 N         -50.1900   -4.4360  -25.2070 N.am     46 MET   -0.4700
    747 CA        -50.9510   -3.7010  -26.2180 C.3      46 MET    0.3100
    748 C         -51.7880   -4.6210  -27.0790 C.2      46 MET    0.0700
    749 O         -52.9820   -4.3750  -27.3120 O.2      46 MET    0.0900
    750 CB        -50.0490   -2.8530  -27.1100 C.3      46 MET   -0.1800
    751 CG        -50.3530   -1.3820  -27.0160 C.3      46 MET    0.0900
    752 SD        -49.9980   -0.8080  -25.3660 S.3      46 MET    0.0900
    753 CE        -50.6900    0.8380  -25.4090 C.3      46 MET   -0.1400
    754 HN        -49.1980   -4.4130  -25.3030 H        46 MET    0.0900
    755 HA        -51.6580   -3.0700  -25.7020 H        46 MET    0.0900
    756 HB1       -50.1790   -3.1790  -28.1630 H        46 MET   -0.0900
    757 HB2       -48.9920   -3.0200  -26.8100 H        46 MET   -0.2200
    758 HG1       -51.4240   -1.2110  -27.2590 H        46 MET    0.0900
    759 HG2       -49.7360   -0.8300  -27.7560 H        46 MET    0.0900
    760 HE1       -51.6900    0.8670  -24.9270 H        46 MET    0.0900
    761 HE2       -50.8060    1.1780  -26.4600 H        46 MET    0.5100
    762 HE3       -50.0270    1.5470  -24.8690 H        46 MET   -0.5100
    763 N         -51.1580   -5.6940  -27.5390 N.am     47 THR   -0.4700
    764 CA        -51.8520   -6.6620  -28.3350 C.3      47 THR    0.3100
    765 C         -53.0850   -7.1320  -27.5700 C.2      47 THR    0.0700
    766 O         -54.1580   -7.2190  -28.1450 O.2      47 THR    0.0900
    767 CB        -50.9050   -7.7990  -28.7150 C.3      47 THR    0.1400
    768 CG2       -51.6080   -8.8940  -29.5020 C.3      47 THR    0.0900
    769 OG1       -49.8570   -7.2480  -29.5140 O.3      47 THR   -0.6600
    770 HN        -50.1950   -5.8730  -27.3560 H        47 THR    0.4300
    771 HA        -52.2240   -6.1680  -29.2190 H        47 THR   -0.2700
    772 HB        -50.4710   -8.2610  -27.8030 H        47 THR    0.0900
    773 HG1       -50.2750   -6.6070  -30.0940 H        47 THR    0.0900
    774 HG21      -52.1830   -8.4510  -30.3430 H        47 THR    0.0900
    775 HG22      -52.3130   -9.4410  -28.8410 H        47 THR    0.5100
    776 HG23      -50.8600   -9.6020  -29.9190 H        47 THR   -0.5100
    777 N         -52.9470   -7.3810  -26.2670 N.am     48 ASP   -0.4700
    778 CA        -54.1040   -7.7700  -25.4390 C.3      48 ASP    0.3100
    779 C         -55.1850   -6.7190  -25.3360 C.2      48 ASP    0.0700
    780 O         -56.3610   -7.0370  -25.4680 O.2      48 ASP    0.0900
    781 CB        -53.6720   -8.2020  -24.0520 C.3      48 ASP   -0.2800
    782 CG        -52.9040   -9.4880  -24.0800 C.2      48 ASP    0.0900
    783 OD1       -52.1090   -9.7030  -23.1510 O.co2    48 ASP    0.0900
    784 OD2       -53.0510  -10.2840  -25.0290 O.co2    48 ASP    0.6200
    785 HN        -52.0680   -7.3170  -25.8000 H        48 ASP   -0.7600
    786 HA        -54.6110   -8.5810  -25.9400 H        48 ASP   -0.7600
    787 HB1       -54.5730   -8.3380  -23.4170 H        48 ASP    0.5100
    788 HB2       -53.0290   -7.4120  -23.6090 H        48 ASP   -0.5100
    789 N         -54.8050   -5.4610  -25.1220 N.am     49 LYS   -0.4700
    790 CA        -55.7790   -4.3800  -25.1660 C.3      49 LYS    0.3100
    791 C         -56.6280   -4.4650  -26.4530 C.2      49 LYS    0.0700
    792 O         -57.8350   -4.2490  -26.4180 O.2      49 LYS    0.0900
    793 CB        -55.0780   -3.0050  -25.0890 C.3      49 LYS   -0.1800
    794 CG        -54.4000   -2.6630  -23.7420 C.3      49 LYS    0.0900
    795 CD        -53.3640   -1.5370  -23.9140 C.3      49 LYS    0.0900
    796 CE        -53.0500   -0.8180  -22.6130 C.3      49 LYS   -0.1800
    797 NZ        -52.0480   -1.5550  -21.7860 N.4      49 LYS    0.0900
    798 HN        -53.8600   -5.2080  -24.9290 H        49 LYS    0.0900
    799 HA        -56.4520   -4.5040  -24.3310 H        49 LYS   -0.1800
    800 HB1       -55.8380   -2.2230  -25.2960 H        49 LYS    0.0900
    801 HB2       -54.3010   -2.9730  -25.8800 H        49 LYS    0.0900
    802 HG1       -53.8930   -3.5700  -23.3490 H        49 LYS    0.2100
    803 HG2       -55.1740   -2.3400  -23.0140 H        49 LYS    0.0500
    804 HD1       -53.7580   -0.7990  -24.6430 H        49 LYS    0.0500
    805 HD2       -52.4250   -1.9750  -24.3150 H        49 LYS   -0.3000
    806 HE1       -53.9760   -0.7190  -22.0080 H        49 LYS    0.3300
    807 HE2       -52.6290    0.1870  -22.8340 H        49 LYS    0.3300
    808 HZ1       -51.1170   -1.5080  -22.2470 H        49 LYS    0.3300
    809 HZ2       -52.3390   -2.5490  -21.6940 H        49 LYS    0.5100
    810 HZ3       -51.9910   -1.1220  -20.8430 H        49 LYS   -0.5100
    811 N         -55.9890   -4.8190  -27.5750 N.am     50 TYR   -0.4700
    812 CA        -56.6500   -4.8110  -28.8780 C.3      50 TYR    0.3100
    813 C         -57.5690   -5.9880  -28.9950 C.2      50 TYR    0.0700
    814 O         -58.6660   -5.8740  -29.5220 O.2      50 TYR    0.0900
    815 CB        -55.6460   -4.7610  -30.0450 C.3      50 TYR   -0.1800
    816 CG        -55.0980   -3.3670  -30.2780 C.ar     50 TYR    0.0900
    817 CD1       -55.9330   -2.3420  -30.6710 C.ar     50 TYR    0.0900
    818 CD2       -53.7470   -3.0670  -30.0830 C.ar     50 TYR    0.0000
    819 CE1       -55.4490   -1.0710  -30.8790 C.ar     50 TYR   -0.1150
    820 CE2       -53.2620   -1.7980  -30.2970 C.ar     50 TYR    0.1150
    821 CZ        -54.1270   -0.8000  -30.6930 C.ar     50 TYR   -0.1150
    822 OH        -53.6820    0.4920  -30.9050 O.3      50 TYR    0.1150
    823 HN        -55.0340   -5.1020  -27.5720 H        50 TYR    0.1100
    824 HA        -57.2950   -3.9470  -28.9100 H        50 TYR   -0.5400
    825 HB1       -56.1480   -5.0840  -30.9820 H        50 TYR    0.4300
    826 HB2       -54.7850   -5.4260  -29.8240 H        50 TYR   -0.1150
    827 HD1       -56.9850   -2.5410  -30.8180 H        50 TYR    0.1150
    828 HD2       -53.0720   -3.8450  -29.7600 H        50 TYR   -0.1150
    829 HE1       -56.1200   -0.2850  -31.1900 H        50 TYR    0.1150
    830 HE2       -52.2120   -1.5850  -30.1550 H        50 TYR    0.5100
    831 HH        -52.7370    0.5130  -30.7330 H        50 TYR   -0.5100
    832 N         -57.1440   -7.1140  -28.4330 N.am     51 ARG   -0.4700
    833 CA        -57.9080   -8.3420  -28.4770 C.3      51 ARG    0.3100
    834 C         -59.0930   -8.3460  -27.5070 C.2      51 ARG    0.0700
    835 O         -59.9690   -9.2160  -27.5850 O.2      51 ARG    0.0900
    836 CB        -56.9580   -9.5140  -28.2580 C.3      51 ARG   -0.1800
    837 CG        -55.9490   -9.6650  -29.4240 C.3      51 ARG    0.0900
    838 CD        -54.8910  -10.7140  -29.1020 C.3      51 ARG    0.0900
    839 NE        -55.4810  -12.0490  -28.9580 N.pl3    51 ARG   -0.1800
    840 CZ        -54.8550  -13.1430  -28.5090 C.cat    51 ARG    0.0900
    841 NH1       -53.5760  -13.1280  -28.1340 N.pl3    51 ARG    0.0900
    842 NH2       -55.5310  -14.2840  -28.4350 N.pl3    51 ARG    0.2000
    843 HN        -56.2740   -7.1630  -27.9510 H        51 ARG    0.0900
    844 HA        -58.3890   -8.4130  -29.4410 H        51 ARG    0.0900
    845 HB1       -57.5520  -10.4490  -28.1710 H        51 ARG   -0.7000
    846 HB2       -56.3980   -9.3550  -27.3130 H        51 ARG    0.4400
    847 HG1       -55.4510   -8.6870  -29.6040 H        51 ARG    0.6400
    848 HG2       -56.4940   -9.9650  -30.3430 H        51 ARG   -0.8000
    849 HD1       -54.3880  -10.4600  -28.1450 H        51 ARG    0.4600
    850 HD2       -54.1450  -10.7590  -29.9250 H        51 ARG    0.4600
    851 HE        -56.4390  -12.1510  -29.2210 H        51 ARG   -0.8000
    852 HH11      -53.0500  -12.2790  -28.1820 H        51 ARG    0.4600
    853 HH12      -53.1430  -13.9660  -27.8030 H        51 ARG    0.4600
    854 HH21      -56.4910  -14.3150  -28.7130 H        51 ARG    0.5100
    855 HH22      -55.0790  -15.1110  -28.1010 H        51 ARG   -0.5100
    856 N         -59.1430   -7.3670  -26.6030 N.am     52 LEU   -0.4700
    857 CA        -60.3430   -7.1320  -25.8000 C.3      52 LEU    0.3100
    858 C         -61.3790   -6.4070  -26.6510 C.2      52 LEU    0.0700
    859 O         -62.5560   -6.7750  -26.6480 O.2      52 LEU    0.0900
    860 CB        -60.0140   -6.3350  -24.5350 C.3      52 LEU   -0.1800
    861 CG        -61.1630   -6.0560  -23.5630 C.3      52 LEU    0.0900
    862 CD1       -61.8320   -7.3350  -23.0110 C.3      52 LEU    0.0900
    863 CD2       -60.6280   -5.2210  -22.4150 C.3      52 LEU   -0.0900
    864 HN        -58.3730   -6.7570  -26.4340 H        52 LEU    0.0900
    865 HA        -60.7600   -8.0930  -25.5370 H        52 LEU   -0.2700
    866 HB1       -59.5990   -5.3560  -24.8530 H        52 LEU    0.0900
    867 HB2       -59.2320   -6.8950  -23.9790 H        52 LEU    0.0900
    868 HG        -61.9340   -5.4550  -24.0910 H        52 LEU    0.0900
    869 HD11      -61.0850   -7.9490  -22.4640 H        52 LEU   -0.2700
    870 HD12      -62.2430   -7.9380  -23.8490 H        52 LEU    0.0900
    871 HD13      -62.6500   -7.0610  -22.3110 H        52 LEU    0.0900
    872 HD21      -60.2210   -4.2610  -22.7990 H        52 LEU    0.0900
    873 HD22      -59.8130   -5.7690  -21.8960 H        52 LEU    0.5100
    874 HD23      -61.4460   -4.9990  -21.6970 H        52 LEU   -0.5100
    875 N         -60.9310   -5.3900  -27.4010 N.am     53 HSE   -0.4700
    876 CA        -61.7960   -4.6400  -28.3370 C.3      53 HSE    0.3100
    877 C         -62.3560   -5.6110  -29.3710 C.2      53 HSE    0.0700
    878 O         -63.5130   -5.5370  -29.7530 O.2      53 HSE    0.0900
    879 CB        -61.0130   -3.5440  -29.0830 C.3      53 HSE   -0.0800
    880 CG        -60.6910   -2.3330  -28.2590 C.ar     53 HSE    0.0900
    881 CD2       -59.5870   -2.0040  -27.5460 C.ar     53 HSE    0.0900
    882 ND1       -61.5420   -1.2530  -28.1600 N.ar     53 HSE   -0.7000
    883 CE1       -60.9890   -0.3270  -27.3970 C.ar     53 HSE    0.2200
    884 NE2       -59.8040   -0.7570  -27.0050 N.ar     53 HSE    0.2500
    885 HN        -59.9820   -5.0900  -27.3620 H        53 HSE    0.1300
    886 HA        -62.5960   -4.1980  -27.7620 H        53 HSE   -0.3600
    887 HB1       -61.6150   -3.2140  -29.9560 H        53 HSE    0.3200
    888 HB2       -60.0560   -3.9780  -29.4420 H        53 HSE   -0.0500
    889 HD2       -58.6770   -2.5700  -27.3910 H        53 HSE    0.0900
    890 HE1       -61.4170    0.6360  -27.1210 H        53 HSE    0.5100
    891 HE2       -59.1610   -0.2700  -26.4140 H        53 HSE   -0.5100
    892 N         -61.4970   -6.5170  -29.8300 N.am     54 LEU   -0.4700
    893 CA        -61.8590   -7.5390  -30.7990 C.3      54 LEU    0.3100
    894 C         -62.9610   -8.4550  -30.2570 C.2      54 LEU    0.0700
    895 O         -64.0150   -8.5550  -30.8600 O.2      54 LEU    0.0900
    896 CB        -60.6100   -8.3370  -31.1710 C.3      54 LEU   -0.1800
    897 CG        -60.6960   -9.2870  -32.3650 C.3      54 LEU    0.0900
    898 CD1       -61.2850   -8.6480  -33.6800 C.3      54 LEU    0.0900
    899 CD2       -59.2950   -9.8630  -32.5850 C.3      54 LEU   -0.0900
    900 HN        -60.5490   -6.5350  -29.5230 H        54 LEU    0.0900
    901 HA        -62.2760   -7.0550  -31.6690 H        54 LEU   -0.2700
    902 HB1       -60.3260   -8.9410  -30.2850 H        54 LEU    0.0900
    903 HB2       -59.8020   -7.6060  -31.3850 H        54 LEU    0.0900
    904 HG        -61.3380  -10.1460  -32.0790 H        54 LEU    0.0900
    905 HD11      -60.6530   -7.7940  -34.0060 H        54 LEU   -0.2700
    906 HD12      -62.3150   -8.2760  -33.4920 H        54 LEU    0.0900
    907 HD13      -61.3040   -9.4060  -34.4930 H        54 LEU    0.0900
    908 HD21      -58.8880  -10.2530  -31.6280 H        54 LEU    0.0900
    909 HD22      -58.6150   -9.0700  -32.9630 H        54 LEU    0.5100
    910 HD23      -59.3400  -10.6980  -33.3170 H        54 LEU   -0.5100
    911 N         -62.7140   -9.1070  -29.1190 N.am     55 SER   -0.4700
    912 CA        -63.7180   -9.9150  -28.4240 C.3      55 SER    0.3100
    913 C         -65.0250   -9.1760  -28.0560 C.2      55 SER    0.0700
    914 O         -66.0710   -9.8110  -27.9240 O.2      55 SER    0.0900
    915 CB        -63.1060  -10.5250  -27.1500 C.3      55 SER    0.0500
    916 OG        -62.2560  -11.6220  -27.4540 O.3      55 SER    0.0900
    917 HN        -61.8180   -9.0690  -28.6830 H        55 SER    0.0900
    918 HA        -64.0490  -10.6930  -29.0960 H        55 SER   -0.6600
    919 HB1       -63.9210  -10.8840  -26.4850 H        55 SER    0.4300
    920 HB2       -62.5090   -9.7530  -26.6200 H        55 SER    0.5100
    921 HG1       -62.8080  -12.2680  -27.9000 H        55 SER   -0.5100
    922 N         -64.9770   -7.8520  -27.8570 N.am     56 VAL   -0.4700
    923 CA        -66.2060   -7.0970  -27.6830 C.3      56 VAL    0.3100
    924 C         -66.9470   -7.0070  -29.0090 C.2      56 VAL    0.0700
    925 O         -68.1640   -7.1660  -29.0520 O.2      56 VAL    0.0900
    926 CB        -65.9540   -5.6900  -27.0900 C.3      56 VAL   -0.0900
    927 CG1       -67.2060   -4.7330  -27.3010 C.3      56 VAL    0.0900
    928 CG2       -65.5540   -5.8260  -25.5990 C.3      56 VAL   -0.2700
    929 HN        -64.1230   -7.3390  -27.8190 H        56 VAL    0.0900
    930 HA        -66.8470   -7.6640  -27.0250 H        56 VAL    0.0900
    931 HB        -65.0670   -5.2420  -27.5830 H        56 VAL    0.0900
    932 HG11      -68.1350   -5.2390  -26.9640 H        56 VAL   -0.2700
    933 HG12      -67.3100   -4.4790  -28.3770 H        56 VAL    0.0900
    934 HG13      -67.0740   -3.8020  -26.7080 H        56 VAL    0.0900
    935 HG21      -64.7410   -6.5760  -25.4890 H        56 VAL    0.0900
    936 HG22      -66.4280   -6.1610  -25.0020 H        56 VAL    0.5100
    937 HG23      -65.1910   -4.8500  -25.2150 H        56 VAL   -0.5100
    938 N         -66.2100   -6.7790  -30.0950 N.am     57 ALA   -0.4700
    939 CA        -66.7850   -6.7710  -31.4630 C.3      57 ALA    0.3100
    940 C         -67.4810   -8.0730  -31.7340 C.2      57 ALA    0.0700
    941 O         -68.6710   -8.0980  -32.0360 O.2      57 ALA    0.0900
    942 CB        -65.7160   -6.5480  -32.5150 C.3      57 ALA   -0.2700
    943 HN        -65.2310   -6.6030  -30.0350 H        57 ALA    0.0900
    944 HA        -67.5200   -5.9800  -31.5080 H        57 ALA    0.0900
    945 HB1       -65.0600   -7.4420  -32.5880 H        57 ALA    0.0900
    946 HB2       -65.0900   -5.6710  -32.2400 H        57 ALA    0.5100
    947 HB3       -66.1890   -6.3730  -33.5050 H        57 ALA   -0.5100
    948 N         -66.7280   -9.1550  -31.5670 N.am     58 ASP   -0.4700
    949 CA        -67.2170  -10.4750  -31.8410 C.3      58 ASP    0.3100
    950 C         -68.4060  -10.9510  -30.9790 C.2      58 ASP    0.0700
    951 O         -69.3120  -11.5770  -31.5090 O.2      58 ASP    0.0900
    952 CB        -66.0350  -11.4500  -31.8370 C.3      58 ASP   -0.2800
    953 CG        -65.2250  -11.3440  -33.1150 C.2      58 ASP    0.0900
    954 OD1       -65.8240  -11.0710  -34.1870 O.co2    58 ASP    0.0900
    955 OD2       -63.9880  -11.5140  -33.0690 O.co2    58 ASP    0.6200
    956 HN        -65.7870   -9.0980  -31.2430 H        58 ASP   -0.7600
    957 HA        -67.7040  -10.4670  -32.8040 H        58 ASP   -0.7600
    958 HB1       -66.4180  -12.4880  -31.7400 H        58 ASP    0.5100
    959 HB2       -65.3750  -11.2220  -30.9740 H        58 ASP   -0.5100
    960 N         -68.4300  -10.6290  -29.6840 N.am     59 LEU   -0.4700
    961 CA        -69.5650  -10.9750  -28.8270 C.3      59 LEU    0.3100
    962 C         -70.8350  -10.2630  -29.2650 C.2      59 LEU    0.0700
    963 O         -71.9050  -10.8770  -29.3110 O.2      59 LEU    0.0900
    964 CB        -69.2880  -10.6250  -27.3610 C.3      59 LEU   -0.1800
    965 CG        -70.3060  -11.1370  -26.3180 C.3      59 LEU    0.0900
    966 CD1       -70.3960  -12.6600  -26.3700 C.3      59 LEU    0.0900
    967 CD2       -69.9680  -10.7020  -24.8960 C.3      59 LEU   -0.0900
    968 HN        -67.6790  -10.1410  -29.2450 H        59 LEU    0.0900
    969 HA        -69.7460  -12.0340  -28.9290 H        59 LEU   -0.2700
    970 HB1       -69.2470   -9.5190  -27.2790 H        59 LEU    0.0900
    971 HB2       -68.2940  -11.0440  -27.0960 H        59 LEU    0.0900
    972 HG        -71.3040  -10.7000  -26.5310 H        59 LEU    0.0900
    973 HD11      -69.4600  -13.1120  -25.9780 H        59 LEU   -0.2700
    974 HD12      -70.5390  -12.9940  -27.4200 H        59 LEU    0.0900
    975 HD13      -71.2470  -13.0100  -25.7470 H        59 LEU    0.0900
    976 HD21      -69.7760   -9.6080  -24.8670 H        59 LEU    0.0900
    977 HD22      -69.0560  -11.2310  -24.5450 H        59 LEU    0.5100
    978 HD23      -70.8180  -10.9310  -24.2180 H        59 LEU   -0.5100
    979 N         -70.7300   -8.9720  -29.5880 N.am     60 LEU   -0.4700
    980 CA        -71.8940   -8.2170  -30.0860 C.3      60 LEU    0.3100
    981 C         -72.5240   -8.8630  -31.2960 C.2      60 LEU    0.0700
    982 O         -73.7260   -8.7940  -31.4680 O.2      60 LEU    0.0900
    983 CB        -71.5300   -6.7700  -30.4710 C.3      60 LEU   -0.1800
    984 CG        -72.7800   -5.9020  -30.7580 C.3      60 LEU    0.0900
    985 CD1       -73.7590   -5.8590  -29.5450 C.3      60 LEU    0.0900
    986 CD2       -72.3820   -4.4810  -31.1820 C.3      60 LEU   -0.0900
    987 HN        -69.8730   -8.4680  -29.5100 H        60 LEU    0.0900
    988 HA        -72.6390   -8.2130  -29.3040 H        60 LEU   -0.2700
    989 HB1       -70.8910   -6.7900  -31.3780 H        60 LEU    0.0900
    990 HB2       -70.9570   -6.3100  -29.6370 H        60 LEU    0.0900
    991 HG        -73.3150   -6.3180  -31.6370 H        60 LEU    0.0900
    992 HD11      -73.2060   -5.6040  -28.6160 H        60 LEU   -0.2700
    993 HD12      -74.2390   -6.8510  -29.4110 H        60 LEU    0.0900
    994 HD13      -74.5390   -5.0860  -29.7150 H        60 LEU    0.0900
    995 HD21      -71.7640   -4.5170  -32.1030 H        60 LEU    0.0900
    996 HD22      -71.7890   -3.9980  -30.3760 H        60 LEU    0.5100
    997 HD23      -73.2930   -3.8780  -31.3890 H        60 LEU   -0.5100
    998 N         -71.7140   -9.4740  -32.1500 N.am     61 PHE   -0.4700
    999 CA        -72.2250  -10.0370  -33.3780 C.3      61 PHE    0.3100
   1000 C         -72.7700  -11.4400  -33.1530 C.2      61 PHE    0.0700
   1001 O         -73.8100  -11.8320  -33.6920 O.2      61 PHE    0.0900
   1002 CB        -71.1260  -10.0760  -34.4330 C.3      61 PHE   -0.1800
   1003 CG        -71.4380  -10.9820  -35.5560 C.ar     61 PHE    0.0900
   1004 CD1       -72.4800  -10.6800  -36.4230 C.ar     61 PHE    0.0900
   1005 CD2       -70.7490  -12.1620  -35.7180 C.ar     61 PHE    0.0000
   1006 CE1       -72.8070  -11.5260  -37.4610 C.ar     61 PHE   -0.1150
   1007 CE2       -71.0610  -13.0160  -36.7640 C.ar     61 PHE    0.1150
   1008 CZ        -72.0970  -12.6980  -37.6360 C.ar     61 PHE   -0.1150
   1009 HN        -70.7350   -9.5700  -31.9890 H        61 PHE    0.1150
   1010 HA        -73.0480   -9.4240  -33.7130 H        61 PHE   -0.1150
   1011 HB1       -70.1810  -10.4340  -33.9700 H        61 PHE    0.1150
   1012 HB2       -70.9830   -9.0590  -34.8560 H        61 PHE   -0.1150
   1013 HD1       -73.0440   -9.7700  -36.2810 H        61 PHE    0.1150
   1014 HD2       -69.9620  -12.4240  -35.0280 H        61 PHE   -0.1150
   1015 HE1       -73.6130  -11.2740  -38.1340 H        61 PHE    0.1150
   1016 HE2       -70.4990  -13.9290  -36.9020 H        61 PHE    0.5100
   1017 HZ        -72.3460  -13.3670  -38.4470 H        61 PHE   -0.5100
   1018 N         -72.0330  -12.2000  -32.3650 N.am     62 VAL   -0.4700
   1019 CA        -72.3710  -13.5720  -32.0310 C.3      62 VAL    0.3100
   1020 C         -73.7220  -13.6970  -31.3020 C.2      62 VAL    0.0700
   1021 O         -74.5490  -14.5220  -31.6430 O.2      62 VAL    0.0900
   1022 CB        -71.1840  -14.1660  -31.2580 C.3      62 VAL   -0.0900
   1023 CG1       -71.6000  -15.1440  -30.2400 C.3      62 VAL    0.0900
   1024 CG2       -70.1900  -14.7470  -32.2550 C.3      62 VAL   -0.2700
   1025 HN        -71.1930  -11.8570  -31.9540 H        62 VAL    0.0900
   1026 HA        -72.5510  -14.1190  -32.9460 H        62 VAL    0.0900
   1027 HB        -70.6360  -13.3390  -30.7580 H        62 VAL    0.0900
   1028 HG11      -71.9770  -16.0670  -30.7290 H        62 VAL   -0.2700
   1029 HG12      -72.4130  -14.7160  -29.6140 H        62 VAL    0.0900
   1030 HG13      -70.7350  -15.4110  -29.5960 H        62 VAL    0.0900
   1031 HG21      -69.8250  -13.9520  -32.9390 H        62 VAL    0.0900
   1032 HG22      -70.6810  -15.5390  -32.8610 H        62 VAL    0.5100
   1033 HG23      -69.3190  -15.1760  -31.7140 H        62 VAL   -0.5100
   1034 N         -73.9700  -12.8160  -30.3470 N.am     63 ILE   -0.4700
   1035 CA        -75.2800  -12.7250  -29.6600 C.3      63 ILE    0.3100
   1036 C         -76.5150  -12.5370  -30.5810 C.2      63 ILE    0.0700
   1037 O         -77.6560  -12.8100  -30.1790 O.2      63 ILE    0.0900
   1038 CB        -75.2180  -11.5980  -28.5850 C.3      63 ILE   -0.0900
   1039 CG1       -74.6180  -12.1740  -27.2980 C.3      63 ILE    0.0900
   1040 CG2       -76.5990  -10.9560  -28.3200 C.3      63 ILE   -0.2700
   1041 CD        -74.5600  -11.1960  -26.1530 C.3      63 ILE    0.0900
   1042 HN        -73.2790  -12.1650  -30.0440 H        63 ILE    0.0900
   1043 HA        -75.4900  -13.6790  -29.2000 H        63 ILE    0.0900
   1044 HB        -74.5160  -10.8090  -28.9320 H        63 ILE   -0.1800
   1045 HG11      -73.5860  -12.5200  -27.5170 H        63 ILE    0.0900
   1046 HG12      -75.2310  -13.0450  -26.9850 H        63 ILE    0.0900
   1047 HG21      -77.3140  -11.7250  -27.9590 H        63 ILE   -0.2700
   1048 HG22      -76.9960  -10.5130  -29.2590 H        63 ILE    0.0900
   1049 HG23      -76.5050  -10.1650  -27.5440 H        63 ILE    0.0900
   1050 HD1       -75.5850  -10.9810  -25.7810 H        63 ILE    0.0900
   1051 HD2       -74.1000  -10.2430  -26.4920 H        63 ILE    0.5100
   1052 HD3       -73.9630  -11.6250  -25.3200 H        63 ILE   -0.5100
   1053 N         -76.2940  -12.0730  -31.8100 N.am     64 THR   -0.4700
   1054 CA        -77.3800  -11.8800  -32.7710 C.3      64 THR    0.3100
   1055 C         -77.5500  -13.0660  -33.7210 C.2      64 THR    0.0700
   1056 O         -78.4870  -13.0890  -34.4980 O.2      64 THR    0.0900
   1057 CB        -77.1550  -10.5970  -33.6170 C.3      64 THR    0.1400
   1058 CG2       -76.8920   -9.4010  -32.7210 C.3      64 THR    0.0900
   1059 OG1       -76.0550  -10.7900  -34.5150 O.3      64 THR   -0.6600
   1060 HN        -75.3790  -11.8380  -32.1300 H        64 THR    0.4300
   1061 HA        -78.3040  -11.8050  -32.2180 H        64 THR   -0.2700
   1062 HB        -78.0670  -10.3720  -34.2090 H        64 THR    0.0900
   1063 HG1       -75.3340  -11.1290  -33.9800 H        64 THR    0.0900
   1064 HG21      -75.8950   -9.4970  -32.2380 H        64 THR    0.0900
   1065 HG22      -77.6660   -9.3450  -31.9270 H        64 THR    0.5100
   1066 HG23      -76.9050   -8.4670  -33.3230 H        64 THR   -0.5100
   1067 N         -76.6530  -14.0550  -33.6530 N.am     65 LEU   -0.4700
   1068 CA        -76.7420  -15.2480  -34.5120 C.3      65 LEU    0.3100
   1069 C         -78.0260  -16.0830  -34.3470 C.2      65 LEU    0.0700
   1070 O         -78.4830  -16.7090  -35.3140 O.2      65 LEU    0.0900
   1071 CB        -75.4890  -16.1470  -34.3680 C.3      65 LEU   -0.1800
   1072 CG        -74.2940  -15.7440  -35.2530 C.3      65 LEU    0.0900
   1073 CD1       -73.0530  -16.4350  -34.8090 C.3      65 LEU    0.0900
   1074 CD2       -74.5620  -16.0390  -36.7430 C.3      65 LEU   -0.0900
   1075 HN        -75.8850  -14.0290  -33.0170 H        65 LEU    0.0900
   1076 HA        -76.8420  -14.9120  -35.5340 H        65 LEU   -0.2700
   1077 HB1       -75.7770  -17.1880  -34.6260 H        65 LEU    0.0900
   1078 HB2       -75.1600  -16.1160  -33.3080 H        65 LEU    0.0900
   1079 HG        -74.1460  -14.6450  -35.1920 H        65 LEU    0.0900
   1080 HD11      -73.1850  -17.5360  -34.8730 H        65 LEU   -0.2700
   1081 HD12      -72.8280  -16.1660  -33.7550 H        65 LEU    0.0900
   1082 HD13      -72.2030  -16.1400  -35.4600 H        65 LEU    0.0900
   1083 HD21      -75.4530  -15.4740  -37.0900 H        65 LEU    0.0900
   1084 HD22      -74.7530  -17.1230  -36.8850 H        65 LEU    0.5100
   1085 HD23      -73.6850  -15.7310  -37.3510 H        65 LEU   -0.5100
   1086 N         -78.6140  -16.1220  -33.1370 N.am     66 PRO   -0.2900
   1087 CA        -79.8760  -16.8430  -33.0440 C.3      66 PRO    0.0000
   1088 C         -80.9030  -16.3610  -34.0720 C.2      66 PRO    0.0900
   1089 O         -81.6610  -17.1730  -34.6030 O.2      66 PRO    0.0900
   1090 CB        -80.3440  -16.5470  -31.6100 C.3      66 PRO    0.0200
   1091 CG        -79.1080  -16.3560  -30.8390 C.3      66 PRO    0.0900
   1092 CD        -78.0680  -15.8110  -31.7990 C.3      66 PRO   -0.1800
   1093 HA        -79.7300  -17.8880  -33.2640 H        66 PRO    0.0900
   1094 HB1       -80.9330  -17.3980  -31.2060 H        66 PRO    0.0900
   1095 HB2       -80.9720  -15.6320  -31.5820 H        66 PRO   -0.1800
   1096 HG1       -79.2790  -15.6380  -30.0090 H        66 PRO    0.0900
   1097 HG2       -78.7670  -17.3240  -30.4130 H        66 PRO    0.0900
   1098 HD1       -77.9500  -14.7130  -31.6860 H        66 PRO    0.5100
   1099 HD2       -77.0880  -16.3140  -31.6640 H        66 PRO   -0.5100
   1100 N         -80.9070  -15.0550  -34.3640 N.am     67 PHE   -0.4700
   1101 CA        -81.8470  -14.4960  -35.3210 C.3      67 PHE    0.3100
   1102 C         -81.5430  -15.0220  -36.7270 C.2      67 PHE    0.0700
   1103 O         -82.4560  -15.2610  -37.5260 O.2      67 PHE    0.0900
   1104 CB        -81.7700  -12.9780  -35.3630 C.3      67 PHE   -0.1800
   1105 CG        -82.1570  -12.2900  -34.0860 C.ar     67 PHE    0.0900
   1106 CD1       -83.4910  -12.0270  -33.8030 C.ar     67 PHE    0.0900
   1107 CD2       -81.1840  -11.8220  -33.2080 C.ar     67 PHE    0.0000
   1108 CE1       -83.8590  -11.3380  -32.6480 C.ar     67 PHE   -0.1150
   1109 CE2       -81.5370  -11.1340  -32.0410 C.ar     67 PHE    0.1150
   1110 CZ        -82.8770  -10.9030  -31.7580 C.ar     67 PHE   -0.1150
   1111 HN        -80.2740  -14.4120  -33.9400 H        67 PHE    0.1150
   1112 HA        -82.8390  -14.8100  -35.0320 H        67 PHE   -0.1150
   1113 HB1       -82.4580  -12.6030  -36.1520 H        67 PHE    0.1150
   1114 HB2       -80.7270  -12.6750  -35.5910 H        67 PHE   -0.1150
   1115 HD1       -84.2560  -12.3620  -34.4900 H        67 PHE    0.1150
   1116 HD2       -80.1410  -11.9910  -33.4300 H        67 PHE   -0.1150
   1117 HE1       -84.9020  -11.1430  -32.4430 H        67 PHE    0.1150
   1118 HE2       -80.7710  -10.7850  -31.3640 H        67 PHE    0.5100
   1119 HZ        -83.1580  -10.3870  -30.8500 H        67 PHE   -0.5100
   1120 N         -80.2500  -15.1800  -37.0240 N.am     68 TRP   -0.4700
   1121 CA        -79.8100  -15.6540  -38.3280 C.3      68 TRP    0.3100
   1122 C         -80.3000  -17.0980  -38.5460 C.2      68 TRP    0.0700
   1123 O         -80.7590  -17.4740  -39.6350 O.2      68 TRP    0.0900
   1124 CB        -78.2790  -15.6530  -38.4080 C.3      68 TRP   -0.1800
   1125 CG        -77.6100  -14.3540  -38.5750 C.ar     68 TRP    0.0900
   1126 CD1       -77.5510  -13.3320  -37.6810 C.ar     68 TRP    0.0900
   1127 CD2       -76.8080  -13.9460  -39.7040 C.ar     68 TRP   -0.0300
   1128 CE2       -76.3210  -12.6550  -39.4280 C.ar     68 TRP   -0.1500
   1129 CE3       -76.4810  -14.5430  -40.9260 C.ar     68 TRP    0.2200
   1130 NE1       -76.7910  -12.2960  -38.1920 N.ar     68 TRP   -0.5100
   1131 CZ2       -75.5200  -11.9480  -40.3330 C.ar     68 TRP    0.3700
   1132 CZ3       -75.6950  -13.8360  -41.8290 C.ar     68 TRP    0.2400
   1133 CH2       -75.2170  -12.5600  -41.5250 C.ar     68 TRP    0.1100
   1134 HN        -79.5290  -14.9820  -36.3650 H        68 TRP   -0.2500
   1135 HA        -80.2250  -15.0000  -39.0800 H        68 TRP    0.1700
   1136 HB1       -77.9860  -16.2880  -39.2700 H        68 TRP   -0.2000
   1137 HB2       -77.8920  -16.1050  -37.4710 H        68 TRP    0.1400
   1138 HD1       -78.0280  -13.3310  -36.7110 H        68 TRP   -0.2700
   1139 HE1       -76.6180  -11.4470  -37.7450 H        68 TRP    0.1600
   1140 HE3       -76.8250  -15.5340  -41.1800 H        68 TRP   -0.1400
   1141 HZ2       -75.1450  -10.9580  -40.1190 H        68 TRP    0.1400
   1142 HZ3       -75.4490  -14.2820  -42.7810 H        68 TRP    0.5100
   1143 HH2       -74.5960  -12.0430  -42.2420 H        68 TRP   -0.5100
   1144 N         -80.1370  -17.9090  -37.5010 N.am     69 ALA   -0.4700
   1145 CA        -80.5080  -19.3040  -37.5370 C.3      69 ALA    0.3100
   1146 C         -82.0050  -19.4730  -37.7940 C.2      69 ALA    0.0700
   1147 O         -82.3840  -20.1790  -38.7120 O.2      69 ALA    0.0900
   1148 CB        -80.0850  -19.9960  -36.2230 C.3      69 ALA   -0.2700
   1149 HN        -79.7490  -17.5850  -36.6420 H        69 ALA    0.0900
   1150 HA        -80.0140  -19.7630  -38.3800 H        69 ALA    0.0900
   1151 HB1       -80.5870  -19.5120  -35.3590 H        69 ALA    0.0900
   1152 HB2       -78.9850  -19.9110  -36.0870 H        69 ALA    0.5100
   1153 HB3       -80.3770  -21.0680  -36.2490 H        69 ALA   -0.5100
   1154 N         -82.8460  -18.7840  -37.0110 N.am     70 VAL   -0.4700
   1155 CA        -84.3220  -18.8190  -37.1830 C.3      70 VAL    0.3100
   1156 C         -84.7420  -18.2530  -38.5190 C.2      70 VAL    0.0700
   1157 O         -85.7070  -18.7210  -39.1340 O.2      70 VAL    0.0900
   1158 CB        -85.0880  -18.0230  -36.1000 C.3      70 VAL   -0.0900
   1159 CG1       -86.5590  -17.9060  -36.4850 C.3      70 VAL    0.0900
   1160 CG2       -84.9380  -18.6690  -34.6950 C.3      70 VAL   -0.2700
   1161 HN        -82.5140  -18.2090  -36.2680 H        70 VAL    0.0900
   1162 HA        -84.6240  -19.8550  -37.1520 H        70 VAL    0.0900
   1163 HB        -84.6470  -17.0070  -36.0050 H        70 VAL    0.0900
   1164 HG11      -86.9170  -18.8620  -36.9220 H        70 VAL   -0.2700
   1165 HG12      -86.6890  -17.1000  -37.2390 H        70 VAL    0.0900
   1166 HG13      -87.1690  -17.6770  -35.5840 H        70 VAL    0.0900
   1167 HG21      -83.8670  -18.7030  -34.4010 H        70 VAL    0.0900
   1168 HG22      -85.3340  -19.7070  -34.7120 H        70 VAL    0.5100
   1169 HG23      -85.4930  -18.0690  -33.9410 H        70 VAL   -0.5100
   1170 N         -84.0180  -17.2270  -38.9590 N.am     71 ASP   -0.4700
   1171 CA        -84.2290  -16.6590  -40.2810 C.3      71 ASP    0.3100
   1172 C         -83.9490  -17.6870  -41.3580 C.2      71 ASP    0.0700
   1173 O         -84.6850  -17.7950  -42.3240 O.2      71 ASP    0.0900
   1174 CB        -83.3340  -15.4510  -40.4880 C.3      71 ASP   -0.2800
   1175 CG        -83.4790  -14.8720  -41.8440 C.2      71 ASP    0.0900
   1176 OD1       -82.4700  -14.8030  -42.5830 O.co2    71 ASP    0.0900
   1177 OD2       -84.6300  -14.5270  -42.1810 O.co2    71 ASP    0.6200
   1178 HN        -83.3040  -16.8030  -38.4070 H        71 ASP   -0.7600
   1179 HA        -85.2670  -16.3750  -40.3620 H        71 ASP   -0.7600
   1180 HB1       -82.2750  -15.7560  -40.3440 H        71 ASP    0.5100
   1181 HB2       -83.5960  -14.6730  -39.7400 H        71 ASP   -0.5100
   1182 N         -82.8740  -18.4430  -41.2130 N.am     72 ALA   -0.4700
   1183 CA        -82.4990  -19.3870  -42.2390 C.3      72 ALA    0.3100
   1184 C         -83.4920  -20.5460  -42.2710 C.2      72 ALA    0.0700
   1185 O         -83.8680  -21.0200  -43.3360 O.2      72 ALA    0.0900
   1186 CB        -81.0620  -19.8840  -42.0040 C.3      72 ALA   -0.2700
   1187 HN        -82.2880  -18.3980  -40.4080 H        72 ALA    0.0900
   1188 HA        -82.5760  -18.8930  -43.1950 H        72 ALA    0.0900
   1189 HB1       -80.9880  -20.3840  -41.0150 H        72 ALA    0.0900
   1190 HB2       -80.3570  -19.0260  -42.0230 H        72 ALA    0.5100
   1191 HB3       -80.7820  -20.6160  -42.7920 H        72 ALA   -0.5100
   1192 N         -83.8970  -21.0020  -41.0890 N.am     73 VAL   -0.4700
   1193 CA        -84.7390  -22.1830  -40.9640 C.3      73 VAL    0.3100
   1194 C         -86.2230  -21.9010  -41.1690 C.2      73 VAL    0.0700
   1195 O         -86.9170  -22.6690  -41.8330 O.2      73 VAL    0.0900
   1196 CB        -84.5490  -22.8650  -39.5930 C.3      73 VAL   -0.0900
   1197 CG1       -83.1120  -23.3310  -39.4280 C.3      73 VAL    0.0900
   1198 CG2       -84.9410  -21.9180  -38.4700 C.3      73 VAL   -0.2700
   1199 HN        -83.6430  -20.5540  -40.2350 H        73 VAL    0.0900
   1200 HA        -84.4740  -22.8640  -41.7580 H        73 VAL    0.0900
   1201 HB        -85.2300  -23.7400  -39.5190 H        73 VAL    0.0900
   1202 HG11      -82.4140  -22.5690  -39.8400 H        73 VAL   -0.2700
   1203 HG12      -82.9570  -24.2850  -39.9760 H        73 VAL    0.0900
   1204 HG13      -82.8820  -23.4760  -38.3510 H        73 VAL    0.0900
   1205 HG21      -86.0450  -21.9030  -38.3510 H        73 VAL    0.0900
   1206 HG22      -84.5960  -20.8890  -38.7050 H        73 VAL    0.5100
   1207 HG23      -84.4850  -22.2550  -37.5140 H        73 VAL   -0.5100
   1208 N         -86.7280  -20.7840  -40.6460 N.am     74 ALA   -0.4700
   1209 CA        -88.1740  -20.5560  -40.6940 C.3      74 ALA    0.3100
   1210 C         -88.7860  -19.2820  -41.2910 C.2      74 ALA    0.0700
   1211 O         -89.7500  -19.3520  -42.0550 O.2      74 ALA    0.0900
   1212 CB        -88.7690  -20.7180  -39.2920 C.3      74 ALA   -0.2700
   1213 HN        -86.1680  -20.0800  -40.2160 H        74 ALA    0.0900
   1214 HA        -88.6080  -21.2740  -41.3740 H        74 ALA    0.0900
   1215 HB1       -88.4480  -19.8760  -38.6420 H        74 ALA    0.0900
   1216 HB2       -88.4170  -21.6700  -38.8390 H        74 ALA    0.5100
   1217 HB3       -89.8780  -20.7190  -39.3500 H        74 ALA   -0.5100
   1218 N         -88.2480  -18.1250  -40.9210 N.am     75 ASN   -0.4700
   1219 CA        -88.9410  -16.8950  -41.0180 C.3      75 ASN    0.3100
   1220 C         -88.0990  -15.6700  -40.6270 C.2      75 ASN    0.0700
   1221 O         -86.9450  -15.8240  -40.2540 O.2      75 ASN    0.0900
   1222 CB        -90.4040  -16.9570  -40.5300 C.3      75 ASN   -0.1800
   1223 CG        -91.3610  -16.1650  -41.3980 C.2      75 ASN    0.0900
   1224 ND2       -92.6440  -16.5130  -41.3110 N.am     75 ASN    0.0900
   1225 OD1       -90.9710  -15.2470  -42.1200 O.2      75 ASN    0.5500
   1226 HN        -87.3220  -18.0710  -40.5560 H        75 ASN   -0.5500
   1227 HA        -88.9200  -16.5990  -42.0560 H        75 ASN   -0.6200
   1228 HB1       -90.4530  -16.5530  -39.4970 H        75 ASN    0.3200
   1229 HB2       -90.7340  -18.0180  -40.5240 H        75 ASN    0.3000
   1230 HD21      -93.3310  -16.0320  -41.8560 H        75 ASN    0.5100
   1231 HD22      -92.9210  -17.2560  -40.7010 H        75 ASN   -0.5100
   1232 N         -88.5920  -14.4730  -40.7910 N.am     76 TRP   -0.4700
   1233 CA        -88.1860  -13.3310  -40.0380 C.3      76 TRP    0.3100
   1234 C         -89.4320  -13.0060  -39.1750 C.2      76 TRP    0.0700
   1235 O         -90.4240  -12.4400  -39.6680 O.2      76 TRP    0.0900
   1236 CB        -87.7510  -12.1470  -40.9170 C.3      76 TRP   -0.1800
   1237 CG        -87.2310  -11.0400  -40.0900 C.ar     76 TRP    0.0900
   1238 CD1       -87.8630   -9.8690  -39.7850 C.ar     76 TRP    0.0900
   1239 CD2       -85.9870  -11.0220  -39.3920 C.ar     76 TRP   -0.0300
   1240 CE2       -85.9170   -9.7950  -38.6980 C.ar     76 TRP   -0.1500
   1241 CE3       -84.9140  -11.9240  -39.2920 C.ar     76 TRP    0.2200
   1242 NE1       -87.0770   -9.1090  -38.9530 N.ar     76 TRP   -0.5100
   1243 CZ2       -84.8190   -9.4490  -37.9100 C.ar     76 TRP    0.3700
   1244 CZ3       -83.8170  -11.5750  -38.5190 C.ar     76 TRP    0.2400
   1245 CH2       -83.7790  -10.3540  -37.8320 C.ar     76 TRP    0.1100
   1246 HN        -89.2970  -14.2990  -41.4710 H        76 TRP   -0.2500
   1247 HA        -87.3630  -13.6360  -39.4080 H        76 TRP    0.1700
   1248 HB1       -88.6230  -11.7840  -41.5020 H        76 TRP   -0.2000
   1249 HB2       -86.9560  -12.4800  -41.6170 H        76 TRP    0.1400
   1250 HD1       -88.8400   -9.5800  -40.1460 H        76 TRP   -0.2700
   1251 HE1       -87.3040   -8.2280  -38.6020 H        76 TRP    0.1600
   1252 HE3       -84.9260  -12.8780  -39.8000 H        76 TRP   -0.1400
   1253 HZ2       -84.7660   -8.5130  -37.3740 H        76 TRP    0.1400
   1254 HZ3       -82.9810  -12.2540  -38.4430 H        76 TRP    0.5100
   1255 HH2       -82.9170  -10.1140  -37.2290 H        76 TRP   -0.5100
   1256 N         -89.3420  -13.3770  -37.8850 N.am     77 TYR   -0.4700
   1257 CA        -90.4080  -13.2030  -36.8990 C.3      77 TYR    0.3100
   1258 C         -90.1800  -11.9440  -36.0730 C.2      77 TYR    0.0700
   1259 O         -90.9740  -11.6460  -35.1770 O.2      77 TYR    0.0900
   1260 CB        -90.4430  -14.3550  -35.8630 C.3      77 TYR   -0.1800
   1261 CG        -90.7920  -15.7370  -36.3710 C.ar     77 TYR    0.0900
   1262 CD1       -92.0940  -16.0520  -36.7270 C.ar     77 TYR    0.0900
   1263 CD2       -89.8320  -16.7440  -36.4320 C.ar     77 TYR    0.0000
   1264 CE1       -92.4320  -17.3140  -37.1720 C.ar     77 TYR   -0.1150
   1265 CE2       -90.1530  -18.0210  -36.8820 C.ar     77 TYR    0.1150
   1266 CZ        -91.4610  -18.3040  -37.2500 C.ar     77 TYR   -0.1150
   1267 OH        -91.8210  -19.5650  -37.7000 O.3      77 TYR    0.1150
   1268 HN        -88.5130  -13.8040  -37.5340 H        77 TYR    0.1100
   1269 HA        -91.3450  -13.1610  -37.4340 H        77 TYR   -0.5400
   1270 HB1       -91.1990  -14.1070  -35.0890 H        77 TYR    0.4300
   1271 HB2       -89.4360  -14.4390  -35.4010 H        77 TYR   -0.1150
   1272 HD1       -92.8600  -15.2940  -36.6530 H        77 TYR    0.1150
   1273 HD2       -88.8190  -16.5300  -36.1230 H        77 TYR   -0.1150
   1274 HE1       -93.4500  -17.5300  -37.4620 H        77 TYR    0.1150
   1275 HE2       -89.3920  -18.7850  -36.9440 H        77 TYR    0.5100
   1276 HH        -91.0810  -20.1570  -37.5420 H        77 TYR   -0.5100
   1277 N         -89.0970  -11.2110  -36.3250 N.am     78 PHE   -0.4700
   1278 CA        -88.6180  -10.2330  -35.3380 C.3      78 PHE    0.3100
   1279 C         -88.8950   -8.7780  -35.6500 C.2      78 PHE    0.0700
   1280 O         -88.5030   -7.9070  -34.8790 O.2      78 PHE    0.0900
   1281 CB        -87.1280  -10.4500  -35.0760 C.3      78 PHE   -0.1800
   1282 CG        -86.7630  -11.9060  -34.9260 C.ar     78 PHE    0.0900
   1283 CD1       -87.0590  -12.5980  -33.7430 C.ar     78 PHE    0.0900
   1284 CD2       -86.1640  -12.5970  -35.9720 C.ar     78 PHE    0.0000
   1285 CE1       -86.7380  -13.9500  -33.6060 C.ar     78 PHE   -0.1150
   1286 CE2       -85.8470  -13.9330  -35.8440 C.ar     78 PHE    0.1150
   1287 CZ        -86.1370  -14.6180  -34.6690 C.ar     78 PHE   -0.1150
   1288 HN        -88.5760  -11.2900  -37.1710 H        78 PHE    0.1150
   1289 HA        -89.1850  -10.3630  -34.4290 H        78 PHE   -0.1150
   1290 HB1       -86.8390   -9.9370  -34.1350 H        78 PHE    0.1150
   1291 HB2       -86.5410  -10.0470  -35.9290 H        78 PHE   -0.1150
   1292 HD1       -87.5410  -12.0790  -32.9270 H        78 PHE    0.1150
   1293 HD2       -85.9430  -12.0810  -36.8940 H        78 PHE   -0.1150
   1294 HE1       -86.9540  -14.4710  -32.6850 H        78 PHE    0.1150
   1295 HE2       -85.3710  -14.4510  -36.6630 H        78 PHE    0.5100
   1296 HZ        -85.8950  -15.6680  -34.5800 H        78 PHE   -0.5100
   1297 N         -89.5910   -8.4960  -36.7460 N.am     79 GLY   -0.4700
   1298 CA        -90.0490   -7.1390  -36.9910 C.3      79 GLY    0.3100
   1299 C         -88.9830   -6.2590  -37.6220 C.2      79 GLY   -0.0200
   1300 O         -87.8000   -6.6090  -37.6830 O.2      79 GLY    0.0900
   1301 HN        -89.8240   -9.1810  -37.4320 H        79 GLY    0.0900
   1302 HA1       -90.3400   -6.7120  -36.0430 H        79 GLY    0.5100
   1303 HA2       -90.9000   -7.1910  -37.6540 H        79 GLY   -0.5100
   1304 N         -89.4210   -5.1070  -38.1060 N.am     80 ASN   -0.4700
   1305 CA        -88.5740   -4.1910  -38.8550 C.3      80 ASN    0.3100
   1306 C         -87.3800   -3.6500  -38.0970 C.2      80 ASN    0.0700
   1307 O         -86.3020   -3.4480  -38.6830 O.2      80 ASN    0.0900
   1308 CB        -89.4020   -2.9990  -39.3620 C.3      80 ASN   -0.1800
   1309 CG        -89.5800   -3.0190  -40.8630 C.2      80 ASN    0.0900
   1310 ND2       -90.8290   -2.9840  -41.3120 N.am     80 ASN    0.0900
   1311 OD1       -88.6000   -3.0650  -41.6140 O.2      80 ASN    0.5500
   1312 HN        -90.3650   -4.8130  -37.9780 H        80 ASN   -0.5500
   1313 HA        -88.1440   -4.7320  -39.6850 H        80 ASN   -0.6200
   1314 HB1       -88.8890   -2.0550  -39.0800 H        80 ASN    0.3200
   1315 HB2       -90.4050   -3.0250  -38.8860 H        80 ASN    0.3000
   1316 HD21      -91.0070   -2.9950  -42.2960 H        80 ASN    0.5100
   1317 HD22      -91.5920   -2.9470  -40.6660 H        80 ASN   -0.5100
   1318 N         -87.5760   -3.3670  -36.8080 N.am     81 PHE   -0.4700
   1319 CA        -86.5480   -2.6880  -36.0380 C.3      81 PHE    0.3100
   1320 C         -85.3600   -3.5960  -35.8390 C.2      81 PHE    0.0700
   1321 O         -84.2270   -3.1890  -36.0510 O.2      81 PHE    0.0900
   1322 CB        -87.0340   -2.2020  -34.6650 C.3      81 PHE   -0.1800
   1323 CG        -85.9500   -1.5780  -33.8640 C.ar     81 PHE    0.0900
   1324 CD1       -85.4840   -0.3190  -34.1930 C.ar     81 PHE    0.0900
   1325 CD2       -85.3470   -2.2710  -32.8340 C.ar     81 PHE    0.0000
   1326 CE1       -84.4470    0.2650  -33.4930 C.ar     81 PHE   -0.1150
   1327 CE2       -84.2950   -1.7130  -32.1190 C.ar     81 PHE    0.1150
   1328 CZ        -83.8380   -0.4360  -32.4400 C.ar     81 PHE   -0.1150
   1329 HN        -88.4160   -3.6030  -36.3260 H        81 PHE    0.1150
   1330 HA        -86.2110   -1.8460  -36.6230 H        81 PHE   -0.1150
   1331 HB1       -87.4280   -3.0620  -34.0830 H        81 PHE    0.1150
   1332 HB2       -87.8300   -1.4380  -34.8020 H        81 PHE   -0.1150
   1333 HD1       -85.9390    0.2180  -35.0130 H        81 PHE    0.1150
   1334 HD2       -85.6990   -3.2590  -32.5790 H        81 PHE   -0.1150
   1335 HE1       -84.1060    1.2560  -33.7520 H        81 PHE    0.1150
   1336 HE2       -83.8310   -2.2690  -31.3160 H        81 PHE    0.5100
   1337 HZ        -83.0250    0.0090  -31.8860 H        81 PHE   -0.5100
   1338 N         -85.6150   -4.8190  -35.3950 N.am     82 LEU   -0.4700
   1339 CA        -84.5300   -5.7650  -35.1960 C.3      82 LEU    0.3100
   1340 C         -83.8460   -6.0960  -36.5430 C.2      82 LEU    0.0700
   1341 O         -82.6480   -6.3610  -36.5760 O.2      82 LEU    0.0900
   1342 CB        -85.0170   -7.0030  -34.4390 C.3      82 LEU   -0.1800
   1343 CG        -85.3290   -6.6560  -32.9730 C.3      82 LEU    0.0900
   1344 CD1       -86.0680   -7.7820  -32.2270 C.3      82 LEU    0.0900
   1345 CD2       -84.0710   -6.2400  -32.2070 C.3      82 LEU   -0.0900
   1346 HN        -86.5360   -5.1370  -35.1820 H        82 LEU    0.0900
   1347 HA        -83.7510   -5.2670  -34.6370 H        82 LEU   -0.2700
   1348 HB1       -84.2310   -7.7870  -34.4730 H        82 LEU    0.0900
   1349 HB2       -85.9350   -7.3940  -34.9270 H        82 LEU    0.0900
   1350 HG        -85.9580   -5.7420  -32.9500 H        82 LEU    0.0900
   1351 HD11      -85.4520   -8.7050  -32.2240 H        82 LEU   -0.2700
   1352 HD12      -87.0320   -8.0010  -32.7340 H        82 LEU    0.0900
   1353 HD13      -86.2580   -7.4770  -31.1760 H        82 LEU    0.0900
   1354 HD21      -83.6150   -5.3450  -32.6810 H        82 LEU    0.0900
   1355 HD22      -83.3290   -7.0660  -32.2210 H        82 LEU    0.5100
   1356 HD23      -84.3330   -5.9900  -31.1560 H        82 LEU   -0.5100
   1357 N         -84.5890   -6.0180  -37.6510 N.am     83 CYS   -0.4700
   1358 CA        -84.0180   -6.3110  -38.9710 C.3      83 CYS    0.3100
   1359 C         -82.9030   -5.3170  -39.2630 C.2      83 CYS    0.0700
   1360 O         -81.8070   -5.6920  -39.6560 O.2      83 CYS    0.0900
   1361 CB        -85.0840   -6.2970  -40.0720 C.3      83 CYS   -0.1000
   1362 SG        -84.4610   -6.5340  -41.7550 S.3      83 CYS    0.0900
   1363 HN        -85.5510   -5.7590  -37.6330 H        83 CYS    0.0900
   1364 HA        -83.5550   -7.2850  -38.9190 H        83 CYS   -0.0800
   1365 HB1       -85.6100   -5.3200  -40.0250 H        83 CYS    0.5100
   1366 HB2       -85.8150   -7.1030  -39.8500 H        83 CYS   -0.5100
   1367 N         -83.1700   -4.0490  -39.0120 N.am     84 LYS   -0.4700
   1368 CA        -82.1430   -3.0300  -39.1030 C.3      84 LYS    0.3100
   1369 C         -80.9900   -3.3230  -38.1250 C.2      84 LYS    0.0700
   1370 O         -79.8120   -3.2910  -38.5210 O.2      84 LYS    0.0900
   1371 CB        -82.7490   -1.6650  -38.8260 C.3      84 LYS   -0.1800
   1372 CG        -83.7400   -1.2030  -39.9030 C.3      84 LYS    0.0900
   1373 CD        -84.4810    0.0420  -39.4690 C.3      84 LYS    0.0900
   1374 CE        -85.4390    0.4950  -40.5330 C.3      84 LYS   -0.1800
   1375 NZ        -84.8000    0.6700  -41.9080 N.4      84 LYS    0.0900
   1376 HN        -84.0810   -3.7360  -38.7520 H        84 LYS    0.0900
   1377 HA        -81.7190   -3.0630  -40.0960 H        84 LYS   -0.1800
   1378 HB1       -81.9280   -0.9200  -38.7590 H        84 LYS    0.0900
   1379 HB2       -83.2800   -1.7050  -37.8520 H        84 LYS    0.0900
   1380 HG1       -84.4740   -2.0140  -40.0950 H        84 LYS    0.2100
   1381 HG2       -83.1870   -0.9890  -40.8410 H        84 LYS    0.0500
   1382 HD1       -83.7480    0.8520  -39.2660 H        84 LYS    0.0500
   1383 HD2       -85.0450   -0.1740  -38.5370 H        84 LYS   -0.3000
   1384 HE1       -85.8670    1.4780  -40.2430 H        84 LYS    0.3300
   1385 HE2       -86.2490   -0.2580  -40.6410 H        84 LYS    0.3300
   1386 HZ1       -84.5510   -0.2620  -42.2970 H        84 LYS    0.3300
   1387 HZ2       -83.9410    1.2490  -41.8200 H        84 LYS    0.5100
   1388 HZ3       -85.4730    1.1430  -42.5460 H        84 LYS   -0.5100
   1389 N         -81.3390   -3.6800  -36.8780 N.am     85 ALA   -0.4700
   1390 CA        -80.3590   -3.8050  -35.8020 C.3      85 ALA    0.3100
   1391 C         -79.3620   -4.9220  -36.0190 C.2      85 ALA    0.0700
   1392 O         -78.1850   -4.7730  -35.6670 O.2      85 ALA    0.0900
   1393 CB        -81.0150   -3.9670  -34.4650 C.3      85 ALA   -0.2700
   1394 HN        -82.2850   -3.8750  -36.6310 H        85 ALA    0.0900
   1395 HA        -79.7470   -2.9150  -35.8090 H        85 ALA    0.0900
   1396 HB1       -81.5010   -4.9640  -34.3960 H        85 ALA    0.0900
   1397 HB2       -81.7930   -3.1840  -34.3280 H        85 ALA    0.5100
   1398 HB3       -80.2560   -3.8860  -33.6590 H        85 ALA   -0.5100
   1399 N         -79.8150   -6.0300  -36.5870 N.am     86 VAL   -0.4700
   1400 CA        -78.9110   -7.1400  -36.8240 C.3      86 VAL    0.3100
   1401 C         -77.9550   -6.8260  -37.9850 C.2      86 VAL    0.0700
   1402 O         -76.8040   -7.2410  -37.9490 O.2      86 VAL    0.0900
   1403 CB        -79.6640   -8.5170  -36.9970 C.3      86 VAL   -0.0900
   1404 CG1       -80.5080   -8.8110  -35.7520 C.3      86 VAL    0.0900
   1405 CG2       -80.5320   -8.5180  -38.2270 C.3      86 VAL   -0.2700
   1406 HN        -80.7640   -6.1490  -36.8670 H        86 VAL    0.0900
   1407 HA        -78.2370   -7.1940  -35.9820 H        86 VAL    0.0900
   1408 HB        -78.9210   -9.3310  -37.1420 H        86 VAL    0.0900
   1409 HG11      -81.2580   -8.0050  -35.6020 H        86 VAL   -0.2700
   1410 HG12      -79.8540   -8.8590  -34.8540 H        86 VAL    0.0900
   1411 HG13      -81.0420   -9.7760  -35.8770 H        86 VAL    0.0900
   1412 HG21      -79.9110   -8.3470  -39.1330 H        86 VAL    0.0900
   1413 HG22      -81.2880   -7.7070  -38.1570 H        86 VAL    0.5100
   1414 HG23      -81.0440   -9.4990  -38.3290 H        86 VAL   -0.5100
   1415 N         -78.4320   -6.0970  -38.9970 N.am     87 HSD   -0.4700
   1416 CA        -77.5760   -5.5360  -40.0630 C.3      87 HSD    0.3100
   1417 C         -76.5310   -4.5850  -39.4660 C.2      87 HSD    0.0700
   1418 O         -75.3240   -4.8140  -39.5840 O.2      87 HSD    0.0900
   1419 CB        -78.4100   -4.8070  -41.1460 C.3      87 HSD   -0.0900
   1420 CG        -79.0360   -5.7260  -42.1480 C.ar     87 HSD    0.0900
   1421 CD2       -78.6260   -6.1230  -43.3710 C.ar     87 HSD    0.0900
   1422 ND1       -80.2280   -6.3730  -41.9220 N.ar     87 HSD   -0.3600
   1423 CE1       -80.5130   -7.1440  -42.9590 C.ar     87 HSD    0.3200
   1424 NE2       -79.5610   -7.0040  -43.8580 N.ar     87 HSD   -0.0500
   1425 HN        -79.4050   -5.8970  -39.0800 H        87 HSD    0.2500
   1426 HA        -77.0260   -6.3520  -40.5080 H        87 HSD    0.1300
   1427 HB1       -77.7470   -4.1000  -41.6890 H        87 HSD   -0.7000
   1428 HB2       -79.2210   -4.2360  -40.6460 H        87 HSD    0.2200
   1429 HD1       -80.7830   -6.2680  -41.0970 H        87 HSD    0.1000
   1430 HD2       -77.7470   -5.8620  -43.9480 H        87 HSD    0.5100
   1431 HE1       -81.3940   -7.7800  -43.0310 H        87 HSD   -0.5100
   1432 N         -76.9830   -3.5310  -38.7920 N.am     88 VAL   -0.4700
   1433 CA        -76.0600   -2.5670  -38.2180 C.3      88 VAL    0.3100
   1434 C         -74.9450   -3.3400  -37.5290 C.2      88 VAL    0.0700
   1435 O         -73.7700   -3.0500  -37.7320 O.2      88 VAL    0.0900
   1436 CB        -76.7670   -1.5960  -37.2200 C.3      88 VAL   -0.0900
   1437 CG1       -75.7520   -0.8110  -36.3690 C.3      88 VAL    0.0900
   1438 CG2       -77.6740   -0.6230  -37.9690 C.3      88 VAL   -0.2700
   1439 HN        -77.9540   -3.3590  -38.6520 H        88 VAL    0.0900
   1440 HA        -75.6250   -2.0060  -39.0310 H        88 VAL    0.0900
   1441 HB        -77.4270   -2.1850  -36.5460 H        88 VAL    0.0900
   1442 HG11      -74.9810   -0.3510  -37.0230 H        88 VAL   -0.2700
   1443 HG12      -75.2480   -1.4970  -35.6540 H        88 VAL    0.0900
   1444 HG13      -76.2710   -0.0040  -35.8110 H        88 VAL    0.0900
   1445 HG21      -78.4530   -1.1820  -38.5320 H        88 VAL    0.0900
   1446 HG22      -77.0740   -0.0270  -38.6910 H        88 VAL    0.5100
   1447 HG23      -78.1760    0.0570  -37.2490 H        88 VAL   -0.5100
   1448 N         -75.3160   -4.3520  -36.7460 N.am     89 ILE   -0.4700
   1449 CA        -74.3900   -5.0440  -35.8540 C.3      89 ILE    0.3100
   1450 C         -73.4420   -5.9010  -36.6980 C.2      89 ILE    0.0700
   1451 O         -72.2280   -6.0020  -36.4100 O.2      89 ILE    0.0900
   1452 CB        -75.1710   -5.8870  -34.7750 C.3      89 ILE   -0.0900
   1453 CG1       -75.6760   -4.9450  -33.6680 C.3      89 ILE    0.0900
   1454 CG2       -74.3040   -6.9610  -34.1530 C.3      89 ILE   -0.2700
   1455 CD        -76.5460   -5.5810  -32.6120 C.3      89 ILE    0.0900
   1456 HN        -76.2550   -4.6850  -36.7350 H        89 ILE    0.0900
   1457 HA        -73.7720   -4.3010  -35.3740 H        89 ILE    0.0900
   1458 HB        -76.0500   -6.3660  -35.2560 H        89 ILE   -0.1800
   1459 HG11      -76.2600   -4.1330  -34.1500 H        89 ILE    0.0900
   1460 HG12      -74.7910   -4.5040  -33.1630 H        89 ILE    0.0900
   1461 HG21      -73.3400   -6.5250  -33.8130 H        89 ILE   -0.2700
   1462 HG22      -74.0890   -7.7540  -34.9020 H        89 ILE    0.0900
   1463 HG23      -74.8200   -7.4050  -33.2750 H        89 ILE    0.0900
   1464 HD1       -75.9390   -6.2580  -31.9740 H        89 ILE    0.0900
   1465 HD2       -77.3520   -6.1750  -33.0920 H        89 ILE    0.5100
   1466 HD3       -76.9950   -4.7950  -31.9670 H        89 ILE   -0.5100
   1467 N         -74.0010   -6.4780  -37.7640 N.am     90 TYR   -0.4700
   1468 CA        -73.2170   -7.1650  -38.7690 C.3      90 TYR    0.3100
   1469 C         -72.1860   -6.2180  -39.3770 C.2      90 TYR    0.0700
   1470 O         -71.0030   -6.5020  -39.3640 O.2      90 TYR    0.0900
   1471 CB        -74.1400   -7.7610  -39.8470 C.3      90 TYR   -0.1800
   1472 CG        -73.3990   -8.4550  -40.9610 C.ar     90 TYR    0.0900
   1473 CD1       -72.9130   -9.7590  -40.8000 C.ar     90 TYR    0.0900
   1474 CD2       -73.1430   -7.8010  -42.1560 C.ar     90 TYR    0.0000
   1475 CE1       -72.2020  -10.4120  -41.8290 C.ar     90 TYR   -0.1150
   1476 CE2       -72.4410   -8.4420  -43.1830 C.ar     90 TYR    0.1150
   1477 CZ        -71.9850   -9.7480  -43.0150 C.ar     90 TYR   -0.1150
   1478 OH        -71.2790  -10.3610  -44.0370 O.3      90 TYR    0.1150
   1479 HN        -74.9860   -6.4630  -37.9160 H        90 TYR    0.1100
   1480 HA        -72.6540   -7.9460  -38.2790 H        90 TYR   -0.5400
   1481 HB1       -74.7390   -6.9470  -40.3070 H        90 TYR    0.4300
   1482 HB2       -74.8120   -8.5140  -39.3800 H        90 TYR   -0.1150
   1483 HD1       -73.0870  -10.2770  -39.8680 H        90 TYR    0.1150
   1484 HD2       -73.4890   -6.7880  -42.2970 H        90 TYR   -0.1150
   1485 HE1       -71.8340  -11.4180  -41.6890 H        90 TYR    0.1150
   1486 HE2       -72.2510   -7.9210  -44.1100 H        90 TYR    0.5100
   1487 HH        -71.7510  -11.1600  -44.2850 H        90 TYR   -0.5100
   1488 N         -72.6120   -5.0760  -39.8870 N.am     91 THR   -0.4700
   1489 CA        -71.6640   -4.1680  -40.5010 C.3      91 THR    0.3100
   1490 C         -70.6560   -3.6700  -39.4860 C.2      91 THR    0.0700
   1491 O         -69.4570   -3.6490  -39.7530 O.2      91 THR    0.0900
   1492 CB        -72.3250   -2.9650  -41.1460 C.3      91 THR    0.1400
   1493 CG2       -71.2590   -2.1200  -41.8530 C.3      91 THR    0.0900
   1494 OG1       -73.2930   -3.4030  -42.1090 O.3      91 THR   -0.6600
   1495 HN        -73.5690   -4.7970  -39.8740 H        91 THR    0.4300
   1496 HA        -71.1170   -4.7260  -41.2460 H        91 THR   -0.2700
   1497 HB        -72.8360   -2.3540  -40.3720 H        91 THR    0.0900
   1498 HG1       -73.7850   -2.6190  -42.3640 H        91 THR    0.0900
   1499 HG21      -70.6320   -2.7640  -42.5050 H        91 THR    0.0900
   1500 HG22      -70.6040   -1.6310  -41.1000 H        91 THR    0.5100
   1501 HG23      -71.7480   -1.3450  -42.4830 H        91 THR   -0.5100
   1502 N         -71.1200   -3.2740  -38.3070 N.am     92 VAL   -0.4700
   1503 CA        -70.1850   -2.8510  -37.2660 C.3      92 VAL    0.3100
   1504 C         -69.0580   -3.8690  -37.1030 C.2      92 VAL    0.0700
   1505 O         -67.9010   -3.5030  -37.0830 O.2      92 VAL    0.0900
   1506 CB        -70.8910   -2.6110  -35.9120 C.3      92 VAL   -0.0900
   1507 CG1       -69.8690   -2.3590  -34.8000 C.3      92 VAL    0.0900
   1508 CG2       -71.8350   -1.4510  -36.0090 C.3      92 VAL   -0.2700
   1509 HN        -72.0910   -3.2470  -38.0840 H        92 VAL    0.0900
   1510 HA        -69.7110   -1.9410  -37.6020 H        92 VAL    0.0900
   1511 HB        -71.5020   -3.5020  -35.6540 H        92 VAL    0.0900
   1512 HG11      -69.1420   -1.5820  -35.1180 H        92 VAL   -0.2700
   1513 HG12      -69.3130   -3.2950  -34.5780 H        92 VAL    0.0900
   1514 HG13      -70.3860   -2.0060  -33.8830 H        92 VAL    0.0900
   1515 HG21      -72.8750   -1.8140  -36.1400 H        92 VAL    0.0900
   1516 HG22      -71.5660   -0.8170  -36.8800 H        92 VAL    0.5100
   1517 HG23      -71.7850   -0.8460  -35.0770 H        92 VAL   -0.5100
   1518 N         -69.4060   -5.1490  -37.0180 N.am     93 ASN   -0.4700
   1519 CA        -68.4570   -6.2260  -36.7670 C.3      93 ASN    0.3100
   1520 C         -67.4870   -6.4470  -37.9130 C.2      93 ASN    0.0700
   1521 O         -66.2930   -6.5800  -37.6900 O.2      93 ASN    0.0900
   1522 CB        -69.2210   -7.5190  -36.4840 C.3      93 ASN   -0.1800
   1523 CG        -68.3050   -8.6750  -36.0920 C.2      93 ASN    0.0900
   1524 ND2       -67.8820   -8.6920  -34.8310 N.am     93 ASN    0.0900
   1525 OD1       -68.0040   -9.5510  -36.9030 O.2      93 ASN    0.5500
   1526 HN        -70.3560   -5.4350  -37.1240 H        93 ASN   -0.5500
   1527 HA        -67.8470   -5.9520  -35.9200 H        93 ASN   -0.6200
   1528 HB1       -69.7860   -7.8110  -37.3960 H        93 ASN    0.3200
   1529 HB2       -69.9360   -7.3400  -35.6540 H        93 ASN    0.3000
   1530 HD21      -67.1670   -9.3340  -34.5530 H        93 ASN    0.5100
   1531 HD22      -68.2800   -8.0660  -34.1610 H        93 ASN   -0.5100
   1532 N         -67.9820   -6.5160  -39.1470 N.am     94 LEU   -0.4700
   1533 CA        -67.0830   -6.6940  -40.2850 C.3      94 LEU    0.3100
   1534 C         -66.0090   -5.5800  -40.3260 C.2      94 LEU    0.0700
   1535 O         -64.8200   -5.8460  -40.5620 O.2      94 LEU    0.0900
   1536 CB        -67.8460   -6.7110  -41.6140 C.3      94 LEU   -0.1800
   1537 CG        -68.4910   -8.0380  -42.0820 C.3      94 LEU    0.0900
   1538 CD1       -68.4450   -8.1710  -43.6250 C.3      94 LEU    0.0900
   1539 CD2       -67.8680   -9.2670  -41.4350 C.3      94 LEU   -0.0900
   1540 HN        -68.9570   -6.4520  -39.3450 H        94 LEU    0.0900
   1541 HA        -66.5570   -7.6270  -40.1470 H        94 LEU   -0.2700
   1542 HB1       -67.1360   -6.3940  -42.4050 H        94 LEU    0.0900
   1543 HB2       -68.6600   -5.9610  -41.5350 H        94 LEU    0.0900
   1544 HG        -69.5490   -8.0690  -41.7450 H        94 LEU    0.0900
   1545 HD11      -67.3930   -8.1520  -43.9780 H        94 LEU   -0.2700
   1546 HD12      -68.9930   -7.3250  -44.0930 H        94 LEU    0.0900
   1547 HD13      -68.9070   -9.1330  -43.9350 H        94 LEU    0.0900
   1548 HD21      -67.9830   -9.2160  -40.3310 H        94 LEU    0.0900
   1549 HD22      -66.7850   -9.3130  -41.6780 H        94 LEU    0.5100
   1550 HD23      -68.3740  -10.1850  -41.8030 H        94 LEU   -0.5100
   1551 N         -66.4290   -4.3350  -40.1080 N.am     95 TYR   -0.4700
   1552 CA        -65.4950   -3.2330  -40.1560 C.3      95 TYR    0.3100
   1553 C         -64.5700   -3.2150  -38.9430 C.2      95 TYR    0.0700
   1554 O         -63.3420   -3.0990  -39.0950 O.2      95 TYR    0.0900
   1555 CB        -66.2350   -1.9070  -40.3170 C.3      95 TYR   -0.1800
   1556 CG        -66.9740   -1.7970  -41.6270 C.ar     95 TYR    0.0900
   1557 CD1       -66.6410   -2.6120  -42.7160 C.ar     95 TYR    0.0900
   1558 CD2       -67.9810   -0.8580  -41.8060 C.ar     95 TYR    0.0000
   1559 CE1       -67.3100   -2.5110  -43.9250 C.ar     95 TYR   -0.1150
   1560 CE2       -68.6390   -0.7490  -43.0080 C.ar     95 TYR    0.1150
   1561 CZ        -68.2970   -1.5810  -44.0680 C.ar     95 TYR   -0.1150
   1562 OH        -68.9430   -1.5010  -45.2850 O.3      95 TYR    0.1150
   1563 HN        -67.3800   -4.1120  -39.9070 H        95 TYR    0.1100
   1564 HA        -64.8300   -3.3950  -40.9910 H        95 TYR   -0.5400
   1565 HB1       -65.5050   -1.0690  -40.2760 H        95 TYR    0.4300
   1566 HB2       -66.9840   -1.8000  -39.5030 H        95 TYR   -0.1150
   1567 HD1       -65.8450   -3.3350  -42.6120 H        95 TYR    0.1150
   1568 HD2       -68.2510   -0.2050  -40.9890 H        95 TYR   -0.1150
   1569 HE1       -67.0540   -3.1630  -44.7460 H        95 TYR    0.1150
   1570 HE2       -69.4230   -0.0150  -43.1300 H        95 TYR    0.5100
   1571 HH        -69.0790   -2.3960  -45.6070 H        95 TYR   -0.5100
   1572 N         -65.1310   -3.3680  -37.7440 N.am     96 SER   -0.4700
   1573 CA        -64.3520   -3.0630  -36.5510 C.3      96 SER    0.3100
   1574 C         -63.2300   -4.0650  -36.3720 C.2      96 SER    0.0700
   1575 O         -62.1040   -3.6930  -36.0560 O.2      96 SER    0.0900
   1576 CB        -65.2250   -2.9530  -35.2990 C.3      96 SER    0.0500
   1577 OG        -66.0380   -4.0930  -35.1370 O.3      96 SER    0.0900
   1578 HN        -66.0670   -3.6840  -37.6120 H        96 SER    0.0900
   1579 HA        -63.8400   -2.1290  -36.7260 H        96 SER   -0.6600
   1580 HB1       -65.8800   -2.0590  -35.3810 H        96 SER    0.4300
   1581 HB2       -64.5760   -2.8520  -34.4020 H        96 SER    0.5100
   1582 HG1       -66.7830   -3.9710  -35.7310 H        96 SER   -0.5100
   1583 N         -63.5200   -5.3310  -36.6080 N.am     97 SER   -0.4700
   1584 CA        -62.5660   -6.3840  -36.3280 C.3      97 SER    0.3100
   1585 C         -61.3920   -6.3530  -37.2740 C.2      97 SER    0.0700
   1586 O         -60.2490   -6.4230  -36.8220 O.2      97 SER    0.0900
   1587 CB        -63.2370   -7.7550  -36.3680 C.3      97 SER    0.0500
   1588 OG        -63.9540   -7.9210  -37.5510 O.3      97 SER    0.0900
   1589 HN        -64.3980   -5.6160  -36.9850 H        97 SER    0.0900
   1590 HA        -62.1460   -6.2020  -35.3500 H        97 SER   -0.6600
   1591 HB1       -63.9380   -7.8500  -35.5110 H        97 SER    0.4300
   1592 HB2       -62.4650   -8.5500  -36.3060 H        97 SER    0.5100
   1593 HG1       -64.7850   -7.4550  -37.4260 H        97 SER   -0.5100
   1594 N         -61.6410   -6.2300  -38.5810 N.am     98 VAL   -0.4700
   1595 CA        -60.5470   -6.1630  -39.5400 C.3      98 VAL    0.3100
   1596 C         -59.6820   -4.9440  -39.2460 C.2      98 VAL    0.0700
   1597 O         -58.4450   -5.0200  -39.2830 O.2      98 VAL    0.0900
   1598 CB        -61.0330   -6.1960  -41.0330 C.3      98 VAL   -0.0900
   1599 CG1       -61.6730   -4.8760  -41.4370 C.3      98 VAL    0.0900
   1600 CG2       -59.8680   -6.6320  -42.0000 C.3      98 VAL   -0.2700
   1601 HN        -62.5660   -6.1820  -38.9520 H        98 VAL    0.0900
   1602 HA        -59.8980   -7.0040  -39.3480 H        98 VAL    0.0900
   1603 HB        -61.7740   -7.0150  -41.1560 H        98 VAL    0.0900
   1604 HG11      -60.8990   -4.0810  -41.5030 H        98 VAL   -0.2700
   1605 HG12      -62.4280   -4.5740  -40.6810 H        98 VAL    0.0900
   1606 HG13      -62.1600   -4.9800  -42.4300 H        98 VAL    0.0900
   1607 HG21      -59.5060   -7.6460  -41.7290 H        98 VAL    0.0900
   1608 HG22      -59.0210   -5.9180  -41.9170 H        98 VAL    0.5100
   1609 HG23      -60.2370   -6.6560  -43.0480 H        98 VAL   -0.5100
   1610 N         -60.3120   -3.8320  -38.8850 N.am     99 TRP   -0.4700
   1611 CA        -59.5450   -2.6190  -38.5540 C.3      99 TRP    0.3100
   1612 C         -58.8140   -2.7390  -37.2200 C.2      99 TRP    0.0700
   1613 O         -57.7060   -2.2270  -37.0710 O.2      99 TRP    0.0900
   1614 CB        -60.4110   -1.3560  -38.6590 C.3      99 TRP   -0.1800
   1615 CG        -60.4470   -0.9220  -40.0690 C.ar     99 TRP    0.0900
   1616 CD1       -61.3880   -1.2420  -41.0030 C.ar     99 TRP    0.0900
   1617 CD2       -59.4320   -0.1850  -40.7530 C.ar     99 TRP   -0.0300
   1618 CE2       -59.8440   -0.0600  -42.0830 C.ar     99 TRP   -0.1500
   1619 CE3       -58.2410    0.4290  -40.3540 C.ar     99 TRP    0.2200
   1620 NE1       -61.0420   -0.7190  -42.2040 N.ar     99 TRP   -0.5100
   1621 CZ2       -59.1030    0.6470  -43.0310 C.ar     99 TRP    0.3700
   1622 CZ3       -57.4860    1.1210  -41.3080 C.ar     99 TRP    0.2400
   1623 CH2       -57.9230    1.2200  -42.6270 C.ar     99 TRP    0.1100
   1624 HN        -61.3060   -3.7680  -38.8230 H        99 TRP   -0.2500
   1625 HA        -58.7130   -2.5570  -39.2390 H        99 TRP    0.1700
   1626 HB1       -59.9800   -0.5460  -38.0320 H        99 TRP   -0.2000
   1627 HB2       -61.4440   -1.5740  -38.3130 H        99 TRP    0.1400
   1628 HD1       -62.2770   -1.8270  -40.8130 H        99 TRP   -0.2700
   1629 HE1       -61.5630   -0.7980  -43.0260 H        99 TRP    0.1600
   1630 HE3       -57.8930    0.3800  -39.3320 H        99 TRP   -0.1400
   1631 HZ2       -59.4320    0.7510  -44.0540 H        99 TRP    0.1400
   1632 HZ3       -56.5540    1.5840  -41.0190 H        99 TRP    0.5100
   1633 HH2       -57.3220    1.7580  -43.3450 H        99 TRP   -0.5100
   1634 N         -59.3840   -3.4520  -36.2540 N.am    100 ILE   -0.4700
   1635 CA        -58.6380   -3.7260  -35.0370 C.3     100 ILE    0.3100
   1636 C         -57.3490   -4.4740  -35.3970 C.2     100 ILE    0.0700
   1637 O         -56.2680   -4.0980  -34.9430 O.2     100 ILE    0.0900
   1638 CB        -59.5050   -4.4550  -33.9840 C.3     100 ILE   -0.0900
   1639 CG1       -60.5520   -3.5040  -33.4350 C.3     100 ILE    0.0900
   1640 CG2       -58.6720   -4.9690  -32.8090 C.3     100 ILE   -0.2700
   1641 CD        -61.6530   -4.2400  -32.7670 C.3     100 ILE    0.0900
   1642 HN        -60.3100   -3.8170  -36.3170 H       100 ILE    0.0900
   1643 HA        -58.2920   -2.7830  -34.6430 H       100 ILE    0.0900
   1644 HB        -60.0150   -5.3150  -34.4670 H       100 ILE   -0.1800
   1645 HG11      -60.9710   -2.9010  -34.2690 H       100 ILE    0.0900
   1646 HG12      -60.0750   -2.8190  -32.7030 H       100 ILE    0.0900
   1647 HG21      -58.1620   -4.1210  -32.3040 H       100 ILE   -0.2700
   1648 HG22      -57.8990   -5.6790  -33.1750 H       100 ILE    0.0900
   1649 HG23      -59.3290   -5.4780  -32.0730 H       100 ILE    0.0900
   1650 HD1       -61.2530   -4.8400  -31.9230 H       100 ILE    0.0900
   1651 HD2       -62.1420   -4.9270  -33.4900 H       100 ILE    0.5100
   1652 HD3       -62.4010   -3.5210  -32.3690 H       100 ILE   -0.5100
   1653 N         -57.4620   -5.4620  -36.2880 N.am    101 LEU   -0.4700
   1654 CA        -56.2840   -6.1920  -36.8230 C.3     101 LEU    0.3100
   1655 C         -55.2330   -5.2840  -37.4470 C.2     101 LEU    0.0700
   1656 O         -54.0300   -5.4860  -37.2680 O.2     101 LEU    0.0900
   1657 CB        -56.6960   -7.2270  -37.8850 C.3     101 LEU   -0.1800
   1658 CG        -57.6210   -8.3820  -37.4790 C.3     101 LEU    0.0900
   1659 CD1       -57.5980   -9.4940  -38.5830 C.3     101 LEU    0.0900
   1660 CD2       -57.2560   -8.9420  -36.1170 C.3     101 LEU   -0.0900
   1661 HN        -58.3470   -5.7550  -36.6370 H       101 LEU    0.0900
   1662 HA        -55.7960   -6.6840  -35.9950 H       101 LEU   -0.2700
   1663 HB1       -55.7640   -7.6790  -38.2800 H       101 LEU    0.0900
   1664 HB2       -57.2050   -6.6730  -38.7010 H       101 LEU    0.0900
   1665 HG        -58.6580   -8.0030  -37.3560 H       101 LEU    0.0900
   1666 HD11      -56.5500   -9.7580  -38.8390 H       101 LEU   -0.2700
   1667 HD12      -58.1050   -9.1270  -39.5010 H       101 LEU    0.0900
   1668 HD13      -58.1120  -10.4070  -38.2120 H       101 LEU    0.0900
   1669 HD21      -57.3390   -8.1480  -35.3430 H       101 LEU    0.0900
   1670 HD22      -56.2110   -9.3180  -36.1290 H       101 LEU    0.5100
   1671 HD23      -57.9470   -9.7700  -35.8500 H       101 LEU   -0.5100
   1672 N         -55.7090   -4.2960  -38.2020 N.am    102 ALA   -0.4700
   1673 CA        -54.8570   -3.2910  -38.8060 C.3     102 ALA    0.3100
   1674 C         -54.1470   -2.4540  -37.7410 C.2     102 ALA    0.0700
   1675 O         -52.9760   -2.0890  -37.9020 O.2     102 ALA    0.0900
   1676 CB        -55.6860   -2.3990  -39.7280 C.3     102 ALA   -0.2700
   1677 HN        -56.6840   -4.2020  -38.3860 H       102 ALA    0.0900
   1678 HA        -54.0820   -3.7970  -39.3640 H       102 ALA    0.0900
   1679 HB1       -56.4880   -1.8930  -39.1500 H       102 ALA    0.0900
   1680 HB2       -56.1570   -3.0130  -40.5250 H       102 ALA    0.5100
   1681 HB3       -55.0370   -1.6230  -40.1880 H       102 ALA   -0.5100
   1682 N         -54.8510   -2.1190  -36.6660 N.am    103 PHE   -0.4700
   1683 CA        -54.2170   -1.4230  -35.5400 C.3     103 PHE    0.3100
   1684 C         -53.2300   -2.3370  -34.7860 C.2     103 PHE    0.0700
   1685 O         -52.1750   -1.8770  -34.3490 O.2     103 PHE    0.0900
   1686 CB        -55.2710   -0.8770  -34.5710 C.3     103 PHE   -0.1800
   1687 CG        -55.7230    0.5060  -34.8880 C.ar    103 PHE    0.0900
   1688 CD1       -56.4620    0.7640  -36.0350 C.ar    103 PHE    0.0900
   1689 CD2       -55.4210    1.5590  -34.0270 C.ar    103 PHE    0.0000
   1690 CE1       -56.8840    2.0560  -36.3290 C.ar    103 PHE   -0.1150
   1691 CE2       -55.8400    2.8490  -34.3050 C.ar    103 PHE    0.1150
   1692 CZ        -56.5680    3.1060  -35.4530 C.ar    103 PHE   -0.1150
   1693 HN        -55.8230   -2.3200  -36.5760 H       103 PHE    0.1150
   1694 HA        -53.6220   -0.6160  -35.9400 H       103 PHE   -0.1150
   1695 HB1       -54.8480   -0.8580  -33.5450 H       103 PHE    0.1150
   1696 HB2       -56.1690   -1.5320  -34.6020 H       103 PHE   -0.1150
   1697 HD1       -56.7120   -0.0460  -36.7050 H       103 PHE    0.1150
   1698 HD2       -54.8540    1.3660  -33.1280 H       103 PHE   -0.1150
   1699 HE1       -57.4520    2.2510  -37.2270 H       103 PHE    0.1150
   1700 HE2       -55.6000    3.6540  -33.6260 H       103 PHE    0.5100
   1701 HZ        -56.8910    4.1120  -35.6750 H       103 PHE   -0.5100
   1702 N         -53.5630   -3.6180  -34.6060 N.am    104 ILE   -0.4700
   1703 CA        -52.5650   -4.5770  -34.1080 C.3     104 ILE    0.3100
   1704 C         -51.2910   -4.5980  -34.9820 C.2     104 ILE    0.0700
   1705 O         -50.1920   -4.7380  -34.4550 O.2     104 ILE    0.0900
   1706 CB        -53.1270   -6.0000  -33.9540 C.3     104 ILE   -0.0900
   1707 CG1       -54.0770   -6.0610  -32.7580 C.3     104 ILE    0.0900
   1708 CG2       -52.0120   -7.0180  -33.7730 C.3     104 ILE   -0.2700
   1709 CD        -54.9210   -7.3430  -32.7250 C.3     104 ILE    0.0900
   1710 HN        -54.4740   -3.9730  -34.7960 H       104 ILE    0.0900
   1711 HA        -52.2190   -4.2160  -33.1510 H       104 ILE    0.0900
   1712 HB        -53.7140   -6.2600  -34.8600 H       104 ILE   -0.1800
   1713 HG11      -54.7600   -5.1860  -32.8000 H       104 ILE    0.0900
   1714 HG12      -53.4780   -6.0040  -31.8240 H       104 ILE    0.0900
   1715 HG21      -51.3150   -6.6830  -32.9760 H       104 ILE   -0.2700
   1716 HG22      -51.4420   -7.1280  -34.7200 H       104 ILE    0.0900
   1717 HG23      -52.4410   -8.0000  -33.4790 H       104 ILE    0.0900
   1718 HD1       -54.2780   -8.2180  -32.4870 H       104 ILE    0.0900
   1719 HD2       -55.3950   -7.5100  -33.7160 H       104 ILE    0.5100
   1720 HD3       -55.7080   -7.2590  -31.9450 H       104 ILE   -0.5100
   1721 N         -51.4250   -4.4170  -36.2930 N.am    105 SER   -0.4700
   1722 CA        -50.2480   -4.3290  -37.1640 C.3     105 SER    0.3100
   1723 C         -49.4580   -2.9720  -37.1330 C.2     105 SER    0.0700
   1724 O         -48.2190   -2.9460  -37.2310 O.2     105 SER    0.0900
   1725 CB        -50.6030   -4.7250  -38.6070 C.3     105 SER    0.0500
   1726 OG        -51.5300   -3.8360  -39.1780 O.3     105 SER    0.0900
   1727 HN        -52.3140   -4.3350  -36.7360 H       105 SER    0.0900
   1728 HA        -49.4910   -4.9910  -36.7710 H       105 SER   -0.6600
   1729 HB1       -51.0440   -5.7430  -38.6120 H       105 SER    0.4300
   1730 HB2       -49.6820   -4.7180  -39.2280 H       105 SER    0.5100
   1731 HG1       -51.9540   -3.3870  -38.4420 H       105 SER   -0.5100
   1732 N         -50.1710   -1.8560  -37.0200 N.am    106 LEU   -0.4700
   1733 CA        -49.5270   -0.5500  -36.7830 C.3     106 LEU    0.3100
   1734 C         -48.7620   -0.5630  -35.4560 C.2     106 LEU    0.0700
   1735 O         -47.6880    0.0050  -35.3540 O.2     106 LEU    0.0900
   1736 CB        -50.5570    0.5800  -36.7580 C.3     106 LEU   -0.1800
   1737 CG        -51.2370    0.8900  -38.0920 C.3     106 LEU    0.0900
   1738 CD1       -52.4710    1.7760  -37.9040 C.3     106 LEU    0.0900
   1739 CD2       -50.2430    1.5610  -39.0510 C.3     106 LEU   -0.0900
   1740 HN        -51.1660   -1.8500  -37.0920 H       106 LEU    0.0900
   1741 HA        -48.8110   -0.3850  -37.5750 H       106 LEU   -0.2700
   1742 HB1       -50.0440    1.5030  -36.4120 H       106 LEU    0.0900
   1743 HB2       -51.3450    0.3100  -36.0260 H       106 LEU    0.0900
   1744 HG        -51.5450   -0.0630  -38.5720 H       106 LEU    0.0900
   1745 HD11      -52.1810    2.7400  -37.4330 H       106 LEU   -0.2700
   1746 HD12      -53.2060    1.2670  -37.2450 H       106 LEU    0.0900
   1747 HD13      -52.9380    1.9890  -38.8890 H       106 LEU    0.0900
   1748 HD21      -49.2450    1.0810  -38.9620 H       106 LEU    0.0900
   1749 HD22      -50.1420    2.6370  -38.7980 H       106 LEU    0.5100
   1750 HD23      -50.5970    1.4540  -40.0980 H       106 LEU   -0.5100
   1751 N         -49.3320   -1.2200  -34.4430 N.am    107 ASP   -0.4700
   1752 CA        -48.7170   -1.3480  -33.1230 C.3     107 ASP    0.3100
   1753 C         -47.4310   -2.1650  -33.1790 C.2     107 ASP    0.0700
   1754 O         -46.3900   -1.7660  -32.6510 O.2     107 ASP    0.0900
   1755 CB        -49.6950   -2.0120  -32.1610 C.3     107 ASP   -0.2800
   1756 CG        -49.1670   -2.0830  -30.7560 C.2     107 ASP    0.0900
   1757 OD1       -48.8360   -3.1810  -30.3090 O.co2   107 ASP    0.0900
   1758 OD2       -49.0570   -1.0490  -30.0870 O.co2   107 ASP    0.6200
   1759 HN        -50.2210   -1.6590  -34.5450 H       107 ASP   -0.7600
   1760 HA        -48.4530   -0.3600  -32.7740 H       107 ASP   -0.7600
   1761 HB1       -49.9030   -3.0440  -32.5130 H       107 ASP    0.5100
   1762 HB2       -50.6430   -1.4310  -32.1530 H       107 ASP   -0.5100
   1763 N         -47.5030   -3.3160  -33.8310 N.am    108 ARG   -0.4700
   1764 CA        -46.3200   -4.1130  -34.0900 C.3     108 ARG    0.3100
   1765 C         -45.2550   -3.3280  -34.8350 C.2     108 ARG    0.0700
   1766 O         -44.0590   -3.4560  -34.5350 O.2     108 ARG    0.0900
   1767 CB        -46.6640   -5.3600  -34.9050 C.3     108 ARG   -0.1800
   1768 CG        -45.5820   -6.4080  -34.7840 C.3     108 ARG    0.0900
   1769 CD        -45.8520   -7.4220  -33.6930 C.3     108 ARG    0.0900
   1770 NE        -46.3470   -6.9050  -32.4130 N.pl3   108 ARG   -0.1800
   1771 CZ        -45.5910   -6.5890  -31.3590 C.cat   108 ARG    0.0900
   1772 NH1       -44.2760   -6.6610  -31.4210 N.pl3   108 ARG    0.0900
   1773 NH2       -46.1600   -6.1590  -30.2370 N.pl3   108 ARG    0.2000
   1774 HN        -48.3660   -3.6820  -34.1710 H       108 ARG    0.0900
   1775 HA        -45.8940   -4.3940  -33.1390 H       108 ARG    0.0900
   1776 HB1       -46.7820   -5.0790  -35.9730 H       108 ARG   -0.7000
   1777 HB2       -47.6240   -5.7830  -34.5380 H       108 ARG    0.4400
   1778 HG1       -44.6180   -5.8990  -34.5640 H       108 ARG    0.6400
   1779 HG2       -45.4940   -6.9420  -35.7530 H       108 ARG   -0.8000
   1780 HD1       -44.9060   -7.9580  -33.4690 H       108 ARG    0.4600
   1781 HD2       -46.6200   -8.1360  -34.0600 H       108 ARG    0.4600
   1782 HE        -47.3340   -6.7800  -32.3210 H       108 ARG   -0.8000
   1783 HH11      -43.8310   -6.9560  -32.2650 H       108 ARG    0.4600
   1784 HH12      -43.7240   -6.4200  -30.6220 H       108 ARG    0.4600
   1785 HH21      -47.1540   -6.0720  -30.1800 H       108 ARG    0.5100
   1786 HH22      -45.5920   -5.9220  -29.4480 H       108 ARG   -0.5100
   1787 N         -45.6870   -2.5340  -35.8150 N.am    109 TYR   -0.4700
   1788 CA        -44.7630   -1.7310  -36.6210 C.3     109 TYR    0.3100
   1789 C         -44.0320   -0.7120  -35.7510 C.2     109 TYR    0.0700
   1790 O         -42.8870   -0.4070  -36.0000 O.2     109 TYR    0.0900
   1791 CB        -45.4800   -1.0050  -37.7820 C.3     109 TYR   -0.1800
   1792 CG        -44.8280    0.3170  -38.2350 C.ar    109 TYR    0.0900
   1793 CD1       -43.7630    0.3430  -39.1400 C.ar    109 TYR    0.0900
   1794 CD2       -45.2990    1.5320  -37.7650 C.ar    109 TYR    0.0000
   1795 CE1       -43.1790    1.5760  -39.5510 C.ar    109 TYR   -0.1150
   1796 CE2       -44.7330    2.7500  -38.1620 C.ar    109 TYR    0.1150
   1797 CZ        -43.6860    2.7680  -39.0470 C.ar    109 TYR   -0.1150
   1798 OH        -43.1610    3.9910  -39.3780 O.3     109 TYR    0.1150
   1799 HN        -46.6540   -2.4510  -36.0430 H       109 TYR    0.1100
   1800 HA        -44.0070   -2.3960  -37.0120 H       109 TYR   -0.5400
   1801 HB1       -46.5160   -0.7610  -37.4660 H       109 TYR    0.4300
   1802 HB2       -45.4970   -1.6750  -38.6670 H       109 TYR   -0.1150
   1803 HD1       -43.3780   -0.5860  -39.5340 H       109 TYR    0.1150
   1804 HD2       -46.1270    1.5400  -37.0710 H       109 TYR   -0.1150
   1805 HE1       -42.3520    1.5840  -40.2460 H       109 TYR    0.1150
   1806 HE2       -45.1230    3.6770  -37.7710 H       109 TYR    0.5100
   1807 HH        -43.7550    4.6690  -39.0470 H       109 TYR   -0.5100
   1808 N         -44.7020   -0.1790  -34.7430 N.am    110 LEU   -0.4700
   1809 CA        -44.0750    0.7780  -33.8800 C.3     110 LEU    0.3100
   1810 C         -43.1660    0.0670  -32.8930 C.2     110 LEU    0.0700
   1811 O         -42.0540    0.4900  -32.6870 O.2     110 LEU    0.0900
   1812 CB        -45.1240    1.6290  -33.1680 C.3     110 LEU   -0.1800
   1813 CG        -46.0210    2.4870  -34.0750 C.3     110 LEU    0.0900
   1814 CD1       -47.1930    3.0550  -33.2520 C.3     110 LEU    0.0900
   1815 CD2       -45.2300    3.6270  -34.7640 C.3     110 LEU   -0.0900
   1816 HN        -45.6500   -0.4110  -34.5420 H       110 LEU    0.0900
   1817 HA        -43.4340    1.4030  -34.4830 H       110 LEU   -0.2700
   1818 HB1       -44.5950    2.3100  -32.4680 H       110 LEU    0.0900
   1819 HB2       -45.7780    0.9480  -32.5830 H       110 LEU    0.0900
   1820 HG        -46.4170    1.8640  -34.9050 H       110 LEU    0.0900
   1821 HD11      -46.8060    3.6840  -32.4230 H       110 LEU   -0.2700
   1822 HD12      -47.7880    2.2230  -32.8190 H       110 LEU    0.0900
   1823 HD13      -47.8420    3.6820  -33.9010 H       110 LEU    0.0900
   1824 HD21      -44.4180    3.2030  -35.3910 H       110 LEU    0.0900
   1825 HD22      -44.7770    4.2900  -33.9960 H       110 LEU    0.5100
   1826 HD23      -45.9090    4.2190  -35.4150 H       110 LEU   -0.5100
   1827 N         -43.6320   -1.0230  -32.2930 N.am    111 ALA   -0.4700
   1828 CA        -42.8250   -1.8250  -31.3830 C.3     111 ALA    0.3100
   1829 C         -41.4580   -2.2670  -31.9510 C.2     111 ALA    0.0700
   1830 O         -40.4840   -2.3070  -31.2200 O.2     111 ALA    0.0900
   1831 CB        -43.6260   -3.0500  -30.9150 C.3     111 ALA   -0.2700
   1832 HN        -44.5640   -1.3440  -32.4420 H       111 ALA    0.0900
   1833 HA        -42.5520   -1.2080  -30.5400 H       111 ALA    0.0900
   1834 HB1       -43.7570   -3.7640  -31.7560 H       111 ALA    0.0900
   1835 HB2       -44.6290   -2.7330  -30.5600 H       111 ALA    0.5100
   1836 HB3       -43.0830   -3.5660  -30.0940 H       111 ALA   -0.5100
   1837 N         -41.3800   -2.5830  -33.2440 N.am    112 ILE   -0.4700
   1838 CA        -40.1610   -3.1310  -33.8630 C.3     112 ILE    0.3100
   1839 C         -39.3520   -2.0990  -34.6320 C.2     112 ILE    0.0700
   1840 O         -38.1240   -2.1210  -34.6120 O.2     112 ILE    0.0900
   1841 CB        -40.5080   -4.2580  -34.8600 C.3     112 ILE   -0.0900
   1842 CG1       -41.1330   -5.4470  -34.1410 C.3     112 ILE    0.0900
   1843 CG2       -39.2700   -4.7030  -35.6510 C.3     112 ILE   -0.2700
   1844 CD        -41.6360   -6.4990  -35.1020 C.3     112 ILE    0.0900
   1845 HN        -42.1560   -2.4620  -33.8570 H       112 ILE    0.0900
   1846 HA        -39.5290   -3.5110  -33.0750 H       112 ILE    0.0900
   1847 HB        -41.2810   -3.8930  -35.5680 H       112 ILE   -0.1800
   1848 HG11      -41.9830   -5.0880  -33.5240 H       112 ILE    0.0900
   1849 HG12      -40.3720   -5.9050  -33.4740 H       112 ILE    0.0900
   1850 HG21      -38.4280   -4.9100  -34.9570 H       112 ILE   -0.2700
   1851 HG22      -38.9620   -3.9000  -36.3540 H       112 ILE    0.0900
   1852 HG23      -39.4980   -5.6300  -36.2180 H       112 ILE    0.0900
   1853 HD1       -40.7800   -7.0080  -35.5930 H       112 ILE    0.0900
   1854 HD2       -42.2640   -6.0240  -35.8860 H       112 ILE    0.5100
   1855 HD3       -42.2330   -7.2580  -34.5530 H       112 ILE   -0.5100
   1856 N         -40.0280   -1.2990  -35.4180 N.am    113 VAL   -0.4700
   1857 CA        -39.4140   -0.2500  -36.1760 C.3     113 VAL    0.3100
   1858 C         -38.9420    0.9840  -35.4490 C.2     113 VAL    0.0700
   1859 O         -37.9320    1.5050  -35.7690 O.2     113 VAL    0.0900
   1860 CB        -40.2290    0.1160  -37.3630 C.3     113 VAL   -0.0900
   1861 CG1       -39.5390    1.1450  -38.1580 C.3     113 VAL    0.0900
   1862 CG2       -40.4510   -1.0720  -38.1780 C.3     113 VAL   -0.2700
   1863 HN        -41.0150   -1.3860  -35.5260 H       113 VAL    0.0900
   1864 HA        -38.4390   -0.5940  -36.4880 H       113 VAL    0.0900
   1865 HB        -41.2140    0.5070  -37.0290 H       113 VAL    0.0900
   1866 HG11      -38.4900    0.8360  -38.3520 H       113 VAL   -0.2700
   1867 HG12      -39.5290    2.1070  -37.6040 H       113 VAL    0.0900
   1868 HG13      -40.0550    1.2790  -39.1330 H       113 VAL    0.0900
   1869 HG21      -40.9900   -1.8440  -37.5880 H       113 VAL    0.0900
   1870 HG22      -39.4780   -1.4920  -38.5090 H       113 VAL    0.5100
   1871 HG23      -41.0670   -0.8120  -39.0660 H       113 VAL   -0.5100
   1872 N         -39.6680    1.4590  -34.4690 N.am    114 HSE   -0.4700
   1873 CA        -39.2830    2.6690  -33.8080 C.3     114 HSE    0.3100
   1874 C         -39.2060    2.4650  -32.3360 C.2     114 HSE    0.0700
   1875 O         -39.9240    3.0780  -31.6190 O.2     114 HSE    0.0900
   1876 CB        -40.3870    3.6960  -33.9550 C.3     114 HSE   -0.0800
   1877 CG        -40.5680    4.2210  -35.3350 C.ar    114 HSE    0.0900
   1878 CD2       -41.0810    3.6600  -36.4470 C.ar    114 HSE    0.0900
   1879 ND1       -40.2250    5.4960  -35.6730 N.ar    114 HSE   -0.7000
   1880 CE1       -40.5040    5.6980  -36.9430 C.ar    114 HSE    0.2200
   1881 NE2       -41.0090    4.5950  -37.4430 N.ar    114 HSE    0.2500
   1882 HN        -40.5000    1.0120  -34.1460 H       114 HSE    0.1300
   1883 HA        -38.3680    3.0270  -34.2580 H       114 HSE   -0.3600
   1884 HB1       -40.1590    4.5550  -33.2890 H       114 HSE    0.3200
   1885 HB2       -41.3440    3.2300  -33.6380 H       114 HSE   -0.0500
   1886 HD2       -41.4890    2.6670  -36.5910 H       114 HSE    0.0900
   1887 HE1       -40.3520    6.6170  -37.5080 H       114 HSE    0.5100
   1888 HE2       -41.2960    4.4490  -38.3900 H       114 HSE   -0.5100
   1889 N         -38.2930    1.6660  -31.8530 N.am    115 ALA   -0.4700
   1890 CA        -38.2450    1.4210  -30.4350 C.3     115 ALA    0.3100
   1891 C         -37.3730    2.4500  -29.7090 C.2     115 ALA    0.0700
   1892 O         -37.1000    2.3620  -28.5410 O.2     115 ALA    0.0900
   1893 CB        -37.8470    0.0420  -30.1580 C.3     115 ALA   -0.2700
   1894 HN        -37.6140    1.2060  -32.4190 H       115 ALA    0.0900
   1895 HA        -39.2260    1.6150  -30.0300 H       115 ALA    0.0900
   1896 HB1       -36.8390   -0.1570  -30.5830 H       115 ALA    0.0900
   1897 HB2       -38.5710   -0.6610  -30.6200 H       115 ALA    0.5100
   1898 HB3       -37.8080   -0.1270  -29.0610 H       115 ALA   -0.5100
   1899 N         -36.9250    3.4510  -30.4170 N.am    116 THR   -0.4700
   1900 CA        -36.2850    4.5150  -29.7380 C.3     116 THR    0.3100
   1901 C         -37.3990    5.1090  -28.8520 C.2     116 THR    0.0700
   1902 O         -37.2360    5.3510  -27.6550 O.2     116 THR    0.0900
   1903 CB        -35.8170    5.4770  -30.7850 C.3     116 THR    0.1400
   1904 CG2       -36.9870    5.9480  -31.5740 C.3     116 THR    0.0900
   1905 OG1       -35.1340    6.5740  -30.1960 O.3     116 THR   -0.6600
   1906 HN        -37.0040    3.5110  -31.4080 H       116 THR    0.4300
   1907 HA        -35.4570    4.1220  -29.1680 H       116 THR   -0.2700
   1908 HB        -35.1240    4.9590  -31.4830 H       116 THR    0.0900
   1909 HG1       -35.7650    6.9970  -29.6110 H       116 THR    0.0900
   1910 HG21      -37.3060    6.9520  -31.2200 H       116 THR    0.0900
   1911 HG22      -37.8360    5.2420  -31.4510 H       116 THR    0.5100
   1912 HG23      -36.7140    6.0220  -32.6480 H       116 THR   -0.5100
   1913 N         -38.5530    5.3380  -29.4790 N.am    117 ASN   -0.4700
   1914 CA        -39.7130    5.9040  -28.8090 C.3     117 ASN    0.3100
   1915 C         -41.0220    5.3920  -29.4030 C.2     117 ASN    0.0700
   1916 O         -41.5730    5.9830  -30.3310 O.2     117 ASN    0.0900
   1917 CB        -39.6740    7.4330  -28.8580 C.3     117 ASN   -0.1800
   1918 CG        -39.7220    7.9690  -30.2760 C.2     117 ASN    0.0900
   1919 ND2       -40.5000    9.0300  -30.4810 N.am    117 ASN    0.0900
   1920 OD1       -39.0810    7.4410  -31.1780 O.2     117 ASN    0.5500
   1921 HN        -38.6740    5.1290  -30.4460 H       117 ASN   -0.5500
   1922 HA        -39.7070    5.5610  -27.7850 H       117 ASN   -0.6200
   1923 HB1       -38.7360    7.7870  -28.3790 H       117 ASN    0.3200
   1924 HB2       -40.5440    7.8350  -28.2990 H       117 ASN    0.3000
   1925 HD21      -40.5720    9.4290  -31.3960 H       117 ASN    0.5100
   1926 HD22      -41.0100    9.4300  -29.7210 H       117 ASN   -0.5100
   1927 N         -41.5140    4.2840  -28.8530 N.am    118 SER   -0.4700
   1928 CA        -42.7130    3.6730  -29.2980 C.3     118 SER    0.3100
   1929 C         -43.8080    4.0360  -28.3220 C.2     118 SER    0.0700
   1930 O         -44.8950    4.2690  -28.7470 O.2     118 SER    0.0900
   1931 CB        -42.5720    2.1400  -29.4200 C.3     118 SER    0.0500
   1932 OG        -42.3200    1.4670  -28.1990 O.3     118 SER    0.0900
   1933 HN        -41.0550    3.8290  -28.0950 H       118 SER    0.0900
   1934 HA        -42.9600    4.1000  -30.2590 H       118 SER   -0.6600
   1935 HB1       -41.7300    1.9150  -30.1080 H       118 SER    0.4300
   1936 HB2       -43.5140    1.7300  -29.8430 H       118 SER    0.5100
   1937 HG1       -41.3640    1.4350  -28.1060 H       118 SER   -0.5100
   1938 N         -43.5020    4.1010  -27.0220 N.am    119 GLN   -0.4700
   1939 CA        -44.4500    4.0350  -25.9160 C.3     119 GLN    0.3100
   1940 C         -45.5070    5.0710  -25.9500 C.2     119 GLN    0.0700
   1941 O         -46.6320    4.7690  -25.7140 O.2     119 GLN    0.0900
   1942 CB        -43.7550    4.0670  -24.5360 C.3     119 GLN   -0.1800
   1943 CG        -44.4530    3.2740  -23.3770 C.3     119 GLN    0.0900
   1944 CD        -44.6170    4.0050  -21.9750 C.2     119 GLN    0.0900
   1945 NE2       -43.6540    4.8250  -21.5750 N.am    119 GLN   -0.1800
   1946 OE1       -45.5930    3.7740  -21.2740 O.2     119 GLN    0.0900
   1947 HN        -42.5540    4.2040  -26.7370 H       119 GLN    0.0900
   1948 HA        -45.0110    3.1180  -26.0220 H       119 GLN    0.5500
   1949 HB1       -43.6780    5.1280  -24.2220 H       119 GLN   -0.5500
   1950 HB2       -42.7330    3.6520  -24.6630 H       119 GLN   -0.6200
   1951 HG1       -43.8630    2.3510  -23.1990 H       119 GLN    0.3200
   1952 HG2       -45.4700    2.9980  -23.7250 H       119 GLN    0.3000
   1953 HE21      -43.7320    5.2970  -20.6970 H       119 GLN    0.5100
   1954 HE22      -42.8510    4.9700  -22.1520 H       119 GLN   -0.5100
   1955 N         -45.1910    6.2950  -26.2610 N.am    120 ARG   -0.4700
   1956 CA        -46.2310    7.2790  -26.3190 C.3     120 ARG    0.3100
   1957 C         -47.2010    7.0650  -27.4420 C.2     120 ARG    0.0700
   1958 O         -48.3740    7.1720  -27.2430 O.2     120 ARG    0.0900
   1959 CB        -45.6150    8.6680  -26.4450 C.3     120 ARG   -0.1800
   1960 CG        -46.3020    9.7510  -25.6840 C.3     120 ARG    0.0900
   1961 CD        -45.2590   10.5860  -24.9310 C.3     120 ARG    0.0900
   1962 NE        -45.8270   11.5310  -23.9610 N.pl3   120 ARG   -0.1800
   1963 CZ        -45.1000   12.4040  -23.2630 C.cat   120 ARG    0.0900
   1964 NH1       -43.7880   12.4440  -23.4140 N.pl3   120 ARG    0.0900
   1965 NH2       -45.6780   13.2360  -22.4120 N.pl3   120 ARG    0.2000
   1966 HN        -44.2600    6.5920  -26.4640 H       120 ARG    0.0900
   1967 HA        -46.8180    7.2050  -25.4160 H       120 ARG    0.0900
   1968 HB1       -45.6190    8.9480  -27.5190 H       120 ARG   -0.7000
   1969 HB2       -44.5650    8.6100  -26.0910 H       120 ARG    0.4400
   1970 HG1       -47.0140    9.3040  -24.9580 H       120 ARG    0.6400
   1971 HG2       -46.8650   10.4020  -26.3850 H       120 ARG   -0.8000
   1972 HD1       -44.6740   11.1820  -25.6630 H       120 ARG    0.4600
   1973 HD2       -44.5860    9.9060  -24.3680 H       120 ARG    0.4600
   1974 HE        -46.8160   11.5200  -23.8160 H       120 ARG   -0.8000
   1975 HH11      -43.3400   11.8190  -24.0530 H       120 ARG    0.4600
   1976 HH12      -43.2440   13.0980  -22.8890 H       120 ARG    0.4600
   1977 HH21      -46.6700   13.2140  -22.2870 H       120 ARG    0.5100
   1978 HH22      -45.1220   13.8860  -21.8930 H       120 ARG   -0.5100
   1979 N         -46.7350    6.7980  -28.6360 N.am    121 PRO   -0.2900
   1980 CA        -47.6430    6.6190  -29.7430 C.3     121 PRO    0.0000
   1981 C         -48.4350    5.3470  -29.6860 C.2     121 PRO    0.0900
   1982 O         -49.5170    5.3500  -30.1710 O.2     121 PRO    0.0900
   1983 CB        -46.7470    6.7050  -30.9540 C.3     121 PRO    0.0200
   1984 CG        -45.6590    7.3870  -30.5290 C.3     121 PRO    0.0900
   1985 CD        -45.4010    7.0870  -29.1330 C.3     121 PRO   -0.1800
   1986 HA        -48.4260    7.3610  -29.7100 H       121 PRO    0.0900
   1987 HB1       -47.2530    7.2460  -31.7820 H       121 PRO    0.0900
   1988 HB2       -46.4630    5.6910  -31.3080 H       121 PRO   -0.1800
   1989 HG1       -44.7770    7.0970  -31.1410 H       121 PRO    0.0900
   1990 HG2       -45.8350    8.4770  -30.6480 H       121 PRO    0.0900
   1991 HD1       -44.7430    6.2000  -29.0150 H       121 PRO    0.5100
   1992 HD2       -44.9670    7.9560  -28.5960 H       121 PRO   -0.5100
   1993 N         -47.8720    4.2670  -29.1750 N.am    122 ARG   -0.4700
   1994 CA        -48.6140    3.0320  -29.0800 C.3     122 ARG    0.3100
   1995 C         -49.6970    3.1460  -28.0010 C.2     122 ARG    0.0700
   1996 O         -50.7950    2.6080  -28.1540 O.2     122 ARG    0.0900
   1997 CB        -47.6710    1.8880  -28.7490 C.3     122 ARG   -0.1800
   1998 CG        -46.6930    1.5790  -29.8450 C.3     122 ARG    0.0900
   1999 CD        -45.6550    0.6440  -29.3390 C.3     122 ARG    0.0900
   2000 NE        -46.2210   -0.6850  -29.1740 N.pl3   122 ARG   -0.1800
   2001 CZ        -45.7110   -1.6490  -28.4220 C.cat   122 ARG    0.0900
   2002 NH1       -44.6080   -1.4650  -27.7280 N.pl3   122 ARG    0.0900
   2003 NH2       -46.3260   -2.8140  -28.3580 N.pl3   122 ARG    0.2000
   2004 HN        -46.9340    4.2560  -28.8410 H       122 ARG    0.0900
   2005 HA        -49.1030    2.8580  -30.0260 H       122 ARG    0.0900
   2006 HB1       -48.2770    0.9790  -28.5490 H       122 ARG   -0.7000
   2007 HB2       -47.1030    2.1520  -27.8320 H       122 ARG    0.4400
   2008 HG1       -46.2110    2.5190  -30.1900 H       122 ARG    0.6400
   2009 HG2       -47.2270    1.1150  -30.7010 H       122 ARG   -0.8000
   2010 HD1       -45.2800    0.9870  -28.3510 H       122 ARG    0.4600
   2011 HD2       -44.8150    0.5770  -30.0640 H       122 ARG    0.4600
   2012 HE        -47.0640   -0.8890  -29.6700 H       122 ARG   -0.8000
   2013 HH11      -44.3200   -2.1460  -27.0540 H       122 ARG    0.4600
   2014 HH12      -44.0550   -0.6440  -27.8760 H       122 ARG    0.4600
   2015 HH21      -47.1690   -2.9640  -28.8760 H       122 ARG    0.5100
   2016 HH22      -45.9500   -3.5490  -27.7920 H       122 ARG   -0.5100
   2017 N         -49.3800    3.8540  -26.9160 N.am    123 LYS   -0.4700
   2018 CA        -50.3340    4.1280  -25.8510 C.3     123 LYS    0.3100
   2019 C         -51.4930    4.9690  -26.3740 C.2     123 LYS    0.0700
   2020 O         -52.6510    4.6790  -26.0890 O.2     123 LYS    0.0900
   2021 CB        -49.6430    4.8210  -24.6740 C.3     123 LYS   -0.1800
   2022 CG        -50.5300    5.0000  -23.4370 C.3     123 LYS    0.0900
   2023 CD        -49.7190    5.3330  -22.1760 C.3     123 LYS    0.0900
   2024 CE        -50.6170    5.4200  -20.9340 C.3     123 LYS   -0.1800
   2025 NZ        -49.8360    5.3330  -19.6620 N.4     123 LYS    0.0900
   2026 HN        -48.4660    4.2300  -26.7850 H       123 LYS    0.0900
   2027 HA        -50.7610    3.1870  -25.5350 H       123 LYS   -0.1800
   2028 HB1       -49.3030    5.8240  -25.0100 H       123 LYS    0.0900
   2029 HB2       -48.7560    4.2190  -24.3850 H       123 LYS    0.0900
   2030 HG1       -51.0960    4.0600  -23.2630 H       123 LYS    0.2100
   2031 HG2       -51.2500    5.8240  -23.6290 H       123 LYS    0.0500
   2032 HD1       -49.2050    6.3070  -22.3210 H       123 LYS    0.0500
   2033 HD2       -48.9540    4.5440  -22.0160 H       123 LYS   -0.3000
   2034 HE1       -51.3440    4.5800  -20.9410 H       123 LYS    0.3300
   2035 HE2       -51.1570    6.3910  -20.9310 H       123 LYS    0.3300
   2036 HZ1       -49.1520    6.1160  -19.6200 H       123 LYS    0.3300
   2037 HZ2       -49.3270    4.4260  -19.6290 H       123 LYS    0.5100
   2038 HZ3       -50.4840    5.3950  -18.8520 H       123 LYS   -0.5100
   2039 N         -51.1670    5.9820  -27.1670 N.am    124 LEU   -0.4700
   2040 CA        -52.1530    6.8370  -27.8170 C.3     124 LEU    0.3100
   2041 C         -53.0630    6.0390  -28.7630 C.2     124 LEU    0.0700
   2042 O         -54.2770    6.2080  -28.7510 O.2     124 LEU    0.0900
   2043 CB        -51.4300    7.9360  -28.6130 C.3     124 LEU   -0.1800
   2044 CG        -52.1470    9.2460  -28.9610 C.3     124 LEU    0.0900
   2045 CD1       -52.2930   10.1490  -27.7210 C.3     124 LEU    0.0900
   2046 CD2       -51.3960    9.9850  -30.0930 C.3     124 LEU   -0.0900
   2047 HN        -50.2150    6.2080  -27.3560 H       124 LEU    0.0900
   2048 HA        -52.7820    7.2710  -27.0550 H       124 LEU   -0.2700
   2049 HB1       -51.1160    7.4800  -29.5740 H       124 LEU    0.0900
   2050 HB2       -50.5280    8.2120  -28.0300 H       124 LEU    0.0900
   2051 HG        -53.1560    9.0140  -29.3640 H       124 LEU    0.0900
   2052 HD11      -51.2910   10.4000  -27.3110 H       124 LEU   -0.2700
   2053 HD12      -52.8760    9.6220  -26.9350 H       124 LEU    0.0900
   2054 HD13      -52.8080   11.0930  -27.9990 H       124 LEU    0.0900
   2055 HD21      -51.3550    9.3490  -31.0020 H       124 LEU    0.0900
   2056 HD22      -50.3570   10.2130  -29.7710 H       124 LEU    0.5100
   2057 HD23      -51.9250   10.9290  -30.3440 H       124 LEU   -0.5100
   2058 N         -52.4840    5.1860  -29.6060 N.am    125 LEU   -0.4700
   2059 CA        -53.2930    4.3930  -30.5320 C.3     125 LEU    0.3100
   2060 C         -54.2570    3.4750  -29.7840 C.2     125 LEU    0.0700
   2061 O         -55.4370    3.4310  -30.0980 O.2     125 LEU    0.0900
   2062 CB        -52.4210    3.5630  -31.4750 C.3     125 LEU   -0.1800
   2063 CG        -51.9500    4.2360  -32.7670 C.3     125 LEU    0.0900
   2064 CD1       -50.7830    3.4700  -33.3350 C.3     125 LEU    0.0900
   2065 CD2       -53.0670    4.3230  -33.7920 C.3     125 LEU   -0.0900
   2066 HN        -51.4980    5.0520  -29.6440 H       125 LEU    0.0900
   2067 HA        -53.9070    5.0760  -31.1010 H       125 LEU   -0.2700
   2068 HB1       -53.0000    2.6580  -31.7580 H       125 LEU    0.0900
   2069 HB2       -51.5180    3.2510  -30.9090 H       125 LEU    0.0900
   2070 HG        -51.6420    5.2810  -32.5520 H       125 LEU    0.0900
   2071 HD11      -51.0830    2.4240  -33.5580 H       125 LEU   -0.2700
   2072 HD12      -49.9490    3.4510  -32.6000 H       125 LEU    0.0900
   2073 HD13      -50.4400    3.9480  -34.2780 H       125 LEU    0.0900
   2074 HD21      -53.9140    4.9150  -33.3850 H       125 LEU    0.0900
   2075 HD22      -53.4340    3.3040  -34.0400 H       125 LEU    0.5100
   2076 HD23      -52.6970    4.8210  -34.7140 H       125 LEU   -0.5100
   2077 N         -53.7560    2.7630  -28.7770 N.am    126 ALA   -0.4700
   2078 CA        -54.5500    1.7630  -28.0720 C.3     126 ALA    0.3100
   2079 C         -55.6850    2.3440  -27.2310 C.2     126 ALA    0.0700
   2080 O         -56.7180    1.6890  -27.0800 O.2     126 ALA    0.0900
   2081 CB        -53.6610    0.8990  -27.2180 C.3     126 ALA   -0.2700
   2082 HN        -52.8170    2.8800  -28.4610 H       126 ALA    0.0900
   2083 HA        -55.0650    1.1640  -28.8070 H       126 ALA    0.0900
   2084 HB1       -53.2670    1.4860  -26.3610 H       126 ALA    0.0900
   2085 HB2       -52.8030    0.5290  -27.8190 H       126 ALA    0.5100
   2086 HB3       -54.2400    0.0380  -26.8220 H       126 ALA   -0.5100
   2087 N         -55.5090    3.5490  -26.6760 N.am    127 GLU   -0.4700
   2088 CA        -56.4740    4.1100  -25.7170 C.3     127 GLU    0.3100
   2089 C         -57.3220    5.2480  -26.2650 C.2     127 GLU    0.0700
   2090 O         -58.3650    5.5590  -25.6940 O.2     127 GLU    0.0900
   2091 CB        -55.7580    4.6320  -24.4800 C.3     127 GLU   -0.1800
   2092 CG        -55.0230    3.5770  -23.6460 C.3     127 GLU    0.0900
   2093 CD        -54.0190    4.2110  -22.6790 C.2     127 GLU    0.0900
   2094 OE1       -53.9550    5.4590  -22.6300 O.co2   127 GLU   -0.2800
   2095 OE2       -53.2920    3.4660  -21.9730 O.co2   127 GLU    0.0900
   2096 HN        -54.7180    4.1190  -26.8880 H       127 GLU    0.0900
   2097 HA        -57.1690    3.3300  -25.4480 H       127 GLU    0.6200
   2098 HB1       -56.5120    5.1220  -23.8280 H       127 GLU   -0.7600
   2099 HB2       -55.0160    5.3910  -24.8060 H       127 GLU   -0.7600
   2100 HG1       -54.4780    2.8900  -24.3280 H       127 GLU    0.5100
   2101 HG2       -55.7660    2.9960  -23.0590 H       127 GLU   -0.5100
   2102 N         -56.8950    5.8830  -27.3550 N.am    128 LYS   -0.4700
   2103 CA        -57.6670    6.9910  -27.9230 C.3     128 LYS    0.3100
   2104 C         -58.0560    6.8980  -29.3890 C.2     128 LYS    0.0700
   2105 O         -59.2170    7.1220  -29.7400 O.2     128 LYS    0.0900
   2106 CB        -56.8980    8.2940  -27.8010 C.3     128 LYS   -0.1800
   2107 CG        -57.0090    8.9480  -26.4230 C.3     128 LYS    0.0900
   2108 CD        -55.7370    8.8070  -25.5710 C.3     128 LYS    0.0900
   2109 CE        -55.6750    9.8980  -24.4970 C.3     128 LYS   -0.1800
   2110 NZ        -56.2240   11.2160  -24.9990 N.4     128 LYS    0.0900
   2111 HN        -56.0490    5.6390  -27.8240 H       128 LYS    0.0900
   2112 HA        -58.6040    7.0550  -27.3900 H       128 LYS   -0.1800
   2113 HB1       -57.2850    9.0060  -28.5610 H       128 LYS    0.0900
   2114 HB2       -55.8270    8.0920  -28.0110 H       128 LYS    0.0900
   2115 HG1       -57.8540    8.4790  -25.8760 H       128 LYS    0.2100
   2116 HG2       -57.2230   10.0290  -26.5600 H       128 LYS    0.0500
   2117 HD1       -54.8440    8.8880  -26.2270 H       128 LYS    0.0500
   2118 HD2       -55.7320    7.8090  -25.0810 H       128 LYS   -0.3000
   2119 HE1       -54.6190   10.0660  -24.1930 H       128 LYS    0.3300
   2120 HE2       -56.2820    9.5930  -23.6170 H       128 LYS    0.3300
   2121 HZ1       -57.2170   11.0940  -25.2800 H       128 LYS    0.3300
   2122 HZ2       -55.6670   11.5340  -25.8180 H       128 LYS    0.5100
   2123 HZ3       -56.1640   11.9280  -24.2420 H       128 LYS   -0.5100
   2124 N         -57.1360    6.5100  -30.2470 N.am    129 VAL   -0.4700
   2125 CA        -57.4010    6.5410  -31.6790 C.3     129 VAL    0.3100
   2126 C         -58.2410    5.3300  -32.0950 C.2     129 VAL    0.0700
   2127 O         -58.9600    5.3900  -33.0930 O.2     129 VAL    0.0900
   2128 CB        -56.1080    6.6490  -32.5110 C.3     129 VAL   -0.0900
   2129 CG1       -56.3800    6.4560  -34.0050 C.3     129 VAL    0.0900
   2130 CG2       -55.4450    8.0050  -32.2510 C.3     129 VAL   -0.2700
   2131 HN        -56.2370    6.1840  -29.9640 H       129 VAL    0.0900
   2132 HA        -58.0350    7.3920  -31.8750 H       129 VAL    0.0900
   2133 HB        -55.3920    5.8720  -32.1690 H       129 VAL    0.0900
   2134 HG11      -57.0880    7.2320  -34.3680 H       129 VAL   -0.2700
   2135 HG12      -56.8300    5.4560  -34.1820 H       129 VAL    0.0900
   2136 HG13      -55.4320    6.5450  -34.5770 H       129 VAL    0.0900
   2137 HG21      -55.1950    8.1080  -31.1730 H       129 VAL    0.0900
   2138 HG22      -56.1380    8.8260  -32.5330 H       129 VAL    0.5100
   2139 HG23      -54.5080    8.0870  -32.8420 H       129 VAL   -0.5100
   2140 N         -58.1860    4.2450  -31.3250 N.am    130 VAL   -0.4700
   2141 CA        -58.9880    3.0690  -31.6370 C.3     130 VAL    0.3100
   2142 C         -60.4820    3.3810  -31.6020 C.2     130 VAL    0.0700
   2143 O         -61.2510    2.7990  -32.3620 O.2     130 VAL    0.0900
   2144 CB        -58.7030    1.8680  -30.7050 C.3     130 VAL   -0.0900
   2145 CG1       -59.3020    2.0830  -29.3250 C.3     130 VAL    0.0900
   2146 CG2       -59.2600    0.5950  -31.3120 C.3     130 VAL   -0.2700
   2147 HN        -57.6050    4.1880  -30.5160 H       130 VAL    0.0900
   2148 HA        -58.7740    2.7950  -32.6590 H       130 VAL    0.0900
   2149 HB        -57.6050    1.7340  -30.6090 H       130 VAL    0.0900
   2150 HG11      -60.4100    2.0280  -29.3770 H       130 VAL   -0.2700
   2151 HG12      -59.0140    3.0850  -28.9390 H       130 VAL    0.0900
   2152 HG13      -58.9410    1.2960  -28.6280 H       130 VAL    0.0900
   2153 HG21      -58.7880    0.4040  -32.3000 H       130 VAL    0.0900
   2154 HG22      -60.3570    0.6940  -31.4580 H       130 VAL    0.5100
   2155 HG23      -59.0480   -0.2670  -30.6450 H       130 VAL   -0.5100
   2156 N         -60.9010    4.3010  -30.7270 N.am    131 TYR   -0.4700
   2157 CA        -62.2970    4.7130  -30.6620 C.3     131 TYR    0.3100
   2158 C         -62.6410    5.5820  -31.8520 C.2     131 TYR    0.0700
   2159 O         -63.5550    5.2900  -32.6170 O.2     131 TYR    0.0900
   2160 CB        -62.5870    5.4720  -29.3630 C.3     131 TYR   -0.1800
   2161 CG        -62.4620    4.5830  -28.1610 C.ar    131 TYR    0.0900
   2162 CD1       -61.3410    4.6210  -27.3570 C.ar    131 TYR    0.0900
   2163 CD2       -63.4490    3.6670  -27.8660 C.ar    131 TYR    0.0000
   2164 CE1       -61.2140    3.7700  -26.2810 C.ar    131 TYR   -0.1150
   2165 CE2       -63.3410    2.8180  -26.7940 C.ar    131 TYR    0.1150
   2166 CZ        -62.2270    2.8660  -26.0030 C.ar    131 TYR   -0.1150
   2167 OH        -62.1240    2.0060  -24.9390 O.3     131 TYR    0.1150
   2168 HN        -60.2800    4.7430  -30.0840 H       131 TYR    0.1100
   2169 HA        -62.9090    3.8260  -30.7200 H       131 TYR   -0.5400
   2170 HB1       -63.6240    5.8700  -29.3830 H       131 TYR    0.4300
   2171 HB2       -61.8600    6.3050  -29.2450 H       131 TYR   -0.1150
   2172 HD1       -60.5520    5.3280  -27.5740 H       131 TYR    0.1150
   2173 HD2       -64.3270    3.6170  -28.4920 H       131 TYR   -0.1150
   2174 HE1       -60.3320    3.8070  -25.6580 H       131 TYR    0.1150
   2175 HE2       -64.1320    2.1150  -26.5750 H       131 TYR    0.5100
   2176 HH        -61.3680    2.2750  -24.4120 H       131 TYR   -0.5100
   2177 N         -61.8910    6.6540  -32.0240 N.am    132 VAL   -0.4700
   2178 CA        -62.3240    7.7090  -32.9230 C.3     132 VAL    0.3100
   2179 C         -62.0950    7.3210  -34.3810 C.2     132 VAL    0.0700
   2180 O         -62.7090    7.9030  -35.2700 O.2     132 VAL    0.0900
   2181 CB        -61.6260    9.0600  -32.5830 C.3     132 VAL   -0.0900
   2182 CG1       -60.1590    9.0390  -33.0090 C.3     132 VAL    0.0900
   2183 CG2       -62.3640   10.2200  -33.2240 C.3     132 VAL   -0.2700
   2184 HN        -61.0190    6.7850  -31.5580 H       132 VAL    0.0900
   2185 HA        -63.3950    7.8070  -32.8280 H       132 VAL    0.0900
   2186 HB        -61.6870    9.2390  -31.4890 H       132 VAL    0.0900
   2187 HG11      -60.0830    9.0510  -34.1180 H       132 VAL   -0.2700
   2188 HG12      -59.6680    8.1170  -32.6300 H       132 VAL    0.0900
   2189 HG13      -59.6350    9.9320  -32.6080 H       132 VAL    0.0900
   2190 HG21      -63.4500   10.1550  -32.9960 H       132 VAL    0.0900
   2191 HG22      -62.2310   10.1900  -34.3270 H       132 VAL    0.5100
   2192 HG23      -61.9750   11.1820  -32.8260 H       132 VAL   -0.5100
   2193 N         -61.2170    6.3320  -34.6040 N.am    133 GLY   -0.4700
   2194 CA        -60.8300    5.8710  -35.9220 C.3     133 GLY    0.3100
   2195 C         -61.2650    4.4590  -36.2600 C.2     133 GLY   -0.0200
   2196 O         -61.2290    4.0790  -37.4350 O.2     133 GLY    0.0900
   2197 HN        -60.7780    5.8560  -33.8460 H       133 GLY    0.0900
   2198 HA1       -59.7520    5.9200  -35.9750 H       133 GLY    0.5100
   2199 HA2       -61.2690    6.5470  -36.6410 H       133 GLY   -0.5100
   2200 N         -61.6680    3.6550  -35.2710 N.am    134 VAL   -0.4700
   2201 CA        -62.2160    2.3260  -35.5800 C.3     134 VAL    0.3100
   2202 C         -63.7010    2.2700  -35.2670 C.2     134 VAL    0.0700
   2203 O         -64.5290    2.1430  -36.1640 O.2     134 VAL    0.0900
   2204 CB        -61.4810    1.1850  -34.8390 C.3     134 VAL   -0.0900
   2205 CG1       -62.1000   -0.1680  -35.1690 C.3     134 VAL    0.0900
   2206 CG2       -59.9900    1.1840  -35.1890 C.3     134 VAL   -0.2700
   2207 HN        -61.6180    3.9110  -34.3090 H       134 VAL    0.0900
   2208 HA        -62.1320    2.1810  -36.6460 H       134 VAL    0.0900
   2209 HB        -61.5450    1.3600  -33.7430 H       134 VAL    0.0900
   2210 HG11      -62.1990   -0.2850  -36.2690 H       134 VAL   -0.2700
   2211 HG12      -63.1090   -0.2450  -34.7110 H       134 VAL    0.0900
   2212 HG13      -61.4520   -0.9850  -34.7830 H       134 VAL    0.0900
   2213 HG21      -59.5270    2.1500  -34.8950 H       134 VAL    0.0900
   2214 HG22      -59.8580    1.0460  -36.2830 H       134 VAL    0.5100
   2215 HG23      -59.4740    0.3640  -34.6440 H       134 VAL   -0.5100
   2216 N         -64.0430    2.3930  -33.9910 N.am    135 TRP   -0.4700
   2217 CA        -65.4070    2.1820  -33.5800 C.3     135 TRP    0.3100
   2218 C         -66.3570    3.1980  -34.1800 C.2     135 TRP    0.0700
   2219 O         -67.3790    2.8150  -34.7520 O.2     135 TRP    0.0900
   2220 CB        -65.5330    2.1620  -32.0540 C.3     135 TRP   -0.1800
   2221 CG        -65.0700    0.9010  -31.4320 C.ar    135 TRP    0.0900
   2222 CD1       -63.9230    0.7160  -30.7180 C.ar    135 TRP    0.0900
   2223 CD2       -65.7310   -0.3630  -31.4610 C.ar    135 TRP   -0.0300
   2224 CE2       -64.9290   -1.2740  -30.7350 C.ar    135 TRP   -0.1500
   2225 CE3       -66.9130   -0.8210  -32.0360 C.ar    135 TRP    0.2200
   2226 NE1       -63.8350   -0.5850  -30.2860 N.ar    135 TRP   -0.5100
   2227 CZ2       -65.2800   -2.6230  -30.5620 C.ar    135 TRP    0.3700
   2228 CZ3       -67.2760   -2.1600  -31.8490 C.ar    135 TRP    0.2400
   2229 CH2       -66.4500   -3.0470  -31.1320 C.ar    135 TRP    0.1100
   2230 HN        -63.3890    2.6300  -33.2770 H       135 TRP   -0.2500
   2231 HA        -65.7360    1.2400  -33.9920 H       135 TRP    0.1700
   2232 HB1       -66.6000    2.3110  -31.7840 H       135 TRP   -0.2000
   2233 HB2       -64.9310    2.9970  -31.6370 H       135 TRP    0.1400
   2234 HD1       -63.1880    1.4830  -30.5200 H       135 TRP   -0.2700
   2235 HE1       -63.1100   -0.9580  -29.7480 H       135 TRP    0.1600
   2236 HE3       -67.5500   -0.1720  -32.6170 H       135 TRP   -0.1400
   2237 HZ2       -64.6630   -3.3120  -30.0040 H       135 TRP    0.1400
   2238 HZ3       -68.2060   -2.5190  -32.2610 H       135 TRP    0.5100
   2239 HH2       -66.7440   -4.0800  -31.0310 H       135 TRP   -0.5100
   2240 N         -66.0410    4.4870  -34.0700 N.am    136 ILE   -0.4700
   2241 CA        -67.0110    5.5170  -34.4750 C.3     136 ILE    0.3100
   2242 C         -67.3170    5.4980  -35.9730 C.2     136 ILE    0.0700
   2243 O         -68.4840    5.5730  -36.3500 O.2     136 ILE    0.0900
   2244 CB        -66.6310    6.9330  -33.9970 C.3     136 ILE   -0.0900
   2245 CG1       -67.0170    7.1150  -32.5160 C.3     136 ILE    0.0900
   2246 CG2       -67.3470    7.9840  -34.8190 C.3     136 ILE   -0.2700
   2247 CD        -66.5940    8.4540  -31.9030 C.3     136 ILE    0.0900
   2248 HN        -65.1630    4.8040  -33.7210 H       136 ILE    0.0900
   2249 HA        -67.9680    5.2390  -34.0600 H       136 ILE    0.0900
   2250 HB        -65.5340    7.0730  -34.0960 H       136 ILE   -0.1800
   2251 HG11      -66.5440    6.3000  -31.9300 H       136 ILE    0.0900
   2252 HG12      -68.1210    7.0270  -32.4310 H       136 ILE    0.0900
   2253 HG21      -68.4320    7.7550  -34.8690 H       136 ILE   -0.2700
   2254 HG22      -66.9380    7.9970  -35.8520 H       136 ILE    0.0900
   2255 HG23      -67.2150    8.9830  -34.3510 H       136 ILE    0.0900
   2256 HD1       -67.2010    9.2790  -32.3340 H       136 ILE    0.0900
   2257 HD2       -65.5230    8.6490  -32.1240 H       136 ILE    0.5100
   2258 HD3       -66.7530    8.4330  -30.8040 H       136 ILE   -0.5100
   2259 N         -66.2850    5.3920  -36.8300 N.am    137 PRO   -0.2900
   2260 CA        -66.5230    5.2240  -38.2780 C.3     137 PRO    0.0000
   2261 C         -67.3360    3.9830  -38.6220 C.2     137 PRO    0.0900
   2262 O         -68.1610    4.0050  -39.5450 O.2     137 PRO    0.0900
   2263 CB        -65.1100    5.0890  -38.8490 C.3     137 PRO    0.0200
   2264 CG        -64.2600    5.9070  -37.9220 C.3     137 PRO    0.0900
   2265 CD        -64.8830    5.7660  -36.5460 C.3     137 PRO   -0.1800
   2266 HA        -67.0890    6.0540  -38.6660 H       137 PRO    0.0900
   2267 HB1       -65.0600    5.4850  -39.8870 H       137 PRO    0.0900
   2268 HB2       -64.7810    4.0270  -38.8550 H       137 PRO   -0.1800
   2269 HG1       -63.2150    5.5310  -37.9170 H       137 PRO    0.0900
   2270 HG2       -64.2560    6.9720  -38.2390 H       137 PRO    0.0900
   2271 HD1       -64.3870    4.9650  -35.9570 H       137 PRO    0.5100
   2272 HD2       -64.8510    6.7230  -35.9840 H       137 PRO   -0.5100
   2273 N         -67.0900    2.9000  -37.8850 N.am    138 ALA   -0.4700
   2274 CA        -67.8160    1.6600  -38.0620 C.3     138 ALA    0.3100
   2275 C         -69.2660    1.9300  -37.8060 C.2     138 ALA    0.0700
   2276 O         -70.1190    1.5320  -38.5880 O.2     138 ALA    0.0900
   2277 CB        -67.3070    0.6120  -37.1180 C.3     138 ALA   -0.2700
   2278 HN        -66.3910    2.8950  -37.1750 H       138 ALA    0.0900
   2279 HA        -67.6860    1.3390  -39.0850 H       138 ALA    0.0900
   2280 HB1       -67.4350    0.9510  -36.0680 H       138 ALA    0.0900
   2281 HB2       -66.2270    0.4290  -37.3030 H       138 ALA    0.5100
   2282 HB3       -67.8760   -0.3310  -37.2580 H       138 ALA   -0.5100
   2283 N         -69.5570    2.6440  -36.7210 N.am    139 LEU   -0.4700
   2284 CA        -70.9400    2.9940  -36.4210 C.3     139 LEU    0.3100
   2285 C         -71.5500    3.9090  -37.4660 C.2     139 LEU    0.0700
   2286 O         -72.6610    3.6540  -37.9160 O.2     139 LEU    0.0900
   2287 CB        -71.0790    3.5810  -35.0210 C.3     139 LEU   -0.1800
   2288 CG        -71.2790    2.5250  -33.9200 C.3     139 LEU    0.0900
   2289 CD1       -70.4720    2.8510  -32.6520 C.3     139 LEU    0.0900
   2290 CD2       -72.7710    2.3730  -33.6230 C.3     139 LEU   -0.0900
   2291 HN        -68.8630    2.9620  -36.0800 H       139 LEU    0.0900
   2292 HA        -71.5340    2.0960  -36.5080 H       139 LEU   -0.2700
   2293 HB1       -71.9510    4.2680  -35.0120 H       139 LEU    0.0900
   2294 HB2       -70.1600    4.1610  -34.7890 H       139 LEU    0.0900
   2295 HG        -70.9580    1.5350  -34.3070 H       139 LEU    0.0900
   2296 HD11      -70.7870    3.8340  -32.2410 H       139 LEU   -0.2700
   2297 HD12      -69.3880    2.8990  -32.8940 H       139 LEU    0.0900
   2298 HD13      -70.6480    2.0710  -31.8800 H       139 LEU    0.0900
   2299 HD21      -73.3120    2.0520  -34.5390 H       139 LEU    0.0900
   2300 HD22      -73.1910    3.3450  -33.2860 H       139 LEU    0.5100
   2301 HD23      -72.9240    1.6060  -32.8340 H       139 LEU   -0.5100
   2302 N         -70.8330    4.9480  -37.8890 N.am    140 LEU   -0.4700
   2303 CA        -71.3810    5.8870  -38.8660 C.3     140 LEU    0.3100
   2304 C         -71.6790    5.2170  -40.2010 C.2     140 LEU    0.0700
   2305 O         -72.7080    5.5190  -40.8360 O.2     140 LEU    0.0900
   2306 CB        -70.4380    7.0640  -39.1060 C.3     140 LEU   -0.1800
   2307 CG        -70.2290    8.0470  -37.9550 C.3     140 LEU    0.0900
   2308 CD1       -69.1050    8.9970  -38.3020 C.3     140 LEU    0.0900
   2309 CD2       -71.5380    8.7720  -37.6300 C.3     140 LEU   -0.0900
   2310 HN        -69.9080    5.1290  -37.5650 H       140 LEU    0.0900
   2311 HA        -72.3270    6.2430  -38.4870 H       140 LEU   -0.2700
   2312 HB1       -70.8340    7.6390  -39.9690 H       140 LEU    0.0900
   2313 HB2       -69.4440    6.6480  -39.3740 H       140 LEU    0.0900
   2314 HG        -69.9750    7.4890  -37.0280 H       140 LEU    0.0900
   2315 HD11      -69.3550    9.5620  -39.2240 H       140 LEU   -0.2700
   2316 HD12      -68.1690    8.4250  -38.4780 H       140 LEU    0.0900
   2317 HD13      -68.9510    9.7200  -37.4730 H       140 LEU    0.0900
   2318 HD21      -72.3180    8.0380  -37.3350 H       140 LEU    0.0900
   2319 HD22      -71.8960    9.3280  -38.5230 H       140 LEU    0.5100
   2320 HD23      -71.3800    9.4790  -36.7870 H       140 LEU   -0.5100
   2321 N         -70.7990    4.2970  -40.6250 N.am    141 LEU   -0.4700
   2322 CA        -70.9820    3.5870  -41.9060 C.3     141 LEU    0.3100
   2323 C         -72.1370    2.6120  -41.9130 C.2     141 LEU    0.0700
   2324 O         -72.4350    2.0640  -42.9670 O.2     141 LEU    0.0900
   2325 CB        -69.7240    2.8200  -42.3270 C.3     141 LEU   -0.1800
   2326 CG        -68.5040    3.6630  -42.6910 C.3     141 LEU    0.0900
   2327 CD1       -67.3950    2.7340  -43.0410 C.3     141 LEU    0.0900
   2328 CD2       -68.8000    4.6390  -43.8450 C.3     141 LEU   -0.0900
   2329 HN        -69.9880    4.0540  -40.0980 H       141 LEU    0.0900
   2330 HA        -71.2330    4.3230  -42.6550 H       141 LEU   -0.2700
   2331 HB1       -69.9830    2.1980  -43.2090 H       141 LEU    0.0900
   2332 HB2       -69.4360    2.1520  -41.4880 H       141 LEU    0.0900
   2333 HG        -68.2100    4.3000  -41.8290 H       141 LEU    0.0900
   2334 HD11      -67.6870    2.0980  -43.9020 H       141 LEU   -0.2700
   2335 HD12      -67.1660    2.0770  -42.1750 H       141 LEU    0.0900
   2336 HD13      -66.4890    3.3150  -43.3190 H       141 LEU    0.0900
   2337 HD21      -69.6190    5.3320  -43.5580 H       141 LEU    0.0900
   2338 HD22      -69.1130    4.0730  -44.7480 H       141 LEU    0.5100
   2339 HD23      -67.8930    5.2380  -44.0750 H       141 LEU   -0.5100
   2340 N         -72.7830    2.3710  -40.7630 N.am    142 THR   -0.4700
   2341 CA        -73.9770    1.5230  -40.7350 C.3     142 THR    0.3100
   2342 C         -75.2750    2.2580  -41.0840 C.2     142 THR    0.0700
   2343 O         -76.3290    1.6380  -41.2180 O.2     142 THR    0.0900
   2344 CB        -74.1650    0.8450  -39.3810 C.3     142 THR    0.1400
   2345 CG2       -72.8950    0.1190  -38.9920 C.3     142 THR    0.0900
   2346 OG1       -74.5170    1.8130  -38.3850 O.3     142 THR   -0.6600
   2347 HN        -72.4840    2.7500  -39.8910 H       142 THR    0.4300
   2348 HA        -73.8690    0.7780  -41.5100 H       142 THR   -0.2700
   2349 HB        -74.9780    0.0900  -39.4490 H       142 THR    0.0900
   2350 HG1       -73.7890    2.4390  -38.3550 H       142 THR    0.0900
   2351 HG21      -72.2300    0.7970  -38.4140 H       142 THR    0.0900
   2352 HG22      -72.3560   -0.2140  -39.9040 H       142 THR    0.5100
   2353 HG23      -73.1410   -0.7600  -38.3590 H       142 THR   -0.5100
   2354 N         -75.2080    3.5770  -41.2310 N.am    143 ILE   -0.4700
   2355 CA        -76.3930    4.3720  -41.5300 C.3     143 ILE    0.3100
   2356 C         -77.1660    3.8420  -42.7500 C.2     143 ILE    0.0700
   2357 O         -78.3830    3.7800  -42.6970 O.2     143 ILE    0.0900
   2358 CB        -76.0260    5.8870  -41.6310 C.3     143 ILE   -0.0900
   2359 CG1       -75.9300    6.4780  -40.2130 C.3     143 ILE    0.0900
   2360 CG2       -77.0130    6.6670  -42.5040 C.3     143 ILE   -0.2700
   2361 CD        -74.9100    7.5910  -40.0770 C.3     143 ILE    0.0900
   2362 HN        -74.3500    4.0790  -41.1450 H       143 ILE    0.0900
   2363 HA        -77.1120    4.2120  -40.7390 H       143 ILE    0.0900
   2364 HB        -75.0090    5.9830  -42.0660 H       143 ILE   -0.1800
   2365 HG11      -75.6580    5.6630  -39.5100 H       143 ILE    0.0900
   2366 HG12      -76.9270    6.8780  -39.9300 H       143 ILE    0.0900
   2367 HG21      -78.0560    6.4500  -42.1870 H       143 ILE   -0.2700
   2368 HG22      -76.8960    6.3680  -43.5670 H       143 ILE    0.0900
   2369 HG23      -76.8300    7.7580  -42.4000 H       143 ILE    0.0900
   2370 HD1       -75.3330    8.5460  -40.4570 H       143 ILE    0.0900
   2371 HD2       -74.0010    7.3470  -40.6670 H       143 ILE    0.5100
   2372 HD3       -74.6370    7.7260  -39.0080 H       143 ILE   -0.5100
   2373 N         -76.4660    3.4340  -43.8310 N.am    144 PRO   -0.2900
   2374 CA        -77.1000    2.7350  -44.9520 C.3     144 PRO    0.0000
   2375 C         -77.9490    1.5390  -44.5690 C.2     144 PRO    0.0900
   2376 O         -79.1170    1.4720  -44.9580 O.2     144 PRO    0.0900
   2377 CB        -75.9150    2.2840  -45.7910 C.3     144 PRO    0.0200
   2378 CG        -74.9170    3.3590  -45.6050 C.3     144 PRO    0.0900
   2379 CD        -75.1170    3.8990  -44.1950 C.3     144 PRO   -0.1800
   2380 HA        -77.7910    3.3880  -45.4600 H       144 PRO    0.0900
   2381 HB1       -76.2000    2.1850  -46.8600 H       144 PRO    0.0900
   2382 HB2       -75.5220    1.3090  -45.4330 H       144 PRO   -0.1800
   2383 HG1       -73.8890    2.9550  -45.7220 H       144 PRO    0.0900
   2384 HG2       -75.0730    4.1640  -46.3540 H       144 PRO    0.0900
   2385 HD1       -74.3680    3.4830  -43.4900 H       144 PRO    0.5100
   2386 HD2       -75.0790    5.0080  -44.1760 H       144 PRO   -0.5100
   2387 N         -77.3800    0.5990  -43.8160 N.am    145 ASP   -0.4700
   2388 CA        -78.1190   -0.5830  -43.3580 C.3     145 ASP    0.3100
   2389 C         -79.3520   -0.2010  -42.5730 C.2     145 ASP    0.0700
   2390 O         -80.4450   -0.7310  -42.7980 O.2     145 ASP    0.0900
   2391 CB        -77.2440   -1.4820  -42.4770 C.3     145 ASP   -0.2800
   2392 CG        -76.2640   -2.3210  -43.2870 C.2     145 ASP    0.0900
   2393 OD1       -76.4840   -3.5600  -43.3850 O.co2   145 ASP    0.0900
   2394 OD2       -75.2800   -1.7450  -43.8330 O.co2   145 ASP    0.6200
   2395 HN        -76.4270    0.6570  -43.5310 H       145 ASP   -0.7600
   2396 HA        -78.4490   -1.1270  -44.2300 H       145 ASP   -0.7600
   2397 HB1       -77.8980   -2.1670  -41.8960 H       145 ASP    0.5100
   2398 HB2       -76.6660   -0.8450  -41.7740 H       145 ASP   -0.5100
   2399 N         -79.1810    0.7270  -41.6440 N.am    146 PHE   -0.4700
   2400 CA        -80.3110    1.2470  -40.8850 C.3     146 PHE    0.3100
   2401 C         -81.3820    1.7860  -41.8230 C.2     146 PHE    0.0700
   2402 O         -82.5720    1.5960  -41.5840 O.2     146 PHE    0.0900
   2403 CB        -79.8640    2.3510  -39.9260 C.3     146 PHE   -0.1800
   2404 CG        -80.9900    3.1360  -39.3490 C.ar    146 PHE    0.0900
   2405 CD1       -81.6600    2.6720  -38.2180 C.ar    146 PHE    0.0900
   2406 CD2       -81.3960    4.3310  -39.9330 C.ar    146 PHE    0.0000
   2407 CE1       -82.7280    3.4030  -37.6690 C.ar    146 PHE   -0.1150
   2408 CE2       -82.4450    5.0720  -39.4040 C.ar    146 PHE    0.1150
   2409 CZ        -83.1220    4.6110  -38.2650 C.ar    146 PHE   -0.1150
   2410 HN        -78.2860    1.1060  -41.4230 H       146 PHE    0.1150
   2411 HA        -80.7490    0.4270  -40.3340 H       146 PHE   -0.1150
   2412 HB1       -79.2080    3.0650  -40.4690 H       146 PHE    0.1150
   2413 HB2       -79.3100    1.8960  -39.0760 H       146 PHE   -0.1150
   2414 HD1       -81.3560    1.7420  -37.7610 H       146 PHE    0.1150
   2415 HD2       -80.8850    4.6910  -40.8150 H       146 PHE   -0.1150
   2416 HE1       -83.2430    3.0370  -36.7920 H       146 PHE    0.1150
   2417 HE2       -82.7400    6.0020  -39.8680 H       146 PHE    0.5100
   2418 HZ        -83.9410    5.1800  -37.8510 H       146 PHE   -0.5100
   2419 N         -80.9770    2.4610  -42.8900 N.am    147 ILE   -0.4700
   2420 CA        -81.9460    3.0540  -43.7780 C.3     147 ILE    0.3100
   2421 C         -82.5860    2.0140  -44.6960 C.2     147 ILE    0.0700
   2422 O         -83.8070    2.0010  -44.8600 O.2     147 ILE    0.0900
   2423 CB        -81.3310    4.1960  -44.6030 C.3     147 ILE   -0.0900
   2424 CG1       -81.0980    5.4100  -43.7070 C.3     147 ILE    0.0900
   2425 CG2       -82.2430    4.5690  -45.7700 C.3     147 ILE   -0.2700
   2426 CD        -79.9420    6.2570  -44.1550 C.3     147 ILE    0.0900
   2427 HN        -80.0150    2.5850  -43.1220 H       147 ILE    0.0900
   2428 HA        -82.7600    3.4280  -43.1750 H       147 ILE    0.0900
   2429 HB        -80.3440    3.8730  -44.9970 H       147 ILE   -0.1800
   2430 HG11      -80.9020    5.0560  -42.6720 H       147 ILE    0.0900
   2431 HG12      -82.0180    6.0330  -43.7050 H       147 ILE    0.0900
   2432 HG21      -83.2820    4.7270  -45.4080 H       147 ILE   -0.2700
   2433 HG22      -82.2510    3.7510  -46.5210 H       147 ILE    0.0900
   2434 HG23      -81.8860    5.5080  -46.2430 H       147 ILE    0.0900
   2435 HD1       -80.1220    6.6350  -45.1840 H       147 ILE    0.0900
   2436 HD2       -79.0090    5.6540  -44.1580 H       147 ILE    0.5100
   2437 HD3       -79.8230    7.1270  -43.4740 H       147 ILE   -0.5100
   2438 N         -81.7770    1.1340  -45.2800 N.am    148 PHE   -0.4700
   2439 CA        -82.2500    0.2760  -46.3610 C.3     148 PHE    0.3100
   2440 C         -82.6760   -1.1250  -45.9130 C.2     148 PHE    0.0700
   2441 O         -83.2940   -1.8430  -46.6750 O.2     148 PHE    0.0900
   2442 CB        -81.1890    0.1630  -47.4620 C.3     148 PHE   -0.1800
   2443 CG        -81.0020    1.4190  -48.2580 C.ar    148 PHE    0.0900
   2444 CD1       -81.9790    1.8290  -49.1640 C.ar    148 PHE    0.0900
   2445 CD2       -79.8420    2.1790  -48.1250 C.ar    148 PHE    0.0000
   2446 CE1       -81.8160    2.9640  -49.9150 C.ar    148 PHE   -0.1150
   2447 CE2       -79.6700    3.3130  -48.8550 C.ar    148 PHE    0.1150
   2448 CZ        -80.6610    3.7170  -49.7630 C.ar    148 PHE   -0.1150
   2449 HN        -80.8230    1.0230  -45.0090 H       148 PHE    0.1150
   2450 HA        -83.1580    0.7060  -46.7570 H       148 PHE   -0.1150
   2451 HB1       -81.4850   -0.6360  -48.1750 H       148 PHE    0.1150
   2452 HB2       -80.2080   -0.0820  -47.0010 H       148 PHE   -0.1150
   2453 HD1       -82.8800    1.2430  -49.2760 H       148 PHE    0.1150
   2454 HD2       -79.0740    1.8640  -47.4340 H       148 PHE   -0.1150
   2455 HE1       -82.5780    3.2690  -50.6180 H       148 PHE    0.1150
   2456 HE2       -78.7710    3.9010  -48.7370 H       148 PHE    0.5100
   2457 HZ        -80.5240    4.6160  -50.3450 H       148 PHE   -0.5100
   2458 N         -82.3350   -1.5300  -44.6980 N.am    149 ALA   -0.4700
   2459 CA        -82.8260   -2.8080  -44.1620 C.3     149 ALA    0.3100
   2460 C         -84.3160   -2.7340  -43.8320 C.2     149 ALA    0.0700
   2461 O         -84.7320   -1.9270  -43.0150 O.2     149 ALA    0.0900
   2462 CB        -82.0270   -3.2020  -42.9350 C.3     149 ALA   -0.2700
   2463 HN        -81.7410   -0.9950  -44.1020 H       149 ALA    0.0900
   2464 HA        -82.7260   -3.5570  -44.9340 H       149 ALA    0.0900
   2465 HB1       -82.1260   -2.4240  -42.1480 H       149 ALA    0.0900
   2466 HB2       -80.9530   -3.3050  -43.1980 H       149 ALA    0.5100
   2467 HB3       -82.4070   -4.1660  -42.5300 H       149 ALA   -0.5100
   2468 N         -85.1140   -3.5760  -44.4750 N.am    150 ASN   -0.4700
   2469 CA        -86.5580   -3.6370  -44.2570 C.3     150 ASN    0.3100
   2470 C         -87.1220   -5.0790  -44.4710 C.2     150 ASN    0.0700
   2471 O         -86.4780   -5.9390  -45.0900 O.2     150 ASN    0.0900
   2472 CB        -87.3000   -2.6180  -45.1600 C.3     150 ASN   -0.1800
   2473 CG        -86.9880   -1.1380  -44.8060 C.2     150 ASN    0.0900
   2474 ND2       -86.4440   -0.3810  -45.6510 N.am    150 ASN    0.0900
   2475 OD1       -87.3040   -0.7280  -43.5940 O.2     150 ASN    0.5500
   2476 HN        -84.7560   -4.2180  -45.1480 H       150 ASN   -0.5500
   2477 HA        -86.7480   -3.4210  -43.2160 H       150 ASN   -0.6200
   2478 HB1       -88.3940   -2.7770  -45.0560 H       150 ASN    0.3200
   2479 HB2       -87.0040   -2.7930  -46.2160 H       150 ASN    0.3000
   2480 HD21      -86.2460    0.5710  -45.4150 H       150 ASN    0.5100
   2481 HD22      -86.2090   -0.7320  -46.5570 H       150 ASN   -0.5100
   2482 N         -88.3210   -5.3310  -43.9400 N.am    151 VAL   -0.4700
   2483 CA        -88.9500   -6.6490  -43.9920 C.3     151 VAL    0.3100
   2484 C         -89.9380   -6.7400  -45.1210 C.2     151 VAL    0.0700
   2485 O         -90.7800   -5.8800  -45.2810 O.2     151 VAL    0.0900
   2486 CB        -89.6780   -6.9960  -42.6990 C.3     151 VAL   -0.0900
   2487 CG1       -90.3520   -8.3620  -42.8120 C.3     151 VAL    0.0900
   2488 CG2       -88.6760   -6.9770  -41.5360 C.3     151 VAL   -0.2700
   2489 HN        -88.8470   -4.6200  -43.4780 H       151 VAL    0.0900
   2490 HA        -88.1740   -7.3750  -44.1830 H       151 VAL    0.0900
   2491 HB        -90.4460   -6.2220  -42.4910 H       151 VAL    0.0900
   2492 HG11      -89.6260   -9.1160  -43.1880 H       151 VAL   -0.2700
   2493 HG12      -91.2040   -8.3060  -43.5220 H       151 VAL    0.0900
   2494 HG13      -90.7160   -8.6880  -41.8140 H       151 VAL    0.0900
   2495 HG21      -88.2200   -5.9690  -41.4420 H       151 VAL    0.0900
   2496 HG22      -87.8680   -7.7170  -41.7210 H       151 VAL    0.5100
   2497 HG23      -89.1960   -7.2220  -40.5850 H       151 VAL   -0.5100
   2498 N         -89.8330   -7.7920  -45.9130 N.am    152 SER   -0.4700
   2499 CA        -90.6330   -7.9450  -47.1260 C.3     152 SER    0.3100
   2500 C         -91.3400   -9.3040  -47.0820 C.2     152 SER    0.0700
   2501 O         -90.8250  -10.2480  -46.5050 O.2     152 SER    0.0900
   2502 CB        -89.7070   -7.8630  -48.3460 C.3     152 SER    0.0500
   2503 OG        -90.4280   -7.8770  -49.5660 O.3     152 SER    0.0900
   2504 HN        -89.1980   -8.5340  -45.7160 H       152 SER    0.0900
   2505 HA        -91.3700   -7.1570  -47.1520 H       152 SER   -0.6600
   2506 HB1       -89.0150   -8.7320  -48.3390 H       152 SER    0.4300
   2507 HB2       -89.1200   -6.9220  -48.2980 H       152 SER    0.5100
   2508 HG1       -90.7840   -8.7650  -49.6540 H       152 SER   -0.5100
   2509 N         -92.5290   -9.3870  -47.6720 N.am    153 GLU   -0.4700
   2510 CA        -93.2550  -10.6610  -47.8430 C.3     153 GLU    0.3100
   2511 C         -92.8650  -11.2840  -49.1730 C.2     153 GLU    0.0700
   2512 O         -93.1010  -10.6870  -50.2280 O.2     153 GLU    0.0900
   2513 CB        -94.7700  -10.4190  -47.8570 C.3     153 GLU   -0.1800
   2514 CG        -95.5650  -11.0570  -46.7310 C.3     153 GLU    0.0900
   2515 CD        -97.0660  -11.0250  -46.9930 C.2     153 GLU    0.0900
   2516 OE1       -97.5440  -10.1880  -47.7970 O.co2   153 GLU   -0.2800
   2517 OE2       -97.7800  -11.8430  -46.3890 O.co2   153 GLU    0.0900
   2518 HN        -92.9900   -8.5790  -48.0310 H       153 GLU    0.0900
   2519 HA        -92.9860  -11.3130  -47.0250 H       153 GLU    0.6200
   2520 HB1       -95.1690  -10.8060  -48.8170 H       153 GLU   -0.7600
   2521 HB2       -94.9390   -9.3220  -47.8120 H       153 GLU   -0.7600
   2522 HG1       -95.3580  -10.5110  -45.7860 H       153 GLU    0.5100
   2523 HG2       -95.2470  -12.1160  -46.6180 H       153 GLU   -0.5100
   2524 N         -92.2850  -12.4790  -49.1410 N.am    154 ALA   -0.4700
   2525 CA        -91.8710  -13.1640  -50.3770 C.3     154 ALA    0.3100
   2526 C         -91.7850  -14.6600  -50.1620 C.2     154 ALA    0.0700
   2527 O         -91.1530  -15.1270  -49.2140 O.2     154 ALA    0.0900
   2528 CB        -90.5380  -12.6300  -50.8910 C.3     154 ALA   -0.2700
   2529 HN        -92.1070  -12.9620  -48.2870 H       154 ALA    0.0900
   2530 HA        -92.6430  -13.0080  -51.1160 H       154 ALA    0.0900
   2531 HB1       -89.7140  -12.9410  -50.2140 H       154 ALA    0.0900
   2532 HB2       -90.5640  -11.5190  -50.9300 H       154 ALA    0.5100
   2533 HB3       -90.3350  -13.0340  -51.9060 H       154 ALA   -0.5100
   2534 N         -92.4360  -15.3980  -51.0590 N.am    155 ASP   -0.4700
   2535 CA        -92.6130  -16.8600  -50.9800 C.3     155 ASP    0.3100
   2536 C         -92.9640  -17.4670  -49.6020 C.2     155 ASP    0.0700
   2537 O         -92.1980  -18.2430  -49.0100 O.2     155 ASP    0.0900
   2538 CB        -91.4530  -17.5750  -51.6810 C.3     155 ASP   -0.2800
   2539 CG        -91.6710  -17.6520  -53.1990 C.2     155 ASP    0.0900
   2540 OD1       -90.9460  -16.9340  -53.9320 O.co2   155 ASP    0.0900
   2541 OD2       -92.5950  -18.3960  -53.6450 O.co2   155 ASP    0.6200
   2542 HN        -92.8500  -14.9720  -51.8590 H       155 ASP   -0.7600
   2543 HA        -93.5510  -17.1110  -51.4550 H       155 ASP   -0.7600
   2544 HB1       -91.3620  -18.6060  -51.2780 H       155 ASP    0.5100
   2545 HB2       -90.5100  -17.0220  -51.4820 H       155 ASP   -0.5100
   2546 N         -94.1490  -17.0720  -49.1260 N.am    156 ASP   -0.4700
   2547 CA        -94.8820  -17.7280  -48.0480 C.3     156 ASP    0.3100
   2548 C         -94.2880  -17.4170  -46.7030 C.2     156 ASP    0.0700
   2549 O         -94.4430  -18.1880  -45.7590 O.2     156 ASP    0.0900
   2550 CB        -94.9450  -19.2500  -48.2530 C.3     156 ASP   -0.2800
   2551 CG        -95.5800  -19.6460  -49.5900 C.2     156 ASP    0.0900
   2552 OD1       -96.5050  -18.9380  -50.0530 O.co2   156 ASP    0.0900
   2553 OD2       -95.1490  -20.6830  -50.1650 O.co2   156 ASP    0.6200
   2554 HN        -94.6050  -16.2730  -49.5080 H       156 ASP   -0.7600
   2555 HA        -95.8800  -17.3150  -48.0280 H       156 ASP   -0.7600
   2556 HB1       -95.5440  -19.6990  -47.4320 H       156 ASP    0.5100
   2557 HB2       -93.9130  -19.6600  -48.2190 H       156 ASP   -0.5100
   2558 N         -93.4890  -16.3520  -46.6950 N.am    157 ARG   -0.4700
   2559 CA        -92.6950  -15.9400  -45.5540 C.3     157 ARG    0.3100
   2560 C         -92.2560  -14.4920  -45.5360 C.2     157 ARG    0.0700
   2561 O         -92.3500  -13.8090  -46.4940 O.2     157 ARG    0.0900
   2562 CB        -91.4740  -16.8350  -45.4050 C.3     157 ARG   -0.1800
   2563 CG        -90.4300  -16.6910  -46.4780 C.3     157 ARG    0.0900
   2564 CD        -89.1150  -17.2540  -46.0800 C.3     157 ARG    0.0900
   2565 NE        -88.4450  -16.3570  -45.1780 N.pl3   157 ARG   -0.1800
   2566 CZ        -87.3400  -16.6450  -44.5470 C.cat   157 ARG    0.0900
   2567 NH1       -86.8080  -15.7860  -43.7580 N.pl3   157 ARG    0.0900
   2568 NH2       -86.7820  -17.7840  -44.7180 N.pl3   157 ARG    0.2000
   2569 HN        -93.4010  -15.7710  -47.5010 H       157 ARG    0.0900
   2570 HA        -93.3170  -16.0010  -44.6740 H       157 ARG    0.0900
   2571 HB1       -91.8200  -17.8900  -45.4000 H       157 ARG   -0.7000
   2572 HB2       -90.9980  -16.6090  -44.4280 H       157 ARG    0.4400
   2573 HG1       -90.3010  -15.6110  -46.7080 H       157 ARG    0.6400
   2574 HG2       -90.7810  -17.2140  -47.3920 H       157 ARG   -0.8000
   2575 HD1       -88.4710  -17.3900  -46.9750 H       157 ARG    0.4600
   2576 HD2       -89.2580  -18.2260  -45.5610 H       157 ARG    0.4600
   2577 HE        -88.8510  -15.4580  -45.0230 H       157 ARG   -0.8000
   2578 HH11      -87.2400  -14.8940  -43.6250 H       157 ARG    0.4600
   2579 HH12      -85.9600  -16.0070  -43.2750 H       157 ARG    0.4600
   2580 HH21      -87.1940  -18.4540  -45.3360 H       157 ARG    0.5100
   2581 HH22      -85.9360  -18.0030  -44.2340 H       157 ARG   -0.5100
   2582 N         -91.7490  -14.0390  -44.4120 N.am    158 TYR   -0.4700
   2583 CA        -91.1310  -12.7120  -44.3010 C.3     158 TYR    0.3100
   2584 C         -89.6170  -12.7390  -44.5840 C.2     158 TYR    0.0700
   2585 O         -88.8840  -13.5690  -44.0330 O.2     158 TYR    0.0900
   2586 CB        -91.3990  -12.1030  -42.9070 C.3     158 TYR   -0.1800
   2587 CG        -92.8330  -11.6520  -42.6950 C.ar    158 TYR    0.0900
   2588 CD1       -93.4130  -10.7040  -43.5370 C.ar    158 TYR    0.0900
   2589 CD2       -93.6060  -12.1650  -41.6460 C.ar    158 TYR    0.0000
   2590 CE1       -94.7160  -10.2770  -43.3540 C.ar    158 TYR   -0.1150
   2591 CE2       -94.9230  -11.7460  -41.4550 C.ar    158 TYR    0.1150
   2592 CZ        -95.4750  -10.7950  -42.3210 C.ar    158 TYR   -0.1150
   2593 OH        -96.7850  -10.3520  -42.1610 O.3     158 TYR    0.1150
   2594 HN        -91.7620  -14.5830  -43.5770 H       158 TYR    0.1100
   2595 HA        -91.5480  -12.0820  -45.0730 H       158 TYR   -0.5400
   2596 HB1       -90.7520  -11.2110  -42.7670 H       158 TYR    0.4300
   2597 HB2       -91.1760  -12.8620  -42.1270 H       158 TYR   -0.1150
   2598 HD1       -92.8330  -10.2940  -44.3500 H       158 TYR    0.1150
   2599 HD2       -93.1780  -12.8960  -40.9760 H       158 TYR   -0.1150
   2600 HE1       -95.1410   -9.5390  -44.0180 H       158 TYR    0.1150
   2601 HE2       -95.5120  -12.1520  -40.6450 H       158 TYR    0.5100
   2602 HH        -97.1250  -10.1130  -43.0260 H       158 TYR   -0.5100
   2603 N         -89.1670  -11.8240  -45.4410 N.am    159 ILE   -0.4700
   2604 CA        -87.7630  -11.6710  -45.8140 C.3     159 ILE    0.3100
   2605 C         -87.1540  -10.3750  -45.2580 C.2     159 ILE    0.0700
   2606 O         -87.5910   -9.2990  -45.6110 O.2     159 ILE    0.0900
   2607 CB        -87.6210  -11.6490  -47.3700 C.3     159 ILE   -0.0900
   2608 CG1       -88.0180  -12.9960  -47.9810 C.3     159 ILE    0.0900
   2609 CG2       -86.1900  -11.3110  -47.8010 C.3     159 ILE   -0.2700
   2610 CD        -86.9450  -14.0910  -47.8020 C.3     159 ILE    0.0900
   2611 HN        -89.7910  -11.1820  -45.8800 H       159 ILE    0.0900
   2612 HA        -87.2110  -12.5000  -45.3960 H       159 ILE    0.0900
   2613 HB        -88.3150  -10.8870  -47.7870 H       159 ILE   -0.1800
   2614 HG11      -88.2010  -12.8520  -49.0680 H       159 ILE    0.0900
   2615 HG12      -88.9590  -13.3390  -47.5010 H       159 ILE    0.0900
   2616 HG21      -85.4660  -11.9560  -47.2590 H       159 ILE   -0.2700
   2617 HG22      -85.9640  -10.2480  -47.5630 H       159 ILE    0.0900
   2618 HG23      -86.0720  -11.4840  -48.8910 H       159 ILE    0.0900
   2619 HD1       -86.6240  -14.1410  -46.7390 H       159 ILE    0.0900
   2620 HD2       -86.0590  -13.8590  -48.4300 H       159 ILE    0.5100
   2621 HD3       -87.3610  -15.0800  -48.0920 H       159 ILE   -0.5100
   2622 N         -86.1460  -10.4900  -44.3950 N.am    160 CYS   -0.4700
   2623 CA        -85.3480   -9.3410  -43.8990 C.3     160 CYS    0.3100
   2624 C         -84.0890   -9.1820  -44.7660 C.2     160 CYS    0.0700
   2625 O         -83.2940  -10.1150  -44.8800 O.2     160 CYS    0.0900
   2626 CB        -84.9790   -9.5100  -42.4150 C.3     160 CYS   -0.1000
   2627 SG        -83.6670   -8.4230  -41.7500 S.3     160 CYS    0.0900
   2628 HN        -85.8750  -11.3790  -44.0330 H       160 CYS    0.0900
   2629 HA        -85.9380   -8.4460  -44.0360 H       160 CYS   -0.0800
   2630 HB1       -84.6580  -10.5620  -42.2720 H       160 CYS    0.5100
   2631 HB2       -85.9010   -9.3370  -41.8230 H       160 CYS   -0.5100
   2632 N         -83.9460   -7.9990  -45.3870 N.am    161 ASP   -0.4700
   2633 CA        -82.9020   -7.7290  -46.3820 C.3     161 ASP    0.3100
   2634 C         -82.7210   -6.2240  -46.5830 C.2     161 ASP    0.0700
   2635 O         -83.4340   -5.4310  -45.9800 O.2     161 ASP    0.0900
   2636 CB        -83.2780   -8.4080  -47.7090 C.3     161 ASP   -0.2800
   2637 CG        -82.0750   -8.7150  -48.5850 C.2     161 ASP    0.0900
   2638 OD1       -80.9900   -8.1700  -48.3070 O.co2   161 ASP    0.0900
   2639 OD2       -82.2140   -9.4840  -49.5550 O.co2   161 ASP    0.6200
   2640 HN        -84.5580   -7.2360  -45.1950 H       161 ASP   -0.7600
   2641 HA        -81.9660   -8.1180  -46.0090 H       161 ASP   -0.7600
   2642 HB1       -83.9600   -7.7380  -48.2750 H       161 ASP    0.5100
   2643 HB2       -83.8030   -9.3610  -47.4880 H       161 ASP   -0.5100
   2644 N         -81.7540   -5.8150  -47.3870 N.am    162 ARG   -0.4700
   2645 CA        -81.5760   -4.4350  -47.8390 C.3     162 ARG    0.3100
   2646 C         -82.1640   -4.2090  -49.1890 C.2     162 ARG    0.0700
   2647 O         -81.7560   -4.7890  -50.1320 O.2     162 ARG    0.0900
   2648 CB        -80.1270   -4.1040  -47.9860 C.3     162 ARG   -0.1800
   2649 CG        -79.5510   -3.4110  -46.8780 C.3     162 ARG    0.0900
   2650 CD        -78.8360   -4.3430  -46.0260 C.3     162 ARG    0.0900
   2651 NE        -77.4010   -4.3560  -46.2390 N.pl3   162 ARG   -0.1800
   2652 CZ        -76.7420   -5.3930  -46.7160 C.cat   162 ARG    0.0900
   2653 NH1       -77.3940   -6.4720  -47.0720 N.pl3   162 ARG    0.0900
   2654 NH2       -75.4430   -5.3450  -46.8470 N.pl3   162 ARG    0.2000
   2655 HN        -81.0760   -6.4570  -47.7340 H       162 ARG    0.0900
   2656 HA        -82.0350   -3.7840  -47.1110 H       162 ARG    0.0900
   2657 HB1       -80.0050   -3.4730  -48.8910 H       162 ARG   -0.7000
   2658 HB2       -79.5670   -5.0520  -48.1300 H       162 ARG    0.4400
   2659 HG1       -80.3550   -2.9170  -46.2920 H       162 ARG    0.6400
   2660 HG2       -78.8480   -2.6360  -47.2500 H       162 ARG   -0.8000
   2661 HD1       -79.2050   -5.3730  -46.2200 H       162 ARG    0.4600
   2662 HD2       -79.0070   -4.0700  -44.9620 H       162 ARG    0.4600
   2663 HE        -76.8840   -3.5320  -46.0100 H       162 ARG   -0.8000
   2664 HH11      -78.3880   -6.5080  -46.9820 H       162 ARG    0.4600
   2665 HH12      -76.8950   -7.2590  -47.4350 H       162 ARG    0.4600
   2666 HH21      -74.9280   -4.5850  -46.4490 H       162 ARG    0.5100
   2667 HH22      -74.9630   -6.0680  -47.3440 H       162 ARG   -0.5100
   2668 N         -83.1320   -3.3360  -49.2810 N.am    163 PHE   -0.4700
   2669 CA        -83.8450   -3.0980  -50.5400 C.3     163 PHE    0.3100
   2670 C         -83.6250   -1.6790  -51.0210 C.2     163 PHE    0.0700
   2671 O         -83.9060   -0.7120  -50.3160 O.2     163 PHE    0.0900
   2672 CB        -85.3490   -3.3050  -50.3510 C.3     163 PHE   -0.1800
   2673 CG        -85.7240   -4.7250  -50.0000 C.ar    163 PHE    0.0900
   2674 CD1       -86.0000   -5.6510  -51.0060 C.ar    163 PHE    0.0900
   2675 CD2       -85.7720   -5.1350  -48.6610 C.ar    163 PHE    0.0000
   2676 CE1       -86.3180   -6.9610  -50.6950 C.ar    163 PHE   -0.1150
   2677 CE2       -86.0910   -6.4320  -48.3460 C.ar    163 PHE    0.1150
   2678 CZ        -86.3730   -7.3490  -49.3560 C.ar    163 PHE   -0.1150
   2679 HN        -83.4280   -2.7920  -48.5000 H       163 PHE    0.1150
   2680 HA        -83.4610   -3.7860  -51.2780 H       163 PHE   -0.1150
   2681 HB1       -85.8760   -3.0480  -51.2950 H       163 PHE    0.1150
   2682 HB2       -85.7080   -2.6550  -49.5240 H       163 PHE   -0.1150
   2683 HD1       -85.9640   -5.3410  -52.0410 H       163 PHE    0.1150
   2684 HD2       -85.5570   -4.4290  -47.8740 H       163 PHE   -0.1150
   2685 HE1       -86.5230   -7.6760  -51.4800 H       163 PHE    0.1150
   2686 HE2       -86.1230   -6.7420  -47.3120 H       163 PHE    0.5100
   2687 HZ        -86.6340   -8.3660  -49.1020 H       163 PHE   -0.5100
   2688 N         -83.1660   -1.5700  -52.2570 N.am    164 TYR   -0.4700
   2689 CA        -82.7450   -0.3120  -52.8320 C.3     164 TYR    0.3100
   2690 C         -83.6650    0.1570  -53.9640 C.2     164 TYR    0.0700
   2691 O         -84.5450   -0.5760  -54.4140 O.2     164 TYR    0.0900
   2692 CB        -81.3400   -0.4740  -53.3930 C.3     164 TYR   -0.1800
   2693 CG        -80.3500   -0.9170  -52.3560 C.ar    164 TYR    0.0900
   2694 CD1       -79.9580   -0.0460  -51.3410 C.ar    164 TYR    0.0900
   2695 CD2       -79.7810   -2.1890  -52.4020 C.ar    164 TYR    0.0000
   2696 CE1       -79.0490   -0.4280  -50.3980 C.ar    164 TYR   -0.1150
   2697 CE2       -78.8620   -2.5860  -51.4600 C.ar    164 TYR    0.1150
   2698 CZ        -78.5000   -1.7020  -50.4540 C.ar    164 TYR   -0.1150
   2699 OH        -77.5840   -2.0720  -49.5040 O.3     164 TYR    0.1150
   2700 HN        -83.0890   -2.3630  -52.8560 H       164 TYR    0.1100
   2701 HA        -82.7640    0.4430  -52.0590 H       164 TYR   -0.5400
   2702 HB1       -80.9870    0.4980  -53.7970 H       164 TYR    0.4300
   2703 HB2       -81.3480   -1.2410  -54.1960 H       164 TYR   -0.1150
   2704 HD1       -80.3800    0.9470  -51.3010 H       164 TYR    0.1150
   2705 HD2       -80.0660   -2.8710  -53.1900 H       164 TYR   -0.1150
   2706 HE1       -78.7590    0.2550  -49.6140 H       164 TYR    0.1150
   2707 HE2       -78.4280   -3.5740  -51.5030 H       164 TYR    0.5100
   2708 HH        -77.3420   -1.2890  -49.0030 H       164 TYR   -0.5100
   2709 N         -83.4500    1.3860  -54.4340 N.am    165 PRO   -0.2900
   2710 CA        -84.1000    1.8570  -55.6650 C.3     165 PRO    0.0000
   2711 C         -83.8110    1.0520  -56.9410 C.2     165 PRO    0.0900
   2712 O         -84.7040    0.9120  -57.7670 O.2     165 PRO    0.0900
   2713 CB        -83.5790    3.2830  -55.7950 C.3     165 PRO    0.0200
   2714 CG        -83.4480    3.7200  -54.3540 C.3     165 PRO    0.0900
   2715 CD        -82.9360    2.5010  -53.6290 C.3     165 PRO   -0.1800
   2716 HA        -85.1720    1.7720  -55.5830 H       165 PRO    0.0900
   2717 HB1       -84.2980    3.9260  -56.3470 H       165 PRO    0.0900
   2718 HB2       -82.5990    3.3090  -56.3160 H       165 PRO   -0.1800
   2719 HG1       -82.7320    4.5650  -54.2610 H       165 PRO    0.0900
   2720 HG2       -84.4310    4.0370  -53.9460 H       165 PRO    0.0900
   2721 HD1       -81.8260    2.4750  -53.6080 H       165 PRO    0.5100
   2722 HD2       -83.3350    2.4420  -52.5950 H       165 PRO   -0.5100
   2723 N         -82.5880    0.5320  -57.0880 N.am    166 ASN   -0.4700
   2724 CA        -82.1750   -0.1980  -58.2860 C.3     166 ASN    0.3100
   2725 C         -80.8550   -0.9340  -58.0850 C.2     166 ASN    0.0700
   2726 O         -80.2290   -0.8530  -57.0240 O.2     166 ASN    0.0900
   2727 CB        -82.0890    0.7290  -59.5240 C.3     166 ASN   -0.1800
   2728 CG        -81.0450    1.8680  -59.3740 C.2     166 ASN    0.0900
   2729 ND2       -81.3190    2.9940  -60.0260 N.am    166 ASN    0.0900
   2730 OD1       -80.0230    1.7360  -58.6830 O.2     166 ASN    0.5500
   2731 HN        -81.8940    0.6210  -56.3770 H       166 ASN   -0.5500
   2732 HA        -82.8980   -0.9810  -58.4590 H       166 ASN   -0.6200
   2733 HB1       -83.0860    1.1900  -59.6950 H       166 ASN    0.3200
   2734 HB2       -81.8150    0.1170  -60.4090 H       166 ASN    0.3000
   2735 HD21      -80.6890    3.7690  -59.9730 H       166 ASN    0.5100
   2736 HD22      -82.1560    3.0650  -60.5680 H       166 ASN   -0.5100
   2737 N         -80.4300   -1.6540  -59.1150 N.am    167 ASP   -0.4700
   2738 CA        -79.2890   -2.5590  -59.0100 C.3     167 ASP    0.3100
   2739 C         -77.9540   -1.8270  -58.8520 C.2     167 ASP    0.0700
   2740 O         -77.0170   -2.3380  -58.2560 O.2     167 ASP    0.0900
   2741 CB        -79.2430   -3.4400  -60.2540 C.3     167 ASP   -0.2800
   2742 CG        -78.7340   -2.6840  -61.4610 C.2     167 ASP    0.0900
   2743 OD1       -79.4590   -1.7630  -61.9420 O.co2   167 ASP    0.0900
   2744 OD2       -77.5860   -2.9910  -61.8910 O.co2   167 ASP    0.6200
   2745 HN        -80.8710   -1.6090  -60.0080 H       167 ASP   -0.7600
   2746 HA        -79.4090   -3.1590  -58.1210 H       167 ASP   -0.7600
   2747 HB1       -80.2650   -3.8140  -60.4740 H       167 ASP    0.5100
   2748 HB2       -78.5710   -4.3030  -60.0640 H       167 ASP   -0.5100
   2749 N         -77.8640   -0.6160  -59.3680 N.am    168 LEU   -0.4700
   2750 CA        -76.6730    0.2290  -59.1290 C.3     168 LEU    0.3100
   2751 C         -76.3370    0.4430  -57.6520 C.2     168 LEU    0.0700
   2752 O         -75.1740    0.4640  -57.2890 O.2     168 LEU    0.0900
   2753 CB        -76.8420    1.5750  -59.8240 C.3     168 LEU   -0.1800
   2754 CG        -77.0190    1.4500  -61.3460 C.3     168 LEU    0.0900
   2755 CD1       -77.3150    2.8170  -62.0190 C.3     168 LEU    0.0900
   2756 CD2       -75.7400    0.7670  -61.9020 C.3     168 LEU   -0.0900
   2757 HN        -78.5820   -0.2200  -59.9330 H       168 LEU    0.0900
   2758 HA        -75.8080   -0.2890  -59.5150 H       168 LEU   -0.2700
   2759 HB1       -75.9450    2.1980  -59.6190 H       168 LEU    0.0900
   2760 HB2       -77.7360    2.0840  -59.4030 H       168 LEU    0.0900
   2761 HG        -77.8600    0.7570  -61.5560 H       168 LEU    0.0900
   2762 HD11      -76.4790    3.5240  -61.8320 H       168 LEU   -0.2700
   2763 HD12      -78.2470    3.2520  -61.5980 H       168 LEU    0.0900
   2764 HD13      -77.4280    2.6830  -63.1160 H       168 LEU    0.0900
   2765 HD21      -75.7100   -0.2990  -61.5870 H       168 LEU    0.0900
   2766 HD22      -74.8360    1.2780  -61.5080 H       168 LEU    0.5100
   2767 HD23      -75.7400    0.8090  -63.0120 H       168 LEU   -0.5100
   2768 N         -77.3580    0.6010  -56.8010 N.am    169 TRP   -0.4700
   2769 CA        -77.1700    0.6080  -55.3480 C.3     169 TRP    0.3100
   2770 C         -76.5410   -0.7050  -54.7740 C.2     169 TRP    0.0700
   2771 O         -75.7640   -0.6810  -53.8270 O.2     169 TRP    0.0900
   2772 CB        -78.4870    0.8760  -54.6560 C.3     169 TRP   -0.1800
   2773 CG        -78.9720    2.2870  -54.6940 C.ar    169 TRP    0.0900
   2774 CD1       -79.8230    2.8340  -55.5980 C.ar    169 TRP    0.0900
   2775 CD2       -78.6890    3.3220  -53.7420 C.ar    169 TRP   -0.0300
   2776 CE2       -79.3970    4.4660  -54.1440 C.ar    169 TRP   -0.1500
   2777 CE3       -77.9130    3.3840  -52.5900 C.ar    169 TRP    0.2200
   2778 NE1       -80.0850    4.1400  -55.2770 N.ar    169 TRP   -0.5100
   2779 CZ2       -79.3510    5.6650  -53.4370 C.ar    169 TRP    0.3700
   2780 CZ3       -77.8660    4.5800  -51.8800 C.ar    169 TRP    0.2400
   2781 CH2       -78.5750    5.7070  -52.3110 C.ar    169 TRP    0.1100
   2782 HN        -78.2950    0.7220  -57.1190 H       169 TRP   -0.2500
   2783 HA        -76.4520    1.3770  -55.1050 H       169 TRP    0.1700
   2784 HB1       -78.3810    0.5850  -53.5900 H       169 TRP   -0.2000
   2785 HB2       -79.2620    0.2410  -55.1330 H       169 TRP    0.1400
   2786 HD1       -80.2360    2.3140  -56.4490 H       169 TRP   -0.2700
   2787 HE1       -80.6680    4.7420  -55.7780 H       169 TRP    0.1600
   2788 HE3       -77.3510    2.5310  -52.2380 H       169 TRP   -0.1400
   2789 HZ2       -79.9000    6.5400  -53.7510 H       169 TRP    0.1400
   2790 HZ3       -77.2720    4.6400  -50.9800 H       169 TRP    0.5100
   2791 HH2       -78.5090    6.6250  -51.7470 H       169 TRP   -0.5100
   2792 N         -76.8850   -1.8480  -55.3560 N.am    170 VAL   -0.4700
   2793 CA        -76.2330   -3.0950  -55.0010 C.3     170 VAL    0.3100
   2794 C         -74.7440   -2.9650  -55.2320 C.2     170 VAL    0.0700
   2795 O         -73.9460   -3.4530  -54.4380 O.2     170 VAL    0.0900
   2796 CB        -76.7900   -4.3460  -55.7990 C.3     170 VAL   -0.0900
   2797 CG1       -75.9160   -5.6150  -55.5590 C.3     170 VAL    0.0900
   2798 CG2       -78.2500   -4.5920  -55.4410 C.3     170 VAL   -0.2700
   2799 HN        -77.5950   -1.9020  -56.0540 H       170 VAL    0.0900
   2800 HA        -76.3820   -3.2450  -53.9420 H       170 VAL    0.0900
   2801 HB        -76.7970   -4.1100  -56.8840 H       170 VAL    0.0900
   2802 HG11      -75.7570   -5.7700  -54.4700 H       170 VAL   -0.2700
   2803 HG12      -74.9260   -5.4910  -56.0480 H       170 VAL    0.0900
   2804 HG13      -76.4280   -6.5110  -55.9720 H       170 VAL    0.0900
   2805 HG21      -78.8610   -3.7020  -55.7000 H       170 VAL    0.0900
   2806 HG22      -78.3450   -4.7830  -54.3510 H       170 VAL    0.5100
   2807 HG23      -78.6360   -5.4660  -56.0100 H       170 VAL   -0.5100
   2808 N         -74.3630   -2.3020  -56.3140 N.am    171 VAL   -0.4700
   2809 CA        -72.9610   -2.2430  -56.7280 C.3     171 VAL    0.3100
   2810 C         -72.1780   -1.2480  -55.8820 C.2     171 VAL    0.0700
   2811 O         -71.0640   -1.5360  -55.4130 O.2     171 VAL    0.0900
   2812 CB        -72.8360   -1.8620  -58.2060 C.3     171 VAL   -0.0900
   2813 CG1       -71.3630   -1.8330  -58.6080 C.3     171 VAL    0.0900
   2814 CG2       -73.6370   -2.8550  -59.0790 C.3     171 VAL   -0.2700
   2815 HN        -75.0130   -1.8160  -56.8940 H       171 VAL    0.0900
   2816 HA        -72.5230   -3.2140  -56.5540 H       171 VAL    0.0900
   2817 HB        -73.2870   -0.8600  -58.3710 H       171 VAL    0.0900
   2818 HG11      -70.8600   -2.7700  -58.2870 H       171 VAL   -0.2700
   2819 HG12      -70.8550   -0.9730  -58.1210 H       171 VAL    0.0900
   2820 HG13      -71.2740   -1.7430  -59.7130 H       171 VAL    0.0900
   2821 HG21      -74.7100   -2.8360  -58.7930 H       171 VAL    0.0900
   2822 HG22      -73.2480   -3.8860  -58.9320 H       171 VAL    0.5100
   2823 HG23      -73.5500   -2.5720  -60.1500 H       171 VAL   -0.5100
   2824 N         -72.7830   -0.0760  -55.6790 N.am    172 VAL   -0.4700
   2825 CA        -72.1880    0.9540  -54.8410 C.3     172 VAL    0.3100
   2826 C         -71.8610    0.3950  -53.4710 C.2     172 VAL    0.0700
   2827 O         -70.7450    0.5700  -52.9980 O.2     172 VAL    0.0900
   2828 CB        -73.0810    2.2180  -54.7340 C.3     172 VAL   -0.0900
   2829 CG1       -72.4390    3.2720  -53.8460 C.3     172 VAL    0.0900
   2830 CG2       -73.3060    2.8100  -56.0960 C.3     172 VAL   -0.2700
   2831 HN        -73.6640    0.1440  -56.0890 H       172 VAL    0.0900
   2832 HA        -71.2330    1.2150  -55.2740 H       172 VAL    0.0900
   2833 HB        -74.0660    1.9340  -54.3080 H       172 VAL    0.0900
   2834 HG11      -71.3860    3.4440  -54.1570 H       172 VAL   -0.2700
   2835 HG12      -72.4440    2.9300  -52.7880 H       172 VAL    0.0900
   2836 HG13      -72.9960    4.2290  -53.9310 H       172 VAL    0.0900
   2837 HG21      -73.6420    2.0230  -56.8040 H       172 VAL    0.0900
   2838 HG22      -72.3610    3.2520  -56.4780 H       172 VAL    0.5100
   2839 HG23      -74.0910    3.5960  -56.0420 H       172 VAL   -0.5100
   2840 N         -72.7920   -0.3170  -52.8470 N.am    173 PHE   -0.4700
   2841 CA        -72.5470   -0.8090  -51.4750 C.3     173 PHE    0.3100
   2842 C         -71.6720   -2.0430  -51.3630 C.2     173 PHE    0.0700
   2843 O         -70.9970   -2.2070  -50.3650 O.2     173 PHE    0.0900
   2844 CB        -73.8440   -0.9670  -50.6680 C.3     173 PHE   -0.1800
   2845 CG        -74.4880    0.3410  -50.3450 C.ar    173 PHE    0.0900
   2846 CD1       -73.7250    1.4340  -49.9360 C.ar    173 PHE    0.0900
   2847 CD2       -75.8490    0.5070  -50.4840 C.ar    173 PHE    0.0000
   2848 CE1       -74.3300    2.6720  -49.6780 C.ar    173 PHE   -0.1150
   2849 CE2       -76.4520    1.7170  -50.2160 C.ar    173 PHE    0.1150
   2850 CZ        -75.6970    2.8030  -49.8260 C.ar    173 PHE   -0.1150
   2851 HN        -73.6700   -0.5450  -53.2600 H       173 PHE    0.1150
   2852 HA        -71.8930   -0.1010  -50.9860 H       173 PHE   -0.1150
   2853 HB1       -73.6210   -1.4750  -49.7060 H       173 PHE    0.1150
   2854 HB2       -74.5750   -1.5620  -51.2550 H       173 PHE   -0.1150
   2855 HD1       -72.6570    1.3250  -49.8160 H       173 PHE    0.1150
   2856 HD2       -76.4550   -0.3260  -50.8100 H       173 PHE   -0.1150
   2857 HE1       -73.7320    3.5150  -49.3670 H       173 PHE    0.1150
   2858 HE2       -77.5220    1.8160  -50.3130 H       173 PHE    0.5100
   2859 HZ        -76.1740    3.7550  -49.6360 H       173 PHE   -0.5100
   2860 N         -71.6570   -2.9070  -52.3690 N.am    174 GLN   -0.4700
   2861 CA        -70.7850   -4.0510  -52.3120 C.3     174 GLN    0.3100
   2862 C         -69.3500   -3.5970  -52.4310 C.2     174 GLN    0.0700
   2863 O         -68.4870   -4.1100  -51.7160 O.2     174 GLN    0.0900
   2864 CB        -71.0950   -5.0590  -53.4090 C.3     174 GLN   -0.1800
   2865 CG        -70.2180   -6.3370  -53.3040 C.3     174 GLN    0.0900
   2866 CD        -70.5020   -7.1900  -52.0570 C.2     174 GLN    0.0900
   2867 NE2       -71.3940   -8.0510  -52.0770 N.am    174 GLN   -0.1800
   2868 OE1       -69.7440   -6.9930  -51.0080 O.2     174 GLN    0.0900
   2869 HN        -72.2270   -2.8090  -53.1820 H       174 GLN    0.0900
   2870 HA        -70.9090   -4.5080  -51.3420 H       174 GLN    0.5500
   2871 HB1       -70.9190   -4.5820  -54.3960 H       174 GLN   -0.5500
   2872 HB2       -72.1640   -5.3520  -53.3360 H       174 GLN   -0.6200
   2873 HG1       -69.1500   -6.0330  -53.2800 H       174 GLN    0.3200
   2874 HG2       -70.3990   -6.9660  -54.2020 H       174 GLN    0.3000
   2875 HE21      -71.5730   -8.6030  -51.2630 H       174 GLN    0.5100
   2876 HE22      -71.9320   -8.1930  -52.9070 H       174 GLN   -0.5100
   2877 N         -69.0880   -2.6370  -53.3300 N.am    175 PHE   -0.4700
   2878 CA        -67.7400   -2.1210  -53.5310 C.3     175 PHE    0.3100
   2879 C         -67.1980   -1.4800  -52.2420 C.2     175 PHE    0.0700
   2880 O         -66.0690   -1.7700  -51.8390 O.2     175 PHE    0.0900
   2881 CB        -67.7050   -1.1370  -54.7080 C.3     175 PHE   -0.1800
   2882 CG        -66.3210   -0.9100  -55.2990 C.ar    175 PHE    0.0900
   2883 CD1       -66.1560    0.0070  -56.3230 C.ar    175 PHE    0.0900
   2884 CD2       -65.1850   -1.6110  -54.8480 C.ar    175 PHE    0.0000
   2885 CE1       -64.8890    0.2470  -56.8840 C.ar    175 PHE   -0.1150
   2886 CE2       -63.9300   -1.3790  -55.3960 C.ar    175 PHE    0.1150
   2887 CZ        -63.7770   -0.4420  -56.4110 C.ar    175 PHE   -0.1150
   2888 HN        -69.8000   -2.2360  -53.8990 H       175 PHE    0.1150
   2889 HA        -67.0870   -2.9590  -53.7240 H       175 PHE   -0.1150
   2890 HB1       -68.0780   -0.1480  -54.3660 H       175 PHE    0.1150
   2891 HB2       -68.3480   -1.5250  -55.5260 H       175 PHE   -0.1150
   2892 HD1       -67.0130    0.5470  -56.6970 H       175 PHE    0.1150
   2893 HD2       -65.2930   -2.3410  -54.0600 H       175 PHE   -0.1150
   2894 HE1       -64.7800    0.9670  -57.6810 H       175 PHE    0.1150
   2895 HE2       -63.0730   -1.9270  -55.0330 H       175 PHE    0.5100
   2896 HZ        -62.8000   -0.2510  -56.8310 H       175 PHE   -0.5100
   2897 N         -68.0150   -0.6520  -51.5800 N.am    176 GLN   -0.4700
   2898 CA        -67.7230   -0.1930  -50.2110 C.3     176 GLN    0.3100
   2899 C         -67.3940   -1.3160  -49.2140 C.2     176 GLN    0.0700
   2900 O         -66.4750   -1.1650  -48.4070 O.2     176 GLN    0.0900
   2901 CB        -68.8860    0.6140  -49.6400 C.3     176 GLN   -0.1800
   2902 CG        -68.5100    1.4240  -48.4030 C.3     176 GLN    0.0900
   2903 CD        -69.7070    2.0050  -47.7030 C.2     176 GLN    0.0900
   2904 NE2       -70.4930    1.1410  -47.0660 N.am    176 GLN   -0.1800
   2905 OE1       -69.9260    3.2220  -47.7190 O.2     176 GLN    0.0900
   2906 HN        -68.8600   -0.3090  -51.9830 H       176 GLN    0.0900
   2907 HA        -66.8310    0.4140  -50.2490 H       176 GLN    0.5500
   2908 HB1       -69.7060   -0.0850  -49.3710 H       176 GLN   -0.5500
   2909 HB2       -69.2530    1.3120  -50.4230 H       176 GLN   -0.6200
   2910 HG1       -67.8410    2.2560  -48.7060 H       176 GLN    0.3200
   2911 HG2       -67.9720    0.7640  -47.6900 H       176 GLN    0.3000
   2912 HE21      -71.3040    1.4660  -46.5810 H       176 GLN    0.5100
   2913 HE22      -70.2710    0.1650  -47.0720 H       176 GLN   -0.5100
   2914 N         -68.1290   -2.4250  -49.2370 N.am    177 HSE   -0.4700
   2915 CA        -67.8350   -3.5190  -48.3000 C.3     177 HSE    0.3100
   2916 C         -66.4350   -4.1200  -48.5590 C.2     177 HSE    0.0700
   2917 O         -65.6620   -4.3550  -47.6320 O.2     177 HSE    0.0900
   2918 CB        -68.9380   -4.6070  -48.2900 C.3     177 HSE   -0.0800
   2919 CG        -69.9870   -4.3860  -47.2340 C.ar    177 HSE    0.0900
   2920 CD2       -71.2200   -3.8260  -47.5030 C.ar    177 HSE    0.0900
   2921 ND1       -69.9640   -4.6310  -45.8970 N.ar    177 HSE   -0.7000
   2922 CE1       -71.1820   -4.2330  -45.3960 C.ar    177 HSE    0.2200
   2923 NE2       -71.9230   -3.7440  -46.3790 N.ar    177 HSE    0.2500
   2924 HN        -68.8880   -2.5610  -49.8700 H       177 HSE    0.1300
   2925 HA        -67.7380   -3.0860  -47.3150 H       177 HSE   -0.3600
   2926 HB1       -68.4650   -5.5950  -48.1100 H       177 HSE    0.3200
   2927 HB2       -69.4390   -4.6160  -49.2810 H       177 HSE   -0.0500
   2928 HD2       -71.6100   -3.4890  -48.4540 H       177 HSE    0.0900
   2929 HE1       -71.5090   -4.2980  -44.3590 H       177 HSE    0.5100
   2930 HE2       -72.8490   -3.3750  -46.3030 H       177 HSE   -0.5100
   2931 N         -66.1110   -4.3270  -49.8310 N.am    178 ILE   -0.4700
   2932 CA        -64.8210   -4.8480  -50.2320 C.3     178 ILE    0.3100
   2933 C         -63.7020   -3.8620  -49.9390 C.2     178 ILE    0.0700
   2934 O         -62.6270   -4.2570  -49.5270 O.2     178 ILE    0.0900
   2935 CB        -64.7890   -5.1390  -51.7370 C.3     178 ILE   -0.0900
   2936 CG1       -65.7960   -6.2300  -52.1090 C.3     178 ILE    0.0900
   2937 CG2       -63.4050   -5.5440  -52.1630 C.3     178 ILE   -0.2700
   2938 CD        -66.0980   -6.2860  -53.6010 C.3     178 ILE    0.0900
   2939 HN        -66.7470   -4.1300  -50.5730 H       178 ILE    0.0900
   2940 HA        -64.6380   -5.7540  -49.6730 H       178 ILE    0.0900
   2941 HB        -65.0960   -4.2280  -52.2960 H       178 ILE   -0.1800
   2942 HG11      -66.7440   -6.0410  -51.5610 H       178 ILE    0.0900
   2943 HG12      -65.3870   -7.2130  -51.7920 H       178 ILE    0.0900
   2944 HG21      -63.0190   -6.3430  -51.4950 H       178 ILE   -0.2700
   2945 HG22      -62.7200   -4.6700  -52.1040 H       178 ILE    0.0900
   2946 HG23      -63.4270   -5.9320  -53.2040 H       178 ILE    0.0900
   2947 HD1       -65.1670   -6.4890  -54.1720 H       178 ILE    0.0900
   2948 HD2       -66.5160   -5.3130  -53.9380 H       178 ILE    0.5100
   2949 HD3       -66.8270   -7.0980  -53.8090 H       178 ILE   -0.5100
   2950 N         -63.9350   -2.5980  -50.1620 N.am    179 MET   -0.4700
   2951 CA        -62.9370   -1.6300  -49.8700 C.3     179 MET    0.3100
   2952 C         -62.6130   -1.4400  -48.4240 C.2     179 MET    0.0700
   2953 O         -61.5330   -1.6460  -47.9980 O.2     179 MET    0.0900
   2954 CB        -63.5190   -0.3070  -50.3180 C.3     179 MET   -0.1800
   2955 CG        -62.5990    0.7440  -50.6770 C.3     179 MET    0.0900
   2956 SD        -62.0160    0.1490  -52.2020 S.3     179 MET    0.0900
   2957 CE        -60.8910    1.3860  -52.7230 C.3     179 MET   -0.1400
   2958 HN        -64.7960   -2.2620  -50.5370 H       179 MET    0.0900
   2959 HA        -62.0340   -1.8700  -50.4120 H       179 MET    0.0900
   2960 HB1       -64.1530    0.0750  -49.4910 H       179 MET   -0.0900
   2961 HB2       -64.1590   -0.5060  -51.2010 H       179 MET   -0.2200
   2962 HG1       -61.7870    0.8500  -49.9260 H       179 MET    0.0900
   2963 HG2       -63.1140    1.7220  -50.7740 H       179 MET    0.0900
   2964 HE1       -60.0640    1.5150  -51.9920 H       179 MET    0.0900
   2965 HE2       -61.4130    2.3620  -52.8250 H       179 MET    0.5100
   2966 HE3       -60.4440    1.1110  -53.7020 H       179 MET   -0.5100
   2967 N         -63.6060   -1.1290  -47.6440 N.am    180 VAL   -0.4700
   2968 CA        -63.4660   -0.8550  -46.2360 C.3     180 VAL    0.3100
   2969 C         -63.1740   -2.0910  -45.4470 C.2     180 VAL    0.0700
   2970 O         -62.4840   -2.0640  -44.4690 O.2     180 VAL    0.0900
   2971 CB        -64.6450   -0.0380  -45.7280 C.3     180 VAL   -0.0900
   2972 CG1       -64.7350   -0.0030  -44.2600 C.3     180 VAL    0.0900
   2973 CG2       -64.4810    1.2730  -46.2040 C.3     180 VAL   -0.2700
   2974 HN        -64.5350   -1.0620  -47.9970 H       180 VAL    0.0900
   2975 HA        -62.5430   -0.3140  -46.0900 H       180 VAL    0.0900
   2976 HB        -65.5820   -0.4760  -46.1320 H       180 VAL    0.0900
   2977 HG11      -63.8150    0.4460  -43.8310 H       180 VAL   -0.2700
   2978 HG12      -64.8450   -1.0350  -43.8630 H       180 VAL    0.0900
   2979 HG13      -65.6080    0.6110  -43.9490 H       180 VAL    0.0900
   2980 HG21      -64.4600    1.2770  -47.3150 H       180 VAL    0.0900
   2981 HG22      -63.5230    1.6930  -45.8310 H       180 VAL    0.5100
   2982 HG23      -65.3260    1.9080  -45.8620 H       180 VAL   -0.5100
   2983 N         -63.8050   -3.1460  -45.9020 N.am    181 GLY   -0.4700
   2984 CA        -63.6690   -4.4790  -45.4300 C.3     181 GLY    0.3100
   2985 C         -62.4020   -5.1870  -45.6920 C.2     181 GLY   -0.0200
   2986 O         -62.0010   -5.9660  -44.9100 O.2     181 GLY    0.0900
   2987 HN        -64.4530   -3.0510  -46.6520 H       181 GLY    0.0900
   2988 HA1       -64.4630   -5.0480  -45.8870 H       181 GLY    0.5100
   2989 HA2       -63.8060   -4.4380  -44.3590 H       181 GLY   -0.5100
   2990 N         -61.8100   -4.9880  -46.8420 N.am    182 LEU   -0.4700
   2991 CA        -60.6400   -5.7310  -47.1690 C.3     182 LEU    0.3100
   2992 C         -59.4070   -5.0020  -47.6440 C.2     182 LEU    0.0700
   2993 O         -58.3310   -5.2740  -47.2440 O.2     182 LEU    0.0900
   2994 CB        -61.0870   -6.8190  -48.1030 C.3     182 LEU   -0.1800
   2995 CG        -60.1000   -7.8290  -48.4710 C.3     182 LEU    0.0900
   2996 CD1       -59.7160   -8.4420  -47.2900 C.3     182 LEU    0.0900
   2997 CD2       -60.7770   -8.7350  -49.3360 C.3     182 LEU   -0.0900
   2998 HN        -62.1380   -4.3330  -47.5190 H       182 LEU    0.0900
   2999 HA        -60.2130   -6.1380  -46.2650 H       182 LEU   -0.2700
   3000 HB1       -61.4370   -6.3360  -49.0380 H       182 LEU    0.0900
   3001 HB2       -61.9410   -7.3420  -47.6230 H       182 LEU    0.0900
   3002 HG        -59.2260   -7.3540  -48.9640 H       182 LEU    0.0900
   3003 HD11      -60.5980   -8.5910  -46.6320 H       182 LEU   -0.2700
   3004 HD12      -58.9780   -7.8080  -46.7560 H       182 LEU    0.0900
   3005 HD13      -59.2670   -9.4350  -47.5090 H       182 LEU    0.0900
   3006 HD21      -61.1510   -8.1990  -50.2340 H       182 LEU    0.0900
   3007 HD22      -61.6420   -9.1880  -48.8080 H       182 LEU    0.5100
   3008 HD23      -60.0800   -9.5350  -49.6660 H       182 LEU   -0.5100
   3009 N         -59.5570   -4.1060  -48.5590 N.am    183 ILE   -0.4700
   3010 CA        -58.5290   -3.5750  -49.4170 C.3     183 ILE    0.3100
   3011 C         -57.8680   -2.4270  -48.7790 C.2     183 ILE    0.0700
   3012 O         -56.7290   -2.2420  -48.9500 O.2     183 ILE    0.0900
   3013 CB        -59.0530   -2.9780  -50.6530 C.3     183 ILE   -0.0900
   3014 CG1       -59.8620   -4.0400  -51.3440 C.3     183 ILE    0.0900
   3015 CG2       -57.9370   -2.4550  -51.4630 C.3     183 ILE   -0.2700
   3016 CD        -59.6500   -4.1350  -52.7120 C.3     183 ILE    0.0900
   3017 HN        -60.4570   -3.7140  -48.7230 H       183 ILE    0.0900
   3018 HA        -57.8630   -4.3890  -49.6610 H       183 ILE    0.0900
   3019 HB        -59.7490   -2.1500  -50.3990 H       183 ILE   -0.1800
   3020 HG11      -60.9380   -3.8240  -51.1740 H       183 ILE    0.0900
   3021 HG12      -59.6150   -5.0200  -50.8850 H       183 ILE    0.0900
   3022 HG21      -57.1490   -3.2310  -51.5740 H       183 ILE   -0.2700
   3023 HG22      -57.4920   -1.5670  -50.9650 H       183 ILE    0.0900
   3024 HG23      -58.3030   -2.1740  -52.4730 H       183 ILE    0.0900
   3025 HD1       -58.5840   -4.3700  -52.9170 H       183 ILE    0.0900
   3026 HD2       -59.9020   -3.1700  -53.2010 H       183 ILE    0.5100
   3027 HD3       -60.2800   -4.9460  -53.1370 H       183 ILE   -0.5100
   3028 N         -58.5660   -1.6830  -47.9780 N.am    184 LEU   -0.4700
   3029 CA        -57.9140   -0.6280  -47.2210 C.3     184 LEU    0.3100
   3030 C         -57.2370   -1.2700  -45.9780 C.2     184 LEU    0.0700
   3031 O         -56.0610   -1.0350  -45.7380 O.2     184 LEU    0.0900
   3032 CB        -58.8750    0.5180  -46.8690 C.3     184 LEU   -0.1800
   3033 CG        -59.4600    1.2790  -48.0810 C.3     184 LEU    0.0900
   3034 CD1       -60.3560    2.4480  -47.6730 C.3     184 LEU    0.0900
   3035 CD2       -58.3400    1.8020  -48.9460 C.3     184 LEU   -0.0900
   3036 HN        -59.5480   -1.7950  -47.8480 H       184 LEU    0.0900
   3037 HA        -57.0980   -0.2520  -47.8210 H       184 LEU   -0.2700
   3038 HB1       -58.3280    1.2470  -46.2340 H       184 LEU    0.0900
   3039 HB2       -59.7200    0.0950  -46.2860 H       184 LEU    0.0900
   3040 HG        -60.0550    0.5690  -48.6930 H       184 LEU    0.0900
   3041 HD11      -59.7790    3.1800  -47.0690 H       184 LEU   -0.2700
   3042 HD12      -61.2070    2.0770  -47.0620 H       184 LEU    0.0900
   3043 HD13      -60.7430    2.9620  -48.5790 H       184 LEU    0.0900
   3044 HD21      -57.8280    0.9600  -49.4590 H       184 LEU    0.0900
   3045 HD22      -57.5970    2.3400  -48.3200 H       184 LEU    0.5100
   3046 HD23      -58.7490    2.4910  -49.7160 H       184 LEU   -0.5100
   3047 N         -57.9390   -2.1070  -45.2040 N.am    185 PRO   -0.2900
   3048 CA        -57.2120   -2.7060  -44.0890 C.3     185 PRO    0.0000
   3049 C         -56.0900   -3.6350  -44.5460 C.2     185 PRO    0.0900
   3050 O         -55.0190   -3.6980  -43.9220 O.2     185 PRO    0.0900
   3051 CB        -58.2950   -3.4840  -43.3230 C.3     185 PRO    0.0200
   3052 CG        -59.5160   -3.4550  -44.1820 C.3     185 PRO    0.0900
   3053 CD        -59.3910   -2.2860  -45.0760 C.3     185 PRO   -0.1800
   3054 HA        -56.7160   -1.9430  -43.5130 H       185 PRO    0.0900
   3055 HB1       -58.4990   -3.0010  -42.3430 H       185 PRO    0.0900
   3056 HB2       -57.9690   -4.5310  -43.1460 H       185 PRO   -0.1800
   3057 HG1       -59.5870   -4.3890  -44.7790 H       185 PRO    0.0900
   3058 HG2       -60.4260   -3.3610  -43.5520 H       185 PRO    0.0900
   3059 HD1       -59.8400   -2.4840  -46.0720 H       185 PRO    0.5100
   3060 HD2       -59.8490   -1.3790  -44.6280 H       185 PRO   -0.5100
   3061 N         -56.3300   -4.3320  -45.6480 N.am    186 GLY   -0.4700
   3062 CA        -55.3060   -5.1830  -46.2490 C.3     186 GLY    0.3100
   3063 C         -54.0780   -4.3990  -46.6050 C.2     186 GLY   -0.0200
   3064 O         -52.9820   -4.8380  -46.3450 O.2     186 GLY    0.0900
   3065 HN        -57.2120   -4.3070  -46.1120 H       186 GLY    0.0900
   3066 HA1       -55.7190   -5.6280  -47.1420 H       186 GLY    0.5100
   3067 HA2       -55.0460   -5.9520  -45.5360 H       186 GLY   -0.5100
   3068 N         -54.2520   -3.2260  -47.2050 N.am    187 ILE   -0.4700
   3069 CA        -53.1070   -2.4100  -47.6100 C.3     187 ILE    0.3100
   3070 C         -52.2700   -1.9920  -46.3960 C.2     187 ILE    0.0700
   3071 O         -51.0220   -2.0060  -46.4330 O.2     187 ILE    0.0900
   3072 CB        -53.5610   -1.1830  -48.4270 C.3     187 ILE   -0.0900
   3073 CG1       -54.0210   -1.6400  -49.8190 C.3     187 ILE    0.0900
   3074 CG2       -52.4260   -0.1160  -48.5430 C.3     187 ILE   -0.2700
   3075 CD        -54.8360   -0.5800  -50.5940 C.3     187 ILE    0.0900
   3076 HN        -55.1560   -2.8550  -47.4030 H       187 ILE    0.0900
   3077 HA        -52.4500   -3.0300  -48.2030 H       187 ILE    0.0900
   3078 HB        -54.4410   -0.7230  -47.9300 H       187 ILE   -0.1800
   3079 HG11      -54.6490   -2.5480  -49.7010 H       187 ILE    0.0900
   3080 HG12      -53.1230   -1.8990  -50.4180 H       187 ILE    0.0900
   3081 HG21      -51.4820   -0.5960  -48.8790 H       187 ILE   -0.2700
   3082 HG22      -52.2490    0.3580  -47.5540 H       187 ILE    0.0900
   3083 HG23      -52.7110    0.6610  -49.2840 H       187 ILE    0.0900
   3084 HD1       -54.1760    0.2600  -50.9000 H       187 ILE    0.0900
   3085 HD2       -55.6450   -0.1780  -49.9460 H       187 ILE    0.5100
   3086 HD3       -55.2780   -1.0350  -51.5050 H       187 ILE   -0.5100
   3087 N         -52.9690   -1.6610  -45.3120 N.am    188 VAL   -0.4700
   3088 CA        -52.3380   -1.1060  -44.1420 C.3     188 VAL    0.3100
   3089 C         -51.5090   -2.1700  -43.4940 C.2     188 VAL    0.0700
   3090 O         -50.3320   -1.9550  -43.2280 O.2     188 VAL    0.0900
   3091 CB        -53.3750   -0.5250  -43.1620 C.3     188 VAL   -0.0900
   3092 CG1       -52.7500   -0.1940  -41.8150 C.3     188 VAL    0.0900
   3093 CG2       -54.0070    0.7460  -43.7510 C.3     188 VAL   -0.2700
   3094 HN        -53.9580   -1.7820  -45.2620 H       188 VAL    0.0900
   3095 HA        -51.6610   -0.3310  -44.4690 H       188 VAL    0.0900
   3096 HB        -54.1880   -1.2670  -43.0120 H       188 VAL    0.0900
   3097 HG11      -51.8300    0.4120  -41.9600 H       188 VAL   -0.2700
   3098 HG12      -52.4770   -1.1310  -41.2840 H       188 VAL    0.0900
   3099 HG13      -53.4670    0.3900  -41.1980 H       188 VAL    0.0900
   3100 HG21      -54.5130    0.5100  -44.7110 H       188 VAL    0.0900
   3101 HG22      -53.2190    1.5050  -43.9420 H       188 VAL    0.5100
   3102 HG23      -54.7590    1.1580  -43.0440 H       188 VAL   -0.5100
   3103 N         -52.1450   -3.3170  -43.2460 N.am    189 ILE   -0.4700
   3104 CA        -51.5110   -4.4770  -42.6530 C.3     189 ILE    0.3100
   3105 C         -50.3040   -4.8890  -43.4510 C.2     189 ILE    0.0700
   3106 O         -49.2320   -5.0140  -42.8890 O.2     189 ILE    0.0900
   3107 CB        -52.5240   -5.7060  -42.5160 C.3     189 ILE   -0.0900
   3108 CG1       -53.5440   -5.4370  -41.3840 C.3     189 ILE    0.0900
   3109 CG2       -51.7760   -7.0660  -42.2790 C.3     189 ILE   -0.2700
   3110 CD        -54.8690   -6.1930  -41.5240 C.3     189 ILE    0.0900
   3111 HN        -53.1100   -3.4270  -43.4650 H       189 ILE    0.0900
   3112 HA        -51.1440   -4.1890  -41.6800 H       189 ILE    0.0900
   3113 HB        -53.1260   -5.7820  -43.4460 H       189 ILE   -0.1800
   3114 HG11      -53.7650   -4.3480  -41.3660 H       189 ILE    0.0900
   3115 HG12      -53.0780   -5.7260  -40.4190 H       189 ILE    0.0900
   3116 HG21      -51.1770   -7.0150  -41.3450 H       189 ILE   -0.2700
   3117 HG22      -51.0920   -7.2740  -43.1290 H       189 ILE    0.0900
   3118 HG23      -52.5140   -7.8910  -42.1820 H       189 ILE    0.0900
   3119 HD1       -54.6850   -7.2880  -41.5270 H       189 ILE    0.0900
   3120 HD2       -55.3650   -5.9140  -42.4780 H       189 ILE    0.5100
   3121 HD3       -55.5360   -5.9480  -40.6690 H       189 ILE   -0.5100
   3122 N         -50.4560   -5.1090  -44.7540 N.am    190 LEU   -0.4700
   3123 CA        -49.3200   -5.5330  -45.5920 C.3     190 LEU    0.3100
   3124 C         -48.2090   -4.4760  -45.6860 C.2     190 LEU    0.0700
   3125 O         -47.0390   -4.8450  -45.7500 O.2     190 LEU    0.0900
   3126 CB        -49.7530   -5.9360  -46.9970 C.3     190 LEU   -0.1800
   3127 CG        -50.7240   -7.1220  -47.1200 C.3     190 LEU    0.0900
   3128 CD1       -51.3630   -7.1130  -48.5320 C.3     190 LEU    0.0900
   3129 CD2       -50.0450   -8.4780  -46.7970 C.3     190 LEU   -0.0900
   3130 HN        -51.3330   -4.9990  -45.2170 H       190 LEU    0.0900
   3131 HA        -48.8450   -6.3680  -45.0990 H       190 LEU   -0.2700
   3132 HB1       -48.8380   -6.1910  -47.5700 H       190 LEU    0.0900
   3133 HB2       -50.2390   -5.0550  -47.4640 H       190 LEU    0.0900
   3134 HG        -51.5190   -7.0360  -46.3490 H       190 LEU    0.0900
   3135 HD11      -50.5750   -7.2020  -49.3080 H       190 LEU   -0.2700
   3136 HD12      -51.9130   -6.1610  -48.6920 H       190 LEU    0.0900
   3137 HD13      -52.0620   -7.9700  -48.6360 H       190 LEU    0.0900
   3138 HD21      -49.6530   -8.4700  -45.7570 H       190 LEU    0.0900
   3139 HD22      -49.1980   -8.6520  -47.4940 H       190 LEU    0.5100
   3140 HD23      -50.7830   -9.3030  -46.8920 H       190 LEU   -0.5100
   3141 N         -48.5530   -3.1830  -45.6730 N.am    191 SER   -0.4700
   3142 CA        -47.5230   -2.1410  -45.6760 C.3     191 SER    0.3100
   3143 C         -46.7220   -2.1900  -44.3930 C.2     191 SER    0.0700
   3144 O         -45.5040   -2.0040  -44.4190 O.2     191 SER    0.0900
   3145 CB        -48.1020   -0.7380  -45.8620 C.3     191 SER    0.0500
   3146 OG        -48.9900   -0.7050  -46.9640 O.3     191 SER    0.0900
   3147 HN        -49.5010   -2.8770  -45.6630 H       191 SER    0.0900
   3148 HA        -46.8380   -2.3630  -46.4800 H       191 SER   -0.6600
   3149 HB1       -47.2790   -0.0160  -46.0460 H       191 SER    0.4300
   3150 HB2       -48.6580   -0.4390  -44.9470 H       191 SER    0.5100
   3151 HG1       -49.7630   -1.2090  -46.6960 H       191 SER   -0.5100
   3152 N         -47.4110   -2.4380  -43.2700 N.am    192 CYS   -0.4700
   3153 CA        -46.7610   -2.4720  -41.9630 C.3     192 CYS    0.3100
   3154 C         -45.8050   -3.6340  -41.9720 C.2     192 CYS    0.0700
   3155 O         -44.6410   -3.4780  -41.6730 O.2     192 CYS    0.0900
   3156 CB        -47.7600   -2.6220  -40.8260 C.3     192 CYS   -0.1100
   3157 SG        -48.7180   -1.1270  -40.4700 S.3     192 CYS    0.0900
   3158 HN        -48.3930   -2.6120  -43.2770 H       192 CYS    0.0900
   3159 HA        -46.2100   -1.5500  -41.8480 H       192 CYS   -0.2300
   3160 HB1       -47.2020   -2.9180  -39.9130 H       192 CYS    0.1600
   3161 HB2       -48.4590   -3.4440  -41.0900 H       192 CYS    0.5100
   3162 HG1       -49.5760   -1.3010  -41.4650 H       192 CYS   -0.5100
   3163 N         -46.2840   -4.8000  -42.3790 N.am    193 TYR   -0.4700
   3164 CA        -45.4340   -5.9780  -42.4170 C.3     193 TYR    0.3100
   3165 C         -44.3620   -5.9020  -43.5370 C.2     193 TYR    0.0700
   3166 O         -43.3260   -6.5330  -43.4210 O.2     193 TYR    0.0900
   3167 CB        -46.2910   -7.2570  -42.4660 C.3     193 TYR   -0.1800
   3168 CG        -46.9350   -7.5950  -41.1180 C.ar    193 TYR    0.0900
   3169 CD1       -48.2420   -7.2600  -40.8420 C.ar    193 TYR    0.0900
   3170 CD2       -46.2170   -8.2360  -40.1200 C.ar    193 TYR    0.0000
   3171 CE1       -48.8200   -7.5480  -39.6050 C.ar    193 TYR   -0.1150
   3172 CE2       -46.7830   -8.5230  -38.9000 C.ar    193 TYR    0.1150
   3173 CZ        -48.0910   -8.1800  -38.6430 C.ar    193 TYR   -0.1150
   3174 OH        -48.6760   -8.4860  -37.4140 O.3     193 TYR    0.1150
   3175 HN        -47.2310   -4.9210  -42.6690 H       193 TYR    0.1100
   3176 HA        -44.8140   -5.9740  -41.5340 H       193 TYR   -0.5400
   3177 HB1       -45.6520   -8.1190  -42.7550 H       193 TYR    0.4300
   3178 HB2       -47.1110   -7.1250  -43.2030 H       193 TYR   -0.1150
   3179 HD1       -48.8320   -6.7640  -41.5980 H       193 TYR    0.1150
   3180 HD2       -45.1910   -8.5160  -40.3050 H       193 TYR   -0.1150
   3181 HE1       -49.8470   -7.2710  -39.4110 H       193 TYR    0.1150
   3182 HE2       -46.1990   -9.0210  -38.1410 H       193 TYR    0.5100
   3183 HH        -48.0730   -9.0590  -36.9340 H       193 TYR   -0.5100
   3184 N         -44.5660   -5.1120  -44.5910 N.am    194 CYS   -0.4700
   3185 CA        -43.4840   -4.8730  -45.5600 C.3     194 CYS    0.3100
   3186 C         -42.3300   -4.1380  -44.8880 C.2     194 CYS    0.0700
   3187 O         -41.1730   -4.4900  -45.0610 O.2     194 CYS    0.0900
   3188 CB        -43.9640   -4.0490  -46.7760 C.3     194 CYS   -0.1100
   3189 SG        -42.6270   -3.2360  -47.8080 S.3     194 CYS    0.0900
   3190 HN        -45.4360   -4.6590  -44.7690 H       194 CYS    0.0900
   3191 HA        -43.1180   -5.8350  -45.8870 H       194 CYS   -0.2300
   3192 HB1       -44.6430   -3.2580  -46.3970 H       194 CYS    0.1600
   3193 HB2       -44.5480   -4.7280  -47.4310 H       194 CYS    0.5100
   3194 HG1       -42.1440   -2.5030  -46.8160 H       194 CYS   -0.5100
   3195 N         -42.6530   -3.1030  -44.1220 N.am    195 ILE   -0.4700
   3196 CA        -41.6480   -2.3520  -43.3980 C.3     195 ILE    0.3100
   3197 C         -40.9890   -3.2180  -42.3100 C.2     195 ILE    0.0700
   3198 O         -39.7810   -3.1080  -42.0770 O.2     195 ILE    0.0900
   3199 CB        -42.2240   -1.0560  -42.8080 C.3     195 ILE   -0.0900
   3200 CG1       -42.7060   -0.1360  -43.9420 C.3     195 ILE    0.0900
   3201 CG2       -41.1680   -0.3580  -41.9530 C.3     195 ILE   -0.2700
   3202 CD        -43.9760    0.6540  -43.6260 C.3     195 ILE    0.0900
   3203 HN        -43.5960   -2.7980  -44.0100 H       195 ILE    0.0900
   3204 HA        -40.8490   -2.1230  -44.0880 H       195 ILE    0.0900
   3205 HB        -43.1090   -1.2960  -42.1820 H       195 ILE   -0.1800
   3206 HG11      -42.9000   -0.7610  -44.8400 H       195 ILE    0.0900
   3207 HG12      -41.8950    0.5870  -44.1730 H       195 ILE    0.0900
   3208 HG21      -40.2150   -0.2690  -42.5200 H       195 ILE   -0.2700
   3209 HG22      -40.9780   -0.9460  -41.0300 H       195 ILE    0.0900
   3210 HG23      -41.5150    0.6610  -41.6820 H       195 ILE    0.0900
   3211 HD1       -43.7620    1.4320  -42.8620 H       195 ILE    0.0900
   3212 HD2       -44.7570   -0.0280  -43.2270 H       195 ILE    0.5100
   3213 HD3       -44.3500    1.1540  -44.5450 H       195 ILE   -0.5100
   3214 N         -41.7500   -4.0990  -41.6630 N.am    196 ILE   -0.4700
   3215 CA        -41.1860   -4.9080  -40.5850 C.3     196 ILE    0.3100
   3216 C         -40.1310   -5.8740  -41.1310 C.2     196 ILE    0.0700
   3217 O         -38.9410   -5.6880  -40.8670 O.2     196 ILE    0.0900
   3218 CB        -42.2490   -5.6750  -39.8020 C.3     196 ILE   -0.0900
   3219 CG1       -43.0920   -4.7180  -38.9540 C.3     196 ILE    0.0900
   3220 CG2       -41.5880   -6.7150  -38.9060 C.3     196 ILE   -0.2700
   3221 CD        -44.3610   -5.3540  -38.3730 C.3     196 ILE    0.0900
   3222 HN        -42.7130   -4.2430  -41.8790 H       196 ILE    0.0900
   3223 HA        -40.6550   -4.2400  -39.9230 H       196 ILE    0.0900
   3224 HB        -42.9380   -6.1810  -40.5110 H       196 ILE   -0.1800
   3225 HG11      -43.3890   -3.8550  -39.5860 H       196 ILE    0.0900
   3226 HG12      -42.4670   -4.3490  -38.1130 H       196 ILE    0.0900
   3227 HG21      -40.7730   -6.2460  -38.3140 H       196 ILE   -0.2700
   3228 HG22      -41.1540   -7.5270  -39.5260 H       196 ILE    0.0900
   3229 HG23      -42.3370   -7.1400  -38.2040 H       196 ILE    0.0900
   3230 HD1       -44.0930   -6.2120  -37.7200 H       196 ILE    0.0900
   3231 HD2       -45.0090   -5.7240  -39.1960 H       196 ILE    0.5100
   3232 HD3       -44.9150   -4.6060  -37.7660 H       196 ILE   -0.5100
   3233 N         -40.5440   -6.8760  -41.9170 N.am    197 ILE   -0.4700
   3234 CA        -39.6020   -7.8980  -42.4140 C.3     197 ILE    0.3100
   3235 C         -38.4270   -7.3140  -43.1950 C.2     197 ILE    0.0700
   3236 O         -37.3650   -7.9460  -43.2690 O.2     197 ILE    0.0900
   3237 CB        -40.2750   -9.0480  -43.2470 C.3     197 ILE   -0.0900
   3238 CG1       -41.0660   -8.5330  -44.4400 C.3     197 ILE    0.0900
   3239 CG2       -41.1620   -9.9110  -42.3560 C.3     197 ILE   -0.2700
   3240 CD        -42.2500   -9.4330  -44.8200 C.3     197 ILE    0.0900
   3241 HN        -41.4950   -6.9740  -42.1990 H       197 ILE    0.0900
   3242 HA        -39.1100   -8.3210  -41.5520 H       197 ILE    0.0900
   3243 HB        -39.4830   -9.6810  -43.7030 H       197 ILE   -0.1800
   3244 HG11      -40.3830   -8.4580  -45.3120 H       197 ILE    0.0900
   3245 HG12      -41.4530   -7.5210  -44.1980 H       197 ILE    0.0900
   3246 HG21      -42.0610   -9.3400  -42.0450 H       197 ILE   -0.2700
   3247 HG22      -40.6020  -10.2150  -41.4460 H       197 ILE    0.0900
   3248 HG23      -41.4890  -10.8160  -42.9130 H       197 ILE    0.0900
   3249 HD1       -43.0410   -9.3710  -44.0440 H       197 ILE    0.0900
   3250 HD2       -41.9120  -10.4890  -44.8990 H       197 ILE    0.5100
   3251 HD3       -42.6780   -9.1040  -45.7910 H       197 ILE   -0.5100
   3252 N         -38.5940   -6.1140  -43.7600 N.am    198 SER   -0.4700
   3253 CA        -37.4780   -5.4580  -44.4290 C.3     198 SER    0.3100
   3254 C         -36.4970   -4.8800  -43.4260 C.2     198 SER    0.0700
   3255 O         -35.3650   -4.5910  -43.7750 O.2     198 SER    0.0900
   3256 CB        -37.9530   -4.3490  -45.3700 C.3     198 SER    0.0500
   3257 OG        -38.2160   -3.1460  -44.6670 O.3     198 SER    0.0900
   3258 HN        -39.4640   -5.6250  -43.7490 H       198 SER    0.0900
   3259 HA        -36.9400   -6.2120  -44.9870 H       198 SER   -0.6600
   3260 HB1       -38.8870   -4.6710  -45.8790 H       198 SER    0.4300
   3261 HB2       -37.1680   -4.1490  -46.1310 H       198 SER    0.5100
   3262 HG1       -38.9020   -3.3560  -44.0300 H       198 SER   -0.5100
   3263 N         -36.9300   -4.6890  -42.1840 N.am    199 LYS   -0.4700
   3264 CA        -36.0940   -4.0440  -41.1690 C.3     199 LYS    0.3100
   3265 C         -35.9460   -4.8710  -39.8930 C.2     199 LYS    0.0700
   3266 O         -35.3010   -4.4410  -38.9460 O.2     199 LYS    0.0900
   3267 CB        -36.6440   -2.6340  -40.8530 C.3     199 LYS   -0.1800
   3268 CG        -36.4550   -1.6240  -42.0120 C.3     199 LYS    0.0900
   3269 CD        -37.3070   -0.3340  -41.8720 C.3     199 LYS    0.0900
   3270 CE        -36.7270    0.6380  -40.8130 C.3     199 LYS   -0.1800
   3271 NZ        -37.5120    1.9130  -40.6320 N.4     199 LYS    0.0900
   3272 HN        -37.8390   -4.9750  -41.8890 H       199 LYS    0.0900
   3273 HA        -35.0860   -3.9800  -41.5510 H       199 LYS   -0.1800
   3274 HB1       -36.1220   -2.2420  -39.9540 H       199 LYS    0.0900
   3275 HB2       -37.7290   -2.7180  -40.6300 H       199 LYS    0.0900
   3276 HG1       -36.7330   -2.1260  -42.9640 H       199 LYS    0.2100
   3277 HG2       -35.3840   -1.3360  -42.0570 H       199 LYS    0.0500
   3278 HD1       -38.3400   -0.6150  -41.5760 H       199 LYS    0.0500
   3279 HD2       -37.3410    0.1830  -42.8540 H       199 LYS   -0.3000
   3280 HE1       -35.6990    0.9300  -41.1140 H       199 LYS    0.3300
   3281 HE2       -36.7060    0.1270  -39.8270 H       199 LYS    0.3300
   3282 HZ1       -38.4810    1.6840  -40.3310 H       199 LYS    0.3300
   3283 HZ2       -37.5420    2.4330  -41.5320 H       199 LYS    0.5100
   3284 HZ3       -37.0530    2.5010  -39.9070 H       199 LYS   -0.5100
   3285 N         -36.5070   -6.0750  -39.8660 N.am    200 LEU   -0.4700
   3286 CA        -36.5060   -6.8700  -38.6460 C.3     200 LEU    0.3100
   3287 C         -35.0700   -7.1240  -38.1500 C.2     200 LEU    0.0700
   3288 O         -34.8000   -7.0250  -36.9590 O.2     200 LEU    0.0900
   3289 CB        -37.2700   -8.1890  -38.8590 C.3     200 LEU   -0.1800
   3290 CG        -37.3490   -9.1730  -37.6710 C.3     200 LEU    0.0900
   3291 CD1       -37.8590   -8.5130  -36.3790 C.3     200 LEU    0.0900
   3292 CD2       -38.2060  -10.3920  -38.0280 C.3     200 LEU   -0.0900
   3293 HN        -36.9470   -6.4810  -40.6630 H       200 LEU    0.0900
   3294 HA        -36.9720   -6.2880  -37.8650 H       200 LEU   -0.2700
   3295 HB1       -36.7850   -8.7220  -39.7020 H       200 LEU    0.0900
   3296 HB2       -38.3100   -7.9290  -39.1460 H       200 LEU    0.0900
   3297 HG        -36.3360   -9.5890  -37.4840 H       200 LEU    0.0900
   3298 HD11      -38.8790   -8.1010  -36.5370 H       200 LEU   -0.2700
   3299 HD12      -37.1820   -7.6820  -36.0870 H       200 LEU    0.0900
   3300 HD13      -37.9020   -9.2650  -35.5620 H       200 LEU    0.0900
   3301 HD21      -37.7680  -10.9250  -38.8990 H       200 LEU    0.0900
   3302 HD22      -39.2350  -10.0650  -38.2930 H       200 LEU    0.5100
   3303 HD23      -38.2460  -11.0910  -37.1670 H       200 LEU   -0.5100
   3304 N         -34.1520   -7.4120  -39.0750 N.am    201 SER   -0.4700
   3305 CA        -32.7760   -7.7840  -38.7370 C.3     201 SER    0.3100
   3306 C         -31.9100   -6.6280  -38.2430 C.2     201 SER    0.0700
   3307 O         -30.9660   -6.8590  -37.5020 O.2     201 SER    0.0900
   3308 CB        -32.0940   -8.4350  -39.9430 C.3     201 SER    0.0500
   3309 OG        -32.8290   -9.5640  -40.3820 O.3     201 SER    0.0900
   3310 HN        -34.3660   -7.3880  -40.0490 H       201 SER    0.0900
   3311 HA        -32.8070   -8.4720  -37.9060 H       201 SER   -0.6600
   3312 HB1       -31.0710   -8.7630  -39.6620 H       201 SER    0.4300
   3313 HB2       -32.0320   -7.7040  -40.7760 H       201 SER    0.5100
   3314 HG1       -32.7190  -10.2330  -39.7020 H       201 SER   -0.5100
   3315 N         -32.2080   -5.3960  -38.6510 N.am    202 HSE   -0.4700
   3316 CA        -31.4520   -4.2320  -38.1870 C.3     202 HSE    0.3100
   3317 C         -32.2750   -3.3330  -37.2590 C.2     202 HSE    0.0700
   3318 O         -32.1560   -2.1080  -37.2870 O.2     202 HSE    0.0900
   3319 CB        -30.9130   -3.4240  -39.3740 C.3     202 HSE   -0.0800
   3320 CG        -29.9940   -4.2000  -40.2670 C.ar    202 HSE    0.0900
   3321 CD2       -29.8620   -3.9340  -41.6080 C.ar    202 HSE    0.0900
   3322 ND1       -29.1800   -5.2530  -40.0020 N.ar    202 HSE   -0.7000
   3323 CE1       -28.5690   -5.5930  -41.1790 C.ar    202 HSE    0.2200
   3324 NE2       -28.9910   -4.7830  -42.1370 N.ar    202 HSE    0.2500
   3325 HN        -32.9540   -5.2130  -39.2870 H       202 HSE    0.1300
   3326 HA        -30.6350   -4.5870  -37.5750 H       202 HSE   -0.3600
   3327 HB1       -30.3580   -2.5450  -38.9830 H       202 HSE    0.3200
   3328 HB2       -31.7730   -3.0720  -39.9820 H       202 HSE   -0.0500
   3329 HD2       -30.3590   -3.1720  -42.1950 H       202 HSE    0.0900
   3330 HE1       -27.8490   -6.3970  -41.3300 H       202 HSE    0.5100
   3331 HE2       -28.7090   -4.7970  -43.0960 H       202 HSE   -0.5100
   3332 N         -33.2220   -3.9320  -36.5100 N.am    203 SER   -0.4700
   3333 CA        -34.1140   -3.2280  -35.5980 C.3     203 SER    0.3100
   3334 CAT       -31.8200   -1.4970  -33.1080 C.3     203 SER    0.0700
   3335 C         -33.4590   -2.8870  -34.2730 C.2     203 SER    0.0900
   3336 O         -33.7760   -3.4530  -33.2290 O.2     203 SER    0.0500
   3337 CB        -35.4310   -4.0000  -35.3440 C.3     203 SER    0.0900
   3338 OG        -36.2600   -3.9510  -36.5030 O.3     203 SER    0.0900
   3339 NT        -32.5130   -1.9290  -34.2970 N.pl3   203 SER   -0.6600
   3340 HN        -33.3580   -4.9190  -36.5500 H       203 SER    0.4300
   3341 HNT       -32.2480   -1.4730  -35.1430 H       203 SER    0.5100
   3342 HA        -34.3310   -2.2640  -36.0330 H       203 SER   -0.5100
   3343 HB1       -35.9770   -3.5410  -34.4920 H       203 SER   -0.4700
   3344 HB2       -35.2050   -5.0620  -35.1090 H       203 SER    0.3100
   3345 HG1       -35.7030   -4.2120  -37.2390 H       203 SER   -0.1100
   3346 HT1       -31.2820   -2.3590  -32.6580 H       203 SER    0.0900
   3347 HT2       -32.5500   -1.1040  -32.3690 H       203 SER    0.0900
   3348 HT3       -31.0820   -0.7080  -33.3690 H       203 SER    0.0900
   3349 N         -34.6950   -8.6780  -24.5000 N.am    204 LYS   -0.2700
   3350 CA        -36.1130   -8.9390  -24.2920 C.3     204 LYS    0.0900
   3351 CAY       -32.3390   -9.1150  -24.3300 C.3     204 LYS    0.0900
   3352 C         -36.8210   -9.2420  -25.6050 C.2     204 LYS    0.0900
   3353 O         -38.0490   -9.2910  -25.6940 O.2     204 LYS    0.5100
   3354 CB        -36.7890   -7.7760  -23.5200 C.3     204 LYS   -0.5100
   3355 CG        -36.1550   -7.4860  -22.1400 C.3     204 LYS   -0.4700
   3356 CD        -36.0840   -8.7130  -21.2030 C.3     204 LYS    0.3100
   3357 CE        -35.4230   -8.4050  -19.8510 C.3     204 LYS    0.0700
   3358 NZ        -35.2750   -9.6430  -19.0470 N.4     204 LYS    0.0900
   3359 CY        -33.7400   -9.5350  -24.1150 C.2     204 LYS   -0.1800
   3360 OY        -34.0140  -10.6150  -23.6090 O.2     204 LYS    0.0900
   3361 HN        -34.4750   -7.8160  -24.9490 H       204 LYS    0.0900
   3362 HA        -36.2020   -9.8580  -23.7330 H       204 LYS   -0.1800
   3363 HB1       -37.8600   -8.0290  -23.3690 H       204 LYS    0.0900
   3364 HB2       -36.7210   -6.8560  -24.1380 H       204 LYS    0.0900
   3365 HG1       -36.7520   -6.6970  -21.6380 H       204 LYS   -0.1800
   3366 HG2       -35.1220   -7.1100  -22.3020 H       204 LYS    0.0900
   3367 HD1       -35.5020   -9.5120  -21.7080 H       204 LYS    0.0900
   3368 HD2       -37.1160   -9.0780  -21.0190 H       204 LYS    0.2100
   3369 HE1       -36.0520   -7.6940  -19.2730 H       204 LYS    0.0500
   3370 HE2       -34.4110   -7.9760  -20.0110 H       204 LYS    0.0500
   3371 HZ1       -34.6810  -10.3230  -19.5640 H       204 LYS   -0.3000
   3372 HZ2       -36.2120  -10.0590  -18.8760 H       204 LYS    0.3300
   3373 HZ3       -34.8260   -9.4140  -18.1370 H       204 LYS    0.3300
   3374 HY1       -31.6530   -9.9120  -23.9700 H       204 LYS    0.3300
   3375 HY2       -32.1360   -8.1810  -23.7640 H       204 LYS    0.5100
   3376 HY3       -32.1600   -8.9480  -25.4150 H       204 LYS   -0.5100
   3377 N         -36.0430   -9.5340  -26.6690 N.am    205 GLY   -0.4700
   3378 CA        -36.5430   -9.9920  -27.9610 C.3     205 GLY    0.3100
   3379 C         -37.0390  -11.4250  -28.0450 C.2     205 GLY   -0.0200
   3380 O         -37.2950  -11.9240  -29.1430 O.2     205 GLY    0.0900
   3381 HN        -35.0520   -9.4470  -26.6150 H       205 GLY    0.0900
   3382 HA1       -35.7330   -9.8790  -28.6670 H       205 GLY    0.5100
   3383 HA2       -37.3620   -9.3410  -28.2260 H       205 GLY   -0.5100
   3384 N         -37.1670  -12.0920  -26.8960 N.am    206 HSE   -0.4700
   3385 CA        -37.7540  -13.4270  -26.8310 C.3     206 HSE    0.3100
   3386 C         -39.2650  -13.2780  -26.6530 C.2     206 HSE    0.0700
   3387 O         -40.0500  -14.0440  -27.2340 O.2     206 HSE    0.0900
   3388 CB        -37.1070  -14.2560  -25.7020 C.3     206 HSE   -0.0800
   3389 CG        -35.6130  -14.4040  -25.8400 C.ar    206 HSE    0.0900
   3390 CD2       -34.6150  -13.4890  -25.7450 C.ar    206 HSE    0.0900
   3391 ND1       -35.0060  -15.6090  -26.1270 N.ar    206 HSE   -0.7000
   3392 CE1       -33.6960  -15.4300  -26.1950 C.ar    206 HSE    0.2200
   3393 NE2       -33.4310  -14.1520  -25.9730 N.ar    206 HSE    0.2500
   3394 HN        -36.8670  -11.7060  -26.0270 H       206 HSE    0.1300
   3395 HA        -37.5960  -13.9070  -27.7860 H       206 HSE   -0.3600
   3396 HB1       -37.5580  -15.2710  -25.7010 H       206 HSE    0.3200
   3397 HB2       -37.3190  -13.7610  -24.7300 H       206 HSE   -0.0500
   3398 HD2       -34.6720  -12.4280  -25.5350 H       206 HSE    0.0900
   3399 HE1       -32.9420  -16.1880  -26.3990 H       206 HSE    0.5100
   3400 HE2       -32.5260  -13.7260  -25.9680 H       206 HSE   -0.5100
   3401 N         -39.6680  -12.2710  -25.8680 N.am    207 GLN   -0.4700
   3402 CA        -41.0830  -11.9070  -25.7390 C.3     207 GLN    0.3100
   3403 C         -41.5800  -11.1360  -26.9750 C.2     207 GLN    0.0700
   3404 O         -42.6920  -11.3750  -27.4450 O.2     207 GLN    0.0900
   3405 CB        -41.3310  -11.0910  -24.4630 C.3     207 GLN   -0.1800
   3406 CG        -41.1370  -11.8800  -23.1610 C.3     207 GLN    0.0900
   3407 CD        -42.2930  -12.8360  -22.8450 C.2     207 GLN    0.0900
   3408 NE2       -43.4510  -12.3950  -22.6880 N.am    207 GLN   -0.1800
   3409 OE1       -41.9990  -14.1220  -22.7340 O.2     207 GLN    0.0900
   3410 HN        -39.0250  -11.7250  -25.3360 H       207 GLN    0.0900
   3411 HA        -41.6600  -12.8190  -25.7160 H       207 GLN    0.5500
   3412 HB1       -42.3740  -10.7090  -24.4890 H       207 GLN   -0.5500
   3413 HB2       -40.6320  -10.2280  -24.4570 H       207 GLN   -0.6200
   3414 HG1       -41.0390  -11.1620  -22.3190 H       207 GLN    0.3200
   3415 HG2       -40.2040  -12.4770  -23.2420 H       207 GLN    0.3000
   3416 HE21      -44.2010  -13.0220  -22.4820 H       207 GLN    0.5100
   3417 HE22      -43.6270  -11.4140  -22.7680 H       207 GLN   -0.5100
   3418 N         -40.7640  -10.2200  -27.5020 N.am    208 LYS   -0.4700
   3419 CA        -41.1070   -9.4830  -28.7200 C.3     208 LYS    0.3100
   3420 C         -41.3700  -10.3870  -29.9230 C.2     208 LYS    0.0700
   3421 O         -42.2810  -10.1330  -30.7030 O.2     208 LYS    0.0900
   3422 CB        -40.0180   -8.4680  -29.0790 C.3     208 LYS   -0.1800
   3423 CG        -40.2360   -7.0980  -28.4870 C.3     208 LYS    0.0900
   3424 CD        -39.0090   -6.1990  -28.6690 C.3     208 LYS    0.0900
   3425 CE        -39.3280   -4.7440  -28.3330 C.3     208 LYS   -0.1800
   3426 NZ        -40.1140   -4.5990  -27.0640 N.4     208 LYS    0.0900
   3427 HN        -39.8840   -9.9970  -27.0890 H       208 LYS    0.0900
   3428 HA        -42.0450   -8.9770  -28.5500 H       208 LYS   -0.1800
   3429 HB1       -39.9780   -8.3720  -30.1850 H       208 LYS    0.0900
   3430 HB2       -39.0430   -8.8570  -28.7160 H       208 LYS    0.0900
   3431 HG1       -40.4520   -7.2020  -27.4020 H       208 LYS    0.2100
   3432 HG2       -41.1100   -6.6230  -28.9840 H       208 LYS    0.0500
   3433 HD1       -38.6660   -6.2620  -29.7240 H       208 LYS    0.0500
   3434 HD2       -38.1950   -6.5570  -28.0040 H       208 LYS   -0.3000
   3435 HE1       -39.9310   -4.2960  -29.1520 H       208 LYS    0.3300
   3436 HE2       -38.3800   -4.1770  -28.2040 H       208 LYS    0.3300
   3437 HZ1       -39.5700   -4.9970  -26.2720 H       208 LYS    0.3300
   3438 HZ2       -41.0160   -5.1090  -27.1550 H       208 LYS    0.5100
   3439 HZ3       -40.3010   -3.5920  -26.8840 H       208 LYS   -0.5100
   3440 N         -40.5750  -11.4380  -30.0780 N.am    209 ARG   -0.4700
   3441 CA        -40.7780  -12.3920  -31.1710 C.3     209 ARG    0.3100
   3442 C         -42.0220  -13.2780  -30.9730 C.2     209 ARG    0.0700
   3443 O         -42.6400  -13.7040  -31.9470 O.2     209 ARG    0.0900
   3444 CB        -39.5160  -13.2550  -31.4050 C.3     209 ARG   -0.1800
   3445 CG        -38.4060  -12.5250  -32.2000 C.3     209 ARG    0.0900
   3446 CD        -37.3860  -13.4810  -32.8650 C.3     209 ARG    0.0900
   3447 NE        -36.3520  -13.9730  -31.9440 N.pl3   209 ARG   -0.1800
   3448 CZ        -36.4140  -15.1130  -31.2520 C.cat   209 ARG    0.0900
   3449 NH1       -35.4110  -15.4470  -30.4410 N.pl3   209 ARG    0.0900
   3450 NH2       -37.4680  -15.9180  -31.3410 N.pl3   209 ARG    0.2000
   3451 HN        -39.8120  -11.6260  -29.4630 H       209 ARG    0.0900
   3452 HA        -41.0150  -11.8300  -32.0620 H       209 ARG    0.0900
   3453 HB1       -39.8100  -14.1680  -31.9640 H       209 ARG   -0.7000
   3454 HB2       -39.1040  -13.5540  -30.4170 H       209 ARG    0.4400
   3455 HG1       -37.8600  -11.8520  -31.5070 H       209 ARG    0.6400
   3456 HG2       -38.8850  -11.9130  -32.9930 H       209 ARG   -0.8000
   3457 HD1       -36.8650  -12.9470  -33.6890 H       209 ARG    0.4600
   3458 HD2       -37.9200  -14.3690  -33.2640 H       209 ARG    0.4600
   3459 HE        -35.5370  -13.4090  -31.8260 H       209 ARG   -0.8000
   3460 HH11      -34.6160  -14.8460  -30.3550 H       209 ARG    0.4600
   3461 HH12      -35.4520  -16.3000  -29.9200 H       209 ARG    0.4600
   3462 HH21      -38.2340  -15.6760  -31.9360 H       209 ARG    0.5100
   3463 HH22      -37.4940  -16.7680  -30.8140 H       209 ARG   -0.5100
   3464 N         -42.3790  -13.5490  -29.7180 N.am    210 LYS   -0.4700
   3465 CA        -43.6180  -14.2530  -29.3920 C.3     210 LYS    0.3100
   3466 C         -44.8280  -13.3470  -29.6810 C.2     210 LYS    0.0700
   3467 O         -45.9050  -13.8220  -30.0720 O.2     210 LYS    0.0900
   3468 CB        -43.6100  -14.6950  -27.9190 C.3     210 LYS   -0.1800
   3469 CG        -44.7640  -15.6180  -27.5110 C.3     210 LYS    0.0900
   3470 CD        -44.3040  -17.0570  -27.1870 C.3     210 LYS    0.0900
   3471 CE        -45.4810  -17.9370  -26.7100 C.3     210 LYS   -0.1800
   3472 NZ        -45.1860  -19.4160  -26.7450 N.4     210 LYS    0.0900
   3473 HN        -41.8140  -13.2820  -28.9410 H       210 LYS    0.0900
   3474 HA        -43.6950  -15.1130  -30.0430 H       210 LYS   -0.1800
   3475 HB1       -43.6540  -13.7850  -27.2840 H       210 LYS    0.0900
   3476 HB2       -42.6550  -15.2250  -27.7210 H       210 LYS    0.0900
   3477 HG1       -45.4990  -15.6580  -28.3430 H       210 LYS    0.2100
   3478 HG2       -45.2600  -15.1930  -26.6130 H       210 LYS    0.0500
   3479 HD1       -43.5320  -17.0210  -26.3900 H       210 LYS    0.0500
   3480 HD2       -43.8590  -17.5090  -28.0980 H       210 LYS   -0.3000
   3481 HE1       -46.3590  -17.7620  -27.3670 H       210 LYS    0.3300
   3482 HE2       -45.7310  -17.6770  -25.6600 H       210 LYS    0.3300
   3483 HZ1       -44.3760  -19.6230  -26.1270 H       210 LYS    0.3300
   3484 HZ2       -44.9610  -19.7020  -27.7190 H       210 LYS    0.5100
   3485 HZ3       -46.0190  -19.9440  -26.4130 H       210 LYS   -0.5100
   3486 N         -44.6380  -12.0380  -29.4810 N.am    211 ALA   -0.4700
   3487 CA        -45.6530  -11.0390  -29.8000 C.3     211 ALA    0.3100
   3488 C         -45.8850  -10.9410  -31.3160 C.2     211 ALA    0.0700
   3489 O         -47.0180  -10.8050  -31.7650 O.2     211 ALA    0.0900
   3490 CB        -45.2510   -9.6760  -29.2270 C.3     211 ALA   -0.2700
   3491 HN        -43.7870  -11.6840  -29.1000 H       211 ALA    0.0900
   3492 HA        -46.5910  -11.3650  -29.3750 H       211 ALA    0.0900
   3493 HB1       -44.3820   -9.2680  -29.7860 H       211 ALA    0.0900
   3494 HB2       -44.9670   -9.7830  -28.1590 H       211 ALA    0.5100
   3495 HB3       -46.0980   -8.9630  -29.3190 H       211 ALA   -0.5100
   3496 N         -44.8000  -11.0110  -32.0910 N.am    212 LEU   -0.4700
   3497 CA        -44.8680  -10.9450  -33.5420 C.3     212 LEU    0.3100
   3498 C         -45.5490  -12.1840  -34.0790 C.2     212 LEU    0.0700
   3499 O         -46.3450  -12.1090  -35.0160 O.2     212 LEU    0.0900
   3500 CB        -43.4610  -10.8140  -34.1810 C.3     212 LEU   -0.1800
   3501 CG        -43.4320  -10.5140  -35.7000 C.3     212 LEU    0.0900
   3502 CD1       -44.1970   -9.2290  -36.0220 C.3     212 LEU    0.0900
   3503 CD2       -42.0340  -10.4130  -36.2760 C.3     212 LEU   -0.0900
   3504 HN        -43.8860  -11.1130  -31.7050 H       212 LEU    0.0900
   3505 HA        -45.4750  -10.0920  -33.8040 H       212 LEU   -0.2700
   3506 HB1       -42.9160  -11.7660  -34.0100 H       212 LEU    0.0900
   3507 HB2       -42.9240   -9.9930  -33.6610 H       212 LEU    0.0900
   3508 HG        -43.8960  -11.3620  -36.2480 H       212 LEU    0.0900
   3509 HD11      -43.7400   -8.3690  -35.4890 H       212 LEU   -0.2700
   3510 HD12      -45.2550   -9.3270  -35.6970 H       212 LEU    0.0900
   3511 HD13      -44.1580   -9.0310  -37.1140 H       212 LEU    0.0900
   3512 HD21      -41.4880  -11.3690  -36.1230 H       212 LEU    0.0900
   3513 HD22      -41.4720   -9.6000  -35.7660 H       212 LEU    0.5100
   3514 HD23      -42.0870  -10.2040  -37.3650 H       212 LEU   -0.5100
   3515 N         -45.2370  -13.3290  -33.4810 N.am    213 LYS   -0.4700
   3516 CA        -45.7360  -14.6200  -33.9680 C.3     213 LYS    0.3100
   3517 C         -47.2360  -14.7170  -33.7550 C.2     213 LYS    0.0700
   3518 O         -47.9660  -15.1240  -34.6500 O.2     213 LYS    0.0900
   3519 CB        -44.9920  -15.7910  -33.2810 C.3     213 LYS   -0.1800
   3520 CG        -45.1930  -17.1750  -33.9310 C.3     213 LYS    0.0900
   3521 CD        -44.4700  -18.2980  -33.1540 C.3     213 LYS    0.0900
   3522 CE        -45.1230  -19.6690  -33.3980 C.3     213 LYS   -0.1800
   3523 NZ        -44.2580  -20.8400  -33.0590 N.4     213 LYS    0.0900
   3524 HN        -44.6510  -13.3620  -32.6750 H       213 LYS    0.0900
   3525 HA        -45.5830  -14.6550  -35.0360 H       213 LYS   -0.1800
   3526 HB1       -45.3420  -15.8520  -32.2290 H       213 LYS    0.0900
   3527 HB2       -43.9060  -15.5620  -33.2870 H       213 LYS    0.0900
   3528 HG1       -44.7990  -17.1450  -34.9680 H       213 LYS    0.2100
   3529 HG2       -46.2790  -17.4030  -33.9640 H       213 LYS    0.0500
   3530 HD1       -44.5050  -18.0690  -32.0680 H       213 LYS    0.0500
   3531 HD2       -43.4090  -18.3400  -33.4790 H       213 LYS   -0.3000
   3532 HE1       -45.3850  -19.7600  -34.4730 H       213 LYS    0.3300
   3533 HE2       -46.0390  -19.7510  -32.7740 H       213 LYS    0.3300
   3534 HZ1       -44.0020  -20.8030  -32.0520 H       213 LYS    0.3300
   3535 HZ2       -43.3930  -20.8100  -33.6370 H       213 LYS    0.5100
   3536 HZ3       -44.7740  -21.7210  -33.2530 H       213 LYS   -0.5100
   3537 N         -47.6850  -14.3250  -32.5620 N.am    214 THR   -0.4700
   3538 CA        -49.1190  -14.2660  -32.2460 C.3     214 THR    0.3100
   3539 C         -49.8710  -13.3890  -33.2250 C.2     214 THR    0.0700
   3540 O         -50.8720  -13.8090  -33.7990 O.2     214 THR    0.0900
   3541 CB        -49.3960  -13.6830  -30.8630 C.3     214 THR    0.1400
   3542 CG2       -50.8800  -13.7460  -30.5690 C.3     214 THR    0.0900
   3543 OG1       -48.6880  -14.4210  -29.8690 O.3     214 THR   -0.6600
   3544 HN        -47.0660  -14.0550  -31.8290 H       214 THR    0.4300
   3545 HA        -49.5050  -15.2720  -32.3040 H       214 THR   -0.2700
   3546 HB        -49.0640  -12.6220  -30.8270 H       214 THR    0.0900
   3547 HG1       -47.7850  -14.0960  -29.8910 H       214 THR    0.0900
   3548 HG21      -51.2660  -14.7680  -30.7700 H       214 THR    0.0900
   3549 HG22      -51.4250  -13.0280  -31.2180 H       214 THR    0.5100
   3550 HG23      -51.0650  -13.5000  -29.5010 H       214 THR   -0.5100
   3551 N         -49.3850  -12.1680  -33.4300 N.am    215 THR   -0.4700
   3552 CA        -50.0770  -11.2780  -34.3180 C.3     215 THR    0.3100
   3553 C         -50.1330  -11.8450  -35.7390 C.2     215 THR    0.0700
   3554 O         -51.1840  -11.7950  -36.3690 O.2     215 THR    0.0900
   3555 CB        -49.5260   -9.8300  -34.3070 C.3     215 THR    0.1400
   3556 CG2       -49.2520   -9.3400  -32.8940 C.3     215 THR    0.0900
   3557 OG1       -48.3610   -9.7270  -35.1280 O.3     215 THR   -0.6600
   3558 HN        -48.5540  -11.8290  -32.9950 H       215 THR    0.4300
   3559 HA        -51.1150  -11.2710  -34.0190 H       215 THR   -0.2700
   3560 HB        -50.2990   -9.1330  -34.6960 H       215 THR    0.0900
   3561 HG1       -47.8550  -10.5280  -34.9730 H       215 THR    0.0900
   3562 HG21      -49.5070  -10.1340  -32.1590 H       215 THR    0.0900
   3563 HG22      -49.8700   -8.4440  -32.6780 H       215 THR    0.5100
   3564 HG23      -48.1750   -9.0880  -32.7840 H       215 THR   -0.5100
   3565 N         -49.0440  -12.4250  -36.2420 N.am    216 VAL   -0.4700
   3566 CA        -49.0750  -12.9790  -37.5990 C.3     216 VAL    0.3100
   3567 C         -50.0960  -14.1470  -37.7370 C.2     216 VAL    0.0700
   3568 O         -50.8460  -14.2250  -38.7310 O.2     216 VAL    0.0900
   3569 CB        -47.6460  -13.3750  -38.1370 C.3     216 VAL   -0.0900
   3570 CG1       -47.7680  -14.1470  -39.4010 C.3     216 VAL    0.0900
   3571 CG2       -46.7770  -12.1500  -38.3990 C.3     216 VAL   -0.2700
   3572 HN        -48.1880  -12.5080  -35.7380 H       216 VAL    0.0900
   3573 HA        -49.5110  -12.2300  -38.2440 H       216 VAL    0.0900
   3574 HB        -47.1240  -13.9930  -37.3760 H       216 VAL    0.0900
   3575 HG11      -48.4350  -13.6140  -40.1110 H       216 VAL   -0.2700
   3576 HG12      -48.2010  -15.1490  -39.1920 H       216 VAL    0.0900
   3577 HG13      -46.7690  -14.2620  -39.8720 H       216 VAL    0.0900
   3578 HG21      -46.6410  -11.5700  -37.4610 H       216 VAL    0.0900
   3579 HG22      -47.2650  -11.4940  -39.1520 H       216 VAL    0.5100
   3580 HG23      -45.7790  -12.4650  -38.7690 H       216 VAL   -0.5100
   3581 N         -50.1440  -15.0240  -36.7330 N.am    217 ILE   -0.4700
   3582 CA        -51.0870  -16.1470  -36.7120 C.3     217 ILE    0.3100
   3583 C         -52.5400  -15.6840  -36.6620 C.2     217 ILE    0.0700
   3584 O         -53.3970  -16.1850  -37.3860 O.2     217 ILE    0.0900
   3585 CB        -50.7700  -17.0790  -35.5190 C.3     217 ILE   -0.0900
   3586 CG1       -49.5690  -17.9610  -35.8780 C.3     217 ILE    0.0900
   3587 CG2       -51.9720  -17.9300  -35.0920 C.3     217 ILE   -0.2700
   3588 CD        -49.2610  -19.0420  -34.8570 C.3     217 ILE    0.0900
   3589 HN        -49.5360  -14.9560  -35.9470 H       217 ILE    0.0900
   3590 HA        -50.9950  -16.6830  -37.6460 H       217 ILE    0.0900
   3591 HB        -50.4470  -16.4570  -34.6580 H       217 ILE   -0.1800
   3592 HG11      -48.6750  -17.3100  -35.9790 H       217 ILE    0.0900
   3593 HG12      -49.7720  -18.4480  -36.8540 H       217 ILE    0.0900
   3594 HG21      -52.3050  -18.5720  -35.9350 H       217 ILE   -0.2700
   3595 HG22      -52.8150  -17.2700  -34.7940 H       217 ILE    0.0900
   3596 HG23      -51.6890  -18.5840  -34.2390 H       217 ILE    0.0900
   3597 HD1       -50.0530  -19.8200  -34.8750 H       217 ILE    0.0900
   3598 HD2       -49.2210  -18.6000  -33.8380 H       217 ILE    0.5100
   3599 HD3       -48.2870  -19.5210  -35.0950 H       217 ILE   -0.5100
   3600 N         -52.8180  -14.7190  -35.7930 N.am    218 LEU   -0.4700
   3601 CA        -54.1690  -14.1730  -35.6170 C.3     218 LEU    0.3100
   3602 C         -54.6750  -13.6490  -36.9530 C.2     218 LEU    0.0700
   3603 O         -55.6880  -14.1050  -37.4710 O.2     218 LEU    0.0900
   3604 CB        -54.1170  -13.0470  -34.5550 C.3     218 LEU   -0.1800
   3605 CG        -55.3530  -12.1650  -34.3770 C.3     218 LEU    0.0900
   3606 CD1       -56.5590  -13.0040  -33.9170 C.3     218 LEU    0.0900
   3607 CD2       -55.0370  -11.0560  -33.3990 C.3     218 LEU   -0.0900
   3608 HN        -52.1130  -14.3180  -35.2140 H       218 LEU    0.0900
   3609 HA        -54.8230  -14.9710  -35.2970 H       218 LEU   -0.2700
   3610 HB1       -53.2690  -12.3810  -34.8210 H       218 LEU    0.0900
   3611 HB2       -53.9080  -13.5260  -33.5760 H       218 LEU    0.0900
   3612 HG        -55.5950  -11.6730  -35.3440 H       218 LEU    0.0900
   3613 HD11      -56.3340  -13.4960  -32.9460 H       218 LEU   -0.2700
   3614 HD12      -56.7820  -13.7910  -34.6690 H       218 LEU    0.0900
   3615 HD13      -57.4470  -12.3490  -33.7860 H       218 LEU    0.0900
   3616 HD21      -54.1960  -10.4380  -33.7810 H       218 LEU    0.0900
   3617 HD22      -54.7410  -11.4890  -32.4190 H       218 LEU    0.5100
   3618 HD23      -55.9250  -10.4040  -33.2670 H       218 LEU   -0.5100
   3619 N         -53.9250  -12.7060  -37.5110 N.am    219 ILE   -0.4700
   3620 CA        -54.2000  -12.1210  -38.8230 C.3     219 ILE    0.3100
   3621 C         -54.2550  -13.1190  -40.0120 C.2     219 ILE    0.0700
   3622 O         -55.2030  -13.0790  -40.7960 O.2     219 ILE    0.0900
   3623 CB        -53.1670  -11.0090  -39.1380 C.3     219 ILE   -0.0900
   3624 CG1       -53.3770   -9.8370  -38.1790 C.3     219 ILE    0.0900
   3625 CG2       -53.2760  -10.5550  -40.5950 C.3     219 ILE   -0.2700
   3626 CD        -52.3870   -8.6740  -38.3870 C.3     219 ILE    0.0900
   3627 HN        -53.1190  -12.3470  -37.0470 H       219 ILE    0.0900
   3628 HA        -55.2000  -11.7130  -38.8060 H       219 ILE    0.0900
   3629 HB        -52.1430  -11.3980  -38.9520 H       219 ILE   -0.1800
   3630 HG11      -53.2700  -10.2080  -37.1390 H       219 ILE    0.0900
   3631 HG12      -54.4090   -9.4490  -38.3180 H       219 ILE    0.0900
   3632 HG21      -54.3340  -10.3240  -40.8440 H       219 ILE   -0.2700
   3633 HG22      -52.9200  -11.3620  -41.2700 H       219 ILE    0.0900
   3634 HG23      -52.6670   -9.6390  -40.7530 H       219 ILE    0.0900
   3635 HD1       -52.6050   -8.1540  -39.3440 H       219 ILE    0.0900
   3636 HD2       -51.3480   -9.0650  -38.4230 H       219 ILE    0.5100
   3637 HD3       -52.4830   -7.9430  -37.5560 H       219 ILE   -0.5100
   3638 N         -53.2660  -14.0000  -40.1730 N.am    220 LEU   -0.4700
   3639 CA        -53.3290  -14.9380  -41.3100 C.3     220 LEU    0.3100
   3640 C         -54.5860  -15.8250  -41.2720 C.2     220 LEU    0.0700
   3641 O         -55.2340  -16.0360  -42.3040 O.2     220 LEU    0.0900
   3642 CB        -52.1020  -15.8320  -41.4020 C.3     220 LEU   -0.1800
   3643 CG        -51.0070  -15.3350  -42.3330 C.3     220 LEU    0.0900
   3644 CD1       -49.7650  -16.1830  -42.0540 C.3     220 LEU    0.0900
   3645 CD2       -51.4320  -15.4440  -43.8080 C.3     220 LEU   -0.0900
   3646 HN        -52.4790  -14.0630  -39.5650 H       220 LEU    0.0900
   3647 HA        -53.4220  -14.3510  -42.2110 H       220 LEU   -0.2700
   3648 HB1       -52.4300  -16.8330  -41.7550 H       220 LEU    0.0900
   3649 HB2       -51.6710  -15.9330  -40.3840 H       220 LEU    0.0900
   3650 HG        -50.7940  -14.2630  -42.1380 H       220 LEU    0.0900
   3651 HD11      -49.9820  -17.2550  -42.2490 H       220 LEU   -0.2700
   3652 HD12      -49.4600  -16.0700  -40.9920 H       220 LEU    0.0900
   3653 HD13      -48.9320  -15.8630  -42.7170 H       220 LEU    0.0900
   3654 HD21      -52.3430  -14.8340  -43.9880 H       220 LEU    0.0900
   3655 HD22      -51.6570  -16.5020  -44.0590 H       220 LEU    0.5100
   3656 HD23      -50.6180  -15.0680  -44.4640 H       220 LEU   -0.5100
   3657 N         -54.9080  -16.3350  -40.0740 N.am    221 ALA   -0.4700
   3658 CA        -56.0800  -17.1790  -39.8730 C.3     221 ALA    0.3100
   3659 C         -57.3590  -16.4040  -40.1480 C.2     221 ALA    0.0700
   3660 O         -58.3240  -16.9480  -40.6710 O.2     221 ALA    0.0900
   3661 CB        -56.1010  -17.7080  -38.4580 C.3     221 ALA   -0.2700
   3662 HN        -54.3570  -16.1590  -39.2630 H       221 ALA    0.0900
   3663 HA        -56.0350  -17.9940  -40.5800 H       221 ALA    0.0900
   3664 HB1       -56.1370  -16.8650  -37.7350 H       221 ALA    0.0900
   3665 HB2       -55.1830  -18.3020  -38.2620 H       221 ALA    0.5100
   3666 HB3       -56.9990  -18.3440  -38.3040 H       221 ALA   -0.5100
   3667 N         -57.3750  -15.1290  -39.7720 N.am    222 PHE   -0.4700
   3668 CA        -58.5470  -14.3050  -39.9780 C.3     222 PHE    0.3100
   3669 C         -58.7930  -14.2780  -41.4680 C.2     222 PHE    0.0700
   3670 O         -59.8810  -14.6000  -41.9320 O.2     222 PHE    0.0900
   3671 CB        -58.3420  -12.8940  -39.4100 C.3     222 PHE   -0.1800
   3672 CG        -59.4830  -11.9400  -39.6740 C.ar    222 PHE    0.0900
   3673 CD1       -60.5230  -11.7960  -38.7440 C.ar    222 PHE    0.0900
   3674 CD2       -59.4940  -11.1460  -40.8450 C.ar    222 PHE    0.0000
   3675 CE1       -61.5700  -10.8880  -38.9910 C.ar    222 PHE   -0.1150
   3676 CE2       -60.5410  -10.2340  -41.1120 C.ar    222 PHE    0.1150
   3677 CZ        -61.5690  -10.0910  -40.1890 C.ar    222 PHE   -0.1150
   3678 HN        -56.5920  -14.6890  -39.3390 H       222 PHE    0.1150
   3679 HA        -59.3810  -14.7860  -39.4880 H       222 PHE   -0.1150
   3680 HB1       -57.4330  -12.4480  -39.8670 H       222 PHE    0.1150
   3681 HB2       -58.2230  -12.9600  -38.3070 H       222 PHE   -0.1150
   3682 HD1       -60.5190  -12.3840  -37.8370 H       222 PHE    0.1150
   3683 HD2       -58.6830  -11.2390  -41.5520 H       222 PHE   -0.1150
   3684 HE1       -62.3750  -10.7890  -38.2780 H       222 PHE    0.1150
   3685 HE2       -60.5420   -9.6540  -42.0240 H       222 PHE    0.5100
   3686 HZ        -62.3650   -9.3830  -40.3700 H       222 PHE   -0.5100
   3687 N         -57.7750  -13.9290  -42.2420 N.am    223 PHE   -0.4700
   3688 CA        -57.9660  -13.8920  -43.6760 C.3     223 PHE    0.3100
   3689 C         -58.2680  -15.2630  -44.2510 C.2     223 PHE    0.0700
   3690 O         -59.0620  -15.3700  -45.1860 O.2     223 PHE    0.0900
   3691 CB        -56.8100  -13.1680  -44.3520 C.3     223 PHE   -0.1800
   3692 CG        -56.8450  -11.6960  -44.0920 C.ar    223 PHE    0.0900
   3693 CD1       -57.8070  -10.9080  -44.6900 C.ar    223 PHE    0.0900
   3694 CD2       -55.9820  -11.1090  -43.1930 C.ar    223 PHE    0.0000
   3695 CE1       -57.8570   -9.5560  -44.4260 C.ar    223 PHE   -0.1150
   3696 CE2       -56.0480   -9.7740  -42.9250 C.ar    223 PHE    0.1150
   3697 CZ        -56.9790   -9.0010  -43.5370 C.ar    223 PHE   -0.1150
   3698 HN        -56.8740  -13.6890  -41.8900 H       223 PHE    0.1150
   3699 HA        -58.8960  -13.3830  -43.8770 H       223 PHE   -0.1150
   3700 HB1       -56.8650  -13.3180  -45.4510 H       223 PHE    0.1150
   3701 HB2       -55.8460  -13.5560  -43.9610 H       223 PHE   -0.1150
   3702 HD1       -58.5230  -11.3510  -45.3660 H       223 PHE    0.1150
   3703 HD2       -55.2420  -11.7160  -42.6940 H       223 PHE   -0.1150
   3704 HE1       -58.5900   -8.9360  -44.9200 H       223 PHE    0.1150
   3705 HE2       -55.3560   -9.3310  -42.2230 H       223 PHE    0.5100
   3706 HZ        -57.0260   -7.9430  -43.3220 H       223 PHE   -0.5100
   3707 N         -57.7150  -16.3170  -43.6450 N.am    224 ALA   -0.4700
   3708 CA        -57.9600  -17.6850  -44.1170 C.3     224 ALA    0.3100
   3709 C         -59.4380  -18.1130  -44.0400 C.2     224 ALA    0.0700
   3710 O         -60.0040  -18.6780  -45.0050 O.2     224 ALA    0.0900
   3711 CB        -57.0980  -18.6490  -43.3710 C.3     224 ALA   -0.2700
   3712 HN        -57.1160  -16.2230  -42.8540 H       224 ALA    0.0900
   3713 HA        -57.7380  -17.7210  -45.1730 H       224 ALA    0.0900
   3714 HB1       -57.4420  -18.7330  -42.3180 H       224 ALA    0.0900
   3715 HB2       -56.0450  -18.2940  -43.3730 H       224 ALA    0.5100
   3716 HB3       -57.1560  -19.6520  -43.8440 H       224 ALA   -0.5100
   3717 N         -60.0490  -17.8020  -42.8960 N.am    225 CYS   -0.4700
   3718 CA        -61.4830  -17.9110  -42.6840 C.3     225 CYS    0.3100
   3719 C         -62.3010  -17.2020  -43.7560 C.2     225 CYS    0.0700
   3720 O         -63.2330  -17.7620  -44.3400 O.2     225 CYS    0.0900
   3721 CB        -61.8420  -17.2910  -41.3360 C.3     225 CYS   -0.1100
   3722 SG        -61.2790  -18.2310  -39.9250 S.3     225 CYS    0.0900
   3723 HN        -59.5320  -17.4700  -42.1110 H       225 CYS    0.0900
   3724 HA        -61.7510  -18.9580  -42.7050 H       225 CYS   -0.2300
   3725 HB1       -62.9460  -17.1890  -41.2860 H       225 CYS    0.1600
   3726 HB2       -61.3950  -16.2750  -41.2940 H       225 CYS    0.5100
   3727 HG1       -59.9940  -17.9700  -40.1170 H       225 CYS   -0.5100
   3728 N         -61.9400  -15.9590  -44.0220 N.am    226 TRP   -0.4700
   3729 CA        -62.6940  -15.1300  -44.9460 C.3     226 TRP    0.3100
   3730 C         -62.4180  -15.4240  -46.4120 C.2     226 TRP    0.0700
   3731 O         -63.1850  -14.9900  -47.2680 O.2     226 TRP    0.0900
   3732 CB        -62.4400  -13.6400  -44.6590 C.3     226 TRP   -0.1800
   3733 CG        -63.3060  -13.1290  -43.5660 C.ar    226 TRP    0.0900
   3734 CD1       -62.9410  -12.8520  -42.2800 C.ar    226 TRP    0.0900
   3735 CD2       -64.7090  -12.8800  -43.6460 C.ar    226 TRP   -0.0300
   3736 CE2       -65.1310  -12.4390  -42.3660 C.ar    226 TRP   -0.1500
   3737 CE3       -65.6530  -12.9870  -44.6710 C.ar    226 TRP    0.2200
   3738 NE1       -64.0300  -12.4260  -41.5520 N.ar    226 TRP   -0.5100
   3739 CZ2       -66.4550  -12.0940  -42.0880 C.ar    226 TRP    0.3700
   3740 CZ3       -66.9970  -12.6420  -44.3900 C.ar    226 TRP    0.2400
   3741 CH2       -67.3770  -12.2000  -43.1120 C.ar    226 TRP    0.1100
   3742 HN        -61.1400  -15.5360  -43.6040 H       226 TRP   -0.2500
   3743 HA        -63.7420  -15.3630  -44.8290 H       226 TRP    0.1700
   3744 HB1       -62.6440  -13.0520  -45.5790 H       226 TRP   -0.2000
   3745 HB2       -61.3780  -13.5020  -44.3660 H       226 TRP    0.1400
   3746 HD1       -61.9380  -12.9530  -41.8870 H       226 TRP   -0.2700
   3747 HE1       -64.0190  -12.1600  -40.6140 H       226 TRP    0.1600
   3748 HE3       -65.3830  -13.3240  -45.6600 H       226 TRP   -0.1400
   3749 HZ2       -66.7660  -11.7520  -41.1130 H       226 TRP    0.1400
   3750 HZ3       -67.7410  -12.7190  -45.1690 H       226 TRP    0.5100
   3751 HH2       -68.4080  -11.9390  -42.9260 H       226 TRP   -0.5100
   3752 N         -61.3620  -16.1620  -46.7260 N.am    227 LEU   -0.4700
   3753 CA        -60.9490  -16.2990  -48.1300 C.3     227 LEU    0.3100
   3754 C         -61.9600  -17.0270  -49.0680 C.2     227 LEU    0.0700
   3755 O         -62.2070  -16.5470  -50.1900 O.2     227 LEU    0.0900
   3756 CB        -59.5340  -16.8930  -48.2080 C.3     227 LEU   -0.1800
   3757 CG        -58.9160  -17.2500  -49.5530 C.3     227 LEU    0.0900
   3758 CD1       -58.8810  -16.0140  -50.4850 C.3     227 LEU    0.0900
   3759 CD2       -57.5290  -17.8410  -49.3210 C.3     227 LEU   -0.0900
   3760 HN        -60.8160  -16.6450  -46.0460 H       227 LEU    0.0900
   3761 HA        -60.9730  -15.3210  -48.5860 H       227 LEU   -0.2700
   3762 HB1       -59.5460  -17.8240  -47.6060 H       227 LEU    0.0900
   3763 HB2       -58.8540  -16.1590  -47.7300 H       227 LEU    0.0900
   3764 HG        -59.5140  -18.0540  -50.0310 H       227 LEU    0.0900
   3765 HD11      -58.2770  -15.2050  -50.0220 H       227 LEU   -0.2700
   3766 HD12      -59.9120  -15.6360  -50.6500 H       227 LEU    0.0900
   3767 HD13      -58.4220  -16.2870  -51.4590 H       227 LEU    0.0900
   3768 HD21      -57.6030  -18.7550  -48.6950 H       227 LEU    0.0900
   3769 HD22      -56.8870  -17.1030  -48.7950 H       227 LEU    0.5100
   3770 HD23      -57.0670  -18.1140  -50.2940 H       227 LEU   -0.5100
   3771 N         -62.5760  -18.1520  -48.6230 N.am    228 PRO   -0.2900
   3772 CA        -63.5210  -18.8500  -49.5230 C.3     228 PRO    0.0000
   3773 C         -64.7140  -17.9900  -49.8360 C.2     228 PRO    0.0900
   3774 O         -65.2510  -18.0400  -50.9330 O.2     228 PRO    0.0900
   3775 CB        -63.9380  -20.0990  -48.7470 C.3     228 PRO    0.0200
   3776 CG        -62.9000  -20.2850  -47.6870 C.3     228 PRO    0.0900
   3777 CD        -62.3690  -18.8900  -47.3590 C.3     228 PRO   -0.1800
   3778 HA        -63.0480  -19.0520  -50.4690 H       228 PRO    0.0900
   3779 HB1       -63.9710  -20.9830  -49.4190 H       228 PRO    0.0900
   3780 HB2       -64.9410  -19.9570  -48.2900 H       228 PRO   -0.1800
   3781 HG1       -63.3470  -20.7520  -46.7830 H       228 PRO    0.0900
   3782 HG2       -62.0790  -20.9350  -48.0580 H       228 PRO    0.0900
   3783 HD1       -62.9470  -18.4140  -46.5390 H       228 PRO    0.5100
   3784 HD2       -61.2910  -18.9120  -47.1010 H       228 PRO   -0.5100
   3785 N         -65.1120  -17.1610  -48.8800 N.am    229 TYR   -0.4700
   3786 CA        -66.1700  -16.1930  -49.1280 C.3     229 TYR    0.3100
   3787 C         -65.7480  -15.0910  -50.1040 C.2     229 TYR    0.0700
   3788 O         -66.5560  -14.6690  -50.9220 O.2     229 TYR    0.0900
   3789 CB        -66.6450  -15.5820  -47.8040 C.3     229 TYR   -0.1800
   3790 CG        -67.6050  -14.4340  -47.9590 C.ar    229 TYR    0.0900
   3791 CD1       -68.9530  -14.6510  -48.2330 C.ar    229 TYR    0.0900
   3792 CD2       -67.1610  -13.1220  -47.8300 C.ar    229 TYR    0.0000
   3793 CE1       -69.8280  -13.5880  -48.3690 C.ar    229 TYR   -0.1150
   3794 CE2       -68.0300  -12.0560  -47.9740 C.ar    229 TYR    0.1150
   3795 CZ        -69.3520  -12.2950  -48.2360 C.ar    229 TYR   -0.1150
   3796 OH        -70.1960  -11.2110  -48.3760 O.3     229 TYR    0.1150
   3797 HN        -64.7120  -17.1620  -47.9660 H       229 TYR    0.1100
   3798 HA        -66.9830  -16.7030  -49.6220 H       229 TYR   -0.5400
   3799 HB1       -65.7660  -15.1980  -47.2450 H       229 TYR    0.4300
   3800 HB2       -67.1640  -16.3630  -47.2100 H       229 TYR   -0.1150
   3801 HD1       -69.3190  -15.6620  -48.3410 H       229 TYR    0.1150
   3802 HD2       -66.1200  -12.9330  -47.6150 H       229 TYR   -0.1150
   3803 HE1       -70.8740  -13.7670  -48.5760 H       229 TYR    0.1150
   3804 HE2       -67.6680  -11.0430  -47.8800 H       229 TYR    0.5100
   3805 HH        -71.0730  -11.4800  -48.0950 H       229 TYR   -0.5100
   3806 N         -64.5040  -14.6110  -50.0490 N.am    230 TYR   -0.4700
   3807 CA        -64.0880  -13.6260  -51.0470 C.3     230 TYR    0.3100
   3808 C         -64.0960  -14.2380  -52.4400 C.2     230 TYR    0.0700
   3809 O         -64.3660  -13.5300  -53.4090 O.2     230 TYR    0.0900
   3810 CB        -62.6900  -13.0410  -50.8010 C.3     230 TYR   -0.1800
   3811 CG        -62.4200  -12.4390  -49.4460 C.ar    230 TYR    0.0900
   3812 CD1       -63.4220  -11.8110  -48.6970 C.ar    230 TYR    0.0900
   3813 CD2       -61.1270  -12.4670  -48.9190 C.ar    230 TYR    0.0000
   3814 CE1       -63.1340  -11.2440  -47.4530 C.ar    230 TYR   -0.1150
   3815 CE2       -60.8380  -11.9130  -47.6740 C.ar    230 TYR    0.1150
   3816 CZ        -61.8400  -11.3000  -46.9600 C.ar    230 TYR   -0.1150
   3817 OH        -61.5150  -10.7370  -45.7540 O.3     230 TYR    0.1150
   3818 HN        -63.8350  -14.8870  -49.3630 H       230 TYR    0.1100
   3819 HA        -64.8180  -12.8310  -51.0320 H       230 TYR   -0.5400
   3820 HB1       -62.5140  -12.2320  -51.5410 H       230 TYR    0.4300
   3821 HB2       -61.9420  -13.8530  -50.9360 H       230 TYR   -0.1150
   3822 HD1       -64.4290  -11.7640  -49.0850 H       230 TYR    0.1150
   3823 HD2       -60.3330  -12.9270  -49.4890 H       230 TYR   -0.1150
   3824 HE1       -63.9140  -10.7650  -46.8790 H       230 TYR    0.1150
   3825 HE2       -59.8370  -11.9660  -47.2730 H       230 TYR    0.5100
   3826 HH        -62.3100  -10.3460  -45.3840 H       230 TYR   -0.5100
   3827 N         -63.7740  -15.5320  -52.5560 N.am    231 ILE   -0.4700
   3828 CA        -63.7790  -16.1980  -53.8530 C.3     231 ILE    0.3100
   3829 C         -65.2150  -16.2650  -54.4000 C.2     231 ILE    0.0700
   3830 O         -65.4510  -15.9870  -55.5640 O.2     231 ILE    0.0900
   3831 CB        -63.1220  -17.5840  -53.7770 C.3     231 ILE   -0.0900
   3832 CG1       -61.6330  -17.4280  -53.4650 C.3     231 ILE    0.0900
   3833 CG2       -63.3390  -18.4260  -55.0880 C.3     231 ILE   -0.2700
   3834 CD        -61.0510  -18.6390  -52.7960 C.3     231 ILE    0.0900
   3835 HN        -63.5190  -16.0910  -51.7720 H       231 ILE    0.0900
   3836 HA        -63.2420  -15.5700  -54.5480 H       231 ILE    0.0900
   3837 HB        -63.5550  -18.1400  -52.9180 H       231 ILE   -0.1800
   3838 HG11      -61.4960  -16.5500  -52.7980 H       231 ILE    0.0900
   3839 HG12      -61.0850  -17.2460  -54.4140 H       231 ILE    0.0900
   3840 HG21      -63.0660  -17.8200  -55.9790 H       231 ILE   -0.2700
   3841 HG22      -64.4060  -18.7230  -55.1760 H       231 ILE    0.0900
   3842 HG23      -62.6980  -19.3330  -55.0660 H       231 ILE    0.0900
   3843 HD1       -61.1640  -19.5280  -53.4520 H       231 ILE    0.0900
   3844 HD2       -61.5820  -18.8330  -51.8400 H       231 ILE    0.5100
   3845 HD3       -59.9700  -18.4790  -52.5980 H       231 ILE   -0.5100
   3846 N         -66.1820  -16.5810  -53.5480 N.am    232 GLY   -0.4700
   3847 CA        -67.5930  -16.5750  -53.9300 C.3     232 GLY    0.3100
   3848 C         -68.0960  -15.2420  -54.4580 C.2     232 GLY   -0.0200
   3849 O         -68.7980  -15.1910  -55.4660 O.2     232 GLY    0.0900
   3850 HN        -65.9870  -16.8380  -52.6050 H       232 GLY    0.0900
   3851 HA1       -68.1660  -16.8380  -53.0540 H       232 GLY    0.5100
   3852 HA2       -67.7240  -17.3210  -54.6990 H       232 GLY   -0.5100
   3853 N         -67.7500  -14.1610  -53.7650 N.am    233 ILE   -0.4700
   3854 CA        -68.1750  -12.8040  -54.1060 C.3     233 ILE    0.3100
   3855 C         -67.5630  -12.3580  -55.4460 C.2     233 ILE    0.0700
   3856 O         -68.2050  -11.7050  -56.2780 O.2     233 ILE    0.0900
   3857 CB        -67.7380  -11.8220  -52.9900 C.3     233 ILE   -0.0900
   3858 CG1       -68.5040  -12.0960  -51.6950 C.3     233 ILE    0.0900
   3859 CG2       -67.9650  -10.3890  -53.3980 C.3     233 ILE   -0.2700
   3860 CD        -70.0210  -11.8980  -51.8290 C.3     233 ILE    0.0900
   3861 HN        -67.1680  -14.2310  -52.9590 H       233 ILE    0.0900
   3862 HA        -69.2500  -12.8030  -54.2130 H       233 ILE    0.0900
   3863 HB        -66.6580  -11.9730  -52.7750 H       233 ILE   -0.1800
   3864 HG11      -68.1260  -11.4120  -50.9080 H       233 ILE    0.0900
   3865 HG12      -68.3110  -13.1450  -51.3840 H       233 ILE    0.0900
   3866 HG21      -69.0010  -10.2620  -53.7780 H       233 ILE   -0.2700
   3867 HG22      -67.2540  -10.1090  -54.2030 H       233 ILE    0.0900
   3868 HG23      -67.8230   -9.7200  -52.5220 H       233 ILE    0.0900
   3869 HD1       -70.4290  -12.5850  -52.6010 H       233 ILE    0.0900
   3870 HD2       -70.2400  -10.8520  -52.1320 H       233 ILE    0.5100
   3871 HD3       -70.5170  -12.1190  -50.8600 H       233 ILE   -0.5100
   3872 N         -66.2990  -12.7260  -55.6310 N.am    234 SER   -0.4700
   3873 CA        -65.5720  -12.4820  -56.8770 C.3     234 SER    0.3100
   3874 C         -66.2330  -13.2000  -58.0410 C.2     234 SER    0.0700
   3875 O         -66.2800  -12.6690  -59.1340 O.2     234 SER    0.0900
   3876 CB        -64.0970  -12.8810  -56.7140 C.3     234 SER    0.0500
   3877 OG        -63.4830  -12.1240  -55.6680 O.3     234 SER    0.0900
   3878 HN        -65.7820  -13.1930  -54.9170 H       234 SER    0.0900
   3879 HA        -65.6550  -11.4320  -57.1160 H       234 SER   -0.6600
   3880 HB1       -63.5500  -12.6880  -57.6620 H       234 SER    0.4300
   3881 HB2       -64.0270  -13.9610  -56.4610 H       234 SER    0.5100
   3882 HG1       -63.7470  -12.5450  -54.8460 H       234 SER   -0.5100
   3883 N         -66.7440  -14.4060  -57.8000 N.am    235 ILE   -0.4700
   3884 CA        -67.4680  -15.1540  -58.8280 C.3     235 ILE    0.3100
   3885 C         -68.7700  -14.4110  -59.1610 C.2     235 ILE    0.0700
   3886 O         -69.0550  -14.1510  -60.3240 O.2     235 ILE    0.0900
   3887 CB        -67.6810  -16.6640  -58.4300 C.3     235 ILE   -0.0900
   3888 CG1       -66.3520  -17.4270  -58.4890 C.3     235 ILE    0.0900
   3889 CG2       -68.6500  -17.3660  -59.3630 C.3     235 ILE   -0.2700
   3890 CD        -66.4000  -18.8390  -57.9050 C.3     235 ILE    0.0900
   3891 HN        -66.6560  -14.8500  -56.9120 H       235 ILE    0.0900
   3892 HA        -66.8970  -15.0930  -59.7410 H       235 ILE    0.0900
   3893 HB        -68.0790  -16.7110  -57.3930 H       235 ILE   -0.1800
   3894 HG11      -65.5900  -16.8450  -57.9280 H       235 ILE    0.0900
   3895 HG12      -66.0390  -17.5000  -59.5520 H       235 ILE    0.0900
   3896 HG21      -68.2640  -17.3410  -60.4050 H       235 ILE   -0.2700
   3897 HG22      -69.6360  -16.8570  -59.3380 H       235 ILE    0.0900
   3898 HG23      -68.7680  -18.4270  -59.0560 H       235 ILE    0.0900
   3899 HD1       -67.0010  -19.5040  -58.5620 H       235 ILE    0.0900
   3900 HD2       -66.8700  -18.8160  -56.8980 H       235 ILE    0.5100
   3901 HD3       -65.3720  -19.2520  -57.8280 H       235 ILE   -0.5100
   3902 N         -69.5270  -14.0280  -58.1380 N.am    236 ASP   -0.4700
   3903 CA        -70.7340  -13.2100  -58.3130 C.3     236 ASP    0.3100
   3904 C         -70.4710  -11.9040  -59.0570 C.2     236 ASP    0.0700
   3905 O         -71.2720  -11.4920  -59.9100 O.2     236 ASP    0.0900
   3906 CB        -71.3520  -12.8700  -56.9510 C.3     236 ASP   -0.2800
   3907 CG        -72.7150  -13.5270  -56.7170 C.2     236 ASP    0.0900
   3908 OD1       -73.2480  -13.2990  -55.6030 O.co2   236 ASP    0.0900
   3909 OD2       -73.2620  -14.2400  -57.6020 O.co2   236 ASP    0.6200
   3910 HN        -69.3060  -14.2790  -57.2000 H       236 ASP   -0.7600
   3911 HA        -71.4340  -13.7700  -58.9140 H       236 ASP   -0.7600
   3912 HB1       -71.4790  -11.7690  -56.8820 H       236 ASP    0.5100
   3913 HB2       -70.6600  -13.2090  -56.1520 H       236 ASP   -0.5100
   3914 N         -69.3640  -11.2320  -58.7140 N.am    237 SER   -0.4700
   3915 CA        -68.9150  -10.0390  -59.4480 C.3     237 SER    0.3100
   3916 C         -68.7100  -10.3230  -60.9330 C.2     237 SER    0.0700
   3917 O         -69.1140   -9.5370  -61.7820 O.2     237 SER    0.0900
   3918 CB        -67.6220   -9.5070  -58.8540 C.3     237 SER    0.0500
   3919 OG        -67.8170   -9.2010  -57.4860 O.3     237 SER    0.0900
   3920 HN        -68.7950  -11.5110  -57.9450 H       237 SER    0.0900
   3921 HA        -69.6930   -9.2930  -59.3850 H       237 SER   -0.6600
   3922 HB1       -67.3110   -8.5850  -59.3910 H       237 SER    0.4300
   3923 HB2       -66.8210  -10.2730  -58.9430 H       237 SER    0.5100
   3924 HG1       -68.0780  -10.0230  -57.0650 H       237 SER   -0.5100
   3925 N         -68.1030  -11.4590  -61.2520 N.am    238 PHE   -0.4700
   3926 CA        -67.9160  -11.8270  -62.6530 C.3     238 PHE    0.3100
   3927 C         -69.2360  -11.9940  -63.4340 C.2     238 PHE    0.0700
   3928 O         -69.2860  -11.7820  -64.6440 O.2     238 PHE    0.0900
   3929 CB        -67.1000  -13.1140  -62.7610 C.3     238 PHE   -0.1800
   3930 CG        -65.7000  -13.0000  -62.2210 C.ar    238 PHE    0.0900
   3931 CD1       -65.1730  -11.7870  -61.8160 C.ar    238 PHE    0.0900
   3932 CD2       -64.8980  -14.1290  -62.1510 C.ar    238 PHE    0.0000
   3933 CE1       -63.8840  -11.7140  -61.3290 C.ar    238 PHE   -0.1150
   3934 CE2       -63.6070  -14.0700  -61.6650 C.ar    238 PHE    0.1150
   3935 CZ        -63.0910  -12.8710  -61.2590 C.ar    238 PHE   -0.1150
   3936 HN        -67.7560  -12.0970  -60.5690 H       238 PHE    0.1150
   3937 HA        -67.4050  -11.0150  -63.1480 H       238 PHE   -0.1150
   3938 HB1       -67.0150  -13.4040  -63.8310 H       238 PHE    0.1150
   3939 HB2       -67.6080  -13.9190  -62.1880 H       238 PHE   -0.1150
   3940 HD1       -65.7750  -10.8910  -61.8810 H       238 PHE    0.1150
   3941 HD2       -65.2920  -15.0780  -62.4840 H       238 PHE   -0.1150
   3942 HE1       -63.4860  -10.7650  -61.0010 H       238 PHE    0.1150
   3943 HE2       -63.0070  -14.9660  -61.6060 H       238 PHE    0.5100
   3944 HZ        -62.0780  -12.8130  -60.8880 H       238 PHE   -0.5100
   3945 N         -70.2960  -12.3830  -62.7300 N.am    239 ILE   -0.4700
   3946 CA        -71.5860  -12.6370  -63.3480 C.3     239 ILE    0.3100
   3947 C         -72.1680  -11.2880  -63.7260 C.2     239 ILE    0.0700
   3948 O         -72.4190  -11.0290  -64.8890 O.2     239 ILE    0.0900
   3949 CB        -72.5270  -13.4530  -62.3890 C.3     239 ILE   -0.0900
   3950 CG1       -71.9540  -14.8570  -62.1600 C.3     239 ILE    0.0900
   3951 CG2       -73.9470  -13.5660  -62.9330 C.3     239 ILE   -0.2700
   3952 CD        -72.5890  -15.5720  -60.9940 C.3     239 ILE    0.0900
   3953 HN        -70.2530  -12.5190  -61.7440 H       239 ILE    0.0900
   3954 HA        -71.4140  -13.1920  -64.2600 H       239 ILE    0.0900
   3955 HB        -72.5590  -12.9470  -61.4000 H       239 ILE   -0.1800
   3956 HG11      -70.8630  -14.7700  -61.9740 H       239 ILE    0.0900
   3957 HG12      -72.1140  -15.4610  -63.0790 H       239 ILE    0.0900
   3958 HG21      -73.9640  -14.2330  -63.8210 H       239 ILE   -0.2700
   3959 HG22      -74.3170  -12.5620  -63.2360 H       239 ILE    0.0900
   3960 HG23      -74.6170  -13.9920  -62.1560 H       239 ILE    0.0900
   3961 HD1       -73.6820  -15.3760  -60.9750 H       239 ILE    0.0900
   3962 HD2       -72.1470  -15.2100  -60.0420 H       239 ILE    0.5100
   3963 HD3       -72.4270  -16.6680  -61.0880 H       239 ILE   -0.5100
   3964 N         -72.3330  -10.4190  -62.7430 N.am    240 LEU   -0.4700
   3965 CA        -72.8650   -9.0810  -62.9640 C.3     240 LEU    0.3100
   3966 C         -72.0860   -8.2270  -63.9710 C.2     240 LEU    0.0700
   3967 O         -72.6560   -7.4440  -64.7360 O.2     240 LEU    0.0900
   3968 CB        -72.9000   -8.3380  -61.6350 C.3     240 LEU   -0.1800
   3969 CG        -73.9680   -8.8150  -60.6540 C.3     240 LEU    0.0900
   3970 CD1       -73.8400   -8.0130  -59.3520 C.3     240 LEU    0.0900
   3971 CD2       -75.3430   -8.6590  -61.3180 C.3     240 LEU   -0.0900
   3972 HN        -72.0990  -10.6410  -61.8000 H       240 LEU    0.0900
   3973 HA        -73.8590   -9.1710  -63.3780 H       240 LEU   -0.2700
   3974 HB1       -73.0770   -7.2620  -61.8440 H       240 LEU    0.0900
   3975 HB2       -71.9090   -8.4520  -61.1490 H       240 LEU    0.0900
   3976 HG        -73.8300   -9.8970  -60.4450 H       240 LEU    0.0900
   3977 HD11      -73.9820   -6.9300  -59.5540 H       240 LEU   -0.2700
   3978 HD12      -72.8310   -8.1630  -58.9130 H       240 LEU    0.0900
   3979 HD13      -74.6170   -8.3430  -58.6270 H       240 LEU    0.0900
   3980 HD21      -75.4560   -9.3990  -62.1390 H       240 LEU    0.0900
   3981 HD22      -75.4430   -7.6380  -61.7440 H       240 LEU    0.5100
   3982 HD23      -76.1460   -8.8330  -60.5700 H       240 LEU   -0.5100
   3983 N         -70.7730   -8.3490  -63.9470 N.am    241 LEU   -0.4700
   3984 CA        -69.9290   -7.5690  -64.8170 C.3     241 LEU    0.3100
   3985 C         -69.7330   -8.2070  -66.1860 C.2     241 LEU    0.0700
   3986 O         -69.0280   -7.6510  -67.0160 O.2     241 LEU    0.0900
   3987 CB        -68.5740   -7.3740  -64.1420 C.3     241 LEU   -0.1800
   3988 CG        -68.6150   -6.4990  -62.8960 C.3     241 LEU    0.0900
   3989 CD1       -67.1880   -6.2020  -62.4440 C.3     241 LEU    0.0900
   3990 CD2       -69.3740   -5.2230  -63.1440 C.3     241 LEU   -0.0900
   3991 HN        -70.3080   -8.9800  -63.3310 H       241 LEU    0.0900
   3992 HA        -70.4070   -6.6170  -64.9970 H       241 LEU   -0.2700
   3993 HB1       -67.8820   -6.9090  -64.8750 H       241 LEU    0.0900
   3994 HB2       -68.1780   -8.3720  -63.8570 H       241 LEU    0.0900
   3995 HG        -69.1620   -7.0270  -62.0850 H       241 LEU    0.0900
   3996 HD11      -66.6350   -5.6700  -63.2480 H       241 LEU   -0.2700
   3997 HD12      -66.6580   -7.1510  -62.2180 H       241 LEU    0.0900
   3998 HD13      -67.2050   -5.5580  -61.5380 H       241 LEU    0.0900
   3999 HD21      -70.4570   -5.4410  -63.2620 H       241 LEU    0.0900
   4000 HD22      -69.0050   -4.7390  -64.0740 H       241 LEU    0.5100
   4001 HD23      -69.2420   -4.5320  -62.2850 H       241 LEU   -0.5100
   4002 N         -70.3320   -9.3800  -66.3970 N.am    242 GLU   -0.4700
   4003 CA        -70.1890  -10.1870  -67.6290 C.3     242 GLU    0.3100
   4004 C         -68.7600  -10.6210  -67.9660 C.2     242 GLU    0.0700
   4005 O         -68.3900  -10.7400  -69.1320 O.2     242 GLU    0.0900
   4006 CB        -70.8710   -9.4800  -68.8110 C.3     242 GLU   -0.1800
   4007 CG        -72.3620   -9.3300  -68.5520 C.3     242 GLU    0.0900
   4008 CD        -73.0700   -8.4720  -69.5700 C.2     242 GLU    0.0900
   4009 OE1       -72.8910   -8.7200  -70.7930 O.co2   242 GLU   -0.2800
   4010 OE2       -73.8380   -7.5720  -69.1340 O.co2   242 GLU    0.0900
   4011 HN        -70.9260   -9.7800  -65.7040 H       242 GLU    0.0900
   4012 HA        -70.6440  -11.1500  -67.4560 H       242 GLU    0.6200
   4013 HB1       -70.7160  -10.0770  -69.7360 H       242 GLU   -0.7600
   4014 HB2       -70.4170   -8.4760  -68.9520 H       242 GLU   -0.7600
   4015 HG1       -72.5040   -8.8690  -67.5510 H       242 GLU    0.5100
   4016 HG2       -72.8290  -10.3380  -68.5600 H       242 GLU   -0.5100
   4017 N         -67.9610  -10.8890  -66.9410 N.am    243 ILE   -0.4700
   4018 CA        -66.6640  -11.5010  -67.1470 C.3     243 ILE    0.3100
   4019 C         -66.8300  -12.9800  -67.4610 C.2     243 ILE    0.0700
   4020 O         -65.9560  -13.5570  -68.0980 O.2     243 ILE    0.0900
   4021 CB        -65.7480  -11.3480  -65.9300 C.3     243 ILE   -0.0900
   4022 CG1       -65.4890   -9.8570  -65.6530 C.3     243 ILE    0.0900
   4023 CG2       -64.4560  -12.1090  -66.1540 C.3     243 ILE   -0.2700
   4024 CD        -64.6620   -9.5880  -64.4250 C.3     243 ILE    0.0900
   4025 HN        -68.2130  -10.6870  -65.9980 H       243 ILE    0.0900
   4026 HA        -66.2140  -11.0290  -68.0080 H       243 ILE    0.0900
   4027 HB        -66.2600  -11.7460  -65.0280 H       243 ILE   -0.1800
   4028 HG11      -66.4690   -9.3480  -65.5340 H       243 ILE    0.0900
   4029 HG12      -64.9640   -9.4250  -66.5310 H       243 ILE    0.0900
   4030 HG21      -64.0230  -11.8420  -67.1420 H       243 ILE   -0.2700
   4031 HG22      -64.6530  -13.2010  -66.1370 H       243 ILE    0.0900
   4032 HG23      -63.7220  -11.8480  -65.3630 H       243 ILE    0.0900
   4033 HD1       -63.6660  -10.0700  -64.5220 H       243 ILE    0.0900
   4034 HD2       -65.1710  -10.0010  -63.5280 H       243 ILE    0.5100
   4035 HD3       -64.5150   -8.4930  -64.3000 H       243 ILE   -0.5100
   4036 N         -67.9280  -13.5800  -66.9720 N.am    244 ILE   -0.4700
   4037 CA        -68.4320  -14.8980  -67.3980 C.3     244 ILE    0.3100
   4038 C         -69.9400  -14.8570  -67.7050 C.2     244 ILE    0.0700
   4039 O         -70.6620  -14.0020  -67.2180 O.2     244 ILE    0.0900
   4040 CB        -68.1830  -16.0200  -66.3450 C.3     244 ILE   -0.0900
   4041 CG1       -68.9930  -15.7820  -65.0770 C.3     244 ILE    0.0900
   4042 CG2       -66.6900  -16.1320  -66.0240 C.3     244 ILE   -0.2700
   4043 CD        -68.6420  -16.7230  -63.9290 C.3     244 ILE    0.0900
   4044 HN        -68.4750  -13.1380  -66.2680 H       244 ILE    0.0900
   4045 HA        -67.9340  -15.1500  -68.3220 H       244 ILE    0.0900
   4046 HB        -68.5470  -16.9900  -66.7480 H       244 ILE   -0.1800
   4047 HG11      -70.0690  -15.9090  -65.3190 H       244 ILE    0.0900
   4048 HG12      -68.8200  -14.7380  -64.7410 H       244 ILE    0.0900
   4049 HG21      -66.3550  -15.2420  -65.4500 H       244 ILE   -0.2700
   4050 HG22      -66.1040  -16.1890  -66.9650 H       244 ILE    0.0900
   4051 HG23      -66.5020  -17.0400  -65.4110 H       244 ILE    0.0900
   4052 HD1       -67.6330  -16.4830  -63.5330 H       244 ILE    0.0900
   4053 HD2       -68.6410  -17.7740  -64.2890 H       244 ILE    0.5100
   4054 HD3       -69.3820  -16.6100  -63.1080 H       244 ILE   -0.5100
   4055 N         -70.3970  -15.7900  -68.5320 N.am    245 LYS   -0.4700
   4056 CA        -71.7820  -15.8780  -68.9320 C.3     245 LYS    0.3100
   4057 C         -72.2480  -17.3080  -68.8520 C.2     245 LYS    0.0700
   4058 O         -72.1070  -18.0710  -69.7840 O.2     245 LYS    0.0900
   4059 CB        -71.9810  -15.3240  -70.3430 C.3     245 LYS   -0.1800
   4060 CG        -71.7680  -13.8020  -70.3970 C.3     245 LYS    0.0900
   4061 CD        -72.3770  -13.1580  -71.6330 C.3     245 LYS    0.0900
   4062 CE        -72.9330  -11.8090  -71.3040 C.3     245 LYS   -0.1800
   4063 NZ        -74.1730  -12.0030  -70.5190 N.4     245 LYS    0.0900
   4064 HN        -69.7940  -16.4820  -68.9220 H       245 LYS    0.0900
   4065 HA        -72.3680  -15.3130  -68.2230 H       245 LYS   -0.1800
   4066 HB1       -73.0140  -15.5560  -70.6800 H       245 LYS    0.0900
   4067 HB2       -71.2610  -15.8150  -71.0300 H       245 LYS    0.0900
   4068 HG1       -70.6760  -13.5970  -70.3900 H       245 LYS    0.2100
   4069 HG2       -72.2270  -13.3460  -69.4950 H       245 LYS    0.0500
   4070 HD1       -73.1900  -13.8070  -72.0230 H       245 LYS    0.0500
   4071 HD2       -71.5960  -13.0540  -72.4160 H       245 LYS   -0.3000
   4072 HE1       -73.1820  -11.2510  -72.2320 H       245 LYS    0.3300
   4073 HE2       -72.2120  -11.2270  -70.6910 H       245 LYS    0.3300
   4074 HZ1       -73.9520  -12.5230  -69.6460 H       245 LYS    0.3300
   4075 HZ2       -74.8590  -12.5450  -71.0820 H       245 LYS    0.5100
   4076 HZ3       -74.5790  -11.0760  -70.2770 H       245 LYS   -0.5100
   4077 N         -72.8050  -17.6540  -67.7030 N.am    246 GLN   -0.4700
   4078 CA        -73.3910  -18.9360  -67.4670 C.3     246 GLN    0.3100
   4079 C         -74.8740  -18.7480  -67.2310 C.2     246 GLN    0.0700
   4080 O         -75.3460  -17.6310  -67.1460 O.2     246 GLN    0.0900
   4081 CB        -72.7260  -19.5590  -66.2570 C.3     246 GLN   -0.1800
   4082 CG        -71.2460  -19.8050  -66.4520 C.3     246 GLN    0.0900
   4083 CD        -70.9710  -20.8690  -67.5090 C.2     246 GLN    0.0900
   4084 NE2       -71.3190  -22.1150  -67.1990 N.am    246 GLN   -0.1800
   4085 OE1       -70.4590  -20.5740  -68.5880 O.2     246 GLN    0.0900
   4086 HN        -72.8410  -17.0210  -66.9330 H       246 GLN    0.0900
   4087 HA        -73.2400  -19.5490  -68.3440 H       246 GLN    0.5500
   4088 HB1       -73.2220  -20.5280  -66.0370 H       246 GLN   -0.5500
   4089 HB2       -72.8610  -18.8800  -65.3880 H       246 GLN   -0.6200
   4090 HG1       -70.8040  -20.1400  -65.4900 H       246 GLN    0.3200
   4091 HG2       -70.7590  -18.8580  -66.7680 H       246 GLN    0.3000
   4092 HE21      -71.1630  -22.8550  -67.8520 H       246 GLN    0.5100
   4093 HE22      -71.7370  -22.3110  -66.3120 H       246 GLN   -0.5100
   4094 N         -75.6150  -19.8460  -67.1470 N.am    247 GLY   -0.4700
   4095 CA        -77.0540  -19.7950  -66.9640 C.3     247 GLY    0.3100
   4096 C         -77.4560  -19.6950  -65.5130 C.2     247 GLY   -0.0200
   4097 O         -76.6290  -19.4230  -64.6360 O.2     247 GLY    0.0900
   4098 HN        -75.2160  -20.7570  -67.2060 H       247 GLY    0.0900
   4099 HA1       -77.4740  -20.6960  -67.3850 H       247 GLY    0.5100
   4100 HA2       -77.4250  -18.9290  -67.4930 H       247 GLY   -0.5100
   4101 N         -78.7440  -19.9350  -65.2610 N.am    248 CYS   -0.4700
   4102 CA        -79.3550  -19.7400  -63.9490 C.3     248 CYS    0.3100
   4103 C         -78.8650  -20.7640  -62.9180 C.2     248 CYS    0.0700
   4104 O         -78.6020  -20.4390  -61.7670 O.2     248 CYS    0.0900
   4105 CB        -80.8750  -19.8120  -64.0940 C.3     248 CYS   -0.1000
   4106 SG        -81.5610  -18.7350  -65.4470 S.3     248 CYS    0.0900
   4107 HN        -79.3590  -20.2650  -65.9730 H       248 CYS    0.0900
   4108 HA        -79.0530  -18.7740  -63.5710 H       248 CYS   -0.0800
   4109 HB1       -81.3300  -19.5100  -63.1270 H       248 CYS    0.5100
   4110 HB2       -81.1520  -20.8670  -64.2990 H       248 CYS   -0.5100
   4111 N         -78.7320  -22.0050  -63.3550 N.am    249 GLU   -0.4700
   4112 CA        -78.2300  -23.0920  -62.5280 C.3     249 GLU    0.3100
   4113 C         -76.8820  -22.7300  -61.8990 C.2     249 GLU    0.0700
   4114 O         -76.6810  -22.9000  -60.7050 O.2     249 GLU    0.0900
   4115 CB        -78.0910  -24.3430  -63.3990 C.3     249 GLU   -0.1800
   4116 CG        -78.4310  -25.6730  -62.7360 C.3     249 GLU    0.0900
   4117 CD        -78.8660  -26.7440  -63.7610 C.2     249 GLU    0.0900
   4118 OE1       -79.4160  -27.7950  -63.3340 O.co2   249 GLU   -0.2800
   4119 OE2       -78.6660  -26.5280  -64.9860 O.co2   249 GLU    0.0900
   4120 HN        -78.9750  -22.2560  -64.2880 H       249 GLU    0.0900
   4121 HA        -78.9280  -23.2610  -61.7210 H       249 GLU    0.6200
   4122 HB1       -77.0400  -24.3970  -63.7500 H       249 GLU   -0.7600
   4123 HB2       -78.7590  -24.2210  -64.2770 H       249 GLU   -0.7600
   4124 HG1       -79.2590  -25.5170  -62.0130 H       249 GLU    0.5100
   4125 HG2       -77.5370  -26.0460  -62.1910 H       249 GLU   -0.5100
   4126 N         -75.9690  -22.2110  -62.7170 N.am    250 PHE   -0.4700
   4127 CA        -74.6300  -21.8490  -62.2750 C.3     250 PHE    0.3100
   4128 C         -74.7200  -20.7420  -61.2540 C.2     250 PHE    0.0700
   4129 O         -74.1070  -20.8390  -60.2020 O.2     250 PHE    0.0900
   4130 CB        -73.7430  -21.4200  -63.4670 C.3     250 PHE   -0.1800
   4131 CG        -72.3780  -20.9210  -63.0680 C.ar    250 PHE    0.0900
   4132 CD1       -71.3060  -21.7970  -62.9560 C.ar    250 PHE    0.0900
   4133 CD2       -72.1640  -19.5790  -62.8040 C.ar    250 PHE    0.0000
   4134 CE1       -70.0640  -21.3540  -62.5830 C.ar    250 PHE   -0.1150
   4135 CE2       -70.8950  -19.1200  -62.4270 C.ar    250 PHE    0.1150
   4136 CZ        -69.8510  -20.0060  -62.3090 C.ar    250 PHE   -0.1150
   4137 HN        -76.1650  -22.0440  -63.6800 H       250 PHE    0.1150
   4138 HA        -74.2000  -22.7090  -61.7800 H       250 PHE   -0.1150
   4139 HB1       -74.2460  -20.5970  -64.0170 H       250 PHE    0.1150
   4140 HB2       -73.5900  -22.2910  -64.1390 H       250 PHE   -0.1150
   4141 HD1       -71.4540  -22.8450  -63.1670 H       250 PHE    0.1150
   4142 HD2       -72.9830  -18.8810  -62.8880 H       250 PHE   -0.1150
   4143 HE1       -69.2470  -22.0550  -62.5010 H       250 PHE    0.1150
   4144 HE2       -70.7370  -18.0690  -62.2290 H       250 PHE    0.5100
   4145 HZ        -68.8740  -19.6600  -62.0070 H       250 PHE   -0.5100
   4146 N         -75.4990  -19.6960  -61.5520 N.am    251 GLU   -0.4700
   4147 CA        -75.6950  -18.5960  -60.6100 C.3     251 GLU    0.3100
   4148 C         -76.2820  -19.1050  -59.2900 C.2     251 GLU    0.0700
   4149 O         -75.8040  -18.7420  -58.2200 O.2     251 GLU    0.0900
   4150 CB        -76.5650  -17.4830  -61.2030 C.3     251 GLU   -0.1800
   4151 CG        -75.9840  -16.7470  -62.4640 C.3     251 GLU    0.0900
   4152 CD        -76.9860  -15.7320  -63.0640 C.2     251 GLU    0.0900
   4153 OE1       -77.0130  -15.5350  -64.3110 O.co2   251 GLU   -0.2800
   4154 OE2       -77.7670  -15.1550  -62.2740 O.co2   251 GLU    0.0900
   4155 HN        -75.9770  -19.6200  -62.4240 H       251 GLU    0.0900
   4156 HA        -74.7220  -18.2060  -60.3540 H       251 GLU    0.6200
   4157 HB1       -76.7320  -16.7230  -60.4120 H       251 GLU   -0.7600
   4158 HB2       -77.5410  -17.9290  -61.4880 H       251 GLU   -0.7600
   4159 HG1       -75.7350  -17.5000  -63.2400 H       251 GLU    0.5100
   4160 HG2       -75.0610  -16.2030  -62.1720 H       251 GLU   -0.5100
   4161 N         -77.2850  -19.9770  -59.3560 N.am    252 ASN   -0.4700
   4162 CA        -77.8550  -20.5940  -58.1440 C.3     252 ASN    0.3100
   4163 C         -76.8270  -21.3530  -57.3190 C.2     252 ASN    0.0700
   4164 O         -76.8750  -21.2890  -56.1070 O.2     252 ASN    0.0900
   4165 CB        -79.0070  -21.5510  -58.4700 C.3     252 ASN   -0.1800
   4166 CG        -79.4920  -22.3250  -57.2320 C.2     252 ASN    0.0900
   4167 ND2       -79.5520  -23.5760  -57.2500 N.am    252 ASN    0.0900
   4168 OD1       -79.8200  -21.6140  -56.1670 O.2     252 ASN    0.5500
   4169 HN        -77.6950  -20.2500  -60.2230 H       252 ASN   -0.5500
   4170 HA        -78.2070  -19.7990  -57.5040 H       252 ASN   -0.6200
   4171 HB1       -78.6650  -22.2820  -59.2330 H       252 ASN    0.3200
   4172 HB2       -79.8570  -20.9670  -58.8790 H       252 ASN    0.3000
   4173 HD21      -79.8690  -24.0720  -56.4420 H       252 ASN    0.5100
   4174 HD22      -79.2850  -24.0770  -58.0720 H       252 ASN   -0.5100
   4175 N         -75.9080  -22.0740  -57.9690 N.am    253 THR   -0.4700
   4176 CA        -74.8550  -22.8110  -57.2530 C.3     253 THR    0.3100
   4177 C         -73.8600  -21.8420  -56.5690 C.2     253 THR    0.0700
   4178 O         -73.3880  -22.0770  -55.4590 O.2     253 THR    0.0900
   4179 CB        -74.1380  -23.8200  -58.2000 C.3     253 THR    0.1400
   4180 CG2       -73.0090  -24.5390  -57.5070 C.3     253 THR    0.0900
   4181 OG1       -75.0880  -24.8020  -58.6450 O.3     253 THR   -0.6600
   4182 HN        -75.8970  -22.1470  -58.9630 H       253 THR    0.4300
   4183 HA        -75.3160  -23.3350  -56.4290 H       253 THR   -0.2700
   4184 HB        -73.7280  -23.2860  -59.0840 H       253 THR    0.0900
   4185 HG1       -75.5860  -24.3880  -59.3540 H       253 THR    0.0900
   4186 HG21      -73.3610  -24.9560  -56.5380 H       253 THR    0.0900
   4187 HG22      -72.1770  -23.8310  -57.3080 H       253 THR    0.5100
   4188 HG23      -72.6460  -25.3740  -58.1420 H       253 THR   -0.5100
   4189 N         -73.5710  -20.7270  -57.2170 N.am    254 VAL   -0.4700
   4190 CA        -72.7330  -19.7340  -56.6060 C.3     254 VAL    0.3100
   4191 C         -73.4750  -19.1130  -55.4050 C.2     254 VAL    0.0700
   4192 O         -72.8700  -18.8470  -54.3680 O.2     254 VAL    0.0900
   4193 CB        -72.3760  -18.6150  -57.6060 C.3     254 VAL   -0.0900
   4194 CG1       -71.4700  -17.5860  -56.9270 C.3     254 VAL    0.0900
   4195 CG2       -71.7280  -19.1810  -58.8850 C.3     254 VAL   -0.2700
   4196 HN        -73.9110  -20.5280  -58.1330 H       254 VAL    0.0900
   4197 HA        -71.8350  -20.2250  -56.2610 H       254 VAL    0.0900
   4198 HB        -73.3060  -18.1180  -57.9550 H       254 VAL    0.0900
   4199 HG11      -70.5340  -18.0740  -56.5790 H       254 VAL   -0.2700
   4200 HG12      -71.9890  -17.1470  -56.0490 H       254 VAL    0.0900
   4201 HG13      -71.2050  -16.7830  -57.6470 H       254 VAL    0.0900
   4202 HG21      -72.3440  -20.0130  -59.2900 H       254 VAL    0.0900
   4203 HG22      -70.7130  -19.5720  -58.6540 H       254 VAL    0.5100
   4204 HG23      -71.6550  -18.3860  -59.6570 H       254 VAL   -0.5100
   4205 N         -74.7770  -18.8630  -55.5350 N.am    255 HSE   -0.4700
   4206 CA        -75.4980  -18.2020  -54.4590 C.3     255 HSE    0.3100
   4207 C         -75.4140  -19.0210  -53.1800 C.2     255 HSE    0.0700
   4208 O         -75.1470  -18.4730  -52.1090 O.2     255 HSE    0.0900
   4209 CB        -76.9580  -17.9240  -54.8250 C.3     255 HSE   -0.0800
   4210 CG        -77.8280  -17.5880  -53.6440 C.ar    255 HSE    0.0900
   4211 CD2       -78.7600  -18.3190  -52.9840 C.ar    255 HSE    0.0900
   4212 ND1       -77.7970  -16.3530  -53.0270 N.ar    255 HSE   -0.7000
   4213 CE1       -78.6830  -16.3380  -52.0440 C.ar    255 HSE    0.2200
   4214 NE2       -79.2780  -17.5190  -51.9900 N.ar    255 HSE    0.2500
   4215 HN        -75.3000  -19.1090  -56.3480 H       255 HSE    0.1300
   4216 HA        -74.9880  -17.2740  -54.2470 H       255 HSE   -0.3600
   4217 HB1       -77.3790  -18.8250  -55.3190 H       255 HSE    0.3200
   4218 HB2       -76.9910  -17.0700  -55.5330 H       255 HSE   -0.0500
   4219 HD2       -79.0790  -19.3390  -53.1550 H       255 HSE    0.0900
   4220 HE1       -78.9060  -15.5060  -51.3770 H       255 HSE    0.5100
   4221 HE2       -79.9860  -17.7990  -51.3420 H       255 HSE   -0.5100
   4222 N         -75.5870  -20.3330  -53.3080 N.am    256 LYS   -0.4700
   4223 CA        -75.6040  -21.2040  -52.1500 C.3     256 LYS    0.3100
   4224 C         -74.2230  -21.3960  -51.4850 C.2     256 LYS    0.0700
   4225 O         -74.1320  -21.5790  -50.2630 O.2     256 LYS    0.0900
   4226 CB        -76.3250  -22.5380  -52.4650 C.3     256 LYS   -0.1800
   4227 CG        -75.8760  -23.3390  -53.7060 C.3     256 LYS    0.0900
   4228 CD        -76.4520  -24.7900  -53.6460 C.3     256 LYS    0.0900
   4229 CE        -75.6290  -25.8260  -54.4340 C.3     256 LYS   -0.1800
   4230 NZ        -75.6340  -27.1510  -53.7350 N.4     256 LYS    0.0900
   4231 HN        -75.7110  -20.7720  -54.1940 H       256 LYS    0.0900
   4232 HA        -76.1130  -20.6850  -51.3520 H       256 LYS   -0.1800
   4233 HB1       -77.4020  -22.3090  -52.5920 H       256 LYS    0.0900
   4234 HB2       -76.1960  -23.1980  -51.5820 H       256 LYS    0.0900
   4235 HG1       -74.7670  -23.3820  -53.7360 H       256 LYS    0.2100
   4236 HG2       -76.2410  -22.8330  -54.6250 H       256 LYS    0.0500
   4237 HD1       -77.4830  -24.7760  -54.0570 H       256 LYS    0.0500
   4238 HD2       -76.4930  -25.1100  -52.5830 H       256 LYS   -0.3000
   4239 HE1       -74.5750  -25.4870  -54.5180 H       256 LYS    0.3300
   4240 HE2       -76.0670  -25.9690  -55.4440 H       256 LYS    0.3300
   4241 HZ1       -76.6120  -27.4950  -53.6500 H       256 LYS    0.3300
   4242 HZ2       -75.2200  -27.0440  -52.7870 H       256 LYS    0.5100
   4243 HZ3       -75.0730  -27.8330  -54.2830 H       256 LYS   -0.5100
   4244 N         -73.1450  -21.2990  -52.2610 N.am    257 TRP   -0.4700
   4245 CA        -71.8240  -21.4840  -51.6930 C.3     257 TRP    0.3100
   4246 C         -71.3230  -20.2200  -50.9970 C.2     257 TRP    0.0700
   4247 O         -70.4990  -20.3050  -50.0730 O.2     257 TRP    0.0900
   4248 CB        -70.8460  -22.0100  -52.7430 C.3     257 TRP   -0.1800
   4249 CG        -71.0050  -23.4880  -52.9350 C.ar    257 TRP    0.0900
   4250 CD1       -71.8370  -24.1250  -53.8250 C.ar    257 TRP    0.0900
   4251 CD2       -70.3630  -24.5240  -52.1770 C.ar    257 TRP   -0.0300
   4252 CE2       -70.8330  -25.7610  -52.6800 C.ar    257 TRP   -0.1500
   4253 CE3       -69.4200  -24.5260  -51.1380 C.ar    257 TRP    0.2200
   4254 NE1       -71.7330  -25.4870  -53.6810 N.ar    257 TRP   -0.5100
   4255 CZ2       -70.3910  -26.9820  -52.1830 C.ar    257 TRP    0.3700
   4256 CZ3       -68.9880  -25.7390  -50.6330 C.ar    257 TRP    0.2400
   4257 CH2       -69.4700  -26.9500  -51.1550 C.ar    257 TRP    0.1100
   4258 HN        -73.1950  -21.1020  -53.2370 H       257 TRP   -0.2500
   4259 HA        -71.9070  -22.1850  -50.8760 H       257 TRP    0.1700
   4260 HB1       -69.8050  -21.8000  -52.4170 H       257 TRP   -0.2000
   4261 HB2       -71.0340  -21.5000  -53.7110 H       257 TRP    0.1400
   4262 HD1       -72.4800  -23.6270  -54.5350 H       257 TRP   -0.2700
   4263 HE1       -72.2190  -26.1510  -54.2040 H       257 TRP    0.1600
   4264 HE3       -69.0290  -23.6080  -50.7280 H       257 TRP   -0.1400
   4265 HZ2       -70.7420  -27.9260  -52.5730 H       257 TRP    0.1400
   4266 HZ3       -68.2680  -25.7540  -49.8280 H       257 TRP    0.5100
   4267 HH2       -69.1130  -27.8820  -50.7400 H       257 TRP   -0.5100
   4268 N         -71.8380  -19.0570  -51.4250 N.am    258 ILE   -0.4700
   4269 CA        -71.6310  -17.7920  -50.7220 C.3     258 ILE    0.3100
   4270 C         -72.2900  -17.8160  -49.3290 C.2     258 ILE    0.0700
   4271 O         -71.7030  -17.3430  -48.3640 O.2     258 ILE    0.0900
   4272 CB        -72.1780  -16.5900  -51.5380 C.3     258 ILE   -0.0900
   4273 CG1       -71.2170  -16.2680  -52.6710 C.3     258 ILE    0.0900
   4274 CG2       -72.3730  -15.3660  -50.6710 C.3     258 ILE   -0.2700
   4275 CD        -71.6710  -15.1390  -53.5380 C.3     258 ILE    0.0900
   4276 HN        -72.3920  -19.0040  -52.2510 H       258 ILE    0.0900
   4277 HA        -70.5700  -17.6770  -50.5550 H       258 ILE    0.0900
   4278 HB        -73.1520  -16.8730  -51.9910 H       258 ILE   -0.1800
   4279 HG11      -71.1000  -17.1740  -53.3040 H       258 ILE    0.0900
   4280 HG12      -70.2300  -16.0040  -52.2350 H       258 ILE    0.0900
   4281 HG21      -71.4060  -15.0610  -50.2180 H       258 ILE   -0.2700
   4282 HG22      -73.0920  -15.5920  -49.8550 H       258 ILE    0.0900
   4283 HG23      -72.7570  -14.5240  -51.2870 H       258 ILE    0.0900
   4284 HD1       -71.6090  -14.1800  -52.9800 H       258 ILE    0.0900
   4285 HD2       -72.7250  -15.3010  -53.8490 H       258 ILE    0.5100
   4286 HD3       -71.0230  -15.0680  -54.4380 H       258 ILE   -0.5100
   4287 N         -73.4990  -18.3730  -49.2270 N.am    259 SER   -0.4700
   4288 CA        -74.1140  -18.5920  -47.9230 C.3     259 SER    0.3100
   4289 C         -73.2800  -19.5600  -47.0610 C.2     259 SER    0.0700
   4290 O         -73.0480  -19.3240  -45.8640 O.2     259 SER    0.0900
   4291 CB        -75.5410  -19.1160  -48.0790 C.3     259 SER    0.0500
   4292 OG        -76.4310  -18.0560  -48.3990 O.3     259 SER    0.0900
   4293 HN        -74.0270  -18.6590  -50.0220 H       259 SER    0.0900
   4294 HA        -74.1170  -17.6520  -47.3920 H       259 SER   -0.6600
   4295 HB1       -75.8730  -19.5850  -47.1290 H       259 SER    0.4300
   4296 HB2       -75.5760  -19.8690  -48.8950 H       259 SER    0.5100
   4297 HG1       -76.2610  -17.3640  -47.7550 H       259 SER   -0.5100
   4298 N         -72.7950  -20.6360  -47.6860 N.am    260 ILE   -0.4700
   4299 CA        -71.9810  -21.6200  -46.9790 C.3     260 ILE    0.3100
   4300 C         -70.7660  -20.9560  -46.4000 C.2     260 ILE    0.0700
   4301 O         -70.5030  -21.0790  -45.2100 O.2     260 ILE    0.0900
   4302 CB        -71.5560  -22.7710  -47.8920 C.3     260 ILE   -0.0900
   4303 CG1       -72.4920  -23.9460  -47.7040 C.3     260 ILE    0.0900
   4304 CG2       -70.1880  -23.2980  -47.5560 C.3     260 ILE   -0.2700
   4305 CD        -72.1080  -24.8380  -46.5110 C.3     260 ILE    0.0900
   4306 HN        -72.9640  -20.8140  -48.6530 H       260 ILE    0.0900
   4307 HA        -72.5670  -22.0000  -46.1540 H       260 ILE    0.0900
   4308 HB        -71.5540  -22.4120  -48.9430 H       260 ILE   -0.1800
   4309 HG11      -72.4790  -24.5610  -48.6270 H       260 ILE    0.0900
   4310 HG12      -73.5200  -23.5590  -47.5430 H       260 ILE    0.0900
   4311 HG21      -70.1160  -23.5070  -46.4680 H       260 ILE   -0.2700
   4312 HG22      -69.4160  -22.5460  -47.8240 H       260 ILE    0.0900
   4313 HG23      -69.9990  -24.2420  -48.1120 H       260 ILE    0.0900
   4314 HD1       -71.9510  -24.2170  -45.6030 H       260 ILE    0.0900
   4315 HD2       -71.1670  -25.3840  -46.7350 H       260 ILE    0.5100
   4316 HD3       -72.9230  -25.5660  -46.3060 H       260 ILE   -0.5100
   4317 N         -70.0410  -20.2270  -47.2440 N.am    261 THR   -0.4700
   4318 CA        -68.7040  -19.7280  -46.9140 C.3     261 THR    0.3100
   4319 C         -68.7290  -18.5420  -45.9520 C.2     261 THR    0.0700
   4320 O         -67.8450  -18.3780  -45.1080 O.2     261 THR    0.0900
   4321 CB        -67.9800  -19.2750  -48.1730 C.3     261 THR    0.1400
   4322 CG2       -67.6340  -20.4870  -49.0560 C.3     261 THR    0.0900
   4323 OG1       -68.8340  -18.3710  -48.8880 O.3     261 THR   -0.6600
   4324 HN        -70.3780  -19.9860  -48.1500 H       261 THR    0.4300
   4325 HA        -68.1580  -20.5250  -46.4310 H       261 THR   -0.2700
   4326 HB        -67.0360  -18.7530  -47.9050 H       261 THR    0.0900
   4327 HG1       -69.4610  -18.9220  -49.3630 H       261 THR    0.0900
   4328 HG21      -68.5350  -21.1210  -49.2020 H       261 THR    0.0900
   4329 HG22      -66.8450  -21.0980  -48.5670 H       261 THR    0.5100
   4330 HG23      -67.2790  -20.1410  -50.0500 H       261 THR   -0.5100
   4331 N         -69.7330  -17.7020  -46.0880 N.am    262 GLU   -0.4700
   4332 CA        -69.9380  -16.6410  -45.1490 C.3     262 GLU    0.3100
   4333 C         -70.1690  -17.2250  -43.7400 C.2     262 GLU    0.0700
   4334 O         -69.5580  -16.7910  -42.7470 O.2     262 GLU    0.0900
   4335 CB        -71.1340  -15.8300  -45.5810 C.3     262 GLU   -0.1800
   4336 CG        -71.4720  -14.7580  -44.5970 C.3     262 GLU    0.0900
   4337 CD        -72.7700  -14.0880  -44.9110 C.2     262 GLU    0.0900
   4338 OE1       -72.7900  -12.8500  -44.7720 O.co2   262 GLU   -0.2800
   4339 OE2       -73.7430  -14.7800  -45.2890 O.co2   262 GLU    0.0900
   4340 HN        -70.3870  -17.7650  -46.8390 H       262 GLU    0.0900
   4341 HA        -69.0480  -16.0280  -45.1240 H       262 GLU    0.6200
   4342 HB1       -72.0080  -16.5070  -45.6910 H       262 GLU   -0.7600
   4343 HB2       -70.9170  -15.3610  -46.5640 H       262 GLU   -0.7600
   4344 HG1       -70.6670  -13.9940  -44.6030 H       262 GLU    0.5100
   4345 HG2       -71.5410  -15.2060  -43.5820 H       262 GLU   -0.5100
   4346 N         -71.0560  -18.2150  -43.6770 N.am    263 ALA   -0.4700
   4347 CA        -71.3040  -18.9570  -42.4670 C.3     263 ALA    0.3100
   4348 C         -70.0170  -19.4830  -41.8410 C.2     263 ALA    0.0700
   4349 O         -69.7560  -19.2490  -40.6640 O.2     263 ALA    0.0900
   4350 CB        -72.2240  -20.0970  -42.7610 C.3     263 ALA   -0.2700
   4351 HN        -71.5930  -18.4900  -44.4710 H       263 ALA    0.0900
   4352 HA        -71.7470  -18.2890  -41.7430 H       263 ALA    0.0900
   4353 HB1       -71.6990  -20.8630  -43.3710 H       263 ALA    0.0900
   4354 HB2       -73.1070  -19.7350  -43.3290 H       263 ALA    0.5100
   4355 HB3       -72.5590  -20.5690  -41.8120 H       263 ALA   -0.5100
   4356 N         -69.2230  -20.1990  -42.6390 N.am    264 LEU   -0.4700
   4357 CA        -67.9260  -20.7250  -42.2020 C.3     264 LEU    0.3100
   4358 C         -66.9270  -19.6240  -41.7960 C.2     264 LEU    0.0700
   4359 O         -66.0910  -19.8240  -40.9260 O.2     264 LEU    0.0900
   4360 CB        -67.3130  -21.5950  -43.3270 C.3     264 LEU   -0.1800
   4361 CG        -67.9840  -22.9610  -43.6400 C.3     264 LEU    0.0900
   4362 CD1       -67.4290  -23.6090  -44.9300 C.3     264 LEU    0.0900
   4363 CD2       -67.8270  -23.9320  -42.4850 C.3     264 LEU   -0.0900
   4364 HN        -69.4790  -20.4120  -43.5780 H       264 LEU    0.0900
   4365 HA        -68.0810  -21.3140  -41.3100 H       264 LEU   -0.2700
   4366 HB1       -66.2580  -21.8000  -43.0510 H       264 LEU    0.0900
   4367 HB2       -67.3330  -20.9940  -44.2600 H       264 LEU    0.0900
   4368 HG        -69.0770  -22.8050  -43.7590 H       264 LEU    0.0900
   4369 HD11      -66.3370  -23.7860  -44.8280 H       264 LEU   -0.2700
   4370 HD12      -67.6000  -22.9340  -45.7960 H       264 LEU    0.0900
   4371 HD13      -67.9310  -24.5830  -45.1100 H       264 LEU    0.0900
   4372 HD21      -68.2980  -23.5150  -41.5690 H       264 LEU    0.0900
   4373 HD22      -66.7490  -24.1050  -42.2800 H       264 LEU    0.5100
   4374 HD23      -68.3210  -24.8960  -42.7300 H       264 LEU   -0.5100
   4375 N         -67.0140  -18.4720  -42.4680 N.am    265 ALA   -0.4700
   4376 CA        -66.1620  -17.3260  -42.2480 C.3     265 ALA    0.3100
   4377 C         -66.3900  -16.7390  -40.8660 C.2     265 ALA    0.0700
   4378 O         -65.5100  -16.0760  -40.3260 O.2     265 ALA    0.0900
   4379 CB        -66.4400  -16.2730  -43.3200 C.3     265 ALA   -0.2700
   4380 HN        -67.6990  -18.3500  -43.1790 H       265 ALA    0.0900
   4381 HA        -65.1340  -17.6520  -42.2930 H       265 ALA    0.0900
   4382 HB1       -67.5030  -15.9520  -43.2740 H       265 ALA    0.0900
   4383 HB2       -66.2400  -16.6970  -44.3270 H       265 ALA    0.5100
   4384 HB3       -65.7930  -15.3850  -43.1540 H       265 ALA   -0.5100
   4385 N         -67.5580  -16.9920  -40.2780 N.am    266 PHE   -0.4700
   4386 CA        -67.8570  -16.4580  -38.9600 C.3     266 PHE    0.3100
   4387 C         -67.0910  -17.1430  -37.8540 C.2     266 PHE    0.0700
   4388 O         -67.1000  -16.6200  -36.7270 O.2     266 PHE    0.0900
   4389 CB        -69.3500  -16.5290  -38.6100 C.3     266 PHE   -0.1800
   4390 CG        -70.2490  -15.7080  -39.4990 C.ar    266 PHE    0.0900
   4391 CD1       -69.7730  -14.6450  -40.2360 C.ar    266 PHE    0.0900
   4392 CD2       -71.5910  -16.0130  -39.5730 C.ar    266 PHE    0.0000
   4393 CE1       -70.6070  -13.9250  -41.0270 C.ar    266 PHE   -0.1150
   4394 CE2       -72.4350  -15.3050  -40.3740 C.ar    266 PHE    0.1150
   4395 CZ        -71.9510  -14.2520  -41.0940 C.ar    266 PHE   -0.1150
   4396 HN        -68.2650  -17.5490  -40.7050 H       266 PHE    0.1150
   4397 HA        -67.5260  -15.4310  -38.9440 H       266 PHE   -0.1150
   4398 HB1       -69.4970  -16.1600  -37.5730 H       266 PHE    0.1150
   4399 HB2       -69.6910  -17.5830  -38.6920 H       266 PHE   -0.1150
   4400 HD1       -68.7260  -14.3820  -40.1820 H       266 PHE    0.1150
   4401 HD2       -71.9800  -16.8310  -38.9850 H       266 PHE   -0.1150
   4402 HE1       -70.2230  -13.0970  -41.6050 H       266 PHE    0.1150
   4403 HE2       -73.4790  -15.5750  -40.4370 H       266 PHE    0.5100
   4404 HZ        -72.6160  -13.6730  -41.7180 H       266 PHE   -0.5100
   4405 N         -66.4180  -18.2680  -38.1430 N.am    267 PHE   -0.4700
   4406 CA        -65.4230  -18.8090  -37.2120 C.3     267 PHE    0.3100
   4407 C         -64.3350  -17.7720  -36.8850 C.2     267 PHE    0.0700
   4408 O         -63.6160  -17.9360  -35.9080 O.2     267 PHE    0.0900
   4409 CB        -64.7540  -20.1170  -37.7210 C.3     267 PHE   -0.1800
   4410 CG        -65.6020  -21.3900  -37.5330 C.ar    267 PHE    0.0900
   4411 CD1       -66.2980  -21.9650  -38.6060 C.ar    267 PHE    0.0900
   4412 CD2       -65.6780  -22.0290  -36.2850 C.ar    267 PHE    0.0000
   4413 CE1       -67.0600  -23.1450  -38.4400 C.ar    267 PHE   -0.1150
   4414 CE2       -66.4540  -23.1930  -36.1120 C.ar    267 PHE    0.1150
   4415 CZ        -67.1450  -23.7520  -37.1980 C.ar    267 PHE   -0.1150
   4416 HN        -66.5610  -18.7790  -38.9870 H       267 PHE    0.1150
   4417 HA        -65.9270  -18.9990  -36.2750 H       267 PHE   -0.1150
   4418 HB1       -63.8030  -20.2760  -37.1690 H       267 PHE    0.1150
   4419 HB2       -64.5520  -20.0200  -38.8090 H       267 PHE   -0.1150
   4420 HD1       -66.2520  -21.4990  -39.5790 H       267 PHE    0.1150
   4421 HD2       -65.1340  -21.6230  -35.4450 H       267 PHE   -0.1150
   4422 HE1       -67.5770  -23.5750  -39.2850 H       267 PHE    0.1150
   4423 HE2       -66.5160  -23.6570  -35.1390 H       267 PHE    0.5100
   4424 HZ        -67.7360  -24.6460  -37.0660 H       267 PHE   -0.5100
   4425 N         -64.1900  -16.7060  -37.6760 N.am    268 HSP   -0.4700
   4426 CA        -63.2380  -15.6370  -37.3270 C.3     268 HSP    0.3100
   4427 C         -63.4530  -15.1830  -35.8870 C.2     268 HSP    0.0700
   4428 O         -62.4930  -14.8070  -35.2010 O.2     268 HSP    0.0900
   4429 CB        -63.2790  -14.4320  -38.3160 C.3     268 HSP   -0.0500
   4430 CG        -64.3530  -13.4190  -38.0440 C.ar    268 HSP    0.0900
   4431 CD2       -65.5080  -13.3370  -38.7890 C.ar    268 HSP    0.0900
   4432 ND1       -64.4340  -12.4320  -37.1170 N.ar    268 HSP    0.1900
   4433 CE1       -65.6280  -11.7890  -37.3140 C.ar    268 HSP    0.1300
   4434 NE2       -66.2660  -12.3550  -38.3260 N.ar    268 HSP    0.1900
   4435 HN        -64.7080  -16.5860  -38.5200 H       268 HSP   -0.5100
   4436 HA        -62.2500  -16.0740  -37.3240 H       268 HSP    0.4400
   4437 HB1       -63.4360  -14.8270  -39.3420 H       268 HSP   -0.5100
   4438 HB2       -62.2990  -13.9100  -38.2710 H       268 HSP    0.4400
   4439 HD1       -63.7500  -12.2150  -36.4200 H       268 HSP    0.3200
   4440 HD2       -65.8240  -13.9400  -39.6320 H       268 HSP    0.1800
   4441 HE1       -65.9890  -10.9600  -36.7400 H       268 HSP    0.5100
   4442 HE2       -67.1620  -12.0870  -38.6800 H       268 HSP   -0.5100
   4443 N         -64.7030  -15.2510  -35.4280 N.am    269 CYS   -0.4700
   4444 CA        -65.0720  -14.8470  -34.0840 C.3     269 CYS    0.3100
   4445 C         -64.4970  -15.7090  -32.9520 C.2     269 CYS    0.0700
   4446 O         -64.4660  -15.2760  -31.7960 O.2     269 CYS    0.0900
   4447 CB        -66.5910  -14.8150  -33.9660 C.3     269 CYS   -0.1100
   4448 SG        -67.4400  -13.6770  -35.1560 S.3     269 CYS    0.0900
   4449 HN        -65.4480  -15.5870  -35.9960 H       269 CYS    0.0900
   4450 HA        -64.6560  -13.8680  -33.8960 H       269 CYS   -0.2300
   4451 HB1       -66.8470  -14.5070  -32.9300 H       269 CYS    0.1600
   4452 HB2       -66.9680  -15.8470  -34.1260 H       269 CYS    0.5100
   4453 HG1       -66.8300  -12.5830  -34.7240 H       269 CYS   -0.5100
   4454 N         -64.0350  -16.9160  -33.2630 N.am    270 CYS   -0.4700
   4455 CA        -63.5450  -17.8230  -32.2310 C.3     270 CYS    0.3100
   4456 C         -62.0460  -17.9580  -32.2430 C.2     270 CYS    0.0700
   4457 O         -61.4930  -18.6050  -31.3750 O.2     270 CYS    0.0900
   4458 CB        -64.1680  -19.1940  -32.4100 C.3     270 CYS   -0.1100
   4459 SG        -65.8990  -19.0220  -32.7040 S.3     270 CYS    0.0900
   4460 HN        -64.0030  -17.2520  -34.2010 H       270 CYS    0.0900
   4461 HA        -63.8070  -17.4130  -31.2670 H       270 CYS   -0.2300
   4462 HB1       -63.9920  -19.8010  -31.4960 H       270 CYS    0.1600
   4463 HB2       -63.6820  -19.7080  -33.2670 H       270 CYS    0.5100
   4464 HG1       -66.2250  -20.1810  -32.1500 H       270 CYS   -0.5100
   4465 N         -61.3870  -17.3550  -33.2290 N.am    271 LEU   -0.4700
   4466 CA        -59.9310  -17.3860  -33.2990 C.3     271 LEU    0.3100
   4467 C         -59.3290  -16.7360  -32.0710 C.2     271 LEU    0.0700
   4468 O         -58.5210  -17.3400  -31.3910 O.2     271 LEU    0.0900
   4469 CB        -59.4240  -16.6600  -34.5580 C.3     271 LEU   -0.1800
   4470 CG        -59.9800  -17.2740  -35.8440 C.3     271 LEU    0.0900
   4471 CD1       -59.7720  -16.3490  -37.0640 C.3     271 LEU    0.0900
   4472 CD2       -59.3930  -18.6970  -36.0560 C.3     271 LEU   -0.0900
   4473 HN        -61.8540  -16.8610  -33.9590 H       271 LEU    0.0900
   4474 HA        -59.6190  -18.4200  -33.3130 H       271 LEU   -0.2700
   4475 HB1       -58.3160  -16.7140  -34.5830 H       271 LEU    0.0900
   4476 HB2       -59.7310  -15.5930  -34.5070 H       271 LEU    0.0900
   4477 HG        -61.0660  -17.4630  -35.7140 H       271 LEU    0.0900
   4478 HD11      -58.6880  -16.1570  -37.2190 H       271 LEU   -0.2700
   4479 HD12      -60.2840  -15.3780  -36.8930 H       271 LEU    0.0900
   4480 HD13      -60.1800  -16.8310  -37.9780 H       271 LEU    0.0900
   4481 HD21      -59.6630  -19.3530  -35.2000 H       271 LEU    0.0900
   4482 HD22      -58.2850  -18.6430  -36.1250 H       271 LEU    0.5100
   4483 HD23      -59.8050  -19.1410  -36.9870 H       271 LEU   -0.5100
   4484 N         -59.7300  -15.5050  -31.7930 N.am    272 ASN   -0.4700
   4485 CA        -59.1320  -14.7380  -30.7100 C.3     272 ASN    0.3100
   4486 C         -59.1920  -15.5540  -29.4000 C.2     272 ASN    0.0700
   4487 O         -58.1560  -15.8790  -28.8190 O.2     272 ASN    0.0900
   4488 CB        -59.7760  -13.3170  -30.6200 C.3     272 ASN   -0.1800
   4489 CG        -59.2950  -12.5040  -29.4220 C.2     272 ASN    0.0900
   4490 ND2       -60.1440  -11.6090  -28.9250 N.am    272 ASN    0.0900
   4491 OD1       -58.1790  -12.6720  -28.9550 O.2     272 ASN    0.5500
   4492 HN        -60.4530  -15.0510  -32.3090 H       272 ASN   -0.5500
   4493 HA        -58.0720  -14.6580  -30.9020 H       272 ASN   -0.6200
   4494 HB1       -60.8780  -13.4280  -30.5460 H       272 ASN    0.3200
   4495 HB2       -59.5280  -12.7540  -31.5440 H       272 ASN    0.3000
   4496 HD21      -59.8790  -11.0490  -28.1400 H       272 ASN    0.5100
   4497 HD22      -61.0480  -11.4950  -29.3380 H       272 ASN   -0.5100
   4498 N         -60.3910  -15.9500  -28.9660 N.am    273 PRO   -0.2900
   4499 CA        -60.4050  -16.8550  -27.8050 C.3     273 PRO    0.0000
   4500 C         -59.5470  -18.1230  -27.9350 C.2     273 PRO    0.0900
   4501 O         -58.8250  -18.4690  -26.9940 O.2     273 PRO    0.0900
   4502 CB        -61.8840  -17.2090  -27.6520 C.3     273 PRO    0.0200
   4503 CG        -62.6020  -16.0200  -28.2140 C.3     273 PRO    0.0900
   4504 CD        -61.7410  -15.4720  -29.3180 C.3     273 PRO   -0.1800
   4505 HA        -59.9650  -16.3720  -26.9470 H       273 PRO    0.0900
   4506 HB1       -62.1470  -17.3640  -26.5850 H       273 PRO    0.0900
   4507 HB2       -62.1330  -18.1290  -28.2210 H       273 PRO   -0.1800
   4508 HG1       -63.5950  -16.3230  -28.6120 H       273 PRO    0.0900
   4509 HG2       -62.7530  -15.2530  -27.4250 H       273 PRO    0.0900
   4510 HD1       -62.0420  -15.8760  -30.3090 H       273 PRO    0.5100
   4511 HD2       -61.7600  -14.3630  -29.3390 H       273 PRO   -0.5100
   4512 N         -59.6000  -18.8180  -29.0580 N.am    274 ILE   -0.4700
   4513 CA        -58.8640  -20.0620  -29.1540 C.3     274 ILE    0.3100
   4514 C         -57.3820  -19.8500  -28.9460 C.2     274 ILE    0.0700
   4515 O         -56.7330  -20.6310  -28.2730 O.2     274 ILE    0.0900
   4516 CB        -59.0830  -20.7710  -30.4940 C.3     274 ILE   -0.0900
   4517 CG1       -60.4650  -21.4060  -30.5450 C.3     274 ILE    0.0900
   4518 CG2       -58.0610  -21.8820  -30.6920 C.3     274 ILE   -0.2700
   4519 CD        -60.7700  -21.9520  -31.9260 C.3     274 ILE    0.0900
   4520 HN        -60.1230  -18.5300  -29.8570 H       274 ILE    0.0900
   4521 HA        -59.1930  -20.6980  -28.3460 H       274 ILE    0.0900
   4522 HB        -58.9870  -20.0330  -31.3190 H       274 ILE   -0.1800
   4523 HG11      -61.2270  -20.6420  -30.2780 H       274 ILE    0.0900
   4524 HG12      -60.5130  -22.2340  -29.8060 H       274 ILE    0.0900
   4525 HG21      -58.0250  -22.5330  -29.7930 H       274 ILE   -0.2700
   4526 HG22      -57.0520  -21.4440  -30.8540 H       274 ILE    0.0900
   4527 HG23      -58.3430  -22.5040  -31.5690 H       274 ILE    0.0900
   4528 HD1       -60.2790  -22.9390  -32.0630 H       274 ILE    0.0900
   4529 HD2       -60.3870  -21.2540  -32.7020 H       274 ILE    0.5100
   4530 HD3       -61.8670  -22.0820  -32.0480 H       274 ILE   -0.5100
   4531 N         -56.8390  -18.7820  -29.5220 N.am    275 LEU   -0.4700
   4532 CA        -55.4160  -18.4850  -29.4100 C.3     275 LEU    0.3100
   4533 C         -54.9420  -18.3240  -27.9700 C.2     275 LEU    0.0700
   4534 O         -53.7640  -18.5450  -27.6750 O.2     275 LEU    0.0900
   4535 CB        -55.0350  -17.2660  -30.2590 C.3     275 LEU   -0.1800
   4536 CG        -54.7290  -17.6660  -31.7120 C.3     275 LEU    0.0900
   4537 CD1       -54.7330  -16.4750  -32.6470 C.3     275 LEU    0.0900
   4538 CD2       -53.3700  -18.4470  -31.7830 C.3     275 LEU   -0.0900
   4539 HN        -57.3790  -18.1360  -30.0560 H       275 LEU    0.0900
   4540 HA        -54.8670  -19.3550  -29.7400 H       275 LEU   -0.2700
   4541 HB1       -54.1370  -16.7810  -29.8190 H       275 LEU    0.0900
   4542 HB2       -55.8750  -16.5400  -30.2510 H       275 LEU    0.0900
   4543 HG        -55.4930  -18.3950  -32.0540 H       275 LEU    0.0900
   4544 HD11      -53.9650  -15.7380  -32.3300 H       275 LEU   -0.2700
   4545 HD12      -55.7280  -15.9810  -32.6260 H       275 LEU    0.0900
   4546 HD13      -54.5010  -16.8060  -33.6820 H       275 LEU    0.0900
   4547 HD21      -53.3590  -19.2620  -31.0290 H       275 LEU    0.0900
   4548 HD22      -52.5260  -17.7560  -31.5720 H       275 LEU    0.5100
   4549 HD23      -53.2440  -18.8950  -32.7910 H       275 LEU   -0.5100
   4550 N         -55.8590  -17.9580  -27.0730 N.am    276 TYR   -0.4700
   4551 CA        -55.5490  -17.8900  -25.6410 C.3     276 TYR    0.3100
   4552 C         -55.7540  -19.2260  -24.9380 C.2     276 TYR    0.0700
   4553 O         -55.4960  -19.3210  -23.7430 O.2     276 TYR    0.0900
   4554 CB        -56.4220  -16.8600  -24.9230 C.3     276 TYR   -0.1800
   4555 CG        -56.0320  -15.4220  -25.1110 C.ar    276 TYR    0.0900
   4556 CD1       -54.7500  -14.9720  -24.7720 C.ar    276 TYR    0.0900
   4557 CD2       -56.9810  -14.4860  -25.5530 C.ar    276 TYR    0.0000
   4558 CE1       -54.4130  -13.6290  -24.9100 C.ar    276 TYR   -0.1150
   4559 CE2       -56.6640  -13.1730  -25.6940 C.ar    276 TYR    0.1150
   4560 CZ        -55.3780  -12.7370  -25.3840 C.ar    276 TYR   -0.1150
   4561 OH        -55.0880  -11.3940  -25.5450 O.3     276 TYR    0.1150
   4562 HN        -56.7910  -17.7170  -27.3330 H       276 TYR    0.1100
   4563 HA        -54.5060  -17.6270  -25.5410 H       276 TYR   -0.5400
   4564 HB1       -56.3850  -17.0600  -23.8320 H       276 TYR    0.4300
   4565 HB2       -57.4650  -16.9570  -25.2940 H       276 TYR   -0.1150
   4566 HD1       -54.0160  -15.6730  -24.4000 H       276 TYR    0.1150
   4567 HD2       -57.9830  -14.8170  -25.7870 H       276 TYR   -0.1150
   4568 HE1       -53.4230  -13.2820  -24.6550 H       276 TYR    0.1150
   4569 HE2       -57.4050  -12.4700  -26.0440 H       276 TYR    0.5100
   4570 HH        -54.1750  -11.2540  -25.2820 H       276 TYR   -0.5100
   4571 N         -56.2280  -20.2480  -25.6470 N.am    277 ALA   -0.4700
   4572 CA        -56.4810  -21.5440  -25.0260 C.3     277 ALA    0.3100
   4573 C         -55.1690  -22.1850  -24.5550 C.2     277 ALA    0.0700
   4574 O         -54.1200  -21.9760  -25.1450 O.2     277 ALA    0.0900
   4575 CB        -57.2280  -22.4820  -25.9930 C.3     277 ALA   -0.2700
   4576 HN        -56.4300  -20.1750  -26.6210 H       277 ALA    0.0900
   4577 HA        -57.0700  -21.3780  -24.1360 H       277 ALA    0.0900
   4578 HB1       -56.6240  -22.6450  -26.9110 H       277 ALA    0.0900
   4579 HB2       -58.2000  -22.0290  -26.2840 H       277 ALA    0.5100
   4580 HB3       -57.4050  -23.4650  -25.5060 H       277 ALA   -0.5100
   4581 N         -55.2330  -22.9410  -23.4630 N.am    278 PHE   -0.4700
   4582 CA        -54.1060  -23.7740  -23.0080 C.3     278 PHE    0.3100
   4583 C         -52.8390  -23.0530  -22.5540 C.2     278 PHE    0.0700
   4584 O         -51.7810  -23.6670  -22.5240 O.2     278 PHE    0.0900
   4585 CB        -53.7100  -24.7850  -24.1010 C.3     278 PHE   -0.1800
   4586 CG        -54.7680  -25.7840  -24.4130 C.ar    278 PHE    0.0900
   4587 CD1       -55.0590  -26.8000  -23.5200 C.ar    278 PHE    0.0900
   4588 CD2       -55.4680  -25.7240  -25.6070 C.ar    278 PHE    0.0000
   4589 CE1       -56.0290  -27.7440  -23.8200 C.ar    278 PHE   -0.1150
   4590 CE2       -56.4460  -26.6690  -25.9090 C.ar    278 PHE    0.1150
   4591 CZ        -56.7270  -27.6720  -25.0200 C.ar    278 PHE   -0.1150
   4592 HN        -56.0530  -22.9790  -22.8980 H       278 PHE    0.1150
   4593 HA        -54.4110  -24.2910  -22.1110 H       278 PHE   -0.1150
   4594 HB1       -52.8140  -25.3510  -23.7680 H       278 PHE    0.1150
   4595 HB2       -53.4880  -24.2380  -25.0420 H       278 PHE   -0.1150
   4596 HD1       -54.5250  -26.8570  -22.5830 H       278 PHE    0.1150
   4597 HD2       -55.2520  -24.9340  -26.3110 H       278 PHE   -0.1150
   4598 HE1       -56.2420  -28.5380  -23.1190 H       278 PHE    0.1150
   4599 HE2       -56.9820  -26.6100  -26.8440 H       278 PHE    0.5100
   4600 HZ        -57.4880  -28.4040  -25.2490 H       278 PHE   -0.5100
   4601 N         -52.9180  -21.7920  -22.1490 N.am    279 LEU   -0.4700
   4602 CA        -51.7020  -21.0850  -21.7050 C.3     279 LEU    0.3100
   4603 C         -51.2220  -21.6580  -20.4000 C.2     279 LEU    0.0700
   4604 O         -51.9790  -21.7430  -19.4350 O.2     279 LEU    0.0900
   4605 CB        -51.9260  -19.5690  -21.5870 C.3     279 LEU   -0.1800
   4606 CG        -52.2310  -18.8930  -22.9370 C.3     279 LEU    0.0900
   4607 CD1       -52.6790  -17.4450  -22.7720 C.3     279 LEU    0.0900
   4608 CD2       -51.0210  -19.0010  -23.8860 C.3     279 LEU   -0.0900
   4609 HN        -53.7730  -21.2800  -22.1250 H       279 LEU    0.0900
   4610 HA        -50.9240  -21.2880  -22.4260 H       279 LEU   -0.2700
   4611 HB1       -51.0120  -19.1070  -21.1570 H       279 LEU    0.0900
   4612 HB2       -52.7790  -19.3890  -20.8990 H       279 LEU    0.0900
   4613 HG        -53.0350  -19.4610  -23.4500 H       279 LEU    0.0900
   4614 HD11      -51.9690  -16.8970  -22.1170 H       279 LEU   -0.2700
   4615 HD12      -53.6880  -17.4110  -22.3080 H       279 LEU    0.0900
   4616 HD13      -52.7060  -16.9420  -23.7620 H       279 LEU    0.0900
   4617 HD21      -50.7770  -20.0680  -24.0740 H       279 LEU    0.0900
   4618 HD22      -50.1350  -18.5100  -23.4290 H       279 LEU    0.5100
   4619 HD23      -51.2580  -18.5150  -24.8570 H       279 LEU   -0.5100
   4620 N         -49.9590  -22.0680  -20.3720 N.am    280 GLY   -0.4700
   4621 CA        -49.3660  -22.6930  -19.1890 C.3     280 GLY    0.3100
   4622 C         -49.4330  -24.2110  -19.2130 C.2     280 GLY   -0.0200
   4623 O         -48.6670  -24.8810  -18.5300 O.2     280 GLY    0.0900
   4624 HN        -49.3550  -21.9670  -21.1590 H       280 GLY    0.0900
   4625 HA1       -49.9010  -22.3330  -18.3230 H       280 GLY    0.5100
   4626 HA2       -48.3300  -22.3890  -19.1400 H       280 GLY   -0.5100
   4627 N         -50.3560  -24.7670  -19.9960 N.am    281 ALA   -0.4700
   4628 CA        -50.4940  -26.2110  -20.0960 C.3     281 ALA    0.3100
   4629 C         -49.2650  -26.8340  -20.7310 C.2     281 ALA    0.0700
   4630 O         -48.6270  -26.2360  -21.5900 O.2     281 ALA    0.0900
   4631 CB        -51.7390  -26.5590  -20.9290 C.3     281 ALA   -0.2700
   4632 HN        -50.9870  -24.2240  -20.5440 H       281 ALA    0.0900
   4633 HA        -50.5830  -26.6120  -19.0980 H       281 ALA    0.0900
   4634 HB1       -51.6460  -26.1340  -21.9510 H       281 ALA    0.0900
   4635 HB2       -52.6470  -26.1350  -20.4490 H       281 ALA    0.5100
   4636 HB3       -51.8420  -27.6630  -21.0120 H       281 ALA   -0.5100
   4637 N         -48.9430  -28.0490  -20.3070 N.am    282 LYS   -0.4700
   4638 CA        -47.9730  -28.8900  -21.0090 C.3     282 LYS    0.3100
   4639 C         -48.6620  -30.1750  -21.4640 C.2     282 LYS    0.0700
   4640 O         -49.4150  -30.7880  -20.7100 O.2     282 LYS    0.0900
   4641 CB        -46.7750  -29.2000  -20.1100 C.3     282 LYS   -0.1800
   4642 CG        -45.8530  -27.9840  -19.8710 C.3     282 LYS    0.0900
   4643 CD        -45.1670  -27.4960  -21.1790 C.3     282 LYS    0.0900
   4644 CE        -44.4580  -26.1490  -21.0050 C.3     282 LYS   -0.1800
   4645 NZ        -44.2380  -25.4410  -22.3120 N.4     282 LYS    0.0900
   4646 HN        -49.3490  -28.4450  -19.4870 H       282 LYS    0.0900
   4647 HA        -47.6510  -28.3620  -21.8940 H       282 LYS   -0.1800
   4648 HB1       -46.1780  -30.0100  -20.5820 H       282 LYS    0.0900
   4649 HB2       -47.1520  -29.5580  -19.1290 H       282 LYS    0.0900
   4650 HG1       -45.0680  -28.2650  -19.1370 H       282 LYS    0.2100
   4651 HG2       -46.4570  -27.1520  -19.4490 H       282 LYS    0.0500
   4652 HD1       -45.9390  -27.3960  -21.9710 H       282 LYS    0.0500
   4653 HD2       -44.4220  -28.2550  -21.4970 H       282 LYS   -0.3000
   4654 HE1       -43.4620  -26.3110  -20.5400 H       282 LYS    0.3300
   4655 HE2       -45.0750  -25.4840  -20.3640 H       282 LYS    0.3300
   4656 HZ1       -45.1550  -25.2630  -22.7680 H       282 LYS    0.3300
   4657 HZ2       -43.6510  -26.0340  -22.9320 H       282 LYS    0.5100
   4658 HZ3       -43.7550  -24.5360  -22.1380 H       282 LYS   -0.5100
   4659 N         -48.4190  -30.5720  -22.7120 N.am    283 PHE   -0.4700
   4660 CA        -49.0350  -31.7690  -23.2430 C.3     283 PHE    0.3100
   4661 C         -48.0760  -32.9420  -23.0770 C.2     283 PHE    0.0700
   4662 O         -47.3950  -33.3360  -24.0130 O.2     283 PHE    0.0900
   4663 CB        -49.4610  -31.5640  -24.6970 C.3     283 PHE   -0.1800
   4664 CG        -50.3780  -30.3990  -24.8910 C.ar    283 PHE    0.0900
   4665 CD1       -51.7470  -30.5900  -25.0160 C.ar    283 PHE    0.0900
   4666 CD2       -49.8740  -29.0910  -24.9390 C.ar    283 PHE    0.0000
   4667 CE1       -52.6140  -29.5040  -25.1820 C.ar    283 PHE   -0.1150
   4668 CE2       -50.7390  -28.0040  -25.1110 C.ar    283 PHE    0.1150
   4669 CZ        -52.1140  -28.2200  -25.2340 C.ar    283 PHE   -0.1150
   4670 HN        -47.8120  -30.0730  -23.3260 H       283 PHE    0.1150
   4671 HA        -49.8940  -32.0010  -22.6310 H       283 PHE   -0.1150
   4672 HB1       -49.9980  -32.4690  -25.0540 H       283 PHE    0.1150
   4673 HB2       -48.5610  -31.3830  -25.3220 H       283 PHE   -0.1150
   4674 HD1       -52.1480  -31.5920  -24.9850 H       283 PHE    0.1150
   4675 HD2       -48.8110  -28.9220  -24.8430 H       283 PHE   -0.1150
   4676 HE1       -53.6760  -29.6730  -25.2690 H       283 PHE    0.1150
   4677 HE2       -50.3440  -26.9990  -25.1480 H       283 PHE    0.5100
   4678 HZ        -52.7830  -27.3840  -25.3700 H       283 PHE   -0.5100
   4679 N         -48.0340  -33.4940  -21.8700 N.am    284 LYS   -0.4700
   4680 CA        -47.1110  -34.5780  -21.5340 C.3     284 LYS    0.3100
   4681 C         -47.7630  -35.8460  -20.9850 C.2     284 LYS    0.0700
   4682 O         -47.0500  -36.8130  -20.7130 O.2     284 LYS    0.0900
   4683 CB        -46.0680  -34.0800  -20.5250 C.3     284 LYS   -0.1800
   4684 CG        -45.2350  -32.9180  -21.0490 C.3     284 LYS    0.0900
   4685 CD        -43.9050  -32.7700  -20.2880 C.3     284 LYS    0.0900
   4686 CE        -42.7410  -33.4480  -21.0360 C.3     284 LYS   -0.1800
   4687 NZ        -41.6340  -33.9000  -20.1400 N.4     284 LYS    0.0900
   4688 HN        -48.6330  -33.1920  -21.1330 H       284 LYS    0.0900
   4689 HA        -46.6300  -34.9070  -22.4430 H       284 LYS   -0.1800
   4690 HB1       -45.3870  -34.9210  -20.2730 H       284 LYS    0.0900
   4691 HB2       -46.5940  -33.7540  -19.6030 H       284 LYS    0.0900
   4692 HG1       -45.8200  -31.9790  -20.9420 H       284 LYS    0.2100
   4693 HG2       -45.0190  -33.0860  -22.1250 H       284 LYS    0.0500
   4694 HD1       -44.0090  -33.2340  -19.2840 H       284 LYS    0.0500
   4695 HD2       -43.6770  -31.6910  -20.1640 H       284 LYS   -0.3000
   4696 HE1       -42.3040  -32.7290  -21.7620 H       284 LYS    0.3300
   4697 HE2       -43.1210  -34.3460  -21.5690 H       284 LYS    0.3300
   4698 HZ1       -42.0030  -34.5880  -19.4530 H       284 LYS    0.3300
   4699 HZ2       -41.2420  -33.0810  -19.6340 H       284 LYS    0.5100
   4700 HZ3       -40.8870  -34.3450  -20.7100 H       284 LYS   -0.5100
   4701 N         -49.0890  -35.8670  -20.8290 N.am    285 THR   -0.4700
   4702 CA        -49.7760  -36.9750  -20.1250 C.3     285 THR    0.3100
   4703 C         -50.4580  -37.9380  -21.0960 C.2     285 THR    0.0700
   4704 O         -51.5110  -37.6200  -21.6780 O.2     285 THR    0.0900
   4705 CB        -50.8490  -36.4480  -19.0950 C.3     285 THR    0.1400
   4706 CG2       -51.5090  -37.6070  -18.3130 C.3     285 THR    0.0900
   4707 OG1       -50.2360  -35.5410  -18.1690 O.3     285 THR   -0.6600
   4708 HN        -49.6750  -35.1400  -21.1790 H       285 THR    0.4300
   4709 HA        -49.0230  -37.5510  -19.6090 H       285 THR   -0.2700
   4710 HB        -51.6600  -35.9140  -19.6360 H       285 THR    0.0900
   4711 HG1       -50.9340  -35.2570  -17.5750 H       285 THR    0.0900
   4712 HG21      -50.7380  -38.1730  -17.7470 H       285 THR    0.0900
   4713 HG22      -52.0110  -38.3030  -19.0200 H       285 THR    0.5100
   4714 HG23      -52.2530  -37.2040  -17.5940 H       285 THR   -0.5100
   4715 N         -49.8720  -39.1160  -21.2780 N.am    286 SER   -0.4700
   4716 CA        -50.5540  -40.1740  -21.9990 C.3     286 SER    0.3100
   4717 C         -51.2690  -41.0610  -20.9960 C.2     286 SER    0.0700
   4718 O         -51.1260  -40.8950  -19.7820 O.2     286 SER    0.0900
   4719 CB        -49.5850  -40.9820  -22.8710 C.3     286 SER    0.0500
   4720 OG        -48.5700  -41.6400  -22.1170 O.3     286 SER    0.0900
   4721 HN        -48.9590  -39.3240  -20.9350 H       286 SER    0.0900
   4722 HA        -51.3130  -39.7160  -22.6150 H       286 SER   -0.6600
   4723 HB1       -49.0900  -40.2980  -23.5930 H       286 SER    0.4300
   4724 HB2       -50.1580  -41.7550  -23.4270 H       286 SER    0.5100
   4725 HG1       -48.0880  -40.9470  -21.6610 H       286 SER   -0.5100
   4726 N         -52.0650  -41.9950  -21.5110 N.am    287 ALA   -0.4700
   4727 CA        -52.7970  -42.9330  -20.6680 C.3     287 ALA    0.3100
   4728 C         -51.8250  -43.6230  -19.7500 C.2     287 ALA    0.0700
   4729 O         -52.1570  -43.8820  -18.6130 O.2     287 ALA    0.0900
   4730 CB        -53.5900  -43.9430  -21.4960 C.3     287 ALA   -0.2700
   4731 HN        -52.1970  -42.0960  -22.4940 H       287 ALA    0.0900
   4732 HA        -53.4660  -42.3600  -20.0440 H       287 ALA    0.0900
   4733 HB1       -52.9040  -44.5290  -22.1440 H       287 ALA    0.0900
   4734 HB2       -54.3210  -43.4120  -22.1440 H       287 ALA    0.5100
   4735 HB3       -54.1280  -44.6440  -20.8230 H       287 ALA   -0.5100
   4736 N         -50.6000  -43.8790  -20.2220 N.am    288 GLN   -0.4700
   4737 CA        -49.5900  -44.5550  -19.3800 C.3     288 GLN    0.3100
   4738 C         -49.1590  -43.6710  -18.1900 C.2     288 GLN    0.0700
   4739 O         -48.9980  -44.1690  -17.0570 O.2     288 GLN    0.0900
   4740 CB        -48.3690  -44.9900  -20.1840 C.3     288 GLN   -0.1800
   4741 CG        -48.6300  -45.4490  -21.6230 C.3     288 GLN    0.0900
   4742 CD        -49.5060  -46.6750  -21.7260 C.2     288 GLN    0.0900
   4743 NE2       -50.2930  -46.7420  -22.7970 N.am    288 GLN   -0.1800
   4744 OE1       -49.4570  -47.5720  -20.8800 O.2     288 GLN    0.0900
   4745 HN        -50.3170  -43.6310  -21.1450 H       288 GLN    0.0900
   4746 HA        -50.0620  -45.4170  -18.9320 H       288 GLN    0.5500
   4747 HB1       -47.8860  -45.8300  -19.6420 H       288 GLN   -0.5500
   4748 HB2       -47.6650  -44.1330  -20.2230 H       288 GLN   -0.6200
   4749 HG1       -47.6570  -45.6770  -22.1060 H       288 GLN    0.3200
   4750 HG2       -49.1270  -44.6220  -22.1750 H       288 GLN    0.3000
   4751 HE21      -50.8980  -47.5280  -22.9250 H       288 GLN    0.5100
   4752 HE22      -50.2800  -46.0050  -23.4730 H       288 GLN   -0.5100
   4753 N         -49.0240  -42.3570  -18.4270 N.am    289 HSE   -0.4700
   4754 CA        -48.7600  -41.4080  -17.3330 C.3     289 HSE    0.3100
   4755 C         -49.8970  -41.3170  -16.3030 C.2     289 HSE    0.0700
   4756 O         -49.7180  -40.7810  -15.2080 O.2     289 HSE    0.0900
   4757 CB        -48.4310  -40.0230  -17.8840 C.3     289 HSE   -0.0800
   4758 CG        -47.1650  -39.9870  -18.6870 C.ar    289 HSE    0.0900
   4759 CD2       -45.8810  -39.7560  -18.3160 C.ar    289 HSE    0.0900
   4760 ND1       -47.1380  -40.2550  -20.0420 N.ar    289 HSE   -0.7000
   4761 CE1       -45.8890  -40.1810  -20.4710 C.ar    289 HSE    0.2200
   4762 NE2       -45.1050  -39.8810  -19.4470 N.ar    289 HSE    0.2500
   4763 HN        -49.0950  -41.9690  -19.3420 H       289 HSE    0.1300
   4764 HA        -47.9300  -41.7870  -16.7560 H       289 HSE   -0.3600
   4765 HB1       -48.3240  -39.3150  -17.0330 H       289 HSE    0.3200
   4766 HB2       -49.2670  -39.6870  -18.5340 H       289 HSE   -0.0500
   4767 HD2       -45.4800  -39.5140  -17.3400 H       289 HSE    0.0900
   4768 HE1       -45.5380  -40.3360  -21.4900 H       289 HSE    0.5100
   4769 HE2       -44.1130  -39.7610  -19.4740 H       289 HSE   -0.5100
   4770 N         -51.0780  -41.8050  -16.6570 N.am    290 ALA   -0.4700
   4771 CA        -52.1850  -41.8840  -15.7010 C.3     290 ALA    0.3100
   4772 C         -52.1920  -43.2440  -14.9980 C.2     290 ALA    0.0700
   4773 O         -52.6630  -43.3540  -13.8750 O.2     290 ALA    0.0900
   4774 CB        -53.5280  -41.6240  -16.3980 C.3     290 ALA   -0.2700
   4775 HN        -51.2630  -42.1370  -17.5780 H       290 ALA    0.0900
   4776 HA        -52.0140  -41.1480  -14.9310 H       290 ALA    0.0900
   4777 HB1       -53.6970  -42.3780  -17.1950 H       290 ALA    0.0900
   4778 HB2       -53.5250  -40.6140  -16.8600 H       290 ALA    0.5100
   4779 HB3       -54.3570  -41.6940  -15.6610 H       290 ALA   -0.5100
   4780 N         -51.6520  -44.2700  -15.6540 N.am    291 LEU   -0.4700
   4781 CA        -51.5400  -45.5990  -15.0470 C.3     291 LEU    0.3100
   4782 C         -50.2830  -45.7680  -14.1780 C.2     291 LEU    0.0700
   4783 O         -50.2220  -46.6750  -13.3600 O.2     291 LEU    0.0900
   4784 CB        -51.6100  -46.6900  -16.1270 C.3     291 LEU   -0.1800
   4785 CG        -53.0240  -46.9280  -16.6610 C.3     291 LEU    0.0900
   4786 CD1       -53.0250  -47.7600  -17.9330 C.3     291 LEU    0.0900
   4787 CD2       -53.8450  -47.6000  -15.6000 C.3     291 LEU   -0.0900
   4788 HN        -51.3020  -44.1800  -16.5830 H       291 LEU    0.0900
   4789 HA        -52.3500  -45.7160  -14.3430 H       291 LEU   -0.2700
   4790 HB1       -51.2300  -47.6410  -15.6970 H       291 LEU    0.0900
   4791 HB2       -50.9560  -46.3930  -16.9740 H       291 LEU    0.0900
   4792 HG        -53.4990  -45.9460  -16.8720 H       291 LEU    0.0900
   4793 HD11      -52.5630  -48.7530  -17.7410 H       291 LEU   -0.2700
   4794 HD12      -52.4380  -47.2440  -18.7230 H       291 LEU    0.0900
   4795 HD13      -54.0680  -47.9160  -18.2830 H       291 LEU    0.0900
   4796 HD21      -53.8960  -46.9600  -14.6950 H       291 LEU    0.0900
   4797 HD22      -53.3800  -48.5710  -15.3230 H       291 LEU    0.5100
   4798 HD23      -54.8770  -47.7720  -15.9740 H       291 LEU   -0.5100
   4799 N         -49.3050  -44.8780  -14.3500 N.am    292 THR   -0.4700
   4800 CA        -47.9890  -44.9700  -13.6890 C.3     292 THR    0.3100
   4801 C         -47.4130  -43.5650  -13.5050 C.2     292 THR    0.0700
   4802 O         -48.0660  -42.5790  -13.7990 O.2     292 THR    0.0900
   4803 CB        -46.9990  -45.8130  -14.5290 C.3     292 THR    0.1400
   4804 CG2       -47.5760  -47.1960  -14.8520 C.3     292 THR    0.0900
   4805 OG1       -46.6960  -45.1290  -15.7460 O.3     292 THR   -0.6600
   4806 HN        -49.4230  -44.0910  -14.9500 H       292 THR    0.4300
   4807 HA        -48.1360  -45.4230  -12.7200 H       292 THR   -0.2700
   4808 HB        -46.0590  -45.9690  -13.9590 H       292 THR    0.0900
   4809 HG1       -47.5410  -44.8810  -16.1280 H       292 THR    0.0900
   4810 HG21      -48.4110  -47.1010  -15.5790 H       292 THR    0.0900
   4811 HG22      -47.9630  -47.6700  -13.9260 H       292 THR    0.5100
   4812 HG23      -46.7880  -47.8390  -15.3000 H       292 THR   -0.5100
   4813 N         -46.2290  -43.4400  -12.8730 N.am    293 SER   -0.4700
   4814 CA        -45.7630  -42.1990  -12.2710 C.3     293 SER    0.3100
   4815 CAT       -45.9940  -39.2020  -14.6080 C.3     293 SER    0.0700
   4816 C         -45.3090  -41.1030  -13.2260 C.2     293 SER    0.0900
   4817 O         -44.1150  -40.8400  -13.3700 O.2     293 SER    0.0500
   4818 CB        -44.6300  -42.4700  -11.2450 C.3     293 SER    0.0900
   4819 OG        -43.5690  -43.2150  -11.8420 O.3     293 SER    0.0900
   4820 NT        -46.2670  -40.4060  -13.8640 N.am    293 SER   -0.6600
   4821 HN        -45.6050  -44.2120  -12.7880 H       293 SER    0.4300
   4822 HNT       -47.2200  -40.6970  -13.8510 H       293 SER    0.5100
   4823 HA        -46.6040  -41.7290  -11.7830 H       293 SER   -0.5100
   4824 HB1       -45.0350  -43.0520  -10.3890 H       293 SER   -0.4700
   4825 HB2       -44.2240  -41.5040  -10.8770 H       293 SER    0.3100
   4826 HG1       -43.2450  -42.6760  -12.5670 H       293 SER   -0.1100
   4827 HT1       -45.0410  -39.3200  -15.1680 H       293 SER    0.0900
   4828 HT2       -45.8970  -38.3440  -13.9100 H       293 SER    0.0900
   4829 HT3       -46.8160  -39.0120  -15.3300 H       293 SER    0.0900
@<TRIPOS>BOND
     1    1    8 1
     2    1    2 1
     3    2    6 1
     4    2   11 1
     5    2    4 1
     6    4    5 2
     7    6   13 1
     8    6    7 1
     9    7    8 1
    10    7   15 1
    11    8   17 1
    12    3    9 1
    13    3   18 1
    14    3   19 1
    15    3   20 1
    16    9    1 1
    17    9   10 2
    18   12    6 1
    19   14    7 1
    20   16    8 1
    21   21   22 1
    22   22   28 1
    23   22   25 1
    24   22   23 1
    25   23   24 2
    26   25   30 1
    27   25   26 1
    28   27   21 1
    29   29   25 1
    30    4   21 am
    31   31   32 1
    32   32   33 1
    33   32   43 1
    34   32   35 1
    35   33   34 2
    36   35   36 1
    37   35   45 1
    38   36   38 ar
    39   36   37 ar
    40   37   39 ar
    41   37   46 1
    42   38   47 1
    43   38   40 ar
    44   39   48 1
    45   39   41 ar
    46   40   41 ar
    47   40   49 1
    48   41   50 1
    49   42   31 1
    50   44   35 1
    51   23   31 am
    52   51   52 1
    53   52   53 1
    54   52   63 1
    55   52   55 1
    56   53   54 2
    57   55   65 1
    58   55   56 1
    59   56   67 1
    60   56   57 1
    61   57   58 1
    62   57   69 1
    63   58   70 1
    64   58   59 2
    65   59   61 2
    66   59   60 2
    67   60   71 1
    68   60   72 1
    69   61   74 1
    70   61   73 1
    71   62   51 1
    72   64   55 1
    73   66   56 1
    74   68   57 1
    75   33   51 am
    76   75   76 1
    77   76   77 1
    78   76   85 1
    79   76   79 1
    80   77   78 2
    81   79   87 1
    82   79   80 1
    83   80   89 1
    84   80   81 1
    85   81   82 2
    86   81   83 2
    87   84   75 1
    88   86   79 1
    89   88   80 1
    90   53   75 am
    91   90   91 1
    92   91   92 1
    93   91  100 1
    94   91   94 1
    95   92   93 2
    96   94  102 1
    97   94   95 1
    98   95  104 1
    99   95   96 1
   100   96   97 2
   101   96   98 2
   102   99   90 1
   103  101   94 1
   104  103   95 1
   105   77   90 am
   106  105  106 1
   107  106  114 1
   108  106  109 1
   109  106  107 1
   110  107  108 2
   111  109  116 1
   112  109  110 1
   113  110  112 2
   114  110  111 am
   115  111  117 1
   116  111  118 1
   117  113  105 1
   118  115  109 1
   119   92  105 am
   120  119  120 1
   121  120  125 1
   122  120  123 1
   123  120  121 1
   124  121  122 2
   125  123  126 1
   126  123  127 1
   127  123  128 1
   128  124  119 1
   129  107  119 am
   130  129  130 1
   131  130  138 1
   132  130  133 1
   133  130  131 1
   134  131  132 2
   135  133  140 1
   136  133  134 1
   137  134  136 2
   138  134  135 am
   139  135  141 1
   140  135  142 1
   141  137  129 1
   142  139  133 1
   143  121  129 am
   144  143  144 1
   145  144  145 1
   146  144  155 1
   147  144  147 1
   148  145  146 2
   149  147  148 1
   150  147  157 1
   151  148  150 ar
   152  148  149 ar
   153  149  151 ar
   154  149  158 1
   155  150  159 1
   156  150  152 ar
   157  151  160 1
   158  151  153 ar
   159  152  153 ar
   160  152  161 1
   161  153  162 1
   162  154  143 1
   163  156  147 1
   164  131  143 am
   165  163  164 1
   166  164  172 1
   167  164  167 1
   168  164  165 1
   169  165  166 2
   170  167  174 1
   171  167  168 1
   172  168  170 2
   173  168  169 am
   174  169  175 1
   175  169  176 1
   176  171  163 1
   177  173  167 1
   178  145  163 am
   179  177  178 1
   180  178  187 1
   181  178  181 1
   182  178  179 1
   183  179  180 2
   184  181  189 1
   185  181  182 1
   186  182  191 1
   187  182  183 1
   188  183  193 1
   189  183  184 1
   190  184  195 1
   191  184  185 1
   192  185  196 1
   193  185  197 1
   194  185  198 1
   195  186  177 1
   196  188  181 1
   197  190  182 1
   198  192  183 1
   199  194  184 1
   200  165  177 am
   201  199  200 1
   202  200  201 1
   203  200  208 1
   204  200  203 1
   205  201  202 2
   206  203  209 1
   207  203  205 1
   208  203  204 1
   209  204  211 1
   210  205  212 1
   211  205  213 1
   212  205  214 1
   213  206  204 1
   214  206  215 1
   215  206  216 1
   216  206  217 1
   217  207  199 1
   218  210  204 1
   219  179  199 am
   220  218  219 1
   221  219  220 1
   222  219  230 1
   223  219  222 1
   224  220  221 2
   225  222  223 1
   226  222  232 1
   227  223  225 ar
   228  223  224 ar
   229  224  226 ar
   230  224  233 1
   231  225  234 1
   232  225  227 ar
   233  226  235 1
   234  226  228 ar
   235  227  228 ar
   236  227  236 1
   237  228  237 1
   238  229  218 1
   239  231  222 1
   240  201  218 am
   241  238  239 1
   242  239  247 1
   243  239  242 1
   244  239  240 1
   245  240  241 2
   246  242  249 1
   247  242  243 1
   248  243  250 1
   249  243  244 1
   250  243  245 1
   251  244  251 1
   252  244  252 1
   253  244  253 1
   254  245  254 1
   255  245  255 1
   256  245  256 1
   257  246  238 1
   258  248  242 1
   259  220  238 am
   260  257  263 1
   261  257  258 1
   262  258  261 1
   263  258  264 1
   264  258  259 1
   265  259  260 2
   266  261  262 1
   267  261  266 1
   268  262  263 1
   269  262  268 1
   270  263  270 1
   271  265  261 1
   272  267  262 1
   273  269  263 1
   274  240  257 am
   275  271  272 1
   276  272  279 1
   277  272  275 1
   278  272  273 1
   279  273  274 2
   280  275  280 1
   281  275  276 1
   282  275  277 1
   283  276  282 1
   284  276  283 1
   285  276  284 1
   286  277  281 1
   287  278  271 1
   288  259  271 am
   289  285  286 1
   290  286  287 1
   291  286  294 1
   292  286  289 1
   293  287  288 2
   294  289  295 1
   295  289  291 1
   296  289  290 1
   297  290  297 1
   298  291  298 1
   299  291  299 1
   300  291  300 1
   301  292  290 1
   302  292  301 1
   303  292  302 1
   304  292  303 1
   305  293  285 1
   306  296  290 1
   307  273  285 am
   308  304  305 1
   309  305  317 1
   310  305  308 1
   311  305  306 1
   312  306  307 2
   313  308  319 1
   314  308  309 1
   315  309  310 ar
   316  309  311 ar
   317  310  320 1
   318  310  312 ar
   319  311  313 ar
   320  311  321 1
   321  312  322 1
   322  312  314 ar
   323  313  314 ar
   324  313  323 1
   325  314  315 1
   326  315  324 1
   327  316  304 1
   328  318  308 1
   329  287  304 am
   330  325  326 1
   331  326  332 1
   332  326  329 1
   333  326  327 1
   334  327  328 2
   335  329  334 1
   336  329  330 1
   337  331  325 1
   338  333  329 1
   339  335  330 1
   340  306  325 am
   341  336  337 1
   342  337  338 1
   343  337  345 1
   344  337  340 1
   345  338  339 2
   346  340  346 1
   347  340  342 1
   348  340  341 1
   349  341  348 1
   350  342  349 1
   351  342  350 1
   352  342  351 1
   353  343  341 1
   354  343  352 1
   355  343  353 1
   356  343  354 1
   357  344  336 1
   358  347  341 1
   359  327  336 am
   360  355  356 1
   361  356  357 1
   362  356  364 1
   363  356  359 1
   364  357  358 2
   365  359  365 1
   366  359  361 1
   367  359  360 1
   368  360  367 1
   369  361  368 1
   370  361  369 1
   371  361  370 1
   372  362  360 1
   373  362  371 1
   374  362  372 1
   375  362  373 1
   376  363  355 1
   377  366  360 1
   378  338  355 am
   379  374  375 1
   380  375  376 1
   381  375  386 1
   382  375  378 1
   383  376  377 2
   384  378  379 1
   385  378  388 1
   386  379  381 ar
   387  379  380 ar
   388  380  382 ar
   389  380  389 1
   390  381  390 1
   391  381  383 ar
   392  382  391 1
   393  382  384 ar
   394  383  384 ar
   395  383  392 1
   396  384  393 1
   397  385  374 1
   398  387  378 1
   399  357  374 am
   400  394  395 1
   401  395  403 1
   402  395  398 1
   403  395  396 1
   404  396  397 2
   405  398  405 1
   406  398  399 1
   407  399  406 1
   408  399  400 1
   409  399  401 1
   410  400  407 1
   411  400  408 1
   412  400  409 1
   413  401  410 1
   414  401  411 1
   415  401  412 1
   416  402  394 1
   417  404  398 1
   418  376  394 am
   419  413  414 1
   420  414  421 1
   421  414  417 1
   422  414  415 1
   423  415  416 2
   424  417  422 1
   425  417  418 1
   426  417  419 1
   427  418  424 1
   428  418  425 1
   429  418  426 1
   430  419  423 1
   431  420  413 1
   432  396  413 am
   433  427  428 1
   434  428  433 1
   435  428  429 1
   436  429  430 2
   437  431  427 1
   438  432  428 1
   439  415  427 am
   440  434  435 1
   441  435  436 1
   442  435  443 1
   443  435  438 1
   444  436  437 2
   445  438  444 1
   446  438  440 1
   447  438  439 1
   448  439  446 1
   449  440  447 1
   450  440  448 1
   451  440  449 1
   452  441  439 1
   453  441  450 1
   454  441  451 1
   455  441  452 1
   456  442  434 1
   457  445  439 1
   458  429  434 am
   459  453  454 1
   460  454  461 1
   461  454  457 1
   462  454  455 1
   463  455  456 2
   464  457  462 1
   465  457  458 1
   466  457  459 1
   467  458  463 1
   468  458  464 1
   469  458  465 1
   470  459  466 1
   471  459  467 1
   472  459  468 1
   473  460  453 1
   474  436  453 am
   475  469  470 1
   476  470  475 1
   477  470  471 1
   478  471  472 2
   479  473  469 1
   480  474  470 1
   481  455  469 am
   482  476  477 1
   483  477  485 1
   484  477  480 1
   485  477  478 1
   486  478  479 2
   487  480  487 1
   488  480  481 1
   489  481  483 2
   490  481  482 am
   491  482  488 1
   492  482  489 1
   493  484  476 1
   494  486  480 1
   495  471  476 am
   496  490  491 1
   497  491  496 1
   498  491  492 1
   499  492  493 2
   500  494  490 1
   501  495  491 1
   502  478  490 am
   503  497  498 1
   504  498  506 1
   505  498  501 1
   506  498  499 1
   507  499  500 2
   508  501  508 1
   509  501  502 1
   510  502  509 1
   511  502  503 1
   512  502  504 1
   513  503  510 1
   514  503  511 1
   515  503  512 1
   516  504  513 1
   517  504  514 1
   518  504  515 1
   519  505  497 1
   520  507  501 1
   521  492  497 am
   522  516  517 1
   523  517  524 1
   524  517  520 1
   525  517  518 1
   526  518  519 2
   527  520  525 1
   528  520  521 1
   529  520  522 1
   530  521  526 1
   531  521  527 1
   532  521  528 1
   533  522  529 1
   534  522  530 1
   535  522  531 1
   536  523  516 1
   537  499  516 am
   538  532  533 1
   539  533  534 1
   540  533  541 1
   541  533  536 1
   542  534  535 2
   543  536  542 1
   544  536  538 1
   545  536  537 1
   546  537  544 1
   547  538  545 1
   548  538  546 1
   549  538  547 1
   550  539  537 1
   551  539  548 1
   552  539  549 1
   553  539  550 1
   554  540  532 1
   555  543  537 1
   556  518  532 am
   557  551  552 1
   558  552  560 1
   559  552  555 1
   560  552  553 1
   561  553  554 2
   562  555  562 1
   563  555  556 1
   564  556  563 1
   565  556  557 1
   566  556  558 1
   567  557  564 1
   568  557  565 1
   569  557  566 1
   570  558  567 1
   571  558  568 1
   572  558  569 1
   573  559  551 1
   574  561  555 1
   575  534  551 am
   576  570  571 1
   577  571  578 1
   578  571  574 1
   579  571  572 1
   580  572  573 2
   581  574  579 1
   582  574  575 1
   583  574  576 1
   584  575  580 1
   585  575  581 1
   586  575  582 1
   587  576  583 1
   588  576  584 1
   589  576  585 1
   590  577  570 1
   591  553  570 am
   592  586  587 1
   593  587  595 1
   594  587  590 1
   595  587  588 1
   596  588  589 2
   597  590  597 1
   598  590  591 1
   599  591  599 1
   600  591  592 1
   601  592  593 1
   602  593  600 1
   603  593  601 1
   604  593  602 1
   605  594  586 1
   606  596  590 1
   607  598  591 1
   608  572  586 am
   609  603  604 1
   610  604  609 1
   611  604  605 1
   612  605  606 2
   613  607  603 1
   614  608  604 1
   615  588  603 am
   616  610  611 1
   617  611  623 1
   618  611  614 1
   619  611  612 1
   620  612  613 2
   621  614  625 1
   622  614  615 1
   623  615  616 ar
   624  615  617 ar
   625  616  626 1
   626  616  618 ar
   627  617  619 ar
   628  617  627 1
   629  618  628 1
   630  618  620 ar
   631  619  620 ar
   632  619  629 1
   633  620  621 1
   634  621  630 1
   635  622  610 1
   636  624  614 1
   637  605  610 am
   638  631  632 1
   639  632  633 1
   640  632  635 1
   641  632  641 1
   642  633  634 2
   643  635  636 1
   644  635  643 1
   645  636  645 1
   646  636  637 1
   647  637  639 2
   648  637  638 am
   649  638  646 1
   650  638  647 1
   651  640  631 1
   652  642  635 1
   653  644  636 1
   654  612  631 am
   655  648  649 1
   656  649  658 1
   657  649  652 1
   658  649  650 1
   659  650  651 2
   660  652  660 1
   661  652  653 1
   662  653  662 1
   663  653  654 1
   664  654  664 1
   665  654  655 1
   666  655  666 1
   667  655  656 1
   668  656  667 1
   669  656  668 1
   670  656  669 1
   671  657  648 1
   672  659  652 1
   673  661  653 1
   674  663  654 1
   675  665  655 1
   676  633  648 am
   677  670  671 1
   678  671  680 1
   679  671  674 1
   680  671  672 1
   681  672  673 2
   682  674  682 1
   683  674  675 1
   684  675  684 1
   685  675  676 1
   686  676  686 1
   687  676  677 1
   688  677  688 1
   689  677  678 1
   690  678  689 1
   691  678  690 1
   692  678  691 1
   693  679  670 1
   694  681  674 1
   695  683  675 1
   696  685  676 1
   697  687  677 1
   698  650  670 am
   699  692  693 1
   700  693  701 1
   701  693  696 1
   702  693  694 1
   703  694  695 2
   704  696  703 1
   705  696  697 1
   706  697  704 1
   707  697  698 1
   708  697  699 1
   709  698  705 1
   710  698  706 1
   711  698  707 1
   712  699  708 1
   713  699  709 1
   714  699  710 1
   715  700  692 1
   716  702  696 1
   717  672  692 am
   718  711  712 1
   719  712  713 1
   720  712  723 1
   721  712  715 1
   722  713  714 2
   723  715  725 1
   724  715  716 1
   725  716  727 1
   726  716  717 1
   727  717  718 1
   728  717  729 1
   729  718  730 1
   730  718  719 2
   731  719  721 2
   732  719  720 2
   733  720  731 1
   734  720  732 1
   735  721  734 1
   736  721  733 1
   737  722  711 1
   738  724  715 1
   739  726  716 1
   740  728  717 1
   741  694  711 am
   742  735  736 1
   743  736  742 1
   744  736  739 1
   745  736  737 1
   746  737  738 2
   747  739  744 1
   748  739  740 1
   749  741  735 1
   750  743  739 1
   751  745  740 1
   752  713  735 am
   753  746  747 1
   754  747  755 1
   755  747  750 1
   756  747  748 1
   757  748  749 2
   758  750  757 1
   759  750  751 1
   760  751  759 1
   761  751  752 1
   762  752  753 1
   763  753  760 1
   764  753  761 1
   765  753  762 1
   766  754  746 1
   767  756  750 1
   768  758  751 1
   769  737  746 am
   770  763  764 1
   771  764  771 1
   772  764  767 1
   773  764  765 1
   774  765  766 2
   775  767  772 1
   776  767  768 1
   777  767  769 1
   778  768  774 1
   779  768  775 1
   780  768  776 1
   781  769  773 1
   782  770  763 1
   783  748  763 am
   784  777  778 1
   785  778  786 1
   786  778  781 1
   787  778  779 1
   788  779  780 2
   789  781  788 1
   790  781  782 1
   791  782  783 2
   792  782  784 2
   793  785  777 1
   794  787  781 1
   795  765  777 am
   796  789  790 1
   797  790  799 1
   798  790  793 1
   799  790  791 1
   800  791  792 2
   801  793  801 1
   802  793  794 1
   803  794  803 1
   804  794  795 1
   805  795  805 1
   806  795  796 1
   807  796  807 1
   808  796  797 1
   809  797  808 1
   810  797  809 1
   811  797  810 1
   812  798  789 1
   813  800  793 1
   814  802  794 1
   815  804  795 1
   816  806  796 1
   817  779  789 am
   818  811  812 1
   819  812  824 1
   820  812  815 1
   821  812  813 1
   822  813  814 2
   823  815  826 1
   824  815  816 1
   825  816  817 ar
   826  816  818 ar
   827  817  827 1
   828  817  819 ar
   829  818  820 ar
   830  818  828 1
   831  819  829 1
   832  819  821 ar
   833  820  821 ar
   834  820  830 1
   835  821  822 1
   836  822  831 1
   837  823  811 1
   838  825  815 1
   839  791  811 am
   840  832  833 1
   841  833  834 1
   842  833  844 1
   843  833  836 1
   844  834  835 2
   845  836  846 1
   846  836  837 1
   847  837  848 1
   848  837  838 1
   849  838  839 1
   850  838  850 1
   851  839  851 1
   852  839  840 2
   853  840  842 2
   854  840  841 2
   855  841  852 1
   856  841  853 1
   857  842  855 1
   858  842  854 1
   859  843  832 1
   860  845  836 1
   861  847  837 1
   862  849  838 1
   863  813  832 am
   864  856  857 1
   865  857  865 1
   866  857  860 1
   867  857  858 1
   868  858  859 2
   869  860  867 1
   870  860  861 1
   871  861  868 1
   872  861  862 1
   873  861  863 1
   874  862  869 1
   875  862  870 1
   876  862  871 1
   877  863  872 1
   878  863  873 1
   879  863  874 1
   880  864  856 1
   881  866  860 1
   882  834  856 am
   883  875  876 1
   884  875  885 1
   885  876  877 1
   886  876  879 1
   887  876  886 1
   888  877  878 2
   889  879  880 1
   890  879  887 1
   891  879  888 1
   892  880  881 ar
   893  880  882 ar
   894  881  884 ar
   895  881  889 1
   896  882  883 ar
   897  883  884 ar
   898  883  890 1
   899  884  891 1
   900  858  875 am
   901  892  893 1
   902  893  901 1
   903  893  896 1
   904  893  894 1
   905  894  895 2
   906  896  903 1
   907  896  897 1
   908  897  904 1
   909  897  898 1
   910  897  899 1
   911  898  905 1
   912  898  906 1
   913  898  907 1
   914  899  908 1
   915  899  909 1
   916  899  910 1
   917  900  892 1
   918  902  896 1
   919  892  877 am
   920  911  912 1
   921  912  918 1
   922  912  915 1
   923  912  913 1
   924  913  914 2
   925  915  920 1
   926  915  916 1
   927  917  911 1
   928  919  915 1
   929  921  916 1
   930  894  911 am
   931  922  923 1
   932  923  930 1
   933  923  926 1
   934  923  924 1
   935  924  925 2
   936  926  931 1
   937  926  927 1
   938  926  928 1
   939  927  932 1
   940  927  933 1
   941  927  934 1
   942  928  935 1
   943  928  936 1
   944  928  937 1
   945  929  922 1
   946  913  922 am
   947  938  939 1
   948  939  944 1
   949  939  942 1
   950  939  940 1
   951  940  941 2
   952  942  945 1
   953  942  946 1
   954  942  947 1
   955  943  938 1
   956  924  938 am
   957  948  949 1
   958  949  957 1
   959  949  952 1
   960  949  950 1
   961  950  951 2
   962  952  959 1
   963  952  953 1
   964  953  954 2
   965  953  955 2
   966  956  948 1
   967  958  952 1
   968  940  948 am
   969  960  961 1
   970  961  969 1
   971  961  964 1
   972  961  962 1
   973  962  963 2
   974  964  971 1
   975  964  965 1
   976  965  972 1
   977  965  966 1
   978  965  967 1
   979  966  973 1
   980  966  974 1
   981  966  975 1
   982  967  976 1
   983  967  977 1
   984  967  978 1
   985  968  960 1
   986  970  964 1
   987  950  960 am
   988  979  980 1
   989  980  988 1
   990  980  983 1
   991  980  981 1
   992  981  982 2
   993  983  990 1
   994  983  984 1
   995  984  991 1
   996  984  985 1
   997  984  986 1
   998  985  992 1
   999  985  993 1
  1000  985  994 1
  1001  986  995 1
  1002  986  996 1
  1003  986  997 1
  1004  987  979 1
  1005  989  983 1
  1006  962  979 am
  1007  998  999 1
  1008  999 1000 1
  1009  999 1010 1
  1010  999 1002 1
  1011 1000 1001 2
  1012 1002 1003 1
  1013 1002 1012 1
  1014 1003 1005 ar
  1015 1003 1004 ar
  1016 1004 1006 ar
  1017 1004 1013 1
  1018 1005 1014 1
  1019 1005 1007 ar
  1020 1006 1015 1
  1021 1006 1008 ar
  1022 1007 1008 ar
  1023 1007 1016 1
  1024 1008 1017 1
  1025 1009  998 1
  1026 1011 1002 1
  1027  981  998 am
  1028 1018 1019 1
  1029 1019 1026 1
  1030 1019 1022 1
  1031 1019 1020 1
  1032 1020 1021 2
  1033 1022 1027 1
  1034 1022 1023 1
  1035 1022 1024 1
  1036 1023 1028 1
  1037 1023 1029 1
  1038 1023 1030 1
  1039 1024 1031 1
  1040 1024 1032 1
  1041 1024 1033 1
  1042 1025 1018 1
  1043 1000 1018 am
  1044 1034 1035 1
  1045 1035 1036 1
  1046 1035 1043 1
  1047 1035 1038 1
  1048 1036 1037 2
  1049 1038 1044 1
  1050 1038 1040 1
  1051 1038 1039 1
  1052 1039 1046 1
  1053 1040 1047 1
  1054 1040 1048 1
  1055 1040 1049 1
  1056 1041 1039 1
  1057 1041 1050 1
  1058 1041 1051 1
  1059 1041 1052 1
  1060 1042 1034 1
  1061 1045 1039 1
  1062 1020 1034 am
  1063 1053 1054 1
  1064 1054 1061 1
  1065 1054 1057 1
  1066 1054 1055 1
  1067 1055 1056 2
  1068 1057 1062 1
  1069 1057 1058 1
  1070 1057 1059 1
  1071 1058 1064 1
  1072 1058 1065 1
  1073 1058 1066 1
  1074 1059 1063 1
  1075 1060 1053 1
  1076 1036 1053 am
  1077 1067 1068 1
  1078 1068 1076 1
  1079 1068 1071 1
  1080 1068 1069 1
  1081 1069 1070 2
  1082 1071 1078 1
  1083 1071 1072 1
  1084 1072 1079 1
  1085 1072 1073 1
  1086 1072 1074 1
  1087 1073 1080 1
  1088 1073 1081 1
  1089 1073 1082 1
  1090 1074 1083 1
  1091 1074 1084 1
  1092 1074 1085 1
  1093 1075 1067 1
  1094 1077 1071 1
  1095 1055 1067 am
  1096 1086 1092 1
  1097 1086 1087 1
  1098 1087 1090 1
  1099 1087 1093 1
  1100 1087 1088 1
  1101 1088 1089 2
  1102 1090 1091 1
  1103 1090 1095 1
  1104 1091 1092 1
  1105 1091 1097 1
  1106 1092 1099 1
  1107 1094 1090 1
  1108 1096 1091 1
  1109 1098 1092 1
  1110 1069 1086 am
  1111 1100 1101 1
  1112 1101 1102 1
  1113 1101 1112 1
  1114 1101 1104 1
  1115 1102 1103 2
  1116 1104 1105 1
  1117 1104 1114 1
  1118 1105 1107 ar
  1119 1105 1106 ar
  1120 1106 1108 ar
  1121 1106 1115 1
  1122 1107 1116 1
  1123 1107 1109 ar
  1124 1108 1117 1
  1125 1108 1110 ar
  1126 1109 1110 ar
  1127 1109 1118 1
  1128 1110 1119 1
  1129 1111 1100 1
  1130 1113 1104 1
  1131 1088 1100 am
  1132 1120 1121 1
  1133 1121 1122 1
  1134 1121 1135 1
  1135 1121 1124 1
  1136 1122 1123 2
  1137 1124 1137 1
  1138 1124 1125 1
  1139 1125 1127 ar
  1140 1125 1126 ar
  1141 1126 1138 1
  1142 1126 1130 ar
  1143 1127 1128 ar
  1144 1127 1129 ar
  1145 1128 1130 ar
  1146 1128 1131 ar
  1147 1129 1132 ar
  1148 1129 1140 1
  1149 1130 1139 1
  1150 1131 1141 1
  1151 1131 1133 ar
  1152 1132 1133 ar
  1153 1132 1142 1
  1154 1133 1143 1
  1155 1134 1120 1
  1156 1136 1124 1
  1157 1102 1120 am
  1158 1144 1145 1
  1159 1145 1150 1
  1160 1145 1148 1
  1161 1145 1146 1
  1162 1146 1147 2
  1163 1148 1151 1
  1164 1148 1152 1
  1165 1148 1153 1
  1166 1149 1144 1
  1167 1122 1144 am
  1168 1154 1155 1
  1169 1155 1162 1
  1170 1155 1158 1
  1171 1155 1156 1
  1172 1156 1157 2
  1173 1158 1163 1
  1174 1158 1159 1
  1175 1158 1160 1
  1176 1159 1164 1
  1177 1159 1165 1
  1178 1159 1166 1
  1179 1160 1167 1
  1180 1160 1168 1
  1181 1160 1169 1
  1182 1161 1154 1
  1183 1146 1154 am
  1184 1170 1171 1
  1185 1171 1179 1
  1186 1171 1174 1
  1187 1171 1172 1
  1188 1172 1173 2
  1189 1174 1181 1
  1190 1174 1175 1
  1191 1175 1176 2
  1192 1175 1177 2
  1193 1178 1170 1
  1194 1180 1174 1
  1195 1156 1170 am
  1196 1182 1183 1
  1197 1183 1188 1
  1198 1183 1186 1
  1199 1183 1184 1
  1200 1184 1185 2
  1201 1186 1189 1
  1202 1186 1190 1
  1203 1186 1191 1
  1204 1187 1182 1
  1205 1172 1182 am
  1206 1192 1193 1
  1207 1193 1200 1
  1208 1193 1196 1
  1209 1193 1194 1
  1210 1194 1195 2
  1211 1196 1201 1
  1212 1196 1197 1
  1213 1196 1198 1
  1214 1197 1202 1
  1215 1197 1203 1
  1216 1197 1204 1
  1217 1198 1205 1
  1218 1198 1206 1
  1219 1198 1207 1
  1220 1199 1192 1
  1221 1184 1192 am
  1222 1208 1209 1
  1223 1209 1214 1
  1224 1209 1212 1
  1225 1209 1210 1
  1226 1210 1211 2
  1227 1212 1215 1
  1228 1212 1216 1
  1229 1212 1217 1
  1230 1213 1208 1
  1231 1194 1208 am
  1232 1218 1219 1
  1233 1219 1227 1
  1234 1219 1222 1
  1235 1219 1220 1
  1236 1220 1221 2
  1237 1222 1229 1
  1238 1222 1223 1
  1239 1223 1225 2
  1240 1223 1224 am
  1241 1224 1230 1
  1242 1224 1231 1
  1243 1226 1218 1
  1244 1228 1222 1
  1245 1210 1218 am
  1246 1232 1233 1
  1247 1233 1234 1
  1248 1233 1247 1
  1249 1233 1236 1
  1250 1234 1235 2
  1251 1236 1249 1
  1252 1236 1237 1
  1253 1237 1239 ar
  1254 1237 1238 ar
  1255 1238 1250 1
  1256 1238 1242 ar
  1257 1239 1240 ar
  1258 1239 1241 ar
  1259 1240 1242 ar
  1260 1240 1243 ar
  1261 1241 1244 ar
  1262 1241 1252 1
  1263 1242 1251 1
  1264 1243 1253 1
  1265 1243 1245 ar
  1266 1244 1245 ar
  1267 1244 1254 1
  1268 1245 1255 1
  1269 1246 1232 1
  1270 1248 1236 1
  1271 1220 1232 am
  1272 1256 1257 1
  1273 1257 1269 1
  1274 1257 1260 1
  1275 1257 1258 1
  1276 1258 1259 2
  1277 1260 1271 1
  1278 1260 1261 1
  1279 1261 1262 ar
  1280 1261 1263 ar
  1281 1262 1272 1
  1282 1262 1264 ar
  1283 1263 1265 ar
  1284 1263 1273 1
  1285 1264 1274 1
  1286 1264 1266 ar
  1287 1265 1266 ar
  1288 1265 1275 1
  1289 1266 1267 1
  1290 1267 1276 1
  1291 1268 1256 1
  1292 1270 1260 1
  1293 1234 1256 am
  1294 1277 1278 1
  1295 1278 1279 1
  1296 1278 1289 1
  1297 1278 1281 1
  1298 1279 1280 2
  1299 1281 1282 1
  1300 1281 1291 1
  1301 1282 1284 ar
  1302 1282 1283 ar
  1303 1283 1285 ar
  1304 1283 1292 1
  1305 1284 1293 1
  1306 1284 1286 ar
  1307 1285 1294 1
  1308 1285 1287 ar
  1309 1286 1287 ar
  1310 1286 1295 1
  1311 1287 1296 1
  1312 1288 1277 1
  1313 1290 1281 1
  1314 1258 1277 am
  1315 1297 1298 1
  1316 1298 1303 1
  1317 1298 1299 1
  1318 1299 1300 2
  1319 1301 1297 1
  1320 1302 1298 1
  1321 1279 1297 am
  1322 1304 1305 1
  1323 1305 1313 1
  1324 1305 1308 1
  1325 1305 1306 1
  1326 1306 1307 2
  1327 1308 1315 1
  1328 1308 1309 1
  1329 1309 1311 2
  1330 1309 1310 am
  1331 1310 1316 1
  1332 1310 1317 1
  1333 1312 1304 1
  1334 1314 1308 1
  1335 1299 1304 am
  1336 1318 1319 1
  1337 1319 1320 1
  1338 1319 1330 1
  1339 1319 1322 1
  1340 1320 1321 2
  1341 1322 1323 1
  1342 1322 1332 1
  1343 1323 1325 ar
  1344 1323 1324 ar
  1345 1324 1326 ar
  1346 1324 1333 1
  1347 1325 1334 1
  1348 1325 1327 ar
  1349 1326 1335 1
  1350 1326 1328 ar
  1351 1327 1328 ar
  1352 1327 1336 1
  1353 1328 1337 1
  1354 1329 1318 1
  1355 1331 1322 1
  1356 1306 1318 am
  1357 1338 1339 1
  1358 1339 1347 1
  1359 1339 1342 1
  1360 1339 1340 1
  1361 1340 1341 2
  1362 1342 1349 1
  1363 1342 1343 1
  1364 1343 1350 1
  1365 1343 1344 1
  1366 1343 1345 1
  1367 1344 1351 1
  1368 1344 1352 1
  1369 1344 1353 1
  1370 1345 1354 1
  1371 1345 1355 1
  1372 1345 1356 1
  1373 1346 1338 1
  1374 1348 1342 1
  1375 1320 1338 am
  1376 1357 1358 1
  1377 1358 1364 1
  1378 1358 1361 1
  1379 1358 1359 1
  1380 1359 1360 2
  1381 1361 1366 1
  1382 1361 1362 1
  1383 1363 1357 1
  1384 1365 1361 1
  1385 1340 1357 am
  1386 1367 1368 1
  1387 1368 1377 1
  1388 1368 1371 1
  1389 1368 1369 1
  1390 1369 1370 2
  1391 1371 1379 1
  1392 1371 1372 1
  1393 1372 1381 1
  1394 1372 1373 1
  1395 1373 1383 1
  1396 1373 1374 1
  1397 1374 1385 1
  1398 1374 1375 1
  1399 1375 1386 1
  1400 1375 1387 1
  1401 1375 1388 1
  1402 1376 1367 1
  1403 1378 1371 1
  1404 1380 1372 1
  1405 1382 1373 1
  1406 1384 1374 1
  1407 1359 1367 am
  1408 1389 1390 1
  1409 1390 1395 1
  1410 1390 1393 1
  1411 1390 1391 1
  1412 1391 1392 2
  1413 1393 1396 1
  1414 1393 1397 1
  1415 1393 1398 1
  1416 1394 1389 1
  1417 1369 1389 am
  1418 1399 1400 1
  1419 1400 1407 1
  1420 1400 1403 1
  1421 1400 1401 1
  1422 1401 1402 2
  1423 1403 1408 1
  1424 1403 1404 1
  1425 1403 1405 1
  1426 1404 1409 1
  1427 1404 1410 1
  1428 1404 1411 1
  1429 1405 1412 1
  1430 1405 1413 1
  1431 1405 1414 1
  1432 1406 1399 1
  1433 1391 1399 am
  1434 1415 1416 1
  1435 1415 1425 1
  1436 1416 1417 1
  1437 1416 1419 1
  1438 1416 1426 1
  1439 1417 1418 2
  1440 1419 1420 1
  1441 1419 1427 1
  1442 1419 1428 1
  1443 1420 1421 ar
  1444 1420 1422 ar
  1445 1421 1424 ar
  1446 1421 1430 1
  1447 1422 1423 ar
  1448 1422 1429 1
  1449 1423 1424 ar
  1450 1423 1431 1
  1451 1401 1415 am
  1452 1432 1433 1
  1453 1433 1440 1
  1454 1433 1436 1
  1455 1433 1434 1
  1456 1434 1435 2
  1457 1436 1441 1
  1458 1436 1437 1
  1459 1436 1438 1
  1460 1437 1442 1
  1461 1437 1443 1
  1462 1437 1444 1
  1463 1438 1445 1
  1464 1438 1446 1
  1465 1438 1447 1
  1466 1439 1432 1
  1467 1432 1417 am
  1468 1448 1449 1
  1469 1449 1450 1
  1470 1449 1457 1
  1471 1449 1452 1
  1472 1450 1451 2
  1473 1452 1458 1
  1474 1452 1454 1
  1475 1452 1453 1
  1476 1453 1460 1
  1477 1454 1461 1
  1478 1454 1462 1
  1479 1454 1463 1
  1480 1455 1453 1
  1481 1455 1464 1
  1482 1455 1465 1
  1483 1455 1466 1
  1484 1456 1448 1
  1485 1459 1453 1
  1486 1434 1448 am
  1487 1467 1468 1
  1488 1468 1480 1
  1489 1468 1471 1
  1490 1468 1469 1
  1491 1469 1470 2
  1492 1471 1482 1
  1493 1471 1472 1
  1494 1472 1473 ar
  1495 1472 1474 ar
  1496 1473 1483 1
  1497 1473 1475 ar
  1498 1474 1476 ar
  1499 1474 1484 1
  1500 1475 1485 1
  1501 1475 1477 ar
  1502 1476 1477 ar
  1503 1476 1486 1
  1504 1477 1478 1
  1505 1478 1487 1
  1506 1479 1467 1
  1507 1481 1471 1
  1508 1450 1467 am
  1509 1488 1489 1
  1510 1489 1496 1
  1511 1489 1492 1
  1512 1489 1490 1
  1513 1490 1491 2
  1514 1492 1497 1
  1515 1492 1493 1
  1516 1492 1494 1
  1517 1493 1499 1
  1518 1493 1500 1
  1519 1493 1501 1
  1520 1494 1498 1
  1521 1495 1488 1
  1522 1469 1488 am
  1523 1502 1503 1
  1524 1503 1510 1
  1525 1503 1506 1
  1526 1503 1504 1
  1527 1504 1505 2
  1528 1506 1511 1
  1529 1506 1507 1
  1530 1506 1508 1
  1531 1507 1512 1
  1532 1507 1513 1
  1533 1507 1514 1
  1534 1508 1515 1
  1535 1508 1516 1
  1536 1508 1517 1
  1537 1509 1502 1
  1538 1490 1502 am
  1539 1518 1519 1
  1540 1519 1527 1
  1541 1519 1522 1
  1542 1519 1520 1
  1543 1520 1521 2
  1544 1522 1529 1
  1545 1522 1523 1
  1546 1523 1525 2
  1547 1523 1524 am
  1548 1524 1530 1
  1549 1524 1531 1
  1550 1526 1518 1
  1551 1528 1522 1
  1552 1504 1518 am
  1553 1532 1533 1
  1554 1533 1541 1
  1555 1533 1536 1
  1556 1533 1534 1
  1557 1534 1535 2
  1558 1536 1543 1
  1559 1536 1537 1
  1560 1537 1544 1
  1561 1537 1538 1
  1562 1537 1539 1
  1563 1538 1545 1
  1564 1538 1546 1
  1565 1538 1547 1
  1566 1539 1548 1
  1567 1539 1549 1
  1568 1539 1550 1
  1569 1540 1532 1
  1570 1542 1536 1
  1571 1520 1532 am
  1572 1551 1552 1
  1573 1552 1564 1
  1574 1552 1555 1
  1575 1552 1553 1
  1576 1553 1554 2
  1577 1555 1566 1
  1578 1555 1556 1
  1579 1556 1557 ar
  1580 1556 1558 ar
  1581 1557 1567 1
  1582 1557 1559 ar
  1583 1558 1560 ar
  1584 1558 1568 1
  1585 1559 1569 1
  1586 1559 1561 ar
  1587 1560 1561 ar
  1588 1560 1570 1
  1589 1561 1562 1
  1590 1562 1571 1
  1591 1563 1551 1
  1592 1565 1555 1
  1593 1534 1551 am
  1594 1572 1573 1
  1595 1573 1579 1
  1596 1573 1576 1
  1597 1573 1574 1
  1598 1574 1575 2
  1599 1576 1581 1
  1600 1576 1577 1
  1601 1578 1572 1
  1602 1580 1576 1
  1603 1582 1577 1
  1604 1553 1572 am
  1605 1583 1584 1
  1606 1584 1590 1
  1607 1584 1587 1
  1608 1584 1585 1
  1609 1585 1586 2
  1610 1587 1592 1
  1611 1587 1588 1
  1612 1589 1583 1
  1613 1591 1587 1
  1614 1593 1588 1
  1615 1574 1583 am
  1616 1594 1595 1
  1617 1595 1602 1
  1618 1595 1598 1
  1619 1595 1596 1
  1620 1596 1597 2
  1621 1598 1603 1
  1622 1598 1599 1
  1623 1598 1600 1
  1624 1599 1604 1
  1625 1599 1605 1
  1626 1599 1606 1
  1627 1600 1607 1
  1628 1600 1608 1
  1629 1600 1609 1
  1630 1601 1594 1
  1631 1585 1594 am
  1632 1610 1611 1
  1633 1611 1612 1
  1634 1611 1625 1
  1635 1611 1614 1
  1636 1612 1613 2
  1637 1614 1627 1
  1638 1614 1615 1
  1639 1615 1617 ar
  1640 1615 1616 ar
  1641 1616 1628 1
  1642 1616 1620 ar
  1643 1617 1618 ar
  1644 1617 1619 ar
  1645 1618 1620 ar
  1646 1618 1621 ar
  1647 1619 1622 ar
  1648 1619 1630 1
  1649 1620 1629 1
  1650 1621 1631 1
  1651 1621 1623 ar
  1652 1622 1623 ar
  1653 1622 1632 1
  1654 1623 1633 1
  1655 1624 1610 1
  1656 1626 1614 1
  1657 1596 1610 am
  1658 1634 1635 1
  1659 1635 1636 1
  1660 1635 1643 1
  1661 1635 1638 1
  1662 1636 1637 2
  1663 1638 1644 1
  1664 1638 1640 1
  1665 1638 1639 1
  1666 1639 1646 1
  1667 1640 1647 1
  1668 1640 1648 1
  1669 1640 1649 1
  1670 1641 1639 1
  1671 1641 1650 1
  1672 1641 1651 1
  1673 1641 1652 1
  1674 1642 1634 1
  1675 1645 1639 1
  1676 1612 1634 am
  1677 1653 1654 1
  1678 1654 1662 1
  1679 1654 1657 1
  1680 1654 1655 1
  1681 1655 1656 2
  1682 1657 1664 1
  1683 1657 1658 1
  1684 1658 1665 1
  1685 1658 1659 1
  1686 1658 1660 1
  1687 1659 1666 1
  1688 1659 1667 1
  1689 1659 1668 1
  1690 1660 1669 1
  1691 1660 1670 1
  1692 1660 1671 1
  1693 1661 1653 1
  1694 1663 1657 1
  1695 1636 1653 am
  1696 1672 1673 1
  1697 1673 1678 1
  1698 1673 1676 1
  1699 1673 1674 1
  1700 1674 1675 2
  1701 1676 1679 1
  1702 1676 1680 1
  1703 1676 1681 1
  1704 1677 1672 1
  1705 1655 1672 am
  1706 1682 1683 1
  1707 1683 1684 1
  1708 1683 1694 1
  1709 1683 1686 1
  1710 1684 1685 2
  1711 1686 1687 1
  1712 1686 1696 1
  1713 1687 1689 ar
  1714 1687 1688 ar
  1715 1688 1690 ar
  1716 1688 1697 1
  1717 1689 1698 1
  1718 1689 1691 ar
  1719 1690 1699 1
  1720 1690 1692 ar
  1721 1691 1692 ar
  1722 1691 1700 1
  1723 1692 1701 1
  1724 1693 1682 1
  1725 1695 1686 1
  1726 1674 1682 am
  1727 1702 1703 1
  1728 1703 1704 1
  1729 1703 1711 1
  1730 1703 1706 1
  1731 1704 1705 2
  1732 1706 1712 1
  1733 1706 1708 1
  1734 1706 1707 1
  1735 1707 1714 1
  1736 1708 1715 1
  1737 1708 1716 1
  1738 1708 1717 1
  1739 1709 1707 1
  1740 1709 1718 1
  1741 1709 1719 1
  1742 1709 1720 1
  1743 1710 1702 1
  1744 1713 1707 1
  1745 1684 1702 am
  1746 1721 1722 1
  1747 1722 1728 1
  1748 1722 1725 1
  1749 1722 1723 1
  1750 1723 1724 2
  1751 1725 1730 1
  1752 1725 1726 1
  1753 1727 1721 1
  1754 1729 1725 1
  1755 1731 1726 1
  1756 1704 1721 am
  1757 1732 1733 1
  1758 1733 1741 1
  1759 1733 1736 1
  1760 1733 1734 1
  1761 1734 1735 2
  1762 1736 1743 1
  1763 1736 1737 1
  1764 1737 1744 1
  1765 1737 1738 1
  1766 1737 1739 1
  1767 1738 1745 1
  1768 1738 1746 1
  1769 1738 1747 1
  1770 1739 1748 1
  1771 1739 1749 1
  1772 1739 1750 1
  1773 1740 1732 1
  1774 1742 1736 1
  1775 1723 1732 am
  1776 1751 1752 1
  1777 1752 1760 1
  1778 1752 1755 1
  1779 1752 1753 1
  1780 1753 1754 2
  1781 1755 1762 1
  1782 1755 1756 1
  1783 1756 1757 2
  1784 1756 1758 2
  1785 1759 1751 1
  1786 1761 1755 1
  1787 1734 1751 am
  1788 1763 1764 1
  1789 1764 1765 1
  1790 1764 1775 1
  1791 1764 1767 1
  1792 1765 1766 2
  1793 1767 1777 1
  1794 1767 1768 1
  1795 1768 1779 1
  1796 1768 1769 1
  1797 1769 1770 1
  1798 1769 1781 1
  1799 1770 1782 1
  1800 1770 1771 2
  1801 1771 1773 2
  1802 1771 1772 2
  1803 1772 1783 1
  1804 1772 1784 1
  1805 1773 1786 1
  1806 1773 1785 1
  1807 1774 1763 1
  1808 1776 1767 1
  1809 1778 1768 1
  1810 1780 1769 1
  1811 1753 1763 am
  1812 1787 1788 1
  1813 1788 1800 1
  1814 1788 1791 1
  1815 1788 1789 1
  1816 1789 1790 2
  1817 1791 1802 1
  1818 1791 1792 1
  1819 1792 1793 ar
  1820 1792 1794 ar
  1821 1793 1803 1
  1822 1793 1795 ar
  1823 1794 1796 ar
  1824 1794 1804 1
  1825 1795 1805 1
  1826 1795 1797 ar
  1827 1796 1797 ar
  1828 1796 1806 1
  1829 1797 1798 1
  1830 1798 1807 1
  1831 1799 1787 1
  1832 1801 1791 1
  1833 1765 1787 am
  1834 1808 1809 1
  1835 1809 1817 1
  1836 1809 1812 1
  1837 1809 1810 1
  1838 1810 1811 2
  1839 1812 1819 1
  1840 1812 1813 1
  1841 1813 1820 1
  1842 1813 1814 1
  1843 1813 1815 1
  1844 1814 1821 1
  1845 1814 1822 1
  1846 1814 1823 1
  1847 1815 1824 1
  1848 1815 1825 1
  1849 1815 1826 1
  1850 1816 1808 1
  1851 1818 1812 1
  1852 1789 1808 am
  1853 1827 1828 1
  1854 1828 1833 1
  1855 1828 1831 1
  1856 1828 1829 1
  1857 1829 1830 2
  1858 1831 1834 1
  1859 1831 1835 1
  1860 1831 1836 1
  1861 1832 1827 1
  1862 1810 1827 am
  1863 1837 1838 1
  1864 1838 1839 1
  1865 1838 1846 1
  1866 1838 1841 1
  1867 1839 1840 2
  1868 1841 1847 1
  1869 1841 1843 1
  1870 1841 1842 1
  1871 1842 1849 1
  1872 1843 1850 1
  1873 1843 1851 1
  1874 1843 1852 1
  1875 1844 1842 1
  1876 1844 1853 1
  1877 1844 1854 1
  1878 1844 1855 1
  1879 1845 1837 1
  1880 1848 1842 1
  1881 1829 1837 am
  1882 1856 1857 1
  1883 1857 1864 1
  1884 1857 1860 1
  1885 1857 1858 1
  1886 1858 1859 2
  1887 1860 1865 1
  1888 1860 1861 1
  1889 1860 1862 1
  1890 1861 1866 1
  1891 1861 1867 1
  1892 1861 1868 1
  1893 1862 1869 1
  1894 1862 1870 1
  1895 1862 1871 1
  1896 1863 1856 1
  1897 1839 1856 am
  1898 1872 1873 1
  1899 1872 1882 1
  1900 1873 1874 1
  1901 1873 1876 1
  1902 1873 1883 1
  1903 1874 1875 2
  1904 1876 1877 1
  1905 1876 1884 1
  1906 1876 1885 1
  1907 1877 1878 ar
  1908 1877 1879 ar
  1909 1878 1881 ar
  1910 1878 1886 1
  1911 1879 1880 ar
  1912 1880 1881 ar
  1913 1880 1887 1
  1914 1881 1888 1
  1915 1858 1872 am
  1916 1889 1890 1
  1917 1890 1895 1
  1918 1890 1893 1
  1919 1890 1891 1
  1920 1891 1892 2
  1921 1893 1896 1
  1922 1893 1897 1
  1923 1893 1898 1
  1924 1894 1889 1
  1925 1889 1874 am
  1926 1899 1900 1
  1927 1900 1907 1
  1928 1900 1903 1
  1929 1900 1901 1
  1930 1901 1902 2
  1931 1903 1908 1
  1932 1903 1904 1
  1933 1903 1905 1
  1934 1904 1910 1
  1935 1904 1911 1
  1936 1904 1912 1
  1937 1905 1909 1
  1938 1906 1899 1
  1939 1891 1899 am
  1940 1913 1914 1
  1941 1914 1922 1
  1942 1914 1917 1
  1943 1914 1915 1
  1944 1915 1916 2
  1945 1917 1924 1
  1946 1917 1918 1
  1947 1918 1920 2
  1948 1918 1919 am
  1949 1919 1925 1
  1950 1919 1926 1
  1951 1921 1913 1
  1952 1923 1917 1
  1953 1901 1913 am
  1954 1927 1928 1
  1955 1928 1934 1
  1956 1928 1931 1
  1957 1928 1929 1
  1958 1929 1930 2
  1959 1931 1936 1
  1960 1931 1932 1
  1961 1933 1927 1
  1962 1935 1931 1
  1963 1937 1932 1
  1964 1915 1927 am
  1965 1938 1939 1
  1966 1939 1940 1
  1967 1939 1942 1
  1968 1939 1948 1
  1969 1940 1941 2
  1970 1942 1943 1
  1971 1942 1950 1
  1972 1943 1952 1
  1973 1943 1944 1
  1974 1944 1946 2
  1975 1944 1945 am
  1976 1945 1953 1
  1977 1945 1954 1
  1978 1947 1938 1
  1979 1949 1942 1
  1980 1951 1943 1
  1981 1929 1938 am
  1982 1955 1956 1
  1983 1956 1957 1
  1984 1956 1967 1
  1985 1956 1959 1
  1986 1957 1958 2
  1987 1959 1969 1
  1988 1959 1960 1
  1989 1960 1971 1
  1990 1960 1961 1
  1991 1961 1962 1
  1992 1961 1973 1
  1993 1962 1974 1
  1994 1962 1963 2
  1995 1963 1965 2
  1996 1963 1964 2
  1997 1964 1975 1
  1998 1964 1976 1
  1999 1965 1978 1
  2000 1965 1977 1
  2001 1966 1955 1
  2002 1968 1959 1
  2003 1970 1960 1
  2004 1972 1961 1
  2005 1940 1955 am
  2006 1979 1985 1
  2007 1979 1980 1
  2008 1980 1983 1
  2009 1980 1986 1
  2010 1980 1981 1
  2011 1981 1982 2
  2012 1983 1984 1
  2013 1983 1988 1
  2014 1984 1985 1
  2015 1984 1990 1
  2016 1985 1992 1
  2017 1987 1983 1
  2018 1989 1984 1
  2019 1991 1985 1
  2020 1957 1979 am
  2021 1993 1994 1
  2022 1994 1995 1
  2023 1994 2005 1
  2024 1994 1997 1
  2025 1995 1996 2
  2026 1997 2007 1
  2027 1997 1998 1
  2028 1998 2009 1
  2029 1998 1999 1
  2030 1999 2000 1
  2031 1999 2011 1
  2032 2000 2012 1
  2033 2000 2001 2
  2034 2001 2003 2
  2035 2001 2002 2
  2036 2002 2013 1
  2037 2002 2014 1
  2038 2003 2016 1
  2039 2003 2015 1
  2040 2004 1993 1
  2041 2006 1997 1
  2042 2008 1998 1
  2043 2010 1999 1
  2044 1981 1993 am
  2045 2017 2018 1
  2046 2018 2027 1
  2047 2018 2021 1
  2048 2018 2019 1
  2049 2019 2020 2
  2050 2021 2029 1
  2051 2021 2022 1
  2052 2022 2031 1
  2053 2022 2023 1
  2054 2023 2033 1
  2055 2023 2024 1
  2056 2024 2035 1
  2057 2024 2025 1
  2058 2025 2036 1
  2059 2025 2037 1
  2060 2025 2038 1
  2061 2026 2017 1
  2062 2028 2021 1
  2063 2030 2022 1
  2064 2032 2023 1
  2065 2034 2024 1
  2066 1995 2017 am
  2067 2039 2040 1
  2068 2040 2048 1
  2069 2040 2043 1
  2070 2040 2041 1
  2071 2041 2042 2
  2072 2043 2050 1
  2073 2043 2044 1
  2074 2044 2051 1
  2075 2044 2045 1
  2076 2044 2046 1
  2077 2045 2052 1
  2078 2045 2053 1
  2079 2045 2054 1
  2080 2046 2055 1
  2081 2046 2056 1
  2082 2046 2057 1
  2083 2047 2039 1
  2084 2049 2043 1
  2085 2019 2039 am
  2086 2058 2059 1
  2087 2059 2067 1
  2088 2059 2062 1
  2089 2059 2060 1
  2090 2060 2061 2
  2091 2062 2069 1
  2092 2062 2063 1
  2093 2063 2070 1
  2094 2063 2064 1
  2095 2063 2065 1
  2096 2064 2071 1
  2097 2064 2072 1
  2098 2064 2073 1
  2099 2065 2074 1
  2100 2065 2075 1
  2101 2065 2076 1
  2102 2066 2058 1
  2103 2068 2062 1
  2104 2041 2058 am
  2105 2077 2078 1
  2106 2078 2083 1
  2107 2078 2081 1
  2108 2078 2079 1
  2109 2079 2080 2
  2110 2081 2084 1
  2111 2081 2085 1
  2112 2081 2086 1
  2113 2082 2077 1
  2114 2060 2077 am
  2115 2087 2088 1
  2116 2088 2089 1
  2117 2088 2097 1
  2118 2088 2091 1
  2119 2089 2090 2
  2120 2091 2099 1
  2121 2091 2092 1
  2122 2092 2101 1
  2123 2092 2093 1
  2124 2093 2094 2
  2125 2093 2095 2
  2126 2096 2087 1
  2127 2098 2091 1
  2128 2100 2092 1
  2129 2079 2087 am
  2130 2102 2103 1
  2131 2103 2112 1
  2132 2103 2106 1
  2133 2103 2104 1
  2134 2104 2105 2
  2135 2106 2114 1
  2136 2106 2107 1
  2137 2107 2116 1
  2138 2107 2108 1
  2139 2108 2118 1
  2140 2108 2109 1
  2141 2109 2120 1
  2142 2109 2110 1
  2143 2110 2121 1
  2144 2110 2122 1
  2145 2110 2123 1
  2146 2111 2102 1
  2147 2113 2106 1
  2148 2115 2107 1
  2149 2117 2108 1
  2150 2119 2109 1
  2151 2089 2102 am
  2152 2124 2125 1
  2153 2125 2132 1
  2154 2125 2128 1
  2155 2125 2126 1
  2156 2126 2127 2
  2157 2128 2133 1
  2158 2128 2129 1
  2159 2128 2130 1
  2160 2129 2134 1
  2161 2129 2135 1
  2162 2129 2136 1
  2163 2130 2137 1
  2164 2130 2138 1
  2165 2130 2139 1
  2166 2131 2124 1
  2167 2104 2124 am
  2168 2140 2141 1
  2169 2141 2148 1
  2170 2141 2144 1
  2171 2141 2142 1
  2172 2142 2143 2
  2173 2144 2149 1
  2174 2144 2145 1
  2175 2144 2146 1
  2176 2145 2150 1
  2177 2145 2151 1
  2178 2145 2152 1
  2179 2146 2153 1
  2180 2146 2154 1
  2181 2146 2155 1
  2182 2147 2140 1
  2183 2126 2140 am
  2184 2156 2157 1
  2185 2157 2169 1
  2186 2157 2160 1
  2187 2157 2158 1
  2188 2158 2159 2
  2189 2160 2171 1
  2190 2160 2161 1
  2191 2161 2162 ar
  2192 2161 2163 ar
  2193 2162 2172 1
  2194 2162 2164 ar
  2195 2163 2165 ar
  2196 2163 2173 1
  2197 2164 2174 1
  2198 2164 2166 ar
  2199 2165 2166 ar
  2200 2165 2175 1
  2201 2166 2167 1
  2202 2167 2176 1
  2203 2168 2156 1
  2204 2170 2160 1
  2205 2142 2156 am
  2206 2177 2178 1
  2207 2178 2185 1
  2208 2178 2181 1
  2209 2178 2179 1
  2210 2179 2180 2
  2211 2181 2186 1
  2212 2181 2182 1
  2213 2181 2183 1
  2214 2182 2187 1
  2215 2182 2188 1
  2216 2182 2189 1
  2217 2183 2190 1
  2218 2183 2191 1
  2219 2183 2192 1
  2220 2184 2177 1
  2221 2158 2177 am
  2222 2193 2194 1
  2223 2194 2199 1
  2224 2194 2195 1
  2225 2195 2196 2
  2226 2197 2193 1
  2227 2198 2194 1
  2228 2179 2193 am
  2229 2200 2201 1
  2230 2201 2208 1
  2231 2201 2204 1
  2232 2201 2202 1
  2233 2202 2203 2
  2234 2204 2209 1
  2235 2204 2205 1
  2236 2204 2206 1
  2237 2205 2210 1
  2238 2205 2211 1
  2239 2205 2212 1
  2240 2206 2213 1
  2241 2206 2214 1
  2242 2206 2215 1
  2243 2207 2200 1
  2244 2195 2200 am
  2245 2216 2217 1
  2246 2217 2218 1
  2247 2217 2231 1
  2248 2217 2220 1
  2249 2218 2219 2
  2250 2220 2233 1
  2251 2220 2221 1
  2252 2221 2223 ar
  2253 2221 2222 ar
  2254 2222 2234 1
  2255 2222 2226 ar
  2256 2223 2224 ar
  2257 2223 2225 ar
  2258 2224 2226 ar
  2259 2224 2227 ar
  2260 2225 2228 ar
  2261 2225 2236 1
  2262 2226 2235 1
  2263 2227 2237 1
  2264 2227 2229 ar
  2265 2228 2229 ar
  2266 2228 2238 1
  2267 2229 2239 1
  2268 2230 2216 1
  2269 2232 2220 1
  2270 2202 2216 am
  2271 2240 2241 1
  2272 2241 2242 1
  2273 2241 2249 1
  2274 2241 2244 1
  2275 2242 2243 2
  2276 2244 2250 1
  2277 2244 2246 1
  2278 2244 2245 1
  2279 2245 2252 1
  2280 2246 2253 1
  2281 2246 2254 1
  2282 2246 2255 1
  2283 2247 2245 1
  2284 2247 2256 1
  2285 2247 2257 1
  2286 2247 2258 1
  2287 2248 2240 1
  2288 2251 2245 1
  2289 2218 2240 am
  2290 2259 2265 1
  2291 2259 2260 1
  2292 2260 2263 1
  2293 2260 2266 1
  2294 2260 2261 1
  2295 2261 2262 2
  2296 2263 2264 1
  2297 2263 2268 1
  2298 2264 2265 1
  2299 2264 2270 1
  2300 2265 2272 1
  2301 2267 2263 1
  2302 2269 2264 1
  2303 2271 2265 1
  2304 2242 2259 am
  2305 2273 2274 1
  2306 2274 2279 1
  2307 2274 2277 1
  2308 2274 2275 1
  2309 2275 2276 2
  2310 2277 2280 1
  2311 2277 2281 1
  2312 2277 2282 1
  2313 2278 2273 1
  2314 2261 2273 am
  2315 2283 2284 1
  2316 2284 2292 1
  2317 2284 2287 1
  2318 2284 2285 1
  2319 2285 2286 2
  2320 2287 2294 1
  2321 2287 2288 1
  2322 2288 2295 1
  2323 2288 2289 1
  2324 2288 2290 1
  2325 2289 2296 1
  2326 2289 2297 1
  2327 2289 2298 1
  2328 2290 2299 1
  2329 2290 2300 1
  2330 2290 2301 1
  2331 2291 2283 1
  2332 2293 2287 1
  2333 2275 2283 am
  2334 2302 2303 1
  2335 2303 2311 1
  2336 2303 2306 1
  2337 2303 2304 1
  2338 2304 2305 2
  2339 2306 2313 1
  2340 2306 2307 1
  2341 2307 2314 1
  2342 2307 2308 1
  2343 2307 2309 1
  2344 2308 2315 1
  2345 2308 2316 1
  2346 2308 2317 1
  2347 2309 2318 1
  2348 2309 2319 1
  2349 2309 2320 1
  2350 2310 2302 1
  2351 2312 2306 1
  2352 2285 2302 am
  2353 2321 2322 1
  2354 2322 2330 1
  2355 2322 2325 1
  2356 2322 2323 1
  2357 2323 2324 2
  2358 2325 2332 1
  2359 2325 2326 1
  2360 2326 2333 1
  2361 2326 2327 1
  2362 2326 2328 1
  2363 2327 2334 1
  2364 2327 2335 1
  2365 2327 2336 1
  2366 2328 2337 1
  2367 2328 2338 1
  2368 2328 2339 1
  2369 2329 2321 1
  2370 2331 2325 1
  2371 2304 2321 am
  2372 2340 2341 1
  2373 2341 2348 1
  2374 2341 2344 1
  2375 2341 2342 1
  2376 2342 2343 2
  2377 2344 2349 1
  2378 2344 2345 1
  2379 2344 2346 1
  2380 2345 2351 1
  2381 2345 2352 1
  2382 2345 2353 1
  2383 2346 2350 1
  2384 2347 2340 1
  2385 2323 2340 am
  2386 2354 2355 1
  2387 2355 2356 1
  2388 2355 2363 1
  2389 2355 2358 1
  2390 2356 2357 2
  2391 2358 2364 1
  2392 2358 2360 1
  2393 2358 2359 1
  2394 2359 2366 1
  2395 2360 2367 1
  2396 2360 2368 1
  2397 2360 2369 1
  2398 2361 2359 1
  2399 2361 2370 1
  2400 2361 2371 1
  2401 2361 2372 1
  2402 2362 2354 1
  2403 2365 2359 1
  2404 2342 2354 am
  2405 2373 2379 1
  2406 2373 2374 1
  2407 2374 2377 1
  2408 2374 2380 1
  2409 2374 2375 1
  2410 2375 2376 2
  2411 2377 2378 1
  2412 2377 2382 1
  2413 2378 2379 1
  2414 2378 2384 1
  2415 2379 2386 1
  2416 2381 2377 1
  2417 2383 2378 1
  2418 2385 2379 1
  2419 2356 2373 am
  2420 2387 2388 1
  2421 2388 2396 1
  2422 2388 2391 1
  2423 2388 2389 1
  2424 2389 2390 2
  2425 2391 2398 1
  2426 2391 2392 1
  2427 2392 2393 2
  2428 2392 2394 2
  2429 2395 2387 1
  2430 2397 2391 1
  2431 2375 2387 am
  2432 2399 2400 1
  2433 2400 2401 1
  2434 2400 2411 1
  2435 2400 2403 1
  2436 2401 2402 2
  2437 2403 2404 1
  2438 2403 2413 1
  2439 2404 2406 ar
  2440 2404 2405 ar
  2441 2405 2407 ar
  2442 2405 2414 1
  2443 2406 2415 1
  2444 2406 2408 ar
  2445 2407 2416 1
  2446 2407 2409 ar
  2447 2408 2409 ar
  2448 2408 2417 1
  2449 2409 2418 1
  2450 2410 2399 1
  2451 2412 2403 1
  2452 2389 2399 am
  2453 2419 2420 1
  2454 2420 2421 1
  2455 2420 2428 1
  2456 2420 2423 1
  2457 2421 2422 2
  2458 2423 2429 1
  2459 2423 2425 1
  2460 2423 2424 1
  2461 2424 2431 1
  2462 2425 2432 1
  2463 2425 2433 1
  2464 2425 2434 1
  2465 2426 2424 1
  2466 2426 2435 1
  2467 2426 2436 1
  2468 2426 2437 1
  2469 2427 2419 1
  2470 2430 2424 1
  2471 2401 2419 am
  2472 2438 2439 1
  2473 2439 2440 1
  2474 2439 2450 1
  2475 2439 2442 1
  2476 2440 2441 2
  2477 2442 2443 1
[truncated: 101,646 more chars]
