# Supplementary material for: The pocketome of G-protein-coupled receptors reveals previously untargeted allosteric sites
Source: Nat Commun. 2022 May 10;13:2567. doi: 10.1038/s41467-022-29609-6 (PMC9091257; doi:10.1038/s41467-022-29609-6)
Supplement: Supplementary file 4 — Supplementary Data 1 [file 41467_2022_29609_MOESM4_ESM.zip › docking_files/3oe0/mols.mol2]

# TRIPOS MOL2 file generated by SEED

@<TRIPOS>MOLECULE
methanamine
 8 7 0 0 0
****
USER_CHARGES
INVALID_CHARGES
Pose:   1 Cluster:   1 Fr_nu: 208229 TotEn:   -86.35
@<TRIPOS>ATOM
      1 C1        -82.1879   -4.0976  -55.5448 C.3    1 LIG       0.04000
      2 N1        -81.1097   -4.0093  -56.5483 N.4    1 LIG      -0.30000
      3 H1        -83.1312   -3.8770  -56.0478 H      1 LIG       0.09000
      4 H2        -82.1861   -5.1117  -55.1407 H      1 LIG       0.09000
      5 H3        -81.9785   -3.3637  -54.7642 H      1 LIG       0.09000
      6 H4        -80.1913   -4.2085  -56.1304 H      1 LIG       0.33000
      7 H5        -81.0626   -3.0703  -56.9655 H      1 LIG       0.33000
      8 H6        -81.2539   -4.6813  -57.3135 H      1 LIG       0.33000
@<TRIPOS>BOND
      1       1       2 1
      2       1       3 1
      3       1       4 1
      4       1       5 1
      5       2       6 1
      6       2       7 1
      7       2       8 1
@<TRIPOS>ALT_TYPE
CGenFF_4.0_ALT_TYPE_SET
CGenFF_4.0 1 CG334 2 NG3P3 3 HGA3 4 HGA3 5 HGA3 6 HGP2 7 HGP2 8 HGP2
@<TRIPOS>MOLECULE
methanamine
 8 7 0 0 0
****
USER_CHARGES
INVALID_CHARGES
Pose:   2 Cluster:   2 Fr_nu: 210857 TotEn:   -80.00
@<TRIPOS>ATOM
      1 C1        -80.4497   -6.1857  -58.0334 C.3    1 LIG       0.04000
      2 N1        -80.6030   -4.8928  -57.3391 N.4    1 LIG      -0.30000
      3 H1        -81.2483   -6.2642  -58.7734 H      1 LIG       0.09000
      4 H2        -79.4686   -6.1937  -58.5120 H      1 LIG       0.09000
      5 H3        -80.5283   -6.9775  -57.2859 H      1 LIG       0.09000
      6 H4        -79.8741   -4.7616  -56.6255 H      1 LIG       0.33000
      7 H5        -81.5142   -4.8274  -56.8663 H      1 LIG       0.33000
      8 H6        -80.5381   -4.1043  -57.9965 H      1 LIG       0.33000
@<TRIPOS>BOND
      1       1       2 1
      2       1       3 1
      3       1       4 1
      4       1       5 1
      5       2       6 1
      6       2       7 1
      7       2       8 1
@<TRIPOS>ALT_TYPE
CGenFF_4.0_ALT_TYPE_SET
CGenFF_4.0 1 CG334 2 NG3P3 3 HGA3 4 HGA3 5 HGA3 6 HGP2 7 HGP2 8 HGP2
@<TRIPOS>MOLECULE
methanamine
 8 7 0 0 0
****
USER_CHARGES
INVALID_CHARGES
Pose:   3 Cluster:   3 Fr_nu: 217857 TotEn:   -74.82
@<TRIPOS>ATOM
      1 C1        -79.0460   -6.7674  -58.1862 C.3    1 LIG       0.04000
      2 N1        -79.6073   -5.4456  -57.8470 N.4    1 LIG      -0.30000
      3 H1        -77.9606   -6.6655  -58.2401 H      1 LIG       0.09000
      4 H2        -79.3362   -7.4657  -57.3988 H      1 LIG       0.09000
      5 H3        -79.4602   -7.0687  -59.1503 H      1 LIG       0.09000
      6 H4        -80.6331   -5.4793  -57.7819 H      1 LIG       0.33000
      7 H5        -79.3654   -4.7426  -58.5578 H      1 LIG       0.33000
      8 H6        -79.2507   -5.1076  -56.9433 H      1 LIG       0.33000
@<TRIPOS>BOND
      1       1       2 1
      2       1       3 1
      3       1       4 1
      4       1       5 1
      5       2       6 1
      6       2       7 1
      7       2       8 1
@<TRIPOS>ALT_TYPE
CGenFF_4.0_ALT_TYPE_SET
CGenFF_4.0 1 CG334 2 NG3P3 3 HGA3 4 HGA3 5 HGA3 6 HGP2 7 HGP2 8 HGP2
@<TRIPOS>MOLECULE
methanamine
 8 7 0 0 0
****
USER_CHARGES
INVALID_CHARGES
Pose:   4 Cluster:   4 Fr_nu: 1355215 TotEn:   -74.53
@<TRIPOS>ATOM
      1 C1        -75.3385  -14.3961  -49.0122 C.3    1 LIG       0.04000
      2 N1        -74.3866  -15.1428  -48.1675 N.4    1 LIG      -0.30000
      3 H1        -76.3468  -14.6287  -48.6650 H      1 LIG       0.09000
      4 H2        -75.1206  -13.3322  -48.9009 H      1 LIG       0.09000
      5 H3        -75.1945  -14.7204  -50.0446 H      1 LIG       0.09000
      6 H4        -73.4140  -14.9624  -48.4490 H      1 LIG       0.33000
      7 H5        -74.5444  -16.1572  -48.2324 H      1 LIG       0.33000
      8 H6        -74.4764  -14.8782  -47.1775 H      1 LIG       0.33000
@<TRIPOS>BOND
      1       1       2 1
      2       1       3 1
      3       1       4 1
      4       1       5 1
      5       2       6 1
      6       2       7 1
      7       2       8 1
@<TRIPOS>ALT_TYPE
CGenFF_4.0_ALT_TYPE_SET
CGenFF_4.0 1 CG334 2 NG3P3 3 HGA3 4 HGA3 5 HGA3 6 HGP2 7 HGP2 8 HGP2
@<TRIPOS>MOLECULE
methanamine
 8 7 0 0 0
****
USER_CHARGES
INVALID_CHARGES
Pose:   5 Cluster:   5 Fr_nu: 1380565 TotEn:   -73.77
@<TRIPOS>ATOM
      1 C1        -81.7864   -5.8395  -57.3885 C.3    1 LIG       0.04000
      2 N1        -81.1054   -4.7944  -58.1768 N.4    1 LIG      -0.30000
      3 H1        -82.8566   -5.6253  -57.4040 H      1 LIG       0.09000
      4 H2        -81.5720   -6.8029  -57.8549 H      1 LIG       0.09000
      5 H3        -81.3930   -5.7997  -56.3709 H      1 LIG       0.09000
      6 H4        -80.0882   -4.9442  -58.1984 H      1 LIG       0.33000
      7 H5        -81.2722   -3.8594  -57.7820 H      1 LIG       0.33000
      8 H6        -81.4373   -4.7832  -59.1503 H      1 LIG       0.33000
@<TRIPOS>BOND
      1       1       2 1
      2       1       3 1
      3       1       4 1
      4       1       5 1
      5       2       6 1
      6       2       7 1
      7       2       8 1
@<TRIPOS>ALT_TYPE
CGenFF_4.0_ALT_TYPE_SET
CGenFF_4.0 1 CG334 2 NG3P3 3 HGA3 4 HGA3 5 HGA3 6 HGP2 7 HGP2 8 HGP2
@<TRIPOS>MOLECULE
methanamine
 8 7 0 0 0
****
USER_CHARGES
INVALID_CHARGES
Pose:   6 Cluster:   6 Fr_nu: 1340984 TotEn:   -73.56
@<TRIPOS>ATOM
      1 C1        -82.5095   -4.5420  -56.1108 C.3    1 LIG       0.04000
      2 N1        -82.0095   -3.3198  -55.4523 N.4    1 LIG      -0.30000
      3 H1        -82.6342   -5.3079  -55.3432 H      1 LIG       0.09000
      4 H2        -83.4636   -4.3006  -56.5833 H      1 LIG       0.09000
      5 H3        -81.7700   -4.8476  -56.8534 H      1 LIG       0.09000
      6 H4        -81.8719   -2.5584  -56.1297 H      1 LIG       0.33000
      7 H5        -81.1073   -3.4874  -54.9875 H      1 LIG       0.33000
      8 H6        -82.6682   -2.9830  -54.7376 H      1 LIG       0.33000
@<TRIPOS>BOND
      1       1       2 1
      2       1       3 1
      3       1       4 1
      4       1       5 1
      5       2       6 1
      6       2       7 1
      7       2       8 1
@<TRIPOS>ALT_TYPE
CGenFF_4.0_ALT_TYPE_SET
CGenFF_4.0 1 CG334 2 NG3P3 3 HGA3 4 HGA3 5 HGA3 6 HGP2 7 HGP2 8 HGP2
@<TRIPOS>MOLECULE
methanamine
 8 7 0 0 0
****
USER_CHARGES
INVALID_CHARGES
Pose:   7 Cluster:   7 Fr_nu: 1342283 TotEn:   -72.70
@<TRIPOS>ATOM
      1 C1        -82.5095   -4.5420  -56.1108 C.3    1 LIG       0.04000
      2 N1        -81.8704   -4.6168  -57.4387 N.4    1 LIG      -0.30000
      3 H1        -83.4679   -4.0333  -56.2297 H      1 LIG       0.09000
      4 H2        -82.6488   -5.5625  -55.7490 H      1 LIG       0.09000
      5 H3        -81.8457   -3.9790  -55.4519 H      1 LIG       0.09000
      6 H4        -80.9580   -5.0890  -57.3896 H      1 LIG       0.33000
      7 H5        -81.7129   -3.6794  -57.8317 H      1 LIG       0.33000
      8 H6        -82.4534   -5.1386  -58.1064 H      1 LIG       0.33000
@<TRIPOS>BOND
      1       1       2 1
      2       1       3 1
      3       1       4 1
      4       1       5 1
      5       2       6 1
      6       2       7 1
      7       2       8 1
@<TRIPOS>ALT_TYPE
CGenFF_4.0_ALT_TYPE_SET
CGenFF_4.0 1 CG334 2 NG3P3 3 HGA3 4 HGA3 5 HGA3 6 HGP2 7 HGP2 8 HGP2
@<TRIPOS>MOLECULE
methanamine
 8 7 0 0 0
****
USER_CHARGES
INVALID_CHARGES
Pose:   8 Cluster:   8 Fr_nu: 213668 TotEn:   -65.02
@<TRIPOS>ATOM
      1 C1        -78.0543   -7.4130  -57.4550 C.3    1 LIG       0.04000
      2 N1        -78.5538   -6.0516  -57.7275 N.4    1 LIG      -0.30000
      3 H1        -78.0384   -7.9583  -58.4004 H      1 LIG       0.09000
      4 H2        -77.0500   -7.3230  -57.0366 H      1 LIG       0.09000
      5 H3        -78.7357   -7.8824  -56.7428 H      1 LIG       0.09000
      6 H4        -78.5913   -5.4870  -56.8686 H      1 LIG       0.33000
      7 H5        -79.5022   -6.0733  -58.1250 H      1 LIG       0.33000
      8 H6        -77.9488   -5.5573  -58.3966 H      1 LIG       0.33000
@<TRIPOS>BOND
      1       1       2 1
      2       1       3 1
      3       1       4 1
      4       1       5 1
      5       2       6 1
      6       2       7 1
      7       2       8 1
@<TRIPOS>ALT_TYPE
CGenFF_4.0_ALT_TYPE_SET
CGenFF_4.0 1 CG334 2 NG3P3 3 HGA3 4 HGA3 5 HGA3 6 HGP2 7 HGP2 8 HGP2
@<TRIPOS>MOLECULE
methanol
 6 5 0 0 0
****
USER_CHARGES
INVALID_CHARGES
Pose:   1 Cluster:   1 Fr_nu: 1332575 TotEn:   -15.31
@<TRIPOS>ATOM
      1 C1        -73.9375   -6.2786  -44.1771 C.3    1 LIG      -0.04000
      2 O1        -75.2999   -5.9127  -44.0572 O.3    1 LIG      -0.65000
      3 H1        -73.3639   -5.4305  -44.5590 H      1 LIG       0.09000
      4 H2        -73.8462   -7.1295  -44.8569 H      1 LIG       0.09000
      5 H3        -73.5568   -6.5591  -43.1922 H      1 LIG       0.09000
      6 H4        -75.7753   -6.6895  -43.7163 H      1 LIG       0.42000
@<TRIPOS>BOND
      1       1       2 1
      2       1       3 1
      3       1       4 1
      4       1       5 1
      5       2       6 1
@<TRIPOS>ALT_TYPE
CGenFF_4.0_ALT_TYPE_SET
CGenFF_4.0 1 CG331 2 OG311 3 HGA3 4 HGA3 5 HGA3 6 HGP1
@<TRIPOS>MOLECULE
methanol
 6 5 0 0 0
****
USER_CHARGES
INVALID_CHARGES
Pose:   2 Cluster:   2 Fr_nu: 186136 TotEn:   -15.05
@<TRIPOS>ATOM
      1 C1        -61.0656  -13.1817  -34.7234 C.3    1 LIG      -0.04000
      2 O1        -61.8489  -13.2405  -33.5456 O.3    1 LIG      -0.65000
      3 H1        -61.3384  -12.2940  -35.2994 H      1 LIG       0.09000
      4 H2        -61.2344  -14.0820  -35.3197 H      1 LIG       0.09000
      5 H3        -60.0105  -13.1232  -34.4461 H      1 LIG       0.09000
      6 H4        -61.5785  -14.0399  -33.0624 H      1 LIG       0.42000
@<TRIPOS>BOND
      1       1       2 1
      2       1       3 1
      3       1       4 1
      4       1       5 1
      5       2       6 1
@<TRIPOS>ALT_TYPE
CGenFF_4.0_ALT_TYPE_SET
CGenFF_4.0 1 CG331 2 OG311 3 HGA3 4 HGA3 5 HGA3 6 HGP1
@<TRIPOS>MOLECULE
methanol
 6 5 0 0 0
****
USER_CHARGES
INVALID_CHARGES
Pose:   3 Cluster:   3 Fr_nu:  77475 TotEn:   -15.01
@<TRIPOS>ATOM
      1 C1        -73.1837   -5.9218  -44.3059 C.3    1 LIG      -0.04000
      2 O1        -74.2956   -5.0793  -44.0647 O.3    1 LIG      -0.65000
      3 H1        -73.3787   -6.5413  -45.1848 H      1 LIG       0.09000
      4 H2        -73.0089   -6.5550  -43.4323 H      1 LIG       0.09000
      5 H3        -72.3017   -5.3032  -44.4875 H      1 LIG       0.09000
      6 H4        -74.0850   -4.5465  -43.2789 H      1 LIG       0.42000
@<TRIPOS>BOND
      1       1       2 1
      2       1       3 1
      3       1       4 1
      4       1       5 1
      5       2       6 1
@<TRIPOS>ALT_TYPE
CGenFF_4.0_ALT_TYPE_SET
CGenFF_4.0 1 CG331 2 OG311 3 HGA3 4 HGA3 5 HGA3 6 HGP1
@<TRIPOS>MOLECULE
methanol
 6 5 0 0 0
****
USER_CHARGES
INVALID_CHARGES
Pose:   4 Cluster:   4 Fr_nu: 9051886 TotEn:   -14.35
@<TRIPOS>ATOM
      1 C1        -51.9350  -15.0561  -26.6972 C.3    1 LIG      -0.04000
      2 O1        -52.4404  -14.8102  -27.9966 O.3    1 LIG      -0.65000
      3 H1        -52.3721  -14.3424  -25.9944 H      1 LIG       0.09000
      4 H2        -50.8466  -14.9570  -26.7038 H      1 LIG       0.09000
      5 H3        -52.2048  -16.0713  -26.3970 H      1 LIG       0.09000
      6 H4        -52.0302  -15.4619  -28.5906 H      1 LIG       0.42000
@<TRIPOS>BOND
      1       1       2 1
      2       1       3 1
      3       1       4 1
      4       1       5 1
      5       2       6 1
@<TRIPOS>ALT_TYPE
CGenFF_4.0_ALT_TYPE_SET
CGenFF_4.0 1 CG331 2 OG311 3 HGA3 4 HGA3 5 HGA3 6 HGP1
@<TRIPOS>MOLECULE
methanol
 6 5 0 0 0
****
USER_CHARGES
INVALID_CHARGES
Pose:   5 Cluster:   5 Fr_nu: 9075151 TotEn:   -14.04
@<TRIPOS>ATOM
      1 C1        -76.0111  -17.8481  -45.4475 C.3    1 LIG      -0.04000
      2 O1        -76.6074  -17.2161  -46.5653 O.3    1 LIG      -0.65000
      3 H1        -76.7552  -17.9686  -44.6563 H      1 LIG       0.09000
      4 H2        -75.1759  -17.2419  -45.0876 H      1 LIG       0.09000
      5 H3        -75.6419  -18.8308  -45.7499 H      1 LIG       0.09000
      6 H4        -75.9173  -17.1269  -47.2447 H      1 LIG       0.42000
@<TRIPOS>BOND
      1       1       2 1
      2       1       3 1
      3       1       4 1
      4       1       5 1
      5       2       6 1
@<TRIPOS>ALT_TYPE
CGenFF_4.0_ALT_TYPE_SET
CGenFF_4.0 1 CG331 2 OG311 3 HGA3 4 HGA3 5 HGA3 6 HGP1
@<TRIPOS>MOLECULE
methanol
 6 5 0 0 0
****
USER_CHARGES
INVALID_CHARGES
Pose:   6 Cluster:   6 Fr_nu:  38215 TotEn:   -13.37
@<TRIPOS>ATOM
      1 C1        -60.7186  -13.3272  -35.0460 C.3    1 LIG      -0.04000
      2 O1        -61.2919  -12.0378  -34.9308 O.3    1 LIG      -0.65000
      3 H1        -61.3626  -13.9593  -35.6623 H      1 LIG       0.09000
      4 H2        -60.6035  -13.7659  -34.0516 H      1 LIG       0.09000
      5 H3        -59.7378  -13.2391  -35.5191 H      1 LIG       0.09000
      6 H4        -60.6930  -11.5073  -34.3780 H      1 LIG       0.42000
@<TRIPOS>BOND
      1       1       2 1
      2       1       3 1
      3       1       4 1
      4       1       5 1
      5       2       6 1
@<TRIPOS>ALT_TYPE
CGenFF_4.0_ALT_TYPE_SET
CGenFF_4.0 1 CG331 2 OG311 3 HGA3 4 HGA3 5 HGA3 6 HGP1
@<TRIPOS>MOLECULE
methanol
 6 5 0 0 0
****
USER_CHARGES
INVALID_CHARGES
Pose:   7 Cluster:   7 Fr_nu: 829982 TotEn:   -12.50
@<TRIPOS>ATOM
      1 C1        -72.2772   -4.3362  -45.0137 C.3    1 LIG      -0.04000
      2 O1        -73.0350   -3.1404  -45.0206 O.3    1 LIG      -0.65000
      3 H1        -72.1770   -4.7109  -46.0354 H      1 LIG       0.09000
      4 H2        -72.7759   -5.0812  -44.3885 H      1 LIG       0.09000
      5 H3        -71.2855   -4.1263  -44.6062 H      1 LIG       0.09000
      6 H4        -73.1020   -2.8395  -44.0982 H      1 LIG       0.42000
@<TRIPOS>BOND
      1       1       2 1
      2       1       3 1
      3       1       4 1
      4       1       5 1
      5       2       6 1
@<TRIPOS>ALT_TYPE
CGenFF_4.0_ALT_TYPE_SET
CGenFF_4.0 1 CG331 2 OG311 3 HGA3 4 HGA3 5 HGA3 6 HGP1
@<TRIPOS>MOLECULE
methanol
 6 5 0 0 0
****
USER_CHARGES
INVALID_CHARGES
Pose:   8 Cluster:   8 Fr_nu: 294961 TotEn:   -12.43
@<TRIPOS>ATOM
      1 C1        -80.3322  -11.8804  -40.8540 C.3    1 LIG      -0.04000
      2 O1        -80.5073  -12.8573  -41.8637 O.3    1 LIG      -0.65000
      3 H1        -80.1938  -12.3737  -39.8887 H      1 LIG       0.09000
      4 H2        -81.2092  -11.2291  -40.8199 H      1 LIG       0.09000
      5 H3        -79.4467  -11.2841  -41.0861 H      1 LIG       0.09000
      6 H4        -80.6269  -12.3817  -42.7035 H      1 LIG       0.42000
@<TRIPOS>BOND
      1       1       2 1
      2       1       3 1
      3       1       4 1
      4       1       5 1
      5       2       6 1
@<TRIPOS>ALT_TYPE
CGenFF_4.0_ALT_TYPE_SET
CGenFF_4.0 1 CG331 2 OG311 3 HGA3 4 HGA3 5 HGA3 6 HGP1
@<TRIPOS>MOLECULE
methanol
 6 5 0 0 0
****
USER_CHARGES
INVALID_CHARGES
Pose:   9 Cluster:   9 Fr_nu: 534495 TotEn:   -12.37
@<TRIPOS>ATOM
      1 C1        -73.2474   -7.0751  -44.6895 C.3    1 LIG      -0.04000
      2 O1        -73.9061   -6.4280  -43.6163 O.3    1 LIG      -0.65000
      3 H1        -73.9893   -7.4931  -45.3744 H      1 LIG       0.09000
      4 H2        -72.6075   -7.8704  -44.2990 H      1 LIG       0.09000
      5 H3        -72.6338   -6.3448  -45.2222 H      1 LIG       0.09000
      6 H4        -73.2161   -6.0709  -43.0314 H      1 LIG       0.42000
@<TRIPOS>BOND
      1       1       2 1
      2       1       3 1
      3       1       4 1
      4       1       5 1
      5       2       6 1
@<TRIPOS>ALT_TYPE
CGenFF_4.0_ALT_TYPE_SET
CGenFF_4.0 1 CG331 2 OG311 3 HGA3 4 HGA3 5 HGA3 6 HGP1
@<TRIPOS>MOLECULE
methanol
 6 5 0 0 0
****
USER_CHARGES
INVALID_CHARGES
Pose:  10 Cluster:  10 Fr_nu: 2993412 TotEn:   -12.28
@<TRIPOS>ATOM
      1 C1        -72.6613   -1.5951  -45.7050 C.3    1 LIG      -0.04000
      2 O1        -74.0688   -1.6732  -45.5743 O.3    1 LIG      -0.65000
      3 H1        -72.2032   -2.4794  -45.2551 H      1 LIG       0.09000
      4 H2        -72.2979   -0.6914  -45.2091 H      1 LIG       0.09000
      5 H3        -72.4044   -1.5545  -46.7661 H      1 LIG       0.09000
      6 H4        -74.4385   -0.8726  -45.9843 H      1 LIG       0.42000
@<TRIPOS>BOND
      1       1       2 1
      2       1       3 1
      3       1       4 1
      4       1       5 1
      5       2       6 1
@<TRIPOS>ALT_TYPE
CGenFF_4.0_ALT_TYPE_SET
CGenFF_4.0 1 CG331 2 OG311 3 HGA3 4 HGA3 5 HGA3 6 HGP1
@<TRIPOS>MOLECULE
methanol
 6 5 0 0 0
****
USER_CHARGES
INVALID_CHARGES
Pose:  11 Cluster:  11 Fr_nu: 9075096 TotEn:   -11.96
@<TRIPOS>ATOM
      1 C1        -76.0111  -17.8481  -45.4475 C.3    1 LIG      -0.04000
      2 O1        -74.9104  -17.4194  -44.6671 O.3    1 LIG      -0.65000
      3 H1        -76.8627  -18.0554  -44.7949 H      1 LIG       0.09000
      4 H2        -75.7365  -18.7485  -46.0029 H      1 LIG       0.09000
      5 H3        -76.2783  -17.0559  -46.1508 H      1 LIG       0.09000
      6 H4        -74.1759  -17.2458  -45.2805 H      1 LIG       0.42000
@<TRIPOS>BOND
      1       1       2 1
      2       1       3 1
      3       1       4 1
      4       1       5 1
      5       2       6 1
@<TRIPOS>ALT_TYPE
CGenFF_4.0_ALT_TYPE_SET
CGenFF_4.0 1 CG331 2 OG311 3 HGA3 4 HGA3 5 HGA3 6 HGP1
@<TRIPOS>MOLECULE
methanol
 6 5 0 0 0
****
USER_CHARGES
INVALID_CHARGES
Pose:  12 Cluster:  12 Fr_nu: 289634 TotEn:   -11.74
@<TRIPOS>ATOM
      1 C1        -47.8230   -8.4023  -38.4860 C.3    1 LIG      -0.04000
      2 O1        -46.7648   -8.8406  -37.6538 O.3    1 LIG      -0.65000
      3 H1        -48.7013   -8.1820  -37.8742 H      1 LIG       0.09000
      4 H2        -48.0601   -9.1805  -39.2158 H      1 LIG       0.09000
      5 H3        -47.5107   -7.4963  -39.0107 H      1 LIG       0.09000
      6 H4        -46.0050   -9.0259  -38.2318 H      1 LIG       0.42000
@<TRIPOS>BOND
      1       1       2 1
      2       1       3 1
      3       1       4 1
      4       1       5 1
      5       2       6 1
@<TRIPOS>ALT_TYPE
CGenFF_4.0_ALT_TYPE_SET
CGenFF_4.0 1 CG331 2 OG311 3 HGA3 4 HGA3 5 HGA3 6 HGP1
@<TRIPOS>MOLECULE
methanol
 6 5 0 0 0
****
USER_CHARGES
INVALID_CHARGES
Pose:  13 Cluster:  13 Fr_nu: 350411 TotEn:   -11.50
@<TRIPOS>ATOM
      1 C1        -47.5110   -7.8160  -38.3930 C.3    1 LIG      -0.04000
      2 O1        -48.8212   -8.2321  -38.0544 O.3    1 LIG      -0.65000
      3 H1        -47.0623   -8.5420  -39.0755 H      1 LIG       0.09000
      4 H2        -46.9082   -7.7326  -37.4851 H      1 LIG       0.09000
      5 H3        -47.5633   -6.8415  -38.8842 H      1 LIG       0.09000
      6 H4        -49.1855   -7.5640  -37.4489 H      1 LIG       0.42000
@<TRIPOS>BOND
      1       1       2 1
      2       1       3 1
      3       1       4 1
      4       1       5 1
      5       2       6 1
@<TRIPOS>ALT_TYPE
CGenFF_4.0_ALT_TYPE_SET
CGenFF_4.0 1 CG331 2 OG311 3 HGA3 4 HGA3 5 HGA3 6 HGP1
@<TRIPOS>MOLECULE
methanol
 6 5 0 0 0
****
USER_CHARGES
INVALID_CHARGES
Pose:  14 Cluster:  14 Fr_nu: 8625055 TotEn:   -11.42
@<TRIPOS>ATOM
      1 C1        -51.9158  -16.1336  -27.4052 C.3    1 LIG      -0.04000
      2 O1        -53.0712  -15.3613  -27.1350 O.3    1 LIG      -0.65000
      3 H1        -51.1215  -15.4834  -27.7800 H      1 LIG       0.09000
      4 H2        -52.1541  -16.9001  -28.1470 H      1 LIG       0.09000
      5 H3        -51.5850  -16.6137  -26.4813 H      1 LIG       0.09000
      6 H4        -53.7523  -15.9721  -26.8053 H      1 LIG       0.42000
@<TRIPOS>BOND
      1       1       2 1
      2       1       3 1
      3       1       4 1
      4       1       5 1
      5       2       6 1
@<TRIPOS>ALT_TYPE
CGenFF_4.0_ALT_TYPE_SET
CGenFF_4.0 1 CG331 2 OG311 3 HGA3 4 HGA3 5 HGA3 6 HGP1
@<TRIPOS>MOLECULE
methanol
 6 5 0 0 0
****
USER_CHARGES
INVALID_CHARGES
Pose:  15 Cluster:  15 Fr_nu: 9166189 TotEn:   -10.90
@<TRIPOS>ATOM
      1 C1        -51.7594  -11.0456  -27.2369 C.3    1 LIG      -0.04000
      2 O1        -51.7699  -11.5323  -28.5663 O.3    1 LIG      -0.65000
      3 H1        -52.4423  -11.6400  -26.6250 H      1 LIG       0.09000
      4 H2        -52.0660   -9.9965  -27.2296 H      1 LIG       0.09000
      5 H3        -50.7468  -11.1300  -26.8355 H      1 LIG       0.09000
      6 H4        -51.1533  -10.9806  -29.0773 H      1 LIG       0.42000
@<TRIPOS>BOND
      1       1       2 1
      2       1       3 1
      3       1       4 1
      4       1       5 1
      5       2       6 1
@<TRIPOS>ALT_TYPE
CGenFF_4.0_ALT_TYPE_SET
CGenFF_4.0 1 CG331 2 OG311 3 HGA3 4 HGA3 5 HGA3 6 HGP1
@<TRIPOS>MOLECULE
methanol
 6 5 0 0 0
****
USER_CHARGES
INVALID_CHARGES
Pose:  16 Cluster:  16 Fr_nu: 9044162 TotEn:   -10.88
@<TRIPOS>ATOM
      1 C1        -77.1278  -16.0227  -52.3294 C.3    1 LIG      -0.04000
      2 O1        -77.1602  -17.4302  -52.1796 O.3    1 LIG      -0.65000
      3 H1        -77.5626  -15.7481  -53.2936 H      1 LIG       0.09000
      4 H2        -76.0940  -15.6728  -52.2710 H      1 LIG       0.09000
      5 H3        -77.7109  -15.5663  -51.5261 H      1 LIG       0.09000
      6 H4        -76.7666  -17.6343  -51.3140 H      1 LIG       0.42000
@<TRIPOS>BOND
      1       1       2 1
      2       1       3 1
      3       1       4 1
      4       1       5 1
      5       2       6 1
@<TRIPOS>ALT_TYPE
CGenFF_4.0_ALT_TYPE_SET
CGenFF_4.0 1 CG331 2 OG311 3 HGA3 4 HGA3 5 HGA3 6 HGP1
@<TRIPOS>MOLECULE
methanol
 6 5 0 0 0
****
USER_CHARGES
INVALID_CHARGES
Pose:  17 Cluster:  17 Fr_nu: 970244 TotEn:   -10.60
@<TRIPOS>ATOM
      1 C1        -74.3007   -6.5771  -44.0571 C.3    1 LIG      -0.04000
      2 O1        -74.6735   -6.1402  -42.7631 O.3    1 LIG      -0.65000
      3 H1        -74.9486   -7.4014  -44.3649 H      1 LIG       0.09000
      4 H2        -73.2578   -6.9040  -44.0459 H      1 LIG       0.09000
      5 H3        -74.4128   -5.7471  -44.7586 H      1 LIG       0.09000
      6 H4        -74.0771   -5.4098  -42.5254 H      1 LIG       0.42000
@<TRIPOS>BOND
      1       1       2 1
      2       1       3 1
      3       1       4 1
      4       1       5 1
      5       2       6 1
@<TRIPOS>ALT_TYPE
CGenFF_4.0_ALT_TYPE_SET
CGenFF_4.0 1 CG331 2 OG311 3 HGA3 4 HGA3 5 HGA3 6 HGP1
@<TRIPOS>MOLECULE
methanol
 6 5 0 0 0
****
USER_CHARGES
INVALID_CHARGES
Pose:  18 Cluster:  18 Fr_nu: 289961 TotEn:   -10.52
@<TRIPOS>ATOM
      1 C1        -47.8230   -8.4023  -38.4860 C.3    1 LIG      -0.04000
      2 O1        -47.7129   -7.4957  -37.4041 O.3    1 LIG      -0.65000
      3 H1        -47.0679   -9.1856  -38.3841 H      1 LIG       0.09000
      4 H2        -47.6821   -7.8659  -39.4278 H      1 LIG       0.09000
      5 H3        -48.8176   -8.8540  -38.4714 H      1 LIG       0.09000
      6 H4        -48.3978   -6.8167  -37.5297 H      1 LIG       0.42000
@<TRIPOS>BOND
      1       1       2 1
      2       1       3 1
      3       1       4 1
      4       1       5 1
      5       2       6 1
@<TRIPOS>ALT_TYPE
CGenFF_4.0_ALT_TYPE_SET
CGenFF_4.0 1 CG331 2 OG311 3 HGA3 4 HGA3 5 HGA3 6 HGP1
@<TRIPOS>MOLECULE
methanol
 6 5 0 0 0
****
USER_CHARGES
INVALID_CHARGES
Pose:  19 Cluster:  19 Fr_nu: 269151 TotEn:   -10.48
@<TRIPOS>ATOM
      1 C1        -49.6502  -10.9870  -41.6899 C.3    1 LIG      -0.04000
      2 O1        -49.7074  -10.3055  -40.4502 O.3    1 LIG      -0.65000
      3 H1        -49.4743  -12.0511  -41.5138 H      1 LIG       0.09000
      4 H2        -48.8445  -10.5697  -42.2993 H      1 LIG       0.09000
      5 H3        -50.6021  -10.8586  -42.2104 H      1 LIG       0.09000
      6 H4        -49.8642   -9.3663  -40.6476 H      1 LIG       0.42000
@<TRIPOS>BOND
      1       1       2 1
      2       1       3 1
      3       1       4 1
      4       1       5 1
      5       2       6 1
@<TRIPOS>ALT_TYPE
CGenFF_4.0_ALT_TYPE_SET
CGenFF_4.0 1 CG331 2 OG311 3 HGA3 4 HGA3 5 HGA3 6 HGP1
@<TRIPOS>MOLECULE
methanol
 6 5 0 0 0
****
USER_CHARGES
INVALID_CHARGES
Pose:  20 Cluster:  20 Fr_nu: 163748 TotEn:   -10.36
@<TRIPOS>ATOM
      1 C1        -63.8095   -8.3101  -42.8363 C.3    1 LIG      -0.04000
      2 O1        -64.4349   -9.2815  -42.0179 O.3    1 LIG      -0.65000
      3 H1        -64.4368   -8.1085  -43.7081 H      1 LIG       0.09000
      4 H2        -62.8306   -8.6769  -43.1554 H      1 LIG       0.09000
      5 H3        -63.6819   -7.3898  -42.2615 H      1 LIG       0.09000
      6 H4        -63.8493   -9.4333  -41.2565 H      1 LIG       0.42000
@<TRIPOS>BOND
      1       1       2 1
      2       1       3 1
      3       1       4 1
      4       1       5 1
      5       2       6 1
@<TRIPOS>ALT_TYPE
CGenFF_4.0_ALT_TYPE_SET
CGenFF_4.0 1 CG331 2 OG311 3 HGA3 4 HGA3 5 HGA3 6 HGP1
@<TRIPOS>MOLECULE
methanol
 6 5 0 0 0
****
USER_CHARGES
INVALID_CHARGES
Pose:  21 Cluster:  21 Fr_nu: 9124962 TotEn:   -10.30
@<TRIPOS>ATOM
      1 C1        -51.4139  -11.8188  -26.3382 C.3    1 LIG      -0.04000
      2 O1        -52.4746  -11.0327  -26.8494 O.3    1 LIG      -0.65000
      3 H1        -50.9456  -12.3750  -27.1540 H      1 LIG       0.09000
      4 H2        -51.8017  -12.5111  -25.5866 H      1 LIG       0.09000
      5 H3        -50.6738  -11.1606  -25.8772 H      1 LIG       0.09000
      6 H4        -52.8644  -10.5552  -26.0973 H      1 LIG       0.42000
@<TRIPOS>BOND
      1       1       2 1
      2       1       3 1
      3       1       4 1
      4       1       5 1
      5       2       6 1
@<TRIPOS>ALT_TYPE
CGenFF_4.0_ALT_TYPE_SET
CGenFF_4.0 1 CG331 2 OG311 3 HGA3 4 HGA3 5 HGA3 6 HGP1
@<TRIPOS>MOLECULE
methanol
 6 5 0 0 0
****
USER_CHARGES
INVALID_CHARGES
Pose:  22 Cluster:  22 Fr_nu: 197304 TotEn:   -10.25
@<TRIPOS>ATOM
      1 C1        -80.2853  -11.7468  -41.5288 C.3    1 LIG      -0.04000
      2 O1        -80.6815  -12.6842  -40.5446 O.3    1 LIG      -0.65000
      3 H1        -80.8947  -11.8800  -42.4261 H      1 LIG       0.09000
      4 H2        -79.2289  -11.8927  -41.7680 H      1 LIG       0.09000
      5 H3        -80.4323  -10.7373  -41.1379 H      1 LIG       0.09000
      6 H4        -80.1191  -12.5350  -39.7653 H      1 LIG       0.42000
@<TRIPOS>BOND
      1       1       2 1
      2       1       3 1
      3       1       4 1
      4       1       5 1
      5       2       6 1
@<TRIPOS>ALT_TYPE
CGenFF_4.0_ALT_TYPE_SET
CGenFF_4.0 1 CG331 2 OG311 3 HGA3 4 HGA3 5 HGA3 6 HGP1
@<TRIPOS>MOLECULE
methanol
 6 5 0 0 0
****
USER_CHARGES
INVALID_CHARGES
Pose:  23 Cluster:  23 Fr_nu: 3273241 TotEn:   -10.24
@<TRIPOS>ATOM
      1 C1        -62.5673  -12.0825  -60.0563 C.3    1 LIG      -0.04000
      2 O1        -62.4197  -11.5007  -58.7741 O.3    1 LIG      -0.65000
      3 H1        -63.6288  -12.1484  -60.3074 H      1 LIG       0.09000
      4 H2        -62.1188  -13.0792  -60.0590 H      1 LIG       0.09000
      5 H3        -62.0595  -11.4546  -60.7922 H      1 LIG       0.09000
      6 H4        -61.4662  -11.4594  -58.5873 H      1 LIG       0.42000
@<TRIPOS>BOND
      1       1       2 1
      2       1       3 1
      3       1       4 1
      4       1       5 1
      5       2       6 1
@<TRIPOS>ALT_TYPE
CGenFF_4.0_ALT_TYPE_SET
CGenFF_4.0 1 CG331 2 OG311 3 HGA3 4 HGA3 5 HGA3 6 HGP1
@<TRIPOS>MOLECULE
methanol
 6 5 0 0 0
****
USER_CHARGES
INVALID_CHARGES
Pose:  24 Cluster:  24 Fr_nu: 272331 TotEn:   -10.22
@<TRIPOS>ATOM
      1 C1        -81.0022  -12.2402  -41.0132 C.3    1 LIG      -0.04000
      2 O1        -81.5903  -12.1909  -42.3000 O.3    1 LIG      -0.65000
      3 H1        -81.0346  -13.2653  -40.6359 H      1 LIG       0.09000
      4 H2        -81.5455  -11.5747  -40.3375 H      1 LIG       0.09000
      5 H3        -79.9621  -11.9135  -41.0849 H      1 LIG       0.09000
      6 H4        -81.5429  -11.2672  -42.6005 H      1 LIG       0.42000
@<TRIPOS>BOND
      1       1       2 1
      2       1       3 1
      3       1       4 1
      4       1       5 1
      5       2       6 1
@<TRIPOS>ALT_TYPE
CGenFF_4.0_ALT_TYPE_SET
CGenFF_4.0 1 CG331 2 OG311 3 HGA3 4 HGA3 5 HGA3 6 HGP1
@<TRIPOS>MOLECULE
methanol
 6 5 0 0 0
****
USER_CHARGES
INVALID_CHARGES
Pose:  25 Cluster:  25 Fr_nu: 444604 TotEn:   -10.11
@<TRIPOS>ATOM
      1 C1        -60.9234  -10.8491  -53.2548 C.3    1 LIG      -0.04000
      2 O1        -61.9708  -10.0758  -52.6986 O.3    1 LIG      -0.65000
      3 H1        -60.0391  -10.7789  -52.6166 H      1 LIG       0.09000
      4 H2        -60.6917  -10.4825  -54.2581 H      1 LIG       0.09000
      5 H3        -61.2446  -11.8916  -53.3151 H      1 LIG       0.09000
      6 H4        -62.7363  -10.1630  -53.2920 H      1 LIG       0.42000
@<TRIPOS>BOND
      1       1       2 1
      2       1       3 1
      3       1       4 1
      4       1       5 1
      5       2       6 1
@<TRIPOS>ALT_TYPE
CGenFF_4.0_ALT_TYPE_SET
CGenFF_4.0 1 CG331 2 OG311 3 HGA3 4 HGA3 5 HGA3 6 HGP1
@<TRIPOS>MOLECULE
methanol
 6 5 0 0 0
****
USER_CHARGES
INVALID_CHARGES
Pose:  26 Cluster:  26 Fr_nu: 1232621 TotEn:   -10.01
@<TRIPOS>ATOM
      1 C1        -71.9109   -7.9181  -49.3715 C.3    1 LIG      -0.04000
      2 O1        -71.3845   -8.4838  -50.5578 O.3    1 LIG      -0.65000
      3 H1        -71.1140   -7.8165  -48.6306 H      1 LIG       0.09000
      4 H2        -72.7053   -8.5599  -48.9820 H      1 LIG       0.09000
      5 H3        -72.3211   -6.9316  -49.5996 H      1 LIG       0.09000
      6 H4        -72.1201   -8.5580  -51.1896 H      1 LIG       0.42000
@<TRIPOS>BOND
      1       1       2 1
      2       1       3 1
      3       1       4 1
      4       1       5 1
      5       2       6 1
@<TRIPOS>ALT_TYPE
CGenFF_4.0_ALT_TYPE_SET
CGenFF_4.0 1 CG331 2 OG311 3 HGA3 4 HGA3 5 HGA3 6 HGP1
@<TRIPOS>MOLECULE
methanol
 6 5 0 0 0
****
USER_CHARGES
INVALID_CHARGES
Pose:  27 Cluster:  27 Fr_nu: 1071303 TotEn:    -9.53
@<TRIPOS>ATOM
      1 C1        -74.1648   -2.9176  -62.5261 C.3    1 LIG      -0.04000
      2 O1        -75.1391   -1.9657  -62.1400 O.3    1 LIG      -0.65000
      3 H1        -73.3724   -2.4204  -63.0911 H      1 LIG       0.09000
      4 H2        -74.6332   -3.6918  -63.1391 H      1 LIG       0.09000
      5 H3        -73.7385   -3.3738  -61.6295 H      1 LIG       0.09000
      6 H4        -75.8240   -2.4441  -61.6421 H      1 LIG       0.42000
@<TRIPOS>BOND
      1       1       2 1
      2       1       3 1
      3       1       4 1
      4       1       5 1
      5       2       6 1
@<TRIPOS>ALT_TYPE
CGenFF_4.0_ALT_TYPE_SET
CGenFF_4.0 1 CG331 2 OG311 3 HGA3 4 HGA3 5 HGA3 6 HGP1
@<TRIPOS>MOLECULE
methanol
 6 5 0 0 0
****
USER_CHARGES
INVALID_CHARGES
Pose:  28 Cluster:  28 Fr_nu: 120441 TotEn:    -9.53
@<TRIPOS>ATOM
      1 C1        -75.0098    4.7686  -55.8589 C.3    1 LIG      -0.04000
      2 O1        -74.0641    3.9897  -55.1495 O.3    1 LIG      -0.65000
      3 H1        -75.7640    5.1484  -55.1653 H      1 LIG       0.09000
      4 H2        -75.4840    4.1552  -56.6293 H      1 LIG       0.09000
      5 H3        -74.4957    5.6093  -56.3307 H      1 LIG       0.09000
      6 H4        -73.4128    3.6711  -55.7977 H      1 LIG       0.42000
@<TRIPOS>BOND
      1       1       2 1
      2       1       3 1
      3       1       4 1
      4       1       5 1
      5       2       6 1
@<TRIPOS>ALT_TYPE
CGenFF_4.0_ALT_TYPE_SET
CGenFF_4.0 1 CG331 2 OG311 3 HGA3 4 HGA3 5 HGA3 6 HGP1
@<TRIPOS>MOLECULE
methanol
 6 5 0 0 0
****
USER_CHARGES
INVALID_CHARGES
Pose:  29 Cluster:  29 Fr_nu: 6331036 TotEn:    -9.40
@<TRIPOS>ATOM
      1 C1        -74.2773   -6.6106  -43.8355 C.3    1 LIG      -0.04000
      2 O1        -73.5512   -5.5160  -44.3639 O.3    1 LIG      -0.65000
      3 H1        -75.2183   -6.7214  -44.3799 H      1 LIG       0.09000
      4 H2        -74.4759   -6.4391  -42.7745 H      1 LIG       0.09000
      5 H3        -73.6831   -7.5201  -43.9507 H      1 LIG       0.09000
      6 H4        -72.7245   -5.4499  -43.8560 H      1 LIG       0.42000
@<TRIPOS>BOND
      1       1       2 1
      2       1       3 1
      3       1       4 1
      4       1       5 1
      5       2       6 1
@<TRIPOS>ALT_TYPE
CGenFF_4.0_ALT_TYPE_SET
CGenFF_4.0 1 CG331 2 OG311 3 HGA3 4 HGA3 5 HGA3 6 HGP1
@<TRIPOS>MOLECULE
methanol
 6 5 0 0 0
****
USER_CHARGES
INVALID_CHARGES
Pose:  30 Cluster:  30 Fr_nu: 5357485 TotEn:    -9.04
@<TRIPOS>ATOM
      1 C1        -75.7097    4.7545  -56.6991 C.3    1 LIG      -0.04000
      2 O1        -74.6987    4.5576  -55.7277 O.3    1 LIG      -0.65000
      3 H1        -76.6156    5.1252  -56.2133 H      1 LIG       0.09000
      4 H2        -75.9168    3.8094  -57.2075 H      1 LIG       0.09000
      5 H3        -75.3631    5.4902  -57.4287 H      1 LIG       0.09000
      6 H4        -73.9125    4.2290  -56.1964 H      1 LIG       0.42000
@<TRIPOS>BOND
      1       1       2 1
      2       1       3 1
      3       1       4 1
      4       1       5 1
      5       2       6 1
@<TRIPOS>ALT_TYPE
CGenFF_4.0_ALT_TYPE_SET
CGenFF_4.0 1 CG331 2 OG311 3 HGA3 4 HGA3 5 HGA3 6 HGP1
@<TRIPOS>MOLECULE
methanol
 6 5 0 0 0
****
USER_CHARGES
INVALID_CHARGES
Pose:  31 Cluster:  31 Fr_nu: 350921 TotEn:    -8.87
@<TRIPOS>ATOM
      1 C1        -47.5110   -7.8160  -38.3930 C.3    1 LIG      -0.04000
      2 O1        -47.9075   -6.4695  -38.5779 O.3    1 LIG      -0.65000
      3 H1        -46.9735   -8.1633  -39.2788 H      1 LIG       0.09000
      4 H2        -48.3943   -8.4369  -38.2231 H      1 LIG       0.09000
      5 H3        -46.8527   -7.8765  -37.5232 H      1 LIG       0.09000
      6 H4        -48.3805   -6.1980  -37.7727 H      1 LIG       0.42000
@<TRIPOS>BOND
      1       1       2 1
      2       1       3 1
      3       1       4 1
      4       1       5 1
      5       2       6 1
@<TRIPOS>ALT_TYPE
CGenFF_4.0_ALT_TYPE_SET
CGenFF_4.0 1 CG331 2 OG311 3 HGA3 4 HGA3 5 HGA3 6 HGP1
@<TRIPOS>MOLECULE
methanol
 6 5 0 0 0
****
USER_CHARGES
INVALID_CHARGES
Pose:  32 Cluster:  32 Fr_nu:  83417 TotEn:    -8.46
@<TRIPOS>ATOM
      1 C1        -50.9824    8.2934  -32.1608 C.3    1 LIG      -0.04000
      2 O1        -52.0983    9.1577  -32.2710 O.3    1 LIG      -0.65000
      3 H1        -50.1295    8.8474  -31.7609 H      1 LIG       0.09000
      4 H2        -50.7369    7.8865  -33.1451 H      1 LIG       0.09000
      5 H3        -51.2326    7.4745  -31.4823 H      1 LIG       0.09000
      6 H4        -52.8333    8.6308  -32.6286 H      1 LIG       0.42000
@<TRIPOS>BOND
      1       1       2 1
      2       1       3 1
      3       1       4 1
      4       1       5 1
      5       2       6 1
@<TRIPOS>ALT_TYPE
CGenFF_4.0_ALT_TYPE_SET
CGenFF_4.0 1 CG331 2 OG311 3 HGA3 4 HGA3 5 HGA3 6 HGP1
@<TRIPOS>MOLECULE
methanol
 6 5 0 0 0
****
USER_CHARGES
INVALID_CHARGES
Pose:  33 Cluster:  33 Fr_nu: 9124908 TotEn:    -7.58
@<TRIPOS>ATOM
      1 C1        -51.4071  -12.6971  -26.5887 C.3    1 LIG      -0.04000
      2 O1        -52.0472  -11.8398  -27.5159 O.3    1 LIG      -0.65000
      3 H1        -51.5815  -13.7377  -26.8730 H      1 LIG       0.09000
      4 H2        -51.8017  -12.5111  -25.5866 H      1 LIG       0.09000
      5 H3        -50.3337  -12.4939  -26.5991 H      1 LIG       0.09000
      6 H4        -51.8701  -10.9272  -27.2304 H      1 LIG       0.42000
@<TRIPOS>BOND
      1       1       2 1
      2       1       3 1
      3       1       4 1
      4       1       5 1
      5       2       6 1
@<TRIPOS>ALT_TYPE
CGenFF_4.0_ALT_TYPE_SET
CGenFF_4.0 1 CG331 2 OG311 3 HGA3 4 HGA3 5 HGA3 6 HGP1
@<TRIPOS>MOLECULE
methanol
 6 5 0 0 0
****
USER_CHARGES
INVALID_CHARGES
Pose:  34 Cluster:  34 Fr_nu: 6068222 TotEn:    -7.43
@<TRIPOS>ATOM
      1 C1        -78.8022  -21.4590  -50.7575 C.3    1 LIG      -0.04000
      2 O1        -78.4356  -20.1592  -51.1825 O.3    1 LIG      -0.65000
      3 H1        -79.4932  -21.8984  -51.4812 H      1 LIG       0.09000
      4 H2        -79.2757  -21.4018  -49.7741 H      1 LIG       0.09000
      5 H3        -77.9044  -22.0781  -50.6921 H      1 LIG       0.09000
      6 H4        -77.8235  -19.8030  -50.5161 H      1 LIG       0.42000
@<TRIPOS>BOND
      1       1       2 1
      2       1       3 1
      3       1       4 1
      4       1       5 1
      5       2       6 1
@<TRIPOS>ALT_TYPE
CGenFF_4.0_ALT_TYPE_SET
CGenFF_4.0 1 CG331 2 OG311 3 HGA3 4 HGA3 5 HGA3 6 HGP1
@<TRIPOS>MOLECULE
methanol
 6 5 0 0 0
****
USER_CHARGES
INVALID_CHARGES
Pose:  35 Cluster:  35 Fr_nu: 1438934 TotEn:    -7.15
@<TRIPOS>ATOM
      1 C1        -64.5723    3.1076  -50.0805 C.3    1 LIG      -0.04000
      2 O1        -65.7305    2.6960  -49.3780 O.3    1 LIG      -0.65000
      3 H1        -64.2924    2.3391  -50.8052 H      1 LIG       0.09000
      4 H2        -63.7551    3.2715  -49.3734 H      1 LIG       0.09000
      5 H3        -64.7885    4.0401  -50.6070 H      1 LIG       0.09000
      6 H4        -65.9470    3.4023  -48.7457 H      1 LIG       0.42000
@<TRIPOS>BOND
      1       1       2 1
      2       1       3 1
      3       1       4 1
      4       1       5 1
      5       2       6 1
@<TRIPOS>ALT_TYPE
CGenFF_4.0_ALT_TYPE_SET
CGenFF_4.0 1 CG331 2 OG311 3 HGA3 4 HGA3 5 HGA3 6 HGP1
@<TRIPOS>MOLECULE
methanol
 6 5 0 0 0
****
USER_CHARGES
INVALID_CHARGES
Pose:  36 Cluster:  36 Fr_nu: 233201 TotEn:    -7.11
@<TRIPOS>ATOM
      1 C1        -78.4145  -20.6596  -31.0255 C.3    1 LIG      -0.04000
      2 O1        -77.9650  -20.1956  -32.2853 O.3    1 LIG      -0.65000
      3 H1        -79.4107  -20.2588  -30.8230 H      1 LIG       0.09000
      4 H2        -77.7163  -20.3394  -30.2480 H      1 LIG       0.09000
      5 H3        -78.4603  -21.7510  -31.0444 H      1 LIG       0.09000
      6 H4        -77.0797  -20.5717  -32.4289 H      1 LIG       0.42000
@<TRIPOS>BOND
      1       1       2 1
      2       1       3 1
      3       1       4 1
      4       1       5 1
      5       2       6 1
@<TRIPOS>ALT_TYPE
CGenFF_4.0_ALT_TYPE_SET
CGenFF_4.0 1 CG331 2 OG311 3 HGA3 4 HGA3 5 HGA3 6 HGP1
@<TRIPOS>MOLECULE
methanol
 6 5 0 0 0
****
USER_CHARGES
INVALID_CHARGES
Pose:  37 Cluster:  37 Fr_nu: 6067667 TotEn:    -7.05
@<TRIPOS>ATOM
      1 C1        -78.8022  -21.4590  -50.7575 C.3    1 LIG      -0.04000
      2 O1        -79.7979  -20.5341  -51.1546 O.3    1 LIG      -0.65000
      3 H1        -77.9789  -21.4398  -51.4757 H      1 LIG       0.09000
      4 H2        -79.2339  -22.4619  -50.7087 H      1 LIG       0.09000
      5 H3        -78.4284  -21.1769  -49.7705 H      1 LIG       0.09000
      6 H4        -80.5102  -20.5802  -50.4941 H      1 LIG       0.42000
@<TRIPOS>BOND
      1       1       2 1
      2       1       3 1
      3       1       4 1
      4       1       5 1
      5       2       6 1
@<TRIPOS>ALT_TYPE
CGenFF_4.0_ALT_TYPE_SET
CGenFF_4.0 1 CG331 2 OG311 3 HGA3 4 HGA3 5 HGA3 6 HGP1
@<TRIPOS>MOLECULE
methanol
 6 5 0 0 0
****
USER_CHARGES
INVALID_CHARGES
Pose:  38 Cluster:  38 Fr_nu: 2993055 TotEn:    -6.68
@<TRIPOS>ATOM
      1 C1        -72.1959   -2.0112  -46.2640 C.3    1 LIG      -0.04000
      2 O1        -73.5541   -2.2782  -46.5614 O.3    1 LIG      -0.65000
      3 H1        -72.1364   -1.2745  -45.4591 H      1 LIG       0.09000
      4 H2        -71.6941   -1.6314  -47.1577 H      1 LIG       0.09000
      5 H3        -71.7134   -2.9375  -45.9435 H      1 LIG       0.09000
      6 H4        -73.5656   -2.9347  -47.2788 H      1 LIG       0.42000
@<TRIPOS>BOND
      1       1       2 1
      2       1       3 1
      3       1       4 1
      4       1       5 1
      5       2       6 1
@<TRIPOS>ALT_TYPE
CGenFF_4.0_ALT_TYPE_SET
CGenFF_4.0 1 CG331 2 OG311 3 HGA3 4 HGA3 5 HGA3 6 HGP1
@<TRIPOS>MOLECULE
methanol
 6 5 0 0 0
****
USER_CHARGES
INVALID_CHARGES
Pose:  39 Cluster:  39 Fr_nu: 5595538 TotEn:    -6.25
@<TRIPOS>ATOM
      1 C1        -72.9480   -1.8080  -46.6482 C.3    1 LIG      -0.04000
      2 O1        -73.3722   -2.5235  -45.5025 O.3    1 LIG      -0.65000
      3 H1        -73.7557   -1.7848  -47.3839 H      1 LIG       0.09000
      4 H2        -72.0658   -2.2917  -47.0751 H      1 LIG       0.09000
      5 H3        -72.6953   -0.7862  -46.3557 H      1 LIG       0.09000
      6 H4        -72.6300   -2.5223  -44.8741 H      1 LIG       0.42000
@<TRIPOS>BOND
      1       1       2 1
      2       1       3 1
      3       1       4 1
      4       1       5 1
      5       2       6 1
@<TRIPOS>ALT_TYPE
CGenFF_4.0_ALT_TYPE_SET
CGenFF_4.0 1 CG331 2 OG311 3 HGA3 4 HGA3 5 HGA3 6 HGP1
@<TRIPOS>MOLECULE
furan
 9 9 0 0 0
****
USER_CHARGES
INVALID_CHARGES
Pose:   1 Cluster:   1 Fr_nu: 1872951 TotEn:   -11.35
@<TRIPOS>ATOM
      1 C1        -74.6557   -8.2657  -45.3355 C.2    1 LIG      -0.26000
      2 C2        -73.6263   -7.5889  -44.6387 C.2    1 LIG      -0.26000
      3 C3        -75.8364   -7.6925  -44.9238 C.2    1 LIG       0.09300
      4 C4        -74.2513   -6.6504  -43.8510 C.2    1 LIG       0.09300
      5 O1        -75.5985   -6.7070  -44.0190 O.3    1 LIG      -0.29200
      6 H1        -74.5503   -9.0708  -46.0483 H      1 LIG       0.17500
      7 H2        -72.5619   -7.7632  -44.7029 H      1 LIG       0.17500
      8 H3        -76.8749   -7.8624  -45.1679 H      1 LIG       0.13800
      9 H4        -73.8980   -5.9059  -43.1525 H      1 LIG       0.13800
@<TRIPOS>BOND
      1       1       2 1
      2       1       3 2
      3       2       4 2
      4       3       5 1
      5       4       5 1
      6       1       6 1
      7       2       7 1
      8       3       8 1
      9       4       9 1
@<TRIPOS>ALT_TYPE
CGenFF_4.0_ALT_TYPE_SET
CGenFF_4.0 1 CG2R51 2 CG2R51 3 CG2R51 4 CG2R51 5 OG2R50 6 HGR51 7 HGR51 8 HGR52 9 HGR52
@<TRIPOS>MOLECULE
furan
 9 9 0 0 0
****
USER_CHARGES
INVALID_CHARGES
Pose:   2 Cluster:   2 Fr_nu: 398231 TotEn:   -11.33
@<TRIPOS>ATOM
      1 C1        -80.1035  -11.5933  -41.2458 C.2    1 LIG      -0.26000
      2 C2        -80.2881  -12.2654  -42.4777 C.2    1 LIG      -0.26000
      3 C3        -80.5633  -12.4485  -40.2716 C.2    1 LIG       0.09300
      4 C4        -80.8473  -13.4834  -42.1684 C.2    1 LIG       0.09300
      5 O1        -81.0183  -13.6029  -40.8256 O.3    1 LIG      -0.29200
      6 H1        -79.6879  -10.6087  -41.0879 H      1 LIG       0.17500
      7 H2        -80.0437  -11.9069  -43.4673 H      1 LIG       0.17500
      8 H3        -80.6310  -12.3882  -39.1951 H      1 LIG       0.13800
      9 H4        -81.1652  -14.3312  -42.7575 H      1 LIG       0.13800
@<TRIPOS>BOND
      1       1       2 1
      2       1       3 2
      3       2       4 2
      4       3       5 1
      5       4       5 1
      6       1       6 1
      7       2       7 1
      8       3       8 1
      9       4       9 1
@<TRIPOS>ALT_TYPE
CGenFF_4.0_ALT_TYPE_SET
CGenFF_4.0 1 CG2R51 2 CG2R51 3 CG2R51 4 CG2R51 5 OG2R50 6 HGR51 7 HGR51 8 HGR52 9 HGR52
@<TRIPOS>MOLECULE
furan
 9 9 0 0 0
****
USER_CHARGES
INVALID_CHARGES
Pose:   3 Cluster:   3 Fr_nu:   6191 TotEn:    -9.96
@<TRIPOS>ATOM
      1 C1        -81.3154  -12.1462  -42.9160 C.2    1 LIG      -0.26000
      2 C2        -80.9078  -12.2102  -41.5622 C.2    1 LIG      -0.26000
      3 C3        -81.1674  -13.4175  -43.4200 C.2    1 LIG       0.09300
      4 C4        -80.5400  -13.5160  -41.3352 C.2    1 LIG       0.09300
      5 O1        -80.6954  -14.2585  -42.4627 O.3    1 LIG      -0.29200
      6 H1        -81.6719  -11.2816  -43.4570 H      1 LIG       0.17500
      7 H2        -80.8853  -11.4052  -40.8418 H      1 LIG       0.17500
      8 H3        -81.3460  -13.8637  -44.3875 H      1 LIG       0.13800
      9 H4        -80.1668  -14.0484  -40.4725 H      1 LIG       0.13800
@<TRIPOS>BOND
      1       1       2 1
      2       1       3 2
      3       2       4 2
      4       3       5 1
      5       4       5 1
      6       1       6 1
      7       2       7 1
      8       3       8 1
      9       4       9 1
@<TRIPOS>ALT_TYPE
CGenFF_4.0_ALT_TYPE_SET
CGenFF_4.0 1 CG2R51 2 CG2R51 3 CG2R51 4 CG2R51 5 OG2R50 6 HGR51 7 HGR51 8 HGR52 9 HGR52
@<TRIPOS>MOLECULE
furan
 9 9 0 0 0
****
USER_CHARGES
INVALID_CHARGES
Pose:   4 Cluster:   4 Fr_nu:   5805 TotEn:    -8.88
@<TRIPOS>ATOM
      1 C1        -80.4535  -13.4414  -42.6928 C.2    1 LIG      -0.26000
      2 C2        -80.4721  -12.7790  -41.4422 C.2    1 LIG      -0.26000
      3 C3        -79.9646  -12.5306  -43.6002 C.2    1 LIG       0.09300
      4 C4        -79.9932  -11.5107  -41.6744 C.2    1 LIG       0.09300
      5 O1        -79.6814  -11.3512  -42.9875 O.3    1 LIG      -0.29200
      6 H1        -80.7587  -14.4556  -42.9062 H      1 LIG       0.17500
      7 H2        -80.7942  -13.1764  -40.4905 H      1 LIG       0.17500
      8 H3        -79.7673  -12.5650  -44.6618 H      1 LIG       0.13800
      9 H4        -79.8219  -10.6495  -41.0452 H      1 LIG       0.13800
@<TRIPOS>BOND
      1       1       2 1
      2       1       3 2
      3       2       4 2
      4       3       5 1
      5       4       5 1
      6       1       6 1
      7       2       7 1
      8       3       8 1
      9       4       9 1
@<TRIPOS>ALT_TYPE
CGenFF_4.0_ALT_TYPE_SET
CGenFF_4.0 1 CG2R51 2 CG2R51 3 CG2R51 4 CG2R51 5 OG2R50 6 HGR51 7 HGR51 8 HGR52 9 HGR52
@<TRIPOS>MOLECULE
furan
 9 9 0 0 0
****
USER_CHARGES
INVALID_CHARGES
Pose:   5 Cluster:   5 Fr_nu:  14538 TotEn:    -8.76
@<TRIPOS>ATOM
      1 C1        -81.1641  -12.7563  -42.7153 C.2    1 LIG      -0.26000
      2 C2        -81.4260  -12.5516  -41.3395 C.2    1 LIG      -0.26000
      3 C3        -79.9124  -12.2353  -42.9474 C.2    1 LIG       0.09300
      4 C4        -80.3156  -11.9204  -40.8290 C.2    1 LIG       0.09300
      5 O1        -79.3883  -11.7240  -41.8027 O.3    1 LIG      -0.29200
      6 H1        -81.8074  -13.2243  -43.4463 H      1 LIG       0.17500
      7 H2        -82.3131  -12.8297  -40.7888 H      1 LIG       0.17500
      8 H3        -79.2866  -12.1559  -43.8244 H      1 LIG       0.13800
      9 H4        -80.0443  -11.5637  -39.8461 H      1 LIG       0.13800
@<TRIPOS>BOND
      1       1       2 1
      2       1       3 2
      3       2       4 2
      4       3       5 1
      5       4       5 1
      6       1       6 1
      7       2       7 1
      8       3       8 1
      9       4       9 1
@<TRIPOS>ALT_TYPE
CGenFF_4.0_ALT_TYPE_SET
CGenFF_4.0 1 CG2R51 2 CG2R51 3 CG2R51 4 CG2R51 5 OG2R50 6 HGR51 7 HGR51 8 HGR52 9 HGR52
@<TRIPOS>MOLECULE
furan
 9 9 0 0 0
****
USER_CHARGES
INVALID_CHARGES
Pose:   6 Cluster:   6 Fr_nu:  12332 TotEn:    -8.14
@<TRIPOS>ATOM
      1 C1        -49.0040  -11.5705  -43.7736 C.2    1 LIG      -0.26000
      2 C2        -50.0870  -11.1109  -42.9868 C.2    1 LIG      -0.26000
      3 C3        -47.9350  -11.6945  -42.9169 C.2    1 LIG       0.09300
      4 C4        -49.6026  -10.9870  -41.7053 C.2    1 LIG       0.09300
      5 O1        -48.2916  -11.3409  -41.6543 O.3    1 LIG      -0.29200
      6 H1        -49.0025  -11.7840  -44.8327 H      1 LIG       0.17500
      7 H2        -51.0946  -10.8970  -43.3129 H      1 LIG       0.17500
      8 H3        -46.9083  -12.0062  -43.0427 H      1 LIG       0.13800
      9 H4        -50.0401  -10.6766  -40.7676 H      1 LIG       0.13800
@<TRIPOS>BOND
      1       1       2 1
      2       1       3 2
      3       2       4 2
      4       3       5 1
      5       4       5 1
      6       1       6 1
      7       2       7 1
      8       3       8 1
      9       4       9 1
@<TRIPOS>ALT_TYPE
CGenFF_4.0_ALT_TYPE_SET
CGenFF_4.0 1 CG2R51 2 CG2R51 3 CG2R51 4 CG2R51 5 OG2R50 6 HGR51 7 HGR51 8 HGR52 9 HGR52
@<TRIPOS>MOLECULE
furan
 9 9 0 0 0
****
USER_CHARGES
INVALID_CHARGES
Pose:   7 Cluster:   7 Fr_nu:  53033 TotEn:    -8.00
@<TRIPOS>ATOM
      1 C1        -52.4023  -10.9535  -45.9158 C.2    1 LIG      -0.26000
      2 C2        -53.5539  -10.3556  -45.3505 C.2    1 LIG      -0.26000
      3 C3        -51.9022  -11.8021  -44.9557 C.2    1 LIG       0.09300
      4 C4        -53.6754  -10.8815  -44.0853 C.2    1 LIG       0.09300
      5 O1        -52.6725  -11.7641  -43.8369 O.3    1 LIG      -0.29200
      6 H1        -51.9883  -10.7864  -46.8996 H      1 LIG       0.17500
      7 H2        -54.2130   -9.6320  -45.8081 H      1 LIG       0.17500
      8 H3        -51.0524  -12.4679  -44.9158 H      1 LIG       0.13800
      9 H4        -54.3822  -10.7384  -43.2810 H      1 LIG       0.13800
@<TRIPOS>BOND
      1       1       2 1
      2       1       3 2
      3       2       4 2
      4       3       5 1
      5       4       5 1
      6       1       6 1
      7       2       7 1
      8       3       8 1
      9       4       9 1
@<TRIPOS>ALT_TYPE
CGenFF_4.0_ALT_TYPE_SET
CGenFF_4.0 1 CG2R51 2 CG2R51 3 CG2R51 4 CG2R51 5 OG2R50 6 HGR51 7 HGR51 8 HGR52 9 HGR52
@<TRIPOS>MOLECULE
furan
 9 9 0 0 0
****
USER_CHARGES
INVALID_CHARGES
Pose:   8 Cluster:   8 Fr_nu:   3048 TotEn:    -7.81
@<TRIPOS>ATOM
      1 C1        -53.7961  -11.8684  -45.9546 C.2    1 LIG      -0.26000
      2 C2        -53.6582  -11.1610  -44.7365 C.2    1 LIG      -0.26000
      3 C3        -53.8779  -10.9150  -46.9427 C.2    1 LIG       0.09300
      4 C4        -53.6654   -9.8258  -45.0671 C.2    1 LIG       0.09300
      5 O1        -53.7989   -9.6674  -46.4101 O.3    1 LIG      -0.29200
      6 H1        -53.8320  -12.9390  -46.0948 H      1 LIG       0.17500
      7 H2        -53.5650  -11.5729  -43.7419 H      1 LIG       0.17500
      8 H3        -53.9870  -10.9587  -48.0166 H      1 LIG       0.13800
      9 H4        -53.5888   -8.9134  -44.4939 H      1 LIG       0.13800
@<TRIPOS>BOND
      1       1       2 1
      2       1       3 2
      3       2       4 2
      4       3       5 1
      5       4       5 1
      6       1       6 1
      7       2       7 1
      8       3       8 1
      9       4       9 1
@<TRIPOS>ALT_TYPE
CGenFF_4.0_ALT_TYPE_SET
CGenFF_4.0 1 CG2R51 2 CG2R51 3 CG2R51 4 CG2R51 5 OG2R50 6 HGR51 7 HGR51 8 HGR52 9 HGR52
@<TRIPOS>MOLECULE
furan
 9 9 0 0 0
****
USER_CHARGES
INVALID_CHARGES
Pose:   9 Cluster:   9 Fr_nu: 1429860 TotEn:    -7.75
@<TRIPOS>ATOM
      1 C1        -53.2207   -9.7813  -45.6092 C.2    1 LIG      -0.26000
      2 C2        -53.2266  -10.2496  -46.9448 C.2    1 LIG      -0.26000
      3 C3        -53.8581  -10.7455  -44.8635 C.2    1 LIG       0.09300
      4 C4        -53.8671  -11.4667  -46.9200 C.2    1 LIG       0.09300
      5 O1        -54.2550  -11.7762  -45.6550 O.3    1 LIG      -0.29200
      6 H1        -52.8044   -8.8565  -45.2368 H      1 LIG       0.17500
      7 H2        -52.8153   -9.7613  -47.8164 H      1 LIG       0.17500
      8 H3        -54.0957  -10.8434  -43.8142 H      1 LIG       0.13800
      9 H4        -54.1134  -12.1973  -47.6766 H      1 LIG       0.13800
@<TRIPOS>BOND
      1       1       2 1
      2       1       3 2
      3       2       4 2
      4       3       5 1
      5       4       5 1
      6       1       6 1
      7       2       7 1
      8       3       8 1
      9       4       9 1
@<TRIPOS>ALT_TYPE
CGenFF_4.0_ALT_TYPE_SET
CGenFF_4.0 1 CG2R51 2 CG2R51 3 CG2R51 4 CG2R51 5 OG2R50 6 HGR51 7 HGR51 8 HGR52 9 HGR52
@<TRIPOS>MOLECULE
furan
 9 9 0 0 0
****
USER_CHARGES
INVALID_CHARGES
Pose:  10 Cluster:  10 Fr_nu:  39587 TotEn:    -7.73
@<TRIPOS>ATOM
      1 C1        -53.5976  -11.5555  -45.2804 C.2    1 LIG      -0.26000
      2 C2        -53.4371  -10.4057  -44.4708 C.2    1 LIG      -0.26000
      3 C3        -52.3605  -12.1536  -45.3439 C.2    1 LIG       0.09300
      4 C4        -52.1135  -10.3833  -44.0971 C.2    1 LIG       0.09300
      5 O1        -51.4504  -11.4455  -44.6251 O.3    1 LIG      -0.29200
      6 H1        -54.5015  -11.9042  -45.7584 H      1 LIG       0.17500
      7 H2        -54.1918   -9.6838  -44.1940 H      1 LIG       0.17500
      8 H3        -51.9832  -13.0407  -45.8315 H      1 LIG       0.13800
      9 H4        -51.5191   -9.7155  -43.4907 H      1 LIG       0.13800
@<TRIPOS>BOND
      1       1       2 1
      2       1       3 2
      3       2       4 2
      4       3       5 1
      5       4       5 1
      6       1       6 1
      7       2       7 1
      8       3       8 1
      9       4       9 1
@<TRIPOS>ALT_TYPE
CGenFF_4.0_ALT_TYPE_SET
CGenFF_4.0 1 CG2R51 2 CG2R51 3 CG2R51 4 CG2R51 5 OG2R50 6 HGR51 7 HGR51 8 HGR52 9 HGR52
@<TRIPOS>MOLECULE
furan
 9 9 0 0 0
****
USER_CHARGES
INVALID_CHARGES
Pose:  11 Cluster:  11 Fr_nu: 163014 TotEn:    -7.62
@<TRIPOS>ATOM
      1 C1        -52.6304  -11.2871  -45.9237 C.2    1 LIG      -0.26000
      2 C2        -52.4422  -11.1623  -44.5264 C.2    1 LIG      -0.26000
      3 C3        -53.7565  -10.5565  -46.2242 C.2    1 LIG       0.09300
      4 C4        -53.4666  -10.3643  -44.0728 C.2    1 LIG       0.09300
      5 O1        -54.2721   -9.9908  -45.1015 O.3    1 LIG      -0.29200
      6 H1        -52.0218  -11.8407  -46.6239 H      1 LIG       0.17500
      7 H2        -51.6579  -11.5991  -43.9253 H      1 LIG       0.17500
      8 H3        -54.2913  -10.3499  -47.1398 H      1 LIG       0.13800
      9 H4        -53.7473   -9.9896  -43.0992 H      1 LIG       0.13800
@<TRIPOS>BOND
      1       1       2 1
      2       1       3 2
      3       2       4 2
      4       3       5 1
      5       4       5 1
      6       1       6 1
      7       2       7 1
      8       3       8 1
      9       4       9 1
@<TRIPOS>ALT_TYPE
CGenFF_4.0_ALT_TYPE_SET
CGenFF_4.0 1 CG2R51 2 CG2R51 3 CG2R51 4 CG2R51 5 OG2R50 6 HGR51 7 HGR51 8 HGR52 9 HGR52
@<TRIPOS>MOLECULE
furan
 9 9 0 0 0
****
USER_CHARGES
INVALID_CHARGES
Pose:  12 Cluster:  12 Fr_nu: 839787 TotEn:    -7.55
@<TRIPOS>ATOM
      1 C1        -66.6781   -0.3292  -26.4641 C.2    1 LIG      -0.26000
      2 C2        -65.3026   -0.6526  -26.3816 C.2    1 LIG      -0.26000
      3 C3        -67.1777   -1.0525  -27.5221 C.2    1 LIG       0.09300
      4 C4        -65.0598   -1.5506  -27.3948 C.2    1 LIG       0.09300
      5 O1        -66.1977   -1.7996  -28.0947 O.3    1 LIG      -0.29200
      6 H1        -67.2354    0.3469  -25.8320 H      1 LIG       0.17500
      7 H2        -64.5789   -0.2782  -25.6721 H      1 LIG       0.17500
      8 H3        -68.1564   -1.1424  -27.9705 H      1 LIG       0.13800
      9 H4        -64.1788   -2.0771  -27.7319 H      1 LIG       0.13800
@<TRIPOS>BOND
      1       1       2 1
      2       1       3 2
      3       2       4 2
      4       3       5 1
      5       4       5 1
      6       1       6 1
      7       2       7 1
      8       3       8 1
      9       4       9 1
@<TRIPOS>ALT_TYPE
CGenFF_4.0_ALT_TYPE_SET
CGenFF_4.0 1 CG2R51 2 CG2R51 3 CG2R51 4 CG2R51 5 OG2R50 6 HGR51 7 HGR51 8 HGR52 9 HGR52
@<TRIPOS>MOLECULE
furan
 9 9 0 0 0
****
USER_CHARGES
INVALID_CHARGES
Pose:  13 Cluster:  13 Fr_nu:   6317 TotEn:    -7.52
@<TRIPOS>ATOM
      1 C1        -80.1436  -20.9408  -31.6815 C.2    1 LIG      -0.26000
      2 C2        -78.7643  -20.9722  -31.9974 C.2    1 LIG      -0.26000
      3 C3        -80.2270  -20.5145  -30.3764 C.2    1 LIG       0.09300
      4 C4        -78.1032  -20.5627  -30.8628 C.2    1 LIG       0.09300
      5 O1        -78.9877  -20.2817  -29.8702 O.3    1 LIG      -0.29200
      6 H1        -80.9731  -21.1974  -32.3245 H      1 LIG       0.17500
      7 H2        -78.3091  -21.2575  -32.9348 H      1 LIG       0.17500
      8 H3        -81.0498  -20.3336  -29.7001 H      1 LIG       0.13800
      9 H4        -77.0611  -20.4251  -30.6135 H      1 LIG       0.13800
@<TRIPOS>BOND
      1       1       2 1
      2       1       3 2
      3       2       4 2
      4       3       5 1
      5       4       5 1
      6       1       6 1
      7       2       7 1
      8       3       8 1
      9       4       9 1
@<TRIPOS>ALT_TYPE
CGenFF_4.0_ALT_TYPE_SET
CGenFF_4.0 1 CG2R51 2 CG2R51 3 CG2R51 4 CG2R51 5 OG2R50 6 HGR51 7 HGR51 8 HGR52 9 HGR52
@<TRIPOS>MOLECULE
furan
 9 9 0 0 0
****
USER_CHARGES
INVALID_CHARGES
Pose:  14 Cluster:  14 Fr_nu:  67284 TotEn:    -7.44
@<TRIPOS>ATOM
      1 C1        -52.6100  -11.4832  -44.0472 C.2    1 LIG      -0.26000
      2 C2        -53.4578  -10.3509  -44.0962 C.2    1 LIG      -0.26000
      3 C3        -52.1079  -11.6397  -45.3182 C.2    1 LIG       0.09300
      4 C4        -53.4132   -9.8961  -45.3936 C.2    1 LIG       0.09300
      5 O1        -52.5925  -10.6762  -46.1449 O.3    1 LIG      -0.29200
      6 H1        -52.3926  -12.1075  -43.1926 H      1 LIG       0.17500
      7 H2        -54.0296   -9.9200  -43.2870 H      1 LIG       0.17500
      8 H3        -51.4303  -12.3479  -45.7724 H      1 LIG       0.13800
      9 H4        -53.8823   -9.0738  -45.9140 H      1 LIG       0.13800
@<TRIPOS>BOND
      1       1       2 1
      2       1       3 2
      3       2       4 2
      4       3       5 1
      5       4       5 1
      6       1       6 1
      7       2       7 1
      8       3       8 1
      9       4       9 1
@<TRIPOS>ALT_TYPE
CGenFF_4.0_ALT_TYPE_SET
CGenFF_4.0 1 CG2R51 2 CG2R51 3 CG2R51 4 CG2R51 5 OG2R50 6 HGR51 7 HGR51 8 HGR52 9 HGR52
@<TRIPOS>MOLECULE
furan
 9 9 0 0 0
****
USER_CHARGES
INVALID_CHARGES
Pose:  15 Cluster:  15 Fr_nu: 1820322 TotEn:    -7.37
@<TRIPOS>ATOM
      1 C1        -76.8386   -0.5611  -32.6813 C.2    1 LIG      -0.26000
      2 C2        -75.4912   -0.1411  -32.7872 C.2    1 LIG      -0.26000
      3 C3        -76.8542   -1.8888  -33.0404 C.2    1 LIG       0.09300
      4 C4        -74.7794   -1.2421  -33.2034 C.2    1 LIG       0.09300
      5 O1        -75.6029   -2.3116  -33.3600 O.3    1 LIG      -0.29200
      6 H1        -77.6918    0.0300  -32.3813 H      1 LIG       0.17500
      7 H2        -75.0891    0.8412  -32.5853 H      1 LIG       0.17500
      8 H3        -77.6327   -2.6341  -33.1150 H      1 LIG       0.13800
      9 H4        -73.7364   -1.4191  -33.4219 H      1 LIG       0.13800
@<TRIPOS>BOND
      1       1       2 1
      2       1       3 2
      3       2       4 2
      4       3       5 1
      5       4       5 1
      6       1       6 1
      7       2       7 1
      8       3       8 1
      9       4       9 1
@<TRIPOS>ALT_TYPE
CGenFF_4.0_ALT_TYPE_SET
CGenFF_4.0 1 CG2R51 2 CG2R51 3 CG2R51 4 CG2R51 5 OG2R50 6 HGR51 7 HGR51 8 HGR52 9 HGR52
@<TRIPOS>MOLECULE
furan
 9 9 0 0 0
****
USER_CHARGES
INVALID_CHARGES
Pose:  16 Cluster:  16 Fr_nu:  26001 TotEn:    -7.36
@<TRIPOS>ATOM
      1 C1        -61.0891    3.5226  -41.1313 C.2    1 LIG      -0.26000
      2 C2        -59.9380    4.3294  -40.9661 C.2    1 LIG      -0.26000
      3 C3        -60.7967    2.3147  -40.5418 C.2    1 LIG       0.09300
      4 C4        -59.0243    3.5570  -40.2873 C.2    1 LIG       0.09300
      5 O1        -59.5401    2.3275  -40.0248 O.3    1 LIG      -0.29200
      6 H1        -62.0157    3.7881  -41.6194 H      1 LIG       0.17500
      7 H2        -59.7926    5.3467  -41.2998 H      1 LIG       0.17500
      8 H3        -61.3463    1.3938  -40.4118 H      1 LIG       0.13800
      9 H4        -58.0174    3.7268  -39.9347 H      1 LIG       0.13800
@<TRIPOS>BOND
      1       1       2 1
      2       1       3 2
      3       2       4 2
      4       3       5 1
      5       4       5 1
      6       1       6 1
      7       2       7 1
      8       3       8 1
      9       4       9 1
@<TRIPOS>ALT_TYPE
CGenFF_4.0_ALT_TYPE_SET
CGenFF_4.0 1 CG2R51 2 CG2R51 3 CG2R51 4 CG2R51 5 OG2R50 6 HGR51 7 HGR51 8 HGR52 9 HGR52
@<TRIPOS>MOLECULE
furan
 9 9 0 0 0
****
USER_CHARGES
INVALID_CHARGES
Pose:  17 Cluster:  17 Fr_nu: 197866 TotEn:    -7.16
@<TRIPOS>ATOM
      1 C1        -52.9446  -11.4644  -44.7073 C.2    1 LIG      -0.26000
      2 C2        -52.7159  -10.0930  -44.9720 C.2    1 LIG      -0.26000
      3 C3        -53.9883  -11.8414  -45.5200 C.2    1 LIG       0.09300
      4 C4        -53.6360   -9.7298  -45.9277 C.2    1 LIG       0.09300
      5 O1        -54.4154  -10.7899  -46.2672 O.3    1 LIG      -0.29200
      6 H1        -52.4154  -12.0986  -44.0109 H      1 LIG       0.17500
      7 H2        -51.9731   -9.4498  -44.5226 H      1 LIG       0.17500
      8 H3        -54.5151  -12.7714  -45.6775 H      1 LIG       0.13800
      9 H4        -53.8539   -8.8053  -46.4425 H      1 LIG       0.13800
@<TRIPOS>BOND
      1       1       2 1
      2       1       3 2
      3       2       4 2
      4       3       5 1
      5       4       5 1
      6       1       6 1
      7       2       7 1
      8       3       8 1
      9       4       9 1
@<TRIPOS>ALT_TYPE
CGenFF_4.0_ALT_TYPE_SET
CGenFF_4.0 1 CG2R51 2 CG2R51 3 CG2R51 4 CG2R51 5 OG2R50 6 HGR51 7 HGR51 8 HGR52 9 HGR52
@<TRIPOS>MOLECULE
furan
 9 9 0 0 0
****
USER_CHARGES
INVALID_CHARGES
Pose:  18 Cluster:  18 Fr_nu: 265523 TotEn:    -7.13
@<TRIPOS>ATOM
      1 C1        -80.2035  -21.0925  -30.8382 C.2    1 LIG      -0.26000
      2 C2        -78.9213  -20.5928  -30.5071 C.2    1 LIG      -0.26000
      3 C3        -80.2404  -21.1701  -32.2110 C.2    1 LIG       0.09300
      4 C4        -78.2661  -20.4009  -31.7012 C.2    1 LIG       0.09300
      5 O1        -79.0634  -20.7505  -32.7447 O.3    1 LIG      -0.29200
      6 H1        -81.0011  -21.3619  -30.1610 H      1 LIG       0.17500
      7 H2        -78.5244  -20.3973  -29.5214 H      1 LIG       0.17500
      8 H3        -80.9894  -21.4872  -32.9220 H      1 LIG       0.13800
      9 H4        -77.2820  -20.0416  -31.9645 H      1 LIG       0.13800
@<TRIPOS>BOND
      1       1       2 1
      2       1       3 2
      3       2       4 2
      4       3       5 1
      5       4       5 1
      6       1       6 1
      7       2       7 1
      8       3       8 1
      9       4       9 1
@<TRIPOS>ALT_TYPE
CGenFF_4.0_ALT_TYPE_SET
CGenFF_4.0 1 CG2R51 2 CG2R51 3 CG2R51 4 CG2R51 5 OG2R50 6 HGR51 7 HGR51 8 HGR52 9 HGR52
@<TRIPOS>MOLECULE
furan
 9 9 0 0 0
****
USER_CHARGES
INVALID_CHARGES
Pose:  19 Cluster:  19 Fr_nu:    659 TotEn:    -7.11
@<TRIPOS>ATOM
      1 C1        -52.0444  -11.5721  -44.1833 C.2    1 LIG      -0.26000
      2 C2        -52.1298  -10.1642  -44.3008 C.2    1 LIG      -0.26000
      3 C3        -53.2747  -12.0618  -44.5553 C.2    1 LIG       0.09300
      4 C4        -53.4062   -9.8940  -44.7365 C.2    1 LIG       0.09300
      5 O1        -54.1105  -11.0454  -44.8941 O.3    1 LIG      -0.29200
      6 H1        -51.1928  -12.1567  -43.8665 H      1 LIG       0.17500
      7 H2        -51.3575   -9.4374  -44.0941 H      1 LIG       0.17500
      8 H3        -53.6925  -13.0552  -44.6302 H      1 LIG       0.13800
      9 H4        -53.9395   -8.9839  -44.9694 H      1 LIG       0.13800
@<TRIPOS>BOND
      1       1       2 1
      2       1       3 2
      3       2       4 2
      4       3       5 1
      5       4       5 1
      6       1       6 1
      7       2       7 1
      8       3       8 1
      9       4       9 1
@<TRIPOS>ALT_TYPE
CGenFF_4.0_ALT_TYPE_SET
CGenFF_4.0 1 CG2R51 2 CG2R51 3 CG2R51 4 CG2R51 5 OG2R50 6 HGR51 7 HGR51 8 HGR52 9 HGR52
@<TRIPOS>MOLECULE
furan
 9 9 0 0 0
****
USER_CHARGES
INVALID_CHARGES
Pose:  20 Cluster:  20 Fr_nu:   3213 TotEn:    -6.97
@<TRIPOS>ATOM
      1 C1        -54.1402  -10.9106  -46.0434 C.2    1 LIG      -0.26000
      2 C2        -53.6582  -11.1610  -44.7365 C.2    1 LIG      -0.26000
      3 C3        -53.4107   -9.8473  -46.5223 C.2    1 LIG       0.09300
      4 C4        -52.6685  -10.2330  -44.5099 C.2    1 LIG       0.09300
      5 O1        -52.5114   -9.4285  -45.5937 O.3    1 LIG      -0.29200
      6 H1        -54.9218  -11.4386  -46.5702 H      1 LIG       0.17500
      7 H2        -53.9905  -11.9228  -44.0460 H      1 LIG       0.17500
      8 H3        -53.4095   -9.3007  -47.4541 H      1 LIG       0.13800
      9 H4        -52.0163  -10.0246  -43.6744 H      1 LIG       0.13800
@<TRIPOS>BOND
      1       1       2 1
      2       1       3 2
      3       2       4 2
      4       3       5 1
      5       4       5 1
      6       1       6 1
      7       2       7 1
      8       3       8 1
      9       4       9 1
@<TRIPOS>ALT_TYPE
CGenFF_4.0_ALT_TYPE_SET
CGenFF_4.0 1 CG2R51 2 CG2R51 3 CG2R51 4 CG2R51 5 OG2R50 6 HGR51 7 HGR51 8 HGR52 9 HGR52
@<TRIPOS>MOLECULE
furan
 9 9 0 0 0
****
USER_CHARGES
INVALID_CHARGES
Pose:  21 Cluster:  21 Fr_nu:   2846 TotEn:    -6.90
@<TRIPOS>ATOM
      1 C1        -79.8368  -11.5642  -42.6791 C.2    1 LIG      -0.26000
      2 C2        -79.9488  -11.6772  -41.2727 C.2    1 LIG      -0.26000
      3 C3        -80.7865  -12.4078  -43.2068 C.2    1 LIG       0.09300
      4 C4        -80.9590  -12.5816  -41.0413 C.2    1 LIG       0.09300
      5 O1        -81.4749  -13.0316  -42.2152 O.3    1 LIG      -0.29200
      6 H1        -79.1496  -10.9458  -43.2382 H      1 LIG       0.17500
      7 H2        -79.3662  -11.1634  -40.5217 H      1 LIG       0.17500
      8 H3        -81.0836  -12.6625  -44.2138 H      1 LIG       0.13800
      9 H4        -81.4068  -12.9894  -40.1468 H      1 LIG       0.13800
@<TRIPOS>BOND
      1       1       2 1
      2       1       3 2
      3       2       4 2
      4       3       5 1
      5       4       5 1
      6       1       6 1
      7       2       7 1
      8       3       8 1
      9       4       9 1
@<TRIPOS>ALT_TYPE
CGenFF_4.0_ALT_TYPE_SET
CGenFF_4.0 1 CG2R51 2 CG2R51 3 CG2R51 4 CG2R51 5 OG2R50 6 HGR51 7 HGR51 8 HGR52 9 HGR52
@<TRIPOS>MOLECULE
furan
 9 9 0 0 0
****
USER_CHARGES
INVALID_CHARGES
Pose:  22 Cluster:  22 Fr_nu:    911 TotEn:    -6.86
@<TRIPOS>ATOM
      1 C1        -53.0871  -12.0431  -45.2425 C.2    1 LIG      -0.26000
      2 C2        -53.8580  -10.8992  -45.5595 C.2    1 LIG      -0.26000
      3 C3        -52.2191  -11.6553  -44.2485 C.2    1 LIG       0.09300
      4 C4        -53.4062   -9.8940  -44.7365 C.2    1 LIG       0.09300
      5 O1        -52.4072  -10.3468  -43.9342 O.3    1 LIG      -0.29200
      6 H1        -53.1553  -13.0270  -45.6837 H      1 LIG       0.17500
      7 H2        -54.6448  -10.8178  -46.2955 H      1 LIG       0.17500
      8 H3        -51.4481  -12.1644  -43.6886 H      1 LIG       0.13800
      9 H4        -53.6770   -8.8564  -44.6057 H      1 LIG       0.13800
@<TRIPOS>BOND
      1       1       2 1
      2       1       3 2
      3       2       4 2
      4       3       5 1
      5       4       5 1
      6       1       6 1
      7       2       7 1
      8       3       8 1
      9       4       9 1
@<TRIPOS>ALT_TYPE
CGenFF_4.0_ALT_TYPE_SET
CGenFF_4.0 1 CG2R51 2 CG2R51 3 CG2R51 4 CG2R51 5 OG2R50 6 HGR51 7 HGR51 8 HGR52 9 HGR52
@<TRIPOS>MOLECULE
furan
 9 9 0 0 0
****
USER_CHARGES
INVALID_CHARGES
Pose:  23 Cluster:  23 Fr_nu: 222012 TotEn:    -6.78
@<TRIPOS>ATOM
      1 C1        -52.6806  -10.6196  -44.2607 C.2    1 LIG      -0.26000
      2 C2        -53.8025  -10.3344  -45.0750 C.2    1 LIG      -0.26000
      3 C3        -52.0994  -11.7472  -44.7925 C.2    1 LIG       0.09300
      4 C4        -53.8269  -11.3079  -46.0465 C.2    1 LIG       0.09300
      5 O1        -52.7920  -12.1730  -45.8813 O.3    1 LIG      -0.29200
      6 H1        -52.3387  -10.0722  -43.3943 H      1 LIG       0.17500
      7 H2        -54.5054   -9.5208  -44.9675 H      1 LIG       0.17500
      8 H3        -51.2347  -12.3383  -44.5280 H      1 LIG       0.13800
      9 H4        -54.4795  -11.5136  -46.8824 H      1 LIG       0.13800
@<TRIPOS>BOND
      1       1       2 1
      2       1       3 2
      3       2       4 2
      4       3       5 1
      5       4       5 1
      6       1       6 1
      7       2       7 1
      8       3       8 1
      9       4       9 1
@<TRIPOS>ALT_TYPE
CGenFF_4.0_ALT_TYPE_SET
CGenFF_4.0 1 CG2R51 2 CG2R51 3 CG2R51 4 CG2R51 5 OG2R50 6 HGR51 7 HGR51 8 HGR52 9 HGR52
@<TRIPOS>MOLECULE
pyrimidine
 10 10 0 0 0
****
USER_CHARGES
INVALID_CHARGES
Pose:   1 Cluster:   1 Fr_nu: 922622 TotEn:   -18.31
@<TRIPOS>ATOM
      1 C1        -66.5002  -19.9582  -56.1993 C.ar   1 LIG      -0.13100
      2 C2        -67.5389  -20.7063  -56.7152 C.ar   1 LIG       0.28900
      3 C3        -65.2498  -20.5358  -56.2819 C.ar   1 LIG       0.28900
      4 C4        -66.1131  -22.3797  -57.2928 C.ar   1 LIG       0.50700
      5 N1        -67.3805  -21.9253  -57.2713 N.ar   1 LIG      -0.71900
      6 N2        -65.0190  -21.7495  -56.8242 N.ar   1 LIG      -0.71900
      7 H1        -66.6562  -18.9827  -55.7586 H      1 LIG       0.11500
      8 H2        -68.5576  -20.3347  -56.6947 H      1 LIG       0.11400
      9 H3        -64.3725  -20.0235  -55.9023 H      1 LIG       0.11400
     10 H4        -65.9568  -23.3569  -57.7330 H      1 LIG       0.14100
@<TRIPOS>BOND
      1       1       2 ar
      2       1       3 ar
      3       2       5 ar
      4       3       6 ar
      5       4       5 ar
      6       4       6 ar
      7       1       7 1
      8       2       8 1
      9       3       9 1
     10       4      10 1
@<TRIPOS>ALT_TYPE
CGenFF_4.0_ALT_TYPE_SET
CGenFF_4.0 1 CG2R61 2 CG2R61 3 CG2R61 4 CG2R64 5 NG2R62 6 NG2R62 7 HGR61 8 HGR62 9 HGR62 10 HGR62
@<TRIPOS>MOLECULE
pyrimidine
 10 10 0 0 0
****
USER_CHARGES
INVALID_CHARGES
Pose:   2 Cluster:   2 Fr_nu: 116813 TotEn:   -15.53
@<TRIPOS>ATOM
      1 C1        -73.0698   -7.7149  -44.6354 C.ar   1 LIG      -0.13100
      2 C2        -73.8886   -8.4021  -45.5082 C.ar   1 LIG       0.28900
      3 C3        -73.7110   -6.8583  -43.7642 C.ar   1 LIG       0.28900
      4 C4        -75.7369   -7.4054  -44.6380 C.ar   1 LIG       0.50700
      5 N1        -75.2311   -8.2709  -45.5370 N.ar   1 LIG      -0.71900
      6 N2        -75.0478   -6.6782  -43.7379 N.ar   1 LIG      -0.71900
      7 H1        -71.9952   -7.8395  -44.6345 H      1 LIG       0.11500
      8 H2        -73.4750   -9.0978  -46.2302 H      1 LIG       0.11400
      9 H3        -73.1505   -6.2749  -43.0418 H      1 LIG       0.11400
     10 H4        -76.8127   -7.2796  -44.6395 H      1 LIG       0.14100
@<TRIPOS>BOND
      1       1       2 ar
      2       1       3 ar
      3       2       5 ar
      4       3       6 ar
      5       4       5 ar
      6       4       6 ar
      7       1       7 1
      8       2       8 1
      9       3       9 1
     10       4      10 1
@<TRIPOS>ALT_TYPE
CGenFF_4.0_ALT_TYPE_SET
CGenFF_4.0 1 CG2R61 2 CG2R61 3 CG2R61 4 CG2R64 5 NG2R62 6 NG2R62 7 HGR61 8 HGR62 9 HGR62 10 HGR62
@<TRIPOS>MOLECULE
pyrimidine
 10 10 0 0 0
****
USER_CHARGES
INVALID_CHARGES
Pose:   3 Cluster:   3 Fr_nu: 588596 TotEn:   -13.92
@<TRIPOS>ATOM
      1 C1        -65.4350  -19.6660  -56.3823 C.ar   1 LIG      -0.13100
      2 C2        -64.4857  -20.4219  -57.0395 C.ar   1 LIG       0.28900
      3 C3        -66.7482  -19.9610  -56.6862 C.ar   1 LIG       0.28900
      4 C4        -66.1000  -21.5859  -58.1376 C.ar   1 LIG       0.50700
      5 N1        -64.7840  -21.3935  -57.9267 N.ar   1 LIG      -0.71900
      6 N2        -67.1182  -20.9179  -57.5624 N.ar   1 LIG      -0.71900
      7 H1        -65.1671  -18.8924  -55.6752 H      1 LIG       0.11500
      8 H2        -63.4271  -20.2620  -56.8654 H      1 LIG       0.11400
      9 H3        -67.5640  -19.4192  -56.2199 H      1 LIG       0.11400
     10 H4        -66.3685  -22.3596  -58.8464 H      1 LIG       0.14100
@<TRIPOS>BOND
      1       1       2 ar
      2       1       3 ar
      3       2       5 ar
      4       3       6 ar
      5       4       5 ar
      6       4       6 ar
      7       1       7 1
      8       2       8 1
      9       3       9 1
     10       4      10 1
@<TRIPOS>ALT_TYPE
CGenFF_4.0_ALT_TYPE_SET
CGenFF_4.0 1 CG2R61 2 CG2R61 3 CG2R61 4 CG2R64 5 NG2R62 6 NG2R62 7 HGR61 8 HGR62 9 HGR62 10 HGR62
@<TRIPOS>MOLECULE
pyrimidine
 10 10 0 0 0
****
USER_CHARGES
INVALID_CHARGES
Pose:   4 Cluster:   4 Fr_nu: 2540004 TotEn:   -13.48
@<TRIPOS>ATOM
      1 C1        -66.4920  -20.0165  -56.5968 C.ar   1 LIG      -0.13100
      2 C2        -65.1898  -19.7671  -56.2139 C.ar   1 LIG       0.28900
      3 C3        -66.7574  -21.3077  -57.0048 C.ar   1 LIG       0.28900
      4 C4        -64.5984  -21.9196  -56.6425 C.ar   1 LIG       0.50700
      5 N1        -64.2140  -20.6987  -56.2244 N.ar   1 LIG      -0.71900
      6 N2        -65.8312  -22.2880  -57.0405 N.ar   1 LIG      -0.71900
      7 H1        -67.2549  -19.2498  -56.5785 H      1 LIG       0.11500
      8 H2        -64.8864  -18.7814  -55.8783 H      1 LIG       0.11400
      9 H3        -67.7523  -21.5983  -57.3246 H      1 LIG       0.11400
     10 H4        -63.8345  -22.6872  -56.6620 H      1 LIG       0.14100
@<TRIPOS>BOND
      1       1       2 ar
      2       1       3 ar
      3       2       5 ar
      4       3       6 ar
      5       4       5 ar
      6       4       6 ar
      7       1       7 1
      8       2       8 1
      9       3       9 1
     10       4      10 1
@<TRIPOS>ALT_TYPE
CGenFF_4.0_ALT_TYPE_SET
CGenFF_4.0 1 CG2R61 2 CG2R61 3 CG2R61 4 CG2R64 5 NG2R62 6 NG2R62 7 HGR61 8 HGR62 9 HGR62 10 HGR62
@<TRIPOS>MOLECULE
pyrimidine
 10 10 0 0 0
****
USER_CHARGES
INVALID_CHARGES
Pose:   5 Cluster:   5 Fr_nu: 2076623 TotEn:   -12.73
@<TRIPOS>ATOM
      1 C1        -58.0457  -17.9693  -20.4211 C.ar   1 LIG      -0.13100
      2 C2        -56.7549  -18.0675  -20.8993 C.ar   1 LIG       0.28900
      3 C3        -58.7246  -16.8187  -20.7665 C.ar   1 LIG       0.28900
      4 C4        -56.9282  -16.0469  -21.9260 C.ar   1 LIG       0.50700
      5 N1        -56.1626  -17.1216  -21.6574 N.ar   1 LIG      -0.71900
      6 N2        -58.1945  -15.8332  -21.5202 N.ar   1 LIG      -0.71900
      7 H1        -58.4959  -18.7437  -19.8146 H      1 LIG       0.11500
      8 H2        -56.1432  -18.9356  -20.6793 H      1 LIG       0.11400
      9 H3        -59.7441  -16.6521  -20.4363 H      1 LIG       0.11400
     10 H4        -56.4773  -15.2708  -22.5323 H      1 LIG       0.14100
@<TRIPOS>BOND
      1       1       2 ar
      2       1       3 ar
      3       2       5 ar
      4       3       6 ar
      5       4       5 ar
      6       4       6 ar
      7       1       7 1
      8       2       8 1
      9       3       9 1
     10       4      10 1
@<TRIPOS>ALT_TYPE
CGenFF_4.0_ALT_TYPE_SET
CGenFF_4.0 1 CG2R61 2 CG2R61 3 CG2R61 4 CG2R64 5 NG2R62 6 NG2R62 7 HGR61 8 HGR62 9 HGR62 10 HGR62
@<TRIPOS>MOLECULE
pyrimidine
 10 10 0 0 0
****
USER_CHARGES
INVALID_CHARGES
Pose:   6 Cluster:   6 Fr_nu: 133168 TotEn:   -11.19
@<TRIPOS>ATOM
      1 C1        -60.1669  -17.9215  -21.8225 C.ar   1 LIG      -0.13100
      2 C2        -58.8696  -18.3805  -21.9265 C.ar   1 LIG       0.28900
      3 C3        -60.3041  -16.5920  -21.4795 C.ar   1 LIG       0.28900
      4 C4        -58.0479  -16.3311  -21.3863 C.ar   1 LIG       0.50700
      5 N1        -57.7826  -17.6099  -21.7145 N.ar   1 LIG      -0.71900
      6 N2        -59.2626  -15.7648  -21.2532 N.ar   1 LIG      -0.71900
      7 H1        -61.0206  -18.5622  -21.9981 H      1 LIG       0.11500
      8 H2        -58.6625  -19.4118  -22.1911 H      1 LIG       0.11400
      9 H3        -61.2851  -16.1416  -21.3734 H      1 LIG       0.11400
     10 H4        -57.1933  -15.6897  -21.2093 H      1 LIG       0.14100
@<TRIPOS>BOND
      1       1       2 ar
      2       1       3 ar
      3       2       5 ar
      4       3       6 ar
      5       4       5 ar
      6       4       6 ar
      7       1       7 1
      8       2       8 1
      9       3       9 1
     10       4      10 1
@<TRIPOS>ALT_TYPE
CGenFF_4.0_ALT_TYPE_SET
CGenFF_4.0 1 CG2R61 2 CG2R61 3 CG2R61 4 CG2R64 5 NG2R62 6 NG2R62 7 HGR61 8 HGR62 9 HGR62 10 HGR62
@<TRIPOS>MOLECULE
pyrimidine
 10 10 0 0 0
****
USER_CHARGES
INVALID_CHARGES
Pose:   7 Cluster:   7 Fr_nu:   4818 TotEn:   -11.06
@<TRIPOS>ATOM
      1 C1        -78.3799  -20.4151  -32.1102 C.ar   1 LIG      -0.13100
      2 C2        -79.3029  -21.3284  -32.5777 C.ar   1 LIG       0.28900
      3 C3        -78.0484  -20.5311  -30.7758 C.ar   1 LIG       0.28900
      4 C4        -79.4599  -22.2953  -30.5265 C.ar   1 LIG       0.50700
      5 N1        -79.8651  -22.2854  -31.8107 N.ar   1 LIG      -0.71900
      6 N2        -78.5711  -21.4628  -29.9517 N.ar   1 LIG      -0.71900
      7 H1        -77.9449  -19.6575  -32.7481 H      1 LIG       0.11500
      8 H2        -79.6254  -21.3151  -33.6132 H      1 LIG       0.11400
      9 H3        -77.3321  -19.8573  -30.3183 H      1 LIG       0.11400
     10 H4        -79.8962  -23.0531  -29.8873 H      1 LIG       0.14100
@<TRIPOS>BOND
      1       1       2 ar
      2       1       3 ar
      3       2       5 ar
      4       3       6 ar
      5       4       5 ar
      6       4       6 ar
      7       1       7 1
      8       2       8 1
      9       3       9 1
     10       4      10 1
@<TRIPOS>ALT_TYPE
CGenFF_4.0_ALT_TYPE_SET
CGenFF_4.0 1 CG2R61 2 CG2R61 3 CG2R61 4 CG2R64 5 NG2R62 6 NG2R62 7 HGR61 8 HGR62 9 HGR62 10 HGR62
@<TRIPOS>MOLECULE
pyrimidine
 10 10 0 0 0
****
USER_CHARGES
INVALID_CHARGES
Pose:   8 Cluster:   8 Fr_nu: 497177 TotEn:   -10.99
@<TRIPOS>ATOM
      1 C1        -61.5458    2.4727  -41.4699 C.ar   1 LIG      -0.13100
      2 C2        -61.9055    2.3364  -42.7953 C.ar   1 LIG       0.28900
      3 C3        -60.2784    2.9691  -41.2432 C.ar   1 LIG       0.28900
      4 C4        -59.8877    3.1309  -43.4766 C.ar   1 LIG       0.50700
      5 N1        -61.0983    2.6571  -43.8277 N.ar   1 LIG      -0.71900
      6 N2        -59.4197    3.3096  -42.2265 N.ar   1 LIG      -0.71900
      7 H1        -62.2138    2.2074  -40.6614 H      1 LIG       0.11500
      8 H2        -62.8821    1.9540  -43.0716 H      1 LIG       0.11400
      9 H3        -59.9070    3.1104  -40.2341 H      1 LIG       0.11400
     10 H4        -59.2183    3.3956  -44.2860 H      1 LIG       0.14100
@<TRIPOS>BOND
      1       1       2 ar
      2       1       3 ar
      3       2       5 ar
      4       3       6 ar
      5       4       5 ar
      6       4       6 ar
      7       1       7 1
      8       2       8 1
      9       3       9 1
     10       4      10 1
@<TRIPOS>ALT_TYPE
CGenFF_4.0_ALT_TYPE_SET
CGenFF_4.0 1 CG2R61 2 CG2R61 3 CG2R61 4 CG2R64 5 NG2R62 6 NG2R62 7 HGR61 8 HGR62 9 HGR62 10 HGR62
@<TRIPOS>MOLECULE
pyrimidine
 10 10 0 0 0
****
USER_CHARGES
INVALID_CHARGES
Pose:   9 Cluster:   9 Fr_nu: 825063 TotEn:   -10.95
@<TRIPOS>ATOM
      1 C1        -53.2425  -10.8296  -44.4618 C.ar   1 LIG      -0.13100
      2 C2        -53.4091  -12.0999  -44.9746 C.ar   1 LIG       0.28900
      3 C3        -53.5243   -9.7940  -45.3290 C.ar   1 LIG       0.28900
      4 C4        -54.0619  -11.2580  -46.9826 C.ar   1 LIG       0.50700
      5 N1        -53.8189  -12.3515  -46.2352 N.ar   1 LIG      -0.71900
      6 N2        -53.9375   -9.9725  -46.6008 N.ar   1 LIG      -0.71900
      7 H1        -52.9123  -10.6570  -43.4462 H      1 LIG       0.11500
      8 H2        -53.2116  -12.9767  -44.3676 H      1 LIG       0.11400
      9 H3        -53.4218   -8.7606  -45.0158 H      1 LIG       0.11400
     10 H4        -54.3915  -11.4306  -47.9999 H      1 LIG       0.14100
@<TRIPOS>BOND
      1       1       2 ar
      2       1       3 ar
      3       2       5 ar
      4       3       6 ar
      5       4       5 ar
      6       4       6 ar
      7       1       7 1
      8       2       8 1
      9       3       9 1
     10       4      10 1
@<TRIPOS>ALT_TYPE
CGenFF_4.0_ALT_TYPE_SET
CGenFF_4.0 1 CG2R61 2 CG2R61 3 CG2R61 4 CG2R64 5 NG2R62 6 NG2R62 7 HGR61 8 HGR62 9 HGR62 10 HGR62
@<TRIPOS>MOLECULE
pyrimidine
 10 10 0 0 0
****
USER_CHARGES
INVALID_CHARGES
Pose:  10 Cluster:  10 Fr_nu:  12957 TotEn:   -10.67
@<TRIPOS>ATOM
      1 C1        -50.1083  -11.4980  -44.0667 C.ar   1 LIG      -0.13100
      2 C2        -48.8713  -12.0512  -44.3278 C.ar   1 LIG       0.28900
      3 C3        -50.2777  -10.9870  -42.7962 C.ar   1 LIG       0.28900
      4 C4        -48.1580  -11.5745  -42.2228 C.ar   1 LIG       0.50700
      5 N1        -47.8695  -12.1063  -43.4258 N.ar   1 LIG      -0.71900
      6 N2        -49.3205  -11.0086  -41.8456 N.ar   1 LIG      -0.71900
      7 H1        -50.8942  -11.4673  -44.8095 H      1 LIG       0.11500
      8 H2        -48.6450  -12.4781  -45.2988 H      1 LIG       0.11400
      9 H3        -51.2165  -10.5328  -42.4982 H      1 LIG       0.11400
     10 H4        -47.3718  -11.6061  -41.4785 H      1 LIG       0.14100
@<TRIPOS>BOND
      1       1       2 ar
      2       1       3 ar
      3       2       5 ar
      4       3       6 ar
      5       4       5 ar
      6       4       6 ar
      7       1       7 1
      8       2       8 1
      9       3       9 1
     10       4      10 1
@<TRIPOS>ALT_TYPE
CGenFF_4.0_ALT_TYPE_SET
CGenFF_4.0 1 CG2R61 2 CG2R61 3 CG2R61 4 CG2R64 5 NG2R62 6 NG2R62 7 HGR61 8 HGR62 9 HGR62 10 HGR62
@<TRIPOS>MOLECULE
pyrimidine
 10 10 0 0 0
****
USER_CHARGES
INVALID_CHARGES
Pose:  11 Cluster:  11 Fr_nu: 371809 TotEn:   -10.66
@<TRIPOS>ATOM
      1 C1        -61.1101  -18.9915  -23.5329 C.ar   1 LIG      -0.13100
      2 C2        -60.0929  -19.6333  -22.8562 C.ar   1 LIG       0.28900
      3 C3        -61.2758  -17.6547  -23.2336 C.ar   1 LIG       0.28900
      4 C4        -59.5546  -17.7216  -21.7503 C.ar   1 LIG       0.50700
      5 N1        -59.2930  -19.0266  -21.9549 N.ar   1 LIG      -0.71900
      6 N2        -60.5133  -16.9855  -22.3442 N.ar   1 LIG      -0.71900
      7 H1        -61.7369  -19.5031  -24.2509 H      1 LIG       0.11500
      8 H2        -59.8873  -20.6847  -23.0252 H      1 LIG       0.11400
      9 H3        -62.0500  -17.0671  -23.7149 H      1 LIG       0.11400
     10 H4        -58.9279  -17.2094  -21.0306 H      1 LIG       0.14100
@<TRIPOS>BOND
      1       1       2 ar
      2       1       3 ar
      3       2       5 ar
      4       3       6 ar
      5       4       5 ar
      6       4       6 ar
      7       1       7 1
      8       2       8 1
      9       3       9 1
     10       4      10 1
@<TRIPOS>ALT_TYPE
CGenFF_4.0_ALT_TYPE_SET
CGenFF_4.0 1 CG2R61 2 CG2R61 3 CG2R61 4 CG2R64 5 NG2R62 6 NG2R62 7 HGR61 8 HGR62 9 HGR62 10 HGR62
@<TRIPOS>MOLECULE
pyrimidine
 10 10 0 0 0
****
USER_CHARGES
INVALID_CHARGES
Pose:  12 Cluster:  12 Fr_nu: 386009 TotEn:   -10.22
@<TRIPOS>ATOM
      1 C1        -61.6432    2.1480  -40.8726 C.ar   1 LIG      -0.13100
      2 C2        -60.3878    2.2734  -40.3133 C.ar   1 LIG       0.28900
      3 C3        -61.8026    2.7230  -42.1168 C.ar   1 LIG       0.28900
      4 C4        -59.6413    3.4272  -42.1240 C.ar   1 LIG       0.50700
      5 N1        -59.3600    2.9088  -40.9134 N.ar   1 LIG      -0.71900
      6 N2        -60.8196    3.3727  -42.7739 N.ar   1 LIG      -0.71900
      7 H1        -62.4497    1.6328  -40.3684 H      1 LIG       0.11500
      8 H2        -60.1675    1.8538  -39.3377 H      1 LIG       0.11400
      9 H3        -62.7542    2.6762  -42.6352 H      1 LIG       0.11400
     10 H4        -58.8342    3.9441  -42.6285 H      1 LIG       0.14100
@<TRIPOS>BOND
      1       1       2 ar
      2       1       3 ar
      3       2       5 ar
      4       3       6 ar
      5       4       5 ar
      6       4       6 ar
      7       1       7 1
      8       2       8 1
      9       3       9 1
     10       4      10 1
@<TRIPOS>ALT_TYPE
CGenFF_4.0_ALT_TYPE_SET
CGenFF_4.0 1 CG2R61 2 CG2R61 3 CG2R61 4 CG2R64 5 NG2R62 6 NG2R62 7 HGR61 8 HGR62 9 HGR62 10 HGR62
@<TRIPOS>MOLECULE
pyrimidine
 10 10 0 0 0
****
USER_CHARGES
INVALID_CHARGES
Pose:  13 Cluster:  13 Fr_nu: 1043146 TotEn:   -10.05
@<TRIPOS>ATOM
      1 C1        -51.9986  -11.6797  -45.0728 C.ar   1 LIG      -0.13100
      2 C2        -52.6886  -10.9897  -44.0969 C.ar   1 LIG       0.28900
      3 C3        -52.3221  -11.3562  -46.3746 C.ar   1 LIG       0.28900
      4 C4        -53.8497   -9.8282  -45.6685 C.ar   1 LIG       0.50700
      5 N1        -53.6242  -10.0539  -44.3603 N.ar   1 LIG      -0.71900
      6 N2        -53.2462  -10.4322  -46.7100 N.ar   1 LIG      -0.71900
      7 H1        -51.2529  -12.4258  -44.8328 H      1 LIG       0.11500
      8 H2        -52.5025  -11.1762  -43.0448 H      1 LIG       0.11400
      9 H3        -51.8328  -11.8465  -47.2093 H      1 LIG       0.11400
     10 H4        -54.5971   -9.0821  -45.9091 H      1 LIG       0.14100
@<TRIPOS>BOND
      1       1       2 ar
      2       1       3 ar
      3       2       5 ar
      4       3       6 ar
      5       4       5 ar
      6       4       6 ar
      7       1       7 1
      8       2       8 1
      9       3       9 1
     10       4      10 1
@<TRIPOS>ALT_TYPE
CGenFF_4.0_ALT_TYPE_SET
CGenFF_4.0 1 CG2R61 2 CG2R61 3 CG2R61 4 CG2R64 5 NG2R62 6 NG2R62 7 HGR61 8 HGR62 9 HGR62 10 HGR62
@<TRIPOS>MOLECULE
pyrimidine
 10 10 0 0 0
****
USER_CHARGES
INVALID_CHARGES
Pose:  14 Cluster:  14 Fr_nu:    265 TotEn:   -10.02
@<TRIPOS>ATOM
      1 C1        -52.3662  -10.5061  -44.1641 C.ar   1 LIG      -0.13100
      2 C2        -52.0847  -11.7574  -44.6735 C.ar   1 LIG       0.28900
      3 C3        -53.4932   -9.8940  -44.6732 C.ar   1 LIG       0.28900
      4 C4        -53.9109  -11.6736  -46.0244 C.ar   1 LIG       0.50700
      5 N1        -52.8383  -12.3732  -45.6079 N.ar   1 LIG      -0.71900
      6 N2        -54.2914  -10.4507  -45.6077 N.ar   1 LIG      -0.71900
      7 H1        -51.7439  -10.0357  -43.4147 H      1 LIG       0.11500
      8 H2        -51.2191  -12.3159  -44.3341 H      1 LIG       0.11400
      9 H3        -53.7944   -8.9088  -44.3340 H      1 LIG       0.11400
     10 H4        -54.5336  -12.1439  -46.7756 H      1 LIG       0.14100
@<TRIPOS>BOND
      1       1       2 ar
      2       1       3 ar
      3       2       5 ar
      4       3       6 ar
      5       4       5 ar
      6       4       6 ar
      7       1       7 1
      8       2       8 1
      9       3       9 1
     10       4      10 1
@<TRIPOS>ALT_TYPE
CGenFF_4.0_ALT_TYPE_SET
CGenFF_4.0 1 CG2R61 2 CG2R61 3 CG2R61 4 CG2R64 5 NG2R62 6 NG2R62 7 HGR61 8 HGR62 9 HGR62 10 HGR62
@<TRIPOS>MOLECULE
pyrimidine
 10 10 0 0 0
****
USER_CHARGES
INVALID_CHARGES
Pose:  15 Cluster:  15 Fr_nu: 1041934 TotEn:    -9.50
@<TRIPOS>ATOM
      1 C1        -53.0486  -11.5202  -44.2533 C.ar   1 LIG      -0.13100
      2 C2        -52.5635  -12.1585  -45.3765 C.ar   1 LIG       0.28900
      3 C3        -53.6571  -10.3017  -44.4750 C.ar   1 LIG       0.28900
      4 C4        -53.2744  -10.4604  -46.7100 C.ar   1 LIG       0.50700
      5 N1        -52.6597  -11.6555  -46.6247 N.ar   1 LIG      -0.71900
      6 N2        -53.7878   -9.7399  -45.6946 N.ar   1 LIG      -0.71900
      7 H1        -52.9575  -11.9470  -43.2635 H      1 LIG       0.11500
      8 H2        -52.0692  -13.1210  -45.3012 H      1 LIG       0.11400
      9 H3        -54.0683   -9.7258  -43.6530 H      1 LIG       0.11400
     10 H4        -53.3648  -10.0323  -47.7008 H      1 LIG       0.14100
@<TRIPOS>BOND
      1       1       2 ar
      2       1       3 ar
      3       2       5 ar
      4       3       6 ar
      5       4       5 ar
      6       4       6 ar
      7       1       7 1
      8       2       8 1
      9       3       9 1
     10       4      10 1
@<TRIPOS>ALT_TYPE
CGenFF_4.0_ALT_TYPE_SET
CGenFF_4.0 1 CG2R61 2 CG2R61 3 CG2R61 4 CG2R64 5 NG2R62 6 NG2R62 7 HGR61 8 HGR62 9 HGR62 10 HGR62
@<TRIPOS>MOLECULE
pyrimidine
 10 10 0 0 0
****
USER_CHARGES
INVALID_CHARGES
Pose:  16 Cluster:  16 Fr_nu: 273669 TotEn:    -9.47
@<TRIPOS>ATOM
      1 C1        -78.8270  -20.9870  -32.3015 C.ar   1 LIG      -0.13100
      2 C2        -80.1584  -21.3500  -32.3168 C.ar   1 LIG       0.28900
      3 C3        -78.3210  -20.6251  -31.0699 C.ar   1 LIG       0.28900
      4 C4        -80.3343  -20.9893  -30.0794 C.ar   1 LIG       0.50700
      5 N1        -80.9444  -21.3626  -31.2203 N.ar   1 LIG      -0.71900
      6 N2        -79.0489  -20.6146  -29.9339 N.ar   1 LIG      -0.71900
      7 H1        -78.2198  -20.9859  -33.1968 H      1 LIG       0.11500
      8 H2        -80.6442  -21.6496  -33.2391 H      1 LIG       0.11400
      9 H3        -77.2850  -20.3238  -30.9591 H      1 LIG       0.11400
     10 H4        -80.9424  -20.9892  -29.1831 H      1 LIG       0.14100
@<TRIPOS>BOND
      1       1       2 ar
      2       1       3 ar
      3       2       5 ar
      4       3       6 ar
      5       4       5 ar
      6       4       6 ar
      7       1       7 1
      8       2       8 1
      9       3       9 1
     10       4      10 1
@<TRIPOS>ALT_TYPE
CGenFF_4.0_ALT_TYPE_SET
CGenFF_4.0 1 CG2R61 2 CG2R61 3 CG2R61 4 CG2R64 5 NG2R62 6 NG2R62 7 HGR61 8 HGR62 9 HGR62 10 HGR62
@<TRIPOS>MOLECULE
pyrimidine
 10 10 0 0 0
****
USER_CHARGES
INVALID_CHARGES
Pose:  17 Cluster:  17 Fr_nu:   6643 TotEn:    -9.31
@<TRIPOS>ATOM
      1 C1        -53.7338  -12.5603  -46.2487 C.ar   1 LIG      -0.13100
      2 C2        -54.5159  -11.6669  -46.9521 C.ar   1 LIG       0.28900
      3 C3        -53.1541  -12.0686  -45.0972 C.ar   1 LIG       0.28900
      4 C4        -54.1035  -10.0301  -45.4296 C.ar   1 LIG       0.50700
      5 N1        -54.7230  -10.3897  -46.5699 N.ar   1 LIG      -0.71900
      6 N2        -53.3180  -10.8040  -44.6563 N.ar   1 LIG      -0.71900
      7 H1        -53.5848  -13.5797  -46.5788 H      1 LIG       0.11500
      8 H2        -55.0122  -11.9626  -47.8700 H      1 LIG       0.11400
      9 H3        -52.5221  -12.6966  -44.4787 H      1 LIG       0.11400
     10 H4        -54.2517   -9.0092  -45.0995 H      1 LIG       0.14100
@<TRIPOS>BOND
      1       1       2 ar
      2       1       3 ar
      3       2       5 ar
      4       3       6 ar
      5       4       5 ar
      6       4       6 ar
      7       1       7 1
      8       2       8 1
      9       3       9 1
     10       4      10 1
@<TRIPOS>ALT_TYPE
CGenFF_4.0_ALT_TYPE_SET
CGenFF_4.0 1 CG2R61 2 CG2R61 3 CG2R61 4 CG2R64 5 NG2R62 6 NG2R62 7 HGR61 8 HGR62 9 HGR62 10 HGR62
@<TRIPOS>MOLECULE
pyrimidine
 10 10 0 0 0
****
USER_CHARGES
INVALID_CHARGES
Pose:  18 Cluster:  18 Fr_nu: 317842 TotEn:    -8.98
@<TRIPOS>ATOM
      1 C1        -78.2633   -1.6564  -31.4857 C.ar   1 LIG      -0.13100
      2 C2        -79.2401   -0.7339  -31.8010 C.ar   1 LIG       0.28900
      3 C3        -77.6174   -2.2329  -32.5602 C.ar   1 LIG       0.28900
      4 C4        -78.8674   -1.0244  -34.0244 C.ar   1 LIG       0.50700
      5 N1        -79.5691   -0.3928  -33.0642 N.ar   1 LIG      -0.71900
      6 N2        -77.8952   -1.9394  -33.8474 N.ar   1 LIG      -0.71900
      7 H1        -78.0200   -1.9112  -30.4629 H      1 LIG       0.11500
      8 H2        -79.8019   -0.2286  -31.0229 H      1 LIG       0.11400
      9 H3        -76.8355   -2.9697  -32.4112 H      1 LIG       0.11400
     10 H4        -79.1116   -0.7703  -35.0486 H      1 LIG       0.14100
@<TRIPOS>BOND
      1       1       2 ar
      2       1       3 ar
      3       2       5 ar
      4       3       6 ar
      5       4       5 ar
      6       4       6 ar
      7       1       7 1
      8       2       8 1
      9       3       9 1
     10       4      10 1
@<TRIPOS>ALT_TYPE
CGenFF_4.0_ALT_TYPE_SET
CGenFF_4.0 1 CG2R61 2 CG2R61 3 CG2R61 4 CG2R64 5 NG2R62 6 NG2R62 7 HGR61 8 HGR62 9 HGR62 10 HGR62
@<TRIPOS>MOLECULE
pyrimidine
 10 10 0 0 0
****
USER_CHARGES
INVALID_CHARGES
Pose:  19 Cluster:  19 Fr_nu:   8405 TotEn:    -8.83
@<TRIPOS>ATOM
      1 C1        -51.6465  -12.2067  -45.4221 C.ar   1 LIG      -0.13100
      2 C2        -50.9440  -11.6121  -44.3938 C.ar   1 LIG       0.28900
      3 C3        -52.9568  -11.7983  -45.5644 C.ar   1 LIG       0.28900
      4 C4        -52.7570  -10.3744  -43.8038 C.ar   1 LIG       0.50700
      5 N1        -51.4700  -10.6888  -43.5625 N.ar   1 LIG      -0.71900
      6 N2        -53.5466  -10.8810  -44.7700 N.ar   1 LIG      -0.71900
      7 H1        -51.1991  -12.9450  -46.0741 H      1 LIG       0.11500
      8 H2        -49.9076  -11.8698  -44.2044 H      1 LIG       0.11400
      9 H3        -53.5880  -12.2103  -46.3442 H      1 LIG       0.11400
     10 H4        -53.2054   -9.6360  -43.1505 H      1 LIG       0.14100
@<TRIPOS>BOND
      1       1       2 ar
      2       1       3 ar
      3       2       5 ar
      4       3       6 ar
      5       4       5 ar
      6       4       6 ar
      7       1       7 1
      8       2       8 1
      9       3       9 1
     10       4      10 1
@<TRIPOS>ALT_TYPE
CGenFF_4.0_ALT_TYPE_SET
CGenFF_4.0 1 CG2R61 2 CG2R61 3 CG2R61 4 CG2R64 5 NG2R62 6 NG2R62 7 HGR61 8 HGR62 9 HGR62 10 HGR62
@<TRIPOS>MOLECULE
pyrimidine
 10 10 0 0 0
****
USER_CHARGES
INVALID_CHARGES
Pose:  20 Cluster:  20 Fr_nu: 2723283 TotEn:    -8.65
@<TRIPOS>ATOM
      1 C1        -53.0278  -10.5870  -45.1965 C.ar   1 LIG      -0.13100
      2 C2        -54.2642  -10.0194  -45.4281 C.ar   1 LIG       0.28900
      3 C3        -52.3946  -11.1115  -46.3047 C.ar   1 LIG       0.28900
      4 C4        -54.1293  -10.5081  -47.6440 C.ar   1 LIG       0.50700
      5 N1        -54.8469   -9.9625  -46.6436 N.ar   1 LIG      -0.71900
      6 N2        -52.9183  -11.0893  -47.5479 N.ar   1 LIG      -0.71900
      7 H1        -52.5841  -10.6190  -44.2105 H      1 LIG       0.11500
      8 H2        -54.8374   -9.5817  -44.6181 H      1 LIG       0.11400
      9 H3        -51.4195  -11.5789  -46.2209 H      1 LIG       0.11400
     10 H4        -54.5739  -10.4772  -48.6311 H      1 LIG       0.14100
@<TRIPOS>BOND
      1       1       2 ar
      2       1       3 ar
      3       2       5 ar
      4       3       6 ar
      5       4       5 ar
      6       4       6 ar
      7       1       7 1
      8       2       8 1
      9       3       9 1
     10       4      10 1
@<TRIPOS>ALT_TYPE
CGenFF_4.0_ALT_TYPE_SET
CGenFF_4.0 1 CG2R61 2 CG2R61 3 CG2R61 4 CG2R64 5 NG2R62 6 NG2R62 7 HGR61 8 HGR62 9 HGR62 10 HGR62
@<TRIPOS>MOLECULE
pyrimidine
 10 10 0 0 0
****
USER_CHARGES
INVALID_CHARGES
Pose:  21 Cluster:  21 Fr_nu:  37628 TotEn:    -8.48
@<TRIPOS>ATOM
      1 C1        -53.3371  -10.9203  -45.2062 C.ar   1 LIG      -0.13100
      2 C2        -54.0952  -11.8326  -45.9115 C.ar   1 LIG       0.28900
      3 C3        -52.9178   -9.8151  -45.9182 C.ar   1 LIG       0.28900
      4 C4        -53.9563  -10.5676  -47.7950 C.ar   1 LIG       0.50700
      5 N1        -54.4248  -11.6872  -47.2117 N.ar   1 LIG      -0.71900
      6 N2        -53.2100   -9.6060  -47.2186 N.ar   1 LIG      -0.71900
      7 H1        -53.0875  -11.0624  -44.1633 H      1 LIG       0.11500
      8 H2        -54.4696  -12.7327  -45.4361 H      1 LIG       0.11400
      9 H3        -52.3166   -9.0442  -45.4486 H      1 LIG       0.11400
     10 H4        -54.2051  -10.4256  -48.8396 H      1 LIG       0.14100
@<TRIPOS>BOND
      1       1       2 ar
      2       1       3 ar
      3       2       5 ar
      4       3       6 ar
      5       4       5 ar
      6       4       6 ar
      7       1       7 1
      8       2       8 1
      9       3       9 1
     10       4      10 1
@<TRIPOS>ALT_TYPE
CGenFF_4.0_ALT_TYPE_SET
CGenFF_4.0 1 CG2R61 2 CG2R61 3 CG2R61 4 CG2R64 5 NG2R62 6 NG2R62 7 HGR61 8 HGR62 9 HGR62 10 HGR62
@<TRIPOS>MOLECULE
pyrimidine
 10 10 0 0 0
****
USER_CHARGES
INVALID_CHARGES
Pose:  22 Cluster:  22 Fr_nu:  19743 TotEn:    -8.48
@<TRIPOS>ATOM
      1 C1        -52.2939  -10.9870  -44.2610 C.ar   1 LIG      -0.13100
      2 C2        -53.3751  -11.7694  -44.6123 C.ar   1 LIG       0.28900
      3 C3        -52.1428   -9.8195  -44.9808 C.ar   1 LIG       0.28900
      4 C4        -53.9930  -10.2830  -46.2174 C.ar   1 LIG       0.50700
      5 N1        -54.2480  -11.4465  -45.5892 N.ar   1 LIG      -0.71900
      6 N2        -52.9766   -9.4350  -45.9694 N.ar   1 LIG      -0.71900
      7 H1        -51.6093  -11.2707  -43.4730 H      1 LIG       0.11500
      8 H2        -53.5751  -12.7056  -44.1026 H      1 LIG       0.11400
      9 H3        -51.3219   -9.1406  -44.7767 H      1 LIG       0.11400
     10 H4        -54.6777   -9.9993  -47.0072 H      1 LIG       0.14100
@<TRIPOS>BOND
      1       1       2 ar
      2       1       3 ar
      3       2       5 ar
      4       3       6 ar
      5       4       5 ar
      6       4       6 ar
      7       1       7 1
      8       2       8 1
      9       3       9 1
     10       4      10 1
@<TRIPOS>ALT_TYPE
CGenFF_4.0_ALT_TYPE_SET
CGenFF_4.0 1 CG2R61 2 CG2R61 3 CG2R61 4 CG2R64 5 NG2R62 6 NG2R62 7 HGR61 8 HGR62 9 HGR62 10 HGR62
@<TRIPOS>MOLECULE
pyrimidine
 10 10 0 0 0
****
USER_CHARGES
INVALID_CHARGES
Pose:  23 Cluster:  23 Fr_nu: 3168970 TotEn:    -8.01
@<TRIPOS>ATOM
      1 C1        -61.0849  -13.7074  -59.3263 C.ar   1 LIG      -0.13100
      2 C2        -61.4656  -12.4790  -58.8256 C.ar   1 LIG       0.28900
      3 C3        -61.8716  -14.2072  -60.3438 C.ar   1 LIG       0.28900
      4 C4        -63.2172  -12.3766  -60.2708 C.ar   1 LIG       0.50700
      5 N1        -62.5302  -11.7833  -59.2761 N.ar   1 LIG      -0.71900
      6 N2        -62.9491  -13.5663  -60.8422 N.ar   1 LIG      -0.71900
      7 H1        -60.2259  -14.2436  -58.9457 H      1 LIG       0.11500
      8 H2        -60.9081  -12.0063  -58.0242 H      1 LIG       0.11400
      9 H3        -61.6509  -15.1662  -60.7998 H      1 LIG       0.11400
     10 H4        -64.0779  -11.8404  -60.6512 H      1 LIG       0.14100
@<TRIPOS>BOND
      1       1       2 ar
      2       1       3 ar
      3       2       5 ar
      4       3       6 ar
      5       4       5 ar
      6       4       6 ar
      7       1       7 1
      8       2       8 1
      9       3       9 1
     10       4      10 1
@<TRIPOS>ALT_TYPE
CGenFF_4.0_ALT_TYPE_SET
CGenFF_4.0 1 CG2R61 2 CG2R61 3 CG2R61 4 CG2R64 5 NG2R62 6 NG2R62 7 HGR61 8 HGR62 9 HGR62 10 HGR62
@<TRIPOS>MOLECULE
pyrimidine
 10 10 0 0 0
****
USER_CHARGES
INVALID_CHARGES
Pose:  24 Cluster:  24 Fr_nu:  92918 TotEn:    -7.95
@<TRIPOS>ATOM
      1 C1        -59.4168  -12.9804  -53.0069 C.ar   1 LIG      -0.13100
      2 C2        -60.3519  -12.2917  -52.2615 C.ar   1 LIG       0.28900
      3 C3        -59.2725  -12.5652  -54.3149 C.ar   1 LIG       0.28900
      4 C4        -60.8611  -10.9636  -54.0346 C.ar   1 LIG       0.50700
      5 N1        -61.0944  -11.2743  -52.7453 N.ar   1 LIG      -0.71900
      6 N2        -59.9810  -11.5566  -54.8638 N.ar   1 LIG      -0.71900
      7 H1        -58.8350  -13.7930  -52.5929 H      1 LIG       0.11500
      8 H2        -60.5354  -12.5468  -51.2234 H      1 LIG       0.11400
      9 H3        -58.5623  -13.0470  -54.9780 H      1 LIG       0.11400
     10 H4        -61.4443  -10.1508  -54.4497 H      1 LIG       0.14100
@<TRIPOS>BOND
      1       1       2 ar
      2       1       3 ar
      3       2       5 ar
      4       3       6 ar
      5       4       5 ar
      6       4       6 ar
      7       1       7 1
      8       2       8 1
      9       3       9 1
     10       4      10 1
@<TRIPOS>ALT_TYPE
CGenFF_4.0_ALT_TYPE_SET
CGenFF_4.0 1 CG2R61 2 CG2R61 3 CG2R61 4 CG2R64 5 NG2R62 6 NG2R62 7 HGR61 8 HGR62 9 HGR62 10 HGR62
@<TRIPOS>MOLECULE
pyrimidine
 10 10 0 0 0
****
USER_CHARGES
INVALID_CHARGES
Pose:  25 Cluster:  25 Fr_nu: 667896 TotEn:    -7.59
@<TRIPOS>ATOM
      1 C1        -74.7571    7.7999  -36.3213 C.ar   1 LIG      -0.13100
      2 C2        -74.1730    6.7870  -35.5883 C.ar   1 LIG       0.28900
      3 C3        -75.5104    7.3953  -37.4043 C.ar   1 LIG       0.28900
      4 C4        -75.0667    5.2105  -36.9607 C.ar   1 LIG       0.50700
      5 N1        -74.3075    5.4767  -35.8808 N.ar   1 LIG      -0.71900
      6 N2        -75.6870    6.1044  -37.7544 N.ar   1 LIG      -0.71900
      7 H1        -74.6323    8.8432  -36.0638 H      1 LIG       0.11500
      8 H2        -73.5624    7.0079  -34.7196 H      1 LIG       0.11400
      9 H3        -76.0074    8.1200  -38.0401 H      1 LIG       0.11400
     10 H4        -75.1908    4.1661  -37.2194 H      1 LIG       0.14100
@<TRIPOS>BOND
      1       1       2 ar
      2       1       3 ar
      3       2       5 ar
      4       3       6 ar
      5       4       5 ar
      6       4       6 ar
      7       1       7 1
      8       2       8 1
      9       3       9 1
     10       4      10 1
@<TRIPOS>ALT_TYPE
CGenFF_4.0_ALT_TYPE_SET
CGenFF_4.0 1 CG2R61 2 CG2R61 3 CG2R61 4 CG2R64 5 NG2R62 6 NG2R62 7 HGR61 8 HGR62 9 HGR62 10 HGR62
@<TRIPOS>MOLECULE
pyrimidine
 10 10 0 0 0
****
USER_CHARGES
INVALID_CHARGES
Pose:  26 Cluster:  26 Fr_nu: 245142 TotEn:    -7.38
@<TRIPOS>ATOM
      1 C1        -75.8770    0.2163  -33.0885 C.ar   1 LIG      -0.13100
      2 C2        -77.2513    0.1907  -32.9650 C.ar   1 LIG       0.28900
      3 C3        -75.2470   -1.0083  -33.0025 C.ar   1 LIG       0.28900
      4 C4        -77.2363   -2.0675  -32.7061 C.ar   1 LIG       0.50700
      5 N1        -77.9656   -0.9375  -32.7724 N.ar   1 LIG      -0.71900
      6 N2        -75.8979   -2.1745  -32.8109 N.ar   1 LIG      -0.71900
      7 H1        -75.3294    1.1364  -33.2424 H      1 LIG       0.11500
      8 H2        -77.8331    1.1045  -33.0192 H      1 LIG       0.11400
      9 H3        -74.1686   -1.0880  -33.0871 H      1 LIG       0.11400
     10 H4        -77.7843   -2.9888  -32.5509 H      1 LIG       0.14100
@<TRIPOS>BOND
      1       1       2 ar
      2       1       3 ar
      3       2       5 ar
      4       3       6 ar
      5       4       5 ar
      6       4       6 ar
      7       1       7 1
      8       2       8 1
      9       3       9 1
     10       4      10 1
@<TRIPOS>ALT_TYPE
CGenFF_4.0_ALT_TYPE_SET
CGenFF_4.0 1 CG2R61 2 CG2R61 3 CG2R61 4 CG2R64 5 NG2R62 6 NG2R62 7 HGR61 8 HGR62 9 HGR62 10 HGR62
@<TRIPOS>MOLECULE
pyrimidine
 10 10 0 0 0
****
USER_CHARGES
INVALID_CHARGES
Pose:  27 Cluster:  27 Fr_nu: 975643 TotEn:    -7.18
@<TRIPOS>ATOM
      1 C1        -51.5777  -11.7117  -45.2892 C.ar   1 LIG      -0.13100
      2 C2        -51.7188  -10.6042  -44.4780 C.ar   1 LIG       0.28900
      3 C3        -52.7540  -12.2807  -45.7326 C.ar   1 LIG       0.28900
      4 C4        -53.9842  -10.7280  -44.6177 C.ar   1 LIG       0.50700
      5 N1        -52.9112  -10.0837  -44.1209 N.ar   1 LIG      -0.71900
      6 N2        -53.9792  -11.8133  -45.4152 N.ar   1 LIG      -0.71900
      7 H1        -50.6082  -12.1081  -45.5596 H      1 LIG       0.11500
      8 H2        -50.8505  -10.0897  -44.0808 H      1 LIG       0.11400
      9 H3        -52.7435  -13.1550  -46.3744 H      1 LIG       0.11400
     10 H4        -54.9550  -10.3320  -44.3462 H      1 LIG       0.14100
@<TRIPOS>BOND
      1       1       2 ar
      2       1       3 ar
      3       2       5 ar
      4       3       6 ar
      5       4       5 ar
      6       4       6 ar
      7       1       7 1
      8       2       8 1
      9       3       9 1
     10       4      10 1
@<TRIPOS>ALT_TYPE
CGenFF_4.0_ALT_TYPE_SET
CGenFF_4.0 1 CG2R61 2 CG2R61 3 CG2R61 4 CG2R64 5 NG2R62 6 NG2R62 7 HGR61 8 HGR62 9 HGR62 10 HGR62
@<TRIPOS>MOLECULE
pyrimidine
 10 10 0 0 0
****
USER_CHARGES
INVALID_CHARGES
Pose:  28 Cluster:  28 Fr_nu: 3626800 TotEn:    -5.74
@<TRIPOS>ATOM
      1 C1        -51.2641  -16.5635  -27.2351 C.ar   1 LIG      -0.13100
      2 C2        -50.3370  -15.9574  -26.4119 C.ar   1 LIG       0.28900
      3 C3        -52.2470  -15.7360  -27.7382 C.ar   1 LIG       0.28900
      4 C4        -51.3662  -13.9448  -26.6507 C.ar   1 LIG       0.50700
      5 N1        -50.3582  -14.6456  -26.0974 N.ar   1 LIG      -0.71900
      6 N2        -52.3287  -14.4172  -27.4656 N.ar   1 LIG      -0.71900
      7 H1        -51.2230  -17.6185  -27.4705 H      1 LIG       0.11500
      8 H2        -49.5274  -16.5274  -25.9691 H      1 LIG       0.11400
      9 H3        -53.0199  -16.1224  -28.3938 H      1 LIG       0.11400
     10 H4        -51.4082  -12.8886  -26.4143 H      1 LIG       0.14100
@<TRIPOS>BOND
      1       1       2 ar
      2       1       3 ar
      3       2       5 ar
      4       3       6 ar
      5       4       5 ar
      6       4       6 ar
      7       1       7 1
      8       2       8 1
      9       3       9 1
     10       4      10 1
@<TRIPOS>ALT_TYPE
CGenFF_4.0_ALT_TYPE_SET
CGenFF_4.0 1 CG2R61 2 CG2R61 3 CG2R61 4 CG2R64 5 NG2R62 6 NG2R62 7 HGR61 8 HGR62 9 HGR62 10 HGR62
@<TRIPOS>MOLECULE
naphtalene
 18 19 0 0 0
****
USER_CHARGES
INVALID_CHARGES
Pose:   1 Cluster:   1 Fr_nu:   8284 TotEn:   -13.83
@<TRIPOS>ATOM
      1 C1        -56.2691    4.8023  -41.7551 C.ar   1 LIG      -0.11500
      2 C2        -56.7991    4.5328  -40.4968 C.ar   1 LIG      -0.11500
      3 C3        -60.1528    2.7357  -43.8331 C.ar   1 LIG      -0.11500
      4 C4        -60.6827    2.4662  -42.5748 C.ar   1 LIG      -0.11500
      5 C5        -56.9672    4.4246  -42.9025 C.ar   1 LIG      -0.11700
      6 C6        -58.0290    3.8847  -40.3809 C.ar   1 LIG      -0.11700
      7 C7        -58.9228    3.3840  -43.9489 C.ar   1 LIG      -0.11700
      8 C8        -59.9847    2.8438  -41.4273 C.ar   1 LIG      -0.11700
      9 C9        -58.2065    3.7712  -42.8047 C.ar   1 LIG       0.00400
     10 C10       -58.7453    3.4972  -41.5251 C.ar   1 LIG       0.00400
     11 H1        -55.3113    5.3065  -41.8446 H      1 LIG       0.11500
     12 H2        -56.2549    4.8275  -39.6041 H      1 LIG       0.11500
     13 H3        -60.6966    2.4413  -44.7263 H      1 LIG       0.11500
     14 H4        -61.6398    1.9608  -42.4858 H      1 LIG       0.11500
     15 H5        -56.5336    4.6450  -43.8758 H      1 LIG       0.11500
     16 H6        -58.4245    3.6846  -39.3872 H      1 LIG       0.11500
     17 H7        -58.5280    3.5846  -44.9427 H      1 LIG       0.11500
     18 H8        -60.4177    2.6228  -40.4538 H      1 LIG       0.11500
@<TRIPOS>BOND
      1       1       2 ar
      2       1       5 ar
      3       2       6 ar
      4       3       4 ar
      5       3       7 ar
      6       4       8 ar
      7       5       9 ar
      8       6      10 ar
      9       7       9 ar
     10       8      10 ar
     11       9      10 ar
     12       1      11 1
     13       2      12 1
     14       3      13 1
     15       4      14 1
     16       5      15 1
     17       6      16 1
     18       7      17 1
     19       8      18 1
@<TRIPOS>ALT_TYPE
CGenFF_4.0_ALT_TYPE_SET
CGenFF_4.0 1 CG2R61 2 CG2R61 3 CG2R61 4 CG2R61 5 CG2R61 6 CG2R61 7 CG2R61 8 CG2R61 9 CG2R61 10 CG2R61 11 HGR61 12 HGR61 13 HGR61 14 HGR61 15 HGR61 16 HGR61 17 HGR61 18 HGR61
@<TRIPOS>MOLECULE
naphtalene
 18 19 0 0 0
****
USER_CHARGES
INVALID_CHARGES
Pose:   2 Cluster:   2 Fr_nu:  13335 TotEn:   -12.42
@<TRIPOS>ATOM
      1 C1        -57.8296    4.2859  -41.7342 C.ar   1 LIG      -0.11500
      2 C2        -57.9659    3.7701  -40.4489 C.ar   1 LIG      -0.11500
      3 C3        -62.3007    2.7164  -42.8380 C.ar   1 LIG      -0.11500
      4 C4        -62.4369    2.2005  -41.5526 C.ar   1 LIG      -0.11500
      5 C5        -58.8711    4.1553  -42.6534 C.ar   1 LIG      -0.11700
      6 C6        -59.1440    3.1217  -40.0776 C.ar   1 LIG      -0.11700
      7 C7        -61.1225    3.3649  -43.2092 C.ar   1 LIG      -0.11700
      8 C8        -61.3955    2.3311  -40.6334 C.ar   1 LIG      -0.11700
      9 C9        -60.0641    3.5055  -42.2969 C.ar   1 LIG       0.00400
     10 C10       -60.2026    2.9809  -40.9899 C.ar   1 LIG       0.00400
     11 H1        -56.9120    4.7902  -42.0228 H      1 LIG       0.11500
     12 H2        -57.1547    3.8726  -39.7340 H      1 LIG       0.11500
     13 H3        -63.1118    2.6143  -43.5535 H      1 LIG       0.11500
     14 H4        -63.3542    1.6952  -41.2650 H      1 LIG       0.11500
     15 H5        -58.7423    4.5658  -43.6528 H      1 LIG       0.11500
     16 H6        -59.2289    2.7266  -39.0674 H      1 LIG       0.11500
     17 H7        -61.0382    3.7606  -44.2192 H      1 LIG       0.11500
     18 H8        -61.5238    1.9200  -39.6342 H      1 LIG       0.11500
@<TRIPOS>BOND
      1       1       2 ar
      2       1       5 ar
      3       2       6 ar
      4       3       4 ar
      5       3       7 ar
      6       4       8 ar
      7       5       9 ar
      8       6      10 ar
      9       7       9 ar
     10       8      10 ar
     11       9      10 ar
     12       1      11 1
     13       2      12 1
     14       3      13 1
     15       4      14 1
     16       5      15 1
     17       6      16 1
     18       7      17 1
     19       8      18 1
@<TRIPOS>ALT_TYPE
CGenFF_4.0_ALT_TYPE_SET
CGenFF_4.0 1 CG2R61 2 CG2R61 3 CG2R61 4 CG2R61 5 CG2R61 6 CG2R61 7 CG2R61 8 CG2R61 9 CG2R61 10 CG2R61 11 HGR61 12 HGR61 13 HGR61 14 HGR61 15 HGR61 16 HGR61 17 HGR61 18 HGR61
@<TRIPOS>MOLECULE
naphtalene
 18 19 0 0 0
****
USER_CHARGES
INVALID_CHARGES
Pose:   3 Cluster:   3 Fr_nu: 190761 TotEn:   -12.36
@<TRIPOS>ATOM
      1 C1        -67.6653  -20.8764  -56.8012 C.ar   1 LIG      -0.11500
      2 C2        -67.0498  -19.7044  -56.3718 C.ar   1 LIG      -0.11500
      3 C3        -63.3761  -23.1704  -56.6866 C.ar   1 LIG      -0.11500
      4 C4        -62.7608  -21.9983  -56.2572 C.ar   1 LIG      -0.11500
      5 C5        -66.9095  -22.0341  -56.9883 C.ar   1 LIG      -0.11700
      6 C6        -65.6764  -19.6854  -56.1277 C.ar   1 LIG      -0.11700
      7 C7        -64.7497  -23.1893  -56.9306 C.ar   1 LIG      -0.11700
      8 C8        -63.5164  -20.8405  -56.0701 C.ar   1 LIG      -0.11700
      9 C9        -65.5259  -22.0333  -56.7475 C.ar   1 LIG       0.00400
     10 C10       -64.9001  -20.8414  -56.3109 C.ar   1 LIG       0.00400
     11 H1        -68.7345  -20.8904  -56.9915 H      1 LIG       0.11500
     12 H2        -67.6392  -18.8037  -56.2262 H      1 LIG       0.11500
     13 H3        -62.7873  -24.0716  -56.8323 H      1 LIG       0.11500
     14 H4        -61.6914  -21.9845  -56.0684 H      1 LIG       0.11500
     15 H5        -67.4116  -22.9388  -57.3249 H      1 LIG       0.11500
     16 H6        -65.2164  -18.7583  -55.7921 H      1 LIG       0.11500
     17 H7        -65.2096  -24.1167  -57.2654 H      1 LIG       0.11500
     18 H8        -63.0144  -19.9355  -55.7342 H      1 LIG       0.11500
@<TRIPOS>BOND
      1       1       2 ar
      2       1       5 ar
      3       2       6 ar
      4       3       4 ar
      5       3       7 ar
      6       4       8 ar
      7       5       9 ar
      8       6      10 ar
      9       7       9 ar
     10       8      10 ar
     11       9      10 ar
     12       1      11 1
     13       2      12 1
     14       3      13 1
     15       4      14 1
     16       5      15 1
     17       6      16 1
     18       7      17 1
     19       8      18 1
@<TRIPOS>ALT_TYPE
CGenFF_4.0_ALT_TYPE_SET
CGenFF_4.0 1 CG2R61 2 CG2R61 3 CG2R61 4 CG2R61 5 CG2R61 6 CG2R61 7 CG2R61 8 CG2R61 9 CG2R61 10 CG2R61 11 HGR61 12 HGR61 13 HGR61 14 HGR61 15 HGR61 16 HGR61 17 HGR61 18 HGR61
@<TRIPOS>MOLECULE
naphtalene
 18 19 0 0 0
****
USER_CHARGES
INVALID_CHARGES
Pose:   4 Cluster:   4 Fr_nu: 166764 TotEn:   -12.23
@<TRIPOS>ATOM
      1 C1        -53.7184  -11.3976  -44.3989 C.ar   1 LIG      -0.11500
      2 C2        -53.1973  -10.1107  -44.4946 C.ar   1 LIG      -0.11500
      3 C3        -54.0530  -11.6225  -49.2476 C.ar   1 LIG      -0.11500
      4 C4        -53.5318  -10.3356  -49.3432 C.ar   1 LIG      -0.11500
      5 C5        -54.0631  -12.0994  -45.5545 C.ar   1 LIG      -0.11700
      6 C6        -53.0187   -9.5206  -45.7460 C.ar   1 LIG      -0.11700
      7 C7        -54.2315  -12.2126  -47.9961 C.ar   1 LIG      -0.11700
      8 C8        -53.1872   -9.6337  -48.1877 C.ar   1 LIG      -0.11700
      9 C9        -53.8901  -11.5209  -46.8225 C.ar   1 LIG       0.00400
     10 C10       -53.3602  -10.2122  -46.9197 C.ar   1 LIG       0.00400
     11 H1        -53.8578  -11.8563  -43.4243 H      1 LIG       0.11500
     12 H2        -52.9291   -9.5654  -43.5944 H      1 LIG       0.11500
     13 H3        -54.3213  -12.1685  -50.1476 H      1 LIG       0.11500
     14 H4        -53.3941   -9.8769  -50.3179 H      1 LIG       0.11500
     15 H5        -54.4692  -13.1040  -45.4557 H      1 LIG       0.11500
     16 H6        -52.6092   -8.5139  -45.7972 H      1 LIG       0.11500
     17 H7        -54.6402  -13.2197  -47.9452 H      1 LIG       0.11500
     18 H8        -52.7818   -8.6288  -48.2861 H      1 LIG       0.11500
@<TRIPOS>BOND
      1       1       2 ar
      2       1       5 ar
      3       2       6 ar
      4       3       4 ar
      5       3       7 ar
      6       4       8 ar
      7       5       9 ar
      8       6      10 ar
      9       7       9 ar
     10       8      10 ar
     11       9      10 ar
     12       1      11 1
     13       2      12 1
     14       3      13 1
     15       4      14 1
     16       5      15 1
     17       6      16 1
     18       7      17 1
     19       8      18 1
@<TRIPOS>ALT_TYPE
CGenFF_4.0_ALT_TYPE_SET
CGenFF_4.0 1 CG2R61 2 CG2R61 3 CG2R61 4 CG2R61 5 CG2R61 6 CG2R61 7 CG2R61 8 CG2R61 9 CG2R61 10 CG2R61 11 HGR61 12 HGR61 13 HGR61 14 HGR61 15 HGR61 16 HGR61 17 HGR61 18 HGR61
@<TRIPOS>MOLECULE
naphtalene
 18 19 0 0 0
****
USER_CHARGES
INVALID_CHARGES
Pose:   5 Cluster:   5 Fr_nu:   8904 TotEn:   -12.18
@<TRIPOS>ATOM
      1 C1        -81.1418  -19.5685  -28.1788 C.ar   1 LIG      -0.11500
      2 C2        -79.7505  -19.5996  -28.1643 C.ar   1 LIG      -0.11500
      3 C3        -81.1385  -21.5105  -32.6399 C.ar   1 LIG      -0.11500
      4 C4        -79.7472  -21.5415  -32.6253 C.ar   1 LIG      -0.11500
      5 C5        -81.8393  -20.0350  -29.2934 C.ar   1 LIG      -0.11700
      6 C6        -79.0514  -20.0972  -29.2642 C.ar   1 LIG      -0.11700
      7 C7        -81.8377  -21.0129  -31.5399 C.ar   1 LIG      -0.11700
      8 C8        -79.0496  -21.0751  -31.5107 C.ar   1 LIG      -0.11700
      9 C9        -81.1519  -20.5393  -30.4095 C.ar   1 LIG       0.00400
     10 C10       -79.7371  -20.5708  -30.3947 C.ar   1 LIG       0.00400
     11 H1        -81.6856  -19.1805  -27.3224 H      1 LIG       0.11500
     12 H2        -79.2085  -19.2365  -27.2960 H      1 LIG       0.11500
     13 H3        -81.6813  -21.8737  -33.5081 H      1 LIG       0.11500
     14 H4        -79.2040  -21.9283  -33.4825 H      1 LIG       0.11500
     15 H5        -82.9268  -20.0007  -29.2830 H      1 LIG       0.11500
     16 H6        -77.9640  -20.1125  -29.2309 H      1 LIG       0.11500
     17 H7        -82.9251  -20.9985  -31.5731 H      1 LIG       0.11500
     18 H8        -77.9621  -21.1085  -31.5213 H      1 LIG       0.11500
@<TRIPOS>BOND
      1       1       2 ar
      2       1       5 ar
      3       2       6 ar
      4       3       4 ar
      5       3       7 ar
      6       4       8 ar
      7       5       9 ar
      8       6      10 ar
      9       7       9 ar
     10       8      10 ar
     11       9      10 ar
     12       1      11 1
     13       2      12 1
     14       3      13 1
     15       4      14 1
     16       5      15 1
     17       6      16 1
     18       7      17 1
     19       8      18 1
@<TRIPOS>ALT_TYPE
CGenFF_4.0_ALT_TYPE_SET
CGenFF_4.0 1 CG2R61 2 CG2R61 3 CG2R61 4 CG2R61 5 CG2R61 6 CG2R61 7 CG2R61 8 CG2R61 9 CG2R61 10 CG2R61 11 HGR61 12 HGR61 13 HGR61 14 HGR61 15 HGR61 16 HGR61 17 HGR61 18 HGR61
@<TRIPOS>MOLECULE
naphtalene
 18 19 0 0 0
****
USER_CHARGES
INVALID_CHARGES
Pose:   6 Cluster:   6 Fr_nu: 175794 TotEn:   -12.04
@<TRIPOS>ATOM
      1 C1        -55.2554   -6.9272  -18.5614 C.ar   1 LIG      -0.11500
      2 C2        -54.0828   -6.8431  -19.3062 C.ar   1 LIG      -0.11500
      3 C3        -54.9842  -11.7836  -18.6837 C.ar   1 LIG      -0.11500
      4 C4        -53.8116  -11.6993  -19.4285 C.ar   1 LIG      -0.11500
      5 C5        -55.7767   -8.1750  -18.2179 C.ar   1 LIG      -0.11700
      6 C6        -53.4268   -8.0061  -19.7103 C.ar   1 LIG      -0.11700
      7 C7        -55.6401  -10.6204  -18.2795 C.ar   1 LIG      -0.11700
      8 C8        -53.2902  -10.4516  -19.7720 C.ar   1 LIG      -0.11700
      9 C9        -55.1297   -9.3561  -18.6163 C.ar   1 LIG       0.00400
     10 C10       -53.9372   -9.2704  -19.3737 C.ar   1 LIG       0.00400
     11 H1        -55.7659   -6.0215  -18.2475 H      1 LIG       0.11500
     12 H2        -53.6777   -5.8712  -19.5728 H      1 LIG       0.11500
     13 H3        -55.3898  -12.7553  -18.4165 H      1 LIG       0.11500
     14 H4        -53.3023  -12.6054  -19.7433 H      1 LIG       0.11500
     15 H5        -56.6948   -8.2168  -17.6356 H      1 LIG       0.11500
     16 H6        -52.5113   -7.9165  -20.2914 H      1 LIG       0.11500
     17 H7        -56.5551  -10.7102  -17.6977 H      1 LIG       0.11500
     18 H8        -52.3725  -10.4095  -20.3551 H      1 LIG       0.11500
@<TRIPOS>BOND
      1       1       2 ar
      2       1       5 ar
      3       2       6 ar
      4       3       4 ar
      5       3       7 ar
      6       4       8 ar
      7       5       9 ar
      8       6      10 ar
      9       7       9 ar
     10       8      10 ar
     11       9      10 ar
     12       1      11 1
     13       2      12 1
     14       3      13 1
     15       4      14 1
     16       5      15 1
     17       6      16 1
     18       7      17 1
     19       8      18 1
@<TRIPOS>ALT_TYPE
CGenFF_4.0_ALT_TYPE_SET
CGenFF_4.0 1 CG2R61 2 CG2R61 3 CG2R61 4 CG2R61 5 CG2R61 6 CG2R61 7 CG2R61 8 CG2R61 9 CG2R61 10 CG2R61 11 HGR61 12 HGR61 13 HGR61 14 HGR61 15 HGR61 16 HGR61 17 HGR61 18 HGR61
@<TRIPOS>MOLECULE
naphtalene
 18 19 0 0 0
****
USER_CHARGES
INVALID_CHARGES
Pose:   7 Cluster:   7 Fr_nu: 142453 TotEn:   -12.02
@<TRIPOS>ATOM
      1 C1        -55.3868  -11.6231  -49.1508 C.ar   1 LIG      -0.11500
      2 C2        -54.6370  -12.7955  -49.1375 C.ar   1 LIG      -0.11500
      3 C3        -53.5801  -10.4189  -44.7966 C.ar   1 LIG      -0.11500
      4 C4        -52.8304  -11.5913  -44.7835 C.ar   1 LIG      -0.11500
      5 C5        -55.3146  -10.7357  -48.0766 C.ar   1 LIG      -0.11700
      6 C6        -53.8123  -13.0851  -48.0503 C.ar   1 LIG      -0.11700
      7 C7        -54.4049  -10.1293  -45.8840 C.ar   1 LIG      -0.11700
      8 C8        -52.9026  -12.4788  -45.8576 C.ar   1 LIG      -0.11700
      9 C9        -54.4898  -11.0111  -46.9737 C.ar   1 LIG       0.00400
     10 C10       -53.7274  -12.2034  -46.9604 C.ar   1 LIG       0.00400
     11 H1        -56.0291  -11.3984  -49.9972 H      1 LIG       0.11500
     12 H2        -54.6937  -13.4855  -49.9744 H      1 LIG       0.11500
     13 H3        -53.5238   -9.7282  -43.9599 H      1 LIG       0.11500
     14 H4        -52.1894  -11.8162  -43.9361 H      1 LIG       0.11500
     15 H5        -55.9099   -9.8254  -48.1082 H      1 LIG       0.11500
     16 H6        -53.2347  -14.0071  -48.0614 H      1 LIG       0.11500
     17 H7        -54.9817   -9.2069  -45.8730 H      1 LIG       0.11500
     18 H8        -52.3080  -13.3896  -45.8258 H      1 LIG       0.11500
@<TRIPOS>BOND
      1       1       2 ar
      2       1       5 ar
      3       2       6 ar
      4       3       4 ar
      5       3       7 ar
      6       4       8 ar
      7       5       9 ar
      8       6      10 ar
      9       7       9 ar
     10       8      10 ar
     11       9      10 ar
     12       1      11 1
     13       2      12 1
     14       3      13 1
     15       4      14 1
     16       5      15 1
     17       6      16 1
     18       7      17 1
     19       8      18 1
@<TRIPOS>ALT_TYPE
CGenFF_4.0_ALT_TYPE_SET
CGenFF_4.0 1 CG2R61 2 CG2R61 3 CG2R61 4 CG2R61 5 CG2R61 6 CG2R61 7 CG2R61 8 CG2R61 9 CG2R61 10 CG2R61 11 HGR61 12 HGR61 13 HGR61 14 HGR61 15 HGR61 16 HGR61 17 HGR61 18 HGR61
@<TRIPOS>MOLECULE
naphtalene
 18 19 0 0 0
****
USER_CHARGES
INVALID_CHARGES
Pose:   8 Cluster:   8 Fr_nu:  15062 TotEn:   -11.87
@<TRIPOS>ATOM
      1 C1        -81.9876  -12.7621  -44.3319 C.ar   1 LIG      -0.11500
      2 C2        -80.9034  -13.3855  -43.7214 C.ar   1 LIG      -0.11500
      3 C3        -84.0039  -17.1069  -45.1868 C.ar   1 LIG      -0.11500
      4 C4        -82.9196  -17.7301  -44.5762 C.ar   1 LIG      -0.11500
      5 C5        -83.0323  -13.5278  -44.8505 C.ar   1 LIG      -0.11700
      6 C6        -80.8596  -14.7767  -43.6270 C.ar   1 LIG      -0.11700
      7 C7        -84.0476  -15.7155  -45.2810 C.ar   1 LIG      -0.11700
      8 C8        -81.8748  -16.9646  -44.0576 C.ar   1 LIG      -0.11700
      9 C9        -83.0048  -14.9293  -44.7645 C.ar   1 LIG       0.00400
     10 C10       -81.9023  -15.5631  -44.1437 C.ar   1 LIG       0.00400
     11 H1        -82.0209  -11.6791  -44.4055 H      1 LIG       0.11500
     12 H2        -80.0907  -12.7886  -43.3177 H      1 LIG       0.11500
     13 H3        -84.8171  -17.7033  -45.5906 H      1 LIG       0.11500
     14 H4        -82.8862  -18.8133  -44.5042 H      1 LIG       0.11500
     15 H5        -83.8696  -13.0191  -45.3239 H      1 LIG       0.11500
     16 H6        -80.0026  -15.2427  -43.1452 H      1 LIG       0.11500
     17 H7        -84.9051  -15.2498  -45.7622 H      1 LIG       0.11500
     18 H8        -81.0370  -17.4731  -43.5848 H      1 LIG       0.11500
@<TRIPOS>BOND
      1       1       2 ar
      2       1       5 ar
      3       2       6 ar
      4       3       4 ar
      5       3       7 ar
      6       4       8 ar
      7       5       9 ar
      8       6      10 ar
      9       7       9 ar
     10       8      10 ar
     11       9      10 ar
     12       1      11 1
     13       2      12 1
     14       3      13 1
     15       4      14 1
     16       5      15 1
     17       6      16 1
     18       7      17 1
     19       8      18 1
@<TRIPOS>ALT_TYPE
CGenFF_4.0_ALT_TYPE_SET
CGenFF_4.0 1 CG2R61 2 CG2R61 3 CG2R61 4 CG2R61 5 CG2R61 6 CG2R61 7 CG2R61 8 CG2R61 9 CG2R61 10 CG2R61 11 HGR61 12 HGR61 13 HGR61 14 HGR61 15 HGR61 16 HGR61 17 HGR61 18 HGR61
@<TRIPOS>MOLECULE
naphtalene
 18 19 0 0 0
****
USER_CHARGES
INVALID_CHARGES
Pose:   9 Cluster:   9 Fr_nu:  54526 TotEn:   -11.78
@<TRIPOS>ATOM
      1 C1        -51.6663  -10.7894  -43.9015 C.ar   1 LIG      -0.11500
      2 C2        -52.9409  -10.2726  -44.1141 C.ar   1 LIG      -0.11500
      3 C3        -52.4097  -14.0681  -47.4187 C.ar   1 LIG      -0.11500
      4 C4        -53.6843  -13.5511  -47.6311 C.ar   1 LIG      -0.11500
      5 C5        -51.2111  -11.8628  -44.6679 C.ar   1 LIG      -0.11700
      6 C6        -53.7651  -10.8268  -45.0937 C.ar   1 LIG      -0.11700
      7 C7        -51.5854  -13.5137  -46.4390 C.ar   1 LIG      -0.11700
      8 C8        -54.1396  -12.4779  -46.8648 C.ar   1 LIG      -0.11700
      9 C9        -52.0273  -12.4332  -45.6583 C.ar   1 LIG       0.00400
     10 C10       -53.3234  -11.9075  -45.8744 C.ar   1 LIG       0.00400
     11 H1        -51.0253  -10.3579  -43.1384 H      1 LIG       0.11500
     12 H2        -53.2942   -9.4368  -43.5171 H      1 LIG       0.11500
     13 H3        -52.0557  -14.9039  -48.0156 H      1 LIG       0.11500
     14 H4        -54.3254  -13.9840  -48.3934 H      1 LIG       0.11500
     15 H5        -50.2114  -12.2509  -44.4842 H      1 LIG       0.11500
     16 H6        -54.7575  -10.4064  -45.2430 H      1 LIG       0.11500
     17 H7        -50.5928  -13.9337  -46.2905 H      1 LIG       0.11500
     18 H8        -55.1396  -12.0900  -47.0478 H      1 LIG       0.11500
@<TRIPOS>BOND
      1       1       2 ar
      2       1       5 ar
      3       2       6 ar
      4       3       4 ar
      5       3       7 ar
      6       4       8 ar
      7       5       9 ar
      8       6      10 ar
      9       7       9 ar
     10       8      10 ar
     11       9      10 ar
     12       1      11 1
     13       2      12 1
     14       3      13 1
     15       4      14 1
     16       5      15 1
     17       6      16 1
     18       7      17 1
     19       8      18 1
@<TRIPOS>ALT_TYPE
CGenFF_4.0_ALT_TYPE_SET
CGenFF_4.0 1 CG2R61 2 CG2R61 3 CG2R61 4 CG2R61 5 CG2R61 6 CG2R61 7 CG2R61 8 CG2R61 9 CG2R61 10 CG2R61 11 HGR61 12 HGR61 13 HGR61 14 HGR61 15 HGR61 16 HGR61 17 HGR61 18 HGR61
@<TRIPOS>MOLECULE
naphtalene
 18 19 0 0 0
****
USER_CHARGES
INVALID_CHARGES
Pose:  10 Cluster:  10 Fr_nu: 199995 TotEn:   -11.64
@<TRIPOS>ATOM
      1 C1        -60.3223  -20.8591  -24.5105 C.ar   1 LIG      -0.11500
      2 C2        -59.2609  -21.3115  -23.7322 C.ar   1 LIG      -0.11500
      3 C3        -60.5150  -16.7751  -21.8729 C.ar   1 LIG      -0.11500
      4 C4        -59.4537  -17.2276  -21.0947 C.ar   1 LIG      -0.11500
      5 C5        -60.9028  -19.6182  -24.2464 C.ar   1 LIG      -0.11700
      6 C6        -58.7760  -20.5250  -22.6870 C.ar   1 LIG      -0.11700
      7 C7        -60.9999  -17.5616  -22.9182 C.ar   1 LIG      -0.11700
      8 C8        -58.8731  -18.4685  -21.3587 C.ar   1 LIG      -0.11700
      9 C9        -60.4276  -18.8132  -23.1982 C.ar   1 LIG       0.00400
     10 C10       -59.3483  -19.2734  -22.4068 C.ar   1 LIG       0.00400
     11 H1        -60.6997  -21.4720  -25.3237 H      1 LIG       0.11500
     12 H2        -58.8095  -22.2775  -23.9388 H      1 LIG       0.11500
     13 H3        -60.9669  -15.8089  -21.6669 H      1 LIG       0.11500
     14 H4        -59.0776  -16.6149  -20.2807 H      1 LIG       0.11500
     15 H5        -61.7318  -19.2848  -24.8674 H      1 LIG       0.11500
     16 H6        -57.9451  -20.8984  -22.0919 H      1 LIG       0.11500
     17 H7        -61.8302  -17.1877  -23.5137 H      1 LIG       0.11500
     18 H8        -58.0446  -18.8024  -20.7373 H      1 LIG       0.11500
@<TRIPOS>BOND
      1       1       2 ar
      2       1       5 ar
      3       2       6 ar
      4       3       4 ar
      5       3       7 ar
      6       4       8 ar
      7       5       9 ar
      8       6      10 ar
      9       7       9 ar
     10       8      10 ar
     11       9      10 ar
     12       1      11 1
     13       2      12 1
     14       3      13 1
     15       4      14 1
     16       5      15 1
     17       6      16 1
     18       7      17 1
     19       8      18 1
@<TRIPOS>ALT_TYPE
CGenFF_4.0_ALT_TYPE_SET
CGenFF_4.0 1 CG2R61 2 CG2R61 3 CG2R61 4 CG2R61 5 CG2R61 6 CG2R61 7 CG2R61 8 CG2R61 9 CG2R61 10 CG2R61 11 HGR61 12 HGR61 13 HGR61 14 HGR61 15 HGR61 16 HGR61 17 HGR61 18 HGR61
@<TRIPOS>MOLECULE
naphtalene
 18 19 0 0 0
****
USER_CHARGES
INVALID_CHARGES
Pose:  11 Cluster:  11 Fr_nu:  19939 TotEn:   -11.46
@<TRIPOS>ATOM
      1 C1        -69.2697    2.3574  -28.1130 C.ar   1 LIG      -0.11500
      2 C2        -68.1816    2.5496  -28.9592 C.ar   1 LIG      -0.11500
      3 C3        -66.9684   -1.3735  -26.0019 C.ar   1 LIG      -0.11500
      4 C4        -65.8804   -1.1813  -26.8482 C.ar   1 LIG      -0.11500
      5 C5        -69.2445    1.3348  -27.1642 C.ar   1 LIG      -0.11700
      6 C6        -67.0644    1.7201  -28.8600 C.ar   1 LIG      -0.11700
      7 C7        -68.0857   -0.5439  -26.1011 C.ar   1 LIG      -0.11700
      8 C8        -65.9055   -0.1587  -27.7970 C.ar   1 LIG      -0.11700
      9 C9        -68.1282    0.4903  -27.0503 C.ar   1 LIG       0.00400
     10 C10       -67.0218    0.6858  -27.9109 C.ar   1 LIG       0.00400
     11 H1        -70.1394    3.0031  -28.1910 H      1 LIG       0.11500
     12 H2        -68.2021    3.3462  -29.6973 H      1 LIG       0.11500
     13 H3        -66.9485   -2.1700  -25.2633 H      1 LIG       0.11500
     14 H4        -65.0115   -1.8282  -26.7706 H      1 LIG       0.11500
     15 H5        -70.1065    1.2027  -26.5134 H      1 LIG       0.11500
     16 H6        -66.2250    1.8889  -29.5314 H      1 LIG       0.11500
     17 H7        -68.9246   -0.7124  -25.4291 H      1 LIG       0.11500
     18 H8        -65.0439   -0.0269  -28.4484 H      1 LIG       0.11500
@<TRIPOS>BOND
      1       1       2 ar
      2       1       5 ar
      3       2       6 ar
      4       3       4 ar
      5       3       7 ar
      6       4       8 ar
      7       5       9 ar
      8       6      10 ar
      9       7       9 ar
     10       8      10 ar
     11       9      10 ar
     12       1      11 1
     13       2      12 1
     14       3      13 1
     15       4      14 1
     16       5      15 1
     17       6      16 1
     18       7      17 1
     19       8      18 1
@<TRIPOS>ALT_TYPE
CGenFF_4.0_ALT_TYPE_SET
CGenFF_4.0 1 CG2R61 2 CG2R61 3 CG2R61 4 CG2R61 5 CG2R61 6 CG2R61 7 CG2R61 8 CG2R61 9 CG2R61 10 CG2R61 11 HGR61 12 HGR61 13 HGR61 14 HGR61 15 HGR61 16 HGR61 17 HGR61 18 HGR61
@<TRIPOS>MOLECULE
naphtalene
 18 19 0 0 0
****
USER_CHARGES
INVALID_CHARGES
Pose:  12 Cluster:  12 Fr_nu:  94986 TotEn:   -11.43
@<TRIPOS>ATOM
      1 C1        -81.5062  -17.0328  -45.4503 C.ar   1 LIG      -0.11500
      2 C2        -81.2068  -17.1628  -44.0974 C.ar   1 LIG      -0.11500
      3 C3        -81.5134  -12.1898  -44.9831 C.ar   1 LIG      -0.11500
      4 C4        -81.2140  -12.3199  -43.6302 C.ar   1 LIG      -0.11500
      5 C5        -81.6583  -15.7654  -46.0133 C.ar   1 LIG      -0.11700
      6 C6        -81.0583  -16.0261  -43.3024 C.ar   1 LIG      -0.11700
      7 C7        -81.6619  -13.3267  -45.7781 C.ar   1 LIG      -0.11700
      8 C8        -81.0620  -13.5873  -43.0670 C.ar   1 LIG      -0.11700
      9 C9        -81.5124  -14.6102  -45.2280 C.ar   1 LIG       0.00400
     10 C10       -81.2079  -14.7425  -43.8523 C.ar   1 LIG       0.00400
     11 H1        -81.6223  -17.9181  -46.0686 H      1 LIG       0.11500
     12 H2        -81.0883  -18.1499  -43.6601 H      1 LIG       0.11500
     13 H3        -81.6319  -11.2028  -45.4212 H      1 LIG       0.11500
     14 H4        -81.0995  -11.4343  -43.0121 H      1 LIG       0.11500
     15 H5        -81.8927  -15.6876  -47.0730 H      1 LIG       0.11500
     16 H6        -80.8237  -16.1513  -42.2473 H      1 LIG       0.11500
     17 H7        -81.8957  -13.2012  -46.8333 H      1 LIG       0.11500
     18 H8        -80.8283  -13.6653  -42.0071 H      1 LIG       0.11500
@<TRIPOS>BOND
      1       1       2 ar
      2       1       5 ar
      3       2       6 ar
      4       3       4 ar
      5       3       7 ar
      6       4       8 ar
      7       5       9 ar
      8       6      10 ar
      9       7       9 ar
     10       8      10 ar
     11       9      10 ar
     12       1      11 1
     13       2      12 1
     14       3      13 1
     15       4      14 1
     16       5      15 1
     17       6      16 1
     18       7      17 1
     19       8      18 1
@<TRIPOS>ALT_TYPE
CGenFF_4.0_ALT_TYPE_SET
CGenFF_4.0 1 CG2R61 2 CG2R61 3 CG2R61 4 CG2R61 5 CG2R61 6 CG2R61 7 CG2R61 8 CG2R61 9 CG2R61 10 CG2R61 11 HGR61 12 HGR61 13 HGR61 14 HGR61 15 HGR61 16 HGR61 17 HGR61 18 HGR61
@<TRIPOS>MOLECULE
naphtalene
 18 19 0 0 0
****
USER_CHARGES
INVALID_CHARGES
Pose:  13 Cluster:  13 Fr_nu: 107816 TotEn:   -11.43
@<TRIPOS>ATOM
      1 C1        -55.5177  -16.8428  -20.7419 C.ar   1 LIG      -0.11500
      2 C2        -55.3970  -18.1268  -21.2649 C.ar   1 LIG      -0.11500
      3 C3        -60.2478  -16.8235  -21.8813 C.ar   1 LIG      -0.11500
      4 C4        -60.1270  -18.1076  -22.4042 C.ar   1 LIG      -0.11500
      5 C5        -56.7524  -16.1935  -20.7623 C.ar   1 LIG      -0.11700
      6 C6        -56.5104  -18.7666  -21.8101 C.ar   1 LIG      -0.11700
      7 C7        -59.1343  -16.1838  -21.3359 C.ar   1 LIG      -0.11700
      8 C8        -58.8924  -18.7569  -22.3840 C.ar   1 LIG      -0.11700
      9 C9        -57.8838  -16.8223  -21.3072 C.ar   1 LIG       0.00400
     10 C10       -57.7610  -18.1281  -21.8390 C.ar   1 LIG       0.00400
     11 H1        -54.6504  -16.3450  -20.3181 H      1 LIG       0.11500
     12 H2        -54.4354  -18.6315  -21.2483 H      1 LIG       0.11500
     13 H3        -61.2094  -16.3182  -21.8974 H      1 LIG       0.11500
     14 H4        -60.9943  -18.6043  -22.8292 H      1 LIG       0.11500
     15 H5        -56.8233  -15.1897  -20.3483 H      1 LIG       0.11500
     16 H6        -56.3931  -19.7705  -22.2128 H      1 LIG       0.11500
     17 H7        -59.2520  -15.1802  -20.9326 H      1 LIG       0.11500
     18 H8        -58.8210  -19.7604  -22.7986 H      1 LIG       0.11500
@<TRIPOS>BOND
      1       1       2 ar
      2       1       5 ar
      3       2       6 ar
      4       3       4 ar
      5       3       7 ar
      6       4       8 ar
      7       5       9 ar
      8       6      10 ar
      9       7       9 ar
     10       8      10 ar
     11       9      10 ar
     12       1      11 1
     13       2      12 1
     14       3      13 1
     15       4      14 1
     16       5      15 1
     17       6      16 1
     18       7      17 1
     19       8      18 1
@<TRIPOS>ALT_TYPE
CGenFF_4.0_ALT_TYPE_SET
CGenFF_4.0 1 CG2R61 2 CG2R61 3 CG2R61 4 CG2R61 5 CG2R61 6 CG2R61 7 CG2R61 8 CG2R61 9 CG2R61 10 CG2R61 11 HGR61 12 HGR61 13 HGR61 14 HGR61 15 HGR61 16 HGR61 17 HGR61 18 HGR61
@<TRIPOS>MOLECULE
naphtalene
 18 19 0 0 0
****
USER_CHARGES
INVALID_CHARGES
Pose:  14 Cluster:  14 Fr_nu:    186 TotEn:   -10.96
@<TRIPOS>ATOM
      1 C1        -52.6599  -11.2664  -49.4726 C.ar   1 LIG      -0.11500
      2 C2        -53.7369  -10.3894  -49.5615 C.ar   1 LIG      -0.11500
      3 C3        -52.9531  -11.1339  -44.6178 C.ar   1 LIG      -0.11500
      4 C4        -54.0301  -10.2569  -44.7068 C.ar   1 LIG      -0.11500
      5 C5        -52.1922  -11.6737  -48.2229 C.ar   1 LIG      -0.11700
      6 C6        -54.3502   -9.9163  -48.4013 C.ar   1 LIG      -0.11700
      7 C7        -52.3398  -11.6070  -45.7782 C.ar   1 LIG      -0.11700
      8 C8        -54.4979   -9.8495  -45.9565 C.ar   1 LIG      -0.11700
      9 C9        -52.7975  -11.2075  -47.0444 C.ar   1 LIG       0.00400
     10 C10       -53.8926  -10.3157  -47.1349 C.ar   1 LIG       0.00400
     11 H1        -52.1825  -11.6339  -50.3762 H      1 LIG       0.11500
     12 H2        -54.1004  -10.0731  -50.5349 H      1 LIG       0.11500
     13 H3        -52.5891  -11.4507  -43.6445 H      1 LIG       0.11500
     14 H4        -54.5062   -9.8886  -43.8029 H      1 LIG       0.11500
     15 H5        -51.3487  -12.3595  -48.1773 H      1 LIG       0.11500
     16 H6        -55.1909   -9.2319  -48.4945 H      1 LIG       0.11500
     17 H7        -51.4997  -12.2920  -45.6847 H      1 LIG       0.11500
     18 H8        -55.3409   -9.1631  -46.0023 H      1 LIG       0.11500
@<TRIPOS>BOND
      1       1       2 ar
      2       1       5 ar
      3       2       6 ar
      4       3       4 ar
      5       3       7 ar
      6       4       8 ar
      7       5       9 ar
      8       6      10 ar
      9       7       9 ar
     10       8      10 ar
     11       9      10 ar
     12       1      11 1
     13       2      12 1
     14       3      13 1
     15       4      14 1
     16       5      15 1
     17       6      16 1
     18       7      17 1
     19       8      18 1
@<TRIPOS>ALT_TYPE
CGenFF_4.0_ALT_TYPE_SET
CGenFF_4.0 1 CG2R61 2 CG2R61 3 CG2R61 4 CG2R61 5 CG2R61 6 CG2R61 7 CG2R61 8 CG2R61 9 CG2R61 10 CG2R61 11 HGR61 12 HGR61 13 HGR61 14 HGR61 15 HGR61 16 HGR61 17 HGR61 18 HGR61
@<TRIPOS>MOLECULE
naphtalene
 18 19 0 0 0
****
USER_CHARGES
INVALID_CHARGES
Pose:  15 Cluster:  15 Fr_nu: 364625 TotEn:   -10.70
@<TRIPOS>ATOM
      1 C1        -57.3063  -13.4402  -53.7237 C.ar   1 LIG      -0.11500
      2 C2        -56.7139  -12.3648  -54.3790 C.ar   1 LIG      -0.11500
      3 C3        -61.2658  -10.7424  -52.8770 C.ar   1 LIG      -0.11500
      4 C4        -60.6732   -9.6671  -53.5322 C.ar   1 LIG      -0.11500
      5 C5        -58.5866  -13.3103  -53.1846 C.ar   1 LIG      -0.11700
      6 C6        -57.3991  -11.1555  -54.4978 C.ar   1 LIG      -0.11700
      7 C7        -60.5805  -11.9518  -52.7583 C.ar   1 LIG      -0.11700
      8 C8        -59.3930   -9.7968  -54.0713 C.ar   1 LIG      -0.11700
      9 C9        -59.2911  -12.1003  -53.2948 C.ar   1 LIG       0.00400
     10 C10       -58.6885  -11.0068  -53.9611 C.ar   1 LIG       0.00400
     11 H1        -56.7721  -14.3812  -53.6311 H      1 LIG       0.11500
     12 H2        -55.7172  -12.4671  -54.7985 H      1 LIG       0.11500
     13 H3        -62.2627  -10.6408  -52.4572 H      1 LIG       0.11500
     14 H4        -61.2074   -8.7258  -53.6233 H      1 LIG       0.11500
     15 H5        -59.0300  -14.1640  -52.6763 H      1 LIG       0.11500
     16 H6        -56.9169  -10.3283  -55.0145 H      1 LIG       0.11500
     17 H7        -61.0632  -12.7791  -52.2422 H      1 LIG       0.11500
     18 H8        -58.9490   -8.9430  -54.5791 H      1 LIG       0.11500
@<TRIPOS>BOND
      1       1       2 ar
      2       1       5 ar
      3       2       6 ar
      4       3       4 ar
      5       3       7 ar
      6       4       8 ar
      7       5       9 ar
      8       6      10 ar
      9       7       9 ar
     10       8      10 ar
     11       9      10 ar
     12       1      11 1
     13       2      12 1
     14       3      13 1
     15       4      14 1
     16       5      15 1
     17       6      16 1
     18       7      17 1
     19       8      18 1
@<TRIPOS>ALT_TYPE
CGenFF_4.0_ALT_TYPE_SET
CGenFF_4.0 1 CG2R61 2 CG2R61 3 CG2R61 4 CG2R61 5 CG2R61 6 CG2R61 7 CG2R61 8 CG2R61 9 CG2R61 10 CG2R61 11 HGR61 12 HGR61 13 HGR61 14 HGR61 15 HGR61 16 HGR61 17 HGR61 18 HGR61
@<TRIPOS>MOLECULE
naphtalene
 18 19 0 0 0
****
USER_CHARGES
INVALID_CHARGES
Pose:  16 Cluster:  16 Fr_nu: 137187 TotEn:   -10.70
@<TRIPOS>ATOM
      1 C1        -53.9417  -11.2428  -47.5339 C.ar   1 LIG      -0.11500
      2 C2        -53.1337  -10.1179  -47.3977 C.ar   1 LIG      -0.11500
      3 C3        -56.2890   -9.1098  -51.2235 C.ar   1 LIG      -0.11500
      4 C4        -55.4809   -7.9849  -51.0873 C.ar   1 LIG      -0.11500
      5 C5        -54.9300  -11.2780  -48.5181 C.ar   1 LIG      -0.11700
      6 C6        -53.3106   -9.0239  -48.2451 C.ar   1 LIG      -0.11700
      7 C7        -56.1120  -10.2039  -50.3761 C.ar   1 LIG      -0.11700
      8 C8        -54.4927   -7.9497  -50.1030 C.ar   1 LIG      -0.11700
      9 C9        -55.1222  -10.1857  -49.3799 C.ar   1 LIG       0.00400
     10 C10       -54.3005   -9.0419  -49.2413 C.ar   1 LIG       0.00400
     11 H1        -53.8039  -12.0940  -46.8735 H      1 LIG       0.11500
     12 H2        -52.3645  -10.0917  -46.6314 H      1 LIG       0.11500
     13 H3        -57.0585   -9.1367  -51.9899 H      1 LIG       0.11500
     14 H4        -55.6202   -7.1335  -51.7469 H      1 LIG       0.11500
     15 H5        -55.5503  -12.1675  -48.6061 H      1 LIG       0.11500
     16 H6        -52.6673   -8.1553  -48.1210 H      1 LIG       0.11500
     17 H7        -56.7549  -11.0727  -50.5009 H      1 LIG       0.11500
     18 H8        -53.8728   -7.0598  -50.0144 H      1 LIG       0.11500
@<TRIPOS>BOND
      1       1       2 ar
      2       1       5 ar
      3       2       6 ar
      4       3       4 ar
      5       3       7 ar
      6       4       8 ar
      7       5       9 ar
      8       6      10 ar
      9       7       9 ar
     10       8      10 ar
     11       9      10 ar
     12       1      11 1
     13       2      12 1
     14       3      13 1
     15       4      14 1
     16       5      15 1
     17       6      16 1
     18       7      17 1
     19       8      18 1
@<TRIPOS>ALT_TYPE
CGenFF_4.0_ALT_TYPE_SET
CGenFF_4.0 1 CG2R61 2 CG2R61 3 CG2R61 4 CG2R61 5 CG2R61 6 CG2R61 7 CG2R61 8 CG2R61 9 CG2R61 10 CG2R61 11 HGR61 12 HGR61 13 HGR61 14 HGR61 15 HGR61 16 HGR61 17 HGR61 18 HGR61
@<TRIPOS>MOLECULE
naphtalene
 18 19 0 0 0
****
USER_CHARGES
INVALID_CHARGES
Pose:  17 Cluster:  17 Fr_nu:  13486 TotEn:   -10.45
@<TRIPOS>ATOM
      1 C1        -59.0712    5.0953  -40.3287 C.ar   1 LIG      -0.11500
      2 C2        -59.2020    3.7676  -39.9328 C.ar   1 LIG      -0.11500
      3 C3        -62.8048    4.5470  -43.4000 C.ar   1 LIG      -0.11500
      4 C4        -62.9355    3.2193  -43.0040 C.ar   1 LIG      -0.11500
      5 C5        -59.9323    5.6257  -41.2898 C.ar   1 LIG      -0.11700
      6 C6        -60.1943    2.9650  -40.4962 C.ar   1 LIG      -0.11700
      7 C7        -61.8124    5.3496  -42.8364 C.ar   1 LIG      -0.11700
      8 C8        -62.0744    2.6888  -42.0429 C.ar   1 LIG      -0.11700
      9 C9        -60.9369    4.8323  -41.8677 C.ar   1 LIG       0.00400
     10 C10       -61.0698    3.4822  -41.4650 C.ar   1 LIG       0.00400
     11 H1        -58.2981    5.7195  -39.8901 H      1 LIG       0.11500
     12 H2        -58.5313    3.3557  -39.1843 H      1 LIG       0.11500
     13 H3        -63.4754    4.9596  -44.1485 H      1 LIG       0.11500
     14 H4        -63.7078    2.5952  -43.4439 H      1 LIG       0.11500
     15 H5        -59.8114    6.6661  -41.5845 H      1 LIG       0.11500
     16 H6        -60.2787    1.9301  -40.1714 H      1 LIG       0.11500
     17 H7        -61.7288    6.3847  -43.1608 H      1 LIG       0.11500
     18 H8        -62.1946    1.6482  -41.7486 H      1 LIG       0.11500
@<TRIPOS>BOND
      1       1       2 ar
      2       1       5 ar
      3       2       6 ar
      4       3       4 ar
      5       3       7 ar
      6       4       8 ar
      7       5       9 ar
      8       6      10 ar
      9       7       9 ar
     10       8      10 ar
     11       9      10 ar
     12       1      11 1
     13       2      12 1
     14       3      13 1
     15       4      14 1
     16       5      15 1
     17       6      16 1
     18       7      17 1
     19       8      18 1
@<TRIPOS>ALT_TYPE
CGenFF_4.0_ALT_TYPE_SET
CGenFF_4.0 1 CG2R61 2 CG2R61 3 CG2R61 4 CG2R61 5 CG2R61 6 CG2R61 7 CG2R61 8 CG2R61 9 CG2R61 10 CG2R61 11 HGR61 12 HGR61 13 HGR61 14 HGR61 15 HGR61 16 HGR61 17 HGR61 18 HGR61
@<TRIPOS>MOLECULE
naphtalene
 18 19 0 0 0
****
USER_CHARGES
INVALID_CHARGES
Pose:  18 Cluster:  18 Fr_nu: 349897 TotEn:   -10.41
@<TRIPOS>ATOM
      1 C1        -55.6465   -7.7593  -18.8991 C.ar   1 LIG      -0.11500
      2 C2        -55.0940   -7.0616  -19.9691 C.ar   1 LIG      -0.11500
      3 C3        -58.2382   -3.8280  -17.6742 C.ar   1 LIG      -0.11500
      4 C4        -57.6856   -3.1304  -18.7442 C.ar   1 LIG      -0.11500
      5 C5        -56.5671   -7.1336  -18.0580 C.ar   1 LIG      -0.11700
      6 C6        -55.4599   -5.7358  -20.2022 C.ar   1 LIG      -0.11700
      7 C7        -57.8722   -5.1540  -17.4411 C.ar   1 LIG      -0.11700
      8 C8        -56.7649   -3.7560  -19.5853 C.ar   1 LIG      -0.11700
      9 C9        -56.9470   -5.7995  -18.2776 C.ar   1 LIG       0.00400
     10 C10       -56.3851   -5.0901  -19.3657 C.ar   1 LIG       0.00400
     11 H1        -55.3608   -8.7914  -18.7178 H      1 LIG       0.11500
     12 H2        -54.3776   -7.5498  -20.6235 H      1 LIG       0.11500
     13 H3        -58.9549   -3.3404  -17.0194 H      1 LIG       0.11500
     14 H4        -57.9706   -2.0980  -18.9241 H      1 LIG       0.11500
     15 H5        -56.9858   -7.6982  -17.2274 H      1 LIG       0.11500
     16 H6        -55.0159   -5.2098  -21.0448 H      1 LIG       0.11500
     17 H7        -58.3170   -5.6800  -16.5990 H      1 LIG       0.11500
     18 H8        -56.3455   -3.1913  -20.4155 H      1 LIG       0.11500
@<TRIPOS>BOND
      1       1       2 ar
      2       1       5 ar
      3       2       6 ar
      4       3       4 ar
      5       3       7 ar
      6       4       8 ar
      7       5       9 ar
      8       6      10 ar
      9       7       9 ar
     10       8      10 ar
     11       9      10 ar
     12       1      11 1
     13       2      12 1
     14       3      13 1
     15       4      14 1
     16       5      15 1
     17       6      16 1
     18       7      17 1
     19       8      18 1
@<TRIPOS>ALT_TYPE
CGenFF_4.0_ALT_TYPE_SET
CGenFF_4.0 1 CG2R61 2 CG2R61 3 CG2R61 4 CG2R61 5 CG2R61 6 CG2R61 7 CG2R61 8 CG2R61 9 CG2R61 10 CG2R61 11 HGR61 12 HGR61 13 HGR61 14 HGR61 15 HGR61 16 HGR61 17 HGR61 18 HGR61
@<TRIPOS>MOLECULE
naphtalene
 18 19 0 0 0
****
USER_CHARGES
INVALID_CHARGES
Pose:  19 Cluster:  19 Fr_nu:  42839 TotEn:   -10.36
@<TRIPOS>ATOM
      1 C1        -79.5388  -20.5875  -30.0519 C.ar   1 LIG      -0.11500
      2 C2        -78.7248  -20.5140  -31.1783 C.ar   1 LIG      -0.11500
      3 C3        -82.4608  -23.7133  -32.3681 C.ar   1 LIG      -0.11500
      4 C4        -81.6466  -23.6396  -33.4945 C.ar   1 LIG      -0.11500
      5 C5        -80.6727  -21.4004  -30.0615 C.ar   1 LIG      -0.11700
      6 C6        -79.0413  -21.2528  -32.3185 C.ar   1 LIG      -0.11700
      7 C7        -82.1441  -22.9744  -31.2278 C.ar   1 LIG      -0.11700
      8 C8        -80.5127  -22.8267  -33.4850 C.ar   1 LIG      -0.11700
      9 C9        -81.0067  -22.1510  -31.2006 C.ar   1 LIG       0.00400
     10 C10       -80.1788  -22.0761  -32.3459 C.ar   1 LIG       0.00400
     11 H1        -79.2922  -20.0117  -29.1647 H      1 LIG       0.11500
     12 H2        -77.8421  -19.8811  -31.1697 H      1 LIG       0.11500
     13 H3        -83.3437  -24.3462  -32.3760 H      1 LIG       0.11500
     14 H4        -81.8945  -24.2145  -34.3818 H      1 LIG       0.11500
     15 H5        -81.2949  -21.4421  -29.1698 H      1 LIG       0.11500
     16 H6        -78.3905  -21.1804  -33.1874 H      1 LIG       0.11500
     17 H7        -82.7946  -23.0475  -30.3588 H      1 LIG       0.11500
     18 H8        -79.8908  -22.7842  -34.3769 H      1 LIG       0.11500
@<TRIPOS>BOND
      1       1       2 ar
      2       1       5 ar
      3       2       6 ar
      4       3       4 ar
      5       3       7 ar
      6       4       8 ar
      7       5       9 ar
      8       6      10 ar
      9       7       9 ar
     10       8      10 ar
     11       9      10 ar
     12       1      11 1
     13       2      12 1
     14       3      13 1
     15       4      14 1
     16       5      15 1
     17       6      16 1
     18       7      17 1
     19       8      18 1
@<TRIPOS>ALT_TYPE
CGenFF_4.0_ALT_TYPE_SET
CGenFF_4.0 1 CG2R61 2 CG2R61 3 CG2R61 4 CG2R61 5 CG2R61 6 CG2R61 7 CG2R61 8 CG2R61 9 CG2R61 10 CG2R61 11 HGR61 12 HGR61 13 HGR61 14 HGR61 15 HGR61 16 HGR61 17 HGR61 18 HGR61
@<TRIPOS>MOLECULE
naphtalene
 18 19 0 0 0
****
USER_CHARGES
INVALID_CHARGES
Pose:  20 Cluster:  20 Fr_nu: 170581 TotEn:   -10.32
@<TRIPOS>ATOM
      1 C1        -78.1718  -20.7428  -30.6156 C.ar   1 LIG      -0.11500
      2 C2        -78.7350  -20.7244  -31.8882 C.ar   1 LIG      -0.11500
      3 C3        -82.5492  -21.6434  -28.6919 C.ar   1 LIG      -0.11500
      4 C4        -83.1122  -21.6249  -29.9645 C.ar   1 LIG      -0.11500
      5 C5        -78.9758  -20.9756  -29.4994 C.ar   1 LIG      -0.11700
      6 C6        -80.1040  -20.9387  -32.0495 C.ar   1 LIG      -0.11700
      7 C7        -81.1800  -21.4291  -28.5306 C.ar   1 LIG      -0.11700
      8 C8        -82.3084  -21.3920  -31.0808 C.ar   1 LIG      -0.11700
      9 C9        -80.3558  -21.1932  -29.6430 C.ar   1 LIG       0.00400
     10 C10       -80.9284  -21.1744  -30.9371 C.ar   1 LIG       0.00400
     11 H1        -77.1061  -20.5754  -30.4906 H      1 LIG       0.11500
     12 H2        -78.1082  -20.5433  -32.7565 H      1 LIG       0.11500
     13 H3        -83.1755  -21.8246  -27.8229 H      1 LIG       0.11500
     14 H4        -84.1783  -21.7910  -30.0887 H      1 LIG       0.11500
     15 H5        -78.5141  -20.9852  -28.5141 H      1 LIG       0.11500
     16 H6        -80.5227  -20.9204  -33.0536 H      1 LIG       0.11500
     17 H7        -80.7614  -21.4483  -27.5265 H      1 LIG       0.11500
     18 H8        -82.7700  -21.3817  -32.0661 H      1 LIG       0.11500
@<TRIPOS>BOND
      1       1       2 ar
      2       1       5 ar
      3       2       6 ar
      4       3       4 ar
      5       3       7 ar
      6       4       8 ar
      7       5       9 ar
      8       6      10 ar
      9       7       9 ar
     10       8      10 ar
     11       9      10 ar
     12       1      11 1
     13       2      12 1
     14       3      13 1
     15       4      14 1
     16       5      15 1
     17       6      16 1
     18       7      17 1
     19       8      18 1
@<TRIPOS>ALT_TYPE
CGenFF_4.0_ALT_TYPE_SET
CGenFF_4.0 1 CG2R61 2 CG2R61 3 CG2R61 4 CG2R61 5 CG2R61 6 CG2R61 7 CG2R61 8 CG2R61 9 CG2R61 10 CG2R61 11 HGR61 12 HGR61 13 HGR61 14 HGR61 15 HGR61 16 HGR61 17 HGR61 18 HGR61
@<TRIPOS>MOLECULE
naphtalene
 18 19 0 0 0
****
USER_CHARGES
INVALID_CHARGES
Pose:  21 Cluster:  21 Fr_nu: 154262 TotEn:   -10.29
@<TRIPOS>ATOM
      1 C1        -67.2672   -1.1185  -28.4862 C.ar   1 LIG      -0.11500
      2 C2        -66.5430    0.0633  -28.3616 C.ar   1 LIG      -0.11500
      3 C3        -71.2682    1.4439  -29.5347 C.ar   1 LIG      -0.11500
      4 C4        -70.5438    2.6257  -29.4101 C.ar   1 LIG      -0.11500
      5 C5        -68.6239   -1.0757  -28.8090 C.ar   1 LIG      -0.11700
      6 C6        -67.1724    1.2925  -28.5594 C.ar   1 LIG      -0.11700
      7 C7        -70.6386    0.2146  -29.3370 C.ar   1 LIG      -0.11700
      8 C8        -69.1872    2.5830  -29.0872 C.ar   1 LIG      -0.11700
      9 C9        -69.2738    0.1528  -29.0115 C.ar   1 LIG       0.00400
     10 C10       -68.5373    1.3546  -28.8847 C.ar   1 LIG       0.00400
     11 H1        -66.7768   -2.0752  -28.3316 H      1 LIG       0.11500
     12 H2        -65.4869    0.0289  -28.1106 H      1 LIG       0.11500
     13 H3        -72.3245    1.4777  -29.7859 H      1 LIG       0.11500
     14 H4        -71.0351    3.5821  -29.5634 H      1 LIG       0.11500
     15 H5        -69.1704   -2.0121  -28.9007 H      1 LIG       0.11500
     16 H6        -66.5867    2.2038  -28.4574 H      1 LIG       0.11500
     17 H7        -71.2243   -0.6964  -29.4398 H      1 LIG       0.11500
     18 H8        -68.6407    3.5193  -28.9947 H      1 LIG       0.11500
@<TRIPOS>BOND
      1       1       2 ar
      2       1       5 ar
      3       2       6 ar
      4       3       4 ar
      5       3       7 ar
      6       4       8 ar
      7       5       9 ar
      8       6      10 ar
      9       7       9 ar
     10       8      10 ar
     11       9      10 ar
     12       1      11 1
     13       2      12 1
     14       3      13 1
     15       4      14 1
     16       5      15 1
     17       6      16 1
     18       7      17 1
     19       8      18 1
@<TRIPOS>ALT_TYPE
CGenFF_4.0_ALT_TYPE_SET
CGenFF_4.0 1 CG2R61 2 CG2R61 3 CG2R61 4 CG2R61 5 CG2R61 6 CG2R61 7 CG2R61 8 CG2R61 9 CG2R61 10 CG2R61 11 HGR61 12 HGR61 13 HGR61 14 HGR61 15 HGR61 16 HGR61 17 HGR61 18 HGR61
@<TRIPOS>MOLECULE
naphtalene
 18 19 0 0 0
****
USER_CHARGES
INVALID_CHARGES
Pose:  22 Cluster:  22 Fr_nu: 225994 TotEn:   -10.24
@<TRIPOS>ATOM
      1 C1        -64.1822    2.6025  -53.1565 C.ar   1 LIG      -0.11500
      2 C2        -62.8452    2.7228  -52.7894 C.ar   1 LIG      -0.11500
      3 C3        -65.5316    3.8860  -48.6615 C.ar   1 LIG      -0.11500
      4 C4        -64.1946    4.0062  -48.2945 C.ar   1 LIG      -0.11500
      5 C5        -65.1883    2.8607  -52.2250 C.ar   1 LIG      -0.11700
      6 C6        -62.5090    3.1017  -51.4896 C.ar   1 LIG      -0.11700
      7 C7        -65.8678    3.5071  -49.9615 C.ar   1 LIG      -0.11700
      8 C8        -63.1884    3.7480  -49.2260 C.ar   1 LIG      -0.11700
      9 C9        -64.8682    3.2432  -50.9121 C.ar   1 LIG       0.00400
     10 C10       -63.5085    3.3655  -50.5389 C.ar   1 LIG       0.00400
     11 H1        -64.4434    2.3069  -54.1684 H      1 LIG       0.11500
     12 H2        -62.0628    2.5218  -53.5154 H      1 LIG       0.11500
     13 H3        -66.3147    4.0870  -47.9359 H      1 LIG       0.11500
     14 H4        -63.9340    4.3005  -47.2821 H      1 LIG       0.11500
     15 H5        -66.2267    2.7599  -52.5339 H      1 LIG       0.11500
     16 H6        -61.4574    3.1900  -51.2247 H      1 LIG       0.11500
     17 H7        -66.9194    3.4197  -50.2263 H      1 LIG       0.11500
     18 H8        -62.1499    3.8479  -48.9170 H      1 LIG       0.11500
@<TRIPOS>BOND
      1       1       2 ar
      2       1       5 ar
      3       2       6 ar
      4       3       4 ar
      5       3       7 ar
      6       4       8 ar
      7       5       9 ar
      8       6      10 ar
      9       7       9 ar
     10       8      10 ar
     11       9      10 ar
     12       1      11 1
     13       2      12 1
     14       3      13 1
     15       4      14 1
     16       5      15 1
     17       6      16 1
     18       7      17 1
     19       8      18 1
@<TRIPOS>ALT_TYPE
CGenFF_4.0_ALT_TYPE_SET
CGenFF_4.0 1 CG2R61 2 CG2R61 3 CG2R61 4 CG2R61 5 CG2R61 6 CG2R61 7 CG2R61 8 CG2R61 9 CG2R61 10 CG2R61 11 HGR61 12 HGR61 13 HGR61 14 HGR61 15 HGR61 16 HGR61 17 HGR61 18 HGR61
@<TRIPOS>MOLECULE
naphtalene
 18 19 0 0 0
****
USER_CHARGES
INVALID_CHARGES
Pose:  23 Cluster:  23 Fr_nu:  64090 TotEn:   -10.06
@<TRIPOS>ATOM
      1 C1        -58.8921  -22.1330  -24.9481 C.ar   1 LIG      -0.11500
      2 C2        -59.6280  -21.0078  -24.5887 C.ar   1 LIG      -0.11500
      3 C3        -62.6763  -23.7860  -27.5210 C.ar   1 LIG      -0.11500
      4 C4        -63.4122  -22.6608  -27.1615 C.ar   1 LIG      -0.11500
      5 C5        -59.4620  -23.1081  -25.7671 C.ar   1 LIG      -0.11700
      6 C6        -60.9366  -20.8532  -25.0469 C.ar   1 LIG      -0.11700
      7 C7        -61.3676  -23.9405  -27.0628 C.ar   1 LIG      -0.11700
      8 C8        -62.8423  -21.6857  -26.3424 C.ar   1 LIG      -0.11700
      9 C9        -60.7780  -22.9690  -26.2375 C.ar   1 LIG       0.00400
     10 C10       -61.5263  -21.8248  -25.8720 C.ar   1 LIG       0.00400
     11 H1        -57.8735  -22.2530  -24.5906 H      1 LIG       0.11500
     12 H2        -59.1833  -20.2491  -23.9512 H      1 LIG       0.11500
     13 H3        -63.1205  -24.5451  -28.1587 H      1 LIG       0.11500
     14 H4        -64.4311  -22.5420  -27.5181 H      1 LIG       0.11500
     15 H5        -58.8683  -23.9796  -26.0350 H      1 LIG       0.11500
     16 H6        -61.4932  -19.9654  -24.7538 H      1 LIG       0.11500
     17 H7        -60.8110  -24.8279  -27.3566 H      1 LIG       0.11500
     18 H8        -63.4362  -20.8144  -26.0738 H      1 LIG       0.11500
@<TRIPOS>BOND
      1       1       2 ar
      2       1       5 ar
      3       2       6 ar
      4       3       4 ar
      5       3       7 ar
      6       4       8 ar
      7       5       9 ar
      8       6      10 ar
      9       7       9 ar
     10       8      10 ar
     11       9      10 ar
     12       1      11 1
     13       2      12 1
     14       3      13 1
     15       4      14 1
     16       5      15 1
     17       6      16 1
     18       7      17 1
     19       8      18 1
@<TRIPOS>ALT_TYPE
CGenFF_4.0_ALT_TYPE_SET
CGenFF_4.0 1 CG2R61 2 CG2R61 3 CG2R61 4 CG2R61 5 CG2R61 6 CG2R61 7 CG2R61 8 CG2R61 9 CG2R61 10 CG2R61 11 HGR61 12 HGR61 13 HGR61 14 HGR61 15 HGR61 16 HGR61 17 HGR61 18 HGR61
@<TRIPOS>MOLECULE
naphtalene
 18 19 0 0 0
****
USER_CHARGES
INVALID_CHARGES
Pose:  24 Cluster:  24 Fr_nu: 326925 TotEn:    -9.72
@<TRIPOS>ATOM
      1 C1        -62.9963  -23.0467  -36.4070 C.ar   1 LIG      -0.11500
      2 C2        -63.8375  -23.9818  -37.0026 C.ar   1 LIG      -0.11500
      3 C3        -61.5678  -21.5314  -40.8042 C.ar   1 LIG      -0.11500
      4 C4        -62.4090  -22.4666  -41.3997 C.ar   1 LIG      -0.11500
      5 C5        -62.2195  -22.2012  -37.1996 C.ar   1 LIG      -0.11700
      6 C6        -63.9052  -24.0751  -38.3929 C.ar   1 LIG      -0.11700
      7 C7        -61.5001  -21.4381  -39.4138 C.ar   1 LIG      -0.11700
      8 C8        -63.1858  -23.3122  -40.6073 C.ar   1 LIG      -0.11700
      9 C9        -62.2749  -22.2812  -38.6006 C.ar   1 LIG       0.00400
     10 C10       -63.1304  -23.2322  -39.2062 C.ar   1 LIG       0.00400
     11 H1        -62.9436  -22.9749  -35.3246 H      1 LIG       0.11500
     12 H2        -64.4420  -24.6394  -36.3847 H      1 LIG       0.11500
     13 H3        -60.9630  -20.8733  -41.4217 H      1 LIG       0.11500
     14 H4        -62.4603  -22.5389  -42.4821 H      1 LIG       0.11500
     15 H5        -61.5687  -21.4780  -36.7123 H      1 LIG       0.11500
     16 H6        -64.5701  -24.8131  -38.8369 H      1 LIG       0.11500
     17 H7        -60.8359  -20.6996  -38.9700 H      1 LIG       0.11500
     18 H8        -63.8362  -24.0360  -41.0943 H      1 LIG       0.11500
@<TRIPOS>BOND
      1       1       2 ar
      2       1       5 ar
      3       2       6 ar
      4       3       4 ar
      5       3       7 ar
      6       4       8 ar
      7       5       9 ar
      8       6      10 ar
      9       7       9 ar
     10       8      10 ar
     11       9      10 ar
     12       1      11 1
     13       2      12 1
     14       3      13 1
     15       4      14 1
     16       5      15 1
     17       6      16 1
     18       7      17 1
     19       8      18 1
@<TRIPOS>ALT_TYPE
CGenFF_4.0_ALT_TYPE_SET
CGenFF_4.0 1 CG2R61 2 CG2R61 3 CG2R61 4 CG2R61 5 CG2R61 6 CG2R61 7 CG2R61 8 CG2R61 9 CG2R61 10 CG2R61 11 HGR61 12 HGR61 13 HGR61 14 HGR61 15 HGR61 16 HGR61 17 HGR61 18 HGR61
@<TRIPOS>MOLECULE
naphtalene
 18 19 0 0 0
****
USER_CHARGES
INVALID_CHARGES
Pose:  25 Cluster:  25 Fr_nu:  23249 TotEn:    -9.55
@<TRIPOS>ATOM
      1 C1        -61.3438  -10.7449  -58.5189 C.ar   1 LIG      -0.11500
      2 C2        -61.0751  -12.0374  -58.0784 C.ar   1 LIG      -0.11500
      3 C3        -60.8680   -9.0946  -53.9667 C.ar   1 LIG      -0.11500
      4 C4        -60.5994  -10.3872  -53.5262 C.ar   1 LIG      -0.11500
      5 C5        -61.3606   -9.6865  -57.6100 C.ar   1 LIG      -0.11700
      6 C6        -60.8221  -12.2766  -56.7275 C.ar   1 LIG      -0.11700
      7 C7        -61.1210   -8.8554  -55.3177 C.ar   1 LIG      -0.11700
      8 C8        -60.5826  -11.4456  -54.4350 C.ar   1 LIG      -0.11700
      9 C9        -61.1082   -9.9089  -56.2465 C.ar   1 LIG       0.00400
     10 C10       -60.8350  -11.2233  -55.7986 C.ar   1 LIG       0.00400
     11 H1        -61.5413  -10.5593  -59.5707 H      1 LIG       0.11500
     12 H2        -61.0621  -12.8606  -58.7868 H      1 LIG       0.11500
     13 H3        -60.8811   -8.2708  -53.2586 H      1 LIG       0.11500
     14 H4        -60.4034  -10.5723  -52.4742 H      1 LIG       0.11500
     15 H5        -61.5734   -8.6844  -57.9767 H      1 LIG       0.11500
     16 H6        -60.6139  -13.2948  -56.4054 H      1 LIG       0.11500
     17 H7        -61.3283   -7.8371  -55.6396 H      1 LIG       0.11500
     18 H8        -60.3706  -12.4480  -54.0684 H      1 LIG       0.11500
@<TRIPOS>BOND
      1       1       2 ar
      2       1       5 ar
      3       2       6 ar
      4       3       4 ar
      5       3       7 ar
      6       4       8 ar
      7       5       9 ar
      8       6      10 ar
      9       7       9 ar
     10       8      10 ar
     11       9      10 ar
     12       1      11 1
     13       2      12 1
     14       3      13 1
     15       4      14 1
     16       5      15 1
     17       6      16 1
     18       7      17 1
     19       8      18 1
@<TRIPOS>ALT_TYPE
CGenFF_4.0_ALT_TYPE_SET
CGenFF_4.0 1 CG2R61 2 CG2R61 3 CG2R61 4 CG2R61 5 CG2R61 6 CG2R61 7 CG2R61 8 CG2R61 9 CG2R61 10 CG2R61 11 HGR61 12 HGR61 13 HGR61 14 HGR61 15 HGR61 16 HGR61 17 HGR61 18 HGR61
@<TRIPOS>MOLECULE
naphtalene
 18 19 0 0 0
****
USER_CHARGES
INVALID_CHARGES
Pose:  26 Cluster:  26 Fr_nu: 322357 TotEn:    -9.51
@<TRIPOS>ATOM
      1 C1        -78.2324  -20.5445  -30.1264 C.ar   1 LIG      -0.11500
      2 C2        -78.4263  -20.4149  -31.4984 C.ar   1 LIG      -0.11500
      3 C3        -80.7887  -24.6842  -30.1564 C.ar   1 LIG      -0.11500
      4 C4        -80.9826  -24.5545  -31.5285 C.ar   1 LIG      -0.11500
      5 C5        -78.7696  -21.6372  -29.4452 C.ar   1 LIG      -0.11700
      6 C6        -79.1580  -21.3773  -32.1946 C.ar   1 LIG      -0.11700
      7 C7        -80.0568  -23.7218  -29.4603 C.ar   1 LIG      -0.11700
      8 C8        -80.4455  -23.4619  -32.2097 C.ar   1 LIG      -0.11700
      9 C9        -79.5090  -22.6155  -30.1299 C.ar   1 LIG       0.00400
     10 C10       -79.7061  -22.4836  -31.5251 C.ar   1 LIG       0.00400
     11 H1        -77.6631  -19.7947  -29.5849 H      1 LIG       0.11500
     12 H2        -78.0075  -19.5641  -32.0279 H      1 LIG       0.11500
     13 H3        -81.2073  -25.5351  -29.6263 H      1 LIG       0.11500
     14 H4        -81.5531  -25.3039  -32.0692 H      1 LIG       0.11500
     15 H5        -78.6059  -21.7179  -28.3726 H      1 LIG       0.11500
     16 H6        -79.2967  -21.2561  -33.2669 H      1 LIG       0.11500
     17 H7        -79.9177  -23.8437  -28.3882 H      1 LIG       0.11500
     18 H8        -80.6098  -23.3806  -33.2823 H      1 LIG       0.11500
@<TRIPOS>BOND
      1       1       2 ar
      2       1       5 ar
      3       2       6 ar
      4       3       4 ar
      5       3       7 ar
      6       4       8 ar
      7       5       9 ar
      8       6      10 ar
      9       7       9 ar
     10       8      10 ar
     11       9      10 ar
     12       1      11 1
     13       2      12 1
     14       3      13 1
     15       4      14 1
     16       5      15 1
     17       6      16 1
     18       7      17 1
     19       8      18 1
@<TRIPOS>ALT_TYPE
CGenFF_4.0_ALT_TYPE_SET
CGenFF_4.0 1 CG2R61 2 CG2R61 3 CG2R61 4 CG2R61 5 CG2R61 6 CG2R61 7 CG2R61 8 CG2R61 9 CG2R61 10 CG2R61 11 HGR61 12 HGR61 13 HGR61 14 HGR61 15 HGR61 16 HGR61 17 HGR61 18 HGR61
@<TRIPOS>MOLECULE
naphtalene
 18 19 0 0 0
****
USER_CHARGES
INVALID_CHARGES
Pose:  27 Cluster:  27 Fr_nu:   3752 TotEn:    -9.37
@<TRIPOS>ATOM
      1 C1        -66.8546    0.2274  -26.3466 C.ar   1 LIG      -0.11500
      2 C2        -66.1050   -0.5708  -27.2056 C.ar   1 LIG      -0.11500
      3 C3        -63.6777   -0.6433  -22.7658 C.ar   1 LIG      -0.11500
      4 C4        -62.9283   -1.4415  -23.6249 C.ar   1 LIG      -0.11500
      5 C5        -66.4422    0.4119  -25.0266 C.ar   1 LIG      -0.11700
      6 C6        -64.9403   -1.1875  -26.7481 C.ar   1 LIG      -0.11700
      7 C7        -64.8425   -0.0265  -23.2234 C.ar   1 LIG      -0.11700
      8 C8        -63.3406   -1.6261  -24.9449 C.ar   1 LIG      -0.11700
      9 C9        -65.2725   -0.2012  -24.5490 C.ar   1 LIG       0.00400
     10 C10       -64.5103   -1.0130  -25.4225 C.ar   1 LIG       0.00400
     11 H1        -67.7615    0.7068  -26.7032 H      1 LIG       0.11500
     12 H2        -66.4268   -0.7136  -28.2331 H      1 LIG       0.11500
     13 H3        -63.3564   -0.4999  -21.7380 H      1 LIG       0.11500
     14 H4        -62.0222   -1.9218  -23.2673 H      1 LIG       0.11500
     15 H5        -67.0440    1.0398  -24.3727 H      1 LIG       0.11500
     16 H6        -64.3697   -1.8068  -27.4371 H      1 LIG       0.11500
     17 H7        -65.4125    0.5933  -22.5345 H      1 LIG       0.11500
     18 H8        -62.7394   -2.2546  -25.5988 H      1 LIG       0.11500
@<TRIPOS>BOND
      1       1       2 ar
      2       1       5 ar
      3       2       6 ar
      4       3       4 ar
      5       3       7 ar
      6       4       8 ar
      7       5       9 ar
      8       6      10 ar
      9       7       9 ar
     10       8      10 ar
     11       9      10 ar
     12       1      11 1
     13       2      12 1
     14       3      13 1
     15       4      14 1
     16       5      15 1
     17       6      16 1
     18       7      17 1
     19       8      18 1
@<TRIPOS>ALT_TYPE
CGenFF_4.0_ALT_TYPE_SET
CGenFF_4.0 1 CG2R61 2 CG2R61 3 CG2R61 4 CG2R61 5 CG2R61 6 CG2R61 7 CG2R61 8 CG2R61 9 CG2R61 10 CG2R61 11 HGR61 12 HGR61 13 HGR61 14 HGR61 15 HGR61 16 HGR61 17 HGR61 18 HGR61
@<TRIPOS>MOLECULE
naphtalene
 18 19 0 0 0
****
USER_CHARGES
INVALID_CHARGES
Pose:  28 Cluster:  28 Fr_nu: 285479 TotEn:    -9.35
@<TRIPOS>ATOM
      1 C1        -51.5074  -11.5567  -44.7060 C.ar   1 LIG      -0.11500
      2 C2        -52.1093  -10.3024  -44.7421 C.ar   1 LIG      -0.11500
      3 C3        -53.6191  -12.6916  -48.9398 C.ar   1 LIG      -0.11500
      4 C4        -54.2209  -11.4373  -48.9759 C.ar   1 LIG      -0.11500
      5 C5        -51.7295  -12.4680  -45.7388 C.ar   1 LIG      -0.11700
      6 C6        -52.9354   -9.9544  -45.8110 C.ar   1 LIG      -0.11700
      7 C7        -52.7928  -13.0395  -47.8708 C.ar   1 LIG      -0.11700
      8 C8        -53.9989  -10.5259  -47.9430 C.ar   1 LIG      -0.11700
      9 C9        -52.5582  -12.1347  -46.8226 C.ar   1 LIG       0.00400
     10 C10       -53.1702  -10.8592  -46.8592 C.ar   1 LIG       0.00400
     11 H1        -50.8648  -11.8272  -43.8733 H      1 LIG       0.11500
     12 H2        -51.9355   -9.5936  -43.9376 H      1 LIG       0.11500
     13 H3        -53.7923  -13.4009  -49.7442 H      1 LIG       0.11500
     14 H4        -54.8646  -11.1678  -49.8081 H      1 LIG       0.11500
     15 H5        -51.2490  -13.4430  -45.6895 H      1 LIG       0.11500
     16 H6        -53.3951   -8.9683  -45.8188 H      1 LIG       0.11500
     17 H7        -52.3326  -14.0253  -47.8636 H      1 LIG       0.11500
     18 H8        -54.4800   -9.5511  -47.9917 H      1 LIG       0.11500
@<TRIPOS>BOND
      1       1       2 ar
      2       1       5 ar
      3       2       6 ar
      4       3       4 ar
      5       3       7 ar
      6       4       8 ar
      7       5       9 ar
      8       6      10 ar
      9       7       9 ar
     10       8      10 ar
     11       9      10 ar
     12       1      11 1
     13       2      12 1
     14       3      13 1
     15       4      14 1
     16       5      15 1
     17       6      16 1
     18       7      17 1
     19       8      18 1
@<TRIPOS>ALT_TYPE
CGenFF_4.0_ALT_TYPE_SET
CGenFF_4.0 1 CG2R61 2 CG2R61 3 CG2R61 4 CG2R61 5 CG2R61 6 CG2R61 7 CG2R61 8 CG2R61 9 CG2R61 10 CG2R61 11 HGR61 12 HGR61 13 HGR61 14 HGR61 15 HGR61 16 HGR61 17 HGR61 18 HGR61
@<TRIPOS>MOLECULE
naphtalene
 18 19 0 0 0
****
USER_CHARGES
INVALID_CHARGES
Pose:  29 Cluster:  29 Fr_nu: 110330 TotEn:    -8.78
@<TRIPOS>ATOM
      1 C1        -59.6830    2.8500  -41.9497 C.ar   1 LIG      -0.11500
      2 C2        -60.8893    2.4901  -41.3563 C.ar   1 LIG      -0.11500
      3 C3        -62.1031    4.7294  -45.7291 C.ar   1 LIG      -0.11500
      4 C4        -63.3093    4.3695  -45.1356 C.ar   1 LIG      -0.11500
      5 C5        -59.6782    3.4971  -43.1857 C.ar   1 LIG      -0.11700
      6 C6        -62.0954    2.7759  -41.9964 C.ar   1 LIG      -0.11700
      7 C7        -60.8969    4.4436  -45.0888 C.ar   1 LIG      -0.11700
      8 C8        -63.3142    3.7223  -43.8996 C.ar   1 LIG      -0.11700
      9 C9        -60.8829    3.7927  -43.8444 C.ar   1 LIG       0.00400
     10 C10       -62.1096    3.4267  -43.2409 C.ar   1 LIG       0.00400
     11 H1        -58.7443    2.6267  -41.4512 H      1 LIG       0.11500
     12 H2        -60.8919    1.9865  -40.3940 H      1 LIG       0.11500
     13 H3        -62.0998    5.2333  -46.6915 H      1 LIG       0.11500
     14 H4        -64.2476    4.5918  -45.6352 H      1 LIG       0.11500
     15 H5        -58.7234    3.7688  -43.6311 H      1 LIG       0.11500
     16 H6        -63.0265    2.4859  -41.5139 H      1 LIG       0.11500
     17 H7        -59.9660    4.7344  -45.5711 H      1 LIG       0.11500
     18 H8        -64.2689    3.4498  -43.4544 H      1 LIG       0.11500
@<TRIPOS>BOND
      1       1       2 ar
      2       1       5 ar
      3       2       6 ar
      4       3       4 ar
      5       3       7 ar
      6       4       8 ar
      7       5       9 ar
      8       6      10 ar
      9       7       9 ar
     10       8      10 ar
     11       9      10 ar
     12       1      11 1
     13       2      12 1
     14       3      13 1
     15       4      14 1
     16       5      15 1
     17       6      16 1
     18       7      17 1
     19       8      18 1
@<TRIPOS>ALT_TYPE
CGenFF_4.0_ALT_TYPE_SET
CGenFF_4.0 1 CG2R61 2 CG2R61 3 CG2R61 4 CG2R61 5 CG2R61 6 CG2R61 7 CG2R61 8 CG2R61 9 CG2R61 10 CG2R61 11 HGR61 12 HGR61 13 HGR61 14 HGR61 15 HGR61 16 HGR61 17 HGR61 18 HGR61
@<TRIPOS>MOLECULE
naphtalene
 18 19 0 0 0
****
USER_CHARGES
INVALID_CHARGES
Pose:  30 Cluster:  30 Fr_nu: 246036 TotEn:    -8.54
@<TRIPOS>ATOM
      1 C1        -74.3683   -0.7292  -32.2202 C.ar   1 LIG      -0.11500
      2 C2        -74.8071   -1.7243  -33.0885 C.ar   1 LIG      -0.11500
      3 C3        -78.9699    0.6859  -31.5167 C.ar   1 LIG      -0.11500
      4 C4        -79.4087   -0.3093  -32.3851 C.ar   1 LIG      -0.11500
      5 C5        -75.2903    0.1215  -31.6097 C.ar   1 LIG      -0.11700
      6 C6        -76.1694   -1.8727  -33.3498 C.ar   1 LIG      -0.11700
      7 C7        -77.6075    0.8341  -31.2554 C.ar   1 LIG      -0.11700
      8 C8        -78.4868   -1.1600  -32.9957 C.ar   1 LIG      -0.11700
      9 C9        -76.6654   -0.0133  -31.8612 C.ar   1 LIG       0.00400
     10 C10       -77.1116   -1.0252  -32.7442 C.ar   1 LIG       0.00400
     11 H1        -73.3075   -0.6139  -32.0177 H      1 LIG       0.11500
     12 H2        -74.0885   -2.3863  -33.5631 H      1 LIG       0.11500
     13 H3        -79.6882    1.3482  -31.0416 H      1 LIG       0.11500
     14 H4        -80.4694   -0.4232  -32.5884 H      1 LIG       0.11500
     15 H5        -74.9246    0.8926  -30.9348 H      1 LIG       0.11500
     16 H6        -76.4900   -2.6577  -34.0315 H      1 LIG       0.11500
     17 H7        -77.2872    1.6187  -30.5731 H      1 LIG       0.11500
     18 H8        -78.8522   -1.9308  -33.6712 H      1 LIG       0.11500
@<TRIPOS>BOND
      1       1       2 ar
      2       1       5 ar
      3       2       6 ar
      4       3       4 ar
      5       3       7 ar
      6       4       8 ar
      7       5       9 ar
      8       6      10 ar
      9       7       9 ar
     10       8      10 ar
     11       9      10 ar
     12       1      11 1
     13       2      12 1
     14       3      13 1
     15       4      14 1
     16       5      15 1
     17       6      16 1
     18       7      17 1
     19       8      18 1
@<TRIPOS>ALT_TYPE
CGenFF_4.0_ALT_TYPE_SET
CGenFF_4.0 1 CG2R61 2 CG2R61 3 CG2R61 4 CG2R61 5 CG2R61 6 CG2R61 7 CG2R61 8 CG2R61 9 CG2R61 10 CG2R61 11 HGR61 12 HGR61 13 HGR61 14 HGR61 15 HGR61 16 HGR61 17 HGR61 18 HGR61
@<TRIPOS>MOLECULE
naphtalene
 18 19 0 0 0
****
USER_CHARGES
INVALID_CHARGES
Pose:  31 Cluster:  31 Fr_nu:   2321 TotEn:    -8.41
@<TRIPOS>ATOM
      1 C1        -52.7382  -12.3293  -45.6539 C.ar   1 LIG      -0.11500
      2 C2        -52.9379  -11.4808  -44.5691 C.ar   1 LIG      -0.11500
      3 C3        -47.9583  -12.3645  -44.7464 C.ar   1 LIG      -0.11500
      4 C4        -48.1580  -11.5159  -43.6615 C.ar   1 LIG      -0.11500
      5 C5        -51.4515  -12.7639  -45.9732 C.ar   1 LIG      -0.11700
      6 C6        -51.8518  -11.0636  -43.7992 C.ar   1 LIG      -0.11700
      7 C7        -49.0445  -12.7817  -45.5162 C.ar   1 LIG      -0.11700
      8 C8        -49.4447  -11.0812  -43.3422 C.ar   1 LIG      -0.11700
      9 C9        -50.3465  -12.3540  -45.2093 C.ar   1 LIG       0.00400
     10 C10       -50.5497  -11.4911  -44.1061 C.ar   1 LIG       0.00400
     11 H1        -53.5841  -12.6533  -46.2532 H      1 LIG       0.11500
     12 H2        -53.9400  -11.1432  -44.3212 H      1 LIG       0.11500
     13 H3        -46.9562  -12.7026  -44.9947 H      1 LIG       0.11500
     14 H4        -47.3117  -11.1912  -43.0635 H      1 LIG       0.11500
     15 H5        -51.3189  -13.4267  -46.8259 H      1 LIG       0.11500
     16 H6        -52.0313  -10.4006  -42.9554 H      1 LIG       0.11500
     17 H7        -48.8649  -13.4453  -46.3594 H      1 LIG       0.11500
     18 H8        -49.5774  -10.4178  -42.4900 H      1 LIG       0.11500
@<TRIPOS>BOND
      1       1       2 ar
      2       1       5 ar
      3       2       6 ar
      4       3       4 ar
      5       3       7 ar
      6       4       8 ar
      7       5       9 ar
      8       6      10 ar
      9       7       9 ar
     10       8      10 ar
     11       9      10 ar
     12       1      11 1
     13       2      12 1
     14       3      13 1
     15       4      14 1
     16       5      15 1
     17       6      16 1
     18       7      17 1
     19       8      18 1
@<TRIPOS>ALT_TYPE
CGenFF_4.0_ALT_TYPE_SET
CGenFF_4.0 1 CG2R61 2 CG2R61 3 CG2R61 4 CG2R61 5 CG2R61 6 CG2R61 7 CG2R61 8 CG2R61 9 CG2R61 10 CG2R61 11 HGR61 12 HGR61 13 HGR61 14 HGR61 15 HGR61 16 HGR61 17 HGR61 18 HGR61
@<TRIPOS>MOLECULE
naphtalene
 18 19 0 0 0
****
USER_CHARGES
INVALID_CHARGES
Pose:  32 Cluster:  32 Fr_nu: 401731 TotEn:    -7.99
@<TRIPOS>ATOM
      1 C1        -63.2537  -15.0103  -62.4059 C.ar   1 LIG      -0.11500
      2 C2        -63.7752  -13.7202  -62.3832 C.ar   1 LIG      -0.11500
      3 C3        -60.4913  -13.9614  -58.5404 C.ar   1 LIG      -0.11500
      4 C4        -61.0129  -12.6713  -58.5178 C.ar   1 LIG      -0.11500
      5 C5        -62.3062  -15.3974  -61.4578 C.ar   1 LIG      -0.11700
      6 C6        -63.3514  -12.8123  -61.4124 C.ar   1 LIG      -0.11700
      7 C7        -60.9152  -14.8693  -59.5113 C.ar   1 LIG      -0.11700
      8 C8        -61.9603  -12.2840  -59.4659 C.ar   1 LIG      -0.11700
      9 C9        -61.8681  -14.4967  -60.4733 C.ar   1 LIG       0.00400
     10 C10       -62.3985  -13.1848  -60.4504 C.ar   1 LIG       0.00400
     11 H1        -63.5836  -15.7164  -63.1623 H      1 LIG       0.11500
     12 H2        -64.5129  -13.4198  -63.1216 H      1 LIG       0.11500
     13 H3        -59.7535  -14.2625  -57.8020 H      1 LIG       0.11500
     14 H4        -60.6816  -11.9651  -57.7621 H      1 LIG       0.11500
     15 H5        -61.9119  -16.4108  -61.4948 H      1 LIG       0.11500
     16 H6        -63.7729  -11.8092  -61.4132 H      1 LIG       0.11500
     17 H7        -60.4942  -15.8725  -59.5098 H      1 LIG       0.11500
     18 H8        -62.3543  -11.2704  -59.4295 H      1 LIG       0.11500
@<TRIPOS>BOND
      1       1       2 ar
      2       1       5 ar
      3       2       6 ar
      4       3       4 ar
      5       3       7 ar
      6       4       8 ar
      7       5       9 ar
      8       6      10 ar
      9       7       9 ar
     10       8      10 ar
     11       9      10 ar
     12       1      11 1
     13       2      12 1
     14       3      13 1
     15       4      14 1
     16       5      15 1
     17       6      16 1
     18       7      17 1
     19       8      18 1
@<TRIPOS>ALT_TYPE
CGenFF_4.0_ALT_TYPE_SET
CGenFF_4.0 1 CG2R61 2 CG2R61 3 CG2R61 4 CG2R61 5 CG2R61 6 CG2R61 7 CG2R61 8 CG2R61 9 CG2R61 10 CG2R61 11 HGR61 12 HGR61 13 HGR61 14 HGR61 15 HGR61 16 HGR61 17 HGR61 18 HGR61
# TRIPOS MOL2 file generated by SEED

@<TRIPOS>MOLECULE
pyrazole
 9 9 0 0 0
****
USER_CHARGES
INVALID_CHARGES
Pose:   1 Cluster:   1 Fr_nu: 101391 TotEn:   -21.77
@<TRIPOS>ATOM
      1 C1        -74.4013   -7.5676  -44.9172 C.2    1 LIG      -0.25100
      2 C2        -75.7081   -7.1624  -44.5857 C.2    1 LIG       0.13200
      3 C3        -73.5883   -6.6839  -44.2504 C.2    1 LIG      -0.03800
      4 N1        -75.7289   -6.1039  -43.7714 N.2    1 LIG      -0.57800
      5 N2        -74.4251   -5.8364  -43.5855 N.pl3  1 LIG      -0.05900
      6 H1        -74.0911   -8.3858  -45.5502 H      1 LIG       0.15700
      7 H2        -76.6463   -7.5941  -44.9040 H      1 LIG       0.15600
      8 H3        -72.5142   -6.5826  -44.1922 H      1 LIG       0.15900
      9 H4        -74.1758   -5.0557  -42.9912 H      1 LIG       0.32200
@<TRIPOS>BOND
      1       1       2 1
      2       1       3 2
      3       2       4 2
      4       3       5 1
      5       4       5 1
      6       1       6 1
      7       2       7 1
      8       3       8 1
      9       5       9 1
@<TRIPOS>ALT_TYPE
CGenFF_4.0_ALT_TYPE_SET
CGenFF_4.0 1 CG2R51 2 CG2R52 3 CG2R51 4 NG2R50 5 NG2R51 6 HGR51 7 HGR52 8 HGR52 9 HGP1
@<TRIPOS>MOLECULE
pyrazole
 9 9 0 0 0
****
USER_CHARGES
INVALID_CHARGES
Pose:   2 Cluster:   2 Fr_nu: 634853 TotEn:   -18.50
@<TRIPOS>ATOM
      1 C1        -73.7308   -7.8442  -45.1740 C.2    1 LIG      -0.25100
      2 C2        -74.1048   -6.9040  -44.1952 C.2    1 LIG       0.13200
      3 C3        -74.9113   -8.4379  -45.5485 C.2    1 LIG      -0.03800
      4 N1        -75.4200   -6.8971  -43.9627 N.2    1 LIG      -0.57800
      5 N2        -75.8829   -7.8402  -44.8007 N.pl3  1 LIG      -0.05900
      6 H1        -72.7441   -8.0612  -45.5557 H      1 LIG       0.15700
      7 H2        -73.4736   -6.2239  -43.6413 H      1 LIG       0.15600
      8 H3        -75.1421   -9.2158  -46.2620 H      1 LIG       0.15900
      9 H4        -76.8777   -8.0273  -44.8095 H      1 LIG       0.32200
@<TRIPOS>BOND
      1       1       2 1
      2       1       3 2
      3       2       4 2
      4       3       5 1
      5       4       5 1
      6       1       6 1
      7       2       7 1
      8       3       8 1
      9       5       9 1
@<TRIPOS>ALT_TYPE
CGenFF_4.0_ALT_TYPE_SET
CGenFF_4.0 1 CG2R51 2 CG2R52 3 CG2R51 4 NG2R50 5 NG2R51 6 HGR51 7 HGR52 8 HGR52 9 HGP1
@<TRIPOS>MOLECULE
pyrazole
 9 9 0 0 0
****
USER_CHARGES
INVALID_CHARGES
Pose:   3 Cluster:   3 Fr_nu: 160992 TotEn:   -16.53
@<TRIPOS>ATOM
      1 C1        -72.4066   -8.4561  -47.8215 C.2    1 LIG      -0.25100
      2 C2        -71.6718   -7.2987  -48.1413 C.2    1 LIG       0.13200
      3 C3        -72.9680   -8.8465  -49.0126 C.2    1 LIG      -0.03800
      4 N1        -71.7567   -6.9749  -49.4343 N.2    1 LIG      -0.57800
      5 N2        -72.5513   -7.9348  -49.9376 N.pl3  1 LIG      -0.05900
      6 H1        -72.5141   -8.9407  -46.8623 H      1 LIG       0.15700
      7 H2        -71.0785   -6.6773  -47.4859 H      1 LIG       0.15600
      8 H3        -73.6137   -9.6708  -49.2789 H      1 LIG       0.15900
      9 H4        -72.7714   -7.9059  -50.9253 H      1 LIG       0.32200
@<TRIPOS>BOND
      1       1       2 1
      2       1       3 2
      3       2       4 2
      4       3       5 1
      5       4       5 1
      6       1       6 1
      7       2       7 1
      8       3       8 1
      9       5       9 1
@<TRIPOS>ALT_TYPE
CGenFF_4.0_ALT_TYPE_SET
CGenFF_4.0 1 CG2R51 2 CG2R52 3 CG2R51 4 NG2R50 5 NG2R51 6 HGR51 7 HGR52 8 HGR52 9 HGP1
@<TRIPOS>MOLECULE
pyrazole
 9 9 0 0 0
****
USER_CHARGES
INVALID_CHARGES
Pose:   4 Cluster:   4 Fr_nu: 101983 TotEn:   -15.65
@<TRIPOS>ATOM
      1 C1        -74.7397   -8.1501  -45.4776 C.2    1 LIG      -0.25100
      2 C2        -75.0642   -7.2988  -44.4045 C.2    1 LIG       0.13200
      3 C3        -73.3681   -8.2198  -45.4579 C.2    1 LIG      -0.03800
      4 N1        -73.9858   -6.8592  -43.7506 N.2    1 LIG      -0.57800
      5 N2        -72.9700   -7.4367  -44.4145 N.pl3  1 LIG      -0.05900
      6 H1        -75.4060   -8.6450  -46.1687 H      1 LIG       0.15700
      7 H2        -76.0417   -6.9799  -44.0720 H      1 LIG       0.15600
      8 H3        -72.6555   -8.7423  -46.0797 H      1 LIG       0.15900
      9 H4        -72.0254   -7.2508  -44.1016 H      1 LIG       0.32200
@<TRIPOS>BOND
      1       1       2 1
      2       1       3 2
      3       2       4 2
      4       3       5 1
      5       4       5 1
      6       1       6 1
      7       2       7 1
      8       3       8 1
      9       5       9 1
@<TRIPOS>ALT_TYPE
CGenFF_4.0_ALT_TYPE_SET
CGenFF_4.0 1 CG2R51 2 CG2R52 3 CG2R51 4 NG2R50 5 NG2R51 6 HGR51 7 HGR52 8 HGR52 9 HGP1
@<TRIPOS>MOLECULE
pyrazole
 9 9 0 0 0
****
USER_CHARGES
INVALID_CHARGES
Pose:   5 Cluster:   5 Fr_nu: 3471992 TotEn:   -15.17
@<TRIPOS>ATOM
      1 C1        -65.7522  -20.5397  -57.6176 C.2    1 LIG      -0.25100
      2 C2        -66.7507  -21.4743  -57.9513 C.2    1 LIG       0.13200
      3 C3        -66.2844  -19.8280  -56.5703 C.2    1 LIG      -0.03800
      4 N1        -67.8349  -21.3686  -57.1786 N.2    1 LIG      -0.57800
      5 N2        -67.5210  -20.3592  -56.3488 N.pl3  1 LIG      -0.05900
      6 H1        -64.7821  -20.4012  -58.0715 H      1 LIG       0.15700
      7 H2        -66.7336  -22.2278  -58.7257 H      1 LIG       0.15600
      8 H3        -65.9041  -19.0085  -55.9778 H      1 LIG       0.15900
      9 H4        -68.2014  -20.0815  -55.6526 H      1 LIG       0.32200
@<TRIPOS>BOND
      1       1       2 1
      2       1       3 2
      3       2       4 2
      4       3       5 1
      5       4       5 1
      6       1       6 1
      7       2       7 1
      8       3       8 1
      9       5       9 1
@<TRIPOS>ALT_TYPE
CGenFF_4.0_ALT_TYPE_SET
CGenFF_4.0 1 CG2R51 2 CG2R52 3 CG2R51 4 NG2R50 5 NG2R51 6 HGR51 7 HGR52 8 HGR52 9 HGP1
@<TRIPOS>MOLECULE
pyrazole
 9 9 0 0 0
****
USER_CHARGES
INVALID_CHARGES
Pose:   6 Cluster:   6 Fr_nu: 508279 TotEn:   -14.48
@<TRIPOS>ATOM
      1 C1        -80.4051  -11.7900  -42.4631 C.2    1 LIG      -0.25100
      2 C2        -81.0132  -13.0199  -42.1480 C.2    1 LIG       0.13200
      3 C3        -79.9929  -11.2905  -41.2519 C.2    1 LIG      -0.03800
      4 N1        -80.9914  -13.2856  -40.8392 N.2    1 LIG      -0.57800
      5 N2        -80.3644  -12.2158  -40.3212 N.pl3  1 LIG      -0.05900
      6 H1        -80.2817  -11.3297  -43.4322 H      1 LIG       0.15700
      7 H2        -81.4719  -13.7335  -42.8175 H      1 LIG       0.15600
      8 H3        -79.4824  -10.3796  -40.9744 H      1 LIG       0.15900
      9 H4        -80.2243  -12.1809  -39.3192 H      1 LIG       0.32200
@<TRIPOS>BOND
      1       1       2 1
      2       1       3 2
      3       2       4 2
      4       3       5 1
      5       4       5 1
      6       1       6 1
      7       2       7 1
      8       3       8 1
      9       5       9 1
@<TRIPOS>ALT_TYPE
CGenFF_4.0_ALT_TYPE_SET
CGenFF_4.0 1 CG2R51 2 CG2R52 3 CG2R51 4 NG2R50 5 NG2R51 6 HGR51 7 HGR52 8 HGR52 9 HGP1
@<TRIPOS>MOLECULE
pyrazole
 9 9 0 0 0
****
USER_CHARGES
INVALID_CHARGES
Pose:   7 Cluster:   7 Fr_nu: 306559 TotEn:   -14.24
@<TRIPOS>ATOM
      1 C1        -80.8394  -12.2064  -43.3647 C.2    1 LIG      -0.25100
      2 C2        -80.9473  -13.6019  -43.2141 C.2    1 LIG       0.13200
      3 C3        -80.3491  -11.7678  -42.1590 C.2    1 LIG      -0.03800
      4 N1        -80.5567  -14.0221  -42.0080 N.2    1 LIG      -0.57800
      5 N2        -80.1986  -12.8840  -41.3896 N.pl3  1 LIG      -0.05900
      6 H1        -81.0822  -11.6023  -44.2264 H      1 LIG       0.15700
      7 H2        -81.2947  -14.3302  -43.9329 H      1 LIG       0.15600
      8 H3        -80.1016  -10.7842  -41.7868 H      1 LIG       0.15900
      9 H4        -79.8601  -12.9417  -40.4373 H      1 LIG       0.32200
@<TRIPOS>BOND
      1       1       2 1
      2       1       3 2
      3       2       4 2
      4       3       5 1
      5       4       5 1
      6       1       6 1
      7       2       7 1
      8       3       8 1
      9       5       9 1
@<TRIPOS>ALT_TYPE
CGenFF_4.0_ALT_TYPE_SET
CGenFF_4.0 1 CG2R51 2 CG2R52 3 CG2R51 4 NG2R50 5 NG2R51 6 HGR51 7 HGR52 8 HGR52 9 HGP1
@<TRIPOS>MOLECULE
pyrazole
 9 9 0 0 0
****
USER_CHARGES
INVALID_CHARGES
Pose:   8 Cluster:   8 Fr_nu: 258430 TotEn:   -13.75
@<TRIPOS>ATOM
      1 C1        -80.2955  -12.3747  -40.6505 C.2    1 LIG      -0.25100
      2 C2        -80.7351  -13.5458  -41.2964 C.2    1 LIG       0.13200
      3 C3        -79.9932  -11.5107  -41.6744 C.2    1 LIG      -0.03800
      4 N1        -80.7155  -13.4388  -42.6276 N.2    1 LIG      -0.57800
      5 N2        -80.2600  -12.1902  -42.8266 N.pl3  1 LIG      -0.05900
      6 H1        -80.2102  -12.1827  -39.5911 H      1 LIG       0.15700
      7 H2        -81.0684  -14.4729  -40.8526 H      1 LIG       0.15600
      8 H3        -79.6185  -10.4974  -41.6868 H      1 LIG       0.15900
      9 H4        -80.1529  -11.8651  -43.7793 H      1 LIG       0.32200
@<TRIPOS>BOND
      1       1       2 1
      2       1       3 2
      3       2       4 2
      4       3       5 1
      5       4       5 1
      6       1       6 1
      7       2       7 1
      8       3       8 1
      9       5       9 1
@<TRIPOS>ALT_TYPE
CGenFF_4.0_ALT_TYPE_SET
CGenFF_4.0 1 CG2R51 2 CG2R52 3 CG2R51 4 NG2R50 5 NG2R51 6 HGR51 7 HGR52 8 HGR52 9 HGP1
@<TRIPOS>MOLECULE
pyrazole
 9 9 0 0 0
****
USER_CHARGES
INVALID_CHARGES
Pose:   9 Cluster:   9 Fr_nu: 1530734 TotEn:   -13.57
@<TRIPOS>ATOM
      1 C1        -65.9493  -20.9158  -57.4336 C.2    1 LIG      -0.25100
      2 C2        -64.6254  -20.7588  -56.9815 C.2    1 LIG       0.13200
      3 C3        -66.6612  -19.9610  -56.7495 C.2    1 LIG      -0.03800
      4 N1        -64.5008  -19.7812  -56.0800 N.2    1 LIG      -0.57800
      5 N2        -65.7556  -19.3150  -55.9601 N.pl3  1 LIG      -0.05900
      6 H1        -66.3343  -21.6214  -58.1549 H      1 LIG       0.15700
      7 H2        -63.7461  -21.3164  -57.2710 H      1 LIG       0.15600
      8 H3        -67.7073  -19.6907  -56.7513 H      1 LIG       0.15900
      9 H4        -65.9241  -18.5519  -55.3167 H      1 LIG       0.32200
@<TRIPOS>BOND
      1       1       2 1
      2       1       3 2
      3       2       4 2
      4       3       5 1
      5       4       5 1
      6       1       6 1
      7       2       7 1
      8       3       8 1
      9       5       9 1
@<TRIPOS>ALT_TYPE
CGenFF_4.0_ALT_TYPE_SET
CGenFF_4.0 1 CG2R51 2 CG2R52 3 CG2R51 4 NG2R50 5 NG2R51 6 HGR51 7 HGR52 8 HGR52 9 HGP1
@<TRIPOS>MOLECULE
pyrazole
 9 9 0 0 0
****
USER_CHARGES
INVALID_CHARGES
Pose:  10 Cluster:  10 Fr_nu: 8916657 TotEn:   -13.33
@<TRIPOS>ATOM
      1 C1        -49.7349  -11.7316  -26.6049 C.2    1 LIG      -0.25100
      2 C2        -50.9059  -12.3919  -27.0226 C.2    1 LIG       0.13200
      3 C3        -50.1678  -10.4979  -26.1842 C.2    1 LIG      -0.03800
      4 N1        -52.0006  -11.6400  -26.8800 N.2    1 LIG      -0.57800
      5 N2        -51.5194  -10.4945  -26.3679 N.pl3  1 LIG      -0.05900
      6 H1        -48.7190  -12.0981  -26.6074 H      1 LIG       0.15700
      7 H2        -51.0073  -13.3895  -27.4254 H      1 LIG       0.15600
      8 H3        -49.6475   -9.6407  -25.7819 H      1 LIG       0.15900
      9 H4        -52.1722   -9.7470  -26.1683 H      1 LIG       0.32200
@<TRIPOS>BOND
      1       1       2 1
      2       1       3 2
      3       2       4 2
      4       3       5 1
      5       4       5 1
      6       1       6 1
      7       2       7 1
      8       3       8 1
      9       5       9 1
@<TRIPOS>ALT_TYPE
CGenFF_4.0_ALT_TYPE_SET
CGenFF_4.0 1 CG2R51 2 CG2R52 3 CG2R51 4 NG2R50 5 NG2R51 6 HGR51 7 HGR52 8 HGR52 9 HGP1
@<TRIPOS>MOLECULE
pyrazole
 9 9 0 0 0
****
USER_CHARGES
INVALID_CHARGES
Pose:  11 Cluster:  11 Fr_nu: 591756 TotEn:   -13.21
@<TRIPOS>ATOM
      1 C1        -63.1968  -23.5588  -37.0464 C.2    1 LIG      -0.25100
      2 C2        -63.3247  -23.0019  -35.7598 C.2    1 LIG       0.13200
      3 C3        -62.2777  -22.7568  -37.6778 C.2    1 LIG      -0.03800
      4 N1        -62.5488  -21.9293  -35.5827 N.2    1 LIG      -0.57800
      5 N2        -61.9244  -21.8056  -36.7663 N.pl3  1 LIG      -0.05900
      6 H1        -63.6994  -24.4211  -37.4589 H      1 LIG       0.15700
      7 H2        -63.9514  -23.3327  -34.9439 H      1 LIG       0.15600
      8 H3        -61.8546  -22.7755  -38.6717 H      1 LIG       0.15900
      9 H4        -61.2677  -21.0444  -36.8847 H      1 LIG       0.32200
@<TRIPOS>BOND
      1       1       2 1
      2       1       3 2
      3       2       4 2
      4       3       5 1
      5       4       5 1
      6       1       6 1
      7       2       7 1
      8       3       8 1
      9       5       9 1
@<TRIPOS>ALT_TYPE
CGenFF_4.0_ALT_TYPE_SET
CGenFF_4.0 1 CG2R51 2 CG2R52 3 CG2R51 4 NG2R50 5 NG2R51 6 HGR51 7 HGR52 8 HGR52 9 HGP1
@<TRIPOS>MOLECULE
pyrazole
 9 9 0 0 0
****
USER_CHARGES
INVALID_CHARGES
Pose:  12 Cluster:  12 Fr_nu: 886231 TotEn:   -12.87
@<TRIPOS>ATOM
      1 C1        -61.6714  -12.7915  -61.2197 C.2    1 LIG      -0.25100
      2 C2        -61.7174  -12.0752  -60.0087 C.2    1 LIG       0.13200
      3 C3        -62.9884  -12.9442  -61.5784 C.2    1 LIG      -0.03800
      4 N1        -62.9647  -11.7922  -59.6239 N.2    1 LIG      -0.57800
      5 N2        -63.7148  -12.3334  -60.5988 N.pl3  1 LIG      -0.05900
      6 H1        -60.8054  -13.1471  -61.7582 H      1 LIG       0.15700
      7 H2        -60.8939  -11.7479  -59.3901 H      1 LIG       0.15600
      8 H3        -63.4635  -13.4236  -62.4222 H      1 LIG       0.15900
      9 H4        -64.7215  -12.2504  -60.5312 H      1 LIG       0.32200
@<TRIPOS>BOND
      1       1       2 1
      2       1       3 2
      3       2       4 2
      4       3       5 1
      5       4       5 1
      6       1       6 1
      7       2       7 1
      8       3       8 1
      9       5       9 1
@<TRIPOS>ALT_TYPE
CGenFF_4.0_ALT_TYPE_SET
CGenFF_4.0 1 CG2R51 2 CG2R52 3 CG2R51 4 NG2R50 5 NG2R51 6 HGR51 7 HGR52 8 HGR52 9 HGP1
@<TRIPOS>MOLECULE
pyrazole
 9 9 0 0 0
****
USER_CHARGES
INVALID_CHARGES
Pose:  13 Cluster:  13 Fr_nu: 240033 TotEn:   -12.79
@<TRIPOS>ATOM
      1 C1        -57.7699  -21.6904  -41.0062 C.2    1 LIG      -0.25100
      2 C2        -57.1342  -22.2600  -39.8867 C.2    1 LIG       0.13200
      3 C3        -58.6845  -20.8152  -40.4733 C.2    1 LIG      -0.03800
      4 N1        -57.6050  -21.7864  -38.7300 N.2    1 LIG      -0.57800
      5 N2        -58.5462  -20.9098  -39.1197 N.pl3  1 LIG      -0.05900
      6 H1        -57.5903  -21.8857  -42.0531 H      1 LIG       0.15700
      7 H2        -56.3478  -23.0009  -39.8655 H      1 LIG       0.15600
      8 H3        -59.4066  -20.1505  -40.9251 H      1 LIG       0.15900
      9 H4        -59.0603  -20.4093  -38.4056 H      1 LIG       0.32200
@<TRIPOS>BOND
      1       1       2 1
      2       1       3 2
      3       2       4 2
      4       3       5 1
      5       4       5 1
      6       1       6 1
      7       2       7 1
      8       3       8 1
      9       5       9 1
@<TRIPOS>ALT_TYPE
CGenFF_4.0_ALT_TYPE_SET
CGenFF_4.0 1 CG2R51 2 CG2R52 3 CG2R51 4 NG2R50 5 NG2R51 6 HGR51 7 HGR52 8 HGR52 9 HGP1
@<TRIPOS>MOLECULE
pyrazole
 9 9 0 0 0
****
USER_CHARGES
INVALID_CHARGES
Pose:  14 Cluster:  14 Fr_nu: 3472883 TotEn:   -12.70
@<TRIPOS>ATOM
      1 C1        -64.7447  -20.3505  -56.6476 C.2    1 LIG      -0.25100
      2 C2        -65.7619  -20.6316  -57.5793 C.2    1 LIG       0.13200
      3 C3        -65.2713  -19.3625  -55.8520 C.2    1 LIG      -0.03800
      4 N1        -66.8523  -19.8829  -57.3939 N.2    1 LIG      -0.57800
      5 N2        -66.5234  -19.1216  -56.3364 N.pl3  1 LIG      -0.05900
      6 H1        -63.7667  -20.8009  -56.5634 H      1 LIG       0.15700
      7 H2        -65.7539  -21.3506  -58.3861 H      1 LIG       0.15600
      8 H3        -64.8760  -18.8198  -55.0054 H      1 LIG       0.15900
      9 H4        -67.2037  -18.4533  -55.9967 H      1 LIG       0.32200
@<TRIPOS>BOND
      1       1       2 1
      2       1       3 2
      3       2       4 2
      4       3       5 1
      5       4       5 1
      6       1       6 1
      7       2       7 1
      8       3       8 1
      9       5       9 1
@<TRIPOS>ALT_TYPE
CGenFF_4.0_ALT_TYPE_SET
CGenFF_4.0 1 CG2R51 2 CG2R52 3 CG2R51 4 NG2R50 5 NG2R51 6 HGR51 7 HGR52 8 HGR52 9 HGP1
@<TRIPOS>MOLECULE
pyrazole
 9 9 0 0 0
****
USER_CHARGES
INVALID_CHARGES
Pose:  15 Cluster:  15 Fr_nu: 8560852 TotEn:   -12.39
@<TRIPOS>ATOM
      1 C1        -77.8602  -22.9922  -28.4816 C.2    1 LIG      -0.25100
      2 C2        -76.8205  -23.1778  -29.4124 C.2    1 LIG       0.13200
      3 C3        -78.2059  -24.2640  -28.0950 C.2    1 LIG      -0.03800
      4 N1        -76.5249  -24.4659  -29.6053 N.2    1 LIG      -0.57800
      5 N2        -77.3839  -25.1014  -28.7903 N.pl3  1 LIG      -0.05900
      6 H1        -78.2978  -22.0666  -28.1380 H      1 LIG       0.15700
      7 H2        -76.2661  -22.4280  -29.9586 H      1 LIG       0.15600
      8 H3        -78.9475  -24.6402  -27.4051 H      1 LIG       0.15900
      9 H4        -77.3562  -26.1129  -28.7592 H      1 LIG       0.32200
@<TRIPOS>BOND
      1       1       2 1
      2       1       3 2
      3       2       4 2
      4       3       5 1
      5       4       5 1
      6       1       6 1
      7       2       7 1
      8       3       8 1
      9       5       9 1
@<TRIPOS>ALT_TYPE
CGenFF_4.0_ALT_TYPE_SET
CGenFF_4.0 1 CG2R51 2 CG2R52 3 CG2R51 4 NG2R50 5 NG2R51 6 HGR51 7 HGR52 8 HGR52 9 HGP1
@<TRIPOS>MOLECULE
pyrazole
 9 9 0 0 0
****
USER_CHARGES
INVALID_CHARGES
Pose:  16 Cluster:  16 Fr_nu:  48948 TotEn:   -12.16
@<TRIPOS>ATOM
      1 C1        -59.7185  -17.2158  -22.6059 C.2    1 LIG      -0.25100
      2 C2        -58.6661  -16.3324  -22.2998 C.2    1 LIG       0.13200
      3 C3        -60.5112  -17.2073  -21.4843 C.2    1 LIG      -0.03800
      4 N1        -58.7773  -15.8012  -21.0794 N.2    1 LIG      -0.57800
      5 N2        -59.9091  -16.3522  -20.6087 N.pl3  1 LIG      -0.05900
      6 H1        -59.8810  -17.7797  -23.5126 H      1 LIG       0.15700
      7 H2        -57.8224  -16.0540  -22.9149 H      1 LIG       0.15600
      8 H3        -61.4275  -17.7227  -21.2350 H      1 LIG       0.15900
      9 H4        -60.2131  -16.1008  -19.6764 H      1 LIG       0.32200
@<TRIPOS>BOND
      1       1       2 1
      2       1       3 2
      3       2       4 2
      4       3       5 1
      5       4       5 1
      6       1       6 1
      7       2       7 1
      8       3       8 1
      9       5       9 1
@<TRIPOS>ALT_TYPE
CGenFF_4.0_ALT_TYPE_SET
CGenFF_4.0 1 CG2R51 2 CG2R52 3 CG2R51 4 NG2R50 5 NG2R51 6 HGR51 7 HGR52 8 HGR52 9 HGP1
@<TRIPOS>MOLECULE
pyrazole
 9 9 0 0 0
****
USER_CHARGES
INVALID_CHARGES
Pose:  17 Cluster:  17 Fr_nu: 621190 TotEn:   -12.00
@<TRIPOS>ATOM
      1 C1        -53.7473  -10.8312  -44.2554 C.2    1 LIG      -0.25100
      2 C2        -54.0318   -9.7711  -45.1369 C.2    1 LIG       0.13200
      3 C3        -52.4422  -11.1623  -44.5264 C.2    1 LIG      -0.03800
      4 N1        -52.9910   -9.4498  -45.9099 N.2    1 LIG      -0.57800
      5 N2        -52.0398  -10.3131  -45.5150 N.pl3  1 LIG      -0.05900
      6 H1        -54.3966  -11.2911  -43.5251 H      1 LIG       0.15700
      7 H2        -54.9543   -9.2195  -45.2486 H      1 LIG       0.15600
      8 H3        -51.7793  -11.9102  -44.1158 H      1 LIG       0.15900
      9 H4        -51.1347  -10.2685  -45.9663 H      1 LIG       0.32200
@<TRIPOS>BOND
      1       1       2 1
      2       1       3 2
      3       2       4 2
      4       3       5 1
      5       4       5 1
      6       1       6 1
      7       2       7 1
      8       3       8 1
      9       5       9 1
@<TRIPOS>ALT_TYPE
CGenFF_4.0_ALT_TYPE_SET
CGenFF_4.0 1 CG2R51 2 CG2R52 3 CG2R51 4 NG2R50 5 NG2R51 6 HGR51 7 HGR52 8 HGR52 9 HGP1
@<TRIPOS>MOLECULE
pyrazole
 9 9 0 0 0
****
USER_CHARGES
INVALID_CHARGES
Pose:  18 Cluster:  18 Fr_nu: 4820078 TotEn:   -11.91
@<TRIPOS>ATOM
      1 C1        -78.5914  -23.2900  -27.9536 C.2    1 LIG      -0.25100
      2 C2        -77.5963  -24.1236  -28.4982 C.2    1 LIG       0.13200
      3 C3        -78.6561  -22.2235  -28.8166 C.2    1 LIG      -0.03800
      4 N1        -77.0669  -23.6293  -29.6204 N.2    1 LIG      -0.57800
      5 N2        -77.7319  -22.4736  -29.7881 N.pl3  1 LIG      -0.05900
      6 H1        -79.1804  -23.4407  -27.0609 H      1 LIG       0.15700
      7 H2        -77.2343  -25.0705  -28.1238 H      1 LIG       0.15600
      8 H3        -79.2610  -21.3283  -28.8255 H      1 LIG       0.15900
      9 H4        -77.5023  -21.9004  -30.5903 H      1 LIG       0.32200
@<TRIPOS>BOND
      1       1       2 1
      2       1       3 2
      3       2       4 2
      4       3       5 1
      5       4       5 1
      6       1       6 1
      7       2       7 1
      8       3       8 1
      9       5       9 1
@<TRIPOS>ALT_TYPE
CGenFF_4.0_ALT_TYPE_SET
CGenFF_4.0 1 CG2R51 2 CG2R52 3 CG2R51 4 NG2R50 5 NG2R51 6 HGR51 7 HGR52 8 HGR52 9 HGP1
@<TRIPOS>MOLECULE
pyrazole
 9 9 0 0 0
****
USER_CHARGES
INVALID_CHARGES
Pose:  19 Cluster:  19 Fr_nu: 250135 TotEn:   -11.70
@<TRIPOS>ATOM
      1 C1        -81.0697  -12.5831  -42.4103 C.2    1 LIG      -0.25100
      2 C2        -80.0418  -11.7264  -42.8475 C.2    1 LIG       0.13200
      3 C3        -80.9590  -12.5816  -41.0413 C.2    1 LIG      -0.03800
      4 N1        -79.3305  -11.2174  -41.8381 N.2    1 LIG      -0.57800
      5 N2        -79.9124  -11.7558  -40.7529 N.pl3  1 LIG      -0.05900
      6 H1        -81.7908  -13.1256  -43.0037 H      1 LIG       0.15700
      7 H2        -79.7810  -11.4521  -43.8597 H      1 LIG       0.15600
      8 H3        -81.5165  -13.0841  -40.2641 H      1 LIG       0.15900
      9 H4        -79.5414  -11.5171  -39.8418 H      1 LIG       0.32200
@<TRIPOS>BOND
      1       1       2 1
      2       1       3 2
      3       2       4 2
      4       3       5 1
      5       4       5 1
      6       1       6 1
      7       2       7 1
      8       3       8 1
      9       5       9 1
@<TRIPOS>ALT_TYPE
CGenFF_4.0_ALT_TYPE_SET
CGenFF_4.0 1 CG2R51 2 CG2R52 3 CG2R51 4 NG2R50 5 NG2R51 6 HGR51 7 HGR52 8 HGR52 9 HGP1
@<TRIPOS>MOLECULE
pyrazole
 9 9 0 0 0
****
USER_CHARGES
INVALID_CHARGES
Pose:  20 Cluster:  20 Fr_nu: 153053 TotEn:   -11.61
@<TRIPOS>ATOM
      1 C1        -76.4861    5.6734  -55.9826 C.2    1 LIG      -0.25100
      2 C2        -75.5815    6.1292  -55.0051 C.2    1 LIG       0.13200
      3 C3        -75.7698    4.7564  -56.7123 C.2    1 LIG      -0.03800
      4 N1        -74.3822    5.5496  -55.1020 N.2    1 LIG      -0.57800
      5 N2        -74.5281    4.7199  -56.1491 N.pl3  1 LIG      -0.05900
      6 H1        -77.5139    5.9672  -56.1370 H      1 LIG       0.15700
      7 H2        -75.7461    6.8601  -54.2263 H      1 LIG       0.15600
      8 H3        -76.0252    4.1423  -57.5638 H      1 LIG       0.15900
      9 H4        -73.7350    4.1562  -56.4284 H      1 LIG       0.32200
@<TRIPOS>BOND
      1       1       2 1
      2       1       3 2
      3       2       4 2
      4       3       5 1
      5       4       5 1
      6       1       6 1
      7       2       7 1
      8       3       8 1
      9       5       9 1
@<TRIPOS>ALT_TYPE
CGenFF_4.0_ALT_TYPE_SET
CGenFF_4.0 1 CG2R51 2 CG2R52 3 CG2R51 4 NG2R50 5 NG2R51 6 HGR51 7 HGR52 8 HGR52 9 HGP1
@<TRIPOS>MOLECULE
pyrazole
 9 9 0 0 0
****
USER_CHARGES
INVALID_CHARGES
Pose:  21 Cluster:  21 Fr_nu: 3769047 TotEn:   -11.54
@<TRIPOS>ATOM
      1 C1        -71.6150    6.2235  -47.6436 C.2    1 LIG      -0.25100
      2 C2        -71.3869    6.9649  -46.4689 C.2    1 LIG       0.13200
      3 C3        -72.6180    5.3475  -47.3075 C.2    1 LIG      -0.03800
      4 N1        -72.1812    6.5925  -45.4617 N.2    1 LIG      -0.57800
      5 N2        -72.9183    5.6076  -46.0026 N.pl3  1 LIG      -0.05900
      6 H1        -71.1224    6.3116  -48.6007 H      1 LIG       0.15700
      7 H2        -70.6746    7.7608  -46.3045 H      1 LIG       0.15600
      8 H3        -73.1318    4.5783  -47.8658 H      1 LIG       0.15900
      9 H4        -73.6105    5.1521  -45.4211 H      1 LIG       0.32200
@<TRIPOS>BOND
      1       1       2 1
      2       1       3 2
      3       2       4 2
      4       3       5 1
      5       4       5 1
      6       1       6 1
      7       2       7 1
      8       3       8 1
      9       5       9 1
@<TRIPOS>ALT_TYPE
CGenFF_4.0_ALT_TYPE_SET
CGenFF_4.0 1 CG2R51 2 CG2R52 3 CG2R51 4 NG2R50 5 NG2R51 6 HGR51 7 HGR52 8 HGR52 9 HGP1
@<TRIPOS>MOLECULE
pyrazole
 9 9 0 0 0
****
USER_CHARGES
INVALID_CHARGES
Pose:  22 Cluster:  22 Fr_nu: 2499539 TotEn:   -11.39
@<TRIPOS>ATOM
      1 C1        -80.7417  -20.9657  -31.4212 C.2    1 LIG      -0.25100
      2 C2        -80.1297  -21.0045  -30.1540 C.2    1 LIG       0.13200
      3 C3        -79.7234  -21.2350  -32.3026 C.2    1 LIG      -0.03800
      4 N1        -78.8239  -21.2772  -30.2201 N.2    1 LIG      -0.57800
      5 N2        -78.6068  -21.4123  -31.5395 N.pl3  1 LIG      -0.05900
      6 H1        -81.7761  -20.7706  -31.6627 H      1 LIG       0.15700
      7 H2        -80.5808  -20.8450  -29.1850 H      1 LIG       0.15600
      8 H3        -79.6928  -21.3124  -33.3799 H      1 LIG       0.15900
      9 H4        -77.6676  -21.6247  -31.8516 H      1 LIG       0.32200
@<TRIPOS>BOND
      1       1       2 1
      2       1       3 2
      3       2       4 2
      4       3       5 1
      5       4       5 1
      6       1       6 1
      7       2       7 1
      8       3       8 1
      9       5       9 1
@<TRIPOS>ALT_TYPE
CGenFF_4.0_ALT_TYPE_SET
CGenFF_4.0 1 CG2R51 2 CG2R52 3 CG2R51 4 NG2R50 5 NG2R51 6 HGR51 7 HGR52 8 HGR52 9 HGP1
@<TRIPOS>MOLECULE
pyrazole
 9 9 0 0 0
****
USER_CHARGES
INVALID_CHARGES
Pose:  23 Cluster:  23 Fr_nu: 4192429 TotEn:   -11.24
@<TRIPOS>ATOM
      1 C1        -77.9459   -1.2933  -32.4961 C.2    1 LIG      -0.25100
      2 C2        -78.7214   -0.8387  -33.5796 C.2    1 LIG       0.13200
      3 C3        -78.8436   -1.4326  -31.4660 C.2    1 LIG      -0.03800
      4 N1        -80.0123   -0.6988  -33.2669 N.2    1 LIG      -0.57800
      5 N2        -80.0551   -1.0676  -31.9753 N.pl3  1 LIG      -0.05900
      6 H1        -76.8850   -1.4930  -32.4655 H      1 LIG       0.15700
      7 H2        -78.3995   -0.6031  -34.5839 H      1 LIG       0.15600
      8 H3        -78.7317   -1.7492  -30.4390 H      1 LIG       0.15900
      9 H4        -80.9483   -1.0446  -31.4995 H      1 LIG       0.32200
@<TRIPOS>BOND
      1       1       2 1
      2       1       3 2
      3       2       4 2
      4       3       5 1
      5       4       5 1
      6       1       6 1
      7       2       7 1
      8       3       8 1
      9       5       9 1
@<TRIPOS>ALT_TYPE
CGenFF_4.0_ALT_TYPE_SET
CGenFF_4.0 1 CG2R51 2 CG2R52 3 CG2R51 4 NG2R50 5 NG2R51 6 HGR51 7 HGR52 8 HGR52 9 HGP1
@<TRIPOS>MOLECULE
pyrazole
 9 9 0 0 0
****
USER_CHARGES
INVALID_CHARGES
Pose:  24 Cluster:  24 Fr_nu: 147670 TotEn:   -11.11
@<TRIPOS>ATOM
      1 C1        -74.7681   -2.4860  -63.3986 C.2    1 LIG      -0.25100
      2 C2        -73.7572   -1.6634  -63.9305 C.2    1 LIG       0.13200
      3 C3        -74.2076   -3.0326  -62.2701 C.2    1 LIG      -0.03800
      4 N1        -72.6392   -1.6824  -63.2000 N.2    1 LIG      -0.57800
      5 N2        -72.9443   -2.5236  -62.1973 N.pl3  1 LIG      -0.05900
      6 H1        -75.7641   -2.6586  -63.7788 H      1 LIG       0.15700
      7 H2        -73.7883   -1.0511  -64.8204 H      1 LIG       0.15600
      8 H3        -74.5845   -3.7241  -61.5303 H      1 LIG       0.15900
      9 H4        -72.2391   -2.7081  -61.4949 H      1 LIG       0.32200
@<TRIPOS>BOND
      1       1       2 1
      2       1       3 2
      3       2       4 2
      4       3       5 1
      5       4       5 1
      6       1       6 1
      7       2       7 1
      8       3       8 1
      9       5       9 1
@<TRIPOS>ALT_TYPE
CGenFF_4.0_ALT_TYPE_SET
CGenFF_4.0 1 CG2R51 2 CG2R52 3 CG2R51 4 NG2R50 5 NG2R51 6 HGR51 7 HGR52 8 HGR52 9 HGP1
@<TRIPOS>MOLECULE
pyrazole
 9 9 0 0 0
****
USER_CHARGES
INVALID_CHARGES
Pose:  25 Cluster:  25 Fr_nu: 1146976 TotEn:   -11.00
@<TRIPOS>ATOM
      1 C1        -59.8998    4.1419  -41.3766 C.2    1 LIG      -0.25100
      2 C2        -58.9924    3.7138  -40.3891 C.2    1 LIG       0.13200
      3 C3        -60.8774    3.1772  -41.3859 C.2    1 LIG      -0.03800
      4 N1        -59.3608    2.5667  -39.8127 N.2    1 LIG      -0.57800
      5 N2        -60.5107    2.2657  -40.4398 N.pl3  1 LIG      -0.05900
      6 H1        -59.8529    5.0260  -41.9951 H      1 LIG       0.15700
      7 H2        -58.0776    4.1897  -40.0658 H      1 LIG       0.15600
      8 H3        -61.7794    3.0587  -41.9688 H      1 LIG       0.15900
      9 H4        -60.9947    1.4177  -40.1727 H      1 LIG       0.32200
@<TRIPOS>BOND
      1       1       2 1
      2       1       3 2
      3       2       4 2
      4       3       5 1
      5       4       5 1
      6       1       6 1
      7       2       7 1
      8       3       8 1
      9       5       9 1
@<TRIPOS>ALT_TYPE
CGenFF_4.0_ALT_TYPE_SET
CGenFF_4.0 1 CG2R51 2 CG2R52 3 CG2R51 4 NG2R50 5 NG2R51 6 HGR51 7 HGR52 8 HGR52 9 HGP1
@<TRIPOS>MOLECULE
pyrazole
 9 9 0 0 0
****
USER_CHARGES
INVALID_CHARGES
Pose:  26 Cluster:  26 Fr_nu: 3950994 TotEn:   -10.86
@<TRIPOS>ATOM
      1 C1        -64.0309   -1.2717  -23.5102 C.2    1 LIG      -0.25100
      2 C2        -62.6505   -1.0526  -23.6780 C.2    1 LIG       0.13200
      3 C3        -64.3537   -2.1881  -24.4810 C.2    1 LIG      -0.03800
      4 N1        -62.1319   -1.7720  -24.6767 N.2    1 LIG      -0.57800
      5 N2        -63.1920   -2.4523  -25.1452 N.pl3  1 LIG      -0.05900
      6 H1        -64.6991   -0.8284  -22.7867 H      1 LIG       0.15700
      7 H2        -62.0008   -0.3982  -23.1145 H      1 LIG       0.15600
      8 H3        -65.2846   -2.6635  -24.7544 H      1 LIG       0.15900
      9 H4        -63.0511   -3.0816  -25.9255 H      1 LIG       0.32200
@<TRIPOS>BOND
      1       1       2 1
      2       1       3 2
      3       2       4 2
      4       3       5 1
      5       4       5 1
      6       1       6 1
      7       2       7 1
      8       3       8 1
      9       5       9 1
@<TRIPOS>ALT_TYPE
CGenFF_4.0_ALT_TYPE_SET
CGenFF_4.0 1 CG2R51 2 CG2R52 3 CG2R51 4 NG2R50 5 NG2R51 6 HGR51 7 HGR52 8 HGR52 9 HGP1
@<TRIPOS>MOLECULE
pyrazole
 9 9 0 0 0
****
USER_CHARGES
INVALID_CHARGES
Pose:  27 Cluster:  27 Fr_nu: 2081357 TotEn:   -10.24
@<TRIPOS>ATOM
      1 C1        -53.6282  -11.0465  -44.8377 C.2    1 LIG      -0.25100
      2 C2        -53.8325   -9.8035  -45.4662 C.2    1 LIG       0.13200
      3 C3        -53.9413  -11.9740  -45.8011 C.2    1 LIG      -0.03800
      4 N1        -54.2433   -9.9266  -46.7311 N.2    1 LIG      -0.57800
      5 N2        -54.2997  -11.2580  -46.9054 N.pl3  1 LIG      -0.05900
      6 H1        -53.2995  -11.2435  -43.8280 H      1 LIG       0.15700
      7 H2        -53.6996   -8.8130  -45.0551 H      1 LIG       0.15600
      8 H3        -53.9435  -13.0544  -45.7998 H      1 LIG       0.15900
      9 H4        -54.5943  -11.6115  -47.8070 H      1 LIG       0.32200
@<TRIPOS>BOND
      1       1       2 1
      2       1       3 2
      3       2       4 2
      4       3       5 1
      5       4       5 1
      6       1       6 1
      7       2       7 1
      8       3       8 1
      9       5       9 1
@<TRIPOS>ALT_TYPE
CGenFF_4.0_ALT_TYPE_SET
CGenFF_4.0 1 CG2R51 2 CG2R52 3 CG2R51 4 NG2R50 5 NG2R51 6 HGR51 7 HGR52 8 HGR52 9 HGP1
@<TRIPOS>MOLECULE
pyrazole
 9 9 0 0 0
****
USER_CHARGES
INVALID_CHARGES
Pose:  28 Cluster:  28 Fr_nu: 750831 TotEn:   -10.08
@<TRIPOS>ATOM
      1 C1        -53.8269  -11.3079  -46.0465 C.2    1 LIG      -0.25100
      2 C2        -53.7048  -10.6371  -47.2781 C.2    1 LIG       0.13200
      3 C3        -53.6150  -10.3332  -45.1022 C.2    1 LIG      -0.03800
      4 N1        -53.4364   -9.3369  -47.1327 N.2    1 LIG      -0.57800
      5 N2        -53.3881   -9.1826  -45.7986 N.pl3  1 LIG      -0.05900
      6 H1        -54.0394  -12.3515  -45.8673 H      1 LIG       0.15700
      7 H2        -53.7998  -11.0417  -48.2756 H      1 LIG       0.15600
      8 H3        -53.6031  -10.3547  -44.0220 H      1 LIG       0.15900
      9 H4        -53.1926   -8.2605  -45.4293 H      1 LIG       0.32200
@<TRIPOS>BOND
      1       1       2 1
      2       1       3 2
      3       2       4 2
      4       3       5 1
      5       4       5 1
      6       1       6 1
      7       2       7 1
      8       3       8 1
      9       5       9 1
@<TRIPOS>ALT_TYPE
CGenFF_4.0_ALT_TYPE_SET
CGenFF_4.0 1 CG2R51 2 CG2R52 3 CG2R51 4 NG2R50 5 NG2R51 6 HGR51 7 HGR52 8 HGR52 9 HGP1
@<TRIPOS>MOLECULE
pyrazole
 9 9 0 0 0
****
USER_CHARGES
INVALID_CHARGES
Pose:  29 Cluster:  29 Fr_nu: 6370760 TotEn:    -9.96
@<TRIPOS>ATOM
      1 C1        -53.2277  -10.5083  -44.2822 C.2    1 LIG      -0.25100
      2 C2        -53.8133   -9.7651  -45.3246 C.2    1 LIG       0.13200
      3 C3        -52.5157  -11.4938  -44.9212 C.2    1 LIG      -0.03800
      4 N1        -53.5003  -10.2379  -46.5339 N.2    1 LIG      -0.57800
      5 N2        -52.7102  -11.2887  -46.2555 N.pl3  1 LIG      -0.05900
      6 H1        -53.3092  -10.3519  -43.2167 H      1 LIG       0.15700
      7 H2        -54.4556   -8.8990  -45.2534 H      1 LIG       0.15600
      8 H3        -51.9040  -12.3056  -44.5549 H      1 LIG       0.15900
      9 H4        -52.3374  -11.8262  -47.0281 H      1 LIG       0.32200
@<TRIPOS>BOND
      1       1       2 1
      2       1       3 2
      3       2       4 2
      4       3       5 1
      5       4       5 1
      6       1       6 1
      7       2       7 1
      8       3       8 1
      9       5       9 1
@<TRIPOS>ALT_TYPE
CGenFF_4.0_ALT_TYPE_SET
CGenFF_4.0 1 CG2R51 2 CG2R52 3 CG2R51 4 NG2R50 5 NG2R51 6 HGR51 7 HGR52 8 HGR52 9 HGP1
@<TRIPOS>MOLECULE
pyrazole
 9 9 0 0 0
****
USER_CHARGES
INVALID_CHARGES
Pose:  30 Cluster:  30 Fr_nu: 2051637 TotEn:    -9.81
@<TRIPOS>ATOM
      1 C1        -79.7200  -21.3424  -31.8741 C.2    1 LIG      -0.25100
      2 C2        -79.7846  -21.1494  -30.4811 C.2    1 LIG       0.13200
      3 C3        -78.5857  -20.6717  -32.2614 C.2    1 LIG      -0.03800
      4 N1        -78.7719  -20.4138  -30.0149 N.2    1 LIG      -0.57800
      5 N2        -78.0601  -20.1388  -31.1211 N.pl3  1 LIG      -0.05900
      6 H1        -80.3995  -21.8913  -32.5092 H      1 LIG       0.15700
      7 H2        -80.5278  -21.5136  -29.7863 H      1 LIG       0.15600
      8 H3        -78.1170  -20.5269  -33.2241 H      1 LIG       0.15900
      9 H4        -77.2230  -19.5775  -31.0254 H      1 LIG       0.32200
@<TRIPOS>BOND
      1       1       2 1
      2       1       3 2
      3       2       4 2
      4       3       5 1
      5       4       5 1
      6       1       6 1
      7       2       7 1
      8       3       8 1
      9       5       9 1
@<TRIPOS>ALT_TYPE
CGenFF_4.0_ALT_TYPE_SET
CGenFF_4.0 1 CG2R51 2 CG2R52 3 CG2R51 4 NG2R50 5 NG2R51 6 HGR51 7 HGR52 8 HGR52 9 HGP1
@<TRIPOS>MOLECULE
pyrazole
 9 9 0 0 0
****
USER_CHARGES
INVALID_CHARGES
Pose:  31 Cluster:  31 Fr_nu: 968942 TotEn:    -9.73
@<TRIPOS>ATOM
      1 C1        -64.0586    4.3596  -49.6648 C.2    1 LIG      -0.25100
      2 C2        -64.6163    3.1840  -50.2019 C.2    1 LIG       0.13200
      3 C3        -64.8124    4.6173  -48.5459 C.2    1 LIG      -0.03800
      4 N1        -65.6450    2.7263  -49.4833 N.2    1 LIG      -0.57800
      5 N2        -65.7396    3.6189  -48.4831 N.pl3  1 LIG      -0.05900
      6 H1        -63.2262    4.9393  -50.0356 H      1 LIG       0.15700
      7 H2        -64.3165    2.6418  -51.0873 H      1 LIG       0.15600
      8 H3        -64.7750    5.4045  -47.8069 H      1 LIG       0.15900
      9 H4        -66.4649    3.4865  -47.7894 H      1 LIG       0.32200
@<TRIPOS>BOND
      1       1       2 1
      2       1       3 2
      3       2       4 2
      4       3       5 1
      5       4       5 1
      6       1       6 1
      7       2       7 1
      8       3       8 1
      9       5       9 1
@<TRIPOS>ALT_TYPE
CGenFF_4.0_ALT_TYPE_SET
CGenFF_4.0 1 CG2R51 2 CG2R52 3 CG2R51 4 NG2R50 5 NG2R51 6 HGR51 7 HGR52 8 HGR52 9 HGP1
@<TRIPOS>MOLECULE
pyrazole
 9 9 0 0 0
****
USER_CHARGES
INVALID_CHARGES
Pose:  32 Cluster:  32 Fr_nu: 101729 TotEn:    -9.68
@<TRIPOS>ATOM
      1 C1        -75.6028   -1.0886  -31.4233 C.2    1 LIG      -0.25100
      2 C2        -76.2189   -1.9882  -32.3138 C.2    1 LIG       0.13200
      3 C3        -74.4223   -0.7506  -32.0387 C.2    1 LIG      -0.03800
      4 N1        -75.4902   -2.2076  -33.4115 N.2    1 LIG      -0.57800
      5 N2        -74.4040   -1.4411  -33.2149 N.pl3  1 LIG      -0.05900
      6 H1        -75.9634   -0.7339  -30.4692 H      1 LIG       0.15700
      7 H2        -77.1683   -2.4934  -32.2085 H      1 LIG       0.15600
      8 H3        -73.6110   -0.0976  -31.7511 H      1 LIG       0.15900
      9 H4        -73.6842   -1.4379  -33.9267 H      1 LIG       0.32200
@<TRIPOS>BOND
      1       1       2 1
      2       1       3 2
      3       2       4 2
      4       3       5 1
      5       4       5 1
      6       1       6 1
      7       2       7 1
      8       3       8 1
      9       5       9 1
@<TRIPOS>ALT_TYPE
CGenFF_4.0_ALT_TYPE_SET
CGenFF_4.0 1 CG2R51 2 CG2R52 3 CG2R51 4 NG2R50 5 NG2R51 6 HGR51 7 HGR52 8 HGR52 9 HGP1
@<TRIPOS>MOLECULE
pyrazole
 9 9 0 0 0
****
USER_CHARGES
INVALID_CHARGES
Pose:  33 Cluster:  33 Fr_nu: 481275 TotEn:    -9.67
@<TRIPOS>ATOM
      1 C1        -66.1376   -0.1276  -26.3434 C.2    1 LIG      -0.25100
      2 C2        -66.9369   -0.4920  -27.4434 C.2    1 LIG       0.13200
      3 C3        -65.1466   -1.0780  -26.3092 C.2    1 LIG      -0.03800
      4 N1        -66.4920   -1.5881  -28.0635 N.2    1 LIG      -0.57800
      5 N2        -65.4024   -1.9208  -27.3507 N.pl3  1 LIG      -0.05900
      6 H1        -66.2613    0.7072  -25.6695 H      1 LIG       0.15700
      7 H2        -67.8253   -0.0047  -27.8189 H      1 LIG       0.15600
      8 H3        -64.3029   -1.2285  -25.6512 H      1 LIG       0.15900
      9 H4        -64.8782   -2.7404  -27.6306 H      1 LIG       0.32200
@<TRIPOS>BOND
      1       1       2 1
      2       1       3 2
      3       2       4 2
      4       3       5 1
      5       4       5 1
      6       1       6 1
      7       2       7 1
      8       3       8 1
      9       5       9 1
@<TRIPOS>ALT_TYPE
CGenFF_4.0_ALT_TYPE_SET
CGenFF_4.0 1 CG2R51 2 CG2R52 3 CG2R51 4 NG2R50 5 NG2R51 6 HGR51 7 HGR52 8 HGR52 9 HGP1
@<TRIPOS>MOLECULE
pyrazole
 9 9 0 0 0
****
USER_CHARGES
INVALID_CHARGES
Pose:  34 Cluster:  34 Fr_nu: 284652 TotEn:    -9.62
@<TRIPOS>ATOM
      1 C1        -48.5177  -11.6264  -43.6321 C.2    1 LIG      -0.25100
      2 C2        -48.3950  -11.4270  -42.2440 C.2    1 LIG       0.13200
      3 C3        -49.8309  -11.3319  -43.9065 C.2    1 LIG      -0.03800
      4 N1        -49.5388  -11.0358  -41.6761 N.2    1 LIG      -0.57800
      5 N2        -50.3929  -10.9870  -42.7125 N.pl3  1 LIG      -0.05900
      6 H1        -47.7608  -11.9391  -44.3361 H      1 LIG       0.15700
      7 H2        -47.5197  -11.5509  -41.6224 H      1 LIG       0.15600
      8 H3        -50.4037  -11.3388  -44.8226 H      1 LIG       0.15900
      9 H4        -51.3500  -10.7107  -42.5324 H      1 LIG       0.32200
@<TRIPOS>BOND
      1       1       2 1
      2       1       3 2
      3       2       4 2
      4       3       5 1
      5       4       5 1
      6       1       6 1
      7       2       7 1
      8       3       8 1
      9       5       9 1
@<TRIPOS>ALT_TYPE
CGenFF_4.0_ALT_TYPE_SET
CGenFF_4.0 1 CG2R51 2 CG2R52 3 CG2R51 4 NG2R50 5 NG2R51 6 HGR51 7 HGR52 8 HGR52 9 HGP1
@<TRIPOS>MOLECULE
pyrazole
 9 9 0 0 0
****
USER_CHARGES
INVALID_CHARGES
Pose:  35 Cluster:  35 Fr_nu: 3282427 TotEn:    -9.49
@<TRIPOS>ATOM
      1 C1        -52.4654  -11.3524  -44.9720 C.2    1 LIG      -0.25100
      2 C2        -53.5454  -11.4165  -45.8727 C.2    1 LIG       0.13200
      3 C3        -52.5304  -10.0845  -44.4478 C.2    1 LIG      -0.03800
      4 N1        -54.2453  -10.2800  -45.9204 N.2    1 LIG      -0.57800
      5 N2        -53.6038   -9.4896  -45.0429 N.pl3  1 LIG      -0.05900
      6 H1        -51.7412  -12.1177  -44.7348 H      1 LIG       0.15700
      7 H2        -53.8513  -12.2440  -46.4968 H      1 LIG       0.15600
      8 H3        -51.9219   -9.5631  -43.7231 H      1 LIG       0.15900
      9 H4        -53.9529   -8.5503  -44.8995 H      1 LIG       0.32200
@<TRIPOS>BOND
      1       1       2 1
      2       1       3 2
      3       2       4 2
      4       3       5 1
      5       4       5 1
      6       1       6 1
      7       2       7 1
      8       3       8 1
      9       5       9 1
@<TRIPOS>ALT_TYPE
CGenFF_4.0_ALT_TYPE_SET
CGenFF_4.0 1 CG2R51 2 CG2R52 3 CG2R51 4 NG2R50 5 NG2R51 6 HGR51 7 HGR52 8 HGR52 9 HGP1
@<TRIPOS>MOLECULE
pyrazole
 9 9 0 0 0
****
USER_CHARGES
INVALID_CHARGES
Pose:  36 Cluster:  36 Fr_nu: 2048773 TotEn:    -9.11
@<TRIPOS>ATOM
      1 C1        -53.5493  -10.3766  -44.4506 C.2    1 LIG      -0.25100
      2 C2        -53.6244  -11.6373  -45.0726 C.2    1 LIG       0.13200
      3 C3        -52.2132  -10.0598  -44.4772 C.2    1 LIG      -0.03800
      4 N1        -52.4310  -12.0903  -45.4657 N.2    1 LIG      -0.57800
      5 N2        -51.5933  -11.1089  -45.0899 N.pl3  1 LIG      -0.05900
      6 H1        -54.3510   -9.7801  -44.0409 H      1 LIG       0.15700
      7 H2        -54.4990  -12.2452  -45.2553 H      1 LIG       0.15600
      8 H3        -51.6598   -9.2027  -44.1212 H      1 LIG       0.15900
      9 H4        -50.6058  -11.2218  -45.2819 H      1 LIG       0.32200
@<TRIPOS>BOND
      1       1       2 1
      2       1       3 2
      3       2       4 2
      4       3       5 1
      5       4       5 1
      6       1       6 1
      7       2       7 1
      8       3       8 1
      9       5       9 1
@<TRIPOS>ALT_TYPE
CGenFF_4.0_ALT_TYPE_SET
CGenFF_4.0 1 CG2R51 2 CG2R52 3 CG2R51 4 NG2R50 5 NG2R51 6 HGR51 7 HGR52 8 HGR52 9 HGP1
@<TRIPOS>MOLECULE
pyrazole
 9 9 0 0 0
****
USER_CHARGES
INVALID_CHARGES
Pose:  37 Cluster:  37 Fr_nu: 2808331 TotEn:    -9.06
@<TRIPOS>ATOM
      1 C1        -59.9298  -19.3096  -23.1397 C.2    1 LIG      -0.25100
      2 C2        -59.9719  -18.0433  -22.5262 C.2    1 LIG       0.13200
      3 C3        -61.1353  -19.4167  -23.7892 C.2    1 LIG      -0.03800
      4 N1        -61.1136  -17.3924  -22.7647 N.2    1 LIG      -0.57800
      5 N2        -61.8001  -18.2531  -23.5354 N.pl3  1 LIG      -0.05900
      6 H1        -59.1369  -20.0425  -23.1157 H      1 LIG       0.15700
      7 H2        -59.2183  -17.5678  -21.9148 H      1 LIG       0.15600
      8 H3        -61.5711  -20.1993  -24.3934 H      1 LIG       0.15900
      9 H4        -62.7221  -17.9816  -23.8531 H      1 LIG       0.32200
@<TRIPOS>BOND
      1       1       2 1
      2       1       3 2
      3       2       4 2
      4       3       5 1
      5       4       5 1
      6       1       6 1
      7       2       7 1
      8       3       8 1
      9       5       9 1
@<TRIPOS>ALT_TYPE
CGenFF_4.0_ALT_TYPE_SET
CGenFF_4.0 1 CG2R51 2 CG2R52 3 CG2R51 4 NG2R50 5 NG2R51 6 HGR51 7 HGR52 8 HGR52 9 HGP1
@<TRIPOS>MOLECULE
pyrazole
 9 9 0 0 0
****
USER_CHARGES
INVALID_CHARGES
Pose:  38 Cluster:  38 Fr_nu: 1361215 TotEn:    -8.64
@<TRIPOS>ATOM
      1 C1        -60.8231    3.8117  -41.0181 C.2    1 LIG      -0.25100
      2 C2        -60.0668    2.6705  -40.6904 C.2    1 LIG       0.13200
      3 C3        -59.9971    4.8680  -40.7207 C.2    1 LIG      -0.03800
      4 N1        -58.8536    2.9732  -40.2209 N.2    1 LIG      -0.57800
      5 N2        -58.8411    4.3167  -40.2516 N.pl3  1 LIG      -0.05900
      6 H1        -61.8262    3.8624  -41.4151 H      1 LIG       0.15700
      7 H2        -60.3494    1.6307  -40.7736 H      1 LIG       0.15600
      8 H3        -60.1257    5.9381  -40.7967 H      1 LIG       0.15900
      9 H4        -58.0077    4.7958  -39.9343 H      1 LIG       0.32200
@<TRIPOS>BOND
      1       1       2 1
      2       1       3 2
      3       2       4 2
      4       3       5 1
      5       4       5 1
      6       1       6 1
      7       2       7 1
      8       3       8 1
      9       5       9 1
@<TRIPOS>ALT_TYPE
CGenFF_4.0_ALT_TYPE_SET
CGenFF_4.0 1 CG2R51 2 CG2R52 3 CG2R51 4 NG2R50 5 NG2R51 6 HGR51 7 HGR52 8 HGR52 9 HGP1
@<TRIPOS>MOLECULE
pyrazole
 9 9 0 0 0
****
USER_CHARGES
INVALID_CHARGES
Pose:  39 Cluster:  39 Fr_nu: 944320 TotEn:    -8.60
@<TRIPOS>ATOM
      1 C1        -76.2741   -1.9446  -32.3260 C.2    1 LIG      -0.25100
      2 C2        -77.6529   -2.0316  -32.5962 C.2    1 LIG       0.13200
      3 C3        -75.9157   -0.6948  -32.7689 C.2    1 LIG      -0.03800
      4 N1        -78.1375   -0.9253  -33.1665 N.2    1 LIG      -0.57800
      5 N2        -77.0573   -0.1311  -33.2581 N.pl3  1 LIG      -0.05900
      6 H1        -75.6297   -2.6834  -31.8729 H      1 LIG       0.15700
      7 H2        -78.3248   -2.8554  -32.4019 H      1 LIG       0.15600
      8 H3        -74.9720   -0.1687  -32.7819 H      1 LIG       0.15900
      9 H4        -77.1707    0.7871  -33.6691 H      1 LIG       0.32200
@<TRIPOS>BOND
      1       1       2 1
      2       1       3 2
      3       2       4 2
      4       3       5 1
      5       4       5 1
      6       1       6 1
      7       2       7 1
      8       3       8 1
      9       5       9 1
@<TRIPOS>ALT_TYPE
CGenFF_4.0_ALT_TYPE_SET
CGenFF_4.0 1 CG2R51 2 CG2R52 3 CG2R51 4 NG2R50 5 NG2R51 6 HGR51 7 HGR52 8 HGR52 9 HGP1
@<TRIPOS>MOLECULE
pyrazole
 9 9 0 0 0
****
USER_CHARGES
INVALID_CHARGES
Pose:  40 Cluster:  40 Fr_nu: 338818 TotEn:    -8.50
@<TRIPOS>ATOM
      1 C1        -52.1135  -10.3833  -44.0971 C.2    1 LIG      -0.25100
      2 C2        -53.3600   -9.8624  -44.4928 C.2    1 LIG       0.13200
      3 C3        -52.1833  -11.7182  -44.4129 C.2    1 LIG      -0.03800
      4 N1        -54.1629  -10.7905  -45.0200 N.2    1 LIG      -0.57800
      5 N2        -53.4192  -11.9082  -44.9579 N.pl3  1 LIG      -0.05900
      6 H1        -51.2802   -9.8645  -43.6466 H      1 LIG       0.15700
      7 H2        -53.7171   -8.8452  -44.4185 H      1 LIG       0.15600
      8 H3        -51.4817  -12.5320  -44.2995 H      1 LIG       0.15900
      9 H4        -53.8198  -12.7706  -45.3050 H      1 LIG       0.32200
@<TRIPOS>BOND
      1       1       2 1
      2       1       3 2
      3       2       4 2
      4       3       5 1
      5       4       5 1
      6       1       6 1
      7       2       7 1
      8       3       8 1
      9       5       9 1
@<TRIPOS>ALT_TYPE
CGenFF_4.0_ALT_TYPE_SET
CGenFF_4.0 1 CG2R51 2 CG2R52 3 CG2R51 4 NG2R50 5 NG2R51 6 HGR51 7 HGR52 8 HGR52 9 HGP1
@<TRIPOS>MOLECULE
pyrazole
 9 9 0 0 0
****
USER_CHARGES
INVALID_CHARGES
Pose:  41 Cluster:  41 Fr_nu: 471074 TotEn:    -8.00
@<TRIPOS>ATOM
      1 C1        -59.2731  -11.5293  -53.6503 C.2    1 LIG      -0.25100
      2 C2        -60.3147  -11.9472  -52.8004 C.2    1 LIG       0.13200
      3 C3        -58.2686  -12.4412  -53.4362 C.2    1 LIG      -0.03800
      4 N1        -60.0010  -13.0396  -52.0989 N.2    1 LIG      -0.57800
      5 N2        -58.7509  -13.3160  -52.5075 N.pl3  1 LIG      -0.05900
      6 H1        -59.2528  -10.6859  -54.3245 H      1 LIG       0.15700
      7 H2        -61.2892  -11.5010  -52.6626 H      1 LIG       0.15600
      8 H3        -57.2756  -12.5427  -53.8499 H      1 LIG       0.15900
      9 H4        -58.2826  -14.1196  -52.1080 H      1 LIG       0.32200
@<TRIPOS>BOND
      1       1       2 1
      2       1       3 2
      3       2       4 2
      4       3       5 1
      5       4       5 1
      6       1       6 1
      7       2       7 1
      8       3       8 1
      9       5       9 1
@<TRIPOS>ALT_TYPE
CGenFF_4.0_ALT_TYPE_SET
CGenFF_4.0 1 CG2R51 2 CG2R52 3 CG2R51 4 NG2R50 5 NG2R51 6 HGR51 7 HGR52 8 HGR52 9 HGP1
@<TRIPOS>MOLECULE
pyrazole
 9 9 0 0 0
****
USER_CHARGES
INVALID_CHARGES
Pose:  42 Cluster:  42 Fr_nu: 291419 TotEn:    -7.69
@<TRIPOS>ATOM
      1 C1        -79.6041  -22.7307  -50.0581 C.2    1 LIG      -0.25100
      2 C2        -80.2029  -21.4754  -50.2759 C.2    1 LIG       0.13200
      3 C3        -78.4324  -22.6809  -50.7730 C.2    1 LIG      -0.03800
      4 N1        -79.4719  -20.6858  -51.0672 N.2    1 LIG      -0.57800
      5 N2        -78.4016  -21.4466  -51.3527 N.pl3  1 LIG      -0.05900
      6 H1        -79.9695  -23.5563  -49.4654 H      1 LIG       0.15700
      7 H2        -81.1418  -21.1033  -49.8915 H      1 LIG       0.15600
      8 H3        -77.6368  -23.3971  -50.9200 H      1 LIG       0.15900
      9 H4        -77.6851  -21.0598  -51.9542 H      1 LIG       0.32200
@<TRIPOS>BOND
      1       1       2 1
      2       1       3 2
      3       2       4 2
      4       3       5 1
      5       4       5 1
      6       1       6 1
      7       2       7 1
      8       3       8 1
      9       5       9 1
@<TRIPOS>ALT_TYPE
CGenFF_4.0_ALT_TYPE_SET
CGenFF_4.0 1 CG2R51 2 CG2R52 3 CG2R51 4 NG2R50 5 NG2R51 6 HGR51 7 HGR52 8 HGR52 9 HGP1
@<TRIPOS>MOLECULE
pyrazole
 9 9 0 0 0
****
USER_CHARGES
INVALID_CHARGES
Pose:  43 Cluster:  43 Fr_nu: 889507 TotEn:    -7.32
@<TRIPOS>ATOM
      1 C1        -59.0126  -10.7467  -53.4143 C.2    1 LIG      -0.25100
      2 C2        -59.7393  -11.8025  -52.8323 C.2    1 LIG       0.13200
      3 C3        -59.9670   -9.8196  -53.7548 C.2    1 LIG      -0.03800
      4 N1        -61.0541  -11.5689  -52.8029 N.2    1 LIG      -0.57800
      5 N2        -61.1610  -10.3555  -53.3706 N.pl3  1 LIG      -0.05900
      6 H1        -57.9461  -10.6676  -53.5656 H      1 LIG       0.15700
      7 H2        -59.3658  -12.7328  -52.4288 H      1 LIG       0.15600
      8 H3        -59.9059   -8.8498  -54.2273 H      1 LIG       0.15900
      9 H4        -62.0840   -9.9508  -53.4667 H      1 LIG       0.32200
@<TRIPOS>BOND
      1       1       2 1
      2       1       3 2
      3       2       4 2
      4       3       5 1
      5       4       5 1
      6       1       6 1
      7       2       7 1
      8       3       8 1
      9       5       9 1
@<TRIPOS>ALT_TYPE
CGenFF_4.0_ALT_TYPE_SET
CGenFF_4.0 1 CG2R51 2 CG2R52 3 CG2R51 4 NG2R50 5 NG2R51 6 HGR51 7 HGR52 8 HGR52 9 HGP1
@<TRIPOS>MOLECULE
pyrazole
 9 9 0 0 0
****
USER_CHARGES
INVALID_CHARGES
Pose:  44 Cluster:  44 Fr_nu: 249043 TotEn:    -7.21
@<TRIPOS>ATOM
      1 C1        -52.4130  -11.3783  -45.7693 C.2    1 LIG      -0.25100
      2 C2        -53.5023  -10.4912  -45.8593 C.2    1 LIG       0.13200
      3 C3        -52.2273  -11.5585  -44.4204 C.2    1 LIG      -0.03800
      4 N1        -53.9757  -10.1329  -44.6628 N.2    1 LIG      -0.57800
      5 N2        -53.1800  -10.7982  -43.8082 N.pl3  1 LIG      -0.05900
      6 H1        -51.8421  -11.8255  -46.5697 H      1 LIG       0.15700
      7 H2        -53.9707  -10.0904  -46.7468 H      1 LIG       0.15600
      8 H3        -51.5178  -12.1441  -43.8538 H      1 LIG       0.15900
      9 H4        -53.3426  -10.6858  -42.8154 H      1 LIG       0.32200
@<TRIPOS>BOND
      1       1       2 1
      2       1       3 2
      3       2       4 2
      4       3       5 1
      5       4       5 1
      6       1       6 1
      7       2       7 1
      8       3       8 1
      9       5       9 1
@<TRIPOS>ALT_TYPE
CGenFF_4.0_ALT_TYPE_SET
CGenFF_4.0 1 CG2R51 2 CG2R52 3 CG2R51 4 NG2R50 5 NG2R51 6 HGR51 7 HGR52 8 HGR52 9 HGP1
@<TRIPOS>MOLECULE
pyrazole
 9 9 0 0 0
****
USER_CHARGES
INVALID_CHARGES
Pose:  45 Cluster:  45 Fr_nu: 8894531 TotEn:    -7.01
@<TRIPOS>ATOM
      1 C1        -50.8607  -15.1789  -26.1890 C.2    1 LIG      -0.25100
      2 C2        -51.8479  -14.2033  -26.4244 C.2    1 LIG       0.13200
      3 C3        -51.2055  -16.2220  -27.0132 C.2    1 LIG      -0.03800
      4 N1        -52.7519  -14.5919  -27.3275 N.2    1 LIG      -0.57800
      5 N2        -52.3342  -15.8232  -27.6670 N.pl3  1 LIG      -0.05900
      6 H1        -50.0166  -15.1329  -25.5169 H      1 LIG       0.15700
      7 H2        -51.9465  -13.2254  -25.9750 H      1 LIG       0.15600
      8 H3        -50.7609  -17.1912  -27.1877 H      1 LIG       0.15900
      9 H4        -52.8704  -16.3391  -28.3533 H      1 LIG       0.32200
@<TRIPOS>BOND
      1       1       2 1
      2       1       3 2
      3       2       4 2
      4       3       5 1
      5       4       5 1
      6       1       6 1
      7       2       7 1
      8       3       8 1
      9       5       9 1
@<TRIPOS>ALT_TYPE
CGenFF_4.0_ALT_TYPE_SET
CGenFF_4.0 1 CG2R51 2 CG2R52 3 CG2R51 4 NG2R50 5 NG2R51 6 HGR51 7 HGR52 8 HGR52 9 HGP1
@<TRIPOS>MOLECULE
pyrazole
 9 9 0 0 0
****
USER_CHARGES
INVALID_CHARGES
Pose:  46 Cluster:  46 Fr_nu: 4942838 TotEn:    -4.87
@<TRIPOS>ATOM
      1 C1        -79.8506  -21.7816  -49.7702 C.2    1 LIG      -0.25100
      2 C2        -78.9430  -21.4825  -50.8039 C.2    1 LIG       0.13200
      3 C3        -80.1789  -20.5591  -49.2372 C.2    1 LIG      -0.03800
      4 N1        -78.7097  -20.1727  -50.9223 N.2    1 LIG      -0.57800
      5 N2        -79.4757  -19.6378  -49.9563 N.pl3  1 LIG      -0.05900
      6 H1        -80.2167  -22.7476  -49.4554 H      1 LIG       0.15700
      7 H2        -78.4413  -22.1644  -51.4755 H      1 LIG       0.15600
      8 H3        -80.8330  -20.2684  -48.4278 H      1 LIG       0.15900
      9 H4        -79.4693  -18.6321  -49.8411 H      1 LIG       0.32200
@<TRIPOS>BOND
      1       1       2 1
      2       1       3 2
      3       2       4 2
      4       3       5 1
      5       4       5 1
      6       1       6 1
      7       2       7 1
      8       3       8 1
      9       5       9 1
@<TRIPOS>ALT_TYPE
CGenFF_4.0_ALT_TYPE_SET
CGenFF_4.0 1 CG2R51 2 CG2R52 3 CG2R51 4 NG2R50 5 NG2R51 6 HGR51 7 HGR52 8 HGR52 9 HGP1
@<TRIPOS>MOLECULE
4_lactone
 9 9 0 0 0
****
USER_CHARGES
INVALID_CHARGES
Pose:   1 Cluster:   1 Fr_nu: 6258074 TotEn:   -17.87
@<TRIPOS>ATOM
      1 C1        -52.0807  -11.5526  -28.2055 C.2    1 LIG       0.04000
      2 C2        -50.7730  -11.8083  -27.4350 C.3    1 LIG       0.11000
      3 C3        -51.6689  -11.6252  -26.2136 C.3    1 LIG       0.08100
      4 O1        -52.4390  -11.4861  -29.3594 O.2    1 LIG      -0.32000
      5 O2        -52.8197  -11.3998  -27.0740 O.3    1 LIG      -0.27100
      6 H1        -50.3618  -12.8092  -27.5751 H      1 LIG       0.09000
      7 H2        -50.0111  -11.0414  -27.5839 H      1 LIG       0.09000
      8 H3        -51.8017  -12.5111  -25.5866 H      1 LIG       0.09000
      9 H4        -51.4512  -10.7495  -25.5961 H      1 LIG       0.09000
@<TRIPOS>BOND
      1       1       2 1
      2       1       4 2
      3       1       5 1
      4       2       3 1
      5       3       5 1
      6       2       6 1
      7       2       7 1
      8       3       8 1
      9       3       9 1
@<TRIPOS>ALT_TYPE
CGenFF_4.0_ALT_TYPE_SET
CGenFF_4.0 1 CG2O4 2 CG3C41 3 CG3C41 4 OG2D1 5 OG3C51 6 HGA2 7 HGA2 8 HGA2 9 HGA2
@<TRIPOS>MOLECULE
4_lactone
 9 9 0 0 0
****
USER_CHARGES
INVALID_CHARGES
Pose:   2 Cluster:   2 Fr_nu: 6272272 TotEn:   -17.63
@<TRIPOS>ATOM
      1 C1        -78.0044  -17.2247  -45.1635 C.2    1 LIG       0.04000
      2 C2        -77.2267  -16.8692  -46.4434 C.3    1 LIG       0.11000
      3 C3        -76.1761  -17.8013  -45.8473 C.3    1 LIG       0.08100
      4 O1        -79.0706  -16.9505  -44.6612 O.2    1 LIG      -0.32000
      5 O2        -77.0250  -18.0415  -44.6909 O.3    1 LIG      -0.27100
      6 H1        -77.7003  -17.2160  -47.3632 H      1 LIG       0.09000
      7 H2        -76.9428  -15.8180  -46.5145 H      1 LIG       0.09000
      8 H3        -75.9871  -18.7215  -46.4068 H      1 LIG       0.09000
      9 H4        -75.2329  -17.3276  -45.5618 H      1 LIG       0.09000
@<TRIPOS>BOND
      1       1       2 1
      2       1       4 2
      3       1       5 1
      4       2       3 1
      5       3       5 1
      6       2       6 1
      7       2       7 1
      8       3       8 1
      9       3       9 1
@<TRIPOS>ALT_TYPE
CGenFF_4.0_ALT_TYPE_SET
CGenFF_4.0 1 CG2O4 2 CG3C41 3 CG3C41 4 OG2D1 5 OG3C51 6 HGA2 7 HGA2 8 HGA2 9 HGA2
@<TRIPOS>MOLECULE
4_lactone
 9 9 0 0 0
****
USER_CHARGES
INVALID_CHARGES
Pose:   3 Cluster:   3 Fr_nu: 1060951 TotEn:   -17.51
@<TRIPOS>ATOM
      1 C1        -65.4999  -21.5610  -56.4208 C.2    1 LIG       0.04000
      2 C2        -65.2086  -20.0953  -56.7894 C.3    1 LIG       0.11000
      3 C3        -66.7259  -19.9610  -56.7024 C.3    1 LIG       0.08100
      4 O1        -64.8696  -22.5764  -56.2311 O.2    1 LIG      -0.32000
      5 O2        -66.8452  -21.3700  -56.3619 O.3    1 LIG      -0.27100
      6 H1        -64.6408  -19.5502  -56.0337 H      1 LIG       0.09000
      7 H2        -64.7767  -19.9633  -57.7828 H      1 LIG       0.09000
      8 H3        -67.0994  -19.3192  -55.8998 H      1 LIG       0.09000
      9 H4        -67.2337  -19.7307  -57.6431 H      1 LIG       0.09000
@<TRIPOS>BOND
      1       1       2 1
      2       1       4 2
      3       1       5 1
      4       2       3 1
      5       3       5 1
      6       2       6 1
      7       2       7 1
      8       3       8 1
      9       3       9 1
@<TRIPOS>ALT_TYPE
CGenFF_4.0_ALT_TYPE_SET
CGenFF_4.0 1 CG2O4 2 CG3C41 3 CG3C41 4 OG2D1 5 OG3C51 6 HGA2 7 HGA2 8 HGA2 9 HGA2
@<TRIPOS>MOLECULE
4_lactone
 9 9 0 0 0
****
USER_CHARGES
INVALID_CHARGES
Pose:   4 Cluster:   4 Fr_nu: 5190649 TotEn:   -17.13
@<TRIPOS>ATOM
      1 C1        -51.9530  -15.7109  -27.4474 C.2    1 LIG       0.04000
      2 C2        -51.2347  -15.9161  -26.1016 C.3    1 LIG       0.11000
      3 C3        -50.8761  -17.2706  -26.7056 C.3    1 LIG       0.08100
      4 O1        -52.6089  -14.8492  -27.9874 O.2    1 LIG      -0.32000
      5 O2        -51.5980  -16.9347  -27.9228 O.3    1 LIG      -0.27100
      6 H1        -50.3983  -15.2356  -25.9347 H      1 LIG       0.09000
      7 H2        -51.9032  -15.9430  -25.2396 H      1 LIG       0.09000
      8 H3        -49.8129  -17.4360  -26.9000 H      1 LIG       0.09000
      9 H4        -51.3127  -18.1400  -26.2065 H      1 LIG       0.09000
@<TRIPOS>BOND
      1       1       2 1
      2       1       4 2
      3       1       5 1
      4       2       3 1
      5       3       5 1
      6       2       6 1
      7       2       7 1
      8       3       8 1
      9       3       9 1
@<TRIPOS>ALT_TYPE
CGenFF_4.0_ALT_TYPE_SET
CGenFF_4.0 1 CG2O4 2 CG3C41 3 CG3C41 4 OG2D1 5 OG3C51 6 HGA2 7 HGA2 8 HGA2 9 HGA2
@<TRIPOS>MOLECULE
4_lactone
 9 9 0 0 0
****
USER_CHARGES
INVALID_CHARGES
Pose:   5 Cluster:   5 Fr_nu: 261123 TotEn:   -16.71
@<TRIPOS>ATOM
      1 C1        -74.0744   -7.3695  -44.8691 C.2    1 LIG       0.04000
      2 C2        -72.9070   -8.1366  -45.5156 C.3    1 LIG       0.11000
      3 C3        -74.0265   -8.8276  -46.2883 C.3    1 LIG       0.08100
      4 O1        -74.2221   -6.5041  -44.0363 O.2    1 LIG      -0.32000
      5 O2        -75.0209   -8.0266  -45.5918 O.3    1 LIG      -0.27100
      6 H1        -72.2377   -7.5118  -46.1090 H      1 LIG       0.09000
      7 H2        -72.3501   -8.7677  -44.8212 H      1 LIG       0.09000
      8 H3        -74.0426   -8.6427  -47.3658 H      1 LIG       0.09000
      9 H4        -74.1535   -9.8940  -46.0820 H      1 LIG       0.09000
@<TRIPOS>BOND
      1       1       2 1
      2       1       4 2
      3       1       5 1
      4       2       3 1
      5       3       5 1
      6       2       6 1
      7       2       7 1
      8       3       8 1
      9       3       9 1
@<TRIPOS>ALT_TYPE
CGenFF_4.0_ALT_TYPE_SET
CGenFF_4.0 1 CG2O4 2 CG3C41 3 CG3C41 4 OG2D1 5 OG3C51 6 HGA2 7 HGA2 8 HGA2 9 HGA2
@<TRIPOS>MOLECULE
4_lactone
 9 9 0 0 0
****
USER_CHARGES
INVALID_CHARGES
Pose:   6 Cluster:   6 Fr_nu:  34550 TotEn:   -16.69
@<TRIPOS>ATOM
      1 C1        -49.5548  -10.9217  -41.4435 C.2    1 LIG       0.04000
      2 C2        -50.2554  -10.9870  -42.8124 C.3    1 LIG       0.11000
      3 C3        -48.8650  -11.3797  -43.3027 C.3    1 LIG       0.08100
      4 O1        -49.8533  -10.6675  -40.2986 O.2    1 LIG      -0.32000
      5 O2        -48.3428  -11.2755  -41.9492 O.3    1 LIG      -0.27100
      6 H1        -51.0197  -11.7622  -42.8852 H      1 LIG       0.09000
      7 H2        -50.6297  -10.0254  -43.1674 H      1 LIG       0.09000
      8 H3        -48.7704  -12.3962  -43.6942 H      1 LIG       0.09000
      9 H4        -48.3828  -10.6651  -43.9754 H      1 LIG       0.09000
@<TRIPOS>BOND
      1       1       2 1
      2       1       4 2
      3       1       5 1
      4       2       3 1
      5       3       5 1
      6       2       6 1
      7       2       7 1
      8       3       8 1
      9       3       9 1
@<TRIPOS>ALT_TYPE
CGenFF_4.0_ALT_TYPE_SET
CGenFF_4.0 1 CG2O4 2 CG3C41 3 CG3C41 4 OG2D1 5 OG3C51 6 HGA2 7 HGA2 8 HGA2 9 HGA2
@<TRIPOS>MOLECULE
4_lactone
 9 9 0 0 0
****
USER_CHARGES
INVALID_CHARGES
Pose:   7 Cluster:   7 Fr_nu: 4266662 TotEn:   -16.62
@<TRIPOS>ATOM
      1 C1        -65.5114  -21.3448  -56.4164 C.2    1 LIG       0.04000
      2 C2        -65.8827  -19.8511  -56.4328 C.3    1 LIG       0.11000
      3 C3        -64.5065  -19.6877  -55.7946 C.3    1 LIG       0.08100
      4 O1        -66.0144  -22.3938  -56.7492 O.2    1 LIG      -0.32000
      5 O2        -64.2970  -21.1261  -55.8444 O.3    1 LIG      -0.27100
      6 H1        -65.9937  -19.4306  -57.4335 H      1 LIG       0.09000
      7 H2        -66.7332  -19.5967  -55.7982 H      1 LIG       0.09000
      8 H3        -63.7666  -19.1514  -56.3951 H      1 LIG       0.09000
      9 H4        -64.5047  -19.3168  -54.7660 H      1 LIG       0.09000
@<TRIPOS>BOND
      1       1       2 1
      2       1       4 2
      3       1       5 1
      4       2       3 1
      5       3       5 1
      6       2       6 1
      7       2       7 1
      8       3       8 1
      9       3       9 1
@<TRIPOS>ALT_TYPE
CGenFF_4.0_ALT_TYPE_SET
CGenFF_4.0 1 CG2O4 2 CG3C41 3 CG3C41 4 OG2D1 5 OG3C51 6 HGA2 7 HGA2 8 HGA2 9 HGA2
@<TRIPOS>MOLECULE
4_lactone
 9 9 0 0 0
****
USER_CHARGES
INVALID_CHARGES
Pose:   8 Cluster:   8 Fr_nu: 278071 TotEn:   -16.33
@<TRIPOS>ATOM
      1 C1        -75.1890   -7.0709  -44.8691 C.2    1 LIG       0.04000
      2 C2        -74.1006   -7.9514  -45.5089 C.3    1 LIG       0.11000
      3 C3        -75.2993   -8.7151  -46.0637 C.3    1 LIG       0.08100
      4 O1        -75.2431   -6.0932  -44.1580 O.2    1 LIG      -0.32000
      5 O2        -76.2102   -7.7983  -45.3962 O.3    1 LIG      -0.27100
      6 H1        -73.4858   -7.4340  -46.2469 H      1 LIG       0.09000
      7 H2        -73.4853   -8.4927  -44.7883 H      1 LIG       0.09000
      8 H3        -75.4197   -8.6833  -47.1500 H      1 LIG       0.09000
      9 H4        -75.4180   -9.7380  -45.6961 H      1 LIG       0.09000
@<TRIPOS>BOND
      1       1       2 1
      2       1       4 2
      3       1       5 1
      4       2       3 1
      5       3       5 1
      6       2       6 1
      7       2       7 1
      8       3       8 1
      9       3       9 1
@<TRIPOS>ALT_TYPE
CGenFF_4.0_ALT_TYPE_SET
CGenFF_4.0 1 CG2O4 2 CG3C41 3 CG3C41 4 OG2D1 5 OG3C51 6 HGA2 7 HGA2 8 HGA2 9 HGA2
@<TRIPOS>MOLECULE
4_lactone
 9 9 0 0 0
****
USER_CHARGES
INVALID_CHARGES
Pose:   9 Cluster:   9 Fr_nu:  41991 TotEn:   -16.09
@<TRIPOS>ATOM
      1 C1        -72.1124   -8.3116  -49.0960 C.2    1 LIG       0.04000
      2 C2        -73.3396   -9.0094  -49.7095 C.3    1 LIG       0.11000
      3 C3        -72.2814   -9.8428  -50.4261 C.3    1 LIG       0.08100
      4 O1        -71.8933   -7.4131  -48.3156 O.2    1 LIG      -0.32000
      5 O2        -71.2239   -9.0912  -49.7686 O.3    1 LIG      -0.27100
      6 H1        -73.9551   -9.5460  -48.9858 H      1 LIG       0.09000
      7 H2        -73.9467   -8.3639  -50.3464 H      1 LIG       0.09000
      8 H3        -72.2505  -10.9021  -50.1569 H      1 LIG       0.09000
      9 H4        -72.2432   -9.7237  -51.5124 H      1 LIG       0.09000
@<TRIPOS>BOND
      1       1       2 1
      2       1       4 2
      3       1       5 1
      4       2       3 1
      5       3       5 1
      6       2       6 1
      7       2       7 1
      8       3       8 1
      9       3       9 1
@<TRIPOS>ALT_TYPE
CGenFF_4.0_ALT_TYPE_SET
CGenFF_4.0 1 CG2O4 2 CG3C41 3 CG3C41 4 OG2D1 5 OG3C51 6 HGA2 7 HGA2 8 HGA2 9 HGA2
@<TRIPOS>MOLECULE
4_lactone
 9 9 0 0 0
****
USER_CHARGES
INVALID_CHARGES
Pose:  10 Cluster:  10 Fr_nu: 6222244 TotEn:   -15.98
@<TRIPOS>ATOM
      1 C1        -77.3543  -16.5597  -52.6679 C.2    1 LIG       0.04000
      2 C2        -76.3174  -15.4992  -52.2565 C.3    1 LIG       0.11000
      3 C3        -77.4578  -14.5303  -52.5540 C.3    1 LIG       0.08100
      4 O1        -77.4066  -17.7641  -52.7728 O.2    1 LIG      -0.32000
      5 O2        -78.3254  -15.6403  -52.9156 O.3    1 LIG      -0.27100
      6 H1        -76.0080  -15.5603  -51.2120 H      1 LIG       0.09000
      7 H2        -75.4557  -15.4369  -52.9232 H      1 LIG       0.09000
      8 H3        -77.8466  -13.9781  -51.6941 H      1 LIG       0.09000
      9 H4        -77.2951  -13.8557  -53.3991 H      1 LIG       0.09000
@<TRIPOS>BOND
      1       1       2 1
      2       1       4 2
      3       1       5 1
      4       2       3 1
      5       3       5 1
      6       2       6 1
      7       2       7 1
      8       3       8 1
      9       3       9 1
@<TRIPOS>ALT_TYPE
CGenFF_4.0_ALT_TYPE_SET
CGenFF_4.0 1 CG2O4 2 CG3C41 3 CG3C41 4 OG2D1 5 OG3C51 6 HGA2 7 HGA2 8 HGA2 9 HGA2
@<TRIPOS>MOLECULE
4_lactone
 9 9 0 0 0
****
USER_CHARGES
INVALID_CHARGES
Pose:  11 Cluster:  11 Fr_nu:  78645 TotEn:   -15.65
@<TRIPOS>ATOM
      1 C1        -80.6054  -13.4867  -42.4803 C.2    1 LIG       0.04000
      2 C2        -80.6782  -11.9679  -42.2414 C.3    1 LIG       0.11000
      3 C3        -80.7413  -12.3841  -40.7749 C.3    1 LIG       0.08100
      4 O1        -80.5252  -14.2395  -43.4243 O.2    1 LIG      -0.32000
      5 O2        -80.6667  -13.7861  -41.1550 O.3    1 LIG      -0.27100
      6 H1        -79.7800  -11.4261  -42.5418 H      1 LIG       0.09000
      7 H2        -81.5782  -11.4970  -42.6402 H      1 LIG       0.09000
      8 H3        -79.8868  -12.0867  -40.1610 H      1 LIG       0.09000
      9 H4        -81.6789  -12.1568  -40.2601 H      1 LIG       0.09000
@<TRIPOS>BOND
      1       1       2 1
      2       1       4 2
      3       1       5 1
      4       2       3 1
      5       3       5 1
      6       2       6 1
      7       2       7 1
      8       3       8 1
      9       3       9 1
@<TRIPOS>ALT_TYPE
CGenFF_4.0_ALT_TYPE_SET
CGenFF_4.0 1 CG2O4 2 CG3C41 3 CG3C41 4 OG2D1 5 OG3C51 6 HGA2 7 HGA2 8 HGA2 9 HGA2
@<TRIPOS>MOLECULE
4_lactone
 9 9 0 0 0
****
USER_CHARGES
INVALID_CHARGES
Pose:  12 Cluster:  12 Fr_nu: 484554 TotEn:   -14.69
@<TRIPOS>ATOM
      1 C1        -72.3575   -8.7052  -49.8149 C.2    1 LIG       0.04000
      2 C2        -73.6697   -9.4097  -49.4264 C.3    1 LIG       0.11000
      3 C3        -73.1336  -10.5142  -50.3322 C.3    1 LIG       0.08100
      4 O1        -71.8025   -7.6565  -49.5772 O.2    1 LIG      -0.32000
      5 O2        -71.9413   -9.7283  -50.6086 O.3    1 LIG      -0.27100
      6 H1        -73.7441   -9.6603  -48.3670 H      1 LIG       0.09000
      7 H2        -74.5690   -8.9018  -49.7787 H      1 LIG       0.09000
      8 H3        -72.8889  -11.4571  -49.8355 H      1 LIG       0.09000
      9 H4        -73.7116  -10.7005  -51.2415 H      1 LIG       0.09000
@<TRIPOS>BOND
      1       1       2 1
      2       1       4 2
      3       1       5 1
      4       2       3 1
      5       3       5 1
      6       2       6 1
      7       2       7 1
      8       3       8 1
      9       3       9 1
@<TRIPOS>ALT_TYPE
CGenFF_4.0_ALT_TYPE_SET
CGenFF_4.0 1 CG2O4 2 CG3C41 3 CG3C41 4 OG2D1 5 OG3C51 6 HGA2 7 HGA2 8 HGA2 9 HGA2
@<TRIPOS>MOLECULE
4_lactone
 9 9 0 0 0
****
USER_CHARGES
INVALID_CHARGES
Pose:  13 Cluster:  13 Fr_nu: 6279710 TotEn:   -14.54
@<TRIPOS>ATOM
      1 C1        -78.9500  -16.8416  -51.7835 C.2    1 LIG       0.04000
      2 C2        -78.2775  -15.4607  -51.6831 C.3    1 LIG       0.11000
      3 C3        -77.2036  -16.1222  -52.5417 C.3    1 LIG       0.08100
      4 O1        -79.9612  -17.3735  -51.3848 O.2    1 LIG      -0.32000
      5 O2        -77.9549  -17.3676  -52.5468 O.3    1 LIG      -0.27100
      6 H1        -78.8379  -14.6563  -52.1621 H      1 LIG       0.09000
      7 H2        -77.9737  -15.1858  -50.6717 H      1 LIG       0.09000
      8 H3        -77.0877  -15.7171  -53.5507 H      1 LIG       0.09000
      9 H4        -76.2272  -16.2439  -52.0647 H      1 LIG       0.09000
@<TRIPOS>BOND
      1       1       2 1
      2       1       4 2
      3       1       5 1
      4       2       3 1
      5       3       5 1
      6       2       6 1
      7       2       7 1
      8       3       8 1
      9       3       9 1
@<TRIPOS>ALT_TYPE
CGenFF_4.0_ALT_TYPE_SET
CGenFF_4.0 1 CG2O4 2 CG3C41 3 CG3C41 4 OG2D1 5 OG3C51 6 HGA2 7 HGA2 8 HGA2 9 HGA2
@<TRIPOS>MOLECULE
4_lactone
 9 9 0 0 0
****
USER_CHARGES
INVALID_CHARGES
Pose:  14 Cluster:  14 Fr_nu: 3456306 TotEn:   -14.46
@<TRIPOS>ATOM
      1 C1        -58.1090  -16.7611  -21.5622 C.2    1 LIG       0.04000
      2 C2        -59.2479  -17.7714  -21.3359 C.3    1 LIG       0.11000
      3 C3        -60.1189  -16.5188  -21.3524 C.3    1 LIG       0.08100
      4 O1        -56.9068  -16.7862  -21.6983 O.2    1 LIG      -0.32000
      5 O2        -58.9442  -15.6877  -21.5649 O.3    1 LIG      -0.27100
      6 H1        -59.3997  -18.4648  -22.1645 H      1 LIG       0.09000
      7 H2        -59.1927  -18.2983  -20.3819 H      1 LIG       0.09000
      8 H3        -60.8229  -16.4423  -22.1855 H      1 LIG       0.09000
      9 H4        -60.6162  -16.2776  -20.4090 H      1 LIG       0.09000
@<TRIPOS>BOND
      1       1       2 1
      2       1       4 2
      3       1       5 1
      4       2       3 1
      5       3       5 1
      6       2       6 1
      7       2       7 1
      8       3       8 1
      9       3       9 1
@<TRIPOS>ALT_TYPE
CGenFF_4.0_ALT_TYPE_SET
CGenFF_4.0 1 CG2O4 2 CG3C41 3 CG3C41 4 OG2D1 5 OG3C51 6 HGA2 7 HGA2 8 HGA2 9 HGA2
@<TRIPOS>MOLECULE
4_lactone
 9 9 0 0 0
****
USER_CHARGES
INVALID_CHARGES
Pose:  15 Cluster:  15 Fr_nu: 812232 TotEn:   -14.41
@<TRIPOS>ATOM
      1 C1        -78.2318  -22.6320  -30.6061 C.2    1 LIG       0.04000
      2 C2        -78.9323  -21.9156  -31.7745 C.3    1 LIG       0.11000
      3 C3        -78.5737  -20.6614  -30.9832 C.3    1 LIG       0.08100
      4 O1        -77.9750  -23.7689  -30.2807 O.2    1 LIG      -0.32000
      5 O2        -77.9455  -21.4738  -29.9532 O.3    1 LIG      -0.27100
      6 H1        -78.4271  -22.0304  -32.7348 H      1 LIG       0.09000
      7 H2        -79.9979  -22.1358  -31.8574 H      1 LIG       0.09000
      8 H3        -77.8553  -19.9894  -31.4606 H      1 LIG       0.09000
      9 H4        -79.4212  -20.0953  -30.5870 H      1 LIG       0.09000
@<TRIPOS>BOND
      1       1       2 1
      2       1       4 2
      3       1       5 1
      4       2       3 1
      5       3       5 1
      6       2       6 1
      7       2       7 1
      8       3       8 1
      9       3       9 1
@<TRIPOS>ALT_TYPE
CGenFF_4.0_ALT_TYPE_SET
CGenFF_4.0 1 CG2O4 2 CG3C41 3 CG3C41 4 OG2D1 5 OG3C51 6 HGA2 7 HGA2 8 HGA2 9 HGA2
@<TRIPOS>MOLECULE
4_lactone
 9 9 0 0 0
****
USER_CHARGES
INVALID_CHARGES
Pose:  16 Cluster:  16 Fr_nu: 6258066 TotEn:   -14.30
@<TRIPOS>ATOM
      1 C1        -51.9309  -11.1639  -27.3471 C.2    1 LIG       0.04000
      2 C2        -51.4728  -11.5265  -25.9230 C.3    1 LIG       0.11000
      3 C3        -50.0831  -11.4699  -26.5505 C.3    1 LIG       0.08100
      4 O1        -52.9746  -10.9618  -27.9251 O.2    1 LIG      -0.32000
      5 O2        -50.6639  -11.1320  -27.8404 O.3    1 LIG      -0.27100
      6 H1        -51.6873  -10.7596  -25.1772 H      1 LIG       0.09000
      7 H2        -51.8017  -12.5111  -25.5866 H      1 LIG       0.09000
      8 H3        -49.4291  -10.6749  -26.1820 H      1 LIG       0.09000
      9 H4        -49.5441  -12.4205  -26.5892 H      1 LIG       0.09000
@<TRIPOS>BOND
      1       1       2 1
      2       1       4 2
      3       1       5 1
      4       2       3 1
      5       3       5 1
      6       2       6 1
      7       2       7 1
      8       3       8 1
      9       3       9 1
@<TRIPOS>ALT_TYPE
CGenFF_4.0_ALT_TYPE_SET
CGenFF_4.0 1 CG2O4 2 CG3C41 3 CG3C41 4 OG2D1 5 OG3C51 6 HGA2 7 HGA2 8 HGA2 9 HGA2
@<TRIPOS>MOLECULE
4_lactone
 9 9 0 0 0
****
USER_CHARGES
INVALID_CHARGES
Pose:  17 Cluster:  17 Fr_nu: 1462311 TotEn:   -14.12
@<TRIPOS>ATOM
      1 C1        -78.9574  -22.9299  -31.4175 C.2    1 LIG       0.04000
      2 C2        -79.1587  -21.9462  -32.5841 C.3    1 LIG       0.11000
      3 C3        -78.9363  -20.8964  -31.4995 C.3    1 LIG       0.08100
      4 O1        -78.9484  -24.1286  -31.2514 O.2    1 LIG      -0.32000
      5 O2        -78.7691  -21.9418  -30.5021 O.3    1 LIG      -0.27100
      6 H1        -78.3869  -22.0034  -33.3533 H      1 LIG       0.09000
      7 H2        -80.1581  -21.9724  -33.0213 H      1 LIG       0.09000
      8 H3        -78.0318  -20.2910  -31.6046 H      1 LIG       0.09000
      9 H4        -79.7972  -20.2608  -31.2748 H      1 LIG       0.09000
@<TRIPOS>BOND
      1       1       2 1
      2       1       4 2
      3       1       5 1
      4       2       3 1
      5       3       5 1
      6       2       6 1
      7       2       7 1
      8       3       8 1
      9       3       9 1
@<TRIPOS>ALT_TYPE
CGenFF_4.0_ALT_TYPE_SET
CGenFF_4.0 1 CG2O4 2 CG3C41 3 CG3C41 4 OG2D1 5 OG3C51 6 HGA2 7 HGA2 8 HGA2 9 HGA2
@<TRIPOS>MOLECULE
4_lactone
 9 9 0 0 0
****
USER_CHARGES
INVALID_CHARGES
Pose:  18 Cluster:  18 Fr_nu: 390425 TotEn:   -14.12
@<TRIPOS>ATOM
      1 C1        -75.5590   -3.0404  -63.9679 C.2    1 LIG       0.04000
      2 C2        -75.1573   -1.8844  -63.0343 C.3    1 LIG       0.11000
      3 C3        -74.1509   -2.9016  -62.5049 C.3    1 LIG       0.08100
      4 O1        -76.3602   -3.2360  -64.8534 O.2    1 LIG      -0.32000
      5 O2        -74.6387   -3.8960  -63.4476 O.3    1 LIG      -0.27100
      6 H1        -74.7323   -1.0221  -63.5504 H      1 LIG       0.09000
      7 H2        -75.9399   -1.5835  -62.3359 H      1 LIG       0.09000
      8 H3        -73.0985   -2.6620  -62.6801 H      1 LIG       0.09000
      9 H4        -74.3026   -3.2205  -61.4700 H      1 LIG       0.09000
@<TRIPOS>BOND
      1       1       2 1
      2       1       4 2
      3       1       5 1
      4       2       3 1
      5       3       5 1
      6       2       6 1
      7       2       7 1
      8       3       8 1
      9       3       9 1
@<TRIPOS>ALT_TYPE
CGenFF_4.0_ALT_TYPE_SET
CGenFF_4.0 1 CG2O4 2 CG3C41 3 CG3C41 4 OG2D1 5 OG3C51 6 HGA2 7 HGA2 8 HGA2 9 HGA2
@<TRIPOS>MOLECULE
4_lactone
 9 9 0 0 0
****
USER_CHARGES
INVALID_CHARGES
Pose:  19 Cluster:  19 Fr_nu:   9524 TotEn:   -13.76
@<TRIPOS>ATOM
      1 C1        -80.3851  -13.4229  -41.9475 C.2    1 LIG       0.04000
      2 C2        -80.5921  -12.1719  -42.8200 C.3    1 LIG       0.11000
      3 C3        -79.9851  -11.4547  -41.6179 C.3    1 LIG       0.08100
      4 O1        -80.5796  -14.6141  -42.0339 O.2    1 LIG      -0.32000
      5 O2        -79.8524  -12.7197  -40.9124 O.3    1 LIG      -0.27100
      6 H1        -79.9921  -12.1599  -43.7312 H      1 LIG       0.09000
      7 H2        -81.6383  -11.9437  -43.0301 H      1 LIG       0.09000
      8 H3        -79.0129  -10.9842  -41.7883 H      1 LIG       0.09000
      9 H4        -80.6540  -10.7689  -41.0907 H      1 LIG       0.09000
@<TRIPOS>BOND
      1       1       2 1
      2       1       4 2
      3       1       5 1
      4       2       3 1
      5       3       5 1
      6       2       6 1
      7       2       7 1
      8       3       8 1
      9       3       9 1
@<TRIPOS>ALT_TYPE
CGenFF_4.0_ALT_TYPE_SET
CGenFF_4.0 1 CG2O4 2 CG3C41 3 CG3C41 4 OG2D1 5 OG3C51 6 HGA2 7 HGA2 8 HGA2 9 HGA2
@<TRIPOS>MOLECULE
4_lactone
 9 9 0 0 0
****
USER_CHARGES
INVALID_CHARGES
Pose:  20 Cluster:  20 Fr_nu: 241538 TotEn:   -13.32
@<TRIPOS>ATOM
      1 C1        -75.0178   -6.7335  -43.9285 C.2    1 LIG       0.04000
      2 C2        -74.6986   -7.7230  -45.0635 C.3    1 LIG       0.11000
      3 C3        -73.2573   -7.4788  -44.6268 C.3    1 LIG       0.08100
      4 O1        -75.9999   -6.2281  -43.4341 O.2    1 LIG      -0.32000
      5 O2        -73.7110   -6.5618  -43.5930 O.3    1 LIG      -0.27100
      6 H1        -75.0800   -8.7314  -44.8958 H      1 LIG       0.09000
      7 H2        -74.9611   -7.3592  -46.0583 H      1 LIG       0.09000
      8 H3        -72.7387   -8.3421  -44.2008 H      1 LIG       0.09000
      9 H4        -72.6213   -6.9750  -45.3598 H      1 LIG       0.09000
@<TRIPOS>BOND
      1       1       2 1
      2       1       4 2
      3       1       5 1
      4       2       3 1
      5       3       5 1
      6       2       6 1
      7       2       7 1
      8       3       8 1
      9       3       9 1
@<TRIPOS>ALT_TYPE
CGenFF_4.0_ALT_TYPE_SET
CGenFF_4.0 1 CG2O4 2 CG3C41 3 CG3C41 4 OG2D1 5 OG3C51 6 HGA2 7 HGA2 8 HGA2 9 HGA2
@<TRIPOS>MOLECULE
4_lactone
 9 9 0 0 0
****
USER_CHARGES
INVALID_CHARGES
Pose:  21 Cluster:  21 Fr_nu: 6278226 TotEn:   -13.28
@<TRIPOS>ATOM
      1 C1        -52.3648  -15.8538  -27.6420 C.2    1 LIG       0.04000
      2 C2        -51.1580  -16.7027  -27.2035 C.3    1 LIG       0.11000
      3 C3        -51.4527  -17.4615  -28.4940 C.3    1 LIG       0.08100
      4 O1        -52.9827  -14.8992  -27.2283 O.2    1 LIG      -0.32000
      5 O2        -52.5712  -16.5755  -28.7762 O.3    1 LIG      -0.27100
      6 H1        -50.2139  -16.1563  -27.1805 H      1 LIG       0.09000
      7 H2        -51.3176  -17.2594  -26.2787 H      1 LIG       0.09000
      8 H3        -50.6826  -17.3976  -29.2675 H      1 LIG       0.09000
      9 H4        -51.7821  -18.4965  -28.3677 H      1 LIG       0.09000
@<TRIPOS>BOND
      1       1       2 1
      2       1       4 2
      3       1       5 1
      4       2       3 1
      5       3       5 1
      6       2       6 1
      7       2       7 1
      8       3       8 1
      9       3       9 1
@<TRIPOS>ALT_TYPE
CGenFF_4.0_ALT_TYPE_SET
CGenFF_4.0 1 CG2O4 2 CG3C41 3 CG3C41 4 OG2D1 5 OG3C51 6 HGA2 7 HGA2 8 HGA2 9 HGA2
@<TRIPOS>MOLECULE
4_lactone
 9 9 0 0 0
****
USER_CHARGES
INVALID_CHARGES
Pose:  22 Cluster:  22 Fr_nu:  78571 TotEn:   -13.16
@<TRIPOS>ATOM
      1 C1        -80.5375  -12.7581  -42.0325 C.2    1 LIG       0.04000
      2 C2        -80.7249  -12.3087  -40.5723 C.3    1 LIG       0.11000
      3 C3        -79.8703  -11.1254  -41.0167 C.3    1 LIG       0.08100
      4 O1        -80.8769  -13.6852  -42.7321 O.2    1 LIG      -0.32000
      5 O2        -79.7800  -11.6769  -42.3596 O.3    1 LIG      -0.27100
      6 H1        -81.7570  -12.0745  -40.3072 H      1 LIG       0.09000
      7 H2        -80.2678  -12.9752  -39.8391 H      1 LIG       0.09000
      8 H3        -80.3696  -10.1527  -41.0131 H      1 LIG       0.09000
      9 H4        -78.8862  -11.0512  -40.5459 H      1 LIG       0.09000
@<TRIPOS>BOND
      1       1       2 1
      2       1       4 2
      3       1       5 1
      4       2       3 1
      5       3       5 1
      6       2       6 1
      7       2       7 1
      8       3       8 1
      9       3       9 1
@<TRIPOS>ALT_TYPE
CGenFF_4.0_ALT_TYPE_SET
CGenFF_4.0 1 CG2O4 2 CG3C41 3 CG3C41 4 OG2D1 5 OG3C51 6 HGA2 7 HGA2 8 HGA2 9 HGA2
@<TRIPOS>MOLECULE
4_lactone
 9 9 0 0 0
****
USER_CHARGES
INVALID_CHARGES
Pose:  23 Cluster:  23 Fr_nu: 354856 TotEn:   -13.12
@<TRIPOS>ATOM
      1 C1        -57.0780  -17.0763  -21.5353 C.2    1 LIG       0.04000
      2 C2        -57.6541  -17.1065  -20.1084 C.3    1 LIG       0.11000
      3 C3        -58.7155  -16.1914  -20.7118 C.3    1 LIG       0.08100
      4 O1        -56.1350  -17.5495  -22.1279 O.2    1 LIG      -0.32000
      5 O2        -58.0560  -16.2570  -22.0066 O.3    1 LIG      -0.27100
      6 H1        -58.0026  -18.0900  -19.7893 H      1 LIG       0.09000
      7 H2        -57.0068  -16.6513  -19.3570 H      1 LIG       0.09000
      8 H3        -59.7276  -16.6031  -20.7536 H      1 LIG       0.09000
      9 H4        -58.7345  -15.1700  -20.3220 H      1 LIG       0.09000
@<TRIPOS>BOND
      1       1       2 1
      2       1       4 2
      3       1       5 1
      4       2       3 1
      5       3       5 1
      6       2       6 1
      7       2       7 1
      8       3       8 1
      9       3       9 1
@<TRIPOS>ALT_TYPE
CGenFF_4.0_ALT_TYPE_SET
CGenFF_4.0 1 CG2O4 2 CG3C41 3 CG3C41 4 OG2D1 5 OG3C51 6 HGA2 7 HGA2 8 HGA2 9 HGA2
@<TRIPOS>MOLECULE
4_lactone
 9 9 0 0 0
****
USER_CHARGES
INVALID_CHARGES
Pose:  24 Cluster:  24 Fr_nu: 1007237 TotEn:   -13.02
@<TRIPOS>ATOM
      1 C1        -76.9115  -23.8777  -29.4799 C.2    1 LIG       0.04000
      2 C2        -77.3415  -23.0241  -28.2734 C.3    1 LIG       0.11000
      3 C3        -78.1961  -22.3077  -29.3147 C.3    1 LIG       0.08100
      4 O1        -76.1738  -24.8125  -29.6949 O.2    1 LIG      -0.32000
      5 O2        -77.6971  -23.1939  -30.3545 O.3    1 LIG      -0.27100
      6 H1        -77.8902  -23.5769  -27.5094 H      1 LIG       0.09000
      7 H2        -76.5346  -22.4346  -27.8348 H      1 LIG       0.09000
      8 H3        -79.2778  -22.4044  -29.1874 H      1 LIG       0.09000
      9 H4        -77.9263  -21.2663  -29.5107 H      1 LIG       0.09000
@<TRIPOS>BOND
      1       1       2 1
      2       1       4 2
      3       1       5 1
      4       2       3 1
      5       3       5 1
      6       2       6 1
      7       2       7 1
      8       3       8 1
      9       3       9 1
@<TRIPOS>ALT_TYPE
CGenFF_4.0_ALT_TYPE_SET
CGenFF_4.0 1 CG2O4 2 CG3C41 3 CG3C41 4 OG2D1 5 OG3C51 6 HGA2 7 HGA2 8 HGA2 9 HGA2
@<TRIPOS>MOLECULE
4_lactone
 9 9 0 0 0
****
USER_CHARGES
INVALID_CHARGES
Pose:  25 Cluster:  25 Fr_nu:  10210 TotEn:   -13.02
@<TRIPOS>ATOM
      1 C1        -62.1744   -1.2722  -24.0659 C.2    1 LIG       0.04000
      2 C2        -63.7024   -1.1093  -23.9770 C.3    1 LIG       0.11000
      3 C3        -63.6850   -1.9559  -25.2462 C.3    1 LIG       0.08100
      4 O1        -61.2008   -0.9201  -23.4394 O.2    1 LIG      -0.32000
      5 O2        -62.2327   -2.0217  -25.1992 O.3    1 LIG      -0.27100
      6 H1        -64.1503   -1.5794  -23.1002 H      1 LIG       0.09000
      7 H2        -64.0484   -0.0813  -24.0971 H      1 LIG       0.09000
      8 H3        -64.1366   -2.9480  -25.1600 H      1 LIG       0.09000
      9 H4        -64.0353   -1.4544  -26.1525 H      1 LIG       0.09000
@<TRIPOS>BOND
      1       1       2 1
      2       1       4 2
      3       1       5 1
      4       2       3 1
      5       3       5 1
      6       2       6 1
      7       2       7 1
      8       3       8 1
      9       3       9 1
@<TRIPOS>ALT_TYPE
CGenFF_4.0_ALT_TYPE_SET
CGenFF_4.0 1 CG2O4 2 CG3C41 3 CG3C41 4 OG2D1 5 OG3C51 6 HGA2 7 HGA2 8 HGA2 9 HGA2
@<TRIPOS>MOLECULE
4_lactone
 9 9 0 0 0
****
USER_CHARGES
INVALID_CHARGES
Pose:  26 Cluster:  26 Fr_nu: 5778113 TotEn:   -12.96
@<TRIPOS>ATOM
      1 C1        -51.7793  -15.1438  -26.5425 C.2    1 LIG       0.04000
      2 C2        -51.4115  -15.9339  -25.2738 C.3    1 LIG       0.11000
      3 C3        -49.9853  -15.5853  -25.6887 C.3    1 LIG       0.08100
      4 O1        -52.7845  -14.8240  -27.1355 O.2    1 LIG      -0.32000
      5 O2        -50.4837  -14.8708  -26.8534 O.3    1 LIG      -0.27100
      6 H1        -51.7606  -15.4759  -24.3470 H      1 LIG       0.09000
      7 H2        -51.6730  -16.9925  -25.3170 H      1 LIG       0.09000
      8 H3        -49.4434  -14.9212  -25.0097 H      1 LIG       0.09000
      9 H4        -49.3571  -16.4330  -25.9758 H      1 LIG       0.09000
@<TRIPOS>BOND
      1       1       2 1
      2       1       4 2
      3       1       5 1
      4       2       3 1
      5       3       5 1
      6       2       6 1
      7       2       7 1
      8       3       8 1
      9       3       9 1
@<TRIPOS>ALT_TYPE
CGenFF_4.0_ALT_TYPE_SET
CGenFF_4.0 1 CG2O4 2 CG3C41 3 CG3C41 4 OG2D1 5 OG3C51 6 HGA2 7 HGA2 8 HGA2 9 HGA2
@<TRIPOS>MOLECULE
4_lactone
 9 9 0 0 0
****
USER_CHARGES
INVALID_CHARGES
Pose:  27 Cluster:  27 Fr_nu: 165599 TotEn:   -12.89
@<TRIPOS>ATOM
      1 C1        -77.9166  -22.1618  -30.1782 C.2    1 LIG       0.04000
      2 C2        -78.0446  -20.6498  -30.4364 C.3    1 LIG       0.11000
      3 C3        -79.0417  -21.0993  -31.5002 C.3    1 LIG       0.08100
      4 O1        -77.2964  -22.8923  -29.4392 O.2    1 LIG      -0.32000
      5 O2        -78.8152  -22.4913  -31.1445 O.3    1 LIG      -0.27100
      6 H1        -78.4648  -20.0890  -29.6001 H      1 LIG       0.09000
      7 H2        -77.1314  -20.1829  -30.8092 H      1 LIG       0.09000
      8 H3        -80.0807  -20.8037  -31.3305 H      1 LIG       0.09000
      9 H4        -78.7512  -20.8966  -32.5347 H      1 LIG       0.09000
@<TRIPOS>BOND
      1       1       2 1
      2       1       4 2
      3       1       5 1
      4       2       3 1
      5       3       5 1
      6       2       6 1
      7       2       7 1
      8       3       8 1
      9       3       9 1
@<TRIPOS>ALT_TYPE
CGenFF_4.0_ALT_TYPE_SET
CGenFF_4.0 1 CG2O4 2 CG3C41 3 CG3C41 4 OG2D1 5 OG3C51 6 HGA2 7 HGA2 8 HGA2 9 HGA2
@<TRIPOS>MOLECULE
4_lactone
 9 9 0 0 0
****
USER_CHARGES
INVALID_CHARGES
Pose:  28 Cluster:  28 Fr_nu: 549035 TotEn:   -12.88
@<TRIPOS>ATOM
      1 C1        -62.5070  -11.6292  -59.3978 C.2    1 LIG       0.04000
      2 C2        -61.9888  -11.8556  -60.8294 C.3    1 LIG       0.11000
      3 C3        -63.3960  -12.3984  -61.0592 C.3    1 LIG       0.08100
      4 O1        -62.0817  -11.1915  -58.3529 O.2    1 LIG      -0.32000
      5 O2        -63.7422  -12.1276  -59.6727 O.3    1 LIG      -0.27100
      6 H1        -61.7422  -10.9372  -61.3644 H      1 LIG       0.09000
      7 H2        -61.1810  -12.5858  -60.9003 H      1 LIG       0.09000
      8 H3        -64.0186  -11.8233  -61.7499 H      1 LIG       0.09000
      9 H4        -63.4582  -13.4660  -61.2876 H      1 LIG       0.09000
@<TRIPOS>BOND
      1       1       2 1
      2       1       4 2
      3       1       5 1
      4       2       3 1
      5       3       5 1
      6       2       6 1
      7       2       7 1
      8       3       8 1
      9       3       9 1
@<TRIPOS>ALT_TYPE
CGenFF_4.0_ALT_TYPE_SET
CGenFF_4.0 1 CG2O4 2 CG3C41 3 CG3C41 4 OG2D1 5 OG3C51 6 HGA2 7 HGA2 8 HGA2 9 HGA2
@<TRIPOS>MOLECULE
4_lactone
 9 9 0 0 0
****
USER_CHARGES
INVALID_CHARGES
Pose:  29 Cluster:  29 Fr_nu: 2664215 TotEn:   -12.86
@<TRIPOS>ATOM
      1 C1        -76.9803  -25.0888  -29.4977 C.2    1 LIG       0.04000
      2 C2        -78.0007  -24.7081  -28.4100 C.3    1 LIG       0.11000
      3 C3        -77.6157  -23.2847  -28.8020 C.3    1 LIG       0.08100
      4 O1        -76.5308  -26.1008  -29.9857 O.2    1 LIG      -0.32000
      5 O2        -76.6840  -23.7952  -29.7954 O.3    1 LIG      -0.27100
      6 H1        -79.0263  -25.0016  -28.6390 H      1 LIG       0.09000
      7 H2        -77.7144  -25.0169  -27.4032 H      1 LIG       0.09000
      8 H3        -78.4091  -22.6892  -29.2619 H      1 LIG       0.09000
      9 H4        -77.1022  -22.7054  -28.0298 H      1 LIG       0.09000
@<TRIPOS>BOND
      1       1       2 1
      2       1       4 2
      3       1       5 1
      4       2       3 1
      5       3       5 1
      6       2       6 1
      7       2       7 1
      8       3       8 1
      9       3       9 1
@<TRIPOS>ALT_TYPE
CGenFF_4.0_ALT_TYPE_SET
CGenFF_4.0 1 CG2O4 2 CG3C41 3 CG3C41 4 OG2D1 5 OG3C51 6 HGA2 7 HGA2 8 HGA2 9 HGA2
@<TRIPOS>MOLECULE
4_lactone
 9 9 0 0 0
****
USER_CHARGES
INVALID_CHARGES
Pose:  30 Cluster:  30 Fr_nu: 3889227 TotEn:   -12.82
@<TRIPOS>ATOM
      1 C1        -66.6277  -21.6837  -57.2011 C.2    1 LIG       0.04000
      2 C2        -65.5411  -20.6115  -57.0043 C.3    1 LIG       0.11000
      3 C3        -66.7402  -19.6987  -56.7660 C.3    1 LIG       0.08100
      4 O1        -66.6805  -22.8653  -57.4568 O.2    1 LIG      -0.32000
      5 O2        -67.6493  -20.8138  -56.9793 O.3    1 LIG      -0.27100
      6 H1        -64.8972  -20.7830  -56.1403 H      1 LIG       0.09000
      7 H2        -64.9554  -20.4012  -57.9008 H      1 LIG       0.09000
      8 H3        -66.8319  -19.2912  -55.7555 H      1 LIG       0.09000
      9 H4        -66.8887  -18.9113  -57.5101 H      1 LIG       0.09000
@<TRIPOS>BOND
      1       1       2 1
      2       1       4 2
      3       1       5 1
      4       2       3 1
      5       3       5 1
      6       2       6 1
      7       2       7 1
      8       3       8 1
      9       3       9 1
@<TRIPOS>ALT_TYPE
CGenFF_4.0_ALT_TYPE_SET
CGenFF_4.0 1 CG2O4 2 CG3C41 3 CG3C41 4 OG2D1 5 OG3C51 6 HGA2 7 HGA2 8 HGA2 9 HGA2
@<TRIPOS>MOLECULE
4_lactone
 9 9 0 0 0
****
USER_CHARGES
INVALID_CHARGES
Pose:  31 Cluster:  31 Fr_nu: 1660515 TotEn:   -12.73
@<TRIPOS>ATOM
      1 C1        -61.8767  -10.7749  -58.6754 C.2    1 LIG       0.04000
      2 C2        -61.2414  -11.3902  -59.9352 C.3    1 LIG       0.11000
      3 C3        -62.5859  -12.1031  -60.0448 C.3    1 LIG       0.08100
      4 O1        -61.5605   -9.9953  -57.8056 O.2    1 LIG      -0.32000
      5 O2        -63.0499  -11.4442  -58.8340 O.3    1 LIG      -0.27100
      6 H1        -61.0231  -10.6671  -60.7226 H      1 LIG       0.09000
      7 H2        -60.3804  -12.0294  -59.7329 H      1 LIG       0.09000
      8 H3        -63.1964  -11.8323  -60.9105 H      1 LIG       0.09000
      9 H4        -62.5548  -13.1895  -59.9244 H      1 LIG       0.09000
@<TRIPOS>BOND
      1       1       2 1
      2       1       4 2
      3       1       5 1
      4       2       3 1
      5       3       5 1
      6       2       6 1
      7       2       7 1
      8       3       8 1
      9       3       9 1
@<TRIPOS>ALT_TYPE
CGenFF_4.0_ALT_TYPE_SET
CGenFF_4.0 1 CG2O4 2 CG3C41 3 CG3C41 4 OG2D1 5 OG3C51 6 HGA2 7 HGA2 8 HGA2 9 HGA2
@<TRIPOS>MOLECULE
4_lactone
 9 9 0 0 0
****
USER_CHARGES
INVALID_CHARGES
Pose:  32 Cluster:  32 Fr_nu: 352923 TotEn:   -12.49
@<TRIPOS>ATOM
      1 C1        -57.9702  -16.3428  -21.9184 C.2    1 LIG       0.04000
      2 C2        -58.7839  -16.0578  -20.6434 C.3    1 LIG       0.11000
      3 C3        -59.8197  -16.9486  -21.3228 C.3    1 LIG       0.08100
      4 O1        -56.8887  -16.0456  -22.3727 O.2    1 LIG      -0.32000
      5 O2        -58.9380  -17.1260  -22.4659 O.3    1 LIG      -0.27100
      6 H1        -58.3388  -16.4594  -19.7317 H      1 LIG       0.09000
      7 H2        -59.0662  -15.0110  -20.5200 H      1 LIG       0.09000
      8 H3        -60.0283  -17.8985  -20.8231 H      1 LIG       0.09000
      9 H4        -60.7525  -16.4543  -21.6079 H      1 LIG       0.09000
@<TRIPOS>BOND
      1       1       2 1
      2       1       4 2
      3       1       5 1
      4       2       3 1
      5       3       5 1
      6       2       6 1
      7       2       7 1
      8       3       8 1
      9       3       9 1
@<TRIPOS>ALT_TYPE
CGenFF_4.0_ALT_TYPE_SET
CGenFF_4.0 1 CG2O4 2 CG3C41 3 CG3C41 4 OG2D1 5 OG3C51 6 HGA2 7 HGA2 8 HGA2 9 HGA2
@<TRIPOS>MOLECULE
4_lactone
 9 9 0 0 0
****
USER_CHARGES
INVALID_CHARGES
Pose:  33 Cluster:  33 Fr_nu: 157984 TotEn:   -12.35
@<TRIPOS>ATOM
      1 C1        -62.5104   -2.0414  -24.5636 C.2    1 LIG       0.04000
      2 C2        -63.6584   -2.6700  -23.7536 C.3    1 LIG       0.11000
      3 C3        -64.4805   -1.5580  -24.3982 C.3    1 LIG       0.08100
      4 O1        -61.3286   -2.2360  -24.7367 O.2    1 LIG      -0.32000
      5 O2        -63.3022   -1.0749  -25.1009 O.3    1 LIG      -0.27100
      6 H1        -63.9145   -3.6859  -24.0584 H      1 LIG       0.09000
      7 H2        -63.5309   -2.5998  -22.6721 H      1 LIG       0.09000
      8 H3        -65.2582   -1.8860  -25.0933 H      1 LIG       0.09000
      9 H4        -64.8755   -0.8046  -23.7111 H      1 LIG       0.09000
@<TRIPOS>BOND
      1       1       2 1
      2       1       4 2
      3       1       5 1
      4       2       3 1
      5       3       5 1
      6       2       6 1
      7       2       7 1
      8       3       8 1
      9       3       9 1
@<TRIPOS>ALT_TYPE
CGenFF_4.0_ALT_TYPE_SET
CGenFF_4.0 1 CG2O4 2 CG3C41 3 CG3C41 4 OG2D1 5 OG3C51 6 HGA2 7 HGA2 8 HGA2 9 HGA2
@<TRIPOS>MOLECULE
4_lactone
 9 9 0 0 0
****
USER_CHARGES
INVALID_CHARGES
Pose:  34 Cluster:  34 Fr_nu: 764965 TotEn:   -12.29
@<TRIPOS>ATOM
      1 C1        -59.7107    3.0716  -41.0880 C.2    1 LIG       0.04000
      2 C2        -61.1343    2.6604  -40.6715 C.3    1 LIG       0.11000
      3 C3        -61.3659    2.6100  -42.1788 C.3    1 LIG       0.08100
      4 O1        -58.6703    3.3639  -40.5436 O.2    1 LIG      -0.32000
      5 O2        -59.9875    3.0078  -42.4181 O.3    1 LIG      -0.27100
      6 H1        -61.1872    1.7024  -40.1519 H      1 LIG       0.09000
      7 H2        -61.6821    3.4354  -40.1329 H      1 LIG       0.09000
      8 H3        -61.5776    1.6204  -42.5926 H      1 LIG       0.09000
      9 H4        -62.0709    3.3473  -42.5725 H      1 LIG       0.09000
@<TRIPOS>BOND
      1       1       2 1
      2       1       4 2
      3       1       5 1
      4       2       3 1
      5       3       5 1
      6       2       6 1
      7       2       7 1
      8       3       8 1
      9       3       9 1
@<TRIPOS>ALT_TYPE
CGenFF_4.0_ALT_TYPE_SET
CGenFF_4.0 1 CG2O4 2 CG3C41 3 CG3C41 4 OG2D1 5 OG3C51 6 HGA2 7 HGA2 8 HGA2 9 HGA2
@<TRIPOS>MOLECULE
4_lactone
 9 9 0 0 0
****
USER_CHARGES
INVALID_CHARGES
Pose:  35 Cluster:  35 Fr_nu: 390139 TotEn:   -11.93
@<TRIPOS>ATOM
      1 C1        -74.8636   -3.7241  -63.5933 C.2    1 LIG       0.04000
      2 C2        -74.1509   -2.9016  -62.5049 C.3    1 LIG       0.11000
      3 C3        -73.8211   -1.9779  -63.6737 C.3    1 LIG       0.08100
      4 O1        -75.4993   -4.7514  -63.6636 O.2    1 LIG      -0.32000
      5 O2        -74.5327   -2.8575  -64.5878 O.3    1 LIG      -0.27100
      6 H1        -74.8202   -2.4883  -61.7488 H      1 LIG       0.09000
      7 H2        -73.3006   -3.4102  -62.0475 H      1 LIG       0.09000
      8 H3        -74.2754   -0.9841  -63.6348 H      1 LIG       0.09000
      9 H4        -72.7611   -1.9034  -63.9313 H      1 LIG       0.09000
@<TRIPOS>BOND
      1       1       2 1
      2       1       4 2
      3       1       5 1
      4       2       3 1
      5       3       5 1
      6       2       6 1
      7       2       7 1
      8       3       8 1
      9       3       9 1
@<TRIPOS>ALT_TYPE
CGenFF_4.0_ALT_TYPE_SET
CGenFF_4.0 1 CG2O4 2 CG3C41 3 CG3C41 4 OG2D1 5 OG3C51 6 HGA2 7 HGA2 8 HGA2 9 HGA2
@<TRIPOS>MOLECULE
4_lactone
 9 9 0 0 0
****
USER_CHARGES
INVALID_CHARGES
Pose:  36 Cluster:  36 Fr_nu: 837788 TotEn:   -11.80
@<TRIPOS>ATOM
      1 C1        -74.5604   -6.8971  -44.6917 C.2    1 LIG       0.04000
      2 C2        -73.1169   -6.4108  -44.4701 C.3    1 LIG       0.11000
      3 C3        -72.7850   -7.5066  -45.4785 C.3    1 LIG       0.08100
      4 O1        -75.6678   -6.6198  -44.2904 O.2    1 LIG      -0.32000
      5 O2        -74.1930   -7.8561  -45.5834 O.3    1 LIG      -0.27100
      6 H1        -72.9350   -5.3883  -44.8048 H      1 LIG       0.09000
      7 H2        -72.7441   -6.5695  -43.4569 H      1 LIG       0.09000
      8 H3        -72.3823   -7.1636  -46.4354 H      1 LIG       0.09000
      9 H4        -72.1921   -8.3398  -45.0914 H      1 LIG       0.09000
@<TRIPOS>BOND
      1       1       2 1
      2       1       4 2
      3       1       5 1
      4       2       3 1
      5       3       5 1
      6       2       6 1
      7       2       7 1
      8       3       8 1
      9       3       9 1
@<TRIPOS>ALT_TYPE
CGenFF_4.0_ALT_TYPE_SET
CGenFF_4.0 1 CG2O4 2 CG3C41 3 CG3C41 4 OG2D1 5 OG3C51 6 HGA2 7 HGA2 8 HGA2 9 HGA2
@<TRIPOS>MOLECULE
4_lactone
 9 9 0 0 0
****
USER_CHARGES
INVALID_CHARGES
Pose:  37 Cluster:  37 Fr_nu: 721235 TotEn:   -11.57
@<TRIPOS>ATOM
      1 C1        -60.2320    2.6248  -41.2208 C.2    1 LIG       0.04000
      2 C2        -61.7281    2.7287  -41.5671 C.3    1 LIG       0.11000
      3 C3        -61.8938    1.8938  -40.3008 C.3    1 LIG       0.08100
      4 O1        -59.1802    3.0074  -41.6809 O.2    1 LIG      -0.32000
      5 O2        -60.4527    1.8809  -40.1039 O.3    1 LIG      -0.27100
      6 H1        -62.1267    3.7434  -41.5209 H      1 LIG       0.09000
      7 H2        -62.0046    2.2353  -42.5003 H      1 LIG       0.09000
      8 H3        -62.4095    2.3870  -39.4724 H      1 LIG       0.09000
      9 H4        -62.2880    0.8848  -40.4494 H      1 LIG       0.09000
@<TRIPOS>BOND
      1       1       2 1
      2       1       4 2
      3       1       5 1
      4       2       3 1
      5       3       5 1
      6       2       6 1
      7       2       7 1
      8       3       8 1
      9       3       9 1
@<TRIPOS>ALT_TYPE
CGenFF_4.0_ALT_TYPE_SET
CGenFF_4.0 1 CG2O4 2 CG3C41 3 CG3C41 4 OG2D1 5 OG3C51 6 HGA2 7 HGA2 8 HGA2 9 HGA2
@<TRIPOS>MOLECULE
4_lactone
 9 9 0 0 0
****
USER_CHARGES
INVALID_CHARGES
Pose:  38 Cluster:  38 Fr_nu: 113197 TotEn:   -11.44
@<TRIPOS>ATOM
      1 C1        -73.2774   -5.5661  -44.5937 C.2    1 LIG       0.04000
      2 C2        -73.2544   -7.1027  -44.6802 C.3    1 LIG       0.11000
      3 C3        -74.7462   -6.9607  -44.3930 C.3    1 LIG       0.08100
      4 O1        -72.4881   -4.6542  -44.6922 O.2    1 LIG      -0.32000
      5 O2        -74.6124   -5.5134  -44.3393 O.3    1 LIG      -0.27100
      6 H1        -72.9969   -7.4895  -45.6674 H      1 LIG       0.09000
      7 H2        -72.6644   -7.5840  -43.8986 H      1 LIG       0.09000
      8 H3        -75.4156   -7.2742  -45.1987 H      1 LIG       0.09000
      9 H4        -75.0831   -7.3688  -43.4361 H      1 LIG       0.09000
@<TRIPOS>BOND
      1       1       2 1
      2       1       4 2
      3       1       5 1
      4       2       3 1
      5       3       5 1
      6       2       6 1
      7       2       7 1
      8       3       8 1
      9       3       9 1
@<TRIPOS>ALT_TYPE
CGenFF_4.0_ALT_TYPE_SET
CGenFF_4.0 1 CG2O4 2 CG3C41 3 CG3C41 4 OG2D1 5 OG3C51 6 HGA2 7 HGA2 8 HGA2 9 HGA2
@<TRIPOS>MOLECULE
4_lactone
 9 9 0 0 0
****
USER_CHARGES
INVALID_CHARGES
Pose:  39 Cluster:  39 Fr_nu: 386170 TotEn:   -11.20
@<TRIPOS>ATOM
      1 C1        -53.5867   -9.6966  -46.1646 C.2    1 LIG       0.04000
      2 C2        -52.6466  -10.0930  -45.0120 C.3    1 LIG       0.11000
      3 C3        -53.9492  -10.5015  -44.3307 C.3    1 LIG       0.08100
      4 O1        -53.4894   -9.2208  -47.2729 O.2    1 LIG      -0.32000
      5 O2        -54.7082  -10.0807  -45.4979 O.3    1 LIG      -0.27100
      6 H1        -51.9632  -10.9081  -45.2548 H      1 LIG       0.09000
      7 H2        -52.1178   -9.2525  -44.5595 H      1 LIG       0.09000
      8 H3        -54.0673  -11.5712  -44.1372 H      1 LIG       0.09000
      9 H4        -54.2202   -9.9210  -43.4446 H      1 LIG       0.09000
@<TRIPOS>BOND
      1       1       2 1
      2       1       4 2
      3       1       5 1
      4       2       3 1
      5       3       5 1
      6       2       6 1
      7       2       7 1
      8       3       8 1
      9       3       9 1
@<TRIPOS>ALT_TYPE
CGenFF_4.0_ALT_TYPE_SET
CGenFF_4.0 1 CG2O4 2 CG3C41 3 CG3C41 4 OG2D1 5 OG3C51 6 HGA2 7 HGA2 8 HGA2 9 HGA2
@<TRIPOS>MOLECULE
4_lactone
 9 9 0 0 0
****
USER_CHARGES
INVALID_CHARGES
Pose:  40 Cluster:  40 Fr_nu: 1660126 TotEn:   -10.86
@<TRIPOS>ATOM
      1 C1        -62.7219  -12.2542  -59.9606 C.2    1 LIG       0.04000
      2 C2        -61.6956  -13.2839  -60.4661 C.3    1 LIG       0.11000
      3 C3        -62.7780  -13.5869  -61.4979 C.3    1 LIG       0.08100
      4 O1        -62.7989  -11.4289  -59.0790 O.2    1 LIG      -0.32000
      5 O2        -63.6423  -12.5763  -60.9086 O.3    1 LIG      -0.27100
      6 H1        -60.7778  -12.8428  -60.8581 H      1 LIG       0.09000
      7 H2        -61.4802  -14.0836  -59.7556 H      1 LIG       0.09000
      8 H3        -62.5251  -13.3467  -62.5342 H      1 LIG       0.09000
      9 H4        -63.2240  -14.5833  -61.4348 H      1 LIG       0.09000
@<TRIPOS>BOND
      1       1       2 1
      2       1       4 2
      3       1       5 1
      4       2       3 1
      5       3       5 1
      6       2       6 1
      7       2       7 1
      8       3       8 1
      9       3       9 1
@<TRIPOS>ALT_TYPE
CGenFF_4.0_ALT_TYPE_SET
CGenFF_4.0 1 CG2O4 2 CG3C41 3 CG3C41 4 OG2D1 5 OG3C51 6 HGA2 7 HGA2 8 HGA2 9 HGA2
@<TRIPOS>MOLECULE
4_lactone
 9 9 0 0 0
****
USER_CHARGES
INVALID_CHARGES
Pose:  41 Cluster:  41 Fr_nu:   4100 TotEn:   -10.49
@<TRIPOS>ATOM
      1 C1        -54.1727   -9.5652  -47.2767 C.2    1 LIG       0.04000
      2 C2        -53.0659  -10.3198  -46.5185 C.3    1 LIG       0.11000
      3 C3        -54.0749  -10.2830  -45.3747 C.3    1 LIG       0.08100
      4 O1        -54.3406   -9.0992  -48.3808 O.2    1 LIG      -0.32000
      5 O2        -55.0226   -9.5678  -46.2150 O.3    1 LIG      -0.27100
      6 H1        -52.8437  -11.3087  -46.9225 H      1 LIG       0.09000
      7 H2        -52.1548   -9.7388  -46.3663 H      1 LIG       0.09000
      8 H3        -54.4684  -11.2530  -45.0587 H      1 LIG       0.09000
      9 H4        -53.7808   -9.6887  -44.5052 H      1 LIG       0.09000
@<TRIPOS>BOND
      1       1       2 1
      2       1       4 2
      3       1       5 1
      4       2       3 1
      5       3       5 1
      6       2       6 1
      7       2       7 1
      8       3       8 1
      9       3       9 1
@<TRIPOS>ALT_TYPE
CGenFF_4.0_ALT_TYPE_SET
CGenFF_4.0 1 CG2O4 2 CG3C41 3 CG3C41 4 OG2D1 5 OG3C51 6 HGA2 7 HGA2 8 HGA2 9 HGA2
@<TRIPOS>MOLECULE
4_lactone
 9 9 0 0 0
****
USER_CHARGES
INVALID_CHARGES
Pose:  42 Cluster:  42 Fr_nu: 3086195 TotEn:   -10.24
@<TRIPOS>ATOM
      1 C1        -62.7370  -12.7495  -59.7011 C.2    1 LIG       0.04000
      2 C2        -62.1285  -13.6547  -60.7872 C.3    1 LIG       0.11000
      3 C3        -61.3958  -14.2772  -59.6025 C.3    1 LIG       0.08100
      4 O1        -63.5228  -11.8312  -59.6411 O.2    1 LIG      -0.32000
      5 O2        -62.0503  -13.3502  -58.6925 O.3    1 LIG      -0.27100
      6 H1        -62.8531  -14.2989  -61.2876 H      1 LIG       0.09000
      7 H2        -61.5022  -13.1263  -61.5079 H      1 LIG       0.09000
      8 H3        -61.6560  -15.3150  -59.3768 H      1 LIG       0.09000
      9 H4        -60.3103  -14.1461  -59.5975 H      1 LIG       0.09000
@<TRIPOS>BOND
      1       1       2 1
      2       1       4 2
      3       1       5 1
      4       2       3 1
      5       3       5 1
      6       2       6 1
      7       2       7 1
      8       3       8 1
      9       3       9 1
@<TRIPOS>ALT_TYPE
CGenFF_4.0_ALT_TYPE_SET
CGenFF_4.0 1 CG2O4 2 CG3C41 3 CG3C41 4 OG2D1 5 OG3C51 6 HGA2 7 HGA2 8 HGA2 9 HGA2
@<TRIPOS>MOLECULE
4_lactone
 9 9 0 0 0
****
USER_CHARGES
INVALID_CHARGES
Pose:  43 Cluster:  43 Fr_nu: 5297801 TotEn:   -10.19
@<TRIPOS>ATOM
      1 C1        -51.5902  -14.2876  -27.0055 C.2    1 LIG       0.04000
      2 C2        -51.0635  -14.9675  -25.7289 C.3    1 LIG       0.11000
      3 C3        -50.1457  -13.7498  -25.6763 C.3    1 LIG       0.08100
      4 O1        -52.4232  -14.5068  -27.8554 O.2    1 LIG      -0.32000
      5 O2        -50.7417  -13.2302  -26.8971 O.3    1 LIG      -0.27100
      6 H1        -51.7997  -15.0408  -24.9270 H      1 LIG       0.09000
      7 H2        -50.5713  -15.9254  -25.9052 H      1 LIG       0.09000
      8 H3        -50.3034  -13.0740  -24.8313 H      1 LIG       0.09000
      9 H4        -49.0798  -13.9566  -25.8060 H      1 LIG       0.09000
@<TRIPOS>BOND
      1       1       2 1
      2       1       4 2
      3       1       5 1
      4       2       3 1
      5       3       5 1
      6       2       6 1
      7       2       7 1
      8       3       8 1
      9       3       9 1
@<TRIPOS>ALT_TYPE
CGenFF_4.0_ALT_TYPE_SET
CGenFF_4.0 1 CG2O4 2 CG3C41 3 CG3C41 4 OG2D1 5 OG3C51 6 HGA2 7 HGA2 8 HGA2 9 HGA2
@<TRIPOS>MOLECULE
4_lactone
 9 9 0 0 0
****
USER_CHARGES
INVALID_CHARGES
Pose:  44 Cluster:  44 Fr_nu: 4300991 TotEn:    -9.96
@<TRIPOS>ATOM
      1 C1        -54.2341  -10.1965  -46.0272 C.2    1 LIG       0.04000
      2 C2        -53.1601  -11.2713  -45.7810 C.3    1 LIG       0.11000
      3 C3        -53.1754  -10.7041  -44.3647 C.3    1 LIG       0.08100
      4 O1        -54.9163   -9.8104  -46.9491 O.2    1 LIG      -0.32000
      5 O2        -54.1948   -9.7396  -44.7468 O.3    1 LIG      -0.27100
      6 H1        -53.5225  -12.2952  -45.8851 H      1 LIG       0.09000
      7 H2        -52.2383  -11.1169  -46.3441 H      1 LIG       0.09000
      8 H3        -53.5342  -11.3831  -43.5864 H      1 LIG       0.09000
      9 H4        -52.2541  -10.2095  -44.0449 H      1 LIG       0.09000
@<TRIPOS>BOND
      1       1       2 1
      2       1       4 2
      3       1       5 1
      4       2       3 1
      5       3       5 1
      6       2       6 1
      7       2       7 1
      8       3       8 1
      9       3       9 1
@<TRIPOS>ALT_TYPE
CGenFF_4.0_ALT_TYPE_SET
CGenFF_4.0 1 CG2O4 2 CG3C41 3 CG3C41 4 OG2D1 5 OG3C51 6 HGA2 7 HGA2 8 HGA2 9 HGA2
@<TRIPOS>MOLECULE
4_lactone
 9 9 0 0 0
****
USER_CHARGES
INVALID_CHARGES
Pose:  45 Cluster:  45 Fr_nu: 209865 TotEn:    -9.94
@<TRIPOS>ATOM
      1 C1        -66.9389   -1.4131  -28.1519 C.2    1 LIG       0.04000
      2 C2        -66.7572   -0.9697  -26.6892 C.3    1 LIG       0.11000
      3 C3        -65.4261   -1.7036  -26.8217 C.3    1 LIG       0.08100
      4 O1        -67.7735   -1.3033  -29.0213 O.2    1 LIG      -0.32000
      5 O2        -65.7382   -2.0501  -28.1994 O.3    1 LIG      -0.27100
      6 H1        -66.6909    0.1113  -26.5563 H      1 LIG       0.09000
      7 H2        -67.4760   -1.4118  -25.9973 H      1 LIG       0.09000
      8 H3        -64.5318   -1.0780  -26.7560 H      1 LIG       0.09000
      9 H4        -65.3151   -2.5952  -26.1985 H      1 LIG       0.09000
@<TRIPOS>BOND
      1       1       2 1
      2       1       4 2
      3       1       5 1
      4       2       3 1
      5       3       5 1
      6       2       6 1
      7       2       7 1
      8       3       8 1
      9       3       9 1
@<TRIPOS>ALT_TYPE
CGenFF_4.0_ALT_TYPE_SET
CGenFF_4.0 1 CG2O4 2 CG3C41 3 CG3C41 4 OG2D1 5 OG3C51 6 HGA2 7 HGA2 8 HGA2 9 HGA2
@<TRIPOS>MOLECULE
4_lactone
 9 9 0 0 0
****
USER_CHARGES
INVALID_CHARGES
Pose:  46 Cluster:  46 Fr_nu: 2100869 TotEn:    -9.63
@<TRIPOS>ATOM
      1 C1        -53.7151  -10.4885  -45.9366 C.2    1 LIG       0.04000
      2 C2        -53.1608  -10.0317  -44.5753 C.3    1 LIG       0.11000
      3 C3        -53.0710  -11.5319  -44.3121 C.3    1 LIG       0.08100
      4 O1        -54.1206   -9.9739  -46.9540 O.2    1 LIG      -0.32000
      5 O2        -53.6089  -11.8103  -45.6345 O.3    1 LIG      -0.27100
      6 H1        -52.2079   -9.5037  -44.6368 H      1 LIG       0.09000
      7 H2        -53.8794   -9.4847  -43.9628 H      1 LIG       0.09000
      8 H3        -52.0604  -11.9326  -44.1954 H      1 LIG       0.09000
      9 H4        -53.7261  -11.9124  -43.5236 H      1 LIG       0.09000
@<TRIPOS>BOND
      1       1       2 1
      2       1       4 2
      3       1       5 1
      4       2       3 1
      5       3       5 1
      6       2       6 1
      7       2       7 1
      8       3       8 1
      9       3       9 1
@<TRIPOS>ALT_TYPE
CGenFF_4.0_ALT_TYPE_SET
CGenFF_4.0 1 CG2O4 2 CG3C41 3 CG3C41 4 OG2D1 5 OG3C51 6 HGA2 7 HGA2 8 HGA2 9 HGA2
@<TRIPOS>MOLECULE
4_lactone
 9 9 0 0 0
****
USER_CHARGES
INVALID_CHARGES
Pose:  47 Cluster:  47 Fr_nu:  85085 TotEn:    -9.50
@<TRIPOS>ATOM
      1 C1        -53.3525   -9.2638  -47.2786 C.2    1 LIG       0.04000
      2 C2        -52.9043   -9.8387  -45.9230 C.3    1 LIG       0.11000
      3 C3        -54.2567  -10.5428  -45.9790 C.3    1 LIG       0.08100
      4 O1        -52.9123   -8.5139  -48.1202 O.2    1 LIG      -0.32000
      5 O2        -54.5429   -9.9215  -47.2626 O.3    1 LIG      -0.27100
      6 H1        -52.0294  -10.4880  -45.9818 H      1 LIG       0.09000
      7 H2        -52.7913   -9.0900  -45.1372 H      1 LIG       0.09000
      8 H3        -54.2203  -11.6328  -46.0578 H      1 LIG       0.09000
      9 H4        -54.9785  -10.2391  -45.2158 H      1 LIG       0.09000
@<TRIPOS>BOND
      1       1       2 1
      2       1       4 2
      3       1       5 1
      4       2       3 1
      5       3       5 1
      6       2       6 1
      7       2       7 1
      8       3       8 1
      9       3       9 1
@<TRIPOS>ALT_TYPE
CGenFF_4.0_ALT_TYPE_SET
CGenFF_4.0 1 CG2O4 2 CG3C41 3 CG3C41 4 OG2D1 5 OG3C51 6 HGA2 7 HGA2 8 HGA2 9 HGA2
@<TRIPOS>MOLECULE
4_lactone
 9 9 0 0 0
****
USER_CHARGES
INVALID_CHARGES
Pose:  48 Cluster:  48 Fr_nu:  42930 TotEn:    -9.44
@<TRIPOS>ATOM
      1 C1        -79.7676  -21.1721  -50.8379 C.2    1 LIG       0.04000
      2 C2        -79.8892  -22.7060  -50.7974 C.3    1 LIG       0.11000
      3 C3        -78.3654  -22.6447  -50.7482 C.3    1 LIG       0.08100
      4 O1        -80.5105  -20.2184  -50.8910 O.2    1 LIG      -0.32000
      5 O2        -78.4084  -21.1915  -50.7931 O.3    1 LIG      -0.27100
      6 H1        -80.3769  -23.0907  -49.9004 H      1 LIG       0.09000
      7 H2        -80.3176  -23.1427  -51.7011 H      1 LIG       0.09000
      8 H3        -77.9064  -23.0061  -49.8240 H      1 LIG       0.09000
      9 H4        -77.8485  -23.0583  -51.6185 H      1 LIG       0.09000
@<TRIPOS>BOND
      1       1       2 1
      2       1       4 2
      3       1       5 1
      4       2       3 1
      5       3       5 1
      6       2       6 1
      7       2       7 1
      8       3       8 1
      9       3       9 1
@<TRIPOS>ALT_TYPE
CGenFF_4.0_ALT_TYPE_SET
CGenFF_4.0 1 CG2O4 2 CG3C41 3 CG3C41 4 OG2D1 5 OG3C51 6 HGA2 7 HGA2 8 HGA2 9 HGA2
@<TRIPOS>MOLECULE
4_lactone
 9 9 0 0 0
****
USER_CHARGES
INVALID_CHARGES
Pose:  49 Cluster:  49 Fr_nu: 5190429 TotEn:    -9.44
@<TRIPOS>ATOM
      1 C1        -51.8647  -15.7514  -26.6817 C.2    1 LIG       0.04000
      2 C2        -51.2164  -17.0842  -27.0970 C.3    1 LIG       0.11000
      3 C3        -50.9759  -17.2266  -25.5971 C.3    1 LIG       0.08100
      4 O1        -52.4108  -14.8170  -27.2229 O.2    1 LIG      -0.32000
      5 O2        -51.6168  -15.9430  -25.3582 O.3    1 LIG      -0.27100
      6 H1        -51.9127  -17.8009  -27.5352 H      1 LIG       0.09000
      7 H2        -50.3222  -16.9718  -27.7124 H      1 LIG       0.09000
      8 H3        -51.5131  -18.0430  -25.1067 H      1 LIG       0.09000
      9 H4        -49.9281  -17.2169  -25.2844 H      1 LIG       0.09000
@<TRIPOS>BOND
      1       1       2 1
      2       1       4 2
      3       1       5 1
      4       2       3 1
      5       3       5 1
      6       2       6 1
      7       2       7 1
      8       3       8 1
      9       3       9 1
@<TRIPOS>ALT_TYPE
CGenFF_4.0_ALT_TYPE_SET
CGenFF_4.0 1 CG2O4 2 CG3C41 3 CG3C41 4 OG2D1 5 OG3C51 6 HGA2 7 HGA2 8 HGA2 9 HGA2
@<TRIPOS>MOLECULE
4_lactone
 9 9 0 0 0
****
USER_CHARGES
INVALID_CHARGES
Pose:  50 Cluster:  50 Fr_nu: 2274164 TotEn:    -9.10
@<TRIPOS>ATOM
      1 C1        -52.8794  -10.2846  -46.0399 C.2    1 LIG       0.04000
      2 C2        -52.4014  -11.3259  -45.0120 C.3    1 LIG       0.11000
      3 C3        -53.1937  -10.4604  -44.0367 C.3    1 LIG       0.08100
      4 O1        -52.7594  -10.0809  -47.2266 O.2    1 LIG      -0.32000
      5 O2        -53.5650   -9.5591  -45.1161 O.3    1 LIG      -0.27100
      6 H1        -52.7932  -12.3302  -45.1801 H      1 LIG       0.09000
      7 H2        -51.3205  -11.3408  -44.8630 H      1 LIG       0.09000
      8 H3        -54.0706  -10.9345  -43.5875 H      1 LIG       0.09000
      9 H4        -52.6023   -9.9493  -43.2720 H      1 LIG       0.09000
@<TRIPOS>BOND
      1       1       2 1
      2       1       4 2
      3       1       5 1
      4       2       3 1
      5       3       5 1
      6       2       6 1
      7       2       7 1
      8       3       8 1
      9       3       9 1
@<TRIPOS>ALT_TYPE
CGenFF_4.0_ALT_TYPE_SET
CGenFF_4.0 1 CG2O4 2 CG3C41 3 CG3C41 4 OG2D1 5 OG3C51 6 HGA2 7 HGA2 8 HGA2 9 HGA2
@<TRIPOS>MOLECULE
4_lactone
 9 9 0 0 0
****
USER_CHARGES
INVALID_CHARGES
Pose:  51 Cluster:  51 Fr_nu:  38725 TotEn:    -9.04
@<TRIPOS>ATOM
      1 C1        -49.0775  -11.5504  -42.8597 C.2    1 LIG       0.04000
      2 C2        -50.4595  -11.4980  -42.1841 C.3    1 LIG       0.11000
      3 C3        -50.9453  -11.2438  -43.6079 C.3    1 LIG       0.08100
      4 O1        -47.9266  -11.7204  -42.5269 O.2    1 LIG      -0.32000
      5 O2        -49.5794  -11.3189  -44.1024 O.3    1 LIG      -0.27100
      6 H1        -50.7735  -12.4431  -41.7382 H      1 LIG       0.09000
      7 H2        -50.5826  -10.6688  -41.4856 H      1 LIG       0.09000
      8 H3        -51.5743  -12.0265  -44.0407 H      1 LIG       0.09000
      9 H4        -51.3840  -10.2585  -43.7877 H      1 LIG       0.09000
@<TRIPOS>BOND
      1       1       2 1
      2       1       4 2
      3       1       5 1
      4       2       3 1
      5       3       5 1
      6       2       6 1
      7       2       7 1
      8       3       8 1
      9       3       9 1
@<TRIPOS>ALT_TYPE
CGenFF_4.0_ALT_TYPE_SET
CGenFF_4.0 1 CG2O4 2 CG3C41 3 CG3C41 4 OG2D1 5 OG3C51 6 HGA2 7 HGA2 8 HGA2 9 HGA2
@<TRIPOS>MOLECULE
4_lactone
 9 9 0 0 0
****
USER_CHARGES
INVALID_CHARGES
Pose:  52 Cluster:  52 Fr_nu: 387728 TotEn:    -8.98
@<TRIPOS>ATOM
      1 C1        -54.4987  -10.3474  -46.7036 C.2    1 LIG       0.04000
      2 C2        -53.9882  -11.1916  -45.5221 C.3    1 LIG       0.11000
      3 C3        -53.1371   -9.9566  -45.2422 C.3    1 LIG       0.08100
      4 O1        -55.2854  -10.4702  -47.6149 O.2    1 LIG      -0.32000
      5 O2        -53.7106   -9.2824  -46.3964 O.3    1 LIG      -0.27100
      6 H1        -54.7506  -11.4205  -44.7758 H      1 LIG       0.09000
      7 H2        -53.4409  -12.0878  -45.8188 H      1 LIG       0.09000
      8 H3        -53.3624   -9.4268  -44.3127 H      1 LIG       0.09000
      9 H4        -52.0577  -10.0930  -45.3520 H      1 LIG       0.09000
@<TRIPOS>BOND
      1       1       2 1
      2       1       4 2
      3       1       5 1
      4       2       3 1
      5       3       5 1
      6       2       6 1
      7       2       7 1
      8       3       8 1
      9       3       9 1
@<TRIPOS>ALT_TYPE
CGenFF_4.0_ALT_TYPE_SET
CGenFF_4.0 1 CG2O4 2 CG3C41 3 CG3C41 4 OG2D1 5 OG3C51 6 HGA2 7 HGA2 8 HGA2 9 HGA2
@<TRIPOS>MOLECULE
4_lactone
 9 9 0 0 0
****
USER_CHARGES
INVALID_CHARGES
Pose:  53 Cluster:  53 Fr_nu:  52217 TotEn:    -8.85
@<TRIPOS>ATOM
      1 C1        -53.4700  -10.2643  -45.1775 C.2    1 LIG       0.04000
      2 C2        -53.3064  -11.6060  -44.4412 C.3    1 LIG       0.11000
      3 C3        -52.0026  -10.9763  -43.9600 C.3    1 LIG       0.08100
      4 O1        -54.2776   -9.7408  -45.9110 O.2    1 LIG      -0.32000
      5 O2        -52.2935   -9.7655  -44.7117 O.3    1 LIG      -0.27100
      6 H1        -54.0580  -11.7861  -43.6710 H      1 LIG       0.09000
      7 H2        -53.2014  -12.4672  -45.1030 H      1 LIG       0.09000
      8 H3        -51.9399  -10.7789  -42.8864 H      1 LIG       0.09000
      9 H4        -51.0872  -11.4585  -44.3137 H      1 LIG       0.09000
@<TRIPOS>BOND
      1       1       2 1
      2       1       4 2
      3       1       5 1
      4       2       3 1
      5       3       5 1
      6       2       6 1
      7       2       7 1
      8       3       8 1
      9       3       9 1
@<TRIPOS>ALT_TYPE
CGenFF_4.0_ALT_TYPE_SET
CGenFF_4.0 1 CG2O4 2 CG3C41 3 CG3C41 4 OG2D1 5 OG3C51 6 HGA2 7 HGA2 8 HGA2 9 HGA2
@<TRIPOS>MOLECULE
4_lactone
 9 9 0 0 0
****
USER_CHARGES
INVALID_CHARGES
Pose:  54 Cluster:  54 Fr_nu: 5806082 TotEn:    -8.47
@<TRIPOS>ATOM
      1 C1        -65.4985    3.2687  -50.0921 C.2    1 LIG       0.04000
      2 C2        -66.0273    4.2419  -51.1610 C.3    1 LIG       0.11000
      3 C3        -64.5781    4.2208  -51.6377 C.3    1 LIG       0.08100
      4 O1        -65.9393    2.6545  -49.1473 O.2    1 LIG      -0.32000
      5 O2        -64.2256    3.2978  -50.5702 O.3    1 LIG      -0.27100
      6 H1        -66.7566    3.8016  -51.8427 H      1 LIG       0.09000
      7 H2        -66.3813    5.1934  -50.7608 H      1 LIG       0.09000
      8 H3        -64.4102    3.7796  -52.6239 H      1 LIG       0.09000
      9 H4        -64.0375    5.1668  -51.5456 H      1 LIG       0.09000
@<TRIPOS>BOND
      1       1       2 1
      2       1       4 2
      3       1       5 1
      4       2       3 1
      5       3       5 1
      6       2       6 1
      7       2       7 1
      8       3       8 1
      9       3       9 1
@<TRIPOS>ALT_TYPE
CGenFF_4.0_ALT_TYPE_SET
CGenFF_4.0 1 CG2O4 2 CG3C41 3 CG3C41 4 OG2D1 5 OG3C51 6 HGA2 7 HGA2 8 HGA2 9 HGA2
@<TRIPOS>MOLECULE
4_lactone
 9 9 0 0 0
****
USER_CHARGES
INVALID_CHARGES
Pose:  55 Cluster:  55 Fr_nu: 792064 TotEn:    -8.09
@<TRIPOS>ATOM
      1 C1        -54.4251  -11.6234  -46.2682 C.2    1 LIG       0.04000
      2 C2        -53.6022  -11.5603  -44.9689 C.3    1 LIG       0.11000
      3 C3        -53.9475  -10.0757  -45.0357 C.3    1 LIG       0.08100
      4 O1        -54.7678  -12.4641  -47.0683 O.2    1 LIG      -0.32000
      5 O2        -54.6936  -10.2902  -46.2657 O.3    1 LIG      -0.27100
      6 H1        -54.0414  -12.1118  -44.1361 H      1 LIG       0.09000
      7 H2        -52.5473  -11.8084  -45.0974 H      1 LIG       0.09000
      8 H3        -54.5905   -9.7024  -44.2340 H      1 LIG       0.09000
      9 H4        -53.1011   -9.4011  -45.1917 H      1 LIG       0.09000
@<TRIPOS>BOND
      1       1       2 1
      2       1       4 2
      3       1       5 1
      4       2       3 1
      5       3       5 1
      6       2       6 1
      7       2       7 1
      8       3       8 1
      9       3       9 1
@<TRIPOS>ALT_TYPE
CGenFF_4.0_ALT_TYPE_SET
CGenFF_4.0 1 CG2O4 2 CG3C41 3 CG3C41 4 OG2D1 5 OG3C51 6 HGA2 7 HGA2 8 HGA2 9 HGA2
@<TRIPOS>MOLECULE
4_lactone
 9 9 0 0 0
****
USER_CHARGES
INVALID_CHARGES
Pose:  56 Cluster:  56 Fr_nu: 1431685 TotEn:    -7.88
@<TRIPOS>ATOM
      1 C1        -53.7139  -10.6883  -44.8659 C.2    1 LIG       0.04000
      2 C2        -52.3473  -11.3566  -45.1004 C.3    1 LIG       0.11000
      3 C3        -52.0042  -10.7098  -43.7619 C.3    1 LIG       0.08100
      4 O1        -54.7777  -10.6065  -45.4367 O.2    1 LIG      -0.32000
      5 O2        -53.3399  -10.1403  -43.6787 O.3    1 LIG      -0.27100
      6 H1        -52.3797  -12.4472  -45.1050 H      1 LIG       0.09000
      7 H2        -51.8060  -10.9715  -45.9661 H      1 LIG       0.09000
      8 H3        -51.8088  -11.4015  -42.9379 H      1 LIG       0.09000
      9 H4        -51.2370   -9.9315  -43.7971 H      1 LIG       0.09000
@<TRIPOS>BOND
      1       1       2 1
      2       1       4 2
      3       1       5 1
      4       2       3 1
      5       3       5 1
      6       2       6 1
      7       2       7 1
      8       3       8 1
      9       3       9 1
@<TRIPOS>ALT_TYPE
CGenFF_4.0_ALT_TYPE_SET
CGenFF_4.0 1 CG2O4 2 CG3C41 3 CG3C41 4 OG2D1 5 OG3C51 6 HGA2 7 HGA2 8 HGA2 9 HGA2
@<TRIPOS>MOLECULE
4_lactone
 9 9 0 0 0
****
USER_CHARGES
INVALID_CHARGES
Pose:  57 Cluster:  57 Fr_nu: 1451347 TotEn:    -7.81
@<TRIPOS>ATOM
      1 C1        -53.9557  -10.8978  -45.8112 C.2    1 LIG       0.04000
      2 C2        -52.8136   -9.9766  -45.3464 C.3    1 LIG       0.11000
      3 C3        -53.2747  -10.4069  -43.9571 C.3    1 LIG       0.08100
      4 O1        -54.4423  -11.2580  -46.8590 O.2    1 LIG      -0.32000
      5 O2        -54.3143  -11.2378  -44.5441 O.3    1 LIG      -0.27100
      6 H1        -51.8195  -10.3157  -45.6417 H      1 LIG       0.09000
      7 H2        -52.9632   -8.9237  -45.5910 H      1 LIG       0.09000
      8 H3        -52.5588  -11.0020  -43.3836 H      1 LIG       0.09000
      9 H4        -53.6980   -9.6142  -43.3341 H      1 LIG       0.09000
@<TRIPOS>BOND
      1       1       2 1
      2       1       4 2
      3       1       5 1
      4       2       3 1
      5       3       5 1
      6       2       6 1
      7       2       7 1
      8       3       8 1
      9       3       9 1
@<TRIPOS>ALT_TYPE
CGenFF_4.0_ALT_TYPE_SET
CGenFF_4.0 1 CG2O4 2 CG3C41 3 CG3C41 4 OG2D1 5 OG3C51 6 HGA2 7 HGA2 8 HGA2 9 HGA2
@<TRIPOS>MOLECULE
4_lactone
 9 9 0 0 0
****
USER_CHARGES
INVALID_CHARGES
Pose:  58 Cluster:  58 Fr_nu: 2196966 TotEn:    -7.76
@<TRIPOS>ATOM
      1 C1        -65.3651    3.4212  -48.9201 C.2    1 LIG       0.04000
      2 C2        -65.7503    4.6591  -48.0904 C.3    1 LIG       0.11000
      3 C3        -64.2969    5.0525  -48.3368 C.3    1 LIG       0.08100
      4 O1        -65.9005    2.4126  -49.3205 O.2    1 LIG      -0.32000
      5 O2        -64.0814    3.8330  -49.0996 O.3    1 LIG      -0.27100
      6 H1        -66.4999    5.2962  -48.5624 H      1 LIG       0.09000
      7 H2        -66.0127    4.4370  -47.0548 H      1 LIG       0.09000
      8 H3        -64.1451    5.9443  -48.9509 H      1 LIG       0.09000
      9 H4        -63.6608    5.0881  -47.4481 H      1 LIG       0.09000
@<TRIPOS>BOND
      1       1       2 1
      2       1       4 2
      3       1       5 1
      4       2       3 1
      5       3       5 1
      6       2       6 1
      7       2       7 1
      8       3       8 1
      9       3       9 1
@<TRIPOS>ALT_TYPE
CGenFF_4.0_ALT_TYPE_SET
CGenFF_4.0 1 CG2O4 2 CG3C41 3 CG3C41 4 OG2D1 5 OG3C51 6 HGA2 7 HGA2 8 HGA2 9 HGA2
@<TRIPOS>MOLECULE
4_lactone
 9 9 0 0 0
****
USER_CHARGES
INVALID_CHARGES
Pose:  59 Cluster:  59 Fr_nu:  20104 TotEn:    -7.72
@<TRIPOS>ATOM
      1 C1        -53.2089  -12.0082  -44.9117 C.2    1 LIG       0.04000
      2 C2        -51.9773  -11.3968  -44.2198 C.3    1 LIG       0.11000
      3 C3        -52.8790  -10.1721  -44.0978 C.3    1 LIG       0.08100
      4 O1        -53.5149  -13.0613  -45.4231 O.2    1 LIG      -0.32000
      5 O2        -53.9566  -10.8810  -44.7700 O.3    1 LIG      -0.27100
      6 H1        -51.7076  -11.8818  -43.2804 H      1 LIG       0.09000
      7 H2        -51.1100  -11.2844  -44.8723 H      1 LIG       0.09000
      8 H3        -53.1570   -9.8881  -43.0792 H      1 LIG       0.09000
      9 H4        -52.5606   -9.2935  -44.6656 H      1 LIG       0.09000
@<TRIPOS>BOND
      1       1       2 1
      2       1       4 2
      3       1       5 1
      4       2       3 1
      5       3       5 1
      6       2       6 1
      7       2       7 1
      8       3       8 1
      9       3       9 1
@<TRIPOS>ALT_TYPE
CGenFF_4.0_ALT_TYPE_SET
CGenFF_4.0 1 CG2O4 2 CG3C41 3 CG3C41 4 OG2D1 5 OG3C51 6 HGA2 7 HGA2 8 HGA2 9 HGA2
@<TRIPOS>MOLECULE
4_lactone
 9 9 0 0 0
****
USER_CHARGES
INVALID_CHARGES
Pose:  60 Cluster:  60 Fr_nu:  42990 TotEn:    -7.39
@<TRIPOS>ATOM
      1 C1        -79.0819  -21.8214  -51.2399 C.2    1 LIG       0.04000
      2 C2        -79.6118  -23.0886  -51.9346 C.3    1 LIG       0.11000
      3 C3        -78.4388  -23.7523  -51.2196 C.3    1 LIG       0.08100
      4 O1        -79.3728  -20.6484  -51.1788 O.2    1 LIG      -0.32000
      5 O2        -78.0560  -22.4772  -50.6339 O.3    1 LIG      -0.27100
      6 H1        -80.6045  -23.3966  -51.6026 H      1 LIG       0.09000
      7 H2        -79.5485  -23.0590  -53.0236 H      1 LIG       0.09000
      8 H3        -78.7047  -24.4847  -50.4524 H      1 LIG       0.09000
      9 H4        -77.6533  -24.1480  -51.8692 H      1 LIG       0.09000
@<TRIPOS>BOND
      1       1       2 1
      2       1       4 2
      3       1       5 1
      4       2       3 1
      5       3       5 1
      6       2       6 1
      7       2       7 1
      8       3       8 1
      9       3       9 1
@<TRIPOS>ALT_TYPE
CGenFF_4.0_ALT_TYPE_SET
CGenFF_4.0 1 CG2O4 2 CG3C41 3 CG3C41 4 OG2D1 5 OG3C51 6 HGA2 7 HGA2 8 HGA2 9 HGA2
@<TRIPOS>MOLECULE
4_lactone
 9 9 0 0 0
****
USER_CHARGES
INVALID_CHARGES
Pose:  61 Cluster:  61 Fr_nu: 690357 TotEn:    -7.07
@<TRIPOS>ATOM
      1 C1        -72.2543   -2.8823  -45.9983 C.2    1 LIG       0.04000
      2 C2        -72.2203   -2.0820  -47.3127 C.3    1 LIG       0.11000
      3 C3        -73.1091   -1.1152  -46.5361 C.3    1 LIG       0.08100
      4 O1        -71.7977   -3.9185  -45.5716 O.2    1 LIG      -0.32000
      5 O2        -73.0499   -1.9780  -45.3666 O.3    1 LIG      -0.27100
      6 H1        -71.2315   -1.7059  -47.5798 H      1 LIG       0.09000
      7 H2        -72.6935   -2.5891  -48.1552 H      1 LIG       0.09000
      8 H3        -72.6759   -0.1318  -46.3339 H      1 LIG       0.09000
      9 H4        -74.1322   -1.0126  -46.9082 H      1 LIG       0.09000
@<TRIPOS>BOND
      1       1       2 1
      2       1       4 2
      3       1       5 1
      4       2       3 1
      5       3       5 1
      6       2       6 1
      7       2       7 1
      8       3       8 1
      9       3       9 1
@<TRIPOS>ALT_TYPE
CGenFF_4.0_ALT_TYPE_SET
CGenFF_4.0 1 CG2O4 2 CG3C41 3 CG3C41 4 OG2D1 5 OG3C51 6 HGA2 7 HGA2 8 HGA2 9 HGA2
@<TRIPOS>MOLECULE
4_lactone
 9 9 0 0 0
****
USER_CHARGES
INVALID_CHARGES
Pose:  62 Cluster:  62 Fr_nu:  13656 TotEn:    -6.05
@<TRIPOS>ATOM
      1 C1        -78.4730  -21.4829  -51.1485 C.2    1 LIG       0.04000
      2 C2        -77.9637  -22.9329  -51.2334 C.3    1 LIG       0.11000
      3 C3        -79.3709  -23.2645  -50.7460 C.3    1 LIG       0.08100
      4 O1        -78.0420  -20.3713  -51.3559 O.2    1 LIG      -0.32000
      5 O2        -79.7086  -21.8501  -50.7148 O.3    1 LIG      -0.27100
      6 H1        -77.7231  -23.2620  -52.2455 H      1 LIG       0.09000
      7 H2        -77.1544  -23.1620  -50.5381 H      1 LIG       0.09000
      8 H3        -79.9996  -23.8137  -51.4522 H      1 LIG       0.09000
      9 H4        -79.4317  -23.7141  -49.7511 H      1 LIG       0.09000
@<TRIPOS>BOND
      1       1       2 1
      2       1       4 2
      3       1       5 1
      4       2       3 1
      5       3       5 1
      6       2       6 1
      7       2       7 1
      8       3       8 1
      9       3       9 1
@<TRIPOS>ALT_TYPE
CGenFF_4.0_ALT_TYPE_SET
CGenFF_4.0 1 CG2O4 2 CG3C41 3 CG3C41 4 OG2D1 5 OG3C51 6 HGA2 7 HGA2 8 HGA2 9 HGA2
@<TRIPOS>MOLECULE
4_lactone
 9 9 0 0 0
****
USER_CHARGES
INVALID_CHARGES
Pose:  63 Cluster:  63 Fr_nu: 6233185 TotEn:    -5.84
@<TRIPOS>ATOM
      1 C1        -51.9213  -12.2190  -27.0751 C.2    1 LIG       0.04000
      2 C2        -50.9279  -12.0013  -25.9197 C.3    1 LIG       0.11000
      3 C3        -50.9580  -13.5250  -25.8468 C.3    1 LIG       0.08100
      4 O1        -52.5446  -11.5378  -27.8573 O.2    1 LIG      -0.32000
      5 O2        -51.9010  -13.5734  -26.9530 O.3    1 LIG      -0.27100
      6 H1        -49.9780  -11.5604  -26.2260 H      1 LIG       0.09000
      7 H2        -51.3511  -11.4767  -25.0615 H      1 LIG       0.09000
      8 H3        -50.0200  -14.0296  -26.0942 H      1 LIG       0.09000
      9 H4        -51.3881  -13.9451  -24.9335 H      1 LIG       0.09000
@<TRIPOS>BOND
      1       1       2 1
      2       1       4 2
      3       1       5 1
      4       2       3 1
      5       3       5 1
      6       2       6 1
      7       2       7 1
      8       3       8 1
      9       3       9 1
@<TRIPOS>ALT_TYPE
CGenFF_4.0_ALT_TYPE_SET
CGenFF_4.0 1 CG2O4 2 CG3C41 3 CG3C41 4 OG2D1 5 OG3C51 6 HGA2 7 HGA2 8 HGA2 9 HGA2
@<TRIPOS>MOLECULE
4_lactone
 9 9 0 0 0
****
USER_CHARGES
INVALID_CHARGES
Pose:  64 Cluster:  64 Fr_nu: 3356695 TotEn:    -5.44
@<TRIPOS>ATOM
      1 C1        -80.2767  -20.0863  -50.8633 C.2    1 LIG       0.04000
      2 C2        -80.2887  -21.6247  -50.8169 C.3    1 LIG       0.11000
      3 C3        -78.7741  -21.4543  -50.7482 C.3    1 LIG       0.08100
      4 O1        -81.0852  -19.1884  -50.9307 O.2    1 LIG      -0.32000
      5 O2        -78.9203  -20.0081  -50.8007 O.3    1 LIG      -0.27100
      6 H1        -80.7596  -22.0399  -49.9244 H      1 LIG       0.09000
      7 H2        -80.6727  -22.0946  -51.7239 H      1 LIG       0.09000
      8 H3        -78.3027  -21.7783  -49.8164 H      1 LIG       0.09000
      9 H4        -78.2173  -21.8333  -51.6096 H      1 LIG       0.09000
@<TRIPOS>BOND
      1       1       2 1
      2       1       4 2
      3       1       5 1
      4       2       3 1
      5       3       5 1
      6       2       6 1
      7       2       7 1
      8       3       8 1
      9       3       9 1
@<TRIPOS>ALT_TYPE
CGenFF_4.0_ALT_TYPE_SET
CGenFF_4.0 1 CG2O4 2 CG3C41 3 CG3C41 4 OG2D1 5 OG3C51 6 HGA2 7 HGA2 8 HGA2 9 HGA2
@<TRIPOS>MOLECULE
pyridine
 11 11 0 0 0
****
USER_CHARGES
INVALID_CHARGES
Pose:   1 Cluster:   1 Fr_nu: 101176 TotEn:   -20.33
@<TRIPOS>ATOM
      1 C1        -74.4327   -8.5940  -45.6268 C.ar   1 LIG      -0.11300
      2 C2        -73.3174   -7.8558  -45.2470 C.ar   1 LIG      -0.11700
      3 C3        -75.7026   -8.1641  -45.2582 C.ar   1 LIG      -0.11700
      4 C4        -73.5240   -6.7040  -44.5049 C.ar   1 LIG       0.17700
      5 C5        -75.8024   -6.9988  -44.5155 C.ar   1 LIG       0.17700
      6 N1        -74.7421   -6.2549  -44.1279 N.ar   1 LIG      -0.60000
      7 H1        -74.3124   -9.5031  -46.2084 H      1 LIG       0.11500
      8 H2        -72.3181   -8.1716  -45.5232 H      1 LIG       0.11500
      9 H3        -76.5862   -8.7240  -45.5427 H      1 LIG       0.11500
     10 H4        -72.6866   -6.0935  -44.1838 H      1 LIG       0.12400
     11 H5        -76.7699   -6.6207  -44.2019 H      1 LIG       0.12400
@<TRIPOS>BOND
      1       1       2 ar
      2       1       3 ar
      3       2       4 ar
      4       3       5 ar
      5       4       6 ar
      6       5       6 ar
      7       1       7 1
      8       2       8 1
      9       3       9 1
     10       4      10 1
     11       5      11 1
@<TRIPOS>ALT_TYPE
CGenFF_4.0_ALT_TYPE_SET
CGenFF_4.0 1 CG2R61 2 CG2R61 3 CG2R61 4 CG2R61 5 CG2R61 6 NG2R60 7 HGR61 8 HGR61 9 HGR61 10 HGR62 11 HGR62
@<TRIPOS>MOLECULE
pyridine
 11 11 0 0 0
****
USER_CHARGES
INVALID_CHARGES
Pose:   2 Cluster:   2 Fr_nu: 3297004 TotEn:   -15.58
@<TRIPOS>ATOM
      1 C1        -74.6826   -9.1916  -46.7738 C.ar   1 LIG      -0.11300
      2 C2        -75.9825   -9.0317  -46.3072 C.ar   1 LIG      -0.11700
      3 C3        -73.6533   -8.4390  -46.2194 C.ar   1 LIG      -0.11700
      4 C4        -76.1990   -8.1133  -45.2926 C.ar   1 LIG       0.17700
      5 C5        -73.9740   -7.5470  -45.2089 C.ar   1 LIG       0.17700
      6 N1        -75.2248   -7.3641  -44.7294 N.ar   1 LIG      -0.60000
      7 H1        -74.4721   -9.9010  -47.5686 H      1 LIG       0.11500
      8 H2        -76.8003   -9.6078  -46.7242 H      1 LIG       0.11500
      9 H3        -72.6324   -8.5467  -46.5678 H      1 LIG       0.11500
     10 H4        -77.1951   -7.9514  -44.8942 H      1 LIG       0.12400
     11 H5        -73.2080   -6.9355  -44.7434 H      1 LIG       0.12400
@<TRIPOS>BOND
      1       1       2 ar
      2       1       3 ar
      3       2       4 ar
      4       3       5 ar
      5       4       6 ar
      6       5       6 ar
      7       1       7 1
      8       2       8 1
      9       3       9 1
     10       4      10 1
     11       5      11 1
@<TRIPOS>ALT_TYPE
CGenFF_4.0_ALT_TYPE_SET
CGenFF_4.0 1 CG2R61 2 CG2R61 3 CG2R61 4 CG2R61 5 CG2R61 6 NG2R60 7 HGR61 8 HGR61 9 HGR61 10 HGR62 11 HGR62
@<TRIPOS>MOLECULE
pyridine
 11 11 0 0 0
****
USER_CHARGES
INVALID_CHARGES
Pose:   3 Cluster:   3 Fr_nu: 266818 TotEn:   -14.49
@<TRIPOS>ATOM
      1 C1        -61.4493  -12.9940  -60.6165 C.ar   1 LIG      -0.11300
      2 C2        -60.6900  -12.2451  -59.7245 C.ar   1 LIG      -0.11700
      3 C3        -62.8349  -12.8790  -60.6086 C.ar   1 LIG      -0.11700
      4 C4        -61.3591  -11.4023  -58.8516 C.ar   1 LIG       0.17700
      5 C5        -63.4081  -12.0081  -59.6960 C.ar   1 LIG       0.17700
      6 N1        -62.7033  -11.2640  -58.8142 N.ar   1 LIG      -0.60000
      7 H1        -60.9622  -13.6667  -61.3161 H      1 LIG       0.11500
      8 H2        -59.6088  -12.3184  -59.7130 H      1 LIG       0.11500
      9 H3        -63.4470  -13.4535  -61.2946 H      1 LIG       0.11500
     10 H4        -60.8121  -10.7972  -58.1362 H      1 LIG       0.12400
     11 H5        -64.4848  -11.8822  -59.6484 H      1 LIG       0.12400
@<TRIPOS>BOND
      1       1       2 ar
      2       1       3 ar
      3       2       4 ar
      4       3       5 ar
      5       4       6 ar
      6       5       6 ar
      7       1       7 1
      8       2       8 1
      9       3       9 1
     10       4      10 1
     11       5      11 1
@<TRIPOS>ALT_TYPE
CGenFF_4.0_ALT_TYPE_SET
CGenFF_4.0 1 CG2R61 2 CG2R61 3 CG2R61 4 CG2R61 5 CG2R61 6 NG2R60 7 HGR61 8 HGR61 9 HGR61 10 HGR62 11 HGR62
@<TRIPOS>MOLECULE
pyridine
 11 11 0 0 0
****
USER_CHARGES
INVALID_CHARGES
Pose:   4 Cluster:   4 Fr_nu: 3267737 TotEn:   -13.63
@<TRIPOS>ATOM
      1 C1        -51.1261  -17.7555  -27.4923 C.ar   1 LIG      -0.11300
      2 C2        -51.8832  -17.5420  -28.6387 C.ar   1 LIG      -0.11700
      3 C3        -51.0692  -16.7727  -26.5103 C.ar   1 LIG      -0.11700
      4 C4        -52.5595  -16.3382  -28.7544 C.ar   1 LIG       0.17700
      5 C5        -51.7817  -15.6033  -26.7214 C.ar   1 LIG       0.17700
      6 N1        -52.5282  -15.3599  -27.8220 N.ar   1 LIG      -0.60000
      7 H1        -50.5808  -18.6858  -27.3646 H      1 LIG       0.11500
      8 H2        -51.9423  -18.2940  -29.4169 H      1 LIG       0.11500
      9 H3        -50.4850  -16.9172  -25.6087 H      1 LIG       0.11500
     10 H4        -53.1635  -16.1233  -29.6297 H      1 LIG       0.12400
     11 H5        -51.7701  -14.8050  -25.9865 H      1 LIG       0.12400
@<TRIPOS>BOND
      1       1       2 ar
      2       1       3 ar
      3       2       4 ar
      4       3       5 ar
      5       4       6 ar
      6       5       6 ar
      7       1       7 1
      8       2       8 1
      9       3       9 1
     10       4      10 1
     11       5      11 1
@<TRIPOS>ALT_TYPE
CGenFF_4.0_ALT_TYPE_SET
CGenFF_4.0 1 CG2R61 2 CG2R61 3 CG2R61 4 CG2R61 5 CG2R61 6 NG2R60 7 HGR61 8 HGR61 9 HGR61 10 HGR62 11 HGR62
@<TRIPOS>MOLECULE
pyridine
 11 11 0 0 0
****
USER_CHARGES
INVALID_CHARGES
Pose:   5 Cluster:   5 Fr_nu: 830554 TotEn:   -13.14
@<TRIPOS>ATOM
      1 C1        -65.2932  -20.6282  -56.3650 C.ar   1 LIG      -0.11300
      2 C2        -65.2764  -21.8791  -56.9717 C.ar   1 LIG      -0.11700
      3 C3        -66.5002  -19.9582  -56.1993 C.ar   1 LIG      -0.11700
      4 C4        -66.4842  -22.4124  -57.3919 C.ar   1 LIG       0.17700
      5 C5        -67.6532  -20.5773  -56.6543 C.ar   1 LIG       0.17700
      6 N1        -67.6765  -21.7915  -57.2484 N.ar   1 LIG      -0.60000
      7 H1        -64.3673  -20.1759  -56.0226 H      1 LIG       0.11500
      8 H2        -64.3474  -22.4197  -57.1110 H      1 LIG       0.11500
      9 H3        -66.5372  -18.9819  -55.7296 H      1 LIG       0.11500
     10 H4        -66.5243  -23.3850  -57.8710 H      1 LIG       0.12400
     11 H5        -68.6205  -20.0968  -56.5498 H      1 LIG       0.12400
@<TRIPOS>BOND
      1       1       2 ar
      2       1       3 ar
      3       2       4 ar
      4       3       5 ar
      5       4       6 ar
      6       5       6 ar
      7       1       7 1
      8       2       8 1
      9       3       9 1
     10       4      10 1
     11       5      11 1
@<TRIPOS>ALT_TYPE
CGenFF_4.0_ALT_TYPE_SET
CGenFF_4.0 1 CG2R61 2 CG2R61 3 CG2R61 4 CG2R61 5 CG2R61 6 NG2R60 7 HGR61 8 HGR61 9 HGR61 10 HGR62 11 HGR62
@<TRIPOS>MOLECULE
pyridine
 11 11 0 0 0
****
USER_CHARGES
INVALID_CHARGES
Pose:   6 Cluster:   6 Fr_nu: 3236039 TotEn:   -12.37
@<TRIPOS>ATOM
      1 C1        -78.3321  -24.2174  -27.7164 C.ar   1 LIG      -0.11300
      2 C2        -77.8332  -23.1084  -28.3905 C.ar   1 LIG      -0.11700
      3 C3        -77.8693  -25.4877  -28.0412 C.ar   1 LIG      -0.11700
      4 C4        -76.8802  -23.3215  -29.3735 C.ar   1 LIG       0.17700
      5 C5        -76.9149  -25.5943  -29.0400 C.ar   1 LIG       0.17700
      6 N1        -76.4066  -24.5402  -29.7169 N.ar   1 LIG      -0.60000
      7 H1        -79.0807  -24.0921  -26.9398 H      1 LIG       0.11500
      8 H2        -78.1790  -22.1089  -28.1538 H      1 LIG       0.11500
      9 H3        -78.2444  -26.3666  -27.5293 H      1 LIG       0.11500
     10 H4        -76.4601  -22.4892  -29.9284 H      1 LIG       0.12400
     11 H5        -76.5216  -26.5626  -29.3318 H      1 LIG       0.12400
@<TRIPOS>BOND
      1       1       2 ar
      2       1       3 ar
      3       2       4 ar
      4       3       5 ar
      5       4       6 ar
      6       5       6 ar
      7       1       7 1
      8       2       8 1
      9       3       9 1
     10       4      10 1
     11       5      11 1
@<TRIPOS>ALT_TYPE
CGenFF_4.0_ALT_TYPE_SET
CGenFF_4.0 1 CG2R61 2 CG2R61 3 CG2R61 4 CG2R61 5 CG2R61 6 NG2R60 7 HGR61 8 HGR61 9 HGR61 10 HGR62 11 HGR62
@<TRIPOS>MOLECULE
pyridine
 11 11 0 0 0
****
USER_CHARGES
INVALID_CHARGES
Pose:   7 Cluster:   7 Fr_nu: 350705 TotEn:   -12.01
@<TRIPOS>ATOM
      1 C1        -61.8026    2.7230  -42.1168 C.ar   1 LIG      -0.11300
      2 C2        -60.8621    3.0863  -43.0742 C.ar   1 LIG      -0.11700
      3 C3        -61.3967    2.4766  -40.8100 C.ar   1 LIG      -0.11700
      4 C4        -59.5386    3.1886  -42.6771 C.ar   1 LIG       0.17700
      5 C5        -60.0492    2.6059  -40.5143 C.ar   1 LIG       0.17700
      6 N1        -59.1063    2.9569  -41.4174 N.ar   1 LIG      -0.60000
      7 H1        -62.8499    2.6313  -42.3888 H      1 LIG       0.11500
      8 H2        -61.1557    3.2835  -44.0987 H      1 LIG       0.11500
      9 H3        -62.1123    2.1915  -40.0472 H      1 LIG       0.11500
     10 H4        -58.7668    3.4686  -43.3864 H      1 LIG       0.12400
     11 H5        -59.6806    2.4241  -39.5101 H      1 LIG       0.12400
@<TRIPOS>BOND
      1       1       2 ar
      2       1       3 ar
      3       2       4 ar
      4       3       5 ar
      5       4       6 ar
      6       5       6 ar
      7       1       7 1
      8       2       8 1
      9       3       9 1
     10       4      10 1
     11       5      11 1
@<TRIPOS>ALT_TYPE
CGenFF_4.0_ALT_TYPE_SET
CGenFF_4.0 1 CG2R61 2 CG2R61 3 CG2R61 4 CG2R61 5 CG2R61 6 NG2R60 7 HGR61 8 HGR61 9 HGR61 10 HGR62 11 HGR62
@<TRIPOS>MOLECULE
pyridine
 11 11 0 0 0
****
USER_CHARGES
INVALID_CHARGES
Pose:   8 Cluster:   8 Fr_nu:   8301 TotEn:   -11.93
@<TRIPOS>ATOM
      1 C1        -49.7316  -11.5112  -43.9917 C.ar   1 LIG      -0.11300
      2 C2        -48.4629  -12.0624  -43.8506 C.ar   1 LIG      -0.11700
      3 C3        -50.3714  -10.9610  -42.8866 C.ar   1 LIG      -0.11700
      4 C4        -47.8818  -12.0388  -42.5930 C.ar   1 LIG       0.17700
      5 C5        -49.7050  -10.9870  -41.6721 C.ar   1 LIG       0.17700
      6 N1        -48.4722  -11.5135  -41.4961 N.ar   1 LIG      -0.60000
      7 H1        -50.2211  -11.5111  -44.9610 H      1 LIG       0.11500
      8 H2        -47.9453  -12.4964  -44.6981 H      1 LIG       0.11500
      9 H3        -51.3607  -10.5264  -42.9730 H      1 LIG       0.11500
     10 H4        -46.8937  -12.4564  -42.4307 H      1 LIG       0.12400
     11 H5        -50.1605  -10.5716  -40.7791 H      1 LIG       0.12400
@<TRIPOS>BOND
      1       1       2 ar
      2       1       3 ar
      3       2       4 ar
      4       3       5 ar
      5       4       6 ar
      6       5       6 ar
      7       1       7 1
      8       2       8 1
      9       3       9 1
     10       4      10 1
     11       5      11 1
@<TRIPOS>ALT_TYPE
CGenFF_4.0_ALT_TYPE_SET
CGenFF_4.0 1 CG2R61 2 CG2R61 3 CG2R61 4 CG2R61 5 CG2R61 6 NG2R60 7 HGR61 8 HGR61 9 HGR61 10 HGR62 11 HGR62
@<TRIPOS>MOLECULE
pyridine
 11 11 0 0 0
****
USER_CHARGES
INVALID_CHARGES
Pose:   9 Cluster:   9 Fr_nu: 742899 TotEn:   -11.28
@<TRIPOS>ATOM
      1 C1        -53.4453  -11.3851  -44.6859 C.ar   1 LIG      -0.11300
      2 C2        -53.0234  -10.0635  -44.7777 C.ar   1 LIG      -0.11700
      3 C3        -54.0275  -12.0013  -45.7881 C.ar   1 LIG      -0.11700
      4 C4        -53.2048   -9.4070  -45.9843 C.ar   1 LIG       0.17700
      5 C5        -54.1642  -11.2580  -46.9494 C.ar   1 LIG       0.17700
      6 N1        -53.7664   -9.9722  -47.0764 N.ar   1 LIG      -0.60000
      7 H1        -53.3213  -11.9337  -43.7571 H      1 LIG       0.11500
      8 H2        -52.5667   -9.5632  -43.9316 H      1 LIG       0.11500
      9 H3        -54.3644  -13.0305  -45.7393 H      1 LIG       0.11500
     10 H4        -52.8928   -8.3751  -46.1066 H      1 LIG       0.12400
     11 H5        -54.6126  -11.6916  -47.8373 H      1 LIG       0.12400
@<TRIPOS>BOND
      1       1       2 ar
      2       1       3 ar
      3       2       4 ar
      4       3       5 ar
      5       4       6 ar
      6       5       6 ar
      7       1       7 1
      8       2       8 1
      9       3       9 1
     10       4      10 1
     11       5      11 1
@<TRIPOS>ALT_TYPE
CGenFF_4.0_ALT_TYPE_SET
CGenFF_4.0 1 CG2R61 2 CG2R61 3 CG2R61 4 CG2R61 5 CG2R61 6 NG2R60 7 HGR61 8 HGR61 9 HGR61 10 HGR62 11 HGR62
@<TRIPOS>MOLECULE
pyridine
 11 11 0 0 0
****
USER_CHARGES
INVALID_CHARGES
Pose:  10 Cluster:  10 Fr_nu: 1900595 TotEn:   -11.02
@<TRIPOS>ATOM
      1 C1        -78.0895   -2.0717  -31.8774 C.ar   1 LIG      -0.11300
      2 C2        -78.9686   -1.2874  -31.1391 C.ar   1 LIG      -0.11700
      3 C3        -77.9571   -1.8586  -33.2450 C.ar   1 LIG      -0.11700
      4 C4        -79.6868   -0.3109  -31.8103 C.ar   1 LIG       0.17700
      5 C5        -78.7208   -0.8568  -33.8220 C.ar   1 LIG       0.17700
      6 N1        -79.5853   -0.0746  -33.1375 N.ar   1 LIG      -0.60000
      7 H1        -77.5090   -2.8480  -31.3879 H      1 LIG       0.11500
      8 H2        -79.0877   -1.4354  -30.0721 H      1 LIG       0.11500
      9 H3        -77.2783   -2.4583  -33.8405 H      1 LIG       0.11500
     10 H4        -80.3858    0.3269  -31.2794 H      1 LIG       0.12400
     11 H5        -78.6554   -0.6506  -34.8853 H      1 LIG       0.12400
@<TRIPOS>BOND
      1       1       2 ar
      2       1       3 ar
      3       2       4 ar
      4       3       5 ar
      5       4       6 ar
      6       5       6 ar
      7       1       7 1
      8       2       8 1
      9       3       9 1
     10       4      10 1
     11       5      11 1
@<TRIPOS>ALT_TYPE
CGenFF_4.0_ALT_TYPE_SET
CGenFF_4.0 1 CG2R61 2 CG2R61 3 CG2R61 4 CG2R61 5 CG2R61 6 NG2R60 7 HGR61 8 HGR61 9 HGR61 10 HGR62 11 HGR62
@<TRIPOS>MOLECULE
pyridine
 11 11 0 0 0
****
USER_CHARGES
INVALID_CHARGES
Pose:  11 Cluster:  11 Fr_nu: 2829851 TotEn:   -10.88
@<TRIPOS>ATOM
      1 C1        -63.9432   -1.8766  -23.1552 C.ar   1 LIG      -0.11300
      2 C2        -63.4401   -2.3367  -24.3670 C.ar   1 LIG      -0.11700
      3 C3        -63.1762   -1.0239  -22.3692 C.ar   1 LIG      -0.11700
      4 C4        -62.1745   -1.9179  -24.7447 C.ar   1 LIG       0.17700
      5 C5        -61.9223   -0.6641  -22.8361 C.ar   1 LIG       0.17700
      6 N1        -61.3998   -1.0906  -24.0078 N.ar   1 LIG      -0.60000
      7 H1        -64.9309   -2.1826  -22.8236 H      1 LIG       0.11500
      8 H2        -64.0203   -3.0017  -24.9960 H      1 LIG       0.11500
      9 H3        -63.5478   -0.6532  -21.4207 H      1 LIG       0.11500
     10 H4        -61.7371   -2.2490  -25.6807 H      1 LIG       0.12400
     11 H5        -61.2838   -0.0018  -22.2607 H      1 LIG       0.12400
@<TRIPOS>BOND
      1       1       2 ar
      2       1       3 ar
      3       2       4 ar
      4       3       5 ar
      5       4       6 ar
      6       5       6 ar
      7       1       7 1
      8       2       8 1
      9       3       9 1
     10       4      10 1
     11       5      11 1
@<TRIPOS>ALT_TYPE
CGenFF_4.0_ALT_TYPE_SET
CGenFF_4.0 1 CG2R61 2 CG2R61 3 CG2R61 4 CG2R61 5 CG2R61 6 NG2R60 7 HGR61 8 HGR61 9 HGR61 10 HGR62 11 HGR62
@<TRIPOS>MOLECULE
pyridine
 11 11 0 0 0
****
USER_CHARGES
INVALID_CHARGES
Pose:  12 Cluster:  12 Fr_nu: 153014 TotEn:   -10.32
@<TRIPOS>ATOM
      1 C1        -52.4318  -11.2611  -44.4853 C.ar   1 LIG      -0.11300
      2 C2        -53.3203  -10.2432  -44.1573 C.ar   1 LIG      -0.11700
      3 C3        -52.5076  -11.8669  -45.7345 C.ar   1 LIG      -0.11700
      4 C4        -54.2587   -9.8707  -45.1063 C.ar   1 LIG       0.17700
      5 C5        -53.4825  -11.4218  -46.6128 C.ar   1 LIG       0.17700
      6 N1        -54.3631  -10.4358  -46.3299 N.ar   1 LIG      -0.60000
      7 H1        -51.6821  -11.5823  -43.7683 H      1 LIG       0.11500
      8 H2        -53.2795   -9.7566  -43.1897 H      1 LIG       0.11500
      9 H3        -51.8257  -12.6627  -46.0116 H      1 LIG       0.11500
     10 H4        -54.9743   -9.0820  -44.8988 H      1 LIG       0.12400
     11 H5        -53.5844  -11.8617  -47.5994 H      1 LIG       0.12400
@<TRIPOS>BOND
      1       1       2 ar
      2       1       3 ar
      3       2       4 ar
      4       3       5 ar
      5       4       6 ar
      6       5       6 ar
      7       1       7 1
      8       2       8 1
      9       3       9 1
     10       4      10 1
     11       5      11 1
@<TRIPOS>ALT_TYPE
CGenFF_4.0_ALT_TYPE_SET
CGenFF_4.0 1 CG2R61 2 CG2R61 3 CG2R61 4 CG2R61 5 CG2R61 6 NG2R60 7 HGR61 8 HGR61 9 HGR61 10 HGR62 11 HGR62
@<TRIPOS>MOLECULE
pyridine
 11 11 0 0 0
****
USER_CHARGES
INVALID_CHARGES
Pose:  13 Cluster:  13 Fr_nu: 2691452 TotEn:   -10.13
@<TRIPOS>ATOM
      1 C1        -78.5308  -20.2897  -31.6986 C.ar   1 LIG      -0.11300
      2 C2        -78.1053  -20.4038  -30.3799 C.ar   1 LIG      -0.11700
      3 C3        -79.2908  -21.3052  -32.2684 C.ar   1 LIG      -0.11700
      4 C4        -78.4635  -21.5441  -29.6791 C.ar   1 LIG       0.17700
      5 C5        -79.5957  -22.4053  -31.4832 C.ar   1 LIG       0.17700
      6 N1        -79.2003  -22.5515  -30.1986 N.ar   1 LIG      -0.60000
      7 H1        -78.2701  -19.4115  -32.2816 H      1 LIG       0.11500
      8 H2        -77.5124  -19.6246  -29.9151 H      1 LIG       0.11500
      9 H3        -79.6330  -21.2379  -33.2948 H      1 LIG       0.11500
     10 H4        -78.1560  -21.6808  -28.6477 H      1 LIG       0.12400
     11 H5        -80.1852  -23.2253  -31.8802 H      1 LIG       0.12400
@<TRIPOS>BOND
      1       1       2 ar
      2       1       3 ar
      3       2       4 ar
      4       3       5 ar
      5       4       6 ar
      6       5       6 ar
      7       1       7 1
      8       2       8 1
      9       3       9 1
     10       4      10 1
     11       5      11 1
@<TRIPOS>ALT_TYPE
CGenFF_4.0_ALT_TYPE_SET
CGenFF_4.0 1 CG2R61 2 CG2R61 3 CG2R61 4 CG2R61 5 CG2R61 6 NG2R60 7 HGR61 8 HGR61 9 HGR61 10 HGR62 11 HGR62
@<TRIPOS>MOLECULE
pyridine
 11 11 0 0 0
****
USER_CHARGES
INVALID_CHARGES
Pose:  14 Cluster:  14 Fr_nu: 322015 TotEn:   -10.11
@<TRIPOS>ATOM
      1 C1        -59.6428  -17.3842  -20.6354 C.ar   1 LIG      -0.11300
      2 C2        -59.0598  -18.6044  -20.9584 C.ar   1 LIG      -0.11700
      3 C3        -58.9707  -16.2013  -20.9221 C.ar   1 LIG      -0.11700
      4 C4        -57.8128  -18.5877  -21.5622 C.ar   1 LIG       0.17700
      5 C5        -57.7276  -16.2922  -21.5273 C.ar   1 LIG       0.17700
      6 N1        -57.1292  -17.4591  -21.8560 N.ar   1 LIG      -0.60000
      7 H1        -60.6189  -17.3552  -20.1605 H      1 LIG       0.11500
      8 H2        -59.5654  -19.5389  -20.7445 H      1 LIG       0.11500
      9 H3        -59.4057  -15.2386  -20.6787 H      1 LIG       0.11500
     10 H4        -57.3155  -19.5131  -21.8335 H      1 LIG       0.12400
     11 H5        -57.1616  -15.3992  -21.7713 H      1 LIG       0.12400
@<TRIPOS>BOND
      1       1       2 ar
      2       1       3 ar
      3       2       4 ar
      4       3       5 ar
      5       4       6 ar
      6       5       6 ar
      7       1       7 1
      8       2       8 1
      9       3       9 1
     10       4      10 1
     11       5      11 1
@<TRIPOS>ALT_TYPE
CGenFF_4.0_ALT_TYPE_SET
CGenFF_4.0 1 CG2R61 2 CG2R61 3 CG2R61 4 CG2R61 5 CG2R61 6 NG2R60 7 HGR61 8 HGR61 9 HGR61 10 HGR62 11 HGR62
@<TRIPOS>MOLECULE
pyridine
 11 11 0 0 0
****
USER_CHARGES
INVALID_CHARGES
Pose:  15 Cluster:  15 Fr_nu: 250190 TotEn:    -9.84
@<TRIPOS>ATOM
      1 C1        -80.1622  -21.2529  -32.2419 C.ar   1 LIG      -0.11300
      2 C2        -78.8369  -20.8322  -32.2349 C.ar   1 LIG      -0.11700
      3 C3        -80.8681  -21.3284  -31.0464 C.ar   1 LIG      -0.11700
      4 C4        -78.2681  -20.5010  -31.0157 C.ar   1 LIG       0.17700
      5 C5        -80.2082  -20.9752  -29.8804 C.ar   1 LIG       0.17700
      6 N1        -78.9218  -20.5620  -29.8340 N.ar   1 LIG      -0.60000
      7 H1        -80.6437  -21.5221  -33.1772 H      1 LIG       0.11500
      8 H2        -78.2675  -20.7654  -33.1546 H      1 LIG       0.11500
      9 H3        -81.9019  -21.6541  -31.0279 H      1 LIG       0.11500
     10 H4        -77.2373  -20.1676  -30.9569 H      1 LIG       0.12400
     11 H5        -80.7137  -21.0173  -28.9211 H      1 LIG       0.12400
@<TRIPOS>BOND
      1       1       2 ar
      2       1       3 ar
      3       2       4 ar
      4       3       5 ar
      5       4       6 ar
      6       5       6 ar
      7       1       7 1
      8       2       8 1
      9       3       9 1
     10       4      10 1
     11       5      11 1
@<TRIPOS>ALT_TYPE
CGenFF_4.0_ALT_TYPE_SET
CGenFF_4.0 1 CG2R61 2 CG2R61 3 CG2R61 4 CG2R61 5 CG2R61 6 NG2R60 7 HGR61 8 HGR61 9 HGR61 10 HGR62 11 HGR62
@<TRIPOS>MOLECULE
pyridine
 11 11 0 0 0
****
USER_CHARGES
INVALID_CHARGES
Pose:  16 Cluster:  16 Fr_nu:  56834 TotEn:    -9.74
@<TRIPOS>ATOM
      1 C1        -53.2998  -11.9473  -46.5322 C.ar   1 LIG      -0.11300
      2 C2        -53.4162  -12.5610  -45.2900 C.ar   1 LIG      -0.11700
      3 C3        -53.2565  -10.5600  -46.6146 C.ar   1 LIG      -0.11700
      4 C4        -53.4850  -11.7491  -44.1693 C.ar   1 LIG       0.17700
      5 C5        -53.3327   -9.8376  -45.4347 C.ar   1 LIG       0.17700
      6 N1        -53.4463  -10.3984  -44.2098 N.ar   1 LIG      -0.60000
      7 H1        -53.2437  -12.5490  -47.4344 H      1 LIG       0.11500
      8 H2        -53.4515  -13.6406  -45.2017 H      1 LIG       0.11500
      9 H3        -53.1666  -10.0600  -47.5723 H      1 LIG       0.11500
     10 H4        -53.5767  -12.1793  -43.1776 H      1 LIG       0.12400
     11 H5        -53.3041   -8.7530  -45.4442 H      1 LIG       0.12400
@<TRIPOS>BOND
      1       1       2 ar
      2       1       3 ar
      3       2       4 ar
      4       3       5 ar
      5       4       6 ar
      6       5       6 ar
      7       1       7 1
      8       2       8 1
      9       3       9 1
     10       4      10 1
     11       5      11 1
@<TRIPOS>ALT_TYPE
CGenFF_4.0_ALT_TYPE_SET
CGenFF_4.0 1 CG2R61 2 CG2R61 3 CG2R61 4 CG2R61 5 CG2R61 6 NG2R60 7 HGR61 8 HGR61 9 HGR61 10 HGR62 11 HGR62
@<TRIPOS>MOLECULE
pyridine
 11 11 0 0 0
****
USER_CHARGES
INVALID_CHARGES
Pose:  17 Cluster:  17 Fr_nu:    612 TotEn:    -9.72
@<TRIPOS>ATOM
      1 C1        -53.1124  -12.1493  -45.3250 C.ar   1 LIG      -0.11300
      2 C2        -52.5245  -11.6801  -46.4943 C.ar   1 LIG      -0.11700
      3 C3        -53.6087  -11.2458  -44.3919 C.ar   1 LIG      -0.11700
      4 C4        -52.4578  -10.3088  -46.6817 C.ar   1 LIG       0.17700
      5 C5        -53.4932   -9.8940  -44.6732 C.ar   1 LIG       0.17700
      6 N1        -52.9286   -9.4005  -45.7981 N.ar   1 LIG      -0.60000
      7 H1        -53.1831  -13.2171  -45.1408 H      1 LIG       0.11500
      8 H2        -52.1313  -12.3658  -47.2357 H      1 LIG       0.11500
      9 H3        -54.0706  -11.5888  -43.4731 H      1 LIG       0.11500
     10 H4        -52.0083   -9.8926  -47.5772 H      1 LIG       0.12400
     11 H5        -53.8637   -9.1479  -43.9779 H      1 LIG       0.12400
@<TRIPOS>BOND
      1       1       2 ar
      2       1       3 ar
      3       2       4 ar
      4       3       5 ar
      5       4       6 ar
      6       5       6 ar
      7       1       7 1
      8       2       8 1
      9       3       9 1
     10       4      10 1
     11       5      11 1
@<TRIPOS>ALT_TYPE
CGenFF_4.0_ALT_TYPE_SET
CGenFF_4.0 1 CG2R61 2 CG2R61 3 CG2R61 4 CG2R61 5 CG2R61 6 NG2R60 7 HGR61 8 HGR61 9 HGR61 10 HGR62 11 HGR62
@<TRIPOS>MOLECULE
pyridine
 11 11 0 0 0
****
USER_CHARGES
INVALID_CHARGES
Pose:  18 Cluster:  18 Fr_nu:  56367 TotEn:    -9.72
@<TRIPOS>ATOM
      1 C1        -53.3327   -9.8376  -45.4347 C.ar   1 LIG      -0.11300
      2 C2        -54.3135  -10.5876  -46.0742 C.ar   1 LIG      -0.11700
      3 C3        -52.3745  -10.4764  -44.6556 C.ar   1 LIG      -0.11700
      4 C4        -54.2926  -11.9625  -45.9039 C.ar   1 LIG       0.17700
      5 C5        -52.4405  -11.8562  -44.5486 C.ar   1 LIG       0.17700
      6 N1        -53.3782  -12.6185  -45.1549 N.ar   1 LIG      -0.60000
      7 H1        -53.3156   -8.7573  -45.5429 H      1 LIG       0.11500
      8 H2        -55.0701  -10.1112  -46.6867 H      1 LIG       0.11500
      9 H3        -51.6010   -9.9119  -44.1475 H      1 LIG       0.11500
     10 H4        -55.0362  -12.5919  -46.3815 H      1 LIG       0.12400
     11 H5        -51.7173  -12.4027  -43.9522 H      1 LIG       0.12400
@<TRIPOS>BOND
      1       1       2 ar
      2       1       3 ar
      3       2       4 ar
      4       3       5 ar
      5       4       6 ar
      6       5       6 ar
      7       1       7 1
      8       2       8 1
      9       3       9 1
     10       4      10 1
     11       5      11 1
@<TRIPOS>ALT_TYPE
CGenFF_4.0_ALT_TYPE_SET
CGenFF_4.0 1 CG2R61 2 CG2R61 3 CG2R61 4 CG2R61 5 CG2R61 6 NG2R60 7 HGR61 8 HGR61 9 HGR61 10 HGR62 11 HGR62
@<TRIPOS>MOLECULE
pyridine
 11 11 0 0 0
****
USER_CHARGES
INVALID_CHARGES
Pose:  19 Cluster:  19 Fr_nu: 745681 TotEn:    -9.65
@<TRIPOS>ATOM
      1 C1        -78.9095  -21.3743  -32.2900 C.ar   1 LIG      -0.11300
      2 C2        -78.7084  -20.6238  -31.1370 C.ar   1 LIG      -0.11700
      3 C3        -80.0466  -22.1657  -32.4083 C.ar   1 LIG      -0.11700
      4 C4        -79.6667  -20.6988  -30.1390 C.ar   1 LIG       0.17700
      5 C5        -80.9448  -22.1719  -31.3533 C.ar   1 LIG       0.17700
      6 N1        -80.7836  -21.4563  -30.2177 N.ar   1 LIG      -0.60000
      7 H1        -78.1810  -21.3430  -33.0947 H      1 LIG       0.11500
      8 H2        -77.8298  -19.9996  -31.0231 H      1 LIG       0.11500
      9 H3        -80.2237  -22.7595  -33.2978 H      1 LIG       0.11500
     10 H4        -79.5559  -20.1328  -29.2200 H      1 LIG       0.12400
     11 H5        -81.8472  -22.7730  -31.3952 H      1 LIG       0.12400
@<TRIPOS>BOND
      1       1       2 ar
      2       1       3 ar
      3       2       4 ar
      4       3       5 ar
      5       4       6 ar
      6       5       6 ar
      7       1       7 1
      8       2       8 1
      9       3       9 1
     10       4      10 1
     11       5      11 1
@<TRIPOS>ALT_TYPE
CGenFF_4.0_ALT_TYPE_SET
CGenFF_4.0 1 CG2R61 2 CG2R61 3 CG2R61 4 CG2R61 5 CG2R61 6 NG2R60 7 HGR61 8 HGR61 9 HGR61 10 HGR62 11 HGR62
@<TRIPOS>MOLECULE
pyridine
 11 11 0 0 0
****
USER_CHARGES
INVALID_CHARGES
Pose:  20 Cluster:  20 Fr_nu: 3320300 TotEn:    -9.35
@<TRIPOS>ATOM
      1 C1        -77.9411  -14.5870  -51.8879 C.ar   1 LIG      -0.11300
      2 C2        -79.2997  -14.7022  -51.6155 C.ar   1 LIG      -0.11700
      3 C3        -77.1723  -15.7330  -52.0585 C.ar   1 LIG      -0.11700
      4 C4        -79.8372  -15.9761  -51.5244 C.ar   1 LIG       0.17700
      5 C5        -77.8049  -16.9606  -51.9473 C.ar   1 LIG       0.17700
      6 N1        -79.1222  -17.1123  -51.6838 N.ar   1 LIG      -0.60000
      7 H1        -77.4822  -13.6060  -51.9664 H      1 LIG       0.11500
      8 H2        -79.9184  -13.8229  -51.4792 H      1 LIG       0.11500
      9 H3        -76.1113  -15.6672  -52.2710 H      1 LIG       0.11500
     10 H4        -80.8917  -16.1193  -51.3134 H      1 LIG       0.12400
     11 H5        -77.2502  -17.8850  -52.0709 H      1 LIG       0.12400
@<TRIPOS>BOND
      1       1       2 ar
      2       1       3 ar
      3       2       4 ar
      4       3       5 ar
      5       4       6 ar
      6       5       6 ar
      7       1       7 1
      8       2       8 1
      9       3       9 1
     10       4      10 1
     11       5      11 1
@<TRIPOS>ALT_TYPE
CGenFF_4.0_ALT_TYPE_SET
CGenFF_4.0 1 CG2R61 2 CG2R61 3 CG2R61 4 CG2R61 5 CG2R61 6 NG2R60 7 HGR61 8 HGR61 9 HGR61 10 HGR62 11 HGR62
@<TRIPOS>MOLECULE
pyridine
 11 11 0 0 0
****
USER_CHARGES
INVALID_CHARGES
Pose:  21 Cluster:  21 Fr_nu: 2338381 TotEn:    -9.28
@<TRIPOS>ATOM
      1 C1        -59.4303  -10.9765  -54.1235 C.ar   1 LIG      -0.11300
      2 C2        -59.7594  -12.1190  -53.4028 C.ar   1 LIG      -0.11700
      3 C3        -60.2320   -9.8447  -54.0259 C.ar   1 LIG      -0.11700
      4 C4        -60.8916  -12.0789  -52.6051 C.ar   1 LIG       0.17700
      5 C5        -61.3432   -9.9064  -53.2006 C.ar   1 LIG       0.17700
      6 N1        -61.6949  -10.9983  -52.4851 N.ar   1 LIG      -0.60000
      7 H1        -58.5509  -10.9683  -54.7606 H      1 LIG       0.11500
      8 H2        -59.1489  -13.0125  -53.4632 H      1 LIG       0.11500
      9 H3        -59.9950   -8.9430  -54.5791 H      1 LIG       0.11500
     10 H4        -61.1912  -12.9444  -52.0235 H      1 LIG       0.12400
     11 H5        -62.0017   -9.0511  -53.0901 H      1 LIG       0.12400
@<TRIPOS>BOND
      1       1       2 ar
      2       1       3 ar
      3       2       4 ar
      4       3       5 ar
      5       4       6 ar
      6       5       6 ar
      7       1       7 1
      8       2       8 1
      9       3       9 1
     10       4      10 1
     11       5      11 1
@<TRIPOS>ALT_TYPE
CGenFF_4.0_ALT_TYPE_SET
CGenFF_4.0 1 CG2R61 2 CG2R61 3 CG2R61 4 CG2R61 5 CG2R61 6 NG2R60 7 HGR61 8 HGR61 9 HGR61 10 HGR62 11 HGR62
@<TRIPOS>MOLECULE
pyridine
 11 11 0 0 0
****
USER_CHARGES
INVALID_CHARGES
Pose:  22 Cluster:  22 Fr_nu: 208430 TotEn:    -9.24
@<TRIPOS>ATOM
      1 C1        -52.6407  -10.6872  -44.0770 C.ar   1 LIG      -0.11300
      2 C2        -51.5803  -11.4633  -44.5312 C.ar   1 LIG      -0.11700
      3 C3        -53.8205  -10.6341  -44.8109 C.ar   1 LIG      -0.11700
      4 C4        -51.7486  -12.1618  -45.7159 C.ar   1 LIG       0.17700
      5 C5        -53.8884  -11.3694  -45.9832 C.ar   1 LIG       0.17700
      6 N1        -52.8794  -12.1347  -46.4563 N.ar   1 LIG      -0.60000
      7 H1        -52.5477  -10.1242  -43.1531 H      1 LIG       0.11500
      8 H2        -50.6516  -11.5199  -43.9755 H      1 LIG       0.11500
      9 H3        -54.6599  -10.0353  -44.4762 H      1 LIG       0.11500
     10 H4        -50.9510  -12.7811  -46.1128 H      1 LIG       0.12400
     11 H5        -54.7860  -11.3616  -46.5930 H      1 LIG       0.12400
@<TRIPOS>BOND
      1       1       2 ar
      2       1       3 ar
      3       2       4 ar
      4       3       5 ar
      5       4       6 ar
      6       5       6 ar
      7       1       7 1
      8       2       8 1
      9       3       9 1
     10       4      10 1
     11       5      11 1
@<TRIPOS>ALT_TYPE
CGenFF_4.0_ALT_TYPE_SET
CGenFF_4.0 1 CG2R61 2 CG2R61 3 CG2R61 4 CG2R61 5 CG2R61 6 NG2R60 7 HGR61 8 HGR61 9 HGR61 10 HGR62 11 HGR62
@<TRIPOS>MOLECULE
pyridine
 11 11 0 0 0
****
USER_CHARGES
INVALID_CHARGES
Pose:  23 Cluster:  23 Fr_nu: 462690 TotEn:    -9.14
@<TRIPOS>ATOM
      1 C1        -61.0866    4.7956  -40.8843 C.ar   1 LIG      -0.11300
      2 C2        -61.3413    3.4332  -40.9941 C.ar   1 LIG      -0.11700
      3 C3        -59.8040    5.2347  -40.5754 C.ar   1 LIG      -0.11700
      4 C4        -60.2876    2.5576  -40.7872 C.ar   1 LIG       0.17700
      5 C5        -58.8191    4.2786  -40.3870 C.ar   1 LIG       0.17700
      6 N1        -59.0286    2.9466  -40.4853 N.ar   1 LIG      -0.60000
      7 H1        -61.8863    5.5139  -41.0385 H      1 LIG       0.11500
      8 H2        -62.3331    3.0682  -41.2343 H      1 LIG       0.11500
      9 H3        -59.5825    6.2920  -40.4843 H      1 LIG       0.11500
     10 H4        -60.4348    1.4852  -40.8611 H      1 LIG       0.12400
     11 H5        -57.8023    4.5685  -40.1435 H      1 LIG       0.12400
@<TRIPOS>BOND
      1       1       2 ar
      2       1       3 ar
      3       2       4 ar
      4       3       5 ar
      5       4       6 ar
      6       5       6 ar
      7       1       7 1
      8       2       8 1
      9       3       9 1
     10       4      10 1
     11       5      11 1
@<TRIPOS>ALT_TYPE
CGenFF_4.0_ALT_TYPE_SET
CGenFF_4.0 1 CG2R61 2 CG2R61 3 CG2R61 4 CG2R61 5 CG2R61 6 NG2R60 7 HGR61 8 HGR61 9 HGR61 10 HGR62 11 HGR62
@<TRIPOS>MOLECULE
pyridine
 11 11 0 0 0
****
USER_CHARGES
INVALID_CHARGES
Pose:  24 Cluster:  24 Fr_nu: 2849321 TotEn:    -8.99
@<TRIPOS>ATOM
      1 C1        -62.4653  -14.2695  -61.5861 C.ar   1 LIG      -0.11300
      2 C2        -63.3938  -13.2417  -61.4645 C.ar   1 LIG      -0.11700
      3 C3        -61.4939  -14.4409  -60.6062 C.ar   1 LIG      -0.11700
      4 C4        -63.3087  -12.4190  -60.3528 C.ar   1 LIG       0.17700
      5 C5        -61.4937  -13.5644  -59.5331 C.ar   1 LIG       0.17700
      6 N1        -62.3792  -12.5543  -59.3806 N.ar   1 LIG      -0.60000
      7 H1        -62.4983  -14.9353  -62.4433 H      1 LIG       0.11500
      8 H2        -64.1599  -13.0896  -62.2158 H      1 LIG       0.11500
      9 H3        -60.7596  -15.2349  -60.6805 H      1 LIG       0.11500
     10 H4        -64.0094  -11.6028  -60.2120 H      1 LIG       0.12400
     11 H5        -60.7564  -13.6544  -58.7421 H      1 LIG       0.12400
@<TRIPOS>BOND
      1       1       2 ar
      2       1       3 ar
      3       2       4 ar
      4       3       5 ar
      5       4       6 ar
      6       5       6 ar
      7       1       7 1
      8       2       8 1
      9       3       9 1
     10       4      10 1
     11       5      11 1
@<TRIPOS>ALT_TYPE
CGenFF_4.0_ALT_TYPE_SET
CGenFF_4.0 1 CG2R61 2 CG2R61 3 CG2R61 4 CG2R61 5 CG2R61 6 NG2R60 7 HGR61 8 HGR61 9 HGR61 10 HGR62 11 HGR62
@<TRIPOS>MOLECULE
pyridine
 11 11 0 0 0
****
USER_CHARGES
INVALID_CHARGES
Pose:  25 Cluster:  25 Fr_nu: 2310885 TotEn:    -8.97
@<TRIPOS>ATOM
      1 C1        -52.8420  -11.3367  -46.2308 C.ar   1 LIG      -0.11300
      2 C2        -53.5453  -10.5258  -45.3471 C.ar   1 LIG      -0.11700
      3 C3        -53.2013  -11.3674  -47.5737 C.ar   1 LIG      -0.11700
      4 C4        -54.5916   -9.7708  -45.8522 C.ar   1 LIG       0.17700
      5 C5        -54.2630  -10.5749  -47.9791 C.ar   1 LIG       0.17700
      6 N1        -54.9700   -9.7744  -47.1500 N.ar   1 LIG      -0.60000
      7 H1        -52.0159  -11.9442  -45.8736 H      1 LIG       0.11500
      8 H2        -53.2827  -10.4858  -44.2964 H      1 LIG       0.11500
      9 H3        -52.6675  -11.9924  -48.2805 H      1 LIG       0.11500
     10 H4        -55.1714   -9.1225  -45.2035 H      1 LIG       0.12400
     11 H5        -54.5838  -10.5630  -49.0156 H      1 LIG       0.12400
@<TRIPOS>BOND
      1       1       2 ar
      2       1       3 ar
      3       2       4 ar
      4       3       5 ar
      5       4       6 ar
      6       5       6 ar
      7       1       7 1
      8       2       8 1
      9       3       9 1
     10       4      10 1
     11       5      11 1
@<TRIPOS>ALT_TYPE
CGenFF_4.0_ALT_TYPE_SET
CGenFF_4.0 1 CG2R61 2 CG2R61 3 CG2R61 4 CG2R61 5 CG2R61 6 NG2R60 7 HGR61 8 HGR61 9 HGR61 10 HGR62 11 HGR62
@<TRIPOS>MOLECULE
pyridine
 11 11 0 0 0
****
USER_CHARGES
INVALID_CHARGES
Pose:  26 Cluster:  26 Fr_nu:  21979 TotEn:    -8.81
@<TRIPOS>ATOM
      1 C1        -60.5245    2.2649  -40.4410 C.ar   1 LIG      -0.11300
      2 C2        -61.3512    2.0433  -41.5368 C.ar   1 LIG      -0.11700
      3 C3        -59.3409    2.9764  -40.6027 C.ar   1 LIG      -0.11700
      4 C4        -60.9524    2.5501  -42.7631 C.ar   1 LIG       0.17700
      5 C5        -59.0319    3.4412  -41.8709 C.ar   1 LIG       0.17700
      6 N1        -59.8099    3.2457  -42.9591 N.ar   1 LIG      -0.60000
      7 H1        -60.8018    1.8831  -39.4630 H      1 LIG       0.11500
      8 H2        -62.2785    1.4917  -41.4341 H      1 LIG       0.11500
      9 H3        -58.6808    3.1606  -39.7628 H      1 LIG       0.11500
     10 H4        -61.5621    2.4038  -43.6485 H      1 LIG       0.12400
     11 H5        -58.1200    4.0011  -42.0508 H      1 LIG       0.12400
@<TRIPOS>BOND
      1       1       2 ar
      2       1       3 ar
      3       2       4 ar
      4       3       5 ar
      5       4       6 ar
      6       5       6 ar
      7       1       7 1
      8       2       8 1
      9       3       9 1
     10       4      10 1
     11       5      11 1
@<TRIPOS>ALT_TYPE
CGenFF_4.0_ALT_TYPE_SET
CGenFF_4.0 1 CG2R61 2 CG2R61 3 CG2R61 4 CG2R61 5 CG2R61 6 NG2R60 7 HGR61 8 HGR61 9 HGR61 10 HGR62 11 HGR62
@<TRIPOS>MOLECULE
pyridine
 11 11 0 0 0
****
USER_CHARGES
INVALID_CHARGES
Pose:  27 Cluster:  27 Fr_nu: 138207 TotEn:    -8.77
@<TRIPOS>ATOM
      1 C1        -67.4788    1.0213  -28.9958 C.ar   1 LIG      -0.11300
      2 C2        -68.6483    1.1813  -29.7305 C.ar   1 LIG      -0.11700
      3 C3        -67.1591   -0.2259  -28.4710 C.ar   1 LIG      -0.11700
      4 C4        -69.4580    0.0714  -29.9106 C.ar   1 LIG       0.17700
      5 C5        -68.0356   -1.2727  -28.7072 C.ar   1 LIG       0.17700
      6 N1        -69.1809   -1.1558  -29.4160 N.ar   1 LIG      -0.60000
      7 H1        -66.8180    1.8673  -28.8319 H      1 LIG       0.11500
      8 H2        -68.9174    2.1440  -30.1492 H      1 LIG       0.11500
      9 H3        -66.2530   -0.3738  -27.8947 H      1 LIG       0.11500
     10 H4        -70.3813    0.1443  -30.4758 H      1 LIG       0.12400
     11 H5        -67.8330   -2.2656  -28.3192 H      1 LIG       0.12400
@<TRIPOS>BOND
      1       1       2 ar
      2       1       3 ar
      3       2       4 ar
      4       3       5 ar
      5       4       6 ar
      6       5       6 ar
      7       1       7 1
      8       2       8 1
      9       3       9 1
     10       4      10 1
     11       5      11 1
@<TRIPOS>ALT_TYPE
CGenFF_4.0_ALT_TYPE_SET
CGenFF_4.0 1 CG2R61 2 CG2R61 3 CG2R61 4 CG2R61 5 CG2R61 6 NG2R60 7 HGR61 8 HGR61 9 HGR61 10 HGR62 11 HGR62
@<TRIPOS>MOLECULE
pyridine
 11 11 0 0 0
****
USER_CHARGES
INVALID_CHARGES
Pose:  28 Cluster:  28 Fr_nu: 599390 TotEn:    -8.72
@<TRIPOS>ATOM
      1 C1        -75.5104    7.3953  -37.4043 C.ar   1 LIG      -0.11300
      2 C2        -75.7518    6.0261  -37.4217 C.ar   1 LIG      -0.11700
      3 C3        -74.5555    7.9164  -36.5383 C.ar   1 LIG      -0.11700
      4 C4        -75.0173    5.2272  -36.5603 C.ar   1 LIG       0.17700
      5 C5        -73.8748    7.0328  -35.7162 C.ar   1 LIG       0.17700
      6 N1        -74.0818    5.6969  -35.7049 N.ar   1 LIG      -0.60000
      7 H1        -76.0660    8.0552  -38.0639 H      1 LIG       0.11500
      8 H2        -76.4910    5.5979  -38.0885 H      1 LIG       0.11500
      9 H3        -74.3511    8.9805  -36.5073 H      1 LIG       0.11500
     10 H4        -75.1685    4.1531  -36.5355 H      1 LIG       0.12400
     11 H5        -73.1205    7.3883  -35.0219 H      1 LIG       0.12400
@<TRIPOS>BOND
      1       1       2 ar
      2       1       3 ar
      3       2       4 ar
      4       3       5 ar
      5       4       6 ar
      6       5       6 ar
      7       1       7 1
      8       2       8 1
      9       3       9 1
     10       4      10 1
     11       5      11 1
@<TRIPOS>ALT_TYPE
CGenFF_4.0_ALT_TYPE_SET
CGenFF_4.0 1 CG2R61 2 CG2R61 3 CG2R61 4 CG2R61 5 CG2R61 6 NG2R60 7 HGR61 8 HGR61 9 HGR61 10 HGR62 11 HGR62
@<TRIPOS>MOLECULE
pyridine
 11 11 0 0 0
****
USER_CHARGES
INVALID_CHARGES
Pose:  29 Cluster:  29 Fr_nu:  32313 TotEn:    -8.68
@<TRIPOS>ATOM
      1 C1        -51.6297  -11.6339  -44.5101 C.ar   1 LIG      -0.11300
      2 C2        -52.5132  -12.4775  -45.1742 C.ar   1 LIG      -0.11700
      3 C3        -52.0331  -10.3500  -44.1603 C.ar   1 LIG      -0.11700
      4 C4        -53.7788  -11.9933  -45.4634 C.ar   1 LIG       0.17700
      5 C5        -53.3200   -9.9610  -44.4951 C.ar   1 LIG       0.17700
      6 N1        -54.2065  -10.7523  -45.1399 N.ar   1 LIG      -0.60000
      7 H1        -50.6284  -11.9761  -44.2662 H      1 LIG       0.11500
      8 H2        -52.2206  -13.4822  -45.4562 H      1 LIG       0.11500
      9 H3        -51.3610   -9.6750  -43.6428 H      1 LIG       0.11500
     10 H4        -54.5046  -12.6122  -45.9803 H      1 LIG       0.12400
     11 H5        -53.6836   -8.9695  -44.2456 H      1 LIG       0.12400
@<TRIPOS>BOND
      1       1       2 ar
      2       1       3 ar
      3       2       4 ar
      4       3       5 ar
      5       4       6 ar
      6       5       6 ar
      7       1       7 1
      8       2       8 1
      9       3       9 1
     10       4      10 1
     11       5      11 1
@<TRIPOS>ALT_TYPE
CGenFF_4.0_ALT_TYPE_SET
CGenFF_4.0 1 CG2R61 2 CG2R61 3 CG2R61 4 CG2R61 5 CG2R61 6 NG2R60 7 HGR61 8 HGR61 9 HGR61 10 HGR62 11 HGR62
@<TRIPOS>MOLECULE
pyridine
 11 11 0 0 0
****
USER_CHARGES
INVALID_CHARGES
Pose:  30 Cluster:  30 Fr_nu:  20403 TotEn:    -8.47
@<TRIPOS>ATOM
      1 C1        -59.2172    3.7801  -42.5604 C.ar   1 LIG      -0.11300
      2 C2        -60.2911    2.8976  -42.5241 C.ar   1 LIG      -0.11700
      3 C3        -58.5408    4.0920  -41.3863 C.ar   1 LIG      -0.11700
      4 C4        -60.6463    2.3584  -41.2981 C.ar   1 LIG       0.17700
      5 C5        -58.9745    3.4995  -40.2112 C.ar   1 LIG       0.17700
      6 N1        -60.0135    2.6377  -40.1366 N.ar   1 LIG      -0.60000
      7 H1        -58.9084    4.2244  -43.5018 H      1 LIG       0.11500
      8 H2        -60.8327    2.6398  -43.4267 H      1 LIG       0.11500
      9 H3        -57.7013    4.7777  -41.3907 H      1 LIG       0.11500
     10 H4        -61.4770    1.6654  -41.2168 H      1 LIG       0.12400
     11 H5        -58.4816    3.7100  -39.2678 H      1 LIG       0.12400
@<TRIPOS>BOND
      1       1       2 ar
      2       1       3 ar
      3       2       4 ar
      4       3       5 ar
      5       4       6 ar
      6       5       6 ar
      7       1       7 1
      8       2       8 1
      9       3       9 1
     10       4      10 1
     11       5      11 1
@<TRIPOS>ALT_TYPE
CGenFF_4.0_ALT_TYPE_SET
CGenFF_4.0 1 CG2R61 2 CG2R61 3 CG2R61 4 CG2R61 5 CG2R61 6 NG2R60 7 HGR61 8 HGR61 9 HGR61 10 HGR62 11 HGR62
@<TRIPOS>MOLECULE
pyridine
 11 11 0 0 0
****
USER_CHARGES
INVALID_CHARGES
Pose:  31 Cluster:  31 Fr_nu: 512409 TotEn:    -8.23
@<TRIPOS>ATOM
      1 C1        -58.2735    4.0721  -42.2216 C.ar   1 LIG      -0.11300
      2 C2        -57.3333    4.2241  -41.2086 C.ar   1 LIG      -0.11700
      3 C3        -59.4881    3.4531  -41.9480 C.ar   1 LIG      -0.11700
      4 C4        -57.6536    3.7437  -39.9491 C.ar   1 LIG       0.17700
      5 C5        -59.7118    3.0069  -40.6555 C.ar   1 LIG       0.17700
      6 N1        -58.8227    3.1367  -39.6453 N.ar   1 LIG      -0.60000
      7 H1        -58.0598    4.4348  -43.2226 H      1 LIG       0.11500
      8 H2        -56.3802    4.7037  -41.3988 H      1 LIG       0.11500
      9 H3        -60.2357    3.3233  -42.7222 H      1 LIG       0.11500
     10 H4        -56.9539    3.8377  -39.1252 H      1 LIG       0.12400
     11 H5        -60.6427    2.5167  -40.3900 H      1 LIG       0.12400
@<TRIPOS>BOND
      1       1       2 ar
      2       1       3 ar
      3       2       4 ar
      4       3       5 ar
      5       4       6 ar
      6       5       6 ar
      7       1       7 1
      8       2       8 1
      9       3       9 1
     10       4      10 1
     11       5      11 1
@<TRIPOS>ALT_TYPE
CGenFF_4.0_ALT_TYPE_SET
CGenFF_4.0 1 CG2R61 2 CG2R61 3 CG2R61 4 CG2R61 5 CG2R61 6 NG2R60 7 HGR61 8 HGR61 9 HGR61 10 HGR62 11 HGR62
@<TRIPOS>MOLECULE
pyridine
 11 11 0 0 0
****
USER_CHARGES
INVALID_CHARGES
Pose:  32 Cluster:  32 Fr_nu:  96429 TotEn:    -8.08
@<TRIPOS>ATOM
      1 C1        -62.2877    2.1952  -41.4216 C.ar   1 LIG      -0.11300
      2 C2        -63.5307    1.9095  -41.9753 C.ar   1 LIG      -0.11700
      3 C3        -61.9443    1.6606  -40.1849 C.ar   1 LIG      -0.11700
      4 C4        -64.3875    1.0904  -41.2578 C.ar   1 LIG       0.17700
      5 C5        -62.8722    0.8529  -39.5474 C.ar   1 LIG       0.17700
      6 N1        -64.0893    0.5529  -40.0538 N.ar   1 LIG      -0.60000
      7 H1        -61.5882    2.8339  -41.9527 H      1 LIG       0.11500
      8 H2        -63.8196    2.3149  -42.9380 H      1 LIG       0.11500
      9 H3        -60.9811    1.8702  -39.7339 H      1 LIG       0.11500
     10 H4        -65.3685    0.8380  -41.6464 H      1 LIG       0.12400
     11 H5        -62.6538    0.4117  -38.5804 H      1 LIG       0.12400
@<TRIPOS>BOND
      1       1       2 ar
      2       1       3 ar
      3       2       4 ar
      4       3       5 ar
      5       4       6 ar
      6       5       6 ar
      7       1       7 1
      8       2       8 1
      9       3       9 1
     10       4      10 1
     11       5      11 1
@<TRIPOS>ALT_TYPE
CGenFF_4.0_ALT_TYPE_SET
CGenFF_4.0 1 CG2R61 2 CG2R61 3 CG2R61 4 CG2R61 5 CG2R61 6 NG2R60 7 HGR61 8 HGR61 9 HGR61 10 HGR62 11 HGR62
@<TRIPOS>MOLECULE
pyridine
 11 11 0 0 0
****
USER_CHARGES
INVALID_CHARGES
Pose:  33 Cluster:  33 Fr_nu:  32300 TotEn:    -8.06
@<TRIPOS>ATOM
      1 C1        -51.4463  -11.5823  -44.4258 C.ar   1 LIG      -0.11300
      2 C2        -51.6108  -12.1696  -45.6753 C.ar   1 LIG      -0.11700
      3 C3        -52.0331  -10.3500  -44.1603 C.ar   1 LIG      -0.11700
      4 C4        -52.3653  -11.4892  -46.6175 C.ar   1 LIG       0.17700
      5 C5        -52.7684   -9.7510  -45.1703 C.ar   1 LIG       0.17700
      6 N1        -52.9504  -10.2907  -46.3964 N.ar   1 LIG      -0.60000
      7 H1        -50.8613  -12.0837  -43.6606 H      1 LIG       0.11500
      8 H2        -51.1629  -13.1295  -45.9044 H      1 LIG       0.11500
      9 H3        -51.9177   -9.8732  -43.1936 H      1 LIG       0.11500
     10 H4        -52.5229  -11.9050  -47.6071 H      1 LIG       0.12400
     11 H5        -53.2459   -8.7891  -45.0147 H      1 LIG       0.12400
@<TRIPOS>BOND
      1       1       2 ar
      2       1       3 ar
      3       2       4 ar
      4       3       5 ar
      5       4       6 ar
      6       5       6 ar
      7       1       7 1
      8       2       8 1
      9       3       9 1
     10       4      10 1
     11       5      11 1
@<TRIPOS>ALT_TYPE
CGenFF_4.0_ALT_TYPE_SET
CGenFF_4.0 1 CG2R61 2 CG2R61 3 CG2R61 4 CG2R61 5 CG2R61 6 NG2R60 7 HGR61 8 HGR61 9 HGR61 10 HGR62 11 HGR62
@<TRIPOS>MOLECULE
pyridine
 11 11 0 0 0
****
USER_CHARGES
INVALID_CHARGES
Pose:  34 Cluster:  34 Fr_nu:  18414 TotEn:    -7.86
@<TRIPOS>ATOM
      1 C1        -54.1400  -11.4095  -46.2476 C.ar   1 LIG      -0.11300
      2 C2        -53.1925  -12.3793  -45.9397 C.ar   1 LIG      -0.11700
      3 C3        -54.1814  -10.2286  -45.5149 C.ar   1 LIG      -0.11700
      4 C4        -52.3158  -12.1219  -44.8981 C.ar   1 LIG       0.17700
      5 C5        -53.2607  -10.0675  -44.4921 C.ar   1 LIG       0.17700
      6 N1        -52.3256  -10.9870  -44.1637 N.ar   1 LIG      -0.60000
      7 H1        -54.8454  -11.5741  -47.0566 H      1 LIG       0.11500
      8 H2        -53.1415  -13.3072  -46.4975 H      1 LIG       0.11500
      9 H3        -54.9118   -9.4589  -45.7368 H      1 LIG       0.11500
     10 H4        -51.5585  -12.8468  -44.6186 H      1 LIG       0.12400
     11 H5        -53.2511   -9.1650  -43.8899 H      1 LIG       0.12400
@<TRIPOS>BOND
      1       1       2 ar
      2       1       3 ar
      3       2       4 ar
      4       3       5 ar
      5       4       6 ar
      6       5       6 ar
      7       1       7 1
      8       2       8 1
      9       3       9 1
     10       4      10 1
     11       5      11 1
@<TRIPOS>ALT_TYPE
CGenFF_4.0_ALT_TYPE_SET
CGenFF_4.0 1 CG2R61 2 CG2R61 3 CG2R61 4 CG2R61 5 CG2R61 6 NG2R60 7 HGR61 8 HGR61 9 HGR61 10 HGR62 11 HGR62
@<TRIPOS>MOLECULE
pyridine
 11 11 0 0 0
****
USER_CHARGES
INVALID_CHARGES
Pose:  35 Cluster:  35 Fr_nu: 2370083 TotEn:    -7.86
@<TRIPOS>ATOM
      1 C1        -76.9533   -0.0644  -32.5145 C.ar   1 LIG      -0.11300
      2 C2        -77.6802   -1.2410  -32.3710 C.ar   1 LIG      -0.11700
      3 C3        -75.6377   -0.1167  -32.9613 C.ar   1 LIG      -0.11700
      4 C4        -77.0507   -2.4347  -32.6851 C.ar   1 LIG       0.17700
      5 C5        -75.0995   -1.3607  -33.2488 C.ar   1 LIG       0.17700
      6 N1        -75.7745   -2.5252  -33.1218 N.ar   1 LIG      -0.60000
      7 H1        -77.4110    0.8914  -32.2777 H      1 LIG       0.11500
      8 H2        -78.7070   -1.2242  -32.0247 H      1 LIG       0.11500
      9 H3        -75.0518    0.7876  -33.0801 H      1 LIG       0.11500
     10 H4        -77.5746   -3.3799  -32.5897 H      1 LIG       0.12400
     11 H5        -74.0772   -1.4564  -33.5999 H      1 LIG       0.12400
@<TRIPOS>BOND
      1       1       2 ar
      2       1       3 ar
      3       2       4 ar
      4       3       5 ar
      5       4       6 ar
      6       5       6 ar
      7       1       7 1
      8       2       8 1
      9       3       9 1
     10       4      10 1
     11       5      11 1
@<TRIPOS>ALT_TYPE
CGenFF_4.0_ALT_TYPE_SET
CGenFF_4.0 1 CG2R61 2 CG2R61 3 CG2R61 4 CG2R61 5 CG2R61 6 NG2R60 7 HGR61 8 HGR61 9 HGR61 10 HGR62 11 HGR62
@<TRIPOS>MOLECULE
pyridine
 11 11 0 0 0
****
USER_CHARGES
INVALID_CHARGES
Pose:  36 Cluster:  36 Fr_nu: 386925 TotEn:    -6.91
@<TRIPOS>ATOM
      1 C1        -53.2090  -11.8418  -45.0559 C.ar   1 LIG      -0.11300
      2 C2        -53.6194  -10.5194  -45.1829 C.ar   1 LIG      -0.11700
      3 C3        -53.6555  -12.7929  -45.9666 C.ar   1 LIG      -0.11700
      4 C4        -54.4701  -10.2019  -46.2295 C.ar   1 LIG       0.17700
      5 C5        -54.5048  -12.3738  -46.9779 C.ar   1 LIG       0.17700
      6 N1        -54.9250  -11.0982  -47.1335 N.ar   1 LIG      -0.60000
      7 H1        -52.5430  -12.1307  -44.2484 H      1 LIG       0.11500
      8 H2        -53.2838   -9.7612  -44.4850 H      1 LIG       0.11500
      9 H3        -53.3490  -13.8296  -45.8867 H      1 LIG       0.11500
     10 H4        -54.8190   -9.1845  -46.3715 H      1 LIG       0.12400
     11 H5        -54.8822  -13.0764  -47.7136 H      1 LIG       0.12400
@<TRIPOS>BOND
      1       1       2 ar
      2       1       3 ar
      3       2       4 ar
      4       3       5 ar
      5       4       6 ar
      6       5       6 ar
      7       1       7 1
      8       2       8 1
      9       3       9 1
     10       4      10 1
     11       5      11 1
@<TRIPOS>ALT_TYPE
CGenFF_4.0_ALT_TYPE_SET
CGenFF_4.0 1 CG2R61 2 CG2R61 3 CG2R61 4 CG2R61 5 CG2R61 6 NG2R60 7 HGR61 8 HGR61 9 HGR61 10 HGR62 11 HGR62
@<TRIPOS>MOLECULE
pyridine
 11 11 0 0 0
****
USER_CHARGES
INVALID_CHARGES
Pose:  37 Cluster:  37 Fr_nu: 564463 TotEn:    -5.58
@<TRIPOS>ATOM
      1 C1        -62.1928    2.5696  -42.6886 C.ar   1 LIG      -0.11300
      2 C2        -62.6888    1.9567  -41.5434 C.ar   1 LIG      -0.11700
      3 C3        -60.9524    3.1968  -42.6530 C.ar   1 LIG      -0.11700
      4 C4        -61.9118    1.9985  -40.3970 C.ar   1 LIG       0.17700
      5 C5        -60.2531    3.1833  -41.4569 C.ar   1 LIG       0.17700
      6 N1        -60.7024    2.5982  -40.3239 N.ar   1 LIG      -0.60000
      7 H1        -62.7722    2.5592  -43.6070 H      1 LIG       0.11500
      8 H2        -63.6530    1.4617  -41.5481 H      1 LIG       0.11500
      9 H3        -60.5461    3.6815  -43.5334 H      1 LIG       0.11500
     10 H4        -62.2544    1.5355  -39.4776 H      1 LIG       0.12400
     11 H5        -59.2813    3.6590  -41.3758 H      1 LIG       0.12400
@<TRIPOS>BOND
      1       1       2 ar
      2       1       3 ar
      3       2       4 ar
      4       3       5 ar
      5       4       6 ar
      6       5       6 ar
      7       1       7 1
      8       2       8 1
      9       3       9 1
     10       4      10 1
     11       5      11 1
@<TRIPOS>ALT_TYPE
CGenFF_4.0_ALT_TYPE_SET
CGenFF_4.0 1 CG2R61 2 CG2R61 3 CG2R61 4 CG2R61 5 CG2R61 6 NG2R60 7 HGR61 8 HGR61 9 HGR61 10 HGR62 11 HGR62
@<TRIPOS>MOLECULE
pyridine
 11 11 0 0 0
****
USER_CHARGES
INVALID_CHARGES
Pose:  38 Cluster:  38 Fr_nu: 3396315 TotEn:    -4.67
@<TRIPOS>ATOM
      1 C1        -50.1978  -15.6352  -26.5354 C.ar   1 LIG      -0.11300
      2 C2        -50.4546  -14.2947  -26.2704 C.ar   1 LIG      -0.11700
      3 C3        -51.1060  -16.3767  -27.2828 C.ar   1 LIG      -0.11700
      4 C4        -51.6246  -13.7470  -26.7713 C.ar   1 LIG       0.17700
      5 C5        -52.2470  -15.7360  -27.7382 C.ar   1 LIG       0.17700
      6 N1        -52.5307  -14.4356  -27.5010 N.ar   1 LIG      -0.60000
      7 H1        -49.2919  -16.1014  -26.1596 H      1 LIG       0.11500
      8 H2        -49.7608  -13.6973  -25.6904 H      1 LIG       0.11500
      9 H3        -50.9268  -17.4233  -27.5012 H      1 LIG       0.11500
     10 H4        -51.8709  -12.7058  -26.5919 H      1 LIG       0.12400
     11 H5        -52.9875  -16.2697  -28.3248 H      1 LIG       0.12400
@<TRIPOS>BOND
      1       1       2 ar
      2       1       3 ar
      3       2       4 ar
      4       3       5 ar
      5       4       6 ar
      6       5       6 ar
      7       1       7 1
      8       2       8 1
      9       3       9 1
     10       4      10 1
     11       5      11 1
@<TRIPOS>ALT_TYPE
CGenFF_4.0_ALT_TYPE_SET
CGenFF_4.0 1 CG2R61 2 CG2R61 3 CG2R61 4 CG2R61 5 CG2R61 6 NG2R60 7 HGR61 8 HGR61 9 HGR61 10 HGR62 11 HGR62
@<TRIPOS>MOLECULE
cyclopropane
 9 9 0 0 0
****
USER_CHARGES
INVALID_CHARGES
Pose:   1 Cluster:   1 Fr_nu:  15730 TotEn:    -7.43
@<TRIPOS>ATOM
      1 C1        -49.5785  -10.8410  -41.4795 C.3    1 LIG      -0.18000
      2 C2        -48.8607  -11.4891  -42.6270 C.3    1 LIG      -0.18000
      3 C3        -50.2635  -10.9870  -42.8065 C.3    1 LIG      -0.18000
      4 H1        -49.9102  -11.4760  -40.6676 H      1 LIG       0.09000
      5 H2        -49.2623   -9.8496  -41.1814 H      1 LIG       0.09000
      6 H3        -48.0613  -10.9337  -43.1012 H      1 LIG       0.09000
      7 H4        -48.7090  -12.5604  -42.5880 H      1 LIG       0.09000
      8 H5        -51.0558  -11.7203  -42.8880 H      1 LIG       0.09000
      9 H6        -50.4077  -10.0936  -43.4011 H      1 LIG       0.09000
@<TRIPOS>BOND
      1       1       2 1
      2       1       3 1
      3       2       3 1
      4       1       4 1
      5       1       5 1
      6       2       6 1
      7       2       7 1
      8       3       8 1
      9       3       9 1
@<TRIPOS>ALT_TYPE
CGenFF_4.0_ALT_TYPE_SET
CGenFF_4.0 1 CG3C31 2 CG3C31 3 CG3C31 4 HGA2 5 HGA2 6 HGA2 7 HGA2 8 HGA2 9 HGA2
@<TRIPOS>MOLECULE
cyclopropane
 9 9 0 0 0
****
USER_CHARGES
INVALID_CHARGES
Pose:   2 Cluster:   2 Fr_nu: 333301 TotEn:    -7.34
@<TRIPOS>ATOM
      1 C1        -80.1698  -11.5843  -41.2571 C.3    1 LIG      -0.18000
      2 C2        -81.0485  -12.7937  -41.1263 C.3    1 LIG      -0.18000
      3 C3        -80.6756  -12.2805  -42.4863 C.3    1 LIG      -0.18000
      4 H1        -80.5970  -10.6203  -41.0109 H      1 LIG       0.09000
      5 H2        -79.1212  -11.6931  -41.0111 H      1 LIG       0.09000
      6 H3        -80.5912  -13.7167  -40.7923 H      1 LIG       0.09000
      7 H4        -82.0675  -12.6444  -40.7922 H      1 LIG       0.09000
      8 H5        -81.4434  -11.7855  -43.0673 H      1 LIG       0.09000
      9 H6        -79.9671  -12.8578  -43.0670 H      1 LIG       0.09000
@<TRIPOS>BOND
      1       1       2 1
      2       1       3 1
      3       2       3 1
      4       1       4 1
      5       1       5 1
      6       2       6 1
      7       2       7 1
      8       3       8 1
      9       3       9 1
@<TRIPOS>ALT_TYPE
CGenFF_4.0_ALT_TYPE_SET
CGenFF_4.0 1 CG3C31 2 CG3C31 3 CG3C31 4 HGA2 5 HGA2 6 HGA2 7 HGA2 8 HGA2 9 HGA2
@<TRIPOS>MOLECULE
cyclopropane
 9 9 0 0 0
****
USER_CHARGES
INVALID_CHARGES
Pose:   3 Cluster:   3 Fr_nu:  32719 TotEn:    -7.17
@<TRIPOS>ATOM
      1 C1        -53.3491  -11.4462  -44.5671 C.3    1 LIG      -0.18000
      2 C2        -53.7124  -10.0661  -45.0311 C.3    1 LIG      -0.18000
      3 C3        -52.5355  -10.2666  -44.1218 C.3    1 LIG      -0.18000
      4 H1        -53.9933  -11.9198  -43.8370 H      1 LIG       0.09000
      5 H2        -52.9062  -12.1210  -45.2884 H      1 LIG       0.09000
      6 H3        -53.5140   -9.8120  -46.0648 H      1 LIG       0.09000
      7 H4        -54.6012   -9.6101  -44.6135 H      1 LIG       0.09000
      8 H5        -52.6324   -9.9460  -43.0922 H      1 LIG       0.09000
      9 H6        -51.5454  -10.1481  -44.5438 H      1 LIG       0.09000
@<TRIPOS>BOND
      1       1       2 1
      2       1       3 1
      3       2       3 1
      4       1       4 1
      5       1       5 1
      6       2       6 1
      7       2       7 1
      8       3       8 1
      9       3       9 1
@<TRIPOS>ALT_TYPE
CGenFF_4.0_ALT_TYPE_SET
CGenFF_4.0 1 CG3C31 2 CG3C31 3 CG3C31 4 HGA2 5 HGA2 6 HGA2 7 HGA2 8 HGA2 9 HGA2
@<TRIPOS>MOLECULE
pyrrole
 10 10 0 0 0
****
USER_CHARGES
INVALID_CHARGES
Pose:   1 Cluster:   1 Fr_nu: 3491646 TotEn:   -17.38
@<TRIPOS>ATOM
      1 C1        -78.3695  -17.3572  -45.3208 C.2    1 LIG      -0.25700
      2 C2        -78.4572  -16.2310  -46.1759 C.2    1 LIG      -0.25700
      3 C3        -77.0908  -17.8576  -45.4293 C.2    1 LIG      -0.04700
      4 C4        -77.2293  -16.0777  -46.7810 C.2    1 LIG      -0.04700
      5 N1        -76.4067  -17.0721  -46.3199 N.pl3  1 LIG      -0.36000
      6 H1        -79.1531  -17.7590  -44.6939 H      1 LIG       0.15400
      7 H2        -79.3201  -15.6000  -46.3350 H      1 LIG       0.15400
      8 H3        -76.6081  -18.7002  -44.9545 H      1 LIG       0.14000
      9 H4        -76.8685  -15.3508  -47.4952 H      1 LIG       0.14000
     10 H5        -75.4432  -17.2054  -46.5941 H      1 LIG       0.38000
@<TRIPOS>BOND
      1       1       2 1
      2       1       3 2
      3       2       4 2
      4       3       5 1
      5       4       5 1
      6       1       6 1
      7       2       7 1
      8       3       8 1
      9       4       9 1
     10       5      10 1
@<TRIPOS>ALT_TYPE
CGenFF_4.0_ALT_TYPE_SET
CGenFF_4.0 1 CG2R51 2 CG2R51 3 CG2R51 4 CG2R51 5 NG2R51 6 HGR51 7 HGR51 8 HGR52 9 HGR52 10 HGP1
@<TRIPOS>MOLECULE
pyrrole
 10 10 0 0 0
****
USER_CHARGES
INVALID_CHARGES
Pose:   2 Cluster:   2 Fr_nu: 3492557 TotEn:   -15.46
@<TRIPOS>ATOM
      1 C1        -75.4272  -12.8855  -48.6078 C.2    1 LIG      -0.25700
      2 C2        -76.5103  -13.6658  -48.1334 C.2    1 LIG      -0.25700
      3 C3        -74.2960  -13.6687  -48.5418 C.2    1 LIG      -0.04700
      4 C4        -76.0080  -14.9021  -47.7920 C.2    1 LIG      -0.04700
      5 N1        -74.6610  -14.8923  -48.0442 N.pl3  1 LIG      -0.36000
      6 H1        -75.4677  -11.8642  -48.9595 H      1 LIG       0.15400
      7 H2        -77.5440  -13.3615  -48.0487 H      1 LIG       0.15400
      8 H3        -73.2671  -13.4652  -48.8030 H      1 LIG       0.14000
      9 H4        -76.4880  -15.7855  -47.3948 H      1 LIG       0.14000
     10 H5        -74.0331  -15.6686  -47.8877 H      1 LIG       0.38000
@<TRIPOS>BOND
      1       1       2 1
      2       1       3 2
      3       2       4 2
      4       3       5 1
      5       4       5 1
      6       1       6 1
      7       2       7 1
      8       3       8 1
      9       4       9 1
     10       5      10 1
@<TRIPOS>ALT_TYPE
CGenFF_4.0_ALT_TYPE_SET
CGenFF_4.0 1 CG2R51 2 CG2R51 3 CG2R51 4 CG2R51 5 NG2R51 6 HGR51 7 HGR51 8 HGR52 9 HGR52 10 HGP1
@<TRIPOS>MOLECULE
pyrrole
 10 10 0 0 0
****
USER_CHARGES
INVALID_CHARGES
Pose:   3 Cluster:   3 Fr_nu: 2243839 TotEn:   -15.42
@<TRIPOS>ATOM
      1 C1        -74.9697   -8.0493  -45.4623 C.2    1 LIG      -0.25700
      2 C2        -75.3811   -7.0889  -44.5056 C.2    1 LIG      -0.25700
      3 C3        -73.6010   -8.1686  -45.3632 C.2    1 LIG      -0.04700
      4 C4        -74.2513   -6.6504  -43.8510 C.2    1 LIG      -0.04700
      5 N1        -73.1751   -7.3133  -44.3807 N.pl3  1 LIG      -0.36000
      6 H1        -75.6024   -8.5948  -46.1483 H      1 LIG       0.15400
      7 H2        -76.3900   -6.7519  -44.3137 H      1 LIG       0.15400
      8 H3        -72.8941   -8.7831  -45.9026 H      1 LIG       0.14000
      9 H4        -74.1180   -5.9292  -43.0569 H      1 LIG       0.14000
     10 H5        -72.2147   -7.1907  -44.0909 H      1 LIG       0.38000
@<TRIPOS>BOND
      1       1       2 1
      2       1       3 2
      3       2       4 2
      4       3       5 1
      5       4       5 1
      6       1       6 1
      7       2       7 1
      8       3       8 1
      9       4       9 1
     10       5      10 1
@<TRIPOS>ALT_TYPE
CGenFF_4.0_ALT_TYPE_SET
CGenFF_4.0 1 CG2R51 2 CG2R51 3 CG2R51 4 CG2R51 5 NG2R51 6 HGR51 7 HGR51 8 HGR52 9 HGR52 10 HGP1
@<TRIPOS>MOLECULE
pyrrole
 10 10 0 0 0
****
USER_CHARGES
INVALID_CHARGES
Pose:   4 Cluster:   4 Fr_nu:  99465 TotEn:   -13.74
@<TRIPOS>ATOM
      1 C1        -81.0032  -13.8564  -43.4061 C.2    1 LIG      -0.25700
      2 C2        -80.7174  -13.8107  -42.0193 C.2    1 LIG      -0.25700
      3 C3        -81.2739  -12.5685  -43.8130 C.2    1 LIG      -0.04700
      4 C4        -80.8222  -12.4963  -41.6209 C.2    1 LIG      -0.04700
      5 N1        -81.1611  -11.7503  -42.7194 N.pl3  1 LIG      -0.36000
      6 H1        -81.0104  -14.7326  -44.0391 H      1 LIG       0.15400
      7 H2        -80.4633  -14.6437  -41.3791 H      1 LIG       0.15400
      8 H3        -81.5365  -12.1625  -44.7797 H      1 LIG       0.14000
      9 H4        -80.6846  -12.0269  -40.6570 H      1 LIG       0.14000
     10 H5        -81.3054  -10.7500  -42.7228 H      1 LIG       0.38000
@<TRIPOS>BOND
      1       1       2 1
      2       1       3 2
      3       2       4 2
      4       3       5 1
      5       4       5 1
      6       1       6 1
      7       2       7 1
      8       3       8 1
      9       4       9 1
     10       5      10 1
@<TRIPOS>ALT_TYPE
CGenFF_4.0_ALT_TYPE_SET
CGenFF_4.0 1 CG2R51 2 CG2R51 3 CG2R51 4 CG2R51 5 NG2R51 6 HGR51 7 HGR51 8 HGR52 9 HGR52 10 HGP1
@<TRIPOS>MOLECULE
pyrrole
 10 10 0 0 0
****
USER_CHARGES
INVALID_CHARGES
Pose:   5 Cluster:   5 Fr_nu: 247094 TotEn:   -13.16
@<TRIPOS>ATOM
      1 C1        -80.7416  -13.5971  -42.0698 C.2    1 LIG      -0.25700
      2 C2        -80.1254  -12.4654  -42.6585 C.2    1 LIG      -0.25700
      3 C3        -80.9671  -13.2995  -40.7439 C.2    1 LIG      -0.04700
      4 C4        -79.9932  -11.5107  -41.6744 C.2    1 LIG      -0.04700
      5 N1        -80.5079  -12.0288  -40.5148 N.pl3  1 LIG      -0.36000
      6 H1        -80.9937  -14.5273  -42.5592 H      1 LIG       0.15400
      7 H2        -79.8112  -12.3565  -43.6869 H      1 LIG       0.15400
      8 H3        -81.4113  -13.8767  -39.9452 H      1 LIG       0.14000
      9 H4        -79.5814  -10.5115  -41.6966 H      1 LIG       0.14000
     10 H5        -80.5439  -11.5474  -39.6269 H      1 LIG       0.38000
@<TRIPOS>BOND
      1       1       2 1
      2       1       3 2
      3       2       4 2
      4       3       5 1
      5       4       5 1
      6       1       6 1
      7       2       7 1
      8       3       8 1
      9       4       9 1
     10       5      10 1
@<TRIPOS>ALT_TYPE
CGenFF_4.0_ALT_TYPE_SET
CGenFF_4.0 1 CG2R51 2 CG2R51 3 CG2R51 4 CG2R51 5 NG2R51 6 HGR51 7 HGR51 8 HGR52 9 HGR52 10 HGP1
@<TRIPOS>MOLECULE
pyrrole
 10 10 0 0 0
****
USER_CHARGES
INVALID_CHARGES
Pose:   6 Cluster:   6 Fr_nu: 836108 TotEn:   -12.95
@<TRIPOS>ATOM
      1 C1        -64.5347  -20.6820  -56.9161 C.2    1 LIG      -0.25700
      2 C2        -65.8613  -20.8995  -57.3632 C.2    1 LIG      -0.25700
      3 C3        -64.5643  -19.6172  -56.0427 C.2    1 LIG      -0.04700
      4 C4        -66.6612  -19.9610  -56.7495 C.2    1 LIG      -0.04700
      5 N1        -65.8621  -19.1868  -55.9493 N.pl3  1 LIG      -0.36000
      6 H1        -63.6540  -21.2409  -57.1997 H      1 LIG       0.15400
      7 H2        -66.1986  -21.6565  -58.0571 H      1 LIG       0.15400
      8 H3        -63.7804  -19.1284  -55.4816 H      1 LIG       0.14000
      9 H4        -67.7247  -19.7769  -56.8095 H      1 LIG       0.14000
     10 H5        -66.1809  -18.4169  -55.3776 H      1 LIG       0.38000
@<TRIPOS>BOND
      1       1       2 1
      2       1       3 2
      3       2       4 2
      4       3       5 1
      5       4       5 1
      6       1       6 1
      7       2       7 1
      8       3       8 1
      9       4       9 1
     10       5      10 1
@<TRIPOS>ALT_TYPE
CGenFF_4.0_ALT_TYPE_SET
CGenFF_4.0 1 CG2R51 2 CG2R51 3 CG2R51 4 CG2R51 5 NG2R51 6 HGR51 7 HGR51 8 HGR52 9 HGR52 10 HGP1
@<TRIPOS>MOLECULE
pyrrole
 10 10 0 0 0
****
USER_CHARGES
INVALID_CHARGES
Pose:   7 Cluster:   7 Fr_nu:  99609 TotEn:   -12.57
@<TRIPOS>ATOM
      1 C1        -74.2717   -7.5058  -45.0422 C.2    1 LIG      -0.25700
      2 C2        -75.6144   -7.4142  -44.5996 C.2    1 LIG      -0.25700
      3 C3        -73.5583   -6.5185  -44.3989 C.2    1 LIG      -0.04700
      4 C4        -75.6807   -6.3736  -43.6995 C.2    1 LIG      -0.04700
      5 N1        -74.4251   -5.8364  -43.5855 N.pl3  1 LIG      -0.36000
      6 H1        -73.8689   -8.2145  -45.7520 H      1 LIG       0.15400
      7 H2        -76.4439   -8.0372  -44.9031 H      1 LIG       0.15400
      8 H3        -72.5149   -6.2407  -44.4476 H      1 LIG       0.14000
      9 H4        -76.5065   -5.9701  -43.1306 H      1 LIG       0.14000
     10 H5        -74.1762   -5.0570  -42.9922 H      1 LIG       0.38000
@<TRIPOS>BOND
      1       1       2 1
      2       1       3 2
      3       2       4 2
      4       3       5 1
      5       4       5 1
      6       1       6 1
      7       2       7 1
      8       3       8 1
      9       4       9 1
     10       5      10 1
@<TRIPOS>ALT_TYPE
CGenFF_4.0_ALT_TYPE_SET
CGenFF_4.0 1 CG2R51 2 CG2R51 3 CG2R51 4 CG2R51 5 NG2R51 6 HGR51 7 HGR51 8 HGR52 9 HGR52 10 HGP1
@<TRIPOS>MOLECULE
pyrrole
 10 10 0 0 0
****
USER_CHARGES
INVALID_CHARGES
Pose:   8 Cluster:   8 Fr_nu: 3032345 TotEn:   -12.54
@<TRIPOS>ATOM
      1 C1        -80.8279  -13.5924  -45.7425 C.2    1 LIG      -0.25700
      2 C2        -81.0977  -13.4049  -44.3644 C.2    1 LIG      -0.25700
      3 C3        -81.1476  -12.4182  -46.3878 C.2    1 LIG      -0.04700
      4 C4        -81.5742  -12.1218  -44.2095 C.2    1 LIG      -0.04700
      5 N1        -81.6005  -11.5315  -45.4460 N.pl3  1 LIG      -0.36000
      6 H1        -80.4421  -14.4859  -46.2130 H      1 LIG       0.15400
      7 H2        -80.9609  -14.1253  -43.5704 H      1 LIG       0.15400
      8 H3        -81.0942  -12.1353  -47.4296 H      1 LIG       0.14000
      9 H4        -81.8943  -11.5777  -43.3321 H      1 LIG       0.14000
     10 H5        -81.9064  -10.5869  -45.6346 H      1 LIG       0.38000
@<TRIPOS>BOND
      1       1       2 1
      2       1       3 2
      3       2       4 2
      4       3       5 1
      5       4       5 1
      6       1       6 1
      7       2       7 1
      8       3       8 1
      9       4       9 1
     10       5      10 1
@<TRIPOS>ALT_TYPE
CGenFF_4.0_ALT_TYPE_SET
CGenFF_4.0 1 CG2R51 2 CG2R51 3 CG2R51 4 CG2R51 5 NG2R51 6 HGR51 7 HGR51 8 HGR52 9 HGR52 10 HGP1
@<TRIPOS>MOLECULE
pyrrole
 10 10 0 0 0
****
USER_CHARGES
INVALID_CHARGES
Pose:   9 Cluster:   9 Fr_nu: 3498241 TotEn:   -11.13
@<TRIPOS>ATOM
      1 C1        -78.3811  -21.2845  -50.9725 C.2    1 LIG      -0.25700
      2 C2        -79.1589  -20.2357  -50.4229 C.2    1 LIG      -0.25700
      3 C3        -79.1885  -22.3977  -51.0512 C.2    1 LIG      -0.04700
      4 C4        -80.4180  -20.7400  -50.1823 C.2    1 LIG      -0.04700
      5 N1        -80.4243  -22.0551  -50.5678 N.pl3  1 LIG      -0.36000
      6 H1        -77.3455  -21.2335  -51.2781 H      1 LIG       0.15400
      7 H2        -78.8381  -19.2231  -50.2231 H      1 LIG       0.15400
      8 H3        -78.9947  -23.4001  -51.4060 H      1 LIG       0.14000
      9 H4        -81.3074  -20.2810  -49.7740 H      1 LIG       0.14000
     10 H5        -81.2186  -22.6768  -50.5057 H      1 LIG       0.38000
@<TRIPOS>BOND
      1       1       2 1
      2       1       3 2
      3       2       4 2
      4       3       5 1
      5       4       5 1
      6       1       6 1
      7       2       7 1
      8       3       8 1
      9       4       9 1
     10       5      10 1
@<TRIPOS>ALT_TYPE
CGenFF_4.0_ALT_TYPE_SET
CGenFF_4.0 1 CG2R51 2 CG2R51 3 CG2R51 4 CG2R51 5 NG2R51 6 HGR51 7 HGR51 8 HGR52 9 HGR52 10 HGP1
@<TRIPOS>MOLECULE
pyrrole
 10 10 0 0 0
****
USER_CHARGES
INVALID_CHARGES
Pose:  10 Cluster:  10 Fr_nu: 358350 TotEn:   -11.13
@<TRIPOS>ATOM
      1 C1        -59.9320  -17.9269  -22.3185 C.2    1 LIG      -0.25700
      2 C2        -59.7873  -19.1381  -23.0391 C.2    1 LIG      -0.25700
      3 C3        -61.2011  -17.4511  -22.5644 C.2    1 LIG      -0.04700
      4 C4        -60.9723  -19.3654  -23.7035 C.2    1 LIG      -0.04700
      5 N1        -61.8242  -18.3334  -23.4078 N.pl3  1 LIG      -0.36000
      6 H1        -59.1919  -17.4537  -21.6887 H      1 LIG       0.15400
      7 H2        -58.9154  -19.7759  -23.0720 H      1 LIG       0.15400
      8 H3        -61.7146  -16.5660  -22.2164 H      1 LIG       0.14000
      9 H4        -61.2847  -20.1679  -24.3570 H      1 LIG       0.14000
     10 H5        -62.7676  -18.2379  -23.7576 H      1 LIG       0.38000
@<TRIPOS>BOND
      1       1       2 1
      2       1       3 2
      3       2       4 2
      4       3       5 1
      5       4       5 1
      6       1       6 1
      7       2       7 1
      8       3       8 1
      9       4       9 1
     10       5      10 1
@<TRIPOS>ALT_TYPE
CGenFF_4.0_ALT_TYPE_SET
CGenFF_4.0 1 CG2R51 2 CG2R51 3 CG2R51 4 CG2R51 5 NG2R51 6 HGR51 7 HGR51 8 HGR52 9 HGR52 10 HGP1
@<TRIPOS>MOLECULE
pyrrole
 10 10 0 0 0
****
USER_CHARGES
INVALID_CHARGES
Pose:  11 Cluster:  11 Fr_nu: 151234 TotEn:   -10.86
@<TRIPOS>ATOM
      1 C1        -75.7754    6.2172  -55.0840 C.2    1 LIG      -0.25700
      2 C2        -76.5785    5.5677  -56.0537 C.2    1 LIG      -0.25700
      3 C3        -74.5123    5.6736  -55.1651 C.2    1 LIG      -0.04700
      4 C4        -75.7818    4.6469  -56.6977 C.2    1 LIG      -0.04700
      5 N1        -74.5281    4.7199  -56.1491 N.pl3  1 LIG      -0.36000
      6 H1        -76.0841    6.9965  -54.4015 H      1 LIG       0.15400
      7 H2        -77.6236    5.7495  -56.2609 H      1 LIG       0.15400
      8 H3        -73.6068    5.8789  -54.6118 H      1 LIG       0.14000
      9 H4        -75.9945    3.9497  -57.4959 H      1 LIG       0.14000
     10 H5        -73.7363    4.1571  -56.4279 H      1 LIG       0.38000
@<TRIPOS>BOND
      1       1       2 1
      2       1       3 2
      3       2       4 2
      4       3       5 1
      5       4       5 1
      6       1       6 1
      7       2       7 1
      8       3       8 1
      9       4       9 1
     10       5      10 1
@<TRIPOS>ALT_TYPE
CGenFF_4.0_ALT_TYPE_SET
CGenFF_4.0 1 CG2R51 2 CG2R51 3 CG2R51 4 CG2R51 5 NG2R51 6 HGR51 7 HGR51 8 HGR52 9 HGR52 10 HGP1
@<TRIPOS>MOLECULE
pyrrole
 10 10 0 0 0
****
USER_CHARGES
INVALID_CHARGES
Pose:  12 Cluster:  12 Fr_nu:  63329 TotEn:   -10.55
@<TRIPOS>ATOM
      1 C1        -62.8310   -1.3720  -23.1140 C.2    1 LIG      -0.25700
      2 C2        -62.6857   -1.0406  -24.4837 C.2    1 LIG      -0.25700
      3 C3        -63.7043   -2.4345  -23.0382 C.2    1 LIG      -0.04700
      4 C4        -63.4749   -1.9106  -25.2032 C.2    1 LIG      -0.04700
      5 N1        -64.0895   -2.7532  -24.3142 N.pl3  1 LIG      -0.36000
      6 H1        -62.3507   -0.8890  -22.2746 H      1 LIG       0.15400
      7 H2        -62.0739   -0.2538  -24.9019 H      1 LIG       0.15400
      8 H3        -64.0855   -2.9901  -22.1930 H      1 LIG       0.14000
      9 H4        -63.6519   -2.0057  -26.2653 H      1 LIG       0.14000
     10 H5        -64.7285   -3.4961  -24.5615 H      1 LIG       0.38000
@<TRIPOS>BOND
      1       1       2 1
      2       1       3 2
      3       2       4 2
      4       3       5 1
      5       4       5 1
      6       1       6 1
      7       2       7 1
      8       3       8 1
      9       4       9 1
     10       5      10 1
@<TRIPOS>ALT_TYPE
CGenFF_4.0_ALT_TYPE_SET
CGenFF_4.0 1 CG2R51 2 CG2R51 3 CG2R51 4 CG2R51 5 NG2R51 6 HGR51 7 HGR51 8 HGR52 9 HGR52 10 HGP1
@<TRIPOS>MOLECULE
pyrrole
 10 10 0 0 0
****
USER_CHARGES
INVALID_CHARGES
Pose:  13 Cluster:  13 Fr_nu: 134144 TotEn:   -10.50
@<TRIPOS>ATOM
      1 C1        -71.2667    7.0497  -46.2793 C.2    1 LIG      -0.25700
      2 C2        -71.8568    6.6923  -47.5167 C.2    1 LIG      -0.25700
      3 C3        -71.9945    6.4358  -45.2839 C.2    1 LIG      -0.04700
      4 C4        -72.9274    5.8710  -47.2398 C.2    1 LIG      -0.04700
      5 N1        -73.0017    5.7222  -45.8795 N.pl3  1 LIG      -0.36000
      6 H1        -70.4049    7.6849  -46.1304 H      1 LIG       0.15400
      7 H2        -71.5381    6.9994  -48.5028 H      1 LIG       0.15400
      8 H3        -71.8867    6.4435  -44.2085 H      1 LIG       0.14000
      9 H4        -73.6395    5.3795  -47.8877 H      1 LIG       0.14000
     10 H5        -73.6928    5.1705  -45.3904 H      1 LIG       0.38000
@<TRIPOS>BOND
      1       1       2 1
      2       1       3 2
      3       2       4 2
      4       3       5 1
      5       4       5 1
      6       1       6 1
      7       2       7 1
      8       3       8 1
      9       4       9 1
     10       5      10 1
@<TRIPOS>ALT_TYPE
CGenFF_4.0_ALT_TYPE_SET
CGenFF_4.0 1 CG2R51 2 CG2R51 3 CG2R51 4 CG2R51 5 NG2R51 6 HGR51 7 HGR51 8 HGR52 9 HGR52 10 HGP1
@<TRIPOS>MOLECULE
pyrrole
 10 10 0 0 0
****
USER_CHARGES
INVALID_CHARGES
Pose:  14 Cluster:  14 Fr_nu: 156908 TotEn:   -10.46
@<TRIPOS>ATOM
      1 C1        -70.7170    6.2146  -46.7943 C.2    1 LIG      -0.25700
      2 C2        -71.5687    5.7234  -45.7743 C.2    1 LIG      -0.25700
      3 C3        -71.2893    5.8839  -48.0029 C.2    1 LIG      -0.04700
      4 C4        -72.6355    5.1073  -46.3906 C.2    1 LIG      -0.04700
      5 N1        -72.4550    5.2108  -47.7452 N.pl3  1 LIG      -0.36000
      6 H1        -69.7881    6.7513  -46.6621 H      1 LIG       0.15400
      7 H2        -71.4219    5.8078  -44.7068 H      1 LIG       0.15400
      8 H3        -70.9721    6.0661  -49.0199 H      1 LIG       0.14000
      9 H4        -73.5049    4.6076  -45.9870 H      1 LIG       0.14000
     10 H5        -73.0851    4.8471  -48.4466 H      1 LIG       0.38000
@<TRIPOS>BOND
      1       1       2 1
      2       1       3 2
      3       2       4 2
      4       3       5 1
      5       4       5 1
      6       1       6 1
      7       2       7 1
      8       3       8 1
      9       4       9 1
     10       5      10 1
@<TRIPOS>ALT_TYPE
CGenFF_4.0_ALT_TYPE_SET
CGenFF_4.0 1 CG2R51 2 CG2R51 3 CG2R51 4 CG2R51 5 NG2R51 6 HGR51 7 HGR51 8 HGR52 9 HGR52 10 HGP1
@<TRIPOS>MOLECULE
pyrrole
 10 10 0 0 0
****
USER_CHARGES
INVALID_CHARGES
Pose:  15 Cluster:  15 Fr_nu: 1774405 TotEn:   -10.42
@<TRIPOS>ATOM
      1 C1        -53.7289  -11.4009  -46.5929 C.2    1 LIG      -0.25700
      2 C2        -53.1399  -10.1399  -46.8575 C.2    1 LIG      -0.25700
      3 C3        -53.9813  -11.4612  -45.2401 C.2    1 LIG      -0.04700
      4 C4        -53.0502   -9.4681  -45.6583 C.2    1 LIG      -0.04700
      5 N1        -53.5644  -10.2810  -44.6821 N.pl3  1 LIG      -0.36000
      6 H1        -53.9459  -12.1796  -47.3104 H      1 LIG       0.15400
      7 H2        -52.8153   -9.7613  -47.8164 H      1 LIG       0.15400
      8 H3        -54.4183  -12.2363  -44.6264 H      1 LIG       0.14000
      9 H4        -52.6689   -8.4866  -45.4139 H      1 LIG       0.14000
     10 H5        -53.6271  -10.0460  -43.7012 H      1 LIG       0.38000
@<TRIPOS>BOND
      1       1       2 1
      2       1       3 2
      3       2       4 2
      4       3       5 1
      5       4       5 1
      6       1       6 1
      7       2       7 1
      8       3       8 1
      9       4       9 1
     10       5      10 1
@<TRIPOS>ALT_TYPE
CGenFF_4.0_ALT_TYPE_SET
CGenFF_4.0 1 CG2R51 2 CG2R51 3 CG2R51 4 CG2R51 5 NG2R51 6 HGR51 7 HGR51 8 HGR52 9 HGR52 10 HGP1
@<TRIPOS>MOLECULE
pyrrole
 10 10 0 0 0
****
USER_CHARGES
INVALID_CHARGES
Pose:  16 Cluster:  16 Fr_nu: 236669 TotEn:   -10.40
@<TRIPOS>ATOM
      1 C1        -58.1287  -21.8216  -41.1329 C.2    1 LIG      -0.25700
      2 C2        -57.5678  -22.6614  -40.1393 C.2    1 LIG      -0.25700
      3 C3        -58.8616  -20.8514  -40.4857 C.2    1 LIG      -0.04700
      4 C4        -57.9752  -22.1788  -38.9151 C.2    1 LIG      -0.04700
      5 N1        -58.7614  -21.0787  -39.1379 N.pl3  1 LIG      -0.36000
      6 H1        -58.0106  -21.9140  -42.2034 H      1 LIG       0.15400
      7 H2        -56.9363  -23.5243  -40.2968 H      1 LIG       0.15400
      8 H3        -59.4443  -20.0227  -40.8624 H      1 LIG       0.14000
      9 H4        -57.7749  -22.5184  -37.9086 H      1 LIG       0.14000
     10 H5        -59.1997  -20.5201  -38.4187 H      1 LIG       0.38000
@<TRIPOS>BOND
      1       1       2 1
      2       1       3 2
      3       2       4 2
      4       3       5 1
      5       4       5 1
      6       1       6 1
      7       2       7 1
      8       3       8 1
      9       4       9 1
     10       5      10 1
@<TRIPOS>ALT_TYPE
CGenFF_4.0_ALT_TYPE_SET
CGenFF_4.0 1 CG2R51 2 CG2R51 3 CG2R51 4 CG2R51 5 NG2R51 6 HGR51 7 HGR51 8 HGR52 9 HGR52 10 HGP1
@<TRIPOS>MOLECULE
pyrrole
 10 10 0 0 0
****
USER_CHARGES
INVALID_CHARGES
Pose:  17 Cluster:  17 Fr_nu: 1805834 TotEn:   -10.25
@<TRIPOS>ATOM
      1 C1        -59.0446  -10.4887  -53.4008 C.2    1 LIG      -0.25700
      2 C2        -59.2070  -11.7999  -52.8896 C.2    1 LIG      -0.25700
      3 C3        -60.2854  -10.0484  -53.8057 C.2    1 LIG      -0.04700
      4 C4        -60.5421  -12.1210  -52.9977 C.2    1 LIG      -0.04700
      5 N1        -61.1880  -11.0490  -53.5561 N.pl3  1 LIG      -0.36000
      6 H1        -58.1236   -9.9267  -53.4661 H      1 LIG       0.15400
      7 H2        -58.4363  -12.4418  -52.4868 H      1 LIG       0.15400
      8 H3        -60.6057   -9.1158  -54.2483 H      1 LIG       0.14000
      9 H4        -61.0885  -13.0134  -52.7264 H      1 LIG       0.14000
     10 H5        -62.1781  -11.0031  -53.7532 H      1 LIG       0.38000
@<TRIPOS>BOND
      1       1       2 1
      2       1       3 2
      3       2       4 2
      4       3       5 1
      5       4       5 1
      6       1       6 1
      7       2       7 1
      8       3       8 1
      9       4       9 1
     10       5      10 1
@<TRIPOS>ALT_TYPE
CGenFF_4.0_ALT_TYPE_SET
CGenFF_4.0 1 CG2R51 2 CG2R51 3 CG2R51 4 CG2R51 5 NG2R51 6 HGR51 7 HGR51 8 HGR52 9 HGR52 10 HGP1
@<TRIPOS>MOLECULE
pyrrole
 10 10 0 0 0
****
USER_CHARGES
INVALID_CHARGES
Pose:  18 Cluster:  18 Fr_nu: 1538802 TotEn:   -10.16
@<TRIPOS>ATOM
      1 C1        -60.5837    3.7819  -41.0395 C.2    1 LIG      -0.25700
      2 C2        -61.0808    4.0240  -42.3439 C.2    1 LIG      -0.25700
      3 C3        -60.9416    2.4972  -40.6948 C.2    1 LIG      -0.04700
      4 C4        -61.7273    2.8799  -42.7565 C.2    1 LIG      -0.04700
      5 N1        -61.6366    1.9586  -41.7460 N.pl3  1 LIG      -0.36000
      6 H1        -60.0254    4.4691  -40.4195 H      1 LIG       0.15400
      7 H2        -60.9801    4.9325  -42.9207 H      1 LIG       0.15400
      8 H3        -60.7650    1.9201  -39.7982 H      1 LIG       0.14000
      9 H4        -62.2408    2.6397  -43.6769 H      1 LIG       0.14000
     10 H5        -62.0225    1.0249  -41.7722 H      1 LIG       0.38000
@<TRIPOS>BOND
      1       1       2 1
      2       1       3 2
      3       2       4 2
      4       3       5 1
      5       4       5 1
      6       1       6 1
      7       2       7 1
      8       3       8 1
      9       4       9 1
     10       5      10 1
@<TRIPOS>ALT_TYPE
CGenFF_4.0_ALT_TYPE_SET
CGenFF_4.0 1 CG2R51 2 CG2R51 3 CG2R51 4 CG2R51 5 NG2R51 6 HGR51 7 HGR51 8 HGR52 9 HGR52 10 HGP1
@<TRIPOS>MOLECULE
pyrrole
 10 10 0 0 0
****
USER_CHARGES
INVALID_CHARGES
Pose:  19 Cluster:  19 Fr_nu: 104307 TotEn:   -10.12
@<TRIPOS>ATOM
      1 C1        -50.4588   11.1430  -32.9207 C.2    1 LIG      -0.25700
      2 C2        -49.8043   10.0859  -32.2415 C.2    1 LIG      -0.25700
      3 C3        -51.7015   10.6830  -33.2972 C.2    1 LIG      -0.04700
      4 C4        -50.6669    9.0121  -32.2238 C.2    1 LIG      -0.04700
      5 N1        -51.8168    9.3865  -32.8685 N.pl3  1 LIG      -0.36000
      6 H1        -50.0671   12.1317  -33.1137 H      1 LIG       0.15400
      7 H2        -48.8126   10.1032  -31.8122 H      1 LIG       0.15400
      8 H3        -52.5111   11.1606  -33.8307 H      1 LIG       0.14000
      9 H4        -50.5656    8.0187  -31.8097 H      1 LIG       0.14000
     10 H5        -52.6261    8.7970  -33.0063 H      1 LIG       0.38000
@<TRIPOS>BOND
      1       1       2 1
      2       1       3 2
      3       2       4 2
      4       3       5 1
      5       4       5 1
      6       1       6 1
      7       2       7 1
      8       3       8 1
      9       4       9 1
     10       5      10 1
@<TRIPOS>ALT_TYPE
CGenFF_4.0_ALT_TYPE_SET
CGenFF_4.0 1 CG2R51 2 CG2R51 3 CG2R51 4 CG2R51 5 NG2R51 6 HGR51 7 HGR51 8 HGR52 9 HGR52 10 HGP1
@<TRIPOS>MOLECULE
pyrrole
 10 10 0 0 0
****
USER_CHARGES
INVALID_CHARGES
Pose:  20 Cluster:  20 Fr_nu:  99699 TotEn:   -10.10
@<TRIPOS>ATOM
      1 C1        -75.9396   -0.8934  -31.7444 C.2    1 LIG      -0.25700
      2 C2        -76.2273    0.2678  -32.5033 C.2    1 LIG      -0.25700
      3 C3        -74.8733   -1.5245  -32.3463 C.2    1 LIG      -0.04700
      4 C4        -75.3281    0.3110  -33.5459 C.2    1 LIG      -0.04700
      5 N1        -74.5101   -0.7836  -33.4405 N.pl3  1 LIG      -0.36000
      6 H1        -76.4535   -1.2322  -30.8559 H      1 LIG       0.15400
      7 H2        -77.0047    0.9941  -32.3127 H      1 LIG       0.15400
      8 H3        -74.3427   -2.4320  -32.0951 H      1 LIG       0.14000
      9 H4        -75.1969    1.0217  -34.3497 H      1 LIG       0.14000
     10 H5        -73.7545   -1.0096  -34.0725 H      1 LIG       0.38000
@<TRIPOS>BOND
      1       1       2 1
      2       1       3 2
      3       2       4 2
      4       3       5 1
      5       4       5 1
      6       1       6 1
      7       2       7 1
      8       3       8 1
      9       4       9 1
     10       5      10 1
@<TRIPOS>ALT_TYPE
CGenFF_4.0_ALT_TYPE_SET
CGenFF_4.0 1 CG2R51 2 CG2R51 3 CG2R51 4 CG2R51 5 NG2R51 6 HGR51 7 HGR51 8 HGR52 9 HGR52 10 HGP1
@<TRIPOS>MOLECULE
pyrrole
 10 10 0 0 0
****
USER_CHARGES
INVALID_CHARGES
Pose:  21 Cluster:  21 Fr_nu:  48715 TotEn:    -9.93
@<TRIPOS>ATOM
      1 C1        -60.0096  -17.4723  -22.5823 C.2    1 LIG      -0.25700
      2 C2        -59.0996  -18.3050  -21.8855 C.2    1 LIG      -0.25700
      3 C3        -60.5956  -16.6378  -21.6562 C.2    1 LIG      -0.04700
      4 C4        -59.1573  -17.9541  -20.5547 C.2    1 LIG      -0.04700
      5 N1        -60.0701  -16.9398  -20.4271 N.pl3  1 LIG      -0.36000
      6 H1        -60.2148  -17.4799  -23.6436 H      1 LIG       0.15400
      7 H2        -58.4706  -19.0770  -22.3057 H      1 LIG       0.15400
      8 H3        -61.3377  -15.8590  -21.7615 H      1 LIG       0.14000
      9 H4        -58.6306  -18.3335  -19.6904 H      1 LIG       0.14000
     10 H5        -60.3175  -16.4841  -19.5597 H      1 LIG       0.38000
@<TRIPOS>BOND
      1       1       2 1
      2       1       3 2
      3       2       4 2
      4       3       5 1
      5       4       5 1
      6       1       6 1
      7       2       7 1
      8       3       8 1
      9       4       9 1
     10       5      10 1
@<TRIPOS>ALT_TYPE
CGenFF_4.0_ALT_TYPE_SET
CGenFF_4.0 1 CG2R51 2 CG2R51 3 CG2R51 4 CG2R51 5 NG2R51 6 HGR51 7 HGR51 8 HGR52 9 HGR52 10 HGP1
@<TRIPOS>MOLECULE
pyrrole
 10 10 0 0 0
****
USER_CHARGES
INVALID_CHARGES
Pose:  22 Cluster:  22 Fr_nu: 145972 TotEn:    -9.51
@<TRIPOS>ATOM
      1 C1        -73.9461   -1.7473  -64.0210 C.2    1 LIG      -0.25700
      2 C2        -74.8747   -2.5336  -63.2954 C.2    1 LIG      -0.25700
      3 C3        -72.7607   -1.7584  -63.3193 C.2    1 LIG      -0.04700
      4 C4        -74.2285   -3.0013  -62.1724 C.2    1 LIG      -0.04700
      5 N1        -72.9443   -2.5236  -62.1973 N.pl3  1 LIG      -0.36000
      6 H1        -74.1223   -1.2298  -64.9535 H      1 LIG       0.15400
      7 H2        -75.9025   -2.7374  -63.5605 H      1 LIG       0.15400
      8 H3        -71.8063   -1.2913  -63.5171 H      1 LIG       0.14000
      9 H4        -74.5668   -3.6308  -61.3613 H      1 LIG       0.14000
     10 H5        -72.2402   -2.7078  -61.4960 H      1 LIG       0.38000
@<TRIPOS>BOND
      1       1       2 1
      2       1       3 2
      3       2       4 2
      4       3       5 1
      5       4       5 1
      6       1       6 1
      7       2       7 1
      8       3       8 1
      9       4       9 1
     10       5      10 1
@<TRIPOS>ALT_TYPE
CGenFF_4.0_ALT_TYPE_SET
CGenFF_4.0 1 CG2R51 2 CG2R51 3 CG2R51 4 CG2R51 5 NG2R51 6 HGR51 7 HGR51 8 HGR52 9 HGR52 10 HGP1
@<TRIPOS>MOLECULE
pyrrole
 10 10 0 0 0
****
USER_CHARGES
INVALID_CHARGES
Pose:  23 Cluster:  23 Fr_nu: 2210850 TotEn:    -9.50
@<TRIPOS>ATOM
      1 C1        -46.5644    1.8145  -43.2860 C.2    1 LIG      -0.25700
      2 C2        -47.5034    2.3707  -44.1893 C.2    1 LIG      -0.25700
      3 C3        -47.2754    1.2387  -42.2562 C.2    1 LIG      -0.04700
      4 C4        -48.7597    2.1180  -43.6840 C.2    1 LIG      -0.04700
      5 N1        -48.6088    1.4296  -42.5086 N.pl3  1 LIG      -0.36000
      6 H1        -45.4874    1.8315  -43.3767 H      1 LIG       0.15400
      7 H2        -47.2894    2.8986  -45.1079 H      1 LIG       0.15400
      8 H3        -46.9528    0.7126  -41.3689 H      1 LIG       0.14000
      9 H4        -49.7443    2.3646  -44.0559 H      1 LIG       0.14000
     10 H5        -49.3650    1.1110  -41.9186 H      1 LIG       0.38000
@<TRIPOS>BOND
      1       1       2 1
      2       1       3 2
      3       2       4 2
      4       3       5 1
      5       4       5 1
      6       1       6 1
      7       2       7 1
      8       3       8 1
      9       4       9 1
     10       5      10 1
@<TRIPOS>ALT_TYPE
CGenFF_4.0_ALT_TYPE_SET
CGenFF_4.0 1 CG2R51 2 CG2R51 3 CG2R51 4 CG2R51 5 NG2R51 6 HGR51 7 HGR51 8 HGR52 9 HGR52 10 HGP1
@<TRIPOS>MOLECULE
pyrrole
 10 10 0 0 0
****
USER_CHARGES
INVALID_CHARGES
Pose:  24 Cluster:  24 Fr_nu: 415698 TotEn:    -9.41
@<TRIPOS>ATOM
      1 C1        -54.1772  -10.1650  -45.5583 C.2    1 LIG      -0.25700
      2 C2        -53.7875  -10.8916  -44.4063 C.2    1 LIG      -0.25700
      3 C3        -53.0583  -10.0138  -46.3474 C.2    1 LIG      -0.04700
      4 C4        -52.4422  -11.1623  -44.5264 C.2    1 LIG      -0.04700
      5 N1        -52.0096  -10.6237  -45.7100 N.pl3  1 LIG      -0.36000
      6 H1        -55.1659   -9.7930  -45.7877 H      1 LIG       0.15400
      7 H2        -54.4168  -11.1858  -43.5783 H      1 LIG       0.15400
      8 H3        -52.9149   -9.5277  -47.3021 H      1 LIG       0.14000
      9 H4        -51.7570  -11.6898  -43.8778 H      1 LIG       0.14000
     10 H5        -51.0624  -10.6697  -46.0596 H      1 LIG       0.38000
@<TRIPOS>BOND
      1       1       2 1
      2       1       3 2
      3       2       4 2
      4       3       5 1
      5       4       5 1
      6       1       6 1
      7       2       7 1
      8       3       8 1
      9       4       9 1
     10       5      10 1
@<TRIPOS>ALT_TYPE
CGenFF_4.0_ALT_TYPE_SET
CGenFF_4.0 1 CG2R51 2 CG2R51 3 CG2R51 4 CG2R51 5 NG2R51 6 HGR51 7 HGR51 8 HGR52 9 HGR52 10 HGP1
@<TRIPOS>MOLECULE
pyrrole
 10 10 0 0 0
****
USER_CHARGES
INVALID_CHARGES
Pose:  25 Cluster:  25 Fr_nu: 1057114 TotEn:    -9.23
@<TRIPOS>ATOM
      1 C1        -78.5769  -20.9794  -31.2089 C.2    1 LIG      -0.25700
      2 C2        -79.7987  -21.0514  -30.4954 C.2    1 LIG      -0.25700
      3 C3        -78.8613  -21.2131  -32.5363 C.2    1 LIG      -0.04700
      4 C4        -80.7925  -21.3270  -31.4085 C.2    1 LIG      -0.04700
      5 N1        -80.2111  -21.4234  -32.6457 N.pl3  1 LIG      -0.36000
      6 H1        -77.5968  -20.7785  -30.7996 H      1 LIG       0.15400
      7 H2        -79.9406  -20.9179  -29.4322 H      1 LIG       0.15400
      8 H3        -78.2259  -21.2491  -33.4099 H      1 LIG       0.14000
      9 H4        -81.8584  -21.4611  -31.2884 H      1 LIG       0.14000
     10 H5        -80.7024  -21.6191  -33.5069 H      1 LIG       0.38000
@<TRIPOS>BOND
      1       1       2 1
      2       1       3 2
      3       2       4 2
      4       3       5 1
      5       4       5 1
      6       1       6 1
      7       2       7 1
      8       3       8 1
      9       4       9 1
     10       5      10 1
@<TRIPOS>ALT_TYPE
CGenFF_4.0_ALT_TYPE_SET
CGenFF_4.0 1 CG2R51 2 CG2R51 3 CG2R51 4 CG2R51 5 NG2R51 6 HGR51 7 HGR51 8 HGR52 9 HGR52 10 HGP1
@<TRIPOS>MOLECULE
pyrrole
 10 10 0 0 0
****
USER_CHARGES
INVALID_CHARGES
Pose:  26 Cluster:  26 Fr_nu: 414749 TotEn:    -8.95
@<TRIPOS>ATOM
      1 C1        -66.3285    0.0618  -27.8604 C.2    1 LIG      -0.25700
      2 C2        -67.0848   -0.1262  -26.6772 C.2    1 LIG      -0.25700
      3 C3        -65.2482   -0.7905  -27.7979 C.2    1 LIG      -0.04700
      4 C4        -66.4435   -1.0877  -25.9277 C.2    1 LIG      -0.04700
      5 N1        -65.3283   -1.4841  -26.6186 N.pl3  1 LIG      -0.36000
      6 H1        -66.5480    0.7438  -28.6698 H      1 LIG       0.15400
      7 H2        -67.9969    0.3829  -26.3998 H      1 LIG       0.15400
      8 H3        -64.4319   -0.9645  -28.4846 H      1 LIG       0.14000
      9 H4        -66.6816   -1.5247  -24.9681 H      1 LIG       0.14000
     10 H5        -64.6666   -2.1813  -26.3066 H      1 LIG       0.38000
@<TRIPOS>BOND
      1       1       2 1
      2       1       3 2
      3       2       4 2
      4       3       5 1
      5       4       5 1
      6       1       6 1
      7       2       7 1
      8       3       8 1
      9       4       9 1
     10       5      10 1
@<TRIPOS>ALT_TYPE
CGenFF_4.0_ALT_TYPE_SET
CGenFF_4.0 1 CG2R51 2 CG2R51 3 CG2R51 4 CG2R51 5 NG2R51 6 HGR51 7 HGR51 8 HGR52 9 HGR52 10 HGP1
@<TRIPOS>MOLECULE
pyrrole
 10 10 0 0 0
****
USER_CHARGES
INVALID_CHARGES
Pose:  27 Cluster:  27 Fr_nu: 301485 TotEn:    -8.94
@<TRIPOS>ATOM
      1 C1        -48.8630  -11.2968  -42.1613 C.2    1 LIG      -0.25700
      2 C2        -50.1912  -11.1646  -41.6863 C.2    1 LIG      -0.25700
      3 C3        -48.9045  -11.1894  -43.5340 C.2    1 LIG      -0.04700
      4 C4        -51.0038  -10.9806  -42.7831 C.2    1 LIG      -0.04700
      5 N1        -50.2110  -10.9977  -43.9008 N.pl3  1 LIG      -0.36000
      6 H1        -47.9735  -11.4527  -41.5674 H      1 LIG       0.15400
      7 H2        -50.5213  -11.2000  -40.6577 H      1 LIG       0.15400
      8 H3        -48.1238  -11.2328  -44.2802 H      1 LIG       0.14000
      9 H4        -52.0720  -10.8379  -42.8673 H      1 LIG       0.14000
     10 H5        -50.5392  -10.8855  -44.8501 H      1 LIG       0.38000
@<TRIPOS>BOND
      1       1       2 1
      2       1       3 2
      3       2       4 2
      4       3       5 1
      5       4       5 1
      6       1       6 1
      7       2       7 1
      8       3       8 1
      9       4       9 1
     10       5      10 1
@<TRIPOS>ALT_TYPE
CGenFF_4.0_ALT_TYPE_SET
CGenFF_4.0 1 CG2R51 2 CG2R51 3 CG2R51 4 CG2R51 5 NG2R51 6 HGR51 7 HGR51 8 HGR52 9 HGR52 10 HGP1
@<TRIPOS>MOLECULE
pyrrole
 10 10 0 0 0
****
USER_CHARGES
INVALID_CHARGES
Pose:  28 Cluster:  28 Fr_nu: 339713 TotEn:    -8.93
@<TRIPOS>ATOM
      1 C1        -79.7713  -20.2814  -29.7711 C.2    1 LIG      -0.25700
      2 C2        -80.6044  -20.6477  -30.8569 C.2    1 LIG      -0.25700
      3 C3        -78.4695  -20.5208  -30.1525 C.2    1 LIG      -0.04700
      4 C4        -79.7863  -21.0999  -31.8686 C.2    1 LIG      -0.04700
      5 N1        -78.4908  -21.0185  -31.4292 N.pl3  1 LIG      -0.36000
      6 H1        -80.0862  -19.8858  -28.8158 H      1 LIG       0.15400
      7 H2        -81.6829  -20.5897  -30.8985 H      1 LIG       0.15400
      8 H3        -77.5329  -20.3826  -29.6310 H      1 LIG       0.14000
      9 H4        -80.0100  -21.4697  -32.8594 H      1 LIG       0.14000
     10 H5        -77.6759  -21.2842  -31.9647 H      1 LIG       0.38000
@<TRIPOS>BOND
      1       1       2 1
      2       1       3 2
      3       2       4 2
      4       3       5 1
      5       4       5 1
      6       1       6 1
      7       2       7 1
      8       3       8 1
      9       4       9 1
     10       5      10 1
@<TRIPOS>ALT_TYPE
CGenFF_4.0_ALT_TYPE_SET
CGenFF_4.0 1 CG2R51 2 CG2R51 3 CG2R51 4 CG2R51 5 NG2R51 6 HGR51 7 HGR51 8 HGR52 9 HGR52 10 HGP1
@<TRIPOS>MOLECULE
pyrrole
 10 10 0 0 0
****
USER_CHARGES
INVALID_CHARGES
Pose:  29 Cluster:  29 Fr_nu:  73107 TotEn:    -8.88
@<TRIPOS>ATOM
      1 C1        -77.0377   -1.6462  -33.1288 C.2    1 LIG      -0.25700
      2 C2        -76.1014   -0.5940  -33.2817 C.2    1 LIG      -0.25700
      3 C3        -76.4381   -2.6225  -32.3641 C.2    1 LIG      -0.04700
      4 C4        -74.9581   -0.9593  -32.6059 C.2    1 LIG      -0.04700
      5 N1        -75.1741   -2.1942  -32.0522 N.pl3  1 LIG      -0.36000
      6 H1        -78.0398   -1.6873  -33.5319 H      1 LIG       0.15400
      7 H2        -76.2429    0.3296  -33.8251 H      1 LIG       0.15400
      8 H3        -76.7963   -3.5808  -32.0157 H      1 LIG       0.14000
      9 H4        -74.0139   -0.4514  -32.4688 H      1 LIG       0.14000
     10 H5        -74.5043   -2.7099  -31.4984 H      1 LIG       0.38000
@<TRIPOS>BOND
      1       1       2 1
      2       1       3 2
      3       2       4 2
      4       3       5 1
      5       4       5 1
      6       1       6 1
      7       2       7 1
      8       3       8 1
      9       4       9 1
     10       5      10 1
@<TRIPOS>ALT_TYPE
CGenFF_4.0_ALT_TYPE_SET
CGenFF_4.0 1 CG2R51 2 CG2R51 3 CG2R51 4 CG2R51 5 NG2R51 6 HGR51 7 HGR51 8 HGR52 9 HGR52 10 HGP1
@<TRIPOS>MOLECULE
pyrrole
 10 10 0 0 0
****
USER_CHARGES
INVALID_CHARGES
Pose:  30 Cluster:  30 Fr_nu: 2630245 TotEn:    -8.77
@<TRIPOS>ATOM
      1 C1        -53.6933  -10.1883  -46.0154 C.2    1 LIG      -0.25700
      2 C2        -52.9416  -11.3729  -46.2121 C.2    1 LIG      -0.25700
      3 C3        -54.0098  -10.1196  -44.6765 C.2    1 LIG      -0.04700
      4 C4        -52.8218  -11.9921  -44.9875 C.2    1 LIG      -0.04700
      5 N1        -53.4751  -11.2214  -44.0616 N.pl3  1 LIG      -0.36000
      6 H1        -53.9727   -9.4642  -46.7677 H      1 LIG       0.15400
      7 H2        -52.5321  -11.7369  -47.1438 H      1 LIG       0.15400
[truncated: 4,785,318 more chars]
