# Supplementary material for: The pocketome of G-protein-coupled receptors reveals previously untargeted allosteric sites
Source: Nat Commun. 2022 May 10;13:2567. doi: 10.1038/s41467-022-29609-6 (PMC9091257; doi:10.1038/s41467-022-29609-6)
Supplement: Supplementary file 4 — Supplementary Data 1 [file 41467_2022_29609_MOESM4_ESM.zip › docking_files/3oe0/rec.mol2]

@<TRIPOS>MOLECULE
3oe0_align.pdb
4514 4581 273 0 0
PROTEIN
NO_CHARGES


@<TRIPOS>ATOM
      1 N         -82.6850  -12.5430  -70.3970 N.4       1 LYS   -0.2700
      2 CA        -82.8160  -11.2990  -69.6720 C.3       1 LYS    0.0900
      3 CAY       -81.4970  -14.0970  -71.7880 C.3       1 LYS    0.0900
      4 C         -83.9060  -11.3230  -68.6150 C.2       1 LYS    0.0900
      5 O         -83.8980  -10.4660  -67.7350 O.2       1 LYS    0.5100
      6 CB        -82.9960  -10.0980  -70.6510 C.3       1 LYS   -0.5100
      7 CG        -82.9540   -8.6900  -70.0270 C.3       1 LYS   -0.4700
      8 CD        -81.7230   -8.3590  -69.1480 C.3       1 LYS    0.3100
      9 CE        -80.3450   -8.3860  -69.8370 C.3       1 LYS    0.0700
     10 NZ        -79.6940   -9.7170  -69.7620 N.4       1 LYS    0.0900
     11 CY        -81.5520  -12.8130  -71.0550 C.2       1 LYS   -0.1800
     12 OY        -80.5990  -12.0330  -71.0390 O.2       1 LYS    0.0900
     13 HN        -83.4640  -13.1660  -70.3760 H         1 LYS    0.0900
     14 HA        -81.9250  -11.1650  -69.0770 H         1 LYS   -0.1800
     15 HB1       -83.9780  -10.2170  -71.1560 H         1 LYS    0.0900
     16 HB2       -82.1900  -10.1570  -71.4120 H         1 LYS    0.0900
     17 HG1       -83.8600   -8.5710  -69.3980 H         1 LYS   -0.1800
     18 HG2       -82.9870   -7.9510  -70.8540 H         1 LYS    0.0900
     19 HD1       -81.6980   -9.0900  -68.3140 H         1 LYS    0.0900
     20 HD2       -81.8710   -7.3410  -68.7310 H         1 LYS    0.2100
     21 HE1       -79.6690   -7.6550  -69.3450 H         1 LYS    0.0500
     22 HE2       -80.4640   -8.1320  -70.9120 H         1 LYS    0.0500
     23 HZ1       -80.2060  -10.3880  -70.3690 H         1 LYS   -0.3000
     24 HZ2       -79.7090  -10.0560  -68.7790 H         1 LYS    0.3300
     25 HZ3       -78.7080   -9.6390  -70.0870 H         1 LYS    0.3300
     26 HY1       -80.5050  -14.2020  -72.2770 H         1 LYS    0.3300
     27 HY2       -82.2870  -14.1180  -72.5680 H         1 LYS    0.5100
     28 HY3       -81.6400  -14.9410  -71.0780 H         1 LYS   -0.5100
     29 N         -84.8030  -12.3410  -68.5540 N.am      2 GLU   -0.4700
     30 CA        -85.4210  -12.6380  -67.2590 C.3       2 GLU    0.3100
     31 C         -84.3450  -13.1520  -66.2850 C.2       2 GLU    0.0700
     32 O         -83.3770  -13.7940  -66.7120 O.2       2 GLU    0.0900
     33 CB        -86.5530  -13.6670  -67.4290 C.3       2 GLU   -0.1800
     34 CG        -86.1040  -15.0280  -68.0050 C.3       2 GLU    0.0900
     35 CD        -87.0640  -15.5910  -69.0560 C.2       2 GLU    0.0900
     36 OE1       -87.4960  -14.8230  -69.9520 O.co2     2 GLU   -0.2800
     37 OE2       -87.3670  -16.8080  -68.9890 O.co2     2 GLU    0.0900
     38 HN        -85.0680  -12.8990  -69.3380 H         2 GLU    0.0900
     39 HA        -85.8070  -11.7150  -66.8520 H         2 GLU    0.6200
     40 HB1       -87.3180  -13.2350  -68.1100 H         2 GLU   -0.7600
     41 HB2       -87.0160  -13.8440  -66.4350 H         2 GLU   -0.7600
     42 HG1       -86.0270  -15.7610  -67.1740 H         2 GLU    0.5100
     43 HG2       -85.1050  -14.9040  -68.4760 H         2 GLU   -0.5100
     44 N         -84.4970  -12.8730  -64.9800 N.am      3 PRO   -0.2900
     45 CA        -83.4590  -13.2780  -64.0260 C.3       3 PRO    0.0000
     46 C         -83.3280  -14.7940  -63.8660 C.2       3 PRO    0.0900
     47 O         -84.2890  -15.5260  -64.0860 O.2       3 PRO    0.0900
     48 CB        -83.9020  -12.6240  -62.7100 C.3       3 PRO    0.0200
     49 CG        -85.3640  -12.3850  -62.8580 C.3       3 PRO    0.0900
     50 CD        -85.6310  -12.1970  -64.3240 C.3       3 PRO   -0.1800
     51 HA        -82.4870  -12.9670  -64.3770 H         3 PRO    0.0900
     52 HB1       -83.3630  -11.6680  -62.5460 H         3 PRO    0.0900
     53 HB2       -83.7030  -13.3000  -61.8510 H         3 PRO   -0.1800
     54 HG1       -85.9370  -13.2530  -62.4700 H         3 PRO    0.0900
     55 HG2       -85.6630  -11.4760  -62.2940 H         3 PRO    0.0900
     56 HD1       -86.5850  -12.6770  -64.6280 H         3 PRO    0.5100
     57 HD2       -85.6420  -11.1220  -64.6010 H         3 PRO   -0.5100
     58 N         -82.1320  -15.2550  -63.5040 N.am      4 CYS   -0.4700
     59 CA        -81.9060  -16.6680  -63.2390 C.3       4 CYS    0.3100
     60 C         -82.6050  -17.0670  -61.9640 C.2       4 CYS    0.0700
     61 O         -82.4680  -16.4030  -60.9420 O.2       4 CYS    0.0900
     62 CB        -80.4180  -16.9750  -63.0820 C.3       4 CYS   -0.1000
     63 SG        -79.5120  -16.9970  -64.6170 S.3       4 CYS    0.0900
     64 HN        -81.3430  -14.6560  -63.3980 H         4 CYS    0.0900
     65 HA        -82.3170  -17.2290  -64.0640 H         4 CYS   -0.0800
     66 HB1       -80.3190  -17.9680  -62.5940 H         4 CYS    0.5100
     67 HB2       -79.9730  -16.2090  -62.4140 H         4 CYS   -0.5100
     68 N         -83.3460  -18.1680  -62.0280 N.am      5 PHE   -0.4700
     69 CA        -84.0430  -18.6840  -60.8640 C.3       5 PHE    0.3100
     70 C         -83.1890  -19.7210  -60.1650 C.2       5 PHE    0.0700
     71 O         -82.6550  -20.6180  -60.8150 O.2       5 PHE    0.0900
     72 CB        -85.3680  -19.3230  -61.2700 C.3       5 PHE   -0.1800
     73 CG        -86.1320  -19.8760  -60.1160 C.ar      5 PHE    0.0900
     74 CD1       -86.0580  -21.2220  -59.8050 C.ar      5 PHE    0.0900
     75 CD2       -86.8960  -19.0380  -59.3150 C.ar      5 PHE    0.0000
     76 CE1       -86.7420  -21.7280  -58.7270 C.ar      5 PHE   -0.1150
     77 CE2       -87.5870  -19.5300  -58.2390 C.ar      5 PHE    0.1150
     78 CZ        -87.5130  -20.8770  -57.9410 C.ar      5 PHE   -0.1150
     79 HN        -83.4550  -18.6870  -62.8710 H         5 PHE    0.1150
     80 HA        -84.2150  -17.8620  -60.1850 H         5 PHE   -0.1150
     81 HB1       -85.1740  -20.1620  -61.9720 H         5 PHE    0.1150
     82 HB2       -86.0120  -18.5600  -61.7580 H         5 PHE   -0.1150
     83 HD1       -85.4580  -21.8810  -60.4150 H         5 PHE    0.1150
     84 HD2       -86.9460  -17.9840  -59.5430 H         5 PHE   -0.1150
     85 HE1       -86.6830  -22.7800  -58.4910 H         5 PHE    0.1150
     86 HE2       -88.1860  -18.8700  -57.6280 H         5 PHE    0.5100
     87 HZ        -88.0530  -21.2720  -57.0930 H         5 PHE   -0.5100
     88 N         -83.0630  -19.5960  -58.8440 N.am      6 ARG   -0.4700
     89 CA        -82.4470  -20.6300  -58.0230 C.3       6 ARG    0.3100
     90 C         -83.4630  -21.1590  -57.0350 C.2       6 ARG    0.0700
     91 O         -84.3110  -20.4180  -56.5600 O.2       6 ARG    0.0900
     92 CB        -81.2350  -20.0980  -57.2630 C.3       6 ARG   -0.1800
     93 CG        -80.2430  -21.1860  -56.8710 C.3       6 ARG    0.0900
     94 CD        -78.9540  -20.6230  -56.2780 C.3       6 ARG    0.0900
     95 NE        -79.0600  -20.3730  -54.8310 N.pl3     6 ARG   -0.1800
     96 CZ        -79.4490  -19.2280  -54.2690 C.cat     6 ARG    0.0900
     97 NH1       -79.4910  -19.1420  -52.9490 N.pl3     6 ARG    0.0900
     98 NH2       -79.7890  -18.1720  -54.9960 N.pl3     6 ARG    0.2000
     99 HN        -83.3840  -18.7870  -58.3590 H         6 ARG    0.0900
    100 HA        -82.1500  -21.4380  -58.6750 H         6 ARG    0.0900
    101 HB1       -81.5890  -19.5900  -56.3410 H         6 ARG   -0.7000
    102 HB2       -80.7130  -19.3560  -57.9040 H         6 ARG    0.4400
    103 HG1       -79.9910  -21.7830  -57.7720 H         6 ARG    0.6400
    104 HG2       -80.7200  -21.8530  -56.1210 H         6 ARG   -0.8000
    105 HD1       -78.7120  -19.6560  -56.7670 H         6 ARG    0.4600
    106 HD2       -78.1270  -21.3470  -56.4330 H         6 ARG    0.4600
    107 HE        -78.8220  -21.1240  -54.2190 H         6 ARG   -0.8000
    108 HH11      -79.2340  -19.9280  -52.3880 H         6 ARG    0.4600
    109 HH12      -79.7800  -18.2890  -52.5130 H         6 ARG    0.4600
    110 HH21      -79.7580  -18.2210  -55.9950 H         6 ARG    0.5100
    111 HH22      -80.0760  -17.3260  -54.5450 H         6 ARG   -0.5100
    112 N         -83.3620  -22.4440  -56.7230 N.am      7 GLU   -0.4700
    113 CA        -84.2770  -23.0730  -55.7870 C.3       7 GLU    0.3100
    114 C         -83.7650  -22.7830  -54.3910 C.2       7 GLU    0.0700
    115 O         -82.5550  -22.6590  -54.1750 O.2       7 GLU    0.0900
    116 CB        -84.3790  -24.5950  -55.9750 C.3       7 GLU   -0.1800
    117 CG        -83.6210  -25.2060  -57.1470 C.3       7 GLU    0.0900
    118 CD        -82.2050  -25.6200  -56.7760 C.2       7 GLU    0.0900
    119 OE1       -82.0610  -26.5160  -55.9240 O.co2     7 GLU   -0.2800
    120 OE2       -81.2320  -25.0690  -57.3400 O.co2     7 GLU    0.0900
    121 HN        -82.6580  -23.0320  -57.1130 H         7 GLU    0.0900
    122 HA        -85.2470  -22.6220  -55.9330 H         7 GLU    0.6200
    123 HB1       -85.4520  -24.8470  -56.1030 H         7 GLU   -0.7600
    124 HB2       -84.0040  -25.0740  -55.0470 H         7 GLU   -0.7600
    125 HG1       -83.5660  -24.4600  -57.9680 H         7 GLU    0.5100
    126 HG2       -84.1690  -26.1020  -57.5050 H         7 GLU   -0.5100
    127 N         -84.6870  -22.6700  -53.4390 N.am      8 GLU   -0.4700
    128 CA        -84.3160  -22.6710  -52.0400 C.3       8 GLU    0.3100
    129 C         -84.0780  -24.1420  -51.6620 C.2       8 GLU    0.0700
    130 O         -84.7380  -25.0410  -52.1880 O.2       8 GLU    0.0900
    131 CB        -85.4120  -22.0280  -51.1810 C.3       8 GLU   -0.1800
    132 CG        -84.8890  -21.0750  -50.0960 C.3       8 GLU    0.0900
    133 CD        -84.6620  -19.6510  -50.6030 C.2       8 GLU    0.0900
    134 OE1       -85.6490  -18.9940  -51.0060 O.co2     8 GLU   -0.2800
    135 OE2       -83.5000  -19.1810  -50.5850 O.co2     8 GLU    0.0900
    136 HN        -85.6590  -22.5800  -53.6430 H         8 GLU    0.0900
    137 HA        -83.3930  -22.1210  -51.9400 H         8 GLU    0.6200
    138 HB1       -85.9890  -22.8380  -50.6860 H         8 GLU   -0.7600
    139 HB2       -86.0920  -21.4590  -51.8490 H         8 GLU   -0.7600
    140 HG1       -83.9240  -21.4660  -49.7090 H         8 GLU    0.5100
    141 HG2       -85.6260  -21.0370  -49.2660 H         8 GLU   -0.5100
    142 N         -83.1100  -24.3870  -50.7810 N.am      9 ASN   -0.4700
    143 CA        -82.7320  -25.7400  -50.3800 C.3       9 ASN    0.3100
    144 C         -83.1370  -25.9470  -48.9350 C.2       9 ASN    0.0700
    145 O         -82.7130  -25.2000  -48.0500 O.2       9 ASN    0.0900
    146 CB        -81.2180  -25.9240  -50.5500 C.3       9 ASN   -0.1800
    147 CG        -80.7680  -27.3690  -50.4040 C.2       9 ASN    0.0900
    148 ND2       -80.4700  -28.0110  -51.5300 N.am      9 ASN    0.0900
    149 OD1       -80.6530  -27.8870  -49.3010 O.2       9 ASN    0.5500
    150 HN        -82.5960  -23.6510  -50.3510 H         9 ASN   -0.5500
    151 HA        -83.2710  -26.4410  -51.0000 H         9 ASN   -0.6200
    152 HB1       -80.6950  -25.3160  -49.7810 H         9 ASN    0.3200
    153 HB2       -80.9240  -25.5670  -51.5600 H         9 ASN    0.3000
    154 HD21      -80.1690  -28.9650  -51.4960 H         9 ASN    0.5100
    155 HD22      -80.5480  -27.5420  -52.4090 H         9 ASN   -0.5100
    156 N         -83.9750  -26.9520  -48.6910 N.am     10 ALA   -0.4700
    157 CA        -84.4670  -27.2110  -47.3480 C.3      10 ALA    0.3100
    158 C         -83.3260  -27.6020  -46.4080 C.2      10 ALA    0.0700
    159 O         -83.0210  -26.8680  -45.4760 O.2      10 ALA    0.0900
    160 CB        -85.5200  -28.2800  -47.3780 C.3      10 ALA   -0.2700
    161 HN        -84.2990  -27.5640  -49.4090 H        10 ALA    0.0900
    162 HA        -84.8740  -26.2920  -46.9550 H        10 ALA    0.0900
    163 HB1       -85.0990  -29.2200  -47.7930 H        10 ALA    0.0900
    164 HB2       -86.3670  -27.9570  -48.0210 H        10 ALA    0.5100
    165 HB3       -85.8870  -28.4780  -46.3490 H        10 ALA   -0.5100
    166 N         -82.6750  -28.7310  -46.6740 N.am     11 ASN   -0.4700
    167 CA        -81.5910  -29.2360  -45.8210 C.3      11 ASN    0.3100
    168 C         -80.5520  -28.1870  -45.4460 C.2      11 ASN    0.0700
    169 O         -79.9990  -28.1980  -44.3340 O.2      11 ASN    0.0900
    170 CB        -80.8890  -30.4150  -46.5030 C.3      11 ASN   -0.1800
    171 CG        -81.7580  -31.6590  -46.5410 C.2      11 ASN    0.0900
    172 ND2       -81.3280  -32.6540  -47.3100 N.am     11 ASN    0.0900
    173 OD1       -82.8050  -31.7260  -45.8880 O.2      11 ASN    0.5500
    174 HN        -82.8950  -29.2890  -47.4710 H        11 ASN   -0.5500
    175 HA        -82.0200  -29.5460  -44.8790 H        11 ASN   -0.6200
    176 HB1       -79.9550  -30.6510  -45.9500 H        11 ASN    0.3200
    177 HB2       -80.6320  -30.1310  -47.5460 H        11 ASN    0.3000
    178 HD21      -81.8580  -33.5000  -47.3760 H        11 ASN    0.5100
    179 HD22      -80.4760  -32.5570  -47.8230 H        11 ASN   -0.5100
    180 N         -80.2840  -27.2830  -46.3860 N.am     12 PHE   -0.4700
    181 CA        -79.3740  -26.1750  -46.1520 C.3      12 PHE    0.3100
    182 C         -79.9490  -25.1970  -45.1210 C.2      12 PHE    0.0700
    183 O         -79.3080  -24.8990  -44.1150 O.2      12 PHE    0.0900
    184 CB        -79.0770  -25.4540  -47.4720 C.3      12 PHE   -0.1800
    185 CG        -78.1380  -24.3090  -47.3220 C.ar     12 PHE    0.0900
    186 CD1       -78.6150  -23.0040  -47.2830 C.ar     12 PHE    0.0900
    187 CD2       -76.7760  -24.5360  -47.1800 C.ar     12 PHE    0.0000
    188 CE1       -77.7530  -21.9400  -47.1180 C.ar     12 PHE   -0.1150
    189 CE2       -75.9050  -23.4770  -47.0210 C.ar     12 PHE    0.1150
    190 CZ        -76.3960  -22.1730  -46.9880 C.ar     12 PHE   -0.1150
    191 HN        -80.6960  -27.3270  -47.2920 H        12 PHE    0.1150
    192 HA        -78.4640  -26.5700  -45.7250 H        12 PHE   -0.1150
    193 HB1       -80.0240  -25.0520  -47.8930 H        12 PHE    0.1150
    194 HB2       -78.6150  -26.1690  -48.1870 H        12 PHE   -0.1150
    195 HD1       -79.6740  -22.8200  -47.3830 H        12 PHE    0.1150
    196 HD2       -76.3970  -25.5470  -47.1950 H        12 PHE   -0.1150
    197 HE1       -78.1350  -20.9300  -47.0910 H        12 PHE    0.1150
    198 HE2       -74.8450  -23.6590  -46.9220 H        12 PHE    0.5100
    199 HZ        -75.7160  -21.3450  -46.8610 H        12 PHE   -0.5100
    200 N         -81.1650  -24.7210  -45.3800 N.am     13 ASN   -0.4700
    201 CA        -81.8530  -23.7790  -44.4960 C.3      13 ASN    0.3100
    202 C         -82.3330  -24.3960  -43.1830 C.2      13 ASN    0.0700
    203 O         -82.3910  -23.7240  -42.1580 O.2      13 ASN    0.0900
    204 CB        -83.0650  -23.1750  -45.2160 C.3      13 ASN   -0.1800
    205 CG        -82.6910  -22.0420  -46.1530 C.2      13 ASN    0.0900
    206 ND2       -83.6700  -21.1910  -46.4580 N.am     13 ASN    0.0900
    207 OD1       -81.5510  -21.9220  -46.5940 O.2      13 ASN    0.5500
    208 HN        -81.6670  -24.9860  -46.1990 H        13 ASN   -0.5500
    209 HA        -81.1540  -23.0050  -44.2180 H        13 ASN   -0.6200
    210 HB1       -83.7740  -22.7830  -44.4570 H        13 ASN    0.3200
    211 HB2       -83.5650  -23.9700  -45.8080 H        13 ASN    0.3000
    212 HD21      -83.4910  -20.4210  -47.0710 H        13 ASN    0.5100
    213 HD22      -84.5840  -21.3210  -46.0730 H        13 ASN   -0.5100
    214 N         -82.6790  -25.6790  -43.2210 N.am     14 LYS   -0.4700
    215 CA        -83.3430  -26.3440  -42.1080 C.3      14 LYS    0.3100
    216 C         -82.3940  -27.1010  -41.1780 C.2      14 LYS    0.0700
    217 O         -82.6670  -27.2050  -39.9790 O.2      14 LYS    0.0900
    218 CB        -84.3910  -27.3230  -42.6470 C.3      14 LYS   -0.1800
    219 CG        -85.4880  -26.6880  -43.4980 C.3      14 LYS    0.0900
    220 CD        -86.6360  -26.1390  -42.6560 C.3      14 LYS    0.0900
    221 CE        -87.8140  -25.7600  -43.5390 C.3      14 LYS   -0.1800
    222 NZ        -88.7380  -24.8220  -42.8600 N.4      14 LYS    0.0900
    223 HN        -82.4970  -26.2470  -44.0180 H        14 LYS    0.0900
    224 HA        -83.8090  -25.5900  -41.4920 H        14 LYS   -0.1800
    225 HB1       -84.8700  -27.8290  -41.7820 H        14 LYS    0.0900
    226 HB2       -83.8690  -28.0850  -43.2640 H        14 LYS    0.0900
    227 HG1       -85.8890  -27.4530  -44.1960 H        14 LYS    0.2100
    228 HG2       -85.0480  -25.8580  -44.0890 H        14 LYS    0.0500
    229 HD1       -86.2890  -25.2420  -42.1000 H        14 LYS    0.0500
    230 HD2       -86.9590  -26.9110  -41.9260 H        14 LYS   -0.3000
    231 HE1       -88.3930  -26.6720  -43.8030 H        14 LYS    0.3300
    232 HE2       -87.4450  -25.2620  -44.4610 H        14 LYS    0.3300
    233 HZ1       -88.1950  -24.0300  -42.4600 H        14 LYS    0.3300
    234 HZ2       -89.2360  -25.3200  -42.0960 H        14 LYS    0.5100
    235 HZ3       -89.4280  -24.4580  -43.5460 H        14 LYS   -0.5100
    236 N         -81.3010  -27.6460  -41.7260 N.am     15 ILE   -0.4700
    237 CA        -80.3550  -28.4450  -40.9410 C.3      15 ILE    0.3100
    238 C         -78.9680  -27.8130  -40.8760 C.2      15 ILE    0.0700
    239 O         -78.4460  -27.5670  -39.7930 O.2      15 ILE    0.0900
    240 CB        -80.1660  -29.8680  -41.5140 C.3      15 ILE   -0.0900
    241 CG1       -81.5060  -30.5640  -41.7670 C.3      15 ILE    0.0900
    242 CG2       -79.3070  -30.6960  -40.5580 C.3      15 ILE   -0.2700
    243 CD        -81.3670  -31.8620  -42.5530 C.3      15 ILE    0.0900
    244 HN        -81.0810  -27.5330  -42.6920 H        15 ILE    0.0900
    245 HA        -80.7360  -28.5030  -39.9330 H        15 ILE    0.0900
    246 HB        -79.6680  -29.8080  -42.5040 H        15 ILE   -0.1800
    247 HG11      -82.1640  -29.8720  -42.3350 H        15 ILE    0.0900
    248 HG12      -81.9810  -30.7890  -40.7890 H        15 ILE    0.0900
    249 HG21      -79.8000  -30.7660  -39.5650 H        15 ILE   -0.2700
    250 HG22      -78.3150  -30.2140  -40.4270 H        15 ILE    0.0900
    251 HG23      -79.1730  -31.7220  -40.9610 H        15 ILE    0.0900
    252 HD1       -80.8790  -32.6380  -41.9250 H        15 ILE    0.0900
    253 HD2       -80.7420  -31.6930  -43.4560 H        15 ILE    0.5100
    254 HD3       -82.3690  -32.2300  -42.8570 H        15 ILE   -0.5100
    255 N         -78.3670  -27.5760  -42.0400 N.am     16 PHE   -0.4700
    256 CA        -76.9800  -27.1330  -42.1110 C.3      16 PHE    0.3100
    257 C         -76.7000  -25.8270  -41.3620 C.2      16 PHE    0.0700
    258 O         -75.8700  -25.7970  -40.4560 O.2      16 PHE    0.0900
    259 CB        -76.5600  -26.9780  -43.5660 C.3      16 PHE   -0.1800
    260 CG        -75.1790  -26.4340  -43.7260 C.ar     16 PHE    0.0900
    261 CD1       -74.9730  -25.0720  -43.9460 C.ar     16 PHE    0.0900
    262 CD2       -74.0720  -27.2760  -43.6320 C.ar     16 PHE    0.0000
    263 CE1       -73.6880  -24.5540  -44.0870 C.ar     16 PHE   -0.1150
    264 CE2       -72.7780  -26.7710  -43.7760 C.ar     16 PHE    0.1150
    265 CZ        -72.5890  -25.3990  -44.0010 C.ar     16 PHE   -0.1150
    266 HN        -78.8360  -27.6890  -42.9120 H        16 PHE    0.1150
    267 HA        -76.3640  -27.8690  -41.6160 H        16 PHE   -0.1150
    268 HB1       -77.2540  -26.2770  -44.0770 H        16 PHE    0.1150
    269 HB2       -76.5850  -27.9710  -44.0640 H        16 PHE   -0.1150
    270 HD1       -75.8240  -24.4080  -44.0080 H        16 PHE    0.1150
    271 HD2       -74.2170  -28.3310  -43.4460 H        16 PHE   -0.1150
    272 HE1       -73.5450  -23.4980  -44.2620 H        16 PHE    0.1150
    273 HE2       -71.9280  -27.4330  -43.7150 H        16 PHE    0.5100
    274 HZ        -71.5910  -25.0010  -44.1080 H        16 PHE   -0.5100
    275 N         -77.3780  -24.7470  -41.7560 N.am     17 LEU   -0.4700
    276 CA        -77.1700  -23.4210  -41.1480 C.3      17 LEU    0.3100
    277 C         -77.4650  -23.3760  -39.6490 C.2      17 LEU    0.0700
    278 O         -76.6490  -22.8800  -38.8730 O.2      17 LEU    0.0900
    279 CB        -77.9830  -22.3300  -41.8790 C.3      17 LEU   -0.1800
    280 CG        -77.5620  -21.9700  -43.3120 C.3      17 LEU    0.0900
    281 CD1       -78.5340  -20.9880  -43.9310 C.3      17 LEU    0.0900
    282 CD2       -76.1610  -21.4050  -43.3650 C.3      17 LEU   -0.0900
    283 HN        -78.0600  -24.7890  -42.4810 H        17 LEU    0.0900
    284 HA        -76.1150  -23.1960  -41.2010 H        17 LEU   -0.2700
    285 HB1       -77.9220  -21.4050  -41.2710 H        17 LEU    0.0900
    286 HB2       -79.0390  -22.6690  -41.9160 H        17 LEU    0.0900
    287 HG        -77.5330  -22.8940  -43.9280 H        17 LEU    0.0900
    288 HD11      -78.7050  -20.1340  -43.2420 H        17 LEU   -0.2700
    289 HD12      -79.5070  -21.4890  -44.1220 H        17 LEU    0.0900
    290 HD13      -78.1210  -20.5970  -44.8850 H        17 LEU    0.0900
    291 HD21      -75.4340  -22.1490  -42.9730 H        17 LEU    0.0900
    292 HD22      -76.1000  -20.4870  -42.7420 H        17 LEU    0.5100
    293 HD23      -75.8890  -21.1640  -44.4150 H        17 LEU   -0.5100
    294 N         -78.6290  -23.8850  -39.2210 N.am     18 PRO   -0.2900
    295 CA        -78.8750  -23.8540  -37.7720 C.3      18 PRO    0.0000
    296 C         -77.7990  -24.5950  -36.9780 C.2      18 PRO    0.0900
    297 O         -77.3960  -24.1400  -35.9100 O.2      18 PRO    0.0900
    298 CB        -80.2530  -24.5210  -37.6080 C.3      18 PRO    0.0200
    299 CG        -80.6140  -25.0790  -38.9550 C.3      18 PRO    0.0900
    300 CD        -79.8080  -24.3460  -39.9800 C.3      18 PRO   -0.1800
    301 HA        -78.8240  -22.8400  -37.4100 H        18 PRO    0.0900
    302 HB1       -81.0090  -23.7760  -37.2820 H        18 PRO    0.0900
    303 HB2       -80.2030  -25.3350  -36.8530 H        18 PRO   -0.1800
    304 HG1       -80.3830  -26.1660  -38.9940 H        18 PRO    0.0900
    305 HG2       -81.6990  -24.9360  -39.1490 H        18 PRO    0.0900
    306 HD1       -79.4910  -25.0160  -40.8070 H        18 PRO    0.5100
    307 HD2       -80.3620  -23.4750  -40.3890 H        18 PRO   -0.5100
    308 N         -77.3310  -25.7220  -37.5060 N.am     19 THR   -0.4700
    309 CA        -76.2590  -26.4670  -36.8670 C.3      19 THR    0.3100
    310 C         -75.0540  -25.5630  -36.6590 C.2      19 THR    0.0700
    311 O         -74.6450  -25.3140  -35.5260 O.2      19 THR    0.0900
    312 CB        -75.8480  -27.6860  -37.7080 C.3      19 THR    0.1400
    313 CG2       -74.5270  -28.2600  -37.2310 C.3      19 THR    0.0900
    314 OG1       -76.8610  -28.6900  -37.6090 O.3      19 THR   -0.6600
    315 HN        -77.6900  -26.1030  -38.3550 H        19 THR    0.4300
    316 HA        -76.6090  -26.7860  -35.8970 H        19 THR   -0.2700
    317 HB        -75.7310  -27.3910  -38.7730 H        19 THR    0.0900
    318 HG1       -77.5560  -28.4240  -38.2160 H        19 THR    0.0900
    319 HG21      -74.5520  -28.4110  -36.1310 H        19 THR    0.0900
    320 HG22      -73.7000  -27.5580  -37.4740 H        19 THR    0.5100
    321 HG23      -74.3410  -29.2400  -37.7200 H        19 THR   -0.5100
    322 N         -74.5100  -25.0540  -37.7630 N.am     20 ILE   -0.4700
    323 CA        -73.3290  -24.1910  -37.7180 C.3      20 ILE    0.3100
    324 C         -73.5640  -22.9920  -36.7880 C.2      20 ILE    0.0700
    325 O         -72.7780  -22.7650  -35.8640 O.2      20 ILE    0.0900
    326 CB        -72.9160  -23.7050  -39.1300 C.3      20 ILE   -0.0900
    327 CG1       -72.0290  -24.7380  -39.8270 C.3      20 ILE    0.0900
    328 CG2       -72.1180  -22.4370  -39.0400 C.3      20 ILE   -0.2700
    329 CD        -72.6610  -26.0850  -40.0100 C.3      20 ILE    0.0900
    330 HN        -74.8830  -25.2380  -38.6690 H        20 ILE    0.0900
    331 HA        -72.5260  -24.7570  -37.2710 H        20 ILE    0.0900
    332 HB        -73.8280  -23.5240  -39.7380 H        20 ILE   -0.1800
    333 HG11      -71.1050  -24.8660  -39.2240 H        20 ILE    0.0900
    334 HG12      -71.7550  -24.3430  -40.8270 H        20 ILE    0.0900
    335 HG21      -71.2980  -22.5530  -38.2980 H        20 ILE   -0.2700
    336 HG22      -72.7730  -21.6000  -38.7160 H        20 ILE    0.0900
    337 HG23      -71.6710  -22.2000  -40.0290 H        20 ILE    0.0900
    338 HD1       -73.5810  -25.9940  -40.6260 H        20 ILE    0.0900
    339 HD2       -72.9360  -26.5110  -39.0230 H        20 ILE    0.5100
    340 HD3       -71.9540  -26.7680  -40.5270 H        20 ILE   -0.5100
    341 N         -74.6580  -22.2530  -37.0030 N.am     21 TYR   -0.4700
    342 CA        -74.9540  -21.0680  -36.1900 C.3      21 TYR    0.3100
    343 C         -74.9340  -21.3810  -34.6800 C.2      21 TYR    0.0700
    344 O         -74.4890  -20.5640  -33.8700 O.2      21 TYR    0.0900
    345 CB        -76.3050  -20.4380  -36.5770 C.3      21 TYR   -0.1800
    346 CG        -76.3900  -19.7800  -37.9480 C.ar     21 TYR    0.0900
    347 CD1       -75.2570  -19.5300  -38.7170 C.ar     21 TYR    0.0900
    348 CD2       -77.6200  -19.3700  -38.4600 C.ar     21 TYR    0.0000
    349 CE1       -75.3490  -18.9160  -39.9720 C.ar     21 TYR   -0.1150
    350 CE2       -77.7210  -18.7530  -39.7090 C.ar     21 TYR    0.1150
    351 CZ        -76.5770  -18.5320  -40.4630 C.ar     21 TYR   -0.1150
    352 OH        -76.6430  -17.9290  -41.7030 O.3      21 TYR    0.1150
    353 HN        -75.3150  -22.4710  -37.7200 H        21 TYR    0.1100
    354 HA        -74.1560  -20.3560  -36.3410 H        21 TYR   -0.5400
    355 HB1       -76.5510  -19.6500  -35.8340 H        21 TYR    0.4300
    356 HB2       -77.0810  -21.2330  -36.5630 H        21 TYR   -0.1150
    357 HD1       -74.2860  -19.8160  -38.3380 H        21 TYR    0.1150
    358 HD2       -78.5150  -19.5330  -37.8780 H        21 TYR   -0.1150
    359 HE1       -74.4560  -18.7420  -40.5560 H        21 TYR    0.1150
    360 HE2       -78.6860  -18.4480  -40.0870 H        21 TYR    0.5100
    361 HH        -75.7710  -17.5870  -41.9120 H        21 TYR   -0.5100
    362 N         -75.3970  -22.5680  -34.3030 N.am     22 SER   -0.4700
    363 CA        -75.3740  -22.9780  -32.9090 C.3      22 SER    0.3100
    364 C         -73.9530  -23.2570  -32.4110 C.2      22 SER    0.0700
    365 O         -73.5110  -22.6530  -31.4380 O.2      22 SER    0.0900
    366 CB        -76.2480  -24.2170  -32.7200 C.3      22 SER    0.0500
    367 OG        -77.4340  -24.1020  -33.4850 O.3      22 SER    0.0900
    368 HN        -75.7770  -23.2230  -34.9510 H        22 SER    0.0900
    369 HA        -75.7420  -22.1590  -32.3090 H        22 SER   -0.6600
    370 HB1       -76.5220  -24.3210  -31.6470 H        22 SER    0.4300
    371 HB2       -75.6950  -25.1210  -33.0510 H        22 SER    0.5100
    372 HG1       -77.1650  -24.1810  -34.4030 H        22 SER   -0.5100
    373 N         -73.2340  -24.1570  -33.0740 N.am     23 ILE   -0.4700
    374 CA        -71.8630  -24.4650  -32.6860 C.3      23 ILE    0.3100
    375 C         -71.0660  -23.1730  -32.4610 C.2      23 ILE    0.0700
    376 O         -70.3910  -23.0070  -31.4370 O.2      23 ILE    0.0900
    377 CB        -71.1330  -25.3070  -33.7580 C.3      23 ILE   -0.0900
    378 CG1       -71.7400  -26.7060  -33.8710 C.3      23 ILE    0.0900
    379 CG2       -69.6490  -25.4420  -33.4340 C.3      23 ILE   -0.2700
    380 CD        -71.0240  -27.5840  -34.9020 C.3      23 ILE    0.0900
    381 HN        -73.5950  -24.6570  -33.8560 H        23 ILE    0.0900
    382 HA        -71.8990  -25.0070  -31.7530 H        23 ILE    0.0900
    383 HB        -71.2490  -24.8170  -34.7490 H        23 ILE   -0.1800
    384 HG11      -72.8070  -26.6100  -34.1640 H        23 ILE    0.0900
    385 HG12      -71.6820  -27.2010  -32.8790 H        23 ILE    0.0900
    386 HG21      -69.5160  -25.9390  -32.4500 H        23 ILE   -0.2700
    387 HG22      -69.1790  -24.4360  -33.3890 H        23 ILE    0.0900
    388 HG23      -69.1470  -26.0550  -34.2120 H        23 ILE    0.0900
    389 HD1       -70.0110  -27.8560  -34.5350 H        23 ILE    0.0900
    390 HD2       -70.9180  -27.0320  -35.8600 H        23 ILE    0.5100
    391 HD3       -71.6020  -28.5180  -35.0710 H        23 ILE   -0.5100
    392 N         -71.1630  -22.2560  -33.4240 N.am     24 ILE   -0.4700
    393 CA        -70.4480  -20.9800  -33.3700 C.3      24 ILE    0.3100
    394 C         -70.8930  -20.1550  -32.1800 C.2      24 ILE    0.0700
    395 O         -70.0750  -19.5490  -31.4930 O.2      24 ILE    0.0900
    396 CB        -70.6660  -20.1620  -34.6530 C.3      24 ILE   -0.0900
    397 CG1       -69.9350  -20.8190  -35.8230 C.3      24 ILE    0.0900
    398 CG2       -70.1600  -18.7440  -34.4760 C.3      24 ILE   -0.2700
    399 CD        -70.2490  -20.2070  -37.1620 C.3      24 ILE    0.0900
    400 HN        -71.7320  -22.4000  -34.2300 H        24 ILE    0.0900
    401 HA        -69.3980  -21.1940  -33.2400 H        24 ILE    0.0900
    402 HB        -71.7510  -20.1370  -34.8930 H        24 ILE   -0.1800
    403 HG11      -70.2150  -21.8930  -35.8530 H        24 ILE    0.0900
    404 HG12      -68.8430  -20.7360  -35.6460 H        24 ILE    0.0900
    405 HG21      -69.1260  -18.7560  -34.0690 H        24 ILE   -0.2700
    406 HG22      -70.8140  -18.1940  -33.7660 H        24 ILE    0.0900
    407 HG23      -70.1500  -18.2210  -35.4570 H        24 ILE    0.0900
    408 HD1       -69.8040  -19.1920  -37.2320 H        24 ILE    0.0900
    409 HD2       -71.3490  -20.1230  -37.2910 H        24 ILE    0.5100
    410 HD3       -69.8250  -20.8370  -37.9740 H        24 ILE   -0.5100
    411 N         -72.2030  -20.1460  -31.9470 N.am     25 PHE   -0.4700
    412 CA        -72.7930  -19.3980  -30.8520 C.3      25 PHE    0.3100
    413 C         -72.2920  -19.8980  -29.5020 C.2      25 PHE    0.0700
    414 O         -71.8310  -19.1040  -28.6810 O.2      25 PHE    0.0900
    415 CB        -74.3180  -19.4810  -30.9180 C.3      25 PHE   -0.1800
    416 CG        -74.9990  -18.9680  -29.6910 C.ar     25 PHE    0.0900
    417 CD1       -75.4000  -19.8370  -28.6900 C.ar     25 PHE    0.0900
    418 CD2       -75.2300  -17.6140  -29.5280 C.ar     25 PHE    0.0000
    419 CE1       -76.0200  -19.3600  -27.5520 C.ar     25 PHE   -0.1150
    420 CE2       -75.8530  -17.1310  -28.3930 C.ar     25 PHE    0.1150
    421 CZ        -76.2480  -18.0030  -27.4020 C.ar     25 PHE   -0.1150
    422 HN        -72.8410  -20.6560  -32.5180 H        25 PHE    0.1150
    423 HA        -72.4680  -18.3710  -30.9320 H        25 PHE   -0.1150
    424 HB1       -74.6220  -20.5430  -31.0430 H        25 PHE    0.1150
    425 HB2       -74.6820  -18.8750  -31.7750 H        25 PHE   -0.1150
    426 HD1       -75.2270  -20.8960  -28.8020 H        25 PHE    0.1150
    427 HD2       -74.9180  -16.9240  -30.2980 H        25 PHE   -0.1150
    428 HE1       -76.3260  -20.0470  -26.7760 H        25 PHE    0.1150
    429 HE2       -76.0300  -16.0710  -28.2820 H        25 PHE    0.5100
    430 HZ        -76.7340  -17.6300  -26.5120 H        25 PHE   -0.5100
    431 N         -72.3910  -21.2110  -29.2710 N.am     26 LEU   -0.4700
    432 CA        -71.9350  -21.8150  -28.0160 C.3      26 LEU    0.3100
    433 C         -70.4780  -21.4630  -27.8110 C.2      26 LEU    0.0700
    434 O         -70.1330  -20.7150  -26.8920 O.2      26 LEU    0.0900
    435 CB        -72.0820  -23.3460  -28.0270 C.3      26 LEU   -0.1800
    436 CG        -73.4650  -23.9690  -27.7960 C.3      26 LEU    0.0900
    437 CD1       -73.4650  -25.4500  -28.2330 C.3      26 LEU    0.0900
    438 CD2       -73.9090  -23.8130  -26.3350 C.3      26 LEU   -0.0900
    439 HN        -72.7770  -21.8380  -29.9430 H        26 LEU    0.0900
    440 HA        -72.5250  -21.3930  -27.2170 H        26 LEU   -0.2700
    441 HB1       -71.4110  -23.7430  -27.2370 H        26 LEU    0.0900
    442 HB2       -71.7270  -23.7010  -29.0160 H        26 LEU    0.0900
    443 HG        -74.2240  -23.4100  -28.3850 H        26 LEU    0.0900
    444 HD11      -72.7140  -26.0210  -27.6460 H        26 LEU   -0.2700
    445 HD12      -73.2060  -25.5260  -29.3110 H        26 LEU    0.0900
    446 HD13      -74.4680  -25.8950  -28.0560 H        26 LEU    0.0900
    447 HD21      -73.9620  -22.7360  -26.0650 H        26 LEU    0.0900
    448 HD22      -73.1790  -24.3120  -25.6620 H        26 LEU    0.5100
    449 HD23      -74.9150  -24.2640  -26.1950 H        26 LEU   -0.5100
    450 N         -69.6310  -21.9690  -28.7020 N.am     27 THR   -0.4700
    451 CA        -68.1970  -21.8100  -28.5570 C.3      27 THR    0.3100
    452 C         -67.8400  -20.3290  -28.5890 C.2      27 THR    0.0700
    453 O         -66.8560  -19.9100  -28.0010 O.2      27 THR    0.0900
    454 CB        -67.4270  -22.5580  -29.6510 C.3      27 THR    0.1400
    455 CG2       -67.8740  -24.0200  -29.7390 C.3      27 THR    0.0900
    456 OG1       -67.6510  -21.9250  -30.9100 O.3      27 THR   -0.6600
    457 HN        -69.9400  -22.4760  -29.5030 H        27 THR    0.4300
    458 HA        -67.9210  -22.1890  -27.5850 H        27 THR   -0.2700
    459 HB        -66.3390  -22.5420  -29.4260 H        27 THR    0.0900
    460 HG1       -68.5660  -22.1050  -31.1370 H        27 THR    0.0900
    461 HG21      -68.9580  -24.0730  -29.9770 H        27 THR    0.0900
    462 HG22      -67.6990  -24.5280  -28.7670 H        27 THR    0.5100
    463 HG23      -67.3090  -24.5400  -30.5410 H        27 THR   -0.5100
    464 N         -68.6560  -19.5280  -29.2640 N.am     28 GLY   -0.4700
    465 CA        -68.4770  -18.0830  -29.2690 C.3      28 GLY    0.3100
    466 C         -68.9290  -17.3800  -27.9990 C.2      28 GLY   -0.0200
    467 O         -68.1500  -16.6530  -27.3800 O.2      28 GLY    0.0900
    468 HN        -69.4230  -19.8770  -29.7970 H        28 GLY    0.0900
    469 HA1       -69.0440  -17.6900  -30.0990 H        28 GLY    0.5100
    470 HA2       -67.4240  -17.8890  -29.4120 H        28 GLY   -0.5100
    471 N         -70.1890  -17.5790  -27.6080 N.am     29 ILE   -0.4700
    472 CA        -70.7730  -16.8420  -26.4890 C.3      29 ILE    0.3100
    473 C         -69.9510  -17.0430  -25.2130 C.2      29 ILE    0.0700
    474 O         -69.7600  -16.1010  -24.4470 O.2      29 ILE    0.0900
    475 CB        -72.2790  -17.2030  -26.2590 C.3      29 ILE   -0.0900
    476 CG1       -72.9700  -16.2040  -25.2980 C.3      29 ILE    0.0900
    477 CG2       -72.4290  -18.6450  -25.7810 C.3      29 ILE   -0.2700
    478 CD        -72.7640  -16.4640  -23.7950 C.3      29 ILE    0.0900
    479 HN        -70.7860  -18.2380  -28.0590 H        29 ILE    0.0900
    480 HA        -70.6770  -15.7880  -26.7070 H        29 ILE    0.0900
    481 HB        -72.8350  -17.0730  -27.2110 H        29 ILE   -0.1800
    482 HG11      -74.0590  -16.2300  -25.5030 H        29 ILE    0.0900
    483 HG12      -72.5830  -15.1890  -25.5240 H        29 ILE    0.0900
    484 HG21      -72.0420  -18.7470  -24.7440 H        29 ILE   -0.2700
    485 HG22      -71.8510  -19.3250  -26.4430 H        29 ILE    0.0900
    486 HG23      -73.5010  -18.9370  -25.7890 H        29 ILE    0.0900
    487 HD1       -71.7170  -16.7800  -23.6010 H        29 ILE    0.0900
    488 HD2       -73.4480  -17.2710  -23.4540 H        29 ILE    0.5100
    489 HD3       -72.9660  -15.5350  -23.2200 H        29 ILE   -0.5100
    490 N         -69.4410  -18.2550  -25.0000 N.am     30 VAL   -0.4700
    491 CA        -68.5960  -18.5210  -23.8380 C.3      30 VAL    0.3100
    492 C         -67.1860  -17.9640  -24.0680 C.2      30 VAL    0.0700
    493 O         -66.6730  -17.2040  -23.2500 O.2      30 VAL    0.0900
    494 CB        -68.5400  -20.0320  -23.4930 C.3      30 VAL   -0.0900
    495 CG1       -67.7230  -20.2600  -22.2300 C.3      30 VAL    0.0900
    496 CG2       -69.9470  -20.5920  -23.3190 C.3      30 VAL   -0.2700
    497 HN        -69.6100  -19.0230  -25.6130 H        30 VAL    0.0900
    498 HA        -69.0010  -17.9670  -23.0040 H        30 VAL    0.0900
    499 HB        -68.0750  -20.5850  -24.3370 H        30 VAL    0.0900
    500 HG11      -68.1820  -19.7180  -21.3760 H        30 VAL   -0.2700
    501 HG12      -66.6890  -19.8820  -22.3750 H        30 VAL    0.0900
    502 HG13      -67.6950  -21.3450  -21.9890 H        30 VAL    0.0900
    503 HG21      -70.5280  -20.4640  -24.2580 H        30 VAL    0.0900
    504 HG22      -70.4710  -20.0520  -22.5020 H        30 VAL    0.5100
    505 HG23      -69.8950  -21.6760  -23.0790 H        30 VAL   -0.5100
    506 N         -66.5750  -18.3150  -25.1940 N.am     31 GLY   -0.4700
    507 CA        -65.1950  -17.9340  -25.4750 C.3      31 GLY    0.3100
    508 C         -64.8850  -16.4520  -25.3470 C.2      31 GLY   -0.0200
    509 O         -63.8920  -16.0720  -24.7290 O.2      31 GLY    0.0900
    510 HN        -67.0320  -18.8550  -25.8970 H        31 GLY    0.0900
    511 HA1       -64.9800  -18.2400  -26.4890 H        31 GLY    0.5100
    512 HA2       -64.5670  -18.4730  -24.7820 H        31 GLY   -0.5100
    513 N         -65.7190  -15.6080  -25.9470 N.am     32 ASN   -0.4700
    514 CA        -65.5190  -14.1700  -25.8770 C.3      32 ASN    0.3100
    515 C         -65.9170  -13.6570  -24.5070 C.2      32 ASN    0.0700
    516 O         -65.2610  -12.7730  -23.9530 O.2      32 ASN    0.0900
    517 CB        -66.3280  -13.4530  -26.9580 C.3      32 ASN   -0.1800
    518 CG        -65.8570  -13.7970  -28.3580 C.2      32 ASN    0.0900
    519 ND2       -66.6500  -14.2960  -29.1770 N.am     32 ASN    0.0900
    520 OD1       -64.5990  -13.5450  -28.6550 O.2      32 ASN    0.5500
    521 HN        -66.5110  -15.9200  -26.4660 H        32 ASN   -0.5500
    522 HA        -64.4650  -13.9740  -26.0080 H        32 ASN   -0.6200
    523 HB1       -66.2350  -12.3570  -26.8120 H        32 ASN    0.3200
    524 HB2       -67.3960  -13.7450  -26.8620 H        32 ASN    0.3000
    525 HD21      -66.3390  -14.5230  -30.1000 H        32 ASN    0.5100
    526 HD22      -67.5980  -14.4710  -28.9110 H        32 ASN   -0.5100
    527 N         -66.9940  -14.2260  -23.9610 N.am     33 GLY   -0.4700
    528 CA        -67.4520  -13.9080  -22.6130 C.3      33 GLY    0.3100
    529 C         -66.3650  -14.0780  -21.5720 C.2      33 GLY   -0.0200
    530 O         -66.1520  -13.1950  -20.7470 O.2      33 GLY    0.0900
    531 HN        -67.5370  -14.9000  -24.4550 H        33 GLY    0.0900
    532 HA1       -68.2740  -14.5690  -22.3770 H        33 GLY    0.5100
    533 HA2       -67.7880  -12.8820  -22.6100 H        33 GLY   -0.5100
    534 N         -65.6660  -15.2090  -21.6130 N.am     34 LEU   -0.4700
    535 CA        -64.5440  -15.4410  -20.7120 C.3      34 LEU    0.3100
    536 C         -63.4260  -14.4350  -20.9630 C.2      34 LEU    0.0700
    537 O         -62.8370  -13.9100  -20.0230 O.2      34 LEU    0.0900
    538 CB        -64.0100  -16.8720  -20.8380 C.3      34 LEU   -0.1800
    539 CG        -64.7930  -17.9580  -20.0910 C.3      34 LEU    0.0900
    540 CD1       -64.2000  -19.3240  -20.3690 C.3      34 LEU    0.0900
    541 CD2       -64.8260  -17.6950  -18.5910 C.3      34 LEU   -0.0900
    542 HN        -65.8750  -15.9420  -22.2560 H        34 LEU    0.0900
    543 HA        -64.8860  -15.2600  -19.7040 H        34 LEU   -0.2700
    544 HB1       -62.9670  -16.8810  -20.4570 H        34 LEU    0.0900
    545 HB2       -64.0020  -17.1390  -21.9160 H        34 LEU    0.0900
    546 HG        -65.8530  -17.9410  -20.4230 H        34 LEU    0.0900
    547 HD11      -63.1410  -19.3560  -20.0340 H        34 LEU   -0.2700
    548 HD12      -64.2340  -19.5370  -21.4590 H        34 LEU    0.0900
    549 HD13      -64.7690  -20.1030  -19.8190 H        34 LEU    0.0900
    550 HD21      -65.3110  -16.7170  -18.3850 H        34 LEU    0.0900
    551 HD22      -63.7910  -17.6700  -18.1880 H        34 LEU    0.5100
    552 HD23      -65.4060  -18.4930  -18.0800 H        34 LEU   -0.5100
    553 N         -63.1440  -14.1470  -22.2280 N.am     35 VAL   -0.4700
    554 CA        -62.1600  -13.1250  -22.5720 C.3      35 VAL    0.3100
    555 C         -62.5420  -11.7640  -22.0020 C.2      35 VAL    0.0700
    556 O         -61.6720  -10.9990  -21.6160 O.2      35 VAL    0.0900
    557 CB        -61.9600  -12.9940  -24.1080 C.3      35 VAL   -0.0900
    558 CG1       -61.2940  -11.6760  -24.4590 C.3      35 VAL    0.0900
    559 CG2       -61.1390  -14.1520  -24.6440 C.3      35 VAL   -0.2700
    560 HN        -63.5860  -14.6110  -22.9920 H        35 VAL    0.0900
    561 HA        -61.2270  -13.3980  -22.1010 H        35 VAL    0.0900
    562 HB        -62.9490  -13.0510  -24.6110 H        35 VAL    0.0900
    563 HG11      -60.3890  -11.5270  -23.8350 H        35 VAL   -0.2700
    564 HG12      -61.9970  -10.8360  -24.2730 H        35 VAL    0.0900
    565 HG13      -60.9910  -11.6790  -25.5280 H        35 VAL    0.0900
    566 HG21      -61.6550  -15.1140  -24.4370 H        35 VAL    0.0900
    567 HG22      -60.1440  -14.1690  -24.1520 H        35 VAL    0.5100
    568 HG23      -61.0120  -14.0480  -25.7430 H        35 VAL   -0.5100
    569 N         -63.8390  -11.4630  -21.9400 N.am     36 ILE   -0.4700
    570 CA        -64.2950  -10.1400  -21.4930 C.3      36 ILE    0.3100
    571 C         -64.2840   -9.9590  -19.9760 C.2      36 ILE    0.0700
    572 O         -64.0430   -8.8570  -19.4950 O.2      36 ILE    0.0900
    573 CB        -65.6960   -9.7820  -22.0690 C.3      36 ILE   -0.0900
    574 CG1       -65.5250   -9.1460  -23.4540 C.3      36 ILE    0.0900
    575 CG2       -66.4340   -8.8010  -21.1620 C.3      36 ILE   -0.2700
    576 CD        -66.8210   -8.9900  -24.2220 C.3      36 ILE    0.0900
    577 HN        -64.5510  -12.1140  -22.1920 H        36 ILE    0.0900
    578 HA        -63.5650   -9.4140  -21.8170 H        36 ILE    0.0900
    579 HB        -66.2980  -10.7090  -22.1690 H        36 ILE   -0.1800
    580 HG11      -64.8370   -9.7810  -24.0510 H        36 ILE    0.0900
    581 HG12      -65.0680   -8.1420  -23.3270 H        36 ILE    0.0900
    582 HG21      -65.8490   -7.8610  -21.0580 H        36 ILE   -0.2700
    583 HG22      -66.5690   -9.2470  -20.1530 H        36 ILE    0.0900
    584 HG23      -67.4260   -8.5550  -21.5980 H        36 ILE    0.0900
    585 HD1       -67.4520   -8.2070  -23.7510 H        36 ILE    0.0900
    586 HD2       -67.3820   -9.9500  -24.2150 H        36 ILE    0.5100
    587 HD3       -66.6070   -8.6900  -25.2700 H        36 ILE   -0.5100
    588 N         -64.5470  -11.0240  -19.2220 N.am     37 LEU   -0.4700
    589 CA        -64.5870  -10.9320  -17.7580 C.3      37 LEU    0.3100
    590 C         -63.1920  -11.1420  -17.1650 C.2      37 LEU    0.0700
    591 O         -62.8600  -10.5740  -16.1160 O.2      37 LEU    0.0900
    592 CB        -65.5920  -11.9390  -17.1660 C.3      37 LEU   -0.1800
    593 CG        -67.0480  -11.8710  -17.6860 C.3      37 LEU    0.0900
    594 CD1       -67.8290  -13.1560  -17.3140 C.3      37 LEU    0.0900
    595 CD2       -67.8050  -10.6140  -17.1840 C.3      37 LEU   -0.0900
    596 HN        -64.7260  -11.9230  -19.6130 H        37 LEU    0.0900
    597 HA        -64.8720   -9.9240  -17.4970 H        37 LEU   -0.2700
    598 HB1       -65.6190  -11.7800  -16.0690 H        37 LEU    0.0900
    599 HB2       -65.2080  -12.9590  -17.3750 H        37 LEU    0.0900
    600 HG        -67.0370  -11.7550  -18.7900 H        37 LEU    0.0900
    601 HD11      -67.8560  -13.2810  -16.2100 H        37 LEU   -0.2700
    602 HD12      -67.3310  -14.0440  -17.7600 H        37 LEU    0.0900
    603 HD13      -68.8720  -13.0860  -17.6890 H        37 LEU    0.0900
    604 HD21      -67.2850   -9.6930  -17.5260 H        37 LEU    0.0900
    605 HD22      -67.8380  -10.6110  -16.0730 H        37 LEU    0.5100
    606 HD23      -68.8400  -10.6090  -17.5890 H        37 LEU   -0.5100
    607 N         -62.3750  -11.9480  -17.8470 N.am     38 VAL   -0.4700
    608 CA        -61.0050  -12.2000  -17.4240 C.3      38 VAL    0.3100
    609 C         -60.1170  -11.0230  -17.8090 C.2      38 VAL    0.0700
    610 O         -59.5770  -10.3350  -16.9510 O.2      38 VAL    0.0900
    611 CB        -60.4540  -13.4980  -18.0480 C.3      38 VAL   -0.0900
    612 CG1       -58.9560  -13.6200  -17.8260 C.3      38 VAL    0.0900
    613 CG2       -61.1770  -14.7010  -17.4800 C.3      38 VAL   -0.2700
    614 HN        -62.6680  -12.4150  -18.6780 H        38 VAL    0.0900
    615 HA        -61.0010  -12.2740  -16.3470 H        38 VAL    0.0900
    616 HB        -60.6620  -13.4960  -19.1390 H        38 VAL    0.0900
    617 HG11      -58.7130  -13.4530  -16.7540 H        38 VAL   -0.2700
    618 HG12      -58.4200  -12.8590  -18.4330 H        38 VAL    0.0900
    619 HG13      -58.6120  -14.6380  -18.1120 H        38 VAL    0.0900
    620 HG21      -62.2640  -14.6330  -17.7010 H        38 VAL    0.0900
    621 HG22      -61.0410  -14.7390  -16.3780 H        38 VAL    0.5100
    622 HG23      -60.7800  -15.6320  -17.9380 H        38 VAL   -0.5100
    623 N         -59.9870  -10.7860  -19.1130 N.am     39 MET   -0.4700
    624 CA        -59.0870   -9.7580  -19.6330 C.3      39 MET    0.3100
    625 C         -59.6540   -8.3680  -19.3670 C.2      39 MET    0.0700
    626 O         -58.9060   -7.3950  -19.3350 O.2      39 MET    0.0900
    627 CB        -58.8630   -9.9540  -21.1470 C.3      39 MET   -0.1800
    628 CG        -57.5050   -9.4820  -21.6920 C.3      39 MET    0.0900
    629 SD        -56.0940  -10.6150  -21.4580 S.3      39 MET    0.0900
    630 CE        -56.6970  -12.1540  -22.1670 C.3      39 MET   -0.1400
    631 HN        -60.5000  -11.3000  -19.7940 H        39 MET    0.0900
    632 HA        -58.1500   -9.8310  -19.1020 H        39 MET    0.0900
    633 HB1       -59.6580   -9.3990  -21.6860 H        39 MET   -0.0900
    634 HB2       -58.9640  -11.0370  -21.3710 H        39 MET   -0.2200
    635 HG1       -57.2660   -8.5190  -21.1970 H        39 MET    0.0900
    636 HG2       -57.6280   -9.2980  -22.7780 H        39 MET    0.0900
    637 HE1       -57.1230  -11.9910  -23.1810 H        39 MET    0.0900
    638 HE2       -57.4950  -12.5850  -21.5260 H        39 MET    0.5100
    639 HE3       -55.8670  -12.8860  -22.2570 H        39 MET   -0.5100
    640 N         -60.9740   -8.2770  -19.1740 N.am     40 GLY   -0.4700
    641 CA        -61.6390   -6.9950  -18.9220 C.3      40 GLY    0.3100
    642 C         -61.3890   -6.4300  -17.5380 C.2      40 GLY   -0.0200
    643 O         -61.1650   -5.2270  -17.3870 O.2      40 GLY    0.0900
    644 HN        -61.5660   -9.0780  -19.1940 H        40 GLY    0.0900
    645 HA1       -62.7000   -7.1490  -19.0480 H        40 GLY    0.5100
    646 HA2       -61.2750   -6.2900  -19.6560 H        40 GLY   -0.5100
    647 N         -61.4470   -7.2980  -16.5210 N.am     41 TYR   -0.4700
    648 CA        -61.1680   -6.9140  -15.1300 C.3      41 TYR    0.3100
    649 C         -59.8550   -7.5820  -14.6880 C.2      41 TYR    0.0700
    650 O         -59.0880   -8.0400  -15.5360 O.2      41 TYR    0.0900
    651 CB        -62.3570   -7.2980  -14.2310 C.3      41 TYR   -0.1800
    652 CG        -63.7200   -7.0080  -14.8660 C.ar     41 TYR    0.0900
    653 CD1       -64.8050   -7.8730  -14.6810 C.ar     41 TYR    0.0900
    654 CD2       -63.9190   -5.8710  -15.6700 C.ar     41 TYR    0.0000
    655 CE1       -66.0500   -7.6080  -15.2720 C.ar     41 TYR   -0.1150
    656 CE2       -65.1510   -5.6050  -16.2630 C.ar     41 TYR    0.1150
    657 CZ        -66.2100   -6.4720  -16.0610 C.ar     41 TYR   -0.1150
    658 OH        -67.4220   -6.1980  -16.6550 O.3      41 TYR    0.1150
    659 HN        -61.6840   -8.2550  -16.6650 H        41 TYR    0.1100
    660 HA        -61.0010   -5.8460  -15.1010 H        41 TYR   -0.5400
    661 HB1       -62.3040   -6.7210  -13.2840 H        41 TYR    0.4300
    662 HB2       -62.3180   -8.3870  -14.0170 H        41 TYR   -0.1150
    663 HD1       -64.6820   -8.7580  -14.0750 H        41 TYR    0.1150
    664 HD2       -63.0970   -5.1890  -15.8300 H        41 TYR   -0.1150
    665 HE1       -66.8800   -8.2820  -15.1140 H        41 TYR    0.1150
    666 HE2       -65.2790   -4.7250  -16.8790 H        41 TYR    0.5100
    667 HH        -67.3310   -5.3810  -17.1520 H        41 TYR   -0.5100
    668 N         -59.6240   -7.6890  -13.3610 N.am     42 GLN   -0.4700
    669 CA        -58.6730   -8.6010  -12.7370 C.3      42 GLN    0.3100
    670 CAT       -55.4520   -9.1530  -14.7380 C.3      42 GLN    0.0700
    671 C         -57.1980   -8.5450  -13.1320 C.2      42 GLN    0.0900
    672 O         -56.3750   -8.0330  -12.3750 O.2      42 GLN   -0.1800
    673 CB        -59.2190  -10.0520  -12.5440 C.3      42 GLN    0.0900
    674 CG        -59.7680  -10.7710  -13.8020 C.3      42 GLN    0.0900
    675 CD        -60.5160  -12.0510  -13.4220 C.2      42 GLN   -0.1800
    676 NE2       -61.7920  -12.1710  -13.8600 N.am     42 GLN    0.0900
    677 OE1       -59.9910  -12.9330  -12.7440 O.2      42 GLN    0.0900
    678 NT        -56.8260   -9.0920  -14.3030 N.pl3    42 GLN    0.5500
    679 HN        -60.1220   -7.1140  -12.7180 H        42 GLN   -0.5500
    680 HNT       -57.4930   -9.4840  -14.9300 H        42 GLN   -0.6200
    681 HA        -58.4140   -8.1830  -11.7770 H        42 GLN    0.3200
    682 HB1       -60.0390  -10.0070  -11.7970 H        42 GLN    0.3000
    683 HB2       -58.3930  -10.6700  -12.1360 H        42 GLN    0.5100
    684 HG1       -58.9240  -11.0340  -14.4750 H        42 GLN   -0.5100
    685 HG2       -60.4640  -10.0930  -14.3400 H        42 GLN   -0.4700
    686 HE21      -62.2040  -11.4410  -14.4060 H        42 GLN    0.3100
    687 HE22      -62.3220  -12.9890  -13.6370 H        42 GLN   -0.1100
    688 HT1       -54.8570   -9.7350  -14.0030 H        42 GLN    0.0900
    689 HT2       -55.0350   -8.1260  -14.8080 H        42 GLN    0.0900
    690 HT3       -55.3940   -9.6550  -15.7270 H        42 GLN    0.0900
    691 N         -49.2110   -4.9280  -21.9110 N.am     43 SER   -0.2700
    692 CA        -49.8200   -5.5970  -23.0490 C.3      43 SER    0.0900
    693 CAY       -47.5860   -3.5160  -20.8450 C.3      43 SER    0.0900
    694 C         -50.8560   -4.7260  -23.7320 C.2      43 SER    0.0900
    695 O         -52.0640   -4.8120  -23.5310 O.2      43 SER    0.5100
    696 CB        -50.4140   -6.9880  -22.7630 C.3      43 SER   -0.5100
    697 OG        -50.6050   -7.6770  -23.9990 O.3      43 SER   -0.4700
    698 CY        -48.0870   -4.2100  -22.0510 C.2      43 SER    0.3100
    699 OY        -47.4940   -4.1400  -23.1310 O.2      43 SER    0.0700
    700 HN        -49.6740   -5.0340  -21.0350 H        43 SER    0.0900
    701 HA        -49.0530   -5.6900  -23.8020 H        43 SER    0.0500
    702 HB1       -51.3930   -6.8850  -22.2480 H        43 SER    0.0900
    703 HB2       -49.7200   -7.5740  -22.1220 H        43 SER    0.0900
    704 HG1       -51.1180   -8.4610  -23.7890 H        43 SER   -0.6600
    705 HY1       -46.6500   -2.9700  -21.0940 H        43 SER    0.4300
    706 HY2       -47.3690   -4.2590  -20.0470 H        43 SER    0.5100
    707 HY3       -48.3440   -2.7880  -20.4890 H        43 SER   -0.5100
    708 N         -50.3590   -3.8850  -24.6470 N.am     44 MET   -0.4700
    709 CA        -51.1410   -3.2210  -25.6970 C.3      44 MET    0.3100
    710 C         -51.8790   -4.2040  -26.6020 C.2      44 MET    0.0700
    711 O         -53.0110   -3.9540  -27.0070 O.2      44 MET    0.0900
    712 CB        -50.2330   -2.3470  -26.5800 C.3      44 MET   -0.1800
    713 CG        -49.4950   -1.2120  -25.8620 C.3      44 MET    0.0900
    714 SD        -50.5390    0.1620  -25.3030 S.3      44 MET    0.0900
    715 CE        -49.2600    1.2630  -24.6720 C.3      44 MET   -0.1400
    716 HN        -49.3880   -3.6620  -24.6540 H        44 MET    0.0900
    717 HA        -51.8960   -2.6130  -25.2190 H        44 MET    0.0900
    718 HB1       -50.8610   -1.8970  -27.3780 H        44 MET   -0.0900
    719 HB2       -49.4730   -3.0070  -27.0480 H        44 MET   -0.2200
    720 HG1       -48.7260   -0.8150  -26.5560 H        44 MET    0.0900
    721 HG2       -48.9790   -1.6470  -24.9810 H        44 MET    0.0900
    722 HE1       -49.1450    2.1600  -25.3170 H        44 MET    0.0900
    723 HE2       -48.2820    0.7370  -24.6390 H        44 MET    0.5100
    724 HE3       -49.5200    1.6070  -23.6490 H        44 MET   -0.5100
    725 N         -51.2270   -5.3190  -26.9320 N.am     45 THR   -0.4700
    726 CA        -51.7860   -6.2760  -27.8830 C.3      45 THR    0.3100
    727 C         -53.0210   -6.9600  -27.3150 C.2      45 THR    0.0700
    728 O         -53.9340   -7.3210  -28.0610 O.2      45 THR    0.0900
    729 CB        -50.7690   -7.3410  -28.3020 C.3      45 THR    0.1400
    730 CG2       -51.1710   -7.9600  -29.6330 C.3      45 THR    0.0900
    731 OG1       -49.4770   -6.7420  -28.4360 O.3      45 THR   -0.6600
    732 HN        -50.3360   -5.5490  -26.5490 H        45 THR    0.4300
    733 HA        -52.1170   -5.7220  -28.7490 H        45 THR   -0.2700
    734 HB        -50.7190   -8.1410  -27.5330 H        45 THR    0.0900
    735 HG1       -49.5680   -6.0660  -29.1100 H        45 THR    0.0900
    736 HG21      -51.2150   -7.1780  -30.4200 H        45 THR    0.0900
    737 HG22      -52.1740   -8.4290  -29.5440 H        45 THR    0.5100
    738 HG23      -50.4250   -8.7260  -29.9340 H        45 THR   -0.5100
    739 N         -53.0640   -7.1360  -25.9950 N.am     46 ASP   -0.4700
    740 CA        -54.2890   -7.6000  -25.3480 C.3      46 ASP    0.3100
    741 C         -55.3890   -6.5390  -25.4130 C.2      46 ASP    0.0700
    742 O         -56.5450   -6.8650  -25.6890 O.2      46 ASP    0.0900
    743 CB        -54.0300   -8.0150  -23.8980 C.3      46 ASP   -0.2800
    744 CG        -53.3480   -9.3680  -23.7960 C.2      46 ASP    0.0900
    745 OD1       -53.8850  -10.3630  -24.3450 O.co2    46 ASP    0.0900
    746 OD2       -52.2750   -9.4310  -23.1600 O.co2    46 ASP    0.6200
    747 HN        -52.2810   -6.9650  -25.4020 H        46 ASP   -0.7600
    748 HA        -54.6670   -8.4380  -25.9140 H        46 ASP   -0.7600
    749 HB1       -54.9980   -8.0650  -23.3560 H        46 ASP    0.5100
    750 HB2       -53.3800   -7.2550  -23.4140 H        46 ASP   -0.5100
    751 N         -55.0370   -5.2700  -25.1830 N.am     47 LYS   -0.4700
    752 CA        -56.0320   -4.1950  -25.1990 C.3      47 LYS    0.3100
    753 C         -56.8640   -4.2490  -26.4640 C.2      47 LYS    0.0700
    754 O         -58.0880   -4.1780  -26.4070 O.2      47 LYS    0.0900
    755 CB        -55.4030   -2.7970  -25.0430 C.3      47 LYS   -0.1800
    756 CG        -55.4960   -2.2240  -23.6210 C.3      47 LYS    0.0900
    757 CD        -55.5870   -0.6880  -23.5910 C.3      47 LYS    0.0900
    758 CE        -56.3600   -0.1910  -22.3660 C.3      47 LYS   -0.1800
    759 NZ        -57.8410   -0.5010  -22.4210 N.4      47 LYS    0.0900
    760 HN        -54.0960   -5.0010  -24.9920 H        47 LYS    0.0900
    761 HA        -56.7210   -4.3780  -24.3880 H        47 LYS   -0.1800
    762 HB1       -55.9180   -2.0990  -25.7370 H        47 LYS    0.0900
    763 HB2       -54.3310   -2.8600  -25.3260 H        47 LYS    0.0900
    764 HG1       -54.5950   -2.5380  -23.0520 H        47 LYS    0.2100
    765 HG2       -56.3980   -2.6430  -23.1280 H        47 LYS    0.0500
    766 HD1       -56.0990   -0.3370  -24.5110 H        47 LYS    0.0500
    767 HD2       -54.5600   -0.2650  -23.5680 H        47 LYS   -0.3000
    768 HE1       -56.2570    0.9120  -22.2890 H        47 LYS    0.3300
    769 HE2       -55.9540   -0.6770  -21.4530 H        47 LYS    0.3300
    770 HZ1       -57.9780   -1.5310  -22.4790 H        47 LYS    0.3300
    771 HZ2       -58.2600   -0.0490  -23.2590 H        47 LYS    0.5100
    772 HZ3       -58.3050   -0.1380  -21.5640 H        47 LYS   -0.5100
    773 N         -56.2060   -4.4040  -27.6080 N.am     48 TYR   -0.4700
    774 CA        -56.9200   -4.4550  -28.8740 C.3      48 TYR    0.3100
    775 C         -57.8470   -5.6610  -28.9430 C.2      48 TYR    0.0700
    776 O         -58.9430   -5.5830  -29.4750 O.2      48 TYR    0.0900
    777 CB        -55.9380   -4.4560  -30.0470 C.3      48 TYR   -0.1800
    778 CG        -55.2970   -3.1070  -30.3000 C.ar     48 TYR    0.0900
    779 CD1       -56.0680   -2.0020  -30.6440 C.ar     48 TYR    0.0900
    780 CD2       -53.9160   -2.9350  -30.2100 C.ar     48 TYR    0.0000
    781 CE1       -55.4830   -0.7630  -30.8820 C.ar     48 TYR   -0.1150
    782 CE2       -53.3220   -1.7000  -30.4500 C.ar     48 TYR    0.1150
    783 CZ        -54.1100   -0.6210  -30.7800 C.ar     48 TYR   -0.1150
    784 OH        -53.5270    0.6030  -31.0140 O.3      48 TYR    0.1150
    785 HN        -55.2140   -4.4900  -27.6500 H        48 TYR    0.1100
    786 HA        -57.5680   -3.5940  -28.9290 H        48 TYR   -0.5400
    787 HB1       -56.4740   -4.7450  -30.9750 H        48 TYR    0.4300
    788 HB2       -55.1180   -5.1760  -29.8390 H        48 TYR   -0.1150
    789 HD1       -57.1380   -2.1080  -30.7270 H        48 TYR    0.1150
    790 HD2       -53.2940   -3.7790  -29.9500 H        48 TYR   -0.1150
    791 HE1       -56.0970    0.0840  -31.1460 H        48 TYR    0.1150
    792 HE2       -52.2500   -1.5890  -30.3770 H        48 TYR    0.5100
    793 HH        -52.6070    0.5500  -30.7470 H        48 TYR   -0.5100
    794 N         -57.4070   -6.7740  -28.3820 N.am     49 ARG   -0.4700
    795 CA        -58.1980   -7.9920  -28.3990 C.3      49 ARG    0.3100
    796 C         -59.3740   -7.9100  -27.4360 C.2      49 ARG    0.0700
    797 O         -60.3720   -8.6140  -27.6090 O.2      49 ARG    0.0900
    798 CB        -57.3200   -9.2050  -28.0950 C.3      49 ARG   -0.1800
    799 CG        -56.2690   -9.4250  -29.1680 C.3      49 ARG    0.0900
    800 CD        -55.3080  -10.5390  -28.8330 C.3      49 ARG    0.0900
    801 NE        -55.9140  -11.8550  -29.0310 N.pl3    49 ARG   -0.1800
    802 CZ        -55.2740  -13.0060  -28.8550 C.cat    49 ARG    0.0900
    803 NH1       -53.9950  -13.0170  -28.4690 N.pl3    49 ARG    0.0900
    804 NH2       -55.9130  -14.1520  -29.0590 N.pl3    49 ARG    0.2000
    805 HN        -56.5210   -6.8280  -27.9270 H        49 ARG    0.0900
    806 HA        -58.6450   -8.0880  -29.3770 H        49 ARG    0.0900
    807 HB1       -57.9630  -10.1090  -28.0260 H        49 ARG   -0.7000
    808 HB2       -56.8130   -9.0500  -27.1180 H        49 ARG    0.4400
    809 HG1       -55.6940   -8.4850  -29.3020 H        49 ARG    0.6400
    810 HG2       -56.7810   -9.6720  -30.1220 H        49 ARG   -0.8000
    811 HD1       -55.0020  -10.4630  -27.7670 H        49 ARG    0.4600
    812 HD2       -54.4160  -10.4740  -29.4910 H        49 ARG    0.4600
    813 HE        -56.8710  -11.8910  -29.3160 H        49 ARG   -0.8000
    814 HH11      -53.5140  -12.1560  -28.3100 H        49 ARG    0.4600
    815 HH12      -53.5200  -13.8870  -28.3380 H        49 ARG    0.4600
    816 HH21      -55.4060  -15.0120  -29.0750 H        49 ARG    0.5100
    817 HH22      -56.9040  -14.1540  -29.1950 H        49 ARG   -0.5100
    818 N         -59.2760   -7.0430  -26.4310 N.am     50 LEU   -0.4700
    819 CA        -60.4300   -6.7360  -25.6160 C.3      50 LEU    0.3100
    820 C         -61.5150   -6.1770  -26.5230 C.2      50 LEU    0.0700
    821 O         -62.5860   -6.7570  -26.6420 O.2      50 LEU    0.0900
    822 CB        -60.0690   -5.7370  -24.5190 C.3      50 LEU   -0.1800
    823 CG        -61.1690   -5.3670  -23.5290 C.3      50 LEU    0.0900
    824 CD1       -61.8240   -6.6110  -22.9220 C.3      50 LEU    0.0900
    825 CD2       -60.5730   -4.4630  -22.4590 C.3      50 LEU   -0.0900
    826 HN        -58.4250   -6.5770  -26.2010 H        50 LEU    0.0900
    827 HA        -60.7870   -7.6580  -25.1800 H        50 LEU   -0.2700
    828 HB1       -59.7310   -4.8020  -25.0130 H        50 LEU    0.0900
    829 HB2       -59.2240   -6.1650  -23.9400 H        50 LEU    0.0900
    830 HG        -61.9440   -4.7690  -24.0550 H        50 LEU    0.0900
    831 HD11      -61.0660   -7.2160  -22.3810 H        50 LEU   -0.2700
    832 HD12      -62.2700   -7.2340  -23.7260 H        50 LEU    0.0900
    833 HD13      -62.6140   -6.3080  -22.2020 H        50 LEU    0.0900
    834 HD21      -60.1620   -3.5410  -22.9220 H        50 LEU    0.0900
    835 HD22      -59.7490   -4.9920  -21.9320 H        50 LEU    0.5100
    836 HD23      -61.3580   -4.1730  -21.7280 H        50 LEU   -0.5100
    837 N         -61.2140   -5.0680  -27.1970 N.am     51 HSE   -0.4700
    838 CA        -62.0880   -4.5210  -28.2420 C.3      51 HSE    0.3100
    839 C         -62.6060   -5.5940  -29.2050 C.2      51 HSE    0.0700
    840 O         -63.8130   -5.7680  -29.3620 O.2      51 HSE    0.0900
    841 CB        -61.3370   -3.4770  -29.0720 C.3      51 HSE   -0.0800
    842 CG        -61.1460   -2.1670  -28.3790 C.ar     51 HSE    0.0900
    843 CD2       -60.2350   -1.7670  -27.4650 C.ar     51 HSE    0.0900
    844 ND1       -61.9510   -1.0780  -28.6310 N.ar     51 HSE   -0.7000
    845 CE1       -61.5460   -0.0610  -27.8920 C.ar     51 HSE    0.2200
    846 NE2       -60.5060   -0.4520  -27.1740 N.ar     51 HSE    0.2500
    847 HN        -60.3760   -4.5580  -27.0200 H        51 HSE    0.1300
    848 HA        -62.9450   -4.0730  -27.7620 H        51 HSE   -0.3600
    849 HB1       -61.9060   -3.2930  -30.0080 H        51 HSE    0.3200
    850 HB2       -60.3350   -3.8820  -29.3280 H        51 HSE   -0.0500
    851 HD2       -59.4250   -2.3250  -27.0110 H        51 HSE    0.0900
    852 HE1       -61.9780    0.9380  -27.8590 H        51 HSE    0.5100
    853 HE2       -59.9920    0.1060  -26.5230 H        51 HSE   -0.5100
    854 N         -61.6830   -6.3080  -29.8480 N.am     52 LEU   -0.4700
    855 CA        -62.0260   -7.3280  -30.8330 C.3      52 LEU    0.3100
    856 C         -63.0800   -8.2820  -30.3000 C.2      52 LEU    0.0700
    857 O         -64.0740   -8.5810  -30.9590 O.2      52 LEU    0.0900
    858 CB        -60.7740   -8.1230  -31.2140 C.3      52 LEU   -0.1800
    859 CG        -60.8920   -9.1690  -32.3230 C.3      52 LEU    0.0900
    860 CD1       -61.4610   -8.5630  -33.5890 C.3      52 LEU    0.0900
    861 CD2       -59.5370   -9.8010  -32.5950 C.3      52 LEU   -0.0900
    862 HN        -60.7090   -6.1750  -29.6810 H        52 LEU    0.0900
    863 HA        -62.4390   -6.8350  -31.7000 H        52 LEU   -0.2700
    864 HB1       -60.4250   -8.6480  -30.3010 H        52 LEU    0.0900
    865 HB2       -60.0010   -7.3920  -31.5300 H        52 LEU    0.0900
    866 HG        -61.5570   -9.9910  -31.9810 H        52 LEU    0.0900
    867 HD11      -60.8020   -7.7450  -33.9510 H        52 LEU   -0.2700
    868 HD12      -62.4690   -8.1430  -33.3880 H        52 LEU    0.0900
    869 HD13      -61.5310   -9.3390  -34.3820 H        52 LEU    0.0900
    870 HD21      -59.1550  -10.2970  -31.6760 H        52 LEU    0.0900
    871 HD22      -58.8100   -9.0210  -32.9040 H        52 LEU    0.5100
    872 HD23      -59.6290  -10.5650  -33.3960 H        52 LEU   -0.5100
    873 N         -62.8600   -8.7390  -29.0730 N.am     53 SER   -0.4700
    874 CA        -63.7510   -9.7050  -28.4520 C.3      53 SER    0.3100
    875 C         -65.0950   -9.1080  -28.0760 C.2      53 SER    0.0700
    876 O         -66.0780   -9.8390  -27.9600 O.2      53 SER    0.0900
    877 CB        -63.1000  -10.3250  -27.2190 C.3      53 SER    0.0500
    878 OG        -63.6540  -11.6010  -26.9880 O.3      53 SER    0.0900
    879 HN        -62.0810   -8.4420  -28.5270 H        53 SER    0.0900
    880 HA        -63.9740  -10.4700  -29.1810 H        53 SER   -0.6600
    881 HB1       -63.2840   -9.6840  -26.3300 H        53 SER    0.4300
    882 HB2       -62.0050  -10.4290  -27.3790 H        53 SER    0.5100
    883 HG1       -63.7560  -12.0050  -27.8530 H        53 SER   -0.5100
    884 N         -65.1460   -7.7930  -27.8770 N.am     54 VAL   -0.4700
    885 CA        -66.4200   -7.1010  -27.6700 C.3      54 VAL    0.3100
    886 C         -67.1650   -6.9920  -28.9970 C.2      54 VAL    0.0700
    887 O         -68.3820   -7.1180  -29.0410 O.2      54 VAL    0.0900
    888 CB        -66.2250   -5.7150  -27.0080 C.3      54 VAL   -0.0900
    889 CG1       -67.3760   -4.7840  -27.3330 C.3      54 VAL    0.0900
    890 CG2       -66.0690   -5.8780  -25.4990 C.3      54 VAL   -0.2700
    891 HN        -64.3260   -7.2250  -27.8590 H        54 VAL    0.0900
    892 HA        -67.0360   -7.7280  -27.0430 H        54 VAL    0.0900
    893 HB        -65.2790   -5.2660  -27.3740 H        54 VAL    0.0900
    894 HG11      -68.3450   -5.2890  -27.1290 H        54 VAL   -0.2700
    895 HG12      -67.3430   -4.5010  -28.4060 H        54 VAL    0.0900
    896 HG13      -67.3140   -3.8710  -26.7030 H        54 VAL    0.0900
    897 HG21      -65.1850   -6.5130  -25.2730 H        54 VAL    0.0900
    898 HG22      -66.9740   -6.3650  -25.0760 H        54 VAL    0.5100
    899 HG23      -65.9230   -4.8850  -25.0240 H        54 VAL   -0.5100
    900 N         -66.4210   -6.7870  -30.0820 N.am     55 ALA   -0.4700
    901 CA        -67.0010   -6.7030  -31.4160 C.3      55 ALA    0.3100
    902 C         -67.6060   -8.0270  -31.8520 C.2      55 ALA    0.0700
    903 O         -68.6310   -8.0470  -32.5250 O.2      55 ALA    0.0900
    904 CB        -65.9570   -6.2660  -32.4080 C.3      55 ALA   -0.2700
    905 HN        -65.4320   -6.6820  -30.0290 H        55 ALA    0.0900
    906 HA        -67.8130   -5.9920  -31.3870 H        55 ALA    0.0900
    907 HB1       -65.2120   -7.0760  -32.5600 H        55 ALA    0.0900
    908 HB2       -65.4280   -5.3650  -32.0280 H        55 ALA    0.5100
    909 HB3       -66.4340   -6.0360  -33.3840 H        55 ALA   -0.5100
    910 N         -66.9670   -9.1330  -31.4700 N.am     56 ASP   -0.4700
    911 CA        -67.4250  -10.4690  -31.8450 C.3      56 ASP    0.3100
    912 C         -68.5800  -10.9110  -30.9570 C.2      56 ASP    0.0700
    913 O         -69.4980  -11.6070  -31.4110 O.2      56 ASP    0.0900
    914 CB        -66.2890  -11.4890  -31.7370 C.3      56 ASP   -0.2800
    915 CG        -65.1260  -11.1940  -32.6900 C.2      56 ASP    0.0900
    916 OD1       -65.3740  -10.8700  -33.8900 O.co2    56 ASP    0.0900
    917 OD2       -63.9570  -11.3110  -32.2240 O.co2    56 ASP    0.6200
    918 HN        -66.1430   -9.0980  -30.9100 H        56 ASP   -0.7600
    919 HA        -67.7920  -10.4230  -32.8600 H        56 ASP   -0.7600
    920 HB1       -66.6890  -12.4990  -31.9740 H        56 ASP    0.5100
    921 HB2       -65.8990  -11.4860  -30.6970 H        56 ASP   -0.5100
    922 N         -68.5320  -10.5110  -29.6820 N.am     57 LEU   -0.4700
    923 CA        -69.5870  -10.8670  -28.7500 C.3      57 LEU    0.3100
    924 C         -70.8770  -10.2880  -29.2600 C.2      57 LEU    0.0700
    925 O         -71.8510  -11.0120  -29.4530 O.2      57 LEU    0.0900
    926 CB        -69.2970  -10.3430  -27.3430 C.3      57 LEU   -0.1800
    927 CG        -70.2830  -10.8180  -26.2710 C.3      57 LEU    0.0900
    928 CD1       -70.3220  -12.3480  -26.2060 C.3      57 LEU    0.0900
    929 CD2       -69.9500  -10.2260  -24.8960 C.3      57 LEU   -0.0900
    930 HN        -67.7850   -9.9620  -29.3200 H        57 LEU    0.0900
    931 HA        -69.6660  -11.9430  -28.7350 H        57 LEU   -0.2700
    932 HB1       -69.3210   -9.2330  -27.3730 H        57 LEU    0.0900
    933 HB2       -68.2770  -10.6730  -27.0510 H        57 LEU    0.0900
    934 HG        -71.2980  -10.4350  -26.5110 H        57 LEU    0.0900
    935 HD11      -69.2900  -12.7540  -26.1380 H        57 LEU   -0.2700
    936 HD12      -70.8040  -12.7530  -27.1220 H        57 LEU    0.0900
    937 HD13      -70.8920  -12.6740  -25.3090 H        57 LEU    0.0900
    938 HD21      -69.6400   -9.1640  -25.0010 H        57 LEU    0.0900
    939 HD22      -69.1160  -10.7950  -24.4320 H        57 LEU    0.5100
    940 HD23      -70.8450  -10.2710  -24.2380 H        57 LEU   -0.5100
    941 N         -70.8570   -8.9850  -29.5320 N.am     58 LEU   -0.4700
    942 CA        -72.0430   -8.2690  -29.9860 C.3      58 LEU    0.3100
    943 C         -72.6580   -8.9450  -31.2010 C.2      58 LEU    0.0700
    944 O         -73.8680   -8.9060  -31.3930 O.2      58 LEU    0.0900
    945 CB        -71.7150   -6.7980  -30.2850 C.3      58 LEU   -0.1800
    946 CG        -72.8880   -5.8040  -30.2140 C.3      58 LEU    0.0900
    947 CD1       -73.6330   -5.8570  -28.8560 C.3      58 LEU    0.0900
    948 CD2       -72.3990   -4.3850  -30.5090 C.3      58 LEU   -0.0900
    949 HN        -70.0280   -8.4400  -29.4380 H        58 LEU    0.0900
    950 HA        -72.7890   -8.3340  -29.2080 H        58 LEU   -0.2700
    951 HB1       -71.2890   -6.7460  -31.3080 H        58 LEU    0.0900
    952 HB2       -70.9460   -6.4670  -29.5560 H        58 LEU    0.0900
    953 HG        -73.6080   -6.0410  -31.0260 H        58 LEU    0.0900
    954 HD11      -72.9060   -5.7890  -28.0190 H        58 LEU   -0.2700
    955 HD12      -74.1890   -6.8140  -28.7680 H        58 LEU    0.0900
    956 HD13      -74.3410   -5.0040  -28.7820 H        58 LEU    0.0900
    957 HD21      -71.9530   -4.3370  -31.5250 H        58 LEU    0.0900
    958 HD22      -71.6260   -4.0890  -29.7680 H        58 LEU    0.5100
    959 HD23      -73.2520   -3.6740  -30.4630 H        58 LEU   -0.5100
    960 N         -71.8200   -9.5880  -32.0050 N.am     59 PHE   -0.4700
    961 CA        -72.2790  -10.3650  -33.1520 C.3      59 PHE    0.3100
    962 C         -72.9020  -11.6900  -32.7540 C.2      59 PHE    0.0700
    963 O         -73.9970  -12.0140  -33.1990 O.2      59 PHE    0.0900
    964 CB        -71.1120  -10.6340  -34.1050 C.3      59 PHE   -0.1800
    965 CG        -71.4770  -11.4500  -35.3110 C.ar     59 PHE    0.0900
    966 CD1       -71.1290  -12.7890  -35.3920 C.ar     59 PHE    0.0900
    967 CD2       -72.1440  -10.8750  -36.3800 C.ar     59 PHE    0.0000
    968 CE1       -71.4450  -13.5470  -36.5180 C.ar     59 PHE   -0.1150
    969 CE2       -72.4650  -11.6250  -37.5110 C.ar     59 PHE    0.1150
    970 CZ        -72.1150  -12.9670  -37.5740 C.ar     59 PHE   -0.1150
    971 HN        -70.8350   -9.5690  -31.8590 H        59 PHE    0.1150
    972 HA        -73.0530   -9.8020  -33.6520 H        59 PHE   -0.1150
    973 HB1       -70.3180  -11.1900  -33.5630 H        59 PHE    0.1150
    974 HB2       -70.7130   -9.6650  -34.4760 H        59 PHE   -0.1150
    975 HD1       -70.6040  -13.2520  -34.5700 H        59 PHE    0.1150
    976 HD2       -72.4190   -9.8310  -36.3380 H        59 PHE   -0.1150
    977 HE1       -71.1650  -14.5890  -36.5630 H        59 PHE    0.1150
    978 HE2       -72.9850  -11.1630  -38.3360 H        59 PHE    0.5100
    979 HZ        -72.3670  -13.5540  -38.4460 H        59 PHE   -0.5100
    980 N         -72.2090  -12.4730  -31.9250 N.am     60 VAL   -0.4700
    981 CA        -72.6770  -13.8310  -31.6390 C.3      60 VAL    0.3100
    982 C         -74.0710  -13.8020  -31.0430 C.2      60 VAL    0.0700
    983 O         -74.9220  -14.5850  -31.4600 O.2      60 VAL    0.0900
    984 CB        -71.7370  -14.6500  -30.7210 C.3      60 VAL   -0.0900
    985 CG1       -70.3330  -14.6960  -31.2950 C.3      60 VAL    0.0900
    986 CG2       -71.7350  -14.0980  -29.3010 C.3      60 VAL   -0.2700
    987 HN        -71.3670  -12.1800  -31.4760 H        60 VAL    0.0900
    988 HA        -72.7820  -14.3350  -32.5870 H        60 VAL    0.0900
    989 HB        -72.1280  -15.6860  -30.6250 H        60 VAL    0.0900
    990 HG11      -69.7940  -13.7520  -31.0620 H        60 VAL   -0.2700
    991 HG12      -70.3790  -14.8140  -32.3990 H        60 VAL    0.0900
    992 HG13      -69.7700  -15.5440  -30.8510 H        60 VAL    0.0900
    993 HG21      -72.7600  -14.1360  -28.8740 H        60 VAL    0.0900
    994 HG22      -71.3930  -13.0410  -29.3060 H        60 VAL    0.5100
    995 HG23      -71.0600  -14.7050  -28.6600 H        60 VAL   -0.5100
    996 N         -74.3470  -12.8740  -30.1190 N.am     61 ILE   -0.4700
    997 CA        -75.6950  -12.8040  -29.5350 C.3      61 ILE    0.3100
    998 C         -76.7640  -12.4580  -30.5890 C.2      61 ILE    0.0700
    999 O         -77.9530  -12.4810  -30.2980 O.2      61 ILE    0.0900
   1000 CB        -75.7970  -11.8530  -28.3030 C.3      61 ILE   -0.0900
   1001 CG1       -75.3200  -10.4380  -28.6280 C.3      61 ILE    0.0900
   1002 CG2       -75.0040  -12.4010  -27.1410 C.3      61 ILE   -0.2700
   1003 CD        -75.8730   -9.4010  -27.6590 C.3      61 ILE    0.0900
   1004 HN        -73.6760  -12.2120  -29.7950 H        61 ILE    0.0900
   1005 HA        -75.9690  -13.8070  -29.2420 H        61 ILE    0.0900
   1006 HB        -76.8620  -11.7520  -28.0050 H        61 ILE   -0.1800
   1007 HG11      -75.6440  -10.1770  -29.6570 H        61 ILE    0.0900
   1008 HG12      -74.2100  -10.4150  -28.5840 H        61 ILE    0.0900
   1009 HG21      -73.9340  -12.5010  -27.4230 H        61 ILE   -0.2700
   1010 HG22      -75.3910  -13.4030  -26.8580 H        61 ILE    0.0900
   1011 HG23      -75.0800  -11.7110  -26.2730 H        61 ILE    0.0900
   1012 HD1       -75.5490   -9.6350  -26.6230 H        61 ILE    0.0900
   1013 HD2       -76.9830   -9.4050  -27.6930 H        61 ILE    0.5100
   1014 HD3       -75.4950   -8.3910  -27.9290 H        61 ILE   -0.5100
   1015 N         -76.3430  -12.1630  -31.8170 N.am     62 THR   -0.4700
   1016 CA        -77.2720  -11.9550  -32.9110 C.3      62 THR    0.3100
   1017 C         -77.6060  -13.2420  -33.6600 C.2      62 THR    0.0700
   1018 O         -78.5530  -13.2700  -34.4400 O.2      62 THR    0.0900
   1019 CB        -76.7170  -10.9330  -33.9110 C.3      62 THR    0.1400
   1020 CG2       -76.0040  -11.6130  -35.0790 C.3      62 THR    0.0900
   1021 OG1       -77.7880  -10.1340  -34.4120 O.3      62 THR   -0.6600
   1022 HN        -75.3770  -12.0720  -32.0380 H        62 THR    0.4300
   1023 HA        -78.2050  -11.6030  -32.4950 H        62 THR   -0.2700
   1024 HB        -75.9770  -10.2730  -33.4080 H        62 THR    0.0900
   1025 HG1       -77.3770   -9.4170  -34.9020 H        62 THR    0.0900
   1026 HG21      -76.7240  -11.8140  -35.9010 H        62 THR    0.0900
   1027 HG22      -75.5680  -12.5790  -34.7450 H        62 THR    0.5100
   1028 HG23      -75.1980  -10.9530  -35.4670 H        62 THR   -0.5100
   1029 N         -76.8430  -14.3100  -33.4280 N.am     63 LEU   -0.4700
   1030 CA        -76.9870  -15.5510  -34.2080 C.3      63 LEU    0.3100
   1031 C         -78.2940  -16.3210  -33.9930 C.2      63 LEU    0.0700
   1032 O         -78.8850  -16.7970  -34.9550 O.2      63 LEU    0.0900
   1033 CB        -75.7870  -16.4770  -33.9790 C.3      63 LEU   -0.1800
   1034 CG        -74.4730  -15.9580  -34.5760 C.3      63 LEU    0.0900
   1035 CD1       -73.2960  -16.7840  -34.1090 C.3      63 LEU    0.0900
   1036 CD2       -74.5390  -15.9710  -36.0830 C.3      63 LEU   -0.0900
   1037 HN        -76.1430  -14.3150  -32.7180 H        63 LEU    0.0900
   1038 HA        -77.0600  -15.2830  -35.2520 H        63 LEU   -0.2700
   1039 HB1       -76.0130  -17.4640  -34.4340 H        63 LEU    0.0900
   1040 HB2       -75.6480  -16.6080  -32.8860 H        63 LEU    0.0900
   1041 HG        -74.3250  -14.9010  -34.2660 H        63 LEU    0.0900
   1042 HD11      -73.4250  -17.8430  -34.4200 H        63 LEU   -0.2700
   1043 HD12      -73.2230  -16.7460  -33.0010 H        63 LEU    0.0900
   1044 HD13      -72.3580  -16.3940  -34.5600 H        63 LEU    0.0900
   1045 HD21      -75.3710  -15.3220  -36.4340 H        63 LEU    0.0900
   1046 HD22      -74.7200  -17.0050  -36.4440 H        63 LEU    0.5100
   1047 HD23      -73.5870  -15.5860  -36.5050 H        63 LEU   -0.5100
   1048 N         -78.7670  -16.4530  -32.7440 N.am     64 PRO   -0.2900
   1049 CA        -80.0660  -17.0940  -32.5650 C.3      64 PRO    0.0000
   1050 C         -81.1390  -16.5630  -33.5110 C.2      64 PRO    0.0900
   1051 O         -81.9280  -17.3450  -34.0280 O.2      64 PRO    0.0900
   1052 CB        -80.4150  -16.7650  -31.1180 C.3      64 PRO    0.0200
   1053 CG        -79.1030  -16.7140  -30.4480 C.3      64 PRO    0.0900
   1054 CD        -78.1480  -16.1220  -31.4470 C.3      64 PRO   -0.1800
   1055 HA        -80.0010  -18.1470  -32.7860 H        64 PRO    0.0900
   1056 HB1       -81.0600  -17.5530  -30.6730 H        64 PRO    0.0900
   1057 HB2       -80.9390  -15.7890  -31.0450 H        64 PRO   -0.1800
   1058 HG1       -79.1560  -16.0790  -29.5370 H        64 PRO    0.0900
   1059 HG2       -78.7750  -17.7340  -30.1540 H        64 PRO    0.0900
   1060 HD1       -78.0680  -15.0200  -31.3330 H        64 PRO    0.5100
   1061 HD2       -77.1420  -16.5850  -31.3750 H        64 PRO   -0.5100
   1062 N         -81.1590  -15.2530  -33.7550 N.am     65 PHE   -0.4700
   1063 CA        -82.1350  -14.6700  -34.6690 C.3      65 PHE    0.3100
   1064 C         -81.8800  -15.2140  -36.0650 C.2      65 PHE    0.0700
   1065 O         -82.7620  -15.8120  -36.6860 O.2      65 PHE    0.0900
   1066 CB        -82.0560  -13.1410  -34.6700 C.3      65 PHE   -0.1800
   1067 CG        -82.3590  -12.5150  -33.3300 C.ar     65 PHE    0.0900
   1068 CD1       -83.6630  -12.1710  -32.9850 C.ar     65 PHE    0.0900
   1069 CD2       -81.3400  -12.2750  -32.4090 C.ar     65 PHE    0.0000
   1070 CE1       -83.9420  -11.6050  -31.7530 C.ar     65 PHE   -0.1150
   1071 CE2       -81.6190  -11.7120  -31.1760 C.ar     65 PHE    0.1150
   1072 CZ        -82.9210  -11.3790  -30.8460 C.ar     65 PHE   -0.1150
   1073 HN        -80.5170  -14.6200  -33.3300 H        65 PHE    0.1150
   1074 HA        -83.1170  -14.9920  -34.3530 H        65 PHE   -0.1150
   1075 HB1       -82.7930  -12.7360  -35.3960 H        65 PHE    0.1150
   1076 HB2       -81.0290  -12.8280  -34.9540 H        65 PHE   -0.1150
   1077 HD1       -84.4650  -12.3470  -33.6870 H        65 PHE    0.1150
   1078 HD2       -80.3210  -12.5310  -32.6600 H        65 PHE   -0.1150
   1079 HE1       -84.9580  -11.3380  -31.4990 H        65 PHE    0.1150
   1080 HE2       -80.8220  -11.5330  -30.4710 H        65 PHE    0.5100
   1081 HZ        -83.1390  -10.9440  -29.8830 H        65 PHE   -0.5100
   1082 N         -80.6450  -15.0360  -36.5290 N.am     66 TRP   -0.4700
   1083 CA        -80.1870  -15.5930  -37.7980 C.3      66 TRP    0.3100
   1084 C         -80.6500  -17.0330  -38.0070 C.2      66 TRP    0.0700
   1085 O         -80.9720  -17.4270  -39.1300 O.2      66 TRP    0.0900
   1086 CB        -78.6510  -15.5700  -37.8720 C.3      66 TRP   -0.1800
   1087 CG        -78.0140  -14.3130  -38.4070 C.ar     66 TRP    0.0900
   1088 CD1       -77.6460  -13.2050  -37.6980 C.ar     66 TRP    0.0900
   1089 CD2       -77.6210  -14.0700  -39.7640 C.ar     66 TRP   -0.0300
   1090 CE2       -77.0460  -12.7820  -39.8050 C.ar     66 TRP   -0.1500
   1091 CE3       -77.7070  -14.8160  -40.9530 C.ar     66 TRP    0.2200
   1092 NE1       -77.0760  -12.2770  -38.5300 N.ar     66 TRP   -0.5100
   1093 CZ2       -76.5490  -12.2190  -41.0040 C.ar     66 TRP    0.3700
   1094 CZ3       -77.2090  -14.2560  -42.1480 C.ar     66 TRP    0.2400
   1095 CH2       -76.6400  -12.9730  -42.1590 C.ar     66 TRP    0.1100
   1096 HN        -79.9690  -14.5080  -36.0230 H        66 TRP   -0.2500
   1097 HA        -80.6110  -15.0020  -38.5960 H        66 TRP    0.1700
   1098 HB1       -78.3290  -16.4090  -38.5230 H        66 TRP   -0.2000
   1099 HB2       -78.2580  -15.7310  -36.8460 H        66 TRP    0.1400
   1100 HD1       -77.7860  -13.0770  -36.6350 H        66 TRP   -0.2700
   1101 HE1       -76.7450  -11.4000  -38.2600 H        66 TRP    0.1600
   1102 HE3       -78.1430  -15.8030  -40.9700 H        66 TRP   -0.1400
   1103 HZ2       -76.1100  -11.2330  -41.0330 H        66 TRP    0.1400
   1104 HZ3       -77.2650  -14.8210  -43.0670 H        66 TRP    0.5100
   1105 HH2       -76.2650  -12.5670  -43.0870 H        66 TRP   -0.5100
   1106 N         -80.6570  -17.8230  -36.9320 N.am     67 ALA   -0.4700
   1107 CA        -80.9730  -19.2510  -37.0170 C.3      67 ALA    0.3100
   1108 C         -82.4680  -19.5090  -37.1710 C.2      67 ALA    0.0700
   1109 O         -82.8880  -20.2700  -38.0490 O.2      67 ALA    0.0900
   1110 CB        -80.4260  -19.9920  -35.8060 C.3      67 ALA   -0.2700
   1111 HN        -80.4480  -17.4760  -36.0200 H        67 ALA    0.0900
   1112 HA        -80.5310  -19.6370  -37.9240 H        67 ALA    0.0900
   1113 HB1       -80.8760  -19.5860  -34.8740 H        67 ALA    0.0900
   1114 HB2       -79.3240  -19.8670  -35.7510 H        67 ALA    0.5100
   1115 HB3       -80.6780  -21.0720  -35.8780 H        67 ALA   -0.5100
   1116 N         -83.2770  -18.8720  -36.3260 N.am     68 VAL   -0.4700
   1117 CA        -84.7220  -19.0300  -36.4090 C.3      68 VAL    0.3100
   1118 C         -85.2570  -18.4000  -37.7020 C.2      68 VAL    0.0700
   1119 O         -86.2970  -18.8100  -38.2110 O.2      68 VAL    0.0900
   1120 CB        -85.4280  -18.4720  -35.1440 C.3      68 VAL   -0.0900
   1121 CG1       -86.9420  -18.5120  -35.2980 C.3      68 VAL    0.0900
   1122 CG2       -85.0060  -19.2730  -33.9090 C.3      68 VAL   -0.2700
   1123 HN        -82.9350  -18.2690  -35.6090 H        68 VAL    0.0900
   1124 HA        -84.9350  -20.0830  -36.5190 H        68 VAL    0.0900
   1125 HB        -85.1040  -17.4220  -34.9780 H        68 VAL    0.0900
   1126 HG11      -87.2650  -19.5200  -35.6330 H        68 VAL   -0.2700
   1127 HG12      -87.2650  -17.7660  -36.0560 H        68 VAL    0.0900
   1128 HG13      -87.4270  -18.2880  -34.3240 H        68 VAL    0.0900
   1129 HG21      -83.9070  -19.2030  -33.7660 H        68 VAL    0.0900
   1130 HG22      -85.2800  -20.3420  -34.0400 H        68 VAL    0.5100
   1131 HG23      -85.5070  -18.8660  -33.0060 H        68 VAL   -0.5100
   1132 N         -84.5350  -17.4180  -38.2430 N.am     69 ASP   -0.4700
   1133 CA        -84.8210  -16.8770  -39.5760 C.3      69 ASP    0.3100
   1134 C         -84.5940  -17.9340  -40.6400 C.2      69 ASP    0.0700
   1135 O         -85.3780  -18.0670  -41.5790 O.2      69 ASP    0.0900
   1136 CB        -83.9130  -15.6800  -39.8830 C.3      69 ASP   -0.2800
   1137 CG        -84.1390  -15.0980  -41.2760 C.2      69 ASP    0.0900
   1138 OD1       -83.1440  -14.7200  -41.9320 O.co2    69 ASP    0.0900
   1139 OD2       -85.3070  -15.0120  -41.7150 O.co2    69 ASP    0.6200
   1140 HN        -83.7620  -17.0080  -37.7640 H        69 ASP   -0.7600
   1141 HA        -85.8580  -16.5760  -39.5980 H        69 ASP   -0.7600
   1142 HB1       -82.8530  -16.0030  -39.8060 H        69 ASP    0.5100
   1143 HB2       -84.1070  -14.8820  -39.1340 H        69 ASP   -0.5100
   1144 N         -83.4970  -18.6700  -40.4840 N.am     70 ALA   -0.4700
   1145 CA        -83.1060  -19.6990  -41.4330 C.3      70 ALA    0.3100
   1146 C         -84.1350  -20.8200  -41.5380 C.2      70 ALA    0.0700
   1147 O         -84.4660  -21.2520  -42.6390 O.2      70 ALA    0.0900
   1148 CB        -81.7600  -20.2710  -41.0490 C.3      70 ALA   -0.2700
   1149 HN        -82.8890  -18.5470  -39.7050 H        70 ALA    0.0900
   1150 HA        -83.0600  -19.2520  -42.4150 H        70 ALA    0.0900
   1151 HB1       -81.8530  -20.8740  -40.1210 H        70 ALA    0.0900
   1152 HB2       -81.0370  -19.4470  -40.8680 H        70 ALA    0.5100
   1153 HB3       -81.3830  -20.9280  -41.8620 H        70 ALA   -0.5100
   1154 N         -84.6460  -21.2880  -40.3980 N.am     71 VAL   -0.4700
   1155 CA        -85.5270  -22.4590  -40.3840 C.3      71 VAL    0.3100
   1156 C         -86.9950  -22.1000  -40.5940 C.2      71 VAL    0.0700
   1157 O         -87.6830  -22.7470  -41.3850 O.2      71 VAL    0.0900
   1158 CB        -85.3890  -23.3010  -39.0660 C.3      71 VAL   -0.0900
   1159 CG1       -83.9430  -23.7260  -38.8420 C.3      71 VAL    0.0900
   1160 CG2       -85.9210  -22.5440  -37.8560 C.3      71 VAL   -0.2700
   1161 HN        -84.4540  -20.8680  -39.5150 H        71 VAL    0.0900
   1162 HA        -85.2730  -23.0690  -41.2370 H        71 VAL    0.0900
   1163 HB        -86.0290  -24.2060  -39.1420 H        71 VAL    0.0900
   1164 HG11      -83.3230  -22.8430  -38.5770 H        71 VAL   -0.2700
   1165 HG12      -83.5330  -24.1810  -39.7690 H        71 VAL    0.0900
   1166 HG13      -83.8890  -24.4590  -38.0100 H        71 VAL    0.0900
   1167 HG21      -87.0300  -22.6140  -37.8170 H        71 VAL    0.0900
   1168 HG22      -85.6370  -21.4720  -37.9250 H        71 VAL    0.5100
   1169 HG23      -85.5050  -22.9810  -36.9220 H        71 VAL   -0.5100
   1170 N         -87.4700  -21.0590  -39.9090 N.am     72 ALA   -0.4700
   1171 CA        -88.9070  -20.8270  -39.7430 C.3      72 ALA    0.3100
   1172 C         -89.4280  -19.5320  -40.3970 C.2      72 ALA    0.0700
   1173 O         -90.0920  -19.5830  -41.4380 O.2      72 ALA    0.0900
   1174 CB        -89.2590  -20.8580  -38.2480 C.3      72 ALA   -0.2700
   1175 HN        -86.8670  -20.3930  -39.4770 H        72 ALA    0.0900
   1176 HA        -89.4410  -21.6010  -40.2750 H        72 ALA    0.0900
   1177 HB1       -88.6970  -20.0670  -37.7070 H        72 ALA    0.0900
   1178 HB2       -88.9880  -21.8450  -37.8160 H        72 ALA    0.5100
   1179 HB3       -90.3470  -20.6760  -38.1110 H        72 ALA   -0.5100
   1180 N         -89.1270  -18.3850  -39.7880 N.am     73 ASN   -0.4700
   1181 CA        -89.7450  -17.1100  -40.1450 C.3      73 ASN    0.3100
   1182 C         -89.0450  -15.9830  -39.3890 C.2      73 ASN    0.0700
   1183 O         -88.2780  -16.2630  -38.4800 O.2      73 ASN    0.0900
   1184 CB        -91.2390  -17.1660  -39.7920 C.3      73 ASN   -0.1800
   1185 CG        -91.8980  -15.7960  -39.7610 C.2      73 ASN    0.0900
   1186 ND2       -92.3150  -15.3770  -38.5720 N.am     73 ASN    0.0900
   1187 OD1       -92.0320  -15.1240  -40.7830 O.2      73 ASN    0.5500
   1188 HN        -88.4570  -18.3450  -39.0500 H        73 ASN   -0.5500
   1189 HA        -89.6090  -16.9480  -41.2050 H        73 ASN   -0.6200
   1190 HB1       -91.3540  -17.6330  -38.7910 H        73 ASN    0.3200
   1191 HB2       -91.7640  -17.7890  -40.5470 H        73 ASN    0.3000
   1192 HD21      -92.7570  -14.4850  -38.4840 H        73 ASN    0.5100
   1193 HD22      -92.1880  -15.9550  -37.7660 H        73 ASN   -0.5100
   1194 N         -89.2700  -14.7210  -39.7660 N.am     74 TRP   -0.4700
   1195 CA        -88.7790  -13.5940  -38.9660 C.3      74 TRP    0.3100
   1196 C         -89.8650  -13.0630  -38.0210 C.2      74 TRP    0.0700
   1197 O         -90.7000  -12.2310  -38.3980 O.2      74 TRP    0.0900
   1198 CB        -88.2100  -12.4670  -39.8460 C.3      74 TRP   -0.1800
   1199 CG        -87.5350  -11.3760  -39.0360 C.ar     74 TRP    0.0900
   1200 CD1       -88.0860  -10.1960  -38.6420 C.ar     74 TRP    0.0900
   1201 CD2       -86.2040  -11.3890  -38.5040 C.ar     74 TRP   -0.0300
   1202 CE2       -86.0200  -10.1800  -37.8080 C.ar     74 TRP   -0.1500
   1203 CE3       -85.1440  -12.2990  -38.5570 C.ar     74 TRP    0.2200
   1204 NE1       -87.1880   -9.4730  -37.9090 N.ar     74 TRP   -0.5100
   1205 CZ2       -84.8210   -9.8550  -37.1630 C.ar     74 TRP    0.3700
   1206 CZ3       -83.9470  -11.9730  -37.9110 C.ar     74 TRP    0.2400
   1207 CH2       -83.8000  -10.7640  -37.2250 C.ar     74 TRP    0.1100
   1208 HN        -89.7750  -14.4920  -40.5950 H        74 TRP   -0.2500
   1209 HA        -88.0110  -13.9700  -38.3060 H        74 TRP    0.1700
   1210 HB1       -89.0390  -12.0110  -40.4290 H        74 TRP   -0.2000
   1211 HB2       -87.4640  -12.8980  -40.5470 H        74 TRP    0.1400
   1212 HD1       -89.0910   -9.8770  -38.8750 H        74 TRP   -0.2700
   1213 HE1       -87.3520   -8.5930  -37.5210 H        74 TRP    0.1600
   1214 HE3       -85.2300  -13.2390  -39.0820 H        74 TRP   -0.1400
   1215 HZ2       -84.6870   -8.9250  -36.6290 H        74 TRP    0.1400
   1216 HZ3       -83.1210  -12.6690  -37.9420 H        74 TRP    0.5100
   1217 HH2       -82.8640  -10.5430  -36.7350 H        74 TRP   -0.5100
   1218 N         -89.8260  -13.5480  -36.7780 N.am     75 TYR   -0.4700
   1219 CA        -90.8480  -13.2460  -35.7750 C.3      75 TYR    0.3100
   1220 C         -90.6460  -11.8930  -35.0520 C.2      75 TYR    0.0700
   1221 O         -91.5270  -11.4660  -34.2990 O.2      75 TYR    0.0900
   1222 CB        -90.9020  -14.3710  -34.7020 C.3      75 TYR   -0.1800
   1223 CG        -91.3920  -15.7440  -35.1600 C.ar     75 TYR    0.0900
   1224 CD1       -90.4930  -16.7270  -35.5810 C.ar     75 TYR    0.0900
   1225 CD2       -92.7540  -16.0790  -35.1290 C.ar     75 TYR    0.0000
   1226 CE1       -90.9310  -17.9920  -35.9890 C.ar     75 TYR   -0.1150
   1227 CE2       -93.2020  -17.3430  -35.5360 C.ar     75 TYR    0.1150
   1228 CZ        -92.2800  -18.2920  -35.9630 C.ar     75 TYR   -0.1150
   1229 OH        -92.7010  -19.5380  -36.3740 O.3      75 TYR    0.1150
   1230 HN        -89.0890  -14.1450  -36.4740 H        75 TYR    0.1100
   1231 HA        -91.7990  -13.1620  -36.2800 H        75 TYR   -0.5400
   1232 HB1       -91.5870  -14.0500  -33.8890 H        75 TYR    0.4300
   1233 HB2       -89.8770  -14.5230  -34.3000 H        75 TYR   -0.1150
   1234 HD1       -89.4350  -16.5050  -35.5940 H        75 TYR    0.1150
   1235 HD2       -93.4710  -15.3480  -34.7840 H        75 TYR   -0.1150
   1236 HE1       -90.2180  -18.7320  -36.3220 H        75 TYR    0.1150
   1237 HE2       -94.2560  -17.5780  -35.5190 H        75 TYR    0.5100
   1238 HH        -93.6280  -19.6290  -36.1450 H        75 TYR   -0.5100
   1239 N         -89.5300  -11.2020  -35.2900 N.am     76 PHE   -0.4700
   1240 CA        -89.0330  -10.2070  -34.3270 C.3      76 PHE    0.3100
   1241 C         -89.2190   -8.7130  -34.6530 C.2      76 PHE    0.0700
   1242 O         -88.5730   -7.8610  -34.0380 O.2      76 PHE    0.0900
   1243 CB        -87.5470  -10.4630  -34.0630 C.3      76 PHE   -0.1800
   1244 CG        -87.2080  -11.9090  -33.8660 C.ar     76 PHE    0.0900
   1245 CD1       -86.8420  -12.7040  -34.9510 C.ar     76 PHE    0.0900
   1246 CD2       -87.2370  -12.4760  -32.5990 C.ar     76 PHE    0.0000
   1247 CE1       -86.5190  -14.0440  -34.7740 C.ar     76 PHE   -0.1150
   1248 CE2       -86.9160  -13.8140  -32.4130 C.ar     76 PHE    0.1150
   1249 CZ        -86.5560  -14.6010  -33.5030 C.ar     76 PHE   -0.1150
   1250 HN        -88.9900  -11.3250  -36.1200 H        76 PHE    0.1150
   1251 HA        -89.6030  -10.3000  -33.4140 H        76 PHE   -0.1150
   1252 HB1       -87.2410   -9.9260  -33.1400 H        76 PHE    0.1150
   1253 HB2       -86.9540  -10.1020  -34.9300 H        76 PHE   -0.1150
   1254 HD1       -86.8110  -12.2730  -35.9400 H        76 PHE    0.1150
   1255 HD2       -87.5130  -11.8700  -31.7490 H        76 PHE   -0.1150
   1256 HE1       -86.2390  -14.6500  -35.6240 H        76 PHE    0.1150
   1257 HE2       -86.9460  -14.2430  -31.4220 H        76 PHE    0.5100
   1258 HZ        -86.3060  -15.6420  -33.3600 H        76 PHE   -0.5100
   1259 N         -90.1060   -8.3790  -35.5890 N.am     77 GLY   -0.4700
   1260 CA        -90.3770   -6.9690  -35.8970 C.3      77 GLY    0.3100
   1261 C         -89.2560   -6.2850  -36.6700 C.2      77 GLY   -0.0200
   1262 O         -88.2310   -6.9030  -36.9730 O.2      77 GLY    0.0900
   1263 HN        -90.6170   -9.0570  -36.1140 H        77 GLY    0.0900
   1264 HA1       -90.5200   -6.4510  -34.9610 H        77 GLY    0.5100
   1265 HA2       -91.2800   -6.9300  -36.4870 H        77 GLY   -0.5100
   1266 N         -89.4400   -5.0000  -36.9840 N.am     78 ASN   -0.4700
   1267 CA        -88.5500   -4.3040  -37.9210 C.3      78 ASN    0.3100
   1268 C         -87.3330   -3.6230  -37.2760 C.2      78 ASN    0.0700
   1269 O         -86.3090   -3.4380  -37.9230 O.2      78 ASN    0.0900
   1270 CB        -89.3420   -3.2840  -38.7460 C.3      78 ASN   -0.1800
   1271 CG        -88.8640   -3.2070  -40.1860 C.2      78 ASN    0.0900
   1272 ND2       -88.3150   -2.0570  -40.5740 N.am     78 ASN    0.0900
   1273 OD1       -88.9860   -4.1720  -40.9400 O.2      78 ASN    0.5500
   1274 HN        -90.1840   -4.4590  -36.6010 H        78 ASN   -0.5500
   1275 HA        -88.0990   -5.0420  -38.5680 H        78 ASN   -0.6200
   1276 HB1       -89.2320   -2.2800  -38.2840 H        78 ASN    0.3200
   1277 HB2       -90.4150   -3.5700  -38.7440 H        78 ASN    0.3000
   1278 HD21      -88.1210   -1.8970  -41.5420 H        78 ASN    0.5100
   1279 HD22      -88.0990   -1.3540  -39.8980 H        78 ASN   -0.5100
   1280 N         -87.4500   -3.2440  -36.0050 N.am     79 PHE   -0.4700
   1281 CA        -86.3410   -2.6490  -35.2790 C.3      79 PHE    0.3100
   1282 C         -85.2300   -3.6810  -35.0880 C.2      79 PHE    0.0700
   1283 O         -84.0440   -3.3820  -35.2660 O.2      79 PHE    0.0900
   1284 CB        -86.8210   -2.0970  -33.9220 C.3      79 PHE   -0.1800
   1285 CG        -85.7120   -1.5650  -33.0510 C.ar     79 PHE    0.0900
   1286 CD1       -85.2140   -2.3250  -31.9920 C.ar     79 PHE    0.0900
   1287 CD2       -85.1510   -0.3130  -33.2970 C.ar     79 PHE    0.0000
   1288 CE1       -84.1800   -1.8440  -31.1880 C.ar     79 PHE   -0.1150
   1289 CE2       -84.1160    0.1790  -32.5000 C.ar     79 PHE    0.1150
   1290 CZ        -83.6300   -0.5900  -31.4430 C.ar     79 PHE   -0.1150
   1291 HN        -88.3000   -3.3520  -35.4970 H        79 PHE    0.1150
   1292 HA        -85.9320   -1.8530  -35.8850 H        79 PHE   -0.1150
   1293 HB1       -87.3230   -2.9100  -33.3540 H        79 PHE    0.1150
   1294 HB2       -87.5300   -1.2600  -34.0970 H        79 PHE   -0.1150
   1295 HD1       -85.6350   -3.3000  -31.7910 H        79 PHE    0.1150
   1296 HD2       -85.5230    0.2860  -34.1170 H        79 PHE   -0.1150
   1297 HE1       -83.8060   -2.4430  -30.3700 H        79 PHE    0.1150
   1298 HE2       -83.6930    1.1520  -32.7020 H        79 PHE    0.5100
   1299 HZ        -82.8290   -0.2130  -30.8230 H        79 PHE   -0.5100
   1300 N         -85.6140   -4.9040  -34.7240 N.am     80 LEU   -0.4700
   1301 CA        -84.6340   -5.9540  -34.5080 C.3      80 LEU    0.3100
   1302 C         -84.0880   -6.4620  -35.8260 C.2      80 LEU    0.0700
   1303 O         -82.9750   -6.9720  -35.8640 O.2      80 LEU    0.0900
   1304 CB        -85.2120   -7.1160  -33.6930 C.3      80 LEU   -0.1800
   1305 CG        -85.4700   -6.8840  -32.1980 C.3      80 LEU    0.0900
   1306 CD1       -86.0200   -8.1550  -31.5750 C.3      80 LEU    0.0900
   1307 CD2       -84.2150   -6.4430  -31.4600 C.3      80 LEU   -0.0900
   1308 HN        -86.5710   -5.1490  -34.5870 H        80 LEU    0.0900
   1309 HA        -83.7950   -5.5190  -33.9860 H        80 LEU   -0.2700
   1310 HB1       -84.5050   -7.9670  -33.7800 H        80 LEU    0.0900
   1311 HB2       -86.1800   -7.3990  -34.1570 H        80 LEU    0.0900
   1312 HG        -86.2020   -6.0570  -32.0700 H        80 LEU    0.0900
   1313 HD11      -85.3810   -9.0220  -31.8480 H        80 LEU   -0.2700
   1314 HD12      -87.0500   -8.3440  -31.9450 H        80 LEU    0.0900
   1315 HD13      -86.0320   -8.0590  -30.4680 H        80 LEU    0.0900
   1316 HD21      -83.8330   -5.4920  -31.8900 H        80 LEU    0.0900
   1317 HD22      -83.4260   -7.2190  -31.5590 H        80 LEU    0.5100
   1318 HD23      -84.4450   -6.2790  -30.3860 H        80 LEU   -0.5100
   1319 N         -84.8590   -6.3260  -36.9060 N.am     81 CYS   -0.4700
   1320 CA        -84.3700   -6.6700  -38.2440 C.3      81 CYS    0.3100
   1321 C         -83.2420   -5.7460  -38.6370 C.2      81 CYS    0.0700
   1322 O         -82.2510   -6.1890  -39.1960 O.2      81 CYS    0.0900
   1323 CB        -85.4870   -6.5910  -39.2880 C.3      81 CYS   -0.1000
   1324 SG        -84.9820   -6.7690  -41.0330 S.3      81 CYS    0.0900
   1325 HN        -85.7960   -5.9870  -36.8530 H        81 CYS    0.0900
   1326 HA        -83.9700   -7.6720  -38.2020 H        81 CYS   -0.0800
   1327 HB1       -85.9880   -5.6090  -39.1700 H        81 CYS    0.5100
   1328 HB2       -86.2190   -7.3930  -39.0550 H        81 CYS   -0.5100
   1329 N         -83.3950   -4.4600  -38.3380 N.am     82 LYS   -0.4700
   1330 CA        -82.3610   -3.4720  -38.6200 C.3      82 LYS    0.3100
   1331 C         -81.1370   -3.6930  -37.7610 C.2      82 LYS    0.0700
   1332 O         -80.0050   -3.5960  -38.2350 O.2      82 LYS    0.0900
   1333 CB        -82.8910   -2.0550  -38.3950 C.3      82 LYS   -0.1800
   1334 CG        -83.7990   -1.5760  -39.5000 C.3      82 LYS    0.0900
   1335 CD        -84.2540   -0.1450  -39.2960 C.3      82 LYS    0.0900
   1336 CE        -85.3590    0.2240  -40.2920 C.3      82 LYS   -0.1800
   1337 NZ        -84.9750   -0.0130  -41.7240 N.4      82 LYS    0.0900
   1338 HN        -84.2240   -4.1140  -37.9050 H        82 LYS    0.0900
   1339 HA        -82.0520   -3.5970  -39.6470 H        82 LYS   -0.1800
   1340 HB1       -82.0270   -1.3610  -38.3190 H        82 LYS    0.0900
   1341 HB2       -83.4530   -2.0340  -37.4380 H        82 LYS    0.0900
   1342 HG1       -84.6920   -2.2340  -39.5410 H        82 LYS    0.2100
   1343 HG2       -83.2550   -1.6460  -40.4670 H        82 LYS    0.0500
   1344 HD1       -83.3900    0.5390  -39.4390 H        82 LYS    0.0500
   1345 HD2       -84.6390   -0.0260  -38.2620 H        82 LYS   -0.3000
   1346 HE1       -85.6020    1.3030  -40.1890 H        82 LYS    0.3300
   1347 HE2       -86.2610   -0.3910  -40.0860 H        82 LYS    0.3300
   1348 HZ1       -84.7540   -1.0200  -41.8620 H        82 LYS    0.3300
   1349 HZ2       -84.1390    0.5610  -41.9590 H        82 LYS    0.5100
   1350 HZ3       -85.7650    0.2560  -42.3450 H        82 LYS   -0.5100
   1351 N         -81.3790   -3.9990  -36.4880 N.am     83 ALA   -0.4700
   1352 CA        -80.3180   -4.1540  -35.5060 C.3      83 ALA    0.3100
   1353 C         -79.4330   -5.3250  -35.8640 C.2      83 ALA    0.0700
   1354 O         -78.2330   -5.3120  -35.5970 O.2      83 ALA    0.0900
   1355 CB        -80.9160   -4.3480  -34.1120 C.3      83 ALA   -0.2700
   1356 HN        -82.3070   -4.1390  -36.1500 H        83 ALA    0.0900
   1357 HA        -79.7040   -3.2660  -35.5320 H        83 ALA    0.0900
   1358 HB1       -81.5560   -5.2570  -34.0950 H        83 ALA    0.0900
   1359 HB2       -81.5410   -3.4700  -33.8420 H        83 ALA    0.5100
   1360 HB3       -80.1030   -4.4730  -33.3660 H        83 ALA   -0.5100
   1361 N         -80.0350   -6.3400  -36.4730 N.am     84 VAL   -0.4700
   1362 CA        -79.3060   -7.5290  -36.8640 C.3      84 VAL    0.3100
   1363 C         -78.3100   -7.2230  -37.9990 C.2      84 VAL    0.0700
   1364 O         -77.1520   -7.6720  -37.9750 O.2      84 VAL    0.0900
   1365 CB        -80.2880   -8.6660  -37.2240 C.3      84 VAL   -0.0900
   1366 CG1       -79.7180   -9.6150  -38.2580 C.3      84 VAL    0.0900
   1367 CG2       -80.6620   -9.4140  -35.9600 C.3      84 VAL   -0.2700
   1368 HN        -81.0080   -6.3300  -36.6880 H        84 VAL    0.0900
   1369 HA        -78.6750   -7.8220  -36.0390 H        84 VAL    0.0900
   1370 HB        -81.2250   -8.2200  -37.6220 H        84 VAL    0.0900
   1371 HG11      -78.7020   -9.9440  -37.9560 H        84 VAL   -0.2700
   1372 HG12      -79.6470   -9.1030  -39.2420 H        84 VAL    0.0900
   1373 HG13      -80.3690  -10.5110  -38.3490 H        84 VAL    0.0900
   1374 HG21      -81.5600   -8.9550  -35.4950 H        84 VAL    0.0900
   1375 HG22      -79.8240   -9.3700  -35.2320 H        84 VAL    0.5100
   1376 HG23      -80.8910  -10.4740  -36.2020 H        84 VAL   -0.5100
   1377 N         -78.7510   -6.4460  -38.9820 N.am     85 HSE   -0.4700
   1378 CA        -77.8800   -6.0880  -40.0910 C.3      85 HSE    0.3100
   1379 C         -76.8480   -5.0370  -39.6740 C.2      85 HSE    0.0700
   1380 O         -75.7070   -5.0500  -40.1500 O.2      85 HSE    0.0900
   1381 CB        -78.7030   -5.5940  -41.2780 C.3      85 HSE   -0.0800
   1382 CG        -79.4340   -6.6840  -41.9960 C.ar     85 HSE    0.0900
   1383 CD2       -80.5630   -7.3550  -41.6790 C.ar     85 HSE    0.0900
   1384 ND1       -78.9980   -7.1960  -43.1970 N.ar     85 HSE   -0.7000
   1385 CE1       -79.8420   -8.1330  -43.5930 C.ar     85 HSE    0.2200
   1386 NE2       -80.7990   -8.2490  -42.6920 N.ar     85 HSE    0.2500
   1387 HN        -79.6780   -6.0800  -39.0050 H        85 HSE    0.1300
   1388 HA        -77.3120   -6.9640  -40.3660 H        85 HSE   -0.3600
   1389 HB1       -78.0220   -5.0960  -42.0010 H        85 HSE    0.3200
   1390 HB2       -79.4490   -4.8560  -40.9130 H        85 HSE   -0.0500
   1391 HD2       -81.2020   -7.2530  -40.8110 H        85 HSE    0.0900
   1392 HE1       -79.7800   -8.7240  -44.5050 H        85 HSE    0.5100
   1393 HE2       -81.5750   -8.8800  -42.7290 H        85 HSE   -0.5100
   1394 N         -77.2550   -4.1320  -38.7830 N.am     86 VAL   -0.4700
   1395 CA        -76.3600   -3.1020  -38.2750 C.3      86 VAL    0.3100
   1396 C         -75.1650   -3.7660  -37.6060 C.2      86 VAL    0.0700
   1397 O         -74.0130   -3.6210  -38.0570 O.2      86 VAL    0.0900
   1398 CB        -77.0760   -2.1910  -37.2730 C.3      86 VAL   -0.0900
   1399 CG1       -76.0770   -1.3400  -36.4990 C.3      86 VAL    0.0900
   1400 CG2       -78.0870   -1.3240  -38.0050 C.3      86 VAL   -0.2700
   1401 HN        -78.1860   -4.1200  -38.4260 H        86 VAL    0.0900
   1402 HA        -76.0070   -2.5260  -39.1170 H        86 VAL    0.0900
   1403 HB        -77.6550   -2.8160  -36.5600 H        86 VAL    0.0900
   1404 HG11      -75.4960   -0.7020  -37.1990 H        86 VAL   -0.2700
   1405 HG12      -75.3700   -1.9940  -35.9460 H        86 VAL    0.0900
   1406 HG13      -76.6150   -0.6810  -35.7840 H        86 VAL    0.0900
   1407 HG21      -78.6020   -1.9180  -38.7900 H        86 VAL    0.0900
   1408 HG22      -77.5690   -0.4690  -38.4910 H        86 VAL    0.5100
   1409 HG23      -78.8470   -0.9440  -37.2910 H        86 VAL   -0.5100
   1410 N         -75.4540   -4.5400  -36.5520 N.am     87 ILE   -0.4700
   1411 CA        -74.4090   -5.2180  -35.7910 C.3      87 ILE    0.3100
   1412 C         -73.4340   -5.9250  -36.7360 C.2      87 ILE    0.0700
   1413 O         -72.2180   -5.8730  -36.5400 O.2      87 ILE    0.0900
   1414 CB        -74.9940   -6.2210  -34.7880 C.3      87 ILE   -0.0900
   1415 CG1       -75.6950   -5.4860  -33.6390 C.3      87 ILE    0.0900
   1416 CG2       -73.8890   -7.0940  -34.2230 C.3      87 ILE   -0.2700
   1417 CD        -76.3580   -6.4100  -32.6150 C.3      87 ILE    0.0900
   1418 HN        -76.3890   -4.6870  -36.2430 H        87 ILE    0.0900
   1419 HA        -73.8390   -4.4620  -35.2720 H        87 ILE    0.0900
   1420 HB        -75.7470   -6.8590  -35.2970 H        87 ILE   -0.1800
   1421 HG11      -76.4760   -4.8250  -34.0720 H        87 ILE    0.0900
   1422 HG12      -74.9450   -4.8600  -33.1130 H        87 ILE    0.0900
   1423 HG21      -73.1330   -6.4660  -33.7060 H        87 ILE   -0.2700
   1424 HG22      -73.3880   -7.6480  -35.0460 H        87 ILE    0.0900
   1425 HG23      -74.3140   -7.8140  -33.4920 H        87 ILE    0.0900
   1426 HD1       -75.5830   -6.9440  -32.0250 H        87 ILE    0.0900
   1427 HD2       -76.9880   -7.1630  -33.1360 H        87 ILE    0.5100
   1428 HD3       -76.9860   -5.8140  -31.9190 H        87 ILE   -0.5100
   1429 N         -73.9690   -6.5570  -37.7760 N.am     88 TYR   -0.4700
   1430 CA        -73.1510   -7.3190  -38.6940 C.3      88 TYR    0.3100
   1431 C         -72.1600   -6.4010  -39.3970 C.2      88 TYR    0.0700
   1432 O         -70.9590   -6.7170  -39.5000 O.2      88 TYR    0.0900
   1433 CB        -74.0600   -8.0650  -39.6830 C.3      88 TYR   -0.1800
   1434 CG        -73.3900   -9.0010  -40.6920 C.ar     88 TYR    0.0900
   1435 CD1       -72.0380   -9.3640  -40.6130 C.ar     88 TYR    0.0900
   1436 CD2       -74.1410   -9.5470  -41.7230 C.ar     88 TYR    0.0000
   1437 CE1       -71.4720  -10.2180  -41.5580 C.ar     88 TYR   -0.1150
   1438 CE2       -73.5810  -10.3980  -42.6490 C.ar     88 TYR    0.1150
   1439 CZ        -72.2610  -10.7240  -42.5750 C.ar     88 TYR   -0.1150
   1440 OH        -71.7660  -11.5770  -43.5350 O.3      88 TYR    0.1150
   1441 HN        -74.9470   -6.5350  -37.9680 H        88 TYR    0.1100
   1442 HA        -72.5570   -8.0160  -38.1210 H        88 TYR   -0.5400
   1443 HB1       -74.6170   -7.3130  -40.2800 H        88 TYR    0.4300
   1444 HB2       -74.7680   -8.6920  -39.1000 H        88 TYR   -0.1150
   1445 HD1       -71.4270   -8.9780  -39.8100 H        88 TYR    0.1150
   1446 HD2       -75.1890   -9.3000  -41.8010 H        88 TYR   -0.1150
   1447 HE1       -70.4260  -10.4820  -41.4970 H        88 TYR    0.1150
   1448 HE2       -74.1930  -10.8090  -43.4380 H        88 TYR    0.5100
   1449 HH        -72.5100  -11.9220  -44.0360 H        88 TYR   -0.5100
   1450 N         -72.6540   -5.2500  -39.8590 N.am     89 THR   -0.4700
   1451 CA        -71.8120   -4.3010  -40.5630 C.3      89 THR    0.3100
   1452 C         -70.7260   -3.7770  -39.6310 C.2      89 THR    0.0700
   1453 O         -69.5830   -3.6340  -40.0300 O.2      89 THR    0.0900
   1454 CB        -72.6100   -3.1210  -41.1210 C.3      89 THR    0.1400
   1455 CG2       -71.7370   -2.2710  -42.0190 C.3      89 THR    0.0900
   1456 OG1       -73.7110   -3.6000  -41.8830 O.3      89 THR   -0.6600
   1457 HN        -73.6110   -4.9940  -39.7410 H        89 THR    0.4300
   1458 HA        -71.3270   -4.8300  -41.3700 H        89 THR   -0.2700
   1459 HB        -72.9930   -2.4970  -40.2850 H        89 THR    0.0900
   1460 HG1       -74.2580   -2.8340  -42.0700 H        89 THR    0.0900
   1461 HG21      -71.2160   -2.9110  -42.7630 H        89 THR    0.0900
   1462 HG22      -70.9730   -1.7400  -41.4120 H        89 THR    0.5100
   1463 HG23      -72.3630   -1.5320  -42.5640 H        89 THR   -0.5100
   1464 N         -71.0770   -3.5230  -38.3750 N.am     90 VAL   -0.4700
   1465 CA        -70.1080   -3.0070  -37.4120 C.3      90 VAL    0.3100
   1466 C         -69.0110   -4.0430  -37.2250 C.2      90 VAL    0.0700
   1467 O         -67.8260   -3.7610  -37.4470 O.2      90 VAL    0.0900
   1468 CB        -70.7450   -2.6760  -36.0350 C.3      90 VAL   -0.0900
   1469 CG1       -69.8040   -1.8150  -35.2160 C.3      90 VAL    0.0900
   1470 CG2       -72.0820   -1.9630  -36.1950 C.3      90 VAL   -0.2700
   1471 HN        -72.0030   -3.6710  -38.0370 H        90 VAL    0.0900
   1472 HA        -69.6730   -2.1150  -37.8360 H        90 VAL    0.0900
   1473 HB        -70.9520   -3.6200  -35.4870 H        90 VAL    0.0900
   1474 HG11      -69.5950   -0.8650  -35.7500 H        90 VAL   -0.2700
   1475 HG12      -68.8450   -2.3510  -35.0550 H        90 VAL    0.0900
   1476 HG13      -70.2680   -1.5760  -34.2350 H        90 VAL    0.0900
   1477 HG21      -72.8830   -2.6980  -36.4200 H        90 VAL    0.0900
   1478 HG22      -72.0240   -1.2340  -37.0310 H        90 VAL    0.5100
   1479 HG23      -72.3420   -1.4320  -35.2540 H        90 VAL   -0.5100
   1480 N         -69.4150   -5.2570  -36.8490 N.am     91 ASN   -0.4700
   1481 CA        -68.4710   -6.3470  -36.6050 C.3      91 ASN    0.3100
   1482 C         -67.4710   -6.5470  -37.7360 C.2      91 ASN    0.0700
   1483 O         -66.2720   -6.4630  -37.5040 O.2      91 ASN    0.0900
   1484 CB        -69.1910   -7.6740  -36.3200 C.3      91 ASN   -0.1800
   1485 CG        -68.2510   -8.8710  -36.3870 C.2      91 ASN    0.0900
   1486 ND2       -67.7420   -9.2980  -35.2230 N.am     91 ASN    0.0900
   1487 OD1       -67.9720   -9.4020  -37.4770 O.2      91 ASN    0.5500
   1488 HN        -70.3790   -5.4750  -36.7170 H        91 ASN   -0.5500
   1489 HA        -67.8590   -6.0690  -35.7600 H        91 ASN   -0.6200
   1490 HB1       -69.9990   -7.8170  -37.0690 H        91 ASN    0.3200
   1491 HB2       -69.6390   -7.6330  -35.3040 H        91 ASN    0.3000
   1492 HD21      -67.0090   -9.9780  -35.2170 H        91 ASN    0.5100
   1493 HD22      -68.0970   -8.9380  -34.3600 H        91 ASN   -0.5100
   1494 N         -67.9480   -6.8030  -38.9510 N.am     92 LEU   -0.4700
   1495 CA        -67.0260   -7.1800  -40.0160 C.3      92 LEU    0.3100
   1496 C         -66.0510   -6.0530  -40.3870 C.2      92 LEU    0.0700
   1497 O         -64.9150   -6.3160  -40.8090 O.2      92 LEU    0.0900
   1498 CB        -67.7660   -7.7390  -41.2440 C.3      92 LEU   -0.1800
   1499 CG        -68.6380   -6.8030  -42.0650 C.3      92 LEU    0.0900
   1500 CD1       -67.7520   -6.0580  -43.0390 C.3      92 LEU    0.0900
   1501 CD2       -69.7520   -7.5740  -42.7940 C.3      92 LEU   -0.0900
   1502 HN        -68.9170   -6.7520  -39.1800 H        92 LEU    0.0900
   1503 HA        -66.3520   -7.9240  -39.6190 H        92 LEU   -0.2700
   1504 HB1       -68.4170   -8.5640  -40.8860 H        92 LEU    0.0900
   1505 HB2       -66.9980   -8.1550  -41.9270 H        92 LEU    0.0900
   1506 HG        -69.1540   -6.0820  -41.3960 H        92 LEU    0.0900
   1507 HD11      -67.1030   -6.7730  -43.5890 H        92 LEU   -0.2700
   1508 HD12      -67.1040   -5.3410  -42.4910 H        92 LEU    0.0900
   1509 HD13      -68.3770   -5.5080  -43.7770 H        92 LEU    0.0900
   1510 HD21      -70.5000   -7.9450  -42.0630 H        92 LEU    0.0900
   1511 HD22      -69.3180   -8.4440  -43.3320 H        92 LEU    0.5100
   1512 HD23      -70.2640   -6.9040  -43.5180 H        92 LEU   -0.5100
   1513 N         -66.4720   -4.8020  -40.1930 N.am     93 TYR   -0.4700
   1514 CA        -65.5620   -3.6640  -40.3610 C.3      93 TYR    0.3100
   1515 C         -64.6530   -3.4540  -39.1600 C.2      93 TYR    0.0700
   1516 O         -63.4320   -3.4470  -39.3080 O.2      93 TYR    0.0900
   1517 CB        -66.3380   -2.3850  -40.6910 C.3      93 TYR   -0.1800
   1518 CG        -66.9990   -2.4370  -42.0560 C.ar     93 TYR    0.0900
   1519 CD1       -66.3930   -3.1140  -43.1210 C.ar     93 TYR    0.0900
   1520 CD2       -68.2120   -1.8000  -42.2960 C.ar     93 TYR    0.0000
   1521 CE1       -66.9870   -3.1690  -44.3730 C.ar     93 TYR   -0.1150
   1522 CE2       -68.8150   -1.8480  -43.5590 C.ar     93 TYR    0.1150
   1523 CZ        -68.1920   -2.5380  -44.5900 C.ar     93 TYR   -0.1150
   1524 OH        -68.7420   -2.6060  -45.8530 O.3      93 TYR    0.1150
   1525 HN        -67.4100   -4.5870  -39.9300 H        93 TYR    0.1100
   1526 HA        -64.8760   -3.9010  -41.1600 H        93 TYR   -0.5400
   1527 HB1       -65.6420   -1.5190  -40.6900 H        93 TYR    0.4300
   1528 HB2       -67.1400   -2.2320  -39.9370 H        93 TYR   -0.1150
   1529 HD1       -65.4430   -3.6050  -42.9640 H        93 TYR    0.1150
   1530 HD2       -68.6970   -1.2580  -41.4960 H        93 TYR   -0.1150
   1531 HE1       -66.5040   -3.7060  -45.1770 H        93 TYR    0.1150
   1532 HE2       -69.7590   -1.3520  -43.7300 H        93 TYR    0.5100
   1533 HH        -69.2550   -1.8080  -45.9970 H        93 TYR   -0.5100
   1534 N         -65.2250   -3.3120  -37.9680 N.am     94 SER   -0.4700
   1535 CA        -64.4030   -3.1530  -36.7750 C.3      94 SER    0.3100
   1536 C         -63.4520   -4.3280  -36.6250 C.2      94 SER    0.0700
   1537 O         -62.2470   -4.1480  -36.4520 O.2      94 SER    0.0900
   1538 CB        -65.2620   -3.0250  -35.5140 C.3      94 SER    0.0500
   1539 OG        -66.0690   -4.1650  -35.3290 O.3      94 SER    0.0900
   1540 HN        -66.2140   -3.3070  -37.8380 H        94 SER    0.0900
   1541 HA        -63.8000   -2.2670  -36.9060 H        94 SER   -0.6600
   1542 HB1       -65.9210   -2.1350  -35.6030 H        94 SER    0.4300
   1543 HB2       -64.6030   -2.9090  -34.6260 H        94 SER    0.5100
   1544 HG1       -66.7300   -4.1370  -36.0230 H        94 SER   -0.5100
   1545 N         -63.9900   -5.5390  -36.7360 N.am     95 SER   -0.4700
   1546 CA        -63.1940   -6.7390  -36.5100 C.3      95 SER    0.3100
   1547 C         -61.9050   -6.7340  -37.3290 C.2      95 SER    0.0700
   1548 O         -60.8490   -7.0050  -36.7810 O.2      95 SER    0.0900
   1549 CB        -64.0120   -8.0300  -36.7340 C.3      95 SER    0.0500
   1550 OG        -64.5040   -8.1520  -38.0650 O.3      95 SER    0.0900
   1551 HN        -64.9470   -5.6790  -36.9760 H        95 SER    0.0900
   1552 HA        -62.8320   -6.7040  -35.4930 H        95 SER   -0.6600
   1553 HB1       -64.8810   -8.0340  -36.0430 H        95 SER    0.4300
   1554 HB2       -63.3670   -8.9090  -36.5230 H        95 SER    0.5100
   1555 HG1       -65.2850   -7.5970  -38.1110 H        95 SER   -0.5100
   1556 N         -61.9560   -6.4010  -38.6150 N.am     96 VAL   -0.4700
   1557 CA        -60.7220   -6.4460  -39.3980 C.3      96 VAL    0.3100
   1558 C         -59.8460   -5.2500  -39.0600 C.2      96 VAL    0.0700
   1559 O         -58.6390   -5.3940  -38.8660 O.2      96 VAL    0.0900
   1560 CB        -60.9410   -6.5550  -40.9380 C.3      96 VAL   -0.0900
   1561 CG1       -61.7030   -5.3580  -41.4780 C.3      96 VAL    0.0900
   1562 CG2       -59.6020   -6.7000  -41.6520 C.3      96 VAL   -0.2700
   1563 HN        -62.7910   -6.1210  -39.0830 H        96 VAL    0.0900
   1564 HA        -60.1600   -7.3010  -39.0550 H        96 VAL    0.0900
   1565 HB        -61.5150   -7.4810  -41.1590 H        96 VAL    0.0900
   1566 HG11      -61.0660   -4.4490  -41.4390 H        96 VAL   -0.2700
   1567 HG12      -62.6120   -5.1790  -40.8640 H        96 VAL    0.0900
   1568 HG13      -61.9960   -5.5400  -42.5340 H        96 VAL    0.0900
   1569 HG21      -59.0780   -7.6140  -41.3000 H        96 VAL    0.0900
   1570 HG22      -58.9600   -5.8190  -41.4360 H        96 VAL    0.5100
   1571 HG23      -59.7650   -6.7840  -42.7480 H        96 VAL   -0.5100
   1572 N         -60.4440   -4.0670  -38.9550 N.am     97 TRP   -0.4700
   1573 CA        -59.6380   -2.8730  -38.7590 C.3      97 TRP    0.3100
   1574 C         -58.9040   -2.8410  -37.4080 C.2      97 TRP    0.0700
   1575 O         -57.7950   -2.3150  -37.3410 O.2      97 TRP    0.0900
   1576 CB        -60.4330   -1.5870  -39.0710 C.3      97 TRP   -0.1800
   1577 CG        -60.4030   -1.2620  -40.5620 C.ar     97 TRP    0.0900
   1578 CD1       -61.3710   -1.5500  -41.4830 C.ar     97 TRP    0.0900
   1579 CD2       -59.3260   -0.6530  -41.2990 C.ar     97 TRP   -0.0300
   1580 CE2       -59.7210   -0.5930  -42.6530 C.ar     97 TRP   -0.1500
   1581 CE3       -58.0690   -0.1630  -40.9470 C.ar     97 TRP    0.2200
   1582 NE1       -60.9690   -1.1460  -42.7400 N.ar     97 TRP   -0.5100
   1583 CZ2       -58.9100   -0.0440  -43.6520 C.ar     97 TRP    0.3700
   1584 CZ3       -57.2590    0.3850  -41.9480 C.ar     97 TRP    0.2400
   1585 CH2       -57.6830    0.4380  -43.2820 C.ar     97 TRP    0.1100
   1586 HN        -61.4320   -3.9480  -39.0020 H        97 TRP   -0.2500
   1587 HA        -58.7800   -2.9460  -39.4110 H        97 TRP    0.1700
   1588 HB1       -59.9900   -0.7370  -38.5100 H        97 TRP   -0.2000
   1589 HB2       -61.4890   -1.7230  -38.7550 H        97 TRP    0.1400
   1590 HD1       -62.3140   -2.0250  -41.2590 H        97 TRP   -0.2700
   1591 HE1       -61.4900   -1.2400  -43.5590 H        97 TRP    0.1600
   1592 HE3       -57.7110   -0.1980  -39.9290 H        97 TRP   -0.1400
   1593 HZ2       -59.2250    0.0080  -44.6840 H        97 TRP    0.1400
   1594 HZ3       -56.2870    0.7750  -41.6870 H        97 TRP    0.5100
   1595 HH2       -57.0330    0.8650  -44.0300 H        97 TRP   -0.5100
   1596 N         -59.4800   -3.4330  -36.3570 N.am     98 ILE   -0.4700
   1597 CA        -58.7690   -3.6100  -35.0850 C.3      98 ILE    0.3100
   1598 C         -57.4800   -4.4220  -35.3010 C.2      98 ILE    0.0700
   1599 O         -56.4200   -4.0670  -34.7770 O.2      98 ILE    0.0900
   1600 CB        -59.6680   -4.2780  -33.9970 C.3      98 ILE   -0.0900
   1601 CG1       -60.7940   -3.3290  -33.5570 C.3      98 ILE    0.0900
   1602 CG2       -58.8530   -4.6930  -32.7730 C.3      98 ILE   -0.2700
   1603 CD        -62.1730   -4.0250  -33.4170 C.3      98 ILE    0.0900
   1604 HN        -60.4140   -3.7780  -36.3900 H        98 ILE    0.0900
   1605 HA        -58.4480   -2.6340  -34.7500 H        98 ILE    0.0900
   1606 HB        -60.1560   -5.1770  -34.4320 H        98 ILE   -0.1800
   1607 HG11      -60.8840   -2.5150  -34.3070 H        98 ILE    0.0900
   1608 HG12      -60.5200   -2.8860  -32.5760 H        98 ILE    0.0900
   1609 HG21      -58.2250   -3.8440  -32.4260 H        98 ILE   -0.2700
   1610 HG22      -58.1870   -5.5440  -33.0320 H        98 ILE    0.0900
   1611 HG23      -59.5350   -4.9900  -31.9470 H        98 ILE    0.0900
   1612 HD1       -62.2310   -4.5660  -32.4480 H        98 ILE    0.0900
   1613 HD2       -62.3130   -4.7580  -34.2390 H        98 ILE    0.5100
   1614 HD3       -62.9850   -3.2680  -33.4490 H        98 ILE   -0.5100
   1615 N         -57.5630   -5.4900  -36.0980 N.am     99 LEU   -0.4700
   1616 CA        -56.3670   -6.2370  -36.4920 C.3      99 LEU    0.3100
   1617 C         -55.3050   -5.3030  -37.1030 C.2      99 LEU    0.0700
   1618 O         -54.1430   -5.3460  -36.6950 O.2      99 LEU    0.0900
   1619 CB        -56.6890   -7.3790  -37.4780 C.3      99 LEU   -0.1800
   1620 CG        -57.7000   -8.4740  -37.0920 C.3      99 LEU    0.0900
   1621 CD1       -57.7010   -9.6180  -38.1200 C.3      99 LEU    0.0900
   1622 CD2       -57.4510   -9.0380  -35.6760 C.3      99 LEU   -0.0900
   1623 HN        -58.4320   -5.8230  -36.4560 H        99 LEU    0.0900
   1624 HA        -55.9220   -6.6390  -35.5940 H        99 LEU   -0.2700
   1625 HB1       -55.7300   -7.8920  -37.6990 H        99 LEU    0.0900
   1626 HB2       -57.0690   -6.9040  -38.4060 H        99 LEU    0.0900
   1627 HG        -58.7170   -8.0290  -37.0390 H        99 LEU    0.0900
   1628 HD11      -56.6920  -10.0800  -38.1780 H        99 LEU   -0.2700
   1629 HD12      -57.9690   -9.2240  -39.1240 H        99 LEU    0.0900
   1630 HD13      -58.4320  -10.3970  -37.8160 H        99 LEU    0.0900
   1631 HD21      -57.5320   -8.2260  -34.9220 H        99 LEU    0.0900
   1632 HD22      -56.4320   -9.4780  -35.6180 H        99 LEU    0.5100
   1633 HD23      -58.2080   -9.8170  -35.4420 H        99 LEU   -0.5100
   1634 N         -55.6920   -4.4500  -38.0620 N.am    100 ALA   -0.4700
   1635 CA        -54.7540   -3.4680  -38.6460 C.3     100 ALA    0.3100
   1636 C         -54.0430   -2.6470  -37.5680 C.2     100 ALA    0.0700
   1637 O         -52.8270   -2.4490  -37.6170 O.2     100 ALA    0.0900
   1638 CB        -55.4670   -2.5310  -39.6250 C.3     100 ALA   -0.2700
   1639 HN        -56.6220   -4.4410  -38.4220 H       100 ALA    0.0900
   1640 HA        -53.9740   -4.0150  -39.1550 H       100 ALA    0.0900
   1641 HB1       -56.2740   -1.9740  -39.1020 H       100 ALA    0.0900
   1642 HB2       -55.9220   -3.1210  -40.4490 H       100 ALA    0.5100
   1643 HB3       -54.7440   -1.7990  -40.0440 H       100 ALA   -0.5100
   1644 N         -54.7980   -2.1890  -36.5790 N.am    101 PHE   -0.4700
   1645 CA        -54.2130   -1.4100  -35.4910 C.3     101 PHE    0.3100
   1646 C         -53.1900   -2.2230  -34.6920 C.2     101 PHE    0.0700
   1647 O         -52.1080   -1.7210  -34.3420 O.2     101 PHE    0.0900
   1648 CB        -55.3170   -0.8480  -34.5940 C.3     101 PHE   -0.1800
   1649 CG        -55.8800    0.4300  -35.1050 C.ar    101 PHE    0.0900
   1650 CD1       -56.4620    0.4920  -36.3680 C.ar    101 PHE    0.0900
   1651 CD2       -55.8020    1.5890  -34.3490 C.ar    101 PHE    0.0000
   1652 CE1       -56.9690    1.6800  -36.8620 C.ar    101 PHE   -0.1150
   1653 CE2       -56.3140    2.7850  -34.8430 C.ar    101 PHE    0.1150
   1654 CZ        -56.8970    2.8240  -36.1040 C.ar    101 PHE   -0.1150
   1655 HN        -55.7790   -2.3510  -36.5350 H       101 PHE    0.1150
   1656 HA        -53.6340   -0.6080  -35.9230 H       101 PHE   -0.1150
   1657 HB1       -54.9060   -0.6510  -33.5810 H       101 PHE    0.1150
   1658 HB2       -56.1510   -1.5790  -34.5320 H       101 PHE   -0.1150
   1659 HD1       -56.5150   -0.4010  -36.9720 H       101 PHE    0.1150
   1660 HD2       -55.3410    1.5640  -33.3730 H       101 PHE   -0.1150
   1661 HE1       -57.4230    1.7090  -37.8420 H       101 PHE    0.1150
   1662 HE2       -56.2580    3.6840  -34.2470 H       101 PHE    0.5100
   1663 HZ        -57.2940    3.7510  -36.4870 H       101 PHE   -0.5100
   1664 N         -53.5230   -3.4890  -34.4360 N.am    102 ILE   -0.4700
   1665 CA        -52.5720   -4.4220  -33.8390 C.3     102 ILE    0.3100
   1666 C         -51.2900   -4.4570  -34.6840 C.2     102 ILE    0.0700
   1667 O         -50.1880   -4.3260  -34.1570 O.2     102 ILE    0.0900
   1668 CB        -53.1470   -5.8360  -33.7210 C.3     102 ILE   -0.0900
   1669 CG1       -54.3060   -5.8750  -32.7300 C.3     102 ILE    0.0900
   1670 CG2       -52.0990   -6.7670  -33.2430 C.3     102 ILE   -0.2700
   1671 CD        -55.0830   -7.1690  -32.7530 C.3     102 ILE    0.0900
   1672 HN        -54.4290   -3.8520  -34.6390 H       102 ILE    0.0900
   1673 HA        -52.3140   -4.0450  -32.8610 H       102 ILE    0.0900
   1674 HB        -53.5180   -6.1700  -34.7130 H       102 ILE   -0.1800
   1675 HG11      -55.0020   -5.0430  -32.9680 H       102 ILE    0.0900
   1676 HG12      -53.9020   -5.7240  -31.7070 H       102 ILE    0.0900
   1677 HG21      -51.6000   -6.3520  -32.3420 H       102 ILE   -0.2700
   1678 HG22      -51.3340   -6.9140  -34.0360 H       102 ILE    0.0900
   1679 HG23      -52.5540   -7.7460  -32.9790 H       102 ILE    0.0900
   1680 HD1       -54.4660   -7.9910  -32.3310 H       102 ILE    0.0900
   1681 HD2       -55.3520   -7.4300  -33.7980 H       102 ILE    0.5100
   1682 HD3       -56.0050   -7.0680  -32.1430 H       102 ILE   -0.5100
   1683 N         -51.4440   -4.5920  -36.0010 N.am    103 SER   -0.4700
   1684 CA        -50.3110   -4.5920  -36.9160 C.3     103 SER    0.3100
   1685 C         -49.5150   -3.2810  -36.8880 C.2     103 SER    0.0700
   1686 O         -48.2940   -3.2960  -36.9850 O.2     103 SER    0.0900
   1687 CB        -50.7760   -4.8880  -38.3470 C.3     103 SER    0.0500
   1688 OG        -51.4810   -6.1160  -38.4160 O.3     103 SER    0.0900
   1689 HN        -52.3440   -4.6990  -36.4190 H       103 SER    0.0900
   1690 HA        -49.6120   -5.3460  -36.5860 H       103 SER   -0.6600
   1691 HB1       -49.8930   -4.9490  -39.0190 H       103 SER    0.4300
   1692 HB2       -51.4480   -4.0740  -38.6940 H       103 SER    0.5100
   1693 HG1       -52.3140   -5.9680  -37.9630 H       103 SER   -0.5100
   1694 N         -50.1990   -2.1470  -36.7610 N.am    104 LEU   -0.4700
   1695 CA        -49.5050   -0.8660  -36.6080 C.3     104 LEU    0.3100
   1696 C         -48.8040   -0.8020  -35.2630 C.2     104 LEU    0.0700
   1697 O         -47.6840   -0.2990  -35.1560 O.2     104 LEU    0.0900
   1698 CB        -50.4740    0.3110  -36.7290 C.3     104 LEU   -0.1800
   1699 CG        -50.8730    0.6600  -38.1570 C.3     104 LEU    0.0900
   1700 CD1       -52.1620    1.4500  -38.1630 C.3     104 LEU    0.0900
   1701 CD2       -49.7530    1.4280  -38.8470 C.3     104 LEU   -0.0900
   1702 HN        -51.1960   -2.1180  -36.7670 H       104 LEU    0.0900
   1703 HA        -48.7490   -0.8050  -37.3750 H       104 LEU   -0.2700
   1704 HB1       -49.9970    1.2040  -36.2720 H       104 LEU    0.0900
   1705 HB2       -51.3940    0.0640  -36.1600 H       104 LEU    0.0900
   1706 HG        -51.0100   -0.2750  -38.7410 H       104 LEU    0.0900
   1707 HD11      -52.0350    2.3920  -37.5880 H       104 LEU   -0.2700
   1708 HD12      -52.9730    0.8540  -37.6930 H       104 LEU    0.0900
   1709 HD13      -52.4430    1.7070  -39.2070 H       104 LEU    0.0900
   1710 HD21      -48.8280    0.8120  -38.8740 H       104 LEU    0.0900
   1711 HD22      -49.5380    2.3640  -38.2890 H       104 LEU    0.5100
   1712 HD23      -50.0470    1.6720  -39.8900 H       104 LEU   -0.5100
   1713 N         -49.4720   -1.3200  -34.2310 N.am    105 ASP   -0.4700
   1714 CA        -48.8840   -1.3580  -32.9040 C.3     105 ASP    0.3100
   1715 C         -47.5210   -2.0530  -32.9170 C.2     105 ASP    0.0700
   1716 O         -46.5620   -1.5460  -32.3230 O.2     105 ASP    0.0900
   1717 CB        -49.8070   -2.0580  -31.9140 C.3     105 ASP   -0.2800
   1718 CG        -49.2630   -2.0230  -30.5060 C.2     105 ASP    0.0900
   1719 OD1       -48.9890   -3.1020  -29.9320 O.co2   105 ASP    0.0900
   1720 OD2       -49.0820   -0.9080  -29.9820 O.co2   105 ASP    0.6200
   1721 HN        -50.3890   -1.7000  -34.3230 H       105 ASP   -0.7600
   1722 HA        -48.7040   -0.3400  -32.5910 H       105 ASP   -0.7600
   1723 HB1       -49.9320   -3.1180  -32.2210 H       105 ASP    0.5100
   1724 HB2       -50.7990   -1.5560  -31.9230 H       105 ASP   -0.5100
   1725 N         -47.4500   -3.2000  -33.6040 N.am    106 ARG   -0.4700
   1726 CA        -46.2020   -3.9560  -33.7760 C.3     106 ARG    0.3100
   1727 C         -45.1720   -3.1890  -34.5790 C.2     106 ARG    0.0700
   1728 O         -43.9880   -3.1890  -34.2580 O.2     106 ARG    0.0900
   1729 CB        -46.4480   -5.2850  -34.4900 C.3     106 ARG   -0.1800
   1730 CG        -47.3400   -6.2850  -33.7610 C.3     106 ARG    0.0900
   1731 CD        -46.7150   -6.7790  -32.4820 C.3     106 ARG    0.0900
   1732 NE        -46.7650   -5.7640  -31.4340 N.pl3   106 ARG   -0.1800
   1733 CZ        -46.4180   -5.9800  -30.1710 C.cat   106 ARG    0.0900
   1734 NH1       -46.0120   -7.1840  -29.7630 N.pl3   106 ARG    0.0900
   1735 NH2       -46.5030   -4.9750  -29.3070 N.pl3   106 ARG    0.2000
   1736 HN        -48.2550   -3.5990  -34.0370 H       106 ARG    0.0900
   1737 HA        -45.7840   -4.1330  -32.7960 H       106 ARG    0.0900
   1738 HB1       -45.4630   -5.7690  -34.6620 H       106 ARG   -0.7000
   1739 HB2       -46.9170   -5.0630  -35.4730 H       106 ARG    0.4400
   1740 HG1       -47.5300   -7.1520  -34.4280 H       106 ARG    0.6400
   1741 HG2       -48.3080   -5.7940  -33.5220 H       106 ARG   -0.8000
   1742 HD1       -45.6480   -7.0330  -32.6580 H       106 ARG    0.4600
   1743 HD2       -47.2650   -7.6730  -32.1160 H       106 ARG    0.4600
   1744 HE        -47.0810   -4.8480  -31.6830 H       106 ARG   -0.8000
   1745 HH11      -45.9660   -7.9420  -30.4150 H       106 ARG    0.4600
   1746 HH12      -45.7540   -7.3280  -28.8090 H       106 ARG    0.4600
   1747 HH21      -46.9600   -4.1250  -29.5710 H       106 ARG    0.5100
   1748 HH22      -46.1100   -5.0670  -28.3920 H       106 ARG   -0.5100
   1749 N         -45.6220   -2.5450  -35.6440 N.am    107 TYR   -0.4700
   1750 CA        -44.7310   -1.7390  -36.4470 C.3     107 TYR    0.3100
   1751 C         -44.0340   -0.6980  -35.5580 C.2     107 TYR    0.0700
   1752 O         -42.8210   -0.5200  -35.6310 O.2     107 TYR    0.0900
   1753 CB        -45.5040   -1.0910  -37.6040 C.3     107 TYR   -0.1800
   1754 CG        -44.9400    0.2320  -38.0290 C.ar    107 TYR    0.0900
   1755 CD1       -43.7260    0.3100  -38.6960 C.ar    107 TYR    0.0900
   1756 CD2       -45.6140    1.4070  -37.7560 C.ar    107 TYR    0.0000
   1757 CE1       -43.1990    1.5270  -39.0870 C.ar    107 TYR   -0.1150
   1758 CE2       -45.0940    2.6310  -38.1410 C.ar    107 TYR    0.1150
   1759 CZ        -43.8870    2.6820  -38.8050 C.ar    107 TYR   -0.1150
   1760 OH        -43.3720    3.9000  -39.1850 O.3     107 TYR    0.1150
   1761 HN        -46.5750   -2.5850  -35.9340 H       107 TYR    0.1100
   1762 HA        -43.9480   -2.3780  -36.8280 H       107 TYR   -0.5400
   1763 HB1       -46.5560   -0.9190  -37.2930 H       107 TYR    0.4300
   1764 HB2       -45.4720   -1.7620  -38.4890 H       107 TYR   -0.1150
   1765 HD1       -43.1830   -0.5980  -38.9150 H       107 TYR    0.1150
   1766 HD2       -46.5590    1.3710  -37.2340 H       107 TYR   -0.1150
   1767 HE1       -42.2530    1.5690  -39.6070 H       107 TYR    0.1150
   1768 HE2       -45.6310    3.5410  -37.9230 H       107 TYR    0.5100
   1769 HH        -42.4610    3.9430  -38.8870 H       107 TYR   -0.5100
   1770 N         -44.8070   -0.0500  -34.6920 N.am    108 LEU   -0.4700
   1771 CA        -44.2660    0.9660  -33.7960 C.3     108 LEU    0.3100
   1772 C         -43.3540    0.3630  -32.7280 C.2     108 LEU    0.0700
   1773 O         -42.2660    0.8730  -32.4660 O.2     108 LEU    0.0900
   1774 CB        -45.4000    1.7760  -33.1360 C.3     108 LEU   -0.1800
   1775 CG        -46.0860    2.8380  -34.0110 C.3     108 LEU    0.0900
   1776 CD1       -47.3700    3.3310  -33.3730 C.3     108 LEU    0.0900
   1777 CD2       -45.1490    4.0020  -34.2750 C.3     108 LEU   -0.0900
   1778 HN        -45.7840   -0.2260  -34.6180 H       108 LEU    0.0900
   1779 HA        -43.6290    1.6170  -34.3770 H       108 LEU   -0.2700
   1780 HB1       -44.9760    2.2900  -32.2480 H       108 LEU    0.0900
   1781 HB2       -46.1770    1.0580  -32.8010 H       108 LEU    0.0900
   1782 HG        -46.3180    2.3980  -35.0040 H       108 LEU    0.0900
   1783 HD11      -47.1560    3.7840  -32.3820 H       108 LEU   -0.2700
   1784 HD12      -48.0720    2.4820  -33.2310 H       108 LEU    0.0900
   1785 HD13      -47.8420    4.1010  -34.0200 H       108 LEU    0.0900
   1786 HD21      -44.2380    3.6470  -34.8010 H       108 LEU    0.0900
   1787 HD22      -44.8440    4.4680  -33.3130 H       108 LEU    0.5100
   1788 HD23      -45.6550    4.7580  -34.9120 H       108 LEU   -0.5100
   1789 N         -43.7970   -0.7280  -32.1160 N.am    109 ALA   -0.4700
   1790 CA        -43.0400   -1.3410  -31.0370 C.3     109 ALA    0.3100
   1791 C         -41.6830   -1.8540  -31.5350 C.2     109 ALA    0.0700
   1792 O         -40.6830   -1.7880  -30.8230 O.2     109 ALA    0.0900
   1793 CB        -43.8400   -2.4650  -30.4060 C.3     109 ALA   -0.2700
   1794 HN        -44.6560   -1.1690  -32.3620 H       109 ALA    0.0900
   1795 HA        -42.8190   -0.5790  -30.3050 H       109 ALA    0.0900
   1796 HB1       -43.9190   -3.3210  -31.1110 H       109 ALA    0.0900
   1797 HB2       -44.8640   -2.1110  -30.1640 H       109 ALA    0.5100
   1798 HB3       -43.3360   -2.8140  -29.4790 H       109 ALA   -0.5100
   1799 N         -41.6490   -2.3380  -32.7740 N.am    110 ILE   -0.4700
   1800 CA        -40.4570   -2.9730  -33.3250 C.3     110 ILE    0.3100
   1801 C         -39.6110   -2.0380  -34.1680 C.2     110 ILE    0.0700
   1802 O         -38.4250   -1.8940  -33.8880 O.2     110 ILE    0.0900
   1803 CB        -40.8160   -4.2100  -34.1490 C.3     110 ILE   -0.0900
   1804 CG1       -41.3740   -5.2830  -33.2120 C.3     110 ILE    0.0900
   1805 CG2       -39.5890   -4.7100  -34.8980 C.3     110 ILE   -0.2700
   1806 CD        -41.6640   -6.5790  -33.8670 C.3     110 ILE    0.0900
   1807 HN        -42.4370   -2.2880  -33.3820 H       110 ILE    0.0900
   1808 HA        -39.8170   -3.2480  -32.5010 H       110 ILE    0.0900
   1809 HB        -41.6150   -3.9520  -34.8770 H       110 ILE   -0.1800
   1810 HG11      -42.3150   -4.9010  -32.7630 H       110 ILE    0.0900
   1811 HG12      -40.6350   -5.4580  -32.4020 H       110 ILE    0.0900
   1812 HG21      -38.7290   -4.8060  -34.2010 H       110 ILE   -0.2700
   1813 HG22      -39.3160   -3.9930  -35.7000 H       110 ILE    0.0900
   1814 HG23      -39.7970   -5.7070  -35.3430 H       110 ILE    0.0900
   1815 HD1       -40.7150   -7.0830  -34.1520 H       110 ILE    0.0900
   1816 HD2       -42.2660   -6.4120  -34.7860 H       110 ILE    0.5100
   1817 HD3       -42.2210   -7.2410  -33.1690 H       110 ILE   -0.5100
   1818 N         -40.1800   -1.4030  -35.1920 N.am    111 VAL   -0.4700
   1819 CA        -39.3660   -0.5280  -36.0410 C.3     111 VAL    0.3100
   1820 C         -38.8940    0.6960  -35.2670 C.2     111 VAL    0.0700
   1821 O         -37.7560    1.1210  -35.4380 O.2     111 VAL    0.0900
   1822 CB        -40.0800   -0.0820  -37.3360 C.3     111 VAL   -0.0900
   1823 CG1       -39.1640    0.7960  -38.1840 C.3     111 VAL    0.0900
   1824 CG2       -40.5290   -1.2850  -38.1370 C.3     111 VAL   -0.2700
   1825 HN        -41.1470   -1.4900  -35.4190 H       111 VAL    0.0900
   1826 HA        -38.4680   -1.0700  -36.2910 H       111 VAL    0.0900
   1827 HB        -40.9960    0.4880  -37.0740 H       111 VAL    0.0900
   1828 HG11      -38.1740    0.3070  -38.3110 H       111 VAL   -0.2700
   1829 HG12      -39.0120    1.7780  -37.6850 H       111 VAL    0.0900
   1830 HG13      -39.6130    0.9540  -39.1880 H       111 VAL    0.0900
   1831 HG21      -41.2330   -1.9000  -37.5390 H       111 VAL    0.0900
   1832 HG22      -39.6500   -1.9110  -38.4050 H       111 VAL    0.5100
   1833 HG23      -41.0460   -0.9510  -39.0620 H       111 VAL   -0.5100
   1834 N         -39.7490    1.2430  -34.4010 N.am    112 HSD   -0.4700
   1835 CA        -39.4210    2.4590  -33.6470 C.3     112 HSD    0.3100
   1836 C         -39.3480    2.2340  -32.1360 C.2     112 HSD    0.0700
   1837 O         -39.7770    3.0600  -31.3320 O.2     112 HSD    0.0900
   1838 CB        -40.4240    3.5450  -33.9900 C.3     112 HSD   -0.0900
   1839 CG        -40.4230    3.9180  -35.4390 C.ar    112 HSD    0.0900
   1840 CD2       -41.3750    3.7970  -36.3900 C.ar    112 HSD    0.0900
   1841 ND1       -39.3370    4.5010  -36.0510 N.ar    112 HSD   -0.3600
   1842 CE1       -39.6260    4.7230  -37.3230 C.ar    112 HSD    0.3200
   1843 NE2       -40.8540    4.3000  -37.5570 N.ar    112 HSD   -0.0500
   1844 HN        -40.6470    0.8500  -34.2270 H       112 HSD    0.2500
   1845 HA        -38.4210    2.7680  -33.9150 H       112 HSD    0.1300
   1846 HB1       -40.1860    4.4520  -33.3960 H       112 HSD   -0.7000
   1847 HB2       -41.4420    3.1890  -33.7220 H       112 HSD    0.2200
   1848 HD1       -38.4730    4.7170  -35.5950 H       112 HSD    0.1000
   1849 HD2       -42.3810    3.3980  -36.3490 H       112 HSD    0.5100
   1850 HE1       -38.9450    5.1800  -38.0390 H       112 HSD   -0.5100
   1851 N         -38.7400    1.1140  -31.7610 N.am    113 ALA   -0.4700
   1852 CA        -38.7070    0.6540  -30.3760 C.3     113 ALA    0.3100
   1853 C         -38.1120    1.6710  -29.3920 C.2     113 ALA    0.0700
   1854 O         -38.5660    1.7640  -28.2520 O.2     113 ALA    0.0900
   1855 CB        -37.9440   -0.6700  -30.2960 C.3     113 ALA   -0.2700
   1856 HN        -38.2720    0.5290  -32.4190 H       113 ALA    0.0900
   1857 HA        -39.7250    0.5270  -30.0360 H       113 ALA    0.0900
   1858 HB1       -36.8630   -0.4990  -30.4840 H       113 ALA    0.0900
   1859 HB2       -38.3300   -1.3770  -31.0610 H       113 ALA    0.5100
   1860 HB3       -38.0620   -1.1140  -29.2840 H       113 ALA   -0.5100
   1861 N         -37.1060    2.4300  -29.8390 N.am    114 THR   -0.4700
   1862 CA        -36.3420    3.3460  -28.9750 C.3     114 THR    0.3100
   1863 C         -37.2200    4.3690  -28.2370 C.2     114 THR    0.0700
   1864 O         -37.0830    4.5370  -27.0180 O.2     114 THR    0.0900
   1865 CB        -35.2630    4.1050  -29.7790 C.3     114 THR    0.1400
   1866 CG2       -34.2130    3.1270  -30.3210 C.3     114 THR    0.0900
   1867 OG1       -35.8750    4.8080  -30.8680 O.3     114 THR   -0.6600
   1868 HN        -36.8220    2.4070  -30.7940 H       114 THR    0.4300
   1869 HA        -35.8820    2.7600  -28.1940 H       114 THR   -0.2700
   1870 HB        -34.7460    4.8350  -29.1220 H       114 THR    0.0900
   1871 HG1       -35.1940    5.3800  -31.2300 H       114 THR    0.0900
   1872 HG21      -34.6950    2.3810  -30.9890 H       114 THR    0.0900
   1873 HG22      -33.7280    2.5880  -29.4790 H       114 THR    0.5100
   1874 HG23      -33.4460    3.6800  -30.9030 H       114 THR   -0.5100
   1875 N         -38.0970    5.0660  -28.9670 N.am    115 ASN   -0.4700
   1876 CA        -39.2140    5.7800  -28.3340 C.3     115 ASN    0.3100
   1877 C         -40.4420    5.9430  -29.2230 C.2     115 ASN    0.0700
   1878 O         -40.5580    6.8790  -30.0190 O.2     115 ASN    0.0900
   1879 CB        -38.7830    7.1060  -27.6970 C.3     115 ASN   -0.1800
   1880 CG        -38.8030    7.0320  -26.1700 C.2     115 ASN    0.0900
   1881 ND2       -37.8010    7.3660  -25.5060 N.am    115 ASN    0.0900
   1882 OD1       -39.9100    6.5720  -25.6100 O.2     115 ASN    0.5500
   1883 HN        -38.0340    5.1330  -29.9600 H       115 ASN   -0.5500
   1884 HA        -39.6280    5.1280  -27.5790 H       115 ASN   -0.6200
   1885 HB1       -39.4760    7.9100  -28.0260 H       115 ASN    0.3200
   1886 HB2       -37.7530    7.3540  -28.0300 H       115 ASN    0.3000
   1887 HD21      -37.8240    7.3140  -24.5070 H       115 ASN    0.5100
   1888 HD22      -36.9760    7.6860  -25.9710 H       115 ASN   -0.5100
   1889 N         -41.3310    4.9660  -29.0730 N.am    116 SER   -0.4700
   1890 CA        -42.6670    4.9770  -29.6310 C.3     116 SER    0.3100
   1891 C         -43.6650    4.5360  -28.5630 C.2     116 SER    0.0700
   1892 O         -44.7890    4.1550  -28.8640 O.2     116 SER    0.0900
   1893 CB        -42.7200    4.0170  -30.8080 C.3     116 SER    0.0500
   1894 OG        -42.2540    2.7350  -30.4100 O.3     116 SER    0.0900
   1895 HN        -41.1060    4.1490  -28.5500 H       116 SER    0.0900
   1896 HA        -42.8950    5.9850  -29.9500 H       116 SER   -0.6600
   1897 HB1       -42.0760    4.3950  -31.6310 H       116 SER    0.4300
   1898 HB2       -43.7660    3.9240  -31.1700 H       116 SER    0.5100
   1899 HG1       -41.3460    2.6770  -30.7160 H       116 SER   -0.5100
   1900 N         -43.2560    4.6060  -27.3020 N.am    117 GLN   -0.4700
   1901 CA        -44.1230    4.2390  -26.1930 C.3     117 GLN    0.3100
   1902 C         -45.3320    5.1770  -26.1420 C.2     117 GLN    0.0700
   1903 O         -46.4360    4.7610  -25.7980 O.2     117 GLN    0.0900
   1904 CB        -43.3270    4.3000  -24.8790 C.3     117 GLN   -0.1800
   1905 CG        -43.6370    3.1810  -23.8870 C.3     117 GLN    0.0900
   1906 CD        -42.4490    2.8510  -22.9790 C.2     117 GLN    0.0900
   1907 NE2       -41.6880    3.7580  -22.5710 N.am    117 GLN   -0.1800
   1908 OE1       -42.2800    1.5820  -22.6620 O.2     117 GLN    0.0900
   1909 HN        -42.3390    4.9110  -27.0590 H       117 GLN    0.0900
   1910 HA        -44.4920    3.2390  -26.3670 H       117 GLN    0.5500
   1911 HB1       -43.5450    5.2720  -24.3870 H       117 GLN   -0.5500
   1912 HB2       -42.2450    4.2560  -25.1250 H       117 GLN   -0.6200
   1913 HG1       -43.9160    2.2650  -24.4510 H       117 GLN    0.3200
   1914 HG2       -44.4930    3.4910  -23.2490 H       117 GLN    0.3000
   1915 HE21      -40.9150    3.5320  -21.9780 H       117 GLN    0.5100
   1916 HE22      -41.8530    4.7070  -22.8360 H       117 GLN   -0.5100
   1917 N         -45.1070    6.4480  -26.4900 N.am    118 ARG   -0.4700
   1918 CA        -46.1610    7.4660  -26.5590 C.3     118 ARG    0.3100
   1919 C         -47.2040    7.1950  -27.6460 C.2     118 ARG    0.0700
   1920 O         -48.3610    6.9190  -27.3290 O.2     118 ARG    0.0900
   1921 CB        -45.5600    8.8590  -26.7950 C.3     118 ARG   -0.1800
   1922 CG        -45.0910    9.5940  -25.5660 C.3     118 ARG    0.0900
   1923 CD        -44.7440   11.0450  -25.9210 C.3     118 ARG    0.0900
   1924 NE        -43.9420   11.1390  -27.1530 N.pl3   118 ARG   -0.1800
   1925 CZ        -42.6120   11.0130  -27.2270 C.cat   118 ARG    0.0900
   1926 NH1       -41.8650   10.7880  -26.1440 N.pl3   118 ARG    0.0900
   1927 NH2       -42.0170   11.1220  -28.4110 N.pl3   118 ARG    0.2000
   1928 HN        -44.1920    6.7650  -26.7240 H       118 ARG    0.0900
   1929 HA        -46.7050    7.4470  -25.6260 H       118 ARG    0.0900
   1930 HB1       -46.3310    9.4830  -27.2940 H       118 ARG   -0.7000
   1931 HB2       -44.6910    8.7450  -27.4770 H       118 ARG    0.4400
   1932 HG1       -44.1930    9.0880  -25.1520 H       118 ARG    0.6400
   1933 HG2       -45.8950    9.5820  -24.7990 H       118 ARG   -0.8000
   1934 HD1       -44.1500   11.4980  -25.0980 H       118 ARG    0.4600
   1935 HD2       -45.6780   11.6250  -26.0810 H       118 ARG    0.4600
   1936 HE        -44.4340   11.3120  -28.0060 H       118 ARG   -0.8000
   1937 HH11      -42.2980   10.7080  -25.2460 H       118 ARG    0.4600
   1938 HH12      -40.8730   10.6980  -26.2310 H       118 ARG    0.4600
   1939 HH21      -42.5630   11.2940  -29.2300 H       118 ARG    0.5100
   1940 HH22      -41.0240   11.0290  -28.4810 H       118 ARG   -0.5100
   1941 N         -46.8100    7.2880  -28.9310 N.am    119 PRO   -0.2900
   1942 CA        -47.7970    7.1290  -29.9890 C.3     119 PRO    0.0000
   1943 C         -48.5310    5.7870  -29.9600 C.2     119 PRO    0.0900
   1944 O         -49.6500    5.6970  -30.4620 O.2     119 PRO    0.0900
   1945 CB        -46.9640    7.2780  -31.2720 C.3     119 PRO    0.0200
   1946 CG        -45.5850    6.9770  -30.8680 C.3     119 PRO    0.0900
   1947 CD        -45.4740    7.5270  -29.4970 C.3     119 PRO   -0.1800
   1948 HA        -48.5870    7.8540  -29.8770 H       119 PRO    0.0900
   1949 HB1       -47.0400    8.3120  -31.6720 H       119 PRO    0.0900
   1950 HB2       -47.3110    6.5660  -32.0510 H       119 PRO   -0.1800
   1951 HG1       -45.4020    5.8810  -30.8720 H       119 PRO    0.0900
   1952 HG2       -44.8570    7.4650  -31.5510 H       119 PRO    0.0900
   1953 HD1       -44.7040    6.9900  -28.9010 H       119 PRO    0.5100
   1954 HD2       -45.2510    8.6150  -29.5080 H       119 PRO   -0.5100
   1955 N         -47.9080    4.7580  -29.3810 N.am    120 ARG   -0.4700
   1956 CA        -48.5650    3.4690  -29.1950 C.3     120 ARG    0.3100
   1957 C         -49.6960    3.5670  -28.1810 C.2     120 ARG    0.0700
   1958 O         -50.7430    2.9360  -28.3450 O.2     120 ARG    0.0900
   1959 CB        -47.5490    2.3870  -28.7910 C.3     120 ARG   -0.1800
   1960 CG        -46.7080    1.8960  -29.9670 C.3     120 ARG    0.0900
   1961 CD        -45.7010    0.8190  -29.5830 C.3     120 ARG    0.0900
   1962 NE        -46.3540   -0.4490  -29.2420 N.pl3   120 ARG   -0.1800
   1963 CZ        -46.3100   -1.0430  -28.0520 C.cat   120 ARG    0.0900
   1964 NH1       -45.6190   -0.5230  -27.0400 N.pl3   120 ARG    0.0900
   1965 NH2       -46.9540   -2.1870  -27.8700 N.pl3   120 ARG    0.2000
   1966 HN        -46.9700    4.8240  -29.0530 H       120 ARG    0.0900
   1967 HA        -49.0450    3.2010  -30.1240 H       120 ARG    0.0900
   1968 HB1       -48.0980    1.5240  -28.3590 H       120 ARG   -0.7000
   1969 HB2       -46.8710    2.8060  -28.0170 H       120 ARG    0.4400
   1970 HG1       -46.1580    2.7590  -30.3950 H       120 ARG    0.6400
   1971 HG2       -47.3900    1.4830  -30.7410 H       120 ARG   -0.8000
   1972 HD1       -45.1220    1.1490  -28.6950 H       120 ARG    0.4600
   1973 HD2       -45.0160    0.6260  -30.4360 H       120 ARG    0.4600
   1974 HE        -46.8770   -0.9040  -29.9610 H       120 ARG   -0.8000
   1975 HH11      -45.1200    0.3350  -27.1640 H       120 ARG    0.4600
   1976 HH12      -45.6000   -0.9870  -26.1550 H       120 ARG    0.4600
   1977 HH21      -46.8070   -2.7160  -27.0350 H       120 ARG    0.5100
   1978 HH22      -47.5870   -2.5190  -28.5690 H       120 ARG   -0.5100
   1979 N         -49.4890    4.3700  -27.1410 N.am    121 LYS   -0.4700
   1980 CA        -50.5220    4.6110  -26.1330 C.3     121 LYS    0.3100
   1981 C         -51.7410    5.3210  -26.7190 C.2     121 LYS    0.0700
   1982 O         -52.8720    4.8810  -26.5260 O.2     121 LYS    0.0900
   1983 CB        -49.9680    5.4200  -24.9420 C.3     121 LYS   -0.1800
   1984 CG        -49.3090    4.5660  -23.8510 C.3     121 LYS    0.0900
   1985 CD        -49.2880    5.2760  -22.4790 C.3     121 LYS    0.0900
   1986 CE        -49.4200    4.2690  -21.3270 C.3     121 LYS   -0.1800
   1987 NZ        -50.7230    3.5240  -21.3870 N.4     121 LYS    0.0900
   1988 HN        -48.6230    4.8440  -27.0030 H       121 LYS    0.0900
   1989 HA        -50.8830    3.6510  -25.7950 H       121 LYS   -0.1800
   1990 HB1       -50.8060    5.9870  -24.4840 H       121 LYS    0.0900
   1991 HB2       -49.2150    6.1390  -25.3270 H       121 LYS    0.0900
   1992 HG1       -48.2650    4.3400  -24.1550 H       121 LYS    0.2100
   1993 HG2       -49.8700    3.6130  -23.7540 H       121 LYS    0.0500
   1994 HD1       -50.1280    6.0000  -22.4290 H       121 LYS    0.0500
   1995 HD2       -48.3300    5.8290  -22.3690 H       121 LYS   -0.3000
   1996 HE1       -49.3810    4.8040  -20.3550 H       121 LYS    0.3300
   1997 HE2       -48.6000    3.5220  -21.3860 H       121 LYS    0.3300
   1998 HZ1       -50.6540    2.7590  -22.0870 H       121 LYS    0.3300
   1999 HZ2       -51.4840    4.1780  -21.6620 H       121 LYS    0.5100
   2000 HZ3       -50.9350    3.1210  -20.4520 H       121 LYS   -0.5100
   2001 N         -51.5110    6.4120  -27.4440 N.am    122 LEU   -0.4700
   2002 CA        -52.6130    7.1620  -28.0340 C.3     122 LEU    0.3100
   2003 C         -53.3540    6.3600  -29.0950 C.2     122 LEU    0.0700
   2004 O         -54.5490    6.5460  -29.2930 O.2     122 LEU    0.0900
   2005 CB        -52.1460    8.5130  -28.6070 C.3     122 LEU   -0.1800
   2006 CG        -52.1800    9.7130  -27.6340 C.3     122 LEU    0.0900
   2007 CD1       -50.7850   10.0270  -27.0480 C.3     122 LEU    0.0900
   2008 CD2       -52.7660   10.9440  -28.3280 C.3     122 LEU   -0.0900
   2009 HN        -50.5930    6.7600  -27.6150 H       122 LEU    0.0900
   2010 HA        -53.3520    7.3230  -27.2620 H       122 LEU   -0.2700
   2011 HB1       -52.7950    8.7590  -29.4740 H       122 LEU    0.0900
   2012 HB2       -51.1010    8.3910  -28.9600 H       122 LEU    0.0900
   2013 HG        -52.8780    9.4820  -26.8010 H       122 LEU    0.0900
   2014 HD11      -50.0740   10.2730  -27.8660 H       122 LEU   -0.2700
   2015 HD12      -50.3990    9.1440  -26.4970 H       122 LEU    0.0900
   2016 HD13      -50.8500   10.8980  -26.3610 H       122 LEU    0.0900
   2017 HD21      -53.8010   10.7330  -28.6700 H       122 LEU    0.0900
   2018 HD22      -52.1470   11.2090  -29.2120 H       122 LEU    0.5100
   2019 HD23      -52.7930   11.8000  -27.6200 H       122 LEU   -0.5100
   2020 N         -52.6550    5.4590  -29.7760 N.am    123 LEU   -0.4700
   2021 CA        -53.2990    4.6130  -30.7720 C.3     123 LEU    0.3100
   2022 C         -54.2910    3.6940  -30.0620 C.2     123 LEU    0.0700
   2023 O         -55.4210    3.5070  -30.5230 O.2     123 LEU    0.0900
   2024 CB        -52.2610    3.8080  -31.5780 C.3     123 LEU   -0.1800
   2025 CG        -52.6180    3.4500  -33.0250 C.3     123 LEU    0.0900
   2026 CD1       -52.7560    4.6910  -33.8870 C.3     123 LEU    0.0900
   2027 CD2       -51.5650    2.5340  -33.6000 C.3     123 LEU   -0.0900
   2028 HN        -51.6770    5.3220  -29.6390 H       123 LEU    0.0900
   2029 HA        -53.8680    5.2510  -31.4320 H       123 LEU   -0.2700
   2030 HB1       -52.0770    2.8590  -31.0320 H       123 LEU    0.0900
   2031 HB2       -51.3220    4.4000  -31.6000 H       123 LEU    0.0900
   2032 HG        -53.5790    2.8920  -33.0340 H       123 LEU    0.0900
   2033 HD11      -51.8010    5.2580  -33.8970 H       123 LEU   -0.2700
   2034 HD12      -53.5530    5.3490  -33.4790 H       123 LEU    0.0900
   2035 HD13      -53.0080    4.4020  -34.9290 H       123 LEU    0.0900
   2036 HD21      -51.5020    1.6000  -33.0020 H       123 LEU    0.0900
   2037 HD22      -50.5730    3.0360  -33.5780 H       123 LEU    0.5100
   2038 HD23      -51.8250    2.2680  -34.6470 H       123 LEU   -0.5100
   2039 N         -53.8700    3.1580  -28.9130 N.am    124 ALA   -0.4700
   2040 CA        -54.6760    2.2060  -28.1500 C.3     124 ALA    0.3100
   2041 C         -55.7800    2.8720  -27.3240 C.2     124 ALA    0.0700
   2042 O         -56.9070    2.3700  -27.2680 O.2     124 ALA    0.0900
   2043 CB        -53.7730    1.3780  -27.2440 C.3     124 ALA   -0.2700
   2044 HN        -52.9820    3.3840  -28.5230 H       124 ALA    0.0900
   2045 HA        -55.1990    1.5690  -28.8480 H       124 ALA    0.0900
   2046 HB1       -53.2300    2.0410  -26.5360 H       124 ALA    0.0900
   2047 HB2       -53.0270    0.8250  -27.8540 H       124 ALA    0.5100
   2048 HB3       -54.3830    0.6590  -26.6560 H       124 ALA   -0.5100
   2049 N         -55.4560    3.9950  -26.6810 N.am    125 GLU   -0.4700
   2050 CA        -56.3880    4.6770  -25.7730 C.3     125 GLU    0.3100
   2051 C         -57.3320    5.6740  -26.4690 C.2     125 GLU    0.0700
   2052 O         -58.4660    5.8530  -26.0310 O.2     125 GLU    0.0900
   2053 CB        -55.6300    5.3780  -24.6220 C.3     125 GLU   -0.1800
   2054 CG        -55.7460    4.6830  -23.2380 C.3     125 GLU    0.0900
   2055 CD        -54.4880    3.9270  -22.8010 C.2     125 GLU    0.0900
   2056 OE1       -54.5620    2.6800  -22.6930 O.co2   125 GLU   -0.2800
   2057 OE2       -53.4370    4.5750  -22.5460 O.co2   125 GLU    0.0900
   2058 HN        -54.5620    4.4230  -26.7890 H       125 GLU    0.0900
   2059 HA        -57.0680    3.9380  -25.3760 H       125 GLU    0.6200
   2060 HB1       -56.0250    6.4110  -24.5250 H       125 GLU   -0.7600
   2061 HB2       -54.5560    5.4270  -24.8950 H       125 GLU   -0.7600
   2062 HG1       -56.5870    3.9590  -23.2760 H       125 GLU    0.5100
   2063 HG2       -55.9650    5.4570  -22.4720 H       125 GLU   -0.5100
   2064 N         -56.8730    6.3080  -27.5470 N.am    126 LYS   -0.4700
   2065 CA        -57.6480    7.3510  -28.2190 C.3     126 LYS    0.3100
   2066 C         -58.0090    7.0390  -29.6730 C.2     126 LYS    0.0700
   2067 O         -59.1860    6.8910  -29.9990 O.2     126 LYS    0.0900
   2068 CB        -56.8910    8.6800  -28.1640 C.3     126 LYS   -0.1800
   2069 CG        -57.1670    9.5400  -26.9180 C.3     126 LYS    0.0900
   2070 CD        -56.4170    9.0670  -25.6660 C.3     126 LYS    0.0900
   2071 CE        -56.1100   10.2420  -24.7260 C.3     126 LYS   -0.1800
   2072 NZ        -57.3270   11.0320  -24.3940 N.4     126 LYS    0.0900
   2073 HN        -55.9820    6.1000  -27.9430 H       126 LYS    0.0900
   2074 HA        -58.6020    7.4380  -27.7210 H       126 LYS   -0.1800
   2075 HB1       -57.1670    9.2740  -29.0610 H       126 LYS    0.0900
   2076 HB2       -55.8030    8.4610  -28.1970 H       126 LYS    0.0900
   2077 HG1       -58.2570    9.5150  -26.7060 H       126 LYS    0.2100
   2078 HG2       -56.8660   10.5860  -27.1360 H       126 LYS    0.0500
   2079 HD1       -55.4630    8.5860  -25.9710 H       126 LYS    0.0500
   2080 HD2       -57.0390    8.3210  -25.1260 H       126 LYS   -0.3000
   2081 HE1       -55.3860   10.9300  -25.2120 H       126 LYS    0.3300
   2082 HE2       -55.6890    9.8570  -23.7720 H       126 LYS    0.3300
   2083 HZ1       -58.0220   10.4170  -23.9250 H       126 LYS    0.3300
   2084 HZ2       -57.7380   11.4170  -25.2680 H       126 LYS    0.5100
   2085 HZ3       -57.0700   11.8140  -23.7580 H       126 LYS   -0.5100
   2086 N         -57.0120    6.9530  -30.5510 N.am    127 VAL   -0.4700
   2087 CA        -57.2670    6.8210  -31.9920 C.3     127 VAL    0.3100
   2088 C         -58.2090    5.6790  -32.3320 C.2     127 VAL    0.0700
   2089 O         -59.0420    5.8000  -33.2230 O.2     127 VAL    0.0900
   2090 CB        -55.9640    6.6220  -32.8030 C.3     127 VAL   -0.0900
   2091 CG1       -56.2690    6.3350  -34.2670 C.3     127 VAL    0.0900
   2092 CG2       -55.0750    7.8490  -32.6850 C.3     127 VAL   -0.2700
   2093 HN        -56.0550    6.9760  -30.2730 H       127 VAL    0.0900
   2094 HA        -57.7700    7.7180  -32.3190 H       127 VAL    0.0900
   2095 HB        -55.3930    5.7710  -32.3750 H       127 VAL    0.0900
   2096 HG11      -56.8320    7.1820  -34.7140 H       127 VAL   -0.2700
   2097 HG12      -56.8860    5.4160  -34.3530 H       127 VAL    0.0900
   2098 HG13      -55.3210    6.2030  -34.8330 H       127 VAL    0.0900
   2099 HG21      -54.8080    8.0260  -31.6210 H       127 VAL    0.0900
   2100 HG22      -55.6100    8.7430  -33.0700 H       127 VAL    0.5100
   2101 HG23      -54.1390    7.6950  -33.2640 H       127 VAL   -0.5100
   2102 N         -58.0920    4.5680  -31.6160 N.am    128 VAL   -0.4700
   2103 CA        -58.9210    3.4020  -31.8920 C.3     128 VAL    0.3100
   2104 C         -60.4050    3.7630  -32.0180 C.2     128 VAL    0.0700
   2105 O         -61.1160    3.1890  -32.8340 O.2     128 VAL    0.0900
   2106 CB        -58.7240    2.3110  -30.8130 C.3     128 VAL   -0.0900
   2107 CG1       -59.2990    2.7620  -29.4780 C.3     128 VAL    0.0900
   2108 CG2       -59.3400    0.9990  -31.2620 C.3     128 VAL   -0.2700
   2109 HN        -57.4390    4.4810  -30.8680 H       128 VAL    0.0900
   2110 HA        -58.6450    3.0190  -32.8630 H       128 VAL    0.0900
   2111 HB        -57.6390    2.1050  -30.6940 H       128 VAL    0.0900
   2112 HG11      -60.4080    2.7900  -29.5300 H       128 VAL   -0.2700
   2113 HG12      -58.9300    3.7800  -29.2310 H       128 VAL    0.0900
   2114 HG13      -59.0000    2.0520  -28.6780 H       128 VAL    0.0900
   2115 HG21      -58.8610    0.6550  -32.2050 H       128 VAL    0.0900
   2116 HG22      -60.4280    1.1330  -31.4460 H       128 VAL    0.5100
   2117 HG23      -59.1860    0.2220  -30.4830 H       128 VAL   -0.5100
   2118 N         -60.8610    4.7340  -31.2300 N.am    129 TYR   -0.4700
   2119 CA        -62.2530    5.1760  -31.2660 C.3     129 TYR    0.3100
   2120 C         -62.5550    6.0660  -32.4720 C.2     129 TYR    0.0700
   2121 O         -63.6010    5.9430  -33.0990 O.2     129 TYR    0.0900
   2122 CB        -62.5860    5.9170  -29.9760 C.3     129 TYR   -0.1800
   2123 CG        -62.4730    5.0510  -28.7520 C.ar    129 TYR    0.0900
   2124 CD1       -61.2840    4.9810  -28.0260 C.ar    129 TYR    0.0900
   2125 CD2       -63.5520    4.2930  -28.3170 C.ar    129 TYR    0.0000
   2126 CE1       -61.1770    4.1760  -26.8910 C.ar    129 TYR   -0.1150
   2127 CE2       -63.4570    3.4870  -27.1820 C.ar    129 TYR    0.1150
   2128 CZ        -62.2710    3.4340  -26.4760 C.ar    129 TYR   -0.1150
   2129 OH        -62.1870    2.6320  -25.3570 O.3     129 TYR    0.1150
   2130 HN        -60.2710    5.2050  -30.5790 H       129 TYR    0.1100
   2131 HA        -62.8830    4.3060  -31.3780 H       129 TYR   -0.5400
   2132 HB1       -63.6320    6.2890  -30.0240 H       129 TYR    0.4300
   2133 HB2       -61.8840    6.7680  -29.8470 H       129 TYR   -0.1150
   2134 HD1       -60.4320    5.5600  -28.3480 H       129 TYR    0.1150
   2135 HD2       -64.4800    4.3280  -28.8670 H       129 TYR   -0.1150
   2136 HE1       -60.2480    4.1320  -26.3410 H       129 TYR    0.1150
   2137 HE2       -64.3080    2.9070  -26.8580 H       129 TYR    0.5100
   2138 HH        -63.0730    2.3300  -25.1410 H       129 TYR   -0.5100
   2139 N         -61.6300    6.9650  -32.7900 N.am    130 VAL   -0.4700
   2140 CA        -61.7710    7.8730  -33.9340 C.3     130 VAL    0.3100
   2141 C         -61.5780    7.2030  -35.2980 C.2     130 VAL    0.0700
   2142 O         -62.0340    7.7220  -36.3130 O.2     130 VAL    0.0900
   2143 CB        -60.7590    9.0580  -33.8280 C.3     130 VAL   -0.0900
   2144 CG1       -60.5050    9.7190  -35.2130 C.3     130 VAL    0.0900
   2145 CG2       -61.2500   10.0740  -32.7980 C.3     130 VAL   -0.2700
   2146 HN        -60.7920    7.0630  -32.2600 H       130 VAL    0.0900
   2147 HA        -62.7830    8.2460  -33.9420 H       130 VAL    0.0900
   2148 HB        -59.7970    8.6790  -33.4240 H       130 VAL    0.0900
   2149 HG11      -61.4720    9.9510  -35.7090 H       130 VAL   -0.2700
   2150 HG12      -59.9320    9.0240  -35.8640 H       130 VAL    0.0900
   2151 HG13      -59.9360   10.6650  -35.0830 H       130 VAL    0.0900
   2152 HG21      -61.3440    9.5920  -31.8010 H       130 VAL    0.0900
   2153 HG22      -62.2460   10.4660  -33.0970 H       130 VAL    0.5100
   2154 HG23      -60.5260   10.9130  -32.7190 H       130 VAL   -0.5100
   2155 N         -60.8930    6.0630  -35.3270 N.am    131 GLY   -0.4700
   2156 CA        -60.5120    5.4270  -36.5910 C.3     131 GLY    0.3100
   2157 C         -61.0870    4.0490  -36.8570 C.2     131 GLY   -0.0200
   2158 O         -60.9340    3.5170  -37.9610 O.2     131 GLY    0.0900
   2159 HN        -60.6090    5.5930  -34.4950 H       131 GLY    0.0900
   2160 HA1       -59.4360    5.3470  -36.5900 H       131 GLY    0.5100
   2161 HA2       -60.8370    6.0850  -37.3840 H       131 GLY   -0.5100
   2162 N         -61.7490    3.4650  -35.8590 N.am    132 VAL   -0.4700
   2163 CA        -62.3130    2.1380  -35.9970 C.3     132 VAL    0.3100
   2164 C         -63.8090    2.1570  -35.6920 C.2     132 VAL    0.0700
   2165 O         -64.6220    1.8940  -36.5770 O.2     132 VAL    0.0900
   2166 CB        -61.5940    1.1490  -35.0870 C.3     132 VAL   -0.0900
   2167 CG1       -62.0300   -0.2520  -35.4070 C.3     132 VAL    0.0900
   2168 CG2       -60.0800    1.2890  -35.2460 C.3     132 VAL   -0.2700
   2169 HN        -61.8860    3.9120  -34.9790 H       132 VAL    0.0900
   2170 HA        -62.2130    1.8380  -37.0290 H       132 VAL    0.0900
   2171 HB        -61.8340    1.3780  -34.0260 H       132 VAL    0.0900
   2172 HG11      -61.3690   -0.6890  -36.1860 H       132 VAL   -0.2700
   2173 HG12      -63.0730   -0.2460  -35.7900 H       132 VAL    0.0900
   2174 HG13      -61.9700   -0.8850  -34.4960 H       132 VAL    0.0900
   2175 HG21      -59.7380    2.2520  -34.8100 H       132 VAL    0.0900
   2176 HG22      -59.8100    1.2720  -36.3240 H       132 VAL    0.5100
   2177 HG23      -59.5650    0.4580  -34.7190 H       132 VAL   -0.5100
   2178 N         -64.1870    2.4870  -34.4610 N.am    133 TRP   -0.4700
   2179 CA        -65.6000    2.4320  -34.0740 C.3     133 TRP    0.3100
   2180 C         -66.4570    3.4700  -34.7930 C.2     133 TRP    0.0700
   2181 O         -67.2680    3.1050  -35.6340 O.2     133 TRP    0.0900
   2182 CB        -65.7630    2.5440  -32.5600 C.3     133 TRP   -0.1800
   2183 CG        -65.1490    1.3850  -31.8550 C.ar    133 TRP    0.0900
   2184 CD1       -63.9690    1.3800  -31.1900 C.ar    133 TRP    0.0900
   2185 CD2       -65.6600    0.0430  -31.7760 C.ar    133 TRP   -0.0300
   2186 CE2       -64.7360   -0.7120  -31.0270 C.ar    133 TRP   -0.1500
   2187 CE3       -66.8090   -0.5910  -32.2650 C.ar    133 TRP    0.2200
   2188 NE1       -63.7150    0.1300  -30.6800 N.ar    133 TRP   -0.5100
   2189 CZ2       -64.9190   -2.0640  -30.7500 C.ar    133 TRP    0.3700
   2190 CZ3       -66.9940   -1.9400  -31.9830 C.ar    133 TRP    0.2400
   2191 CH2       -66.0540   -2.6600  -31.2320 C.ar    133 TRP    0.1100
   2192 HN        -63.5420    2.7800  -33.7600 H       133 TRP   -0.2500
   2193 HA        -66.0030    1.4940  -34.4240 H       133 TRP    0.1700
   2194 HB1       -66.8450    2.5830  -32.3110 H       133 TRP   -0.2000
   2195 HB2       -65.2740    3.4770  -32.2070 H       133 TRP    0.1400
   2196 HD1       -63.3210    2.2380  -31.0770 H       133 TRP   -0.2700
   2197 HE1       -62.9310   -0.1190  -30.1540 H       133 TRP    0.1600
   2198 HE3       -67.5460   -0.0600  -32.8490 H       133 TRP   -0.1400
   2199 HZ2       -64.2040   -2.6370  -30.1780 H       133 TRP    0.1400
   2200 HZ3       -67.8770   -2.4430  -32.3490 H       133 TRP    0.5100
   2201 HH2       -66.2290   -3.7060  -31.0290 H       133 TRP   -0.5100
   2202 N         -66.2820    4.7540  -34.4800 N.am    134 ILE   -0.4700
   2203 CA        -67.0700    5.8030  -35.1290 C.3     134 ILE    0.3100
   2204 C         -67.2210    5.5340  -36.6310 C.2     134 ILE    0.0700
   2205 O         -68.3450    5.4770  -37.1240 O.2     134 ILE    0.0900
   2206 CB        -66.4970    7.2300  -34.9020 C.3     134 ILE   -0.0900
   2207 CG1       -66.6090    7.6470  -33.4380 C.3     134 ILE    0.0900
   2208 CG2       -67.2450    8.2500  -35.7480 C.3     134 ILE   -0.2700
   2209 CD        -66.3070    9.1090  -33.2210 C.3     134 ILE    0.0900
   2210 HN        -65.6160    5.0530  -33.8020 H       134 ILE    0.0900
   2211 HA        -68.0730    5.7460  -34.7320 H       134 ILE    0.0900
   2212 HB        -65.4210    7.2420  -35.1760 H       134 ILE   -0.1800
   2213 HG11      -65.8980    7.0410  -32.8380 H       134 ILE    0.0900
   2214 HG12      -67.6430    7.4390  -33.0860 H       134 ILE    0.0900
   2215 HG21      -68.3230    8.2540  -35.4780 H       134 ILE   -0.2700
   2216 HG22      -67.1510    7.9900  -36.8250 H       134 ILE    0.0900
   2217 HG23      -66.8310    9.2660  -35.5720 H       134 ILE    0.0900
   2218 HD1       -67.1930    9.7260  -33.4840 H       134 ILE    0.0900
   2219 HD2       -65.4550    9.4190  -33.8640 H       134 ILE    0.5100
   2220 HD3       -66.0550    9.2890  -32.1530 H       134 ILE   -0.5100
   2221 N         -66.1060    5.3450  -37.3650 N.am    135 PRO   -0.2900
   2222 CA        -66.2980    5.0370  -38.7870 C.3     135 PRO    0.0000
   2223 C         -67.0630    3.7340  -39.0310 C.2     135 PRO    0.0900
   2224 O         -67.8470    3.6620  -39.9660 O.2     135 PRO    0.0900
   2225 CB        -64.8760    4.9690  -39.3520 C.3     135 PRO    0.0200
   2226 CG        -63.9730    4.9570  -38.1770 C.3     135 PRO    0.0900
   2227 CD        -64.6910    5.5900  -37.0450 C.3     135 PRO   -0.1800
   2228 HA        -66.9270    5.7820  -39.2470 H       135 PRO    0.0900
   2229 HB1       -64.6690    5.8530  -39.9920 H       135 PRO    0.0900
   2230 HB2       -64.7400    4.0470  -39.9570 H       135 PRO   -0.1800
   2231 HG1       -63.7010    3.9120  -37.9170 H       135 PRO    0.0900
   2232 HG2       -63.0450    5.5240  -38.4030 H       135 PRO    0.0900
   2233 HD1       -64.4300    5.1130  -36.0770 H       135 PRO    0.5100
   2234 HD2       -64.4940    6.6820  -36.9950 H       135 PRO   -0.5100
   2235 N         -66.8680    2.7120  -38.2040 N.am    136 ALA   -0.4700
   2236 CA        -67.7110    1.5310  -38.3080 C.3     136 ALA    0.3100
   2237 C         -69.1830    1.9310  -38.1050 C.2     136 ALA    0.0700
   2238 O         -70.0410    1.6180  -38.9330 O.2     136 ALA    0.0900
   2239 CB        -67.2930    0.4790  -37.3030 C.3     136 ALA   -0.2700
   2240 HN        -66.1620    2.7060  -37.5000 H       136 ALA    0.0900
   2241 HA        -67.6230    1.1450  -39.3130 H       136 ALA    0.0900
   2242 HB1       -67.3780    0.8810  -36.2710 H       136 ALA    0.0900
   2243 HB2       -66.2370    0.1830  -37.4820 H       136 ALA    0.5100
   2244 HB3       -67.9510   -0.4120  -37.3910 H       136 ALA   -0.5100
   2245 N         -69.4690    2.6630  -37.0290 N.am    137 LEU   -0.4700
   2246 CA        -70.8310    3.0950  -36.7420 C.3     137 LEU    0.3100
   2247 C         -71.4580    3.9140  -37.8840 C.2     137 LEU    0.0700
   2248 O         -72.5860    3.6450  -38.2860 O.2     137 LEU    0.0900
   2249 CB        -70.8900    3.8460  -35.4010 C.3     137 LEU   -0.1800
   2250 CG        -70.8290    2.9150  -34.1710 C.3     137 LEU    0.0900
   2251 CD1       -70.1740    3.5700  -32.9290 C.3     137 LEU    0.0900
   2252 CD2       -72.2250    2.3560  -33.8380 C.3     137 LEU   -0.0900
   2253 HN        -68.7710    2.9470  -36.3770 H       137 LEU    0.0900
   2254 HA        -71.4600    2.2170  -36.7100 H       137 LEU   -0.2700
   2255 HB1       -71.8380    4.4240  -35.3600 H       137 LEU    0.0900
   2256 HB2       -70.0340    4.5520  -35.3530 H       137 LEU    0.0900
   2257 HG        -70.2460    2.0090  -34.4410 H       137 LEU    0.0900
   2258 HD11      -70.7470    4.4720  -32.6260 H       137 LEU   -0.2700
   2259 HD12      -69.1330    3.8750  -33.1670 H       137 LEU    0.0900
   2260 HD13      -70.1680    2.8520  -32.0810 H       137 LEU    0.0900
   2261 HD21      -72.6190    1.7760  -34.7010 H       137 LEU    0.0900
   2262 HD22      -72.9260    3.1910  -33.6230 H       137 LEU    0.5100
   2263 HD23      -72.1630    1.6830  -32.9570 H       137 LEU   -0.5100
   2264 N         -70.7320    4.8830  -38.4340 N.am    138 LEU   -0.4700
   2265 CA        -71.2580    5.6860  -39.5460 C.3     138 LEU    0.3100
   2266 C         -71.5510    4.8700  -40.8190 C.2     138 LEU    0.0700
   2267 O         -72.4540    5.2040  -41.5870 O.2     138 LEU    0.0900
   2268 CB        -70.3160    6.8590  -39.8670 C.3     138 LEU   -0.1800
   2269 CG        -70.1700    7.9340  -38.7770 C.3     138 LEU    0.0900
   2270 CD1       -69.3050    9.0730  -39.2770 C.3     138 LEU    0.0900
   2271 CD2       -71.5270    8.4590  -38.3050 C.3     138 LEU   -0.0900
   2272 HN        -69.8120    5.1060  -38.1210 H       138 LEU    0.0900
   2273 HA        -72.2310    6.0570  -39.2590 H       138 LEU   -0.2700
   2274 HB1       -70.6910    7.3550  -40.7860 H       138 LEU    0.0900
   2275 HB2       -69.3080    6.4390  -40.0680 H       138 LEU    0.0900
   2276 HG        -69.7030    7.4840  -37.8740 H       138 LEU    0.0900
   2277 HD11      -69.7660    9.5350  -40.1760 H       138 LEU   -0.2700
   2278 HD12      -68.2990    8.6910  -39.5520 H       138 LEU    0.0900
   2279 HD13      -69.2090    9.8500  -38.4890 H       138 LEU    0.0900
   2280 HD21      -72.1340    7.6290  -37.8860 H       138 LEU    0.0900
   2281 HD22      -72.0790    8.9040  -39.1610 H       138 LEU    0.5100
   2282 HD23      -71.3820    9.2270  -37.5150 H       138 LEU   -0.5100
   2283 N         -70.8050    3.7900  -41.0350 N.am    139 LEU   -0.4700
   2284 CA        -71.0380    2.9080  -42.1790 C.3     139 LEU    0.3100
   2285 C         -72.3150    2.0580  -42.0680 C.2     139 LEU    0.0700
   2286 O         -72.7450    1.4520  -43.0440 O.2     139 LEU    0.0900
   2287 CB        -69.8270    1.9880  -42.4070 C.3     139 LEU   -0.1800
   2288 CG        -68.5600    2.6940  -42.8980 C.3     139 LEU    0.0900
   2289 CD1       -67.3140    1.9090  -42.5300 C.3     139 LEU    0.0900
   2290 CD2       -68.6270    2.9400  -44.3870 C.3     139 LEU   -0.0900
   2291 HN        -70.0560    3.5330  -40.4290 H       139 LEU    0.0900
   2292 HA        -71.2100    3.5250  -43.0490 H       139 LEU   -0.2700
   2293 HB1       -70.1100    1.2220  -43.1590 H       139 LEU    0.0900
   2294 HB2       -69.5910    1.4810  -41.4480 H       139 LEU    0.0900
   2295 HG        -68.5040    3.7040  -42.4370 H       139 LEU    0.0900
   2296 HD11      -67.3490    0.8980  -42.9920 H       139 LEU   -0.2700
   2297 HD12      -67.2510    1.7930  -41.4270 H       139 LEU    0.0900
   2298 HD13      -66.4100    2.4380  -42.9020 H       139 LEU    0.0900
   2299 HD21      -69.5030    3.5790  -44.6300 H       139 LEU    0.0900
   2300 HD22      -68.7320    1.9740  -44.9250 H       139 LEU    0.5100
   2301 HD23      -67.7050    3.4600  -44.7260 H       139 LEU   -0.5100
   2302 N         -72.9270    1.9940  -40.8880 N.am    140 THR   -0.4700
   2303 CA        -74.1700    1.2440  -40.7410 C.3     140 THR    0.3100
   2304 C         -75.3690    2.0380  -41.2420 C.2     140 THR    0.0700
   2305 O         -76.4670    1.4870  -41.3530 O.2     140 THR    0.0900
   2306 CB        -74.4270    0.8330  -39.2850 C.3     140 THR    0.1400
   2307 CG2       -73.3010   -0.0490  -38.7800 C.3     140 THR    0.0900
   2308 OG1       -74.5350    2.0020  -38.4660 O.3     140 THR   -0.6600
   2309 HN        -72.5740    2.4450  -40.0720 H       140 THR    0.4300
   2310 HA        -74.0980    0.3660  -41.3650 H       140 THR   -0.2700
   2311 HB        -75.3730    0.2560  -39.2180 H       140 THR    0.0900
   2312 HG1       -73.6980    2.4640  -38.5510 H       140 THR    0.0900
   2313 HG21      -72.5030    0.5760  -38.3240 H       140 THR    0.0900
   2314 HG22      -72.8620   -0.6230  -39.6250 H       140 THR    0.5100
   2315 HG23      -73.6860   -0.7500  -38.0110 H       140 THR   -0.5100
   2316 N         -75.1750    3.3290  -41.5350 N.am    141 ILE   -0.4700
   2317 CA        -76.2850    4.1740  -41.9880 C.3     141 ILE    0.3100
   2318 C         -77.2230    3.4540  -42.9870 C.2     141 ILE    0.0700
   2319 O         -78.4310    3.3680  -42.7490 O.2     141 ILE    0.0900
   2320 CB        -75.7920    5.5400  -42.5340 C.3     141 ILE   -0.0900
   2321 CG1       -75.6830    6.5440  -41.3870 C.3     141 ILE    0.0900
   2322 CG2       -76.7500    6.0880  -43.5910 C.3     141 ILE   -0.2700
   2323 CD        -75.0850    7.8830  -41.7820 C.3     141 ILE    0.0900
   2324 HN        -74.2820    3.7670  -41.4620 H       141 ILE    0.0900
   2325 HA        -76.9440    4.3290  -41.1460 H       141 ILE    0.0900
   2326 HB        -74.7840    5.4110  -42.9850 H       141 ILE   -0.1800
   2327 HG11      -75.0490    6.0990  -40.5910 H       141 ILE    0.0900
   2328 HG12      -76.7000    6.7210  -40.9800 H       141 ILE    0.0900
   2329 HG21      -77.7940    6.0630  -43.2100 H       141 ILE   -0.2700
   2330 HG22      -76.6930    5.4690  -44.5110 H       141 ILE    0.0900
   2331 HG23      -76.4860    7.1410  -43.8320 H       141 ILE    0.0900
   2332 HD1       -75.7950    8.4430  -42.4290 H       141 ILE    0.0900
   2333 HD2       -74.1410    7.7240  -42.3470 H       141 ILE    0.5100
   2334 HD3       -74.8790    8.4890  -40.8740 H       141 ILE   -0.5100
   2335 N         -76.6740    2.9100  -44.0860 N.am    142 PRO   -0.2900
   2336 CA        -77.4710    2.1750  -45.0660 C.3     142 PRO    0.0000
   2337 C         -78.2920    1.0240  -44.4900 C.2     142 PRO    0.0900
   2338 O         -79.3810    0.7240  -44.9850 O.2     142 PRO    0.0900
   2339 CB        -76.4130    1.6250  -46.0210 C.3     142 PRO    0.0200
   2340 CG        -75.3350    2.6050  -45.9550 C.3     142 PRO    0.0900
   2341 CD        -75.2860    3.0730  -44.5420 C.3     142 PRO   -0.1800
   2342 HA        -78.2000    2.8230  -45.5240 H       142 PRO    0.0900
   2343 HB1       -76.8130    1.5430  -47.0530 H       142 PRO    0.0900
   2344 HB2       -76.0620    0.6240  -45.6910 H       142 PRO   -0.1800
   2345 HG1       -74.3690    2.1390  -46.2430 H       142 PRO    0.0900
   2346 HG2       -75.5410    3.4550  -46.6400 H       142 PRO    0.0900
   2347 HD1       -74.6060    2.4460  -43.9280 H       142 PRO    0.5100
   2348 HD2       -74.9850    4.1390  -44.4760 H       142 PRO   -0.5100
   2349 N         -77.7640    0.3690  -43.4630 N.am    143 ASP   -0.4700
   2350 CA        -78.4890   -0.7150  -42.8290 C.3     143 ASP    0.3100
   2351 C         -79.7630   -0.1550  -42.1780 C.2     143 ASP    0.0700
   2352 O         -80.8480   -0.6730  -42.4040 O.2     143 ASP    0.0900
   2353 CB        -77.6070   -1.4590  -41.8080 C.3     143 ASP   -0.2800
   2354 CG        -76.3780   -2.1380  -42.4490 C.2     143 ASP    0.0900
   2355 OD1       -75.3920   -1.4340  -42.7910 O.co2   143 ASP    0.0900
   2356 OD2       -76.3840   -3.3860  -42.5840 O.co2   143 ASP    0.6200
   2357 HN        -76.8660    0.5870  -43.0880 H       143 ASP   -0.7600
   2358 HA        -78.8140   -1.3940  -43.6030 H       143 ASP   -0.7600
   2359 HB1       -78.2190   -2.2400  -41.3090 H       143 ASP    0.5100
   2360 HB2       -77.2500   -0.7330  -41.0480 H       143 ASP   -0.5100
   2361 N         -79.6410    0.9270  -41.4100 N.am    144 PHE   -0.4700
   2362 CA        -80.8170    1.5970  -40.8420 C.3     144 PHE    0.3100
   2363 C         -81.8410    1.9370  -41.9130 C.2     144 PHE    0.0700
   2364 O         -83.0340    1.7590  -41.7120 O.2     144 PHE    0.0900
   2365 CB        -80.4350    2.8870  -40.1010 C.3     144 PHE   -0.1800
   2366 CG        -79.7910    2.6470  -38.7780 C.ar    144 PHE    0.0900
   2367 CD1       -78.4180    2.7890  -38.6220 C.ar    144 PHE    0.0900
   2368 CD2       -80.5580    2.2600  -37.6860 C.ar    144 PHE    0.0000
   2369 CE1       -77.8200    2.5540  -37.3920 C.ar    144 PHE   -0.1150
   2370 CE2       -79.9720    2.0230  -36.4540 C.ar    144 PHE    0.1150
   2371 CZ        -78.6010    2.1710  -36.3030 C.ar    144 PHE   -0.1150
   2372 HN        -78.7550    1.3270  -41.1890 H       144 PHE    0.1150
   2373 HA        -81.2930    0.9070  -40.1610 H       144 PHE   -0.1150
   2374 HB1       -81.3500    3.4910  -39.9190 H       144 PHE    0.1150
   2375 HB2       -79.7150    3.4640  -40.7190 H       144 PHE   -0.1150
   2376 HD1       -77.8110    3.0840  -39.4650 H       144 PHE    0.1150
   2377 HD2       -81.6250    2.1430  -37.7980 H       144 PHE   -0.1150
   2378 HE1       -76.7520    2.6670  -37.2780 H       144 PHE    0.1150
   2379 HE2       -80.5820    1.7230  -35.6150 H       144 PHE    0.5100
   2380 HZ        -78.1400    1.9910  -35.3430 H       144 PHE   -0.5100
   2381 N         -81.3700    2.4190  -43.0590 N.am    145 ILE   -0.4700
   2382 CA        -82.2650    2.8210  -44.1340 C.3     145 ILE    0.3100
   2383 C         -82.9080    1.6110  -44.8320 C.2     145 ILE    0.0700
   2384 O         -84.1400    1.4740  -44.8170 O.2     145 ILE    0.0900
   2385 CB        -81.5380    3.7370  -45.1500 C.3     145 ILE   -0.0900
   2386 CG1       -81.2120    5.0820  -44.4820 C.3     145 ILE    0.0900
   2387 CG2       -82.3900    3.9430  -46.4070 C.3     145 ILE   -0.2700
   2388 CD        -80.3170    5.9980  -45.3020 C.3     145 ILE    0.0900
   2389 HN        -80.3940    2.5260  -43.2320 H       145 ILE    0.0900
   2390 HA        -83.1020    3.3420  -43.6930 H       145 ILE    0.0900
   2391 HB        -80.5700    3.2720  -45.4350 H       145 ILE   -0.1800
   2392 HG11      -80.7080    4.8780  -43.5130 H       145 ILE    0.0900
   2393 HG12      -82.1670    5.6130  -44.2850 H       145 ILE    0.0900
   2394 HG21      -83.3590    4.4170  -46.1380 H       145 ILE   -0.2700
   2395 HG22      -82.5960    2.9640  -46.8900 H       145 ILE    0.0900
   2396 HG23      -81.8570    4.6080  -47.1200 H       145 ILE    0.0900
   2397 HD1       -80.8020    6.2380  -46.2720 H       145 ILE    0.0900
   2398 HD2       -79.3460    5.4960  -45.5050 H       145 ILE    0.5100
   2399 HD3       -80.1390    6.9460  -44.7510 H       145 ILE   -0.5100
   2400 N         -82.0780    0.7260  -45.3940 N.am    146 PHE   -0.4700
   2401 CA        -82.5390   -0.3140  -46.3230 C.3     146 PHE    0.3100
   2402 C         -82.8780   -1.6790  -45.7180 C.2     146 PHE    0.0700
   2403 O         -83.4580   -2.5200  -46.4130 O.2     146 PHE    0.0900
   2404 CB        -81.5010   -0.5460  -47.4280 C.3     146 PHE   -0.1800
   2405 CG        -81.1100    0.6970  -48.1670 C.ar    146 PHE    0.0900
   2406 CD1       -79.7930    1.1510  -48.1400 C.ar    146 PHE    0.0900
   2407 CD2       -82.0550    1.4170  -48.8900 C.ar    146 PHE    0.0000
   2408 CE1       -79.4280    2.3040  -48.8210 C.ar    146 PHE   -0.1150
   2409 CE2       -81.7010    2.5670  -49.5730 C.ar    146 PHE    0.1150
   2410 CZ        -80.3810    3.0110  -49.5390 C.ar    146 PHE   -0.1150
   2411 HN        -81.0990    0.7340  -45.2050 H       146 PHE    0.1150
   2412 HA        -83.4770    0.0080  -46.7490 H       146 PHE   -0.1150
   2413 HB1       -81.9170   -1.2550  -48.1760 H       146 PHE    0.1150
   2414 HB2       -80.5760   -0.9660  -46.9780 H       146 PHE   -0.1150
   2415 HD1       -79.0480    0.6010  -47.5850 H       146 PHE    0.1150
   2416 HD2       -83.0780    1.0740  -48.9200 H       146 PHE   -0.1150
   2417 HE1       -78.4050    2.6500  -48.7910 H       146 PHE    0.1150
   2418 HE2       -82.4440    3.1180  -50.1280 H       146 PHE    0.5100
   2419 HZ        -80.1000    3.9070  -50.0730 H       146 PHE   -0.5100
   2420 N         -82.5030   -1.9230  -44.4610 N.am    147 ALA   -0.4700
   2421 CA        -82.8480   -3.1840  -43.7930 C.3     147 ALA    0.3100
   2422 C         -84.2990   -3.1460  -43.3430 C.2     147 ALA    0.0700
   2423 O         -84.6320   -2.4100  -42.4190 O.2     147 ALA    0.0900
   2424 CB        -81.9520   -3.4240  -42.6010 C.3     147 ALA   -0.2700
   2425 HN        -81.9780   -1.2670  -43.9250 H       147 ALA    0.0900
   2426 HA        -82.7380   -3.9820  -44.5110 H       147 ALA    0.0900
   2427 HB1       -82.0610   -2.5970  -41.8670 H       147 ALA    0.0900
   2428 HB2       -80.8900   -3.4710  -42.9280 H       147 ALA    0.5100
   2429 HB3       -82.2310   -4.3780  -42.1030 H       147 ALA   -0.5100
   2430 N         -85.1640   -3.9200  -43.9980 N.am    148 ASN   -0.4700
   2431 CA        -86.5960   -3.9440  -43.6790 C.3     148 ASN    0.3100
   2432 C         -87.2060   -5.3440  -43.8200 C.2     148 ASN    0.0700
   2433 O         -86.6780   -6.1950  -44.5380 O.2     148 ASN    0.0900
   2434 CB        -87.3600   -2.9390  -44.5590 C.3     148 ASN   -0.1800
   2435 CG        -87.0960   -1.4800  -44.1670 C.2     148 ASN    0.0900
   2436 ND2       -85.9690   -0.9310  -44.6120 N.am    148 ASN    0.0900
   2437 OD1       -87.8960   -0.8600  -43.4710 O.2     148 ASN    0.5500
   2438 HN        -84.8750   -4.5200  -44.7410 H       148 ASN   -0.5500
   2439 HA        -86.7110   -3.6920  -42.6350 H       148 ASN   -0.6200
   2440 HB1       -88.4490   -3.1360  -44.4660 H       148 ASN    0.3200
   2441 HB2       -87.0540   -3.0800  -45.6170 H       148 ASN    0.3000
   2442 HD21      -85.8190    0.0530  -44.5130 H       148 ASN    0.5100
   2443 HD22      -85.2710   -1.5020  -45.0440 H       148 ASN   -0.5100
   2444 N         -88.3150   -5.5780  -43.1190 N.am    149 VAL   -0.4700
   2445 CA        -89.0220   -6.8570  -43.1840 C.3     149 VAL    0.3100
   2446 C         -89.9360   -6.8760  -44.3950 C.2     149 VAL    0.0700
   2447 O         -90.6230   -5.8940  -44.6700 O.2     149 VAL    0.0900
   2448 CB        -89.8820   -7.1160  -41.9280 C.3     149 VAL   -0.0900
   2449 CG1       -90.8050   -8.3120  -42.1430 C.3     149 VAL    0.0900
   2450 CG2       -89.0050   -7.3380  -40.7170 C.3     149 VAL   -0.2700
   2451 HN        -88.7130   -4.8910  -42.5160 H       149 VAL    0.0900
   2452 HA        -88.2800   -7.6340  -43.2890 H       149 VAL    0.0900
   2453 HB        -90.4930   -6.2140  -41.7100 H       149 VAL    0.0900
   2454 HG11      -90.2250   -9.1780  -42.5280 H       149 VAL   -0.2700
   2455 HG12      -91.5920   -8.0540  -42.8830 H       149 VAL    0.0900
   2456 HG13      -91.2770   -8.6030  -41.1790 H       149 VAL    0.0900
   2457 HG21      -88.3720   -6.4430  -40.5340 H       149 VAL    0.0900
   2458 HG22      -88.3410   -8.2120  -40.8860 H       149 VAL    0.5100
   2459 HG23      -89.6360   -7.5150  -39.8210 H       149 VAL   -0.5100
   2460 N         -89.9460   -8.0030  -45.1080 N.am    150 SER   -0.4700
   2461 CA        -90.7940   -8.2000  -46.2850 C.3     150 SER    0.3100
   2462 C         -91.5710   -9.5160  -46.1720 C.2     150 SER    0.0700
   2463 O         -91.0370  -10.5340  -45.7260 O.2     150 SER    0.0900
   2464 CB        -89.9480   -8.2170  -47.5680 C.3     150 SER    0.0500
   2465 OG        -88.6430   -7.6970  -47.3430 O.3     150 SER    0.0900
   2466 HN        -89.3660   -8.7760  -44.8660 H       150 SER    0.0900
   2467 HA        -91.5090   -7.3920  -46.3200 H       150 SER   -0.6600
   2468 HB1       -90.4450   -7.5990  -48.3460 H       150 SER    0.4300
   2469 HB2       -89.8530   -9.2630  -47.9330 H       150 SER    0.5100
   2470 HG1       -88.1400   -8.4090  -46.9400 H       150 SER   -0.5100
   2471 N         -92.8360   -9.4900  -46.5850 N.am    151 GLU   -0.4700
   2472 CA        -93.6830  -10.6790  -46.5880 C.3     151 GLU    0.3100
   2473 C         -93.4660  -11.4050  -47.9080 C.2     151 GLU    0.0700
   2474 O         -93.6140  -10.8160  -48.9740 O.2     151 GLU    0.0900
   2475 CB        -95.1510  -10.2710  -46.3980 C.3     151 GLU   -0.1800
   2476 CG        -96.1430  -11.4200  -46.3030 C.3     151 GLU    0.0900
   2477 CD        -97.0800  -11.5040  -47.5040 C.2     151 GLU    0.0900
   2478 OE1       -97.7260  -10.4800  -47.8280 O.co2   151 GLU   -0.2800
   2479 OE2       -97.1780  -12.6020  -48.1070 O.co2   151 GLU    0.0900
   2480 HN        -93.2630   -8.6510  -46.9130 H       151 GLU    0.0900
   2481 HA        -93.3630  -11.3250  -45.7840 H       151 GLU    0.6200
   2482 HB1       -95.4440   -9.6330  -47.2590 H       151 GLU   -0.7600
   2483 HB2       -95.2250   -9.6730  -45.4660 H       151 GLU   -0.7600
   2484 HG1       -96.7580  -11.2860  -45.3880 H       151 GLU    0.5100
   2485 HG2       -95.5810  -12.3740  -46.2290 H       151 GLU   -0.5100
   2486 N         -93.0920  -12.6800  -47.8310 N.am    152 ALA   -0.4700
   2487 CA        -92.7700  -13.4700  -49.0220 C.3     152 ALA    0.3100
   2488 C         -92.9840  -14.9710  -48.8010 C.2     152 ALA    0.0700
   2489 O         -92.2690  -15.5950  -48.0090 O.2     152 ALA    0.0900
   2490 CB        -91.3290  -13.2090  -49.4360 C.3     152 ALA   -0.2700
   2491 HN        -93.0140  -13.1560  -46.9590 H       152 ALA    0.0900
   2492 HA        -93.4500  -13.1840  -49.8120 H       152 ALA    0.0900
   2493 HB1       -90.6380  -13.4940  -48.6150 H       152 ALA    0.0900
   2494 HB2       -91.1900  -12.1300  -49.6590 H       152 ALA    0.5100
   2495 HB3       -91.0790  -13.8120  -50.3350 H       152 ALA   -0.5100
   2496 N         -93.9570  -15.5500  -49.5150 N.am    153 ASP   -0.4700
   2497 CA        -94.2030  -17.0010  -49.4950 C.3     153 ASP    0.3100
   2498 C         -94.7150  -17.4620  -48.1140 C.2     153 ASP    0.0700
   2499 O         -94.1520  -18.3630  -47.4810 O.2     153 ASP    0.0900
   2500 CB        -92.9290  -17.7670  -49.9370 C.3     153 ASP   -0.2800
   2501 CG        -93.2300  -18.9850  -50.8280 C.2     153 ASP    0.0900
   2502 OD1       -92.2500  -19.6310  -51.2770 O.co2   153 ASP    0.0900
   2503 OD2       -94.4210  -19.2990  -51.0880 O.co2   153 ASP    0.6200
   2504 HN        -94.5650  -15.0180  -50.0980 H       153 ASP   -0.7600
   2505 HA        -95.0220  -17.2130  -50.1650 H       153 ASP   -0.7600
   2506 HB1       -92.3920  -18.1200  -49.0320 H       153 ASP    0.5100
   2507 HB2       -92.2730  -17.0730  -50.5040 H       153 ASP   -0.5100
   2508 N         -95.7930  -16.8030  -47.6660 N.am    154 ASP   -0.4700
   2509 CA        -96.4760  -17.0460  -46.3730 C.3     154 ASP    0.3100
   2510 C         -95.5940  -16.9710  -45.1080 C.2     154 ASP    0.0700
   2511 O         -95.9310  -17.5280  -44.0560 O.2     154 ASP    0.0900
   2512 CB        -97.2970  -18.3470  -46.4350 C.3     154 ASP   -0.2800
   2513 CG        -98.5690  -18.1930  -47.2710 C.2     154 ASP    0.0900
   2514 OD1       -98.5490  -17.4120  -48.2490 O.co2   154 ASP    0.0900
   2515 OD2       -99.5930  -18.8460  -46.9520 O.co2   154 ASP    0.6200
   2516 HN        -96.2020  -16.0790  -48.2150 H       154 ASP   -0.7600
   2517 HA        -97.1210  -16.2040  -46.1710 H       154 ASP   -0.7600
   2518 HB1       -97.5850  -18.6420  -45.4040 H       154 ASP    0.5100
   2519 HB2       -96.6730  -19.1480  -46.8850 H       154 ASP   -0.5100
   2520 N         -94.4870  -16.2320  -45.2180 N.am    155 ARG   -0.4700
   2521 CA        -93.5880  -15.9790  -44.1030 C.3     155 ARG    0.3100
   2522 C         -92.9800  -14.5860  -44.2280 C.2     155 ARG    0.0700
   2523 O         -93.1270  -13.9210  -45.2600 O.2     155 ARG    0.0900
   2524 CB        -92.4730  -17.0390  -44.0260 C.3     155 ARG   -0.1800
   2525 CG        -91.5690  -17.1470  -45.2670 C.3     155 ARG    0.0900
   2526 CD        -90.2330  -17.8380  -44.9390 C.3     155 ARG    0.0900
   2527 NE        -89.3350  -16.9590  -44.1740 N.pl3   155 ARG   -0.1800
   2528 CZ        -88.2800  -17.3610  -43.4670 C.cat   155 ARG    0.0900
   2529 NH1       -87.5510  -16.4650  -42.8150 N.pl3   155 ARG    0.0900
   2530 NH2       -87.9500  -18.6440  -43.3880 N.pl3   155 ARG    0.2000
   2531 HN        -94.2250  -15.8150  -46.0840 H       155 ARG    0.0900
   2532 HA        -94.1740  -15.9900  -43.1970 H       155 ARG    0.0900
   2533 HB1       -92.9490  -18.0280  -43.8610 H       155 ARG   -0.7000
   2534 HB2       -91.8300  -16.7990  -43.1530 H       155 ARG    0.4400
   2535 HG1       -91.3630  -16.1270  -45.6560 H       155 ARG    0.6400
   2536 HG2       -92.0960  -17.7300  -46.0510 H       155 ARG   -0.8000
   2537 HD1       -89.7130  -18.1160  -45.8800 H       155 ARG    0.4600
   2538 HD2       -90.4220  -18.7440  -44.3240 H       155 ARG    0.4600
   2539 HE        -89.5330  -15.9800  -44.1860 H       155 ARG   -0.8000
   2540 HH11      -87.8750  -15.5220  -42.7320 H       155 ARG    0.4600
   2541 HH12      -86.6780  -16.7300  -42.4080 H       155 ARG    0.4600
   2542 HH21      -88.4970  -19.3310  -43.8650 H       155 ARG    0.5100
   2543 HH22      -87.1530  -18.9240  -42.8520 H       155 ARG   -0.5100
   2544 N         -92.3080  -14.1520  -43.1610 N.am    156 TYR   -0.4700
   2545 CA        -91.5820  -12.8860  -43.1440 C.3     156 TYR    0.3100
   2546 C         -90.0700  -13.1000  -43.3260 C.2     156 TYR    0.0700
   2547 O         -89.4990  -14.0940  -42.8600 O.2     156 TYR    0.0900
   2548 CB        -91.8370  -12.1250  -41.8330 C.3     156 TYR   -0.1800
   2549 CG        -93.2740  -11.7290  -41.5830 C.ar    156 TYR    0.0900
   2550 CD1       -94.0210  -11.0830  -42.5640 C.ar    156 TYR    0.0900
   2551 CD2       -93.8720  -11.9640  -40.3450 C.ar    156 TYR    0.0000
   2552 CE1       -95.3380  -10.7060  -42.3290 C.ar    156 TYR   -0.1150
   2553 CE2       -95.1860  -11.5920  -40.0980 C.ar    156 TYR    0.1150
   2554 CZ        -95.9130  -10.9640  -41.0930 C.ar    156 TYR   -0.1150
   2555 OH        -97.2160  -10.5890  -40.8560 O.3     156 TYR    0.1150
   2556 HN        -92.2730  -14.6800  -42.3160 H       156 TYR    0.1100
   2557 HA        -91.9150  -12.2990  -43.9860 H       156 TYR   -0.5400
   2558 HB1       -91.2420  -11.1870  -41.8420 H       156 TYR    0.4300
   2559 HB2       -91.5270  -12.7650  -40.9800 H       156 TYR   -0.1150
   2560 HD1       -93.5700  -10.8720  -43.5220 H       156 TYR    0.1150
   2561 HD2       -93.3020  -12.4450  -39.5640 H       156 TYR   -0.1150
   2562 HE1       -95.9090  -10.2170  -43.1040 H       156 TYR    0.1150
   2563 HE2       -95.6370  -11.7920  -39.1380 H       156 TYR    0.5100
   2564 HH        -97.6040  -10.3180  -41.6910 H       156 TYR   -0.5100
   2565 N         -89.4380  -12.1500  -44.0180 N.am    157 ILE   -0.4700
   2566 CA        -88.0010  -12.1910  -44.2830 C.3     157 ILE    0.3100
   2567 C         -87.3930  -10.8230  -43.9600 C.2     157 ILE    0.0700
   2568 O         -88.0790   -9.8010  -43.9960 O.2     157 ILE    0.0900
   2569 CB        -87.6830  -12.6520  -45.7490 C.3     157 ILE   -0.0900
   2570 CG1       -87.9420  -11.5330  -46.7660 C.3     157 ILE    0.0900
   2571 CG2       -88.4990  -13.9020  -46.1090 C.3     157 ILE   -0.2700
   2572 CD        -87.9490  -11.9920  -48.2100 C.3     157 ILE    0.0900
   2573 HN        -89.9230  -11.3630  -44.3890 H       157 ILE    0.0900
   2574 HA        -87.5580  -12.8770  -43.5760 H       157 ILE    0.0900
   2575 HB        -86.5990  -12.8810  -45.8360 H       157 ILE   -0.1800
   2576 HG11      -87.1520  -10.7610  -46.6470 H       157 ILE    0.0900
   2577 HG12      -88.9290  -11.0750  -46.5390 H       157 ILE    0.0900
   2578 HG21      -89.5740  -13.6400  -46.2090 H       157 ILE   -0.2700
   2579 HG22      -88.3940  -14.6650  -45.3080 H       157 ILE    0.0900
   2580 HG23      -88.1440  -14.3220  -47.0740 H       157 ILE    0.0900
   2581 HD1       -88.8480  -12.6130  -48.4100 H       157 ILE    0.0900
   2582 HD2       -87.0440  -12.6020  -48.4180 H       157 ILE    0.5100
   2583 HD3       -87.9690  -11.1110  -48.8870 H       157 ILE   -0.5100
   2584 N         -86.0930  -10.7800  -43.6070 N.am    158 CYS   -0.4700
   2585 CA        -85.4240   -9.5670  -43.1610 C.3     158 CYS    0.3100
   2586 C         -84.2510   -9.2760  -44.0840 C.2     158 CYS    0.0700
   2587 O         -83.1360   -9.7620  -43.8930 O.2     158 CYS    0.0900
   2588 CB        -84.9410   -9.7650  -41.6890 C.3     158 CYS   -0.1000
   2589 SG        -83.8660   -8.4560  -41.0130 S.3     158 CYS    0.0900
   2590 HN        -85.5200  -11.5950  -43.6360 H       158 CYS    0.0900
   2591 HA        -86.1230   -8.7470  -43.2250 H       158 CYS   -0.0800
   2592 HB1       -84.3900  -10.7270  -41.6430 H       158 CYS    0.5100
   2593 HB2       -85.8420   -9.8430  -41.0470 H       158 CYS   -0.5100
   2594 N         -84.4770   -8.4010  -45.0810 N.am    159 ASP   -0.4700
   2595 CA        -83.5830   -8.2530  -46.2090 C.3     159 ASP    0.3100
   2596 C         -83.0510   -6.8400  -46.2570 C.2     159 ASP    0.0700
   2597 O         -83.7320   -5.8820  -45.8800 O.2     159 ASP    0.0900
   2598 CB        -84.3150   -8.4770  -47.5630 C.3     159 ASP   -0.2800
   2599 CG        -84.7770   -9.9090  -47.7830 C.2     159 ASP    0.0900
   2600 OD1       -85.3560  -10.1370  -48.8760 O.co2   159 ASP    0.0900
   2601 OD2       -84.5720  -10.7740  -46.8980 O.co2   159 ASP    0.6200
   2602 HN        -85.2810   -7.8110  -45.0870 H       159 ASP   -0.7600
   2603 HA        -82.7880   -8.9750  -46.0950 H       159 ASP   -0.7600
   2604 HB1       -83.6260   -8.2050  -48.3890 H       159 ASP    0.5100
   2605 HB2       -85.2070   -7.8160  -47.5990 H       159 ASP   -0.5100
   2606 N         -81.8140   -6.6350  -46.7680 N.am    160 ARG   -0.4700
   2607 CA        -81.4660   -5.2920  -47.2600 C.3     160 ARG    0.3100
   2608 C         -81.9380   -5.1340  -48.7040 C.2     160 ARG    0.0700
   2609 O         -81.4790   -5.8450  -49.6060 O.2     160 ARG    0.0900
   2610 CB        -79.9600   -5.0370  -47.2090 C.3     160 ARG   -0.1800
   2611 CG        -79.4010   -4.9630  -45.8140 C.3     160 ARG    0.0900
   2612 CD        -78.0610   -4.2390  -45.7660 C.3     160 ARG    0.0900
   2613 NE        -77.0580   -4.8530  -46.6350 N.pl3   160 ARG   -0.1800
   2614 CZ        -75.7580   -4.5780  -46.5860 C.cat   160 ARG    0.0900
   2615 NH1       -75.2880   -3.6950  -45.7130 N.pl3   160 ARG    0.0900
   2616 NH2       -74.9280   -5.1830  -47.4290 N.pl3   160 ARG    0.2000
   2617 HN        -81.1180   -7.3450  -46.8310 H       160 ARG    0.0900
   2618 HA        -81.9850   -4.5720  -46.6440 H       160 ARG    0.0900
   2619 HB1       -79.7490   -4.0770  -47.7230 H       160 ARG   -0.7000
   2620 HB2       -79.4460   -5.8580  -47.7510 H       160 ARG    0.4400
   2621 HG1       -79.2660   -5.9950  -45.4250 H       160 ARG    0.6400
   2622 HG2       -80.1230   -4.4260  -45.1640 H       160 ARG   -0.8000
   2623 HD1       -77.6630   -4.2610  -44.7300 H       160 ARG    0.4600
   2624 HD2       -78.1960   -3.1880  -46.1010 H       160 ARG    0.4600
   2625 HE        -77.3690   -5.5220  -47.3110 H       160 ARG   -0.8000
   2626 HH11      -75.8810   -3.3420  -44.9890 H       160 ARG    0.4600
   2627 HH12      -74.3410   -3.3820  -45.7780 H       160 ARG    0.4600
   2628 HH21      -75.2830   -5.8390  -48.0950 H       160 ARG    0.5100
   2629 HH22      -73.9490   -4.9810  -47.3980 H       160 ARG   -0.5100
   2630 N         -82.8610   -4.2020  -48.9110 N.am    161 PHE   -0.4700
   2631 CA        -83.3970   -3.9510  -50.2290 C.3     161 PHE    0.3100
   2632 C         -83.0190   -2.5450  -50.6420 C.2     161 PHE    0.0700
   2633 O         -83.5510   -1.5710  -50.1150 O.2     161 PHE    0.0900
   2634 CB        -84.9200   -4.1280  -50.2430 C.3     161 PHE   -0.1800
   2635 CG        -85.5080   -4.1030  -51.6220 C.ar    161 PHE    0.0900
   2636 CD1       -86.0070   -2.9280  -52.1640 C.ar    161 PHE    0.0900
   2637 CD2       -85.5270   -5.2530  -52.3990 C.ar    161 PHE    0.0000
   2638 CE1       -86.5340   -2.9070  -53.4580 C.ar    161 PHE   -0.1150
   2639 CE2       -86.0520   -5.2380  -53.6860 C.ar    161 PHE    0.1150
   2640 CZ        -86.5540   -4.0690  -54.2180 C.ar    161 PHE   -0.1150
   2641 HN        -83.2220   -3.6380  -48.1730 H       161 PHE    0.1150
   2642 HA        -82.9330   -4.6450  -50.9140 H       161 PHE   -0.1150
   2643 HB1       -85.3930   -3.3030  -49.6680 H       161 PHE    0.1150
   2644 HB2       -85.1820   -5.1080  -49.7890 H       161 PHE   -0.1150
   2645 HD1       -85.9870   -2.0200  -51.5800 H       161 PHE    0.1150
   2646 HD2       -85.1310   -6.1740  -51.9970 H       161 PHE   -0.1150
   2647 HE1       -86.9240   -1.9880  -53.8660 H       161 PHE    0.1150
   2648 HE2       -86.0670   -6.1450  -54.2730 H       161 PHE    0.5100
   2649 HZ        -86.9590   -4.0570  -55.2180 H       161 PHE   -0.5100
   2650 N         -82.0930   -2.4450  -51.5840 N.am    162 TYR   -0.4700
   2651 CA        -81.6410   -1.1630  -52.1030 C.3     162 TYR    0.3100
   2652 C         -82.4960   -0.7660  -53.3050 C.2     162 TYR    0.0700
   2653 O         -83.2410   -1.5880  -53.8140 O.2     162 TYR    0.0900
   2654 CB        -80.1830   -1.2690  -52.5270 C.3     162 TYR   -0.1800
   2655 CG        -79.2260   -1.6490  -51.4240 C.ar    162 TYR    0.0900
   2656 CD1       -78.5430   -0.6780  -50.7100 C.ar    162 TYR    0.0900
   2657 CD2       -78.9710   -2.9750  -51.1210 C.ar    162 TYR    0.0000
   2658 CE1       -77.6340   -1.0140  -49.7080 C.ar    162 TYR   -0.1150
   2659 CE2       -78.0700   -3.3270  -50.1150 C.ar    162 TYR    0.1150
   2660 CZ        -77.4030   -2.3390  -49.4120 C.ar    162 TYR   -0.1150
   2661 OH        -76.4990   -2.6610  -48.4200 O.3     162 TYR    0.1150
   2662 HN        -81.6610   -3.2500  -51.9850 H       162 TYR    0.1100
   2663 HA        -81.7580   -0.4230  -51.3240 H       162 TYR   -0.5400
   2664 HB1       -79.8490   -0.2860  -52.9190 H       162 TYR    0.4300
   2665 HB2       -80.0930   -2.0460  -53.3140 H       162 TYR   -0.1150
   2666 HD1       -78.7200    0.3630  -50.9350 H       162 TYR    0.1150
   2667 HD2       -79.4780   -3.7530  -51.6730 H       162 TYR   -0.1150
   2668 HE1       -77.1140   -0.2380  -49.1650 H       162 TYR    0.1150
   2669 HE2       -77.8920   -4.3680  -49.8860 H       162 TYR    0.5100
   2670 HH        -76.1470   -1.8420  -48.0630 H       162 TYR   -0.5100
   2671 N         -82.4000    0.4920  -53.7650 N.am    163 PRO   -0.2900
   2672 CA        -83.1880    0.9280  -54.9220 C.3     163 PRO    0.0000
   2673 C         -82.9190    0.1890  -56.2300 C.2     163 PRO    0.0900
   2674 O         -83.8800   -0.1870  -56.9020 O.2     163 PRO    0.0900
   2675 CB        -82.8180    2.4070  -55.0620 C.3     163 PRO    0.0200
   2676 CG        -82.5110    2.8330  -53.6800 C.3     163 PRO    0.0900
   2677 CD        -81.8200    1.6460  -53.0530 C.3     163 PRO   -0.1800
   2678 HA        -84.2360    0.7400  -54.7560 H       163 PRO    0.0900
   2679 HB1       -83.6670    2.9910  -55.4790 H       163 PRO    0.0900
   2680 HB2       -81.9340    2.5350  -55.7220 H       163 PRO   -0.1800
   2681 HG1       -81.8450    3.7220  -53.6810 H       163 PRO    0.0900
   2682 HG2       -83.4430    3.0830  -53.1290 H       163 PRO    0.0900
   2683 HD1       -80.7230    1.6800  -53.2160 H       163 PRO    0.5100
   2684 HD2       -82.0410    1.5720  -51.9680 H       163 PRO   -0.5100
   2685 N         -81.6500   -0.0150  -56.6000 N.am    164 ASN   -0.4700
   2686 CA        -81.3200   -0.6920  -57.8710 C.3     164 ASN    0.3100
   2687 C         -79.8870   -1.2180  -57.9670 C.2     164 ASN    0.0700
   2688 O         -79.0660   -0.9800  -57.0860 O.2     164 ASN    0.0900
   2689 CB        -81.5860    0.2490  -59.0460 C.3     164 ASN   -0.1800
   2690 CG        -80.8530    1.5480  -58.9080 C.2     164 ASN    0.0900
   2691 ND2       -81.5970    2.6480  -58.8710 N.am    164 ASN    0.0900
   2692 OD1       -79.6270    1.5740  -58.8240 O.2     164 ASN    0.5500
   2693 HN        -80.8780    0.2770  -56.0410 H       164 ASN   -0.5500
   2694 HA        -81.9310   -1.5790  -57.9510 H       164 ASN   -0.6200
   2695 HB1       -82.6750    0.4600  -59.1020 H       164 ASN    0.3200
   2696 HB2       -81.2610   -0.2430  -59.9870 H       164 ASN    0.3000
   2697 HD21      -81.1610    3.5430  -58.7790 H       164 ASN    0.5100
   2698 HD22      -82.5920    2.5810  -58.9350 H       164 ASN   -0.5100
   2699 N         -79.5880   -1.9270  -59.0520 N.am    165 ASP   -0.4700
   2700 CA        -78.2410   -2.4740  -59.2760 C.3     165 ASP    0.3100
   2701 C         -77.1110   -1.4610  -59.1490 C.2     165 ASP    0.0700
   2702 O         -75.9920   -1.8340  -58.7820 O.2     165 ASP    0.0900
   2703 CB        -78.1330   -3.1880  -60.6410 C.3     165 ASP   -0.2800
   2704 CG        -78.5830   -2.3260  -61.8210 C.2     165 ASP    0.0900
   2705 OD1       -78.6990   -1.0890  -61.6920 O.co2   165 ASP    0.0900
   2706 OD2       -78.8180   -2.9080  -62.8980 O.co2   165 ASP    0.6200
   2707 HN        -80.2610   -2.1210  -59.7610 H       165 ASP   -0.7600
   2708 HA        -78.0300   -3.1670  -58.4760 H       165 ASP   -0.7600
   2709 HB1       -78.7640   -4.1020  -60.6160 H       165 ASP    0.5100
   2710 HB2       -77.0750   -3.4820  -60.8070 H       165 ASP   -0.5100
   2711 N         -77.3750   -0.1910  -59.4620 N.am    166 LEU   -0.4700
   2712 CA        -76.3310    0.8190  -59.3600 C.3     166 LEU    0.3100
   2713 C         -75.8530    0.8720  -57.9240 C.2     166 LEU    0.0700
   2714 O         -74.6620    0.7070  -57.6630 O.2     166 LEU    0.0900
   2715 CB        -76.8060    2.2050  -59.8290 C.3     166 LEU   -0.1800
   2716 CG        -77.0280    2.4140  -61.3330 C.3     166 LEU    0.0900
   2717 CD1       -77.1660    3.8820  -61.6560 C.3     166 LEU    0.0900
   2718 CD2       -75.8850    1.8260  -62.1290 C.3     166 LEU   -0.0900
   2719 HN        -78.2720    0.1150  -59.7700 H       166 LEU    0.0900
   2720 HA        -75.5010    0.4910  -59.9670 H       166 LEU   -0.2700
   2721 HB1       -76.0500    2.9450  -59.5000 H       166 LEU    0.0900
   2722 HB2       -77.7680    2.4170  -59.3180 H       166 LEU    0.0900
   2723 HG        -77.9520    1.8810  -61.6450 H       166 LEU    0.0900
   2724 HD11      -76.2450    4.4280  -61.3580 H       166 LEU   -0.2700
   2725 HD12      -78.0280    4.3130  -61.1030 H       166 LEU    0.0900
   2726 HD13      -77.3190    4.0170  -62.7480 H       166 LEU    0.0900
   2727 HD21      -75.9140    0.7160  -62.0770 H       166 LEU    0.0900
   2728 HD22      -74.9160    2.1750  -61.7140 H       166 LEU    0.5100
   2729 HD23      -75.9690    2.1320  -63.1940 H       166 LEU   -0.5100
   2730 N         -76.7900    1.0620  -56.9930 N.am    167 TRP   -0.4700
   2731 CA        -76.4840    1.0260  -55.5670 C.3     167 TRP    0.3100
   2732 C         -75.7260   -0.2200  -55.1750 C.2     167 TRP    0.0700
   2733 O         -74.6830   -0.1570  -54.5250 O.2     167 TRP    0.0900
   2734 CB        -77.7650    1.0410  -54.7450 C.3     167 TRP   -0.1800
   2735 CG        -78.3770    2.3760  -54.5700 C.ar    167 TRP    0.0900
   2736 CD1       -79.2650    2.9960  -55.4030 C.ar    167 TRP    0.0900
   2737 CD2       -78.1750    3.2550  -53.4660 C.ar    167 TRP   -0.0300
   2738 CE2       -78.9650    4.3990  -53.6930 C.ar    167 TRP   -0.1500
   2739 CE3       -77.3970    3.1880  -52.3060 C.ar    167 TRP    0.2200
   2740 NE1       -79.6200    4.2170  -54.8800 N.ar    167 TRP   -0.5100
   2741 CZ2       -78.9960    5.4660  -52.8050 C.ar    167 TRP    0.3700
   2742 CZ3       -77.4310    4.2460  -51.4200 C.ar    167 TRP    0.2400
   2743 CH2       -78.2270    5.3710  -51.6720 C.ar    167 TRP    0.1100
   2744 HN        -77.7430    1.2380  -57.2300 H       167 TRP   -0.2500
   2745 HA        -75.8780    1.8880  -55.3330 H       167 TRP    0.1700
   2746 HB1       -77.5390    0.6350  -53.7370 H       167 TRP   -0.2000
   2747 HB2       -78.5100    0.3860  -55.2440 H       167 TRP    0.1400
   2748 HD1       -79.6330    2.5890  -56.3330 H       167 TRP   -0.2700
   2749 HE1       -80.2390    4.8500  -55.2900 H       167 TRP    0.1600
   2750 HE3       -76.7750    2.3310  -52.0910 H       167 TRP   -0.1400
   2751 HZ2       -79.5980    6.3460  -52.9830 H       167 TRP    0.1400
   2752 HZ3       -76.8360    4.2060  -50.5190 H       167 TRP    0.5100
   2753 HH2       -78.2350    6.1820  -50.9590 H       167 TRP   -0.5100
   2754 N         -76.2660   -1.3650  -55.5750 N.am    168 VAL   -0.4700
   2755 CA        -75.7830   -2.6300  -55.0660 C.3     168 VAL    0.3100
   2756 C         -74.3190   -2.8410  -55.4140 C.2     168 VAL    0.0700
   2757 O         -73.5300   -3.1590  -54.5360 O.2     168 VAL    0.0900
   2758 CB        -76.6260   -3.8120  -55.5630 C.3     168 VAL   -0.0900
   2759 CG1       -76.0300   -5.1110  -55.0870 C.3     168 VAL    0.0900
   2760 CG2       -78.0460   -3.6880  -55.0620 C.3     168 VAL   -0.2700
   2761 HN        -77.0140   -1.4040  -56.2330 H       168 VAL    0.0900
   2762 HA        -75.8130   -2.5820  -53.9870 H       168 VAL    0.0900
   2763 HB        -76.6570   -3.8030  -56.6730 H       168 VAL    0.0900
   2764 HG11      -75.8340   -5.0640  -53.9950 H       168 VAL   -0.2700
   2765 HG12      -75.0700   -5.3010  -55.6130 H       168 VAL    0.0900
   2766 HG13      -76.7370   -5.9450  -55.2860 H       168 VAL    0.0900
   2767 HG21      -78.5010   -2.7440  -55.4320 H       168 VAL    0.0900
   2768 HG22      -78.0560   -3.6750  -53.9510 H       168 VAL    0.5100
   2769 HG23      -78.6540   -4.5420  -55.4310 H       168 VAL   -0.5100
   2770 N         -73.9490   -2.6380  -56.6780 N.am    169 VAL   -0.4700
   2771 CA        -72.5740   -2.8670  -57.1170 C.3     169 VAL    0.3100
   2772 C         -71.5740   -1.9780  -56.3870 C.2     169 VAL    0.0700
   2773 O         -70.4660   -2.4080  -56.0790 O.2     169 VAL    0.0900
   2774 CB        -72.4020   -2.6610  -58.6400 C.3     169 VAL   -0.0900
   2775 CG1       -72.7310   -1.2360  -59.0340 C.3     169 VAL    0.0900
   2776 CG2       -70.9840   -3.0220  -59.0760 C.3     169 VAL   -0.2700
   2777 HN        -74.5880   -2.3230  -57.3750 H       169 VAL    0.0900
   2778 HA        -72.3090   -3.8800  -56.8510 H       169 VAL    0.0900
   2779 HB        -73.0790   -3.3550  -59.1820 H       169 VAL    0.0900
   2780 HG11      -72.0550   -0.5280  -58.5070 H       169 VAL   -0.2700
   2781 HG12      -73.7790   -0.9980  -58.7550 H       169 VAL    0.0900
   2782 HG13      -72.5950   -1.1060  -60.1290 H       169 VAL    0.0900
   2783 HG21      -70.7060   -4.0230  -58.6800 H       169 VAL    0.0900
   2784 HG22      -70.2640   -2.2730  -58.6830 H       169 VAL    0.5100
   2785 HG23      -70.9240   -3.0520  -60.1850 H       169 VAL   -0.5100
   2786 N         -71.9660   -0.7390  -56.1040 N.am    170 VAL   -0.4700
   2787 CA        -71.0730    0.2190  -55.4620 C.3     170 VAL    0.3100
   2788 C         -70.7560   -0.1640  -54.0310 C.2     170 VAL    0.0700
   2789 O         -69.6040   -0.1670  -53.6170 O.2     170 VAL    0.0900
   2790 CB        -71.6800    1.6170  -55.4780 C.3     170 VAL   -0.0900
   2791 CG1       -70.8250    2.5840  -54.6560 C.3     170 VAL    0.0900
   2792 CG2       -71.8090    2.0900  -56.9220 C.3     170 VAL   -0.2700
   2793 HN        -72.8820   -0.4100  -56.3170 H       170 VAL    0.0900
   2794 HA        -70.1350    0.2110  -55.9960 H       170 VAL    0.0900
   2795 HB        -72.7050    1.5770  -55.0510 H       170 VAL    0.0900
   2796 HG11      -69.7590    2.5050  -54.9590 H       170 VAL   -0.2700
   2797 HG12      -70.9050    2.3360  -53.5760 H       170 VAL    0.0900
   2798 HG13      -71.1660    3.6280  -54.8260 H       170 VAL    0.0900
   2799 HG21      -72.4640    1.3980  -57.4930 H       170 VAL    0.0900
   2800 HG22      -70.8080    2.1090  -57.4050 H       170 VAL    0.5100
   2801 HG23      -72.2560    3.1050  -56.9490 H       170 VAL   -0.5100
   2802 N         -71.7910   -0.4960  -53.2740 N.am    171 PHE   -0.4700
   2803 CA        -71.6240   -0.8710  -51.8800 C.3     171 PHE    0.3100
   2804 C         -70.9600   -2.2260  -51.7200 C.2     171 PHE    0.0700
   2805 O         -70.1950   -2.4390  -50.7770 O.2     171 PHE    0.0900
   2806 CB        -72.9670   -0.8240  -51.1700 C.3     171 PHE   -0.1800
   2807 CG        -73.3520    0.5550  -50.7740 C.ar    171 PHE    0.0900
   2808 CD1       -73.4110    0.9160  -49.4360 C.ar    171 PHE    0.0900
   2809 CD2       -73.5900    1.5190  -51.7400 C.ar    171 PHE    0.0000
   2810 CE1       -73.7450    2.2090  -49.0680 C.ar    171 PHE   -0.1150
   2811 CE2       -73.9220    2.8110  -51.3850 C.ar    171 PHE    0.1150
   2812 CZ        -74.0010    3.1580  -50.0420 C.ar    171 PHE   -0.1150
   2813 HN        -72.7240   -0.5040  -53.6250 H       171 PHE    0.1150
   2814 HA        -70.9300   -0.1800  -51.4250 H       171 PHE   -0.1150
   2815 HB1       -72.9200   -1.4380  -50.2460 H       171 PHE    0.1150
   2816 HB2       -73.7590   -1.2110  -51.8460 H       171 PHE   -0.1150
   2817 HD1       -73.1970    0.1810  -48.6740 H       171 PHE    0.1150
   2818 HD2       -73.5170    1.2550  -52.7840 H       171 PHE   -0.1150
   2819 HE1       -73.8040    2.4760  -48.0230 H       171 PHE    0.1150
   2820 HE2       -74.1170    3.5500  -52.1470 H       171 PHE    0.5100
   2821 HZ        -74.2630    4.1670  -49.7580 H       171 PHE   -0.5100
   2822 N         -71.2440   -3.1290  -52.6540 N.am    172 GLN   -0.4700
   2823 CA        -70.5890   -4.4240  -52.7240 C.3     172 GLN    0.3100
   2824 C         -69.0980   -4.2490  -53.0320 C.2     172 GLN    0.0700
   2825 O         -68.2710   -5.0470  -52.6050 O.2     172 GLN    0.0900
   2826 CB        -71.2700   -5.2920  -53.7870 C.3     172 GLN   -0.1800
   2827 CG        -71.0510   -6.7890  -53.6500 C.3     172 GLN    0.0900
   2828 CD        -72.0780   -7.5830  -54.4390 C.2     172 GLN    0.0900
   2829 NE2       -73.0650   -8.1100  -53.7250 N.am    172 GLN   -0.1800
   2830 OE1       -71.9960   -7.7210  -55.6660 O.2     172 GLN    0.0900
   2831 HN        -71.9290   -2.9560  -53.3570 H       172 GLN    0.0900
   2832 HA        -70.6570   -4.8910  -51.7520 H       172 GLN    0.5500
   2833 HB1       -70.8890   -4.9790  -54.7830 H       172 GLN   -0.5500
   2834 HB2       -72.3620   -5.0980  -53.7420 H       172 GLN   -0.6200
   2835 HG1       -71.1270   -7.0710  -52.5790 H       172 GLN    0.3200
   2836 HG2       -70.0370   -7.0450  -54.0240 H       172 GLN    0.3000
   2837 HE21      -73.6910   -8.7670  -54.1470 H       172 GLN    0.5100
   2838 HE22      -73.1820   -7.8520  -52.7670 H       172 GLN   -0.5100
   2839 N         -68.7600   -3.1940  -53.7720 N.am    173 PHE   -0.4700
   2840 CA        -67.3690   -2.8390  -54.0450 C.3     173 PHE    0.3100
   2841 C         -66.7400   -2.1570  -52.8300 C.2     173 PHE    0.0700
   2842 O         -65.6420   -2.5230  -52.4260 O.2     173 PHE    0.0900
   2843 CB        -67.3030   -1.9510  -55.2890 C.3     173 PHE   -0.1800
   2844 CG        -65.9130   -1.6000  -55.7270 C.ar    173 PHE    0.0900
   2845 CD1       -65.4630   -0.2780  -55.6630 C.ar    173 PHE    0.0900
   2846 CD2       -65.0570   -2.5800  -56.2240 C.ar    173 PHE    0.0000
   2847 CE1       -64.1640    0.0670  -56.0810 C.ar    173 PHE   -0.1150
   2848 CE2       -63.7520   -2.2530  -56.6440 C.ar    173 PHE    0.1150
   2849 CZ        -63.3060   -0.9220  -56.5730 C.ar    173 PHE   -0.1150
   2850 HN        -69.4470   -2.5950  -54.1750 H       173 PHE    0.1150
   2851 HA        -66.8100   -3.7510  -54.1980 H       173 PHE   -0.1150
   2852 HB1       -67.8290   -0.9960  -55.0820 H       173 PHE    0.1150
   2853 HB2       -67.7880   -2.4770  -56.1380 H       173 PHE   -0.1150
   2854 HD1       -66.1210    0.4910  -55.2880 H       173 PHE    0.1150
   2855 HD2       -65.3970   -3.6030  -56.2880 H       173 PHE   -0.1150
   2856 HE1       -63.8310    1.0920  -56.0220 H       173 PHE    0.1150
   2857 HE2       -63.0960   -3.0240  -57.0190 H       173 PHE    0.5100
   2858 HZ        -62.3080   -0.6640  -56.8970 H       173 PHE   -0.5100
   2859 N         -67.4400   -1.1870  -52.2300 N.am    174 GLN   -0.4700
   2860 CA        -67.0350   -0.6170  -50.9340 C.3     174 GLN    0.3100
   2861 C         -66.7800   -1.7040  -49.8980 C.2     174 GLN    0.0700
   2862 O         -65.8220   -1.6290  -49.1370 O.2     174 GLN    0.0900
   2863 CB        -68.1090    0.3340  -50.3910 C.3     174 GLN   -0.1800
   2864 CG        -67.7580    1.0580  -49.0540 C.3     174 GLN    0.0900
   2865 CD        -69.0010    1.3560  -48.1700 C.2     174 GLN    0.0900
   2866 NE2       -69.2940    2.5350  -47.8610 N.am    174 GLN   -0.1800
   2867 OE1       -69.7200    0.3180  -47.7670 O.2     174 GLN    0.0900
   2868 HN        -68.2670   -0.8050  -52.6360 H       174 GLN    0.0900
   2869 HA        -66.1050   -0.0870  -51.0780 H       174 GLN    0.5500
   2870 HB1       -69.0380   -0.2520  -50.2310 H       174 GLN   -0.5500
   2871 HB2       -68.3020    1.1110  -51.1610 H       174 GLN   -0.6200
   2872 HG1       -67.2570    2.0220  -49.2890 H       174 GLN    0.3200
   2873 HG2       -67.0620    0.4180  -48.4720 H       174 GLN    0.3000
   2874 HE21      -70.0950    2.7190  -47.2920 H       174 GLN    0.5100
   2875 HE22      -68.7250    3.2920  -48.1830 H       174 GLN   -0.5100
   2876 N         -67.6530   -2.7130  -49.8730 N.am    175 HSD   -0.4700
   2877 CA        -67.5390   -3.8460  -48.9490 C.3     175 HSD    0.3100
   2878 C         -66.2310   -4.6140  -49.1230 C.2     175 HSD    0.0700
   2879 O         -65.5620   -4.9360  -48.1550 O.2     175 HSD    0.0900
   2880 CB        -68.7310   -4.8030  -49.1260 C.3     175 HSD   -0.0900
   2881 CG        -68.7150   -5.9860  -48.1990 C.ar    175 HSD    0.0900
   2882 CD2       -68.5280   -7.3070  -48.4410 C.ar    175 HSD    0.0900
   2883 ND1       -68.9230   -5.8720  -46.8390 N.ar    175 HSD   -0.3600
   2884 CE1       -68.8550   -7.0720  -46.2870 C.ar    175 HSD    0.3200
   2885 NE2       -68.6100   -7.9610  -47.2340 N.ar    175 HSD   -0.0500
   2886 HN        -68.4340   -2.7410  -50.4920 H       175 HSD    0.2500
   2887 HA        -67.5130   -3.4570  -47.9420 H       175 HSD    0.1300
   2888 HB1       -68.7290   -5.1820  -50.1690 H       175 HSD   -0.7000
   2889 HB2       -69.6690   -4.2360  -48.9440 H       175 HSD    0.2200
   2890 HD1       -69.0980   -5.0120  -46.3600 H       175 HSD    0.1000
   2891 HD2       -68.3430   -7.8460  -49.3620 H       175 HSD    0.5100
   2892 HE1       -68.9820   -7.2700  -45.2240 H       175 HSD   -0.5100
   2893 N         -65.8730   -4.9200  -50.3590 N.am    176 ILE   -0.4700
   2894 CA        -64.6360   -5.6090  -50.6200 C.3     176 ILE    0.3100
   2895 C         -63.4850   -4.7410  -50.1810 C.2     176 ILE    0.0700
   2896 O         -62.5720   -5.1860  -49.5000 O.2     176 ILE    0.0900
   2897 CB        -64.4940   -5.8940  -52.1130 C.3     176 ILE   -0.0900
   2898 CG1       -65.4300   -7.0460  -52.5070 C.3     176 ILE    0.0900
   2899 CG2       -63.0410   -6.2050  -52.4740 C.3     176 ILE   -0.2700
   2900 CD        -65.7600   -7.1000  -54.0080 C.3     176 ILE    0.0900
   2901 HN        -66.4330   -4.6920  -51.1520 H       176 ILE    0.0900
   2902 HA        -64.6390   -6.5310  -50.0590 H       176 ILE    0.0900
   2903 HB        -64.8330   -5.0070  -52.6890 H       176 ILE   -0.1800
   2904 HG11      -66.3800   -6.9360  -51.9430 H       176 ILE    0.0900
   2905 HG12      -64.9480   -8.0040  -52.2190 H       176 ILE    0.0900
   2906 HG21      -62.6340   -6.9770  -51.7860 H       176 ILE   -0.2700
   2907 HG22      -62.4240   -5.2860  -52.3820 H       176 ILE    0.0900
   2908 HG23      -62.9840   -6.5910  -53.5140 H       176 ILE    0.0900
   2909 HD1       -64.8280   -7.2270  -54.5990 H       176 ILE    0.0900
   2910 HD2       -66.2520   -6.1540  -54.3200 H       176 ILE    0.5100
   2911 HD3       -66.4320   -7.9600  -54.2170 H       176 ILE   -0.5100
   2912 N         -63.5490   -3.4800  -50.5720 N.am    177 MET   -0.4700
   2913 CA        -62.4160   -2.5910  -50.4220 C.3     177 MET    0.3100
   2914 C         -62.1200   -2.3720  -48.9410 C.2     177 MET    0.0700
   2915 O         -61.0130   -2.6170  -48.4750 O.2     177 MET    0.0900
   2916 CB        -62.6690   -1.2630  -51.1580 C.3     177 MET   -0.1800
   2917 CG        -61.4610   -0.7690  -51.9720 C.3     177 MET    0.0900
   2918 SD        -60.8720   -1.9400  -53.2490 S.3     177 MET    0.0900
   2919 CE        -59.3840   -1.1130  -53.8700 C.3     177 MET   -0.1400
   2920 HN        -64.3690   -3.0880  -50.9810 H       177 MET    0.0900
   2921 HA        -61.5470   -3.0850  -50.8280 H       177 MET    0.0900
   2922 HB1       -62.9300   -0.4870  -50.4070 H       177 MET   -0.0900
   2923 HB2       -63.5280   -1.3990  -51.8480 H       177 MET   -0.2200
   2924 HG1       -60.6310   -0.5640  -51.2630 H       177 MET    0.0900
   2925 HG2       -61.7460    0.1840  -52.4620 H       177 MET    0.0900
   2926 HE1       -58.6380   -0.9640  -53.0610 H       177 MET    0.0900
   2927 HE2       -59.6450   -0.1160  -54.2850 H       177 MET    0.5100
   2928 HE3       -58.9090   -1.7250  -54.6660 H       177 MET   -0.5100
   2929 N         -63.1340   -1.9540  -48.1960 N.am    178 VAL   -0.4700
   2930 CA        -62.9680   -1.6600  -46.7830 C.3     178 VAL    0.3100
   2931 C         -62.7690   -2.9300  -45.9750 C.2     178 VAL    0.0700
   2932 O         -62.0310   -2.9270  -44.9930 O.2     178 VAL    0.0900
   2933 CB        -64.1740   -0.9020  -46.2480 C.3     178 VAL   -0.0900
   2934 CG1       -64.0500   -0.7080  -44.7380 C.3     178 VAL    0.0900
   2935 CG2       -64.3000    0.4420  -46.9670 C.3     178 VAL   -0.2700
   2936 HN        -64.0490   -1.8230  -48.5680 H       178 VAL    0.0900
   2937 HA        -62.0710   -1.0690  -46.6680 H       178 VAL    0.0900
   2938 HB        -65.0990   -1.4750  -46.4720 H       178 VAL    0.0900
   2939 HG11      -63.0510   -0.2910  -44.4870 H       178 VAL   -0.2700
   2940 HG12      -64.1690   -1.6830  -44.2190 H       178 VAL    0.0900
   2941 HG13      -64.8290    0.0010  -44.3830 H       178 VAL    0.0900
   2942 HG21      -64.4280    0.2810  -48.0590 H       178 VAL    0.0900
   2943 HG22      -63.3820    1.0460  -46.8040 H       178 VAL    0.5100
   2944 HG23      -65.1840    0.9940  -46.5830 H       178 VAL   -0.5100
   2945 N         -63.4200   -4.0100  -46.4140 N.am    179 GLY   -0.4700
   2946 CA        -63.3840   -5.3290  -45.7510 C.3     179 GLY    0.3100
   2947 C         -62.1030   -6.1600  -45.8100 C.2     179 GLY   -0.0200
   2948 O         -61.7160   -6.7120  -44.7710 O.2     179 GLY    0.0900
   2949 HN        -63.9760   -3.9710  -47.2390 H       179 GLY    0.0900
   2950 HA1       -64.1700   -5.9150  -46.2040 H       179 GLY    0.5100
   2951 HA2       -63.6040   -5.1480  -44.7100 H       179 GLY   -0.5100
   2952 N         -61.4800   -6.3000  -47.0030 N.am    180 LEU   -0.4700
   2953 CA        -60.1010   -6.8560  -47.1270 C.3     180 LEU    0.3100
   2954 C         -59.0820   -5.8930  -47.6890 C.2     180 LEU    0.0700
   2955 O         -58.0430   -5.6710  -47.0810 O.2     180 LEU    0.0900
   2956 CB        -59.9890   -8.0710  -48.0560 C.3     180 LEU   -0.1800
   2957 CG        -61.1340   -9.0240  -48.3590 C.3     180 LEU    0.0900
   2958 CD1       -60.8560   -9.6740  -49.7260 C.3     180 LEU    0.0900
   2959 CD2       -61.2460  -10.0660  -47.2400 C.3     180 LEU   -0.0900
   2960 HN        -61.9180   -6.0360  -47.8580 H       180 LEU    0.0900
   2961 HA        -59.7810   -7.1340  -46.1340 H       180 LEU   -0.2700
   2962 HB1       -59.1820   -8.6980  -47.6320 H       180 LEU    0.0900
   2963 HB2       -59.6660   -7.6690  -49.0360 H       180 LEU    0.0900
   2964 HG        -62.0940   -8.4670  -48.3900 H       180 LEU    0.0900
   2965 HD11      -59.7610   -9.7490  -49.8980 H       180 LEU   -0.2700
   2966 HD12      -61.3000   -9.0570  -50.5350 H       180 LEU    0.0900
   2967 HD13      -61.2910  -10.6970  -49.7530 H       180 LEU    0.0900
   2968 HD21      -62.0610   -9.7870  -46.5390 H       180 LEU    0.0900
   2969 HD22      -60.2920  -10.1170  -46.6730 H       180 LEU    0.5100
   2970 HD23      -61.4770  -11.0630  -47.6740 H       180 LEU   -0.5100
   2971 N         -59.3360   -5.3700  -48.8830 N.am    181 ILE   -0.4700
   2972 CA        -58.2310   -4.8780  -49.6800 C.3     181 ILE    0.3100
   2973 C         -57.4540   -3.8160  -48.9540 C.2     181 ILE    0.0700
   2974 O         -56.2240   -3.8460  -48.9360 O.2     181 ILE    0.0900
   2975 CB        -58.6590   -4.3400  -51.0450 C.3     181 ILE   -0.0900
   2976 CG1       -59.0850   -5.4990  -51.9480 C.3     181 ILE    0.0900
   2977 CG2       -57.5060   -3.5870  -51.6940 C.3     181 ILE   -0.2700
   2978 CD        -58.9910   -5.1710  -53.4550 C.3     181 ILE    0.0900
   2979 HN        -60.2520   -5.2960  -49.2680 H       181 ILE    0.0900
   2980 HA        -57.5410   -5.6970  -49.8120 H       181 ILE    0.0900
   2981 HB        -59.5250   -3.6560  -50.9190 H       181 ILE   -0.1800
   2982 HG11      -60.1360   -5.7660  -51.7100 H       181 ILE    0.0900
   2983 HG12      -58.4350   -6.3740  -51.7340 H       181 ILE    0.0900
   2984 HG21      -56.6370   -4.2660  -51.8310 H       181 ILE   -0.2700
   2985 HG22      -57.1960   -2.7390  -51.0470 H       181 ILE    0.0900
   2986 HG23      -57.8170   -3.2050  -52.6890 H       181 ILE    0.0900
   2987 HD1       -57.9260   -5.0920  -53.7610 H       181 ILE    0.0900
   2988 HD2       -59.4930   -4.2020  -53.6630 H       181 ILE    0.5100
   2989 HD3       -59.4720   -5.9770  -54.0480 H       181 ILE   -0.5100
   2990 N         -58.1690   -2.8720  -48.3580 N.am    182 LEU   -0.4700
   2991 CA        -57.5170   -1.7690  -47.6850 C.3     182 LEU    0.3100
   2992 C         -56.8080   -2.2600  -46.4420 C.2     182 LEU    0.0700
   2993 O         -55.5790   -2.1530  -46.3560 O.2     182 LEU    0.0900
   2994 CB        -58.5110   -0.6370  -47.3470 C.3     182 LEU   -0.1800
   2995 CG        -59.0440    0.1770  -48.5350 C.3     182 LEU    0.0900
   2996 CD1       -59.8700    1.3560  -48.0490 C.3     182 LEU    0.0900
   2997 CD2       -57.9030    0.6450  -49.4510 C.3     182 LEU   -0.0900
   2998 HN        -59.1670   -2.8790  -48.3450 H       182 LEU    0.0900
   2999 HA        -56.7420   -1.3980  -48.3390 H       182 LEU   -0.2700
   3000 HB1       -58.0040    0.0640  -46.6530 H       182 LEU    0.0900
   3001 HB2       -59.3810   -1.0910  -46.8280 H       182 LEU    0.0900
   3002 HG        -59.6750   -0.4760  -49.1740 H       182 LEU    0.0900
   3003 HD11      -59.2480    2.0230  -47.4140 H       182 LEU   -0.2700
   3004 HD12      -60.7290    0.9940  -47.4460 H       182 LEU    0.0900
   3005 HD13      -60.2420    1.9400  -48.9170 H       182 LEU    0.0900
   3006 HD21      -57.4680   -0.2210  -49.9920 H       182 LEU    0.0900
   3007 HD22      -57.1040    1.1250  -48.8460 H       182 LEU    0.5100
   3008 HD23      -58.2920    1.3710  -50.1980 H       182 LEU   -0.5100
   3009 N         -57.5590   -2.8250  -45.4780 N.am    183 PRO   -0.2900
   3010 CA        -56.8590   -3.2230  -44.2610 C.3     183 PRO    0.0000
   3011 C         -55.7590   -4.2350  -44.5610 C.2     183 PRO    0.0900
   3012 O         -54.7630   -4.2740  -43.8420 O.2     183 PRO    0.0900
   3013 CB        -57.9680   -3.8140  -43.3780 C.3     183 PRO    0.0200
   3014 CG        -59.0740   -4.1740  -44.3320 C.3     183 PRO    0.0900
   3015 CD        -58.9960   -3.1550  -45.4170 C.3     183 PRO   -0.1800
   3016 HA        -56.3460   -2.3780  -43.8310 H       183 PRO    0.0900
   3017 HB1       -58.3180   -3.0690  -42.6330 H       183 PRO    0.0900
   3018 HB2       -57.6040   -4.7150  -42.8390 H       183 PRO   -0.1800
   3019 HG1       -58.9240   -5.1960  -44.7410 H       183 PRO    0.0900
   3020 HG2       -60.0610   -4.1320  -43.8240 H       183 PRO    0.0900
   3021 HD1       -59.3330   -3.5690  -46.3900 H       183 PRO    0.5100
   3022 HD2       -59.5850   -2.2480  -45.1670 H       183 PRO   -0.5100
   3023 N         -55.9280   -5.0160  -45.6300 N.am    184 GLY   -0.4700
   3024 CA        -54.9060   -5.9510  -46.0690 C.3     184 GLY    0.3100
   3025 C         -53.6130   -5.2290  -46.3850 C.2     184 GLY   -0.0200
   3026 O         -52.5590   -5.5710  -45.8570 O.2     184 GLY    0.0900
   3027 HN        -56.7620   -4.9920  -46.1750 H       184 GLY    0.0900
   3028 HA1       -55.2640   -6.4550  -46.9540 H       184 GLY    0.5100
   3029 HA2       -54.7360   -6.6660  -45.2770 H       184 GLY   -0.5100
   3030 N         -53.7100   -4.2150  -47.2440 N.am    185 ILE   -0.4700
   3031 CA        -52.5720   -3.3940  -47.6210 C.3     185 ILE    0.3100
   3032 C         -51.9510   -2.8050  -46.3790 C.2     185 ILE    0.0700
   3033 O         -50.7340   -2.7720  -46.2740 O.2     185 ILE    0.0900
   3034 CB        -52.9580   -2.2340  -48.5800 C.3     185 ILE   -0.0900
   3035 CG1       -53.3020   -2.7570  -49.9690 C.3     185 ILE    0.0900
   3036 CG2       -51.8390   -1.2120  -48.7020 C.3     185 ILE   -0.2700
   3037 CD        -54.0450   -1.7320  -50.8150 C.3     185 ILE    0.0900
   3038 HN        -54.5770   -3.9730  -47.6710 H       185 ILE    0.0900
   3039 HA        -51.8510   -4.0390  -48.1000 H       185 ILE    0.0900
   3040 HB        -53.8680   -1.7300  -48.1920 H       185 ILE   -0.1800
   3041 HG11      -53.9370   -3.6620  -49.8640 H       185 ILE    0.0900
   3042 HG12      -52.3610   -3.0370  -50.4890 H       185 ILE    0.0900
   3043 HG21      -50.8780   -1.7230  -48.9250 H       185 ILE   -0.2700
   3044 HG22      -51.7300   -0.6540  -47.7480 H       185 ILE    0.0900
   3045 HG23      -52.0630   -0.5020  -49.5270 H       185 ILE    0.0900
   3046 HD1       -53.3620   -0.9020  -51.0970 H       185 ILE    0.0900
   3047 HD2       -54.8960   -1.3100  -50.2380 H       185 ILE    0.5100
   3048 HD3       -54.4240   -2.2090  -51.7440 H       185 ILE   -0.5100
   3049 N         -52.7430   -2.3450  -45.4160 N.am    186 VAL   -0.4700
   3050 CA        -52.1150   -1.8080  -44.2160 C.3     186 VAL    0.3100
   3051 C         -51.2830   -2.9180  -43.5830 C.2     186 VAL    0.0700
   3052 O         -50.0880   -2.7290  -43.3090 O.2     186 VAL    0.0900
   3053 CB        -53.1140   -1.1970  -43.1770 C.3     186 VAL   -0.0900
   3054 CG1       -52.4740   -1.1170  -41.7870 C.3     186 VAL    0.0900
   3055 CG2       -53.5460    0.1880  -43.6020 C.3     186 VAL   -0.2700
   3056 HN        -53.7400   -2.3450  -45.4640 H       186 VAL    0.0900
   3057 HA        -51.4220   -1.0450  -44.5370 H       186 VAL    0.0900
   3058 HB        -54.0250   -1.8330  -43.1260 H       186 VAL    0.0900
   3059 HG11      -51.4770   -0.6310  -41.8520 H       186 VAL   -0.2700
   3060 HG12      -52.3440   -2.1380  -41.3710 H       186 VAL    0.0900
   3061 HG13      -53.1170   -0.5160  -41.1090 H       186 VAL    0.0900
   3062 HG21      -54.0480    0.1450  -44.5920 H       186 VAL    0.0900
   3063 HG22      -52.6590    0.8510  -43.6840 H       186 VAL    0.5100
   3064 HG23      -54.2600    0.6060  -42.8600 H       186 VAL   -0.5100
   3065 N         -51.8970   -4.0860  -43.3960 N.am    187 ILE   -0.4700
   3066 CA        -51.2430   -5.1680  -42.6630 C.3     187 ILE    0.3100
   3067 C         -49.9560   -5.5440  -43.3810 C.2     187 ILE    0.0700
   3068 O         -48.8870   -5.5230  -42.7780 O.2     187 ILE    0.0900
   3069 CB        -52.1480   -6.4200  -42.4770 C.3     187 ILE   -0.0900
   3070 CG1       -53.3770   -6.0970  -41.6110 C.3     187 ILE    0.0900
   3071 CG2       -51.3840   -7.5240  -41.8010 C.3     187 ILE   -0.2700
   3072 CD        -54.5990   -6.9770  -41.8940 C.3     187 ILE    0.0900
   3073 HN        -52.8150   -4.2720  -43.7410 H       187 ILE    0.0900
   3074 HA        -50.9590   -4.7780  -41.6970 H       187 ILE    0.0900
   3075 HB        -52.5010   -6.7710  -43.4700 H       187 ILE   -0.1800
   3076 HG11      -53.6600   -5.0380  -41.7870 H       187 ILE    0.0900
   3077 HG12      -53.0960   -6.2210  -40.5450 H       187 ILE    0.0900
   3078 HG21      -50.8800   -7.1360  -40.8900 H       187 ILE   -0.2700
   3079 HG22      -50.6100   -7.9250  -42.4900 H       187 ILE    0.0900
   3080 HG23      -52.0780   -8.3380  -41.5030 H       187 ILE    0.0900
   3081 HD1       -54.3510   -8.0450  -41.7090 H       187 ILE    0.0900
   3082 HD2       -54.9090   -6.8640  -42.9540 H       187 ILE    0.5100
   3083 HD3       -55.4370   -6.6870  -41.2260 H       187 ILE   -0.5100
   3084 N         -50.0460   -5.8430  -44.6790 N.am    188 LEU   -0.4700
   3085 CA        -48.8740   -6.2650  -45.4390 C.3     188 LEU    0.3100
   3086 C         -47.7440   -5.2430  -45.3580 C.2     188 LEU    0.0700
   3087 O         -46.5770   -5.6180  -45.2270 O.2     188 LEU    0.0900
   3088 CB        -49.2270   -6.5770  -46.9050 C.3     188 LEU   -0.1800
   3089 CG        -49.8330   -7.9720  -47.1710 C.3     188 LEU    0.0900
   3090 CD1       -49.9470   -8.2340  -48.6720 C.3     188 LEU    0.0900
   3091 CD2       -49.0490   -9.1140  -46.5070 C.3     188 LEU   -0.0900
   3092 HN        -50.9060   -5.7920  -45.1810 H       188 LEU    0.0900
   3093 HA        -48.4700   -7.1450  -44.9610 H       188 LEU   -0.2700
   3094 HB1       -48.2990   -6.4870  -47.5080 H       188 LEU    0.0900
   3095 HB2       -49.9570   -5.8150  -47.2510 H       188 LEU    0.0900
   3096 HG        -50.8420   -8.0280  -46.7100 H       188 LEU    0.0900
   3097 HD11      -48.9430   -8.1890  -49.1450 H       188 LEU   -0.2700
   3098 HD12      -50.5950   -7.4630  -49.1420 H       188 LEU    0.0900
   3099 HD13      -50.3770   -9.2430  -48.8490 H       188 LEU    0.0900
   3100 HD21      -49.1760   -9.0740  -45.4040 H       188 LEU    0.0900
   3101 HD22      -47.9680   -9.0170  -46.7430 H       188 LEU    0.5100
   3102 HD23      -49.4250  -10.0930  -46.8720 H       188 LEU   -0.5100
   3103 N         -48.0860   -3.9550  -45.4080 N.am    189 SER   -0.4700
   3104 CA        -47.0860   -2.9060  -45.2810 C.3     189 SER    0.3100
   3105 C         -46.3520   -3.0460  -43.9670 C.2     189 SER    0.0700
   3106 O         -45.1200   -3.1000  -43.9570 O.2     189 SER    0.0900
   3107 CB        -47.7270   -1.5350  -45.3700 C.3     189 SER    0.0500
   3108 OG        -48.4040   -1.4140  -46.6000 O.3     189 SER    0.0900
   3109 HN        -49.0280   -3.6560  -45.5340 H       189 SER    0.0900
   3110 HA        -46.3650   -3.0350  -46.0760 H       189 SER   -0.6600
   3111 HB1       -46.9470   -0.7460  -45.3060 H       189 SER    0.4300
   3112 HB2       -48.4550   -1.4030  -44.5410 H       189 SER    0.5100
   3113 HG1       -49.2420   -1.8690  -46.4880 H       189 SER   -0.5100
   3114 N         -47.1050   -3.1310  -42.8660 N.am    190 CYS   -0.4700
   3115 CA        -46.5140   -3.3520  -41.5360 C.3     190 CYS    0.3100
   3116 C         -45.5750   -4.5700  -41.5100 C.2     190 CYS    0.0700
   3117 O         -44.4450   -4.4790  -41.0210 O.2     190 CYS    0.0900
   3118 CB        -47.6060   -3.5320  -40.4660 C.3     190 CYS   -0.1100
   3119 SG        -48.5270   -2.0430  -40.0380 S.3     190 CYS    0.0900
   3120 HN        -48.0980   -3.0500  -42.8960 H       190 CYS    0.0900
   3121 HA        -45.8990   -2.4970  -41.3010 H       190 CYS   -0.2300
   3122 HB1       -47.1170   -3.9240  -39.5500 H       190 CYS    0.1600
   3123 HB2       -48.3200   -4.2970  -40.8370 H       190 CYS    0.5100
   3124 HG1       -49.1690   -1.9670  -41.1950 H       190 CYS   -0.5100
   3125 N         -46.0510   -5.7020  -42.0440 N.am    191 TYR   -0.4700
   3126 CA        -45.2630   -6.9400  -42.1060 C.3     191 TYR    0.3100
   3127 C         -43.9230   -6.7110  -42.8060 C.2     191 TYR    0.0700
   3128 O         -42.8680   -6.9400  -42.2190 O.2     191 TYR    0.0900
   3129 CB        -46.0530   -8.0550  -42.8160 C.3     191 TYR   -0.1800
   3130 CG        -45.3140   -9.3810  -42.9070 C.ar    191 TYR    0.0900
   3131 CD1       -44.8360   -9.8550  -44.1310 C.ar    191 TYR    0.0900
   3132 CD2       -45.0790  -10.1560  -41.7550 C.ar    191 TYR    0.0000
   3133 CE1       -44.1440  -11.0670  -44.2120 C.ar    191 TYR   -0.1150
   3134 CE2       -44.3920  -11.3710  -41.8190 C.ar    191 TYR    0.1150
   3135 CZ        -43.9260  -11.8220  -43.0520 C.ar    191 TYR   -0.1150
   3136 OH        -43.2400  -13.0280  -43.1250 O.3     191 TYR    0.1150
   3137 HN        -46.9690   -5.7540  -42.4260 H       191 TYR    0.1100
   3138 HA        -45.0250   -7.2360  -41.0940 H       191 TYR   -0.5400
   3139 HB1       -46.2790   -7.7350  -43.8550 H       191 TYR    0.4300
   3140 HB2       -46.9960   -8.2430  -42.2600 H       191 TYR   -0.1150
   3141 HD1       -45.0030   -9.2780  -45.0290 H       191 TYR    0.1150
   3142 HD2       -45.4390   -9.8030  -40.7990 H       191 TYR   -0.1150
   3143 HE1       -43.7780  -11.4200  -45.1650 H       191 TYR    0.1150
   3144 HE2       -44.2240  -11.9530  -40.9240 H       191 TYR    0.5100
   3145 HH        -42.9980  -13.1760  -44.0420 H       191 TYR   -0.5100
   3146 N         -43.9790   -6.2310  -44.0510 N.am    192 CYS   -0.4700
   3147 CA        -42.7870   -5.9270  -44.8370 C.3     192 CYS    0.3100
   3148 C         -41.7430   -5.1130  -44.0950 C.2     192 CYS    0.0700
   3149 O         -40.5620   -5.4660  -44.1120 O.2     192 CYS    0.0900
   3150 CB        -43.1540   -5.1810  -46.1190 C.3     192 CYS   -0.1100
   3151 SG        -43.5470   -6.2900  -47.4740 S.3     192 CYS    0.0900
   3152 HN        -44.8490   -6.0560  -44.5020 H       192 CYS    0.0900
   3153 HA        -42.2980   -6.8600  -45.0750 H       192 CYS   -0.2300
   3154 HB1       -42.2990   -4.5340  -46.4070 H       192 CYS    0.1600
   3155 HB2       -44.0280   -4.5290  -45.9090 H       192 CYS    0.5100
   3156 HG1       -44.7840   -6.5370  -47.0650 H       192 CYS   -0.5100
   3157 N         -42.1620   -4.0310  -43.4440 N.am    193 ILE   -0.4700
   3158 CA        -41.1980   -3.1460  -42.7870 C.3     193 ILE    0.3100
   3159 C         -40.5530   -3.8290  -41.5850 C.2     193 ILE    0.0700
   3160 O         -39.3610   -3.6520  -41.3360 O.2     193 ILE    0.0900
   3161 CB        -41.8120   -1.7810  -42.3750 C.3     193 ILE   -0.0900
   3162 CG1       -42.6040   -1.1750  -43.5430 C.3     193 ILE    0.0900
   3163 CG2       -40.7080   -0.8220  -41.9160 C.3     193 ILE   -0.2700
   3164 CD        -42.6340    0.3410  -43.5680 C.3     193 ILE    0.0900
   3165 HN        -43.1250   -3.7790  -43.3740 H       193 ILE    0.0900
   3166 HA        -40.3840   -2.9850  -43.4790 H       193 ILE    0.0900
   3167 HB        -42.5360   -1.9370  -41.5470 H       193 ILE   -0.1800
   3168 HG11      -43.6500   -1.5440  -43.4830 H       193 ILE    0.0900
   3169 HG12      -42.1510   -1.5300  -44.4930 H       193 ILE    0.0900
   3170 HG21      -40.0870   -0.5110  -42.7830 H       193 ILE   -0.2700
   3171 HG22      -40.0530   -1.3260  -41.1730 H       193 ILE    0.0900
   3172 HG23      -41.1600    0.0850  -41.4610 H       193 ILE    0.0900
   3173 HD1       -41.6290    0.7400  -43.8260 H       193 ILE    0.0900
   3174 HD2       -42.9240    0.7300  -42.5690 H       193 ILE    0.5100
   3175 HD3       -43.3620    0.6930  -44.3310 H       193 ILE   -0.5100
   3176 N         -41.3300   -4.6310  -40.8560 N.am    194 ILE   -0.4700
   3177 CA        -40.8220   -5.3400  -39.6810 C.3     194 ILE    0.3100
   3178 C         -39.7030   -6.3400  -40.0320 C.2     194 ILE    0.0700
   3179 O         -38.6340   -6.3200  -39.4090 O.2     194 ILE    0.0900
   3180 CB        -41.9580   -6.0440  -38.9080 C.3     194 ILE   -0.0900
   3181 CG1       -42.8810   -5.0030  -38.2740 C.3     194 ILE    0.0900
   3182 CG2       -41.3950   -6.9390  -37.8180 C.3     194 ILE   -0.2700
   3183 CD        -44.1740   -5.5680  -37.6810 C.3     194 ILE    0.0900
   3184 HN        -42.2900   -4.7830  -41.0780 H       194 ILE    0.0900
   3185 HA        -40.3320   -4.6180  -39.0450 H       194 ILE    0.0900
   3186 HB        -42.5560   -6.6580  -39.6140 H       194 ILE   -0.1800
   3187 HG11      -43.1510   -4.2580  -39.0510 H       194 ILE    0.0900
   3188 HG12      -42.3220   -4.4900  -37.4620 H       194 ILE    0.0900
   3189 HG21      -40.6590   -6.3760  -37.2040 H       194 ILE   -0.2700
   3190 HG22      -40.8840   -7.8140  -38.2740 H       194 ILE    0.0900
   3191 HG23      -42.2160   -7.2880  -37.1550 H       194 ILE    0.0900
   3192 HD1       -43.9490   -6.1630  -36.7710 H       194 ILE    0.0900
   3193 HD2       -44.6730   -6.2280  -38.4230 H       194 ILE    0.5100
   3194 HD3       -44.8570   -4.7370  -37.4020 H       194 ILE   -0.5100
   3195 N         -39.9240   -7.1920  -41.0400 N.am    195 ILE   -0.4700
   3196 CA        -38.9380   -8.2240  -41.3740 C.3     195 ILE    0.3100
   3197 C         -37.6480   -7.5560  -41.8370 C.2     195 ILE    0.0700
   3198 O         -36.5540   -8.0680  -41.6100 O.2     195 ILE    0.0900
   3199 CB        -39.4480   -9.2880  -42.4210 C.3     195 ILE   -0.0900
   3200 CG1       -39.5280   -8.7170  -43.8370 C.3     195 ILE    0.0900
   3201 CG2       -40.8070   -9.8920  -42.0030 C.3     195 ILE   -0.2700
   3202 CD        -38.2530   -8.9110  -44.6570 C.3     195 ILE    0.0900
   3203 HN        -40.7510   -7.1640  -41.5960 H       195 ILE    0.0900
   3204 HA        -38.6750   -8.7220  -40.4530 H       195 ILE    0.0900
   3205 HB        -38.6990  -10.1040  -42.5040 H       195 ILE   -0.1800
   3206 HG11      -39.7380   -7.6290  -43.7660 H       195 ILE    0.0900
   3207 HG12      -40.3670   -9.2120  -44.3690 H       195 ILE    0.0900
   3208 HG21      -41.6090   -9.1300  -42.1000 H       195 ILE   -0.2700
   3209 HG22      -40.7610  -10.2270  -40.9440 H       195 ILE    0.0900
   3210 HG23      -41.0560  -10.7530  -42.6590 H       195 ILE    0.0900
   3211 HD1       -38.0270   -9.9950  -44.7600 H       195 ILE    0.0900
   3212 HD2       -37.3980   -8.4160  -44.1490 H       195 ILE    0.5100
   3213 HD3       -38.3870   -8.4800  -45.6710 H       195 ILE   -0.5100
   3214 N         -37.7860   -6.3960  -42.4710 N.am    196 SER   -0.4700
   3215 CA        -36.6400   -5.5780  -42.8300 C.3     196 SER    0.3100
   3216 C         -35.8990   -5.1080  -41.5890 C.2     196 SER    0.0700
   3217 O         -34.6780   -5.1000  -41.5700 O.2     196 SER    0.0900
   3218 CB        -37.0720   -4.3820  -43.6780 C.3     196 SER    0.0500
   3219 OG        -36.1490   -3.3190  -43.5520 O.3     196 SER    0.0900
   3220 HN        -38.6790   -6.0370  -42.7290 H       196 SER    0.0900
   3221 HA        -35.9480   -6.1970  -43.3810 H       196 SER   -0.6600
   3222 HB1       -38.0700   -4.0290  -43.3440 H       196 SER    0.4300
   3223 HB2       -37.1250   -4.6820  -44.7470 H       196 SER    0.5100
   3224 HG1       -35.3060   -3.6630  -43.8570 H       196 SER   -0.5100
   3225 N         -36.6370   -4.7050  -40.5560 N.am    197 LYS   -0.4700
   3226 CA        -36.0230   -4.3090  -39.2850 C.3     197 LYS    0.3100
   3227 C         -35.4480   -5.5060  -38.5400 C.2     197 LYS    0.0700
   3228 O         -34.3930   -5.4030  -37.9040 O.2     197 LYS    0.0900
   3229 CB        -37.0360   -3.6030  -38.3810 C.3     197 LYS   -0.1800
   3230 CG        -36.4400   -3.0220  -37.0950 C.3     197 LYS    0.0900
   3231 CD        -35.6580   -1.7350  -37.3570 C.3     197 LYS    0.0900
   3232 CE        -34.6760   -1.4200  -36.2330 C.3     197 LYS   -0.1800
   3233 NZ        -35.3580   -1.0210  -34.9780 N.4     197 LYS    0.0900
   3234 HN        -37.6310   -4.6550  -40.6000 H       197 LYS    0.0900
   3235 HA        -35.1980   -3.6490  -39.5060 H       197 LYS   -0.1800
   3236 HB1       -37.8240   -4.3340  -38.1020 H       197 LYS    0.0900
   3237 HB2       -37.5010   -2.7750  -38.9560 H       197 LYS    0.0900
   3238 HG1       -35.7590   -3.7720  -36.6420 H       197 LYS    0.2100
   3239 HG2       -37.2630   -2.8040  -36.3820 H       197 LYS    0.0500
   3240 HD1       -36.3730   -0.8920  -37.4580 H       197 LYS    0.0500
   3241 HD2       -35.0940   -1.8440  -38.3080 H       197 LYS   -0.3000
   3242 HE1       -34.0190   -0.5780  -36.5380 H       197 LYS    0.3300
   3243 HE2       -34.0640   -2.3190  -36.0100 H       197 LYS    0.3300
   3244 HZ1       -35.9740   -1.7960  -34.6570 H       197 LYS    0.3300
   3245 HZ2       -35.9320   -0.1710  -35.1500 H       197 LYS    0.5100
   3246 HZ3       -34.6480   -0.8170  -34.2460 H       197 LYS   -0.5100
   3247 N         -36.1480   -6.6420  -38.6040 N.am    198 LEU   -0.4700
   3248 CA        -35.7110   -7.8390  -37.9040 C.3     198 LEU    0.3100
   3249 C         -34.3170   -8.2320  -38.3700 C.2     198 LEU    0.0700
   3250 O         -33.4650   -8.5730  -37.5480 O.2     198 LEU    0.0900
   3251 CB        -36.7050   -9.0000  -38.0850 C.3     198 LEU   -0.1800
   3252 CG        -38.0430   -8.9280  -37.3040 C.3     198 LEU    0.0900
   3253 CD1       -38.8080  -10.2550  -37.3760 C.3     198 LEU    0.0900
   3254 CD2       -37.8690   -8.5240  -35.8260 C.3     198 LEU   -0.0900
   3255 HN        -36.9930   -6.7180  -39.1280 H       198 LEU    0.0900
   3256 HA        -35.6180   -7.5920  -36.8570 H       198 LEU   -0.2700
   3257 HB1       -36.1880   -9.9330  -37.7770 H       198 LEU    0.0900
   3258 HB2       -36.9520   -9.0640  -39.1650 H       198 LEU    0.0900
   3259 HG        -38.6730   -8.1200  -37.7350 H       198 LEU    0.0900
   3260 HD11      -38.1970  -11.0730  -36.9390 H       198 LEU   -0.2700
   3261 HD12      -39.0310  -10.5060  -38.4350 H       198 LEU    0.0900
   3262 HD13      -39.7570  -10.1760  -36.8030 H       198 LEU    0.0900
   3263 HD21      -37.3960   -7.5210  -35.7570 H       198 LEU    0.0900
   3264 HD22      -37.2190   -9.2610  -35.3070 H       198 LEU    0.5100
   3265 HD23      -38.8610   -8.4840  -35.3260 H       198 LEU   -0.5100
   3266 N         -34.0620   -8.1470  -39.6780 N.am    199 SER   -0.4700
   3267 CA        -32.7840   -8.5900  -40.2220 C.3     199 SER    0.3100
   3268 C         -31.6970   -7.5490  -40.0180 C.2     199 SER    0.0700
   3269 O         -30.5220   -7.8890  -39.9000 O.2     199 SER    0.0900
   3270 CB        -32.9120   -8.9590  -41.6980 C.3     199 SER    0.0500
   3271 OG        -33.0140   -7.8040  -42.4800 O.3     199 SER    0.0900
   3272 HN        -34.7210   -7.7830  -40.3310 H       199 SER    0.0900
   3273 HA        -32.4580   -9.4470  -39.6500 H       199 SER   -0.6600
   3274 HB1       -33.8220   -9.5770  -41.8520 H       199 SER    0.4300
   3275 HB2       -32.0180   -9.5320  -42.0200 H       199 SER    0.5100
   3276 HG1       -33.8770   -7.4290  -42.2870 H       199 SER   -0.5100
   3277 N         -32.0770   -6.2780  -39.9610 N.am    200 HSE   -0.4700
   3278 CA        -31.1290   -5.2250  -39.5880 C.3     200 HSE    0.3100
   3279 CAT       -29.3980   -4.4980  -36.2620 C.3     200 HSE    0.0700
   3280 C         -30.7000   -5.3710  -38.1300 C.3     200 HSE    0.0900
   3281 O         -29.6000   -5.0820  -37.8080 O       200 HSE   -0.0800
   3282 CB        -31.6970   -3.8330  -39.8380 C.3     200 HSE    0.0900
   3283 CG        -30.7150   -2.7230  -39.5900 C.ar    200 HSE    0.0900
   3284 CD2       -29.8340   -2.1120  -40.4150 C.ar    200 HSE   -0.7000
   3285 ND1       -30.5780   -2.1110  -38.3590 N.ar    200 HSE    0.2200
   3286 CE1       -29.6480   -1.1780  -38.4370 C.ar    200 HSE    0.2500
   3287 NE2       -29.1810   -1.1530  -39.6740 N.ar    200 HSE    0.1300
   3288 NT        -29.8390   -4.4420  -37.6660 N.4     200 HSE   -0.3600
   3289 HN        -33.0090   -5.9870  -40.1660 H       200 HSE    0.3200
   3290 HNT       -29.4750   -3.7040  -38.2290 H       200 HSE   -0.0500
   3291 HA        -30.2330   -5.3680  -40.1710 H       200 HSE    0.0900
   3292 HB1       -32.5700   -3.6790  -39.1680 H       200 HSE    0.5100
   3293 HB2       -32.0320   -3.7700  -40.8950 H       200 HSE   -0.5100
   3294 HD2       -29.6340   -2.2940  -41.4630 H       200 HSE   -0.4700
   3295 HE1       -29.3050   -0.5270  -37.6350 H       200 HSE    0.3100
   3296 HE2       -28.4710   -0.5440  -40.0270 H       200 HSE   -0.1100
   3297 HT1       -29.8780   -5.3630  -35.7560 H       200 HSE    0.0900
   3298 HT2       -29.6950   -3.5650  -35.7370 H       200 HSE    0.0900
   3299 HT3       -28.2950   -4.6230  -36.2190 H       200 HSE    0.0900
   3300 N         -32.4240    0.5200  -21.4830 N.4     201 GLY   -0.2700
   3301 CA        -33.6020   -0.2690  -21.8260 C.3     201 GLY    0.0900
   3302 CAY       -30.8790    1.5330  -19.9320 C.3     201 GLY    0.0900
   3303 C         -33.4810   -1.6810  -21.2860 C.2     201 GLY    0.0900
   3304 O         -32.4820   -2.3570  -21.5360 O.2     201 GLY    0.5100
   3305 CY        -32.0890    0.7240  -20.2010 C.2     201 GLY   -0.5100
   3306 OY        -32.7070    0.5540  -19.3380 O.2     201 GLY   -0.4700
   3307 HN        -31.8950    0.8910  -22.2440 H       201 GLY    0.3100
   3308 HA1       -33.6890   -0.3020  -22.9030 H       201 GLY   -0.0200
   3309 HA2       -34.4700    0.2090  -21.3970 H       201 GLY    0.0900
   3310 HY1       -30.6510    1.5090  -18.8440 H       201 GLY    0.0900
   3311 HY2       -31.0550    2.5860  -20.2400 H       201 GLY    0.5100
   3312 HY3       -30.0140    1.1140  -20.4900 H       201 GLY   -0.5100
   3313 N         -34.4880   -2.1210  -20.5250 N.am    202 HSE   -0.4700
   3314 CA        -34.4460   -3.4380  -19.8680 C.3     202 HSE    0.3100
   3315 C         -35.8360   -4.0890  -19.6640 C.2     202 HSE    0.0700
   3316 O         -36.8410   -3.3930  -19.5010 O.2     202 HSE    0.0900
   3317 CB        -33.6170   -3.4050  -18.5490 C.3     202 HSE   -0.0800
   3318 CG        -33.6440   -2.0920  -17.8070 C.ar    202 HSE    0.0900
   3319 CD2       -33.2840   -0.8610  -18.1600 C.ar    202 HSE    0.0900
   3320 ND1       -34.0510   -1.9960  -16.4880 N.ar    202 HSE   -0.7000
   3321 CE1       -33.9540   -0.7370  -16.0910 C.ar    202 HSE    0.2200
   3322 NE2       -33.4870   -0.0150  -17.0950 N.ar    202 HSE    0.2500
   3323 HN        -35.3100   -1.5790  -20.3680 H       202 HSE    0.1300
   3324 HA        -34.0080   -4.1380  -20.5620 H       202 HSE   -0.3600
   3325 HB1       -32.5600   -3.6360  -18.7960 H       202 HSE    0.3200
   3326 HB2       -34.0130   -4.1900  -17.8690 H       202 HSE   -0.0500
   3327 HD2       -32.8900   -0.5200  -19.1090 H       202 HSE    0.0900
   3328 HE1       -34.2090   -0.3380  -15.1100 H       202 HSE    0.5100
   3329 HE2       -33.3090    0.9690  -17.0950 H       202 HSE   -0.5100
   3330 N         -35.9280   -5.4300  -19.8310 N.am    203 GLN   -0.4700
   3331 CA        -37.1370   -6.2440  -19.6910 C.3     203 GLN    0.3100
   3332 C         -38.2120   -6.2450  -20.8030 C.2     203 GLN    0.0700
   3333 O         -39.0140   -7.1750  -20.8700 O.2     203 GLN    0.0900
   3334 CB        -37.8030   -6.0520  -18.2970 C.3     203 GLN   -0.1800
   3335 CG        -36.8780   -6.4390  -17.1150 C.3     203 GLN    0.0900
   3336 CD        -37.4630   -5.9910  -15.7750 C.2     203 GLN    0.0900
   3337 NE2       -37.3260   -4.6820  -15.4570 N.am    203 GLN   -0.1800
   3338 OE1       -38.0200   -6.7850  -15.0170 O.2     203 GLN    0.0900
   3339 HN        -35.1160   -5.9540  -20.0730 H       203 GLN    0.0900
   3340 HA        -36.8550   -7.2770  -19.8280 H       203 GLN    0.5500
   3341 HB1       -38.7180   -6.6800  -18.2510 H       203 GLN   -0.5500
   3342 HB2       -38.0930   -4.9850  -18.1850 H       203 GLN   -0.6200
   3343 HG1       -35.8870   -5.9570  -17.2530 H       203 GLN    0.3200
   3344 HG2       -36.7480   -7.5420  -17.0990 H       203 GLN    0.3000
   3345 HE21      -37.6900   -4.3370  -14.5930 H       203 GLN    0.5100
   3346 HE22      -36.8610   -4.0610  -16.0890 H       203 GLN   -0.5100
   3347 N         -38.2880   -5.2520  -21.7230 N.am    204 LYS   -0.4700
   3348 CA        -39.4340   -5.1270  -22.6370 C.3     204 LYS    0.3100
   3349 C         -39.5420   -6.0830  -23.8540 C.2     204 LYS    0.0700
   3350 O         -39.3450   -5.6930  -25.0030 O.2     204 LYS    0.0900
   3351 CB        -39.7080   -3.6470  -23.0630 C.3     204 LYS   -0.1800
   3352 CG        -38.5930   -2.8850  -23.8170 C.3     204 LYS    0.0900
   3353 CD        -39.0530   -1.4670  -24.2430 C.3     204 LYS    0.0900
   3354 CE        -38.1910   -0.8060  -25.3380 C.3     204 LYS   -0.1800
   3355 NZ        -38.7190    0.5390  -25.6920 N.4     204 LYS    0.0900
   3356 HN        -37.5740   -4.5640  -21.8200 H       204 LYS    0.0900
   3357 HA        -40.2980   -5.5290  -22.1310 H       204 LYS   -0.1800
   3358 HB1       -39.9370   -3.0740  -22.1420 H       204 LYS    0.0900
   3359 HB2       -40.6050   -3.6510  -23.7180 H       204 LYS    0.0900
   3360 HG1       -38.3080   -3.4610  -24.7220 H       204 LYS    0.2100
   3361 HG2       -37.7050   -2.7940  -23.1540 H       204 LYS    0.0500
   3362 HD1       -39.0360   -0.8130  -23.3470 H       204 LYS    0.0500
   3363 HD2       -40.0950   -1.5390  -24.6180 H       204 LYS   -0.3000
   3364 HE1       -38.2030   -1.4300  -26.2570 H       204 LYS    0.3300
   3365 HE2       -37.1500   -0.6800  -24.9760 H       204 LYS    0.3300
   3366 HZ1       -38.4080    1.2320  -24.9800 H       204 LYS    0.3300
   3367 HZ2       -39.7580    0.5090  -25.7150 H       204 LYS    0.5100
   3368 HZ3       -38.3600    0.8180  -26.6270 H       204 LYS   -0.5100
   3369 N         -39.9270   -7.3670  -23.6550 N.am    205 ARG   -0.4700
   3370 CA        -40.1880   -8.3390  -24.7430 C.3     205 ARG    0.3100
   3371 C         -41.4800   -8.0740  -25.4830 C.2     205 ARG    0.0700
   3372 O         -42.5280   -7.9310  -24.8570 O.2     205 ARG    0.0900
   3373 CB        -40.2300   -9.7920  -24.2380 C.3     205 ARG   -0.1800
   3374 CG        -40.7220  -10.7890  -25.3140 C.3     205 ARG    0.0900
   3375 CD        -40.3720  -12.2350  -25.0080 C.3     205 ARG    0.0900
   3376 NE        -40.6680  -13.1160  -26.1490 N.pl3   205 ARG   -0.1800
   3377 CZ        -41.8370  -13.7240  -26.3850 C.cat   205 ARG    0.0900
   3378 NH1       -42.8820  -13.5720  -25.5750 N.pl3   205 ARG    0.0900
   3379 NH2       -41.9630  -14.5010  -27.4610 N.pl3   205 ARG    0.2000
   3380 HN        -40.0560   -7.7260  -22.7330 H       205 ARG    0.0900
   3381 HA        -39.4020   -8.2270  -25.4740 H       205 ARG    0.0900
   3382 HB1       -40.9120   -9.8460  -23.3630 H       205 ARG   -0.7000
   3383 HB2       -39.2090  -10.0880  -23.9180 H       205 ARG    0.4400
   3384 HG1       -40.2650  -10.5140  -26.2880 H       205 ARG    0.6400
   3385 HG2       -41.8270  -10.7030  -25.3980 H       205 ARG   -0.8000
   3386 HD1       -40.9690  -12.5910  -24.1410 H       205 ARG    0.4600
   3387 HD2       -39.2870  -12.3190  -24.7850 H       205 ARG    0.4600
   3388 HE        -39.9300  -13.2740  -26.8040 H       205 ARG   -0.8000
   3389 HH11      -42.8070  -12.9920  -24.7640 H       205 ARG    0.4600
   3390 HH12      -43.7440  -14.0380  -25.7760 H       205 ARG    0.4600
   3391 HH21      -41.1890  -14.6240  -28.0820 H       205 ARG    0.5100
   3392 HH22      -42.8320  -14.9590  -27.6470 H       205 ARG   -0.5100
   3393 N         -41.4100   -8.0710  -26.8170 N.am    206 LYS   -0.4700
   3394 CA        -42.5850   -7.8840  -27.6560 C.3     206 LYS    0.3100
   3395 C         -42.7110   -8.9910  -28.6980 C.2     206 LYS    0.0700
   3396 O         -41.8710   -9.1230  -29.5820 O.2     206 LYS    0.0900
   3397 CB        -42.5560   -6.4890  -28.2980 C.3     206 LYS   -0.1800
   3398 CG        -43.6550   -5.5190  -27.7930 C.3     206 LYS    0.0900
   3399 CD        -43.8570   -5.4750  -26.2640 C.3     206 LYS    0.0900
   3400 CE        -45.2890   -5.1090  -25.8690 C.3     206 LYS   -0.1800
   3401 NZ        -45.7280   -5.7980  -24.6260 N.4     206 LYS    0.0900
   3402 HN        -40.5450   -8.1970  -27.2990 H       206 LYS    0.0900
   3403 HA        -43.4620   -7.9980  -27.0380 H       206 LYS   -0.1800
   3404 HB1       -42.6750   -6.6080  -29.3940 H       206 LYS    0.0900
   3405 HB2       -41.5660   -6.0310  -28.0890 H       206 LYS    0.0900
   3406 HG1       -44.6180   -5.8200  -28.2580 H       206 LYS    0.2100
   3407 HG2       -43.3930   -4.4970  -28.1340 H       206 LYS    0.0500
   3408 HD1       -43.1630   -4.7220  -25.8330 H       206 LYS    0.0500
   3409 HD2       -43.6130   -6.4720  -25.8420 H       206 LYS   -0.3000
   3410 HE1       -45.9860   -5.4060  -26.6800 H       206 LYS    0.3300
   3411 HE2       -45.3570   -4.0140  -25.6880 H       206 LYS    0.3300
   3412 HZ1       -44.9060   -5.9660  -24.0120 H       206 LYS    0.3300
   3413 HZ2       -46.1700   -6.7070  -24.8710 H       206 LYS    0.5100
   3414 HZ3       -46.4180   -5.2020  -24.1240 H       206 LYS   -0.5100
   3415 N         -43.7780   -9.7860  -28.5780 N.am    207 ALA   -0.4700
   3416 CA        -43.9770  -10.9810  -29.3930 C.3     207 ALA    0.3100
   3417 C         -44.8710  -10.7300  -30.6000 C.2     207 ALA    0.0700
   3418 O         -45.7920   -9.9120  -30.5570 O.2     207 ALA    0.0900
   3419 CB        -44.5640  -12.1060  -28.5460 C.3     207 ALA   -0.2700
   3420 HN        -44.4980   -9.5930  -27.9160 H       207 ALA    0.0900
   3421 HA        -43.0200  -11.2760  -29.7970 H       207 ALA    0.0900
   3422 HB1       -45.5440  -11.7960  -28.1250 H       207 ALA    0.0900
   3423 HB2       -43.8780  -12.3470  -27.7060 H       207 ALA    0.5100
   3424 HB3       -44.7190  -13.0110  -29.1730 H       207 ALA   -0.5100
   3425 N         -44.5790  -11.4720  -31.6700 N.am    208 LEU   -0.4700
   3426 CA        -45.2790  -11.4100  -32.9530 C.3     208 LEU    0.3100
   3427 C         -46.0980  -12.6750  -33.2530 C.2     208 LEU    0.0700
   3428 O         -47.2150  -12.6010  -33.7780 O.2     208 LEU    0.0900
   3429 CB        -44.2460  -11.2550  -34.0710 C.3     208 LEU   -0.1800
   3430 CG        -43.2800  -10.0710  -33.9780 C.3     208 LEU    0.0900
   3431 CD1       -41.8440  -10.4920  -34.2970 C.3     208 LEU    0.0900
   3432 CD2       -43.7530   -8.9670  -34.9040 C.3     208 LEU   -0.0900
   3433 HN        -43.8340  -12.1340  -31.6380 H       208 LEU    0.0900
   3434 HA        -45.9530  -10.5660  -32.9360 H       208 LEU   -0.2700
   3435 HB1       -44.7990  -11.1630  -35.0280 H       208 LEU    0.0900
   3436 HB2       -43.6370  -12.1830  -34.0940 H       208 LEU    0.0900
   3437 HG        -43.3170   -9.6510  -32.9490 H       208 LEU    0.0900
   3438 HD11      -41.7880  -10.9050  -35.3280 H       208 LEU   -0.2700
   3439 HD12      -41.5120  -11.2760  -33.5820 H       208 LEU    0.0900
   3440 HD13      -41.1680   -9.6130  -34.2300 H       208 LEU    0.0900
   3441 HD21      -44.5750   -8.3930  -34.4270 H       208 LEU    0.0900
   3442 HD22      -44.1310   -9.4050  -35.8530 H       208 LEU    0.5100
   3443 HD23      -42.9150   -8.2710  -35.1220 H       208 LEU   -0.5100
   3444 N         -45.5290  -13.8350  -32.9110 N.am    209 LYS   -0.4700
   3445 CA        -46.0380  -15.1400  -33.3620 C.3     209 LYS    0.3100
   3446 C         -47.5510  -15.2910  -33.1360 C.2     209 LYS    0.0700
   3447 O         -48.2810  -15.6470  -34.0670 O.2     209 LYS    0.0900
   3448 CB        -45.2520  -16.3130  -32.7180 C.3     209 LYS   -0.1800
   3449 CG        -43.7300  -16.0480  -32.4750 C.3     209 LYS    0.0900
   3450 CD        -43.4060  -15.5940  -31.0120 C.3     209 LYS    0.0900
   3451 CE        -42.5980  -14.2800  -30.8900 C.3     209 LYS   -0.1800
   3452 NZ        -41.7900  -13.8750  -32.0900 N.4     209 LYS    0.0900
   3453 HN        -44.7220  -13.8670  -32.3270 H       209 LYS    0.0900
   3454 HA        -45.9440  -15.1770  -34.4370 H       209 LYS   -0.1800
   3455 HB1       -45.3460  -17.1970  -33.3820 H       209 LYS    0.0900
   3456 HB2       -45.7220  -16.5470  -31.7390 H       209 LYS    0.0900
   3457 HG1       -43.3920  -15.2550  -33.1750 H       209 LYS    0.2100
   3458 HG2       -43.1680  -16.9820  -32.6900 H       209 LYS    0.0500
   3459 HD1       -42.8250  -16.4020  -30.5200 H       209 LYS    0.0500
   3460 HD2       -44.3660  -15.4610  -30.4710 H       209 LYS   -0.3000
   3461 HE1       -41.8810  -14.3810  -30.0480 H       209 LYS    0.3300
   3462 HE2       -43.3060  -13.4470  -30.6920 H       209 LYS    0.3300
   3463 HZ1       -42.4210  -13.7460  -32.9070 H       209 LYS    0.3300
   3464 HZ2       -41.0930  -14.6170  -32.3050 H       209 LYS    0.5100
   3465 HZ3       -41.2940  -12.9830  -31.8900 H       209 LYS   -0.5100
   3466 N         -48.0400  -14.9790  -31.9180 N.am    210 PRO   -0.2900
   3467 CA        -49.4800  -15.0990  -31.6860 C.3     210 PRO    0.0000
   3468 C         -50.3150  -14.1750  -32.5710 C.2     210 PRO    0.0900
   3469 O         -51.4080  -14.5540  -32.9990 O.2     210 PRO    0.0900
   3470 CB        -49.6400  -14.7140  -30.2070 C.3     210 PRO    0.0200
   3471 CG        -48.2800  -14.8710  -29.6100 C.3     210 PRO    0.0900
   3472 CD        -47.3340  -14.5100  -30.7110 C.3     210 PRO   -0.1800
   3473 HA        -49.8190  -16.0920  -31.9310 H       210 PRO    0.0900
   3474 HB1       -50.3680  -15.3850  -29.7040 H       210 PRO    0.0900
   3475 HB2       -49.9920  -13.6650  -30.1100 H       210 PRO   -0.1800
   3476 HG1       -48.1500  -14.1920  -28.7400 H       210 PRO    0.0900
   3477 HG2       -48.1150  -15.9180  -29.2760 H       210 PRO    0.0900
   3478 HD1       -47.1680  -13.4140  -30.7650 H       210 PRO    0.5100
   3479 HD2       -46.3620  -15.0370  -30.6060 H       210 PRO   -0.5100
   3480 N         -49.8080  -12.9790  -32.8510 N.am    211 THR   -0.4700
   3481 CA        -50.5340  -12.0390  -33.6930 C.3     211 THR    0.3100
   3482 C         -50.6170  -12.5310  -35.1320 C.2     211 THR    0.0700
   3483 O         -51.7050  -12.5800  -35.7020 O.2     211 THR    0.0900
   3484 CB        -49.9200  -10.6290  -33.6460 C.3     211 THR    0.1400
   3485 CG2       -50.0810   -9.9220  -34.9780 C.3     211 THR    0.0900
   3486 OG1       -50.5770   -9.8560  -32.6390 O.3     211 THR   -0.6600
   3487 HN        -48.9230  -12.6760  -32.5050 H       211 THR    0.4300
   3488 HA        -51.5550  -12.0080  -33.3430 H       211 THR   -0.2700
   3489 HB        -48.8370  -10.6960  -33.4030 H       211 THR    0.0900
   3490 HG1       -51.4610   -9.6880  -32.9700 H       211 THR    0.0900
   3491 HG21      -51.1370   -9.9840  -35.3170 H       211 THR    0.0900
   3492 HG22      -49.4330  -10.4020  -35.7420 H       211 THR    0.5100
   3493 HG23      -49.8040   -8.8510  -34.8730 H       211 THR   -0.5100
   3494 N         -49.4800  -12.9070  -35.7180 N.am    212 VAL   -0.4700
   3495 CA        -49.4550  -13.3890  -37.1030 C.3     212 VAL    0.3100
   3496 C         -50.4610  -14.5380  -37.3300 C.2     212 VAL    0.0700
   3497 O         -51.1460  -14.5720  -38.3550 O.2     212 VAL    0.0900
   3498 CB        -48.0140  -13.8050  -37.5550 C.3     212 VAL   -0.0900
   3499 CG1       -48.0450  -14.5290  -38.8860 C.3     212 VAL    0.0900
   3500 CG2       -47.1000  -12.5880  -37.6560 C.3     212 VAL   -0.2700
   3501 HN        -48.6020  -12.8770  -35.2460 H       212 VAL    0.0900
   3502 HA        -49.8250  -12.5950  -37.7350 H       212 VAL    0.0900
   3503 HB        -47.5690  -14.4730  -36.7870 H       212 VAL    0.0900
   3504 HG11      -48.6380  -13.9470  -39.6240 H       212 VAL   -0.2700
   3505 HG12      -48.5150  -15.5290  -38.7630 H       212 VAL    0.0900
   3506 HG13      -47.0120  -14.6480  -39.2770 H       212 VAL    0.0900
   3507 HG21      -47.0260  -12.0830  -36.6690 H       212 VAL    0.0900
   3508 HG22      -47.5110  -11.8660  -38.3930 H       212 VAL    0.5100
   3509 HG23      -46.0830  -12.9040  -37.9700 H       212 VAL   -0.5100
   3510 N         -50.5780  -15.4520  -36.3660 N.am    213 ILE   -0.4700
   3511 CA        -51.5320  -16.5610  -36.4780 C.3     213 ILE    0.3100
   3512 C         -52.9750  -16.0780  -36.4440 C.2     213 ILE    0.0700
   3513 O         -53.8130  -16.5500  -37.2100 O.2     213 ILE    0.0900
   3514 CB        -51.3450  -17.6040  -35.3650 C.3     213 ILE   -0.0900
   3515 CG1       -50.0010  -18.3060  -35.5110 C.3     213 ILE    0.0900
   3516 CG2       -52.4450  -18.6540  -35.4180 C.3     213 ILE   -0.2700
   3517 CD        -49.6710  -19.1870  -34.3360 C.3     213 ILE    0.0900
   3518 HN        -50.0290  -15.4220  -35.5340 H       213 ILE    0.0900
   3519 HA        -51.3830  -17.0220  -37.4440 H       213 ILE    0.0900
   3520 HB        -51.3700  -17.0950  -34.3780 H       213 ILE   -0.1800
   3521 HG11      -49.2060  -17.5360  -35.6150 H       213 ILE    0.0900
   3522 HG12      -50.0200  -18.9280  -36.4310 H       213 ILE    0.0900
   3523 HG21      -52.5460  -19.0500  -36.4510 H       213 ILE   -0.2700
   3524 HG22      -53.4140  -18.2020  -35.1170 H       213 ILE    0.0900
   3525 HG23      -52.1980  -19.4960  -34.7380 H       213 ILE    0.0900
   3526 HD1       -50.3380  -20.0750  -34.3260 H       213 ILE    0.0900
   3527 HD2       -49.8160  -18.6240  -33.3900 H       213 ILE    0.5100
   3528 HD3       -48.6180  -19.5350  -34.4080 H       213 ILE   -0.5100
   3529 N         -53.2660  -15.1450  -35.5480 N.am    214 LEU   -0.4700
   3530 CA        -54.5970  -14.5610  -35.4740 C.3     214 LEU    0.3100
   3531 C         -55.0290  -13.9740  -36.8190 C.2     214 LEU    0.0700
   3532 O         -56.0800  -14.3270  -37.3570 O.2     214 LEU    0.0900
   3533 CB        -54.6440  -13.4820  -34.3810 C.3     214 LEU   -0.1800
   3534 CG        -55.9440  -12.6920  -34.2160 C.3     214 LEU    0.0900
   3535 CD1       -57.1460  -13.6180  -34.2590 C.3     214 LEU    0.0900
   3536 CD2       -55.9060  -11.9000  -32.9170 C.3     214 LEU   -0.0900
   3537 HN        -52.5950  -14.8040  -34.8940 H       214 LEU    0.0900
   3538 HA        -55.2990  -15.3520  -35.2530 H       214 LEU   -0.2700
   3539 HB1       -53.8360  -12.7530  -34.5980 H       214 LEU    0.0900
   3540 HB2       -54.4320  -13.9790  -33.4120 H       214 LEU    0.0900
   3541 HG        -56.0260  -11.9450  -35.0340 H       214 LEU    0.0900
   3542 HD11      -57.0820  -14.3650  -33.4390 H       214 LEU   -0.2700
   3543 HD12      -57.1740  -14.1580  -35.2290 H       214 LEU    0.0900
   3544 HD13      -58.0810  -13.0310  -34.1310 H       214 LEU    0.0900
   3545 HD21      -55.0510  -11.1900  -32.9260 H       214 LEU    0.0900
   3546 HD22      -55.7830  -12.5920  -32.0560 H       214 LEU    0.5100
   3547 HD23      -56.8460  -11.3200  -32.7990 H       214 LEU   -0.5100
   3548 N         -54.2030  -13.0930  -37.3710 N.am    215 ILE   -0.4700
   3549 CA        -54.5310  -12.4310  -38.6250 C.3     215 ILE    0.3100
   3550 C         -54.6770  -13.4090  -39.7920 C.2     215 ILE    0.0700
   3551 O         -55.7130  -13.4230  -40.4490 O.2     215 ILE    0.0900
   3552 CB        -53.5140  -11.3260  -38.9500 C.3     215 ILE   -0.0900
   3553 CG1       -53.8370  -10.0850  -38.1160 C.3     215 ILE    0.0900
   3554 CG2       -53.5400  -10.9870  -40.4260 C.3     215 ILE   -0.2700
   3555 CD        -52.7080   -9.1000  -38.0170 C.3     215 ILE    0.0900
   3556 HN        -53.3310  -12.8480  -36.9550 H       215 ILE    0.0900
   3557 HA        -55.5200  -12.0110  -38.5310 H       215 ILE    0.0900
   3558 HB        -52.4950  -11.6720  -38.6720 H       215 ILE   -0.1800
   3559 HG11      -54.1090  -10.4120  -37.0890 H       215 ILE    0.0900
   3560 HG12      -54.7100   -9.5720  -38.5730 H       215 ILE    0.0900
   3561 HG21      -54.5850  -10.8040  -40.7570 H       215 ILE   -0.2700
   3562 HG22      -53.1230  -11.8290  -41.0160 H       215 ILE    0.0900
   3563 HG23      -52.9430  -10.0680  -40.6130 H       215 ILE    0.0900
   3564 HD1       -52.4250   -8.7410  -39.0290 H       215 ILE    0.0900
   3565 HD2       -51.8240   -9.5850  -37.5520 H       215 ILE    0.5100
   3566 HD3       -53.0200   -8.2270  -37.4050 H       215 ILE   -0.5100
   3567 N         -53.6640  -14.2400  -40.0430 N.am    216 LEU   -0.4700
   3568 CA        -53.7590  -15.2360  -41.1170 C.3     216 LEU    0.3100
   3569 C         -55.0150  -16.0890  -40.9800 C.2     216 LEU    0.0700
   3570 O         -55.7610  -16.2740  -41.9360 O.2     216 LEU    0.0900
   3571 CB        -52.5290  -16.1490  -41.1450 C.3     216 LEU   -0.1800
   3572 CG        -51.2150  -15.5510  -41.6630 C.3     216 LEU    0.0900
   3573 CD1       -50.0680  -16.5520  -41.5000 C.3     216 LEU    0.0900
   3574 CD2       -51.3210  -15.0990  -43.1090 C.3     216 LEU   -0.0900
   3575 HN        -52.8140  -14.2240  -39.5230 H       216 LEU    0.0900
   3576 HA        -53.8490  -14.7050  -42.0530 H       216 LEU   -0.2700
   3577 HB1       -52.7750  -17.0210  -41.7860 H       216 LEU    0.0900
   3578 HB2       -52.3510  -16.5020  -40.1090 H       216 LEU    0.0900
   3579 HG        -50.9820  -14.6270  -41.0920 H       216 LEU    0.0900
   3580 HD11      -50.2860  -17.4790  -42.0730 H       216 LEU   -0.2700
   3581 HD12      -49.9480  -16.8180  -40.4270 H       216 LEU    0.0900
   3582 HD13      -49.1230  -16.1110  -41.8840 H       216 LEU    0.0900
   3583 HD21      -52.1100  -14.3230  -43.2100 H       216 LEU    0.0900
   3584 HD22      -51.5880  -15.9620  -43.7560 H       216 LEU    0.5100
   3585 HD23      -50.3540  -14.6660  -43.4430 H       216 LEU   -0.5100
   3586 N         -55.2590  -16.6000  -39.7820 N.am    217 ALA   -0.4700
   3587 CA        -56.4670  -17.3760  -39.5170 C.3     217 ALA    0.3100
   3588 C         -57.7220  -16.5950  -39.8970 C.2     217 ALA    0.0700
   3589 O         -58.6310  -17.1390  -40.5330 O.2     217 ALA    0.0900
   3590 CB        -56.5220  -17.7790  -38.0500 C.3     217 ALA   -0.2700
   3591 HN        -54.6350  -16.4790  -39.0140 H       217 ALA    0.0900
   3592 HA        -56.4490  -18.2530  -40.1480 H       217 ALA    0.0900
   3593 HB1       -56.5300  -16.8740  -37.4050 H       217 ALA    0.0900
   3594 HB2       -55.6310  -18.3910  -37.7920 H       217 ALA    0.5100
   3595 HB3       -57.4460  -18.3630  -37.8530 H       217 ALA   -0.5100
   3596 N         -57.7530  -15.3160  -39.5140 N.am    218 PHE   -0.4700
   3597 CA        -58.8990  -14.4340  -39.7670 C.3     218 PHE    0.3100
   3598 C         -59.1930  -14.2920  -41.2610 C.2     218 PHE    0.0700
   3599 O         -60.3480  -14.3040  -41.6810 O.2     218 PHE    0.0900
   3600 CB        -58.6720  -13.0440  -39.1390 C.3     218 PHE   -0.1800
   3601 CG        -59.8150  -12.0980  -39.3430 C.ar    218 PHE    0.0900
   3602 CD1       -60.7880  -11.9490  -38.3700 C.ar    218 PHE    0.0900
   3603 CD2       -59.9340  -11.3780  -40.5220 C.ar    218 PHE    0.0000
   3604 CE1       -61.8690  -11.0880  -38.5650 C.ar    218 PHE   -0.1150
   3605 CE2       -61.0020  -10.5220  -40.7310 C.ar    218 PHE    0.1150
   3606 CZ        -61.9760  -10.3730  -39.7470 C.ar    218 PHE   -0.1150
   3607 HN        -56.9870  -14.8980  -39.0300 H       218 PHE    0.1150
   3608 HA        -59.7780  -14.8980  -39.3420 H       218 PHE   -0.1150
   3609 HB1       -57.7730  -12.5780  -39.5960 H       218 PHE    0.1150
   3610 HB2       -58.5280  -13.1560  -38.0430 H       218 PHE   -0.1150
   3611 HD1       -60.7110  -12.5070  -37.4490 H       218 PHE    0.1150
   3612 HD2       -59.1830  -11.4870  -41.2900 H       218 PHE   -0.1150
   3613 HE1       -62.6200  -10.9800  -37.7960 H       218 PHE    0.1150
   3614 HE2       -61.0780   -9.9700  -41.6570 H       218 PHE    0.5100
   3615 HZ        -62.8090   -9.7030  -39.9040 H       218 PHE   -0.5100
   3616 N         -58.1400  -14.1470  -42.0610 N.am    219 PHE   -0.4700
   3617 CA        -58.3040  -13.9680  -43.4940 C.3     219 PHE    0.3100
   3618 C         -58.5830  -15.2760  -44.2120 C.2     219 PHE    0.0700
   3619 O         -59.3650  -15.2980  -45.1530 O.2     219 PHE    0.0900
   3620 CB        -57.1000  -13.2420  -44.0860 C.3     219 PHE   -0.1800
   3621 CG        -57.1190  -11.7670  -43.8170 C.ar    219 PHE    0.0900
   3622 CD1       -56.6890  -11.2660  -42.5960 C.ar    219 PHE    0.0900
   3623 CD2       -57.5990  -10.8810  -44.7700 C.ar    219 PHE    0.0000
   3624 CE1       -56.7170   -9.8940  -42.3310 C.ar    219 PHE   -0.1150
   3625 CE2       -57.6310   -9.5180  -44.5200 C.ar    219 PHE    0.1150
   3626 CZ        -57.1870   -9.0200  -43.2940 C.ar    219 PHE   -0.1150
   3627 HN        -57.2040  -14.1530  -41.7180 H       219 PHE    0.1150
   3628 HA        -59.2060  -13.3970  -43.6580 H       219 PHE   -0.1150
   3629 HB1       -57.0910  -13.3790  -45.1880 H       219 PHE    0.1150
   3630 HB2       -56.1680  -13.6490  -43.6410 H       219 PHE   -0.1150
   3631 HD1       -56.3290  -11.9460  -41.8390 H       219 PHE    0.1150
   3632 HD2       -57.9540  -11.2580  -45.7180 H       219 PHE   -0.1150
   3633 HE1       -56.3730   -9.5180  -41.3780 H       219 PHE    0.1150
   3634 HE2       -57.9990   -8.8400  -45.2760 H       219 PHE    0.5100
   3635 HZ        -57.2100   -7.9580  -43.0990 H       219 PHE   -0.5100
   3636 N         -57.9670  -16.3650  -43.7580 N.am    220 ALA   -0.4700
   3637 CA        -58.3040  -17.6860  -44.2580 C.3     220 ALA    0.3100
   3638 C         -59.8070  -17.8860  -44.1100 C.2     220 ALA    0.0700
   3639 O         -60.4780  -18.2850  -45.0530 O.2     220 ALA    0.0900
   3640 CB        -57.5330  -18.7690  -43.5150 C.3     220 ALA   -0.2700
   3641 HN        -57.2540  -16.3230  -43.0640 H       220 ALA    0.0900
   3642 HA        -58.0650  -17.7140  -45.3100 H       220 ALA    0.0900
   3643 HB1       -57.7750  -18.7340  -42.4310 H       220 ALA    0.0900
   3644 HB2       -56.4410  -18.6090  -43.6390 H       220 ALA    0.5100
   3645 HB3       -57.8120  -19.7700  -43.9080 H       220 ALA   -0.5100
   3646 N         -60.3550  -17.5630  -42.9440 N.am    221 CYS   -0.4700
   3647 CA        -61.8020  -17.6220  -42.7630 C.3     221 CYS    0.3100
   3648 C         -62.5580  -16.8710  -43.8580 C.2     221 CYS    0.0700
   3649 O         -63.4070  -17.4480  -44.5190 O.2     221 CYS    0.0900
   3650 CB        -62.2270  -17.0760  -41.3940 C.3     221 CYS   -0.1100
   3651 SG        -61.9360  -18.2130  -40.0100 S.3     221 CYS    0.0900
   3652 HN        -59.8150  -17.2740  -42.1580 H       221 CYS    0.0900
   3653 HA        -62.1050  -18.6540  -42.8600 H       221 CYS   -0.2300
   3654 HB1       -63.3100  -16.8360  -41.4420 H       221 CYS    0.1600
   3655 HB2       -61.6680  -16.1350  -41.2110 H       221 CYS    0.5100
   3656 HG1       -60.6150  -18.1070  -40.0490 H       221 CYS   -0.5100
   3657 N         -62.2510  -15.5920  -44.0650 N.am    222 TRP   -0.4700
   3658 CA        -63.0760  -14.7650  -44.9470 C.3     222 TRP    0.3100
   3659 C         -62.7470  -14.8960  -46.4170 C.2     222 TRP    0.0700
   3660 O         -63.5800  -14.5580  -47.2500 O.2     222 TRP    0.0900
   3661 CB        -63.0000  -13.2890  -44.5630 C.3     222 TRP   -0.1800
   3662 CG        -63.8420  -12.9500  -43.4010 C.ar    222 TRP    0.0900
   3663 CD1       -63.4170  -12.6950  -42.1380 C.ar    222 TRP    0.0900
   3664 CD2       -65.2640  -12.8330  -43.3840 C.ar    222 TRP   -0.0300
   3665 CE2       -65.6360  -12.5080  -42.0630 C.ar    222 TRP   -0.1500
   3666 CE3       -66.2630  -12.9780  -44.3540 C.ar    222 TRP    0.2200
   3667 NE1       -64.4860  -12.4280  -41.3230 N.ar    222 TRP   -0.5100
   3668 CZ2       -66.9680  -12.3230  -41.6870 C.ar    222 TRP    0.3700
   3669 CZ3       -67.5950  -12.7950  -43.9760 C.ar    222 TRP    0.2400
   3670 CH2       -67.9310  -12.4680  -42.6560 C.ar    222 TRP    0.1100
   3671 HN        -61.4630  -15.1500  -43.6410 H       222 TRP   -0.2500
   3672 HA        -64.0940  -15.1160  -44.8730 H       222 TRP    0.1700
   3673 HB1       -63.3320  -12.6760  -45.4280 H       222 TRP   -0.2000
   3674 HB2       -61.9460  -13.0360  -44.3180 H       222 TRP    0.1400
   3675 HD1       -62.3850  -12.7020  -41.8200 H       222 TRP   -0.2700
   3676 HE1       -64.4370  -12.2160  -40.3710 H       222 TRP    0.1600
   3677 HE3       -66.0280  -13.2260  -45.3790 H       222 TRP   -0.1400
   3678 HZ2       -67.2510  -12.0740  -40.6740 H       222 TRP    0.1400
   3679 HZ3       -68.3780  -12.9070  -44.7120 H       222 TRP    0.5100
   3680 HH2       -68.9710  -12.3280  -42.3940 H       222 TRP   -0.5100
   3681 N         -61.5580  -15.3880  -46.7540 N.am    223 LEU   -0.4700
   3682 CA        -61.0820  -15.2710  -48.1350 C.3     223 LEU    0.3100
   3683 C         -62.0210  -15.9130  -49.1440 C.2     223 LEU    0.0700
   3684 O         -62.3100  -15.3050  -50.1690 O.2     223 LEU    0.0900
   3685 CB        -59.6580  -15.8260  -48.3100 C.3     223 LEU   -0.1800
   3686 CG        -58.9220  -15.2050  -49.4950 C.3     223 LEU    0.0900
   3687 CD1       -58.6130  -13.7290  -49.2200 C.3     223 LEU    0.0900
   3688 CD2       -57.6470  -15.9930  -49.7940 C.3     223 LEU   -0.0900
   3689 HN        -60.9550  -15.8450  -46.1050 H       223 LEU    0.0900
   3690 HA        -61.1040  -14.2250  -48.4000 H       223 LEU   -0.2700
   3691 HB1       -59.7200  -16.9250  -48.4620 H       223 LEU    0.0900
   3692 HB2       -59.0790  -15.6230  -47.3830 H       223 LEU    0.0900
   3693 HG        -59.5530  -15.2870  -50.4050 H       223 LEU    0.0900
   3694 HD11      -58.1320  -13.6190  -48.2240 H       223 LEU   -0.2700
   3695 HD12      -59.5550  -13.1380  -49.2260 H       223 LEU    0.0900
   3696 HD13      -57.9200  -13.3360  -49.9940 H       223 LEU    0.0900
   3697 HD21      -57.8980  -17.0460  -50.0410 H       223 LEU    0.0900
   3698 HD22      -56.9810  -15.9860  -48.9040 H       223 LEU    0.5100
   3699 HD23      -57.1180  -15.5420  -50.6600 H       223 LEU   -0.5100
   3700 N         -62.5130  -17.1300  -48.8590 N.am    224 PRO   -0.2900
   3701 CA        -63.4390  -17.7980  -49.7830 C.3     224 PRO    0.0000
   3702 C         -64.6930  -16.9830  -50.0890 C.2     224 PRO    0.0900
   3703 O         -65.0780  -16.8790  -51.2420 O.2     224 PRO    0.0900
   3704 CB        -63.7960  -19.0890  -49.0490 C.3     224 PRO    0.0200
   3705 CG        -62.6380  -19.3400  -48.1690 C.3     224 PRO    0.0900
   3706 CD        -62.1870  -17.9950  -47.7110 C.3     224 PRO   -0.1800
   3707 HA        -62.9730  -17.9400  -50.7440 H       224 PRO    0.0900
   3708 HB1       -63.9400  -19.9250  -49.7660 H       224 PRO    0.0900
   3709 HB2       -64.7260  -18.9630  -48.4540 H       224 PRO   -0.1800
   3710 HG1       -62.9350  -19.9690  -47.3030 H       224 PRO    0.0900
   3711 HG2       -61.8280  -19.8560  -48.7270 H       224 PRO    0.0900
   3712 HD1       -62.7420  -17.6610  -46.8100 H       224 PRO    0.5100
   3713 HD2       -61.0950  -17.9730  -47.5140 H       224 PRO   -0.5100
   3714 N         -65.3170  -16.4070  -49.0710 N.am    225 TYR   -0.4700
   3715 CA        -66.4520  -15.5080  -49.2740 C.3     225 TYR    0.3100
   3716 C         -66.1190  -14.4000  -50.2730 C.2     225 TYR    0.0700
   3717 O         -66.8860  -14.1170  -51.1980 O.2     225 TYR    0.0900
   3718 CB        -66.8500  -14.8860  -47.9260 C.3     225 TYR   -0.1800
   3719 CG        -67.9870  -13.8860  -47.9520 C.ar    225 TYR    0.0900
   3720 CD1       -69.3130  -14.3090  -47.9080 C.ar    225 TYR    0.0900
   3721 CD2       -67.7390  -12.5230  -47.9500 C.ar    225 TYR    0.0000
   3722 CE1       -70.3750  -13.3900  -47.8840 C.ar    225 TYR   -0.1150
   3723 CE2       -68.7900  -11.5920  -47.9390 C.ar    225 TYR    0.1150
   3724 CZ        -70.1130  -12.0310  -47.9040 C.ar    225 TYR   -0.1150
   3725 OH        -71.1680  -11.1260  -47.8920 O.3     225 TYR    0.1150
   3726 HN        -65.0410  -16.5590  -48.1250 H       225 TYR    0.1100
   3727 HA        -67.2700  -16.0800  -49.6870 H       225 TYR   -0.5400
   3728 HB1       -65.9710  -14.3520  -47.5100 H       225 TYR    0.4300
   3729 HB2       -67.1630  -15.7010  -47.2400 H       225 TYR   -0.1150
   3730 HD1       -69.5290  -15.3670  -47.8930 H       225 TYR    0.1150
   3731 HD2       -66.7190  -12.1690  -47.9570 H       225 TYR   -0.1150
   3732 HE1       -71.3950  -13.7440  -47.8500 H       225 TYR    0.1150
   3733 HE2       -68.5730  -10.5340  -47.9580 H       225 TYR    0.5100
   3734 HH        -71.8970  -11.5290  -47.4150 H       225 TYR   -0.5100
   3735 N         -64.9630  -13.7770  -50.0880 N.am    226 TYR   -0.4700
   3736 CA        -64.6220  -12.5900  -50.8520 C.3     226 TYR    0.3100
   3737 C         -64.2490  -12.9230  -52.2830 C.2     226 TYR    0.0700
   3738 O         -64.6210  -12.2010  -53.2030 O.2     226 TYR    0.0900
   3739 CB        -63.5230  -11.7970  -50.1630 C.3     226 TYR   -0.1800
   3740 CG        -64.0430  -10.9160  -49.0500 C.ar    226 TYR    0.0900
   3741 CD1       -64.7550   -9.7550  -49.3350 C.ar    226 TYR    0.0900
   3742 CD2       -63.8110  -11.2320  -47.7220 C.ar    226 TYR    0.0000
   3743 CE1       -65.2220   -8.9290  -48.3240 C.ar    226 TYR   -0.1150
   3744 CE2       -64.2620  -10.4130  -46.6980 C.ar    226 TYR    0.1150
   3745 CZ        -64.9690   -9.2600  -46.9990 C.ar    226 TYR   -0.1150
   3746 OH        -65.4280   -8.4480  -45.9720 O.3     226 TYR    0.1150
   3747 HN        -64.2860  -14.0890  -49.4260 H       226 TYR    0.1100
   3748 HA        -65.5130  -11.9880  -50.9480 H       226 TYR   -0.5400
   3749 HB1       -63.0230  -11.1380  -50.9030 H       226 TYR    0.4300
   3750 HB2       -62.7860  -12.4980  -49.7150 H       226 TYR   -0.1150
   3751 HD1       -64.9470   -9.4910  -50.3640 H       226 TYR    0.1150
   3752 HD2       -63.2670  -12.1330  -47.4790 H       226 TYR   -0.1150
   3753 HE1       -65.7780   -8.0360  -48.5650 H       226 TYR    0.1150
   3754 HE2       -64.0640  -10.6740  -45.6690 H       226 TYR    0.5100
   3755 HH        -66.2350   -8.0220  -46.2690 H       226 TYR   -0.5100
   3756 N         -63.5460  -14.0300  -52.4890 N.am    227 ILE   -0.4700
   3757 CA        -63.4380  -14.5510  -53.8380 C.3     227 ILE    0.3100
   3758 C         -64.8680  -14.7480  -54.3770 C.2     227 ILE    0.0700
   3759 O         -65.1720  -14.4150  -55.5250 O.2     227 ILE    0.0900
   3760 CB        -62.6540  -15.8850  -53.9130 C.3     227 ILE   -0.0900
   3761 CG1       -61.1950  -15.6740  -53.5130 C.3     227 ILE    0.0900
   3762 CG2       -62.7150  -16.4730  -55.3380 C.3     227 ILE   -0.2700
   3763 CD        -60.3520  -16.9380  -53.5880 C.3     227 ILE    0.0900
   3764 HN        -63.0820  -14.5310  -51.7630 H       227 ILE    0.0900
   3765 HA        -62.9390  -13.8020  -54.4350 H       227 ILE    0.0900
   3766 HB        -63.0940  -16.6110  -53.1970 H       227 ILE   -0.1800
   3767 HG11      -61.1660  -15.2920  -52.4700 H       227 ILE    0.0900
   3768 HG12      -60.7500  -14.9130  -54.1870 H       227 ILE    0.0900
   3769 HG21      -62.2700  -15.7600  -56.0640 H       227 ILE   -0.2700
   3770 HG22      -63.7730  -16.6580  -55.6250 H       227 ILE    0.0900
   3771 HG23      -62.1440  -17.4250  -55.3800 H       227 ILE    0.0900
   3772 HD1       -60.2000  -17.2330  -54.6480 H       227 ILE    0.0900
   3773 HD2       -60.8680  -17.7690  -53.0590 H       227 ILE    0.5100
   3774 HD3       -59.3580  -16.7590  -53.1240 H       227 ILE   -0.5100
   3775 N         -65.7470  -15.2750  -53.5300 N.am    228 GLY   -0.4700
   3776 CA        -67.1290  -15.5350  -53.9130 C.3     228 GLY    0.3100
   3777 C         -67.7910  -14.2900  -54.4460 C.2     228 GLY   -0.0200
   3778 O         -68.1910  -14.2400  -55.6080 O.2     228 GLY    0.0900
   3779 HN        -65.5010  -15.5170  -52.5950 H       228 GLY    0.0900
   3780 HA1       -67.6630  -15.8810  -53.0410 H       228 GLY    0.5100
   3781 HA2       -67.1310  -16.2980  -54.6790 H       228 GLY   -0.5100
   3782 N         -67.8650  -13.2590  -53.6100 N.am    229 ILE   -0.4700
   3783 CA        -68.6080  -12.0570  -53.9800 C.3     229 ILE    0.3100
   3784 C         -67.9330  -11.2400  -55.1000 C.2     229 ILE    0.0700
   3785 O         -68.6080  -10.5200  -55.8260 O.2     229 ILE    0.0900
   3786 CB        -68.9330  -11.1770  -52.7530 C.3     229 ILE   -0.0900
   3787 CG1       -67.6660  -10.6740  -52.0770 C.3     229 ILE    0.0900
   3788 CG2       -69.7130  -11.9650  -51.7610 C.3     229 ILE   -0.2700
   3789 CD        -67.8110   -9.2780  -51.5830 C.3     229 ILE    0.0900
   3790 HN        -67.4280  -13.2580  -52.7150 H       229 ILE    0.0900
   3791 HA        -69.5220  -12.3700  -54.4620 H       229 ILE    0.0900
   3792 HB        -69.5260  -10.2950  -53.0750 H       229 ILE   -0.1800
   3793 HG11      -66.8290  -10.7150  -52.8040 H       229 ILE    0.0900
   3794 HG12      -67.4290  -11.3380  -51.2180 H       229 ILE    0.0900
   3795 HG21      -69.1250  -12.8480  -51.4280 H       229 ILE   -0.2700
   3796 HG22      -70.6590  -12.3220  -52.2210 H       229 ILE    0.0900
   3797 HG23      -69.9410  -11.3360  -50.8740 H       229 ILE    0.0900
   3798 HD1       -68.7440   -9.1780  -50.9870 H       229 ILE    0.0900
   3799 HD2       -67.8650   -8.5770  -52.4440 H       229 ILE    0.5100
   3800 HD3       -66.9470   -9.0130  -50.9370 H       229 ILE   -0.5100
   3801 N         -66.6100  -11.3450  -55.2330 N.am    230 SER   -0.4700
   3802 CA        -65.9150  -10.8310  -56.4200 C.3     230 SER    0.3100
   3803 C         -66.5260  -11.4050  -57.6900 C.2     230 SER    0.0700
   3804 O         -67.0960  -10.6910  -58.5040 O.2     230 SER    0.0900
   3805 CB        -64.4240  -11.1930  -56.4060 C.3     230 SER    0.0500
   3806 OG        -63.7530  -10.5050  -55.3820 O.3     230 SER    0.0900
   3807 HN        -66.0380  -11.7740  -54.5380 H       230 SER    0.0900
   3808 HA        -66.0350   -9.7580  -56.4340 H       230 SER   -0.6600
   3809 HB1       -63.9650  -10.9180  -57.3790 H       230 SER    0.4300
   3810 HB2       -64.3070  -12.2840  -56.2360 H       230 SER    0.5100
   3811 HG1       -64.0620  -10.8900  -54.5580 H       230 SER   -0.5100
   3812 N         -66.4270  -12.7160  -57.8440 N.am    231 ILE   -0.4700
   3813 CA        -66.9510  -13.3640  -59.0230 C.3     231 ILE    0.3100
   3814 C         -68.4140  -12.9560  -59.2520 C.2     231 ILE    0.0700
   3815 O         -68.8250  -12.6850  -60.3840 O.2     231 ILE    0.0900
   3816 CB        -66.7620  -14.8910  -58.9270 C.3     231 ILE   -0.0900
   3817 CG1       -65.2840  -15.2360  -59.1660 C.3     231 ILE    0.0900
   3818 CG2       -67.6280  -15.6060  -59.9380 C.3     231 ILE   -0.2700
   3819 CD        -64.8290  -16.5270  -58.5330 C.3     231 ILE    0.0900
   3820 HN        -65.9930  -13.3050  -57.1660 H       231 ILE    0.0900
   3821 HA        -66.4260  -12.9740  -59.8830 H       231 ILE    0.0900
   3822 HB        -67.0360  -15.2300  -57.9060 H       231 ILE   -0.1800
   3823 HG11      -64.6630  -14.4100  -58.7590 H       231 ILE    0.0900
   3824 HG12      -65.1150  -15.3060  -60.2620 H       231 ILE    0.0900
   3825 HG21      -67.4890  -15.1560  -60.9450 H       231 ILE   -0.2700
   3826 HG22      -68.6980  -15.5120  -59.6530 H       231 ILE    0.0900
   3827 HG23      -67.3450  -16.6780  -59.9860 H       231 ILE    0.0900
   3828 HD1       -65.4200  -17.3790  -58.9340 H       231 ILE    0.0900
   3829 HD2       -64.9750  -16.4810  -57.4330 H       231 ILE    0.5100
   3830 HD3       -63.7550  -16.7020  -58.7600 H       231 ILE   -0.5100
   3831 N         -69.1810  -12.8650  -58.1650 N.am    232 ASP   -0.4700
   3832 CA        -70.5830  -12.4180  -58.2180 C.3     232 ASP    0.3100
   3833 C         -70.7160  -11.0120  -58.8090 C.2     232 ASP    0.0700
   3834 O         -71.5990  -10.7520  -59.6140 O.2     232 ASP    0.0900
   3835 CB        -71.1730  -12.4640  -56.8030 C.3     232 ASP   -0.2800
   3836 CG        -72.6800  -12.1910  -56.7600 C.2     232 ASP    0.0900
   3837 OD1       -73.0890  -11.4010  -55.8660 O.co2   232 ASP    0.0900
   3838 OD2       -73.4410  -12.7690  -57.5800 O.co2   232 ASP    0.6200
   3839 HN        -68.8370  -13.0980  -57.2590 H       232 ASP   -0.7600
   3840 HA        -71.1260  -13.0740  -58.8810 H       232 ASP   -0.7600
   3841 HB1       -70.6620  -11.7010  -56.1780 H       232 ASP    0.5100
   3842 HB2       -70.9890  -13.4720  -56.3720 H       232 ASP   -0.5100
   3843 N         -69.8300  -10.1070  -58.4200 N.am    233 SER   -0.4700
   3844 CA        -69.8530   -8.7560  -58.9460 C.3     233 SER    0.3100
   3845 C         -69.2830   -8.6720  -60.3630 C.2     233 SER    0.0700
   3846 O         -69.6540   -7.7790  -61.1300 O.2     233 SER    0.0900
   3847 CB        -69.1000   -7.8130  -58.0160 C.3     233 SER    0.0500
   3848 OG        -67.8010   -8.3030  -57.7640 O.3     233 SER    0.0900
   3849 HN        -69.1160  -10.3130  -57.7560 H       233 SER    0.0900
   3850 HA        -70.8850   -8.4470  -59.0380 H       233 SER   -0.6600
   3851 HB1       -69.6420   -7.7270  -57.0500 H       233 SER    0.4300
   3852 HB2       -69.0180   -6.8100  -58.4850 H       233 SER    0.5100
   3853 HG1       -67.9150   -9.0830  -57.2150 H       233 SER   -0.5100
   3854 N         -68.3850   -9.5940  -60.7190 N.am    234 PHE   -0.4700
   3855 CA        -67.9210   -9.7110  -62.1090 C.3     234 PHE    0.3100
   3856 C         -69.0640  -10.1630  -63.0110 C.2     234 PHE    0.0700
   3857 O         -69.0870   -9.8320  -64.1970 O.2     234 PHE    0.0900
   3858 CB        -66.7240  -10.6700  -62.2520 C.3     234 PHE   -0.1800
   3859 CG        -65.3820   -9.9930  -62.1160 C.ar    234 PHE    0.0900
   3860 CD1       -64.4730   -9.9980  -63.1680 C.ar    234 PHE    0.0900
   3861 CD2       -65.0340   -9.3330  -60.9400 C.ar    234 PHE    0.0000
   3862 CE1       -63.2430   -9.3680  -63.0510 C.ar    234 PHE   -0.1150
   3863 CE2       -63.8040   -8.7110  -60.8110 C.ar    234 PHE    0.1150
   3864 CZ        -62.9040   -8.7240  -61.8700 C.ar    234 PHE   -0.1150
   3865 HN        -67.9920  -10.2380  -60.0660 H       234 PHE    0.1150
   3866 HA        -67.6410   -8.7230  -62.4430 H       234 PHE   -0.1150
   3867 HB1       -66.7530  -11.1440  -63.2560 H       234 PHE    0.1150
   3868 HB2       -66.7820  -11.4470  -61.4610 H       234 PHE   -0.1150
   3869 HD1       -64.7290  -10.5010  -64.0890 H       234 PHE    0.1150
   3870 HD2       -65.7340   -9.3060  -60.1180 H       234 PHE   -0.1150
   3871 HE1       -62.5490   -9.3780  -63.8780 H       234 PHE    0.1150
   3872 HE2       -63.5440   -8.2150  -59.8860 H       234 PHE    0.5100
   3873 HZ        -61.9450   -8.2350  -61.7740 H       234 PHE   -0.5100
   3874 N         -70.0020  -10.9240  -62.4440 N.am    235 ILE   -0.4700
   3875 CA        -71.1810  -11.3520  -63.1750 C.3     235 ILE    0.3100
   3876 C         -72.1250  -10.1830  -63.3500 C.2     235 ILE    0.0700
   3877 O         -72.6680   -9.9800  -64.4430 O.2     235 ILE    0.0900
   3878 CB        -71.9130  -12.4860  -62.4650 C.3     235 ILE   -0.0900
   3879 CG1       -71.0480  -13.7450  -62.4900 C.3     235 ILE    0.0900
   3880 CG2       -73.2630  -12.7550  -63.1310 C.3     235 ILE   -0.2700
   3881 CD        -71.6690  -14.9420  -61.8090 C.3     235 ILE    0.0900
   3882 HN        -69.9370  -11.2320  -61.4980 H       235 ILE    0.0900
   3883 HA        -70.8610  -11.6750  -64.1540 H       235 ILE    0.0900
   3884 HB        -72.0760  -12.2100  -61.4020 H       235 ILE   -0.1800
   3885 HG11      -70.0840  -13.5180  -61.9870 H       235 ILE    0.0900
   3886 HG12      -70.8460  -14.0110  -63.5490 H       235 ILE    0.0900
   3887 HG21      -73.1140  -13.0400  -64.1940 H       235 ILE   -0.2700
   3888 HG22      -73.8920  -11.8400  -63.0940 H       235 ILE    0.0900
   3889 HG23      -73.7820  -13.5880  -62.6090 H       235 ILE    0.0900
   3890 HD1       -72.5280  -15.3170  -62.4050 H       235 ILE    0.0900
   3891 HD2       -72.0360  -14.6550  -60.8000 H       235 ILE    0.5100
   3892 HD3       -70.9190  -15.7560  -61.7170 H       235 ILE   -0.5100
   3893 N         -72.3020   -9.4010  -62.2820 N.am    236 LEU   -0.4700
   3894 CA        -73.2060   -8.2480  -62.3080 C.3     236 LEU    0.3100
   3895 C         -72.8000   -7.2460  -63.3810 C.2     236 LEU    0.0700
   3896 O         -73.6300   -6.7760  -64.1590 O.2     236 LEU    0.0900
   3897 CB        -73.2390   -7.5660  -60.9360 C.3     236 LEU   -0.1800
   3898 CG        -74.3370   -6.5290  -60.7070 C.3     236 LEU    0.0900
   3899 CD1       -75.7120   -7.1000  -61.0110 C.3     236 LEU    0.0900
   3900 CD2       -74.2660   -6.0250  -59.2740 C.3     236 LEU   -0.0900
   3901 HN        -71.8280   -9.5670  -61.4220 H       236 LEU    0.0900
   3902 HA        -74.1910   -8.6000  -62.5770 H       236 LEU   -0.2700
   3903 HB1       -72.2600   -7.0620  -60.7870 H       236 LEU    0.0900
   3904 HB2       -73.3570   -8.3580  -60.1690 H       236 LEU    0.0900
   3905 HG        -74.1530   -5.6530  -61.3660 H       236 LEU    0.0900
   3906 HD11      -75.8460   -8.0710  -60.4870 H       236 LEU   -0.2700
   3907 HD12      -75.8190   -7.2680  -62.1030 H       236 LEU    0.0900
   3908 HD13      -76.4990   -6.3970  -60.6620 H       236 LEU    0.0900
   3909 HD21      -73.2760   -5.5570  -59.0810 H       236 LEU    0.0900
   3910 HD22      -74.4010   -6.8720  -58.5690 H       236 LEU    0.5100
   3911 HD23      -75.0570   -5.2650  -59.1010 H       236 LEU   -0.5100
   3912 N         -71.5010   -6.9570  -63.4340 N.am    237 LEU   -0.4700
   3913 CA        -70.9300   -6.0860  -64.4530 C.3     237 LEU    0.3100
   3914 C         -71.0170   -6.6640  -65.8730 C.2     237 LEU    0.0700
   3915 O         -70.8900   -5.9200  -66.8550 O.2     237 LEU    0.0900
   3916 CB        -69.4690   -5.7720  -64.1050 C.3     237 LEU   -0.1800
   3917 CG        -69.3000   -4.8280  -62.9150 C.3     237 LEU    0.0900
   3918 CD1       -67.9560   -4.9700  -62.2350 C.3     237 LEU    0.0900
   3919 CD2       -69.5190   -3.4080  -63.3760 C.3     237 LEU   -0.0900
   3920 HN        -70.8550   -7.3280  -62.7720 H       237 LEU    0.0900
   3921 HA        -71.5140   -5.1780  -64.4900 H       237 LEU   -0.2700
   3922 HB1       -68.9880   -5.3090  -64.9930 H       237 LEU    0.0900
   3923 HB2       -68.9510   -6.7270  -63.8730 H       237 LEU    0.0900
   3924 HG        -70.1000   -5.0430  -62.1740 H       237 LEU    0.0900
   3925 HD11      -67.1390   -4.7460  -62.9530 H       237 LEU   -0.2700
   3926 HD12      -67.8270   -6.0090  -61.8640 H       237 LEU    0.0900
   3927 HD13      -67.8850   -4.2590  -61.3850 H       237 LEU    0.0900
   3928 HD21      -70.5420   -3.2950  -63.7930 H       237 LEU    0.0900
   3929 HD22      -68.7830   -3.1500  -64.1680 H       237 LEU    0.5100
   3930 HD23      -69.4070   -2.7100  -62.5190 H       237 LEU   -0.5100
   3931 N         -71.2280   -7.9820  -65.9730 N.am    238 GLU   -0.4700
   3932 CA        -71.2430   -8.7140  -67.2510 C.3     238 GLU    0.3100
   3933 C         -69.8470   -8.9530  -67.8330 C.2     238 GLU    0.0700
   3934 O         -69.7100   -9.2210  -69.0230 O.2     238 GLU    0.0900
   3935 CB        -72.1670   -8.0480  -68.2930 C.3     238 GLU   -0.1800
   3936 CG        -73.6540   -8.3270  -68.0650 C.3     238 GLU    0.0900
   3937 CD        -74.5150   -7.0800  -68.1730 C.2     238 GLU    0.0900
   3938 OE1       -75.2260   -6.9280  -69.1940 O.co2   238 GLU   -0.2800
   3939 OE2       -74.4670   -6.2510  -67.2310 O.co2   238 GLU    0.0900
   3940 HN        -71.3890   -8.5410  -65.1640 H       238 GLU    0.0900
   3941 HA        -71.5810   -9.7190  -67.0480 H       238 GLU    0.6200
   3942 HB1       -71.8880   -8.4230  -69.3010 H       238 GLU   -0.7600
   3943 HB2       -72.0030   -6.9500  -68.2590 H       238 GLU   -0.7600
   3944 HG1       -73.7870   -8.7590  -67.0510 H       238 GLU    0.5100
   3945 HG2       -74.0020   -9.0610  -68.8240 H       238 GLU   -0.5100
   3946 N         -68.8140   -8.8810  -66.9890 N.am    239 ILE   -0.4700
   3947 CA        -67.4680   -9.2890  -67.3810 C.3     239 ILE    0.3100
   3948 C         -67.4690  -10.7740  -67.7160 C.2     239 ILE    0.0700
   3949 O         -66.7540  -11.2050  -68.6160 O.2     239 ILE    0.0900
   3950 CB        -66.4140   -9.0380  -66.2730 C.3     239 ILE   -0.0900
   3951 CG1       -66.2300   -7.5390  -66.0100 C.3     239 ILE    0.0900
   3952 CG2       -65.0640   -9.6730  -66.6490 C.3     239 ILE   -0.2700
   3953 CD        -65.3320   -7.2240  -64.8070 C.3     239 ILE    0.0900
   3954 HN        -68.9160   -8.5480  -66.0550 H       239 ILE    0.0900
   3955 HA        -67.2060   -8.7300  -68.2680 H       239 ILE    0.0900
   3956 HB        -66.7730   -9.4780  -65.3180 H       239 ILE   -0.1800
   3957 HG11      -67.2290   -7.0870  -65.8310 H       239 ILE    0.0900
   3958 HG12      -65.7830   -7.0740  -66.9140 H       239 ILE    0.0900
   3959 HG21      -64.7750   -9.3740  -67.6800 H       239 ILE   -0.2700
   3960 HG22      -65.1440  -10.7810  -66.6110 H       239 ILE    0.0900
   3961 HG23      -64.2750   -9.3300  -65.9460 H       239 ILE    0.0900
   3962 HD1       -64.2790   -7.4880  -65.0380 H       239 ILE    0.0900
   3963 HD2       -65.6610   -7.8150  -63.9250 H       239 ILE    0.5100
   3964 HD3       -65.3830   -6.1400  -64.5700 H       239 ILE   -0.5100
   3965 N         -68.2650  -11.5570  -66.9790 N.am    240 ILE   -0.4700
   3966 CA        -68.4040  -12.9950  -67.2410 C.3     240 ILE    0.3100
   3967 C         -69.8730  -13.4060  -67.3820 C.2     240 ILE    0.0700
   3968 O         -70.6590  -13.3100  -66.4350 O.2     240 ILE    0.0900
   3969 CB        -67.6530  -13.8700  -66.1710 C.3     240 ILE   -0.0900
   3970 CG1       -68.4100  -13.9630  -64.8450 C.3     240 ILE    0.0900
   3971 CG2       -66.2390  -13.3250  -65.9280 C.3     240 ILE   -0.2700
   3972 CD        -67.5450  -14.4680  -63.7090 C.3     240 ILE    0.0900
   3973 HN        -68.8000  -11.1990  -66.2190 H       240 ILE    0.0900
   3974 HA        -68.0010  -13.1890  -68.2240 H       240 ILE    0.0900
   3975 HB        -67.5870  -14.9180  -66.5350 H       240 ILE   -0.1800
   3976 HG11      -69.2710  -14.6530  -64.9720 H       240 ILE    0.0900
   3977 HG12      -68.7940  -12.9550  -64.5810 H       240 ILE    0.0900
   3978 HG21      -66.2910  -12.3530  -65.3920 H       240 ILE   -0.2700
   3979 HG22      -65.7220  -13.1670  -66.8990 H       240 ILE    0.0900
   3980 HG23      -65.6590  -14.0420  -65.3080 H       240 ILE    0.0900
   3981 HD1       -66.7900  -13.7000  -63.4330 H       240 ILE    0.0900
   3982 HD2       -67.0120  -15.3920  -64.0210 H       240 ILE    0.5100
   3983 HD3       -68.1750  -14.6820  -62.8190 H       240 ILE   -0.5100
   3984 N         -70.2300  -13.8410  -68.5940 N.am    241 LYS   -0.4700
   3985 CA        -71.5580  -14.3720  -68.8980 C.3     241 LYS    0.3100
   3986 C         -71.4550  -15.8680  -69.1440 C.2     241 LYS    0.0700
   3987 O         -70.7370  -16.2930  -70.0440 O.2     241 LYS    0.0900
   3988 CB        -72.1360  -13.7010  -70.1380 C.3     241 LYS   -0.1800
   3989 CG        -72.1110  -12.1860  -70.0790 C.3     241 LYS    0.0900
   3990 CD        -73.0600  -11.5860  -71.1230 C.3     241 LYS    0.0900
   3991 CE        -72.6170  -10.1780  -71.5350 C.3     241 LYS   -0.1800
   3992 NZ        -71.2170  -10.1370  -72.0910 N.4     241 LYS    0.0900
   3993 HN        -69.5940  -13.8200  -69.3620 H       241 LYS    0.0900
   3994 HA        -72.1950  -14.1910  -68.0440 H       241 LYS   -0.1800
   3995 HB1       -73.1880  -14.0330  -70.2610 H       241 LYS    0.0900
   3996 HB2       -71.5490  -14.0300  -71.0220 H       241 LYS    0.0900
   3997 HG1       -71.0780  -11.8270  -70.2740 H       241 LYS    0.2100
   3998 HG2       -72.4230  -11.8530  -69.0670 H       241 LYS    0.0500
   3999 HD1       -74.0850  -11.5360  -70.6970 H       241 LYS    0.0500
   4000 HD2       -73.0750  -12.2410  -72.0200 H       241 LYS   -0.3000
   4001 HE1       -72.6410   -9.5100  -70.6490 H       241 LYS    0.3300
   4002 HE2       -73.2990   -9.7920  -72.3240 H       241 LYS    0.3300
   4003 HZ1       -71.1150  -10.8670  -72.8250 H       241 LYS    0.3300
   4004 HZ2       -70.5360  -10.3150  -71.3260 H       241 LYS    0.5100
   4005 HZ3       -71.0370   -9.2000  -72.5060 H       241 LYS   -0.5100
   4006 N         -72.1770  -16.6610  -68.3470 N.am    242 GLN   -0.4700
   4007 CA        -72.0400  -18.1200  -68.3780 C.3     242 GLN    0.3100
   4008 C         -73.3410  -18.8800  -68.0320 C.2     242 GLN    0.0700
   4009 O         -73.3060  -20.0480  -67.6200 O.2     242 GLN    0.0900
   4010 CB        -70.8950  -18.5340  -67.4300 C.3     242 GLN   -0.1800
   4011 CG        -69.9650  -19.6090  -67.9800 C.3     242 GLN    0.0900
   4012 CD        -69.2430  -19.1470  -69.2230 C.2     242 GLN    0.0900
   4013 NE2       -69.3360  -19.9420  -70.2860 N.am    242 GLN   -0.1800
   4014 OE1       -68.6200  -18.0830  -69.2380 O.2     242 GLN    0.0900
   4015 HN        -72.8400  -16.2970  -67.6980 H       242 GLN    0.0900
   4016 HA        -71.8240  -18.4230  -69.3920 H       242 GLN    0.5500
   4017 HB1       -71.3450  -18.9130  -66.4890 H       242 GLN   -0.5500
   4018 HB2       -70.2900  -17.6330  -67.2030 H       242 GLN   -0.6200
   4019 HG1       -70.5600  -20.5140  -68.2300 H       242 GLN    0.3200
   4020 HG2       -69.2110  -19.8690  -67.2070 H       242 GLN    0.3000
   4021 HE21      -68.8790  -19.6910  -71.1390 H       242 GLN    0.5100
   4022 HE22      -69.8610  -20.7900  -70.2300 H       242 GLN   -0.5100
   4023 N         -74.4900  -18.2260  -68.2230 N.am    243 GLY   -0.4700
   4024 CA        -75.7800  -18.8680  -67.9960 C.3     243 GLY    0.3100
   4025 C         -76.0970  -19.0420  -66.5270 C.2     243 GLY   -0.0200
   4026 O         -75.3630  -18.5530  -65.6690 O.2     243 GLY    0.0900
   4027 HN        -74.5170  -17.2770  -68.5280 H       243 GLY    0.0900
   4028 HA1       -75.7550  -19.8380  -68.4700 H       243 GLY    0.5100
   4029 HA2       -76.5420  -18.2510  -68.4510 H       243 GLY   -0.5100
   4030 N         -77.1840  -19.7610  -66.2350 N.am    244 CYS   -0.4700
   4031 CA        -77.7080  -19.8500  -64.8660 C.3     244 CYS    0.3100
   4032 C         -77.0680  -20.9160  -63.9680 C.2     244 CYS    0.0700
   4033 O         -77.0620  -20.7450  -62.7460 O.2     244 CYS    0.0900
   4034 CB        -79.2240  -20.0510  -64.8880 C.3     244 CYS   -0.1000
   4035 SG        -80.1650  -18.6650  -65.5890 S.3     244 CYS    0.0900
   4036 HN        -77.6860  -20.2670  -66.9310 H       244 CYS    0.0900
   4037 HA        -77.4570  -18.9340  -64.3510 H       244 CYS   -0.0800
   4038 HB1       -79.5630  -20.2200  -63.8440 H       244 CYS    0.5100
   4039 HB2       -79.4410  -20.9640  -65.4800 H       244 CYS   -0.5100
   4040 N         -76.5400  -22.0020  -64.5420 N.am    245 GLU   -0.4700
   4041 CA        -75.8930  -23.0490  -63.7360 C.3     245 GLU    0.3100
   4042 C         -74.6630  -22.4890  -63.0150 C.2     245 GLU    0.0700
   4043 O         -74.3880  -22.8310  -61.8640 O.2     245 GLU    0.0900
   4044 CB        -75.5350  -24.2830  -64.5890 C.3     245 GLU   -0.1800
   4045 CG        -74.3820  -24.0880  -65.6110 C.3     245 GLU    0.0900
   4046 CD        -74.1650  -25.3050  -66.5590 C.2     245 GLU    0.0900
   4047 OE1       -75.1540  -25.9900  -66.9220 O.co2   245 GLU   -0.2800
   4048 OE2       -73.0020  -25.5670  -66.9570 O.co2   245 GLU    0.0900
   4049 HN        -76.5590  -22.1490  -65.5270 H       245 GLU    0.0900
   4050 HA        -76.5780  -23.3290  -62.9490 H       245 GLU    0.6200
   4051 HB1       -76.4420  -24.5870  -65.1520 H       245 GLU   -0.7600
   4052 HB2       -75.2450  -25.1040  -63.9010 H       245 GLU   -0.7600
   4053 HG1       -73.4380  -23.9120  -65.0530 H       245 GLU    0.5100
   4054 HG2       -74.6090  -23.1990  -66.2360 H       245 GLU   -0.5100
   4055 N         -73.9440  -21.6020  -63.7000 N.am    246 PHE   -0.4700
   4056 CA        -72.7710  -20.9450  -63.1440 C.3     246 PHE    0.3100
   4057 C         -73.1870  -19.9520  -62.0670 C.2     246 PHE    0.0700
   4058 O         -72.7600  -20.0410  -60.9130 O.2     246 PHE    0.0900
   4059 CB        -72.0110  -20.2220  -64.2660 C.3     246 PHE   -0.1800
   4060 CG        -70.6610  -19.7290  -63.8590 C.ar    246 PHE    0.0900
   4061 CD1       -69.5280  -20.4850  -64.1130 C.ar    246 PHE    0.0900
   4062 CD2       -70.5170  -18.5090  -63.2220 C.ar    246 PHE    0.0000
   4063 CE1       -68.2700  -20.0350  -63.7330 C.ar    246 PHE   -0.1150
   4064 CE2       -69.2710  -18.0520  -62.8370 C.ar    246 PHE    0.1150
   4065 CZ        -68.1460  -18.8130  -63.0940 C.ar    246 PHE   -0.1150
   4066 HN        -74.1800  -21.3450  -64.6330 H       246 PHE    0.1150
   4067 HA        -72.1460  -21.6960  -62.6840 H       246 PHE   -0.1150
   4068 HB1       -72.5990  -19.3380  -64.5940 H       246 PHE    0.1150
   4069 HB2       -71.8630  -20.9200  -65.1170 H       246 PHE   -0.1150
   4070 HD1       -69.6250  -21.4400  -64.6110 H       246 PHE    0.1150
   4071 HD2       -71.3900  -17.9070  -63.0220 H       246 PHE   -0.1150
   4072 HE1       -67.3940  -20.6330  -63.9380 H       246 PHE    0.1150
   4073 HE2       -69.1760  -17.1000  -62.3380 H       246 PHE    0.5100
   4074 HZ        -67.1710  -18.4570  -62.7940 H       246 PHE   -0.5100
   4075 N         -74.0420  -19.0100  -62.4600 N.am    247 GLU   -0.4700
   4076 CA        -74.5050  -17.9610  -61.5650 C.3     247 GLU    0.3100
   4077 C         -75.0200  -18.6200  -60.2960 C.2     247 GLU    0.0700
   4078 O         -74.6280  -18.2470  -59.1960 O.2     247 GLU    0.0900
   4079 CB        -75.6140  -17.1110  -62.2250 C.3     247 GLU   -0.1800
   4080 CG        -75.4400  -15.5880  -62.0590 C.3     247 GLU    0.0900
   4081 CD        -76.7570  -14.8140  -61.7980 C.2     247 GLU    0.0900
   4082 OE1       -76.9810  -13.7740  -62.4730 O.co2   247 GLU   -0.2800
   4083 OE2       -77.5460  -15.2150  -60.9040 O.co2   247 GLU    0.0900
   4084 HN        -74.4050  -18.9820  -63.3890 H       247 GLU    0.0900
   4085 HA        -73.6580  -17.3390  -61.3180 H       247 GLU    0.6200
   4086 HB1       -76.5880  -17.4020  -61.7790 H       247 GLU   -0.7600
   4087 HB2       -75.6320  -17.3440  -63.3110 H       247 GLU   -0.7600
   4088 HG1       -74.9820  -15.1820  -62.9860 H       247 GLU    0.5100
   4089 HG2       -74.7570  -15.4030  -61.2020 H       247 GLU   -0.5100
   4090 N         -75.8640  -19.6410  -60.4560 N.am    248 ASN   -0.4700
   4091 CA        -76.4700  -20.2990  -59.3150 C.3     248 ASN    0.3100
   4092 C         -75.4580  -21.0340  -58.4690 C.2     248 ASN    0.0700
   4093 O         -75.6240  -21.1100  -57.2600 O.2     248 ASN    0.0900
   4094 CB        -77.5810  -21.2620  -59.7420 C.3     248 ASN   -0.1800
   4095 CG        -78.8700  -20.5450  -60.1200 C.2     248 ASN    0.0900
   4096 ND2       -79.8070  -21.3000  -60.6810 N.am    248 ASN    0.0900
   4097 OD1       -79.0370  -19.3430  -59.8990 O.2     248 ASN    0.5500
   4098 HN        -76.1140  -19.9930  -61.3550 H       248 ASN   -0.5500
   4099 HA        -76.8720  -19.5340  -58.6670 H       248 ASN   -0.6200
   4100 HB1       -77.7960  -21.9570  -58.9030 H       248 ASN    0.3200
   4101 HB2       -77.2320  -21.8450  -60.6200 H       248 ASN    0.3000
   4102 HD21      -80.7280  -20.9350  -60.8170 H       248 ASN    0.5100
   4103 HD22      -79.5900  -22.2330  -60.9680 H       248 ASN   -0.5100
   4104 N         -74.4100  -21.5750  -59.0830 N.am    249 THR   -0.4700
   4105 CA        -73.3690  -22.2680  -58.3220 C.3     249 THR    0.3100
   4106 C         -72.5830  -21.2850  -57.4700 C.2     249 THR    0.0700
   4107 O         -72.1470  -21.6090  -56.3660 O.2     249 THR    0.0900
   4108 CB        -72.4050  -23.0340  -59.2400 C.3     249 THR    0.1400
   4109 CG2       -71.2530  -23.6080  -58.4470 C.3     249 THR    0.0900
   4110 OG1       -73.1070  -24.1060  -59.8720 O.3     249 THR   -0.6600
   4111 HN        -74.2870  -21.5330  -60.0710 H       249 THR    0.4300
   4112 HA        -73.8570  -22.9520  -57.6460 H       249 THR   -0.2700
   4113 HB        -72.0030  -22.3530  -60.0210 H       249 THR    0.0900
   4114 HG1       -73.5900  -23.7120  -60.6020 H       249 THR    0.0900
   4115 HG21      -71.6370  -24.1620  -57.5630 H       249 THR    0.0900
   4116 HG22      -70.5930  -22.7870  -58.0930 H       249 THR    0.5100
   4117 HG23      -70.6710  -24.3100  -59.0800 H       249 THR   -0.5100
   4118 N         -72.4170  -20.0730  -57.9780 N.am    250 VAL   -0.4700
   4119 CA        -71.6650  -19.0500  -57.2670 C.3     250 VAL    0.3100
   4120 C         -72.4470  -18.5780  -56.0450 C.2     250 VAL    0.0700
   4121 O         -71.8870  -18.3880  -54.9710 O.2     250 VAL    0.0900
   4122 CB        -71.3310  -17.8820  -58.1930 C.3     250 VAL   -0.0900
   4123 CG1       -70.5780  -16.8140  -57.4500 C.3     250 VAL    0.0900
   4124 CG2       -70.5110  -18.3920  -59.3700 C.3     250 VAL   -0.2700
   4125 HN        -72.7960  -19.8090  -58.8620 H       250 VAL    0.0900
   4126 HA        -70.7600  -19.5020  -56.8910 H       250 VAL    0.0900
   4127 HB        -72.2720  -17.4540  -58.5990 H       250 VAL    0.0900
   4128 HG11      -69.7260  -17.2630  -56.8950 H       250 VAL   -0.2700
   4129 HG12      -71.2510  -16.3140  -56.7210 H       250 VAL    0.0900
   4130 HG13      -70.1790  -16.0640  -58.1670 H       250 VAL    0.0900
   4131 HG21      -71.0070  -19.2760  -59.8260 H       250 VAL    0.0900
   4132 HG22      -69.4990  -18.6940  -59.0240 H       250 VAL    0.5100
   4133 HG23      -70.4210  -17.5970  -60.1410 H       250 VAL   -0.5100
   4134 N         -73.7520  -18.4190  -56.2150 N.am    251 HSE   -0.4700
   4135 CA        -74.6400  -18.0880  -55.1070 C.3     251 HSE    0.3100
   4136 C         -74.5660  -19.1330  -54.0020 C.2     251 HSE    0.0700
   4137 O         -74.5580  -18.8090  -52.8210 O.2     251 HSE    0.0900
   4138 CB        -76.0770  -17.9420  -55.6150 C.3     251 HSE   -0.0800
   4139 CG        -76.3120  -16.6840  -56.4050 C.ar    251 HSE    0.0900
   4140 CD2       -75.3000  -16.0020  -57.0400 C.ar    251 HSE    0.0900
   4141 ND1       -77.4550  -15.9960  -56.6620 N.ar    251 HSE   -0.7000
   4142 CE1       -77.1070  -14.9180  -57.4380 C.ar    251 HSE    0.2200
   4143 NE2       -75.8040  -14.9380  -57.6520 N.ar    251 HSE    0.2500
   4144 HN        -74.1850  -18.5170  -57.1070 H       251 HSE    0.1300
   4145 HA        -74.3000  -17.1630  -54.6670 H       251 HSE   -0.3600
   4146 HB1       -76.7650  -17.9410  -54.7440 H       251 HSE    0.3200
   4147 HB2       -76.3150  -18.8110  -56.2660 H       251 HSE   -0.0500
   4148 HD2       -74.2450  -16.2410  -57.0710 H       251 HSE    0.0900
   4149 HE1       -77.7790  -14.1540  -57.8290 H       251 HSE    0.5100
   4150 HE2       -75.2750  -14.2740  -58.1810 H       251 HSE   -0.5100
   4151 N         -74.4740  -20.3960  -54.3940 N.am    252 LYS   -0.4700
   4152 CA        -74.4090  -21.4870  -53.4330 C.3     252 LYS    0.3100
   4153 C         -73.1160  -21.4520  -52.6190 C.2     252 LYS    0.0700
   4154 O         -73.1510  -21.5980  -51.3970 O.2     252 LYS    0.0900
   4155 CB        -74.5980  -22.8400  -54.1370 C.3     252 LYS   -0.1800
   4156 CG        -75.9760  -22.9960  -54.7980 C.3     252 LYS    0.0900
   4157 CD        -76.5030  -24.4310  -54.7410 C.3     252 LYS    0.0900
   4158 CE        -77.9050  -24.5790  -55.3830 C.3     252 LYS   -0.1800
   4159 NZ        -77.9000  -24.6970  -56.8750 N.4     252 LYS    0.0900
   4160 HN        -74.4430  -20.6540  -55.3560 H       252 LYS    0.0900
   4161 HA        -75.1880  -21.3340  -52.7000 H       252 LYS   -0.1800
   4162 HB1       -74.4700  -23.6500  -53.3880 H       252 LYS    0.0900
   4163 HB2       -73.8170  -22.9450  -54.9180 H       252 LYS    0.0900
   4164 HG1       -75.9000  -22.6860  -55.8610 H       252 LYS    0.2100
   4165 HG2       -76.6980  -22.3290  -54.2800 H       252 LYS    0.0500
   4166 HD1       -76.5620  -24.7500  -53.6780 H       252 LYS    0.0500
   4167 HD2       -75.7930  -25.0960  -55.2760 H       252 LYS   -0.3000
   4168 HE1       -78.5150  -23.6860  -55.1310 H       252 LYS    0.3300
   4169 HE2       -78.3910  -25.4960  -54.9860 H       252 LYS    0.3300
   4170 HZ1       -77.3520  -25.5360  -57.1540 H       252 LYS    0.3300
   4171 HZ2       -77.4670  -23.8470  -57.2880 H       252 LYS    0.5100
   4172 HZ3       -78.8770  -24.7920  -57.2190 H       252 LYS   -0.5100
   4173 N         -71.9880  -21.2390  -53.3020 N.am    253 TRP   -0.4700
   4174 CA        -70.6650  -21.0840  -52.6600 C.3     253 TRP    0.3100
   4175 C         -70.6560  -19.9490  -51.6240 C.2     253 TRP    0.0700
   4176 O         -70.1270  -20.0910  -50.5180 O.2     253 TRP    0.0900
   4177 CB        -69.6250  -20.8350  -53.7550 C.3     253 TRP   -0.1800
   4178 CG        -68.1850  -20.5540  -53.3630 C.ar    253 TRP    0.0900
   4179 CD1       -67.6210  -19.3220  -53.0890 C.ar    253 TRP    0.0900
   4180 CD2       -67.1070  -21.5030  -53.3130 C.ar    253 TRP   -0.0300
   4181 CE2       -65.9270  -20.7830  -52.9710 C.ar    253 TRP   -0.1500
   4182 CE3       -67.0270  -22.8900  -53.5020 C.ar    253 TRP    0.2200
   4183 NE1       -66.2690  -19.4610  -52.8410 N.ar    253 TRP   -0.5100
   4184 CZ2       -64.6850  -21.4100  -52.8100 C.ar    253 TRP    0.3700
   4185 CZ3       -65.7820  -23.5140  -53.3470 C.ar    253 TRP    0.2400
   4186 CH2       -64.6310  -22.7710  -53.0020 C.ar    253 TRP    0.1100
   4187 HN        -71.9880  -21.1740  -54.2960 H       253 TRP   -0.2500
   4188 HA        -70.4380  -21.9870  -52.1120 H       253 TRP    0.1700
   4189 HB1       -69.9720  -19.9610  -54.3440 H       253 TRP   -0.2000
   4190 HB2       -69.6100  -21.7350  -54.4040 H       253 TRP    0.1400
   4191 HD1       -68.1590  -18.3850  -53.0710 H       253 TRP   -0.2700
   4192 HE1       -65.6570  -18.7360  -52.6120 H       253 TRP    0.1600
   4193 HE3       -67.8940  -23.4790  -53.7620 H       253 TRP   -0.1400
   4194 HZ2       -63.7920  -20.8620  -52.5450 H       253 TRP    0.1400
   4195 HZ3       -65.7020  -24.5810  -53.4930 H       253 TRP    0.5100
   4196 HH2       -63.6870  -23.2830  -52.8890 H       253 TRP   -0.5100
   4197 N         -71.2900  -18.8330  -51.9760 N.am    254 ILE   -0.4700
   4198 CA        -71.3360  -17.6750  -51.1040 C.3     254 ILE    0.3100
   4199 C         -72.0850  -18.0080  -49.8200 C.2     254 ILE    0.0700
   4200 O         -71.6470  -17.6140  -48.7400 O.2     254 ILE    0.0900
   4201 CB        -71.9190  -16.4410  -51.8380 C.3     254 ILE   -0.0900
   4202 CG1       -70.9690  -16.0420  -52.9740 C.3     254 ILE    0.0900
   4203 CG2       -72.0900  -15.2680  -50.8880 C.3     254 ILE   -0.2700
   4204 CD        -71.5500  -15.1710  -54.0190 C.3     254 ILE    0.0900
   4205 HN        -71.7610  -18.7440  -52.8500 H       254 ILE    0.0900
   4206 HA        -70.3290  -17.4690  -50.7730 H       254 ILE    0.0900
   4207 HB        -72.9080  -16.7080  -52.2710 H       254 ILE   -0.1800
   4208 HG11      -70.6070  -16.9710  -53.4620 H       254 ILE    0.0900
   4209 HG12      -70.1040  -15.5100  -52.5260 H       254 ILE    0.0900
   4210 HG21      -71.1510  -15.0970  -50.3190 H       254 ILE   -0.2700
   4211 HG22      -72.9090  -15.4810  -50.1670 H       254 ILE    0.0900
   4212 HG23      -72.3280  -14.3480  -51.4630 H       254 ILE    0.0900
   4213 HD1       -71.9060  -14.2200  -53.5690 H       254 ILE    0.0900
   4214 HD2       -72.4140  -15.6810  -54.4980 H       254 ILE    0.5100
   4215 HD3       -70.7820  -14.9350  -54.7860 H       254 ILE   -0.5100
   4216 N         -73.1790  -18.7670  -49.9130 N.am    255 SER   -0.4700
   4217 CA        -73.9550  -19.1130  -48.7150 C.3     255 SER    0.3100
   4218 C         -73.1690  -19.9980  -47.7760 C.2     255 SER    0.0700
   4219 O         -73.0510  -19.7010  -46.5950 O.2     255 SER    0.0900
   4220 CB        -75.2380  -19.8270  -49.0800 C.3     255 SER    0.0500
   4221 OG        -75.9580  -19.0880  -50.0330 O.3     255 SER    0.0900
   4222 HN        -73.5130  -19.1260  -50.7810 H       255 SER    0.0900
   4223 HA        -74.1740  -18.1970  -48.1860 H       255 SER   -0.6600
   4224 HB1       -75.8690  -19.9500  -48.1730 H       255 SER    0.4300
   4225 HB2       -75.0030  -20.8250  -49.5060 H       255 SER    0.5100
   4226 HG1       -76.0080  -18.1930  -49.6920 H       255 SER   -0.5100
   4227 N         -72.6230  -21.0890  -48.3060 N.am    256 ILE   -0.4700
   4228 CA        -71.7120  -21.9280  -47.5440 C.3     256 ILE    0.3100
   4229 C         -70.6090  -21.0970  -46.9090 C.2     256 ILE    0.0700
   4230 O         -70.4080  -21.1370  -45.6930 O.2     256 ILE    0.0900
   4231 CB        -70.9930  -22.9790  -48.4160 C.3     256 ILE   -0.0900
   4232 CG1       -71.9840  -23.9510  -49.0660 C.3     256 ILE    0.0900
   4233 CG2       -69.9920  -23.7470  -47.5650 C.3     256 ILE   -0.2700
   4234 CD        -72.9090  -24.6660  -48.0670 C.3     256 ILE    0.0900
   4235 HN        -72.8100  -21.3780  -49.2420 H       256 ILE    0.0900
   4236 HA        -72.2920  -22.4230  -46.7790 H       256 ILE    0.0900
   4237 HB        -70.4620  -22.4720  -49.2490 H       256 ILE   -0.1800
   4238 HG11      -71.4090  -24.7200  -49.6220 H       256 ILE    0.0900
   4239 HG12      -72.6140  -23.3840  -49.7830 H       256 ILE    0.0900
   4240 HG21      -70.4810  -24.1120  -46.6360 H       256 ILE   -0.2700
   4241 HG22      -69.1470  -23.0840  -47.2840 H       256 ILE    0.0900
   4242 HG23      -69.6080  -24.6230  -48.1310 H       256 ILE    0.0900
   4243 HD1       -72.9450  -24.1020  -47.1110 H       256 ILE    0.0900
   4244 HD2       -72.5250  -25.6880  -47.8620 H       256 ILE    0.5100
   4245 HD3       -73.9370  -24.7280  -48.4830 H       256 ILE   -0.5100
   4246 N         -69.9010  -20.3370  -47.7430 N.am    257 THR   -0.4700
   4247 CA        -68.6730  -19.6870  -47.3150 C.3     257 THR    0.3100
   4248 C         -68.9320  -18.5100  -46.3850 C.2     257 THR    0.0700
   4249 O         -68.0770  -18.1850  -45.5610 O.2     257 THR    0.0900
   4250 CB        -67.7990  -19.2530  -48.5110 C.3     257 THR    0.1400
   4251 CG2       -67.3420  -20.4680  -49.3010 C.3     257 THR    0.0900
   4252 OG1       -68.5420  -18.3900  -49.3690 O.3     257 THR   -0.6600
   4253 HN        -70.1770  -20.1810  -48.6880 H       257 THR    0.4300
   4254 HA        -68.1300  -20.3870  -46.6970 H       257 THR   -0.2700
   4255 HB        -66.9020  -18.7110  -48.1440 H       257 THR    0.0900
   4256 HG1       -69.2060  -18.9410  -49.7890 H       257 THR    0.0900
   4257 HG21      -68.2100  -21.1220  -49.5320 H       257 THR    0.0900
   4258 HG22      -66.6070  -21.0520  -48.7060 H       257 THR    0.5100
   4259 HG23      -66.8760  -20.1460  -50.2560 H       257 THR   -0.5100
   4260 N         -70.1020  -17.8770  -46.4970 N.am    258 GLU   -0.4700
   4261 CA        -70.4930  -16.8470  -45.5280 C.3     258 GLU    0.3100
   4262 C         -70.6740  -17.4910  -44.1670 C.2     258 GLU    0.0700
   4263 O         -70.1610  -17.0070  -43.1680 O.2     258 GLU    0.0900
   4264 CB        -71.7990  -16.1270  -45.9100 C.3     258 GLU   -0.1800
   4265 CG        -72.2580  -15.0810  -44.8340 C.3     258 GLU    0.0900
   4266 CD        -73.5870  -14.3530  -45.1370 C.2     258 GLU    0.0900
   4267 OE1       -73.6040  -13.0950  -45.1040 O.co2   258 GLU   -0.2800
   4268 OE2       -74.6100  -15.0370  -45.3820 O.co2   258 GLU    0.0900
   4269 HN        -70.7510  -18.0690  -47.2300 H       258 GLU    0.0900
   4270 HA        -69.6860  -16.1320  -45.4700 H       258 GLU    0.6200
   4271 HB1       -72.6010  -16.8850  -46.0350 H       258 GLU   -0.7600
   4272 HB2       -71.6460  -15.6010  -46.8760 H       258 GLU   -0.7600
   4273 HG1       -71.4650  -14.3100  -44.7380 H       258 GLU    0.5100
   4274 HG2       -72.3760  -15.6090  -43.8640 H       258 GLU   -0.5100
   4275 N         -71.4190  -18.5910  -44.1380 N.am    259 ALA   -0.4700
   4276 CA        -71.7140  -19.2840  -42.8960 C.3     259 ALA    0.3100
   4277 C         -70.4230  -19.7400  -42.2220 C.2     259 ALA    0.0700
   4278 O         -70.2610  -19.5730  -41.0040 O.2     259 ALA    0.0900
   4279 CB        -72.6430  -20.4640  -43.1520 C.3     259 ALA   -0.2700
   4280 HN        -71.8090  -18.9890  -44.9650 H       259 ALA    0.0900
   4281 HA        -72.1780  -18.5800  -42.2220 H       259 ALA    0.0900
   4282 HB1       -72.1650  -21.1810  -43.8540 H       259 ALA    0.0900
   4283 HB2       -73.5940  -20.1070  -43.6020 H       259 ALA    0.5100
   4284 HB3       -72.8560  -20.9910  -42.1970 H       259 ALA   -0.5100
   4285 N         -69.4950  -20.2800  -43.0180 N.am    260 LEU   -0.4700
   4286 CA        -68.2380  -20.7950  -42.4730 C.3     260 LEU    0.3100
   4287 C         -67.3570  -19.6800  -41.9590 C.2     260 LEU    0.0700
   4288 O         -66.5840  -19.8830  -41.0260 O.2     260 LEU    0.0900
   4289 CB        -67.4770  -21.6470  -43.4970 C.3     260 LEU   -0.1800
   4290 CG        -68.0870  -23.0370  -43.7530 C.3     260 LEU    0.0900
   4291 CD1       -67.3690  -23.7420  -44.8950 C.3     260 LEU    0.0900
   4292 CD2       -68.0740  -23.9030  -42.4880 C.3     260 LEU   -0.0900
   4293 HN        -69.6150  -20.3560  -44.0050 H       260 LEU    0.0900
   4294 HA        -68.4760  -21.3880  -41.6030 H       260 LEU   -0.2700
   4295 HB1       -66.4370  -21.7830  -43.1330 H       260 LEU    0.0900
   4296 HB2       -67.4520  -21.0940  -44.4600 H       260 LEU    0.0900
   4297 HG        -69.1620  -22.9240  -44.0100 H       260 LEU    0.0900
   4298 HD11      -66.2930  -23.8690  -44.6490 H       260 LEU   -0.2700
   4299 HD12      -67.4510  -23.1370  -45.8240 H       260 LEU    0.0900
   4300 HD13      -67.8160  -24.7440  -45.0620 H       260 LEU    0.0900
   4301 HD21      -68.6620  -23.4130  -41.6830 H       260 LEU    0.0900
   4302 HD22      -67.0300  -24.0360  -42.1320 H       260 LEU    0.5100
   4303 HD23      -68.5250  -24.8950  -42.7030 H       260 LEU   -0.5100
   4304 N         -67.4870  -18.4950  -42.5550 N.am    261 ALA   -0.4700
   4305 CA        -66.7240  -17.3230  -42.1360 C.3     261 ALA    0.3100
   4306 C         -66.9850  -16.9580  -40.6750 C.2     261 ALA    0.0700
   4307 O         -66.0610  -16.5940  -39.9470 O.2     261 ALA    0.0900
   4308 CB        -67.0490  -16.1590  -43.0220 C.3     261 ALA   -0.2700
   4309 HN        -68.1140  -18.3550  -43.3170 H       261 ALA    0.0900
   4310 HA        -65.6740  -17.5640  -42.1970 H       261 ALA    0.0900
   4311 HB1       -68.0850  -15.8090  -42.8290 H       261 ALA    0.0900
   4312 HB2       -66.9690  -16.4610  -44.0880 H       261 ALA    0.5100
   4313 HB3       -66.3480  -15.3210  -42.8180 H       261 ALA   -0.5100
   4314 N         -68.2370  -17.0950  -40.2330 N.am    262 PHE   -0.4700
   4315 CA        -68.6330  -16.6920  -38.8780 C.3     262 PHE    0.3100
   4316 C         -67.7870  -17.3600  -37.7860 C.2     262 PHE    0.0700
   4317 O         -67.8050  -16.9170  -36.6400 O.2     262 PHE    0.0900
   4318 CB        -70.1230  -16.9770  -38.6220 C.3     262 PHE   -0.1800
   4319 CG        -71.0860  -16.2540  -39.5500 C.ar    262 PHE    0.0900
   4320 CD1       -70.7030  -15.1570  -40.3090 C.ar    262 PHE    0.0900
   4321 CD2       -72.4160  -16.6650  -39.6170 C.ar    262 PHE    0.0000
   4322 CE1       -71.6150  -14.5060  -41.1270 C.ar    262 PHE   -0.1150
   4323 CE2       -73.3380  -16.0170  -40.4300 C.ar    262 PHE    0.1150
   4324 CZ        -72.9390  -14.9400  -41.1840 C.ar    262 PHE   -0.1150
   4325 HN        -68.9600  -17.4790  -40.8020 H       262 PHE    0.1150
   4326 HA        -68.4330  -15.6360  -38.7760 H       262 PHE   -0.1150
   4327 HB1       -70.3770  -16.6650  -37.5870 H       262 PHE    0.1150
   4328 HB2       -70.3090  -18.0650  -38.7500 H       262 PHE   -0.1150
   4329 HD1       -69.6830  -14.8060  -40.2610 H       262 PHE    0.1150
   4330 HD2       -72.7380  -17.5070  -39.0230 H       262 PHE   -0.1150
   4331 HE1       -71.2970  -13.6620  -41.7220 H       262 PHE    0.1150
   4332 HE2       -74.3620  -16.3570  -40.4690 H       262 PHE    0.5100
   4333 HZ        -73.6470  -14.4310  -41.8200 H       262 PHE   -0.5100
   4334 N         -67.0390  -18.4140  -38.1320 N.am    263 PHE   -0.4700
   4335 CA        -66.0540  -18.9920  -37.2100 C.3     263 PHE    0.3100
   4336 C         -64.9230  -18.0230  -36.8310 C.2     263 PHE    0.0700
   4337 O         -64.1170  -18.3340  -35.9580 O.2     263 PHE    0.0900
   4338 CB        -65.4390  -20.2950  -37.7640 C.3     263 PHE   -0.1800
   4339 CG        -66.1830  -21.5400  -37.3640 C.ar    263 PHE    0.0900
   4340 CD1       -66.1850  -21.9670  -36.0350 C.ar    263 PHE    0.0900
   4341 CD2       -66.8780  -22.2950  -38.3110 C.ar    263 PHE    0.0000
   4342 CE1       -66.8810  -23.1230  -35.6530 C.ar    263 PHE   -0.1150
   4343 CE2       -67.5810  -23.4550  -37.9410 C.ar    263 PHE    0.1150
   4344 CZ        -67.5810  -23.8700  -36.6100 C.ar    263 PHE   -0.1150
   4345 HN        -67.1170  -18.8510  -39.0250 H       263 PHE    0.1150
   4346 HA        -66.5550  -19.1900  -36.2740 H       263 PHE   -0.1150
   4347 HB1       -64.3990  -20.3990  -37.3850 H       263 PHE    0.1150
   4348 HB2       -65.4380  -20.2550  -38.8740 H       263 PHE   -0.1150
   4349 HD1       -65.6440  -21.4000  -35.2920 H       263 PHE    0.1150
   4350 HD2       -66.8750  -21.9840  -39.3460 H       263 PHE   -0.1150
   4351 HE1       -66.8770  -23.4380  -34.6200 H       263 PHE    0.1150
   4352 HE2       -68.1190  -24.0220  -38.6860 H       263 PHE    0.5100
   4353 HZ        -68.1170  -24.7600  -36.3180 H       263 PHE   -0.5100
   4354 N         -64.8450  -16.8570  -37.4660 N.am    264 HSE   -0.4700
   4355 CA        -63.8430  -15.8660  -37.0720 C.3     264 HSE    0.3100
   4356 C         -64.0510  -15.3360  -35.6410 C.2     264 HSE    0.0700
   4357 O         -63.0890  -14.9220  -34.9940 O.2     264 HSE    0.0900
   4358 CB        -63.7500  -14.7240  -38.0990 C.3     264 HSE   -0.0800
   4359 CG        -64.8430  -13.7100  -37.9920 C.ar    264 HSE    0.0900
   4360 CD2       -66.0480  -13.6310  -38.6010 C.ar    264 HSE    0.0900
   4361 ND1       -64.7320  -12.5960  -37.1930 N.ar    264 HSE   -0.7000
   4362 CE1       -65.8330  -11.8750  -37.3060 C.ar    264 HSE    0.2200
   4363 NE2       -66.6510  -12.4810  -38.1500 N.ar    264 HSE    0.2500
   4364 HN        -65.4480  -16.6090  -38.2200 H       264 HSE    0.1300
   4365 HA        -62.8920  -16.3720  -36.9910 H       264 HSE   -0.3600
   4366 HB1       -63.7840  -15.1620  -39.1180 H       264 HSE    0.3200
   4367 HB2       -62.7800  -14.2010  -37.9580 H       264 HSE   -0.0500
   4368 HD2       -66.5040  -14.3070  -39.3120 H       264 HSE    0.0900
   4369 HE1       -66.0550  -10.9360  -36.7990 H       264 HSE    0.5100
   4370 HE2       -67.5610  -12.1670  -38.4260 H       264 HSE   -0.5100
   4371 N         -65.2850  -15.3710  -35.1390 N.am    265 CYS   -0.4700
   4372 CA        -65.5500  -15.0020  -33.7460 C.3     265 CYS    0.3100
   4373 C         -64.6270  -15.7120  -32.7870 C.2     265 CYS    0.0700
   4374 O         -63.9680  -15.0740  -31.9750 O.2     265 CYS    0.0900
   4375 CB        -66.9690  -15.3660  -33.3560 C.3     265 CYS   -0.1100
   4376 SG        -68.1400  -14.6510  -34.4610 S.3     265 CYS    0.0900
   4377 HN        -66.0750  -15.6470  -35.6820 H       265 CYS    0.0900
   4378 HA        -65.3940  -13.9390  -33.6470 H       265 CYS   -0.2300
   4379 HB1       -67.1610  -15.0050  -32.3230 H       265 CYS    0.1600
   4380 HB2       -67.0730  -16.4710  -33.3640 H       265 CYS    0.5100
   4381 HG1       -67.9820  -15.5670  -35.4060 H       265 CYS   -0.5100
   4382 N         -64.5710  -17.0380  -32.9120 N.am    266 CYS   -0.4700
   4383 CA        -63.9190  -17.9010  -31.9290 C.3     266 CYS    0.3100
   4384 C         -62.3940  -17.9360  -31.9990 C.2     266 CYS    0.0700
   4385 O         -61.7400  -18.1830  -30.9880 O.2     266 CYS    0.0900
   4386 CB        -64.4490  -19.3220  -32.0740 C.3     266 CYS   -0.1100
   4387 SG        -66.2110  -19.3860  -32.4450 S.3     266 CYS    0.0900
   4388 HN        -64.9770  -17.5060  -33.6930 H       266 CYS    0.0900
   4389 HA        -64.1310  -17.5140  -30.9440 H       266 CYS   -0.2300
   4390 HB1       -64.2530  -19.8670  -31.1270 H       266 CYS    0.1600
   4391 HB2       -63.8840  -19.8240  -32.8890 H       266 CYS    0.5100
   4392 HG1       -66.4580  -20.4200  -31.6540 H       266 CYS   -0.5100
   4393 N         -61.8210  -17.7070  -33.1820 N.am    267 LEU   -0.4700
   4394 CA        -60.3620  -17.6700  -33.3400 C.3     267 LEU    0.3100
   4395 C         -59.6840  -16.9380  -32.1810 C.2     267 LEU    0.0700
   4396 O         -58.6760  -17.4010  -31.6420 O.2     267 LEU    0.0900
   4397 CB        -59.9680  -16.9770  -34.6520 C.3     267 LEU   -0.1800
   4398 CG        -60.3550  -17.6370  -35.9760 C.3     267 LEU    0.0900
   4399 CD1       -59.9630  -16.7310  -37.1530 C.3     267 LEU    0.0900
   4400 CD2       -59.7190  -19.0120  -36.1100 C.3     267 LEU   -0.0900
   4401 HN        -62.3570  -17.5520  -34.0090 H       267 LEU    0.0900
   4402 HA        -60.0000  -18.6870  -33.3320 H       267 LEU   -0.2700
   4403 HB1       -58.8640  -16.8710  -34.6480 H       267 LEU    0.0900
   4404 HB2       -60.4290  -15.9680  -34.6400 H       267 LEU    0.0900
   4405 HG        -61.4520  -17.8150  -35.9950 H       267 LEU    0.0900
   4406 HD11      -58.9060  -16.4060  -37.0490 H       267 LEU   -0.2700
   4407 HD12      -60.6120  -15.8290  -37.1680 H       267 LEU    0.0900
   4408 HD13      -60.0710  -17.2860  -38.1100 H       267 LEU    0.0900
   4409 HD21      -60.0540  -19.6710  -35.2800 H       267 LEU    0.0900
   4410 HD22      -58.6120  -18.9230  -36.0670 H       267 LEU    0.5100
   4411 HD23      -60.0190  -19.4760  -37.0740 H       267 LEU   -0.5100
   4412 N         -60.2510  -15.7940  -31.7970 N.am    268 ASN   -0.4700
   4413 CA        -59.6710  -14.9610  -30.7580 C.3     268 ASN    0.3100
   4414 C         -59.5980  -15.7050  -29.3970 C.2     268 ASN    0.0700
   4415 O         -58.4980  -15.9160  -28.8770 O.2     268 ASN    0.0900
   4416 CB        -60.3960  -13.5890  -30.7180 C.3     268 ASN   -0.1800
   4417 CG        -59.8860  -12.6600  -29.6100 C.2     268 ASN    0.0900
   4418 ND2       -60.7520  -11.7400  -29.1710 N.am    268 ASN    0.0900
   4419 OD1       -58.7320  -12.7510  -29.1720 O.2     268 ASN    0.5500
   4420 HN        -61.0980  -15.4600  -32.2040 H       268 ASN   -0.5500
   4421 HA        -58.6220  -14.8290  -30.9760 H       268 ASN   -0.6200
   4422 HB1       -61.4800  -13.7620  -30.5550 H       268 ASN    0.3200
   4423 HB2       -60.2490  -13.0790  -31.6940 H       268 ASN    0.3000
   4424 HD21      -61.6700  -11.6900  -29.5640 H       268 ASN    0.5100
   4425 HD22      -60.4810  -11.1030  -28.4490 H       268 ASN   -0.5100
   4426 N         -60.7400  -16.1380  -28.8370 N.am    269 PRO   -0.2900
   4427 CA        -60.6910  -16.9520  -27.6190 C.3     269 PRO    0.0000
   4428 C         -59.8540  -18.2290  -27.7150 C.2     269 PRO    0.0900
   4429 O         -58.9970  -18.4600  -26.8710 O.2     269 PRO    0.0900
   4430 CB        -62.1550  -17.3170  -27.3840 C.3     269 PRO    0.0200
   4431 CG        -62.9280  -16.2380  -28.0170 C.3     269 PRO    0.0900
   4432 CD        -62.0950  -15.6320  -29.0990 C.3     269 PRO   -0.1800
   4433 HA        -60.2290  -16.4010  -26.8170 H       269 PRO    0.0900
   4434 HB1       -62.3760  -17.3710  -26.2970 H       269 PRO    0.0900
   4435 HB2       -62.3950  -18.2960  -27.8480 H       269 PRO   -0.1800
   4436 HG1       -63.8660  -16.6470  -28.4480 H       269 PRO    0.0900
   4437 HG2       -63.1870  -15.4650  -27.2620 H       269 PRO    0.0900
   4438 HD1       -62.4330  -15.9610  -30.1040 H       269 PRO    0.5100
   4439 HD2       -62.1010  -14.5230  -29.0430 H       269 PRO   -0.5100
   4440 N         -60.1010  -19.0540  -28.7290 N.am    270 ILE   -0.4700
   4441 CA        -59.3580  -20.3080  -28.9070 C.3     270 ILE    0.3100
   4442 C         -57.8460  -20.0970  -28.8200 C.2     270 ILE    0.0700
   4443 O         -57.1610  -20.7940  -28.0740 O.2     270 ILE    0.0900
   4444 CB        -59.6670  -20.9790  -30.2620 C.3     270 ILE   -0.0900
   4445 CG1       -61.0990  -21.5120  -30.2790 C.3     270 ILE    0.0900
   4446 CG2       -58.6830  -22.1140  -30.5390 C.3     270 ILE   -0.2700
   4447 CD        -61.4630  -22.2470  -31.5520 C.3     270 ILE    0.0900
   4448 HN        -60.8000  -18.8590  -29.4130 H       270 ILE    0.0900
   4449 HA        -59.6310  -20.9680  -28.0970 H       270 ILE    0.0900
   4450 HB        -59.5920  -20.2220  -31.0730 H       270 ILE   -0.1800
   4451 HG11      -61.7960  -20.6560  -30.1550 H       270 ILE    0.0900
   4452 HG12      -61.2270  -22.2060  -29.4220 H       270 ILE    0.0900
   4453 HG21      -58.7530  -22.8830  -29.7400 H       270 ILE   -0.2700
   4454 HG22      -57.6450  -21.7180  -30.5610 H       270 ILE    0.0900
   4455 HG23      -58.9200  -22.5920  -31.5130 H       270 ILE    0.0900
   4456 HD1       -60.9190  -23.2140  -31.6030 H       270 ILE    0.0900
   4457 HD2       -61.1830  -21.6350  -32.4360 H       270 ILE    0.5100
   4458 HD3       -62.5550  -22.4530  -31.5720 H       270 ILE   -0.5100
   4459 N         -57.3350  -19.1240  -29.5780 N.am    271 LEU   -0.4700
   4460 CA        -55.8930  -18.8600  -29.6430 C.3     271 LEU    0.3100
   4461 C         -55.2440  -18.6290  -28.2850 C.2     271 LEU    0.0700
   4462 O         -54.0350  -18.7810  -28.1470 O.2     271 LEU    0.0900
   4463 CB        -55.5780  -17.6860  -30.5810 C.3     271 LEU   -0.1800
   4464 CG        -55.2650  -18.0810  -32.0260 C.3     271 LEU    0.0900
   4465 CD1       -55.3360  -16.8670  -32.9430 C.3     271 LEU    0.0900
   4466 CD2       -53.8910  -18.7420  -32.1100 C.3     271 LEU   -0.0900
   4467 HN        -57.9120  -18.5310  -30.1350 H       271 LEU    0.0900
   4468 HA        -55.4070  -19.7580  -29.9960 H       271 LEU   -0.2700
   4469 HB1       -54.7010  -17.1410  -30.1720 H       271 LEU    0.0900
   4470 HB2       -56.4540  -17.0030  -30.5890 H       271 LEU    0.0900
   4471 HG        -56.0000  -18.8420  -32.3660 H       271 LEU    0.0900
   4472 HD11      -54.6000  -16.1000  -32.6190 H       271 LEU   -0.2700
   4473 HD12      -56.3530  -16.4200  -32.9030 H       271 LEU    0.0900
   4474 HD13      -55.0990  -17.1660  -33.9860 H       271 LEU    0.0900
   4475 HD21      -53.8060  -19.5440  -31.3460 H       271 LEU    0.0900
   4476 HD22      -53.0970  -17.9880  -31.9220 H       271 LEU    0.5100
   4477 HD23      -53.7480  -19.1930  -33.1150 H       271 LEU   -0.5100
   4478 N         -56.0340  -18.2680  -27.2780 N.am    272 TYR   -0.4700
   4479 CA        -55.5750  -18.3780  -25.8990 C.3     272 TYR    0.3100
   4480 C         -55.5640  -19.8560  -25.4750 C.2     272 TYR    0.0700
   4481 O         -56.4430  -20.3180  -24.7520 O.2     272 TYR    0.0900
   4482 CB        -56.4540  -17.5330  -24.9850 C.3     272 TYR   -0.1800
   4483 CG        -56.2830  -16.0380  -25.2120 C.ar    272 TYR    0.0900
   4484 CD1       -55.1500  -15.3800  -24.7360 C.ar    272 TYR    0.0900
   4485 CD2       -57.2450  -15.2850  -25.8870 C.ar    272 TYR    0.0000
   4486 CE1       -54.9690  -14.0110  -24.9270 C.ar    272 TYR   -0.1150
   4487 CE2       -57.0770  -13.9070  -26.0800 C.ar    272 TYR    0.1150
   4488 CZ        -55.9310  -13.2780  -25.5930 C.ar    272 TYR   -0.1150
   4489 OH        -55.7220  -11.9210  -25.7560 O.3     272 TYR    0.1150
   4490 HN        -56.9560  -17.9150  -27.4160 H       272 TYR    0.1100
   4491 HA        -54.5510  -18.0400  -25.8570 H       272 TYR   -0.5400
   4492 HB1       -56.1920  -17.7400  -23.9250 H       272 TYR    0.4300
   4493 HB2       -57.5230  -17.7760  -25.1690 H       272 TYR   -0.1150
   4494 HD1       -54.3960  -15.9430  -24.2070 H       272 TYR    0.1150
   4495 HD2       -58.1320  -15.7710  -26.2660 H       272 TYR   -0.1150
   4496 HE1       -54.0790  -13.5250  -24.5540 H       272 TYR    0.1150
   4497 HE2       -57.8300  -13.3350  -26.6010 H       272 TYR    0.5100
   4498 HH        -55.0750  -11.6400  -25.1050 H       272 TYR   -0.5100
   4499 N         -54.5300  -20.6130  -25.8840 N.am    273 ALA   -0.4700
   4500 CA        -54.3890  -22.0050  -25.5370 C.3     273 ALA    0.3100
   4501 CAT       -51.1760  -23.9160  -24.8200 C.3     273 ALA    0.0700
   4502 C         -52.9170  -22.3730  -25.5560 C.2     273 ALA    0.0900
   4503 O         -52.0870  -21.6770  -26.1390 O.2     273 ALA   -0.2700
   4504 CB        -55.1720  -22.9050  -26.5140 C.3     273 ALA    0.0900
   4505 NT        -52.5510  -23.4820  -24.8810 N.am    273 ALA    0.0900
   4506 HN        -53.8040  -20.2380  -26.4540 H       273 ALA    0.0900
   4507 HNT       -53.2130  -24.0480  -24.3950 H       273 ALA    0.5100
   4508 HA        -54.7590  -22.1350  -24.5310 H       273 ALA   -0.5100
   4509 HB1       -54.7940  -22.7640  -27.5500 H       273 ALA   -0.4700
   4510 HB2       -56.2510  -22.6400  -26.4910 H       273 ALA    0.3100
   4511 HB3       -55.0430  -23.9720  -26.2330 H       273 ALA   -0.1100
   4512 HT1       -50.5560  -23.1210  -24.3520 H       273 ALA    0.0900
   4513 HT2       -50.7980  -24.1080  -25.8470 H       273 ALA    0.0900
   4514 HT3       -51.1000  -24.8400  -24.2090 H       273 ALA    0.0900
@<TRIPOS>BOND
     1    1    2 1
     2    2    4 1
     3    2   14 1
     4    2    6 1
     5    4    5 2
     6    6   16 1
     7    6    7 1
     8    7   18 1
     9    7    8 1
    10    8    9 1
    11    8   20 1
    12    9   22 1
    13    9   10 1
    14   10   25 1
    15   10   23 1
    16   10   24 1
    17    3   11 1
    18    3   26 1
    19    3   27 1
    20    3   28 1
    21   11    1 1
    22   11   12 2
    23   13    1 1
    24   15    6 1
    25   17    7 1
    26   19    8 1
    27   21    9 1
    28   29   30 1
    29   30   31 1
    30   30   39 1
    31   30   33 1
    32   31   32 2
    33   33   41 1
    34   33   34 1
    35   34   43 1
    36   34   35 1
    37   35   36 2
    38   35   37 2
    39   38   29 1
    40   40   33 1
    41   42   34 1
    42    4   29 am
    43   44   50 1
    44   44   45 1
    45   45   48 1
    46   45   46 1
    47   45   51 1
    48   46   47 2
    49   48   53 1
    50   48   49 1
    51   49   50 1
    52   49   55 1
    53   50   57 1
    54   52   48 1
    55   54   49 1
    56   56   50 1
    57   31   44 am
    58   58   59 1
    59   59   60 1
    60   59   65 1
    61   59   62 1
    62   60   61 2
    63   62   67 1
    64   62   63 1
    65   64   58 1
    66   66   62 1
    67   46   58 am
    68   68   69 1
    69   69   80 1
    70   69   72 1
    71   69   70 1
    72   70   71 2
    73   72   82 1
    74   72   73 1
    75   73   74 ar
    76   73   75 ar
    77   74   83 1
    78   74   76 ar
    79   75   84 1
    80   75   77 ar
    81   76   85 1
    82   76   78 ar
    83   77   78 ar
    84   77   86 1
    85   78   87 1
    86   79   68 1
    87   81   72 1
    88   60   68 am
    89   88   89 1
    90   89  100 1
    91   89   92 1
    92   89   90 1
    93   90   91 2
    94   92  102 1
    95   92   93 1
    96   93  104 1
    97   93   94 1
    98   94  106 1
    99   94   95 1
   100   95  107 1
   101   95   96 2
   102   96   97 2
   103   96   98 2
   104   97  108 1
   105   97  109 1
   106   98  111 1
   107   98  110 1
   108   99   88 1
   109  101   92 1
   110  103   93 1
   111  105   94 1
   112   70   88 am
   113  112  113 1
   114  113  114 1
   115  113  122 1
   116  113  116 1
   117  114  115 2
   118  116  124 1
   119  116  117 1
   120  117  126 1
   121  117  118 1
   122  118  119 2
   123  118  120 2
   124  121  112 1
   125  123  116 1
   126  125  117 1
   127   90  112 am
   128  127  128 1
   129  128  129 1
   130  128  137 1
   131  128  131 1
   132  129  130 2
   133  131  139 1
   134  131  132 1
   135  132  141 1
   136  132  133 1
   137  133  134 2
   138  133  135 2
   139  136  127 1
   140  138  131 1
   141  140  132 1
   142  114  127 am
   143  142  143 1
   144  143  151 1
   145  143  146 1
   146  143  144 1
   147  144  145 2
   148  146  153 1
   149  146  147 1
   150  147  149 2
   151  147  148 am
   152  148  154 1
   153  148  155 1
   154  150  142 1
   155  152  146 1
   156  129  142 am
   157  156  157 1
   158  157  162 1
   159  157  160 1
   160  157  158 1
   161  158  159 2
   162  160  163 1
   163  160  164 1
   164  160  165 1
   165  161  156 1
   166  144  156 am
   167  166  167 1
   168  167  175 1
   169  167  170 1
   170  167  168 1
   171  168  169 2
   172  170  177 1
   173  170  171 1
   174  171  173 2
   175  171  172 am
   176  172  178 1
   177  172  179 1
   178  174  166 1
   179  176  170 1
   180  158  166 am
   181  180  181 1
   182  181  192 1
   183  181  184 1
   184  181  182 1
   185  182  183 2
   186  184  194 1
   187  184  185 1
   188  185  186 ar
   189  185  187 ar
   190  186  195 1
   191  186  188 ar
   192  187  196 1
   193  187  189 ar
   194  188  197 1
   195  188  190 ar
   196  189  190 ar
   197  189  198 1
   198  190  199 1
   199  191  180 1
   200  193  184 1
   201  168  180 am
   202  200  201 1
   203  201  209 1
   204  201  204 1
   205  201  202 1
   206  202  203 2
   207  204  211 1
   208  204  205 1
   209  205  207 2
   210  205  206 am
   211  206  212 1
   212  206  213 1
   213  208  200 1
   214  210  204 1
   215  182  200 am
   216  214  215 1
   217  215  224 1
   218  215  218 1
   219  215  216 1
   220  216  217 2
   221  218  226 1
   222  218  219 1
   223  219  228 1
   224  219  220 1
   225  220  230 1
   226  220  221 1
   227  221  232 1
   228  221  222 1
   229  222  233 1
   230  222  234 1
   231  222  235 1
   232  223  214 1
   233  225  218 1
   234  227  219 1
   235  229  220 1
   236  231  221 1
   237  202  214 am
   238  236  237 1
   239  237  245 1
   240  237  240 1
   241  237  238 1
   242  238  239 2
   243  240  246 1
   244  240  242 1
   245  240  241 1
   246  241  248 1
   247  242  249 1
   248  242  250 1
   249  242  251 1
   250  243  241 1
   251  243  252 1
   252  243  253 1
   253  243  254 1
   254  244  236 1
   255  247  241 1
   256  216  236 am
   257  255  256 1
   258  256  267 1
   259  256  259 1
   260  256  257 1
   261  257  258 2
   262  259  269 1
   263  259  260 1
   264  260  261 ar
   265  260  262 ar
   266  261  270 1
   267  261  263 ar
   268  262  271 1
   269  262  264 ar
   270  263  272 1
   271  263  265 ar
   272  264  265 ar
   273  264  273 1
   274  265  274 1
   275  266  255 1
   276  268  259 1
   277  238  255 am
   278  275  276 1
   279  276  284 1
   280  276  279 1
   281  276  277 1
   282  277  278 2
   283  279  286 1
   284  279  280 1
   285  280  287 1
   286  280  281 1
   287  280  282 1
   288  281  288 1
   289  281  289 1
   290  281  290 1
   291  282  291 1
   292  282  292 1
   293  282  293 1
   294  283  275 1
   295  285  279 1
   296  257  275 am
   297  294  300 1
   298  294  295 1
   299  295  298 1
   300  295  296 1
   301  295  301 1
   302  296  297 2
   303  298  303 1
   304  298  299 1
   305  299  300 1
   306  299  305 1
   307  300  307 1
   308  302  298 1
   309  304  299 1
   310  306  300 1
   311  277  294 am
   312  308  309 1
   313  309  316 1
   314  309  312 1
   315  309  310 1
   316  310  311 2
   317  312  317 1
   318  312  313 1
   319  312  314 1
   320  313  319 1
   321  313  320 1
   322  313  321 1
   323  314  318 1
   324  315  308 1
   325  296  308 am
   326  322  323 1
   327  323  331 1
   328  323  326 1
   329  323  324 1
   330  324  325 2
   331  326  332 1
   332  326  328 1
   333  326  327 1
   334  327  334 1
   335  328  335 1
   336  328  336 1
   337  328  337 1
   338  329  327 1
   339  329  338 1
   340  329  339 1
   341  329  340 1
   342  330  322 1
   343  333  327 1
   344  310  322 am
   345  341  342 1
   346  342  354 1
   347  342  345 1
   348  342  343 1
   349  343  344 2
   350  345  356 1
   351  345  346 1
   352  346  347 ar
   353  346  348 ar
   354  347  357 1
   355  347  349 ar
   356  348  350 ar
   357  348  358 1
   358  349  359 1
   359  349  351 ar
   360  350  351 ar
   361  350  360 1
   362  351  352 1
   363  352  361 1
   364  353  341 1
   365  355  345 1
   366  324  341 am
   367  362  363 1
   368  363  369 1
   369  363  366 1
   370  363  364 1
   371  364  365 2
   372  366  371 1
   373  366  367 1
   374  368  362 1
   375  370  366 1
   376  372  367 1
   377  343  362 am
   378  373  374 1
   379  374  382 1
   380  374  377 1
   381  374  375 1
   382  375  376 2
   383  377  383 1
   384  377  379 1
   385  377  378 1
   386  378  385 1
   387  379  386 1
   388  379  387 1
   389  379  388 1
   390  380  378 1
   391  380  389 1
   392  380  390 1
   393  380  391 1
   394  381  373 1
   395  384  378 1
   396  364  373 am
   397  392  393 1
   398  393  401 1
   399  393  396 1
   400  393  394 1
   401  394  395 2
   402  396  402 1
   403  396  398 1
   404  396  397 1
   405  397  404 1
   406  398  405 1
   407  398  406 1
   408  398  407 1
   409  399  397 1
   410  399  408 1
   411  399  409 1
   412  399  410 1
   413  400  392 1
   414  403  397 1
   415  375  392 am
   416  411  412 1
   417  412  423 1
   418  412  415 1
   419  412  413 1
   420  413  414 2
   421  415  425 1
   422  415  416 1
   423  416  417 ar
   424  416  418 ar
   425  417  426 1
   426  417  419 ar
   427  418  427 1
   428  418  420 ar
   429  419  428 1
   430  419  421 ar
   431  420  421 ar
   432  420  429 1
   433  421  430 1
   434  422  411 1
   435  424  415 1
   436  394  411 am
   437  431  432 1
   438  432  440 1
   439  432  435 1
   440  432  433 1
   441  433  434 2
   442  435  442 1
   443  435  436 1
   444  436  443 1
   445  436  437 1
   446  436  438 1
   447  437  444 1
   448  437  445 1
   449  437  446 1
   450  438  447 1
   451  438  448 1
   452  438  449 1
   453  439  431 1
   454  441  435 1
   455  413  431 am
   456  450  451 1
   457  451  458 1
   458  451  454 1
   459  451  452 1
   460  452  453 2
   461  454  459 1
   462  454  455 1
   463  454  456 1
   464  455  461 1
   465  455  462 1
   466  455  463 1
   467  456  460 1
   468  457  450 1
   469  433  450 am
   470  464  465 1
   471  465  470 1
   472  465  466 1
   473  466  467 2
   474  468  464 1
   475  469  465 1
   476  452  464 am
   477  471  472 1
   478  472  480 1
   479  472  475 1
   480  472  473 1
   481  473  474 2
   482  475  481 1
   483  475  477 1
   484  475  476 1
   485  476  483 1
   486  477  484 1
   487  477  485 1
   488  477  486 1
   489  478  476 1
   490  478  487 1
   491  478  488 1
   492  478  489 1
   493  479  471 1
   494  482  476 1
   495  466  471 am
   496  490  491 1
   497  491  498 1
   498  491  494 1
   499  491  492 1
   500  492  493 2
   501  494  499 1
   502  494  495 1
   503  494  496 1
   504  495  500 1
   505  495  501 1
   506  495  502 1
   507  496  503 1
   508  496  504 1
   509  496  505 1
   510  497  490 1
   511  473  490 am
   512  506  507 1
   513  507  512 1
   514  507  508 1
   515  508  509 2
   516  510  506 1
   517  511  507 1
   518  492  506 am
   519  513  514 1
   520  514  522 1
   521  514  517 1
   522  514  515 1
   523  515  516 2
   524  517  524 1
   525  517  518 1
   526  518  520 2
   527  518  519 am
   528  519  525 1
   529  519  526 1
   530  521  513 1
   531  523  517 1
   532  508  513 am
   533  527  528 1
   534  528  533 1
   535  528  529 1
   536  529  530 2
   537  531  527 1
   538  532  528 1
   539  515  527 am
   540  534  535 1
   541  535  543 1
   542  535  538 1
   543  535  536 1
   544  536  537 2
   545  538  545 1
   546  538  539 1
   547  539  546 1
   548  539  540 1
   549  539  541 1
   550  540  547 1
   551  540  548 1
   552  540  549 1
   553  541  550 1
   554  541  551 1
   555  541  552 1
   556  542  534 1
   557  544  538 1
   558  529  534 am
   559  553  554 1
   560  554  561 1
   561  554  557 1
   562  554  555 1
   563  555  556 2
   564  557  562 1
   565  557  558 1
   566  557  559 1
   567  558  563 1
   568  558  564 1
   569  558  565 1
   570  559  566 1
   571  559  567 1
   572  559  568 1
   573  560  553 1
   574  536  553 am
   575  569  570 1
   576  570  578 1
   577  570  573 1
   578  570  571 1
   579  571  572 2
   580  573  579 1
   581  573  575 1
   582  573  574 1
   583  574  581 1
   584  575  582 1
   585  575  583 1
   586  575  584 1
   587  576  574 1
   588  576  585 1
   589  576  586 1
   590  576  587 1
   591  577  569 1
   592  580  574 1
   593  555  569 am
   594  588  589 1
   595  589  597 1
   596  589  592 1
   597  589  590 1
   598  590  591 2
   599  592  599 1
   600  592  593 1
   601  593  600 1
   602  593  594 1
   603  593  595 1
   604  594  601 1
   605  594  602 1
   606  594  603 1
   607  595  604 1
   608  595  605 1
   609  595  606 1
   610  596  588 1
   611  598  592 1
   612  571  588 am
   613  607  608 1
   614  608  615 1
   615  608  611 1
   616  608  609 1
   617  609  610 2
   618  611  616 1
   619  611  612 1
   620  611  613 1
   621  612  617 1
   622  612  618 1
   623  612  619 1
   624  613  620 1
   625  613  621 1
   626  613  622 1
   627  614  607 1
   628  590  607 am
   629  623  624 1
   630  624  632 1
   631  624  627 1
   632  624  625 1
   633  625  626 2
   634  627  634 1
   635  627  628 1
   636  628  636 1
   637  628  629 1
   638  629  630 1
   639  630  637 1
   640  630  638 1
   641  630  639 1
   642  631  623 1
   643  633  627 1
   644  635  628 1
   645  609  623 am
   646  640  641 1
   647  641  646 1
   648  641  642 1
   649  642  643 2
   650  644  640 1
   651  645  641 1
   652  625  640 am
   653  647  648 1
   654  648  660 1
   655  648  651 1
   656  648  649 1
   657  649  650 2
   658  651  662 1
   659  651  652 1
   660  652  653 ar
   661  652  654 ar
   662  653  663 1
   663  653  655 ar
   664  654  656 ar
   665  654  664 1
   666  655  665 1
   667  655  657 ar
   668  656  657 ar
   669  656  666 1
   670  657  658 1
   671  658  667 1
   672  659  647 1
   673  661  651 1
   674  642  647 am
   675  668  669 1
   676  669  671 1
   677  669  673 1
   678  669  681 1
   679  671  672 2
   680  673  683 1
   681  673  674 1
   682  674  675 1
   683  674  685 1
   684  675  677 2
   685  675  676 am
   686  676  686 1
   687  676  687 1
   688  670  678 1
   689  670  688 1
   690  670  689 1
   691  670  690 1
   692  678  671 2
   693  678  680 1
   694  679  668 1
   695  682  673 1
   696  684  674 1
   697  649  668 am
   698  691  692 1
   699  692  701 1
   700  692  696 1
   701  692  694 1
   702  694  695 2
   703  696  703 1
   704  696  697 1
   705  693  698 1
   706  693  705 1
   707  693  706 1
   708  693  707 1
   709  698  691 am
   710  698  699 2
   711  700  691 1
   712  702  696 1
   713  704  697 1
   714  671  691 1
   715  708  709 1
   716  709  717 1
   717  709  712 1
   718  709  710 1
   719  710  711 2
   720  712  719 1
   721  712  713 1
   722  713  721 1
   723  713  714 1
   724  714  715 1
   725  715  722 1
   726  715  723 1
   727  715  724 1
   728  716  708 1
   729  718  712 1
   730  720  713 1
   731  694  708 am
   732  725  726 1
   733  726  733 1
   734  726  729 1
   735  726  727 1
   736  727  728 2
   737  729  734 1
   738  729  730 1
   739  729  731 1
   740  730  736 1
   741  730  737 1
   742  730  738 1
   743  731  735 1
   744  732  725 1
   745  710  725 am
   746  739  740 1
   747  740  748 1
   748  740  743 1
   749  740  741 1
   750  741  742 2
   751  743  750 1
   752  743  744 1
   753  744  745 2
   754  744  746 2
   755  747  739 1
   756  749  743 1
   757  727  739 am
   758  751  752 1
   759  752  761 1
   760  752  755 1
   761  752  753 1
   762  753  754 2
   763  755  763 1
   764  755  756 1
   765  756  765 1
   766  756  757 1
   767  757  767 1
   768  757  758 1
   769  758  769 1
   770  758  759 1
   771  759  770 1
   772  759  771 1
   773  759  772 1
   774  760  751 1
   775  762  755 1
   776  764  756 1
   777  766  757 1
   778  768  758 1
   779  741  751 am
   780  773  774 1
   781  774  786 1
   782  774  777 1
   783  774  775 1
   784  775  776 2
   785  777  788 1
   786  777  778 1
   787  778  779 ar
   788  778  780 ar
   789  779  789 1
   790  779  781 ar
   791  780  782 ar
   792  780  790 1
   793  781  791 1
   794  781  783 ar
   795  782  783 ar
   796  782  792 1
   797  783  784 1
   798  784  793 1
   799  785  773 1
   800  787  777 1
   801  753  773 am
   802  794  795 1
   803  795  806 1
   804  795  798 1
   805  795  796 1
   806  796  797 2
   807  798  808 1
   808  798  799 1
   809  799  810 1
   810  799  800 1
   811  800  812 1
   812  800  801 1
   813  801  813 1
   814  801  802 2
   815  802  803 2
   816  802  804 2
   817  803  814 1
   818  803  815 1
   819  804  817 1
   820  804  816 1
   821  805  794 1
   822  807  798 1
   823  809  799 1
   824  811  800 1
   825  775  794 am
   826  818  819 1
   827  819  827 1
   828  819  822 1
   829  819  820 1
   830  820  821 2
   831  822  829 1
   832  822  823 1
   833  823  830 1
   834  823  824 1
   835  823  825 1
   836  824  831 1
   837  824  832 1
   838  824  833 1
   839  825  834 1
   840  825  835 1
   841  825  836 1
   842  826  818 1
   843  828  822 1
   844  796  818 am
   845  837  838 1
   846  837  847 1
   847  838  839 1
   848  838  841 1
   849  838  848 1
   850  839  840 2
   851  841  842 1
   852  841  849 1
   853  841  850 1
   854  842  843 ar
   855  842  844 ar
   856  843  846 ar
   857  843  851 1
   858  844  845 ar
   859  845  846 ar
   860  845  852 1
   861  846  853 1
   862  820  837 am
   863  854  855 1
   864  855  863 1
   865  855  858 1
   866  855  856 1
   867  856  857 2
   868  858  865 1
   869  858  859 1
   870  859  866 1
   871  859  860 1
   872  859  861 1
   873  860  867 1
   874  860  868 1
   875  860  869 1
   876  861  870 1
   877  861  871 1
   878  861  872 1
   879  862  854 1
   880  864  858 1
   881  854  839 am
   882  873  874 1
   883  874  880 1
   884  874  877 1
   885  874  875 1
   886  875  876 2
   887  877  882 1
   888  877  878 1
   889  879  873 1
   890  881  877 1
   891  883  878 1
   892  856  873 am
   893  884  885 1
   894  885  892 1
   895  885  888 1
   896  885  886 1
   897  886  887 2
   898  888  893 1
   899  888  889 1
   900  888  890 1
   901  889  894 1
   902  889  895 1
   903  889  896 1
   904  890  897 1
   905  890  898 1
   906  890  899 1
   907  891  884 1
   908  875  884 am
   909  900  901 1
   910  901  906 1
   911  901  904 1
   912  901  902 1
   913  902  903 2
   914  904  907 1
   915  904  908 1
   916  904  909 1
   917  905  900 1
   918  886  900 am
   919  910  911 1
   920  911  919 1
   921  911  914 1
   922  911  912 1
   923  912  913 2
   924  914  921 1
   925  914  915 1
   926  915  916 2
   927  915  917 2
   928  918  910 1
   929  920  914 1
   930  902  910 am
   931  922  923 1
   932  923  931 1
   933  923  926 1
   934  923  924 1
   935  924  925 2
   936  926  933 1
   937  926  927 1
   938  927  934 1
   939  927  928 1
   940  927  929 1
   941  928  935 1
   942  928  936 1
   943  928  937 1
   944  929  938 1
   945  929  939 1
   946  929  940 1
   947  930  922 1
   948  932  926 1
   949  912  922 am
   950  941  942 1
   951  942  950 1
   952  942  945 1
   953  942  943 1
   954  943  944 2
   955  945  952 1
   956  945  946 1
   957  946  953 1
   958  946  947 1
   959  946  948 1
   960  947  954 1
   961  947  955 1
   962  947  956 1
   963  948  957 1
   964  948  958 1
   965  948  959 1
   966  949  941 1
   967  951  945 1
   968  924  941 am
   969  960  961 1
   970  961  972 1
   971  961  964 1
   972  961  962 1
   973  962  963 2
   974  964  974 1
   975  964  965 1
   976  965  966 ar
   977  965  967 ar
   978  966  975 1
   979  966  968 ar
   980  967  976 1
   981  967  969 ar
   982  968  977 1
   983  968  970 ar
   984  969  970 ar
   985  969  978 1
   986  970  979 1
   987  971  960 1
   988  973  964 1
   989  943  960 am
   990  980  981 1
   991  981  988 1
   992  981  984 1
   993  981  982 1
   994  982  983 2
   995  984  989 1
   996  984  985 1
   997  984  986 1
   998  985  990 1
   999  985  991 1
  1000  985  992 1
  1001  986  993 1
  1002  986  994 1
  1003  986  995 1
  1004  987  980 1
  1005  962  980 am
  1006  996  997 1
  1007  997 1005 1
  1008  997 1000 1
  1009  997  998 1
  1010  998  999 2
  1011 1000 1006 1
  1012 1000 1002 1
  1013 1000 1001 1
  1014 1001 1008 1
  1015 1002 1009 1
  1016 1002 1010 1
  1017 1002 1011 1
  1018 1003 1001 1
  1019 1003 1012 1
  1020 1003 1013 1
  1021 1003 1014 1
  1022 1004  996 1
  1023 1007 1001 1
  1024  982  996 am
  1025 1015 1016 1
  1026 1016 1023 1
  1027 1016 1019 1
  1028 1016 1017 1
  1029 1017 1018 2
  1030 1019 1024 1
  1031 1019 1020 1
  1032 1019 1021 1
  1033 1020 1026 1
  1034 1020 1027 1
  1035 1020 1028 1
  1036 1021 1025 1
  1037 1022 1015 1
  1038  998 1015 am
  1039 1029 1030 1
  1040 1030 1038 1
  1041 1030 1033 1
  1042 1030 1031 1
  1043 1031 1032 2
  1044 1033 1040 1
  1045 1033 1034 1
  1046 1034 1041 1
  1047 1034 1035 1
  1048 1034 1036 1
  1049 1035 1042 1
  1050 1035 1043 1
  1051 1035 1044 1
  1052 1036 1045 1
  1053 1036 1046 1
  1054 1036 1047 1
  1055 1037 1029 1
  1056 1039 1033 1
  1057 1017 1029 am
  1058 1048 1054 1
  1059 1048 1049 1
  1060 1049 1052 1
  1061 1049 1050 1
  1062 1049 1055 1
  1063 1050 1051 2
  1064 1052 1057 1
  1065 1052 1053 1
  1066 1053 1054 1
  1067 1053 1059 1
  1068 1054 1061 1
  1069 1056 1052 1
  1070 1058 1053 1
  1071 1060 1054 1
  1072 1031 1048 am
  1073 1062 1063 1
  1074 1063 1074 1
  1075 1063 1066 1
  1076 1063 1064 1
  1077 1064 1065 2
  1078 1066 1076 1
  1079 1066 1067 1
  1080 1067 1068 ar
  1081 1067 1069 ar
  1082 1068 1077 1
  1083 1068 1070 ar
  1084 1069 1078 1
  1085 1069 1071 ar
  1086 1070 1079 1
  1087 1070 1072 ar
  1088 1071 1072 ar
  1089 1071 1080 1
  1090 1072 1081 1
  1091 1073 1062 1
  1092 1075 1066 1
  1093 1050 1062 am
  1094 1082 1083 1
  1095 1083 1084 1
  1096 1083 1097 1
  1097 1083 1086 1
  1098 1084 1085 2
  1099 1086 1099 1
  1100 1086 1087 1
  1101 1087 1089 ar
  1102 1087 1088 ar
  1103 1088 1100 1
  1104 1088 1092 ar
  1105 1089 1090 ar
  1106 1089 1091 ar
  1107 1090 1092 ar
  1108 1090 1093 ar
  1109 1091 1094 ar
  1110 1091 1102 1
  1111 1092 1101 1
  1112 1093 1103 1
  1113 1093 1095 ar
  1114 1094 1095 ar
  1115 1094 1104 1
  1116 1095 1105 1
  1117 1096 1082 1
  1118 1098 1086 1
  1119 1064 1082 am
  1120 1106 1107 1
  1121 1107 1112 1
  1122 1107 1110 1
  1123 1107 1108 1
  1124 1108 1109 2
  1125 1110 1113 1
  1126 1110 1114 1
  1127 1110 1115 1
  1128 1111 1106 1
  1129 1084 1106 am
  1130 1116 1117 1
  1131 1117 1124 1
  1132 1117 1120 1
  1133 1117 1118 1
  1134 1118 1119 2
  1135 1120 1125 1
  1136 1120 1121 1
  1137 1120 1122 1
  1138 1121 1126 1
  1139 1121 1127 1
  1140 1121 1128 1
  1141 1122 1129 1
  1142 1122 1130 1
  1143 1122 1131 1
  1144 1123 1116 1
  1145 1108 1116 am
  1146 1132 1133 1
  1147 1133 1141 1
  1148 1133 1136 1
  1149 1133 1134 1
  1150 1134 1135 2
  1151 1136 1143 1
  1152 1136 1137 1
  1153 1137 1138 2
  1154 1137 1139 2
  1155 1140 1132 1
  1156 1142 1136 1
  1157 1118 1132 am
  1158 1144 1145 1
  1159 1145 1150 1
  1160 1145 1148 1
  1161 1145 1146 1
  1162 1146 1147 2
  1163 1148 1151 1
  1164 1148 1152 1
  1165 1148 1153 1
  1166 1149 1144 1
  1167 1134 1144 am
  1168 1154 1155 1
  1169 1155 1162 1
  1170 1155 1158 1
  1171 1155 1156 1
  1172 1156 1157 2
  1173 1158 1163 1
  1174 1158 1159 1
  1175 1158 1160 1
  1176 1159 1164 1
  1177 1159 1165 1
  1178 1159 1166 1
  1179 1160 1167 1
  1180 1160 1168 1
  1181 1160 1169 1
  1182 1161 1154 1
  1183 1146 1154 am
  1184 1170 1171 1
  1185 1171 1176 1
  1186 1171 1174 1
  1187 1171 1172 1
  1188 1172 1173 2
  1189 1174 1177 1
  1190 1174 1178 1
  1191 1174 1179 1
  1192 1175 1170 1
  1193 1156 1170 am
  1194 1180 1181 1
  1195 1181 1189 1
  1196 1181 1184 1
  1197 1181 1182 1
  1198 1182 1183 2
  1199 1184 1191 1
  1200 1184 1185 1
  1201 1185 1187 2
  1202 1185 1186 am
  1203 1186 1192 1
  1204 1186 1193 1
  1205 1188 1180 1
  1206 1190 1184 1
  1207 1172 1180 am
  1208 1194 1195 1
  1209 1195 1196 1
  1210 1195 1209 1
  1211 1195 1198 1
  1212 1196 1197 2
  1213 1198 1211 1
  1214 1198 1199 1
  1215 1199 1201 ar
  1216 1199 1200 ar
  1217 1200 1212 1
  1218 1200 1204 ar
  1219 1201 1202 ar
  1220 1201 1203 ar
  1221 1202 1204 ar
  1222 1202 1205 ar
  1223 1203 1206 ar
  1224 1203 1214 1
  1225 1204 1213 1
  1226 1205 1215 1
  1227 1205 1207 ar
  1228 1206 1207 ar
  1229 1206 1216 1
  1230 1207 1217 1
  1231 1208 1194 1
  1232 1210 1198 1
  1233 1182 1194 am
  1234 1218 1219 1
  1235 1219 1231 1
  1236 1219 1222 1
  1237 1219 1220 1
  1238 1220 1221 2
  1239 1222 1233 1
  1240 1222 1223 1
  1241 1223 1224 ar
  1242 1223 1225 ar
  1243 1224 1234 1
  1244 1224 1226 ar
  1245 1225 1227 ar
  1246 1225 1235 1
  1247 1226 1236 1
  1248 1226 1228 ar
  1249 1227 1228 ar
  1250 1227 1237 1
  1251 1228 1229 1
  1252 1229 1238 1
  1253 1230 1218 1
  1254 1232 1222 1
  1255 1196 1218 am
  1256 1239 1240 1
  1257 1240 1251 1
  1258 1240 1243 1
  1259 1240 1241 1
  1260 1241 1242 2
  1261 1243 1253 1
  1262 1243 1244 1
  1263 1244 1245 ar
  1264 1244 1246 ar
  1265 1245 1254 1
  1266 1245 1247 ar
  1267 1246 1255 1
  1268 1246 1248 ar
  1269 1247 1256 1
  1270 1247 1249 ar
  1271 1248 1249 ar
  1272 1248 1257 1
  1273 1249 1258 1
  1274 1250 1239 1
  1275 1252 1243 1
  1276 1220 1239 am
  1277 1259 1260 1
  1278 1260 1265 1
  1279 1260 1261 1
  1280 1261 1262 2
  1281 1263 1259 1
  1282 1264 1260 1
  1283 1241 1259 am
  1284 1266 1267 1
  1285 1267 1275 1
  1286 1267 1270 1
  1287 1267 1268 1
  1288 1268 1269 2
  1289 1270 1277 1
  1290 1270 1271 1
  1291 1271 1273 2
  1292 1271 1272 am
  1293 1272 1278 1
  1294 1272 1279 1
  1295 1274 1266 1
  1296 1276 1270 1
  1297 1261 1266 am
  1298 1280 1281 1
  1299 1281 1292 1
  1300 1281 1284 1
  1301 1281 1282 1
  1302 1282 1283 2
  1303 1284 1294 1
  1304 1284 1285 1
  1305 1285 1286 ar
  1306 1285 1287 ar
  1307 1286 1295 1
  1308 1286 1288 ar
  1309 1287 1296 1
  1310 1287 1289 ar
  1311 1288 1297 1
  1312 1288 1290 ar
  1313 1289 1290 ar
  1314 1289 1298 1
  1315 1290 1299 1
  1316 1291 1280 1
  1317 1293 1284 1
  1318 1268 1280 am
  1319 1300 1301 1
  1320 1301 1309 1
  1321 1301 1304 1
  1322 1301 1302 1
  1323 1302 1303 2
  1324 1304 1311 1
  1325 1304 1305 1
  1326 1305 1312 1
  1327 1305 1306 1
  1328 1305 1307 1
  1329 1306 1313 1
  1330 1306 1314 1
  1331 1306 1315 1
  1332 1307 1316 1
  1333 1307 1317 1
  1334 1307 1318 1
  1335 1308 1300 1
  1336 1310 1304 1
  1337 1282 1300 am
  1338 1319 1320 1
  1339 1320 1321 1
  1340 1320 1326 1
  1341 1320 1323 1
  1342 1321 1322 2
  1343 1323 1328 1
  1344 1323 1324 1
  1345 1325 1319 1
  1346 1327 1323 1
  1347 1302 1319 am
  1348 1329 1330 1
  1349 1330 1339 1
  1350 1330 1333 1
  1351 1330 1331 1
  1352 1331 1332 2
  1353 1333 1341 1
  1354 1333 1334 1
  1355 1334 1343 1
  1356 1334 1335 1
  1357 1335 1345 1
  1358 1335 1336 1
  1359 1336 1347 1
  1360 1336 1337 1
  1361 1337 1348 1
  1362 1337 1349 1
  1363 1337 1350 1
  1364 1338 1329 1
  1365 1340 1333 1
  1366 1342 1334 1
  1367 1344 1335 1
  1368 1346 1336 1
  1369 1321 1329 am
  1370 1351 1352 1
  1371 1352 1357 1
  1372 1352 1355 1
  1373 1352 1353 1
  1374 1353 1354 2
  1375 1355 1358 1
  1376 1355 1359 1
  1377 1355 1360 1
  1378 1356 1351 1
  1379 1331 1351 am
  1380 1361 1362 1
  1381 1362 1369 1
  1382 1362 1365 1
  1383 1362 1363 1
  1384 1363 1364 2
  1385 1365 1370 1
  1386 1365 1366 1
  1387 1365 1367 1
  1388 1366 1371 1
  1389 1366 1372 1
  1390 1366 1373 1
  1391 1367 1374 1
  1392 1367 1375 1
  1393 1367 1376 1
  1394 1368 1361 1
  1395 1353 1361 am
  1396 1377 1378 1
  1397 1377 1387 1
  1398 1378 1379 1
  1399 1378 1381 1
  1400 1378 1388 1
  1401 1379 1380 2
  1402 1381 1382 1
  1403 1381 1389 1
  1404 1381 1390 1
  1405 1382 1383 ar
  1406 1382 1384 ar
  1407 1383 1386 ar
  1408 1383 1391 1
  1409 1384 1385 ar
  1410 1385 1386 ar
  1411 1385 1392 1
  1412 1386 1393 1
  1413 1363 1377 am
  1414 1394 1395 1
  1415 1395 1402 1
  1416 1395 1398 1
  1417 1395 1396 1
  1418 1396 1397 2
  1419 1398 1403 1
  1420 1398 1399 1
  1421 1398 1400 1
  1422 1399 1404 1
  1423 1399 1405 1
  1424 1399 1406 1
  1425 1400 1407 1
  1426 1400 1408 1
  1427 1400 1409 1
  1428 1401 1394 1
  1429 1394 1379 am
  1430 1410 1411 1
  1431 1411 1419 1
  1432 1411 1414 1
  1433 1411 1412 1
  1434 1412 1413 2
  1435 1414 1420 1
  1436 1414 1416 1
  1437 1414 1415 1
  1438 1415 1422 1
  1439 1416 1423 1
  1440 1416 1424 1
  1441 1416 1425 1
  1442 1417 1415 1
  1443 1417 1426 1
  1444 1417 1427 1
  1445 1417 1428 1
  1446 1418 1410 1
  1447 1421 1415 1
  1448 1396 1410 am
  1449 1429 1430 1
  1450 1430 1442 1
  1451 1430 1433 1
  1452 1430 1431 1
  1453 1431 1432 2
  1454 1433 1444 1
  1455 1433 1434 1
  1456 1434 1435 ar
  1457 1434 1436 ar
  1458 1435 1445 1
  1459 1435 1437 ar
  1460 1436 1438 ar
  1461 1436 1446 1
  1462 1437 1447 1
  1463 1437 1439 ar
  1464 1438 1439 ar
  1465 1438 1448 1
  1466 1439 1440 1
  1467 1440 1449 1
  1468 1441 1429 1
  1469 1443 1433 1
  1470 1412 1429 am
  1471 1450 1451 1
  1472 1451 1458 1
  1473 1451 1454 1
  1474 1451 1452 1
  1475 1452 1453 2
  1476 1454 1459 1
  1477 1454 1455 1
  1478 1454 1456 1
  1479 1455 1461 1
  1480 1455 1462 1
  1481 1455 1463 1
  1482 1456 1460 1
  1483 1457 1450 1
  1484 1431 1450 am
  1485 1464 1465 1
  1486 1465 1472 1
  1487 1465 1468 1
  1488 1465 1466 1
  1489 1466 1467 2
  1490 1468 1473 1
  1491 1468 1469 1
  1492 1468 1470 1
  1493 1469 1474 1
  1494 1469 1475 1
  1495 1469 1476 1
  1496 1470 1477 1
  1497 1470 1478 1
  1498 1470 1479 1
  1499 1471 1464 1
  1500 1452 1464 am
  1501 1480 1481 1
  1502 1481 1489 1
  1503 1481 1484 1
  1504 1481 1482 1
  1505 1482 1483 2
  1506 1484 1491 1
  1507 1484 1485 1
  1508 1485 1487 2
  1509 1485 1486 am
  1510 1486 1492 1
  1511 1486 1493 1
  1512 1488 1480 1
  1513 1490 1484 1
  1514 1466 1480 am
  1515 1494 1495 1
  1516 1495 1503 1
  1517 1495 1498 1
  1518 1495 1496 1
  1519 1496 1497 2
  1520 1498 1505 1
  1521 1498 1499 1
  1522 1499 1506 1
  1523 1499 1500 1
  1524 1499 1501 1
  1525 1500 1507 1
  1526 1500 1508 1
  1527 1500 1509 1
  1528 1501 1510 1
  1529 1501 1511 1
  1530 1501 1512 1
  1531 1502 1494 1
  1532 1504 1498 1
  1533 1482 1494 am
  1534 1513 1514 1
  1535 1514 1526 1
  1536 1514 1517 1
  1537 1514 1515 1
  1538 1515 1516 2
  1539 1517 1528 1
  1540 1517 1518 1
  1541 1518 1519 ar
  1542 1518 1520 ar
  1543 1519 1529 1
  1544 1519 1521 ar
  1545 1520 1522 ar
  1546 1520 1530 1
  1547 1521 1531 1
  1548 1521 1523 ar
  1549 1522 1523 ar
  1550 1522 1532 1
  1551 1523 1524 1
  1552 1524 1533 1
  1553 1525 1513 1
  1554 1527 1517 1
  1555 1496 1513 am
  1556 1534 1535 1
  1557 1535 1541 1
  1558 1535 1538 1
  1559 1535 1536 1
  1560 1536 1537 2
  1561 1538 1543 1
  1562 1538 1539 1
  1563 1540 1534 1
  1564 1542 1538 1
  1565 1544 1539 1
  1566 1515 1534 am
  1567 1545 1546 1
  1568 1546 1552 1
  1569 1546 1549 1
  1570 1546 1547 1
  1571 1547 1548 2
  1572 1549 1554 1
  1573 1549 1550 1
  1574 1551 1545 1
  1575 1553 1549 1
  1576 1555 1550 1
  1577 1536 1545 am
  1578 1556 1557 1
  1579 1557 1564 1
  1580 1557 1560 1
  1581 1557 1558 1
  1582 1558 1559 2
  1583 1560 1565 1
  1584 1560 1561 1
  1585 1560 1562 1
  1586 1561 1566 1
  1587 1561 1567 1
  1588 1561 1568 1
  1589 1562 1569 1
  1590 1562 1570 1
  1591 1562 1571 1
  1592 1563 1556 1
  1593 1547 1556 am
  1594 1572 1573 1
  1595 1573 1574 1
  1596 1573 1587 1
  1597 1573 1576 1
  1598 1574 1575 2
  1599 1576 1589 1
  1600 1576 1577 1
  1601 1577 1579 ar
  1602 1577 1578 ar
  1603 1578 1590 1
  1604 1578 1582 ar
  1605 1579 1580 ar
  1606 1579 1581 ar
  1607 1580 1582 ar
  1608 1580 1583 ar
  1609 1581 1584 ar
  1610 1581 1592 1
  1611 1582 1591 1
  1612 1583 1593 1
  1613 1583 1585 ar
  1614 1584 1585 ar
  1615 1584 1594 1
  1616 1585 1595 1
  1617 1586 1572 1
  1618 1588 1576 1
  1619 1558 1572 am
  1620 1596 1597 1
  1621 1597 1605 1
  1622 1597 1600 1
  1623 1597 1598 1
  1624 1598 1599 2
  1625 1600 1606 1
  1626 1600 1602 1
  1627 1600 1601 1
  1628 1601 1608 1
  1629 1602 1609 1
  1630 1602 1610 1
  1631 1602 1611 1
  1632 1603 1601 1
  1633 1603 1612 1
  1634 1603 1613 1
  1635 1603 1614 1
  1636 1604 1596 1
  1637 1607 1601 1
  1638 1574 1596 am
  1639 1615 1616 1
  1640 1616 1624 1
  1641 1616 1619 1
  1642 1616 1617 1
  1643 1617 1618 2
  1644 1619 1626 1
  1645 1619 1620 1
  1646 1620 1627 1
  1647 1620 1621 1
  1648 1620 1622 1
  1649 1621 1628 1
  1650 1621 1629 1
  1651 1621 1630 1
  1652 1622 1631 1
  1653 1622 1632 1
  1654 1622 1633 1
  1655 1623 1615 1
  1656 1625 1619 1
  1657 1598 1615 am
  1658 1634 1635 1
  1659 1635 1640 1
  1660 1635 1638 1
  1661 1635 1636 1
  1662 1636 1637 2
  1663 1638 1641 1
  1664 1638 1642 1
  1665 1638 1643 1
  1666 1639 1634 1
  1667 1617 1634 am
  1668 1644 1645 1
  1669 1645 1656 1
  1670 1645 1648 1
  1671 1645 1646 1
  1672 1646 1647 2
  1673 1648 1658 1
  1674 1648 1649 1
  1675 1649 1650 ar
  1676 1649 1651 ar
  1677 1650 1659 1
  1678 1650 1652 ar
  1679 1651 1660 1
  1680 1651 1653 ar
  1681 1652 1661 1
  1682 1652 1654 ar
  1683 1653 1654 ar
  1684 1653 1662 1
  1685 1654 1663 1
  1686 1655 1644 1
  1687 1657 1648 1
  1688 1636 1644 am
  1689 1664 1665 1
  1690 1665 1673 1
  1691 1665 1668 1
  1692 1665 1666 1
  1693 1666 1667 2
  1694 1668 1674 1
  1695 1668 1670 1
  1696 1668 1669 1
  1697 1669 1676 1
  1698 1670 1677 1
  1699 1670 1678 1
  1700 1670 1679 1
  1701 1671 1669 1
  1702 1671 1680 1
  1703 1671 1681 1
  1704 1671 1682 1
  1705 1672 1664 1
  1706 1675 1669 1
  1707 1646 1664 am
  1708 1683 1684 1
  1709 1684 1690 1
  1710 1684 1687 1
  1711 1684 1685 1
  1712 1685 1686 2
  1713 1687 1692 1
  1714 1687 1688 1
  1715 1689 1683 1
  1716 1691 1687 1
  1717 1693 1688 1
  1718 1666 1683 am
  1719 1694 1695 1
  1720 1695 1703 1
  1721 1695 1698 1
  1722 1695 1696 1
  1723 1696 1697 2
  1724 1698 1705 1
  1725 1698 1699 1
  1726 1699 1706 1
  1727 1699 1700 1
  1728 1699 1701 1
  1729 1700 1707 1
  1730 1700 1708 1
  1731 1700 1709 1
  1732 1701 1710 1
  1733 1701 1711 1
  1734 1701 1712 1
  1735 1702 1694 1
  1736 1704 1698 1
  1737 1685 1694 am
  1738 1713 1714 1
  1739 1714 1722 1
  1740 1714 1717 1
  1741 1714 1715 1
  1742 1715 1716 2
  1743 1717 1724 1
  1744 1717 1718 1
  1745 1718 1719 2
  1746 1718 1720 2
  1747 1721 1713 1
  1748 1723 1717 1
  1749 1696 1713 am
  1750 1725 1726 1
  1751 1726 1737 1
  1752 1726 1729 1
  1753 1726 1727 1
  1754 1727 1728 2
  1755 1729 1739 1
  1756 1729 1730 1
  1757 1730 1741 1
  1758 1730 1731 1
  1759 1731 1743 1
  1760 1731 1732 1
  1761 1732 1744 1
  1762 1732 1733 2
  1763 1733 1734 2
  1764 1733 1735 2
  1765 1734 1745 1
  1766 1734 1746 1
  1767 1735 1748 1
  1768 1735 1747 1
  1769 1736 1725 1
  1770 1738 1729 1
  1771 1740 1730 1
  1772 1742 1731 1
  1773 1715 1725 am
  1774 1749 1750 1
  1775 1750 1762 1
  1776 1750 1753 1
  1777 1750 1751 1
  1778 1751 1752 2
  1779 1753 1764 1
  1780 1753 1754 1
  1781 1754 1755 ar
  1782 1754 1756 ar
  1783 1755 1765 1
  1784 1755 1757 ar
  1785 1756 1758 ar
  1786 1756 1766 1
  1787 1757 1767 1
  1788 1757 1759 ar
  1789 1758 1759 ar
  1790 1758 1768 1
  1791 1759 1760 1
  1792 1760 1769 1
  1793 1761 1749 1
  1794 1763 1753 1
  1795 1727 1749 am
  1796 1770 1771 1
  1797 1771 1779 1
  1798 1771 1774 1
  1799 1771 1772 1
  1800 1772 1773 2
  1801 1774 1781 1
  1802 1774 1775 1
  1803 1775 1782 1
  1804 1775 1776 1
  1805 1775 1777 1
  1806 1776 1783 1
  1807 1776 1784 1
  1808 1776 1785 1
  1809 1777 1786 1
  1810 1777 1787 1
  1811 1777 1788 1
  1812 1778 1770 1
  1813 1780 1774 1
  1814 1751 1770 am
  1815 1789 1790 1
  1816 1790 1795 1
  1817 1790 1793 1
  1818 1790 1791 1
  1819 1791 1792 2
  1820 1793 1796 1
  1821 1793 1797 1
  1822 1793 1798 1
  1823 1794 1789 1
  1824 1772 1789 am
  1825 1799 1800 1
  1826 1800 1808 1
  1827 1800 1803 1
  1828 1800 1801 1
  1829 1801 1802 2
  1830 1803 1809 1
  1831 1803 1805 1
  1832 1803 1804 1
  1833 1804 1811 1
  1834 1805 1812 1
  1835 1805 1813 1
  1836 1805 1814 1
  1837 1806 1804 1
  1838 1806 1815 1
  1839 1806 1816 1
  1840 1806 1817 1
  1841 1807 1799 1
  1842 1810 1804 1
  1843 1791 1799 am
  1844 1818 1819 1
  1845 1819 1826 1
  1846 1819 1822 1
  1847 1819 1820 1
  1848 1820 1821 2
  1849 1822 1827 1
  1850 1822 1823 1
  1851 1822 1824 1
  1852 1823 1828 1
  1853 1823 1829 1
  1854 1823 1830 1
  1855 1824 1831 1
  1856 1824 1832 1
  1857 1824 1833 1
  1858 1825 1818 1
  1859 1801 1818 am
  1860 1834 1835 1
  1861 1834 1844 1
  1862 1835 1836 1
  1863 1835 1838 1
  1864 1835 1845 1
  1865 1836 1837 2
  1866 1838 1839 1
  1867 1838 1846 1
  1868 1838 1847 1
  1869 1839 1840 ar
  1870 1839 1841 ar
  1871 1840 1843 ar
  1872 1840 1849 1
  1873 1841 1842 ar
  1874 1841 1848 1
  1875 1842 1843 ar
  1876 1842 1850 1
  1877 1820 1834 am
  1878 1851 1852 1
  1879 1852 1857 1
  1880 1852 1855 1
  1881 1852 1853 1
  1882 1853 1854 2
  1883 1855 1858 1
  1884 1855 1859 1
  1885 1855 1860 1
  1886 1856 1851 1
  1887 1851 1836 am
  1888 1861 1862 1
  1889 1862 1869 1
  1890 1862 1865 1
  1891 1862 1863 1
  1892 1863 1864 2
  1893 1865 1870 1
  1894 1865 1866 1
  1895 1865 1867 1
  1896 1866 1872 1
  1897 1866 1873 1
  1898 1866 1874 1
  1899 1867 1871 1
  1900 1868 1861 1
  1901 1853 1861 am
  1902 1875 1876 1
  1903 1876 1884 1
  1904 1876 1879 1
  1905 1876 1877 1
  1906 1877 1878 2
  1907 1879 1886 1
  1908 1879 1880 1
  1909 1880 1882 2
  1910 1880 1881 am
  1911 1881 1887 1
  1912 1881 1888 1
  1913 1883 1875 1
  1914 1885 1879 1
  1915 1863 1875 am
  1916 1889 1890 1
  1917 1890 1896 1
  1918 1890 1893 1
  1919 1890 1891 1
  1920 1891 1892 2
  1921 1893 1898 1
  1922 1893 1894 1
  1923 1895 1889 1
  1924 1897 1893 1
  1925 1899 1894 1
  1926 1877 1889 am
  1927 1900 1901 1
  1928 1901 1902 1
  1929 1901 1904 1
  1930 1901 1910 1
  1931 1902 1903 2
  1932 1904 1912 1
  1933 1904 1905 1
  1934 1905 1906 1
  1935 1905 1914 1
  1936 1906 1908 2
  1937 1906 1907 am
  1938 1907 1915 1
  1939 1907 1916 1
  1940 1909 1900 1
  1941 1911 1904 1
  1942 1913 1905 1
  1943 1891 1900 am
  1944 1917 1918 1
  1945 1918 1929 1
  1946 1918 1921 1
  1947 1918 1919 1
  1948 1919 1920 2
  1949 1921 1931 1
  1950 1921 1922 1
  1951 1922 1933 1
  1952 1922 1923 1
  1953 1923 1935 1
  1954 1923 1924 1
  1955 1924 1936 1
  1956 1924 1925 2
  1957 1925 1926 2
  1958 1925 1927 2
  1959 1926 1937 1
  1960 1926 1938 1
  1961 1927 1940 1
  1962 1927 1939 1
  1963 1928 1917 1
  1964 1930 1921 1
  1965 1932 1922 1
  1966 1934 1923 1
  1967 1902 1917 am
  1968 1941 1947 1
  1969 1941 1942 1
  1970 1942 1945 1
  1971 1942 1943 1
  1972 1942 1948 1
  1973 1943 1944 2
  1974 1945 1950 1
  1975 1945 1946 1
  1976 1946 1947 1
  1977 1946 1952 1
  1978 1947 1954 1
  1979 1949 1945 1
  1980 1951 1946 1
  1981 1953 1947 1
  1982 1919 1941 am
  1983 1955 1956 1
  1984 1956 1967 1
  1985 1956 1959 1
  1986 1956 1957 1
  1987 1957 1958 2
  1988 1959 1969 1
  1989 1959 1960 1
  1990 1960 1971 1
  1991 1960 1961 1
  1992 1961 1973 1
  1993 1961 1962 1
  1994 1962 1974 1
  1995 1962 1963 2
  1996 1963 1964 2
  1997 1963 1965 2
  1998 1964 1975 1
  1999 1964 1976 1
  2000 1965 1978 1
  2001 1965 1977 1
  2002 1966 1955 1
  2003 1968 1959 1
  2004 1970 1960 1
  2005 1972 1961 1
  2006 1943 1955 am
  2007 1979 1980 1
  2008 1980 1989 1
  2009 1980 1983 1
  2010 1980 1981 1
  2011 1981 1982 2
  2012 1983 1991 1
  2013 1983 1984 1
  2014 1984 1993 1
  2015 1984 1985 1
  2016 1985 1995 1
  2017 1985 1986 1
  2018 1986 1997 1
  2019 1986 1987 1
  2020 1987 1998 1
  2021 1987 1999 1
  2022 1987 2000 1
  2023 1988 1979 1
  2024 1990 1983 1
  2025 1992 1984 1
  2026 1994 1985 1
  2027 1996 1986 1
  2028 1957 1979 am
  2029 2001 2002 1
  2030 2002 2010 1
  2031 2002 2005 1
  2032 2002 2003 1
  2033 2003 2004 2
  2034 2005 2012 1
  2035 2005 2006 1
  2036 2006 2013 1
  2037 2006 2007 1
  2038 2006 2008 1
  2039 2007 2014 1
  2040 2007 2015 1
  2041 2007 2016 1
  2042 2008 2017 1
  2043 2008 2018 1
  2044 2008 2019 1
  2045 2009 2001 1
  2046 2011 2005 1
  2047 1981 2001 am
  2048 2020 2021 1
  2049 2021 2029 1
  2050 2021 2024 1
  2051 2021 2022 1
  2052 2022 2023 2
  2053 2024 2031 1
  2054 2024 2025 1
  2055 2025 2032 1
  2056 2025 2026 1
  2057 2025 2027 1
  2058 2026 2033 1
  2059 2026 2034 1
  2060 2026 2035 1
  2061 2027 2036 1
  2062 2027 2037 1
  2063 2027 2038 1
  2064 2028 2020 1
  2065 2030 2024 1
  2066 2003 2020 am
  2067 2039 2040 1
  2068 2040 2045 1
  2069 2040 2043 1
  2070 2040 2041 1
  2071 2041 2042 2
  2072 2043 2046 1
  2073 2043 2047 1
  2074 2043 2048 1
  2075 2044 2039 1
  2076 2022 2039 am
  2077 2049 2050 1
  2078 2050 2051 1
  2079 2050 2059 1
  2080 2050 2053 1
  2081 2051 2052 2
  2082 2053 2061 1
  2083 2053 2054 1
  2084 2054 2063 1
  2085 2054 2055 1
  2086 2055 2056 2
  2087 2055 2057 2
  2088 2058 2049 1
  2089 2060 2053 1
  2090 2062 2054 1
  2091 2041 2049 am
  2092 2064 2065 1
  2093 2065 2074 1
  2094 2065 2068 1
  2095 2065 2066 1
  2096 2066 2067 2
  2097 2068 2076 1
  2098 2068 2069 1
  2099 2069 2078 1
  2100 2069 2070 1
  2101 2070 2080 1
  2102 2070 2071 1
  2103 2071 2082 1
  2104 2071 2072 1
  2105 2072 2083 1
  2106 2072 2084 1
  2107 2072 2085 1
  2108 2073 2064 1
  2109 2075 2068 1
  2110 2077 2069 1
  2111 2079 2070 1
  2112 2081 2071 1
  2113 2051 2064 am
  2114 2086 2087 1
  2115 2087 2094 1
  2116 2087 2090 1
  2117 2087 2088 1
  2118 2088 2089 2
  2119 2090 2095 1
  2120 2090 2091 1
  2121 2090 2092 1
  2122 2091 2096 1
  2123 2091 2097 1
  2124 2091 2098 1
  2125 2092 2099 1
  2126 2092 2100 1
  2127 2092 2101 1
  2128 2093 2086 1
  2129 2066 2086 am
  2130 2102 2103 1
  2131 2103 2110 1
  2132 2103 2106 1
  2133 2103 2104 1
  2134 2104 2105 2
  2135 2106 2111 1
  2136 2106 2107 1
  2137 2106 2108 1
  2138 2107 2112 1
  2139 2107 2113 1
  2140 2107 2114 1
  2141 2108 2115 1
  2142 2108 2116 1
  2143 2108 2117 1
  2144 2109 2102 1
  2145 2088 2102 am
  2146 2118 2119 1
  2147 2119 2131 1
  2148 2119 2122 1
  2149 2119 2120 1
  2150 2120 2121 2
  2151 2122 2133 1
  2152 2122 2123 1
  2153 2123 2124 ar
  2154 2123 2125 ar
  2155 2124 2134 1
  2156 2124 2126 ar
  2157 2125 2127 ar
  2158 2125 2135 1
  2159 2126 2136 1
  2160 2126 2128 ar
  2161 2127 2128 ar
  2162 2127 2137 1
  2163 2128 2129 1
  2164 2129 2138 1
  2165 2130 2118 1
  2166 2132 2122 1
  2167 2104 2118 am
  2168 2139 2140 1
  2169 2140 2147 1
  2170 2140 2143 1
  2171 2140 2141 1
  2172 2141 2142 2
  2173 2143 2148 1
  2174 2143 2144 1
  2175 2143 2145 1
  2176 2144 2149 1
  2177 2144 2150 1
  2178 2144 2151 1
  2179 2145 2152 1
  2180 2145 2153 1
  2181 2145 2154 1
  2182 2146 2139 1
  2183 2120 2139 am
  2184 2155 2156 1
  2185 2156 2161 1
  2186 2156 2157 1
  2187 2157 2158 2
  2188 2159 2155 1
  2189 2160 2156 1
  2190 2141 2155 am
  2191 2162 2163 1
  2192 2163 2170 1
  2193 2163 2166 1
  2194 2163 2164 1
  2195 2164 2165 2
  2196 2166 2171 1
  2197 2166 2167 1
  2198 2166 2168 1
  2199 2167 2172 1
  2200 2167 2173 1
  2201 2167 2174 1
  2202 2168 2175 1
  2203 2168 2176 1
  2204 2168 2177 1
  2205 2169 2162 1
  2206 2157 2162 am
  2207 2178 2179 1
  2208 2179 2180 1
  2209 2179 2193 1
  2210 2179 2182 1
  2211 2180 2181 2
  2212 2182 2195 1
  2213 2182 2183 1
  2214 2183 2185 ar
  2215 2183 2184 ar
  2216 2184 2196 1
  2217 2184 2188 ar
  2218 2185 2186 ar
  2219 2185 2187 ar
  2220 2186 2188 ar
  2221 2186 2189 ar
  2222 2187 2190 ar
  2223 2187 2198 1
  2224 2188 2197 1
  2225 2189 2199 1
  2226 2189 2191 ar
  2227 2190 2191 ar
  2228 2190 2200 1
  2229 2191 2201 1
  2230 2192 2178 1
  2231 2194 2182 1
  2232 2164 2178 am
  2233 2202 2203 1
  2234 2203 2211 1
  2235 2203 2206 1
  2236 2203 2204 1
  2237 2204 2205 2
  2238 2206 2212 1
  2239 2206 2208 1
  2240 2206 2207 1
  2241 2207 2214 1
  2242 2208 2215 1
  2243 2208 2216 1
  2244 2208 2217 1
  2245 2209 2207 1
  2246 2209 2218 1
  2247 2209 2219 1
  2248 2209 2220 1
  2249 2210 2202 1
  2250 2213 2207 1
  2251 2180 2202 am
  2252 2221 2227 1
  2253 2221 2222 1
  2254 2222 2225 1
  2255 2222 2223 1
  2256 2222 2228 1
  2257 2223 2224 2
  2258 2225 2230 1
  2259 2225 2226 1
  2260 2226 2227 1
  2261 2226 2232 1
  2262 2227 2234 1
  2263 2229 2225 1
  2264 2231 2226 1
  2265 2233 2227 1
  2266 2204 2221 am
  2267 2235 2236 1
  2268 2236 2241 1
  2269 2236 2239 1
  2270 2236 2237 1
  2271 2237 2238 2
  2272 2239 2242 1
  2273 2239 2243 1
  2274 2239 2244 1
  2275 2240 2235 1
  2276 2223 2235 am
  2277 2245 2246 1
  2278 2246 2254 1
  2279 2246 2249 1
  2280 2246 2247 1
  2281 2247 2248 2
  2282 2249 2256 1
  2283 2249 2250 1
  2284 2250 2257 1
  2285 2250 2251 1
  2286 2250 2252 1
  2287 2251 2258 1
  2288 2251 2259 1
  2289 2251 2260 1
  2290 2252 2261 1
  2291 2252 2262 1
  2292 2252 2263 1
  2293 2253 2245 1
  2294 2255 2249 1
  2295 2237 2245 am
  2296 2264 2265 1
  2297 2265 2273 1
  2298 2265 2268 1
  2299 2265 2266 1
  2300 2266 2267 2
  2301 2268 2275 1
  2302 2268 2269 1
  2303 2269 2276 1
  2304 2269 2270 1
  2305 2269 2271 1
  2306 2270 2277 1
  2307 2270 2278 1
  2308 2270 2279 1
  2309 2271 2280 1
  2310 2271 2281 1
  2311 2271 2282 1
  2312 2272 2264 1
  2313 2274 2268 1
  2314 2247 2264 am
  2315 2283 2284 1
  2316 2284 2292 1
  2317 2284 2287 1
  2318 2284 2285 1
  2319 2285 2286 2
  2320 2287 2294 1
  2321 2287 2288 1
  2322 2288 2295 1
  2323 2288 2289 1
  2324 2288 2290 1
  2325 2289 2296 1
  2326 2289 2297 1
  2327 2289 2298 1
  2328 2290 2299 1
  2329 2290 2300 1
  2330 2290 2301 1
  2331 2291 2283 1
  2332 2293 2287 1
  2333 2266 2283 am
  2334 2302 2303 1
  2335 2303 2310 1
  2336 2303 2306 1
  2337 2303 2304 1
  2338 2304 2305 2
  2339 2306 2311 1
  2340 2306 2307 1
  2341 2306 2308 1
  2342 2307 2313 1
  2343 2307 2314 1
  2344 2307 2315 1
  2345 2308 2312 1
  2346 2309 2302 1
  2347 2285 2302 am
  2348 2316 2317 1
  2349 2317 2325 1
  2350 2317 2320 1
  2351 2317 2318 1
  2352 2318 2319 2
  2353 2320 2326 1
  2354 2320 2322 1
  2355 2320 2321 1
  2356 2321 2328 1
  2357 2322 2329 1
  2358 2322 2330 1
  2359 2322 2331 1
  2360 2323 2321 1
  2361 2323 2332 1
  2362 2323 2333 1
  2363 2323 2334 1
  2364 2324 2316 1
  2365 2327 2321 1
  2366 2304 2316 am
  2367 2335 2341 1
  2368 2335 2336 1
  2369 2336 2339 1
  2370 2336 2337 1
  2371 2336 2342 1
  2372 2337 2338 2
  2373 2339 2344 1
  2374 2339 2340 1
  2375 2340 2341 1
  2376 2340 2346 1
  2377 2341 2348 1
  2378 2343 2339 1
  2379 2345 2340 1
  2380 2347 2341 1
  2381 2318 2335 am
  2382 2349 2350 1
  2383 2350 2358 1
  2384 2350 2353 1
  2385 2350 2351 1
  2386 2351 2352 2
  2387 2353 2360 1
  2388 2353 2354 1
  2389 2354 2355 2
  2390 2354 2356 2
  2391 2357 2349 1
  2392 2359 2353 1
  2393 2337 2349 am
  2394 2361 2362 1
  2395 2362 2373 1
  2396 2362 2365 1
  2397 2362 2363 1
  2398 2363 2364 2
  2399 2365 2375 1
  2400 2365 2366 1
  2401 2366 2367 ar
  2402 2366 2368 ar
  2403 2367 2376 1
  2404 2367 2369 ar
  2405 2368 2377 1
  2406 2368 2370 ar
  2407 2369 2378 1
  2408 2369 2371 ar
  2409 2370 2371 ar
  2410 2370 2379 1
  2411 2371 2380 1
  2412 2372 2361 1
  2413 2374 2365 1
  2414 2351 2361 am
  2415 2381 2382 1
  2416 2382 2390 1
  2417 2382 2385 1
  2418 2382 2383 1
  2419 2383 2384 2
  2420 2385 2391 1
  2421 2385 2387 1
  2422 2385 2386 1
  2423 2386 2393 1
  2424 2387 2394 1
  2425 2387 2395 1
  2426 2387 2396 1
  2427 2388 2386 1
  2428 2388 2397 1
  2429 2388 2398 1
  2430 2388 2399 1
  2431 2389 2381 1
  2432 2392 2386 1
  2433 2363 2381 am
  2434 2400 2401 1
  2435 2401 2412 1
  2436 2401 2404 1
  2437 2401 2402 1
  2438 2402 2403 2
  2439 2404 2414 1
  2440 2404 2405 1
  2441 2405 2406 ar
  2442 2405 2407 ar
  2443 2406 2415 1
  2444 2406 2408 ar
  2445 2407 2416 1
  2446 2407 2409 ar
  2447 2408 2417 1
  2448 2408 2410 ar
  2449 2409 2410 ar
  2450 2409 2418 1
  2451 2410 2419 1
  2452 2411 2400 1
  2453 2413 2404 1
  2454 2383 2400 am
  2455 2420 2421 1
  2456 2421 2426 1
  2457 2421 2424 1
  2458 2421 2422 1
  2459 2422 2423 2
  2460 2424 2427 1
  2461 2424 2428 1
  2462 2424 2429 1
  2463 2425 2420 1
  2464 2402 2420 am
  2465 2430 2431 1
  2466 2431 2439 1
  2467 2431 2434 1
  2468 2431 2432 1
  2469 2432 2433 2
  2470 2434 2441 1
  2471 2434 2435 1
  2472 2435 2437 2
  2473 2435 2436 am
  2474 2436 2442 1
  2475 2436 2443 1
  2476 2438 2430 1
  2477 2440 2434 1
  2478 2422 2430 am
  2479 2444 2445 1
  2480 2445 2452 1
  2481 2445 2448 1
  2482 2445 2446 1
  2483 2446 2447 2
  2484 2448 2453 1
  2485 2448 2449 1
  2486 2448 2450 1
  2487 2449 2454 1
  2488 2449 2455 1
  2489 2449 2456 1
  2490 2450 2457 1
  2491 2450 2458 1
  2492 2450 2459 1
  2493 2451 2444 1
  2494 2432 2444 am
  2495 2460 2461 1
  2496 2461 2467 1
  2497 2461 2464 1
  2498 2461 2462 1
  2499 2462 2463 2
  2500 2464 2469 1
  2501 2464 2465 1
  2502 2466 2460 1
  2503 2468 2464 1
  2504 2470 2465 1
  2505 2446 2460 am
  2506 2471 2472 1
  2507 2472 2473 1
  2508 2472 2481 1
  2509 2472 2475 1
  2510 2473 2474 2
  2511 2475 2483 1
  2512 2475 2476 1
  2513 2476 2485 1
  2514 2476 2477 1
  2515 2477 2478 2
  2516 2477 2479 2
  2517 2480 2471 1
  2518 2482 2475 1
  2519 2484 2476 1
  2520 2462 2471 am
  2521 2486 2487 1
  2522 2487 2492 1
  2523 2487 2490 1
  2524 2487 2488 1
  2525 2488 2489 2
  2526 2490 2493 1
  2527 2490 2494 1
  2528 2490 2495 1
  2529 2491 2486 1
  2530 2473 2486 am
  2531 2496 2497 1
  2532 2497 2505 1
  2533 2497 2500 1
  2534 2497 2498 1
  2535 2498 2499 2
  2536 2500 2507 1
  2537 2500 2501 1
  2538 2501 2502 2
  2539 2501 2503 2
  2540 2504 2496 1
  2541 2506 2500 1
  2542 2488 2496 am
  2543 2508 2509 1
  2544 2509 2517 1
  2545 2509 2512 1
  2546 2509 2510 1
  2547 2510 2511 2
  2548 2512 2519 1
  2549 2512 2513 1
  2550 2513 2514 2
  2551 2513 2515 2
  2552 2516 2508 1
  2553 2518 2512 1
  2554 2498 2508 am
  2555 2520 2521 1
  2556 2521 2532 1
  2557 2521 2524 1
  2558 2521 2522 1
  2559 2522 2523 2
  2560 2524 2534 1
  2561 2524 2525 1
  2562 2525 2536 1
  2563 2525 2526 1
  2564 2526 2538 1
  2565 2526 2527 1
  2566 2527 2539 1
  2567 2527 2528 2
  2568 2528 2529 2
  2569 2528 2530 2
  2570 2529 2540 1
  2571 2529 2541 1
  2572 2530 2543 1
  2573 2530 2542 1
  2574 2531 2520 1
  2575 2533 2524 1
  2576 2535 2525 1
  2577 2537 2526 1
  2578 2510 2520 am
  2579 2544 2545 1
  2580 2545 2557 1
  2581 2545 2548 1
  2582 2545 2546 1
  2583 2546 2547 2
  2584 2548 2559 1
  2585 2548 2549 1
  2586 2549 2550 ar
  2587 2549 2551 ar
  2588 2550 2560 1
  2589 2550 2552 ar
  2590 2551 2553 ar
  2591 2551 2561 1
  2592 2552 2562 1
  2593 2552 2554 ar
  2594 2553 2554 ar
  2595 2553 2563 1
  2596 2554 2555 1
  2597 2555 2564 1
  2598 2556 2544 1
  2599 2558 2548 1
  2600 2522 2544 am
  2601 2565 2566 1
  2602 2566 2574 1
  2603 2566 2569 1
  2604 2566 2567 1
  2605 2567 2568 2
  2606 2569 2575 1
  2607 2569 2571 1
  2608 2569 2570 1
  2609 2570 2577 1
  2610 2571 2578 1
  2611 2571 2579 1
  2612 2571 2580 1
  2613 2572 2570 1
  2614 2572 2581 1
  2615 2572 2582 1
  2616 2572 2583 1
  2617 2573 2565 1
  2618 2576 2570 1
  2619 2546 2565 am
  2620 2584 2585 1
  2621 2585 2586 1
  2622 2585 2591 1
  2623 2585 2588 1
  2624 2586 2587 2
  2625 2588 2593 1
  2626 2588 2589 1
  2627 2590 2584 1
  2628 2592 2588 1
  2629 2567 2584 am
  2630 2594 2595 1
  2631 2595 2603 1
  2632 2595 2598 1
  2633 2595 2596 1
  2634 2596 2597 2
  2635 2598 2605 1
  2636 2598 2599 1
  2637 2599 2600 2
  2638 2599 2601 2
  2639 2602 2594 1
  2640 2604 2598 1
  2641 2586 2594 am
  2642 2606 2607 1
  2643 2607 2618 1
  2644 2607 2610 1
  2645 2607 2608 1
  2646 2608 2609 2
  2647 2610 2620 1
  2648 2610 2611 1
  2649 2611 2622 1
  2650 2611 2612 1
  2651 2612 2624 1
  2652 2612 2613 1
  2653 2613 2625 1
  2654 2613 2614 2
  2655 2614 2615 2
  2656 2614 2616 2
  2657 2615 2626 1
  2658 2615 2627 1
  2659 2616 2629 1
  2660 2616 2628 1
  2661 2617 2606 1
  2662 2619 2610 1
  2663 2621 2611 1
  2664 2623 2612 1
  2665 2596 2606 am
  2666 2630 2631 1
  2667 2631 2642 1
  2668 2631 2634 1
  2669 2631 2632 1
  2670 2632 2633 2
  2671 2634 2644 1
  2672 2634 2635 1
  2673 2635 2636 ar
  2674 2635 2637 ar
  2675 2636 2645 1
  2676 2636 2638 ar
  2677 2637 2646 1
  2678 2637 2639 ar
  2679 2638 2647 1
  2680 2638 2640 ar
  2681 2639 2640 ar
  2682 2639 2648 1
  2683 2640 2649 1
  2684 2641 2630 1
  2685 2643 2634 1
  2686 2608 2630 am
  2687 2650 2651 1
  2688 2651 2663 1
  2689 2651 2654 1
  2690 2651 2652 1
  2691 2652 2653 2
  2692 2654 2665 1
  2693 2654 2655 1
  2694 2655 2656 ar
  2695 2655 2657 ar
  2696 2656 2666 1
  2697 2656 2658 ar
  2698 2657 2659 ar
  2699 2657 2667 1
  2700 2658 2668 1
  2701 2658 2660 ar
  2702 2659 2660 ar
  2703 2659 2669 1
  2704 2660 2661 1
  2705 2661 2670 1
  2706 2662 2650 1
  2707 2664 2654 1
  2708 2632 2650 am
  2709 2671 2677 1
  2710 2671 2672 1
  2711 2672 2675 1
  2712 2672 2673 1
  2713 2672 2678 1
  2714 2673 2674 2
  2715 2675 2680 1
  2716 2675 2676 1
  2717 2676 2677 1
  2718 2676 2682 1
  2719 2677 2684 1
  2720 2679 2675 1
  2721 2681 2676 1
  2722 2683 2677 1
  2723 2652 2671 am
  2724 2685 2686 1
  2725 2686 2694 1
  2726 2686 2689 1
  2727 2686 2687 1
  2728 2687 2688 2
  2729 2689 2696 1
  2730 2689 2690 1
  2731 2690 2692 2
  2732 2690 2691 am
  2733 2691 2697 1
  2734 2691 2698 1
  2735 2693 2685 1
  2736 2695 2689 1
  2737 2673 2685 am
  2738 2699 2700 1
  2739 2700 2708 1
  2740 2700 2703 1
  2741 2700 2701 1
  2742 2701 2702 2
  2743 2703 2710 1
  2744 2703 2704 1
  2745 2704 2705 2
  2746 2704 2706 2
  2747 2707 2699 1
  2748 2709 2703 1
  2749 2687 2699 am
  2750 2711 2712 1
  2751 2712 2720 1
  2752 2712 2715 1
  2753 2712 2713 1
  2754 2713 2714 2
  2755 2715 2722 1
  2756 2715 2716 1
  2757 2716 2723 1
  2758 2716 2717 1
  2759 2716 2718 1
  2760 2717 2724 1
  2761 2717 2725 1
  2762 2717 2726 1
  2763 2718 2727 1
  2764 2718 2728 1
  2765 2718 2729 1
  2766 2719 2711 1
  2767 2721 2715 1
  2768 2701 2711 am
  2769 2730 2731 1
  2770 2731 2732 1
  2771 2731 2745 1
  2772 2731 2734 1
  2773 2732 2733 2
  2774 2734 2747 1
  2775 2734 2735 1
  2776 2735 2737 ar
  2777 2735 2736 ar
  2778 2736 2748 1
  2779 2736 2740 ar
  2780 2737 2738 ar
  2781 2737 2739 ar
  2782 2738 2740 ar
  2783 2738 2741 ar
  2784 2739 2742 ar
  2785 2739 2750 1
  2786 2740 2749 1
  2787 2741 2751 1
  2788 2741 2743 ar
  2789 2742 2743 ar
  2790 2742 2752 1
  2791 2743 2753 1
  2792 2744 2730 1
  2793 2746 2734 1
  2794 2713 2730 am
  2795 2754 2755 1
  2796 2755 2762 1
  2797 2755 2758 1
  2798 2755 2756 1
  2799 2756 2757 2
  2800 2758 2763 1
  2801 2758 2759 1
  2802 2758 2760 1
  2803 2759 2764 1
  2804 2759 2765 1
  2805 2759 2766 1
  2806 2760 2767 1
  2807 2760 2768 1
  2808 2760 2769 1
  2809 2761 2754 1
  2810 2732 2754 am
  2811 2770 2771 1
  2812 2771 2778 1
  2813 2771 2774 1
  2814 2771 2772 1
  2815 2772 2773 2
  2816 2774 2779 1
  2817 2774 2775 1
  2818 2774 2776 1
  2819 2775 2780 1
  2820 2775 2781 1
  2821 2775 2782 1
  2822 2776 2783 1
  2823 2776 2784 1
  2824 2776 2785 1
  2825 2777 2770 1
  2826 2756 2770 am
  2827 2786 2787 1
  2828 2787 2794 1
  2829 2787 2790 1
  2830 2787 2788 1
  2831 2788 2789 2
  2832 2790 2795 1
  2833 2790 2791 1
  2834 2790 2792 1
  2835 2791 2796 1
  2836 2791 2797 1
  2837 2791 2798 1
  2838 2792 2799 1
  2839 2792 2800 1
  2840 2792 2801 1
  2841 2793 2786 1
  2842 2772 2786 am
  2843 2802 2803 1
  2844 2803 2814 1
  2845 2803 2806 1
  2846 2803 2804 1
  2847 2804 2805 2
  2848 2806 2816 1
  2849 2806 2807 1
  2850 2807 2808 ar
  2851 2807 2809 ar
  2852 2808 2817 1
  2853 2808 2810 ar
  2854 2809 2818 1
  2855 2809 2811 ar
  2856 2810 2819 1
  2857 2810 2812 ar
  2858 2811 2812 ar
  2859 2811 2820 1
  2860 2812 2821 1
  2861 2813 2802 1
  2862 2815 2806 1
  2863 2788 2802 am
  2864 2822 2823 1
  2865 2823 2824 1
  2866 2823 2826 1
  2867 2823 2832 1
  2868 2824 2825 2
  2869 2826 2834 1
  2870 2826 2827 1
  2871 2827 2828 1
  2872 2827 2836 1
  2873 2828 2830 2
  2874 2828 2829 am
  2875 2829 2837 1
  2876 2829 2838 1
  2877 2831 2822 1
  2878 2833 2826 1
  2879 2835 2827 1
  2880 2804 2822 am
  2881 2839 2840 1
  2882 2840 2851 1
  2883 2840 2843 1
  2884 2840 2841 1
  2885 2841 2842 2
  2886 2843 2853 1
  2887 2843 2844 1
  2888 2844 2845 ar
  2889 2844 2846 ar
  2890 2845 2854 1
  2891 2845 2847 ar
  2892 2846 2855 1
  2893 2846 2848 ar
  2894 2847 2856 1
  2895 2847 2849 ar
  2896 2848 2849 ar
  2897 2848 2857 1
  2898 2849 2858 1
  2899 2850 2839 1
  2900 2852 2843 1
  2901 2824 2839 am
  2902 2859 2860 1
  2903 2860 2861 1
  2904 2860 2863 1
  2905 2860 2869 1
  2906 2861 2862 2
  2907 2863 2871 1
  2908 2863 2864 1
  2909 2864 2865 1
  2910 2864 2873 1
  2911 2865 2867 2
  2912 2865 2866 am
  2913 2866 2874 1
  2914 2866 2875 1
  2915 2868 2859 1
  2916 2870 2863 1
  2917 2872 2864 1
  2918 2841 2859 am
  2919 2876 2877 1
  2920 2876 2886 1
  2921 2877 2878 1
  2922 2877 2880 1
  2923 2877 2887 1
  2924 2878 2879 2
  2925 2880 2881 1
  2926 2880 2888 1
  2927 2880 2889 1
  2928 2881 2882 ar
  2929 2881 2883 ar
  2930 2882 2885 ar
  2931 2882 2891 1
  2932 2883 2884 ar
  2933 2883 2890 1
  2934 2884 2885 ar
  2935 2884 2892 1
  2936 2861 2876 am
  2937 2893 2894 1
  2938 2894 2902 1
  2939 2894 2897 1
  2940 2894 2895 1
  2941 2895 2896 2
  2942 2897 2903 1
  2943 2897 2899 1
  2944 2897 2898 1
  2945 2898 2905 1
  2946 2899 2906 1
  2947 2899 2907 1
  2948 2899 2908 1
  2949 2900 2898 1
  2950 2900 2909 1
  2951 2900 2910 1
  2952 2900 2911 1
  2953 2901 2893 1
  2954 2904 2898 1
  2955 2893 2878 am
  2956 2912 2913 1
  2957 2913 2921 1
  2958 2913 2916 1
  2959 2913 2914 1
  2960 2914 2915 2
  2961 2916 2923 1
  2962 2916 2917 1
  2963 2917 2925 1
  2964 2917 2918 1
  2965 2918 2919 1
  2966 2919 2926 1
  2967 2919 2927 1
  2968 2919 2928 1
  2969 2920 2912 1
  2970 2922 2916 1
  2971 2924 2917 1
  2972 2895 2912 am
  2973 2929 2930 1
  2974 2930 2937 1
  2975 2930 2933 1
  2976 2930 2931 1
  2977 2931 2932 2
  2978 2933 2938 1
  2979 2933 2934 1
  2980 2933 2935 1
  2981 2934 2939 1
  2982 2934 2940 1
  2983 2934 2941 1
  2984 2935 2942 1
  2985 2935 2943 1
  2986 2935 2944 1
  2987 2936 2929 1
  2988 2914 2929 am
  2989 2945 2946 1
  2990 2946 2951 1
  2991 2946 2947 1
  2992 2947 2948 2
  2993 2949 2945 1
  2994 2950 2946 1
  2995 2931 2945 am
  2996 2952 2953 1
  2997 2953 2961 1
  2998 2953 2956 1
  2999 2953 2954 1
  3000 2954 2955 2
  3001 2956 2963 1
  3002 2956 2957 1
  3003 2957 2964 1
  3004 2957 2958 1
  3005 2957 2959 1
  3006 2958 2965 1
  3007 2958 2966 1
  3008 2958 2967 1
  3009 2959 2968 1
  3010 2959 2969 1
  3011 2959 2970 1
  3012 2960 2952 1
  3013 2962 2956 1
  3014 2947 2952 am
  3015 2971 2972 1
  3016 2972 2980 1
  3017 2972 2975 1
  3018 2972 2973 1
  3019 2973 2974 2
  3020 2975 2981 1
  3021 2975 2977 1
  3022 2975 2976 1
  3023 2976 2983 1
  3024 2977 2984 1
  3025 2977 2985 1
  3026 2977 2986 1
  3027 2978 2976 1
  3028 2978 2987 1
  3029 2978 2988 1
  3030 2978 2989 1
  3031 2979 2971 1
  3032 2982 2976 1
  3033 2954 2971 am
  3034 2990 2991 1
  3035 2991 2999 1
  3036 2991 2994 1
  3037 2991 2992 1
  3038 2992 2993 2
  3039 2994 3001 1
  3040 2994 2995 1
  3041 2995 3002 1
  3042 2995 2996 1
  3043 2995 2997 1
  3044 2996 3003 1
  3045 2996 3004 1
  3046 2996 3005 1
  3047 2997 3006 1
  3048 2997 3007 1
  3049 2997 3008 1
  3050 2998 2990 1
  3051 3000 2994 1
  3052 2973 2990 am
  3053 3009 3015 1
  3054 3009 3010 1
  3055 3010 3013 1
  3056 3010 3011 1
  3057 3010 3016 1
  3058 3011 3012 2
  3059 3013 3018 1
  3060 3013 3014 1
  3061 3014 3015 1
  3062 3014 3020 1
  3063 3015 3022 1
  3064 3017 3013 1
  3065 3019 3014 1
  3066 3021 3015 1
  3067 2992 3009 am
  3068 3023 3024 1
  3069 3024 3029 1
  3070 3024 3025 1
  3071 3025 3026 2
  3072 3027 3023 1
  3073 3028 3024 1
  3074 3011 3023 am
  3075 3030 3031 1
  3076 3031 3039 1
  3077 3031 3034 1
  3078 3031 3032 1
  3079 3032 3033 2
  3080 3034 3040 1
  3081 3034 3036 1
  3082 3034 3035 1
  3083 3035 3042 1
  3084 3036 3043 1
  3085 3036 3044 1
  3086 3036 3045 1
  3087 3037 3035 1
  3088 3037 3046 1
  3089 3037 3047 1
  3090 3037 3048 1
  3091 3038 3030 1
  3092 3041 3035 1
  3093 3025 3030 am
  3094 3049 3050 1
  3095 3050 3057 1
  3096 3050 3053 1
  3097 3050 3051 1
  3098 3051 3052 2
  3099 3053 3058 1
  3100 3053 3054 1
  3101 3053 3055 1
  3102 3054 3059 1
  3103 3054 3060 1
  3104 3054 3061 1
  3105 3055 3062 1
  3106 3055 3063 1
  3107 3055 3064 1
  3108 3056 3049 1
  3109 3032 3049 am
  3110 3065 3066 1
  3111 3066 3074 1
  3112 3066 3069 1
  3113 3066 3067 1
  3114 3067 3068 2
  3115 3069 3075 1
  3116 3069 3071 1
  3117 3069 3070 1
  3118 3070 3077 1
  3119 3071 3078 1
  3120 3071 3079 1
  3121 3071 3080 1
  3122 3072 3070 1
  3123 3072 3081 1
  3124 3072 3082 1
  3125 3072 3083 1
  3126 3073 3065 1
  3127 3076 3070 1
  3128 3051 3065 am
  3129 3084 3085 1
  3130 3085 3093 1
  3131 3085 3088 1
  3132 3085 3086 1
  3133 3086 3087 2
  3134 3088 3095 1
  3135 3088 3089 1
  3136 3089 3096 1
  3137 3089 3090 1
  3138 3089 3091 1
  3139 3090 3097 1
  3140 3090 3098 1
  3141 3090 3099 1
  3142 3091 3100 1
  3143 3091 3101 1
  3144 3091 3102 1
  3145 3092 3084 1
  3146 3094 3088 1
  3147 3067 3084 am
  3148 3103 3104 1
  3149 3104 3110 1
  3150 3104 3107 1
  3151 3104 3105 1
  3152 3105 3106 2
  3153 3107 3112 1
  3154 3107 3108 1
  3155 3109 3103 1
  3156 3111 3107 1
  3157 3113 3108 1
  3158 3086 3103 am
  3159 3114 3115 1
  3160 3115 3116 1
  3161 3115 3121 1
  3162 3115 3118 1
  3163 3116 3117 2
  3164 3118 3123 1
  3165 3118 3119 1
  3166 3120 3114 1
  3167 3122 3118 1
  3168 3124 3119 1
  3169 3105 3114 am
  3170 3125 3126 1
  3171 3126 3138 1
  3172 3126 3129 1
  3173 3126 3127 1
  3174 3127 3128 2
  3175 3129 3140 1
  3176 3129 3130 1
  3177 3130 3131 ar
  3178 3130 3132 ar
  3179 3131 3141 1
  3180 3131 3133 ar
  3181 3132 3134 ar
  3182 3132 3142 1
  3183 3133 3143 1
  3184 3133 3135 ar
  3185 3134 3135 ar
  3186 3134 3144 1
  3187 3135 3136 1
  3188 3136 3145 1
  3189 3137 3125 1
  3190 3139 3129 1
  3191 3116 3125 am
  3192 3146 3147 1
  3193 3147 3148 1
  3194 3147 3153 1
  3195 3147 3150 1
  3196 3148 3149 2
  3197 3150 3155 1
  3198 3150 3151 1
  3199 3152 3146 1
  3200 3154 3150 1
  3201 3156 3151 1
  3202 3127 3146 am
  3203 3157 3158 1
  3204 3158 3166 1
  3205 3158 3161 1
  3206 3158 3159 1
  3207 3159 3160 2
  3208 3161 3167 1
  3209 3161 3163 1
  3210 3161 3162 1
  3211 3162 3169 1
  3212 3163 3170 1
  3213 3163 3171 1
  3214 3163 3172 1
  3215 3164 3162 1
  3216 3164 3173 1
  3217 3164 3174 1
  3218 3164 3175 1
  3219 3165 3157 1
  3220 3168 3162 1
  3221 3148 3157 am
  3222 3176 3177 1
  3223 3177 3185 1
  3224 3177 3180 1
  3225 3177 3178 1
  3226 3178 3179 2
  3227 3180 3186 1
  3228 3180 3182 1
  3229 3180 3181 1
  3230 3181 3188 1
  3231 3182 3189 1
  3232 3182 3190 1
  3233 3182 3191 1
  3234 3183 3181 1
  3235 3183 3192 1
  3236 3183 3193 1
  3237 3183 3194 1
  3238 3184 3176 1
  3239 3187 3181 1
  3240 3159 3176 am
  3241 3195 3196 1
  3242 3196 3204 1
  3243 3196 3199 1
  3244 3196 3197 1
  3245 3197 3198 2
  3246 3199 3205 1
  3247 3199 3201 1
  3248 3199 3200 1
  3249 3200 3207 1
  3250 3201 3208 1
  3251 3201 3209 1
  3252 3201 3210 1
  3253 3202 3200 1
  3254 3202 3211 1
  3255 3202 3212 1
  3256 3202 3213 1
  3257 3203 3195 1
  3258 3206 3200 1
  3259 3178 3195 am
  3260 3214 3215 1
  3261 3215 3221 1
  3262 3215 3218 1
  3263 3215 3216 1
  3264 3216 3217 2
  3265 3218 3223 1
  3266 3218 3219 1
  3267 3220 3214 1
  3268 3222 3218 1
  3269 3224 3219 1
  3270 3197 3214 am
  3271 3225 3226 1
  3272 3226 3235 1
  3273 3226 3229 1
  3274 3226 3227 1
  3275 3227 3228 2
  3276 3229 3237 1
  3277 3229 3230 1
  3278 3230 3239 1
  3279 3230 3231 1
  3280 3231 3241 1
  3281 3231 3232 1
  3282 3232 3243 1
  3283 3232 3233 1
  3284 3233 3244 1
  3285 3233 3245 1
  3286 3233 3246 1
  3287 3234 3225 1
  3288 3236 3229 1
  3289 3238 3230 1
  3290 3240 3231 1
  3291 3242 3232 1
  3292 3216 3225 am
  3293 3247 3248 1
  3294 3248 3256 1
  3295 3248 3251 1
  3296 3248 3249 1
  3297 3249 3250 2
  3298 3251 3258 1
  3299 3251 3252 1
  3300 3252 3259 1
  3301 3252 3253 1
  3302 3252 3254 1
  3303 3253 3260 1
  3304 3253 3261 1
  3305 3253 3262 1
  3306 3254 3263 1
  3307 3254 3264 1
  3308 3254 3265 1
  3309 3255 3247 1
  3310 3257 3251 1
  3311 3227 3247 am
  3312 3266 3267 1
  3313 3267 3273 1
  3314 3267 3270 1
  3315 3267 3268 1
  3316 3268 3269 2
  3317 3270 3275 1
  3318 3270 3271 1
  3319 3272 3266 1
  3320 3274 3270 1
  3321 3276 3271 1
  3322 3249 3266 am
  3323 3277 3278 1
  3324 3277 3289 1
  3325 3278 3280 1
  3326 3278 3282 1
  3327 3278 3291 1
  3328 3279 3281 1
  3329 3279 3288 1
  3330 3279 3297 1
  3331 3279 3298 1
  3332 3279 3299 1
  3333 3280 3281 1
  3334 3280 3288 1
  3335 3281 3288 1
  3336 3282 3283 1
  3337 3282 3292 1
  3338 3282 3293 1
  3339 3283 3284 ar
  3340 3283 3285 ar
  3341 3284 3287 ar
  3342 3284 3294 1
  3343 3285 3286 ar
  3344 3286 3287 ar
  3345 3286 3295 1
  3346 3287 3296 1
  3347 3288 3290 1
  3348 3268 3277 am
  3349 3300 3301 1
  3350 3301 3309 1
  3351 3301 3303 1
  3352 3303 3304 2
  3353 3302 3305 1
  3354 3302 3310 1
  3355 3302 3311 1
  3356 3302 3312 1
  3357 3305 3300 1
  3358 3305 3306 2
  3359 3307 3300 1
  3360 3308 3301 1
  3361 3313 3314 1
  3362 3313 3323 1
  3363 3314 3315 1
  3364 3314 3317 1
  3365 3314 3324 1
  3366 3315 3316 2
  3367 3317 3318 1
  3368 3317 3325 1
  3369 3317 3326 1
  3370 3318 3319 ar
  3371 3318 3320 ar
  3372 3319 3322 ar
  3373 3319 3327 1
  3374 3320 3321 ar
  3375 3321 3322 ar
  3376 3321 3328 1
  3377 3322 3329 1
  3378 3303 3313 am
  3379 3330 3331 1
  3380 3331 3332 1
  3381 3331 3334 1
  3382 3331 3340 1
  3383 3332 3333 2
  3384 3334 3342 1
  3385 3334 3335 1
  3386 3335 3336 1
  3387 3335 3344 1
  3388 3336 3338 2
  3389 3336 3337 am
  3390 3337 3345 1
  3391 3337 3346 1
  3392 3339 3330 1
  3393 3341 3334 1
  3394 3343 3335 1
  3395 3330 3315 am
  3396 3347 3348 1
  3397 3348 3357 1
  3398 3348 3351 1
  3399 3348 3349 1
  3400 3349 3350 2
  3401 3351 3359 1
  3402 3351 3352 1
  3403 3352 3361 1
  3404 3352 3353 1
  3405 3353 3363 1
  3406 3353 3354 1
  3407 3354 3365 1
  3408 3354 3355 1
  3409 3355 3366 1
  3410 3355 3367 1
  3411 3355 3368 1
  3412 3356 3347 1
  3413 3358 3351 1
  3414 3360 3352 1
  3415 3362 3353 1
  3416 3364 3354 1
  3417 3332 3347 am
  3418 3369 3370 1
  3419 3370 3381 1
  3420 3370 3373 1
  3421 3370 3371 1
  3422 3371 3372 2
  3423 3373 3383 1
  3424 3373 3374 1
  3425 3374 3385 1
  3426 3374 3375 1
  3427 3375 3387 1
  3428 3375 3376 1
  3429 3376 3388 1
  3430 3376 3377 2
  3431 3377 3378 2
  3432 3377 3379 2
  3433 3378 3389 1
  3434 3378 3390 1
  3435 3379 3392 1
  3436 3379 3391 1
  3437 3380 3369 1
  3438 3382 3373 1
  3439 3384 3374 1
  3440 3386 3375 1
  3441 3349 3369 am
  3442 3393 3394 1
  3443 3394 3403 1
  3444 3394 3397 1
  3445 3394 3395 1
  3446 3395 3396 2
  3447 3397 3405 1
  3448 3397 3398 1
  3449 3398 3407 1
  3450 3398 3399 1
  3451 3399 3409 1
  3452 3399 3400 1
  3453 3400 3411 1
  3454 3400 3401 1
  3455 3401 3412 1
  3456 3401 3413 1
  3457 3401 3414 1
  3458 3402 3393 1
  3459 3404 3397 1
  3460 3406 3398 1
  3461 3408 3399 1
  3462 3410 3400 1
  3463 3371 3393 am
  3464 3415 3416 1
  3465 3416 3421 1
  3466 3416 3419 1
  3467 3416 3417 1
  3468 3417 3418 2
  3469 3419 3422 1
  3470 3419 3423 1
  3471 3419 3424 1
  3472 3420 3415 1
  3473 3395 3415 am
  3474 3425 3426 1
  3475 3426 3434 1
  3476 3426 3429 1
  3477 3426 3427 1
  3478 3427 3428 2
  3479 3429 3436 1
  3480 3429 3430 1
  3481 3430 3437 1
  3482 3430 3431 1
  3483 3430 3432 1
  3484 3431 3438 1
  3485 3431 3439 1
  3486 3431 3440 1
  3487 3432 3441 1
  3488 3432 3442 1
  3489 3432 3443 1
  3490 3433 3425 1
  3491 3435 3429 1
  3492 3417 3425 am
  3493 3444 3445 1
  3494 3445 3454 1
  3495 3445 3448 1
  3496 3445 3446 1
  3497 3446 3447 2
  3498 3448 3456 1
  3499 3448 3449 1
  3500 3449 3458 1
  3501 3449 3450 1
  3502 3450 3460 1
  3503 3450 3451 1
  3504 3451 3462 1
  3505 3451 3452 1
  3506 3452 3463 1
  3507 3452 3464 1
  3508 3452 3465 1
  3509 3453 3444 1
  3510 3455 3448 1
  3511 3457 3449 1
  3512 3459 3450 1
  3513 3461 3451 1
  3514 3427 3444 am
  3515 3466 3472 1
  3516 3466 3467 1
  3517 3467 3470 1
  3518 3467 3468 1
  3519 3467 3473 1
  3520 3468 3469 2
  3521 3470 3475 1
  3522 3470 3471 1
  3523 3471 3472 1
  3524 3471 3477 1
  3525 3472 3479 1
  3526 3474 3470 1
  3527 3476 3471 1
  3528 3478 3472 1
  3529 3446 3466 am
  3530 3480 3481 1
  3531 3481 3488 1
  3532 3481 3484 1
  3533 3481 3482 1
  3534 3482 3483 2
  3535 3484 3489 1
  3536 3484 3485 1
  3537 3484 3486 1
  3538 3485 3491 1
  3539 3485 3492 1
  3540 3485 3493 1
  3541 3486 3490 1
  3542 3487 3480 1
  3543 3468 3480 am
  3544 3494 3495 1
  3545 3495 3502 1
  3546 3495 3498 1
  3547 3495 3496 1
  3548 3496 3497 2
  3549 3498 3503 1
  3550 3498 3499 1
  3551 3498 3500 1
  3552 3499 3504 1
  3553 3499 3505 1
  3554 3499 3506 1
  3555 3500 3507 1
  3556 3500 3508 1
  3557 3500 3509 1
  3558 3501 3494 1
  3559 3482 3494 am
  3560 3510 3511 1
  3561 3511 3519 1
  3562 3511 3514 1
  3563 3511 3512 1
  3564 3512 3513 2
  3565 3514 3520 1
  3566 3514 3516 1
  3567 3514 3515 1
  3568 3515 3522 1
  3569 3516 3523 1
  3570 3516 3524 1
  3571 3516 3525 1
  3572 3517 3515 1
  3573 3517 3526 1
  3574 3517 3527 1
  3575 3517 3528 1
  3576 3518 3510 1
  3577 3521 3515 1
  3578 3496 3510 am
  3579 3529 3530 1
  3580 3530 3538 1
  3581 3530 3533 1
  3582 3530 3531 1
  3583 3531 3532 2
  3584 3533 3540 1
  3585 3533 3534 1
  3586 3534 3541 1
  3587 3534 3535 1
  3588 3534 3536 1
  3589 3535 3542 1
  3590 3535 3543 1
  3591 3535 3544 1
  3592 3536 3545 1
  3593 3536 3546 1
  3594 3536 3547 1
  3595 3537 3529 1
  3596 3539 3533 1
  3597 3512 3529 am
  3598 3548 3549 1
  3599 3549 3557 1
  3600 3549 3552 1
  3601 3549 3550 1
  3602 3550 3551 2
  3603 3552 3558 1
  3604 3552 3554 1
  3605 3552 3553 1
  3606 3553 3560 1
  3607 3554 3561 1
  3608 3554 3562 1
  3609 3554 3563 1
  3610 3555 3553 1
  3611 3555 3564 1
  3612 3555 3565 1
  3613 3555 3566 1
  3614 3556 3548 1
  3615 3559 3553 1
  3616 3531 3548 am
  3617 3567 3568 1
  3618 3568 3576 1
  3619 3568 3571 1
  3620 3568 3569 1
  3621 3569 3570 2
  3622 3571 3578 1
  3623 3571 3572 1
  3624 3572 3579 1
  3625 3572 3573 1
  3626 3572 3574 1
  3627 3573 3580 1
  3628 3573 3581 1
  3629 3573 3582 1
  3630 3574 3583 1
  3631 3574 3584 1
  3632 3574 3585 1
  3633 3575 3567 1
  3634 3577 3571 1
  3635 3550 3567 am
  3636 3586 3587 1
  3637 3587 3592 1
  3638 3587 3590 1
  3639 3587 3588 1
  3640 3588 3589 2
  3641 3590 3593 1
  3642 3590 3594 1
  3643 3590 3595 1
  3644 3591 3586 1
  3645 3569 3586 am
  3646 3596 3597 1
  3647 3597 3608 1
  3648 3597 3600 1
  3649 3597 3598 1
  3650 3598 3599 2
  3651 3600 3610 1
  3652 3600 3601 1
  3653 3601 3602 ar
  3654 3601 3603 ar
  3655 3602 3611 1
  3656 3602 3604 ar
  3657 3603 3612 1
  3658 3603 3605 ar
  3659 3604 3613 1
  3660 3604 3606 ar
  3661 3605 3606 ar
  3662 3605 3614 1
  3663 3606 3615 1
  3664 3607 3596 1
  3665 3609 3600 1
  3666 3588 3596 am
  3667 3616 3617 1
  3668 3617 3628 1
  3669 3617 3620 1
  3670 3617 3618 1
  3671 3618 3619 2
  3672 3620 3630 1
  3673 3620 3621 1
  3674 3621 3622 ar
  3675 3621 3623 ar
  3676 3622 3631 1
  3677 3622 3624 ar
  3678 3623 3632 1
  3679 3623 3625 ar
[truncated: 68,895 more chars]
