# Supplementary material for: The pocketome of G-protein-coupled receptors reveals previously untargeted allosteric sites
Source: Nat Commun. 2022 May 10;13:2567. doi: 10.1038/s41467-022-29609-6 (PMC9091257; doi:10.1038/s41467-022-29609-6)
Supplement: Supplementary file 4 — Supplementary Data 1 [file 41467_2022_29609_MOESM4_ESM.zip › docking_files/3oe6/mols.mol2]

# TRIPOS MOL2 file generated by SEED

@<TRIPOS>MOLECULE
methanamine
 8 7 0 0 0
****
USER_CHARGES
INVALID_CHARGES
Pose:   1 Cluster:   1 Fr_nu: 1044438 TotEn:   -73.07
@<TRIPOS>ATOM
      1 C1        -82.0700   -5.1388  -55.8685 C.3    1 LIG       0.04000
      2 N1        -81.9152   -3.7581  -56.3654 N.4    1 LIG      -0.30000
      3 H1        -81.8893   -5.8169  -56.7046 H      1 LIG       0.09000
      4 H2        -81.3379   -5.2919  -55.0734 H      1 LIG       0.09000
      5 H3        -83.0885   -5.2453  -55.4902 H      1 LIG       0.09000
      6 H4        -82.0747   -3.0703  -55.6176 H      1 LIG       0.33000
      7 H5        -82.5834   -3.5548  -57.1205 H      1 LIG       0.33000
      8 H6        -80.9697   -3.5974  -56.7372 H      1 LIG       0.33000
@<TRIPOS>BOND
      1       1       2 1
      2       1       3 1
      3       1       4 1
      4       1       5 1
      5       2       6 1
      6       2       7 1
      7       2       8 1
@<TRIPOS>ALT_TYPE
CGenFF_4.0_ALT_TYPE_SET
CGenFF_4.0 1 CG334 2 NG3P3 3 HGA3 4 HGA3 5 HGA3 6 HGP2 7 HGP2 8 HGP2
@<TRIPOS>MOLECULE
methanamine
 8 7 0 0 0
****
USER_CHARGES
INVALID_CHARGES
Pose:   2 Cluster:   2 Fr_nu: 117630 TotEn:   -63.85
@<TRIPOS>ATOM
      1 C1        -81.5243   -5.5304  -55.0085 C.3    1 LIG       0.04000
      2 N1        -80.9129   -5.2969  -56.3310 N.4    1 LIG      -0.30000
      3 H1        -82.6084   -5.5151  -55.1343 H      1 LIG       0.09000
      4 H2        -81.1842   -6.5039  -54.6503 H      1 LIG       0.09000
      5 H3        -81.1953   -4.7303  -54.3426 H      1 LIG       0.09000
      6 H4        -79.8860   -5.3003  -56.2753 H      1 LIG       0.33000
      7 H5        -81.1987   -4.3887  -56.7205 H      1 LIG       0.33000
      8 H6        -81.1888   -6.0233  -57.0050 H      1 LIG       0.33000
@<TRIPOS>BOND
      1       1       2 1
      2       1       3 1
      3       1       4 1
      4       1       5 1
      5       2       6 1
      6       2       7 1
      7       2       8 1
@<TRIPOS>ALT_TYPE
CGenFF_4.0_ALT_TYPE_SET
CGenFF_4.0 1 CG334 2 NG3P3 3 HGA3 4 HGA3 5 HGA3 6 HGP2 7 HGP2 8 HGP2
@<TRIPOS>MOLECULE
methanamine
 8 7 0 0 0
****
USER_CHARGES
INVALID_CHARGES
Pose:   3 Cluster:   3 Fr_nu: 122112 TotEn:   -61.24
@<TRIPOS>ATOM
      1 C1        -78.5985   -8.7032  -57.1652 C.3    1 LIG       0.04000
      2 N1        -78.9360   -7.4060  -57.7823 N.4    1 LIG      -0.30000
      3 H1        -79.1227   -8.7649  -56.2098 H      1 LIG       0.09000
      4 H2        -78.9265   -9.4920  -57.8448 H      1 LIG       0.09000
      5 H3        -77.5167   -8.7333  -57.0218 H      1 LIG       0.09000
      6 H4        -78.4682   -7.2900  -58.6909 H      1 LIG       0.33000
      7 H5        -78.6483   -6.6205  -57.1837 H      1 LIG       0.33000
      8 H6        -79.9484   -7.3190  -57.9421 H      1 LIG       0.33000
@<TRIPOS>BOND
      1       1       2 1
      2       1       3 1
      3       1       4 1
      4       1       5 1
      5       2       6 1
      6       2       7 1
      7       2       8 1
@<TRIPOS>ALT_TYPE
CGenFF_4.0_ALT_TYPE_SET
CGenFF_4.0 1 CG334 2 NG3P3 3 HGA3 4 HGA3 5 HGA3 6 HGP2 7 HGP2 8 HGP2
@<TRIPOS>MOLECULE
methanamine
 8 7 0 0 0
****
USER_CHARGES
INVALID_CHARGES
Pose:   4 Cluster:   4 Fr_nu: 414056 TotEn:   -60.25
@<TRIPOS>ATOM
      1 C1        -73.1003   -9.4754  -55.4801 C.3    1 LIG       0.04000
      2 N1        -71.8106   -9.1535  -56.1207 N.4    1 LIG      -0.30000
      3 H1        -73.5353   -8.5422  -55.1177 H      1 LIG       0.09000
      4 H2        -73.7400   -9.9409  -56.2322 H      1 LIG       0.09000
      5 H3        -72.9011  -10.1618  -54.6548 H      1 LIG       0.09000
      6 H4        -71.3509   -9.9988  -56.4838 H      1 LIG       0.33000
      7 H5        -71.1627   -8.7102  -55.4561 H      1 LIG       0.33000
      8 H6        -71.9355   -8.5058  -56.9100 H      1 LIG       0.33000
@<TRIPOS>BOND
      1       1       2 1
      2       1       3 1
      3       1       4 1
      4       1       5 1
      5       2       6 1
      6       2       7 1
      7       2       8 1
@<TRIPOS>ALT_TYPE
CGenFF_4.0_ALT_TYPE_SET
CGenFF_4.0 1 CG334 2 NG3P3 3 HGA3 4 HGA3 5 HGA3 6 HGP2 7 HGP2 8 HGP2
@<TRIPOS>MOLECULE
methanamine
 8 7 0 0 0
****
USER_CHARGES
INVALID_CHARGES
Pose:   5 Cluster:   5 Fr_nu: 116298 TotEn:   -58.45
@<TRIPOS>ATOM
      1 C1        -80.6441   -7.5616  -57.3945 C.3    1 LIG       0.04000
      2 N1        -80.6829   -6.3547  -56.5464 N.4    1 LIG      -0.30000
      3 H1        -80.0126   -8.2996  -56.8964 H      1 LIG       0.09000
      4 H2        -81.6668   -7.9280  -57.5014 H      1 LIG       0.09000
      5 H3        -80.2260   -7.2766  -58.3619 H      1 LIG       0.09000
      6 H4        -81.2666   -5.6197  -56.9668 H      1 LIG       0.33000
      7 H5        -79.7419   -5.9624  -56.4101 H      1 LIG       0.33000
      8 H6        -81.0694   -6.5626  -55.6161 H      1 LIG       0.33000
@<TRIPOS>BOND
      1       1       2 1
      2       1       3 1
      3       1       4 1
      4       1       5 1
      5       2       6 1
      6       2       7 1
      7       2       8 1
@<TRIPOS>ALT_TYPE
CGenFF_4.0_ALT_TYPE_SET
CGenFF_4.0 1 CG334 2 NG3P3 3 HGA3 4 HGA3 5 HGA3 6 HGP2 7 HGP2 8 HGP2
@<TRIPOS>MOLECULE
methanamine
 8 7 0 0 0
****
USER_CHARGES
INVALID_CHARGES
Pose:   6 Cluster:   6 Fr_nu: 117723 TotEn:   -58.37
@<TRIPOS>ATOM
      1 C1        -79.5261   -7.9352  -58.1654 C.3    1 LIG       0.04000
      2 N1        -80.0563   -7.0932  -57.0758 N.4    1 LIG      -0.30000
      3 H1        -78.6655   -8.4822  -57.7761 H      1 LIG       0.09000
      4 H2        -80.3186   -8.6190  -58.4752 H      1 LIG       0.09000
      5 H3        -79.2338   -7.2759  -58.9849 H      1 LIG       0.09000
      6 H4        -80.8735   -6.5507  -57.3849 H      1 LIG       0.33000
      7 H5        -79.3496   -6.4247  -56.7415 H      1 LIG       0.33000
      8 H6        -80.3493   -7.6625  -56.2708 H      1 LIG       0.33000
@<TRIPOS>BOND
      1       1       2 1
      2       1       3 1
      3       1       4 1
      4       1       5 1
      5       2       6 1
      6       2       7 1
      7       2       8 1
@<TRIPOS>ALT_TYPE
CGenFF_4.0_ALT_TYPE_SET
CGenFF_4.0 1 CG334 2 NG3P3 3 HGA3 4 HGA3 5 HGA3 6 HGP2 7 HGP2 8 HGP2
@<TRIPOS>MOLECULE
methanamine
 8 7 0 0 0
****
USER_CHARGES
INVALID_CHARGES
Pose:   7 Cluster:   7 Fr_nu: 1048174 TotEn:   -57.23
@<TRIPOS>ATOM
      1 C1        -82.6384   -4.0330  -56.2536 C.3    1 LIG       0.04000
      2 N1        -81.7276   -5.0817  -55.7557 N.4    1 LIG      -0.30000
      3 H1        -83.6165   -4.1957  -55.7971 H      1 LIG       0.09000
      4 H2        -82.2252   -3.0655  -55.9622 H      1 LIG       0.09000
      5 H3        -82.6923   -4.1257  -57.3400 H      1 LIG       0.09000
      6 H4        -80.7849   -4.9795  -56.1538 H      1 LIG       0.33000
      7 H5        -82.0675   -6.0207  -56.0023 H      1 LIG       0.33000
      8 H6        -81.6370   -5.0442  -54.7318 H      1 LIG       0.33000
@<TRIPOS>BOND
      1       1       2 1
      2       1       3 1
      3       1       4 1
      4       1       5 1
      5       2       6 1
      6       2       7 1
      7       2       8 1
@<TRIPOS>ALT_TYPE
CGenFF_4.0_ALT_TYPE_SET
CGenFF_4.0 1 CG334 2 NG3P3 3 HGA3 4 HGA3 5 HGA3 6 HGP2 7 HGP2 8 HGP2
@<TRIPOS>MOLECULE
methanamine
 8 7 0 0 0
****
USER_CHARGES
INVALID_CHARGES
Pose:   8 Cluster:   8 Fr_nu: 1044142 TotEn:   -57.09
@<TRIPOS>ATOM
      1 C1        -82.0700   -5.1388  -55.8685 C.3    1 LIG       0.04000
      2 N1        -82.8082   -4.5683  -57.0117 N.4    1 LIG      -0.30000
      3 H1        -82.0692   -4.3970  -55.0678 H      1 LIG       0.09000
      4 H2        -82.5854   -6.0500  -55.5591 H      1 LIG       0.09000
      5 H3        -81.0538   -5.3567  -56.2025 H      1 LIG       0.09000
      6 H4        -82.8426   -5.2259  -57.8017 H      1 LIG       0.33000
      7 H5        -82.3660   -3.7028  -57.3486 H      1 LIG       0.33000
      8 H6        -83.7782   -4.3410  -56.7557 H      1 LIG       0.33000
@<TRIPOS>BOND
      1       1       2 1
      2       1       3 1
      3       1       4 1
      4       1       5 1
      5       2       6 1
      6       2       7 1
      7       2       8 1
@<TRIPOS>ALT_TYPE
CGenFF_4.0_ALT_TYPE_SET
CGenFF_4.0 1 CG334 2 NG3P3 3 HGA3 4 HGA3 5 HGA3 6 HGP2 7 HGP2 8 HGP2
@<TRIPOS>MOLECULE
methanamine
 8 7 0 0 0
****
USER_CHARGES
INVALID_CHARGES
Pose:   9 Cluster:   9 Fr_nu: 1059564 TotEn:   -56.64
@<TRIPOS>ATOM
      1 C1        -71.9071   -7.8599  -56.0200 C.3    1 LIG       0.04000
      2 N1        -70.5409   -8.0802  -56.5320 N.4    1 LIG      -0.30000
      3 H1        -72.5046   -8.7372  -56.2744 H      1 LIG       0.09000
      4 H2        -71.8417   -7.7296  -54.9382 H      1 LIG       0.09000
      5 H3        -72.3030   -6.9629  -56.5002 H      1 LIG       0.09000
      6 H4        -69.9280   -7.2818  -56.3209 H      1 LIG       0.33000
      7 H5        -70.5398   -8.2098  -57.5524 H      1 LIG       0.33000
      8 H6        -70.1141   -8.9172  -56.1131 H      1 LIG       0.33000
@<TRIPOS>BOND
      1       1       2 1
      2       1       3 1
      3       1       4 1
      4       1       5 1
      5       2       6 1
      6       2       7 1
      7       2       8 1
@<TRIPOS>ALT_TYPE
CGenFF_4.0_ALT_TYPE_SET
CGenFF_4.0 1 CG334 2 NG3P3 3 HGA3 4 HGA3 5 HGA3 6 HGP2 7 HGP2 8 HGP2
@<TRIPOS>MOLECULE
methanamine
 8 7 0 0 0
****
USER_CHARGES
INVALID_CHARGES
Pose:  10 Cluster:  10 Fr_nu: 1058881 TotEn:   -56.50
@<TRIPOS>ATOM
      1 C1        -71.6290   -8.4907  -56.2453 C.3    1 LIG       0.04000
      2 N1        -72.2470   -9.1927  -55.1040 N.4    1 LIG      -0.30000
      3 H1        -72.1806   -7.5624  -56.4049 H      1 LIG       0.09000
      4 H2        -70.5871   -8.2892  -55.9893 H      1 LIG       0.09000
      5 H3        -71.6998   -9.1438  -57.1172 H      1 LIG       0.09000
      6 H4        -71.7668  -10.0801  -54.9051 H      1 LIG       0.33000
      7 H5        -73.2352   -9.4103  -55.2889 H      1 LIG       0.33000
      8 H6        -72.2103   -8.6224  -54.2488 H      1 LIG       0.33000
@<TRIPOS>BOND
      1       1       2 1
      2       1       3 1
      3       1       4 1
      4       1       5 1
      5       2       6 1
      6       2       7 1
      7       2       8 1
@<TRIPOS>ALT_TYPE
CGenFF_4.0_ALT_TYPE_SET
CGenFF_4.0 1 CG334 2 NG3P3 3 HGA3 4 HGA3 5 HGA3 6 HGP2 7 HGP2 8 HGP2
@<TRIPOS>MOLECULE
methanamine
 8 7 0 0 0
****
USER_CHARGES
INVALID_CHARGES
Pose:  11 Cluster:  11 Fr_nu: 123303 TotEn:   -56.28
@<TRIPOS>ATOM
      1 C1        -79.2073   -8.3070  -57.7978 C.3    1 LIG       0.04000
      2 N1        -78.1819   -7.9889  -56.7855 N.4    1 LIG      -0.30000
      3 H1        -79.1626   -9.3800  -57.9927 H      1 LIG       0.09000
      4 H2        -80.1790   -8.0220  -57.3901 H      1 LIG       0.09000
      5 H3        -78.9763   -7.7347  -58.6983 H      1 LIG       0.09000
      6 H4        -78.1763   -6.9856  -56.5598 H      1 LIG       0.33000
      7 H5        -77.2399   -8.2369  -57.1161 H      1 LIG       0.33000
      8 H6        -78.3478   -8.5023  -55.9098 H      1 LIG       0.33000
@<TRIPOS>BOND
      1       1       2 1
      2       1       3 1
      3       1       4 1
      4       1       5 1
      5       2       6 1
      6       2       7 1
      7       2       8 1
@<TRIPOS>ALT_TYPE
CGenFF_4.0_ALT_TYPE_SET
CGenFF_4.0 1 CG334 2 NG3P3 3 HGA3 4 HGA3 5 HGA3 6 HGP2 7 HGP2 8 HGP2
@<TRIPOS>MOLECULE
methanamine
 8 7 0 0 0
****
USER_CHARGES
INVALID_CHARGES
Pose:  12 Cluster:  12 Fr_nu: 149643 TotEn:   -56.15
@<TRIPOS>ATOM
      1 C1        -72.0566   -8.9532  -55.6285 C.3    1 LIG       0.04000
      2 N1        -72.8608   -7.9122  -54.9599 N.4    1 LIG      -0.30000
      3 H1        -72.5098   -9.1519  -56.6014 H      1 LIG       0.09000
      4 H2        -71.0403   -8.5704  -55.7395 H      1 LIG       0.09000
      5 H3        -72.0737   -9.8445  -54.9983 H      1 LIG       0.09000
      6 H4        -72.4798   -7.6818  -54.0329 H      1 LIG       0.33000
      7 H5        -73.8337   -8.2185  -54.8271 H      1 LIG       0.33000
      8 H6        -72.8819   -7.0437  -55.5105 H      1 LIG       0.33000
@<TRIPOS>BOND
      1       1       2 1
      2       1       3 1
      3       1       4 1
      4       1       5 1
      5       2       6 1
      6       2       7 1
      7       2       8 1
@<TRIPOS>ALT_TYPE
CGenFF_4.0_ALT_TYPE_SET
CGenFF_4.0 1 CG334 2 NG3P3 3 HGA3 4 HGA3 5 HGA3 6 HGP2 7 HGP2 8 HGP2
@<TRIPOS>MOLECULE
methanamine
 8 7 0 0 0
****
USER_CHARGES
INVALID_CHARGES
Pose:  13 Cluster:  13 Fr_nu: 801083 TotEn:   -55.31
@<TRIPOS>ATOM
      1 C1        -75.8234   -4.0755  -62.0515 C.3    1 LIG       0.04000
      2 N1        -75.9567   -4.1381  -60.5833 N.4    1 LIG      -0.30000
      3 H1        -76.3375   -3.1761  -62.3954 H      1 LIG       0.09000
      4 H2        -74.7587   -4.0343  -62.2890 H      1 LIG       0.09000
      5 H3        -76.2839   -4.9738  -62.4672 H      1 LIG       0.09000
      6 H4        -75.4890   -4.9698  -60.1995 H      1 LIG       0.33000
      7 H5        -76.9442   -4.1793  -60.2984 H      1 LIG       0.33000
      8 H6        -75.5388   -3.3128  -60.1335 H      1 LIG       0.33000
@<TRIPOS>BOND
      1       1       2 1
      2       1       3 1
      3       1       4 1
      4       1       5 1
      5       2       6 1
      6       2       7 1
      7       2       8 1
@<TRIPOS>ALT_TYPE
CGenFF_4.0_ALT_TYPE_SET
CGenFF_4.0 1 CG334 2 NG3P3 3 HGA3 4 HGA3 5 HGA3 6 HGP2 7 HGP2 8 HGP2
@<TRIPOS>MOLECULE
methanamine
 8 7 0 0 0
****
USER_CHARGES
INVALID_CHARGES
Pose:  14 Cluster:  14 Fr_nu: 129602 TotEn:   -51.67
@<TRIPOS>ATOM
      1 C1        -75.6870   -4.4293  -61.0911 C.3    1 LIG       0.04000
      2 N1        -75.0764   -3.1262  -61.4174 N.4    1 LIG      -0.30000
      3 H1        -74.9876   -5.2109  -61.3932 H      1 LIG       0.09000
      4 H2        -75.8637   -4.4552  -60.0142 H      1 LIG       0.09000
      5 H3        -76.6247   -4.5066  -61.6448 H      1 LIG       0.09000
      6 H4        -75.6931   -2.3466  -61.1539 H      1 LIG       0.33000
      7 H5        -74.8864   -3.0436  -62.4249 H      1 LIG       0.33000
      8 H6        -74.1841   -2.9960  -60.9224 H      1 LIG       0.33000
@<TRIPOS>BOND
      1       1       2 1
      2       1       3 1
      3       1       4 1
      4       1       5 1
      5       2       6 1
      6       2       7 1
      7       2       8 1
@<TRIPOS>ALT_TYPE
CGenFF_4.0_ALT_TYPE_SET
CGenFF_4.0 1 CG334 2 NG3P3 3 HGA3 4 HGA3 5 HGA3 6 HGP2 7 HGP2 8 HGP2
@<TRIPOS>MOLECULE
methanamine
 8 7 0 0 0
****
USER_CHARGES
INVALID_CHARGES
Pose:  15 Cluster:  15 Fr_nu: 1011660 TotEn:   -47.20
@<TRIPOS>ATOM
      1 C1        -75.3590  -13.8184  -49.5062 C.3    1 LIG       0.04000
      2 N1        -74.4299  -13.6632  -48.3704 N.4    1 LIG      -0.30000
      3 H1        -75.9467  -12.9020  -49.5846 H      1 LIG       0.09000
      4 H2        -74.7627  -13.9808  -50.4060 H      1 LIG       0.09000
      5 H3        -75.9990  -14.6783  -49.2990 H      1 LIG       0.09000
      6 H4        -73.8461  -14.5007  -48.2464 H      1 LIG       0.33000
      7 H5        -74.9380  -13.5070  -47.4898 H      1 LIG       0.33000
      8 H6        -73.7983  -12.8634  -48.5095 H      1 LIG       0.33000
@<TRIPOS>BOND
      1       1       2 1
      2       1       3 1
      3       1       4 1
      4       1       5 1
      5       2       6 1
      6       2       7 1
      7       2       8 1
@<TRIPOS>ALT_TYPE
CGenFF_4.0_ALT_TYPE_SET
CGenFF_4.0 1 CG334 2 NG3P3 3 HGA3 4 HGA3 5 HGA3 6 HGP2 7 HGP2 8 HGP2
@<TRIPOS>MOLECULE
methanamine
 8 7 0 0 0
****
USER_CHARGES
INVALID_CHARGES
Pose:  16 Cluster:  16 Fr_nu: 991188 TotEn:   -40.85
@<TRIPOS>ATOM
      1 C1        -76.0200  -13.8070  -49.1581 C.3    1 LIG       0.04000
      2 N1        -75.3610  -14.4677  -48.0151 N.4    1 LIG      -0.30000
      3 H1        -77.0835  -14.0490  -49.1160 H      1 LIG       0.09000
      4 H2        -75.8578  -12.7318  -49.0615 H      1 LIG       0.09000
      5 H3        -75.5661  -14.1918  -50.0734 H      1 LIG       0.09000
      6 H4        -74.3509  -14.2747  -48.0019 H      1 LIG       0.33000
      7 H5        -75.4805  -15.4886  -48.0530 H      1 LIG       0.33000
      8 H6        -75.7498  -14.1434  -47.1197 H      1 LIG       0.33000
@<TRIPOS>BOND
      1       1       2 1
      2       1       3 1
      3       1       4 1
      4       1       5 1
      5       2       6 1
      6       2       7 1
      7       2       8 1
@<TRIPOS>ALT_TYPE
CGenFF_4.0_ALT_TYPE_SET
CGenFF_4.0 1 CG334 2 NG3P3 3 HGA3 4 HGA3 5 HGA3 6 HGP2 7 HGP2 8 HGP2
@<TRIPOS>MOLECULE
methanol
 6 5 0 0 0
****
USER_CHARGES
INVALID_CHARGES
Pose:   1 Cluster:   1 Fr_nu: 9771522 TotEn:   -16.95
@<TRIPOS>ATOM
      1 C1        -76.9519   -7.2898  -47.7139 C.3    1 LIG      -0.04000
      2 O1        -77.2560   -5.9381  -48.0052 O.3    1 LIG      -0.65000
      3 H1        -77.1094   -7.4782  -46.6491 H      1 LIG       0.09000
      4 H2        -75.9124   -7.4961  -47.9814 H      1 LIG       0.09000
      5 H3        -77.6114   -7.9363  -48.2975 H      1 LIG       0.09000
      6 H4        -77.1043   -5.8100  -48.9572 H      1 LIG       0.42000
@<TRIPOS>BOND
      1       1       2 1
      2       1       3 1
      3       1       4 1
      4       1       5 1
      5       2       6 1
@<TRIPOS>ALT_TYPE
CGenFF_4.0_ALT_TYPE_SET
CGenFF_4.0 1 CG331 2 OG311 3 HGA3 4 HGA3 5 HGA3 6 HGP1
@<TRIPOS>MOLECULE
methanol
 6 5 0 0 0
****
USER_CHARGES
INVALID_CHARGES
Pose:   2 Cluster:   2 Fr_nu: 9253307 TotEn:   -15.47
@<TRIPOS>ATOM
      1 C1        -51.0483  -12.9310  -26.4019 C.3    1 LIG      -0.04000
      2 O1        -51.2338  -11.7813  -27.2070 O.3    1 LIG      -0.65000
      3 H1        -51.6699  -13.7461  -26.7805 H      1 LIG       0.09000
      4 H2        -51.3202  -12.7010  -25.3686 H      1 LIG       0.09000
      5 H3        -49.9977  -13.2278  -26.4428 H      1 LIG       0.09000
      6 H4        -50.6671  -11.0813  -26.8402 H      1 LIG       0.42000
@<TRIPOS>BOND
      1       1       2 1
      2       1       3 1
      3       1       4 1
      4       1       5 1
      5       2       6 1
@<TRIPOS>ALT_TYPE
CGenFF_4.0_ALT_TYPE_SET
CGenFF_4.0 1 CG331 2 OG311 3 HGA3 4 HGA3 5 HGA3 6 HGP1
@<TRIPOS>MOLECULE
methanol
 6 5 0 0 0
****
USER_CHARGES
INVALID_CHARGES
Pose:   3 Cluster:   3 Fr_nu: 639849 TotEn:   -13.86
@<TRIPOS>ATOM
      1 C1        -73.3170   -2.9351  -45.1864 C.3    1 LIG      -0.04000
      2 O1        -73.7265   -1.8193  -44.4171 O.3    1 LIG      -0.65000
      3 H1        -73.8741   -2.9548  -46.1264 H      1 LIG       0.09000
      4 H2        -73.4995   -3.8539  -44.6232 H      1 LIG       0.09000
      5 H3        -72.2493   -2.8469  -45.4001 H      1 LIG       0.09000
      6 H4        -73.2111   -1.8363  -43.5926 H      1 LIG       0.42000
@<TRIPOS>BOND
      1       1       2 1
      2       1       3 1
      3       1       4 1
      4       1       5 1
      5       2       6 1
@<TRIPOS>ALT_TYPE
CGenFF_4.0_ALT_TYPE_SET
CGenFF_4.0 1 CG331 2 OG311 3 HGA3 4 HGA3 5 HGA3 6 HGP1
@<TRIPOS>MOLECULE
methanol
 6 5 0 0 0
****
USER_CHARGES
INVALID_CHARGES
Pose:   4 Cluster:   4 Fr_nu: 9491634 TotEn:   -13.62
@<TRIPOS>ATOM
      1 C1        -58.7336    1.5822  -22.7640 C.3    1 LIG      -0.04000
      2 O1        -57.3809    1.2873  -22.4678 O.3    1 LIG      -0.65000
      3 H1        -59.3843    0.8805  -22.2363 H      1 LIG       0.09000
      4 H2        -58.8964    1.5062  -23.8421 H      1 LIG       0.09000
      5 H3        -58.9559    2.5999  -22.4347 H      1 LIG       0.09000
      6 H4        -56.8357    1.9297  -22.9533 H      1 LIG       0.42000
@<TRIPOS>BOND
      1       1       2 1
      2       1       3 1
      3       1       4 1
      4       1       5 1
      5       2       6 1
@<TRIPOS>ALT_TYPE
CGenFF_4.0_ALT_TYPE_SET
CGenFF_4.0 1 CG331 2 OG311 3 HGA3 4 HGA3 5 HGA3 6 HGP1
@<TRIPOS>MOLECULE
methanol
 6 5 0 0 0
****
USER_CHARGES
INVALID_CHARGES
Pose:   5 Cluster:   5 Fr_nu: 204784 TotEn:   -12.83
@<TRIPOS>ATOM
      1 C1        -63.8800   -8.0223  -43.8553 C.3    1 LIG      -0.04000
      2 O1        -64.8777   -7.0541  -43.5879 O.3    1 LIG      -0.65000
      3 H1        -64.1694   -8.6136  -44.7275 H      1 LIG       0.09000
      4 H2        -63.7592   -8.6724  -42.9850 H      1 LIG       0.09000
      5 H3        -62.9358   -7.5125  -44.0606 H      1 LIG       0.09000
      6 H4        -64.5856   -6.5506  -42.8089 H      1 LIG       0.42000
@<TRIPOS>BOND
      1       1       2 1
      2       1       3 1
      3       1       4 1
      4       1       5 1
      5       2       6 1
@<TRIPOS>ALT_TYPE
CGenFF_4.0_ALT_TYPE_SET
CGenFF_4.0 1 CG331 2 OG311 3 HGA3 4 HGA3 5 HGA3 6 HGP1
@<TRIPOS>MOLECULE
methanol
 6 5 0 0 0
****
USER_CHARGES
INVALID_CHARGES
Pose:   6 Cluster:   6 Fr_nu: 9761380 TotEn:   -12.71
@<TRIPOS>ATOM
      1 C1        -71.6290   -8.3572  -56.1484 C.3    1 LIG      -0.04000
      2 O1        -70.2924   -8.1449  -55.7326 O.3    1 LIG      -0.65000
      3 H1        -72.1410   -7.3958  -56.2365 H      1 LIG       0.09000
      4 H2        -72.1422   -8.9898  -55.4196 H      1 LIG       0.09000
      5 H3        -71.6240   -8.8552  -57.1207 H      1 LIG       0.09000
      6 H4        -69.8719   -9.0193  -55.6658 H      1 LIG       0.42000
@<TRIPOS>BOND
      1       1       2 1
      2       1       3 1
      3       1       4 1
      4       1       5 1
      5       2       6 1
@<TRIPOS>ALT_TYPE
CGenFF_4.0_ALT_TYPE_SET
CGenFF_4.0 1 CG331 2 OG311 3 HGA3 4 HGA3 5 HGA3 6 HGP1
@<TRIPOS>MOLECULE
methanol
 6 5 0 0 0
****
USER_CHARGES
INVALID_CHARGES
Pose:   7 Cluster:   7 Fr_nu: 1979041 TotEn:   -12.68
@<TRIPOS>ATOM
      1 C1        -72.7442   -1.2924  -45.7635 C.3    1 LIG      -0.04000
      2 O1        -73.5003   -0.8535  -46.8771 O.3    1 LIG      -0.65000
      3 H1        -73.1874   -0.9014  -44.8443 H      1 LIG       0.09000
      4 H2        -71.7134   -0.9424  -45.8610 H      1 LIG       0.09000
      5 H3        -72.7550   -2.3844  -45.7346 H      1 LIG       0.09000
      6 H4        -73.0768   -1.2199  -47.6721 H      1 LIG       0.42000
@<TRIPOS>BOND
      1       1       2 1
      2       1       3 1
      3       1       4 1
      4       1       5 1
      5       2       6 1
@<TRIPOS>ALT_TYPE
CGenFF_4.0_ALT_TYPE_SET
CGenFF_4.0 1 CG331 2 OG311 3 HGA3 4 HGA3 5 HGA3 6 HGP1
@<TRIPOS>MOLECULE
methanol
 6 5 0 0 0
****
USER_CHARGES
INVALID_CHARGES
Pose:   8 Cluster:   8 Fr_nu: 4215934 TotEn:   -12.25
@<TRIPOS>ATOM
      1 C1        -72.9347   -2.1285  -45.2946 C.3    1 LIG      -0.04000
      2 O1        -73.1340   -0.8600  -44.6983 O.3    1 LIG      -0.65000
      3 H1        -73.0065   -2.0365  -46.3812 H      1 LIG       0.09000
      4 H2        -73.6900   -2.8277  -44.9269 H      1 LIG       0.09000
      5 H3        -71.9408   -2.4949  -45.0272 H      1 LIG       0.09000
      6 H4        -73.0631   -0.9825  -43.7361 H      1 LIG       0.42000
@<TRIPOS>BOND
      1       1       2 1
      2       1       3 1
      3       1       4 1
      4       1       5 1
      5       2       6 1
@<TRIPOS>ALT_TYPE
CGenFF_4.0_ALT_TYPE_SET
CGenFF_4.0 1 CG331 2 OG311 3 HGA3 4 HGA3 5 HGA3 6 HGP1
@<TRIPOS>MOLECULE
methanol
 6 5 0 0 0
****
USER_CHARGES
INVALID_CHARGES
Pose:   9 Cluster:   9 Fr_nu: 1519811 TotEn:   -12.13
@<TRIPOS>ATOM
      1 C1        -63.8940   -8.0196  -43.2613 C.3    1 LIG      -0.04000
      2 O1        -64.4047   -8.3905  -44.5286 O.3    1 LIG      -0.65000
      3 H1        -64.5508   -7.2737  -42.8069 H      1 LIG       0.09000
      4 H2        -62.8871   -7.6108  -43.3786 H      1 LIG       0.09000
      5 H3        -63.8537   -8.9043  -42.6215 H      1 LIG       0.09000
      6 H4        -63.7959   -9.0521  -44.8993 H      1 LIG       0.42000
@<TRIPOS>BOND
      1       1       2 1
      2       1       3 1
      3       1       4 1
      4       1       5 1
      5       2       6 1
@<TRIPOS>ALT_TYPE
CGenFF_4.0_ALT_TYPE_SET
CGenFF_4.0 1 CG331 2 OG311 3 HGA3 4 HGA3 5 HGA3 6 HGP1
@<TRIPOS>MOLECULE
methanol
 6 5 0 0 0
****
USER_CHARGES
INVALID_CHARGES
Pose:  10 Cluster:  10 Fr_nu: 463204 TotEn:   -11.38
@<TRIPOS>ATOM
      1 C1        -72.4485   -1.6168  -47.0150 C.3    1 LIG      -0.04000
      2 O1        -72.9536   -0.9926  -45.8489 O.3    1 LIG      -0.65000
      3 H1        -73.1666   -1.5021  -47.8307 H      1 LIG       0.09000
      4 H2        -72.2741   -2.6771  -46.8154 H      1 LIG       0.09000
      5 H3        -71.5055   -1.1404  -47.2931 H      1 LIG       0.09000
      6 H4        -72.2899   -1.1156  -45.1489 H      1 LIG       0.42000
@<TRIPOS>BOND
      1       1       2 1
      2       1       3 1
      3       1       4 1
      4       1       5 1
      5       2       6 1
@<TRIPOS>ALT_TYPE
CGenFF_4.0_ALT_TYPE_SET
CGenFF_4.0 1 CG331 2 OG311 3 HGA3 4 HGA3 5 HGA3 6 HGP1
@<TRIPOS>MOLECULE
methanol
 6 5 0 0 0
****
USER_CHARGES
INVALID_CHARGES
Pose:  11 Cluster:  11 Fr_nu: 451344 TotEn:   -10.81
@<TRIPOS>ATOM
      1 C1        -72.7690   -3.6461  -45.7205 C.3    1 LIG      -0.04000
      2 O1        -73.4506   -2.8006  -44.8122 O.3    1 LIG      -0.65000
      3 H1        -72.7985   -3.2068  -46.7207 H      1 LIG       0.09000
      4 H2        -73.2433   -4.6307  -45.7292 H      1 LIG       0.09000
      5 H3        -71.7294   -3.7474  -45.4001 H      1 LIG       0.09000
      6 H4        -73.4028   -3.2233  -43.9377 H      1 LIG       0.42000
@<TRIPOS>BOND
      1       1       2 1
      2       1       3 1
      3       1       4 1
      4       1       5 1
      5       2       6 1
@<TRIPOS>ALT_TYPE
CGenFF_4.0_ALT_TYPE_SET
CGenFF_4.0 1 CG331 2 OG311 3 HGA3 4 HGA3 5 HGA3 6 HGP1
@<TRIPOS>MOLECULE
methanol
 6 5 0 0 0
****
USER_CHARGES
INVALID_CHARGES
Pose:  12 Cluster:  12 Fr_nu: 181321 TotEn:   -10.60
@<TRIPOS>ATOM
      1 C1        -64.7580   -9.2401  -44.0336 C.3    1 LIG      -0.04000
      2 O1        -65.6050   -9.7588  -45.0426 O.3    1 LIG      -0.65000
      3 H1        -65.2812   -9.2550  -43.0744 H      1 LIG       0.09000
      4 H2        -64.4710   -8.2167  -44.2882 H      1 LIG       0.09000
      5 H3        -63.8621   -9.8619  -43.9672 H      1 LIG       0.09000
      6 H4        -65.1065   -9.7291  -45.8770 H      1 LIG       0.42000
@<TRIPOS>BOND
      1       1       2 1
      2       1       3 1
      3       1       4 1
      4       1       5 1
      5       2       6 1
@<TRIPOS>ALT_TYPE
CGenFF_4.0_ALT_TYPE_SET
CGenFF_4.0 1 CG331 2 OG311 3 HGA3 4 HGA3 5 HGA3 6 HGP1
@<TRIPOS>MOLECULE
methanol
 6 5 0 0 0
****
USER_CHARGES
INVALID_CHARGES
Pose:  13 Cluster:  13 Fr_nu: 9771733 TotEn:   -10.47
@<TRIPOS>ATOM
      1 C1        -77.2416   -7.2372  -47.7065 C.3    1 LIG      -0.04000
      2 O1        -78.5030   -6.6192  -47.8839 O.3    1 LIG      -0.65000
      3 H1        -76.4515   -6.5520  -48.0233 H      1 LIG       0.09000
      4 H2        -77.1992   -8.1566  -48.2960 H      1 LIG       0.09000
      5 H3        -77.1094   -7.4782  -46.6491 H      1 LIG       0.09000
      6 H4        -79.1769   -7.2569  -47.5925 H      1 LIG       0.42000
@<TRIPOS>BOND
      1       1       2 1
      2       1       3 1
      3       1       4 1
      4       1       5 1
      5       2       6 1
@<TRIPOS>ALT_TYPE
CGenFF_4.0_ALT_TYPE_SET
CGenFF_4.0 1 CG331 2 OG311 3 HGA3 4 HGA3 5 HGA3 6 HGP1
@<TRIPOS>MOLECULE
methanol
 6 5 0 0 0
****
USER_CHARGES
INVALID_CHARGES
Pose:  14 Cluster:  14 Fr_nu: 612997 TotEn:    -9.83
@<TRIPOS>ATOM
      1 C1        -64.4704   -8.4719  -44.4700 C.3    1 LIG      -0.04000
      2 O1        -63.8889   -8.0188  -45.6787 O.3    1 LIG      -0.65000
      3 H1        -65.3684   -7.8875  -44.2553 H      1 LIG       0.09000
      4 H2        -63.7497   -8.3649  -43.6553 H      1 LIG       0.09000
      5 H3        -64.7410   -9.5248  -44.5785 H      1 LIG       0.09000
      6 H4        -63.0963   -8.5604  -45.8349 H      1 LIG       0.42000
@<TRIPOS>BOND
      1       1       2 1
      2       1       3 1
      3       1       4 1
      4       1       5 1
      5       2       6 1
@<TRIPOS>ALT_TYPE
CGenFF_4.0_ALT_TYPE_SET
CGenFF_4.0 1 CG331 2 OG311 3 HGA3 4 HGA3 5 HGA3 6 HGP1
@<TRIPOS>MOLECULE
methanol
 6 5 0 0 0
****
USER_CHARGES
INVALID_CHARGES
Pose:  15 Cluster:  15 Fr_nu: 637251 TotEn:    -9.75
@<TRIPOS>ATOM
      1 C1        -72.9063   -3.0861  -45.2768 C.3    1 LIG      -0.04000
      2 O1        -73.0338   -1.8141  -45.8852 O.3    1 LIG      -0.65000
      3 H1        -73.7351   -3.2433  -44.5822 H      1 LIG       0.09000
      4 H2        -71.9541   -3.1420  -44.7431 H      1 LIG       0.09000
      5 H3        -72.9329   -3.8553  -46.0522 H      1 LIG       0.09000
      6 H4        -72.2818   -1.7116  -46.4932 H      1 LIG       0.42000
@<TRIPOS>BOND
      1       1       2 1
      2       1       3 1
      3       1       4 1
      4       1       5 1
      5       2       6 1
@<TRIPOS>ALT_TYPE
CGenFF_4.0_ALT_TYPE_SET
CGenFF_4.0 1 CG331 2 OG311 3 HGA3 4 HGA3 5 HGA3 6 HGP1
@<TRIPOS>MOLECULE
methanol
 6 5 0 0 0
****
USER_CHARGES
INVALID_CHARGES
Pose:  16 Cluster:  16 Fr_nu: 468324 TotEn:    -9.52
@<TRIPOS>ATOM
      1 C1        -64.1090   -8.0985  -43.3115 C.3    1 LIG      -0.04000
      2 O1        -64.7573   -8.8060  -42.2705 O.3    1 LIG      -0.65000
      3 H1        -64.8150   -7.9195  -44.1261 H      1 LIG       0.09000
      4 H2        -63.2581   -8.6808  -43.6740 H      1 LIG       0.09000
      5 H3        -63.7539   -7.1411  -42.9231 H      1 LIG       0.09000
      6 H4        -64.0999   -8.9457  -41.5676 H      1 LIG       0.42000
@<TRIPOS>BOND
      1       1       2 1
      2       1       3 1
      3       1       4 1
      4       1       5 1
      5       2       6 1
@<TRIPOS>ALT_TYPE
CGenFF_4.0_ALT_TYPE_SET
CGenFF_4.0 1 CG331 2 OG311 3 HGA3 4 HGA3 5 HGA3 6 HGP1
@<TRIPOS>MOLECULE
methanol
 6 5 0 0 0
****
USER_CHARGES
INVALID_CHARGES
Pose:  17 Cluster:  17 Fr_nu: 211401 TotEn:    -9.14
@<TRIPOS>ATOM
      1 C1        -64.2442   -8.7071  -43.6082 C.3    1 LIG      -0.04000
      2 O1        -63.3472   -7.9606  -44.4097 O.3    1 LIG      -0.65000
      3 H1        -64.9647   -8.0316  -43.1404 H      1 LIG       0.09000
      4 H2        -63.6848   -9.2483  -42.8409 H      1 LIG       0.09000
      5 H3        -64.7758   -9.4217  -44.2408 H      1 LIG       0.09000
      6 H4        -62.7247   -8.5934  -44.8069 H      1 LIG       0.42000
@<TRIPOS>BOND
      1       1       2 1
      2       1       3 1
      3       1       4 1
      4       1       5 1
      5       2       6 1
@<TRIPOS>ALT_TYPE
CGenFF_4.0_ALT_TYPE_SET
CGenFF_4.0 1 CG331 2 OG311 3 HGA3 4 HGA3 5 HGA3 6 HGP1
@<TRIPOS>MOLECULE
methanol
 6 5 0 0 0
****
USER_CHARGES
INVALID_CHARGES
Pose:  18 Cluster:  18 Fr_nu: 255475 TotEn:    -9.10
@<TRIPOS>ATOM
      1 C1        -63.8809   -9.1298  -43.4446 C.3    1 LIG      -0.04000
      2 O1        -64.4590   -9.8176  -44.5388 O.3    1 LIG      -0.65000
      3 H1        -64.6720   -8.7356  -42.8020 H      1 LIG       0.09000
      4 H2        -63.2570   -8.3126  -43.8154 H      1 LIG       0.09000
      5 H3        -63.2635   -9.8266  -42.8729 H      1 LIG       0.09000
      6 H4        -63.7271  -10.1519  -45.0848 H      1 LIG       0.42000
@<TRIPOS>BOND
      1       1       2 1
      2       1       3 1
      3       1       4 1
      4       1       5 1
      5       2       6 1
@<TRIPOS>ALT_TYPE
CGenFF_4.0_ALT_TYPE_SET
CGenFF_4.0 1 CG331 2 OG311 3 HGA3 4 HGA3 5 HGA3 6 HGP1
@<TRIPOS>MOLECULE
methanol
 6 5 0 0 0
****
USER_CHARGES
INVALID_CHARGES
Pose:  19 Cluster:  19 Fr_nu: 9632829 TotEn:    -8.87
@<TRIPOS>ATOM
      1 C1        -67.1934    4.7624  -47.6970 C.3    1 LIG      -0.04000
      2 O1        -66.8036    3.4816  -48.1575 O.3    1 LIG      -0.65000
      3 H1        -67.5010    5.3777  -48.5461 H      1 LIG       0.09000
      4 H2        -66.3560    5.2338  -47.1763 H      1 LIG       0.09000
      5 H3        -68.0332    4.6517  -47.0070 H      1 LIG       0.09000
      6 H4        -66.5380    2.9661  -47.3769 H      1 LIG       0.42000
@<TRIPOS>BOND
      1       1       2 1
      2       1       3 1
      3       1       4 1
      4       1       5 1
      5       2       6 1
@<TRIPOS>ALT_TYPE
CGenFF_4.0_ALT_TYPE_SET
CGenFF_4.0 1 CG331 2 OG311 3 HGA3 4 HGA3 5 HGA3 6 HGP1
@<TRIPOS>MOLECULE
methanol
 6 5 0 0 0
****
USER_CHARGES
INVALID_CHARGES
Pose:  20 Cluster:  20 Fr_nu: 468534 TotEn:    -8.69
@<TRIPOS>ATOM
      1 C1        -64.1090   -8.0985  -43.3115 C.3    1 LIG      -0.04000
      2 O1        -64.7672   -9.3418  -43.4712 O.3    1 LIG      -0.65000
      3 H1        -64.8504   -7.3089  -43.1663 H      1 LIG       0.09000
      4 H2        -63.5058   -7.8880  -44.1983 H      1 LIG       0.09000
      5 H3        -63.4589   -8.1504  -42.4349 H      1 LIG       0.09000
      6 H4        -64.0776  -10.0158  -43.5974 H      1 LIG       0.42000
@<TRIPOS>BOND
      1       1       2 1
      2       1       3 1
      3       1       4 1
      4       1       5 1
      5       2       6 1
@<TRIPOS>ALT_TYPE
CGenFF_4.0_ALT_TYPE_SET
CGenFF_4.0 1 CG331 2 OG311 3 HGA3 4 HGA3 5 HGA3 6 HGP1
@<TRIPOS>MOLECULE
methanol
 6 5 0 0 0
****
USER_CHARGES
INVALID_CHARGES
Pose:  21 Cluster:  21 Fr_nu: 1157630 TotEn:    -8.06
@<TRIPOS>ATOM
      1 C1        -72.9063   -3.0861  -46.5792 C.3    1 LIG      -0.04000
      2 O1        -73.0969   -1.7292  -46.9356 O.3    1 LIG      -0.65000
      3 H1        -73.8777   -3.5663  -46.4373 H      1 LIG       0.09000
      4 H2        -72.3218   -3.1430  -45.6574 H      1 LIG       0.09000
      5 H3        -72.3662   -3.5922  -47.3827 H      1 LIG       0.09000
      6 H4        -72.2143   -1.3380  -47.0524 H      1 LIG       0.42000
@<TRIPOS>BOND
      1       1       2 1
      2       1       3 1
      3       1       4 1
      4       1       5 1
      5       2       6 1
@<TRIPOS>ALT_TYPE
CGenFF_4.0_ALT_TYPE_SET
CGenFF_4.0 1 CG331 2 OG311 3 HGA3 4 HGA3 5 HGA3 6 HGP1
@<TRIPOS>MOLECULE
methanol
 6 5 0 0 0
****
USER_CHARGES
INVALID_CHARGES
Pose:  22 Cluster:  22 Fr_nu: 227226 TotEn:    -6.73
@<TRIPOS>ATOM
      1 C1        -64.0430   -8.9931  -43.4003 C.3    1 LIG      -0.04000
      2 O1        -64.0430   -7.7100  -42.8020 O.3    1 LIG      -0.65000
      3 H1        -64.5580   -8.9471  -44.3631 H      1 LIG       0.09000
      4 H2        -64.5458   -9.7042  -42.7398 H      1 LIG       0.09000
      5 H3        -63.0100   -9.3122  -43.5572 H      1 LIG       0.09000
      6 H4        -63.5783   -7.7915  -41.9516 H      1 LIG       0.42000
@<TRIPOS>BOND
      1       1       2 1
      2       1       3 1
      3       1       4 1
      4       1       5 1
      5       2       6 1
@<TRIPOS>ALT_TYPE
CGenFF_4.0_ALT_TYPE_SET
CGenFF_4.0 1 CG331 2 OG311 3 HGA3 4 HGA3 5 HGA3 6 HGP1
@<TRIPOS>MOLECULE
methanol
 6 5 0 0 0
****
USER_CHARGES
INVALID_CHARGES
Pose:  23 Cluster:  23 Fr_nu: 6500470 TotEn:    -5.79
@<TRIPOS>ATOM
      1 C1        -66.3468    4.4768  -49.0135 C.3    1 LIG      -0.04000
      2 O1        -67.6806    4.0126  -48.9130 O.3    1 LIG      -0.65000
      3 H1        -65.6856    3.6395  -49.2497 H      1 LIG       0.09000
      4 H2        -66.0475    4.9357  -48.0678 H      1 LIG       0.09000
      5 H3        -66.2885    5.2206  -49.8117 H      1 LIG       0.09000
      6 H4        -68.2359    4.7828  -48.7028 H      1 LIG       0.42000
@<TRIPOS>BOND
      1       1       2 1
      2       1       3 1
      3       1       4 1
      4       1       5 1
      5       2       6 1
@<TRIPOS>ALT_TYPE
CGenFF_4.0_ALT_TYPE_SET
CGenFF_4.0 1 CG331 2 OG311 3 HGA3 4 HGA3 5 HGA3 6 HGP1
@<TRIPOS>MOLECULE
furan
 9 9 0 0 0
****
USER_CHARGES
INVALID_CHARGES
Pose:   1 Cluster:   1 Fr_nu:  58258 TotEn:   -14.13
@<TRIPOS>ATOM
      1 C1        -72.8843   -3.1411  -45.3966 C.2    1 LIG      -0.26000
      2 C2        -72.5682   -3.0139  -46.7704 C.2    1 LIG      -0.26000
      3 C3        -72.9506   -1.8602  -44.8997 C.2    1 LIG       0.09300
      4 C4        -72.4640   -1.6643  -47.0150 C.2    1 LIG       0.09300
      5 O1        -72.6957   -0.9542  -45.8799 O.3    1 LIG      -0.29200
      6 H1        -73.0433   -4.0524  -44.8384 H      1 LIG       0.17500
      7 H2        -72.4334   -3.8067  -47.4919 H      1 LIG       0.17500
      8 H3        -73.1581   -1.4468  -43.9235 H      1 LIG       0.13800
      9 H4        -72.2433   -1.0792  -47.8958 H      1 LIG       0.13800
@<TRIPOS>BOND
      1       1       2 1
      2       1       3 2
      3       2       4 2
      4       3       5 1
      5       4       5 1
      6       1       6 1
      7       2       7 1
      8       3       8 1
      9       4       9 1
@<TRIPOS>ALT_TYPE
CGenFF_4.0_ALT_TYPE_SET
CGenFF_4.0 1 CG2R51 2 CG2R51 3 CG2R51 4 CG2R51 5 OG2R50 6 HGR51 7 HGR51 8 HGR52 9 HGR52
@<TRIPOS>MOLECULE
furan
 9 9 0 0 0
****
USER_CHARGES
INVALID_CHARGES
Pose:   2 Cluster:   2 Fr_nu: 377733 TotEn:   -10.91
@<TRIPOS>ATOM
      1 C1        -78.4379  -10.1607  -41.4847 C.2    1 LIG      -0.26000
      2 C2        -77.6503  -10.4941  -42.6124 C.2    1 LIG      -0.26000
      3 C3        -77.9026   -9.0010  -40.9743 C.2    1 LIG       0.09300
      4 C4        -76.6900   -9.5142  -42.7108 C.2    1 LIG       0.09300
      5 O1        -76.8370   -8.6002  -41.7160 O.3    1 LIG      -0.29200
      6 H1        -79.2889  -10.6987  -41.0926 H      1 LIG       0.17500
      7 H2        -77.7680  -11.3423  -43.2712 H      1 LIG       0.17500
      8 H3        -78.1518   -8.3689  -40.1344 H      1 LIG       0.13800
      9 H4        -75.8739   -9.3334  -43.3952 H      1 LIG       0.13800
@<TRIPOS>BOND
      1       1       2 1
      2       1       3 2
      3       2       4 2
      4       3       5 1
      5       4       5 1
      6       1       6 1
      7       2       7 1
      8       3       8 1
      9       4       9 1
@<TRIPOS>ALT_TYPE
CGenFF_4.0_ALT_TYPE_SET
CGenFF_4.0 1 CG2R51 2 CG2R51 3 CG2R51 4 CG2R51 5 OG2R50 6 HGR51 7 HGR51 8 HGR52 9 HGR52
@<TRIPOS>MOLECULE
furan
 9 9 0 0 0
****
USER_CHARGES
INVALID_CHARGES
Pose:   3 Cluster:   3 Fr_nu: 201195 TotEn:   -10.82
@<TRIPOS>ATOM
      1 C1        -73.2604   -4.3175  -45.9783 C.2    1 LIG      -0.26000
      2 C2        -73.0145   -3.4635  -47.0798 C.2    1 LIG      -0.26000
      3 C3        -72.8984   -3.6082  -44.8568 C.2    1 LIG       0.09300
      4 C4        -72.5200   -2.2931  -46.5529 C.2    1 LIG       0.09300
      5 O1        -72.4462   -2.3732  -45.1984 O.3    1 LIG      -0.29200
      6 H1        -73.6519   -5.3243  -45.9992 H      1 LIG       0.17500
      7 H2        -73.1776   -3.6746  -48.1268 H      1 LIG       0.17500
      8 H3        -72.9030   -3.8283  -43.7991 H      1 LIG       0.13800
      9 H4        -72.1914   -1.3590  -46.9847 H      1 LIG       0.13800
@<TRIPOS>BOND
      1       1       2 1
      2       1       3 2
      3       2       4 2
      4       3       5 1
      5       4       5 1
      6       1       6 1
      7       2       7 1
      8       3       8 1
      9       4       9 1
@<TRIPOS>ALT_TYPE
CGenFF_4.0_ALT_TYPE_SET
CGenFF_4.0 1 CG2R51 2 CG2R51 3 CG2R51 4 CG2R51 5 OG2R50 6 HGR51 7 HGR51 8 HGR52 9 HGR52
@<TRIPOS>MOLECULE
furan
 9 9 0 0 0
****
USER_CHARGES
INVALID_CHARGES
Pose:   4 Cluster:   4 Fr_nu: 504118 TotEn:   -10.05
@<TRIPOS>ATOM
      1 C1        -72.8351   -1.5491  -47.1454 C.2    1 LIG      -0.26000
      2 C2        -72.7633   -1.3359  -45.7480 C.2    1 LIG      -0.26000
      3 C3        -73.0280   -2.9003  -47.3162 C.2    1 LIG       0.09300
      4 C4        -72.9177   -2.5719  -45.1646 C.2    1 LIG       0.09300
      5 O1        -73.0796   -3.5309  -46.1136 O.3    1 LIG      -0.29200
      6 H1        -72.7556   -0.8105  -47.9299 H      1 LIG       0.17500
      7 H2        -72.6176   -0.3985  -45.2309 H      1 LIG       0.17500
      8 H3        -73.1435   -3.5354  -48.1824 H      1 LIG       0.13800
      9 H4        -72.9353   -2.9187  -44.1416 H      1 LIG       0.13800
@<TRIPOS>BOND
      1       1       2 1
      2       1       3 2
      3       2       4 2
      4       3       5 1
      5       4       5 1
      6       1       6 1
      7       2       7 1
      8       3       8 1
      9       4       9 1
@<TRIPOS>ALT_TYPE
CGenFF_4.0_ALT_TYPE_SET
CGenFF_4.0 1 CG2R51 2 CG2R51 3 CG2R51 4 CG2R51 5 OG2R50 6 HGR51 7 HGR51 8 HGR52 9 HGR52
@<TRIPOS>MOLECULE
furan
 9 9 0 0 0
****
USER_CHARGES
INVALID_CHARGES
Pose:   5 Cluster:   5 Fr_nu: 161481 TotEn:    -9.83
@<TRIPOS>ATOM
      1 C1        -49.0339  -11.3973  -43.6510 C.2    1 LIG      -0.26000
      2 C2        -50.0440  -10.4316  -43.4268 C.2    1 LIG      -0.26000
      3 C3        -48.5266  -11.7141  -42.4123 C.2    1 LIG       0.09300
      4 C4        -50.0821  -10.2272  -42.0671 C.2    1 LIG       0.09300
      5 O1        -49.1603  -11.0053  -41.4415 O.3    1 LIG      -0.29200
      6 H1        -48.7150  -11.8103  -44.5970 H      1 LIG       0.17500
      7 H2        -50.6665   -9.9455  -44.1641 H      1 LIG       0.17500
      8 H3        -47.7555  -12.3890  -42.0705 H      1 LIG       0.13800
      9 H4        -50.6761   -9.5959  -41.4225 H      1 LIG       0.13800
@<TRIPOS>BOND
      1       1       2 1
      2       1       3 2
      3       2       4 2
      4       3       5 1
      5       4       5 1
      6       1       6 1
      7       2       7 1
      8       3       8 1
      9       4       9 1
@<TRIPOS>ALT_TYPE
CGenFF_4.0_ALT_TYPE_SET
CGenFF_4.0 1 CG2R51 2 CG2R51 3 CG2R51 4 CG2R51 5 OG2R50 6 HGR51 7 HGR51 8 HGR52 9 HGR52
@<TRIPOS>MOLECULE
furan
 9 9 0 0 0
****
USER_CHARGES
INVALID_CHARGES
Pose:   6 Cluster:   6 Fr_nu: 776836 TotEn:    -9.67
@<TRIPOS>ATOM
      1 C1        -53.3469   -8.9243  -45.6625 C.2    1 LIG      -0.26000
      2 C2        -52.6827  -10.0793  -46.1402 C.2    1 LIG      -0.26000
      3 C3        -54.6896   -9.1455  -45.8631 C.2    1 LIG       0.09300
      4 C4        -53.6669  -10.9239  -46.5985 C.2    1 LIG       0.09300
      5 O1        -54.8931  -10.3621  -46.4331 O.3    1 LIG      -0.29200
      6 H1        -52.9025   -8.0411  -45.2271 H      1 LIG       0.17500
      7 H2        -51.6196  -10.2721  -46.1491 H      1 LIG       0.17500
      8 H3        -55.5804   -8.5675  -45.6643 H      1 LIG       0.13800
      9 H4        -53.6595  -11.9070  -47.0461 H      1 LIG       0.13800
@<TRIPOS>BOND
      1       1       2 1
      2       1       3 2
      3       2       4 2
      4       3       5 1
      5       4       5 1
      6       1       6 1
      7       2       7 1
      8       3       8 1
      9       4       9 1
@<TRIPOS>ALT_TYPE
CGenFF_4.0_ALT_TYPE_SET
CGenFF_4.0 1 CG2R51 2 CG2R51 3 CG2R51 4 CG2R51 5 OG2R50 6 HGR51 7 HGR51 8 HGR52 9 HGR52
@<TRIPOS>MOLECULE
furan
 9 9 0 0 0
****
USER_CHARGES
INVALID_CHARGES
Pose:   7 Cluster:   7 Fr_nu: 207128 TotEn:    -9.45
@<TRIPOS>ATOM
      1 C1        -72.3559   -3.1242  -46.7122 C.2    1 LIG      -0.26000
      2 C2        -72.6659   -2.8407  -45.3606 C.2    1 LIG      -0.26000
      3 C3        -72.0916   -4.4730  -46.7687 C.2    1 LIG       0.09300
      4 C4        -72.5692   -4.0364  -44.6876 C.2    1 LIG       0.09300
      5 O1        -72.2196   -5.0364  -45.5388 O.3    1 LIG      -0.29200
      6 H1        -72.3279   -2.4321  -47.5413 H      1 LIG       0.17500
      7 H2        -72.9274   -1.8845  -44.9309 H      1 LIG       0.17500
      8 H3        -71.8145   -5.1478  -47.5655 H      1 LIG       0.13800
      9 H4        -72.7106   -4.3277  -43.6570 H      1 LIG       0.13800
@<TRIPOS>BOND
      1       1       2 1
      2       1       3 2
      3       2       4 2
      4       3       5 1
      5       4       5 1
      6       1       6 1
      7       2       7 1
      8       3       8 1
      9       4       9 1
@<TRIPOS>ALT_TYPE
CGenFF_4.0_ALT_TYPE_SET
CGenFF_4.0 1 CG2R51 2 CG2R51 3 CG2R51 4 CG2R51 5 OG2R50 6 HGR51 7 HGR51 8 HGR52 9 HGR52
@<TRIPOS>MOLECULE
furan
 9 9 0 0 0
****
USER_CHARGES
INVALID_CHARGES
Pose:   8 Cluster:   8 Fr_nu:  70249 TotEn:    -9.41
@<TRIPOS>ATOM
      1 C1        -80.9436  -11.9105  -41.8035 C.2    1 LIG      -0.26000
      2 C2        -80.8430  -12.8971  -42.8133 C.2    1 LIG      -0.26000
      3 C3        -80.1030  -12.3126  -40.7916 C.2    1 LIG       0.09300
      4 C4        -79.9480  -13.8316  -42.3466 C.2    1 LIG       0.09300
      5 O1        -79.4923  -13.4826  -41.1149 O.3    1 LIG      -0.29200
      6 H1        -81.5529  -11.0184  -41.8118 H      1 LIG       0.17500
      7 H2        -81.3581  -12.9236  -43.7627 H      1 LIG       0.17500
      8 H3        -79.8408  -11.8988  -39.8287 H      1 LIG       0.13800
      9 H4        -79.5504  -14.7520  -42.7488 H      1 LIG       0.13800
@<TRIPOS>BOND
      1       1       2 1
      2       1       3 2
      3       2       4 2
      4       3       5 1
      5       4       5 1
      6       1       6 1
      7       2       7 1
      8       3       8 1
      9       4       9 1
@<TRIPOS>ALT_TYPE
CGenFF_4.0_ALT_TYPE_SET
CGenFF_4.0 1 CG2R51 2 CG2R51 3 CG2R51 4 CG2R51 5 OG2R50 6 HGR51 7 HGR51 8 HGR52 9 HGR52
@<TRIPOS>MOLECULE
furan
 9 9 0 0 0
****
USER_CHARGES
INVALID_CHARGES
Pose:   9 Cluster:   9 Fr_nu: 161756 TotEn:    -9.39
@<TRIPOS>ATOM
      1 C1        -72.2709   -4.6639  -46.2953 C.2    1 LIG      -0.26000
      2 C2        -72.2950   -4.1912  -44.9615 C.2    1 LIG      -0.26000
      3 C3        -72.9869   -3.7528  -47.0364 C.2    1 LIG       0.09300
      4 C4        -73.0239   -3.0249  -44.9826 C.2    1 LIG       0.09300
      5 O1        -73.4491   -2.7506  -46.2438 O.3    1 LIG      -0.29200
      6 H1        -71.7921   -5.5572  -46.6696 H      1 LIG       0.17500
      7 H2        -71.8381   -4.6439  -44.0933 H      1 LIG       0.17500
      8 H3        -73.2439   -3.6774  -48.0830 H      1 LIG       0.13800
      9 H4        -73.3141   -2.3110  -44.2256 H      1 LIG       0.13800
@<TRIPOS>BOND
      1       1       2 1
      2       1       3 2
      3       2       4 2
      4       3       5 1
      5       4       5 1
      6       1       6 1
      7       2       7 1
      8       3       8 1
      9       4       9 1
@<TRIPOS>ALT_TYPE
CGenFF_4.0_ALT_TYPE_SET
CGenFF_4.0 1 CG2R51 2 CG2R51 3 CG2R51 4 CG2R51 5 OG2R50 6 HGR51 7 HGR51 8 HGR52 9 HGR52
@<TRIPOS>MOLECULE
furan
 9 9 0 0 0
****
USER_CHARGES
INVALID_CHARGES
Pose:  10 Cluster:  10 Fr_nu:  15831 TotEn:    -9.20
@<TRIPOS>ATOM
      1 C1        -57.0588  -15.9386  -20.6938 C.2    1 LIG      -0.26000
      2 C2        -56.0993  -14.9177  -20.8949 C.2    1 LIG      -0.26000
      3 C3        -58.2445  -15.4520  -21.1932 C.2    1 LIG       0.09300
      4 C4        -56.7670  -13.8802  -21.5029 C.2    1 LIG       0.09300
      5 O1        -58.0751  -14.1980  -21.6884 O.3    1 LIG      -0.29200
      6 H1        -56.9055  -16.9075  -20.2411 H      1 LIG       0.17500
      7 H2        -55.0519  -14.9360  -20.6300 H      1 LIG       0.17500
      8 H3        -59.2447  -15.8532  -21.2684 H      1 LIG       0.13800
      9 H4        -56.4700  -12.9010  -21.8493 H      1 LIG       0.13800
@<TRIPOS>BOND
      1       1       2 1
      2       1       3 2
      3       2       4 2
      4       3       5 1
      5       4       5 1
      6       1       6 1
      7       2       7 1
      8       3       8 1
      9       4       9 1
@<TRIPOS>ALT_TYPE
CGenFF_4.0_ALT_TYPE_SET
CGenFF_4.0 1 CG2R51 2 CG2R51 3 CG2R51 4 CG2R51 5 OG2R50 6 HGR51 7 HGR51 8 HGR52 9 HGR52
@<TRIPOS>MOLECULE
furan
 9 9 0 0 0
****
USER_CHARGES
INVALID_CHARGES
Pose:  11 Cluster:  11 Fr_nu:  12331 TotEn:    -9.09
@<TRIPOS>ATOM
      1 C1        -73.4627   -5.3483  -45.6160 C.2    1 LIG      -0.26000
      2 C2        -72.8309   -4.7461  -46.7302 C.2    1 LIG      -0.26000
      3 C3        -72.9421   -4.7315  -44.5022 C.2    1 LIG       0.09300
      4 C4        -71.9694   -3.8042  -46.2178 C.2    1 LIG       0.09300
      5 O1        -72.0313   -3.7889  -44.8604 O.3    1 LIG      -0.29200
      6 H1        -74.2043   -6.1340  -45.6238 H      1 LIG       0.17500
      7 H2        -72.9845   -4.9704  -47.7759 H      1 LIG       0.17500
      8 H3        -73.1077   -4.8420  -43.4404 H      1 LIG       0.13800
      9 H4        -71.2802   -3.1011  -46.6624 H      1 LIG       0.13800
@<TRIPOS>BOND
      1       1       2 1
      2       1       3 2
      3       2       4 2
      4       3       5 1
      5       4       5 1
      6       1       6 1
      7       2       7 1
      8       3       8 1
      9       4       9 1
@<TRIPOS>ALT_TYPE
CGenFF_4.0_ALT_TYPE_SET
CGenFF_4.0 1 CG2R51 2 CG2R51 3 CG2R51 4 CG2R51 5 OG2R50 6 HGR51 7 HGR51 8 HGR52 9 HGR52
@<TRIPOS>MOLECULE
furan
 9 9 0 0 0
****
USER_CHARGES
INVALID_CHARGES
Pose:  12 Cluster:  12 Fr_nu:  23206 TotEn:    -9.07
@<TRIPOS>ATOM
      1 C1        -50.4729  -10.5290  -44.1394 C.2    1 LIG      -0.26000
      2 C2        -50.9614  -11.4811  -43.2130 C.2    1 LIG      -0.26000
      3 C3        -49.4762   -9.8396  -43.4887 C.2    1 LIG       0.09300
      4 C4        -50.2283  -11.3057  -42.0624 C.2    1 LIG       0.09300
      5 O1        -49.3208  -10.3070  -42.2223 O.3    1 LIG      -0.29200
      6 H1        -50.8060  -10.3654  -45.1540 H      1 LIG       0.17500
      7 H2        -51.7492  -12.2048  -43.3650 H      1 LIG       0.17500
      8 H3        -48.8169   -9.0325  -43.7734 H      1 LIG       0.13800
      9 H4        -50.2302  -11.7853  -41.0945 H      1 LIG       0.13800
@<TRIPOS>BOND
      1       1       2 1
      2       1       3 2
      3       2       4 2
      4       3       5 1
      5       4       5 1
      6       1       6 1
      7       2       7 1
      8       3       8 1
      9       4       9 1
@<TRIPOS>ALT_TYPE
CGenFF_4.0_ALT_TYPE_SET
CGenFF_4.0 1 CG2R51 2 CG2R51 3 CG2R51 4 CG2R51 5 OG2R50 6 HGR51 7 HGR51 8 HGR52 9 HGR52
@<TRIPOS>MOLECULE
furan
 9 9 0 0 0
****
USER_CHARGES
INVALID_CHARGES
Pose:  13 Cluster:  13 Fr_nu: 380579 TotEn:    -8.67
@<TRIPOS>ATOM
      1 C1        -53.3300  -10.5665  -46.3937 C.2    1 LIG      -0.26000
      2 C2        -53.7674   -9.2205  -46.3937 C.2    1 LIG      -0.26000
      3 C3        -52.5836  -10.7256  -45.2493 C.2    1 LIG       0.09300
      4 C4        -53.2572   -8.6530  -45.2493 C.2    1 LIG       0.09300
      5 O1        -52.5344   -9.5639  -44.5461 O.3    1 LIG      -0.29200
      6 H1        -53.5329  -11.3256  -47.1352 H      1 LIG       0.17500
      7 H2        -54.3783   -8.7258  -47.1350 H      1 LIG       0.17500
      8 H3        -52.0503  -11.5583  -44.8143 H      1 LIG       0.13800
      9 H4        -53.3146   -7.6656  -44.8148 H      1 LIG       0.13800
@<TRIPOS>BOND
      1       1       2 1
      2       1       3 2
      3       2       4 2
      4       3       5 1
      5       4       5 1
      6       1       6 1
      7       2       7 1
      8       3       8 1
      9       4       9 1
@<TRIPOS>ALT_TYPE
CGenFF_4.0_ALT_TYPE_SET
CGenFF_4.0 1 CG2R51 2 CG2R51 3 CG2R51 4 CG2R51 5 OG2R50 6 HGR51 7 HGR51 8 HGR52 9 HGR52
@<TRIPOS>MOLECULE
furan
 9 9 0 0 0
****
USER_CHARGES
INVALID_CHARGES
Pose:  14 Cluster:  14 Fr_nu: 889953 TotEn:    -8.57
@<TRIPOS>ATOM
      1 C1        -57.4865  -14.3365  -20.9546 C.2    1 LIG      -0.26000
      2 C2        -58.1749  -15.5670  -20.8310 C.2    1 LIG      -0.26000
      3 C3        -56.2219  -14.6490  -21.3962 C.2    1 LIG       0.09300
      4 C4        -57.2819  -16.5436  -21.2061 C.2    1 LIG       0.09300
      5 O1        -56.0891  -15.9923  -21.5521 O.3    1 LIG      -0.29200
      6 H1        -57.8646  -13.3459  -20.7472 H      1 LIG       0.17500
      7 H2        -59.1946  -15.7224  -20.5091 H      1 LIG       0.17500
      8 H3        -55.3473  -14.0619  -21.6357 H      1 LIG       0.13800
      9 H4        -57.3380  -17.6201  -21.2778 H      1 LIG       0.13800
@<TRIPOS>BOND
      1       1       2 1
      2       1       3 2
      3       2       4 2
      4       3       5 1
      5       4       5 1
      6       1       6 1
      7       2       7 1
      8       3       8 1
      9       4       9 1
@<TRIPOS>ALT_TYPE
CGenFF_4.0_ALT_TYPE_SET
CGenFF_4.0 1 CG2R51 2 CG2R51 3 CG2R51 4 CG2R51 5 OG2R50 6 HGR51 7 HGR51 8 HGR52 9 HGR52
@<TRIPOS>MOLECULE
furan
 9 9 0 0 0
****
USER_CHARGES
INVALID_CHARGES
Pose:  15 Cluster:  15 Fr_nu: 1014628 TotEn:    -8.33
@<TRIPOS>ATOM
      1 C1        -72.8901   -3.8350  -45.0411 C.2    1 LIG      -0.26000
      2 C2        -73.3891   -4.5208  -46.1742 C.2    1 LIG      -0.26000
      3 C3        -71.5916   -4.2591  -44.8792 C.2    1 LIG       0.09300
      4 C4        -72.3600   -5.3150  -46.6239 C.2    1 LIG       0.09300
      5 O1        -71.2608   -5.1612  -45.8400 O.3    1 LIG      -0.29200
      6 H1        -73.4117   -3.1213  -44.4200 H      1 LIG       0.17500
      7 H2        -74.3754   -4.4455  -46.6089 H      1 LIG       0.17500
      8 H3        -70.8122   -4.0260  -44.1684 H      1 LIG       0.13800
      9 H4        -72.2556   -6.0097  -47.4446 H      1 LIG       0.13800
@<TRIPOS>BOND
      1       1       2 1
      2       1       3 2
      3       2       4 2
      4       3       5 1
      5       4       5 1
      6       1       6 1
      7       2       7 1
      8       3       8 1
      9       4       9 1
@<TRIPOS>ALT_TYPE
CGenFF_4.0_ALT_TYPE_SET
CGenFF_4.0 1 CG2R51 2 CG2R51 3 CG2R51 4 CG2R51 5 OG2R50 6 HGR51 7 HGR51 8 HGR52 9 HGR52
@<TRIPOS>MOLECULE
furan
 9 9 0 0 0
****
USER_CHARGES
INVALID_CHARGES
Pose:  16 Cluster:  16 Fr_nu:   4190 TotEn:    -8.26
@<TRIPOS>ATOM
      1 C1        -65.4859   -9.4157  -44.6743 C.2    1 LIG      -0.26000
      2 C2        -64.7669   -9.0674  -43.5060 C.2    1 LIG      -0.26000
      3 C3        -65.0103   -8.5985  -45.6734 C.2    1 LIG       0.09300
      4 C4        -63.9031   -8.0624  -43.8744 C.2    1 LIG       0.09300
      5 O1        -64.0451   -7.7707  -45.1940 O.3    1 LIG      -0.29200
      6 H1        -66.2549  -10.1677  -44.7755 H      1 LIG       0.17500
      7 H2        -64.8658   -9.4956  -42.5190 H      1 LIG       0.17500
      8 H3        -65.2413   -8.4887  -46.7229 H      1 LIG       0.13800
      9 H4        -63.1627   -7.4813  -43.3442 H      1 LIG       0.13800
@<TRIPOS>BOND
      1       1       2 1
      2       1       3 2
      3       2       4 2
      4       3       5 1
      5       4       5 1
      6       1       6 1
      7       2       7 1
      8       3       8 1
      9       4       9 1
@<TRIPOS>ALT_TYPE
CGenFF_4.0_ALT_TYPE_SET
CGenFF_4.0 1 CG2R51 2 CG2R51 3 CG2R51 4 CG2R51 5 OG2R50 6 HGR51 7 HGR51 8 HGR52 9 HGR52
@<TRIPOS>MOLECULE
furan
 9 9 0 0 0
****
USER_CHARGES
INVALID_CHARGES
Pose:  17 Cluster:  17 Fr_nu: 160547 TotEn:    -8.25
@<TRIPOS>ATOM
      1 C1        -50.1481  -11.4192  -44.5000 C.2    1 LIG      -0.26000
      2 C2        -50.7412  -10.4647  -43.6396 C.2    1 LIG      -0.26000
      3 C3        -49.3947  -12.2424  -43.6957 C.2    1 LIG       0.09300
      4 C4        -50.3081  -10.7727  -42.3709 C.2    1 LIG       0.09300
      5 O1        -49.4870  -11.8552  -42.3965 O.3    1 LIG      -0.29200
      6 H1        -50.2558  -11.4971  -45.5722 H      1 LIG       0.17500
      7 H2        -51.4019   -9.6538  -43.9103 H      1 LIG       0.17500
      8 H3        -48.7694  -13.1031  -43.8837 H      1 LIG       0.13800
      9 H4        -50.4841  -10.3423  -41.3958 H      1 LIG       0.13800
@<TRIPOS>BOND
      1       1       2 1
      2       1       3 2
      3       2       4 2
      4       3       5 1
      5       4       5 1
      6       1       6 1
      7       2       7 1
      8       3       8 1
      9       4       9 1
@<TRIPOS>ALT_TYPE
CGenFF_4.0_ALT_TYPE_SET
CGenFF_4.0 1 CG2R51 2 CG2R51 3 CG2R51 4 CG2R51 5 OG2R50 6 HGR51 7 HGR51 8 HGR52 9 HGR52
@<TRIPOS>MOLECULE
furan
 9 9 0 0 0
****
USER_CHARGES
INVALID_CHARGES
Pose:  18 Cluster:  18 Fr_nu: 108693 TotEn:    -8.06
@<TRIPOS>ATOM
      1 C1        -73.1801   -3.1963  -46.6620 C.2    1 LIG      -0.26000
      2 C2        -72.9526   -3.1029  -45.2681 C.2    1 LIG      -0.26000
      3 C3        -73.5935   -4.4872  -46.8959 C.2    1 LIG       0.09300
      4 C4        -73.2432   -4.3434  -44.7497 C.2    1 LIG       0.09300
      5 O1        -73.6347   -5.1929  -45.7354 O.3    1 LIG      -0.29200
      6 H1        -73.0577   -2.4200  -47.4033 H      1 LIG       0.17500
      7 H2        -72.6187   -2.2394  -44.7111 H      1 LIG       0.17500
      8 H3        -73.8820   -5.0305  -47.7839 H      1 LIG       0.13800
      9 H4        -73.2232   -4.7606  -43.7534 H      1 LIG       0.13800
@<TRIPOS>BOND
      1       1       2 1
      2       1       3 2
      3       2       4 2
      4       3       5 1
      5       4       5 1
      6       1       6 1
      7       2       7 1
      8       3       8 1
      9       4       9 1
@<TRIPOS>ALT_TYPE
CGenFF_4.0_ALT_TYPE_SET
CGenFF_4.0 1 CG2R51 2 CG2R51 3 CG2R51 4 CG2R51 5 OG2R50 6 HGR51 7 HGR51 8 HGR52 9 HGR52
@<TRIPOS>MOLECULE
furan
 9 9 0 0 0
****
USER_CHARGES
INVALID_CHARGES
Pose:  19 Cluster:  19 Fr_nu: 201518 TotEn:    -7.90
@<TRIPOS>ATOM
      1 C1        -73.0253   -2.2104  -45.2343 C.2    1 LIG      -0.26000
      2 C2        -73.4087   -3.4664  -45.7620 C.2    1 LIG      -0.26000
      3 C3        -72.4240   -1.5295  -46.2672 C.2    1 LIG       0.09300
      4 C4        -73.0145   -3.4635  -47.0798 C.2    1 LIG       0.09300
      5 O1        -72.4135   -2.2864  -47.3957 O.3    1 LIG      -0.29200
      6 H1        -73.1687   -1.8470  -44.2270 H      1 LIG       0.17500
      7 H2        -73.9100   -4.2728  -45.2464 H      1 LIG       0.17500
      8 H3        -71.9767   -0.5503  -46.3569 H      1 LIG       0.13800
      9 H4        -73.0851   -4.1828  -47.8828 H      1 LIG       0.13800
@<TRIPOS>BOND
      1       1       2 1
      2       1       3 2
      3       2       4 2
      4       3       5 1
      5       4       5 1
      6       1       6 1
      7       2       7 1
      8       3       8 1
      9       4       9 1
@<TRIPOS>ALT_TYPE
CGenFF_4.0_ALT_TYPE_SET
CGenFF_4.0 1 CG2R51 2 CG2R51 3 CG2R51 4 CG2R51 5 OG2R50 6 HGR51 7 HGR51 8 HGR52 9 HGR52
@<TRIPOS>MOLECULE
furan
 9 9 0 0 0
****
USER_CHARGES
INVALID_CHARGES
Pose:  20 Cluster:  20 Fr_nu: 751651 TotEn:    -7.80
@<TRIPOS>ATOM
      1 C1        -54.0946   -9.3602  -46.4299 C.2    1 LIG      -0.26000
      2 C2        -53.6635  -10.5098  -47.1340 C.2    1 LIG      -0.26000
      3 C3        -55.4691   -9.4116  -46.4198 C.2    1 LIG       0.09300
      4 C4        -54.8053  -11.1818  -47.5038 C.2    1 LIG       0.09300
      5 O1        -55.9102  -10.5190  -47.0722 O.3    1 LIG      -0.29200
      6 H1        -53.4804   -8.5902  -45.9859 H      1 LIG       0.17500
      7 H2        -52.6476  -10.8110  -47.3453 H      1 LIG       0.17500
      8 H3        -56.2382   -8.7724  -46.0111 H      1 LIG       0.13800
      9 H4        -54.9913  -12.0964  -48.0478 H      1 LIG       0.13800
@<TRIPOS>BOND
      1       1       2 1
      2       1       3 2
      3       2       4 2
      4       3       5 1
      5       4       5 1
      6       1       6 1
      7       2       7 1
      8       3       8 1
      9       4       9 1
@<TRIPOS>ALT_TYPE
CGenFF_4.0_ALT_TYPE_SET
CGenFF_4.0 1 CG2R51 2 CG2R51 3 CG2R51 4 CG2R51 5 OG2R50 6 HGR51 7 HGR51 8 HGR52 9 HGR52
@<TRIPOS>MOLECULE
furan
 9 9 0 0 0
****
USER_CHARGES
INVALID_CHARGES
Pose:  21 Cluster:  21 Fr_nu: 778639 TotEn:    -7.77
@<TRIPOS>ATOM
      1 C1        -63.0874   -8.8743  -54.1759 C.2    1 LIG      -0.26000
      2 C2        -64.4202   -9.2657  -53.9044 C.2    1 LIG      -0.26000
      3 C3        -62.3540   -9.2194  -53.0646 C.2    1 LIG       0.09300
      4 C4        -64.4062   -9.8221  -52.6466 C.2    1 LIG       0.09300
      5 O1        -63.1505   -9.7978  -52.1278 O.3    1 LIG      -0.29200
      6 H1        -62.7088   -8.3997  -55.0696 H      1 LIG       0.17500
      7 H2        -65.2830   -9.1561  -54.5455 H      1 LIG       0.17500
      8 H3        -61.3110   -9.1269  -52.7988 H      1 LIG       0.13800
      9 H4        -65.1654  -10.2580  -52.0135 H      1 LIG       0.13800
@<TRIPOS>BOND
      1       1       2 1
      2       1       3 2
      3       2       4 2
      4       3       5 1
      5       4       5 1
      6       1       6 1
      7       2       7 1
      8       3       8 1
      9       4       9 1
@<TRIPOS>ALT_TYPE
CGenFF_4.0_ALT_TYPE_SET
CGenFF_4.0 1 CG2R51 2 CG2R51 3 CG2R51 4 CG2R51 5 OG2R50 6 HGR51 7 HGR51 8 HGR52 9 HGR52
@<TRIPOS>MOLECULE
furan
 9 9 0 0 0
****
USER_CHARGES
INVALID_CHARGES
Pose:  22 Cluster:  22 Fr_nu: 104654 TotEn:    -7.64
@<TRIPOS>ATOM
      1 C1        -64.0452   -7.9037  -43.2110 C.2    1 LIG      -0.26000
      2 C2        -64.4330   -8.4874  -44.4406 C.2    1 LIG      -0.26000
      3 C3        -64.7758   -8.5437  -42.2371 C.2    1 LIG       0.09300
      4 C4        -65.3729   -9.4426  -44.1304 C.2    1 LIG       0.09300
      5 O1        -65.5874   -9.4833  -42.7892 O.3    1 LIG      -0.29200
      6 H1        -63.3238   -7.1148  -43.0543 H      1 LIG       0.17500
      7 H2        -64.0724   -8.2427  -45.4293 H      1 LIG       0.17500
      8 H3        -64.8300   -8.4526  -41.1620 H      1 LIG       0.13800
      9 H4        -65.9519  -10.1402  -44.7180 H      1 LIG       0.13800
@<TRIPOS>BOND
      1       1       2 1
      2       1       3 2
      3       2       4 2
      4       3       5 1
      5       4       5 1
      6       1       6 1
      7       2       7 1
      8       3       8 1
      9       4       9 1
@<TRIPOS>ALT_TYPE
CGenFF_4.0_ALT_TYPE_SET
CGenFF_4.0 1 CG2R51 2 CG2R51 3 CG2R51 4 CG2R51 5 OG2R50 6 HGR51 7 HGR51 8 HGR52 9 HGR52
@<TRIPOS>MOLECULE
furan
 9 9 0 0 0
****
USER_CHARGES
INVALID_CHARGES
Pose:  23 Cluster:  23 Fr_nu:  17750 TotEn:    -7.46
@<TRIPOS>ATOM
      1 C1        -52.3909  -11.2015  -45.6810 C.2    1 LIG      -0.26000
      2 C2        -52.3909  -10.0565  -44.8490 C.2    1 LIG      -0.26000
      3 C3        -53.2225  -10.9069  -46.7363 C.2    1 LIG       0.09300
      4 C4        -53.2223   -9.1438  -45.4554 C.2    1 LIG       0.09300
      5 O1        -53.7332   -9.6544  -46.6064 O.3    1 LIG      -0.29200
      6 H1        -51.8526  -12.1260  -45.5300 H      1 LIG       0.17500
      7 H2        -51.8520   -9.9142  -43.9234 H      1 LIG       0.17500
      8 H3        -53.5373  -11.4514  -47.6146 H      1 LIG       0.13800
      9 H4        -53.5377   -8.1405  -45.2084 H      1 LIG       0.13800
@<TRIPOS>BOND
      1       1       2 1
      2       1       3 2
      3       2       4 2
      4       3       5 1
      5       4       5 1
      6       1       6 1
      7       2       7 1
      8       3       8 1
      9       4       9 1
@<TRIPOS>ALT_TYPE
CGenFF_4.0_ALT_TYPE_SET
CGenFF_4.0 1 CG2R51 2 CG2R51 3 CG2R51 4 CG2R51 5 OG2R50 6 HGR51 7 HGR51 8 HGR52 9 HGR52
@<TRIPOS>MOLECULE
furan
 9 9 0 0 0
****
USER_CHARGES
INVALID_CHARGES
Pose:  24 Cluster:  24 Fr_nu:  59656 TotEn:    -7.44
@<TRIPOS>ATOM
      1 C1        -73.7005   -4.5367  -46.8568 C.2    1 LIG      -0.26000
      2 C2        -73.6755   -4.6863  -45.4496 C.2    1 LIG      -0.26000
      3 C3        -72.4580   -4.0665  -47.2131 C.2    1 LIG       0.09300
      4 C4        -72.4193   -4.2970  -45.0464 C.2    1 LIG       0.09300
      5 O1        -71.6710   -3.9178  -46.1154 O.3    1 LIG      -0.29200
      6 H1        -74.5217   -4.7450  -47.5273 H      1 LIG       0.17500
      7 H2        -74.4731   -5.0346  -44.8094 H      1 LIG       0.17500
      8 H3        -72.0003   -3.8032  -48.1556 H      1 LIG       0.13800
      9 H4        -71.9281   -4.2353  -44.0862 H      1 LIG       0.13800
@<TRIPOS>BOND
      1       1       2 1
      2       1       3 2
      3       2       4 2
      4       3       5 1
      5       4       5 1
      6       1       6 1
      7       2       7 1
      8       3       8 1
      9       4       9 1
@<TRIPOS>ALT_TYPE
CGenFF_4.0_ALT_TYPE_SET
CGenFF_4.0 1 CG2R51 2 CG2R51 3 CG2R51 4 CG2R51 5 OG2R50 6 HGR51 7 HGR51 8 HGR52 9 HGR52
@<TRIPOS>MOLECULE
furan
 9 9 0 0 0
****
USER_CHARGES
INVALID_CHARGES
Pose:  25 Cluster:  25 Fr_nu: 187967 TotEn:    -7.29
@<TRIPOS>ATOM
      1 C1        -54.5260  -11.6564  -20.8199 C.2    1 LIG      -0.26000
      2 C2        -53.1513  -11.5549  -21.1410 C.2    1 LIG      -0.26000
      3 C3        -54.8996  -10.4206  -20.3452 C.2    1 LIG       0.09300
      4 C4        -52.7828  -10.2644  -20.8397 C.2    1 LIG       0.09300
      5 O1        -53.8428   -9.5664  -20.3541 O.3    1 LIG      -0.29200
      6 H1        -55.1645  -12.5220  -20.9213 H      1 LIG       0.17500
      7 H2        -52.5094  -12.3259  -21.5422 H      1 LIG       0.17500
      8 H3        -55.8301  -10.0093  -19.9817 H      1 LIG       0.13800
      9 H4        -51.8545   -9.7163  -20.9098 H      1 LIG       0.13800
@<TRIPOS>BOND
      1       1       2 1
      2       1       3 2
      3       2       4 2
      4       3       5 1
      5       4       5 1
      6       1       6 1
      7       2       7 1
      8       3       8 1
      9       4       9 1
@<TRIPOS>ALT_TYPE
CGenFF_4.0_ALT_TYPE_SET
CGenFF_4.0 1 CG2R51 2 CG2R51 3 CG2R51 4 CG2R51 5 OG2R50 6 HGR51 7 HGR51 8 HGR52 9 HGR52
@<TRIPOS>MOLECULE
furan
 9 9 0 0 0
****
USER_CHARGES
INVALID_CHARGES
Pose:  26 Cluster:  26 Fr_nu: 245502 TotEn:    -6.90
@<TRIPOS>ATOM
      1 C1        -72.3169   -1.8696  -46.3169 C.2    1 LIG      -0.26000
      2 C2        -72.3751   -3.2316  -45.9364 C.2    1 LIG      -0.26000
      3 C3        -73.0593   -1.1808  -45.3861 C.2    1 LIG       0.09300
      4 C4        -73.1488   -3.2780  -44.8000 C.2    1 LIG       0.09300
      5 O1        -73.5697   -2.0320  -44.4580 O.3    1 LIG      -0.29200
      6 H1        -71.7991   -1.4434  -47.1640 H      1 LIG       0.17500
      7 H2        -71.9110   -4.0740  -46.4287 H      1 LIG       0.17500
      8 H3        -73.3068   -0.1381  -45.2503 H      1 LIG       0.13800
      9 H4        -73.4757   -4.0768  -44.1504 H      1 LIG       0.13800
@<TRIPOS>BOND
      1       1       2 1
      2       1       3 2
      3       2       4 2
      4       3       5 1
      5       4       5 1
      6       1       6 1
      7       2       7 1
      8       3       8 1
      9       4       9 1
@<TRIPOS>ALT_TYPE
CGenFF_4.0_ALT_TYPE_SET
CGenFF_4.0 1 CG2R51 2 CG2R51 3 CG2R51 4 CG2R51 5 OG2R50 6 HGR51 7 HGR51 8 HGR52 9 HGR52
@<TRIPOS>MOLECULE
furan
 9 9 0 0 0
****
USER_CHARGES
INVALID_CHARGES
Pose:  27 Cluster:  27 Fr_nu: 293798 TotEn:    -5.90
@<TRIPOS>ATOM
      1 C1        -72.2408   -3.3900  -46.9229 C.2    1 LIG      -0.26000
      2 C2        -72.5535   -3.9337  -45.6541 C.2    1 LIG      -0.26000
      3 C3        -73.0805   -4.0074  -47.8205 C.2    1 LIG       0.09300
      4 C4        -73.5620   -4.8445  -45.8668 C.2    1 LIG       0.09300
      5 O1        -73.8891   -4.8954  -47.1848 O.3    1 LIG      -0.29200
      6 H1        -71.4963   -2.6421  -47.1543 H      1 LIG       0.17500
      7 H2        -72.1005   -3.6918  -44.7035 H      1 LIG       0.17500
      8 H3        -73.2208   -3.9292  -48.8888 H      1 LIG       0.13800
      9 H4        -74.1243   -5.5020  -45.2198 H      1 LIG       0.13800
@<TRIPOS>BOND
      1       1       2 1
      2       1       3 2
      3       2       4 2
      4       3       5 1
      5       4       5 1
      6       1       6 1
      7       2       7 1
      8       3       8 1
      9       4       9 1
@<TRIPOS>ALT_TYPE
CGenFF_4.0_ALT_TYPE_SET
CGenFF_4.0 1 CG2R51 2 CG2R51 3 CG2R51 4 CG2R51 5 OG2R50 6 HGR51 7 HGR51 8 HGR52 9 HGR52
@<TRIPOS>MOLECULE
furan
 9 9 0 0 0
****
USER_CHARGES
INVALID_CHARGES
Pose:  28 Cluster:  28 Fr_nu: 265741 TotEn:    -5.82
@<TRIPOS>ATOM
      1 C1        -72.5436   -3.0494  -45.4670 C.2    1 LIG      -0.26000
      2 C2        -72.9262   -4.4063  -45.3416 C.2    1 LIG      -0.26000
      3 C3        -72.5023   -2.7873  -46.8167 C.2    1 LIG       0.09300
      4 C4        -73.0915   -4.8766  -46.6236 C.2    1 LIG       0.09300
      5 O1        -72.8351   -3.8959  -47.5286 O.3    1 LIG      -0.29200
      6 H1        -72.3248   -2.3501  -44.6730 H      1 LIG       0.17500
      7 H2        -73.0644   -4.9708  -44.4307 H      1 LIG       0.17500
      8 H3        -72.2682   -1.9093  -47.4009 H      1 LIG       0.13800
      9 H4        -73.3739   -5.8333  -47.0382 H      1 LIG       0.13800
@<TRIPOS>BOND
      1       1       2 1
      2       1       3 2
      3       2       4 2
      4       3       5 1
      5       4       5 1
      6       1       6 1
      7       2       7 1
      8       3       8 1
      9       4       9 1
@<TRIPOS>ALT_TYPE
CGenFF_4.0_ALT_TYPE_SET
CGenFF_4.0 1 CG2R51 2 CG2R51 3 CG2R51 4 CG2R51 5 OG2R50 6 HGR51 7 HGR51 8 HGR52 9 HGR52
@<TRIPOS>MOLECULE
furan
 9 9 0 0 0
****
USER_CHARGES
INVALID_CHARGES
Pose:  29 Cluster:  29 Fr_nu:   4235 TotEn:    -5.01
@<TRIPOS>ATOM
      1 C1        -65.4026   -9.2177  -43.5259 C.2    1 LIG      -0.26000
      2 C2        -65.1539   -9.0052  -44.9029 C.2    1 LIG      -0.26000
      3 C3        -64.5033   -8.4271  -42.8489 C.2    1 LIG       0.09300
      4 C4        -64.1205   -8.0998  -44.9692 C.2    1 LIG       0.09300
      5 O1        -63.7183   -7.7423  -43.7214 O.3    1 LIG      -0.29200
      6 H1        -66.1441   -9.8663  -43.0823 H      1 LIG       0.17500
      7 H2        -65.6641   -9.4554  -45.7421 H      1 LIG       0.17500
      8 H3        -64.3053   -8.2480  -41.8021 H      1 LIG       0.13800
      9 H4        -63.5858   -7.6341  -45.7842 H      1 LIG       0.13800
@<TRIPOS>BOND
      1       1       2 1
      2       1       3 2
      3       2       4 2
      4       3       5 1
      5       4       5 1
      6       1       6 1
      7       2       7 1
      8       3       8 1
      9       4       9 1
@<TRIPOS>ALT_TYPE
CGenFF_4.0_ALT_TYPE_SET
CGenFF_4.0 1 CG2R51 2 CG2R51 3 CG2R51 4 CG2R51 5 OG2R50 6 HGR51 7 HGR51 8 HGR52 9 HGR52
@<TRIPOS>MOLECULE
pyrimidine
 10 10 0 0 0
****
USER_CHARGES
INVALID_CHARGES
Pose:   1 Cluster:   1 Fr_nu: 3823111 TotEn:   -19.31
@<TRIPOS>ATOM
      1 C1        -75.6993   -7.6272  -49.1405 C.ar   1 LIG      -0.13100
      2 C2        -76.6951   -6.9681  -48.4488 C.ar   1 LIG       0.28900
      3 C3        -74.4096   -7.3612  -48.7285 C.ar   1 LIG       0.28900
      4 C4        -75.1620   -5.9377  -47.1240 C.ar   1 LIG       0.50700
      5 N1        -76.4612   -6.1133  -47.4314 N.ar   1 LIG      -0.71900
      6 N2        -74.1034   -6.5187  -47.7202 N.ar   1 LIG      -0.71900
      7 H1        -75.9158   -8.3078  -49.9531 H      1 LIG       0.11500
      8 H2        -77.7398   -7.1136  -48.7013 H      1 LIG       0.11400
      9 H3        -73.5610   -7.8320  -49.2129 H      1 LIG       0.11400
     10 H4        -74.9450   -5.2554  -46.3113 H      1 LIG       0.14100
@<TRIPOS>BOND
      1       1       2 ar
      2       1       3 ar
      3       2       5 ar
      4       3       6 ar
      5       4       5 ar
      6       4       6 ar
      7       1       7 1
      8       2       8 1
      9       3       9 1
     10       4      10 1
@<TRIPOS>ALT_TYPE
CGenFF_4.0_ALT_TYPE_SET
CGenFF_4.0 1 CG2R61 2 CG2R61 3 CG2R61 4 CG2R64 5 NG2R62 6 NG2R62 7 HGR61 8 HGR62 9 HGR62 10 HGR62
@<TRIPOS>MOLECULE
pyrimidine
 10 10 0 0 0
****
USER_CHARGES
INVALID_CHARGES
Pose:   2 Cluster:   2 Fr_nu: 211652 TotEn:   -18.33
@<TRIPOS>ATOM
      1 C1        -72.4458   -3.6510  -47.8484 C.ar   1 LIG      -0.13100
      2 C2        -72.7329   -2.5017  -47.1405 C.ar   1 LIG       0.28900
      3 C3        -72.3014   -4.7969  -47.0934 C.ar   1 LIG       0.28900
      4 C4        -72.7068   -3.6452  -45.1761 C.ar   1 LIG       0.50700
      5 N1        -72.8708   -2.4626  -45.7989 N.ar   1 LIG      -0.71900
      6 N2        -72.4256   -4.8304  -45.7504 N.ar   1 LIG      -0.71900
      7 H1        -72.3405   -3.6533  -48.9251 H      1 LIG       0.11500
      8 H2        -72.8637   -1.5521  -47.6480 H      1 LIG       0.11400
      9 H3        -72.0745   -5.7486  -47.5617 H      1 LIG       0.11400
     10 H4        -72.8111   -3.6429  -44.0980 H      1 LIG       0.14100
@<TRIPOS>BOND
      1       1       2 ar
      2       1       3 ar
      3       2       5 ar
      4       3       6 ar
      5       4       5 ar
      6       4       6 ar
      7       1       7 1
      8       2       8 1
      9       3       9 1
     10       4      10 1
@<TRIPOS>ALT_TYPE
CGenFF_4.0_ALT_TYPE_SET
CGenFF_4.0 1 CG2R61 2 CG2R61 3 CG2R61 4 CG2R64 5 NG2R62 6 NG2R62 7 HGR61 8 HGR62 9 HGR62 10 HGR62
@<TRIPOS>MOLECULE
pyrimidine
 10 10 0 0 0
****
USER_CHARGES
INVALID_CHARGES
Pose:   3 Cluster:   3 Fr_nu:  55377 TotEn:   -17.32
@<TRIPOS>ATOM
      1 C1        -72.2698   -2.8523  -47.4767 C.ar   1 LIG      -0.13100
      2 C2        -72.5337   -3.8512  -46.5617 C.ar   1 LIG       0.28900
      3 C3        -72.4307   -1.5620  -47.0150 C.ar   1 LIG       0.28900
      4 C4        -73.0455   -2.3196  -44.9619 C.ar   1 LIG       0.50700
      5 N1        -72.9249   -3.6197  -45.2914 N.ar   1 LIG      -0.71900
      6 N2        -72.8188   -1.2580  -45.7591 N.ar   1 LIG      -0.71900
      7 H1        -71.9574   -3.0670  -48.4899 H      1 LIG       0.11500
      8 H2        -72.4349   -4.8965  -46.8333 H      1 LIG       0.11400
      9 H3        -72.2471   -0.7111  -47.6620 H      1 LIG       0.11400
     10 H4        -73.3593   -2.1044  -43.9478 H      1 LIG       0.14100
@<TRIPOS>BOND
      1       1       2 ar
      2       1       3 ar
      3       2       5 ar
      4       3       6 ar
      5       4       5 ar
      6       4       6 ar
      7       1       7 1
      8       2       8 1
      9       3       9 1
     10       4      10 1
@<TRIPOS>ALT_TYPE
CGenFF_4.0_ALT_TYPE_SET
CGenFF_4.0 1 CG2R61 2 CG2R61 3 CG2R61 4 CG2R64 5 NG2R62 6 NG2R62 7 HGR61 8 HGR62 9 HGR62 10 HGR62
@<TRIPOS>MOLECULE
pyrimidine
 10 10 0 0 0
****
USER_CHARGES
INVALID_CHARGES
Pose:   4 Cluster:   4 Fr_nu: 2587081 TotEn:   -16.77
@<TRIPOS>ATOM
      1 C1        -73.8085   -5.2306  -49.8916 C.ar   1 LIG      -0.13100
      2 C2        -72.8157   -4.6017  -49.1682 C.ar   1 LIG       0.28900
      3 C3        -74.9285   -5.5980  -49.1741 C.ar   1 LIG       0.28900
      4 C4        -74.0412   -4.7527  -47.2596 C.ar   1 LIG       0.50700
      5 N1        -72.8993   -4.3459  -47.8461 N.ar   1 LIG      -0.71900
      6 N2        -75.0788   -5.3739  -47.8522 N.ar   1 LIG      -0.71900
      7 H1        -73.7148   -5.4232  -50.9519 H      1 LIG       0.11500
      8 H2        -71.8981   -4.2765  -49.6463 H      1 LIG       0.11400
      9 H3        -75.7608   -6.0985  -49.6569 H      1 LIG       0.11400
     10 H4        -74.1348   -4.5609  -46.1977 H      1 LIG       0.14100
@<TRIPOS>BOND
      1       1       2 ar
      2       1       3 ar
      3       2       5 ar
      4       3       6 ar
      5       4       5 ar
      6       4       6 ar
      7       1       7 1
      8       2       8 1
      9       3       9 1
     10       4      10 1
@<TRIPOS>ALT_TYPE
CGenFF_4.0_ALT_TYPE_SET
CGenFF_4.0 1 CG2R61 2 CG2R61 3 CG2R61 4 CG2R64 5 NG2R62 6 NG2R62 7 HGR61 8 HGR62 9 HGR62 10 HGR62
@<TRIPOS>MOLECULE
pyrimidine
 10 10 0 0 0
****
USER_CHARGES
INVALID_CHARGES
Pose:   5 Cluster:   5 Fr_nu:  65077 TotEn:   -16.23
@<TRIPOS>ATOM
      1 C1        -79.8159  -10.8846  -41.6008 C.ar   1 LIG      -0.13100
      2 C2        -79.4350  -11.1626  -42.8978 C.ar   1 LIG       0.28900
      3 C3        -80.2411  -11.9672  -40.8584 C.ar   1 LIG       0.28900
      4 C4        -79.8967  -13.3701  -42.6135 C.ar   1 LIG       0.50700
      5 N1        -79.4629  -12.3984  -43.4386 N.ar   1 LIG      -0.71900
      6 N2        -80.2946  -13.2284  -41.3347 N.ar   1 LIG      -0.71900
      7 H1        -79.7834   -9.8833  -41.1928 H      1 LIG       0.11500
      8 H2        -79.0866  -10.3754  -43.5576 H      1 LIG       0.11400
      9 H3        -80.5608  -11.8467  -39.8290 H      1 LIG       0.11400
     10 H4        -79.9303  -14.3726  -43.0221 H      1 LIG       0.14100
@<TRIPOS>BOND
      1       1       2 ar
      2       1       3 ar
      3       2       5 ar
      4       3       6 ar
      5       4       5 ar
      6       4       6 ar
      7       1       7 1
      8       2       8 1
      9       3       9 1
     10       4      10 1
@<TRIPOS>ALT_TYPE
CGenFF_4.0_ALT_TYPE_SET
CGenFF_4.0 1 CG2R61 2 CG2R61 3 CG2R61 4 CG2R64 5 NG2R62 6 NG2R62 7 HGR61 8 HGR62 9 HGR62 10 HGR62
@<TRIPOS>MOLECULE
pyrimidine
 10 10 0 0 0
****
USER_CHARGES
INVALID_CHARGES
Pose:   6 Cluster:   6 Fr_nu:  13673 TotEn:   -16.08
@<TRIPOS>ATOM
      1 C1        -58.0221  -15.9225  -20.8317 C.ar   1 LIG      -0.13100
      2 C2        -56.6692  -16.1793  -20.9210 C.ar   1 LIG       0.28900
      3 C3        -58.4106  -14.6428  -21.1715 C.ar   1 LIG       0.28900
      4 C4        -56.2605  -14.0539  -21.6158 C.ar   1 LIG       0.50700
      5 N1        -55.7569  -15.2650  -21.3109 N.ar   1 LIG      -0.71900
      6 N2        -57.5534  -13.6798  -21.5692 N.ar   1 LIG      -0.71900
      7 H1        -58.7319  -16.6753  -20.5157 H      1 LIG       0.11500
      8 H2        -56.2696  -17.1569  -20.6738 H      1 LIG       0.11400
      9 H3        -59.4534  -14.3473  -21.1316 H      1 LIG       0.11400
     10 H4        -55.5500  -13.2997  -21.9311 H      1 LIG       0.14100
@<TRIPOS>BOND
      1       1       2 ar
      2       1       3 ar
      3       2       5 ar
      4       3       6 ar
      5       4       5 ar
      6       4       6 ar
      7       1       7 1
      8       2       8 1
      9       3       9 1
     10       4      10 1
@<TRIPOS>ALT_TYPE
CGenFF_4.0_ALT_TYPE_SET
CGenFF_4.0 1 CG2R61 2 CG2R61 3 CG2R61 4 CG2R64 5 NG2R62 6 NG2R62 7 HGR61 8 HGR62 9 HGR62 10 HGR62
@<TRIPOS>MOLECULE
pyrimidine
 10 10 0 0 0
****
USER_CHARGES
INVALID_CHARGES
Pose:   7 Cluster:   7 Fr_nu: 3702594 TotEn:   -15.73
@<TRIPOS>ATOM
      1 C1        -58.2437  -17.0408  -20.7471 C.ar   1 LIG      -0.13100
      2 C2        -59.0229  -15.9071  -20.8570 C.ar   1 LIG       0.28900
      3 C3        -56.9138  -16.8859  -21.0808 C.ar   1 LIG       0.28900
      4 C4        -57.2375  -14.6869  -21.5572 C.ar   1 LIG       0.50700
      5 N1        -58.5508  -14.7093  -21.2604 N.ar   1 LIG      -0.71900
      6 N2        -56.3749  -15.7191  -21.4914 N.ar   1 LIG      -0.71900
      7 H1        -58.6491  -17.9892  -20.4208 H      1 LIG       0.11500
      8 H2        -60.0803  -15.9317  -20.6166 H      1 LIG       0.11400
      9 H3        -56.2240  -17.7211  -21.0262 H      1 LIG       0.11400
     10 H4        -56.8315  -13.7377  -21.8850 H      1 LIG       0.14100
@<TRIPOS>BOND
      1       1       2 ar
      2       1       3 ar
      3       2       5 ar
      4       3       6 ar
      5       4       5 ar
      6       4       6 ar
      7       1       7 1
      8       2       8 1
      9       3       9 1
     10       4      10 1
@<TRIPOS>ALT_TYPE
CGenFF_4.0_ALT_TYPE_SET
CGenFF_4.0 1 CG2R61 2 CG2R61 3 CG2R61 4 CG2R64 5 NG2R62 6 NG2R62 7 HGR61 8 HGR62 9 HGR62 10 HGR62
@<TRIPOS>MOLECULE
pyrimidine
 10 10 0 0 0
****
USER_CHARGES
INVALID_CHARGES
Pose:   8 Cluster:   8 Fr_nu: 2950917 TotEn:   -15.66
@<TRIPOS>ATOM
      1 C1        -72.7835   -5.3872  -48.1339 C.ar   1 LIG      -0.13100
      2 C2        -71.8194   -5.8042  -47.2389 C.ar   1 LIG       0.28900
      3 C3        -73.4888   -4.2588  -47.7689 C.ar   1 LIG       0.28900
      4 C4        -72.3107   -4.0874  -45.8325 C.ar   1 LIG       0.50700
      5 N1        -71.5556   -5.1757  -46.0746 N.ar   1 LIG      -0.71900
      6 N2        -73.2780   -3.5815  -46.6213 N.ar   1 LIG      -0.71900
      7 H1        -72.9741   -5.9109  -49.0611 H      1 LIG       0.11500
      8 H2        -71.2145   -6.6818  -47.4396 H      1 LIG       0.11400
      9 H3        -74.2670   -3.8563  -48.4083 H      1 LIG       0.11400
     10 H4        -72.1209   -3.5635  -44.9037 H      1 LIG       0.14100
@<TRIPOS>BOND
      1       1       2 ar
      2       1       3 ar
      3       2       5 ar
      4       3       6 ar
      5       4       5 ar
      6       4       6 ar
      7       1       7 1
      8       2       8 1
      9       3       9 1
     10       4      10 1
@<TRIPOS>ALT_TYPE
CGenFF_4.0_ALT_TYPE_SET
CGenFF_4.0 1 CG2R61 2 CG2R61 3 CG2R61 4 CG2R64 5 NG2R62 6 NG2R62 7 HGR61 8 HGR62 9 HGR62 10 HGR62
@<TRIPOS>MOLECULE
pyrimidine
 10 10 0 0 0
****
USER_CHARGES
INVALID_CHARGES
Pose:   9 Cluster:   9 Fr_nu: 2168244 TotEn:   -15.44
@<TRIPOS>ATOM
      1 C1        -64.6999   -9.5784  -53.9587 C.ar   1 LIG      -0.13100
      2 C2        -64.4956   -8.8812  -55.1321 C.ar   1 LIG       0.28900
      3 C3        -63.5592   -9.9267  -53.2649 C.ar   1 LIG       0.28900
      4 C4        -62.2429   -8.9411  -54.8342 C.ar   1 LIG       0.50700
      5 N1        -63.2763   -8.5446  -55.6012 N.ar   1 LIG      -0.71900
      6 N2        -62.3102   -9.6234  -53.6750 N.ar   1 LIG      -0.71900
      7 H1        -65.6898   -9.8353  -53.6061 H      1 LIG       0.11500
      8 H2        -65.3321   -8.5647  -55.7456 H      1 LIG       0.11400
      9 H3        -63.6198  -10.4767  -52.3320 H      1 LIG       0.11400
     10 H4        -61.2516   -8.6849  -55.1877 H      1 LIG       0.14100
@<TRIPOS>BOND
      1       1       2 ar
      2       1       3 ar
      3       2       5 ar
      4       3       6 ar
      5       4       5 ar
      6       4       6 ar
      7       1       7 1
      8       2       8 1
      9       3       9 1
     10       4      10 1
@<TRIPOS>ALT_TYPE
CGenFF_4.0_ALT_TYPE_SET
CGenFF_4.0 1 CG2R61 2 CG2R61 3 CG2R61 4 CG2R64 5 NG2R62 6 NG2R62 7 HGR61 8 HGR62 9 HGR62 10 HGR62
@<TRIPOS>MOLECULE
pyrimidine
 10 10 0 0 0
****
USER_CHARGES
INVALID_CHARGES
Pose:  10 Cluster:  10 Fr_nu: 206744 TotEn:   -15.40
@<TRIPOS>ATOM
      1 C1        -73.1329   -4.7321  -47.6507 C.ar   1 LIG      -0.13100
      2 C2        -73.5632   -5.6965  -46.7623 C.ar   1 LIG       0.28900
      3 C3        -72.9136   -3.4803  -47.1131 C.ar   1 LIG       0.28900
      4 C4        -73.5179   -4.2070  -45.0458 C.ar   1 LIG       0.50700
      5 N1        -73.7668   -5.4677  -45.4484 N.ar   1 LIG      -0.71900
      6 N2        -73.0968   -3.1814  -45.8103 N.ar   1 LIG      -0.71900
      7 H1        -72.9779   -4.9435  -48.7002 H      1 LIG       0.11500
      8 H2        -73.7622   -6.7102  -47.0928 H      1 LIG       0.11400
      9 H3        -72.5748   -2.6581  -47.7340 H      1 LIG       0.11400
     10 H4        -73.6741   -3.9948  -43.9952 H      1 LIG       0.14100
@<TRIPOS>BOND
      1       1       2 ar
      2       1       3 ar
      3       2       5 ar
      4       3       6 ar
      5       4       5 ar
      6       4       6 ar
      7       1       7 1
      8       2       8 1
      9       3       9 1
     10       4      10 1
@<TRIPOS>ALT_TYPE
CGenFF_4.0_ALT_TYPE_SET
CGenFF_4.0 1 CG2R61 2 CG2R61 3 CG2R61 4 CG2R64 5 NG2R62 6 NG2R62 7 HGR61 8 HGR62 9 HGR62 10 HGR62
@<TRIPOS>MOLECULE
pyrimidine
 10 10 0 0 0
****
USER_CHARGES
INVALID_CHARGES
Pose:  11 Cluster:  11 Fr_nu: 821562 TotEn:   -15.01
@<TRIPOS>ATOM
      1 C1        -64.4548   -9.3256  -53.9868 C.ar   1 LIG      -0.13100
      2 C2        -63.9633  -10.0907  -52.9488 C.ar   1 LIG       0.28900
      3 C3        -63.5140   -8.6093  -54.6980 C.ar   1 LIG       0.28900
      4 C4        -61.8384   -9.4148  -53.3901 C.ar   1 LIG       0.50700
      5 N1        -62.6562  -10.1589  -52.6215 N.ar   1 LIG      -0.71900
      6 N2        -62.1927   -8.6305  -54.4260 N.ar   1 LIG      -0.71900
      7 H1        -65.5089   -9.2895  -54.2272 H      1 LIG       0.11500
      8 H2        -64.6273  -10.6878  -52.3332 H      1 LIG       0.11400
      9 H3        -63.8055   -7.9789  -55.5311 H      1 LIG       0.11400
     10 H4        -60.7830   -9.4499  -53.1490 H      1 LIG       0.14100
@<TRIPOS>BOND
      1       1       2 ar
      2       1       3 ar
      3       2       5 ar
      4       3       6 ar
      5       4       5 ar
      6       4       6 ar
      7       1       7 1
      8       2       8 1
      9       3       9 1
     10       4      10 1
@<TRIPOS>ALT_TYPE
CGenFF_4.0_ALT_TYPE_SET
CGenFF_4.0 1 CG2R61 2 CG2R61 3 CG2R61 4 CG2R64 5 NG2R62 6 NG2R62 7 HGR61 8 HGR62 9 HGR62 10 HGR62
@<TRIPOS>MOLECULE
pyrimidine
 10 10 0 0 0
****
USER_CHARGES
INVALID_CHARGES
Pose:  12 Cluster:  12 Fr_nu:    450 TotEn:   -14.52
@<TRIPOS>ATOM
      1 C1        -78.7424  -10.4468  -41.7405 C.ar   1 LIG      -0.13100
      2 C2        -78.4938  -11.0918  -42.9350 C.ar   1 LIG       0.28900
      3 C3        -77.8681   -9.4291  -41.4183 C.ar   1 LIG       0.28900
      4 C4        -76.6913   -9.7655  -43.3337 C.ar   1 LIG       0.50700
      5 N1        -77.4735  -10.7758  -43.7591 N.ar   1 LIG      -0.71900
      6 N2        -76.8279   -9.0606  -42.1944 N.ar   1 LIG      -0.71900
      7 H1        -79.5687  -10.7214  -41.0985 H      1 LIG       0.11500
      8 H2        -79.1274  -11.9050  -43.2720 H      1 LIG       0.11400
      9 H3        -77.9830   -8.8651  -40.4990 H      1 LIG       0.11400
     10 H4        -75.8633   -9.4912  -43.9758 H      1 LIG       0.14100
@<TRIPOS>BOND
      1       1       2 ar
      2       1       3 ar
      3       2       5 ar
      4       3       6 ar
      5       4       5 ar
      6       4       6 ar
      7       1       7 1
      8       2       8 1
      9       3       9 1
     10       4      10 1
@<TRIPOS>ALT_TYPE
CGenFF_4.0_ALT_TYPE_SET
CGenFF_4.0 1 CG2R61 2 CG2R61 3 CG2R61 4 CG2R64 5 NG2R62 6 NG2R62 7 HGR61 8 HGR62 9 HGR62 10 HGR62
@<TRIPOS>MOLECULE
pyrimidine
 10 10 0 0 0
****
USER_CHARGES
INVALID_CHARGES
Pose:  13 Cluster:  13 Fr_nu: 2216981 TotEn:   -14.39
@<TRIPOS>ATOM
      1 C1        -62.6834   -9.7301  -54.1561 C.ar   1 LIG      -0.13100
      2 C2        -62.6872  -10.5195  -53.0242 C.ar   1 LIG       0.28900
      3 C3        -61.5113   -9.7362  -54.8843 C.ar   1 LIG       0.28900
      4 C4        -60.5493  -11.1833  -53.4190 C.ar   1 LIG       0.50700
      5 N1        -61.6338  -11.2619  -52.6246 N.ar   1 LIG      -0.71900
      6 N2        -60.4207  -10.4536  -54.5435 N.ar   1 LIG      -0.71900
      7 H1        -63.5431   -9.1445  -54.4531 H      1 LIG       0.11500
      8 H2        -63.5638  -10.5784  -52.3883 H      1 LIG       0.11400
      9 H3        -61.4136   -9.1460  -55.7890 H      1 LIG       0.11400
     10 H4        -59.6880  -11.7687  -53.1212 H      1 LIG       0.14100
@<TRIPOS>BOND
      1       1       2 ar
      2       1       3 ar
      3       2       5 ar
      4       3       6 ar
      5       4       5 ar
      6       4       6 ar
      7       1       7 1
      8       2       8 1
      9       3       9 1
     10       4      10 1
@<TRIPOS>ALT_TYPE
CGenFF_4.0_ALT_TYPE_SET
CGenFF_4.0 1 CG2R61 2 CG2R61 3 CG2R61 4 CG2R64 5 NG2R62 6 NG2R62 7 HGR61 8 HGR62 9 HGR62 10 HGR62
@<TRIPOS>MOLECULE
pyrimidine
 10 10 0 0 0
****
USER_CHARGES
INVALID_CHARGES
Pose:  14 Cluster:  14 Fr_nu: 1871635 TotEn:   -14.35
@<TRIPOS>ATOM
      1 C1        -80.0735  -11.9008  -42.0772 C.ar   1 LIG      -0.13100
      2 C2        -80.3143  -12.1725  -43.4086 C.ar   1 LIG       0.28900
      3 C3        -79.6130  -12.9621  -41.3251 C.ar   1 LIG       0.28900
      4 C4        -79.6718  -14.3357  -43.1352 C.ar   1 LIG       0.50700
      5 N1        -80.1235  -13.3831  -43.9729 N.ar   1 LIG      -0.71900
      6 N2        -79.4002  -14.1977  -41.8234 N.ar   1 LIG      -0.71900
      7 H1        -80.2355  -10.9199  -41.6509 H      1 LIG       0.11500
      8 H2        -80.6783  -11.4009  -44.0783 H      1 LIG       0.11400
      9 H3        -79.3964  -12.8448  -40.2688 H      1 LIG       0.11400
     10 H4        -79.5106  -15.3183  -43.5616 H      1 LIG       0.14100
@<TRIPOS>BOND
      1       1       2 ar
      2       1       3 ar
      3       2       5 ar
      4       3       6 ar
      5       4       5 ar
      6       4       6 ar
      7       1       7 1
      8       2       8 1
      9       3       9 1
     10       4      10 1
@<TRIPOS>ALT_TYPE
CGenFF_4.0_ALT_TYPE_SET
CGenFF_4.0 1 CG2R61 2 CG2R61 3 CG2R61 4 CG2R64 5 NG2R62 6 NG2R62 7 HGR61 8 HGR62 9 HGR62 10 HGR62
@<TRIPOS>MOLECULE
pyrimidine
 10 10 0 0 0
****
USER_CHARGES
INVALID_CHARGES
Pose:  15 Cluster:  15 Fr_nu: 214748 TotEn:   -14.21
@<TRIPOS>ATOM
      1 C1        -63.9839   -9.7207  -53.5458 C.ar   1 LIG      -0.13100
      2 C2        -63.2456  -10.2976  -52.5326 C.ar   1 LIG       0.28900
      3 C3        -63.3560   -9.6428  -54.7721 C.ar   1 LIG       0.28900
      4 C4        -61.4886  -10.6325  -53.9353 C.ar   1 LIG       0.50700
      5 N1        -61.9905  -10.7659  -52.6929 N.ar   1 LIG      -0.71900
      6 N2        -62.1043  -10.0903  -55.0032 N.ar   1 LIG      -0.71900
      7 H1        -64.9891   -9.3532  -53.3889 H      1 LIG       0.11500
      8 H2        -63.6556  -10.4021  -51.5339 H      1 LIG       0.11400
      9 H3        -63.8569   -9.2046  -55.6285 H      1 LIG       0.11400
     10 H4        -60.4816  -10.9993  -54.0923 H      1 LIG       0.14100
@<TRIPOS>BOND
      1       1       2 ar
      2       1       3 ar
      3       2       5 ar
      4       3       6 ar
      5       4       5 ar
      6       4       6 ar
      7       1       7 1
      8       2       8 1
      9       3       9 1
     10       4      10 1
@<TRIPOS>ALT_TYPE
CGenFF_4.0_ALT_TYPE_SET
CGenFF_4.0 1 CG2R61 2 CG2R61 3 CG2R61 4 CG2R64 5 NG2R62 6 NG2R62 7 HGR61 8 HGR62 9 HGR62 10 HGR62
@<TRIPOS>MOLECULE
pyrimidine
 10 10 0 0 0
****
USER_CHARGES
INVALID_CHARGES
Pose:  16 Cluster:  16 Fr_nu: 524744 TotEn:   -14.13
@<TRIPOS>ATOM
      1 C1        -67.9472   -4.7318  -57.8758 C.ar   1 LIG      -0.13100
      2 C2        -67.6698   -6.0207  -58.2835 C.ar   1 LIG       0.28900
      3 C3        -66.8639   -3.8796  -57.8120 C.ar   1 LIG       0.28900
      4 C4        -65.4615   -5.5291  -58.5043 C.ar   1 LIG       0.50700
      5 N1        -66.4340   -6.4550  -58.6067 N.ar   1 LIG      -0.71900
      6 N2        -65.6025   -4.2461  -58.1201 N.ar   1 LIG      -0.71900
      7 H1        -68.9486   -4.4105  -57.6224 H      1 LIG       0.11500
      8 H2        -68.4576   -6.7619  -58.3639 H      1 LIG       0.11400
      9 H3        -66.9837   -2.8473  -57.5013 H      1 LIG       0.11400
     10 H4        -64.4586   -5.8509  -58.7569 H      1 LIG       0.14100
@<TRIPOS>BOND
      1       1       2 ar
      2       1       3 ar
      3       2       5 ar
      4       3       6 ar
      5       4       5 ar
      6       4       6 ar
      7       1       7 1
      8       2       8 1
      9       3       9 1
     10       4      10 1
@<TRIPOS>ALT_TYPE
CGenFF_4.0_ALT_TYPE_SET
CGenFF_4.0 1 CG2R61 2 CG2R61 3 CG2R61 4 CG2R64 5 NG2R62 6 NG2R62 7 HGR61 8 HGR62 9 HGR62 10 HGR62
@<TRIPOS>MOLECULE
pyrimidine
 10 10 0 0 0
****
USER_CHARGES
INVALID_CHARGES
Pose:  17 Cluster:  17 Fr_nu: 822013 TotEn:   -13.98
@<TRIPOS>ATOM
      1 C1        -50.5229  -10.1464  -43.0449 C.ar   1 LIG      -0.13100
      2 C2        -50.0884  -10.1389  -41.7351 C.ar   1 LIG       0.28900
      3 C3        -49.6184  -10.6237  -43.9713 C.ar   1 LIG       0.28900
      4 C4        -48.0770  -11.0049  -42.3447 C.ar   1 LIG       0.50700
      5 N1        -48.8673  -10.5625  -41.3481 N.ar   1 LIG      -0.71900
      6 N2        -48.3824  -11.0625  -43.6551 N.ar   1 LIG      -0.71900
      7 H1        -51.5082   -9.8004  -43.3271 H      1 LIG       0.11500
      8 H2        -50.7296   -9.7811  -40.9368 H      1 LIG       0.11400
      9 H3        -49.8700  -10.6672  -45.0254 H      1 LIG       0.11400
     10 H4        -47.0900  -11.3504  -42.0626 H      1 LIG       0.14100
@<TRIPOS>BOND
      1       1       2 ar
      2       1       3 ar
      3       2       5 ar
      4       3       6 ar
      5       4       5 ar
      6       4       6 ar
      7       1       7 1
      8       2       8 1
      9       3       9 1
     10       4      10 1
@<TRIPOS>ALT_TYPE
CGenFF_4.0_ALT_TYPE_SET
CGenFF_4.0 1 CG2R61 2 CG2R61 3 CG2R61 4 CG2R64 5 NG2R62 6 NG2R62 7 HGR61 8 HGR62 9 HGR62 10 HGR62
@<TRIPOS>MOLECULE
pyrimidine
 10 10 0 0 0
****
USER_CHARGES
INVALID_CHARGES
Pose:  18 Cluster:  18 Fr_nu: 2284262 TotEn:   -13.97
@<TRIPOS>ATOM
      1 C1        -49.1427  -19.5759  -30.2553 C.ar   1 LIG      -0.13100
      2 C2        -48.3889  -19.1741  -29.1714 C.ar   1 LIG       0.28900
      3 C3        -48.6143  -19.2759  -31.4942 C.ar   1 LIG       0.28900
      4 C4        -46.8004  -18.2942  -30.5387 C.ar   1 LIG       0.50700
      5 N1        -47.2088  -18.5287  -29.2771 N.ar   1 LIG      -0.71900
      6 N2        -47.4415  -18.6336  -31.6734 N.ar   1 LIG      -0.71900
      7 H1        -50.0865  -20.0921  -30.1411 H      1 LIG       0.11500
      8 H2        -48.7234  -19.3657  -28.1576 H      1 LIG       0.11400
      9 H3        -49.1356  -19.5515  -32.4045 H      1 LIG       0.11400
     10 H4        -45.8560  -17.7763  -30.6532 H      1 LIG       0.14100
@<TRIPOS>BOND
      1       1       2 ar
      2       1       3 ar
      3       2       5 ar
      4       3       6 ar
      5       4       5 ar
      6       4       6 ar
      7       1       7 1
      8       2       8 1
      9       3       9 1
     10       4      10 1
@<TRIPOS>ALT_TYPE
CGenFF_4.0_ALT_TYPE_SET
CGenFF_4.0 1 CG2R61 2 CG2R61 3 CG2R61 4 CG2R64 5 NG2R62 6 NG2R62 7 HGR61 8 HGR62 9 HGR62 10 HGR62
@<TRIPOS>MOLECULE
pyrimidine
 10 10 0 0 0
****
USER_CHARGES
INVALID_CHARGES
Pose:  19 Cluster:  19 Fr_nu: 589105 TotEn:   -13.47
@<TRIPOS>ATOM
      1 C1        -59.0660  -16.9486  -21.3850 C.ar   1 LIG      -0.13100
      2 C2        -57.9368  -17.6043  -21.8315 C.ar   1 LIG       0.28900
      3 C3        -58.8868  -15.6286  -21.0250 C.ar   1 LIG       0.28900
      4 C4        -56.6761  -15.7349  -21.5434 C.ar   1 LIG       0.50700
      5 N1        -56.7214  -17.0259  -21.9238 N.ar   1 LIG      -0.71900
      6 N2        -57.7015  -14.9877  -21.0917 N.ar   1 LIG      -0.71900
      7 H1        -60.0288  -17.4376  -21.3210 H      1 LIG       0.11500
      8 H2        -57.9797  -18.6443  -22.1364 H      1 LIG       0.11400
      9 H3        -59.7164  -15.0320  -20.6615 H      1 LIG       0.11400
     10 H4        -55.7120  -15.2454  -21.6063 H      1 LIG       0.14100
@<TRIPOS>BOND
      1       1       2 ar
      2       1       3 ar
      3       2       5 ar
      4       3       6 ar
      5       4       5 ar
      6       4       6 ar
      7       1       7 1
      8       2       8 1
      9       3       9 1
     10       4      10 1
@<TRIPOS>ALT_TYPE
CGenFF_4.0_ALT_TYPE_SET
CGenFF_4.0 1 CG2R61 2 CG2R61 3 CG2R61 4 CG2R64 5 NG2R62 6 NG2R62 7 HGR61 8 HGR62 9 HGR62 10 HGR62
@<TRIPOS>MOLECULE
pyrimidine
 10 10 0 0 0
****
USER_CHARGES
INVALID_CHARGES
Pose:  20 Cluster:  20 Fr_nu: 166420 TotEn:   -13.19
@<TRIPOS>ATOM
      1 C1        -48.9881  -12.0469  -44.0435 C.ar   1 LIG      -0.13100
      2 C2        -48.7165  -11.9903  -42.6916 C.ar   1 LIG       0.28900
      3 C3        -50.0193  -11.2405  -44.4796 C.ar   1 LIG       0.28900
      4 C4        -50.3757  -10.4701  -42.3709 C.ar   1 LIG       0.50700
      5 N1        -49.3929  -11.2100  -41.8233 N.ar   1 LIG      -0.71900
      6 N2        -50.7371  -10.4367  -43.6678 N.ar   1 LIG      -0.71900
      7 H1        -48.4291  -12.6823  -44.7173 H      1 LIG       0.11500
      8 H2        -47.9236  -12.5889  -42.2565 H      1 LIG       0.11400
      9 H3        -50.3061  -11.2183  -45.5254 H      1 LIG       0.11400
     10 H4        -50.9363   -9.8347  -41.6962 H      1 LIG       0.14100
@<TRIPOS>BOND
      1       1       2 ar
      2       1       3 ar
      3       2       5 ar
      4       3       6 ar
      5       4       5 ar
      6       4       6 ar
      7       1       7 1
      8       2       8 1
      9       3       9 1
     10       4      10 1
@<TRIPOS>ALT_TYPE
CGenFF_4.0_ALT_TYPE_SET
CGenFF_4.0 1 CG2R61 2 CG2R61 3 CG2R61 4 CG2R64 5 NG2R62 6 NG2R62 7 HGR61 8 HGR62 9 HGR62 10 HGR62
@<TRIPOS>MOLECULE
pyrimidine
 10 10 0 0 0
****
USER_CHARGES
INVALID_CHARGES
Pose:  21 Cluster:  21 Fr_nu:  68834 TotEn:   -13.09
@<TRIPOS>ATOM
      1 C1        -80.7313  -11.7712  -41.4365 C.ar   1 LIG      -0.13100
      2 C2        -81.4410  -11.6036  -42.6082 C.ar   1 LIG       0.28900
      3 C3        -79.9780  -12.9243  -41.3545 C.ar   1 LIG       0.28900
      4 C4        -80.6511  -13.5716  -43.4269 C.ar   1 LIG       0.50700
      5 N1        -81.4238  -12.4871  -43.6277 N.ar   1 LIG      -0.71900
      6 N2        -79.9145  -13.8497  -42.3343 N.ar   1 LIG      -0.71900
      7 H1        -80.7637  -11.0459  -40.6346 H      1 LIG       0.11500
      8 H2        -82.0618  -10.7280  -42.7638 H      1 LIG       0.11400
      9 H3        -79.3871  -13.1430  -40.4716 H      1 LIG       0.11400
     10 H4        -80.6194  -14.2985  -44.2293 H      1 LIG       0.14100
@<TRIPOS>BOND
      1       1       2 ar
      2       1       3 ar
      3       2       5 ar
      4       3       6 ar
      5       4       5 ar
      6       4       6 ar
      7       1       7 1
      8       2       8 1
      9       3       9 1
     10       4      10 1
@<TRIPOS>ALT_TYPE
CGenFF_4.0_ALT_TYPE_SET
CGenFF_4.0 1 CG2R61 2 CG2R61 3 CG2R61 4 CG2R64 5 NG2R62 6 NG2R62 7 HGR61 8 HGR62 9 HGR62 10 HGR62
@<TRIPOS>MOLECULE
pyrimidine
 10 10 0 0 0
****
USER_CHARGES
INVALID_CHARGES
Pose:  22 Cluster:  22 Fr_nu: 3579357 TotEn:   -13.07
@<TRIPOS>ATOM
      1 C1        -49.4071  -10.4621  -26.5141 C.ar   1 LIG      -0.13100
      2 C2        -50.4654  -11.0305  -27.1934 C.ar   1 LIG       0.28900
      3 C3        -49.0118  -11.1193  -25.3670 C.ar   1 LIG       0.28900
      4 C4        -50.6180  -12.7010  -25.6594 C.ar   1 LIG       0.50700
      5 N1        -51.0966  -12.1537  -26.7929 N.ar   1 LIG      -0.71900
      6 N2        -49.5971  -12.2452  -24.9086 N.ar   1 LIG      -0.71900
      7 H1        -48.9192   -9.5601  -26.8584 H      1 LIG       0.11500
      8 H2        -50.8464  -10.5847  -28.1058 H      1 LIG       0.11400
      9 H3        -48.1891  -10.7471  -24.7662 H      1 LIG       0.11400
     10 H4        -51.1070  -13.6036  -25.3139 H      1 LIG       0.14100
@<TRIPOS>BOND
      1       1       2 ar
      2       1       3 ar
      3       2       5 ar
      4       3       6 ar
      5       4       5 ar
      6       4       6 ar
      7       1       7 1
      8       2       8 1
      9       3       9 1
     10       4      10 1
@<TRIPOS>ALT_TYPE
CGenFF_4.0_ALT_TYPE_SET
CGenFF_4.0 1 CG2R61 2 CG2R61 3 CG2R61 4 CG2R64 5 NG2R62 6 NG2R62 7 HGR61 8 HGR62 9 HGR62 10 HGR62
@<TRIPOS>MOLECULE
pyrimidine
 10 10 0 0 0
****
USER_CHARGES
INVALID_CHARGES
Pose:  23 Cluster:  23 Fr_nu: 2920220 TotEn:   -11.52
@<TRIPOS>ATOM
      1 C1        -79.5227  -10.5372  -41.4027 C.ar   1 LIG      -0.13100
      2 C2        -80.7972  -11.0183  -41.6235 C.ar   1 LIG       0.28900
      3 C3        -78.4947  -11.3494  -41.8355 C.ar   1 LIG       0.28900
      4 C4        -79.9726  -12.8996  -42.5970 C.ar   1 LIG       0.50700
      5 N1        -81.0595  -12.1996  -42.2200 N.ar   1 LIG      -0.71900
      6 N2        -78.6840  -12.5413  -42.4387 N.ar   1 LIG      -0.71900
      7 H1        -79.3415   -9.5855  -40.9214 H      1 LIG       0.11500
      8 H2        -81.6687  -10.4498  -41.3173 H      1 LIG       0.11400
      9 H3        -77.4588  -11.0556  -41.7048 H      1 LIG       0.11400
     10 H4        -80.1538  -13.8530  -43.0779 H      1 LIG       0.14100
@<TRIPOS>BOND
      1       1       2 ar
      2       1       3 ar
      3       2       5 ar
      4       3       6 ar
      5       4       5 ar
      6       4       6 ar
      7       1       7 1
      8       2       8 1
      9       3       9 1
     10       4      10 1
@<TRIPOS>ALT_TYPE
CGenFF_4.0_ALT_TYPE_SET
CGenFF_4.0 1 CG2R61 2 CG2R61 3 CG2R61 4 CG2R64 5 NG2R62 6 NG2R62 7 HGR61 8 HGR62 9 HGR62 10 HGR62
@<TRIPOS>MOLECULE
pyrimidine
 10 10 0 0 0
****
USER_CHARGES
INVALID_CHARGES
Pose:  24 Cluster:  24 Fr_nu: 106272 TotEn:   -11.30
@<TRIPOS>ATOM
      1 C1        -72.9144   -5.4944  -46.6811 C.ar   1 LIG      -0.13100
      2 C2        -73.7456   -4.3936  -46.6408 C.ar   1 LIG       0.28900
      3 C3        -71.7274   -5.3720  -45.9883 C.ar   1 LIG       0.28900
      4 C4        -72.2644   -3.2600  -45.3416 C.ar   1 LIG       0.50700
      5 N1        -73.4510   -3.2558  -45.9782 N.ar   1 LIG      -0.71900
      6 N2        -71.3688   -4.2651  -45.3053 N.ar   1 LIG      -0.71900
      7 H1        -73.1762   -6.3946  -47.2209 H      1 LIG       0.11500
      8 H2        -74.7002   -4.3964  -47.1558 H      1 LIG       0.11400
      9 H3        -71.0098   -6.1848  -45.9631 H      1 LIG       0.11400
     10 H4        -72.0015   -2.3584  -44.8020 H      1 LIG       0.14100
@<TRIPOS>BOND
      1       1       2 ar
      2       1       3 ar
      3       2       5 ar
      4       3       6 ar
      5       4       5 ar
      6       4       6 ar
      7       1       7 1
      8       2       8 1
      9       3       9 1
     10       4      10 1
@<TRIPOS>ALT_TYPE
CGenFF_4.0_ALT_TYPE_SET
CGenFF_4.0 1 CG2R61 2 CG2R61 3 CG2R61 4 CG2R64 5 NG2R62 6 NG2R62 7 HGR61 8 HGR62 9 HGR62 10 HGR62
@<TRIPOS>MOLECULE
pyrimidine
 10 10 0 0 0
****
USER_CHARGES
INVALID_CHARGES
Pose:  25 Cluster:  25 Fr_nu: 3889601 TotEn:   -10.86
@<TRIPOS>ATOM
      1 C1        -76.8750   -8.8336  -46.1002 C.ar   1 LIG      -0.13100
      2 C2        -77.7735   -7.8231  -46.3759 C.ar   1 LIG       0.28900
      3 C3        -75.5899   -8.6320  -46.5607 C.ar   1 LIG       0.28900
      4 C4        -76.1685   -6.6193  -47.4446 C.ar   1 LIG       0.50700
      5 N1        -77.4530   -6.6981  -47.0482 N.ar   1 LIG      -0.71900
      6 N2        -75.2004   -7.5327  -47.2390 N.ar   1 LIG      -0.71900
      7 H1        -77.1596   -9.7258  -45.5587 H      1 LIG       0.11500
      8 H2        -78.8069   -7.8925  -46.0540 H      1 LIG       0.11400
      9 H3        -74.8146   -9.3715  -46.3924 H      1 LIG       0.11400
     10 H4        -75.8836   -5.7266  -47.9878 H      1 LIG       0.14100
@<TRIPOS>BOND
      1       1       2 ar
      2       1       3 ar
      3       2       5 ar
      4       3       6 ar
      5       4       5 ar
      6       4       6 ar
      7       1       7 1
      8       2       8 1
      9       3       9 1
     10       4      10 1
@<TRIPOS>ALT_TYPE
CGenFF_4.0_ALT_TYPE_SET
CGenFF_4.0 1 CG2R61 2 CG2R61 3 CG2R61 4 CG2R64 5 NG2R62 6 NG2R62 7 HGR61 8 HGR62 9 HGR62 10 HGR62
@<TRIPOS>MOLECULE
pyrimidine
 10 10 0 0 0
****
USER_CHARGES
INVALID_CHARGES
Pose:  26 Cluster:  26 Fr_nu:  18132 TotEn:   -10.77
@<TRIPOS>ATOM
      1 C1        -52.8425  -11.7510  -45.4971 C.ar   1 LIG      -0.13100
      2 C2        -53.8814  -11.2534  -46.2570 C.ar   1 LIG       0.28900
      3 C3        -52.1810  -10.8282  -44.7130 C.ar   1 LIG       0.28900
      4 C4        -53.5319   -9.1563  -45.4526 C.ar   1 LIG       0.50700
      5 N1        -54.2546   -9.9568  -46.2590 N.ar   1 LIG      -0.71900
      6 N2        -52.5002   -9.5181  -44.6662 N.ar   1 LIG      -0.71900
      7 H1        -52.5647  -12.7963  -45.5151 H      1 LIG       0.11500
      8 H2        -54.4597  -11.9033  -46.9048 H      1 LIG       0.11400
      9 H3        -51.3504  -11.1256  -44.0820 H      1 LIG       0.11400
     10 H4        -53.8092   -8.1094  -45.4352 H      1 LIG       0.14100
@<TRIPOS>BOND
      1       1       2 ar
      2       1       3 ar
      3       2       5 ar
      4       3       6 ar
      5       4       5 ar
      6       4       6 ar
      7       1       7 1
      8       2       8 1
      9       3       9 1
     10       4      10 1
@<TRIPOS>ALT_TYPE
CGenFF_4.0_ALT_TYPE_SET
CGenFF_4.0 1 CG2R61 2 CG2R61 3 CG2R61 4 CG2R64 5 NG2R62 6 NG2R62 7 HGR61 8 HGR62 9 HGR62 10 HGR62
@<TRIPOS>MOLECULE
pyrimidine
 10 10 0 0 0
****
USER_CHARGES
INVALID_CHARGES
Pose:  27 Cluster:  27 Fr_nu: 2198820 TotEn:   -10.53
@<TRIPOS>ATOM
      1 C1        -67.3589    4.9434  -51.5027 C.ar   1 LIG      -0.13100
      2 C2        -68.1530    4.5120  -50.4597 C.ar   1 LIG       0.28900
      3 C3        -66.0266    5.1352  -51.1990 C.ar   1 LIG       0.28900
      4 C4        -66.3755    4.5055  -49.0429 C.ar   1 LIG       0.50700
      5 N1        -67.6925    4.2822  -49.2125 N.ar   1 LIG      -0.71900
      6 N2        -65.4989    4.9252  -49.9752 N.ar   1 LIG      -0.71900
      7 H1        -67.7551    5.1200  -52.4937 H      1 LIG       0.11500
      8 H2        -69.2133    4.3341  -50.6027 H      1 LIG       0.11400
      9 H3        -65.3255    5.4739  -51.9541 H      1 LIG       0.11400
     10 H4        -65.9787    4.3298  -48.0505 H      1 LIG       0.14100
@<TRIPOS>BOND
      1       1       2 ar
      2       1       3 ar
      3       2       5 ar
      4       3       6 ar
      5       4       5 ar
      6       4       6 ar
      7       1       7 1
      8       2       8 1
      9       3       9 1
     10       4      10 1
@<TRIPOS>ALT_TYPE
CGenFF_4.0_ALT_TYPE_SET
CGenFF_4.0 1 CG2R61 2 CG2R61 3 CG2R61 4 CG2R64 5 NG2R62 6 NG2R62 7 HGR61 8 HGR62 9 HGR62 10 HGR62
@<TRIPOS>MOLECULE
pyrimidine
 10 10 0 0 0
****
USER_CHARGES
INVALID_CHARGES
Pose:  28 Cluster:  28 Fr_nu: 526318 TotEn:   -10.33
@<TRIPOS>ATOM
      1 C1        -72.3551   -1.5752  -47.0691 C.ar   1 LIG      -0.13100
      2 C2        -72.6189   -2.8757  -47.4478 C.ar   1 LIG       0.28900
      3 C3        -72.7222   -1.2422  -45.7813 C.ar   1 LIG       0.28900
      4 C4        -73.5074   -3.3425  -45.4082 C.ar   1 LIG       0.50700
      5 N1        -73.1960   -3.7892  -46.6399 N.ar   1 LIG      -0.71900
      6 N2        -73.3028   -2.1039  -44.9206 N.ar   1 LIG      -0.71900
      7 H1        -71.8910   -0.8631  -47.7382 H      1 LIG       0.11500
      8 H2        -72.3659   -3.2294  -48.4414 H      1 LIG       0.11400
      9 H3        -72.5553   -0.2428  -45.3944 H      1 LIG       0.11400
     10 H4        -73.9731   -4.0550  -44.7384 H      1 LIG       0.14100
@<TRIPOS>BOND
      1       1       2 ar
      2       1       3 ar
      3       2       5 ar
      4       3       6 ar
      5       4       5 ar
      6       4       6 ar
      7       1       7 1
      8       2       8 1
      9       3       9 1
     10       4      10 1
@<TRIPOS>ALT_TYPE
CGenFF_4.0_ALT_TYPE_SET
CGenFF_4.0 1 CG2R61 2 CG2R61 3 CG2R61 4 CG2R64 5 NG2R62 6 NG2R62 7 HGR61 8 HGR62 9 HGR62 10 HGR62
@<TRIPOS>MOLECULE
pyrimidine
 10 10 0 0 0
****
USER_CHARGES
INVALID_CHARGES
Pose:  29 Cluster:  29 Fr_nu: 211240 TotEn:   -10.30
@<TRIPOS>ATOM
      1 C1        -72.5688   -4.4451  -48.4317 C.ar   1 LIG      -0.13100
      2 C2        -72.4193   -3.3921  -47.5523 C.ar   1 LIG       0.28900
      3 C3        -72.6522   -5.6964  -47.8561 C.ar   1 LIG       0.28900
      4 C4        -72.4485   -4.8075  -45.7739 C.ar   1 LIG       0.50700
      5 N1        -72.3552   -3.5378  -46.2125 N.ar   1 LIG      -0.71900
      6 N2        -72.5953   -5.9151  -46.5260 N.ar   1 LIG      -0.71900
      7 H1        -72.6171   -4.2991  -49.5025 H      1 LIG       0.11500
      8 H2        -72.3446   -2.3716  -47.9119 H      1 LIG       0.11400
      9 H3        -72.7700   -6.5848  -48.4671 H      1 LIG       0.11400
     10 H4        -72.3989   -4.9541  -44.7019 H      1 LIG       0.14100
@<TRIPOS>BOND
      1       1       2 ar
      2       1       3 ar
      3       2       5 ar
      4       3       6 ar
      5       4       5 ar
      6       4       6 ar
      7       1       7 1
      8       2       8 1
      9       3       9 1
     10       4      10 1
@<TRIPOS>ALT_TYPE
CGenFF_4.0_ALT_TYPE_SET
CGenFF_4.0 1 CG2R61 2 CG2R61 3 CG2R61 4 CG2R64 5 NG2R62 6 NG2R62 7 HGR61 8 HGR62 9 HGR62 10 HGR62
@<TRIPOS>MOLECULE
pyrimidine
 10 10 0 0 0
****
USER_CHARGES
INVALID_CHARGES
Pose:  30 Cluster:  30 Fr_nu: 213408 TotEn:   -10.19
@<TRIPOS>ATOM
      1 C1        -51.9719  -10.0697  -44.0983 C.ar   1 LIG      -0.13100
      2 C2        -52.6992   -9.1813  -44.8641 C.ar   1 LIG       0.28900
      3 C3        -52.0296  -11.3890  -44.4982 C.ar   1 LIG       0.28900
      4 C4        -53.4055  -10.8573  -46.2277 C.ar   1 LIG       0.50700
      5 N1        -53.4298   -9.5421  -45.9394 N.ar   1 LIG      -0.71900
      6 N2        -52.7391  -11.8197  -45.5618 N.ar   1 LIG      -0.71900
      7 H1        -51.3944   -9.7524  -43.2404 H      1 LIG       0.11500
      8 H2        -52.7149   -8.1231  -44.6267 H      1 LIG       0.11400
      9 H3        -51.4911  -12.1598  -43.9576 H      1 LIG       0.11400
     10 H4        -53.9845  -11.1753  -47.0860 H      1 LIG       0.14100
@<TRIPOS>BOND
      1       1       2 ar
      2       1       3 ar
      3       2       5 ar
      4       3       6 ar
      5       4       5 ar
      6       4       6 ar
      7       1       7 1
      8       2       8 1
      9       3       9 1
     10       4      10 1
@<TRIPOS>ALT_TYPE
CGenFF_4.0_ALT_TYPE_SET
CGenFF_4.0 1 CG2R61 2 CG2R61 3 CG2R61 4 CG2R64 5 NG2R62 6 NG2R62 7 HGR61 8 HGR62 9 HGR62 10 HGR62
@<TRIPOS>MOLECULE
pyrimidine
 10 10 0 0 0
****
USER_CHARGES
INVALID_CHARGES
Pose:  31 Cluster:  31 Fr_nu: 2979919 TotEn:    -9.91
@<TRIPOS>ATOM
      1 C1        -67.3982    5.7477  -50.4885 C.ar   1 LIG      -0.13100
      2 C2        -67.4485    4.4303  -50.0805 C.ar   1 LIG       0.28900
      3 C3        -67.1276    6.6695  -49.4980 C.ar   1 LIG       0.28900
      4 C4        -66.9954    5.0254  -47.9340 C.ar   1 LIG       0.50700
      5 N1        -67.2512    4.0322  -48.8066 N.ar   1 LIG      -0.71900
      6 N2        -66.9203    6.3423  -48.2057 N.ar   1 LIG      -0.71900
      7 H1        -67.5607    6.0388  -51.5176 H      1 LIG       0.11500
      8 H2        -67.6552    3.6349  -50.7882 H      1 LIG       0.11400
      9 H3        -67.0689    7.7290  -49.7230 H      1 LIG       0.11400
     10 H4        -66.8338    4.7343  -46.9033 H      1 LIG       0.14100
@<TRIPOS>BOND
      1       1       2 ar
      2       1       3 ar
      3       2       5 ar
      4       3       6 ar
      5       4       5 ar
      6       4       6 ar
      7       1       7 1
      8       2       8 1
      9       3       9 1
     10       4      10 1
@<TRIPOS>ALT_TYPE
CGenFF_4.0_ALT_TYPE_SET
CGenFF_4.0 1 CG2R61 2 CG2R61 3 CG2R61 4 CG2R64 5 NG2R62 6 NG2R62 7 HGR61 8 HGR62 9 HGR62 10 HGR62
@<TRIPOS>MOLECULE
pyrimidine
 10 10 0 0 0
****
USER_CHARGES
INVALID_CHARGES
Pose:  32 Cluster:  32 Fr_nu: 526348 TotEn:    -9.62
@<TRIPOS>ATOM
      1 C1        -73.2316   -3.9704  -45.9709 C.ar   1 LIG      -0.13100
      2 C2        -73.3635   -3.1074  -47.0397 C.ar   1 LIG       0.28900
      3 C3        -72.8432   -3.3911  -44.7803 C.ar   1 LIG       0.28900
      4 C4        -72.7633   -1.3359  -45.7480 C.ar   1 LIG       0.50700
      5 N1        -73.1366   -1.7797  -46.9634 N.ar   1 LIG      -0.71900
      6 N2        -72.5996   -2.0724  -44.6325 N.ar   1 LIG      -0.71900
      7 H1        -73.4201   -5.0318  -46.0607 H      1 LIG       0.11500
      8 H2        -73.6643   -3.4711  -48.0163 H      1 LIG       0.11400
      9 H3        -72.7125   -3.9897  -43.8852 H      1 LIG       0.11400
     10 H4        -72.5734   -0.2733  -45.6582 H      1 LIG       0.14100
@<TRIPOS>BOND
      1       1       2 ar
      2       1       3 ar
      3       2       5 ar
      4       3       6 ar
      5       4       5 ar
      6       4       6 ar
      7       1       7 1
      8       2       8 1
      9       3       9 1
     10       4      10 1
@<TRIPOS>ALT_TYPE
CGenFF_4.0_ALT_TYPE_SET
CGenFF_4.0 1 CG2R61 2 CG2R61 3 CG2R61 4 CG2R64 5 NG2R62 6 NG2R62 7 HGR61 8 HGR62 9 HGR62 10 HGR62
@<TRIPOS>MOLECULE
pyrimidine
 10 10 0 0 0
****
USER_CHARGES
INVALID_CHARGES
Pose:  33 Cluster:  33 Fr_nu: 154479 TotEn:    -9.11
@<TRIPOS>ATOM
      1 C1        -55.3573  -15.6931  -20.0858 C.ar   1 LIG      -0.13100
      2 C2        -56.1991  -16.4075  -20.9136 C.ar   1 LIG       0.28900
      3 C3        -55.5107  -14.3222  -20.1176 C.ar   1 LIG       0.28900
      4 C4        -57.1756  -14.4937  -21.6557 C.ar   1 LIG       0.50700
      5 N1        -57.1233  -15.8380  -21.7147 N.ar   1 LIG      -0.71900
      6 N2        -56.4130  -13.6866  -20.8936 N.ar   1 LIG      -0.71900
      7 H1        -54.6246  -16.1763  -19.4534 H      1 LIG       0.11500
      8 H2        -56.1520  -17.4902  -20.9568 H      1 LIG       0.11400
      9 H3        -54.8933  -13.6773  -19.5018 H      1 LIG       0.11400
     10 H4        -57.9084  -14.0096  -22.2897 H      1 LIG       0.14100
@<TRIPOS>BOND
      1       1       2 ar
      2       1       3 ar
      3       2       5 ar
      4       3       6 ar
      5       4       5 ar
      6       4       6 ar
      7       1       7 1
      8       2       8 1
      9       3       9 1
     10       4      10 1
@<TRIPOS>ALT_TYPE
CGenFF_4.0_ALT_TYPE_SET
CGenFF_4.0 1 CG2R61 2 CG2R61 3 CG2R61 4 CG2R64 5 NG2R62 6 NG2R62 7 HGR61 8 HGR62 9 HGR62 10 HGR62
@<TRIPOS>MOLECULE
pyrimidine
 10 10 0 0 0
****
USER_CHARGES
INVALID_CHARGES
Pose:  34 Cluster:  34 Fr_nu:  17737 TotEn:    -8.64
@<TRIPOS>ATOM
      1 C1        -53.4821   -9.0988  -45.5286 C.ar   1 LIG      -0.13100
      2 C2        -54.8258   -9.1445  -45.8400 C.ar   1 LIG       0.28900
      3 C3        -52.7124  -10.1162  -46.0545 C.ar   1 LIG       0.28900
      4 C4        -54.5303  -11.0408  -47.0582 C.ar   1 LIG       0.50700
      5 N1        -55.3856  -10.1046  -46.6049 N.ar   1 LIG      -0.71900
      6 N2        -53.2054  -11.1072  -46.8260 N.ar   1 LIG      -0.71900
      7 H1        -53.0598   -8.3165  -44.9123 H      1 LIG       0.11500
      8 H2        -55.5096   -8.3875  -45.4717 H      1 LIG       0.11400
      9 H3        -51.6458  -10.1646  -45.8636 H      1 LIG       0.11400
     10 H4        -54.9532  -11.8248  -47.6744 H      1 LIG       0.14100
@<TRIPOS>BOND
      1       1       2 ar
      2       1       3 ar
      3       2       5 ar
      4       3       6 ar
      5       4       5 ar
      6       4       6 ar
      7       1       7 1
      8       2       8 1
      9       3       9 1
     10       4      10 1
@<TRIPOS>ALT_TYPE
CGenFF_4.0_ALT_TYPE_SET
CGenFF_4.0 1 CG2R61 2 CG2R61 3 CG2R61 4 CG2R64 5 NG2R62 6 NG2R62 7 HGR61 8 HGR62 9 HGR62 10 HGR62
@<TRIPOS>MOLECULE
pyrimidine
 10 10 0 0 0
****
USER_CHARGES
INVALID_CHARGES
Pose:  35 Cluster:  35 Fr_nu: 103546 TotEn:    -8.60
@<TRIPOS>ATOM
      1 C1        -52.2862  -11.7536  -21.3938 C.ar   1 LIG      -0.13100
      2 C2        -52.2834  -10.5312  -20.7535 C.ar   1 LIG       0.28900
      3 C3        -53.5025  -12.4040  -21.4337 C.ar   1 LIG       0.28900
      4 C4        -54.5032  -10.7087  -20.2973 C.ar   1 LIG       0.50700
      5 N1        -53.3778   -9.9768  -20.1919 N.ar   1 LIG      -0.71900
      6 N2        -54.6354  -11.9090  -20.8936 N.ar   1 LIG      -0.71900
      7 H1        -51.3930  -12.1747  -21.8355 H      1 LIG       0.11500
      8 H2        -51.3736   -9.9465  -20.6718 H      1 LIG       0.11400
      9 H3        -53.6026  -13.3708  -21.9151 H      1 LIG       0.11400
     10 H4        -55.3974  -10.2878  -19.8541 H      1 LIG       0.14100
@<TRIPOS>BOND
      1       1       2 ar
      2       1       3 ar
      3       2       5 ar
      4       3       6 ar
      5       4       5 ar
      6       4       6 ar
      7       1       7 1
      8       2       8 1
      9       3       9 1
     10       4      10 1
@<TRIPOS>ALT_TYPE
CGenFF_4.0_ALT_TYPE_SET
CGenFF_4.0 1 CG2R61 2 CG2R61 3 CG2R61 4 CG2R64 5 NG2R62 6 NG2R62 7 HGR61 8 HGR62 9 HGR62 10 HGR62
@<TRIPOS>MOLECULE
pyrimidine
 10 10 0 0 0
****
USER_CHARGES
INVALID_CHARGES
Pose:  36 Cluster:  36 Fr_nu: 166687 TotEn:    -8.41
@<TRIPOS>ATOM
      1 C1        -72.3283   -4.2716  -44.8982 C.ar   1 LIG      -0.13100
      2 C2        -72.8936   -3.0354  -45.1363 C.ar   1 LIG       0.28900
      3 C3        -72.2984   -5.1322  -45.9764 C.ar   1 LIG       0.28900
      4 C4        -73.3060   -3.5855  -47.3030 C.ar   1 LIG       0.50700
      5 N1        -73.3941   -2.6577  -46.3310 N.ar   1 LIG      -0.71900
      6 N2        -72.7802   -4.8209  -47.1976 N.ar   1 LIG      -0.71900
      7 H1        -71.9345   -4.5481  -43.9293 H      1 LIG       0.11500
      8 H2        -72.9618   -2.2924  -44.3492 H      1 LIG       0.11400
      9 H3        -71.8739   -6.1261  -45.8853 H      1 LIG       0.11400
     10 H4        -73.7012   -3.3093  -48.2729 H      1 LIG       0.14100
@<TRIPOS>BOND
      1       1       2 ar
      2       1       3 ar
      3       2       5 ar
      4       3       6 ar
      5       4       5 ar
      6       4       6 ar
      7       1       7 1
      8       2       8 1
      9       3       9 1
     10       4      10 1
@<TRIPOS>ALT_TYPE
CGenFF_4.0_ALT_TYPE_SET
CGenFF_4.0 1 CG2R61 2 CG2R61 3 CG2R61 4 CG2R64 5 NG2R62 6 NG2R62 7 HGR61 8 HGR62 9 HGR62 10 HGR62
@<TRIPOS>MOLECULE
pyrimidine
 10 10 0 0 0
****
USER_CHARGES
INVALID_CHARGES
Pose:  37 Cluster:  37 Fr_nu: 3849633 TotEn:    -8.28
@<TRIPOS>ATOM
      1 C1        -66.2937    5.4294  -46.9776 C.ar   1 LIG      -0.13100
      2 C2        -65.0203    5.4315  -47.5094 C.ar   1 LIG       0.28900
      3 C3        -67.2400    4.7286  -47.6970 C.ar   1 LIG       0.28900
      4 C4        -65.6962    4.1527  -49.2630 C.ar   1 LIG       0.50700
      5 N1        -64.6851    4.8013  -48.6543 N.ar   1 LIG      -0.71900
      6 N2        -66.9752    4.0763  -48.8479 N.ar   1 LIG      -0.71900
      7 H1        -66.5345    5.9438  -46.0570 H      1 LIG       0.11500
      8 H2        -64.2101    5.9559  -47.0145 H      1 LIG       0.11400
      9 H3        -68.2686    4.6710  -47.3579 H      1 LIG       0.11400
     10 H4        -65.4556    3.6385  -50.1854 H      1 LIG       0.14100
@<TRIPOS>BOND
      1       1       2 ar
      2       1       3 ar
      3       2       5 ar
      4       3       6 ar
      5       4       5 ar
      6       4       6 ar
      7       1       7 1
      8       2       8 1
      9       3       9 1
     10       4      10 1
@<TRIPOS>ALT_TYPE
CGenFF_4.0_ALT_TYPE_SET
CGenFF_4.0 1 CG2R61 2 CG2R61 3 CG2R61 4 CG2R64 5 NG2R62 6 NG2R62 7 HGR61 8 HGR62 9 HGR62 10 HGR62
@<TRIPOS>MOLECULE
pyrimidine
 10 10 0 0 0
****
USER_CHARGES
INVALID_CHARGES
Pose:  38 Cluster:  38 Fr_nu: 449484 TotEn:    -7.66
@<TRIPOS>ATOM
      1 C1        -78.9879  -10.7341  -41.3338 C.ar   1 LIG      -0.13100
      2 C2        -79.6325  -11.9437  -41.1729 C.ar   1 LIG       0.28900
      3 C3        -78.2292  -10.6097  -42.4796 C.ar   1 LIG       0.28900
      4 C4        -78.7795  -12.7161  -43.1332 C.ar   1 LIG       0.50700
      5 N1        -79.5499  -12.9603  -42.0561 N.ar   1 LIG      -0.71900
      6 N2        -78.1021  -11.5841  -43.4041 N.ar   1 LIG      -0.71900
      7 H1        -79.0717   -9.9357  -40.6088 H      1 LIG       0.11500
      8 H2        -80.2515  -12.1344  -40.3030 H      1 LIG       0.11400
      9 H3        -77.6854   -9.6955  -42.6921 H      1 LIG       0.11400
     10 H4        -78.6944  -13.5158  -43.8587 H      1 LIG       0.14100
@<TRIPOS>BOND
      1       1       2 ar
      2       1       3 ar
      3       2       5 ar
      4       3       6 ar
      5       4       5 ar
      6       4       6 ar
      7       1       7 1
      8       2       8 1
      9       3       9 1
     10       4      10 1
@<TRIPOS>ALT_TYPE
CGenFF_4.0_ALT_TYPE_SET
CGenFF_4.0 1 CG2R61 2 CG2R61 3 CG2R61 4 CG2R64 5 NG2R62 6 NG2R62 7 HGR61 8 HGR62 9 HGR62 10 HGR62
@<TRIPOS>MOLECULE
pyrimidine
 10 10 0 0 0
****
USER_CHARGES
INVALID_CHARGES
Pose:  39 Cluster:  39 Fr_nu: 3854233 TotEn:    -7.60
@<TRIPOS>ATOM
      1 C1        -75.1343   -7.6001  -47.1162 C.ar   1 LIG      -0.13100
      2 C2        -75.9125   -8.7358  -47.2107 C.ar   1 LIG       0.28900
      3 C3        -75.8028   -6.4033  -47.2738 C.ar   1 LIG       0.28900
      4 C4        -77.7772   -7.4883  -47.5766 C.ar   1 LIG       0.50700
      5 N1        -77.2418   -8.7165  -47.4410 N.ar   1 LIG      -0.71900
      6 N2        -77.1286   -6.3102  -47.5062 N.ar   1 LIG      -0.71900
      7 H1        -74.0694   -7.6450  -46.9308 H      1 LIG       0.11500
      8 H2        -75.4752   -9.7222  -47.1008 H      1 LIG       0.11400
      9 H3        -75.2749   -5.4576  -47.2165 H      1 LIG       0.11400
     10 H4        -78.8432   -7.4431  -47.7633 H      1 LIG       0.14100
@<TRIPOS>BOND
      1       1       2 ar
      2       1       3 ar
      3       2       5 ar
      4       3       6 ar
      5       4       5 ar
      6       4       6 ar
      7       1       7 1
      8       2       8 1
      9       3       9 1
     10       4      10 1
@<TRIPOS>ALT_TYPE
CGenFF_4.0_ALT_TYPE_SET
CGenFF_4.0 1 CG2R61 2 CG2R61 3 CG2R61 4 CG2R64 5 NG2R62 6 NG2R62 7 HGR61 8 HGR62 9 HGR62 10 HGR62
@<TRIPOS>MOLECULE
pyrimidine
 10 10 0 0 0
****
USER_CHARGES
INVALID_CHARGES
Pose:  40 Cluster:  40 Fr_nu: 1754539 TotEn:    -7.18
@<TRIPOS>ATOM
      1 C1        -73.1587   -5.0675  -46.1737 C.ar   1 LIG      -0.13100
      2 C2        -73.5547   -4.2369  -45.1452 C.ar   1 LIG       0.28900
      3 C3        -72.4358   -4.4652  -47.1829 C.ar   1 LIG       0.28900
      4 C4        -72.5609   -2.4500  -46.1385 C.ar   1 LIG       0.50700
      5 N1        -73.2720   -2.9186  -45.0954 N.ar   1 LIG      -0.71900
      6 N2        -72.1179   -3.1541  -47.1977 N.ar   1 LIG      -0.71900
      7 H1        -73.3997   -6.1220  -46.1879 H      1 LIG       0.11500
      8 H2        -74.1274   -4.6203  -44.3077 H      1 LIG       0.11400
      9 H3        -72.0820   -5.0374  -48.0336 H      1 LIG       0.11400
     10 H4        -72.3205   -1.3940  -46.1251 H      1 LIG       0.14100
@<TRIPOS>BOND
      1       1       2 ar
      2       1       3 ar
      3       2       5 ar
      4       3       6 ar
      5       4       5 ar
      6       4       6 ar
      7       1       7 1
      8       2       8 1
      9       3       9 1
     10       4      10 1
@<TRIPOS>ALT_TYPE
CGenFF_4.0_ALT_TYPE_SET
CGenFF_4.0 1 CG2R61 2 CG2R61 3 CG2R61 4 CG2R64 5 NG2R62 6 NG2R62 7 HGR61 8 HGR62 9 HGR62 10 HGR62
@<TRIPOS>MOLECULE
pyrimidine
 10 10 0 0 0
****
USER_CHARGES
INVALID_CHARGES
Pose:  41 Cluster:  41 Fr_nu: 302288 TotEn:    -5.34
@<TRIPOS>ATOM
      1 C1        -72.6996   -2.7427  -45.1048 C.ar   1 LIG      -0.13100
      2 C2        -72.6486   -2.3663  -46.4316 C.ar   1 LIG       0.28900
      3 C3        -73.1695   -4.0175  -44.8635 C.ar   1 LIG       0.28900
      4 C4        -73.4644   -4.3840  -47.0874 C.ar   1 LIG       0.50700
      5 N1        -73.0245   -3.1647  -47.4521 N.ar   1 LIG      -0.71900
      6 N2        -73.5620   -4.8681  -45.8345 N.ar   1 LIG      -0.71900
      7 H1        -72.3917   -2.0814  -44.3060 H      1 LIG       0.11500
      8 H2        -72.2934   -1.3826  -46.7189 H      1 LIG       0.11400
      9 H3        -73.2462   -4.4016  -43.8521 H      1 LIG       0.11400
     10 H4        -73.7739   -5.0459  -47.8870 H      1 LIG       0.14100
@<TRIPOS>BOND
      1       1       2 ar
      2       1       3 ar
      3       2       5 ar
      4       3       6 ar
      5       4       5 ar
      6       4       6 ar
      7       1       7 1
      8       2       8 1
      9       3       9 1
     10       4      10 1
@<TRIPOS>ALT_TYPE
CGenFF_4.0_ALT_TYPE_SET
CGenFF_4.0 1 CG2R61 2 CG2R61 3 CG2R61 4 CG2R64 5 NG2R62 6 NG2R62 7 HGR61 8 HGR62 9 HGR62 10 HGR62
@<TRIPOS>MOLECULE
naphtalene
 18 19 0 0 0
****
USER_CHARGES
INVALID_CHARGES
Pose:   1 Cluster:   1 Fr_nu:  65038 TotEn:   -15.01
@<TRIPOS>ATOM
      1 C1        -82.5563  -13.3792  -46.1513 C.ar   1 LIG      -0.11500
      2 C2        -81.5487  -14.3329  -46.2607 C.ar   1 LIG      -0.11500
      3 C3        -80.9358  -12.1755  -41.7243 C.ar   1 LIG      -0.11500
      4 C4        -79.9282  -13.1292  -41.8339 C.ar   1 LIG      -0.11500
      5 C5        -82.6598  -12.6017  -44.9974 C.ar   1 LIG      -0.11700
      6 C6        -80.6407  -14.5128  -45.2170 C.ar   1 LIG      -0.11700
      7 C7        -81.8438  -11.9955  -42.7682 C.ar   1 LIG      -0.11700
      8 C8        -79.8247  -13.9068  -42.9876 C.ar   1 LIG      -0.11700
      9 C9        -81.7545  -12.7693  -43.9368 C.ar   1 LIG       0.00400
     10 C10       -80.7299  -13.7392  -44.0482 C.ar   1 LIG       0.00400
     11 H1        -83.2632  -13.2399  -46.9639 H      1 LIG       0.11500
     12 H2        -81.4688  -14.9374  -47.1595 H      1 LIG       0.11500
     13 H3        -81.0162  -11.5703  -40.8257 H      1 LIG       0.11500
     14 H4        -79.2225  -13.2690  -41.0203 H      1 LIG       0.11500
     15 H5        -83.4556  -11.8625  -44.9335 H      1 LIG       0.11500
     16 H6        -79.8607  -15.2638  -45.3243 H      1 LIG       0.11500
     17 H7        -82.6231  -11.2440  -42.6609 H      1 LIG       0.11500
     18 H8        -79.0294  -14.6467  -43.0514 H      1 LIG       0.11500
@<TRIPOS>BOND
      1       1       2 ar
      2       1       5 ar
      3       2       6 ar
      4       3       4 ar
      5       3       7 ar
      6       4       8 ar
      7       5       9 ar
      8       6      10 ar
      9       7       9 ar
     10       8      10 ar
     11       9      10 ar
     12       1      11 1
     13       2      12 1
     14       3      13 1
     15       4      14 1
     16       5      15 1
     17       6      16 1
     18       7      17 1
     19       8      18 1
@<TRIPOS>ALT_TYPE
CGenFF_4.0_ALT_TYPE_SET
CGenFF_4.0 1 CG2R61 2 CG2R61 3 CG2R61 4 CG2R61 5 CG2R61 6 CG2R61 7 CG2R61 8 CG2R61 9 CG2R61 10 CG2R61 11 HGR61 12 HGR61 13 HGR61 14 HGR61 15 HGR61 16 HGR61 17 HGR61 18 HGR61
@<TRIPOS>MOLECULE
naphtalene
 18 19 0 0 0
****
USER_CHARGES
INVALID_CHARGES
Pose:   2 Cluster:   2 Fr_nu: 109464 TotEn:   -14.76
@<TRIPOS>ATOM
      1 C1        -55.6088  -13.1156  -20.2162 C.ar   1 LIG      -0.11500
      2 C2        -56.9070  -12.8319  -20.6295 C.ar   1 LIG      -0.11500
      3 C3        -56.5357  -17.8785  -20.5750 C.ar   1 LIG      -0.11500
      4 C4        -57.8339  -17.5947  -20.9883 C.ar   1 LIG      -0.11500
      5 C5        -55.1872  -14.4403  -20.0978 C.ar   1 LIG      -0.11700
      6 C6        -57.7887  -13.8716  -20.9260 C.ar   1 LIG      -0.11700
      7 C7        -55.6539  -16.8387  -20.2785 C.ar   1 LIG      -0.11700
      8 C8        -58.2556  -16.2700  -21.1067 C.ar   1 LIG      -0.11700
      9 C9        -56.0613  -15.4995  -20.3921 C.ar   1 LIG       0.00400
     10 C10       -57.3815  -15.2109  -20.8124 C.ar   1 LIG       0.00400
     11 H1        -54.9230  -12.3058  -19.9849 H      1 LIG       0.11500
     12 H2        -57.2341  -11.8003  -20.7216 H      1 LIG       0.11500
     13 H3        -56.2078  -18.9101  -20.4829 H      1 LIG       0.11500
     14 H4        -58.5197  -18.4048  -21.2181 H      1 LIG       0.11500
     15 H5        -54.1680  -14.6387  -19.7726 H      1 LIG       0.11500
     16 H6        -58.7988  -13.6265  -21.2478 H      1 LIG       0.11500
     17 H7        -54.6437  -17.0840  -19.9576 H      1 LIG       0.11500
     18 H8        -59.2750  -16.0714  -21.4312 H      1 LIG       0.11500
@<TRIPOS>BOND
      1       1       2 ar
      2       1       5 ar
      3       2       6 ar
      4       3       4 ar
      5       3       7 ar
      6       4       8 ar
      7       5       9 ar
      8       6      10 ar
      9       7       9 ar
     10       8      10 ar
     11       9      10 ar
     12       1      11 1
     13       2      12 1
     14       3      13 1
     15       4      14 1
     16       5      15 1
     17       6      16 1
     18       7      17 1
     19       8      18 1
@<TRIPOS>ALT_TYPE
CGenFF_4.0_ALT_TYPE_SET
CGenFF_4.0 1 CG2R61 2 CG2R61 3 CG2R61 4 CG2R61 5 CG2R61 6 CG2R61 7 CG2R61 8 CG2R61 9 CG2R61 10 CG2R61 11 HGR61 12 HGR61 13 HGR61 14 HGR61 15 HGR61 16 HGR61 17 HGR61 18 HGR61
@<TRIPOS>MOLECULE
naphtalene
 18 19 0 0 0
****
USER_CHARGES
INVALID_CHARGES
Pose:   3 Cluster:   3 Fr_nu:  65351 TotEn:   -13.89
@<TRIPOS>ATOM
      1 C1        -55.1481   -9.9171  -46.9696 C.ar   1 LIG      -0.11500
      2 C2        -55.0485  -11.2467  -47.3684 C.ar   1 LIG      -0.11500
      3 C3        -51.2828  -10.4973  -44.0720 C.ar   1 LIG      -0.11500
      4 C4        -51.1834  -11.8269  -44.4709 C.ar   1 LIG      -0.11500
      5 C5        -54.2385   -9.3938  -46.0502 C.ar   1 LIG      -0.11700
      6 C6        -54.0393  -12.0581  -46.8495 C.ar   1 LIG      -0.11700
      7 C7        -52.2922   -9.6858  -44.5911 C.ar   1 LIG      -0.11700
      8 C8        -52.0929  -12.3504  -45.3903 C.ar   1 LIG      -0.11700
      9 C9        -53.2163  -10.1960  -45.5174 C.ar   1 LIG       0.00400
     10 C10       -53.1152  -11.5481  -45.9230 C.ar   1 LIG       0.00400
     11 H1        -55.9343   -9.2861  -47.3736 H      1 LIG       0.11500
     12 H2        -55.7569  -11.6531  -48.0845 H      1 LIG       0.11500
     13 H3        -50.5745  -10.0901  -43.3559 H      1 LIG       0.11500
     14 H4        -50.3978  -12.4578  -44.0656 H      1 LIG       0.11500
     15 H5        -54.3356   -8.3518  -45.7524 H      1 LIG       0.11500
     16 H6        -53.9801  -13.0944  -47.1758 H      1 LIG       0.11500
     17 H7        -52.3507   -8.6494  -44.2653 H      1 LIG       0.11500
     18 H8        -51.9965  -13.3926  -45.6877 H      1 LIG       0.11500
@<TRIPOS>BOND
      1       1       2 ar
      2       1       5 ar
      3       2       6 ar
      4       3       4 ar
      5       3       7 ar
      6       4       8 ar
      7       5       9 ar
      8       6      10 ar
      9       7       9 ar
     10       8      10 ar
     11       9      10 ar
     12       1      11 1
     13       2      12 1
     14       3      13 1
     15       4      14 1
     16       5      15 1
     17       6      16 1
     18       7      17 1
     19       8      18 1
@<TRIPOS>ALT_TYPE
CGenFF_4.0_ALT_TYPE_SET
CGenFF_4.0 1 CG2R61 2 CG2R61 3 CG2R61 4 CG2R61 5 CG2R61 6 CG2R61 7 CG2R61 8 CG2R61 9 CG2R61 10 CG2R61 11 HGR61 12 HGR61 13 HGR61 14 HGR61 15 HGR61 16 HGR61 17 HGR61 18 HGR61
@<TRIPOS>MOLECULE
naphtalene
 18 19 0 0 0
****
USER_CHARGES
INVALID_CHARGES
Pose:   4 Cluster:   4 Fr_nu: 500428 TotEn:   -13.59
@<TRIPOS>ATOM
      1 C1        -79.9691  -11.9956  -41.7566 C.ar   1 LIG      -0.11500
      2 C2        -79.1414  -11.3867  -42.6952 C.ar   1 LIG      -0.11500
      3 C3        -79.0323  -16.3356  -43.7465 C.ar   1 LIG      -0.11500
      4 C4        -78.2047  -15.7266  -44.6850 C.ar   1 LIG      -0.11500
      5 C5        -80.1520  -13.3785  -41.7795 C.ar   1 LIG      -0.11700
      6 C6        -78.4934  -12.1582  -43.6602 C.ar   1 LIG      -0.11700
      7 C7        -79.6803  -15.5640  -42.7814 C.ar   1 LIG      -0.11700
      8 C8        -78.0217  -14.3437  -44.6623 C.ar   1 LIG      -0.11700
      9 C9        -79.5077  -14.1708  -42.7437 C.ar   1 LIG       0.00400
     10 C10       -78.6661  -13.5515  -43.6981 C.ar   1 LIG       0.00400
     11 H1        -80.4738  -11.3944  -41.0060 H      1 LIG       0.11500
     12 H2        -78.9995  -10.3100  -42.6764 H      1 LIG       0.11500
     13 H3        -79.1746  -17.4125  -43.7646 H      1 LIG       0.11500
     14 H4        -77.7014  -16.3281  -45.4363 H      1 LIG       0.11500
     15 H5        -80.8040  -13.8331  -41.0363 H      1 LIG       0.11500
     16 H6        -77.8506  -11.6611  -44.3838 H      1 LIG       0.11500
     17 H7        -80.3224  -16.0614  -42.0575 H      1 LIG       0.11500
     18 H8        -77.3704  -13.8888  -45.4059 H      1 LIG       0.11500
@<TRIPOS>BOND
      1       1       2 ar
      2       1       5 ar
      3       2       6 ar
      4       3       4 ar
      5       3       7 ar
      6       4       8 ar
      7       5       9 ar
      8       6      10 ar
      9       7       9 ar
     10       8      10 ar
     11       9      10 ar
     12       1      11 1
     13       2      12 1
     14       3      13 1
     15       4      14 1
     16       5      15 1
     17       6      16 1
     18       7      17 1
     19       8      18 1
@<TRIPOS>ALT_TYPE
CGenFF_4.0_ALT_TYPE_SET
CGenFF_4.0 1 CG2R61 2 CG2R61 3 CG2R61 4 CG2R61 5 CG2R61 6 CG2R61 7 CG2R61 8 CG2R61 9 CG2R61 10 CG2R61 11 HGR61 12 HGR61 13 HGR61 14 HGR61 15 HGR61 16 HGR61 17 HGR61 18 HGR61
@<TRIPOS>MOLECULE
naphtalene
 18 19 0 0 0
****
USER_CHARGES
INVALID_CHARGES
Pose:   5 Cluster:   5 Fr_nu: 286996 TotEn:   -13.21
@<TRIPOS>ATOM
      1 C1        -53.7085  -12.5134  -18.8449 C.ar   1 LIG      -0.11500
      2 C2        -54.1811  -11.7395  -19.9007 C.ar   1 LIG      -0.11500
      3 C3        -56.9129  -15.9989  -19.9658 C.ar   1 LIG      -0.11500
      4 C4        -57.3854  -15.2249  -21.0215 C.ar   1 LIG      -0.11500
      5 C5        -54.2667  -13.7670  -18.5933 C.ar   1 LIG      -0.11700
      6 C6        -55.2136  -12.2161  -20.7088 C.ar   1 LIG      -0.11700
      7 C7        -55.8802  -15.5222  -19.1577 C.ar   1 LIG      -0.11700
      8 C8        -56.8273  -13.9712  -21.2732 C.ar   1 LIG      -0.11700
      9 C9        -55.3067  -14.2627  -19.3965 C.ar   1 LIG       0.00400
     10 C10       -55.7873  -13.4756  -20.4700 C.ar   1 LIG       0.00400
     11 H1        -52.9051  -12.1416  -18.2158 H      1 LIG       0.11500
     12 H2        -53.7457  -10.7638  -20.0959 H      1 LIG       0.11500
     13 H3        -57.3478  -16.9749  -19.7701 H      1 LIG       0.11500
     14 H4        -58.1898  -15.5966  -21.6494 H      1 LIG       0.11500
     15 H5        -53.8818  -14.3546  -17.7623 H      1 LIG       0.11500
     16 H6        -55.5670  -11.5944  -21.5288 H      1 LIG       0.11500
     17 H7        -55.5265  -16.1444  -18.3383 H      1 LIG       0.11500
     18 H8        -57.2126  -13.3831  -22.1037 H      1 LIG       0.11500
@<TRIPOS>BOND
      1       1       2 ar
      2       1       5 ar
      3       2       6 ar
      4       3       4 ar
      5       3       7 ar
      6       4       8 ar
      7       5       9 ar
      8       6      10 ar
      9       7       9 ar
     10       8      10 ar
     11       9      10 ar
     12       1      11 1
     13       2      12 1
     14       3      13 1
     15       4      14 1
     16       5      15 1
     17       6      16 1
     18       7      17 1
     19       8      18 1
@<TRIPOS>ALT_TYPE
CGenFF_4.0_ALT_TYPE_SET
CGenFF_4.0 1 CG2R61 2 CG2R61 3 CG2R61 4 CG2R61 5 CG2R61 6 CG2R61 7 CG2R61 8 CG2R61 9 CG2R61 10 CG2R61 11 HGR61 12 HGR61 13 HGR61 14 HGR61 15 HGR61 16 HGR61 17 HGR61 18 HGR61
@<TRIPOS>MOLECULE
naphtalene
 18 19 0 0 0
****
USER_CHARGES
INVALID_CHARGES
Pose:   6 Cluster:   6 Fr_nu: 137289 TotEn:   -13.08
@<TRIPOS>ATOM
      1 C1        -77.5351   -9.2280  -41.6850 C.ar   1 LIG      -0.11500
      2 C2        -77.1031   -9.3302  -43.0040 C.ar   1 LIG      -0.11500
      3 C3        -79.7327  -13.5517  -42.0702 C.ar   1 LIG      -0.11500
      4 C4        -79.3007  -13.6538  -43.3892 C.ar   1 LIG      -0.11500
      5 C5        -78.2974  -10.2500  -41.1186 C.ar   1 LIG      -0.11700
      6 C6        -77.4316  -10.4545  -43.7617 C.ar   1 LIG      -0.11700
      7 C7        -79.4041  -12.4273  -41.3125 C.ar   1 LIG      -0.11700
      8 C8        -78.5384  -12.6318  -43.9557 C.ar   1 LIG      -0.11700
      9 C9        -78.6376  -11.3890  -41.8665 C.ar   1 LIG       0.00400
     10 C10       -78.1982  -11.4928  -43.2078 C.ar   1 LIG       0.00400
     11 H1        -77.2795   -8.3521  -41.0959 H      1 LIG       0.11500
     12 H2        -76.5094   -8.5341  -43.4440 H      1 LIG       0.11500
     13 H3        -80.3264  -14.3477  -41.6295 H      1 LIG       0.11500
     14 H4        -79.5578  -14.5292  -43.9783 H      1 LIG       0.11500
     15 H5        -78.6247  -10.1486  -40.0858 H      1 LIG       0.11500
     16 H6        -77.0828  -10.5135  -44.7906 H      1 LIG       0.11500
     17 H7        -79.7523  -12.3689  -40.2834 H      1 LIG       0.11500
     18 H8        -78.2117  -12.7326  -44.9887 H      1 LIG       0.11500
@<TRIPOS>BOND
      1       1       2 ar
      2       1       5 ar
      3       2       6 ar
      4       3       4 ar
      5       3       7 ar
      6       4       8 ar
      7       5       9 ar
      8       6      10 ar
      9       7       9 ar
     10       8      10 ar
     11       9      10 ar
     12       1      11 1
     13       2      12 1
     14       3      13 1
     15       4      14 1
     16       5      15 1
     17       6      16 1
     18       7      17 1
     19       8      18 1
@<TRIPOS>ALT_TYPE
CGenFF_4.0_ALT_TYPE_SET
CGenFF_4.0 1 CG2R61 2 CG2R61 3 CG2R61 4 CG2R61 5 CG2R61 6 CG2R61 7 CG2R61 8 CG2R61 9 CG2R61 10 CG2R61 11 HGR61 12 HGR61 13 HGR61 14 HGR61 15 HGR61 16 HGR61 17 HGR61 18 HGR61
@<TRIPOS>MOLECULE
naphtalene
 18 19 0 0 0
****
USER_CHARGES
INVALID_CHARGES
Pose:   7 Cluster:   7 Fr_nu: 369028 TotEn:   -12.79
@<TRIPOS>ATOM
      1 C1        -48.9315  -10.7516  -41.9740 C.ar   1 LIG      -0.11500
      2 C2        -48.0619  -11.5632  -42.6964 C.ar   1 LIG      -0.11500
      3 C3        -52.3707  -11.4349  -45.3471 C.ar   1 LIG      -0.11500
      4 C4        -51.5010  -12.2465  -46.0694 C.ar   1 LIG      -0.11500
      5 C5        -50.2218  -10.5138  -42.4487 C.ar   1 LIG      -0.11700
      6 C6        -48.4789  -12.1402  -43.8961 C.ar   1 LIG      -0.11700
      7 C7        -51.9536  -10.8579  -44.1473 C.ar   1 LIG      -0.11700
      8 C8        -50.2107  -12.4843  -45.5948 C.ar   1 LIG      -0.11700
      9 C9        -50.6585  -11.0864  -43.6545 C.ar   1 LIG       0.00400
     10 C10       -49.7740  -11.9117  -44.3890 C.ar   1 LIG       0.00400
     11 H1        -48.6061  -10.3022  -41.0403 H      1 LIG       0.11500
     12 H2        -47.0578  -11.7478  -42.3258 H      1 LIG       0.11500
     13 H3        -53.3752  -11.2500  -45.7172 H      1 LIG       0.11500
     14 H4        -51.8264  -12.6945  -47.0037 H      1 LIG       0.11500
     15 H5        -50.8844   -9.8757  -41.8677 H      1 LIG       0.11500
     16 H6        -47.7826  -12.7717  -44.4439 H      1 LIG       0.11500
     17 H7        -52.6504  -10.2272  -43.5992 H      1 LIG       0.11500
     18 H8        -49.5476  -13.1218  -46.1760 H      1 LIG       0.11500
@<TRIPOS>BOND
      1       1       2 ar
      2       1       5 ar
      3       2       6 ar
      4       3       4 ar
      5       3       7 ar
      6       4       8 ar
      7       5       9 ar
      8       6      10 ar
      9       7       9 ar
     10       8      10 ar
     11       9      10 ar
     12       1      11 1
     13       2      12 1
     14       3      13 1
     15       4      14 1
     16       5      15 1
     17       6      16 1
     18       7      17 1
     19       8      18 1
@<TRIPOS>ALT_TYPE
CGenFF_4.0_ALT_TYPE_SET
CGenFF_4.0 1 CG2R61 2 CG2R61 3 CG2R61 4 CG2R61 5 CG2R61 6 CG2R61 7 CG2R61 8 CG2R61 9 CG2R61 10 CG2R61 11 HGR61 12 HGR61 13 HGR61 14 HGR61 15 HGR61 16 HGR61 17 HGR61 18 HGR61
@<TRIPOS>MOLECULE
naphtalene
 18 19 0 0 0
****
USER_CHARGES
INVALID_CHARGES
Pose:   8 Cluster:   8 Fr_nu:  13257 TotEn:   -12.71
@<TRIPOS>ATOM
      1 C1        -50.5929  -11.6406  -20.4038 C.ar   1 LIG      -0.11500
      2 C2        -51.0348  -10.3284  -20.5439 C.ar   1 LIG      -0.11500
      3 C3        -55.1960  -13.1376  -19.9100 C.ar   1 LIG      -0.11500
      4 C4        -55.6377  -11.8253  -20.0501 C.ar   1 LIG      -0.11500
      5 C5        -51.5138  -12.6709  -20.2109 C.ar   1 LIG      -0.11700
      6 C6        -52.3990  -10.0413  -20.4917 C.ar   1 LIG      -0.11700
      7 C7        -53.8316  -13.4248  -19.9623 C.ar   1 LIG      -0.11700
      8 C8        -54.7170  -10.7950  -20.2429 C.ar   1 LIG      -0.11700
      9 C9        -52.8908  -12.4002  -20.1557 C.ar   1 LIG       0.00400
     10 C10       -53.3400  -11.0657  -20.2981 C.ar   1 LIG       0.00400
     11 H1        -49.5307  -11.8635  -20.4440 H      1 LIG       0.11500
     12 H2        -50.3171   -9.5271  -20.6943 H      1 LIG       0.11500
     13 H3        -55.9133  -13.9395  -19.7597 H      1 LIG       0.11500
     14 H4        -56.6999  -11.6029  -20.0084 H      1 LIG       0.11500
     15 H5        -51.1457  -13.6892  -20.1034 H      1 LIG       0.11500
     16 H6        -52.7219   -9.0084  -20.6041 H      1 LIG       0.11500
     17 H7        -53.5090  -14.4578  -19.8506 H      1 LIG       0.11500
     18 H8        -55.0848   -9.7765  -20.3497 H      1 LIG       0.11500
@<TRIPOS>BOND
      1       1       2 ar
      2       1       5 ar
      3       2       6 ar
      4       3       4 ar
      5       3       7 ar
      6       4       8 ar
      7       5       9 ar
      8       6      10 ar
      9       7       9 ar
     10       8      10 ar
     11       9      10 ar
     12       1      11 1
     13       2      12 1
     14       3      13 1
     15       4      14 1
     16       5      15 1
     17       6      16 1
     18       7      17 1
     19       8      18 1
@<TRIPOS>ALT_TYPE
CGenFF_4.0_ALT_TYPE_SET
CGenFF_4.0 1 CG2R61 2 CG2R61 3 CG2R61 4 CG2R61 5 CG2R61 6 CG2R61 7 CG2R61 8 CG2R61 9 CG2R61 10 CG2R61 11 HGR61 12 HGR61 13 HGR61 14 HGR61 15 HGR61 16 HGR61 17 HGR61 18 HGR61
@<TRIPOS>MOLECULE
naphtalene
 18 19 0 0 0
****
USER_CHARGES
INVALID_CHARGES
Pose:   9 Cluster:   9 Fr_nu:  55195 TotEn:   -12.42
@<TRIPOS>ATOM
      1 C1        -51.5386  -12.2777  -19.6539 C.ar   1 LIG      -0.11500
      2 C2        -51.9938  -11.4230  -20.6535 C.ar   1 LIG      -0.11500
      3 C3        -55.7667  -14.6818  -19.7848 C.ar   1 LIG      -0.11500
      4 C4        -56.2217  -13.8269  -20.7844 C.ar   1 LIG      -0.11500
      5 C5        -52.3597  -13.3035  -19.1847 C.ar   1 LIG      -0.11700
      6 C6        -53.2715  -11.5906  -21.1877 C.ar   1 LIG      -0.11700
      7 C7        -54.4887  -14.5141  -19.2506 C.ar   1 LIG      -0.11700
      8 C8        -55.4007  -12.8011  -21.2536 C.ar   1 LIG      -0.11700
      9 C9        -53.6489  -13.4869  -19.7109 C.ar   1 LIG       0.00400
     10 C10       -54.1116  -12.6177  -20.7274 C.ar   1 LIG       0.00400
     11 H1        -50.5440  -12.1464  -19.2380 H      1 LIG       0.11500
     12 H2        -51.3537  -10.6249  -21.0182 H      1 LIG       0.11500
     13 H3        -56.4064  -15.4803  -19.4196 H      1 LIG       0.11500
     14 H4        -57.2169  -13.9579  -21.1989 H      1 LIG       0.11500
     15 H5        -51.9833  -13.9595  -18.4025 H      1 LIG       0.11500
     16 H6        -53.6064  -10.9111  -21.9687 H      1 LIG       0.11500
     17 H7        -54.1538  -15.1942  -18.4702 H      1 LIG       0.11500
     18 H8        -55.7772  -12.1445  -22.0353 H      1 LIG       0.11500
@<TRIPOS>BOND
      1       1       2 ar
      2       1       5 ar
      3       2       6 ar
      4       3       4 ar
      5       3       7 ar
      6       4       8 ar
      7       5       9 ar
      8       6      10 ar
      9       7       9 ar
     10       8      10 ar
     11       9      10 ar
     12       1      11 1
     13       2      12 1
     14       3      13 1
     15       4      14 1
     16       5      15 1
     17       6      16 1
     18       7      17 1
     19       8      18 1
@<TRIPOS>ALT_TYPE
CGenFF_4.0_ALT_TYPE_SET
CGenFF_4.0 1 CG2R61 2 CG2R61 3 CG2R61 4 CG2R61 5 CG2R61 6 CG2R61 7 CG2R61 8 CG2R61 9 CG2R61 10 CG2R61 11 HGR61 12 HGR61 13 HGR61 14 HGR61 15 HGR61 16 HGR61 17 HGR61 18 HGR61
@<TRIPOS>MOLECULE
naphtalene
 18 19 0 0 0
****
USER_CHARGES
INVALID_CHARGES
Pose:  10 Cluster:  10 Fr_nu: 188135 TotEn:   -12.40
@<TRIPOS>ATOM
      1 C1        -58.0479  -20.4749  -20.9667 C.ar   1 LIG      -0.11500
      2 C2        -56.6825  -20.2155  -20.8952 C.ar   1 LIG      -0.11500
      3 C3        -58.9408  -15.6997  -21.2372 C.ar   1 LIG      -0.11500
      4 C4        -57.5754  -15.4404  -21.1657 C.ar   1 LIG      -0.11500
      5 C5        -58.9549  -19.4198  -21.0697 C.ar   1 LIG      -0.11700
      6 C6        -56.2187  -18.9001  -20.9266 C.ar   1 LIG      -0.11700
      7 C7        -59.4046  -17.0152  -21.2059 C.ar   1 LIG      -0.11700
      8 C8        -56.6683  -16.4954  -21.0627 C.ar   1 LIG      -0.11700
      9 C9        -58.5059  -18.0895  -21.1025 C.ar   1 LIG       0.00400
     10 C10       -57.1174  -17.8257  -21.0298 C.ar   1 LIG       0.00400
     11 H1        -58.4084  -21.4991  -20.9417 H      1 LIG       0.11500
     12 H2        -55.9772  -21.0376  -20.8154 H      1 LIG       0.11500
     13 H3        -59.6468  -14.8779  -21.3173 H      1 LIG       0.11500
     14 H4        -57.2156  -14.4160  -21.1893 H      1 LIG       0.11500
     15 H5        -60.0178  -19.6461  -21.1237 H      1 LIG       0.11500
     16 H6        -55.1471  -18.7207  -20.8700 H      1 LIG       0.11500
     17 H7        -60.4762  -17.1944  -21.2634 H      1 LIG       0.11500
     18 H8        -55.6053  -16.2693  -21.0078 H      1 LIG       0.11500
@<TRIPOS>BOND
      1       1       2 ar
      2       1       5 ar
      3       2       6 ar
      4       3       4 ar
      5       3       7 ar
      6       4       8 ar
      7       5       9 ar
      8       6      10 ar
      9       7       9 ar
     10       8      10 ar
     11       9      10 ar
     12       1      11 1
     13       2      12 1
     14       3      13 1
     15       4      14 1
     16       5      15 1
     17       6      16 1
     18       7      17 1
     19       8      18 1
@<TRIPOS>ALT_TYPE
CGenFF_4.0_ALT_TYPE_SET
CGenFF_4.0 1 CG2R61 2 CG2R61 3 CG2R61 4 CG2R61 5 CG2R61 6 CG2R61 7 CG2R61 8 CG2R61 9 CG2R61 10 CG2R61 11 HGR61 12 HGR61 13 HGR61 14 HGR61 15 HGR61 16 HGR61 17 HGR61 18 HGR61
@<TRIPOS>MOLECULE
naphtalene
 18 19 0 0 0
****
USER_CHARGES
INVALID_CHARGES
Pose:  11 Cluster:  11 Fr_nu: 263999 TotEn:   -12.31
@<TRIPOS>ATOM
      1 C1        -53.5882   -9.2758  -46.0593 C.ar   1 LIG      -0.11500
      2 C2        -53.4528  -10.2265  -47.0666 C.ar   1 LIG      -0.11500
      3 C3        -49.6869  -11.1103  -43.8038 C.ar   1 LIG      -0.11500
      4 C4        -49.5516  -12.0609  -44.8112 C.ar   1 LIG      -0.11500
      5 C5        -52.6877   -9.2540  -44.9938 C.ar   1 LIG      -0.11700
      6 C6        -52.4165  -11.1589  -47.0125 C.ar   1 LIG      -0.11700
      7 C7        -50.7232  -10.1777  -43.8580 C.ar   1 LIG      -0.11700
      8 C8        -50.4520  -12.0829  -45.8767 C.ar   1 LIG      -0.11700
      9 C9        -51.6387  -10.1851  -44.9230 C.ar   1 LIG       0.00400
     10 C10       -51.5011  -11.1518  -45.9474 C.ar   1 LIG       0.00400
     11 H1        -54.3954   -8.5505  -46.1017 H      1 LIG       0.11500
     12 H2        -54.1541  -10.2424  -47.8958 H      1 LIG       0.11500
     13 H3        -48.9856  -11.0937  -42.9742 H      1 LIG       0.11500
     14 H4        -48.7450  -12.7869  -44.7675 H      1 LIG       0.11500
     15 H5        -52.8131   -8.5022  -44.2173 H      1 LIG       0.11500
     16 H6        -52.3294  -11.8927  -47.8111 H      1 LIG       0.11500
     17 H7        -50.8096   -9.4436  -43.0597 H      1 LIG       0.11500
     18 H8        -50.3273  -12.8351  -46.6529 H      1 LIG       0.11500
@<TRIPOS>BOND
      1       1       2 ar
      2       1       5 ar
      3       2       6 ar
      4       3       4 ar
      5       3       7 ar
      6       4       8 ar
      7       5       9 ar
      8       6      10 ar
      9       7       9 ar
     10       8      10 ar
     11       9      10 ar
     12       1      11 1
     13       2      12 1
     14       3      13 1
     15       4      14 1
     16       5      15 1
     17       6      16 1
     18       7      17 1
     19       8      18 1
@<TRIPOS>ALT_TYPE
CGenFF_4.0_ALT_TYPE_SET
CGenFF_4.0 1 CG2R61 2 CG2R61 3 CG2R61 4 CG2R61 5 CG2R61 6 CG2R61 7 CG2R61 8 CG2R61 9 CG2R61 10 CG2R61 11 HGR61 12 HGR61 13 HGR61 14 HGR61 15 HGR61 16 HGR61 17 HGR61 18 HGR61
@<TRIPOS>MOLECULE
naphtalene
 18 19 0 0 0
****
USER_CHARGES
INVALID_CHARGES
Pose:  12 Cluster:  12 Fr_nu:  10179 TotEn:   -11.74
@<TRIPOS>ATOM
      1 C1        -61.6457    4.2545  -42.6296 C.ar   1 LIG      -0.11500
      2 C2        -61.7302    3.3056  -41.6151 C.ar   1 LIG      -0.11500
      3 C3        -57.4189    5.8286  -40.8048 C.ar   1 LIG      -0.11500
      4 C4        -57.5036    4.8796  -39.7904 C.ar   1 LIG      -0.11500
      5 C5        -60.5540    5.1216  -42.6859 C.ar   1 LIG      -0.11700
      6 C6        -60.7236    3.2199  -40.6531 C.ar   1 LIG      -0.11700
      7 C7        -58.4256    5.9142  -41.7670 C.ar   1 LIG      -0.11700
      8 C8        -58.5951    4.0126  -39.7340 C.ar   1 LIG      -0.11700
      9 C9        -59.5316    5.0496  -41.7257 C.ar   1 LIG       0.00400
     10 C10       -59.6176    4.0846  -40.6941 C.ar   1 LIG       0.00400
     11 H1        -62.4299    4.3211  -43.3780 H      1 LIG       0.11500
     12 H2        -62.5803    2.6309  -41.5724 H      1 LIG       0.11500
     13 H3        -56.5688    6.5036  -40.8482 H      1 LIG       0.11500
     14 H4        -56.7198    4.8144  -39.0414 H      1 LIG       0.11500
     15 H5        -60.5090    5.8558  -43.4875 H      1 LIG       0.11500
     16 H6        -60.8100    2.4701  -39.8693 H      1 LIG       0.11500
     17 H7        -58.3386    6.6635  -42.5511 H      1 LIG       0.11500
     18 H8        -58.6408    3.2787  -38.9319 H      1 LIG       0.11500
@<TRIPOS>BOND
      1       1       2 ar
      2       1       5 ar
      3       2       6 ar
      4       3       4 ar
      5       3       7 ar
      6       4       8 ar
      7       5       9 ar
      8       6      10 ar
      9       7       9 ar
     10       8      10 ar
     11       9      10 ar
     12       1      11 1
     13       2      12 1
     14       3      13 1
     15       4      14 1
     16       5      15 1
     17       6      16 1
     18       7      17 1
     19       8      18 1
@<TRIPOS>ALT_TYPE
CGenFF_4.0_ALT_TYPE_SET
CGenFF_4.0 1 CG2R61 2 CG2R61 3 CG2R61 4 CG2R61 5 CG2R61 6 CG2R61 7 CG2R61 8 CG2R61 9 CG2R61 10 CG2R61 11 HGR61 12 HGR61 13 HGR61 14 HGR61 15 HGR61 16 HGR61 17 HGR61 18 HGR61
@<TRIPOS>MOLECULE
naphtalene
 18 19 0 0 0
****
USER_CHARGES
INVALID_CHARGES
Pose:  13 Cluster:  13 Fr_nu:   4554 TotEn:   -11.67
@<TRIPOS>ATOM
      1 C1        -51.7831  -10.4851  -45.7475 C.ar   1 LIG      -0.11500
      2 C2        -52.9104   -9.6946  -45.5447 C.ar   1 LIG      -0.11500
      3 C3        -54.4113  -13.5304  -48.4845 C.ar   1 LIG      -0.11500
      4 C4        -55.5385  -12.7399  -48.2816 C.ar   1 LIG      -0.11500
      5 C5        -51.8697  -11.6378  -46.5287 C.ar   1 LIG      -0.11700
      6 C6        -54.1285  -10.0536  -46.1222 C.ar   1 LIG      -0.11700
      7 C7        -53.1931  -13.1713  -47.9069 C.ar   1 LIG      -0.11700
      8 C8        -55.4521  -11.5872  -47.5004 C.ar   1 LIG      -0.11700
      9 C9        -53.0877  -12.0144  -47.1177 C.ar   1 LIG       0.00400
     10 C10       -54.2340  -11.2105  -46.9114 C.ar   1 LIG       0.00400
     11 H1        -50.8352  -10.2054  -45.2972 H      1 LIG       0.11500
     12 H2        -52.8419   -8.7972  -44.9366 H      1 LIG       0.11500
     13 H3        -54.4791  -14.4280  -49.0927 H      1 LIG       0.11500
     14 H4        -56.4865  -13.0208  -48.7310 H      1 LIG       0.11500
     15 H5        -50.9757  -12.2409  -46.6733 H      1 LIG       0.11500
     16 H6        -54.9967   -9.4205  -45.9508 H      1 LIG       0.11500
     17 H7        -52.3249  -13.8040  -48.0792 H      1 LIG       0.11500
     18 H8        -56.3462  -10.9843  -47.3550 H      1 LIG       0.11500
@<TRIPOS>BOND
      1       1       2 ar
      2       1       5 ar
      3       2       6 ar
      4       3       4 ar
      5       3       7 ar
      6       4       8 ar
      7       5       9 ar
      8       6      10 ar
      9       7       9 ar
     10       8      10 ar
     11       9      10 ar
     12       1      11 1
     13       2      12 1
     14       3      13 1
     15       4      14 1
     16       5      15 1
     17       6      16 1
     18       7      17 1
     19       8      18 1
@<TRIPOS>ALT_TYPE
CGenFF_4.0_ALT_TYPE_SET
CGenFF_4.0 1 CG2R61 2 CG2R61 3 CG2R61 4 CG2R61 5 CG2R61 6 CG2R61 7 CG2R61 8 CG2R61 9 CG2R61 10 CG2R61 11 HGR61 12 HGR61 13 HGR61 14 HGR61 15 HGR61 16 HGR61 17 HGR61 18 HGR61
@<TRIPOS>MOLECULE
naphtalene
 18 19 0 0 0
****
USER_CHARGES
INVALID_CHARGES
Pose:  14 Cluster:  14 Fr_nu:   7834 TotEn:   -11.28
@<TRIPOS>ATOM
      1 C1        -54.5392  -10.8842  -49.4701 C.ar   1 LIG      -0.11500
      2 C2        -55.1881   -9.7163  -49.0802 C.ar   1 LIG      -0.11500
      3 C3        -52.2368  -11.0345  -45.1865 C.ar   1 LIG      -0.11500
      4 C4        -52.8857   -9.8666  -44.7967 C.ar   1 LIG      -0.11500
      5 C5        -53.6420  -11.5076  -48.6024 C.ar   1 LIG      -0.11700
      6 C6        -54.9424   -9.1675  -47.8214 C.ar   1 LIG      -0.11700
      7 C7        -52.4826  -11.5834  -46.4454 C.ar   1 LIG      -0.11700
      8 C8        -53.7829   -9.2430  -45.6643 C.ar   1 LIG      -0.11700
      9 C9        -53.3825  -10.9691  -47.3315 C.ar   1 LIG       0.00400
     10 C10       -54.0424   -9.7816  -46.9352 C.ar   1 LIG       0.00400
     11 H1        -54.7305  -11.3107  -50.4504 H      1 LIG       0.11500
     12 H2        -55.8866   -9.2319  -49.7563 H      1 LIG       0.11500
     13 H3        -51.5382  -11.5196  -44.5106 H      1 LIG       0.11500
     14 H4        -52.6930   -9.4398  -43.8169 H      1 LIG       0.11500
     15 H5        -53.1458  -12.4195  -48.9284 H      1 LIG       0.11500
     16 H6        -55.4612   -8.2542  -47.5374 H      1 LIG       0.11500
     17 H7        -51.9643  -12.4970  -46.7288 H      1 LIG       0.11500
     18 H8        -54.2787   -8.3307  -45.3389 H      1 LIG       0.11500
@<TRIPOS>BOND
      1       1       2 ar
      2       1       5 ar
      3       2       6 ar
      4       3       4 ar
      5       3       7 ar
      6       4       8 ar
      7       5       9 ar
      8       6      10 ar
      9       7       9 ar
     10       8      10 ar
     11       9      10 ar
     12       1      11 1
     13       2      12 1
     14       3      13 1
     15       4      14 1
     16       5      15 1
     17       6      16 1
     18       7      17 1
     19       8      18 1
@<TRIPOS>ALT_TYPE
CGenFF_4.0_ALT_TYPE_SET
CGenFF_4.0 1 CG2R61 2 CG2R61 3 CG2R61 4 CG2R61 5 CG2R61 6 CG2R61 7 CG2R61 8 CG2R61 9 CG2R61 10 CG2R61 11 HGR61 12 HGR61 13 HGR61 14 HGR61 15 HGR61 16 HGR61 17 HGR61 18 HGR61
@<TRIPOS>MOLECULE
naphtalene
 18 19 0 0 0
****
USER_CHARGES
INVALID_CHARGES
Pose:  15 Cluster:  15 Fr_nu:  19262 TotEn:   -11.08
@<TRIPOS>ATOM
      1 C1        -62.3751   -5.5961  -56.7637 C.ar   1 LIG      -0.11500
      2 C2        -62.3339   -4.2552  -57.1343 C.ar   1 LIG      -0.11500
      3 C3        -67.1800   -5.6589  -57.5266 C.ar   1 LIG      -0.11500
      4 C4        -67.1386   -4.3181  -57.8972 C.ar   1 LIG      -0.11500
      5 C5        -63.5885   -6.2847  -56.7671 C.ar   1 LIG      -0.11700
      6 C6        -63.5057   -3.5978  -57.5097 C.ar   1 LIG      -0.11700
      7 C7        -66.0080   -6.3164  -57.1513 C.ar   1 LIG      -0.11700
      8 C8        -65.9253   -3.6294  -57.8938 C.ar   1 LIG      -0.11700
      9 C9        -64.7779   -5.6388  -57.1420 C.ar   1 LIG       0.00400
     10 C10       -64.7359   -4.2753  -57.5188 C.ar   1 LIG       0.00400
     11 H1        -61.4626   -6.1072  -56.4710 H      1 LIG       0.11500
     12 H2        -61.3887   -3.7202  -57.1316 H      1 LIG       0.11500
     13 H3        -68.1250   -6.1948  -57.5292 H      1 LIG       0.11500
     14 H4        -68.0516   -3.8071  -58.1884 H      1 LIG       0.11500
     15 H5        -63.5971   -7.3323  -56.4732 H      1 LIG       0.11500
     16 H6        -63.4499   -2.5497  -57.7961 H      1 LIG       0.11500
     17 H7        -66.0639   -7.3647  -56.8656 H      1 LIG       0.11500
     18 H8        -65.9166   -2.5815  -58.1869 H      1 LIG       0.11500
@<TRIPOS>BOND
      1       1       2 ar
      2       1       5 ar
      3       2       6 ar
      4       3       4 ar
      5       3       7 ar
      6       4       8 ar
      7       5       9 ar
      8       6      10 ar
      9       7       9 ar
     10       8      10 ar
     11       9      10 ar
     12       1      11 1
     13       2      12 1
     14       3      13 1
     15       4      14 1
     16       5      15 1
     17       6      16 1
     18       7      17 1
     19       8      18 1
@<TRIPOS>ALT_TYPE
CGenFF_4.0_ALT_TYPE_SET
CGenFF_4.0 1 CG2R61 2 CG2R61 3 CG2R61 4 CG2R61 5 CG2R61 6 CG2R61 7 CG2R61 8 CG2R61 9 CG2R61 10 CG2R61 11 HGR61 12 HGR61 13 HGR61 14 HGR61 15 HGR61 16 HGR61 17 HGR61 18 HGR61
@<TRIPOS>MOLECULE
naphtalene
 18 19 0 0 0
****
USER_CHARGES
INVALID_CHARGES
Pose:  16 Cluster:  16 Fr_nu: 281683 TotEn:   -11.02
@<TRIPOS>ATOM
      1 C1        -73.4342   -4.3866  -45.6434 C.ar   1 LIG      -0.11500
      2 C2        -72.5792   -3.6893  -46.4917 C.ar   1 LIG      -0.11500
      3 C3        -75.3958   -6.6471  -49.4795 C.ar   1 LIG      -0.11500
      4 C4        -74.5407   -5.9497  -50.3276 C.ar   1 LIG      -0.11500
      5 C5        -74.3503   -5.2978  -46.1699 C.ar   1 LIG      -0.11700
      6 C6        -72.6368   -3.9003  -47.8695 C.ar   1 LIG      -0.11700
      7 C7        -75.3380   -6.4361  -48.1016 C.ar   1 LIG      -0.11700
      8 C8        -73.6246   -5.0385  -49.8013 C.ar   1 LIG      -0.11700
      9 C9        -74.4222   -5.5227  -47.5544 C.ar   1 LIG       0.00400
     10 C10       -73.5527   -4.8135  -48.4168 C.ar   1 LIG       0.00400
     11 H1        -73.3892   -4.2215  -44.5709 H      1 LIG       0.11500
     12 H2        -71.8662   -2.9804  -46.0808 H      1 LIG       0.11500
     13 H3        -76.1090   -7.3564  -49.8898 H      1 LIG       0.11500
     14 H4        -74.5871   -6.1141  -51.4001 H      1 LIG       0.11500
     15 H5        -75.0092   -5.8314  -45.4881 H      1 LIG       0.11500
     16 H6        -71.9586   -3.3445  -48.5137 H      1 LIG       0.11500
     17 H7        -76.0158   -6.9925  -47.4575 H      1 LIG       0.11500
     18 H8        -72.9661   -4.5041  -50.4830 H      1 LIG       0.11500
@<TRIPOS>BOND
      1       1       2 ar
      2       1       5 ar
      3       2       6 ar
      4       3       4 ar
      5       3       7 ar
      6       4       8 ar
      7       5       9 ar
      8       6      10 ar
      9       7       9 ar
     10       8      10 ar
     11       9      10 ar
     12       1      11 1
     13       2      12 1
     14       3      13 1
     15       4      14 1
     16       5      15 1
     17       6      16 1
     18       7      17 1
     19       8      18 1
@<TRIPOS>ALT_TYPE
CGenFF_4.0_ALT_TYPE_SET
CGenFF_4.0 1 CG2R61 2 CG2R61 3 CG2R61 4 CG2R61 5 CG2R61 6 CG2R61 7 CG2R61 8 CG2R61 9 CG2R61 10 CG2R61 11 HGR61 12 HGR61 13 HGR61 14 HGR61 15 HGR61 16 HGR61 17 HGR61 18 HGR61
@<TRIPOS>MOLECULE
naphtalene
 18 19 0 0 0
****
USER_CHARGES
INVALID_CHARGES
Pose:  17 Cluster:  17 Fr_nu: 230971 TotEn:   -10.64
@<TRIPOS>ATOM
      1 C1        -64.3489   -7.1036  -57.1435 C.ar   1 LIG      -0.11500
      2 C2        -63.1343   -6.4249  -57.1759 C.ar   1 LIG      -0.11500
      3 C3        -62.6583   -9.9585  -53.5848 C.ar   1 LIG      -0.11500
      4 C4        -61.4438   -9.2797  -53.6173 C.ar   1 LIG      -0.11500
      5 C5        -64.5388   -8.1530  -56.2439 C.ar   1 LIG      -0.11700
      6 C6        -62.1051   -6.7927  -56.3089 C.ar   1 LIG      -0.11700
      7 C7        -63.6876   -9.5906  -54.4518 C.ar   1 LIG      -0.11700
      8 C8        -61.2537   -8.2304  -54.5169 C.ar   1 LIG      -0.11700
      9 C9        -63.5138   -8.5368  -55.3639 C.ar   1 LIG       0.00400
     10 C10       -62.2788   -7.8466  -55.3969 C.ar   1 LIG       0.00400
     11 H1        -65.1495   -6.8172  -57.8191 H      1 LIG       0.11500
     12 H2        -62.9876   -5.6080  -57.8764 H      1 LIG       0.11500
     13 H3        -62.8058  -10.7756  -52.8842 H      1 LIG       0.11500
     14 H4        -60.6430   -9.5675  -52.9424 H      1 LIG       0.11500
     15 H5        -65.4963   -8.6697  -56.2364 H      1 LIG       0.11500
     16 H6        -61.1643   -6.2479  -56.3512 H      1 LIG       0.11500
     17 H7        -64.6286  -10.1350  -54.4088 H      1 LIG       0.11500
     18 H8        -60.2960   -7.7140  -54.5251 H      1 LIG       0.11500
@<TRIPOS>BOND
      1       1       2 ar
      2       1       5 ar
      3       2       6 ar
      4       3       4 ar
      5       3       7 ar
      6       4       8 ar
      7       5       9 ar
      8       6      10 ar
      9       7       9 ar
     10       8      10 ar
     11       9      10 ar
     12       1      11 1
     13       2      12 1
     14       3      13 1
     15       4      14 1
     16       5      15 1
     17       6      16 1
     18       7      17 1
     19       8      18 1
@<TRIPOS>ALT_TYPE
CGenFF_4.0_ALT_TYPE_SET
CGenFF_4.0 1 CG2R61 2 CG2R61 3 CG2R61 4 CG2R61 5 CG2R61 6 CG2R61 7 CG2R61 8 CG2R61 9 CG2R61 10 CG2R61 11 HGR61 12 HGR61 13 HGR61 14 HGR61 15 HGR61 16 HGR61 17 HGR61 18 HGR61
@<TRIPOS>MOLECULE
naphtalene
 18 19 0 0 0
****
USER_CHARGES
INVALID_CHARGES
Pose:  18 Cluster:  18 Fr_nu:  89725 TotEn:   -10.37
@<TRIPOS>ATOM
      1 C1        -73.2508    6.7754  -51.5612 C.ar   1 LIG      -0.11500
      2 C2        -72.1045    6.3454  -50.8994 C.ar   1 LIG      -0.11500
      3 C3        -75.6833    6.7753  -47.3474 C.ar   1 LIG      -0.11500
      4 C4        -74.5369    6.3452  -46.6858 C.ar   1 LIG      -0.11500
      5 C5        -74.4299    6.9913  -50.8474 C.ar   1 LIG      -0.11700
      6 C6        -72.1328    6.1295  -49.5215 C.ar   1 LIG      -0.11700
      7 C7        -75.6549    6.9912  -48.7255 C.ar   1 LIG      -0.11700
      8 C8        -73.3577    6.1293  -47.3995 C.ar   1 LIG      -0.11700
      9 C9        -74.4767    6.7790  -49.4599 C.ar   1 LIG       0.00400
     10 C10       -73.3110    6.3416  -48.7870 C.ar   1 LIG       0.00400
     11 H1        -73.2283    6.9428  -52.6341 H      1 LIG       0.11500
     12 H2        -71.1870    6.1779  -51.4560 H      1 LIG       0.11500
     13 H3        -76.6013    6.9432  -46.7913 H      1 LIG       0.11500
     14 H4        -74.5604    6.1767  -45.6131 H      1 LIG       0.11500
     15 H5        -75.3140    7.3270  -51.3855 H      1 LIG       0.11500
     16 H6        -71.2249    5.7939  -49.0247 H      1 LIG       0.11500
     17 H7        -76.5627    7.3276  -49.2219 H      1 LIG       0.11500
     18 H8        -72.4737    5.7928  -46.8617 H      1 LIG       0.11500
@<TRIPOS>BOND
      1       1       2 ar
      2       1       5 ar
      3       2       6 ar
      4       3       4 ar
      5       3       7 ar
      6       4       8 ar
      7       5       9 ar
      8       6      10 ar
      9       7       9 ar
     10       8      10 ar
     11       9      10 ar
     12       1      11 1
     13       2      12 1
     14       3      13 1
     15       4      14 1
     16       5      15 1
     17       6      16 1
     18       7      17 1
     19       8      18 1
@<TRIPOS>ALT_TYPE
CGenFF_4.0_ALT_TYPE_SET
CGenFF_4.0 1 CG2R61 2 CG2R61 3 CG2R61 4 CG2R61 5 CG2R61 6 CG2R61 7 CG2R61 8 CG2R61 9 CG2R61 10 CG2R61 11 HGR61 12 HGR61 13 HGR61 14 HGR61 15 HGR61 16 HGR61 17 HGR61 18 HGR61
@<TRIPOS>MOLECULE
naphtalene
 18 19 0 0 0
****
USER_CHARGES
INVALID_CHARGES
Pose:  19 Cluster:  19 Fr_nu:  13784 TotEn:    -8.47
@<TRIPOS>ATOM
      1 C1        -81.1287  -12.3825  -43.6148 C.ar   1 LIG      -0.11500
      2 C2        -81.0306  -12.3112  -42.2284 C.ar   1 LIG      -0.11500
      3 C3        -77.2074   -9.5335  -44.0386 C.ar   1 LIG      -0.11500
      4 C4        -77.1094   -9.4622  -42.6522 C.ar   1 LIG      -0.11500
      5 C5        -80.2045  -11.7110  -44.4159 C.ar   1 LIG      -0.11700
      6 C6        -80.0081  -11.5684  -41.6377 C.ar   1 LIG      -0.11700
      7 C7        -78.2299  -10.2764  -44.6293 C.ar   1 LIG      -0.11700
      8 C8        -78.0335  -10.1336  -41.8510 C.ar   1 LIG      -0.11700
      9 C9        -79.1688  -10.9585  -43.8384 C.ar   1 LIG       0.00400
     10 C10       -79.0692  -10.8861  -42.4285 C.ar   1 LIG       0.00400
     11 H1        -81.9252  -12.9605  -44.0742 H      1 LIG       0.11500
     12 H2        -81.7504  -12.8345  -41.6057 H      1 LIG       0.11500
     13 H3        -76.4877   -9.0104  -44.6620 H      1 LIG       0.11500
     14 H4        -76.3135   -8.8829  -42.1934 H      1 LIG       0.11500
     15 H5        -80.3008  -11.7804  -45.4975 H      1 LIG       0.11500
     16 H6        -79.9503  -11.5270  -40.5520 H      1 LIG       0.11500
     17 H7        -78.2871  -10.3183  -45.7150 H      1 LIG       0.11500
     18 H8        -77.9379  -10.0637  -40.7693 H      1 LIG       0.11500
@<TRIPOS>BOND
      1       1       2 ar
      2       1       5 ar
      3       2       6 ar
      4       3       4 ar
      5       3       7 ar
      6       4       8 ar
      7       5       9 ar
      8       6      10 ar
      9       7       9 ar
     10       8      10 ar
     11       9      10 ar
     12       1      11 1
     13       2      12 1
     14       3      13 1
     15       4      14 1
     16       5      15 1
     17       6      16 1
     18       7      17 1
     19       8      18 1
@<TRIPOS>ALT_TYPE
CGenFF_4.0_ALT_TYPE_SET
CGenFF_4.0 1 CG2R61 2 CG2R61 3 CG2R61 4 CG2R61 5 CG2R61 6 CG2R61 7 CG2R61 8 CG2R61 9 CG2R61 10 CG2R61 11 HGR61 12 HGR61 13 HGR61 14 HGR61 15 HGR61 16 HGR61 17 HGR61 18 HGR61
# TRIPOS MOL2 file generated by SEED

@<TRIPOS>MOLECULE
pyrazole
 9 9 0 0 0
****
USER_CHARGES
INVALID_CHARGES
Pose:   1 Cluster:   1 Fr_nu: 510649 TotEn:   -20.04
@<TRIPOS>ATOM
      1 C1        -73.1111   -3.0552  -46.6316 C.2    1 LIG      -0.25100
      2 C2        -73.1966   -1.6817  -46.9281 C.2    1 LIG       0.13200
      3 C3        -72.9526   -3.1029  -45.2681 C.2    1 LIG      -0.03800
      4 N1        -73.1005   -0.9124  -45.8405 N.2    1 LIG      -0.57800
      5 N2        -72.9531   -1.8056  -44.8472 N.pl3  1 LIG      -0.05900
      6 H1        -73.1585   -3.8939  -47.3104 H      1 LIG       0.15700
      7 H2        -73.3244   -1.2092  -47.8915 H      1 LIG       0.15600
      8 H3        -72.8396   -3.9244  -44.5755 H      1 LIG       0.15900
      9 H4        -72.8557   -1.4587  -43.9011 H      1 LIG       0.32200
@<TRIPOS>BOND
      1       1       2 1
      2       1       3 2
      3       2       4 2
      4       3       5 1
      5       4       5 1
      6       1       6 1
      7       2       7 1
      8       3       8 1
      9       5       9 1
@<TRIPOS>ALT_TYPE
CGenFF_4.0_ALT_TYPE_SET
CGenFF_4.0 1 CG2R51 2 CG2R52 3 CG2R51 4 NG2R50 5 NG2R51 6 HGR51 7 HGR52 8 HGR52 9 HGP1
@<TRIPOS>MOLECULE
pyrazole
 9 9 0 0 0
****
USER_CHARGES
INVALID_CHARGES
Pose:   2 Cluster:   2 Fr_nu: 9493617 TotEn:   -19.79
@<TRIPOS>ATOM
      1 C1        -75.9875   -8.1310  -46.4813 C.2    1 LIG      -0.25100
      2 C2        -76.2246   -6.7497  -46.6133 C.2    1 LIG       0.13200
      3 C3        -77.1842   -8.7180  -46.8127 C.2    1 LIG      -0.03800
      4 N1        -77.4736   -6.4753  -46.9987 N.2    1 LIG      -0.57800
      5 N2        -78.0323   -7.6924  -47.1118 N.pl3  1 LIG      -0.05900
      6 H1        -75.0768   -8.6320  -46.1879 H      1 LIG       0.15700
      7 H2        -75.5393   -5.9314  -46.4442 H      1 LIG       0.15600
      8 H3        -77.5023   -9.7495  -46.8594 H      1 LIG       0.15900
      9 H4        -79.0018   -7.7503  -47.3971 H      1 LIG       0.32200
@<TRIPOS>BOND
      1       1       2 1
      2       1       3 2
      3       2       4 2
      4       3       5 1
      5       4       5 1
      6       1       6 1
      7       2       7 1
      8       3       8 1
      9       5       9 1
@<TRIPOS>ALT_TYPE
CGenFF_4.0_ALT_TYPE_SET
CGenFF_4.0 1 CG2R51 2 CG2R52 3 CG2R51 4 NG2R50 5 NG2R51 6 HGR51 7 HGR52 8 HGR52 9 HGP1
@<TRIPOS>MOLECULE
pyrazole
 9 9 0 0 0
****
USER_CHARGES
INVALID_CHARGES
Pose:   3 Cluster:   3 Fr_nu: 503636 TotEn:   -18.68
@<TRIPOS>ATOM
      1 C1        -72.5636   -2.4477  -45.3548 C.2    1 LIG      -0.25100
      2 C2        -72.6552   -1.0660  -45.1015 C.2    1 LIG       0.13200
      3 C3        -72.5429   -2.5450  -46.7247 C.2    1 LIG      -0.03800
      4 N1        -72.6901   -0.3378  -46.2207 N.2    1 LIG      -0.57800
      5 N2        -72.6200   -1.2654  -47.1905 N.pl3  1 LIG      -0.05900
      6 H1        -72.5181   -3.2600  -44.6445 H      1 LIG       0.15700
      7 H2        -72.6986   -0.5593  -44.1480 H      1 LIG       0.15600
      8 H3        -72.4839   -3.3905  -47.3949 H      1 LIG       0.15900
      9 H4        -72.6315   -0.9538  -48.1536 H      1 LIG       0.32200
@<TRIPOS>BOND
      1       1       2 1
      2       1       3 2
      3       2       4 2
      4       3       5 1
      5       4       5 1
      6       1       6 1
      7       2       7 1
      8       3       8 1
      9       5       9 1
@<TRIPOS>ALT_TYPE
CGenFF_4.0_ALT_TYPE_SET
CGenFF_4.0 1 CG2R51 2 CG2R52 3 CG2R51 4 NG2R50 5 NG2R51 6 HGR51 7 HGR52 8 HGR52 9 HGP1
@<TRIPOS>MOLECULE
pyrazole
 9 9 0 0 0
****
USER_CHARGES
INVALID_CHARGES
Pose:   4 Cluster:   4 Fr_nu: 398554 TotEn:   -18.61
@<TRIPOS>ATOM
      1 C1        -72.1325   -4.1130  -46.3769 C.2    1 LIG      -0.25100
      2 C2        -72.5975   -2.8149  -46.6608 C.2    1 LIG       0.13200
      3 C3        -72.4193   -4.2970  -45.0464 C.2    1 LIG      -0.03800
      4 N1        -73.1388   -2.2167  -45.5964 N.2    1 LIG      -0.57800
      5 N2        -73.0158   -3.1430  -44.6305 N.pl3  1 LIG      -0.05900
      6 H1        -71.6567   -4.8175  -47.0430 H      1 LIG       0.15700
      7 H2        -72.5641   -2.2797  -47.5990 H      1 LIG       0.15600
      8 H3        -72.2543   -5.1254  -44.3727 H      1 LIG       0.15900
      9 H4        -73.3604   -2.9196  -43.7052 H      1 LIG       0.32200
@<TRIPOS>BOND
      1       1       2 1
      2       1       3 2
      3       2       4 2
      4       3       5 1
      5       4       5 1
      6       1       6 1
      7       2       7 1
      8       3       8 1
      9       5       9 1
@<TRIPOS>ALT_TYPE
CGenFF_4.0_ALT_TYPE_SET
CGenFF_4.0 1 CG2R51 2 CG2R52 3 CG2R51 4 NG2R50 5 NG2R51 6 HGR51 7 HGR52 8 HGR52 9 HGP1
@<TRIPOS>MOLECULE
pyrazole
 9 9 0 0 0
****
USER_CHARGES
INVALID_CHARGES
Pose:   5 Cluster:   5 Fr_nu: 259325 TotEn:   -17.91
@<TRIPOS>ATOM
      1 C1        -77.6339  -10.2511  -43.0437 C.2    1 LIG      -0.25100
      2 C2        -76.8579   -9.0903  -42.8643 C.2    1 LIG       0.13200
      3 C3        -78.3557  -10.3647  -41.8807 C.2    1 LIG      -0.03800
      4 N1        -77.0672   -8.5079  -41.6806 N.2    1 LIG      -0.57800
      5 N2        -77.9830   -9.3060  -41.1057 N.pl3  1 LIG      -0.05900
      6 H1        -77.6666  -10.9129  -43.8965 H      1 LIG       0.15700
      7 H2        -76.1482   -8.6446  -43.5465 H      1 LIG       0.15600
      8 H3        -79.0827  -11.0884  -41.5415 H      1 LIG       0.15900
      9 H4        -78.3103   -9.0691  -40.1775 H      1 LIG       0.32200
@<TRIPOS>BOND
      1       1       2 1
      2       1       3 2
      3       2       4 2
      4       3       5 1
      5       4       5 1
      6       1       6 1
      7       2       7 1
      8       3       8 1
      9       5       9 1
@<TRIPOS>ALT_TYPE
CGenFF_4.0_ALT_TYPE_SET
CGenFF_4.0 1 CG2R51 2 CG2R52 3 CG2R51 4 NG2R50 5 NG2R51 6 HGR51 7 HGR52 8 HGR52 9 HGP1
@<TRIPOS>MOLECULE
pyrazole
 9 9 0 0 0
****
USER_CHARGES
INVALID_CHARGES
Pose:   6 Cluster:   6 Fr_nu: 8832088 TotEn:   -16.49
@<TRIPOS>ATOM
      1 C1        -49.4563  -11.0697  -25.9762 C.2    1 LIG      -0.25100
      2 C2        -50.3649  -11.2802  -27.0307 C.2    1 LIG       0.13200
      3 C3        -49.7978  -12.0106  -25.0357 C.2    1 LIG      -0.03800
      4 N1        -51.2192  -12.2768  -26.7840 N.2    1 LIG      -0.57800
      5 N2        -50.8490  -12.7010  -25.5637 N.pl3  1 LIG      -0.05900
      6 H1        -48.6641  -10.3389  -25.9069 H      1 LIG       0.15700
      7 H2        -50.4404  -10.7486  -27.9685 H      1 LIG       0.15600
      8 H3        -49.3981  -12.2443  -24.0595 H      1 LIG       0.15900
      9 H4        -51.3609  -13.4687  -25.1473 H      1 LIG       0.32200
@<TRIPOS>BOND
      1       1       2 1
      2       1       3 2
      3       2       4 2
      4       3       5 1
      5       4       5 1
      6       1       6 1
      7       2       7 1
      8       3       8 1
      9       5       9 1
@<TRIPOS>ALT_TYPE
CGenFF_4.0_ALT_TYPE_SET
CGenFF_4.0 1 CG2R51 2 CG2R52 3 CG2R51 4 NG2R50 5 NG2R51 6 HGR51 7 HGR52 8 HGR52 9 HGP1
@<TRIPOS>MOLECULE
pyrazole
 9 9 0 0 0
****
USER_CHARGES
INVALID_CHARGES
Pose:   7 Cluster:   7 Fr_nu: 416870 TotEn:   -16.25
@<TRIPOS>ATOM
      1 C1        -80.2304  -11.7799  -42.9851 C.2    1 LIG      -0.25100
      2 C2        -80.2402  -13.1262  -42.5737 C.2    1 LIG       0.13200
      3 C3        -80.1435  -11.0643  -41.8159 C.2    1 LIG      -0.03800
      4 N1        -80.1653  -13.2606  -41.2469 N.2    1 LIG      -0.57800
      5 N2        -80.1075  -11.9895  -40.8144 N.pl3  1 LIG      -0.05900
      6 H1        -80.2788  -11.3830  -43.9883 H      1 LIG       0.15700
      7 H2        -80.2994  -14.0151  -43.1854 H      1 LIG       0.15600
      8 H3        -80.1072  -10.0041  -41.6109 H      1 LIG       0.15900
      9 H4        -80.0462  -11.8247  -39.8175 H      1 LIG       0.32200
@<TRIPOS>BOND
      1       1       2 1
      2       1       3 2
      3       2       4 2
      4       3       5 1
      5       4       5 1
      6       1       6 1
      7       2       7 1
      8       3       8 1
      9       5       9 1
@<TRIPOS>ALT_TYPE
CGenFF_4.0_ALT_TYPE_SET
CGenFF_4.0 1 CG2R51 2 CG2R52 3 CG2R51 4 NG2R50 5 NG2R51 6 HGR51 7 HGR52 8 HGR52 9 HGP1
@<TRIPOS>MOLECULE
pyrazole
 9 9 0 0 0
****
USER_CHARGES
INVALID_CHARGES
Pose:   8 Cluster:   8 Fr_nu: 941849 TotEn:   -15.91
@<TRIPOS>ATOM
      1 C1        -73.2503   -4.3481  -45.7136 C.2    1 LIG      -0.25100
      2 C2        -73.1757   -3.0736  -45.1206 C.2    1 LIG       0.13200
      3 C3        -72.8330   -4.1499  -47.0071 C.2    1 LIG      -0.03800
      4 N1        -72.7448   -2.1351  -45.9676 N.2    1 LIG      -0.57800
      5 N2        -72.5447   -2.8204  -47.1062 N.pl3  1 LIG      -0.05900
      6 H1        -73.5620   -5.2806  -45.2667 H      1 LIG       0.15700
      7 H2        -73.4179   -2.7893  -44.1065 H      1 LIG       0.15600
      8 H3        -72.7200   -4.8194  -47.8475 H      1 LIG       0.15900
      9 H4        -72.2106   -2.3153  -47.9174 H      1 LIG       0.32200
@<TRIPOS>BOND
      1       1       2 1
      2       1       3 2
      3       2       4 2
      4       3       5 1
      5       4       5 1
      6       1       6 1
      7       2       7 1
      8       3       8 1
      9       5       9 1
@<TRIPOS>ALT_TYPE
CGenFF_4.0_ALT_TYPE_SET
CGenFF_4.0 1 CG2R51 2 CG2R52 3 CG2R51 4 NG2R50 5 NG2R51 6 HGR51 7 HGR52 8 HGR52 9 HGP1
@<TRIPOS>MOLECULE
pyrazole
 9 9 0 0 0
****
USER_CHARGES
INVALID_CHARGES
Pose:   9 Cluster:   9 Fr_nu: 2124540 TotEn:   -14.93
@<TRIPOS>ATOM
      1 C1        -63.1989   -8.6807  -54.1342 C.2    1 LIG      -0.25100
      2 C2        -62.3103   -9.3807  -53.2963 C.2    1 LIG       0.13200
      3 C3        -64.4202   -9.2657  -53.9044 C.2    1 LIG      -0.03800
      4 N1        -62.9155  -10.3371  -52.5870 N.2    1 LIG      -0.57800
      5 N2        -64.1975  -10.2422  -52.9786 N.pl3  1 LIG      -0.05900
      6 H1        -62.9852   -7.8657  -54.8098 H      1 LIG       0.15700
      7 H2        -61.2467   -9.2342  -53.1733 H      1 LIG       0.15600
      8 H3        -65.4049   -9.0808  -54.3088 H      1 LIG       0.15900
      9 H4        -64.8712  -10.8797  -52.5729 H      1 LIG       0.32200
@<TRIPOS>BOND
      1       1       2 1
      2       1       3 2
      3       2       4 2
      4       3       5 1
      5       4       5 1
      6       1       6 1
      7       2       7 1
      8       3       8 1
      9       5       9 1
@<TRIPOS>ALT_TYPE
CGenFF_4.0_ALT_TYPE_SET
CGenFF_4.0 1 CG2R51 2 CG2R52 3 CG2R51 4 NG2R50 5 NG2R51 6 HGR51 7 HGR52 8 HGR52 9 HGP1
@<TRIPOS>MOLECULE
pyrazole
 9 9 0 0 0
****
USER_CHARGES
INVALID_CHARGES
Pose:  10 Cluster:  10 Fr_nu: 268296 TotEn:   -14.83
@<TRIPOS>ATOM
      1 C1        -64.2132   -8.1722  -44.0860 C.2    1 LIG      -0.25100
      2 C2        -65.0163   -9.1764  -43.5129 C.2    1 LIG       0.13200
      3 C3        -64.4418   -8.2787  -45.4362 C.2    1 LIG      -0.03800
      4 N1        -65.7038   -9.8697  -44.4243 N.2    1 LIG      -0.57800
      5 N2        -65.3335   -9.3002  -45.5839 N.pl3  1 LIG      -0.05900
      6 H1        -63.5604   -7.4688  -43.5906 H      1 LIG       0.15700
      7 H2        -65.1288   -9.4324  -42.4691 H      1 LIG       0.15600
      8 H3        -64.0572   -7.7335  -46.2860 H      1 LIG       0.15900
      9 H4        -65.7286   -9.6614  -46.4431 H      1 LIG       0.32200
@<TRIPOS>BOND
      1       1       2 1
      2       1       3 2
      3       2       4 2
      4       3       5 1
      5       4       5 1
      6       1       6 1
      7       2       7 1
      8       3       8 1
      9       5       9 1
@<TRIPOS>ALT_TYPE
CGenFF_4.0_ALT_TYPE_SET
CGenFF_4.0 1 CG2R51 2 CG2R52 3 CG2R51 4 NG2R50 5 NG2R51 6 HGR51 7 HGR52 8 HGR52 9 HGP1
@<TRIPOS>MOLECULE
pyrazole
 9 9 0 0 0
****
USER_CHARGES
INVALID_CHARGES
Pose:  11 Cluster:  11 Fr_nu: 1825058 TotEn:   -14.82
@<TRIPOS>ATOM
      1 C1        -78.4989  -11.4084  -42.9624 C.2    1 LIG      -0.25100
      2 C2        -77.5363  -10.4208  -42.6799 C.2    1 LIG       0.13200
      3 C3        -79.3533  -11.3724  -41.8876 C.2    1 LIG      -0.03800
      4 N1        -77.7578   -9.8025  -41.5170 N.2    1 LIG      -0.57800
      5 N2        -78.8695  -10.4029  -41.0591 N.pl3  1 LIG      -0.05900
      6 H1        -78.5653  -12.0556  -43.8244 H      1 LIG       0.15700
      7 H2        -76.6822  -10.1262  -43.2728 H      1 LIG       0.15600
      8 H3        -80.2404  -11.9382  -41.6421 H      1 LIG       0.15900
      9 H4        -79.2450  -10.1017  -40.1686 H      1 LIG       0.32200
@<TRIPOS>BOND
      1       1       2 1
      2       1       3 2
      3       2       4 2
      4       3       5 1
      5       4       5 1
      6       1       6 1
      7       2       7 1
      8       3       8 1
      9       5       9 1
@<TRIPOS>ALT_TYPE
CGenFF_4.0_ALT_TYPE_SET
CGenFF_4.0 1 CG2R51 2 CG2R52 3 CG2R51 4 NG2R50 5 NG2R51 6 HGR51 7 HGR52 8 HGR52 9 HGP1
@<TRIPOS>MOLECULE
pyrazole
 9 9 0 0 0
****
USER_CHARGES
INVALID_CHARGES
Pose:  12 Cluster:  12 Fr_nu: 268051 TotEn:   -13.38
@<TRIPOS>ATOM
      1 C1        -64.4763   -8.4639  -45.0562 C.2    1 LIG      -0.25100
      2 C2        -65.4596   -9.3951  -44.6719 C.2    1 LIG       0.13200
      3 C3        -63.9031   -8.0624  -43.8744 C.2    1 LIG      -0.03800
      4 N1        -65.5108   -9.5747  -43.3494 N.2    1 LIG      -0.57800
      5 N2        -64.5524   -8.7510  -42.8923 N.pl3  1 LIG      -0.05900
      6 H1        -64.2180   -8.1304  -46.0505 H      1 LIG       0.15700
      7 H2        -66.1415   -9.9499  -45.3004 H      1 LIG       0.15600
      8 H3        -63.1112   -7.3628  -43.6488 H      1 LIG       0.15900
      9 H4        -64.3949   -8.7063  -41.8933 H      1 LIG       0.32200
@<TRIPOS>BOND
      1       1       2 1
      2       1       3 2
      3       2       4 2
      4       3       5 1
      5       4       5 1
      6       1       6 1
      7       2       7 1
      8       3       8 1
      9       5       9 1
@<TRIPOS>ALT_TYPE
CGenFF_4.0_ALT_TYPE_SET
CGenFF_4.0 1 CG2R51 2 CG2R52 3 CG2R51 4 NG2R50 5 NG2R51 6 HGR51 7 HGR52 8 HGR52 9 HGP1
@<TRIPOS>MOLECULE
pyrazole
 9 9 0 0 0
****
USER_CHARGES
INVALID_CHARGES
Pose:  13 Cluster:  13 Fr_nu: 509377 TotEn:   -13.11
@<TRIPOS>ATOM
      1 C1        -66.4339   -3.9031  -57.8177 C.2    1 LIG      -0.25100
      2 C2        -66.1139   -5.0114  -58.6246 C.2    1 LIG       0.13200
      3 C3        -67.5867   -4.2724  -57.1688 C.2    1 LIG      -0.03800
      4 N1        -66.9923   -6.0099  -58.5012 N.2    1 LIG      -0.57800
      5 N2        -67.8757   -5.5306  -57.6091 N.pl3  1 LIG      -0.05900
      6 H1        -65.9034   -2.9676  -57.7190 H      1 LIG       0.15700
      7 H2        -65.2774   -5.1329  -59.2979 H      1 LIG       0.15600
      8 H3        -68.2146   -3.7639  -56.4514 H      1 LIG       0.15900
      9 H4        -68.6573   -6.1174  -57.3455 H      1 LIG       0.32200
@<TRIPOS>BOND
      1       1       2 1
      2       1       3 2
      3       2       4 2
      4       3       5 1
      5       4       5 1
      6       1       6 1
      7       2       7 1
      8       3       8 1
      9       5       9 1
@<TRIPOS>ALT_TYPE
CGenFF_4.0_ALT_TYPE_SET
CGenFF_4.0 1 CG2R51 2 CG2R52 3 CG2R51 4 NG2R50 5 NG2R51 6 HGR51 7 HGR52 8 HGR52 9 HGP1
@<TRIPOS>MOLECULE
pyrazole
 9 9 0 0 0
****
USER_CHARGES
INVALID_CHARGES
Pose:  14 Cluster:  14 Fr_nu: 279058 TotEn:   -13.03
@<TRIPOS>ATOM
      1 C1        -57.6700  -13.9690  -20.8701 C.2    1 LIG      -0.25100
      2 C2        -56.5916  -14.5008  -21.6021 C.2    1 LIG       0.13200
      3 C3        -58.4355  -15.0616  -20.5436 C.2    1 LIG      -0.03800
      4 N1        -56.6620  -15.8282  -21.7331 N.2    1 LIG      -0.57800
      5 N2        -57.7938  -16.1397  -21.0788 N.pl3  1 LIG      -0.05900
      6 H1        -57.8655  -12.9382  -20.6139 H      1 LIG       0.15700
      7 H2        -55.7575  -13.9765  -22.0462 H      1 LIG       0.15600
      8 H3        -59.3593  -15.1666  -19.9931 H      1 LIG       0.15900
      9 H4        -58.0717  -17.1122  -21.0378 H      1 LIG       0.32200
@<TRIPOS>BOND
      1       1       2 1
      2       1       3 2
      3       2       4 2
      4       3       5 1
      5       4       5 1
      6       1       6 1
      7       2       7 1
      8       3       8 1
      9       5       9 1
@<TRIPOS>ALT_TYPE
CGenFF_4.0_ALT_TYPE_SET
CGenFF_4.0 1 CG2R51 2 CG2R52 3 CG2R51 4 NG2R50 5 NG2R51 6 HGR51 7 HGR52 8 HGR52 9 HGP1
@<TRIPOS>MOLECULE
pyrazole
 9 9 0 0 0
****
USER_CHARGES
INVALID_CHARGES
Pose:  15 Cluster:  15 Fr_nu: 179710 TotEn:   -12.49
@<TRIPOS>ATOM
      1 C1        -67.6615    6.0667  -48.2827 C.2    1 LIG      -0.25100
      2 C2        -67.7134    5.0739  -49.2794 C.2    1 LIG       0.13200
      3 C3        -67.1124    5.4329  -47.1950 C.2    1 LIG      -0.03800
      4 N1        -67.2352    3.8987  -48.8620 N.2    1 LIG      -0.57800
      5 N2        -66.8775    4.1490  -47.5910 N.pl3  1 LIG      -0.05900
      6 H1        -67.9771    7.0978  -48.3436 H      1 LIG       0.15700
      7 H2        -68.0802    5.1576  -50.2924 H      1 LIG       0.15600
      8 H3        -66.8751    5.7714  -46.1967 H      1 LIG       0.15900
      9 H4        -66.4790    3.3936  -47.0475 H      1 LIG       0.32200
@<TRIPOS>BOND
      1       1       2 1
      2       1       3 2
      3       2       4 2
      4       3       5 1
      5       4       5 1
      6       1       6 1
      7       2       7 1
      8       3       8 1
      9       5       9 1
@<TRIPOS>ALT_TYPE
CGenFF_4.0_ALT_TYPE_SET
CGenFF_4.0 1 CG2R51 2 CG2R52 3 CG2R51 4 NG2R50 5 NG2R51 6 HGR51 7 HGR52 8 HGR52 9 HGP1
@<TRIPOS>MOLECULE
pyrazole
 9 9 0 0 0
****
USER_CHARGES
INVALID_CHARGES
Pose:  16 Cluster:  16 Fr_nu: 724082 TotEn:   -12.07
@<TRIPOS>ATOM
      1 C1        -72.7521   -2.1543  -46.6229 C.2    1 LIG      -0.25100
      2 C2        -73.1083   -3.4478  -47.0489 C.2    1 LIG       0.13200
      3 C3        -72.8973   -2.1903  -45.2576 C.2    1 LIG      -0.03800
      4 N1        -73.4536   -4.2474  -46.0363 N.2    1 LIG      -0.57800
      5 N2        -73.3150   -3.4543  -44.9604 N.pl3  1 LIG      -0.05900
      6 H1        -72.4339   -1.3131  -47.2209 H      1 LIG       0.15700
      7 H2        -73.1312   -3.8411  -48.0552 H      1 LIG       0.15600
      8 H3        -72.7467   -1.4466  -44.4884 H      1 LIG       0.15900
      9 H4        -73.5253   -3.8415  -44.0490 H      1 LIG       0.32200
@<TRIPOS>BOND
      1       1       2 1
      2       1       3 2
      3       2       4 2
      4       3       5 1
      5       4       5 1
      6       1       6 1
      7       2       7 1
      8       3       8 1
      9       5       9 1
@<TRIPOS>ALT_TYPE
CGenFF_4.0_ALT_TYPE_SET
CGenFF_4.0 1 CG2R51 2 CG2R52 3 CG2R51 4 NG2R50 5 NG2R51 6 HGR51 7 HGR52 8 HGR52 9 HGP1
@<TRIPOS>MOLECULE
pyrazole
 9 9 0 0 0
****
USER_CHARGES
INVALID_CHARGES
Pose:  17 Cluster:  17 Fr_nu: 510334 TotEn:   -12.03
@<TRIPOS>ATOM
      1 C1        -72.7279   -4.4933  -45.0495 C.2    1 LIG      -0.25100
      2 C2        -73.0451   -3.1366  -45.2508 C.2    1 LIG       0.13200
      3 C3        -72.9937   -5.0909  -46.2572 C.2    1 LIG      -0.03800
      4 N1        -73.4792   -2.8867  -46.4889 N.2    1 LIG      -0.57800
      5 N2        -73.4365   -4.0945  -47.0767 N.pl3  1 LIG      -0.05900
      6 H1        -72.3575   -4.9717  -44.1549 H      1 LIG       0.15700
      7 H2        -72.9786   -2.3196  -44.5466 H      1 LIG       0.15600
      8 H3        -72.9119   -6.1126  -46.5990 H      1 LIG       0.15900
      9 H4        -73.7271   -4.1677  -48.0437 H      1 LIG       0.32200
@<TRIPOS>BOND
      1       1       2 1
      2       1       3 2
      3       2       4 2
      4       3       5 1
      5       4       5 1
      6       1       6 1
      7       2       7 1
      8       3       8 1
      9       5       9 1
@<TRIPOS>ALT_TYPE
CGenFF_4.0_ALT_TYPE_SET
CGenFF_4.0 1 CG2R51 2 CG2R52 3 CG2R51 4 NG2R50 5 NG2R51 6 HGR51 7 HGR52 8 HGR52 9 HGP1
@<TRIPOS>MOLECULE
pyrazole
 9 9 0 0 0
****
USER_CHARGES
INVALID_CHARGES
Pose:  18 Cluster:  18 Fr_nu: 735757 TotEn:   -11.74
@<TRIPOS>ATOM
      1 C1        -72.4621   -2.8678  -46.5517 C.2    1 LIG      -0.25100
      2 C2        -72.2179   -4.2394  -46.7541 C.2    1 LIG       0.13200
      3 C3        -72.7129   -2.7587  -45.2057 C.2    1 LIG      -0.03800
      4 N1        -72.3054   -4.9506  -45.6270 N.2    1 LIG      -0.57800
      5 N2        -72.6073   -4.0224  -44.7032 N.pl3  1 LIG      -0.05900
      6 H1        -72.4566   -2.0693  -47.2788 H      1 LIG       0.15700
      7 H2        -71.9803   -4.7504  -47.6761 H      1 LIG       0.15600
      8 H3        -72.9538   -1.9153  -44.5749 H      1 LIG       0.15900
      9 H4        -72.7301   -4.3225  -43.7443 H      1 LIG       0.32200
@<TRIPOS>BOND
      1       1       2 1
      2       1       3 2
      3       2       4 2
      4       3       5 1
      5       4       5 1
      6       1       6 1
      7       2       7 1
      8       3       8 1
      9       5       9 1
@<TRIPOS>ALT_TYPE
CGenFF_4.0_ALT_TYPE_SET
CGenFF_4.0 1 CG2R51 2 CG2R52 3 CG2R51 4 NG2R50 5 NG2R51 6 HGR51 7 HGR52 8 HGR52 9 HGP1
@<TRIPOS>MOLECULE
pyrazole
 9 9 0 0 0
****
USER_CHARGES
INVALID_CHARGES
Pose:  19 Cluster:  19 Fr_nu: 9371250 TotEn:   -11.54
@<TRIPOS>ATOM
      1 C1        -76.6049   -8.0559  -46.7351 C.2    1 LIG      -0.25100
      2 C2        -77.4607   -7.1838  -47.4342 C.2    1 LIG       0.13200
      3 C3        -75.4245   -7.3627  -46.6239 C.2    1 LIG      -0.03800
      4 N1        -76.8740   -6.0249  -47.7451 N.2    1 LIG      -0.57800
      5 N2        -75.6368   -6.1639  -47.2390 N.pl3  1 LIG      -0.05900
      6 H1        -76.8139   -9.0480  -46.3628 H      1 LIG       0.15700
      7 H2        -78.4874   -7.3445  -47.7306 H      1 LIG       0.15600
      8 H3        -74.4733   -7.6096  -46.1748 H      1 LIG       0.15900
      9 H4        -74.9840   -5.3984  -47.3513 H      1 LIG       0.32200
@<TRIPOS>BOND
      1       1       2 1
      2       1       3 2
      3       2       4 2
      4       3       5 1
      5       4       5 1
      6       1       6 1
      7       2       7 1
      8       3       8 1
      9       5       9 1
@<TRIPOS>ALT_TYPE
CGenFF_4.0_ALT_TYPE_SET
CGenFF_4.0 1 CG2R51 2 CG2R52 3 CG2R51 4 NG2R50 5 NG2R51 6 HGR51 7 HGR52 8 HGR52 9 HGP1
@<TRIPOS>MOLECULE
pyrazole
 9 9 0 0 0
****
USER_CHARGES
INVALID_CHARGES
Pose:  20 Cluster:  20 Fr_nu: 501097 TotEn:   -10.80
@<TRIPOS>ATOM
      1 C1        -64.1912   -8.0382  -42.4783 C.2    1 LIG      -0.25100
      2 C2        -65.0748   -9.1181  -42.6649 C.2    1 LIG       0.13200
      3 C3        -63.9131   -7.5986  -43.7495 C.2    1 LIG      -0.03800
      4 N1        -65.3406   -9.3502  -43.9531 N.2    1 LIG      -0.57800
      5 N2        -64.6199   -8.4100  -44.5876 N.pl3  1 LIG      -0.05900
      6 H1        -63.8094   -7.6340  -41.5525 H      1 LIG       0.15700
      7 H2        -65.5358   -9.7460  -41.9159 H      1 LIG       0.15600
      8 H3        -63.2882   -6.8010  -44.1248 H      1 LIG       0.15900
      9 H4        -64.6550   -8.3802  -45.5988 H      1 LIG       0.32200
@<TRIPOS>BOND
      1       1       2 1
      2       1       3 2
      3       2       4 2
      4       3       5 1
      5       4       5 1
      6       1       6 1
      7       2       7 1
      8       3       8 1
      9       5       9 1
@<TRIPOS>ALT_TYPE
CGenFF_4.0_ALT_TYPE_SET
CGenFF_4.0 1 CG2R51 2 CG2R52 3 CG2R51 4 NG2R50 5 NG2R51 6 HGR51 7 HGR52 8 HGR52 9 HGP1
@<TRIPOS>MOLECULE
pyrazole
 9 9 0 0 0
****
USER_CHARGES
INVALID_CHARGES
Pose:  21 Cluster:  21 Fr_nu: 268206 TotEn:    -9.83
@<TRIPOS>ATOM
      1 C1        -65.2476   -9.4707  -44.0078 C.2    1 LIG      -0.25100
      2 C2        -65.0678   -8.7351  -45.1945 C.2    1 LIG       0.13200
      3 C3        -64.3996   -8.8778  -43.1045 C.2    1 LIG      -0.03800
      4 N1        -64.1758   -7.7500  -45.0604 N.2    1 LIG      -0.57800
      5 N2        -63.7876   -7.8623  -43.7788 N.pl3  1 LIG      -0.05900
      6 H1        -65.9007  -10.3124  -43.8309 H      1 LIG       0.15700
      7 H2        -65.5491   -8.8761  -46.1517 H      1 LIG       0.15600
      8 H3        -64.1799   -9.0838  -42.0669 H      1 LIG       0.15900
      9 H4        -63.0965   -7.2110  -43.4283 H      1 LIG       0.32200
@<TRIPOS>BOND
      1       1       2 1
      2       1       3 2
      3       2       4 2
      4       3       5 1
      5       4       5 1
      6       1       6 1
      7       2       7 1
      8       3       8 1
      9       5       9 1
@<TRIPOS>ALT_TYPE
CGenFF_4.0_ALT_TYPE_SET
CGenFF_4.0 1 CG2R51 2 CG2R52 3 CG2R51 4 NG2R50 5 NG2R51 6 HGR51 7 HGR52 8 HGR52 9 HGP1
@<TRIPOS>MOLECULE
pyrazole
 9 9 0 0 0
****
USER_CHARGES
INVALID_CHARGES
Pose:  22 Cluster:  22 Fr_nu: 103998 TotEn:    -9.61
@<TRIPOS>ATOM
      1 C1        -80.1281  -13.0609  -42.4255 C.2    1 LIG      -0.25100
      2 C2        -81.3658  -12.4547  -42.7127 C.2    1 LIG       0.13200
      3 C3        -79.7108  -12.4563  -41.2650 C.2    1 LIG      -0.03800
      4 N1        -81.7123  -11.5357  -41.8075 N.2    1 LIG      -0.57800
      5 N2        -80.6862  -11.5600  -40.9400 N.pl3  1 LIG      -0.05900
      6 H1        -79.6106  -13.8290  -42.9810 H      1 LIG       0.15700
      7 H2        -82.0295  -12.6439  -43.5442 H      1 LIG       0.15600
      8 H3        -78.8267  -12.5788  -40.6561 H      1 LIG       0.15900
      9 H4        -80.7154  -10.9337  -40.1452 H      1 LIG       0.32200
@<TRIPOS>BOND
      1       1       2 1
      2       1       3 2
      3       2       4 2
      4       3       5 1
      5       4       5 1
      6       1       6 1
      7       2       7 1
      8       3       8 1
      9       5       9 1
@<TRIPOS>ALT_TYPE
CGenFF_4.0_ALT_TYPE_SET
CGenFF_4.0 1 CG2R51 2 CG2R52 3 CG2R51 4 NG2R50 5 NG2R51 6 HGR51 7 HGR52 8 HGR52 9 HGP1
@<TRIPOS>MOLECULE
pyrazole
 9 9 0 0 0
****
USER_CHARGES
INVALID_CHARGES
Pose:  23 Cluster:  23 Fr_nu: 216808 TotEn:    -6.26
@<TRIPOS>ATOM
      1 C1        -64.7895   -8.7202  -44.6648 C.2    1 LIG      -0.25100
      2 C2        -64.8216   -7.4431  -44.0733 C.2    1 LIG       0.13200
      3 C3        -64.1768   -9.5168  -43.7286 C.2    1 LIG      -0.03800
      4 N1        -64.2732   -7.4249  -42.8556 N.2    1 LIG      -0.57800
      5 N2        -63.8907   -8.7004  -42.6741 N.pl3  1 LIG      -0.05900
      6 H1        -65.1590   -9.0220  -45.6337 H      1 LIG       0.15700
      7 H2        -65.2213   -6.5248  -44.4791 H      1 LIG       0.15600
      8 H3        -63.9223  -10.5669  -43.7189 H      1 LIG       0.15900
      9 H4        -63.4360   -8.9453  -41.8035 H      1 LIG       0.32200
@<TRIPOS>BOND
      1       1       2 1
      2       1       3 2
      3       2       4 2
      4       3       5 1
      5       4       5 1
      6       1       6 1
      7       2       7 1
      8       3       8 1
      9       5       9 1
@<TRIPOS>ALT_TYPE
CGenFF_4.0_ALT_TYPE_SET
CGenFF_4.0 1 CG2R51 2 CG2R52 3 CG2R51 4 NG2R50 5 NG2R51 6 HGR51 7 HGR52 8 HGR52 9 HGP1
@<TRIPOS>MOLECULE
4_lactone
 9 9 0 0 0
****
USER_CHARGES
INVALID_CHARGES
Pose:   1 Cluster:   1 Fr_nu: 6594428 TotEn:   -25.39
@<TRIPOS>ATOM
      1 C1        -58.1014   -1.5069  -20.0346 C.2    1 LIG       0.04000
      2 C2        -58.9327   -1.1252  -21.2725 C.3    1 LIG       0.11000
      3 C3        -60.0940   -1.1756  -20.2842 C.3    1 LIG       0.08100
      4 O1        -56.9408   -1.7259  -19.7710 O.2    1 LIG      -0.32000
      5 O2        -59.1822   -1.5348  -19.2094 O.3    1 LIG      -0.27100
      6 H1        -58.6994   -0.1400  -21.6793 H      1 LIG       0.09000
      7 H2        -58.9419   -1.8861  -22.0546 H      1 LIG       0.09000
      8 H3        -60.5915   -0.2217  -20.0890 H      1 LIG       0.09000
      9 H4        -60.8325   -1.9617  -20.4640 H      1 LIG       0.09000
@<TRIPOS>BOND
      1       1       2 1
      2       1       4 2
      3       1       5 1
      4       2       3 1
      5       3       5 1
      6       2       6 1
      7       2       7 1
      8       3       8 1
      9       3       9 1
@<TRIPOS>ALT_TYPE
CGenFF_4.0_ALT_TYPE_SET
CGenFF_4.0 1 CG2O4 2 CG3C41 3 CG3C41 4 OG2D1 5 OG3C51 6 HGA2 7 HGA2 8 HGA2 9 HGA2
@<TRIPOS>MOLECULE
4_lactone
 9 9 0 0 0
****
USER_CHARGES
INVALID_CHARGES
Pose:   2 Cluster:   2 Fr_nu: 6086644 TotEn:   -24.90
@<TRIPOS>ATOM
      1 C1        -50.8836  -11.8923  -27.4866 C.2    1 LIG       0.04000
      2 C2        -49.6590  -12.1005  -26.5777 C.3    1 LIG       0.11000
      3 C3        -50.6920  -12.7010  -25.6288 C.3    1 LIG       0.08100
      4 O1        -51.1148  -11.4341  -28.5825 O.2    1 LIG      -0.32000
      5 O2        -51.7498  -12.4392  -26.5921 O.3    1 LIG      -0.27100
      6 H1        -48.9211  -12.7979  -26.9772 H      1 LIG       0.09000
      7 H2        -49.1898  -11.1738  -26.2434 H      1 LIG       0.09000
      8 H3        -50.5853  -13.7705  -25.4278 H      1 LIG       0.09000
      9 H4        -50.8520  -12.1516  -24.6970 H      1 LIG       0.09000
@<TRIPOS>BOND
      1       1       2 1
      2       1       4 2
      3       1       5 1
      4       2       3 1
      5       3       5 1
      6       2       6 1
      7       2       7 1
      8       3       8 1
      9       3       9 1
@<TRIPOS>ALT_TYPE
CGenFF_4.0_ALT_TYPE_SET
CGenFF_4.0 1 CG2O4 2 CG3C41 3 CG3C41 4 OG2D1 5 OG3C51 6 HGA2 7 HGA2 8 HGA2 9 HGA2
@<TRIPOS>MOLECULE
4_lactone
 9 9 0 0 0
****
USER_CHARGES
INVALID_CHARGES
Pose:   3 Cluster:   3 Fr_nu: 2818506 TotEn:   -23.47
@<TRIPOS>ATOM
      1 C1        -58.0400   -1.1155  -22.0098 C.2    1 LIG       0.04000
      2 C2        -58.8838   -0.9939  -23.2913 C.3    1 LIG       0.11000
      3 C3        -58.4173    0.4581  -23.2444 C.3    1 LIG       0.08100
      4 O1        -57.7491   -1.9761  -21.2104 O.2    1 LIG      -0.32000
      5 O2        -57.6639    0.1914  -22.0291 O.3    1 LIG      -0.27100
      6 H1        -58.5097   -1.5847  -24.1289 H      1 LIG       0.09000
      7 H2        -59.9523   -1.1541  -23.1379 H      1 LIG       0.09000
      8 H3        -57.7641    0.7724  -24.0629 H      1 LIG       0.09000
      9 H4        -59.2022    1.2004  -23.0756 H      1 LIG       0.09000
@<TRIPOS>BOND
      1       1       2 1
      2       1       4 2
      3       1       5 1
      4       2       3 1
      5       3       5 1
      6       2       6 1
      7       2       7 1
      8       3       8 1
      9       3       9 1
@<TRIPOS>ALT_TYPE
CGenFF_4.0_ALT_TYPE_SET
CGenFF_4.0 1 CG2O4 2 CG3C41 3 CG3C41 4 OG2D1 5 OG3C51 6 HGA2 7 HGA2 8 HGA2 9 HGA2
@<TRIPOS>MOLECULE
4_lactone
 9 9 0 0 0
****
USER_CHARGES
INVALID_CHARGES
Pose:   4 Cluster:   4 Fr_nu: 5486692 TotEn:   -23.32
@<TRIPOS>ATOM
      1 C1        -57.6789   -1.1125  -21.1399 C.2    1 LIG       0.04000
      2 C2        -57.9230    0.2497  -21.8139 C.3    1 LIG       0.11000
      3 C3        -58.9786   -0.5288  -22.5934 C.3    1 LIG       0.08100
      4 O1        -56.9526   -1.5694  -20.2867 O.2    1 LIG      -0.32000
      5 O2        -58.6356   -1.7441  -21.8718 O.3    1 LIG      -0.27100
      6 H1        -58.3034    1.0185  -21.1396 H      1 LIG       0.09000
      7 H2        -57.0766    0.6160  -22.3971 H      1 LIG       0.09000
      8 H3        -60.0154   -0.2318  -22.4131 H      1 LIG       0.09000
      9 H4        -58.7921   -0.6321  -23.6659 H      1 LIG       0.09000
@<TRIPOS>BOND
      1       1       2 1
      2       1       4 2
      3       1       5 1
      4       2       3 1
      5       3       5 1
      6       2       6 1
      7       2       7 1
      8       3       8 1
      9       3       9 1
@<TRIPOS>ALT_TYPE
CGenFF_4.0_ALT_TYPE_SET
CGenFF_4.0 1 CG2O4 2 CG3C41 3 CG3C41 4 OG2D1 5 OG3C51 6 HGA2 7 HGA2 8 HGA2 9 HGA2
@<TRIPOS>MOLECULE
4_lactone
 9 9 0 0 0
****
USER_CHARGES
INVALID_CHARGES
Pose:   5 Cluster:   5 Fr_nu: 5479368 TotEn:   -21.91
@<TRIPOS>ATOM
      1 C1        -58.1993   -0.3753  -22.1814 C.2    1 LIG       0.04000
      2 C2        -58.5183    0.5077  -23.4012 C.3    1 LIG       0.11000
      3 C3        -59.8557   -0.2252  -23.3546 C.3    1 LIG       0.08100
      4 O1        -57.2731   -0.5487  -21.4222 O.2    1 LIG      -0.32000
      5 O2        -59.4124   -0.9899  -22.1994 O.3    1 LIG      -0.27100
      6 H1        -58.5555    1.5756  -23.1806 H      1 LIG       0.09000
      7 H2        -57.8956    0.3036  -24.2737 H      1 LIG       0.09000
      8 H3        -60.7265    0.3927  -23.1190 H      1 LIG       0.09000
      9 H4        -60.0679   -0.8742  -24.2086 H      1 LIG       0.09000
@<TRIPOS>BOND
      1       1       2 1
      2       1       4 2
      3       1       5 1
      4       2       3 1
      5       3       5 1
      6       2       6 1
      7       2       7 1
      8       3       8 1
      9       3       9 1
@<TRIPOS>ALT_TYPE
CGenFF_4.0_ALT_TYPE_SET
CGenFF_4.0 1 CG2O4 2 CG3C41 3 CG3C41 4 OG2D1 5 OG3C51 6 HGA2 7 HGA2 8 HGA2 9 HGA2
@<TRIPOS>MOLECULE
4_lactone
 9 9 0 0 0
****
USER_CHARGES
INVALID_CHARGES
Pose:   6 Cluster:   6 Fr_nu: 6756544 TotEn:   -21.78
@<TRIPOS>ATOM
      1 C1        -77.0441   -6.9295  -47.8124 C.2    1 LIG       0.04000
      2 C2        -77.6431   -8.0062  -48.7350 C.3    1 LIG       0.11000
      3 C3        -78.4811   -6.8402  -49.2510 C.3    1 LIG       0.08100
      4 O1        -76.2076   -6.8654  -46.9404 O.2    1 LIG      -0.32000
      5 O2        -77.8247   -5.9374  -48.3185 O.3    1 LIG      -0.27100
      6 H1        -76.9319   -8.4295  -49.4460 H      1 LIG       0.09000
      7 H2        -78.1920   -8.7886  -48.2084 H      1 LIG       0.09000
      8 H3        -78.2996   -6.5494  -50.2892 H      1 LIG       0.09000
      9 H4        -79.5548   -6.9084  -49.0557 H      1 LIG       0.09000
@<TRIPOS>BOND
      1       1       2 1
      2       1       4 2
      3       1       5 1
      4       2       3 1
      5       3       5 1
      6       2       6 1
      7       2       7 1
      8       3       8 1
      9       3       9 1
@<TRIPOS>ALT_TYPE
CGenFF_4.0_ALT_TYPE_SET
CGenFF_4.0 1 CG2O4 2 CG3C41 3 CG3C41 4 OG2D1 5 OG3C51 6 HGA2 7 HGA2 8 HGA2 9 HGA2
@<TRIPOS>MOLECULE
4_lactone
 9 9 0 0 0
****
USER_CHARGES
INVALID_CHARGES
Pose:   7 Cluster:   7 Fr_nu: 6279468 TotEn:   -21.66
@<TRIPOS>ATOM
      1 C1        -77.1255   -6.6410  -48.5835 C.2    1 LIG       0.04000
      2 C2        -77.3782   -7.3978  -49.8998 C.3    1 LIG       0.11000
      3 C3        -75.8563   -7.3606  -50.0027 C.3    1 LIG       0.08100
      4 O1        -77.7831   -6.1736  -47.6817 O.2    1 LIG      -0.32000
      5 O2        -75.7745   -6.6433  -48.7400 O.3    1 LIG      -0.27100
      6 H1        -77.8199   -8.3866  -49.7675 H      1 LIG       0.09000
      7 H2        -77.9187   -6.8182  -50.6500 H      1 LIG       0.09000
      8 H3        -75.3541   -8.3304  -49.9488 H      1 LIG       0.09000
      9 H4        -75.4538   -6.7675  -50.8284 H      1 LIG       0.09000
@<TRIPOS>BOND
      1       1       2 1
      2       1       4 2
      3       1       5 1
      4       2       3 1
      5       3       5 1
      6       2       6 1
      7       2       7 1
      8       3       8 1
      9       3       9 1
@<TRIPOS>ALT_TYPE
CGenFF_4.0_ALT_TYPE_SET
CGenFF_4.0 1 CG2O4 2 CG3C41 3 CG3C41 4 OG2D1 5 OG3C51 6 HGA2 7 HGA2 8 HGA2 9 HGA2
@<TRIPOS>MOLECULE
4_lactone
 9 9 0 0 0
****
USER_CHARGES
INVALID_CHARGES
Pose:   8 Cluster:   8 Fr_nu: 4476698 TotEn:   -21.50
@<TRIPOS>ATOM
      1 C1        -73.5007   -5.1731  -49.8607 C.2    1 LIG       0.04000
      2 C2        -74.2066   -5.0485  -51.2229 C.3    1 LIG       0.11000
      3 C3        -74.7683   -6.4182  -50.8534 C.3    1 LIG       0.08100
      4 O1        -72.7434   -4.5153  -49.1839 O.2    1 LIG      -0.32000
      5 O2        -74.0372   -6.3945  -49.5963 O.3    1 LIG      -0.27100
      6 H1        -74.9337   -4.2368  -51.2753 H      1 LIG       0.09000
      7 H2        -73.5270   -5.0289  -52.0764 H      1 LIG       0.09000
      8 H3        -75.8488   -6.4588  -50.6908 H      1 LIG       0.09000
      9 H4        -74.4466   -7.2471  -51.4898 H      1 LIG       0.09000
@<TRIPOS>BOND
      1       1       2 1
      2       1       4 2
      3       1       5 1
      4       2       3 1
      5       3       5 1
      6       2       6 1
      7       2       7 1
      8       3       8 1
      9       3       9 1
@<TRIPOS>ALT_TYPE
CGenFF_4.0_ALT_TYPE_SET
CGenFF_4.0 1 CG2O4 2 CG3C41 3 CG3C41 4 OG2D1 5 OG3C51 6 HGA2 7 HGA2 8 HGA2 9 HGA2
@<TRIPOS>MOLECULE
4_lactone
 9 9 0 0 0
****
USER_CHARGES
INVALID_CHARGES
Pose:   9 Cluster:   9 Fr_nu:   1562 TotEn:   -20.38
@<TRIPOS>ATOM
      1 C1        -64.9788   -9.0424  -44.3181 C.2    1 LIG       0.04000
      2 C2        -64.1001   -9.1853  -43.0625 C.3    1 LIG       0.11000
      3 C3        -64.0679   -7.6615  -43.1324 C.3    1 LIG       0.08100
      4 O1        -65.5609   -9.7718  -45.0885 O.2    1 LIG      -0.32000
      5 O2        -64.9064   -7.6843  -44.3207 O.3    1 LIG      -0.27100
      6 H1        -64.6191   -9.6091  -42.2014 H      1 LIG       0.09000
      7 H2        -63.1483   -9.6886  -43.2400 H      1 LIG       0.09000
      8 H3        -64.5554   -7.1389  -42.3049 H      1 LIG       0.09000
      9 H4        -63.0895   -7.2194  -43.3396 H      1 LIG       0.09000
@<TRIPOS>BOND
      1       1       2 1
      2       1       4 2
      3       1       5 1
      4       2       3 1
      5       3       5 1
      6       2       6 1
      7       2       7 1
      8       3       8 1
      9       3       9 1
@<TRIPOS>ALT_TYPE
CGenFF_4.0_ALT_TYPE_SET
CGenFF_4.0 1 CG2O4 2 CG3C41 3 CG3C41 4 OG2D1 5 OG3C51 6 HGA2 7 HGA2 8 HGA2 9 HGA2
@<TRIPOS>MOLECULE
4_lactone
 9 9 0 0 0
****
USER_CHARGES
INVALID_CHARGES
Pose:  10 Cluster:  10 Fr_nu: 6086424 TotEn:   -20.31
@<TRIPOS>ATOM
      1 C1        -50.9763  -11.9409  -26.9367 C.2    1 LIG       0.04000
      2 C2        -50.6920  -12.7010  -25.6288 C.3    1 LIG       0.11000
      3 C3        -49.3978  -13.0801  -26.3425 C.3    1 LIG       0.08100
      4 O1        -51.8569  -11.2481  -27.3936 O.2    1 LIG      -0.32000
      5 O2        -49.8037  -12.3183  -27.5132 O.3    1 LIG      -0.27100
      6 H1        -50.5799  -12.0575  -24.7548 H      1 LIG       0.09000
      7 H2        -51.3832  -13.5221  -25.4316 H      1 LIG       0.09000
      8 H3        -48.4797  -12.6827  -25.9013 H      1 LIG       0.09000
      9 H4        -49.2811  -14.1422  -26.5750 H      1 LIG       0.09000
@<TRIPOS>BOND
      1       1       2 1
      2       1       4 2
      3       1       5 1
      4       2       3 1
      5       3       5 1
      6       2       6 1
      7       2       7 1
      8       3       8 1
      9       3       9 1
@<TRIPOS>ALT_TYPE
CGenFF_4.0_ALT_TYPE_SET
CGenFF_4.0 1 CG2O4 2 CG3C41 3 CG3C41 4 OG2D1 5 OG3C51 6 HGA2 7 HGA2 8 HGA2 9 HGA2
@<TRIPOS>MOLECULE
4_lactone
 9 9 0 0 0
****
USER_CHARGES
INVALID_CHARGES
Pose:  11 Cluster:  11 Fr_nu:  30741 TotEn:   -19.93
@<TRIPOS>ATOM
      1 C1        -64.3640   -8.7392  -50.5006 C.2    1 LIG       0.04000
      2 C2        -65.6757   -9.1624  -51.1858 C.3    1 LIG       0.11000
      3 C3        -64.7430   -9.5419  -52.3321 C.3    1 LIG       0.08100
      4 O1        -64.0229   -8.2619  -49.4422 O.2    1 LIG      -0.32000
      5 O2        -63.5921   -9.0985  -51.5612 O.3    1 LIG      -0.27100
      6 H1        -66.1864   -9.9930  -50.6960 H      1 LIG       0.09000
      7 H2        -66.3607   -8.3366  -51.3849 H      1 LIG       0.09000
      8 H3        -64.6865  -10.6090  -52.5634 H      1 LIG       0.09000
      9 H4        -64.8612   -8.9582  -53.2492 H      1 LIG       0.09000
@<TRIPOS>BOND
      1       1       2 1
      2       1       4 2
      3       1       5 1
      4       2       3 1
      5       3       5 1
      6       2       6 1
      7       2       7 1
      8       3       8 1
      9       3       9 1
@<TRIPOS>ALT_TYPE
CGenFF_4.0_ALT_TYPE_SET
CGenFF_4.0 1 CG2O4 2 CG3C41 3 CG3C41 4 OG2D1 5 OG3C51 6 HGA2 7 HGA2 8 HGA2 9 HGA2
@<TRIPOS>MOLECULE
4_lactone
 9 9 0 0 0
****
USER_CHARGES
INVALID_CHARGES
Pose:  12 Cluster:  12 Fr_nu: 6087837 TotEn:   -19.77
@<TRIPOS>ATOM
      1 C1        -50.6456  -11.8383  -26.4644 C.2    1 LIG       0.04000
      2 C2        -49.3310  -11.4698  -25.7536 C.3    1 LIG       0.11000
      3 C3        -49.8347  -12.4537  -24.7019 C.3    1 LIG       0.08100
      4 O1        -51.2201  -11.5446  -27.4881 O.2    1 LIG      -0.32000
      5 O2        -51.0338  -12.7010  -25.4872 O.3    1 LIG      -0.27100
      6 H1        -48.4325  -11.7726  -26.2936 H      1 LIG       0.09000
      7 H2        -49.2725  -10.4268  -25.4382 H      1 LIG       0.09000
      8 H3        -49.2387  -13.3621  -24.5791 H      1 LIG       0.09000
      9 H4        -50.0751  -12.0202  -23.7273 H      1 LIG       0.09000
@<TRIPOS>BOND
      1       1       2 1
      2       1       4 2
      3       1       5 1
      4       2       3 1
      5       3       5 1
      6       2       6 1
      7       2       7 1
      8       3       8 1
      9       3       9 1
@<TRIPOS>ALT_TYPE
CGenFF_4.0_ALT_TYPE_SET
CGenFF_4.0 1 CG2O4 2 CG3C41 3 CG3C41 4 OG2D1 5 OG3C51 6 HGA2 7 HGA2 8 HGA2 9 HGA2
@<TRIPOS>MOLECULE
4_lactone
 9 9 0 0 0
****
USER_CHARGES
INVALID_CHARGES
Pose:  13 Cluster:  13 Fr_nu: 1033515 TotEn:   -19.45
@<TRIPOS>ATOM
      1 C1        -58.3576  -16.1213  -21.7894 C.2    1 LIG       0.04000
      2 C2        -59.4934  -17.0486  -21.3210 C.3    1 LIG       0.11000
      3 C3        -58.4834  -18.1471  -21.6389 C.3    1 LIG       0.08100
      4 O1        -58.1715  -14.9328  -21.9200 O.2    1 LIG      -0.32000
      5 O2        -57.5083  -17.1504  -22.0527 O.3    1 LIG      -0.27100
      6 H1        -59.7548  -16.9359  -20.2677 H      1 LIG       0.09000
      7 H2        -60.3807  -17.0216  -21.9557 H      1 LIG       0.09000
      8 H3        -58.1288  -18.7269  -20.7823 H      1 LIG       0.09000
      9 H4        -58.7536  -18.8117  -22.4642 H      1 LIG       0.09000
@<TRIPOS>BOND
      1       1       2 1
      2       1       4 2
      3       1       5 1
      4       2       3 1
      5       3       5 1
      6       2       6 1
      7       2       7 1
      8       3       8 1
      9       3       9 1
@<TRIPOS>ALT_TYPE
CGenFF_4.0_ALT_TYPE_SET
CGenFF_4.0 1 CG2O4 2 CG3C41 3 CG3C41 4 OG2D1 5 OG3C51 6 HGA2 7 HGA2 8 HGA2 9 HGA2
@<TRIPOS>MOLECULE
4_lactone
 9 9 0 0 0
****
USER_CHARGES
INVALID_CHARGES
Pose:  14 Cluster:  14 Fr_nu: 808865 TotEn:   -19.09
@<TRIPOS>ATOM
      1 C1        -80.2868  -13.2907  -42.0968 C.2    1 LIG       0.04000
      2 C2        -79.7243  -11.8773  -42.3311 C.3    1 LIG       0.11000
      3 C3        -81.1667  -11.4557  -42.0668 C.3    1 LIG       0.08100
      4 O1        -79.8715  -14.4273  -42.0892 O.2    1 LIG      -0.32000
      5 O2        -81.5519  -12.8447  -41.8725 O.3    1 LIG      -0.27100
      6 H1        -78.9937  -11.5593  -41.5857 H      1 LIG       0.09000
      7 H2        -79.3581  -11.7061  -43.3447 H      1 LIG       0.09000
      8 H3        -81.3286  -10.8622  -41.1629 H      1 LIG       0.09000
      9 H4        -81.6905  -11.0085  -42.9161 H      1 LIG       0.09000
@<TRIPOS>BOND
      1       1       2 1
      2       1       4 2
      3       1       5 1
      4       2       3 1
      5       3       5 1
      6       2       6 1
      7       2       7 1
      8       3       8 1
      9       3       9 1
@<TRIPOS>ALT_TYPE
CGenFF_4.0_ALT_TYPE_SET
CGenFF_4.0 1 CG2O4 2 CG3C41 3 CG3C41 4 OG2D1 5 OG3C51 6 HGA2 7 HGA2 8 HGA2 9 HGA2
@<TRIPOS>MOLECULE
4_lactone
 9 9 0 0 0
****
USER_CHARGES
INVALID_CHARGES
Pose:  15 Cluster:  15 Fr_nu: 4934943 TotEn:   -18.94
@<TRIPOS>ATOM
      1 C1        -75.6944   -5.9429  -48.4406 C.2    1 LIG       0.04000
      2 C2        -75.0289   -6.4266  -49.7415 C.3    1 LIG       0.11000
      3 C3        -73.9239   -5.4618  -49.3218 C.3    1 LIG       0.08100
      4 O1        -76.7183   -6.1512  -47.8303 O.2    1 LIG      -0.32000
      5 O2        -74.6728   -5.1012  -48.1282 O.3    1 LIG      -0.27100
      6 H1        -74.7608   -7.4842  -49.7382 H      1 LIG       0.09000
      7 H2        -75.5746   -6.1578  -50.6475 H      1 LIG       0.09000
      8 H3        -72.9637   -5.9213  -49.0718 H      1 LIG       0.09000
      9 H4        -73.7754   -4.6003  -49.9785 H      1 LIG       0.09000
@<TRIPOS>BOND
      1       1       2 1
      2       1       4 2
      3       1       5 1
      4       2       3 1
      5       3       5 1
      6       2       6 1
      7       2       7 1
      8       3       8 1
      9       3       9 1
@<TRIPOS>ALT_TYPE
CGenFF_4.0_ALT_TYPE_SET
CGenFF_4.0 1 CG2O4 2 CG3C41 3 CG3C41 4 OG2D1 5 OG3C51 6 HGA2 7 HGA2 8 HGA2 9 HGA2
@<TRIPOS>MOLECULE
4_lactone
 9 9 0 0 0
****
USER_CHARGES
INVALID_CHARGES
Pose:  16 Cluster:  16 Fr_nu: 6451936 TotEn:   -18.59
@<TRIPOS>ATOM
      1 C1        -77.0297   -7.6110  -46.2383 C.2    1 LIG       0.04000
      2 C2        -77.1491   -9.1066  -46.5822 C.3    1 LIG       0.11000
      3 C3        -76.1311   -9.2613  -45.4562 C.3    1 LIG       0.08100
      4 O1        -77.5011   -6.5655  -46.6243 O.2    1 LIG      -0.32000
      5 O2        -76.1226   -7.8219  -45.2471 O.3    1 LIG      -0.27100
      6 H1        -78.1359   -9.5305  -46.3900 H      1 LIG       0.09000
      7 H2        -76.7940   -9.3635  -47.5815 H      1 LIG       0.09000
      8 H3        -76.4831   -9.7955  -44.5695 H      1 LIG       0.09000
      9 H4        -75.1466   -9.6292  -45.7579 H      1 LIG       0.09000
@<TRIPOS>BOND
      1       1       2 1
      2       1       4 2
      3       1       5 1
      4       2       3 1
      5       3       5 1
      6       2       6 1
      7       2       7 1
      8       3       8 1
      9       3       9 1
@<TRIPOS>ALT_TYPE
CGenFF_4.0_ALT_TYPE_SET
CGenFF_4.0 1 CG2O4 2 CG3C41 3 CG3C41 4 OG2D1 5 OG3C51 6 HGA2 7 HGA2 8 HGA2 9 HGA2
@<TRIPOS>MOLECULE
4_lactone
 9 9 0 0 0
****
USER_CHARGES
INVALID_CHARGES
Pose:  17 Cluster:  17 Fr_nu: 6196151 TotEn:   -18.48
@<TRIPOS>ATOM
      1 C1        -57.5604  -16.9337  -21.5105 C.2    1 LIG       0.04000
      2 C2        -58.3542  -17.8127  -20.5274 C.3    1 LIG       0.11000
      3 C3        -59.5356  -17.4135  -21.4065 C.3    1 LIG       0.08100
      4 O1        -56.4131  -16.5830  -21.6688 O.2    1 LIG      -0.32000
      5 O2        -58.6574  -16.6177  -22.2497 O.3    1 LIG      -0.27100
      6 H1        -58.0804  -18.8686  -20.5527 H      1 LIG       0.09000
      7 H2        -58.3734  -17.4316  -19.5050 H      1 LIG       0.09000
      8 H3        -60.0049  -18.2266  -21.9670 H      1 LIG       0.09000
      9 H4        -60.2962  -16.7950  -20.9220 H      1 LIG       0.09000
@<TRIPOS>BOND
      1       1       2 1
      2       1       4 2
      3       1       5 1
      4       2       3 1
      5       3       5 1
      6       2       6 1
      7       2       7 1
      8       3       8 1
      9       3       9 1
@<TRIPOS>ALT_TYPE
CGenFF_4.0_ALT_TYPE_SET
CGenFF_4.0 1 CG2O4 2 CG3C41 3 CG3C41 4 OG2D1 5 OG3C51 6 HGA2 7 HGA2 8 HGA2 9 HGA2
@<TRIPOS>MOLECULE
4_lactone
 9 9 0 0 0
****
USER_CHARGES
INVALID_CHARGES
Pose:  18 Cluster:  18 Fr_nu: 138687 TotEn:   -18.18
@<TRIPOS>ATOM
      1 C1        -79.4692  -12.8586  -41.8889 C.2    1 LIG       0.04000
      2 C2        -80.1702  -11.8478  -40.9636 C.3    1 LIG       0.11000
      3 C3        -79.0652  -10.9133  -41.4471 C.3    1 LIG       0.08100
      4 O1        -79.6134  -14.0126  -42.2230 O.2    1 LIG      -0.32000
      5 O2        -78.5126  -11.9728  -42.2763 O.3    1 LIG      -0.27100
      6 H1        -81.1823  -11.5857  -41.2755 H      1 LIG       0.09000
      7 H2        -80.1369  -12.1146  -39.9060 H      1 LIG       0.09000
      8 H3        -79.3947  -10.0613  -42.0481 H      1 LIG       0.09000
      9 H4        -78.3538  -10.5890  -40.6827 H      1 LIG       0.09000
@<TRIPOS>BOND
      1       1       2 1
      2       1       4 2
      3       1       5 1
      4       2       3 1
      5       3       5 1
      6       2       6 1
      7       2       7 1
      8       3       8 1
      9       3       9 1
@<TRIPOS>ALT_TYPE
CGenFF_4.0_ALT_TYPE_SET
CGenFF_4.0 1 CG2O4 2 CG3C41 3 CG3C41 4 OG2D1 5 OG3C51 6 HGA2 7 HGA2 8 HGA2 9 HGA2
@<TRIPOS>MOLECULE
4_lactone
 9 9 0 0 0
****
USER_CHARGES
INVALID_CHARGES
Pose:  19 Cluster:  19 Fr_nu: 4879646 TotEn:   -17.73
@<TRIPOS>ATOM
      1 C1        -62.3655  -10.3525  -53.0311 C.2    1 LIG       0.04000
      2 C2        -63.8054   -9.8138  -53.1054 C.3    1 LIG       0.11000
      3 C3        -63.3014   -9.1583  -54.3877 C.3    1 LIG       0.08100
      4 O1        -61.7106  -11.0519  -52.2920 O.2    1 LIG      -0.32000
      5 O2        -61.9833   -9.7382  -54.1828 O.3    1 LIG      -0.27100
      6 H1        -64.5642  -10.5870  -53.2354 H      1 LIG       0.09000
      7 H2        -64.0680   -9.1316  -52.2953 H      1 LIG       0.09000
      8 H3        -63.7595   -9.5155  -55.3140 H      1 LIG       0.09000
      9 H4        -63.2657   -8.0655  -54.3761 H      1 LIG       0.09000
@<TRIPOS>BOND
      1       1       2 1
      2       1       4 2
      3       1       5 1
      4       2       3 1
      5       3       5 1
      6       2       6 1
      7       2       7 1
      8       3       8 1
      9       3       9 1
@<TRIPOS>ALT_TYPE
CGenFF_4.0_ALT_TYPE_SET
CGenFF_4.0 1 CG2O4 2 CG3C41 3 CG3C41 4 OG2D1 5 OG3C51 6 HGA2 7 HGA2 8 HGA2 9 HGA2
@<TRIPOS>MOLECULE
4_lactone
 9 9 0 0 0
****
USER_CHARGES
INVALID_CHARGES
Pose:  20 Cluster:  20 Fr_nu:   1235 TotEn:   -17.18
@<TRIPOS>ATOM
      1 C1        -77.3360   -9.4437  -42.1126 C.2    1 LIG       0.04000
      2 C2        -78.2837  -10.5928  -42.5007 C.3    1 LIG       0.11000
      3 C3        -78.9555  -10.2449  -41.1758 C.3    1 LIG       0.08100
      4 O1        -76.3639   -8.8924  -42.5768 O.2    1 LIG      -0.32000
      5 O2        -77.9830   -9.1884  -40.9439 O.3    1 LIG      -0.27100
      6 H1        -78.8752  -10.3991  -43.3969 H      1 LIG       0.09000
      7 H2        -77.8022  -11.5710  -42.5461 H      1 LIG       0.09000
      8 H3        -79.9717   -9.8482  -41.2498 H      1 LIG       0.09000
      9 H4        -78.9022  -11.0166  -40.4030 H      1 LIG       0.09000
@<TRIPOS>BOND
      1       1       2 1
      2       1       4 2
      3       1       5 1
      4       2       3 1
      5       3       5 1
      6       2       6 1
      7       2       7 1
      8       3       8 1
      9       3       9 1
@<TRIPOS>ALT_TYPE
CGenFF_4.0_ALT_TYPE_SET
CGenFF_4.0 1 CG2O4 2 CG3C41 3 CG3C41 4 OG2D1 5 OG3C51 6 HGA2 7 HGA2 8 HGA2 9 HGA2
@<TRIPOS>MOLECULE
4_lactone
 9 9 0 0 0
****
USER_CHARGES
INVALID_CHARGES
Pose:  21 Cluster:  21 Fr_nu: 1539641 TotEn:   -16.99
@<TRIPOS>ATOM
      1 C1        -57.1397  -15.6535  -21.5831 C.2    1 LIG       0.04000
      2 C2        -57.5381  -16.5150  -20.3714 C.3    1 LIG       0.11000
      3 C3        -58.7593  -16.8341  -21.2287 C.3    1 LIG       0.08100
      4 O1        -56.2255  -14.9268  -21.9003 O.2    1 LIG      -0.32000
      5 O2        -58.2536  -15.9800  -22.2919 O.3    1 LIG      -0.27100
      6 H1        -56.8638  -17.3507  -20.1780 H      1 LIG       0.09000
      7 H2        -57.7325  -15.9429  -19.4628 H      1 LIG       0.09000
      8 H3        -58.8502  -17.8736  -21.5553 H      1 LIG       0.09000
      9 H4        -59.7151  -16.4704  -20.8417 H      1 LIG       0.09000
@<TRIPOS>BOND
      1       1       2 1
      2       1       4 2
      3       1       5 1
      4       2       3 1
      5       3       5 1
      6       2       6 1
      7       2       7 1
      8       3       8 1
      9       3       9 1
@<TRIPOS>ALT_TYPE
CGenFF_4.0_ALT_TYPE_SET
CGenFF_4.0 1 CG2O4 2 CG3C41 3 CG3C41 4 OG2D1 5 OG3C51 6 HGA2 7 HGA2 8 HGA2 9 HGA2
@<TRIPOS>MOLECULE
4_lactone
 9 9 0 0 0
****
USER_CHARGES
INVALID_CHARGES
Pose:  22 Cluster:  22 Fr_nu: 1831802 TotEn:   -16.82
@<TRIPOS>ATOM
      1 C1        -57.2686  -15.1423  -21.6389 C.2    1 LIG       0.04000
      2 C2        -58.3036  -16.0569  -20.9595 C.3    1 LIG       0.11000
      3 C3        -57.3423  -17.1609  -21.3896 C.3    1 LIG       0.08100
      4 O1        -57.1212  -13.9590  -21.8447 O.2    1 LIG      -0.32000
      5 O2        -56.4582  -16.1758  -21.9924 O.3    1 LIG      -0.27100
      6 H1        -58.3963  -15.9023  -19.8834 H      1 LIG       0.09000
      7 H2        -59.2804  -16.0622  -21.4459 H      1 LIG       0.09000
      8 H3        -56.8489  -17.7022  -20.5777 H      1 LIG       0.09000
      9 H4        -57.7309  -17.8609  -22.1343 H      1 LIG       0.09000
@<TRIPOS>BOND
      1       1       2 1
      2       1       4 2
      3       1       5 1
      4       2       3 1
      5       3       5 1
      6       2       6 1
      7       2       7 1
      8       3       8 1
      9       3       9 1
@<TRIPOS>ALT_TYPE
CGenFF_4.0_ALT_TYPE_SET
CGenFF_4.0 1 CG2O4 2 CG3C41 3 CG3C41 4 OG2D1 5 OG3C51 6 HGA2 7 HGA2 8 HGA2 9 HGA2
@<TRIPOS>MOLECULE
4_lactone
 9 9 0 0 0
****
USER_CHARGES
INVALID_CHARGES
Pose:  23 Cluster:  23 Fr_nu: 2811946 TotEn:   -16.80
@<TRIPOS>ATOM
      1 C1        -50.8822  -12.0357  -26.2557 C.2    1 LIG       0.04000
      2 C2        -50.1421  -12.7833  -25.1321 C.3    1 LIG       0.11000
      3 C3        -50.9618  -13.9704  -25.6288 C.3    1 LIG       0.08100
      4 O1        -50.9171  -10.9149  -26.7104 O.2    1 LIG      -0.32000
      5 O2        -51.5816  -13.1351  -26.6455 O.3    1 LIG      -0.27100
      6 H1        -49.0637  -12.8568  -25.2811 H      1 LIG       0.09000
      7 H2        -50.3812  -12.4283  -24.1283 H      1 LIG       0.09000
      8 H3        -50.3889  -14.7887  -26.0735 H      1 LIG       0.09000
      9 H4        -51.7011  -14.3609  -24.9241 H      1 LIG       0.09000
@<TRIPOS>BOND
      1       1       2 1
      2       1       4 2
      3       1       5 1
      4       2       3 1
      5       3       5 1
      6       2       6 1
      7       2       7 1
      8       3       8 1
      9       3       9 1
@<TRIPOS>ALT_TYPE
CGenFF_4.0_ALT_TYPE_SET
CGenFF_4.0 1 CG2O4 2 CG3C41 3 CG3C41 4 OG2D1 5 OG3C51 6 HGA2 7 HGA2 8 HGA2 9 HGA2
@<TRIPOS>MOLECULE
4_lactone
 9 9 0 0 0
****
USER_CHARGES
INVALID_CHARGES
Pose:  24 Cluster:  24 Fr_nu:    953 TotEn:   -16.58
@<TRIPOS>ATOM
      1 C1        -76.9508   -8.8520  -42.9076 C.2    1 LIG       0.04000
      2 C2        -77.8090  -10.0910  -42.5954 C.3    1 LIG       0.11000
      3 C3        -77.9830   -9.4059  -41.2432 C.3    1 LIG       0.08100
      4 O1        -76.3044   -8.4245  -43.8370 O.2    1 LIG      -0.32000
      5 O2        -77.1472   -8.2988  -41.6808 O.3    1 LIG      -0.27100
      6 H1        -78.7107  -10.1733  -43.2042 H      1 LIG       0.09000
      7 H2        -77.2503  -11.0283  -42.5839 H      1 LIG       0.09000
      8 H3        -78.9982   -9.0757  -41.0067 H      1 LIG       0.09000
      9 H4        -77.5429   -9.9286  -40.3896 H      1 LIG       0.09000
@<TRIPOS>BOND
      1       1       2 1
      2       1       4 2
      3       1       5 1
      4       2       3 1
      5       3       5 1
      6       2       6 1
      7       2       7 1
      8       3       8 1
      9       3       9 1
@<TRIPOS>ALT_TYPE
CGenFF_4.0_ALT_TYPE_SET
CGenFF_4.0 1 CG2O4 2 CG3C41 3 CG3C41 4 OG2D1 5 OG3C51 6 HGA2 7 HGA2 8 HGA2 9 HGA2
@<TRIPOS>MOLECULE
4_lactone
 9 9 0 0 0
****
USER_CHARGES
INVALID_CHARGES
Pose:  25 Cluster:  25 Fr_nu: 1621333 TotEn:   -16.56
@<TRIPOS>ATOM
      1 C1        -78.4075   -6.6346  -49.2686 C.2    1 LIG       0.04000
      2 C2        -77.8166   -7.7733  -50.1192 C.3    1 LIG       0.11000
      3 C3        -78.8794   -7.3327  -51.1213 C.3    1 LIG       0.08100
      4 O1        -78.2152   -6.1400  -48.1811 O.2    1 LIG      -0.32000
      5 O2        -79.3317   -6.2959  -50.2071 O.3    1 LIG      -0.27100
      6 H1        -76.7817   -7.6107  -50.4242 H      1 LIG       0.09000
      7 H2        -77.9527   -8.7670  -49.6893 H      1 LIG       0.09000
      8 H3        -78.5023   -6.9094  -52.0563 H      1 LIG       0.09000
      9 H4        -79.6684   -8.0623  -51.3233 H      1 LIG       0.09000
@<TRIPOS>BOND
      1       1       2 1
      2       1       4 2
      3       1       5 1
      4       2       3 1
      5       3       5 1
      6       2       6 1
      7       2       7 1
      8       3       8 1
      9       3       9 1
@<TRIPOS>ALT_TYPE
CGenFF_4.0_ALT_TYPE_SET
CGenFF_4.0 1 CG2O4 2 CG3C41 3 CG3C41 4 OG2D1 5 OG3C51 6 HGA2 7 HGA2 8 HGA2 9 HGA2
@<TRIPOS>MOLECULE
4_lactone
 9 9 0 0 0
****
USER_CHARGES
INVALID_CHARGES
Pose:  26 Cluster:  26 Fr_nu: 370499 TotEn:   -16.43
@<TRIPOS>ATOM
      1 C1        -73.1770   -1.5901  -46.2755 C.2    1 LIG       0.04000
      2 C2        -72.6536   -2.9936  -46.6300 C.3    1 LIG       0.11000
      3 C3        -72.8916   -3.2593  -45.1465 C.3    1 LIG       0.08100
      4 O1        -73.3848   -0.5439  -46.8469 O.2    1 LIG      -0.32000
      5 O2        -73.3637   -1.8958  -44.9635 O.3    1 LIG      -0.27100
      6 H1        -73.2937   -3.5469  -47.3189 H      1 LIG       0.09000
      7 H2        -71.6118   -3.0116  -46.9541 H      1 LIG       0.09000
      8 H3        -73.6712   -3.9903  -44.9153 H      1 LIG       0.09000
      9 H4        -71.9947   -3.4570  -44.5530 H      1 LIG       0.09000
@<TRIPOS>BOND
      1       1       2 1
      2       1       4 2
      3       1       5 1
      4       2       3 1
      5       3       5 1
      6       2       6 1
      7       2       7 1
      8       3       8 1
      9       3       9 1
@<TRIPOS>ALT_TYPE
CGenFF_4.0_ALT_TYPE_SET
CGenFF_4.0 1 CG2O4 2 CG3C41 3 CG3C41 4 OG2D1 5 OG3C51 6 HGA2 7 HGA2 8 HGA2 9 HGA2
@<TRIPOS>MOLECULE
4_lactone
 9 9 0 0 0
****
USER_CHARGES
INVALID_CHARGES
Pose:  27 Cluster:  27 Fr_nu: 1110313 TotEn:   -15.98
@<TRIPOS>ATOM
      1 C1        -79.5345  -13.6436  -42.4798 C.2    1 LIG       0.04000
      2 C2        -79.3199  -12.1215  -42.3989 C.3    1 LIG       0.11000
      3 C3        -80.0404  -12.2732  -41.0625 C.3    1 LIG       0.08100
      4 O1        -79.2848  -14.5408  -43.2523 O.2    1 LIG      -0.32000
      5 O2        -80.1706  -13.7055  -41.2793 O.3    1 LIG      -0.27100
      6 H1        -78.2724  -11.8218  -42.3408 H      1 LIG       0.09000
      7 H2        -79.8534  -11.5553  -43.1640 H      1 LIG       0.09000
      8 H3        -79.4422  -12.0526  -40.1742 H      1 LIG       0.09000
      9 H4        -81.0173  -11.7865  -40.9955 H      1 LIG       0.09000
@<TRIPOS>BOND
      1       1       2 1
      2       1       4 2
      3       1       5 1
      4       2       3 1
      5       3       5 1
      6       2       6 1
      7       2       7 1
      8       3       8 1
      9       3       9 1
@<TRIPOS>ALT_TYPE
CGenFF_4.0_ALT_TYPE_SET
CGenFF_4.0 1 CG2O4 2 CG3C41 3 CG3C41 4 OG2D1 5 OG3C51 6 HGA2 7 HGA2 8 HGA2 9 HGA2
@<TRIPOS>MOLECULE
4_lactone
 9 9 0 0 0
****
USER_CHARGES
INVALID_CHARGES
Pose:  28 Cluster:  28 Fr_nu: 6588744 TotEn:   -15.89
@<TRIPOS>ATOM
      1 C1        -80.9417  -12.1308  -42.5327 C.2    1 LIG       0.04000
      2 C2        -80.4731  -10.9650  -41.6435 C.3    1 LIG       0.11000
      3 C3        -79.7618  -12.0748  -40.8753 C.3    1 LIG       0.08100
      4 O1        -81.6271  -12.2826  -43.5184 O.2    1 LIG      -0.32000
      5 O2        -80.2827  -13.0687  -41.8007 O.3    1 LIG      -0.27100
      6 H1        -79.8244  -10.2499  -42.1518 H      1 LIG       0.09000
      7 H2        -81.2798  -10.4601  -41.1095 H      1 LIG       0.09000
      8 H3        -78.6691  -12.0392  -40.8949 H      1 LIG       0.09000
      9 H4        -80.1199  -12.2476  -39.8567 H      1 LIG       0.09000
@<TRIPOS>BOND
      1       1       2 1
      2       1       4 2
      3       1       5 1
      4       2       3 1
      5       3       5 1
      6       2       6 1
      7       2       7 1
      8       3       8 1
      9       3       9 1
@<TRIPOS>ALT_TYPE
CGenFF_4.0_ALT_TYPE_SET
CGenFF_4.0 1 CG2O4 2 CG3C41 3 CG3C41 4 OG2D1 5 OG3C51 6 HGA2 7 HGA2 8 HGA2 9 HGA2
@<TRIPOS>MOLECULE
4_lactone
 9 9 0 0 0
****
USER_CHARGES
INVALID_CHARGES
Pose:  29 Cluster:  29 Fr_nu: 2811802 TotEn:   -15.24
@<TRIPOS>ATOM
      1 C1        -50.6196  -12.8352  -26.6103 C.2    1 LIG       0.04000
      2 C2        -50.9618  -13.9704  -25.6288 C.3    1 LIG       0.11000
      3 C3        -49.5098  -14.3723  -25.8699 C.3    1 LIG       0.08100
      4 O1        -51.1822  -11.8887  -27.1122 O.2    1 LIG      -0.32000
      5 O2        -49.3357  -13.2509  -26.7797 O.3    1 LIG      -0.27100
      6 H1        -51.1978  -13.6305  -24.6192 H      1 LIG       0.09000
      7 H2        -51.7149  -14.6677  -25.9995 H      1 LIG       0.09000
      8 H3        -48.8469  -14.2953  -25.0037 H      1 LIG       0.09000
      9 H4        -49.3634  -15.3289  -26.3788 H      1 LIG       0.09000
@<TRIPOS>BOND
      1       1       2 1
      2       1       4 2
      3       1       5 1
      4       2       3 1
      5       3       5 1
      6       2       6 1
      7       2       7 1
      8       3       8 1
      9       3       9 1
@<TRIPOS>ALT_TYPE
CGenFF_4.0_ALT_TYPE_SET
CGenFF_4.0 1 CG2O4 2 CG3C41 3 CG3C41 4 OG2D1 5 OG3C51 6 HGA2 7 HGA2 8 HGA2 9 HGA2
@<TRIPOS>MOLECULE
4_lactone
 9 9 0 0 0
****
USER_CHARGES
INVALID_CHARGES
Pose:  30 Cluster:  30 Fr_nu: 1064211 TotEn:   -14.80
@<TRIPOS>ATOM
      1 C1        -49.4249  -10.6327  -42.0982 C.2    1 LIG       0.04000
      2 C2        -50.2577  -10.3059  -43.3507 C.3    1 LIG       0.11000
      3 C3        -49.6774  -11.6224  -43.8586 C.3    1 LIG       0.08100
      4 O1        -49.2014  -10.1330  -41.0190 O.2    1 LIG      -0.32000
      5 O2        -48.9445  -11.7957  -42.6143 O.3    1 LIG      -0.27100
      6 H1        -51.3353  -10.2979  -43.1796 H      1 LIG       0.09000
      7 H2        -49.9327   -9.4086  -43.8799 H      1 LIG       0.09000
      8 H3        -50.3992  -12.4284  -44.0169 H      1 LIG       0.09000
      9 H4        -49.0021  -11.5411  -44.7147 H      1 LIG       0.09000
@<TRIPOS>BOND
      1       1       2 1
      2       1       4 2
      3       1       5 1
      4       2       3 1
      5       3       5 1
      6       2       6 1
      7       2       7 1
      8       3       8 1
      9       3       9 1
@<TRIPOS>ALT_TYPE
CGenFF_4.0_ALT_TYPE_SET
CGenFF_4.0 1 CG2O4 2 CG3C41 3 CG3C41 4 OG2D1 5 OG3C51 6 HGA2 7 HGA2 8 HGA2 9 HGA2
@<TRIPOS>MOLECULE
4_lactone
 9 9 0 0 0
****
USER_CHARGES
INVALID_CHARGES
Pose:  31 Cluster:  31 Fr_nu:  88813 TotEn:   -14.65
@<TRIPOS>ATOM
      1 C1        -49.3969  -10.9111  -42.4103 C.2    1 LIG       0.04000
      2 C2        -49.8230  -10.6280  -43.8621 C.3    1 LIG       0.11000
      3 C3        -51.1661  -11.1705  -43.3826 C.3    1 LIG       0.08100
      4 O1        -48.3988  -10.8015  -41.7350 O.2    1 LIG      -0.32000
      5 O2        -50.6204  -11.3845  -42.0514 O.3    1 LIG      -0.27100
      6 H1        -49.8084   -9.5711  -44.1326 H      1 LIG       0.09000
      7 H2        -49.3038  -11.2356  -44.6051 H      1 LIG       0.09000
      8 H3        -51.9899  -10.4517  -43.3699 H      1 LIG       0.09000
      9 H4        -51.4862  -12.1100  -43.8414 H      1 LIG       0.09000
@<TRIPOS>BOND
      1       1       2 1
      2       1       4 2
      3       1       5 1
      4       2       3 1
      5       3       5 1
      6       2       6 1
      7       2       7 1
      8       3       8 1
      9       3       9 1
@<TRIPOS>ALT_TYPE
CGenFF_4.0_ALT_TYPE_SET
CGenFF_4.0 1 CG2O4 2 CG3C41 3 CG3C41 4 OG2D1 5 OG3C51 6 HGA2 7 HGA2 8 HGA2 9 HGA2
@<TRIPOS>MOLECULE
4_lactone
 9 9 0 0 0
****
USER_CHARGES
INVALID_CHARGES
Pose:  32 Cluster:  32 Fr_nu:  23736 TotEn:   -14.04
@<TRIPOS>ATOM
      1 C1        -72.9786   -1.8697  -45.6212 C.2    1 LIG       0.04000
      2 C2        -72.8194   -3.2887  -45.0465 C.3    1 LIG       0.11000
      3 C3        -73.2189   -3.7096  -46.4576 C.3    1 LIG       0.08100
      4 O1        -72.8664   -0.7300  -45.2302 O.2    1 LIG      -0.32000
      5 O2        -73.3300   -2.3154  -46.8571 O.3    1 LIG      -0.27100
      6 H1        -71.7994   -3.5370  -44.7491 H      1 LIG       0.09000
      7 H2        -73.5337   -3.5327  -44.2584 H      1 LIG       0.09000
      8 H3        -72.4495   -4.2333  -47.0314 H      1 LIG       0.09000
      9 H4        -74.1775   -4.2290  -46.5412 H      1 LIG       0.09000
@<TRIPOS>BOND
      1       1       2 1
      2       1       4 2
      3       1       5 1
      4       2       3 1
      5       3       5 1
      6       2       6 1
      7       2       7 1
      8       3       8 1
      9       3       9 1
@<TRIPOS>ALT_TYPE
CGenFF_4.0_ALT_TYPE_SET
CGenFF_4.0 1 CG2O4 2 CG3C41 3 CG3C41 4 OG2D1 5 OG3C51 6 HGA2 7 HGA2 8 HGA2 9 HGA2
@<TRIPOS>MOLECULE
4_lactone
 9 9 0 0 0
****
USER_CHARGES
INVALID_CHARGES
Pose:  33 Cluster:  33 Fr_nu: 6568583 TotEn:   -12.84
@<TRIPOS>ATOM
      1 C1        -77.4371   -6.9383  -47.0462 C.2    1 LIG       0.04000
      2 C2        -76.9338   -8.3078  -46.5558 C.3    1 LIG       0.11000
      3 C3        -75.8866   -7.4629  -45.8365 C.3    1 LIG       0.08100
      4 O1        -78.3249   -6.5128  -47.7498 O.2    1 LIG      -0.32000
      5 O2        -76.4739   -6.2478  -46.3790 O.3    1 LIG      -0.27100
      6 H1        -77.6385   -8.8372  -45.9127 H      1 LIG       0.09000
      7 H2        -76.5576   -8.9545  -47.3502 H      1 LIG       0.09000
      8 H3        -75.9329   -7.4801  -44.7442 H      1 LIG       0.09000
      9 H4        -74.8564   -7.5979  -46.1772 H      1 LIG       0.09000
@<TRIPOS>BOND
      1       1       2 1
      2       1       4 2
      3       1       5 1
      4       2       3 1
      5       3       5 1
      6       2       6 1
      7       2       7 1
      8       3       8 1
      9       3       9 1
@<TRIPOS>ALT_TYPE
CGenFF_4.0_ALT_TYPE_SET
CGenFF_4.0 1 CG2O4 2 CG3C41 3 CG3C41 4 OG2D1 5 OG3C51 6 HGA2 7 HGA2 8 HGA2 9 HGA2
@<TRIPOS>MOLECULE
4_lactone
 9 9 0 0 0
****
USER_CHARGES
INVALID_CHARGES
Pose:  34 Cluster:  34 Fr_nu:  21662 TotEn:   -11.91
@<TRIPOS>ATOM
      1 C1        -64.2405   -8.3734  -44.7298 C.2    1 LIG       0.04000
      2 C2        -63.4798   -7.7797  -43.5306 C.3    1 LIG       0.11000
      3 C3        -64.0438   -8.9958  -42.8020 C.3    1 LIG       0.08100
      4 O1        -64.4265   -8.0996  -45.8937 O.2    1 LIG      -0.32000
      5 O2        -64.7099   -9.4335  -44.0187 O.3    1 LIG      -0.27100
      6 H1        -62.3959   -7.7626  -43.6549 H      1 LIG       0.09000
      7 H2        -63.8571   -6.8109  -43.1993 H      1 LIG       0.09000
      8 H3        -63.3064   -9.7274  -42.4605 H      1 LIG       0.09000
      9 H4        -64.7620   -8.7780  -42.0068 H      1 LIG       0.09000
@<TRIPOS>BOND
      1       1       2 1
      2       1       4 2
      3       1       5 1
      4       2       3 1
      5       3       5 1
      6       2       6 1
      7       2       7 1
      8       3       8 1
      9       3       9 1
@<TRIPOS>ALT_TYPE
CGenFF_4.0_ALT_TYPE_SET
CGenFF_4.0 1 CG2O4 2 CG3C41 3 CG3C41 4 OG2D1 5 OG3C51 6 HGA2 7 HGA2 8 HGA2 9 HGA2
@<TRIPOS>MOLECULE
4_lactone
 9 9 0 0 0
****
USER_CHARGES
INVALID_CHARGES
Pose:  35 Cluster:  35 Fr_nu: 3639906 TotEn:   -11.28
@<TRIPOS>ATOM
      1 C1        -66.2038    4.3338  -48.8666 C.2    1 LIG       0.04000
      2 C2        -66.3756    5.4491  -47.8197 C.3    1 LIG       0.11000
      3 C3        -67.7984    4.9043  -47.7376 C.3    1 LIG       0.08100
      4 O1        -65.3267    3.9104  -49.5847 O.2    1 LIG      -0.32000
      5 O2        -67.4871    3.9006  -48.7432 O.3    1 LIG      -0.27100
      6 H1        -65.7657    5.3176  -46.9246 H      1 LIG       0.09000
      7 H2        -66.2763    6.4580  -48.2235 H      1 LIG       0.09000
      8 H3        -68.0762    4.4470  -46.7841 H      1 LIG       0.09000
      9 H4        -68.5841    5.5841  -48.0784 H      1 LIG       0.09000
@<TRIPOS>BOND
      1       1       2 1
      2       1       4 2
      3       1       5 1
      4       2       3 1
      5       3       5 1
      6       2       6 1
      7       2       7 1
      8       3       8 1
      9       3       9 1
@<TRIPOS>ALT_TYPE
CGenFF_4.0_ALT_TYPE_SET
CGenFF_4.0 1 CG2O4 2 CG3C41 3 CG3C41 4 OG2D1 5 OG3C51 6 HGA2 7 HGA2 8 HGA2 9 HGA2
@<TRIPOS>MOLECULE
4_lactone
 9 9 0 0 0
****
USER_CHARGES
INVALID_CHARGES
Pose:  36 Cluster:  36 Fr_nu: 112337 TotEn:   -11.08
@<TRIPOS>ATOM
      1 C1        -72.6684   -1.2637  -45.5279 C.2    1 LIG       0.04000
      2 C2        -72.4392   -1.5882  -47.0150 C.3    1 LIG       0.11000
      3 C3        -72.5745   -3.0301  -46.5347 C.3    1 LIG       0.08100
      4 O1        -72.7423   -0.2779  -44.8301 O.2    1 LIG      -0.32000
      5 O2        -72.7773   -2.5712  -45.1695 O.3    1 LIG      -0.27100
      6 H1        -73.2314   -1.2328  -47.6758 H      1 LIG       0.09000
      7 H2        -71.4538   -1.3023  -47.3865 H      1 LIG       0.09000
      8 H3        -73.4450   -3.5748  -46.9104 H      1 LIG       0.09000
      9 H4        -71.6733   -3.6431  -46.6228 H      1 LIG       0.09000
@<TRIPOS>BOND
      1       1       2 1
      2       1       4 2
      3       1       5 1
      4       2       3 1
      5       3       5 1
      6       2       6 1
      7       2       7 1
      8       3       8 1
      9       3       9 1
@<TRIPOS>ALT_TYPE
CGenFF_4.0_ALT_TYPE_SET
CGenFF_4.0 1 CG2O4 2 CG3C41 3 CG3C41 4 OG2D1 5 OG3C51 6 HGA2 7 HGA2 8 HGA2 9 HGA2
@<TRIPOS>MOLECULE
4_lactone
 9 9 0 0 0
****
USER_CHARGES
INVALID_CHARGES
Pose:  37 Cluster:  37 Fr_nu: 708322 TotEn:   -10.93
@<TRIPOS>ATOM
      1 C1        -72.8937   -2.5894  -45.8094 C.2    1 LIG       0.04000
      2 C2        -73.0129   -3.3797  -47.1248 C.3    1 LIG       0.11000
      3 C3        -72.6638   -4.5670  -46.2324 C.3    1 LIG       0.08100
      4 O1        -73.0045   -1.4411  -45.4443 O.2    1 LIG      -0.32000
      5 O2        -72.5856   -3.6911  -45.0738 O.3    1 LIG      -0.27100
      6 H1        -74.0173   -3.3867  -47.5510 H      1 LIG       0.09000
      7 H2        -72.2653   -3.1131  -47.8738 H      1 LIG       0.09000
      8 H3        -73.4486   -5.3195  -46.1167 H      1 LIG       0.09000
      9 H4        -71.7029   -5.0461  -46.4394 H      1 LIG       0.09000
@<TRIPOS>BOND
      1       1       2 1
      2       1       4 2
      3       1       5 1
      4       2       3 1
      5       3       5 1
      6       2       6 1
      7       2       7 1
      8       3       8 1
      9       3       9 1
@<TRIPOS>ALT_TYPE
CGenFF_4.0_ALT_TYPE_SET
CGenFF_4.0 1 CG2O4 2 CG3C41 3 CG3C41 4 OG2D1 5 OG3C51 6 HGA2 7 HGA2 8 HGA2 9 HGA2
@<TRIPOS>MOLECULE
4_lactone
 9 9 0 0 0
****
USER_CHARGES
INVALID_CHARGES
Pose:  38 Cluster:  38 Fr_nu: 3105393 TotEn:   -10.71
@<TRIPOS>ATOM
      1 C1        -81.2519  -11.8749  -42.1330 C.2    1 LIG       0.04000
      2 C2        -80.0161  -11.4494  -41.3200 C.3    1 LIG       0.11000
      3 C3        -79.2674  -11.8598  -42.5844 C.3    1 LIG       0.08100
      4 O1        -82.4504  -11.9279  -41.9744 O.2    1 LIG      -0.32000
      5 O2        -80.5212  -12.2231  -43.2260 O.3    1 LIG      -0.27100
      6 H1        -79.9874  -10.3862  -41.0766 H      1 LIG       0.09000
      7 H2        -79.8302  -12.0642  -40.4378 H      1 LIG       0.09000
      8 H3        -78.7607  -11.0513  -43.1184 H      1 LIG       0.09000
      9 H4        -78.6043  -12.7231  -42.4807 H      1 LIG       0.09000
@<TRIPOS>BOND
      1       1       2 1
      2       1       4 2
      3       1       5 1
      4       2       3 1
      5       3       5 1
      6       2       6 1
      7       2       7 1
      8       3       8 1
      9       3       9 1
@<TRIPOS>ALT_TYPE
CGenFF_4.0_ALT_TYPE_SET
CGenFF_4.0 1 CG2O4 2 CG3C41 3 CG3C41 4 OG2D1 5 OG3C51 6 HGA2 7 HGA2 8 HGA2 9 HGA2
@<TRIPOS>MOLECULE
4_lactone
 9 9 0 0 0
****
USER_CHARGES
INVALID_CHARGES
Pose:  39 Cluster:  39 Fr_nu: 196370 TotEn:   -10.35
@<TRIPOS>ATOM
      1 C1        -64.9667   -7.2579  -43.6551 C.2    1 LIG       0.04000
      2 C2        -64.4928   -8.4627  -44.4877 C.3    1 LIG       0.11000
      3 C3        -63.7758   -8.8432  -43.1958 C.3    1 LIG       0.08100
      4 O1        -65.6574   -6.2774  -43.8160 O.2    1 LIG      -0.32000
      5 O2        -64.3005   -7.6565  -42.5384 O.3    1 LIG      -0.27100
      6 H1        -65.2958   -9.1327  -44.7988 H      1 LIG       0.09000
      7 H2        -63.8485   -8.1977  -45.3276 H      1 LIG       0.09000
      8 H3        -64.1252   -9.7596  -42.7124 H      1 LIG       0.09000
      9 H4        -62.6834   -8.8279  -43.2405 H      1 LIG       0.09000
@<TRIPOS>BOND
      1       1       2 1
      2       1       4 2
      3       1       5 1
      4       2       3 1
      5       3       5 1
      6       2       6 1
      7       2       7 1
      8       3       8 1
      9       3       9 1
@<TRIPOS>ALT_TYPE
CGenFF_4.0_ALT_TYPE_SET
CGenFF_4.0 1 CG2O4 2 CG3C41 3 CG3C41 4 OG2D1 5 OG3C51 6 HGA2 7 HGA2 8 HGA2 9 HGA2
@<TRIPOS>MOLECULE
4_lactone
 9 9 0 0 0
****
USER_CHARGES
INVALID_CHARGES
Pose:  40 Cluster:  40 Fr_nu: 499985 TotEn:   -10.20
@<TRIPOS>ATOM
      1 C1        -73.0373   -2.6863  -46.3870 C.2    1 LIG       0.04000
      2 C2        -72.4383   -4.0749  -46.6741 C.3    1 LIG       0.11000
      3 C3        -72.9399   -4.3826  -45.2664 C.3    1 LIG       0.08100
      4 O1        -73.1517   -1.6271  -46.9608 O.2    1 LIG      -0.32000
      5 O2        -73.4565   -3.0289  -45.1394 O.3    1 LIG      -0.27100
      6 H1        -72.9337   -4.6153  -47.4822 H      1 LIG       0.09000
      7 H2        -71.3546   -4.0745  -46.8022 H      1 LIG       0.09000
      8 H3        -73.7382   -5.1267  -45.2002 H      1 LIG       0.09000
      9 H4        -72.1641   -4.5878  -44.5237 H      1 LIG       0.09000
@<TRIPOS>BOND
      1       1       2 1
      2       1       4 2
      3       1       5 1
      4       2       3 1
      5       3       5 1
      6       2       6 1
      7       2       7 1
      8       3       8 1
      9       3       9 1
@<TRIPOS>ALT_TYPE
CGenFF_4.0_ALT_TYPE_SET
CGenFF_4.0 1 CG2O4 2 CG3C41 3 CG3C41 4 OG2D1 5 OG3C51 6 HGA2 7 HGA2 8 HGA2 9 HGA2
@<TRIPOS>MOLECULE
4_lactone
 9 9 0 0 0
****
USER_CHARGES
INVALID_CHARGES
Pose:  41 Cluster:  41 Fr_nu: 114848 TotEn:    -7.78
@<TRIPOS>ATOM
      1 C1        -73.2377   -3.0292  -45.1965 C.2    1 LIG       0.04000
      2 C2        -72.3946   -4.2970  -44.9703 C.3    1 LIG       0.11000
      3 C3        -72.7159   -4.5541  -46.4395 C.3    1 LIG       0.08100
      4 O1        -73.6074   -2.0755  -44.5500 O.2    1 LIG      -0.32000
      5 O2        -73.4857   -3.3215  -46.5014 O.3    1 LIG      -0.27100
      6 H1        -71.3460   -4.0999  -44.7423 H      1 LIG       0.09000
      7 H2        -72.8304   -5.0006  -44.2591 H      1 LIG       0.09000
      8 H3        -71.8621   -4.5309  -47.1222 H      1 LIG       0.09000
      9 H4        -73.3411   -5.4286  -46.6395 H      1 LIG       0.09000
@<TRIPOS>BOND
      1       1       2 1
      2       1       4 2
      3       1       5 1
      4       2       3 1
      5       3       5 1
      6       2       6 1
      7       2       7 1
      8       3       8 1
      9       3       9 1
@<TRIPOS>ALT_TYPE
CGenFF_4.0_ALT_TYPE_SET
CGenFF_4.0 1 CG2O4 2 CG3C41 3 CG3C41 4 OG2D1 5 OG3C51 6 HGA2 7 HGA2 8 HGA2 9 HGA2
@<TRIPOS>MOLECULE
pyridine
 11 11 0 0 0
****
USER_CHARGES
INVALID_CHARGES
Pose:   1 Cluster:   1 Fr_nu:  51369 TotEn:   -20.40
@<TRIPOS>ATOM
      1 C1        -72.6541   -3.8754  -46.5109 C.ar   1 LIG      -0.11300
      2 C2        -73.0338   -3.5262  -45.2197 C.ar   1 LIG      -0.11700
      3 C3        -72.3450   -2.8806  -47.4318 C.ar   1 LIG      -0.11700
      4 C4        -73.0884   -2.1787  -44.9019 C.ar   1 LIG       0.17700
      5 C5        -72.4307   -1.5620  -47.0150 C.ar   1 LIG       0.17700
      6 N1        -72.7957   -1.1840  -45.7693 N.ar   1 LIG      -0.60000
      7 H1        -72.5999   -4.9210  -46.7991 H      1 LIG       0.11500
      8 H2        -73.2788   -4.2846  -44.4853 H      1 LIG       0.11500
      9 H3        -72.0472   -3.1295  -48.4439 H      1 LIG       0.11500
     10 H4        -73.3793   -1.8546  -43.9081 H      1 LIG       0.12400
     11 H5        -72.2009   -0.7481  -47.6949 H      1 LIG       0.12400
@<TRIPOS>BOND
      1       1       2 ar
      2       1       3 ar
      3       2       4 ar
      4       3       5 ar
      5       4       6 ar
      6       5       6 ar
      7       1       7 1
      8       2       8 1
      9       3       9 1
     10       4      10 1
     11       5      11 1
@<TRIPOS>ALT_TYPE
CGenFF_4.0_ALT_TYPE_SET
CGenFF_4.0 1 CG2R61 2 CG2R61 3 CG2R61 4 CG2R61 5 CG2R61 6 NG2R60 7 HGR61 8 HGR61 9 HGR61 10 HGR62 11 HGR62
@<TRIPOS>MOLECULE
pyridine
 11 11 0 0 0
****
USER_CHARGES
INVALID_CHARGES
Pose:   2 Cluster:   2 Fr_nu: 115710 TotEn:   -17.30
@<TRIPOS>ATOM
      1 C1        -77.9521  -10.8734  -42.8501 C.ar   1 LIG      -0.11300
      2 C2        -77.0108  -10.2479  -43.6599 C.ar   1 LIG      -0.11700
      3 C3        -78.3359  -10.2791  -41.6531 C.ar   1 LIG      -0.11700
      4 C4        -76.4875   -9.0387  -43.2312 C.ar   1 LIG       0.17700
      5 C5        -77.7532   -9.0686  -41.3141 C.ar   1 LIG       0.17700
      6 N1        -76.8356   -8.4308  -42.0750 N.ar   1 LIG      -0.60000
      7 H1        -78.3851  -11.8227  -43.1508 H      1 LIG       0.11500
      8 H2        -76.6969  -10.6925  -44.5971 H      1 LIG       0.11500
      9 H3        -79.0676  -10.7489  -41.0057 H      1 LIG       0.11500
     10 H4        -75.7499   -8.5111  -43.8269 H      1 LIG       0.12400
     11 H5        -78.0175   -8.5638  -40.3907 H      1 LIG       0.12400
@<TRIPOS>BOND
      1       1       2 ar
      2       1       3 ar
      3       2       4 ar
      4       3       5 ar
      5       4       6 ar
      6       5       6 ar
      7       1       7 1
      8       2       8 1
      9       3       9 1
     10       4      10 1
     11       5      11 1
@<TRIPOS>ALT_TYPE
CGenFF_4.0_ALT_TYPE_SET
CGenFF_4.0 1 CG2R61 2 CG2R61 3 CG2R61 4 CG2R61 5 CG2R61 6 NG2R60 7 HGR61 8 HGR61 9 HGR61 10 HGR62 11 HGR62
@<TRIPOS>MOLECULE
pyridine
 11 11 0 0 0
****
USER_CHARGES
INVALID_CHARGES
Pose:   3 Cluster:   3 Fr_nu: 2303160 TotEn:   -15.21
@<TRIPOS>ATOM
      1 C1        -49.6536  -11.0967  -44.0684 C.ar   1 LIG      -0.11300
      2 C2        -50.5062  -10.4944  -43.1500 C.ar   1 LIG      -0.11700
      3 C3        -48.3940  -11.5238  -43.6630 C.ar   1 LIG      -0.11700
      4 C4        -50.0554  -10.3435  -41.8485 C.ar   1 LIG       0.17700
      5 C5        -48.0376  -11.3266  -42.3387 C.ar   1 LIG       0.17700
      6 N1        -48.8387  -10.7455  -41.4177 N.ar   1 LIG      -0.60000
      7 H1        -49.9699  -11.2324  -45.0983 H      1 LIG       0.11500
      8 H2        -51.4925  -10.1541  -43.4435 H      1 LIG       0.11500
      9 H3        -47.7125  -11.9953  -44.3618 H      1 LIG       0.11500
     10 H4        -50.6826   -9.8795  -41.0946 H      1 LIG       0.12400
     11 H5        -47.0660  -11.6409  -41.9718 H      1 LIG       0.12400
@<TRIPOS>BOND
      1       1       2 ar
      2       1       3 ar
      3       2       4 ar
      4       3       5 ar
      5       4       6 ar
      6       5       6 ar
      7       1       7 1
      8       2       8 1
      9       3       9 1
     10       4      10 1
     11       5      11 1
@<TRIPOS>ALT_TYPE
CGenFF_4.0_ALT_TYPE_SET
CGenFF_4.0 1 CG2R61 2 CG2R61 3 CG2R61 4 CG2R61 5 CG2R61 6 NG2R60 7 HGR61 8 HGR61 9 HGR61 10 HGR62 11 HGR62
@<TRIPOS>MOLECULE
pyridine
 11 11 0 0 0
****
USER_CHARGES
INVALID_CHARGES
Pose:   4 Cluster:   4 Fr_nu: 3199187 TotEn:   -14.97
@<TRIPOS>ATOM
      1 C1        -77.0914   -7.2899  -50.2575 C.ar   1 LIG      -0.11300
      2 C2        -75.9731   -6.9881  -49.4885 C.ar   1 LIG      -0.11700
      3 C3        -78.3597   -7.2033  -49.6943 C.ar   1 LIG      -0.11700
      4 C4        -76.1751   -6.6076  -48.1715 C.ar   1 LIG       0.17700
      5 C5        -78.4549   -6.8134  -48.3681 C.ar   1 LIG       0.17700
      6 N1        -77.3915   -6.5123  -47.5894 N.ar   1 LIG      -0.60000
      7 H1        -76.9747   -7.5928  -51.2938 H      1 LIG       0.11500
      8 H2        -74.9750   -7.0484  -49.9066 H      1 LIG       0.11500
      9 H3        -79.2455   -7.4343  -50.2748 H      1 LIG       0.11500
     10 H4        -75.3352   -6.3622  -47.5300 H      1 LIG       0.12400
     11 H5        -79.4210   -6.7309  -47.8810 H      1 LIG       0.12400
@<TRIPOS>BOND
      1       1       2 ar
      2       1       3 ar
      3       2       4 ar
      4       3       5 ar
      5       4       6 ar
      6       5       6 ar
      7       1       7 1
      8       2       8 1
      9       3       9 1
     10       4      10 1
     11       5      11 1
@<TRIPOS>ALT_TYPE
CGenFF_4.0_ALT_TYPE_SET
CGenFF_4.0 1 CG2R61 2 CG2R61 3 CG2R61 4 CG2R61 5 CG2R61 6 NG2R60 7 HGR61 8 HGR61 9 HGR61 10 HGR62 11 HGR62
@<TRIPOS>MOLECULE
pyridine
 11 11 0 0 0
****
USER_CHARGES
INVALID_CHARGES
Pose:   5 Cluster:   5 Fr_nu: 3318850 TotEn:   -14.76
@<TRIPOS>ATOM
      1 C1        -49.0674  -11.0206  -25.2873 C.ar   1 LIG      -0.11300
      2 C2        -49.5389  -10.3764  -26.4256 C.ar   1 LIG      -0.11700
      3 C3        -49.6623  -12.2057  -24.8692 C.ar   1 LIG      -0.11700
      4 C4        -50.5994  -10.9537  -27.1052 C.ar   1 LIG       0.17700
      5 C5        -50.7174  -12.7010  -25.6182 C.ar   1 LIG       0.17700
      6 N1        -51.2031  -12.1034  -26.7295 N.ar   1 LIG      -0.60000
      7 H1        -48.2382  -10.5995  -24.7266 H      1 LIG       0.11500
      8 H2        -49.0904   -9.4519  -26.7702 H      1 LIG       0.11500
      9 H3        -49.3116  -12.7249  -23.9845 H      1 LIG       0.11500
     10 H4        -51.0040  -10.4899  -27.9987 H      1 LIG       0.12400
     11 H5        -51.2166  -13.6217  -25.3344 H      1 LIG       0.12400
@<TRIPOS>BOND
      1       1       2 ar
      2       1       3 ar
      3       2       4 ar
      4       3       5 ar
      5       4       6 ar
      6       5       6 ar
      7       1       7 1
      8       2       8 1
      9       3       9 1
     10       4      10 1
     11       5      11 1
@<TRIPOS>ALT_TYPE
CGenFF_4.0_ALT_TYPE_SET
CGenFF_4.0 1 CG2R61 2 CG2R61 3 CG2R61 4 CG2R61 5 CG2R61 6 NG2R60 7 HGR61 8 HGR61 9 HGR61 10 HGR62 11 HGR62
@<TRIPOS>MOLECULE
pyridine
 11 11 0 0 0
****
USER_CHARGES
INVALID_CHARGES
Pose:   6 Cluster:   6 Fr_nu: 478184 TotEn:   -14.59
@<TRIPOS>ATOM
      1 C1        -66.8639   -3.8796  -57.8120 C.ar   1 LIG      -0.11300
      2 C2        -65.7734   -4.3071  -58.5612 C.ar   1 LIG      -0.11700
      3 C3        -67.9591   -4.7200  -57.6465 C.ar   1 LIG      -0.11700
      4 C4        -65.8270   -5.5740  -59.1198 C.ar   1 LIG       0.17700
      5 C5        -67.9150   -5.9683  -58.2462 C.ar   1 LIG       0.17700
      6 N1        -66.8734   -6.4186  -58.9812 N.ar   1 LIG      -0.60000
      7 H1        -66.8604   -2.8929  -57.3585 H      1 LIG       0.11500
      8 H2        -64.9089   -3.6692  -58.7032 H      1 LIG       0.11500
      9 H3        -68.8203   -4.4075  -57.0670 H      1 LIG       0.11500
     10 H4        -65.0019   -5.9539  -59.7132 H      1 LIG       0.12400
     11 H5        -68.7439   -6.6616  -58.1483 H      1 LIG       0.12400
@<TRIPOS>BOND
      1       1       2 ar
      2       1       3 ar
      3       2       4 ar
      4       3       5 ar
      5       4       6 ar
      6       5       6 ar
      7       1       7 1
      8       2       8 1
      9       3       9 1
     10       4      10 1
     11       5      11 1
@<TRIPOS>ALT_TYPE
CGenFF_4.0_ALT_TYPE_SET
CGenFF_4.0 1 CG2R61 2 CG2R61 3 CG2R61 4 CG2R61 5 CG2R61 6 NG2R60 7 HGR61 8 HGR61 9 HGR61 10 HGR62 11 HGR62
@<TRIPOS>MOLECULE
pyridine
 11 11 0 0 0
****
USER_CHARGES
INVALID_CHARGES
Pose:   7 Cluster:   7 Fr_nu:   4614 TotEn:   -14.34
@<TRIPOS>ATOM
      1 C1        -64.1644   -7.6787  -44.1984 C.ar   1 LIG      -0.11300
      2 C2        -64.4689   -8.2972  -45.4058 C.ar   1 LIG      -0.11700
      3 C3        -64.6434   -8.2153  -43.0085 C.ar   1 LIG      -0.11700
      4 C4        -65.2499   -9.4412  -45.3697 C.ar   1 LIG       0.17700
      5 C5        -65.4168   -9.3627  -43.0797 C.ar   1 LIG       0.17700
      6 N1        -65.7335   -9.9918  -44.2337 N.ar   1 LIG      -0.60000
      7 H1        -63.5556   -6.7796  -44.1848 H      1 LIG       0.11500
      8 H2        -64.1061   -7.8969  -46.3454 H      1 LIG       0.11500
      9 H3        -64.4192   -7.7496  -42.0556 H      1 LIG       0.11500
     10 H4        -65.5154   -9.9605  -46.2845 H      1 LIG       0.12400
     11 H5        -65.8156   -9.8209  -42.1806 H      1 LIG       0.12400
@<TRIPOS>BOND
      1       1       2 ar
      2       1       3 ar
      3       2       4 ar
      4       3       5 ar
      5       4       6 ar
      6       5       6 ar
      7       1       7 1
      8       2       8 1
      9       3       9 1
     10       4      10 1
     11       5      11 1
@<TRIPOS>ALT_TYPE
CGenFF_4.0_ALT_TYPE_SET
CGenFF_4.0 1 CG2R61 2 CG2R61 3 CG2R61 4 CG2R61 5 CG2R61 6 NG2R60 7 HGR61 8 HGR61 9 HGR61 10 HGR62 11 HGR62
@<TRIPOS>MOLECULE
pyridine
 11 11 0 0 0
****
USER_CHARGES
INVALID_CHARGES
Pose:   8 Cluster:   8 Fr_nu: 152164 TotEn:   -14.17
@<TRIPOS>ATOM
      1 C1        -72.2109   -5.0990  -46.0095 C.ar   1 LIG      -0.11300
      2 C2        -72.6916   -4.6708  -47.2419 C.ar   1 LIG      -0.11700
      3 C3        -72.3283   -4.2716  -44.8982 C.ar   1 LIG      -0.11700
      4 C4        -73.2766   -3.4166  -47.3097 C.ar   1 LIG       0.17700
      5 C5        -72.9293   -3.0352  -45.0710 C.ar   1 LIG       0.17700
      6 N1        -73.4083   -2.5848  -46.2523 N.ar   1 LIG      -0.60000
      7 H1        -71.7451   -6.0753  -45.9154 H      1 LIG       0.11500
      8 H2        -72.6111   -5.2990  -48.1214 H      1 LIG       0.11500
      9 H3        -71.9603   -4.5844  -43.9277 H      1 LIG       0.11500
     10 H4        -73.6667   -3.0366  -48.2481 H      1 LIG       0.12400
     11 H5        -73.0447   -2.3518  -44.2361 H      1 LIG       0.12400
@<TRIPOS>BOND
      1       1       2 ar
      2       1       3 ar
      3       2       4 ar
      4       3       5 ar
      5       4       6 ar
      6       5       6 ar
      7       1       7 1
      8       2       8 1
      9       3       9 1
     10       4      10 1
     11       5      11 1
@<TRIPOS>ALT_TYPE
CGenFF_4.0_ALT_TYPE_SET
CGenFF_4.0 1 CG2R61 2 CG2R61 3 CG2R61 4 CG2R61 5 CG2R61 6 NG2R60 7 HGR61 8 HGR61 9 HGR61 10 HGR62 11 HGR62
@<TRIPOS>MOLECULE
pyridine
 11 11 0 0 0
****
USER_CHARGES
INVALID_CHARGES
Pose:   9 Cluster:   9 Fr_nu: 3620924 TotEn:   -14.06
@<TRIPOS>ATOM
      1 C1        -75.7778   -8.6606  -47.7744 C.ar   1 LIG      -0.11300
      2 C2        -77.1245   -8.5508  -48.1025 C.ar   1 LIG      -0.11700
      3 C3        -75.1191   -7.5822  -47.1944 C.ar   1 LIG      -0.11700
      4 C4        -77.7620   -7.3506  -47.8322 C.ar   1 LIG       0.17700
      5 C5        -75.8463   -6.4254  -46.9650 C.ar   1 LIG       0.17700
      6 N1        -77.1555   -6.2813  -47.2701 N.ar   1 LIG      -0.60000
      7 H1        -75.2425   -9.5847  -47.9711 H      1 LIG       0.11500
      8 H2        -77.6582   -9.3784  -48.5550 H      1 LIG       0.11500
      9 H3        -74.0694   -7.6450  -46.9308 H      1 LIG       0.11500
     10 H4        -78.8119   -7.2146  -48.0697 H      1 LIG       0.12400
     11 H5        -75.3793   -5.5552  -46.5155 H      1 LIG       0.12400
@<TRIPOS>BOND
      1       1       2 ar
      2       1       3 ar
      3       2       4 ar
      4       3       5 ar
      5       4       6 ar
      6       5       6 ar
      7       1       7 1
      8       2       8 1
      9       3       9 1
     10       4      10 1
     11       5      11 1
@<TRIPOS>ALT_TYPE
CGenFF_4.0_ALT_TYPE_SET
CGenFF_4.0 1 CG2R61 2 CG2R61 3 CG2R61 4 CG2R61 5 CG2R61 6 NG2R60 7 HGR61 8 HGR61 9 HGR61 10 HGR62 11 HGR62
@<TRIPOS>MOLECULE
pyridine
 11 11 0 0 0
****
USER_CHARGES
INVALID_CHARGES
Pose:  10 Cluster:  10 Fr_nu: 536066 TotEn:   -13.13
@<TRIPOS>ATOM
      1 C1        -59.2931  -15.4330  -21.0018 C.ar   1 LIG      -0.11300
      2 C2        -58.1682  -14.6158  -21.0018 C.ar   1 LIG      -0.11700
      3 C3        -59.1656  -16.7818  -21.3142 C.ar   1 LIG      -0.11700
      4 C4        -56.9484  -15.1914  -21.3187 C.ar   1 LIG       0.17700
      5 C5        -57.9012  -17.2604  -21.6175 C.ar   1 LIG       0.17700
      6 N1        -56.7853  -16.4973  -21.6278 N.ar   1 LIG      -0.60000
      7 H1        -60.2674  -15.0194  -20.7594 H      1 LIG       0.11500
      8 H2        -58.2438  -13.5618  -20.7610 H      1 LIG       0.11500
      9 H3        -60.0288  -17.4376  -21.3210 H      1 LIG       0.11500
     10 H4        -56.0413  -14.5963  -21.3330 H      1 LIG       0.12400
     11 H5        -57.7477  -18.3048  -21.8689 H      1 LIG       0.12400
@<TRIPOS>BOND
      1       1       2 ar
      2       1       3 ar
      3       2       4 ar
      4       3       5 ar
      5       4       6 ar
      6       5       6 ar
      7       1       7 1
      8       2       8 1
      9       3       9 1
     10       4      10 1
     11       5      11 1
@<TRIPOS>ALT_TYPE
CGenFF_4.0_ALT_TYPE_SET
CGenFF_4.0 1 CG2R61 2 CG2R61 3 CG2R61 4 CG2R61 5 CG2R61 6 NG2R60 7 HGR61 8 HGR61 9 HGR61 10 HGR62 11 HGR62
@<TRIPOS>MOLECULE
pyridine
 11 11 0 0 0
****
USER_CHARGES
INVALID_CHARGES
Pose:  11 Cluster:  11 Fr_nu: 482937 TotEn:   -12.98
@<TRIPOS>ATOM
      1 C1        -61.3307    3.4846  -41.7292 C.ar   1 LIG      -0.11300
      2 C2        -60.4726    4.1834  -42.5708 C.ar   1 LIG      -0.11700
      3 C3        -60.9111    3.1382  -40.4497 C.ar   1 LIG      -0.11700
      4 C4        -59.2150    4.5096  -42.0892 C.ar   1 LIG       0.17700
      5 C5        -59.6339    3.5109  -40.0630 C.ar   1 LIG       0.17700
      6 N1        -58.7719    4.1901  -40.8526 N.ar   1 LIG      -0.60000
      7 H1        -62.3245    3.2098  -42.0701 H      1 LIG       0.11500
      8 H2        -60.7784    4.4642  -43.5720 H      1 LIG       0.11500
      9 H3        -61.5630    2.5930  -39.7766 H      1 LIG       0.11500
     10 H4        -58.5085    5.0539  -42.7070 H      1 LIG       0.12400
     11 H5        -59.2579    3.2642  -39.0755 H      1 LIG       0.12400
@<TRIPOS>BOND
      1       1       2 ar
      2       1       3 ar
      3       2       4 ar
      4       3       5 ar
      5       4       6 ar
      6       5       6 ar
      7       1       7 1
      8       2       8 1
      9       3       9 1
     10       4      10 1
     11       5      11 1
@<TRIPOS>ALT_TYPE
CGenFF_4.0_ALT_TYPE_SET
CGenFF_4.0 1 CG2R61 2 CG2R61 3 CG2R61 4 CG2R61 5 CG2R61 6 NG2R60 7 HGR61 8 HGR61 9 HGR61 10 HGR62 11 HGR62
@<TRIPOS>MOLECULE
pyridine
 11 11 0 0 0
****
USER_CHARGES
INVALID_CHARGES
Pose:  12 Cluster:  12 Fr_nu: 1999472 TotEn:   -12.57
@<TRIPOS>ATOM
      1 C1        -61.4543   -9.1877  -54.3495 C.ar   1 LIG      -0.11300
      2 C2        -62.6386   -9.4428  -53.6672 C.ar   1 LIG      -0.11700
      3 C3        -60.3673  -10.0393  -54.1866 C.ar   1 LIG      -0.11700
      4 C4        -62.6844  -10.5538  -52.8405 C.ar   1 LIG       0.17700
      5 C5        -60.5147  -11.1234  -53.3365 C.ar   1 LIG       0.17700
      6 N1        -61.6493  -11.4037  -52.6569 N.ar   1 LIG      -0.60000
      7 H1        -61.3783   -8.3263  -55.0064 H      1 LIG       0.11500
      8 H2        -63.4986   -8.7928  -53.7791 H      1 LIG       0.11500
      9 H3        -59.4340   -9.8597  -54.7080 H      1 LIG       0.11500
     10 H4        -63.5851  -10.7959  -52.2863 H      1 LIG       0.12400
     11 H5        -59.6967  -11.8177  -53.1742 H      1 LIG       0.12400
@<TRIPOS>BOND
      1       1       2 ar
      2       1       3 ar
      3       2       4 ar
      4       3       5 ar
      5       4       6 ar
      6       5       6 ar
      7       1       7 1
      8       2       8 1
      9       3       9 1
     10       4      10 1
     11       5      11 1
@<TRIPOS>ALT_TYPE
CGenFF_4.0_ALT_TYPE_SET
CGenFF_4.0 1 CG2R61 2 CG2R61 3 CG2R61 4 CG2R61 5 CG2R61 6 NG2R60 7 HGR61 8 HGR61 9 HGR61 10 HGR62 11 HGR62
@<TRIPOS>MOLECULE
pyridine
 11 11 0 0 0
****
USER_CHARGES
INVALID_CHARGES
Pose:  13 Cluster:  13 Fr_nu: 3424063 TotEn:   -12.37
@<TRIPOS>ATOM
      1 C1        -75.3530   -6.9421  -50.2080 C.ar   1 LIG      -0.11300
      2 C2        -76.5339   -7.4876  -49.7170 C.ar   1 LIG      -0.11700
      3 C3        -74.7176   -5.9256  -49.5035 C.ar   1 LIG      -0.11700
      4 C4        -77.0345   -6.9854  -48.5266 C.ar   1 LIG       0.17700
      5 C5        -75.2995   -5.4932  -48.3228 C.ar   1 LIG       0.17700
      6 N1        -76.4457   -5.9987  -47.8143 N.ar   1 LIG      -0.60000
      7 H1        -74.9289   -7.3081  -51.1383 H      1 LIG       0.11500
      8 H2        -77.0461   -8.2808  -50.2490 H      1 LIG       0.11500
      9 H3        -73.7963   -5.4852  -49.8676 H      1 LIG       0.11500
     10 H4        -77.9528   -7.3772  -48.1019 H      1 LIG       0.12400
     11 H5        -74.8443   -4.7023  -47.7358 H      1 LIG       0.12400
@<TRIPOS>BOND
      1       1       2 ar
      2       1       3 ar
      3       2       4 ar
      4       3       5 ar
      5       4       6 ar
      6       5       6 ar
      7       1       7 1
      8       2       8 1
      9       3       9 1
     10       4      10 1
     11       5      11 1
@<TRIPOS>ALT_TYPE
CGenFF_4.0_ALT_TYPE_SET
CGenFF_4.0 1 CG2R61 2 CG2R61 3 CG2R61 4 CG2R61 5 CG2R61 6 NG2R60 7 HGR61 8 HGR61 9 HGR61 10 HGR62 11 HGR62
@<TRIPOS>MOLECULE
pyridine
 11 11 0 0 0
****
USER_CHARGES
INVALID_CHARGES
Pose:  14 Cluster:  14 Fr_nu: 836337 TotEn:   -12.11
@<TRIPOS>ATOM
      1 C1        -63.6497   -9.1537  -54.5050 C.ar   1 LIG      -0.11300
      2 C2        -64.5101   -9.5101  -53.4726 C.ar   1 LIG      -0.11700
      3 C3        -62.2813   -9.3550  -54.3629 C.ar   1 LIG      -0.11700
      4 C4        -63.9565  -10.0597  -52.3275 C.ar   1 LIG       0.17700
      5 C5        -61.8274   -9.9113  -53.1779 C.ar   1 LIG       0.17700
      6 N1        -62.6326  -10.2702  -52.1529 N.ar   1 LIG      -0.60000
      7 H1        -64.0449   -8.7193  -55.4184 H      1 LIG       0.11500
      8 H2        -65.5802   -9.3627  -53.5614 H      1 LIG       0.11500
      9 H3        -61.5918   -9.0843  -55.1544 H      1 LIG       0.11500
     10 H4        -64.5852  -10.3539  -51.4936 H      1 LIG       0.12400
     11 H5        -60.7691  -10.0883  -53.0165 H      1 LIG       0.12400
@<TRIPOS>BOND
      1       1       2 ar
      2       1       3 ar
      3       2       4 ar
      4       3       5 ar
      5       4       6 ar
      6       5       6 ar
      7       1       7 1
      8       2       8 1
      9       3       9 1
     10       4      10 1
     11       5      11 1
@<TRIPOS>ALT_TYPE
CGenFF_4.0_ALT_TYPE_SET
CGenFF_4.0 1 CG2R61 2 CG2R61 3 CG2R61 4 CG2R61 5 CG2R61 6 NG2R60 7 HGR61 8 HGR61 9 HGR61 10 HGR62 11 HGR62
@<TRIPOS>MOLECULE
pyridine
 11 11 0 0 0
****
USER_CHARGES
INVALID_CHARGES
Pose:  15 Cluster:  15 Fr_nu: 3606739 TotEn:   -12.10
@<TRIPOS>ATOM
      1 C1        -81.2910  -11.5841  -42.3277 C.ar   1 LIG      -0.11300
      2 C2        -80.4417  -12.1884  -41.4075 C.ar   1 LIG      -0.11700
      3 C3        -81.4076  -12.1118  -43.6087 C.ar   1 LIG      -0.11700
      4 C4        -79.7366  -13.3095  -41.8146 C.ar   1 LIG       0.17700
      5 C5        -80.6591  -13.2362  -43.9174 C.ar   1 LIG       0.17700
      6 N1        -79.8237  -13.8509  -43.0502 N.ar   1 LIG      -0.60000
      7 H1        -81.8603  -10.7030  -42.0472 H      1 LIG       0.11500
      8 H2        -80.3353  -11.7946  -40.4034 H      1 LIG       0.11500
      9 H3        -82.0631  -11.6570  -44.3426 H      1 LIG       0.11500
     10 H4        -79.0610  -13.8171  -41.1341 H      1 LIG       0.12400
     11 H5        -80.7133  -13.6866  -44.9031 H      1 LIG       0.12400
@<TRIPOS>BOND
      1       1       2 ar
      2       1       3 ar
      3       2       4 ar
      4       3       5 ar
      5       4       6 ar
      6       5       6 ar
      7       1       7 1
      8       2       8 1
      9       3       9 1
     10       4      10 1
     11       5      11 1
@<TRIPOS>ALT_TYPE
CGenFF_4.0_ALT_TYPE_SET
CGenFF_4.0 1 CG2R61 2 CG2R61 3 CG2R61 4 CG2R61 5 CG2R61 6 NG2R60 7 HGR61 8 HGR61 9 HGR61 10 HGR62 11 HGR62
@<TRIPOS>MOLECULE
pyridine
 11 11 0 0 0
****
USER_CHARGES
INVALID_CHARGES
Pose:  16 Cluster:  16 Fr_nu: 1379755 TotEn:   -12.05
@<TRIPOS>ATOM
      1 C1        -56.1486  -15.2249  -21.0215 C.ar   1 LIG      -0.11300
      2 C2        -55.6189  -13.9394  -21.0175 C.ar   1 LIG      -0.11700
      3 C3        -57.5266  -15.4032  -20.9715 C.ar   1 LIG      -0.11700
      4 C4        -56.5029  -12.8738  -20.9629 C.ar   1 LIG       0.17700
      5 C5        -58.3252  -14.2722  -20.9188 C.ar   1 LIG       0.17700
      6 N1        -57.8472  -13.0076  -20.9132 N.ar   1 LIG      -0.60000
      7 H1        -55.4886  -16.0863  -21.0628 H      1 LIG       0.11500
      8 H2        -54.5481  -13.7765  -21.0562 H      1 LIG       0.11500
      9 H3        -57.9617  -16.3961  -20.9731 H      1 LIG       0.11500
     10 H4        -56.1396  -11.8515  -20.9572 H      1 LIG       0.12400
     11 H5        -59.4063  -14.3565  -20.8777 H      1 LIG       0.12400
@<TRIPOS>BOND
      1       1       2 ar
      2       1       3 ar
      3       2       4 ar
      4       3       5 ar
      5       4       6 ar
      6       5       6 ar
      7       1       7 1
      8       2       8 1
      9       3       9 1
     10       4      10 1
     11       5      11 1
@<TRIPOS>ALT_TYPE
CGenFF_4.0_ALT_TYPE_SET
CGenFF_4.0 1 CG2R61 2 CG2R61 3 CG2R61 4 CG2R61 5 CG2R61 6 NG2R60 7 HGR61 8 HGR61 9 HGR61 10 HGR62 11 HGR62
@<TRIPOS>MOLECULE
pyridine
 11 11 0 0 0
****
USER_CHARGES
INVALID_CHARGES
Pose:  17 Cluster:  17 Fr_nu:  20212 TotEn:   -12.03
@<TRIPOS>ATOM
      1 C1        -58.7262  -15.4052  -20.7343 C.ar   1 LIG      -0.11300
      2 C2        -57.9488  -16.5557  -20.6631 C.ar   1 LIG      -0.11700
      3 C3        -58.1503  -14.2079  -21.1443 C.ar   1 LIG      -0.11700
      4 C4        -56.6109  -16.4569  -21.0098 C.ar   1 LIG       0.17700
      5 C5        -56.8034  -14.2141  -21.4692 C.ar   1 LIG       0.17700
      6 N1        -56.0160  -15.3117  -21.4124 N.ar   1 LIG      -0.60000
      7 H1        -59.7789  -15.4414  -20.4702 H      1 LIG       0.11500
      8 H2        -58.3765  -17.4999  -20.3466 H      1 LIG       0.11500
      9 H3        -58.7370  -13.2985  -21.2068 H      1 LIG       0.11500
     10 H4        -55.9622  -17.3256  -20.9706 H      1 LIG       0.12400
     11 H5        -56.3058  -13.3062  -21.7940 H      1 LIG       0.12400
@<TRIPOS>BOND
      1       1       2 ar
      2       1       3 ar
      3       2       4 ar
      4       3       5 ar
      5       4       6 ar
      6       5       6 ar
      7       1       7 1
      8       2       8 1
      9       3       9 1
     10       4      10 1
     11       5      11 1
@<TRIPOS>ALT_TYPE
CGenFF_4.0_ALT_TYPE_SET
CGenFF_4.0 1 CG2R61 2 CG2R61 3 CG2R61 4 CG2R61 5 CG2R61 6 NG2R60 7 HGR61 8 HGR61 9 HGR61 10 HGR62 11 HGR62
@<TRIPOS>MOLECULE
pyridine
 11 11 0 0 0
****
USER_CHARGES
INVALID_CHARGES
Pose:  18 Cluster:  18 Fr_nu: 481611 TotEn:   -12.01
@<TRIPOS>ATOM
      1 C1        -62.8914   -8.1043  -54.9934 C.ar   1 LIG      -0.11300
      2 C2        -61.5934   -8.0568  -54.4974 C.ar   1 LIG      -0.11700
      3 C3        -63.7831   -9.0514  -54.5024 C.ar   1 LIG      -0.11700
      4 C4        -61.2392   -8.9713  -53.5186 C.ar   1 LIG       0.17700
      5 C5        -63.3309   -9.9215  -53.5235 C.ar   1 LIG       0.17700
      6 N1        -62.0775   -9.9058  -53.0171 N.ar   1 LIG      -0.60000
      7 H1        -63.2073   -7.4050  -55.7618 H      1 LIG       0.11500
      8 H2        -60.8815   -7.3270  -54.8651 H      1 LIG       0.11500
      9 H3        -64.7997   -9.1072  -54.8746 H      1 LIG       0.11500
     10 H4        -60.2385   -8.9755  -53.0995 H      1 LIG       0.12400
     11 H5        -63.9866  -10.6795  -53.1076 H      1 LIG       0.12400
@<TRIPOS>BOND
      1       1       2 ar
      2       1       3 ar
      3       2       4 ar
      4       3       5 ar
      5       4       6 ar
      6       5       6 ar
      7       1       7 1
      8       2       8 1
      9       3       9 1
     10       4      10 1
     11       5      11 1
@<TRIPOS>ALT_TYPE
CGenFF_4.0_ALT_TYPE_SET
CGenFF_4.0 1 CG2R61 2 CG2R61 3 CG2R61 4 CG2R61 5 CG2R61 6 NG2R60 7 HGR61 8 HGR61 9 HGR61 10 HGR62 11 HGR62
@<TRIPOS>MOLECULE
pyridine
 11 11 0 0 0
****
USER_CHARGES
INVALID_CHARGES
Pose:  19 Cluster:  19 Fr_nu: 2532038 TotEn:   -11.99
@<TRIPOS>ATOM
      1 C1        -58.1955  -18.2130  -19.8857 C.ar   1 LIG      -0.11300
      2 C2        -56.8191  -18.1280  -20.0635 C.ar   1 LIG      -0.11700
      3 C3        -59.0483  -17.6254  -20.8135 C.ar   1 LIG      -0.11700
      4 C4        -56.3496  -17.4496  -21.1767 C.ar   1 LIG       0.17700
      5 C5        -58.4790  -16.9694  -21.8930 C.ar   1 LIG       0.17700
      6 N1        -57.1469  -16.8660  -22.0993 N.ar   1 LIG      -0.60000
      7 H1        -58.6028  -18.7355  -19.0254 H      1 LIG       0.11500
      8 H2        -56.1355  -18.5786  -19.3534 H      1 LIG       0.11500
      9 H3        -60.1245  -17.6787  -20.6950 H      1 LIG       0.11500
     10 H4        -55.2845  -17.3551  -21.3602 H      1 LIG       0.12400
     11 H5        -59.1001  -16.4936  -22.6449 H      1 LIG       0.12400
@<TRIPOS>BOND
      1       1       2 ar
      2       1       3 ar
      3       2       4 ar
      4       3       5 ar
      5       4       6 ar
      6       5       6 ar
      7       1       7 1
      8       2       8 1
      9       3       9 1
     10       4      10 1
     11       5      11 1
@<TRIPOS>ALT_TYPE
CGenFF_4.0_ALT_TYPE_SET
CGenFF_4.0 1 CG2R61 2 CG2R61 3 CG2R61 4 CG2R61 5 CG2R61 6 NG2R60 7 HGR61 8 HGR61 9 HGR61 10 HGR62 11 HGR62
@<TRIPOS>MOLECULE
pyridine
 11 11 0 0 0
****
USER_CHARGES
INVALID_CHARGES
Pose:  20 Cluster:  20 Fr_nu: 873764 TotEn:   -11.80
@<TRIPOS>ATOM
      1 C1        -80.2003  -11.9475  -43.2626 C.ar   1 LIG      -0.11300
      2 C2        -80.3380  -11.6150  -41.9195 C.ar   1 LIG      -0.11700
      3 C3        -79.6857  -13.1898  -43.6163 C.ar   1 LIG      -0.11700
      4 C4        -79.9496  -12.5526  -40.9762 C.ar   1 LIG       0.17700
      5 C5        -79.3263  -14.0567  -42.5970 C.ar   1 LIG       0.17700
      6 N1        -79.4454  -13.7692  -41.2814 N.ar   1 LIG      -0.60000
      7 H1        -80.4928  -11.2394  -44.0322 H      1 LIG       0.11500
      8 H2        -80.7370  -10.6527  -41.6206 H      1 LIG       0.11500
      9 H3        -79.5690  -13.4702  -44.6569 H      1 LIG       0.11500
     10 H4        -80.0368  -12.3412  -39.9156 H      1 LIG       0.12400
     11 H5        -78.9191  -15.0376  -42.8194 H      1 LIG       0.12400
@<TRIPOS>BOND
      1       1       2 ar
      2       1       3 ar
      3       2       4 ar
      4       3       5 ar
      5       4       6 ar
      6       5       6 ar
      7       1       7 1
      8       2       8 1
      9       3       9 1
     10       4      10 1
     11       5      11 1
@<TRIPOS>ALT_TYPE
CGenFF_4.0_ALT_TYPE_SET
CGenFF_4.0 1 CG2R61 2 CG2R61 3 CG2R61 4 CG2R61 5 CG2R61 6 NG2R60 7 HGR61 8 HGR61 9 HGR61 10 HGR62 11 HGR62
@<TRIPOS>MOLECULE
pyridine
 11 11 0 0 0
****
USER_CHARGES
INVALID_CHARGES
Pose:  21 Cluster:  21 Fr_nu: 752443 TotEn:   -11.78
@<TRIPOS>ATOM
      1 C1        -46.4581    3.9882  -41.5912 C.ar   1 LIG      -0.11300
      2 C2        -45.9483    3.7413  -42.8609 C.ar   1 LIG      -0.11700
      3 C3        -47.4228    3.1403  -41.0584 C.ar   1 LIG      -0.11700
      4 C4        -46.4323    2.6421  -43.5517 C.ar   1 LIG       0.17700
      5 C5        -47.8410    2.0681  -41.8300 C.ar   1 LIG       0.17700
      6 N1        -47.3689    1.7961  -43.0673 N.ar   1 LIG      -0.60000
      7 H1        -46.1049    4.8402  -41.0181 H      1 LIG       0.11500
      8 H2        -45.1957    4.3886  -43.2960 H      1 LIG       0.11500
      9 H3        -47.8348    3.3136  -40.0708 H      1 LIG       0.11500
     10 H4        -46.0668    2.4068  -44.5458 H      1 LIG       0.12400
     11 H5        -48.5919    1.3772  -41.4610 H      1 LIG       0.12400
@<TRIPOS>BOND
      1       1       2 ar
      2       1       3 ar
      3       2       4 ar
      4       3       5 ar
      5       4       6 ar
      6       5       6 ar
      7       1       7 1
      8       2       8 1
      9       3       9 1
     10       4      10 1
     11       5      11 1
@<TRIPOS>ALT_TYPE
CGenFF_4.0_ALT_TYPE_SET
CGenFF_4.0 1 CG2R61 2 CG2R61 3 CG2R61 4 CG2R61 5 CG2R61 6 NG2R60 7 HGR61 8 HGR61 9 HGR61 10 HGR62 11 HGR62
@<TRIPOS>MOLECULE
pyridine
 11 11 0 0 0
****
USER_CHARGES
INVALID_CHARGES
Pose:  22 Cluster:  22 Fr_nu: 1875405 TotEn:   -11.74
@<TRIPOS>ATOM
      1 C1        -68.4675    6.0487  -48.3487 C.ar   1 LIG      -0.11300
      2 C2        -68.6915    5.7034  -49.6767 C.ar   1 LIG      -0.11700
      3 C3        -67.6280    5.2654  -47.5645 C.ar   1 LIG      -0.11700
      4 C4        -68.0573    4.5742  -50.1691 C.ar   1 LIG       0.17700
      5 C5        -67.0416    4.1556  -48.1513 C.ar   1 LIG       0.17700
      6 N1        -67.2353    3.7885  -49.4380 N.ar   1 LIG      -0.60000
      7 H1        -68.9469    6.9263  -47.9253 H      1 LIG       0.11500
      8 H2        -69.3417    6.2994  -50.3066 H      1 LIG       0.11500
      9 H3        -67.4393    5.5152  -46.5267 H      1 LIG       0.11500
     10 H4        -68.1998    4.2624  -51.1985 H      1 LIG       0.12400
     11 H5        -66.3791    3.5112  -47.5828 H      1 LIG       0.12400
@<TRIPOS>BOND
      1       1       2 ar
      2       1       3 ar
      3       2       4 ar
      4       3       5 ar
      5       4       6 ar
      6       5       6 ar
      7       1       7 1
      8       2       8 1
      9       3       9 1
     10       4      10 1
     11       5      11 1
@<TRIPOS>ALT_TYPE
CGenFF_4.0_ALT_TYPE_SET
CGenFF_4.0 1 CG2R61 2 CG2R61 3 CG2R61 4 CG2R61 5 CG2R61 6 NG2R60 7 HGR61 8 HGR61 9 HGR61 10 HGR62 11 HGR62
@<TRIPOS>MOLECULE
pyridine
 11 11 0 0 0
****
USER_CHARGES
INVALID_CHARGES
Pose:  23 Cluster:  23 Fr_nu: 1737661 TotEn:   -11.70
@<TRIPOS>ATOM
      1 C1        -78.4634  -10.8104  -42.5388 C.ar   1 LIG      -0.11300
      2 C2        -78.6800  -11.9553  -43.2975 C.ar   1 LIG      -0.11700
      3 C3        -78.9760  -10.7307  -41.2488 C.ar   1 LIG      -0.11700
      4 C4        -79.4098  -12.9844  -42.7247 C.ar   1 LIG       0.17700
      5 C5        -79.6928  -11.8145  -40.7678 C.ar   1 LIG       0.17700
      6 N1        -79.9237  -12.9434  -41.4750 N.ar   1 LIG      -0.60000
      7 H1        -77.8968   -9.9815  -42.9524 H      1 LIG       0.11500
      8 H2        -78.2896  -12.0396  -44.3050 H      1 LIG       0.11500
      9 H3        -78.8200   -9.8478  -40.6394 H      1 LIG       0.11500
     10 H4        -79.6064  -13.8982  -43.2755 H      1 LIG       0.12400
     11 H5        -80.1144  -11.8025  -39.7681 H      1 LIG       0.12400
@<TRIPOS>BOND
      1       1       2 ar
      2       1       3 ar
      3       2       4 ar
      4       3       5 ar
      5       4       6 ar
      6       5       6 ar
      7       1       7 1
      8       2       8 1
      9       3       9 1
     10       4      10 1
     11       5      11 1
@<TRIPOS>ALT_TYPE
CGenFF_4.0_ALT_TYPE_SET
CGenFF_4.0 1 CG2R61 2 CG2R61 3 CG2R61 4 CG2R61 5 CG2R61 6 NG2R60 7 HGR61 8 HGR61 9 HGR61 10 HGR62 11 HGR62
@<TRIPOS>MOLECULE
pyridine
 11 11 0 0 0
****
USER_CHARGES
INVALID_CHARGES
Pose:  24 Cluster:  24 Fr_nu:  98945 TotEn:   -11.31
@<TRIPOS>ATOM
      1 C1        -73.0483   -2.9098  -46.6545 C.ar   1 LIG      -0.11300
      2 C2        -73.3671   -4.0141  -47.4368 C.ar   1 LIG      -0.11700
      3 C3        -72.8530   -3.0667  -45.2868 C.ar   1 LIG      -0.11700
      4 C4        -73.4783   -5.2439  -46.8082 C.ar   1 LIG       0.17700
      5 C5        -72.9874   -4.3388  -44.7544 C.ar   1 LIG       0.17700
      6 N1        -73.2960   -5.4354  -45.4824 N.ar   1 LIG      -0.60000
      7 H1        -72.9529   -1.9286  -47.1097 H      1 LIG       0.11500
      8 H2        -73.5234   -3.9155  -48.5047 H      1 LIG       0.11500
      9 H3        -72.6043   -2.2199  -44.6574 H      1 LIG       0.11500
     10 H4        -73.7254   -6.1358  -47.3743 H      1 LIG       0.12400
     11 H5        -72.8461   -4.5149  -43.6931 H      1 LIG       0.12400
@<TRIPOS>BOND
      1       1       2 ar
      2       1       3 ar
      3       2       4 ar
      4       3       5 ar
      5       4       6 ar
      6       5       6 ar
      7       1       7 1
      8       2       8 1
      9       3       9 1
     10       4      10 1
     11       5      11 1
@<TRIPOS>ALT_TYPE
CGenFF_4.0_ALT_TYPE_SET
CGenFF_4.0 1 CG2R61 2 CG2R61 3 CG2R61 4 CG2R61 5 CG2R61 6 NG2R60 7 HGR61 8 HGR61 9 HGR61 10 HGR62 11 HGR62
@<TRIPOS>MOLECULE
pyridine
 11 11 0 0 0
****
USER_CHARGES
INVALID_CHARGES
Pose:  25 Cluster:  25 Fr_nu: 264251 TotEn:   -11.27
@<TRIPOS>ATOM
      1 C1        -79.0252  -11.4925  -42.7346 C.ar   1 LIG      -0.11300
      2 C2        -79.0721  -11.1771  -41.3812 C.ar   1 LIG      -0.11700
      3 C3        -78.2105  -10.7553  -43.5867 C.ar   1 LIG      -0.11700
      4 C4        -78.2914  -10.1237  -40.9334 C.ar   1 LIG       0.17700
      5 C5        -77.4686   -9.7206  -43.0402 C.ar   1 LIG       0.17700
      6 N1        -77.4880   -9.3846  -41.7308 N.ar   1 LIG      -0.60000
      7 H1        -79.6230  -12.3108  -43.1246 H      1 LIG       0.11500
      8 H2        -79.6996  -11.7382  -40.6986 H      1 LIG       0.11500
      9 H3        -78.1586  -10.9830  -44.6453 H      1 LIG       0.11500
     10 H4        -78.2930   -9.8380  -39.8867 H      1 LIG       0.12400
     11 H5        -76.8179   -9.1145  -43.6620 H      1 LIG       0.12400
@<TRIPOS>BOND
      1       1       2 ar
      2       1       3 ar
      3       2       4 ar
      4       3       5 ar
      5       4       6 ar
      6       5       6 ar
      7       1       7 1
      8       2       8 1
      9       3       9 1
     10       4      10 1
     11       5      11 1
@<TRIPOS>ALT_TYPE
CGenFF_4.0_ALT_TYPE_SET
CGenFF_4.0 1 CG2R61 2 CG2R61 3 CG2R61 4 CG2R61 5 CG2R61 6 NG2R60 7 HGR61 8 HGR61 9 HGR61 10 HGR62 11 HGR62
@<TRIPOS>MOLECULE
pyridine
 11 11 0 0 0
****
USER_CHARGES
INVALID_CHARGES
Pose:  26 Cluster:  26 Fr_nu: 190128 TotEn:   -11.21
@<TRIPOS>ATOM
      1 C1        -72.9136   -3.4803  -47.1131 C.ar   1 LIG      -0.11300
      2 C2        -72.5982   -2.1570  -46.8259 C.ar   1 LIG      -0.11700
      3 C3        -73.4801   -4.2834  -46.1295 C.ar   1 LIG      -0.11700
      4 C4        -72.8668   -1.6884  -45.5500 C.ar   1 LIG       0.17700
      5 C5        -73.7090   -3.7198  -44.8846 C.ar   1 LIG       0.17700
      6 N1        -73.4160   -2.4384  -44.5684 N.ar   1 LIG      -0.60000
      7 H1        -72.7177   -3.8853  -48.1014 H      1 LIG       0.11500
      8 H2        -72.1564   -1.5127  -47.5771 H      1 LIG       0.11500
      9 H3        -73.7336   -5.3180  -46.3307 H      1 LIG       0.11500
     10 H4        -72.6389   -0.6637  -45.2760 H      1 LIG       0.12400
     11 H5        -74.1482   -4.3036  -44.0824 H      1 LIG       0.12400
@<TRIPOS>BOND
      1       1       2 ar
      2       1       3 ar
      3       2       4 ar
      4       3       5 ar
      5       4       6 ar
      6       5       6 ar
      7       1       7 1
      8       2       8 1
      9       3       9 1
     10       4      10 1
     11       5      11 1
@<TRIPOS>ALT_TYPE
CGenFF_4.0_ALT_TYPE_SET
CGenFF_4.0 1 CG2R61 2 CG2R61 3 CG2R61 4 CG2R61 5 CG2R61 6 NG2R60 7 HGR61 8 HGR61 9 HGR61 10 HGR62 11 HGR62
@<TRIPOS>MOLECULE
pyridine
 11 11 0 0 0
****
USER_CHARGES
INVALID_CHARGES
Pose:  27 Cluster:  27 Fr_nu: 479462 TotEn:   -11.19
@<TRIPOS>ATOM
      1 C1        -55.7101  -14.6252  -19.7674 C.ar   1 LIG      -0.11300
      2 C2        -55.8141  -16.0087  -19.8581 C.ar   1 LIG      -0.11700
      3 C3        -56.2217  -13.8269  -20.7844 C.ar   1 LIG      -0.11700
      4 C4        -56.4338  -16.5405  -20.9775 C.ar   1 LIG       0.17700
      5 C5        -56.8229  -14.4563  -21.8624 C.ar   1 LIG       0.17700
      6 N1        -56.9426  -15.7973  -21.9856 N.ar   1 LIG      -0.60000
      7 H1        -55.2305  -14.1700  -18.9060 H      1 LIG       0.11500
      8 H2        -55.4229  -16.6505  -19.0773 H      1 LIG       0.11500
      9 H3        -56.1514  -12.7463  -20.7351 H      1 LIG       0.11500
     10 H4        -56.5396  -17.6138  -21.0956 H      1 LIG       0.12400
     11 H5        -57.2373  -13.8793  -22.6826 H      1 LIG       0.12400
@<TRIPOS>BOND
      1       1       2 ar
      2       1       3 ar
      3       2       4 ar
      4       3       5 ar
      5       4       6 ar
      6       5       6 ar
      7       1       7 1
      8       2       8 1
      9       3       9 1
     10       4      10 1
     11       5      11 1
@<TRIPOS>ALT_TYPE
CGenFF_4.0_ALT_TYPE_SET
CGenFF_4.0 1 CG2R61 2 CG2R61 3 CG2R61 4 CG2R61 5 CG2R61 6 NG2R60 7 HGR61 8 HGR61 9 HGR61 10 HGR62 11 HGR62
@<TRIPOS>MOLECULE
pyridine
 11 11 0 0 0
****
USER_CHARGES
INVALID_CHARGES
Pose:  28 Cluster:  28 Fr_nu: 1154315 TotEn:   -11.17
@<TRIPOS>ATOM
      1 C1        -50.7168  -11.1189  -44.7967 C.ar   1 LIG      -0.11300
      2 C2        -51.1869  -10.5740  -43.6071 C.ar   1 LIG      -0.11700
      3 C3        -49.6378  -11.9955  -44.7749 C.ar   1 LIG      -0.11700
      4 C4        -50.5483  -10.9347  -42.4316 C.ar   1 LIG       0.17700
      5 C5        -49.0684  -12.2924  -43.5472 C.ar   1 LIG       0.17700
      6 N1        -49.4973  -11.7829  -42.3707 N.ar   1 LIG      -0.60000
      7 H1        -51.1901  -10.8603  -45.7393 H      1 LIG       0.11500
      8 H2        -52.0266   -9.8889  -43.6001 H      1 LIG       0.11500
      9 H3        -49.2542  -12.4319  -45.6901 H      1 LIG       0.11500
     10 H4        -50.8768  -10.5367  -41.4772 H      1 LIG       0.12400
     11 H5        -48.2239  -12.9701  -43.4755 H      1 LIG       0.12400
@<TRIPOS>BOND
      1       1       2 ar
      2       1       3 ar
      3       2       4 ar
      4       3       5 ar
      5       4       6 ar
      6       5       6 ar
      7       1       7 1
      8       2       8 1
      9       3       9 1
     10       4      10 1
     11       5      11 1
@<TRIPOS>ALT_TYPE
CGenFF_4.0_ALT_TYPE_SET
CGenFF_4.0 1 CG2R61 2 CG2R61 3 CG2R61 4 CG2R61 5 CG2R61 6 NG2R60 7 HGR61 8 HGR61 9 HGR61 10 HGR62 11 HGR62
@<TRIPOS>MOLECULE
pyridine
 11 11 0 0 0
****
USER_CHARGES
INVALID_CHARGES
Pose:  29 Cluster:  29 Fr_nu:  20321 TotEn:   -11.13
@<TRIPOS>ATOM
      1 C1        -56.1605  -15.9841  -20.0167 C.ar   1 LIG      -0.11300
      2 C2        -57.4782  -16.4277  -20.0238 C.ar   1 LIG      -0.11700
      3 C3        -55.8084  -14.8567  -20.7504 C.ar   1 LIG      -0.11700
      4 C4        -58.3986  -15.7146  -20.7749 C.ar   1 LIG       0.17700
      5 C5        -56.8034  -14.2141  -21.4692 C.ar   1 LIG       0.17700
      6 N1        -58.0941  -14.6154  -21.5005 N.ar   1 LIG      -0.60000
      7 H1        -55.4092  -16.5163  -19.4409 H      1 LIG       0.11500
      8 H2        -57.7754  -17.3037  -19.4591 H      1 LIG       0.11500
      9 H3        -54.7872  -14.4931  -20.7600 H      1 LIG       0.11500
     10 H4        -59.4388  -16.0203  -20.8135 H      1 LIG       0.12400
     11 H5        -56.5810  -13.3307  -22.0587 H      1 LIG       0.12400
@<TRIPOS>BOND
      1       1       2 ar
      2       1       3 ar
      3       2       4 ar
      4       3       5 ar
      5       4       6 ar
      6       5       6 ar
      7       1       7 1
      8       2       8 1
      9       3       9 1
     10       4      10 1
     11       5      11 1
@<TRIPOS>ALT_TYPE
CGenFF_4.0_ALT_TYPE_SET
CGenFF_4.0 1 CG2R61 2 CG2R61 3 CG2R61 4 CG2R61 5 CG2R61 6 NG2R60 7 HGR61 8 HGR61 9 HGR61 10 HGR62 11 HGR62
@<TRIPOS>MOLECULE
pyridine
 11 11 0 0 0
****
USER_CHARGES
INVALID_CHARGES
Pose:  30 Cluster:  30 Fr_nu: 243193 TotEn:   -10.80
@<TRIPOS>ATOM
      1 C1        -54.6819  -10.4886  -20.5960 C.ar   1 LIG      -0.11300
      2 C2        -53.5522  -11.1146  -21.1110 C.ar   1 LIG      -0.11700
      3 C3        -55.8555  -11.2145  -20.4263 C.ar   1 LIG      -0.11700
      4 C4        -53.6473  -12.4576  -21.4382 C.ar   1 LIG       0.17700
      5 C5        -55.8476  -12.5530  -20.7844 C.ar   1 LIG       0.17700
      6 N1        -54.7699  -13.1956  -21.2877 N.ar   1 LIG      -0.60000
      7 H1        -54.6479   -9.4369  -20.3281 H      1 LIG       0.11500
      8 H2        -52.6266  -10.5687  -21.2516 H      1 LIG       0.11500
      9 H3        -56.7485  -10.7472  -20.0271 H      1 LIG       0.11500
     10 H4        -52.7942  -12.9914  -21.8438 H      1 LIG       0.12400
     11 H5        -56.7376  -13.1636  -20.6725 H      1 LIG       0.12400
@<TRIPOS>BOND
      1       1       2 ar
      2       1       3 ar
      3       2       4 ar
      4       3       5 ar
      5       4       6 ar
      6       5       6 ar
      7       1       7 1
      8       2       8 1
      9       3       9 1
     10       4      10 1
     11       5      11 1
@<TRIPOS>ALT_TYPE
CGenFF_4.0_ALT_TYPE_SET
CGenFF_4.0 1 CG2R61 2 CG2R61 3 CG2R61 4 CG2R61 5 CG2R61 6 NG2R60 7 HGR61 8 HGR61 9 HGR61 10 HGR62 11 HGR62
@<TRIPOS>MOLECULE
pyridine
 11 11 0 0 0
****
USER_CHARGES
INVALID_CHARGES
Pose:  31 Cluster:  31 Fr_nu:  96185 TotEn:   -10.62
@<TRIPOS>ATOM
      1 C1        -73.0785   -3.2457  -46.3932 C.ar   1 LIG      -0.11300
      2 C2        -72.9743   -4.2872  -47.3083 C.ar   1 LIG      -0.11700
      3 C3        -72.3012   -3.2600  -45.2405 C.ar   1 LIG      -0.11700
      4 C4        -72.0849   -5.3116  -47.0265 C.ar   1 LIG       0.17700
      5 C5        -71.4421   -4.3305  -45.0511 C.ar   1 LIG       0.17700
      6 N1        -71.3134   -5.3603  -45.9175 N.ar   1 LIG      -0.60000
      7 H1        -73.7648   -2.4246  -46.5777 H      1 LIG       0.11500
      8 H2        -73.5701   -4.2968  -48.2137 H      1 LIG       0.11500
      9 H3        -72.3663   -2.4590  -44.5130 H      1 LIG       0.11500
     10 H4        -71.9671   -6.1471  -47.7085 H      1 LIG       0.12400
     11 H5        -70.8145   -4.3899  -44.1679 H      1 LIG       0.12400
@<TRIPOS>BOND
      1       1       2 ar
      2       1       3 ar
      3       2       4 ar
      4       3       5 ar
      5       4       6 ar
      6       5       6 ar
      7       1       7 1
      8       2       8 1
      9       3       9 1
     10       4      10 1
     11       5      11 1
@<TRIPOS>ALT_TYPE
CGenFF_4.0_ALT_TYPE_SET
CGenFF_4.0 1 CG2R61 2 CG2R61 3 CG2R61 4 CG2R61 5 CG2R61 6 NG2R60 7 HGR61 8 HGR61 9 HGR61 10 HGR62 11 HGR62
@<TRIPOS>MOLECULE
pyridine
 11 11 0 0 0
****
USER_CHARGES
INVALID_CHARGES
Pose:  32 Cluster:  32 Fr_nu: 1954400 TotEn:   -10.22
@<TRIPOS>ATOM
      1 C1        -63.3701   -9.6857  -53.3615 C.ar   1 LIG      -0.11300
      2 C2        -64.4093   -9.4863  -54.2634 C.ar   1 LIG      -0.11700
      3 C3        -62.1195   -9.1345  -53.6174 C.ar   1 LIG      -0.11700
      4 C4        -64.1485   -8.7341  -55.3974 C.ar   1 LIG       0.17700
      5 C5        -61.9611   -8.3982  -54.7804 C.ar   1 LIG       0.17700
      6 N1        -62.9470   -8.1830  -55.6802 N.ar   1 LIG      -0.60000
      7 H1        -63.5343  -10.2701  -52.4611 H      1 LIG       0.11500
      8 H2        -65.3923   -9.9062  -54.0843 H      1 LIG       0.11500
      9 H3        -61.2946   -9.2773  -52.9287 H      1 LIG       0.11500
     10 H4        -64.9257   -8.5501  -56.1317 H      1 LIG       0.12400
     11 H5        -61.0054   -7.9477  -55.0272 H      1 LIG       0.12400
@<TRIPOS>BOND
      1       1       2 ar
      2       1       3 ar
      3       2       4 ar
      4       3       5 ar
      5       4       6 ar
      6       5       6 ar
      7       1       7 1
      8       2       8 1
      9       3       9 1
     10       4      10 1
     11       5      11 1
@<TRIPOS>ALT_TYPE
CGenFF_4.0_ALT_TYPE_SET
CGenFF_4.0 1 CG2R61 2 CG2R61 3 CG2R61 4 CG2R61 5 CG2R61 6 NG2R60 7 HGR61 8 HGR61 9 HGR61 10 HGR62 11 HGR62
@<TRIPOS>MOLECULE
pyridine
 11 11 0 0 0
****
USER_CHARGES
INVALID_CHARGES
Pose:  33 Cluster:  33 Fr_nu: 1585005 TotEn:   -10.10
@<TRIPOS>ATOM
      1 C1        -74.3262   -6.3065  -48.1293 C.ar   1 LIG      -0.11300
      2 C2        -75.5259   -6.4798  -48.8104 C.ar   1 LIG      -0.11700
      3 C3        -74.3229   -6.2568  -46.7398 C.ar   1 LIG      -0.11700
      4 C4        -76.6857   -6.5973  -48.0615 C.ar   1 LIG       0.17700
      5 C5        -75.5366   -6.3840  -46.0836 C.ar   1 LIG       0.17700
      6 N1        -76.7222   -6.5536  -46.7109 N.ar   1 LIG      -0.60000
      7 H1        -73.3956   -6.2097  -48.6804 H      1 LIG       0.11500
      8 H2        -75.5523   -6.5218  -49.8931 H      1 LIG       0.11500
      9 H3        -73.3997   -6.1220  -46.1879 H      1 LIG       0.11500
     10 H4        -77.6471   -6.7335  -48.5457 H      1 LIG       0.12400
     11 H5        -75.5889   -6.3513  -45.0003 H      1 LIG       0.12400
@<TRIPOS>BOND
      1       1       2 ar
      2       1       3 ar
      3       2       4 ar
      4       3       5 ar
      5       4       6 ar
      6       5       6 ar
      7       1       7 1
      8       2       8 1
      9       3       9 1
     10       4      10 1
     11       5      11 1
@<TRIPOS>ALT_TYPE
CGenFF_4.0_ALT_TYPE_SET
CGenFF_4.0 1 CG2R61 2 CG2R61 3 CG2R61 4 CG2R61 5 CG2R61 6 NG2R60 7 HGR61 8 HGR61 9 HGR61 10 HGR62 11 HGR62
@<TRIPOS>MOLECULE
pyridine
 11 11 0 0 0
****
USER_CHARGES
INVALID_CHARGES
Pose:  34 Cluster:  34 Fr_nu: 1583941 TotEn:   -10.00
@<TRIPOS>ATOM
      1 C1        -72.9974   -5.2397  -47.7474 C.ar   1 LIG      -0.11300
      2 C2        -72.5213   -3.9389  -47.8677 C.ar   1 LIG      -0.11700
      3 C3        -73.5960   -5.6479  -46.5607 C.ar   1 LIG      -0.11700
      4 C4        -72.6667   -3.0919  -46.7809 C.ar   1 LIG       0.17700
      5 C5        -73.6932   -4.7245  -45.5323 C.ar   1 LIG       0.17700
      6 N1        -73.2424   -3.4524  -45.6121 N.ar   1 LIG      -0.60000
      7 H1        -72.9015   -5.9342  -48.5766 H      1 LIG       0.11500
      8 H2        -72.0515   -3.5988  -48.7833 H      1 LIG       0.11500
      9 H3        -73.9739   -6.6573  -46.4442 H      1 LIG       0.11500
     10 H4        -72.3115   -2.0676  -46.8246 H      1 LIG       0.12400
     11 H5        -74.1508   -4.9928  -44.5857 H      1 LIG       0.12400
@<TRIPOS>BOND
      1       1       2 ar
      2       1       3 ar
      3       2       4 ar
      4       3       5 ar
      5       4       6 ar
      6       5       6 ar
      7       1       7 1
      8       2       8 1
      9       3       9 1
     10       4      10 1
     11       5      11 1
@<TRIPOS>ALT_TYPE
CGenFF_4.0_ALT_TYPE_SET
CGenFF_4.0 1 CG2R61 2 CG2R61 3 CG2R61 4 CG2R61 5 CG2R61 6 NG2R60 7 HGR61 8 HGR61 9 HGR61 10 HGR62 11 HGR62
@<TRIPOS>MOLECULE
pyridine
 11 11 0 0 0
****
USER_CHARGES
INVALID_CHARGES
Pose:  35 Cluster:  35 Fr_nu: 371650 TotEn:    -9.99
@<TRIPOS>ATOM
      1 C1        -78.9203  -11.5512  -42.5102 C.ar   1 LIG      -0.11300
      2 C2        -79.7664  -11.0313  -41.5370 C.ar   1 LIG      -0.11700
      3 C3        -79.3577  -12.5945  -43.3185 C.ar   1 LIG      -0.11700
      4 C4        -81.0303  -11.5854  -41.4133 C.ar   1 LIG       0.17700
      5 C5        -80.6398  -13.0788  -43.1149 C.ar   1 LIG       0.17700
      6 N1        -81.4905  -12.5995  -42.1798 N.ar   1 LIG      -0.60000
      7 H1        -77.9216  -11.1444  -42.6379 H      1 LIG       0.11500
      8 H2        -79.4469  -10.2180  -40.8959 H      1 LIG       0.11500
      9 H3        -78.7151  -13.0157  -44.0832 H      1 LIG       0.11500
     10 H4        -81.7277  -11.2154  -40.6690 H      1 LIG       0.12400
     11 H5        -81.0290  -13.8924  -43.7183 H      1 LIG       0.12400
@<TRIPOS>BOND
      1       1       2 ar
      2       1       3 ar
      3       2       4 ar
      4       3       5 ar
      5       4       6 ar
      6       5       6 ar
      7       1       7 1
      8       2       8 1
      9       3       9 1
     10       4      10 1
     11       5      11 1
@<TRIPOS>ALT_TYPE
CGenFF_4.0_ALT_TYPE_SET
CGenFF_4.0 1 CG2R61 2 CG2R61 3 CG2R61 4 CG2R61 5 CG2R61 6 NG2R60 7 HGR61 8 HGR61 9 HGR61 10 HGR62 11 HGR62
@<TRIPOS>MOLECULE
pyridine
 11 11 0 0 0
****
USER_CHARGES
INVALID_CHARGES
Pose:  36 Cluster:  36 Fr_nu:  17368 TotEn:    -9.82
@<TRIPOS>ATOM
      1 C1        -52.6884  -10.2397  -45.5697 C.ar   1 LIG      -0.11300
      2 C2        -53.1780  -11.3997  -46.1594 C.ar   1 LIG      -0.11700
      3 C3        -53.4821   -9.0988  -45.5286 C.ar   1 LIG      -0.11700
      4 C4        -54.4577  -11.3673  -46.6896 C.ar   1 LIG       0.17700
      5 C5        -54.7481   -9.1693  -46.0873 C.ar   1 LIG       0.17700
      6 N1        -55.2582  -10.2781  -46.6688 N.ar   1 LIG      -0.60000
      7 H1        -51.6897  -10.2246  -45.1434 H      1 LIG       0.11500
      8 H2        -52.5772  -12.3007  -46.2024 H      1 LIG       0.11500
      9 H3        -53.1209   -8.1832  -45.0745 H      1 LIG       0.11500
     10 H4        -54.8853  -12.2462  -47.1607 H      1 LIG       0.12400
     11 H5        -55.4067   -8.3070  -46.0820 H      1 LIG       0.12400
@<TRIPOS>BOND
      1       1       2 ar
      2       1       3 ar
      3       2       4 ar
      4       3       5 ar
      5       4       6 ar
      6       5       6 ar
      7       1       7 1
      8       2       8 1
      9       3       9 1
     10       4      10 1
     11       5      11 1
@<TRIPOS>ALT_TYPE
CGenFF_4.0_ALT_TYPE_SET
CGenFF_4.0 1 CG2R61 2 CG2R61 3 CG2R61 4 CG2R61 5 CG2R61 6 NG2R60 7 HGR61 8 HGR61 9 HGR61 10 HGR62 11 HGR62
@<TRIPOS>MOLECULE
pyridine
 11 11 0 0 0
****
USER_CHARGES
INVALID_CHARGES
Pose:  37 Cluster:  37 Fr_nu: 196090 TotEn:    -9.47
@<TRIPOS>ATOM
      1 C1        -52.0296  -11.3890  -44.4982 C.ar   1 LIG      -0.11300
      2 C2        -51.9603  -10.0231  -44.2483 C.ar   1 LIG      -0.11700
      3 C3        -52.9147  -11.8709  -45.4561 C.ar   1 LIG      -0.11700
      4 C4        -52.7908   -9.1874  -44.9775 C.ar   1 LIG       0.17700
      5 C5        -53.7027  -10.9526  -46.1310 C.ar   1 LIG       0.17700
      6 N1        -53.6634   -9.6185  -45.9157 N.ar   1 LIG      -0.60000
      7 H1        -51.3954  -12.0769  -43.9469 H      1 LIG       0.11500
      8 H2        -51.2776   -9.6250  -43.5066 H      1 LIG       0.11500
      9 H3        -52.9861  -12.9318  -45.6671 H      1 LIG       0.11500
     10 H4        -52.7748   -8.1141  -44.8196 H      1 LIG       0.12400
     11 H5        -54.4100  -11.2768  -46.8873 H      1 LIG       0.12400
@<TRIPOS>BOND
      1       1       2 ar
      2       1       3 ar
      3       2       4 ar
      4       3       5 ar
      5       4       6 ar
      6       5       6 ar
      7       1       7 1
      8       2       8 1
      9       3       9 1
     10       4      10 1
     11       5      11 1
@<TRIPOS>ALT_TYPE
CGenFF_4.0_ALT_TYPE_SET
CGenFF_4.0 1 CG2R61 2 CG2R61 3 CG2R61 4 CG2R61 5 CG2R61 6 NG2R60 7 HGR61 8 HGR61 9 HGR61 10 HGR62 11 HGR62
@<TRIPOS>MOLECULE
pyridine
 11 11 0 0 0
****
USER_CHARGES
INVALID_CHARGES
Pose:  38 Cluster:  38 Fr_nu: 195730 TotEn:    -9.32
@<TRIPOS>ATOM
      1 C1        -52.5044  -10.9213  -45.6612 C.ar   1 LIG      -0.11300
      2 C2        -53.0398  -11.0815  -46.9343 C.ar   1 LIG      -0.11700
      3 C3        -52.8923   -9.8376  -44.8812 C.ar   1 LIG      -0.11700
      4 C4        -53.9523  -10.1378  -47.3776 C.ar   1 LIG       0.17700
      5 C5        -53.8112   -8.9494  -45.4164 C.ar   1 LIG       0.17700
      6 N1        -54.3532   -9.0720  -46.6489 N.ar   1 LIG      -0.60000
      7 H1        -51.7855  -11.6393  -45.2778 H      1 LIG       0.11500
      8 H2        -52.7522  -11.9186  -47.5597 H      1 LIG       0.11500
      9 H3        -52.4876   -9.6924  -43.8861 H      1 LIG       0.11500
     10 H4        -54.3984  -10.2178  -48.3634 H      1 LIG       0.12400
     11 H5        -54.1462   -8.0872  -44.8493 H      1 LIG       0.12400
@<TRIPOS>BOND
      1       1       2 ar
      2       1       3 ar
      3       2       4 ar
      4       3       5 ar
      5       4       6 ar
      6       5       6 ar
      7       1       7 1
      8       2       8 1
      9       3       9 1
     10       4      10 1
     11       5      11 1
@<TRIPOS>ALT_TYPE
CGenFF_4.0_ALT_TYPE_SET
CGenFF_4.0 1 CG2R61 2 CG2R61 3 CG2R61 4 CG2R61 5 CG2R61 6 NG2R60 7 HGR61 8 HGR61 9 HGR61 10 HGR62 11 HGR62
@<TRIPOS>MOLECULE
pyridine
 11 11 0 0 0
****
USER_CHARGES
INVALID_CHARGES
Pose:  39 Cluster:  39 Fr_nu:  40534 TotEn:    -9.01
@<TRIPOS>ATOM
      1 C1        -51.1804  -11.1924  -43.3741 C.ar   1 LIG      -0.11300
      2 C2        -50.5317  -10.5665  -44.4326 C.ar   1 LIG      -0.11700
      3 C3        -50.4912  -11.4399  -42.1921 C.ar   1 LIG      -0.11700
      4 C4        -49.2037  -10.2106  -44.2602 C.ar   1 LIG       0.17700
      5 C5        -49.1650  -11.0453  -42.1201 C.ar   1 LIG       0.17700
      6 N1        -48.5011  -10.4348  -43.1272 N.ar   1 LIG      -0.60000
      7 H1        -52.2210  -11.4875  -43.4703 H      1 LIG       0.11500
      8 H2        -51.0491  -10.3632  -45.3630 H      1 LIG       0.11500
      9 H3        -50.9766  -11.9271  -41.3541 H      1 LIG       0.11500
     10 H4        -48.6531   -9.7203  -45.0561 H      1 LIG       0.12400
     11 H5        -48.5824  -11.2159  -41.2207 H      1 LIG       0.12400
@<TRIPOS>BOND
      1       1       2 ar
      2       1       3 ar
      3       2       4 ar
      4       3       5 ar
      5       4       6 ar
      6       5       6 ar
      7       1       7 1
      8       2       8 1
      9       3       9 1
     10       4      10 1
     11       5      11 1
@<TRIPOS>ALT_TYPE
CGenFF_4.0_ALT_TYPE_SET
CGenFF_4.0 1 CG2R61 2 CG2R61 3 CG2R61 4 CG2R61 5 CG2R61 6 NG2R60 7 HGR61 8 HGR61 9 HGR61 10 HGR62 11 HGR62
@<TRIPOS>MOLECULE
pyridine
 11 11 0 0 0
****
USER_CHARGES
INVALID_CHARGES
Pose:  40 Cluster:  40 Fr_nu:  93111 TotEn:    -8.56
@<TRIPOS>ATOM
      1 C1        -53.4819  -12.2087  -21.5503 C.ar   1 LIG      -0.11300
      2 C2        -52.4259  -11.3050  -21.5134 C.ar   1 LIG      -0.11700
      3 C3        -54.6859  -11.8880  -20.9333 C.ar   1 LIG      -0.11700
      4 C4        -52.6232  -10.1036  -20.8519 C.ar   1 LIG       0.17700
      5 C5        -54.7820  -10.6607  -20.2975 C.ar   1 LIG       0.17700
      6 N1        -53.7781   -9.7570  -20.2407 N.ar   1 LIG      -0.60000
      7 H1        -53.3665  -13.1614  -22.0584 H      1 LIG       0.11500
      8 H2        -51.4786  -11.5335  -21.9877 H      1 LIG       0.11500
      9 H3        -55.5225  -12.5773  -20.9489 H      1 LIG       0.11500
     10 H4        -51.8303   -9.3653  -20.7946 H      1 LIG       0.12400
     11 H5        -55.6992  -10.3626  -19.8003 H      1 LIG       0.12400
@<TRIPOS>BOND
      1       1       2 ar
      2       1       3 ar
      3       2       4 ar
      4       3       5 ar
      5       4       6 ar
      6       5       6 ar
      7       1       7 1
      8       2       8 1
      9       3       9 1
     10       4      10 1
     11       5      11 1
@<TRIPOS>ALT_TYPE
CGenFF_4.0_ALT_TYPE_SET
CGenFF_4.0 1 CG2R61 2 CG2R61 3 CG2R61 4 CG2R61 5 CG2R61 6 NG2R60 7 HGR61 8 HGR61 9 HGR61 10 HGR62 11 HGR62
@<TRIPOS>MOLECULE
pyridine
 11 11 0 0 0
****
USER_CHARGES
INVALID_CHARGES
Pose:  41 Cluster:  41 Fr_nu: 2167198 TotEn:    -8.42
@<TRIPOS>ATOM
      1 C1        -65.5544    5.7116  -47.7435 C.ar   1 LIG      -0.11300
      2 C2        -66.6476    5.2574  -47.0143 C.ar   1 LIG      -0.11700
      3 C3        -65.2660    5.1441  -48.9797 C.ar   1 LIG      -0.11700
      4 C4        -67.4150    4.2415  -47.5609 C.ar   1 LIG       0.17700
      5 C5        -66.0951    4.1330  -49.4382 C.ar   1 LIG       0.17700
      6 N1        -67.1660    3.6655  -48.7583 N.ar   1 LIG      -0.60000
      7 H1        -64.9278    6.5059  -47.3489 H      1 LIG       0.11500
      8 H2        -66.8914    5.6852  -46.0488 H      1 LIG       0.11500
      9 H3        -64.4187    5.4819  -49.5653 H      1 LIG       0.11500
     10 H4        -68.2781    3.8521  -47.0312 H      1 LIG       0.12400
     11 H5        -65.9133    3.6566  -50.3960 H      1 LIG       0.12400
@<TRIPOS>BOND
      1       1       2 ar
      2       1       3 ar
      3       2       4 ar
      4       3       5 ar
      5       4       6 ar
      6       5       6 ar
      7       1       7 1
      8       2       8 1
      9       3       9 1
     10       4      10 1
     11       5      11 1
@<TRIPOS>ALT_TYPE
CGenFF_4.0_ALT_TYPE_SET
CGenFF_4.0 1 CG2R61 2 CG2R61 3 CG2R61 4 CG2R61 5 CG2R61 6 NG2R60 7 HGR61 8 HGR61 9 HGR61 10 HGR62 11 HGR62
@<TRIPOS>MOLECULE
pyridine
 11 11 0 0 0
****
USER_CHARGES
INVALID_CHARGES
Pose:  42 Cluster:  42 Fr_nu: 194293 TotEn:    -8.13
@<TRIPOS>ATOM
      1 C1        -72.5335   -2.4986  -45.5877 C.ar   1 LIG      -0.11300
      2 C2        -72.4520   -2.4520  -46.9749 C.ar   1 LIG      -0.11700
      3 C3        -72.5009   -3.7262  -44.9357 C.ar   1 LIG      -0.11700
      4 C4        -72.3399   -3.6519  -47.6586 C.ar   1 LIG       0.17700
      5 C5        -72.3869   -4.8691  -45.7107 C.ar   1 LIG       0.17700
      6 N1        -72.3053   -4.8636  -47.0602 N.ar   1 LIG      -0.60000
      7 H1        -72.6230   -1.5798  -45.0158 H      1 LIG       0.11500
      8 H2        -72.4751   -1.5066  -47.5042 H      1 LIG       0.11500
      9 H3        -72.5635   -3.7866  -43.8552 H      1 LIG       0.11500
     10 H4        -72.2735   -3.6692  -48.7414 H      1 LIG       0.12400
     11 H5        -72.3578   -5.8516  -45.2511 H      1 LIG       0.12400
@<TRIPOS>BOND
      1       1       2 ar
      2       1       3 ar
      3       2       4 ar
      4       3       5 ar
      5       4       6 ar
      6       5       6 ar
      7       1       7 1
      8       2       8 1
      9       3       9 1
     10       4      10 1
     11       5      11 1
@<TRIPOS>ALT_TYPE
CGenFF_4.0_ALT_TYPE_SET
CGenFF_4.0 1 CG2R61 2 CG2R61 3 CG2R61 4 CG2R61 5 CG2R61 6 NG2R60 7 HGR61 8 HGR61 9 HGR61 10 HGR62 11 HGR62
@<TRIPOS>MOLECULE
pyridine
 11 11 0 0 0
****
USER_CHARGES
INVALID_CHARGES
Pose:  43 Cluster:  43 Fr_nu: 151878 TotEn:    -8.12
@<TRIPOS>ATOM
      1 C1        -48.8726  -12.1799  -42.8221 C.ar   1 LIG      -0.11300
      2 C2        -49.0748  -12.0427  -44.1909 C.ar   1 LIG      -0.11700
      3 C3        -49.5931  -11.3872  -41.9356 C.ar   1 LIG      -0.11700
      4 C4        -50.0015  -11.1057  -44.6189 C.ar   1 LIG       0.17700
      5 C5        -50.4964  -10.4794  -42.4646 C.ar   1 LIG       0.17700
      6 N1        -50.7200  -10.3177  -43.7880 N.ar   1 LIG      -0.60000
      7 H1        -48.1543  -12.9027  -42.4469 H      1 LIG       0.11500
      8 H2        -48.5248  -12.6500  -44.9002 H      1 LIG       0.11500
      9 H3        -49.4515  -11.4766  -40.8646 H      1 LIG       0.11500
     10 H4        -50.1953  -10.9604  -45.6764 H      1 LIG       0.12400
     11 H5        -51.0829   -9.8369  -41.8161 H      1 LIG       0.12400
@<TRIPOS>BOND
      1       1       2 ar
      2       1       3 ar
      3       2       4 ar
      4       3       5 ar
      5       4       6 ar
      6       5       6 ar
      7       1       7 1
      8       2       8 1
      9       3       9 1
     10       4      10 1
     11       5      11 1
@<TRIPOS>ALT_TYPE
CGenFF_4.0_ALT_TYPE_SET
CGenFF_4.0 1 CG2R61 2 CG2R61 3 CG2R61 4 CG2R61 5 CG2R61 6 NG2R60 7 HGR61 8 HGR61 9 HGR61 10 HGR62 11 HGR62
@<TRIPOS>MOLECULE
cyclopropane
 9 9 0 0 0
****
USER_CHARGES
INVALID_CHARGES
Pose:   1 Cluster:   1 Fr_nu:   3994 TotEn:    -8.48
@<TRIPOS>ATOM
      1 C1        -64.5067   -8.1378  -44.2355 C.3    1 LIG      -0.18000
      2 C2        -64.4622   -9.2154  -43.1921 C.3    1 LIG      -0.18000
      3 C3        -65.1684   -9.4596  -44.4935 C.3    1 LIG      -0.18000
      4 H1        -65.1435   -7.2818  -44.0510 H      1 LIG       0.09000
      5 H2        -63.5932   -7.9175  -44.7730 H      1 LIG       0.09000
      6 H3        -63.5187   -9.7206  -43.0274 H      1 LIG       0.09000
      7 H4        -65.0691   -9.0853  -42.3050 H      1 LIG       0.09000
      8 H5        -66.2505   -9.4934  -44.4824 H      1 LIG       0.09000
      9 H6        -64.6999  -10.1284  -45.2045 H      1 LIG       0.09000
@<TRIPOS>BOND
      1       1       2 1
      2       1       3 1
      3       2       3 1
      4       1       4 1
      5       1       5 1
      6       2       6 1
      7       2       7 1
      8       3       8 1
      9       3       9 1
@<TRIPOS>ALT_TYPE
CGenFF_4.0_ALT_TYPE_SET
CGenFF_4.0 1 CG3C31 2 CG3C31 3 CG3C31 4 HGA2 5 HGA2 6 HGA2 7 HGA2 8 HGA2 9 HGA2
@<TRIPOS>MOLECULE
cyclopropane
 9 9 0 0 0
****
USER_CHARGES
INVALID_CHARGES
Pose:   2 Cluster:   2 Fr_nu:  10265 TotEn:    -7.36
@<TRIPOS>ATOM
      1 C1        -50.5900  -11.0574  -42.3824 C.3    1 LIG      -0.18000
      2 C2        -49.5392  -10.6445  -41.3940 C.3    1 LIG      -0.18000
      3 C3        -49.1453  -11.3583  -42.6539 C.3    1 LIG      -0.18000
      4 H1        -51.2367  -11.8843  -42.1167 H      1 LIG       0.09000
      5 H2        -51.0629  -10.2812  -42.9705 H      1 LIG       0.09000
      6 H3        -49.3046   -9.5902  -41.3167 H      1 LIG       0.09000
      7 H4        -49.4779  -11.1932  -40.4626 H      1 LIG       0.09000
      8 H5        -48.8193  -12.3873  -42.5706 H      1 LIG       0.09000
      9 H6        -48.6463  -10.7841  -43.4245 H      1 LIG       0.09000
@<TRIPOS>BOND
      1       1       2 1
      2       1       3 1
      3       2       3 1
      4       1       4 1
      5       1       5 1
      6       2       6 1
      7       2       7 1
      8       3       8 1
      9       3       9 1
@<TRIPOS>ALT_TYPE
CGenFF_4.0_ALT_TYPE_SET
CGenFF_4.0 1 CG3C31 2 CG3C31 3 CG3C31 4 HGA2 5 HGA2 6 HGA2 7 HGA2 8 HGA2 9 HGA2
@<TRIPOS>MOLECULE
cyclopropane
 9 9 0 0 0
****
USER_CHARGES
INVALID_CHARGES
Pose:   3 Cluster:   3 Fr_nu: 128432 TotEn:    -6.90
@<TRIPOS>ATOM
      1 C1        -50.4405  -10.8198  -42.5371 C.3    1 LIG      -0.18000
      2 C2        -51.5053  -10.8559  -43.5939 C.3    1 LIG      -0.18000
      3 C3        -50.2023  -10.1624  -43.8647 C.3    1 LIG      -0.18000
      4 H1        -50.6021  -10.1800  -41.6786 H      1 LIG       0.09000
      5 H2        -49.9074  -11.7380  -42.3260 H      1 LIG       0.09000
      6 H3        -51.6888  -11.7985  -44.0942 H      1 LIG       0.09000
      7 H4        -52.3839  -10.2404  -43.4474 H      1 LIG       0.09000
      8 H5        -50.2039   -9.0803  -43.9000 H      1 LIG       0.09000
      9 H6        -49.5091  -10.6386  -44.5467 H      1 LIG       0.09000
@<TRIPOS>BOND
      1       1       2 1
      2       1       3 1
      3       2       3 1
      4       1       4 1
      5       1       5 1
      6       2       6 1
      7       2       7 1
      8       3       8 1
      9       3       9 1
@<TRIPOS>ALT_TYPE
CGenFF_4.0_ALT_TYPE_SET
CGenFF_4.0 1 CG3C31 2 CG3C31 3 CG3C31 4 HGA2 5 HGA2 6 HGA2 7 HGA2 8 HGA2 9 HGA2
@<TRIPOS>MOLECULE
cyclopropane
 9 9 0 0 0
****
USER_CHARGES
INVALID_CHARGES
Pose:   4 Cluster:   4 Fr_nu: 1020462 TotEn:    -6.79
@<TRIPOS>ATOM
      1 C1        -53.4555   -8.9635  -45.5419 C.3    1 LIG      -0.18000
      2 C2        -52.5927  -10.1118  -45.1074 C.3    1 LIG      -0.18000
      3 C3        -53.5907  -10.2991  -46.2123 C.3    1 LIG      -0.18000
      4 H1        -54.2507   -8.6493  -44.8775 H      1 LIG       0.09000
      5 H2        -52.9873   -8.1635  -46.1010 H      1 LIG       0.09000
      6 H3        -51.5436  -10.0846  -45.3741 H      1 LIG       0.09000
      7 H4        -52.8066  -10.5710  -44.1505 H      1 LIG       0.09000
      8 H5        -54.4765  -10.8840  -45.9991 H      1 LIG       0.09000
      9 H6        -53.2131  -10.3974  -47.2224 H      1 LIG       0.09000
@<TRIPOS>BOND
      1       1       2 1
      2       1       3 1
      3       2       3 1
      4       1       4 1
      5       1       5 1
      6       2       6 1
      7       2       7 1
      8       3       8 1
      9       3       9 1
@<TRIPOS>ALT_TYPE
CGenFF_4.0_ALT_TYPE_SET
CGenFF_4.0 1 CG3C31 2 CG3C31 3 CG3C31 4 HGA2 5 HGA2 6 HGA2 7 HGA2 8 HGA2 9 HGA2
@<TRIPOS>MOLECULE
cyclopropane
 9 9 0 0 0
****
USER_CHARGES
INVALID_CHARGES
Pose:   5 Cluster:   5 Fr_nu: 571551 TotEn:    -5.97
@<TRIPOS>ATOM
      1 C1        -72.8705   -0.7765  -45.1543 C.3    1 LIG      -0.18000
      2 C2        -72.8055   -2.0658  -45.9192 C.3    1 LIG      -0.18000
      3 C3        -72.6555   -0.7577  -46.6392 C.3    1 LIG      -0.18000
      4 H1        -73.8356   -0.4592  -44.7798 H      1 LIG       0.09000
      5 H2        -72.0308   -0.5230  -44.5198 H      1 LIG       0.09000
      6 H3        -71.9220   -2.6803  -45.7996 H      1 LIG       0.09000
      7 H4        -73.7268   -2.6170  -46.0601 H      1 LIG       0.09000
      8 H5        -73.4759   -0.4282  -47.2642 H      1 LIG       0.09000
      9 H6        -71.6711   -0.4919  -47.0034 H      1 LIG       0.09000
@<TRIPOS>BOND
      1       1       2 1
      2       1       3 1
      3       2       3 1
      4       1       4 1
      5       1       5 1
      6       2       6 1
      7       2       7 1
      8       3       8 1
      9       3       9 1
@<TRIPOS>ALT_TYPE
CGenFF_4.0_ALT_TYPE_SET
CGenFF_4.0 1 CG3C31 2 CG3C31 3 CG3C31 4 HGA2 5 HGA2 6 HGA2 7 HGA2 8 HGA2 9 HGA2
@<TRIPOS>MOLECULE
cyclopropane
 9 9 0 0 0
****
USER_CHARGES
INVALID_CHARGES
Pose:   6 Cluster:   6 Fr_nu: 241220 TotEn:    -5.63
@<TRIPOS>ATOM
      1 C1        -73.0475   -4.4841  -45.0722 C.3    1 LIG      -0.18000
      2 C2        -72.8519   -3.9676  -46.4675 C.3    1 LIG      -0.18000
      3 C3        -72.2037   -5.2536  -46.0455 C.3    1 LIG      -0.18000
      4 H1        -72.5432   -3.9659  -44.2663 H      1 LIG       0.09000
      5 H2        -74.0179   -4.8894  -44.8153 H      1 LIG       0.09000
      6 H3        -73.6907   -4.0253  -47.1498 H      1 LIG       0.09000
      7 H4        -72.2159   -3.1017  -46.6014 H      1 LIG       0.09000
      8 H5        -71.1316   -5.2532  -45.8951 H      1 LIG       0.09000
      9 H6        -72.6067   -6.1764  -46.4435 H      1 LIG       0.09000
@<TRIPOS>BOND
      1       1       2 1
      2       1       3 1
      3       2       3 1
      4       1       4 1
      5       1       5 1
      6       2       6 1
      7       2       7 1
      8       3       8 1
      9       3       9 1
@<TRIPOS>ALT_TYPE
CGenFF_4.0_ALT_TYPE_SET
CGenFF_4.0 1 CG3C31 2 CG3C31 3 CG3C31 4 HGA2 5 HGA2 6 HGA2 7 HGA2 8 HGA2 9 HGA2
@<TRIPOS>MOLECULE
cyclopropane
 9 9 0 0 0
****
USER_CHARGES
INVALID_CHARGES
Pose:   7 Cluster:   7 Fr_nu: 107092 TotEn:    -5.26
@<TRIPOS>ATOM
      1 C1        -72.1208   -3.9118  -45.0494 C.3    1 LIG      -0.18000
      2 C2        -72.8443   -2.6014  -44.9436 C.3    1 LIG      -0.18000
      3 C3        -72.8940   -3.3850  -46.2225 C.3    1 LIG      -0.18000
      4 H1        -71.0397   -3.8889  -45.1060 H      1 LIG       0.09000
      5 H2        -72.5303   -4.7593  -44.5147 H      1 LIG       0.09000
      6 H3        -73.7410   -2.5669  -44.3376 H      1 LIG       0.09000
      7 H4        -72.2508   -1.6960  -44.9289 H      1 LIG       0.09000
      8 H5        -72.3337   -3.0072  -47.0684 H      1 LIG       0.09000
      9 H6        -73.8239   -3.8781  -46.4766 H      1 LIG       0.09000
@<TRIPOS>BOND
      1       1       2 1
      2       1       3 1
      3       2       3 1
      4       1       4 1
      5       1       5 1
      6       2       6 1
      7       2       7 1
      8       3       8 1
      9       3       9 1
@<TRIPOS>ALT_TYPE
CGenFF_4.0_ALT_TYPE_SET
CGenFF_4.0 1 CG3C31 2 CG3C31 3 CG3C31 4 HGA2 5 HGA2 6 HGA2 7 HGA2 8 HGA2 9 HGA2
@<TRIPOS>MOLECULE
pyrrole
 10 10 0 0 0
****
USER_CHARGES
INVALID_CHARGES
Pose:   1 Cluster:   1 Fr_nu: 103537 TotEn:   -19.99
@<TRIPOS>ATOM
      1 C1        -72.8725   -1.2606  -46.2920 C.2    1 LIG      -0.25700
      2 C2        -73.2166   -2.5732  -46.6991 C.2    1 LIG      -0.25700
      3 C3        -72.9153   -1.2324  -44.9155 C.2    1 LIG      -0.04700
      4 C4        -73.4593   -3.3071  -45.5590 C.2    1 LIG      -0.04700
      5 N1        -73.2734   -2.4818  -44.4809 N.pl3  1 LIG      -0.36000
      6 H1        -72.6205   -0.4272  -46.9325 H      1 LIG       0.15400
      7 H2        -73.2815   -2.9447  -47.7121 H      1 LIG       0.15400
      8 H3        -72.7243   -0.4373  -44.2086 H      1 LIG       0.14000
      9 H4        -73.7452   -4.3402  -45.4195 H      1 LIG       0.14000
     10 H5        -73.3830   -2.7530  -43.5135 H      1 LIG       0.38000
@<TRIPOS>BOND
      1       1       2 1
      2       1       3 2
      3       2       4 2
      4       3       5 1
      5       4       5 1
      6       1       6 1
      7       2       7 1
      8       3       8 1
      9       4       9 1
     10       5      10 1
@<TRIPOS>ALT_TYPE
CGenFF_4.0_ALT_TYPE_SET
CGenFF_4.0 1 CG2R51 2 CG2R51 3 CG2R51 4 CG2R51 5 NG2R51 6 HGR51 7 HGR51 8 HGR52 9 HGR52 10 HGP1
@<TRIPOS>MOLECULE
pyrrole
 10 10 0 0 0
****
USER_CHARGES
INVALID_CHARGES
Pose:   2 Cluster:   2 Fr_nu: 102985 TotEn:   -18.34
@<TRIPOS>ATOM
      1 C1        -81.0253  -12.4098  -42.9636 C.2    1 LIG      -0.25700
      2 C2        -80.2247  -13.3136  -42.2223 C.2    1 LIG      -0.25700
      3 C3        -81.2957  -11.3343  -42.1465 C.2    1 LIG      -0.04700
      4 C4        -80.0304  -12.7628  -40.9748 C.2    1 LIG      -0.04700
      5 N1        -80.6862  -11.5600  -40.9400 N.pl3  1 LIG      -0.36000
      6 H1        -81.3668  -12.5299  -43.9821 H      1 LIG       0.15400
      7 H2        -79.8323  -14.2627  -42.5589 H      1 LIG       0.15400
      8 H3        -81.8662  -10.4319  -42.3149 H      1 LIG       0.14000
      9 H4        -79.4844  -13.1180  -40.1121 H      1 LIG       0.14000
     10 H5        -80.7154  -10.9348  -40.1465 H      1 LIG       0.38000
@<TRIPOS>BOND
      1       1       2 1
      2       1       3 2
      3       2       4 2
      4       3       5 1
      5       4       5 1
      6       1       6 1
      7       2       7 1
      8       3       8 1
      9       4       9 1
     10       5      10 1
@<TRIPOS>ALT_TYPE
CGenFF_4.0_ALT_TYPE_SET
CGenFF_4.0 1 CG2R51 2 CG2R51 3 CG2R51 4 CG2R51 5 NG2R51 6 HGR51 7 HGR51 8 HGR52 9 HGR52 10 HGP1
@<TRIPOS>MOLECULE
pyrrole
 10 10 0 0 0
****
USER_CHARGES
INVALID_CHARGES
Pose:   3 Cluster:   3 Fr_nu: 3821754 TotEn:   -17.34
@<TRIPOS>ATOM
      1 C1        -84.1001   -4.4711  -55.5565 C.2    1 LIG      -0.25700
      2 C2        -83.1615   -5.4917  -55.2662 C.2    1 LIG      -0.25700
      3 C3        -83.4458   -3.5076  -56.2920 C.2    1 LIG      -0.04700
      4 C4        -81.9621   -5.1208  -55.8330 C.2    1 LIG      -0.04700
      5 N1        -82.1467   -3.9130  -56.4537 N.pl3  1 LIG      -0.36000
      6 H1        -85.1398   -4.4420  -55.2619 H      1 LIG       0.15400
      7 H2        -83.3384   -6.3984  -54.7050 H      1 LIG       0.15400
      8 H3        -83.7871   -2.5723  -56.7128 H      1 LIG       0.14000
      9 H4        -80.9974   -5.6081  -55.8511 H      1 LIG       0.14000
     10 H5        -81.4343   -3.4001  -56.9543 H      1 LIG       0.38000
@<TRIPOS>BOND
      1       1       2 1
      2       1       3 2
      3       2       4 2
      4       3       5 1
      5       4       5 1
      6       1       6 1
      7       2       7 1
      8       3       8 1
      9       4       9 1
     10       5      10 1
@<TRIPOS>ALT_TYPE
CGenFF_4.0_ALT_TYPE_SET
CGenFF_4.0 1 CG2R51 2 CG2R51 3 CG2R51 4 CG2R51 5 NG2R51 6 HGR51 7 HGR51 8 HGR52 9 HGR52 10 HGP1
@<TRIPOS>MOLECULE
pyrrole
 10 10 0 0 0
****
USER_CHARGES
INVALID_CHARGES
Pose:   4 Cluster:   4 Fr_nu: 532275 TotEn:   -14.66
@<TRIPOS>ATOM
      1 C1        -79.6472  -13.1744  -41.7037 C.2    1 LIG      -0.25700
      2 C2        -79.2285  -13.3215  -43.0492 C.2    1 LIG      -0.25700
      3 C3        -80.3014  -11.9661  -41.6063 C.2    1 LIG      -0.04700
      4 C4        -79.6396  -12.1986  -43.7329 C.2    1 LIG      -0.04700
      5 N1        -80.2904  -11.3815  -42.8457 N.pl3  1 LIG      -0.36000
      6 H1        -79.4893  -13.8733  -40.8945 H      1 LIG       0.15400
      7 H2        -78.6862  -14.1538  -43.4749 H      1 LIG       0.15400
      8 H3        -80.7716  -11.4712  -40.7683 H      1 LIG       0.14000
      9 H4        -79.5286  -11.9100  -44.7687 H      1 LIG       0.14000
     10 H5        -80.7000  -10.4855  -43.0711 H      1 LIG       0.38000
@<TRIPOS>BOND
      1       1       2 1
      2       1       3 2
      3       2       4 2
      4       3       5 1
      5       4       5 1
      6       1       6 1
      7       2       7 1
      8       3       8 1
      9       4       9 1
     10       5      10 1
@<TRIPOS>ALT_TYPE
CGenFF_4.0_ALT_TYPE_SET
CGenFF_4.0 1 CG2R51 2 CG2R51 3 CG2R51 4 CG2R51 5 NG2R51 6 HGR51 7 HGR51 8 HGR52 9 HGR52 10 HGP1
@<TRIPOS>MOLECULE
pyrrole
 10 10 0 0 0
****
USER_CHARGES
INVALID_CHARGES
Pose:   5 Cluster:   5 Fr_nu: 103612 TotEn:   -14.50
@<TRIPOS>ATOM
      1 C1        -72.9933   -5.5759  -46.1584 C.2    1 LIG      -0.25700
      2 C2        -71.6321   -5.2722  -45.9094 C.2    1 LIG      -0.25700
      3 C3        -73.7234   -5.0956  -45.0937 C.2    1 LIG      -0.04700
      4 C4        -71.5719   -4.6157  -44.6999 C.2    1 LIG      -0.04700
      5 N1        -72.8489   -4.5142  -44.2131 N.pl3  1 LIG      -0.36000
      6 H1        -73.3971   -6.0884  -47.0202 H      1 LIG       0.15400
      7 H2        -70.7867   -5.5062  -46.5409 H      1 LIG       0.15400
      8 H3        -74.7836   -5.1161  -44.8841 H      1 LIG       0.14000
      9 H4        -70.7368   -4.2116  -44.1451 H      1 LIG       0.14000
     10 H5        -73.1065   -4.0771  -43.3391 H      1 LIG       0.38000
@<TRIPOS>BOND
      1       1       2 1
      2       1       3 2
      3       2       4 2
      4       3       5 1
      5       4       5 1
      6       1       6 1
      7       2       7 1
      8       3       8 1
      9       4       9 1
     10       5      10 1
@<TRIPOS>ALT_TYPE
CGenFF_4.0_ALT_TYPE_SET
CGenFF_4.0 1 CG2R51 2 CG2R51 3 CG2R51 4 CG2R51 5 NG2R51 6 HGR51 7 HGR51 8 HGR52 9 HGR52 10 HGP1
@<TRIPOS>MOLECULE
pyrrole
 10 10 0 0 0
****
USER_CHARGES
INVALID_CHARGES
Pose:   6 Cluster:   6 Fr_nu: 317645 TotEn:   -13.95
@<TRIPOS>ATOM
      1 C1        -72.7873   -1.3291  -45.6770 C.2    1 LIG      -0.25700
      2 C2        -72.4640   -1.6643  -47.0150 C.2    1 LIG      -0.25700
      3 C3        -72.9984   -2.5083  -44.9970 C.2    1 LIG      -0.04700
      4 C4        -72.4875   -3.0382  -47.1119 C.2    1 LIG      -0.04700
      5 N1        -72.8137   -3.5406  -45.8793 N.pl3  1 LIG      -0.36000
      6 H1        -72.8580   -0.3364  -45.2553 H      1 LIG       0.15400
      7 H2        -72.2389   -0.9806  -47.8213 H      1 LIG       0.15400
      8 H3        -73.2634   -2.7045  -43.9677 H      1 LIG       0.14000
      9 H4        -72.3001   -3.7008  -47.9452 H      1 LIG       0.14000
     10 H5        -72.9038   -4.5219  -45.6551 H      1 LIG       0.38000
@<TRIPOS>BOND
      1       1       2 1
      2       1       3 2
      3       2       4 2
      4       3       5 1
      5       4       5 1
      6       1       6 1
      7       2       7 1
      8       3       8 1
      9       4       9 1
     10       5      10 1
@<TRIPOS>ALT_TYPE
CGenFF_4.0_ALT_TYPE_SET
CGenFF_4.0 1 CG2R51 2 CG2R51 3 CG2R51 4 CG2R51 5 NG2R51 6 HGR51 7 HGR51 8 HGR52 9 HGR52 10 HGP1
@<TRIPOS>MOLECULE
pyrrole
 10 10 0 0 0
****
USER_CHARGES
INVALID_CHARGES
Pose:   7 Cluster:   7 Fr_nu: 271554 TotEn:   -13.27
@<TRIPOS>ATOM
      1 C1        -56.0586  -14.8728  -20.7818 C.2    1 LIG      -0.25700
      2 C2        -56.7670  -13.8802  -21.5029 C.2    1 LIG      -0.25700
      3 C3        -56.9914  -15.6928  -20.1860 C.2    1 LIG      -0.04700
      4 C4        -58.1111  -14.1238  -21.3258 C.2    1 LIG      -0.04700
      5 N1        -58.2356  -15.2278  -20.5234 N.pl3  1 LIG      -0.36000
      6 H1        -54.9856  -14.9784  -20.7056 H      1 LIG       0.15400
      7 H2        -56.3454  -13.0748  -22.0875 H      1 LIG       0.15400
      8 H3        -56.8815  -16.5624  -19.5536 H      1 LIG       0.14000
      9 H4        -58.9871  -13.6124  -21.6995 H      1 LIG       0.14000
     10 H5        -59.1108  -15.6367  -20.2264 H      1 LIG       0.38000
@<TRIPOS>BOND
      1       1       2 1
      2       1       3 2
      3       2       4 2
      4       3       5 1
      5       4       5 1
      6       1       6 1
      7       2       7 1
      8       3       8 1
      9       4       9 1
     10       5      10 1
@<TRIPOS>ALT_TYPE
CGenFF_4.0_ALT_TYPE_SET
CGenFF_4.0 1 CG2R51 2 CG2R51 3 CG2R51 4 CG2R51 5 NG2R51 6 HGR51 7 HGR51 8 HGR52 9 HGR52 10 HGP1
@<TRIPOS>MOLECULE
pyrrole
 10 10 0 0 0
****
USER_CHARGES
INVALID_CHARGES
Pose:   8 Cluster:   8 Fr_nu: 473215 TotEn:   -13.26
@<TRIPOS>ATOM
      1 C1        -73.0082   -2.3371  -45.1302 C.2    1 LIG      -0.25700
      2 C2        -73.4172   -3.5361  -45.7645 C.2    1 LIG      -0.25700
      3 C3        -72.3681   -1.5684  -46.0772 C.2    1 LIG      -0.04700
      4 C4        -73.0145   -3.4635  -47.0798 C.2    1 LIG      -0.04700
      5 N1        -72.3777   -2.2632  -47.2584 N.pl3  1 LIG      -0.36000
      6 H1        -73.1638   -2.0639  -44.0960 H      1 LIG       0.15400
      7 H2        -73.9468   -4.3633  -45.3136 H      1 LIG       0.15400
      8 H3        -71.9076   -0.5925  -46.0163 H      1 LIG       0.14000
      9 H4        -73.1256   -4.1562  -47.9022 H      1 LIG       0.14000
     10 H5        -71.9770   -1.9397  -48.1280 H      1 LIG       0.38000
@<TRIPOS>BOND
      1       1       2 1
      2       1       3 2
      3       2       4 2
      4       3       5 1
      5       4       5 1
      6       1       6 1
      7       2       7 1
      8       3       8 1
      9       4       9 1
     10       5      10 1
@<TRIPOS>ALT_TYPE
CGenFF_4.0_ALT_TYPE_SET
CGenFF_4.0 1 CG2R51 2 CG2R51 3 CG2R51 4 CG2R51 5 NG2R51 6 HGR51 7 HGR51 8 HGR52 9 HGR52 10 HGP1
@<TRIPOS>MOLECULE
pyrrole
 10 10 0 0 0
****
USER_CHARGES
INVALID_CHARGES
Pose:   9 Cluster:   9 Fr_nu: 640860 TotEn:   -13.25
@<TRIPOS>ATOM
      1 C1        -79.3576  -13.1339  -42.1878 C.2    1 LIG      -0.25700
      2 C2        -78.9385  -11.9635  -42.8672 C.2    1 LIG      -0.25700
      3 C3        -79.7163  -12.7622  -40.9108 C.2    1 LIG      -0.04700
      4 C4        -79.0537  -10.9122  -41.9846 C.2    1 LIG      -0.04700
      5 N1        -79.5271  -11.4095  -40.7986 N.pl3  1 LIG      -0.36000
      6 H1        -79.3944  -14.1380  -42.5863 H      1 LIG       0.15400
      7 H2        -78.5900  -11.8927  -43.8878 H      1 LIG       0.15400
      8 H3        -80.0873  -13.3375  -40.0744 H      1 LIG       0.14000
      9 H4        -78.8431   -9.8577  -42.0953 H      1 LIG       0.14000
     10 H5        -79.7094  -10.8626  -39.9685 H      1 LIG       0.38000
@<TRIPOS>BOND
      1       1       2 1
      2       1       3 2
      3       2       4 2
      4       3       5 1
      5       4       5 1
      6       1       6 1
      7       2       7 1
      8       3       8 1
      9       4       9 1
     10       5      10 1
@<TRIPOS>ALT_TYPE
CGenFF_4.0_ALT_TYPE_SET
CGenFF_4.0 1 CG2R51 2 CG2R51 3 CG2R51 4 CG2R51 5 NG2R51 6 HGR51 7 HGR51 8 HGR52 9 HGR52 10 HGP1
@<TRIPOS>MOLECULE
pyrrole
 10 10 0 0 0
****
USER_CHARGES
INVALID_CHARGES
Pose:  10 Cluster:  10 Fr_nu: 153758 TotEn:   -12.88
@<TRIPOS>ATOM
      1 C1        -66.6474   -6.1293  -57.9893 C.2    1 LIG      -0.25700
      2 C2        -66.5353   -4.7399  -58.2426 C.2    1 LIG      -0.25700
      3 C3        -67.6430   -6.2976  -57.0524 C.2    1 LIG      -0.04700
      4 C4        -67.4659   -4.1015  -57.4527 C.2    1 LIG      -0.04700
      5 N1        -68.1332   -5.0582  -56.7334 N.pl3  1 LIG      -0.36000
      6 H1        -66.0660   -6.9206  -58.4411 H      1 LIG       0.15400
      7 H2        -65.8514   -4.2557  -58.9252 H      1 LIG       0.15400
      8 H3        -68.0449   -7.1856  -56.5852 H      1 LIG       0.14000
      9 H4        -67.7127   -3.0552  -57.3401 H      1 LIG       0.14000
     10 H5        -68.8737   -4.8776  -56.0697 H      1 LIG       0.38000
@<TRIPOS>BOND
      1       1       2 1
      2       1       3 2
      3       2       4 2
      4       3       5 1
      5       4       5 1
      6       1       6 1
      7       2       7 1
      8       3       8 1
      9       4       9 1
     10       5      10 1
@<TRIPOS>ALT_TYPE
CGenFF_4.0_ALT_TYPE_SET
CGenFF_4.0 1 CG2R51 2 CG2R51 3 CG2R51 4 CG2R51 5 NG2R51 6 HGR51 7 HGR51 8 HGR52 9 HGR52 10 HGP1
@<TRIPOS>MOLECULE
pyrrole
 10 10 0 0 0
****
USER_CHARGES
INVALID_CHARGES
Pose:  11 Cluster:  11 Fr_nu: 646541 TotEn:   -12.83
@<TRIPOS>ATOM
      1 C1        -62.8175   -8.7287  -54.1909 C.2    1 LIG      -0.25700
      2 C2        -63.2787   -9.2464  -52.9555 C.2    1 LIG      -0.25700
      3 C3        -63.7448   -9.0685  -55.1512 C.2    1 LIG      -0.04700
      4 C4        -64.4736   -9.8870  -53.1984 C.2    1 LIG      -0.04700
      5 N1        -64.7470   -9.7727  -54.5365 N.pl3  1 LIG      -0.36000
      6 H1        -61.9088   -8.1687  -54.3617 H      1 LIG       0.15400
      7 H2        -62.7939   -9.1631  -51.9930 H      1 LIG       0.15400
      8 H3        -63.7807   -8.8735  -56.2137 H      1 LIG       0.14000
      9 H4        -65.1523  -10.4109  -52.5400 H      1 LIG       0.14000
     10 H5        -65.5628  -10.1494  -54.9990 H      1 LIG       0.38000
@<TRIPOS>BOND
      1       1       2 1
      2       1       3 2
      3       2       4 2
      4       3       5 1
      5       4       5 1
      6       1       6 1
      7       2       7 1
      8       3       8 1
      9       4       9 1
     10       5      10 1
@<TRIPOS>ALT_TYPE
CGenFF_4.0_ALT_TYPE_SET
CGenFF_4.0 1 CG2R51 2 CG2R51 3 CG2R51 4 CG2R51 5 NG2R51 6 HGR51 7 HGR51 8 HGR52 9 HGR52 10 HGP1
@<TRIPOS>MOLECULE
pyrrole
 10 10 0 0 0
****
USER_CHARGES
INVALID_CHARGES
Pose:  12 Cluster:  12 Fr_nu: 145440 TotEn:   -12.40
@<TRIPOS>ATOM
      1 C1        -75.5042   -5.3751  -63.3941 C.2    1 LIG      -0.25700
      2 C2        -76.4587   -5.2797  -62.3516 C.2    1 LIG      -0.25700
      3 C3        -74.3628   -4.7332  -62.9668 C.2    1 LIG      -0.04700
      4 C4        -75.8716   -4.5823  -61.3190 C.2    1 LIG      -0.04700
      5 N1        -74.5978   -4.2550  -61.7042 N.pl3  1 LIG      -0.36000
      6 H1        -75.6347   -5.8595  -64.3516 H      1 LIG       0.15400
      7 H2        -77.4648   -5.6749  -62.3518 H      1 LIG       0.15400
      8 H3        -73.4077   -4.5739  -63.4470 H      1 LIG       0.14000
      9 H4        -76.2452   -4.2922  -60.3470 H      1 LIG       0.14000
     10 H5        -73.9333   -3.7403  -61.1430 H      1 LIG       0.38000
@<TRIPOS>BOND
      1       1       2 1
      2       1       3 2
      3       2       4 2
      4       3       5 1
      5       4       5 1
      6       1       6 1
      7       2       7 1
      8       3       8 1
      9       4       9 1
     10       5      10 1
@<TRIPOS>ALT_TYPE
CGenFF_4.0_ALT_TYPE_SET
CGenFF_4.0 1 CG2R51 2 CG2R51 3 CG2R51 4 CG2R51 5 NG2R51 6 HGR51 7 HGR51 8 HGR52 9 HGR52 10 HGP1
@<TRIPOS>MOLECULE
pyrrole
 10 10 0 0 0
****
USER_CHARGES
INVALID_CHARGES
Pose:  13 Cluster:  13 Fr_nu: 528626 TotEn:   -11.96
@<TRIPOS>ATOM
      1 C1        -73.3235   -4.4565  -46.7808 C.2    1 LIG      -0.25700
      2 C2        -72.9526   -3.1029  -46.5879 C.2    1 LIG      -0.25700
      3 C3        -73.6263   -4.9805  -45.5434 C.2    1 LIG      -0.04700
      4 C4        -73.0399   -2.8410  -45.2384 C.2    1 LIG      -0.04700
      5 N1        -73.4500   -3.9896  -44.6133 N.pl3  1 LIG      -0.36000
      6 H1        -73.3658   -4.9907  -47.7196 H      1 LIG       0.15400
      7 H2        -72.6536   -2.3951  -47.3480 H      1 LIG       0.15400
      8 H3        -73.9497   -5.9670  -45.2424 H      1 LIG       0.14000
      9 H4        -72.8487   -1.9420  -44.6694 H      1 LIG       0.14000
     10 H5        -73.6001   -4.0903  -43.6190 H      1 LIG       0.38000
@<TRIPOS>BOND
      1       1       2 1
      2       1       3 2
      3       2       4 2
      4       3       5 1
      5       4       5 1
      6       1       6 1
      7       2       7 1
      8       3       8 1
      9       4       9 1
     10       5      10 1
@<TRIPOS>ALT_TYPE
CGenFF_4.0_ALT_TYPE_SET
CGenFF_4.0 1 CG2R51 2 CG2R51 3 CG2R51 4 CG2R51 5 NG2R51 6 HGR51 7 HGR51 8 HGR52 9 HGR52 10 HGP1
@<TRIPOS>MOLECULE
pyrrole
 10 10 0 0 0
****
USER_CHARGES
INVALID_CHARGES
Pose:  14 Cluster:  14 Fr_nu: 1563886 TotEn:   -11.72
@<TRIPOS>ATOM
      1 C1        -72.9554   -2.4922  -46.8773 C.2    1 LIG      -0.25700
      2 C2        -73.1977   -2.9119  -45.5460 C.2    1 LIG      -0.25700
      3 C3        -73.2745   -3.5459  -47.7053 C.2    1 LIG      -0.04700
      4 C4        -73.6573   -4.2092  -45.6010 C.2    1 LIG      -0.04700
      5 N1        -73.6997   -4.5843  -46.9185 N.pl3  1 LIG      -0.36000
      6 H1        -72.5889   -1.5270  -47.1974 H      1 LIG       0.15400
      7 H2        -73.0530   -2.3334  -44.6445 H      1 LIG       0.15400
      8 H3        -73.2364   -3.6495  -48.7805 H      1 LIG       0.14000
      9 H4        -73.9585   -4.8960  -44.8225 H      1 LIG       0.14000
     10 H5        -73.9991   -5.4879  -47.2579 H      1 LIG       0.38000
@<TRIPOS>BOND
      1       1       2 1
      2       1       3 2
      3       2       4 2
      4       3       5 1
      5       4       5 1
      6       1       6 1
      7       2       7 1
      8       3       8 1
      9       4       9 1
     10       5      10 1
@<TRIPOS>ALT_TYPE
CGenFF_4.0_ALT_TYPE_SET
CGenFF_4.0 1 CG2R51 2 CG2R51 3 CG2R51 4 CG2R51 5 NG2R51 6 HGR51 7 HGR51 8 HGR52 9 HGR52 10 HGP1
@<TRIPOS>MOLECULE
pyrrole
 10 10 0 0 0
****
USER_CHARGES
INVALID_CHARGES
Pose:  15 Cluster:  15 Fr_nu: 3181511 TotEn:   -11.26
@<TRIPOS>ATOM
      1 C1        -59.8762    0.5910  -21.8990 C.2    1 LIG      -0.25700
      2 C2        -59.2287   -0.2640  -22.8245 C.2    1 LIG      -0.25700
      3 C3        -59.2709    1.8253  -21.9859 C.2    1 LIG      -0.04700
      4 C4        -58.2472    0.4737  -23.4488 C.2    1 LIG      -0.04700
      5 N1        -58.2819    1.7421  -22.9310 N.pl3  1 LIG      -0.36000
      6 H1        -60.6949    0.3349  -21.2413 H      1 LIG       0.15400
      7 H2        -59.4514   -1.3042  -23.0160 H      1 LIG       0.15400
      8 H3        -59.4543    2.7521  -21.4611 H      1 LIG       0.14000
      9 H4        -57.5306    0.2102  -24.2140 H      1 LIG       0.14000
     10 H5        -57.6720    2.5002  -23.2044 H      1 LIG       0.38000
@<TRIPOS>BOND
      1       1       2 1
      2       1       3 2
      3       2       4 2
      4       3       5 1
      5       4       5 1
      6       1       6 1
      7       2       7 1
      8       3       8 1
      9       4       9 1
     10       5      10 1
@<TRIPOS>ALT_TYPE
CGenFF_4.0_ALT_TYPE_SET
CGenFF_4.0 1 CG2R51 2 CG2R51 3 CG2R51 4 CG2R51 5 NG2R51 6 HGR51 7 HGR51 8 HGR52 9 HGR52 10 HGP1
@<TRIPOS>MOLECULE
pyrrole
 10 10 0 0 0
****
USER_CHARGES
INVALID_CHARGES
Pose:  16 Cluster:  16 Fr_nu: 473906 TotEn:   -11.23
@<TRIPOS>ATOM
      1 C1        -72.8341   -2.3102  -45.2843 C.2    1 LIG      -0.25700
      2 C2        -72.5976   -3.6663  -44.9498 C.2    1 LIG      -0.25700
      3 C3        -72.9431   -2.2377  -46.6556 C.2    1 LIG      -0.04700
      4 C4        -72.5691   -4.3813  -46.1268 C.2    1 LIG      -0.04700
      5 N1        -72.7800   -3.5026  -47.1571 N.pl3  1 LIG      -0.36000
      6 H1        -72.9165   -1.4774  -44.6001 H      1 LIG       0.15400
      7 H2        -72.4620   -4.0786  -43.9599 H      1 LIG       0.15400
      8 H3        -73.1208   -1.4018  -47.3173 H      1 LIG       0.14000
      9 H4        -72.4196   -5.4340  -46.3220 H      1 LIG       0.14000
     10 H5        -72.8111   -3.7496  -48.1366 H      1 LIG       0.38000
@<TRIPOS>BOND
      1       1       2 1
      2       1       3 2
      3       2       4 2
      4       3       5 1
      5       4       5 1
      6       1       6 1
      7       2       7 1
      8       3       8 1
      9       4       9 1
     10       5      10 1
@<TRIPOS>ALT_TYPE
CGenFF_4.0_ALT_TYPE_SET
CGenFF_4.0 1 CG2R51 2 CG2R51 3 CG2R51 4 CG2R51 5 NG2R51 6 HGR51 7 HGR51 8 HGR52 9 HGR52 10 HGP1
@<TRIPOS>MOLECULE
pyrrole
 10 10 0 0 0
****
USER_CHARGES
INVALID_CHARGES
Pose:  17 Cluster:  17 Fr_nu: 1351244 TotEn:   -11.08
@<TRIPOS>ATOM
      1 C1        -71.7613   -4.5603  -45.5852 C.2    1 LIG      -0.25700
      2 C2        -72.3600   -5.3150  -46.6239 C.2    1 LIG      -0.25700
      3 C3        -72.7788   -4.0146  -44.8341 C.2    1 LIG      -0.04700
      4 C4        -73.7253   -5.2074  -46.4760 C.2    1 LIG      -0.04700
      5 N1        -73.9683   -4.4145  -45.3850 N.pl3  1 LIG      -0.36000
      6 H1        -70.7036   -4.4295  -45.4043 H      1 LIG       0.15400
      7 H2        -71.8532   -5.8758  -47.3966 H      1 LIG       0.15400
      8 H3        -72.7631   -3.3790  -43.9600 H      1 LIG       0.14000
      9 H4        -74.5427   -5.6245  -47.0472 H      1 LIG       0.14000
     10 H5        -74.8842   -4.1634  -45.0393 H      1 LIG       0.38000
@<TRIPOS>BOND
      1       1       2 1
      2       1       3 2
      3       2       4 2
      4       3       5 1
      5       4       5 1
      6       1       6 1
      7       2       7 1
      8       3       8 1
      9       4       9 1
     10       5      10 1
@<TRIPOS>ALT_TYPE
CGenFF_4.0_ALT_TYPE_SET
CGenFF_4.0 1 CG2R51 2 CG2R51 3 CG2R51 4 CG2R51 5 NG2R51 6 HGR51 7 HGR51 8 HGR52 9 HGR52 10 HGP1
@<TRIPOS>MOLECULE
pyrrole
 10 10 0 0 0
****
USER_CHARGES
INVALID_CHARGES
Pose:  18 Cluster:  18 Fr_nu: 276075 TotEn:   -11.06
@<TRIPOS>ATOM
      1 C1        -52.4761  -11.1050  -45.0556 C.2    1 LIG      -0.25700
      2 C2        -53.5428  -10.4982  -45.7634 C.2    1 LIG      -0.25700
      3 C3        -51.8458  -10.1155  -44.3338 C.2    1 LIG      -0.04700
      4 C4        -53.5319   -9.1563  -45.4526 C.2    1 LIG      -0.04700
      5 N1        -52.4960   -8.9351  -44.5830 N.pl3  1 LIG      -0.36000
      6 H1        -52.1981  -12.1495  -45.0703 H      1 LIG       0.15400
      7 H2        -54.2431  -10.9843  -46.4279 H      1 LIG       0.15400
      8 H3        -50.9951  -10.1454  -43.6677 H      1 LIG       0.14000
      9 H4        -54.1680   -8.3422  -45.7705 H      1 LIG       0.14000
     10 H5        -52.2496   -8.0390  -44.1859 H      1 LIG       0.38000
@<TRIPOS>BOND
      1       1       2 1
      2       1       3 2
      3       2       4 2
      4       3       5 1
      5       4       5 1
      6       1       6 1
      7       2       7 1
      8       3       8 1
      9       4       9 1
     10       5      10 1
@<TRIPOS>ALT_TYPE
CGenFF_4.0_ALT_TYPE_SET
CGenFF_4.0 1 CG2R51 2 CG2R51 3 CG2R51 4 CG2R51 5 NG2R51 6 HGR51 7 HGR51 8 HGR52 9 HGR52 10 HGP1
@<TRIPOS>MOLECULE
pyrrole
 10 10 0 0 0
****
USER_CHARGES
INVALID_CHARGES
Pose:  19 Cluster:  19 Fr_nu: 1277213 TotEn:   -11.03
@<TRIPOS>ATOM
      1 C1        -49.4203  -10.7253  -41.5221 C.2    1 LIG      -0.25700
      2 C2        -48.3085  -11.3536  -42.1354 C.2    1 LIG      -0.25700
      3 C3        -50.4663  -10.7751  -42.4169 C.2    1 LIG      -0.04700
      4 C4        -48.7089  -11.7682  -43.3864 C.2    1 LIG      -0.04700
      5 N1        -50.0223  -11.4111  -43.5468 N.pl3  1 LIG      -0.36000
      6 H1        -49.4545  -10.2850  -40.5355 H      1 LIG       0.15400
      7 H2        -47.3228  -11.4895  -41.7133 H      1 LIG       0.15400
      8 H3        -51.4834  -10.4155  -42.3513 H      1 LIG       0.14000
      9 H4        -48.1784  -12.2854  -44.1736 H      1 LIG       0.14000
     10 H5        -50.5784  -11.5897  -44.3715 H      1 LIG       0.38000
@<TRIPOS>BOND
      1       1       2 1
      2       1       3 2
      3       2       4 2
      4       3       5 1
      5       4       5 1
      6       1       6 1
      7       2       7 1
      8       3       8 1
      9       4       9 1
     10       5      10 1
@<TRIPOS>ALT_TYPE
CGenFF_4.0_ALT_TYPE_SET
CGenFF_4.0 1 CG2R51 2 CG2R51 3 CG2R51 4 CG2R51 5 NG2R51 6 HGR51 7 HGR51 8 HGR52 9 HGR52 10 HGP1
@<TRIPOS>MOLECULE
pyrrole
 10 10 0 0 0
****
USER_CHARGES
INVALID_CHARGES
Pose:  20 Cluster:  20 Fr_nu: 367265 TotEn:   -10.89
@<TRIPOS>ATOM
      1 C1        -52.5325  -10.5751  -45.2642 C.2    1 LIG      -0.25700
      2 C2        -53.3506  -10.7945  -46.3998 C.2    1 LIG      -0.25700
      3 C3        -52.7937   -9.3016  -44.8088 C.2    1 LIG      -0.04700
      4 C4        -54.0868   -9.6483  -46.6038 C.2    1 LIG      -0.04700
      5 N1        -53.7399   -8.7476  -45.6309 N.pl3  1 LIG      -0.36000
      6 H1        -51.8299  -11.2700  -44.8260 H      1 LIG       0.15400
      7 H2        -53.3989  -11.6891  -47.0044 H      1 LIG       0.15400
      8 H3        -52.3917   -8.7415  -43.9763 H      1 LIG       0.14000
      9 H4        -54.8254   -9.3950  -47.3514 H      1 LIG       0.14000
     10 H5        -54.1233   -7.8175  -45.5342 H      1 LIG       0.38000
@<TRIPOS>BOND
      1       1       2 1
      2       1       3 2
      3       2       4 2
      4       3       5 1
      5       4       5 1
      6       1       6 1
      7       2       7 1
      8       3       8 1
      9       4       9 1
     10       5      10 1
@<TRIPOS>ALT_TYPE
CGenFF_4.0_ALT_TYPE_SET
CGenFF_4.0 1 CG2R51 2 CG2R51 3 CG2R51 4 CG2R51 5 NG2R51 6 HGR51 7 HGR51 8 HGR52 9 HGR52 10 HGP1
@<TRIPOS>MOLECULE
pyrrole
 10 10 0 0 0
****
USER_CHARGES
INVALID_CHARGES
Pose:  21 Cluster:  21 Fr_nu: 251265 TotEn:   -10.76
@<TRIPOS>ATOM
      1 C1        -58.8303  -21.8425  -41.1720 C.2    1 LIG      -0.25700
      2 C2        -58.6415  -22.8586  -40.2030 C.2    1 LIG      -0.25700
      3 C3        -59.0193  -20.6580  -40.4948 C.2    1 LIG      -0.04700
      4 C4        -58.7210  -22.2640  -38.9630 C.2    1 LIG      -0.04700
      5 N1        -58.9511  -20.9264  -39.1526 N.pl3  1 LIG      -0.36000
      6 H1        -58.8282  -21.9615  -42.2464 H      1 LIG       0.15400
      7 H2        -58.4672  -23.9093  -40.3868 H      1 LIG       0.15400
      8 H3        -59.1964  -19.6515  -40.8467 H      1 LIG       0.14000
      9 H4        -58.6330  -22.6722  -37.9659 H      1 LIG       0.14000
     10 H5        -59.0542  -20.2425  -38.4157 H      1 LIG       0.38000
@<TRIPOS>BOND
      1       1       2 1
      2       1       3 2
      3       2       4 2
      4       3       5 1
      5       4       5 1
      6       1       6 1
      7       2       7 1
      8       3       8 1
      9       4       9 1
     10       5      10 1
@<TRIPOS>ALT_TYPE
CGenFF_4.0_ALT_TYPE_SET
CGenFF_4.0 1 CG2R51 2 CG2R51 3 CG2R51 4 CG2R51 5 NG2R51 6 HGR51 7 HGR51 8 HGR52 9 HGR52 10 HGP1
@<TRIPOS>MOLECULE
pyrrole
 10 10 0 0 0
****
USER_CHARGES
INVALID_CHARGES
Pose:  22 Cluster:  22 Fr_nu: 424750 TotEn:   -10.28
@<TRIPOS>ATOM
      1 C1        -50.7155  -11.2909  -42.9467 C.2    1 LIG      -0.25700
      2 C2        -49.3699  -11.0164  -42.5984 C.2    1 LIG      -0.25700
      3 C3        -50.8619  -10.9985  -44.2848 C.2    1 LIG      -0.04700
      4 C4        -48.7351  -10.5645  -43.7342 C.2    1 LIG      -0.04700
      5 N1        -49.6517  -10.5575  -44.7530 N.pl3  1 LIG      -0.36000
      6 H1        -51.4926  -11.6618  -42.2934 H      1 LIG       0.15400
      7 H2        -48.9121  -11.1341  -41.6264 H      1 LIG       0.15400
      8 H3        -51.7164  -11.0639  -44.9434 H      1 LIG       0.14000
      9 H4        -47.7156  -10.2499  -43.9079 H      1 LIG       0.14000
     10 H5        -49.4640  -10.2715  -45.7040 H      1 LIG       0.38000
@<TRIPOS>BOND
      1       1       2 1
      2       1       3 2
      3       2       4 2
      4       3       5 1
      5       4       5 1
      6       1       6 1
      7       2       7 1
      8       3       8 1
      9       4       9 1
     10       5      10 1
@<TRIPOS>ALT_TYPE
CGenFF_4.0_ALT_TYPE_SET
CGenFF_4.0 1 CG2R51 2 CG2R51 3 CG2R51 4 CG2R51 5 NG2R51 6 HGR51 7 HGR51 8 HGR52 9 HGR52 10 HGP1
@<TRIPOS>MOLECULE
pyrrole
 10 10 0 0 0
****
USER_CHARGES
INVALID_CHARGES
Pose:  23 Cluster:  23 Fr_nu: 665585 TotEn:   -10.22
@<TRIPOS>ATOM
      1 C1        -72.2670   -3.0842  -46.9424 C.2    1 LIG      -0.25700
      2 C2        -72.3762   -3.4057  -45.5670 C.2    1 LIG      -0.25700
      3 C3        -72.5096   -4.2378  -47.6550 C.2    1 LIG      -0.04700
      4 C4        -72.6820   -4.7460  -45.4810 C.2    1 LIG      -0.04700
      5 N1        -72.7604   -5.2415  -46.7563 N.pl3  1 LIG      -0.36000
      6 H1        -72.0372   -2.1170  -47.3670 H      1 LIG       0.15400
      7 H2        -72.2458   -2.7352  -44.7294 H      1 LIG       0.15400
      8 H3        -72.5255   -4.4338  -48.7179 H      1 LIG       0.14000
      9 H4        -72.8518   -5.3887  -44.6285 H      1 LIG       0.14000
     10 H5        -72.9713   -6.2001  -46.9972 H      1 LIG       0.38000
@<TRIPOS>BOND
      1       1       2 1
      2       1       3 2
      3       2       4 2
      4       3       5 1
      5       4       5 1
      6       1       6 1
      7       2       7 1
      8       3       8 1
      9       4       9 1
     10       5      10 1
@<TRIPOS>ALT_TYPE
CGenFF_4.0_ALT_TYPE_SET
CGenFF_4.0 1 CG2R51 2 CG2R51 3 CG2R51 4 CG2R51 5 NG2R51 6 HGR51 7 HGR51 8 HGR52 9 HGR52 10 HGP1
@<TRIPOS>MOLECULE
pyrrole
 10 10 0 0 0
****
USER_CHARGES
INVALID_CHARGES
Pose:  24 Cluster:  24 Fr_nu: 103757 TotEn:   -10.20
@<TRIPOS>ATOM
      1 C1        -76.4600    0.2693  -32.4106 C.2    1 LIG      -0.25700
      2 C2        -76.3706   -0.9711  -31.7321 C.2    1 LIG      -0.25700
      3 C3        -75.4108    0.3276  -33.3013 C.2    1 LIG      -0.04700
      4 C4        -75.2694   -1.6330  -32.2286 C.2    1 LIG      -0.04700
      5 N1        -74.6936   -0.8341  -33.1817 N.pl3  1 LIG      -0.36000
      6 H1        -77.2080    1.0361  -32.2661 H      1 LIG       0.15400
      7 H2        -77.0349   -1.3427  -30.9647 H      1 LIG       0.15400
      8 H3        -75.1109    1.0896  -34.0067 H      1 LIG       0.14000
      9 H4        -74.8467   -2.5990  -31.9904 H      1 LIG       0.14000
     10 H5        -73.8671   -1.0662  -33.7150 H      1 LIG       0.38000
@<TRIPOS>BOND
      1       1       2 1
      2       1       3 2
      3       2       4 2
      4       3       5 1
      5       4       5 1
      6       1       6 1
      7       2       7 1
      8       3       8 1
      9       4       9 1
     10       5      10 1
@<TRIPOS>ALT_TYPE
CGenFF_4.0_ALT_TYPE_SET
CGenFF_4.0 1 CG2R51 2 CG2R51 3 CG2R51 4 CG2R51 5 NG2R51 6 HGR51 7 HGR51 8 HGR52 9 HGR52 10 HGP1
@<TRIPOS>MOLECULE
pyrrole
 10 10 0 0 0
****
USER_CHARGES
INVALID_CHARGES
Pose:  25 Cluster:  25 Fr_nu: 484672 TotEn:   -10.19
@<TRIPOS>ATOM
      1 C1        -77.2513   -8.9326  -41.9281 C.2    1 LIG      -0.25700
      2 C2        -77.7921   -9.8451  -42.8672 C.2    1 LIG      -0.25700
      3 C3        -77.9657   -9.0738  -40.7588 C.2    1 LIG      -0.04700
      4 C4        -78.8206  -10.5162  -42.2432 C.2    1 LIG      -0.04700
      5 N1        -78.9172  -10.0390  -40.9622 N.pl3  1 LIG      -0.36000
      6 H1        -76.4303   -8.2476  -42.0869 H      1 LIG       0.15400
      7 H2        -77.4691   -9.9975  -43.8873 H      1 LIG       0.15400
      8 H3        -77.8829   -8.5750  -39.8036 H      1 LIG       0.14000
      9 H4        -79.4890  -11.2893  -42.5952 H      1 LIG       0.14000
     10 H5        -79.5870  -10.3512  -40.2728 H      1 LIG       0.38000
@<TRIPOS>BOND
      1       1       2 1
      2       1       3 2
      3       2       4 2
      4       3       5 1
      5       4       5 1
      6       1       6 1
      7       2       7 1
      8       3       8 1
      9       4       9 1
     10       5      10 1
@<TRIPOS>ALT_TYPE
CGenFF_4.0_ALT_TYPE_SET
CGenFF_4.0 1 CG2R51 2 CG2R51 3 CG2R51 4 CG2R51 5 NG2R51 6 HGR51 7 HGR51 8 HGR52 9 HGR52 10 HGP1
@<TRIPOS>MOLECULE
pyrrole
 10 10 0 0 0
****
USER_CHARGES
INVALID_CHARGES
Pose:  26 Cluster:  26 Fr_nu: 264000 TotEn:   -10.17
@<TRIPOS>ATOM
      1 C1        -80.7044  -21.6695  -31.8415 C.2    1 LIG      -0.25700
      2 C2        -80.1313  -21.0002  -30.7322 C.2    1 LIG      -0.25700
      3 C3        -79.7287  -21.7736  -32.8083 C.2    1 LIG      -0.04700
      4 C4        -78.8228  -20.7154  -31.0549 C.2    1 LIG      -0.04700
      5 N1        -78.5893  -21.1899  -32.3192 N.pl3  1 LIG      -0.36000
      6 H1        -81.7178  -22.0361  -31.9260 H      1 LIG       0.15400
      7 H2        -80.6176  -20.7514  -29.7996 H      1 LIG       0.15400
      8 H3        -79.7435  -22.2087  -33.7976 H      1 LIG       0.14000
      9 H4        -78.0392  -20.2205  -30.4986 H      1 LIG       0.14000
     10 H5        -77.7113  -21.1206  -32.8149 H      1 LIG       0.38000
@<TRIPOS>BOND
      1       1       2 1
      2       1       3 2
      3       2       4 2
      4       3       5 1
      5       4       5 1
      6       1       6 1
      7       2       7 1
      8       3       8 1
      9       4       9 1
     10       5      10 1
@<TRIPOS>ALT_TYPE
CGenFF_4.0_ALT_TYPE_SET
CGenFF_4.0 1 CG2R51 2 CG2R51 3 CG2R51 4 CG2R51 5 NG2R51 6 HGR51 7 HGR51 8 HGR52 9 HGR52 10 HGP1
@<TRIPOS>MOLECULE
pyrrole
 10 10 0 0 0
****
USER_CHARGES
INVALID_CHARGES
Pose:  27 Cluster:  27 Fr_nu:  59905 TotEn:    -9.92
@<TRIPOS>ATOM
      1 C1        -59.3561  -17.6550  -22.5050 C.2    1 LIG      -0.25700
      2 C2        -58.3051  -18.2807  -21.7901 C.2    1 LIG      -0.25700
      3 C3        -60.0301  -16.8435  -21.6192 C.2    1 LIG      -0.04700
      4 C4        -58.3689  -17.8325  -20.4892 C.2    1 LIG      -0.04700
      5 N1        -59.4214  -16.9597  -20.3968 N.pl3  1 LIG      -0.36000
      6 H1        -59.5951  -17.7819  -23.5515 H      1 LIG       0.15400
      7 H2        -57.5804  -18.9819  -22.1791 H      1 LIG       0.15400
      8 H3        -60.8861  -16.1965  -21.7487 H      1 LIG       0.14000
      9 H4        -57.7600  -18.0552  -19.6242 H      1 LIG       0.14000
     10 H5        -59.7049  -16.4754  -19.5563 H      1 LIG       0.38000
@<TRIPOS>BOND
      1       1       2 1
      2       1       3 2
      3       2       4 2
      4       3       5 1
      5       4       5 1
      6       1       6 1
      7       2       7 1
      8       3       8 1
      9       4       9 1
     10       5      10 1
@<TRIPOS>ALT_TYPE
CGenFF_4.0_ALT_TYPE_SET
CGenFF_4.0 1 CG2R51 2 CG2R51 3 CG2R51 4 CG2R51 5 NG2R51 6 HGR51 7 HGR51 8 HGR52 9 HGR52 10 HGP1
@<TRIPOS>MOLECULE
pyrrole
 10 10 0 0 0
****
USER_CHARGES
INVALID_CHARGES
Pose:  28 Cluster:  28 Fr_nu:  78201 TotEn:    -9.47
@<TRIPOS>ATOM
      1 C1        -76.0024   -0.0912  -32.8291 C.2    1 LIG      -0.25700
      2 C2        -77.0566   -0.8017  -32.2038 C.2    1 LIG      -0.25700
      3 C3        -74.8465   -0.8147  -32.6344 C.2    1 LIG      -0.04700
      4 C4        -76.5128   -1.9377  -31.6460 C.2    1 LIG      -0.04700
      5 N1        -75.1688   -1.9350  -31.9137 N.pl3  1 LIG      -0.36000
      6 H1        -76.0779    0.8453  -33.3634 H      1 LIG       0.15400
      7 H2        -78.0987   -0.5177  -32.1630 H      1 LIG       0.15400
      8 H3        -73.8266   -0.6329  -32.9426 H      1 LIG       0.14000
      9 H4        -76.9615   -2.7458  -31.0855 H      1 LIG       0.14000
     10 H5        -74.5154   -2.6498  -31.6246 H      1 LIG       0.38000
@<TRIPOS>BOND
      1       1       2 1
      2       1       3 2
      3       2       4 2
      4       3       5 1
      5       4       5 1
      6       1       6 1
      7       2       7 1
      8       3       8 1
      9       4       9 1
     10       5      10 1
@<TRIPOS>ALT_TYPE
CGenFF_4.0_ALT_TYPE_SET
CGenFF_4.0 1 CG2R51 2 CG2R51 3 CG2R51 4 CG2R51 5 NG2R51 6 HGR51 7 HGR51 8 HGR52 9 HGR52 10 HGP1
@<TRIPOS>MOLECULE
pyrrole
 10 10 0 0 0
****
USER_CHARGES
INVALID_CHARGES
Pose:  29 Cluster:  29 Fr_nu: 1352934 TotEn:    -9.07
@<TRIPOS>ATOM
      1 C1        -72.4497   -3.7379  -46.7091 C.2    1 LIG      -0.25700
      2 C2        -72.4497   -4.8841  -45.8764 C.2    1 LIG      -0.25700
      3 C3        -72.5871   -2.6366  -45.8932 C.2    1 LIG      -0.04700
      4 C4        -72.5872   -4.4483  -44.5769 C.2    1 LIG      -0.04700
      5 N1        -72.6701   -3.0805  -44.5993 N.pl3  1 LIG      -0.36000
      6 H1        -72.3589   -3.7178  -47.7860 H      1 LIG       0.15400
      7 H2        -72.3600   -5.9152  -46.1879 H      1 LIG       0.15400
      8 H3        -72.6338   -1.5802  -46.1169 H      1 LIG       0.14000
      9 H4        -72.6317   -4.9879  -43.6414 H      1 LIG       0.14000
     10 H5        -72.7756   -2.4896  -43.7862 H      1 LIG       0.38000
@<TRIPOS>BOND
      1       1       2 1
      2       1       3 2
      3       2       4 2
      4       3       5 1
      5       4       5 1
      6       1       6 1
      7       2       7 1
      8       3       8 1
      9       4       9 1
     10       5      10 1
@<TRIPOS>ALT_TYPE
CGenFF_4.0_ALT_TYPE_SET
CGenFF_4.0 1 CG2R51 2 CG2R51 3 CG2R51 4 CG2R51 5 NG2R51 6 HGR51 7 HGR51 8 HGR52 9 HGR52 10 HGP1
@<TRIPOS>MOLECULE
pyrrole
 10 10 0 0 0
****
USER_CHARGES
INVALID_CHARGES
Pose:  30 Cluster:  30 Fr_nu: 459253 TotEn:    -8.85
@<TRIPOS>ATOM
      1 C1        -51.5349  -10.1042  -20.5473 C.2    1 LIG      -0.25700
      2 C2        -52.9355  -10.2788  -20.6694 C.2    1 LIG      -0.25700
      3 C3        -50.9374  -11.2788  -20.9482 C.2    1 LIG      -0.04700
      4 C4        -53.1513  -11.5549  -21.1410 C.2    1 LIG      -0.04700
      5 N1        -51.9297  -12.1535  -21.3066 N.pl3  1 LIG      -0.36000
      6 H1        -51.0184   -9.2185  -20.2050 H      1 LIG       0.15400
      7 H2        -53.7044   -9.5551  -20.4386 H      1 LIG       0.15400
      8 H3        -49.8983  -11.5698  -21.0097 H      1 LIG       0.14000
      9 H4        -54.0624  -12.0878  -21.3743 H      1 LIG       0.14000
     10 H5        -51.7829  -13.0955  -21.6422 H      1 LIG       0.38000
@<TRIPOS>BOND
      1       1       2 1
      2       1       3 2
      3       2       4 2
      4       3       5 1
      5       4       5 1
      6       1       6 1
      7       2       7 1
      8       3       8 1
      9       4       9 1
     10       5      10 1
@<TRIPOS>ALT_TYPE
CGenFF_4.0_ALT_TYPE_SET
CGenFF_4.0 1 CG2R51 2 CG2R51 3 CG2R51 4 CG2R51 5 NG2R51 6 HGR51 7 HGR51 8 HGR52 9 HGR52 10 HGP1
@<TRIPOS>MOLECULE
pyrrole
 10 10 0 0 0
****
USER_CHARGES
INVALID_CHARGES
Pose:  31 Cluster:  31 Fr_nu: 306190 TotEn:    -8.68
@<TRIPOS>ATOM
      1 C1        -49.4781  -10.4008  -42.3516 C.2    1 LIG      -0.25700
      2 C2        -49.4854  -10.0199  -43.7161 C.2    1 LIG      -0.25700
      3 C3        -50.5830  -11.1958  -42.1405 C.2    1 LIG      -0.04700
      4 C4        -50.5947  -10.5936  -44.2973 C.2    1 LIG      -0.04700
      5 N1        -51.2545  -11.3058  -43.3301 N.pl3  1 LIG      -0.36000
      6 H1        -48.7467  -10.1259  -41.6046 H      1 LIG       0.15400
      7 H2        -48.7625   -9.3953  -44.2216 H      1 LIG       0.15400
      8 H3        -50.9508  -11.6909  -41.2528 H      1 LIG       0.14000
      9 H4        -50.9711  -10.5597  -45.3100 H      1 LIG       0.14000
     10 H5        -52.1056  -11.8320  -43.4723 H      1 LIG       0.38000
@<TRIPOS>BOND
      1       1       2 1
      2       1       3 2
      3       2       4 2
      4       3       5 1
      5       4       5 1
      6       1       6 1
      7       2       7 1
      8       3       8 1
      9       4       9 1
     10       5      10 1
@<TRIPOS>ALT_TYPE
CGenFF_4.0_ALT_TYPE_SET
CGenFF_4.0 1 CG2R51 2 CG2R51 3 CG2R51 4 CG2R51 5 NG2R51 6 HGR51 7 HGR51 8 HGR52 9 HGR52 10 HGP1
@<TRIPOS>MOLECULE
pyrrole
 10 10 0 0 0
****
USER_CHARGES
INVALID_CHARGES
Pose:  32 Cluster:  32 Fr_nu: 259462 TotEn:    -8.57
@<TRIPOS>ATOM
      1 C1        -65.5099   -9.4449  -44.6336 C.2    1 LIG      -0.25700
      2 C2        -64.5231   -8.5055  -45.0219 C.2    1 LIG      -0.25700
      3 C3        -65.4629   -9.5472  -43.2607 C.2    1 LIG      -0.04700
      4 C4        -63.9031   -8.0624  -43.8744 C.2    1 LIG      -0.04700
      5 N1        -64.4823   -8.7025  -42.8101 N.pl3  1 LIG      -0.36000
      6 H1        -66.1817   -9.9872  -45.2839 H      1 LIG       0.15400
      7 H2        -64.2882   -8.1860  -46.0273 H      1 LIG       0.15400
      8 H3        -66.0372  -10.1441  -42.5664 H      1 LIG       0.14000
      9 H4        -63.1050   -7.3496  -43.7211 H      1 LIG       0.14000
     10 H5        -64.2260   -8.5715  -41.8413 H      1 LIG       0.38000
@<TRIPOS>BOND
      1       1       2 1
      2       1       3 2
      3       2       4 2
      4       3       5 1
      5       4       5 1
      6       1       6 1
      7       2       7 1
      8       3       8 1
      9       4       9 1
     10       5      10 1
@<TRIPOS>ALT_TYPE
CGenFF_4.0_ALT_TYPE_SET
CGenFF_4.0 1 CG2R51 2 CG2R51 3 CG2R51 4 CG2R51 5 NG2R51 6 HGR51 7 HGR51 8 HGR52 9 HGR52 10 HGP1
@<TRIPOS>MOLECULE
pyrrole
 10 10 0 0 0
****
USER_CHARGES
INVALID_CHARGES
Pose:  33 Cluster:  33 Fr_nu: 801280 TotEn:    -7.59
@<TRIPOS>ATOM
      1 C1        -73.3804   -2.7965  -47.0931 C.2    1 LIG      -0.25700
      2 C2        -73.0756   -3.3012  -45.8049 C.2    1 LIG      -0.25700
      3 C3        -73.1189   -1.4442  -47.0776 C.2    1 LIG      -0.04700
      4 C4        -72.6371   -2.2419  -45.0414 C.2    1 LIG      -0.04700
      5 N1        -72.6678   -1.1182  -45.8253 N.pl3  1 LIG      -0.36000
      6 H1        -73.7498   -3.3580  -47.9397 H      1 LIG       0.15400
      7 H2        -73.1657   -4.3244  -45.4684 H      1 LIG       0.15400
      8 H3        -73.2137   -0.6870  -47.8431 H      1 LIG       0.14000
      9 H4        -72.3056   -2.1882  -44.0139 H      1 LIG       0.14000
     10 H5        -72.3987   -0.1912  -45.5259 H      1 LIG       0.38000
@<TRIPOS>BOND
      1       1       2 1
      2       1       3 2
      3       2       4 2
      4       3       5 1
      5       4       5 1
      6       1       6 1
      7       2       7 1
      8       3       8 1
      9       4       9 1
     10       5      10 1
@<TRIPOS>ALT_TYPE
CGenFF_4.0_ALT_TYPE_SET
CGenFF_4.0 1 CG2R51 2 CG2R51 3 CG2R51 4 CG2R51 5 NG2R51 6 HGR51 7 HGR51 8 HGR52 9 HGR52 10 HGP1
@<TRIPOS>MOLECULE
pyrrole
 10 10 0 0 0
****
USER_CHARGES
INVALID_CHARGES
Pose:  34 Cluster:  34 Fr_nu: 473223 TotEn:    -6.07
@<TRIPOS>ATOM
      1 C1        -73.3367   -4.4254  -45.0697 C.2    1 LIG      -0.25700
      2 C2        -73.7761   -4.4001  -46.4163 C.2    1 LIG      -0.25700
      3 C3        -72.3201   -3.5034  -44.9513 C.2    1 LIG      -0.04700
      4 C4        -73.0145   -3.4635  -47.0798 C.2    1 LIG      -0.04700
      5 N1        -72.1327   -2.9251  -46.1795 N.pl3  1 LIG      -0.36000
      6 H1        -73.7200   -5.0475  -44.2732 H      1 LIG       0.15400
      7 H2        -74.5611   -4.9987  -46.8564 H      1 LIG       0.15400
      8 H3        -71.7148   -3.2086  -44.1058 H      1 LIG       0.14000
      9 H4        -73.0228   -3.1323  -48.1088 H      1 LIG       0.14000
     10 H5        -71.4493   -2.2106  -46.3889 H      1 LIG       0.38000
@<TRIPOS>BOND
      1       1       2 1
      2       1       3 2
      3       2       4 2
      4       3       5 1
      5       4       5 1
      6       1       6 1
      7       2       7 1
      8       3       8 1
      9       4       9 1
     10       5      10 1
@<TRIPOS>ALT_TYPE
CGenFF_4.0_ALT_TYPE_SET
CGenFF_4.0 1 CG2R51 2 CG2R51 3 CG2R51 4 CG2R51 5 NG2R51 6 HGR51 7 HGR51 8 HGR52 9 HGR52 10 HGP1
# TRIPOS MOL2 file generated by SEED

@<TRIPOS>MOLECULE
morpholine
 16 16 0 0 0
****
USER_CHARGES
INVALID_CHARGES
Pose:   1 Cluster:   1 Fr_nu: 1114394 TotEn:   -70.41
@<TRIPOS>ATOM
      1 C1        -82.0325   -5.1325  -55.8561 C.3    1 LIG       0.20900
      2 C2        -83.5524   -3.1729  -55.9986 C.3    1 LIG       0.20900
      3 C3        -83.0020   -5.8730  -56.7598 C.3    1 LIG      -0.03300
      4 C4        -84.4470   -4.0092  -56.8959 C.3    1 LIG      -0.03300
      5 N1        -82.1504   -3.6703  -56.1411 N.4    1 LIG      -0.45600
      6 O1        -84.3351   -5.3953  -56.5652 O.3    1 LIG      -0.27400
      7 H1        -82.2774   -5.2661  -54.7974 H      1 LIG       0.09000
      8 H2        -80.9937   -5.4200  -56.0395 H      1 LIG       0.09000
      9 H3        -83.5560   -2.1161  -56.2782 H      1 LIG       0.09000
     10 H4        -83.8175   -3.2819  -54.9423 H      1 LIG       0.09000
     11 H5        -82.7267   -5.7764  -57.8167 H      1 LIG       0.09000
     12 H6        -82.9947   -6.9397  -56.5145 H      1 LIG       0.09000
     13 H7        -85.4923   -3.7184  -56.7514 H      1 LIG       0.09000
     14 H8        -84.2070   -3.8635  -57.9560 H      1 LIG       0.09000
     15 H9        -81.5321   -3.1449  -55.5079 H      1 LIG       0.32900
     16 H10       -81.8092   -3.4747  -57.0927 H      1 LIG       0.32900
@<TRIPOS>BOND
      1       1       3 1
      2       1       5 1
      3       2       4 1
      4       2       5 1
      5       3       6 1
      6       4       6 1
      7       1       7 1
      8       1       8 1
      9       2       9 1
     10       2      10 1
     11       3      11 1
     12       3      12 1
     13       4      13 1
     14       4      14 1
     15       5      15 1
     16       5      16 1
@<TRIPOS>ALT_TYPE
CGenFF_4.0_ALT_TYPE_SET
CGenFF_4.0 1 CG324 2 CG324 3 CG321 4 CG321 5 NG3P2 6 OG3C61 7 HGA2 8 HGA2 9 HGA2 10 HGA2 11 HGA2 12 HGA2 13 HGA2 14 HGA2 15 HGP2 16 HGP2
@<TRIPOS>MOLECULE
morpholine
 16 16 0 0 0
****
USER_CHARGES
INVALID_CHARGES
Pose:   2 Cluster:   2 Fr_nu: 1114353 TotEn:   -69.35
@<TRIPOS>ATOM
      1 C1        -82.0325   -5.1325  -55.8561 C.3    1 LIG       0.20900
      2 C2        -83.4369   -3.1259  -56.2705 C.3    1 LIG       0.20900
      3 C3        -83.2382   -5.7617  -55.1815 C.3    1 LIG      -0.03300
      4 C4        -84.5740   -3.8538  -55.5762 C.3    1 LIG      -0.03300
      5 N1        -82.5227   -4.1467  -56.8667 N.4    1 LIG      -0.45600
      6 O1        -84.0654   -4.7564  -54.5915 O.3    1 LIG      -0.27400
      7 H1        -81.4133   -4.5730  -55.1474 H      1 LIG       0.09000
      8 H2        -81.4227   -5.8696  -56.3855 H      1 LIG       0.09000
      9 H3        -83.7892   -2.4857  -57.0835 H      1 LIG       0.09000
     10 H4        -82.8366   -2.5411  -55.5665 H      1 LIG       0.09000
     11 H5        -83.8304   -6.3603  -55.8840 H      1 LIG       0.09000
     12 H6        -82.9068   -6.4289  -54.3796 H      1 LIG       0.09000
     13 H7        -85.2167   -3.1321  -55.0623 H      1 LIG       0.09000
     14 H8        -85.1991   -4.4030  -56.2906 H      1 LIG       0.09000
     15 H9        -81.7200   -3.6759  -57.3062 H      1 LIG       0.32900
     16 H10       -83.0078   -4.6432  -57.6272 H      1 LIG       0.32900
@<TRIPOS>BOND
      1       1       3 1
      2       1       5 1
      3       2       4 1
      4       2       5 1
      5       3       6 1
      6       4       6 1
      7       1       7 1
      8       1       8 1
      9       2       9 1
     10       2      10 1
     11       3      11 1
     12       3      12 1
     13       4      13 1
     14       4      14 1
     15       5      15 1
     16       5      16 1
@<TRIPOS>ALT_TYPE
CGenFF_4.0_ALT_TYPE_SET
CGenFF_4.0 1 CG324 2 CG324 3 CG321 4 CG321 5 NG3P2 6 OG3C61 7 HGA2 8 HGA2 9 HGA2 10 HGA2 11 HGA2 12 HGA2 13 HGA2 14 HGA2 15 HGP2 16 HGP2
@<TRIPOS>MOLECULE
morpholine
 16 16 0 0 0
****
USER_CHARGES
INVALID_CHARGES
Pose:   3 Cluster:   3 Fr_nu: 1115260 TotEn:   -68.58
@<TRIPOS>ATOM
      1 C1        -82.5108   -3.7327  -55.9314 C.3    1 LIG       0.20900
      2 C2        -83.9888   -4.6849  -57.6863 C.3    1 LIG       0.20900
      3 C3        -81.8777   -5.1067  -55.8052 C.3    1 LIG      -0.03300
      4 C4        -83.2826   -6.0121  -57.4746 C.3    1 LIG      -0.03300
      5 N1        -83.0423   -3.5878  -57.3206 N.4    1 LIG      -0.45600
      6 O1        -82.8253   -6.1279  -56.1253 O.3    1 LIG      -0.27400
      7 H1        -83.3638   -3.6121  -55.2555 H      1 LIG       0.09000
      8 H2        -81.7888   -2.9277  -55.7705 H      1 LIG       0.09000
      9 H3        -84.2815   -4.5324  -58.7284 H      1 LIG       0.09000
     10 H4        -84.8602   -4.5775  -57.0327 H      1 LIG       0.09000
     11 H5        -80.9955   -5.2081  -56.4484 H      1 LIG       0.09000
     12 H6        -81.5523   -5.2704  -54.7730 H      1 LIG       0.09000
     13 H7        -83.9793   -6.8358  -57.6591 H      1 LIG       0.09000
     14 H8        -82.4366   -6.1347  -58.1615 H      1 LIG       0.09000
     15 H9        -83.5152   -2.6786  -57.4154 H      1 LIG       0.32900
     16 H10       -82.2601   -3.5684  -57.9899 H      1 LIG       0.32900
@<TRIPOS>BOND
      1       1       3 1
      2       1       5 1
      3       2       4 1
      4       2       5 1
      5       3       6 1
      6       4       6 1
      7       1       7 1
      8       1       8 1
      9       2       9 1
     10       2      10 1
     11       3      11 1
     12       3      12 1
     13       4      13 1
     14       4      14 1
     15       5      15 1
     16       5      16 1
@<TRIPOS>ALT_TYPE
CGenFF_4.0_ALT_TYPE_SET
CGenFF_4.0 1 CG324 2 CG324 3 CG321 4 CG321 5 NG3P2 6 OG3C61 7 HGA2 8 HGA2 9 HGA2 10 HGA2 11 HGA2 12 HGA2 13 HGA2 14 HGA2 15 HGP2 16 HGP2
@<TRIPOS>MOLECULE
morpholine
 16 16 0 0 0
****
USER_CHARGES
INVALID_CHARGES
Pose:   4 Cluster:   4 Fr_nu: 1116760 TotEn:   -60.84
@<TRIPOS>ATOM
      1 C1        -81.7530   -6.6112  -55.5091 C.3    1 LIG       0.20900
      2 C2        -82.3241   -4.2362  -55.9609 C.3    1 LIG       0.20900
      3 C3        -83.1497   -6.7745  -54.9370 C.3    1 LIG      -0.03300
      4 C4        -83.6931   -4.5162  -55.3674 C.3    1 LIG      -0.03300
      5 N1        -81.7873   -5.5130  -56.5221 N.4    1 LIG      -0.45600
      6 O1        -83.6103   -5.5430  -54.3764 O.3    1 LIG      -0.27400
      7 H1        -81.0306   -6.3089  -54.7438 H      1 LIG       0.09000
      8 H2        -81.4050   -7.5150  -56.0164 H      1 LIG       0.09000
      9 H3        -82.3664   -3.5107  -56.7775 H      1 LIG       0.09000
     10 H4        -81.6100   -3.9037  -55.2009 H      1 LIG       0.09000
     11 H5        -83.8611   -7.1229  -55.6953 H      1 LIG       0.09000
     12 H6        -83.1355   -7.5179  -54.1337 H      1 LIG       0.09000
     13 H7        -84.0760   -3.6151  -54.8782 H      1 LIG       0.09000
     14 H8        -84.4169   -4.8067  -56.1383 H      1 LIG       0.09000
     15 H9        -80.8398   -5.3557  -56.8920 H      1 LIG       0.32900
     16 H10       -82.3585   -5.8036  -57.3281 H      1 LIG       0.32900
@<TRIPOS>BOND
      1       1       3 1
      2       1       5 1
      3       2       4 1
      4       2       5 1
      5       3       6 1
      6       4       6 1
      7       1       7 1
      8       1       8 1
      9       2       9 1
     10       2      10 1
     11       3      11 1
     12       3      12 1
     13       4      13 1
     14       4      14 1
     15       5      15 1
     16       5      16 1
@<TRIPOS>ALT_TYPE
CGenFF_4.0_ALT_TYPE_SET
CGenFF_4.0 1 CG324 2 CG324 3 CG321 4 CG321 5 NG3P2 6 OG3C61 7 HGA2 8 HGA2 9 HGA2 10 HGA2 11 HGA2 12 HGA2 13 HGA2 14 HGA2 15 HGP2 16 HGP2
@<TRIPOS>MOLECULE
morpholine
 16 16 0 0 0
****
USER_CHARGES
INVALID_CHARGES
Pose:   5 Cluster:   5 Fr_nu: 125249 TotEn:   -60.82
@<TRIPOS>ATOM
      1 C1        -80.9680   -7.1996  -57.2431 C.3    1 LIG       0.20900
      2 C2        -78.8653   -8.4660  -57.6251 C.3    1 LIG       0.20900
      3 C3        -80.9924   -7.7823  -55.8415 C.3    1 LIG      -0.03300
      4 C4        -78.9925   -8.9860  -56.2044 C.3    1 LIG      -0.03300
      5 N1        -79.5464   -7.1379  -57.6999 N.4    1 LIG      -0.45600
      6 O1        -80.3669   -9.0675  -55.8206 O.3    1 LIG      -0.27400
      7 H1        -81.4998   -7.8346  -57.9591 H      1 LIG       0.09000
      8 H2        -81.3676   -6.1825  -57.2756 H      1 LIG       0.09000
      9 H3        -77.8235   -8.3180  -57.9210 H      1 LIG       0.09000
     10 H4        -79.3703   -9.1178  -58.3450 H      1 LIG       0.09000
     11 H5        -80.5002   -7.1214  -55.1181 H      1 LIG       0.09000
     12 H6        -82.0285   -7.9142  -55.5140 H      1 LIG       0.09000
     13 H7        -78.5712   -9.9942  -56.1401 H      1 LIG       0.09000
     14 H8        -78.4484   -8.3544  -55.4919 H      1 LIG       0.09000
     15 H9        -79.5100   -6.7857  -58.6662 H      1 LIG       0.32900
     16 H10       -79.0299   -6.4520  -57.1315 H      1 LIG       0.32900
@<TRIPOS>BOND
      1       1       3 1
      2       1       5 1
      3       2       4 1
      4       2       5 1
      5       3       6 1
      6       4       6 1
      7       1       7 1
      8       1       8 1
      9       2       9 1
     10       2      10 1
     11       3      11 1
     12       3      12 1
     13       4      13 1
     14       4      14 1
     15       5      15 1
     16       5      16 1
@<TRIPOS>ALT_TYPE
CGenFF_4.0_ALT_TYPE_SET
CGenFF_4.0 1 CG324 2 CG324 3 CG321 4 CG321 5 NG3P2 6 OG3C61 7 HGA2 8 HGA2 9 HGA2 10 HGA2 11 HGA2 12 HGA2 13 HGA2 14 HGA2 15 HGP2 16 HGP2
@<TRIPOS>MOLECULE
morpholine
 16 16 0 0 0
****
USER_CHARGES
INVALID_CHARGES
Pose:   6 Cluster:   6 Fr_nu: 123671 TotEn:   -60.17
@<TRIPOS>ATOM
      1 C1        -81.7098   -5.3690  -56.1467 C.3    1 LIG       0.20900
      2 C2        -80.7988   -7.6773  -56.2592 C.3    1 LIG       0.20900
      3 C3        -81.6041   -5.4664  -54.6354 C.3    1 LIG      -0.03300
      4 C4        -80.7370   -7.6613  -54.7424 C.3    1 LIG      -0.03300
      5 N1        -80.6797   -6.2699  -56.7473 N.4    1 LIG      -0.45600
      6 O1        -81.7618   -6.8210  -54.2069 O.3    1 LIG      -0.27400
      7 H1        -82.6816   -5.7172  -56.5117 H      1 LIG       0.09000
      8 H2        -81.5136   -4.3571  -56.5112 H      1 LIG       0.09000
      9 H3        -79.9789   -8.2489  -56.7018 H      1 LIG       0.09000
     10 H4        -81.7590   -8.0552  -56.6245 H      1 LIG       0.09000
     11 H5        -80.6484   -5.0731  -54.2689 H      1 LIG       0.09000
     12 H6        -82.4014   -4.8782  -54.1704 H      1 LIG       0.09000
     13 H7        -80.9017   -8.6713  -54.3543 H      1 LIG       0.09000
     14 H8        -79.7583   -7.3237  -54.3806 H      1 LIG       0.09000
     15 H9        -80.7627   -6.2524  -57.7730 H      1 LIG       0.32900
     16 H10       -79.7389   -5.9090  -56.5356 H      1 LIG       0.32900
@<TRIPOS>BOND
      1       1       3 1
      2       1       5 1
      3       2       4 1
      4       2       5 1
      5       3       6 1
      6       4       6 1
      7       1       7 1
      8       1       8 1
      9       2       9 1
     10       2      10 1
     11       3      11 1
     12       3      12 1
     13       4      13 1
     14       4      14 1
     15       5      15 1
     16       5      16 1
@<TRIPOS>ALT_TYPE
CGenFF_4.0_ALT_TYPE_SET
CGenFF_4.0 1 CG324 2 CG324 3 CG321 4 CG321 5 NG3P2 6 OG3C61 7 HGA2 8 HGA2 9 HGA2 10 HGA2 11 HGA2 12 HGA2 13 HGA2 14 HGA2 15 HGP2 16 HGP2
@<TRIPOS>MOLECULE
morpholine
 16 16 0 0 0
****
USER_CHARGES
INVALID_CHARGES
Pose:   7 Cluster:   7 Fr_nu: 944301 TotEn:   -59.86
@<TRIPOS>ATOM
      1 C1        -82.7141   -4.1413  -55.4842 C.3    1 LIG       0.20900
      2 C2        -83.1623   -5.8381  -57.2423 C.3    1 LIG       0.20900
      3 C3        -82.3660   -5.2880  -54.5523 C.3    1 LIG      -0.03300
      4 C4        -82.7915   -6.9016  -56.2243 C.3    1 LIG      -0.03300
      5 N1        -82.4410   -4.5784  -56.8870 N.4    1 LIG      -0.45600
      6 O1        -83.1047   -6.4610  -54.9011 O.3    1 LIG      -0.27400
      7 H1        -83.7776   -3.8850  -55.4374 H      1 LIG       0.09000
      8 H2        -82.1061   -3.2531  -55.2929 H      1 LIG       0.09000
      9 H3        -82.8630   -6.1129  -58.2571 H      1 LIG       0.09000
     10 H4        -84.2314   -5.6043  -57.2173 H      1 LIG       0.09000
     11 H5        -81.2925   -5.5111  -54.5660 H      1 LIG       0.09000
     12 H6        -82.6334   -5.0232  -53.5244 H      1 LIG       0.09000
     13 H7        -83.3675   -7.8127  -56.4142 H      1 LIG       0.09000
     14 H8        -81.7284   -7.1645  -56.2825 H      1 LIG       0.09000
     15 H9        -82.7115   -3.8302  -57.5398 H      1 LIG       0.32900
     16 H10       -81.4282   -4.7116  -57.0168 H      1 LIG       0.32900
@<TRIPOS>BOND
      1       1       3 1
      2       1       5 1
      3       2       4 1
      4       2       5 1
      5       3       6 1
      6       4       6 1
      7       1       7 1
      8       1       8 1
      9       2       9 1
     10       2      10 1
     11       3      11 1
     12       3      12 1
     13       4      13 1
     14       4      14 1
     15       5      15 1
     16       5      16 1
@<TRIPOS>ALT_TYPE
CGenFF_4.0_ALT_TYPE_SET
CGenFF_4.0 1 CG324 2 CG324 3 CG321 4 CG321 5 NG3P2 6 OG3C61 7 HGA2 8 HGA2 9 HGA2 10 HGA2 11 HGA2 12 HGA2 13 HGA2 14 HGA2 15 HGP2 16 HGP2
@<TRIPOS>MOLECULE
morpholine
 16 16 0 0 0
****
USER_CHARGES
INVALID_CHARGES
Pose:   8 Cluster:   8 Fr_nu: 1116344 TotEn:   -59.85
@<TRIPOS>ATOM
      1 C1        -84.9201   -3.8701  -55.7202 C.3    1 LIG       0.20900
      2 C2        -82.5500   -3.4573  -56.3393 C.3    1 LIG       0.20900
      3 C3        -84.4149   -4.8747  -54.7002 C.3    1 LIG      -0.03300
      4 C4        -82.1610   -4.4815  -55.2884 C.3    1 LIG      -0.03300
      5 N1        -83.8533   -2.8463  -55.9373 N.4    1 LIG      -0.45600
      6 O1        -83.1888   -5.4636  -55.1397 O.3    1 LIG      -0.27400
      7 H1        -85.1101   -4.3356  -56.6928 H      1 LIG       0.09000
      8 H2        -85.8144   -3.3442  -55.3755 H      1 LIG       0.09000
      9 H3        -81.8193   -2.6484  -56.4207 H      1 LIG       0.09000
     10 H4        -82.7094   -3.9183  -57.3192 H      1 LIG       0.09000
     11 H5        -84.2705   -4.4156  -53.7149 H      1 LIG       0.09000
     12 H6        -85.1452   -5.6815  -54.5830 H      1 LIG       0.09000
     13 H7        -81.2492   -5.0018  -55.5981 H      1 LIG       0.09000
     14 H8        -81.9595   -4.0103  -54.3188 H      1 LIG       0.09000
     15 H9        -84.1582   -2.1787  -56.6588 H      1 LIG       0.32900
     16 H10       -83.7253   -2.2926  -55.0786 H      1 LIG       0.32900
@<TRIPOS>BOND
      1       1       3 1
      2       1       5 1
      3       2       4 1
      4       2       5 1
      5       3       6 1
      6       4       6 1
      7       1       7 1
      8       1       8 1
      9       2       9 1
     10       2      10 1
     11       3      11 1
     12       3      12 1
     13       4      13 1
     14       4      14 1
     15       5      15 1
     16       5      16 1
@<TRIPOS>ALT_TYPE
CGenFF_4.0_ALT_TYPE_SET
CGenFF_4.0 1 CG324 2 CG324 3 CG321 4 CG321 5 NG3P2 6 OG3C61 7 HGA2 8 HGA2 9 HGA2 10 HGA2 11 HGA2 12 HGA2 13 HGA2 14 HGA2 15 HGP2 16 HGP2
@<TRIPOS>MOLECULE
morpholine
 16 16 0 0 0
****
USER_CHARGES
INVALID_CHARGES
Pose:   9 Cluster:   9 Fr_nu: 127042 TotEn:   -59.62
@<TRIPOS>ATOM
      1 C1        -80.3227   -8.0397  -56.8427 C.3    1 LIG       0.20900
      2 C2        -77.9708   -8.8139  -56.6424 C.3    1 LIG       0.20900
      3 C3        -80.4384   -8.1970  -55.3372 C.3    1 LIG      -0.03300
      4 C4        -78.2016   -8.9325  -55.1466 C.3    1 LIG      -0.03300
      5 N1        -78.8921   -7.7653  -57.1763 N.4    1 LIG      -0.45600
      6 O1        -79.5716   -9.2342  -54.8723 O.3    1 LIG      -0.27400
      7 H1        -80.5971   -8.9581  -57.3719 H      1 LIG       0.09000
      8 H2        -80.9141   -7.2003  -57.2180 H      1 LIG       0.09000
      9 H3        -76.9494   -8.5064  -56.8814 H      1 LIG       0.09000
     10 H4        -78.2153   -9.7424  -57.1679 H      1 LIG       0.09000
     11 H5        -80.2088   -7.2621  -54.8122 H      1 LIG       0.09000
     12 H6        -81.4623   -8.4794  -55.0727 H      1 LIG       0.09000
     13 H7        -77.5960   -9.7496  -54.7421 H      1 LIG       0.09000
     14 H8        -77.9142   -8.0153  -54.6186 H      1 LIG       0.09000
     15 H9        -78.7832   -7.6982  -58.1975 H      1 LIG       0.32900
     16 H10       -78.6206   -6.8444  -56.8040 H      1 LIG       0.32900
@<TRIPOS>BOND
      1       1       3 1
      2       1       5 1
      3       2       4 1
      4       2       5 1
      5       3       6 1
      6       4       6 1
      7       1       7 1
      8       1       8 1
      9       2       9 1
     10       2      10 1
     11       3      11 1
     12       3      12 1
     13       4      13 1
     14       4      14 1
     15       5      15 1
     16       5      16 1
@<TRIPOS>ALT_TYPE
CGenFF_4.0_ALT_TYPE_SET
CGenFF_4.0 1 CG324 2 CG324 3 CG321 4 CG321 5 NG3P2 6 OG3C61 7 HGA2 8 HGA2 9 HGA2 10 HGA2 11 HGA2 12 HGA2 13 HGA2 14 HGA2 15 HGP2 16 HGP2
@<TRIPOS>MOLECULE
morpholine
 16 16 0 0 0
****
USER_CHARGES
INVALID_CHARGES
Pose:  10 Cluster:  10 Fr_nu: 124259 TotEn:   -58.26
@<TRIPOS>ATOM
      1 C1        -81.3972   -6.7204  -56.5314 C.3    1 LIG       0.20900
      2 C2        -79.6529   -8.4814  -56.6968 C.3    1 LIG       0.20900
      3 C3        -81.3732   -6.9239  -55.0271 C.3    1 LIG      -0.03300
      4 C4        -79.7139   -8.5979  -55.1844 C.3    1 LIG      -0.03300
      5 N1        -80.0563   -7.0932  -57.0758 N.4    1 LIG      -0.45600
      6 O1        -81.0215   -8.2721  -54.7080 O.3    1 LIG      -0.27400
      7 H1        -82.1267   -7.3741  -57.0206 H      1 LIG       0.09000
      8 H2        -81.5847   -5.6788  -56.8054 H      1 LIG       0.09000
      9 H3        -78.6449   -8.6481  -57.0854 H      1 LIG       0.09000
     10 H4        -80.3601   -9.1577  -57.1871 H      1 LIG       0.09000
     11 H5        -80.6762   -6.2351  -54.5351 H      1 LIG       0.09000
     12 H6        -82.3687   -6.7355  -54.6127 H      1 LIG       0.09000
     13 H7        -79.4999   -9.6282  -54.8834 H      1 LIG       0.09000
     14 H8        -78.9736   -7.9511  -54.6983 H      1 LIG       0.09000
     15 H9        -80.0639   -7.0041  -58.1011 H      1 LIG       0.32900
     16 H10       -79.3489   -6.4240  -56.7411 H      1 LIG       0.32900
@<TRIPOS>BOND
      1       1       3 1
      2       1       5 1
      3       2       4 1
      4       2       5 1
      5       3       6 1
      6       4       6 1
      7       1       7 1
      8       1       8 1
      9       2       9 1
     10       2      10 1
     11       3      11 1
     12       3      12 1
     13       4      13 1
     14       4      14 1
     15       5      15 1
     16       5      16 1
@<TRIPOS>ALT_TYPE
CGenFF_4.0_ALT_TYPE_SET
CGenFF_4.0 1 CG324 2 CG324 3 CG321 4 CG321 5 NG3P2 6 OG3C61 7 HGA2 8 HGA2 9 HGA2 10 HGA2 11 HGA2 12 HGA2 13 HGA2 14 HGA2 15 HGP2 16 HGP2
@<TRIPOS>MOLECULE
morpholine
 16 16 0 0 0
****
USER_CHARGES
INVALID_CHARGES
Pose:  11 Cluster:  11 Fr_nu: 126871 TotEn:   -57.81
@<TRIPOS>ATOM
      1 C1        -78.8133   -8.7827  -56.3873 C.3    1 LIG       0.20900
      2 C2        -79.5786   -7.6315  -58.4512 C.3    1 LIG       0.20900
      3 C3        -79.0594  -10.0986  -57.1033 C.3    1 LIG      -0.03300
      4 C4        -79.7864   -9.0038  -59.0663 C.3    1 LIG      -0.03300
      5 N1        -78.5081   -7.7407  -57.4142 N.4    1 LIG      -0.45600
      6 O1        -80.1148   -9.9617  -58.0575 O.3    1 LIG      -0.27400
      7 H1        -79.7013   -8.4392  -55.8468 H      1 LIG       0.09000
      8 H2        -77.9582   -8.8345  -55.7081 H      1 LIG       0.09000
      9 H3        -79.2493   -6.8928  -59.1867 H      1 LIG       0.09000
     10 H4        -80.4767   -7.2742  -57.9376 H      1 LIG       0.09000
     11 H5        -78.1550  -10.4638  -57.6043 H      1 LIG       0.09000
     12 H6        -79.3651  -10.8613  -56.3802 H      1 LIG       0.09000
     13 H7        -80.6208   -8.9700  -59.7739 H      1 LIG       0.09000
     14 H8        -78.8994   -9.3392  -59.6171 H      1 LIG       0.09000
     15 H9        -78.3804   -6.8295  -56.9530 H      1 LIG       0.32900
     16 H10       -77.6084   -7.9545  -57.8672 H      1 LIG       0.32900
@<TRIPOS>BOND
      1       1       3 1
      2       1       5 1
      3       2       4 1
      4       2       5 1
      5       3       6 1
      6       4       6 1
      7       1       7 1
      8       1       8 1
      9       2       9 1
     10       2      10 1
     11       3      11 1
     12       3      12 1
     13       4      13 1
     14       4      14 1
     15       5      15 1
     16       5      16 1
@<TRIPOS>ALT_TYPE
CGenFF_4.0_ALT_TYPE_SET
CGenFF_4.0 1 CG324 2 CG324 3 CG321 4 CG321 5 NG3P2 6 OG3C61 7 HGA2 8 HGA2 9 HGA2 10 HGA2 11 HGA2 12 HGA2 13 HGA2 14 HGA2 15 HGP2 16 HGP2
@<TRIPOS>MOLECULE
morpholine
 16 16 0 0 0
****
USER_CHARGES
INVALID_CHARGES
Pose:  12 Cluster:  12 Fr_nu: 1115591 TotEn:   -57.81
@<TRIPOS>ATOM
      1 C1        -82.9025   -4.2754  -56.2063 C.3    1 LIG       0.20900
      2 C2        -81.7124   -6.4509  -56.3544 C.3    1 LIG       0.20900
      3 C3        -84.1651   -5.0571  -55.8908 C.3    1 LIG      -0.03300
      4 C4        -83.0332   -7.1258  -56.0309 C.3    1 LIG      -0.03300
      5 N1        -81.7276   -5.0817  -55.7557 N.4    1 LIG      -0.45600
      6 O1        -84.1282   -6.3436  -56.5128 O.3    1 LIG      -0.27400
      7 H1        -82.7787   -4.1158  -57.2824 H      1 LIG       0.09000
      8 H2        -82.8654   -3.3184  -55.6790 H      1 LIG       0.09000
      9 H3        -80.8585   -6.9854  -55.9301 H      1 LIG       0.09000
     10 H4        -81.5743   -6.3197  -57.4323 H      1 LIG       0.09000
     11 H5        -84.3110   -5.1744  -54.8104 H      1 LIG       0.09000
     12 H6        -85.0371   -4.5252  -56.2842 H      1 LIG       0.09000
     13 H7        -83.0814   -8.1013  -56.5251 H      1 LIG       0.09000
     14 H8        -83.1482   -7.2951  -54.9535 H      1 LIG       0.09000
     15 H9        -80.8576   -4.5889  -55.9997 H      1 LIG       0.32900
     16 H10       -81.7309   -5.1535  -54.7285 H      1 LIG       0.32900
@<TRIPOS>BOND
      1       1       3 1
      2       1       5 1
      3       2       4 1
      4       2       5 1
      5       3       6 1
      6       4       6 1
      7       1       7 1
      8       1       8 1
      9       2       9 1
     10       2      10 1
     11       3      11 1
     12       3      12 1
     13       4      13 1
     14       4      14 1
     15       5      15 1
     16       5      16 1
@<TRIPOS>ALT_TYPE
CGenFF_4.0_ALT_TYPE_SET
CGenFF_4.0 1 CG324 2 CG324 3 CG321 4 CG321 5 NG3P2 6 OG3C61 7 HGA2 8 HGA2 9 HGA2 10 HGA2 11 HGA2 12 HGA2 13 HGA2 14 HGA2 15 HGP2 16 HGP2
@<TRIPOS>MOLECULE
morpholine
 16 16 0 0 0
****
USER_CHARGES
INVALID_CHARGES
Pose:  13 Cluster:  13 Fr_nu: 126848 TotEn:   -56.85
@<TRIPOS>ATOM
      1 C1        -78.1475   -8.7861  -55.5219 C.3    1 LIG       0.20900
      2 C2        -79.3751   -8.3061  -57.6275 C.3    1 LIG       0.20900
      3 C3        -78.2219  -10.2581  -55.8859 C.3    1 LIG      -0.03300
      4 C4        -79.3885   -9.8016  -57.8887 C.3    1 LIG      -0.03300
      5 N1        -78.1819   -7.9889  -56.7855 N.4    1 LIG      -0.45600
      6 O1        -79.3954  -10.5264  -56.6567 O.3    1 LIG      -0.27400
      7 H1        -79.0101   -8.4681  -54.9273 H      1 LIG       0.09000
      8 H2        -77.2200   -8.5349  -55.0005 H      1 LIG       0.09000
      9 H3        -79.2904   -7.7248  -58.5494 H      1 LIG       0.09000
     10 H4        -80.2535   -7.9830  -57.0601 H      1 LIG       0.09000
     11 H5        -77.3342  -10.5848  -56.4406 H      1 LIG       0.09000
     12 H6        -78.2804  -10.8617  -54.9747 H      1 LIG       0.09000
     13 H7        -80.2959  -10.0736  -58.4370 H      1 LIG       0.09000
     14 H8        -78.5298  -10.1146  -58.4947 H      1 LIG       0.09000
     15 H9        -78.1763   -6.9848  -56.5597 H      1 LIG       0.32900
     16 H10       -77.3221   -8.1598  -57.3258 H      1 LIG       0.32900
@<TRIPOS>BOND
      1       1       3 1
      2       1       5 1
      3       2       4 1
      4       2       5 1
      5       3       6 1
      6       4       6 1
      7       1       7 1
      8       1       8 1
      9       2       9 1
     10       2      10 1
     11       3      11 1
     12       3      12 1
     13       4      13 1
     14       4      14 1
     15       5      15 1
     16       5      16 1
@<TRIPOS>ALT_TYPE
CGenFF_4.0_ALT_TYPE_SET
CGenFF_4.0 1 CG324 2 CG324 3 CG321 4 CG321 5 NG3P2 6 OG3C61 7 HGA2 8 HGA2 9 HGA2 10 HGA2 11 HGA2 12 HGA2 13 HGA2 14 HGA2 15 HGP2 16 HGP2
@<TRIPOS>MOLECULE
morpholine
 16 16 0 0 0
****
USER_CHARGES
INVALID_CHARGES
Pose:  14 Cluster:  14 Fr_nu: 656633 TotEn:   -56.72
@<TRIPOS>ATOM
      1 C1        -82.2321   -4.8892  -54.8673 C.3    1 LIG       0.20900
      2 C2        -82.1033   -6.7653  -56.4905 C.3    1 LIG       0.20900
      3 C3        -81.9775   -5.9040  -53.7673 C.3    1 LIG      -0.03300
      4 C4        -81.8542   -7.6880  -55.3109 C.3    1 LIG      -0.03300
      5 N1        -81.6141   -5.4004  -56.1283 N.4    1 LIG      -0.45600
      6 O1        -82.4941   -7.1849  -54.1359 O.3    1 LIG      -0.27400
      7 H1        -83.3009   -4.7656  -55.0700 H      1 LIG       0.09000
      8 H2        -81.7777   -3.9191  -54.6489 H      1 LIG       0.09000
      9 H3        -81.5618   -7.0813  -57.3859 H      1 LIG       0.09000
     10 H4        -83.1704   -6.6664  -56.7131 H      1 LIG       0.09000
     11 H5        -80.9097   -5.9909  -53.5339 H      1 LIG       0.09000
     12 H6        -82.4898   -5.5928  -52.8514 H      1 LIG       0.09000
     13 H7        -82.2754   -8.6766  -55.5188 H      1 LIG       0.09000
     14 H8        -80.7826   -7.8191  -55.1186 H      1 LIG       0.09000
     15 H9        -81.8124   -4.7473  -56.8986 H      1 LIG       0.32900
     16 H10       -80.5892   -5.4153  -56.0299 H      1 LIG       0.32900
@<TRIPOS>BOND
      1       1       3 1
      2       1       5 1
      3       2       4 1
      4       2       5 1
      5       3       6 1
      6       4       6 1
      7       1       7 1
      8       1       8 1
      9       2       9 1
     10       2      10 1
     11       3      11 1
     12       3      12 1
     13       4      13 1
     14       4      14 1
     15       5      15 1
     16       5      16 1
@<TRIPOS>ALT_TYPE
CGenFF_4.0_ALT_TYPE_SET
CGenFF_4.0 1 CG324 2 CG324 3 CG321 4 CG321 5 NG3P2 6 OG3C61 7 HGA2 8 HGA2 9 HGA2 10 HGA2 11 HGA2 12 HGA2 13 HGA2 14 HGA2 15 HGP2 16 HGP2
@<TRIPOS>MOLECULE
morpholine
 16 16 0 0 0
****
USER_CHARGES
INVALID_CHARGES
Pose:  15 Cluster:  15 Fr_nu: 124239 TotEn:   -56.58
@<TRIPOS>ATOM
      1 C1        -79.4706   -7.9408  -58.1583 C.3    1 LIG       0.20900
      2 C2        -80.5614   -7.9043  -55.9268 C.3    1 LIG       0.20900
      3 C3        -80.5148   -8.9571  -58.5844 C.3    1 LIG      -0.03300
      4 C4        -81.5527   -8.9218  -56.4626 C.3    1 LIG      -0.03300
      5 N1        -80.0563   -7.0932  -57.0758 N.4    1 LIG      -0.45600
      6 O1        -80.9426   -9.7372  -57.4656 O.3    1 LIG      -0.27400
      7 H1        -78.5824   -8.4207  -57.7344 H      1 LIG       0.09000
      8 H2        -79.1823   -7.2755  -58.9765 H      1 LIG       0.09000
      9 H3        -81.0199   -7.2141  -55.2139 H      1 LIG       0.09000
     10 H4        -79.6879   -8.3845  -55.4746 H      1 LIG       0.09000
     11 H5        -81.3825   -8.4764  -59.0516 H      1 LIG       0.09000
     12 H6        -80.0839   -9.6436  -59.3200 H      1 LIG       0.09000
     13 H7        -81.8791   -9.5825  -55.6533 H      1 LIG       0.09000
     14 H8        -82.4462   -8.4381  -56.8751 H      1 LIG       0.09000
     15 H9        -79.3492   -6.4243  -56.7413 H      1 LIG       0.32900
     16 H10       -80.8228   -6.5227  -57.4597 H      1 LIG       0.32900
@<TRIPOS>BOND
      1       1       3 1
      2       1       5 1
      3       2       4 1
      4       2       5 1
      5       3       6 1
      6       4       6 1
      7       1       7 1
      8       1       8 1
      9       2       9 1
     10       2      10 1
     11       3      11 1
     12       3      12 1
     13       4      13 1
     14       4      14 1
     15       5      15 1
     16       5      16 1
@<TRIPOS>ALT_TYPE
CGenFF_4.0_ALT_TYPE_SET
CGenFF_4.0 1 CG324 2 CG324 3 CG321 4 CG321 5 NG3P2 6 OG3C61 7 HGA2 8 HGA2 9 HGA2 10 HGA2 11 HGA2 12 HGA2 13 HGA2 14 HGA2 15 HGP2 16 HGP2
@<TRIPOS>MOLECULE
morpholine
 16 16 0 0 0
****
USER_CHARGES
INVALID_CHARGES
Pose:  16 Cluster:  16 Fr_nu: 1114189 TotEn:   -56.41
@<TRIPOS>ATOM
      1 C1        -82.0325   -5.1325  -55.8561 C.3    1 LIG       0.20900
      2 C2        -81.9878   -7.2277  -57.1901 C.3    1 LIG       0.20900
      3 C3        -82.9283   -5.8545  -54.8656 C.3    1 LIG      -0.03300
      4 C4        -82.8852   -7.8471  -56.1337 C.3    1 LIG      -0.03300
      5 N1        -81.1800   -6.1492  -56.5439 N.4    1 LIG      -0.45600
      6 O1        -83.7112   -6.8496  -55.5289 O.3    1 LIG      -0.27400
      7 H1        -82.6103   -4.6281  -56.6375 H      1 LIG       0.09000
      8 H2        -81.3633   -4.4202  -55.3663 H      1 LIG       0.09000
      9 H3        -81.2882   -7.9514  -57.6164 H      1 LIG       0.09000
     10 H4        -82.5658   -6.7505  -57.9878 H      1 LIG       0.09000
     11 H5        -82.3497   -6.3188  -54.0582 H      1 LIG       0.09000
     12 H6        -83.6207   -5.1421  -54.4060 H      1 LIG       0.09000
     13 H7        -83.5458   -8.5869  -56.5966 H      1 LIG       0.09000
     14 H8        -82.3035   -8.3618  -55.3596 H      1 LIG       0.09000
     15 H9        -80.5945   -5.6856  -57.2521 H      1 LIG       0.32900
     16 H10       -80.5250   -6.5660  -55.8674 H      1 LIG       0.32900
@<TRIPOS>BOND
      1       1       3 1
      2       1       5 1
      3       2       4 1
      4       2       5 1
      5       3       6 1
      6       4       6 1
      7       1       7 1
      8       1       8 1
      9       2       9 1
     10       2      10 1
     11       3      11 1
     12       3      12 1
     13       4      13 1
     14       4      14 1
     15       5      15 1
     16       5      16 1
@<TRIPOS>ALT_TYPE
CGenFF_4.0_ALT_TYPE_SET
CGenFF_4.0 1 CG324 2 CG324 3 CG321 4 CG321 5 NG3P2 6 OG3C61 7 HGA2 8 HGA2 9 HGA2 10 HGA2 11 HGA2 12 HGA2 13 HGA2 14 HGA2 15 HGP2 16 HGP2
@<TRIPOS>MOLECULE
morpholine
 16 16 0 0 0
****
USER_CHARGES
INVALID_CHARGES
Pose:  17 Cluster:  17 Fr_nu: 124463 TotEn:   -55.74
@<TRIPOS>ATOM
      1 C1        -80.7845   -6.4439  -54.0841 C.3    1 LIG       0.20900
      2 C2        -81.6340   -4.7599  -55.7008 C.3    1 LIG       0.20900
      3 C3        -82.2293   -6.7275  -53.7140 C.3    1 LIG      -0.03300
      4 C4        -83.0371   -5.1267  -55.2519 C.3    1 LIG      -0.03300
      5 N1        -80.7509   -5.9476  -55.4934 N.4    1 LIG      -0.45600
      6 O1        -83.0318   -5.5577  -53.8891 O.3    1 LIG      -0.27400
      7 H1        -80.3512   -5.6531  -53.4631 H      1 LIG       0.09000
      8 H2        -80.1613   -7.3409  -54.0371 H      1 LIG       0.09000
      9 H3        -81.5923   -4.5010  -56.7620 H      1 LIG       0.09000
     10 H4        -81.2125   -3.9477  -55.1001 H      1 LIG       0.09000
     11 H5        -82.6458   -7.5517  -54.3052 H      1 LIG       0.09000
     12 H6        -82.2911   -7.0154  -52.6597 H      1 LIG       0.09000
     13 H7        -83.6884   -4.2495  -55.3184 H      1 LIG       0.09000
     14 H8        -83.4725   -5.9102  -55.8837 H      1 LIG       0.09000
     15 H9        -79.7839   -5.7075  -55.7511 H      1 LIG       0.32900
     16 H10       -81.0324   -6.7037  -56.1332 H      1 LIG       0.32900
@<TRIPOS>BOND
      1       1       3 1
      2       1       5 1
      3       2       4 1
      4       2       5 1
      5       3       6 1
      6       4       6 1
      7       1       7 1
      8       1       8 1
      9       2       9 1
     10       2      10 1
     11       3      11 1
     12       3      12 1
     13       4      13 1
     14       4      14 1
     15       5      15 1
     16       5      16 1
@<TRIPOS>ALT_TYPE
CGenFF_4.0_ALT_TYPE_SET
CGenFF_4.0 1 CG324 2 CG324 3 CG321 4 CG321 5 NG3P2 6 OG3C61 7 HGA2 8 HGA2 9 HGA2 10 HGA2 11 HGA2 12 HGA2 13 HGA2 14 HGA2 15 HGP2 16 HGP2
@<TRIPOS>MOLECULE
morpholine
 16 16 0 0 0
****
USER_CHARGES
INVALID_CHARGES
Pose:  18 Cluster:  18 Fr_nu: 1114775 TotEn:   -55.51
@<TRIPOS>ATOM
      1 C1        -83.6072   -4.1341  -57.4976 C.3    1 LIG       0.20900
      2 C2        -82.0325   -5.1325  -55.8561 C.3    1 LIG       0.20900
      3 C3        -83.8141   -5.5304  -58.0564 C.3    1 LIG      -0.03300
      4 C4        -82.3173   -6.4800  -56.4949 C.3    1 LIG      -0.03300
      5 N1        -83.2271   -4.2574  -56.0576 N.4    1 LIG      -0.45600
      6 O1        -82.6372   -6.3221  -57.8790 O.3    1 LIG      -0.27400
      7 H1        -82.7831   -3.6126  -57.9955 H      1 LIG       0.09000
      8 H2        -84.5168   -3.5296  -57.5464 H      1 LIG       0.09000
      9 H3        -81.8612   -5.2118  -54.7794 H      1 LIG       0.09000
     10 H4        -81.1884   -4.6248  -56.3335 H      1 LIG       0.09000
     11 H5        -84.6695   -6.0323  -57.5889 H      1 LIG       0.09000
     12 H6        -84.0141   -5.4726  -59.1310 H      1 LIG       0.09000
     13 H7        -81.4280   -7.1151  -56.4318 H      1 LIG       0.09000
     14 H8        -83.1349   -7.0047  -55.9860 H      1 LIG       0.09000
     15 H9        -83.0393   -3.3229  -55.6695 H      1 LIG       0.32900
     16 H10       -84.0229   -4.6296  -55.5205 H      1 LIG       0.32900
@<TRIPOS>BOND
      1       1       3 1
      2       1       5 1
      3       2       4 1
      4       2       5 1
      5       3       6 1
      6       4       6 1
      7       1       7 1
      8       1       8 1
      9       2       9 1
     10       2      10 1
     11       3      11 1
     12       3      12 1
     13       4      13 1
     14       4      14 1
     15       5      15 1
     16       5      16 1
@<TRIPOS>ALT_TYPE
CGenFF_4.0_ALT_TYPE_SET
CGenFF_4.0 1 CG324 2 CG324 3 CG321 4 CG321 5 NG3P2 6 OG3C61 7 HGA2 8 HGA2 9 HGA2 10 HGA2 11 HGA2 12 HGA2 13 HGA2 14 HGA2 15 HGP2 16 HGP2
@<TRIPOS>MOLECULE
morpholine
 16 16 0 0 0
****
USER_CHARGES
INVALID_CHARGES
Pose:  19 Cluster:  19 Fr_nu: 127116 TotEn:   -55.42
@<TRIPOS>ATOM
      1 C1        -79.3440   -8.2940  -57.6798 C.3    1 LIG       0.20900
      2 C2        -79.5151   -8.4341  -55.2056 C.3    1 LIG       0.20900
      3 C3        -80.7181   -7.6485  -57.6772 C.3    1 LIG      -0.03300
      4 C4        -80.8805   -7.7810  -55.3242 C.3    1 LIG      -0.03300
      5 N1        -78.6860   -8.0000  -56.3707 N.4    1 LIG      -0.45600
      6 O1        -81.4920   -8.1188  -56.5712 O.3    1 LIG      -0.27400
      7 H1        -79.4047   -9.3841  -57.7621 H      1 LIG       0.09000
      8 H2        -78.7003   -7.8941  -58.4679 H      1 LIG       0.09000
      9 H3        -78.9883   -8.1318  -54.2968 H      1 LIG       0.09000
     10 H4        -79.5790   -9.5256  -55.2562 H      1 LIG       0.09000
     11 H5        -80.6529   -6.5545  -57.6424 H      1 LIG       0.09000
     12 H6        -81.2543   -7.9168  -58.5930 H      1 LIG       0.09000
     13 H7        -81.5354   -8.1444  -54.5260 H      1 LIG       0.09000
     14 H8        -80.8173   -6.6903  -55.2291 H      1 LIG       0.09000
     15 H9        -77.7689   -8.4656  -56.3338 H      1 LIG       0.32900
     16 H10       -78.4916   -6.9913  -56.3000 H      1 LIG       0.32900
@<TRIPOS>BOND
      1       1       3 1
      2       1       5 1
      3       2       4 1
      4       2       5 1
      5       3       6 1
      6       4       6 1
      7       1       7 1
      8       1       8 1
      9       2       9 1
     10       2      10 1
     11       3      11 1
     12       3      12 1
     13       4      13 1
     14       4      14 1
     15       5      15 1
     16       5      16 1
@<TRIPOS>ALT_TYPE
CGenFF_4.0_ALT_TYPE_SET
CGenFF_4.0 1 CG324 2 CG324 3 CG321 4 CG321 5 NG3P2 6 OG3C61 7 HGA2 8 HGA2 9 HGA2 10 HGA2 11 HGA2 12 HGA2 13 HGA2 14 HGA2 15 HGP2 16 HGP2
@<TRIPOS>MOLECULE
morpholine
 16 16 0 0 0
****
USER_CHARGES
INVALID_CHARGES
Pose:  20 Cluster:  20 Fr_nu: 1115421 TotEn:   -53.77
@<TRIPOS>ATOM
      1 C1        -84.3151   -4.0796  -56.8902 C.3    1 LIG       0.20900
      2 C2        -82.6974   -5.9601  -56.7563 C.3    1 LIG       0.20900
      3 C3        -83.4165   -3.3188  -55.9319 C.3    1 LIG      -0.03300
      4 C4        -81.8777   -5.1067  -55.8052 C.3    1 LIG      -0.03300
      5 N1        -83.4717   -5.0493  -57.6531 N.4    1 LIG      -0.45600
      6 O1        -82.7244   -4.2226  -55.0673 O.3    1 LIG      -0.27400
      7 H1        -85.0701   -4.6700  -56.3609 H      1 LIG       0.09000
      8 H2        -84.7969   -3.4207  -57.6174 H      1 LIG       0.09000
      9 H3        -82.0710   -6.5918  -57.3915 H      1 LIG       0.09000
     10 H4        -83.4312   -6.5740  -56.2246 H      1 LIG       0.09000
     11 H5        -82.6921   -2.6919  -56.4653 H      1 LIG       0.09000
     12 H6        -84.0219   -2.6586  -55.3028 H      1 LIG       0.09000
     13 H7        -81.3612   -5.7479  -55.0840 H      1 LIG       0.09000
     14 H8        -81.1145   -4.5262  -56.3374 H      1 LIG       0.09000
     15 H9        -84.0687   -5.6071  -58.2789 H      1 LIG       0.32900
     16 H10       -82.8239   -4.5358  -58.2671 H      1 LIG       0.32900
@<TRIPOS>BOND
      1       1       3 1
      2       1       5 1
      3       2       4 1
      4       2       5 1
      5       3       6 1
      6       4       6 1
      7       1       7 1
      8       1       8 1
      9       2       9 1
     10       2      10 1
     11       3      11 1
     12       3      12 1
     13       4      13 1
     14       4      14 1
     15       5      15 1
     16       5      16 1
@<TRIPOS>ALT_TYPE
CGenFF_4.0_ALT_TYPE_SET
CGenFF_4.0 1 CG324 2 CG324 3 CG321 4 CG321 5 NG3P2 6 OG3C61 7 HGA2 8 HGA2 9 HGA2 10 HGA2 11 HGA2 12 HGA2 13 HGA2 14 HGA2 15 HGP2 16 HGP2
@<TRIPOS>MOLECULE
morpholine
 16 16 0 0 0
****
USER_CHARGES
INVALID_CHARGES
Pose:  21 Cluster:  21 Fr_nu: 943134 TotEn:   -53.71
@<TRIPOS>ATOM
      1 C1        -82.9926   -4.1134  -56.1811 C.3    1 LIG       0.20900
      2 C2        -82.0867   -5.7691  -54.5660 C.3    1 LIG       0.20900
      3 C3        -84.3822   -4.5187  -55.7236 C.3    1 LIG      -0.03300
      4 C4        -83.5207   -6.0928  -54.1871 C.3    1 LIG      -0.03300
      5 N1        -82.0393   -4.3583  -55.0566 N.4    1 LIG      -0.45600
      6 O1        -84.3934   -5.8838  -55.2997 O.3    1 LIG      -0.27400
      7 H1        -82.6462   -4.7210  -57.0234 H      1 LIG       0.09000
      8 H2        -82.9338   -3.0518  -56.4359 H      1 LIG       0.09000
      9 H3        -81.4056   -5.8437  -53.7142 H      1 LIG       0.09000
     10 H4        -81.7296   -6.3983  -55.3874 H      1 LIG       0.09000
     11 H5        -84.7456   -3.8779  -54.9114 H      1 LIG       0.09000
     12 H6        -85.0871   -4.4258  -56.5558 H      1 LIG       0.09000
     13 H7        -83.5990   -7.1458  -53.8991 H      1 LIG       0.09000
     14 H8        -83.8601   -5.4910  -53.3354 H      1 LIG       0.09000
     15 H9        -81.0826   -4.1307  -55.3602 H      1 LIG       0.32900
     16 H10       -82.2478   -3.7150  -54.2800 H      1 LIG       0.32900
@<TRIPOS>BOND
      1       1       3 1
      2       1       5 1
      3       2       4 1
      4       2       5 1
      5       3       6 1
      6       4       6 1
      7       1       7 1
      8       1       8 1
      9       2       9 1
     10       2      10 1
     11       3      11 1
     12       3      12 1
     13       4      13 1
     14       4      14 1
     15       5      15 1
     16       5      16 1
@<TRIPOS>ALT_TYPE
CGenFF_4.0_ALT_TYPE_SET
CGenFF_4.0 1 CG324 2 CG324 3 CG321 4 CG321 5 NG3P2 6 OG3C61 7 HGA2 8 HGA2 9 HGA2 10 HGA2 11 HGA2 12 HGA2 13 HGA2 14 HGA2 15 HGP2 16 HGP2
@<TRIPOS>MOLECULE
morpholine
 16 16 0 0 0
****
USER_CHARGES
INVALID_CHARGES
Pose:  22 Cluster:  22 Fr_nu: 125091 TotEn:   -53.54
@<TRIPOS>ATOM
      1 C1        -79.4079   -8.5462  -55.4620 C.3    1 LIG       0.20900
      2 C2        -80.9694   -7.3292  -56.9625 C.3    1 LIG       0.20900
      3 C3        -78.6696   -9.0079  -56.7056 C.3    1 LIG      -0.03300
      4 C4        -80.1540   -7.8500  -58.1325 C.3    1 LIG      -0.03300
      5 N1        -80.0738   -7.2441  -55.7692 N.4    1 LIG      -0.45600
      6 O1        -79.5675   -9.1136  -57.8128 O.3    1 LIG      -0.27400
      7 H1        -80.2014   -9.2439  -55.1751 H      1 LIG       0.09000
      8 H2        -78.7332   -8.3788  -54.6182 H      1 LIG       0.09000
      9 H3        -81.3668   -6.3277  -57.1470 H      1 LIG       0.09000
     10 H4        -81.7824   -8.0117  -56.6957 H      1 LIG       0.09000
     11 H5        -77.8453   -8.3322  -56.9631 H      1 LIG       0.09000
     12 H6        -78.2398   -9.9998  -56.5334 H      1 LIG       0.09000
     13 H7        -80.8044   -7.9978  -59.0004 H      1 LIG       0.09000
     14 H8        -79.3682   -7.1432  -58.4249 H      1 LIG       0.09000
     15 H9        -80.6169   -6.9336  -54.9519 H      1 LIG       0.32900
     16 H10       -79.3598   -6.5184  -55.9237 H      1 LIG       0.32900
@<TRIPOS>BOND
      1       1       3 1
      2       1       5 1
      3       2       4 1
      4       2       5 1
      5       3       6 1
      6       4       6 1
      7       1       7 1
      8       1       8 1
      9       2       9 1
     10       2      10 1
     11       3      11 1
     12       3      12 1
     13       4      13 1
     14       4      14 1
     15       5      15 1
     16       5      16 1
@<TRIPOS>ALT_TYPE
CGenFF_4.0_ALT_TYPE_SET
CGenFF_4.0 1 CG324 2 CG324 3 CG321 4 CG321 5 NG3P2 6 OG3C61 7 HGA2 8 HGA2 9 HGA2 10 HGA2 11 HGA2 12 HGA2 13 HGA2 14 HGA2 15 HGP2 16 HGP2
@<TRIPOS>MOLECULE
morpholine
 16 16 0 0 0
****
USER_CHARGES
INVALID_CHARGES
Pose:  23 Cluster:  23 Fr_nu: 127672 TotEn:   -52.41
@<TRIPOS>ATOM
      1 C1        -73.9647   -4.8967  -62.6328 C.3    1 LIG       0.20900
      2 C2        -75.8023   -3.6013  -61.5764 C.3    1 LIG       0.20900
      3 C3        -73.7689   -3.7282  -63.5820 C.3    1 LIG      -0.03300
      4 C4        -75.5159   -2.4960  -62.5769 C.3    1 LIG      -0.03300
      5 N1        -74.5412   -4.3726  -61.3575 N.4    1 LIG      -0.45600
      6 O1        -75.0043   -3.0415  -63.7951 O.3    1 LIG      -0.27400
      7 H1        -74.6817   -5.6257  -63.0244 H      1 LIG       0.09000
      8 H2        -73.0221   -5.3932  -62.3873 H      1 LIG       0.09000
      9 H3        -76.1209   -3.2105  -60.6065 H      1 LIG       0.09000
     10 H4        -76.5427   -4.3129  -61.9553 H      1 LIG       0.09000
     11 H5        -73.0156   -3.0240  -63.2094 H      1 LIG       0.09000
     12 H6        -73.4235   -4.0952  -64.5537 H      1 LIG       0.09000
     13 H7        -76.4421   -1.9641  -62.8164 H      1 LIG       0.09000
     14 H8        -74.8069   -1.7613  -62.1767 H      1 LIG       0.09000
     15 H9        -74.7229   -5.1552  -60.7143 H      1 LIG       0.32900
     16 H10       -73.8484   -3.7755  -60.8844 H      1 LIG       0.32900
@<TRIPOS>BOND
      1       1       3 1
      2       1       5 1
      3       2       4 1
      4       2       5 1
      5       3       6 1
      6       4       6 1
      7       1       7 1
      8       1       8 1
      9       2       9 1
     10       2      10 1
     11       3      11 1
     12       3      12 1
     13       4      13 1
     14       4      14 1
     15       5      15 1
     16       5      16 1
@<TRIPOS>ALT_TYPE
CGenFF_4.0_ALT_TYPE_SET
CGenFF_4.0 1 CG324 2 CG324 3 CG321 4 CG321 5 NG3P2 6 OG3C61 7 HGA2 8 HGA2 9 HGA2 10 HGA2 11 HGA2 12 HGA2 13 HGA2 14 HGA2 15 HGP2 16 HGP2
@<TRIPOS>MOLECULE
morpholine
 16 16 0 0 0
****
USER_CHARGES
INVALID_CHARGES
Pose:  24 Cluster:  24 Fr_nu: 770450 TotEn:   -51.89
@<TRIPOS>ATOM
      1 C1        -73.8172  -11.5289  -53.6030 C.3    1 LIG       0.20900
      2 C2        -74.1562   -9.4323  -54.8915 C.3    1 LIG       0.20900
      3 C3        -75.0857  -12.0581  -54.2476 C.3    1 LIG      -0.03300
      4 C4        -75.4077  -10.0646  -55.4735 C.3    1 LIG      -0.03300
      5 N1        -73.2054  -10.5262  -54.5269 N.4    1 LIG      -0.45600
      6 O1        -75.9833  -10.9860  -54.5446 O.3    1 LIG      -0.27400
      7 H1        -74.0238  -11.0047  -52.6642 H      1 LIG       0.09000
      8 H2        -73.0774  -12.3166  -53.4371 H      1 LIG       0.09000
      9 H3        -73.6486   -8.7813  -55.6080 H      1 LIG       0.09000
     10 H4        -74.3680   -8.8816  -53.9696 H      1 LIG       0.09000
     11 H5        -74.8713  -12.6231  -55.1625 H      1 LIG       0.09000
     12 H6        -75.5974  -12.7347  -53.5559 H      1 LIG       0.09000
     13 H7        -76.1540   -9.2900  -55.6760 H      1 LIG       0.09000
     14 H8        -75.1993  -10.5782  -56.4198 H      1 LIG       0.09000
     15 H9        -72.3660  -10.1221  -54.0897 H      1 LIG       0.32900
     16 H10       -72.8774  -10.9982  -55.3813 H      1 LIG       0.32900
@<TRIPOS>BOND
      1       1       3 1
      2       1       5 1
      3       2       4 1
      4       2       5 1
      5       3       6 1
      6       4       6 1
      7       1       7 1
      8       1       8 1
      9       2       9 1
     10       2      10 1
     11       3      11 1
     12       3      12 1
     13       4      13 1
     14       4      14 1
[truncated: 3,959,857 more chars]
