# Supplementary material for: The pocketome of G-protein-coupled receptors reveals previously untargeted allosteric sites
Source: Nat Commun. 2022 May 10;13:2567. doi: 10.1038/s41467-022-29609-6 (PMC9091257; doi:10.1038/s41467-022-29609-6)
Supplement: Supplementary file 4 — Supplementary Data 1 [file 41467_2022_29609_MOESM4_ESM.zip › docking_files/3oe6/rec.mol2]

@<TRIPOS>MOLECULE
3oe6_align.pdb
4486 4549 270 0 0
PROTEIN
NO_CHARGES


@<TRIPOS>ATOM
      1 N         -82.9900  -26.4910  -50.4540 N.4       1 ASN   -0.2700
      2 CA        -83.6370  -27.1460  -49.3160 C.3       1 ASN    0.0900
      3 CAY       -81.6250  -25.0590  -51.7940 C.3       1 ASN    0.0900
      4 C         -82.7950  -27.5820  -48.1230 C.2       1 ASN    0.0900
      5 O         -83.1230  -27.2760  -46.9750 O.2       1 ASN    0.5100
      6 CB        -84.4590  -28.3830  -49.7960 C.3       1 ASN   -0.5100
      7 CG        -85.5000  -27.9910  -50.8440 C.2       1 ASN   -0.4700
      8 ND2       -86.2030  -29.0030  -51.4040 N.am      1 ASN    0.3100
      9 OD1       -85.6900  -26.8230  -51.1780 O.2       1 ASN    0.0700
     10 CY        -81.8020  -25.8670  -50.5650 C.2       1 ASN    0.0900
     11 OY        -80.8880  -25.9570  -49.7540 O.2       1 ASN   -0.1800
     12 HN        -83.5580  -26.5360  -51.2660 H         1 ASN    0.0900
     13 HA        -84.2850  -26.4260  -48.8390 H         1 ASN    0.0900
     14 HB1       -84.9800  -28.8360  -48.9250 H         1 ASN    0.5500
     15 HB2       -83.7690  -29.1320  -50.2380 H         1 ASN   -0.5500
     16 HD21      -86.8970  -28.8060  -52.0950 H         1 ASN   -0.6200
     17 HD22      -86.0260  -29.9470  -51.1250 H         1 ASN    0.3200
     18 HY1       -80.6070  -24.6170  -51.8030 H         1 ASN    0.3000
     19 HY2       -82.3750  -24.2400  -51.8150 H         1 ASN    0.5100
     20 HY3       -81.7450  -25.7070  -52.6890 H         1 ASN   -0.5100
     21 N         -81.6850  -28.3150  -48.3390 N.am      2 PHE   -0.4700
     22 CA        -80.7640  -28.7080  -47.2620 C.3       2 PHE    0.3100
     23 C         -80.0190  -27.5970  -46.5020 C.2       2 PHE    0.0700
     24 O         -79.3740  -27.8930  -45.4900 O.2       2 PHE    0.0900
     25 CB        -79.8220  -29.8450  -47.7090 C.3       2 PHE   -0.1800
     26 CG        -80.5020  -31.1870  -47.8380 C.ar      2 PHE    0.0900
     27 CD1       -80.9010  -31.8970  -46.7090 C.ar      2 PHE    0.0900
     28 CD2       -80.7310  -31.7540  -49.0880 C.ar      2 PHE    0.0000
     29 CE1       -81.5360  -33.1360  -46.8270 C.ar      2 PHE   -0.1150
     30 CE2       -81.3590  -32.9980  -49.2080 C.ar      2 PHE    0.1150
     31 CZ        -81.7620  -33.6770  -48.0760 C.ar      2 PHE   -0.1150
     32 HN        -81.4360  -28.6260  -49.2520 H         2 PHE    0.1150
     33 HA        -81.3570  -29.0280  -46.4200 H         2 PHE   -0.1150
     34 HB1       -79.0080  -29.9610  -46.9620 H         2 PHE    0.1150
     35 HB2       -79.3940  -29.5970  -48.7040 H         2 PHE   -0.1150
     36 HD1       -80.7160  -31.4850  -45.7280 H         2 PHE    0.1150
     37 HD2       -80.4190  -31.2270  -49.9770 H         2 PHE   -0.1150
     38 HE1       -81.8480  -33.6700  -45.9420 H         2 PHE    0.1150
     39 HE2       -81.5280  -33.4250  -50.1840 H         2 PHE    0.5100
     40 HZ        -82.2550  -34.6330  -48.1680 H         2 PHE   -0.5100
     41 N         -80.1570  -26.3200  -46.9440 N.am      3 ASN   -0.4700
     42 CA        -79.5790  -25.1300  -46.2990 C.3       3 ASN    0.3100
     43 C         -80.1850  -24.9060  -44.8960 C.2       3 ASN    0.0700
     44 O         -79.6230  -24.1640  -44.0880 O.2       3 ASN    0.0900
     45 CB        -79.7480  -23.8780  -47.1860 C.3       3 ASN   -0.1800
     46 CG        -81.1110  -23.2120  -47.1210 C.2       3 ASN    0.0900
     47 ND2       -81.2630  -22.1310  -46.5140 N.am      3 ASN    0.0900
     48 OD1       -82.1150  -23.8140  -47.7200 O.2       3 ASN    0.5500
     49 HN        -80.6830  -26.1260  -47.7680 H         3 ASN   -0.5500
     50 HA        -78.5310  -25.3240  -46.1230 H         3 ASN   -0.6200
     51 HB1       -79.5640  -24.1720  -48.2410 H         3 ASN    0.3200
     52 HB2       -78.9880  -23.1280  -46.8780 H         3 ASN    0.3000
     53 HD21      -82.1660  -21.7020  -46.4770 H         3 ASN    0.5100
     54 HD22      -80.4830  -21.6960  -46.0660 H         3 ASN   -0.5100
     55 N         -81.3050  -25.5690  -44.6180 N.am      4 LYS   -0.4700
     56 CA        -81.9070  -25.5290  -43.2950 C.3       4 LYS    0.3100
     57 C         -81.0840  -26.3790  -42.3350 C.2       4 LYS    0.0700
     58 O         -80.9880  -26.1000  -41.1800 O.2       4 LYS    0.0900
     59 CB        -83.3490  -26.0370  -43.3440 C.3       4 LYS   -0.1800
     60 CG        -84.2550  -25.2440  -44.2720 C.3       4 LYS    0.0900
     61 CD        -85.7210  -25.4960  -43.9620 C.3       4 LYS    0.0900
     62 CE        -86.4110  -26.2170  -45.1080 C.3       4 LYS   -0.1800
     63 NZ        -87.8220  -26.5610  -44.7790 N.4       4 LYS    0.0900
     64 HN        -81.7790  -26.1200  -45.3010 H         4 LYS    0.0900
     65 HA        -81.8800  -24.5080  -42.9460 H         4 LYS   -0.1800
     66 HB1       -83.7710  -25.9920  -42.3180 H         4 LYS    0.0900
     67 HB2       -83.3370  -27.0950  -43.6820 H         4 LYS    0.0900
     68 HG1       -84.0490  -25.5390  -45.3230 H         4 LYS    0.2100
     69 HG2       -84.0390  -24.1610  -44.1550 H         4 LYS    0.0500
     70 HD1       -86.2290  -24.5240  -43.7840 H         4 LYS    0.0500
     71 HD2       -85.7980  -26.1160  -43.0430 H         4 LYS   -0.3000
     72 HE1       -85.8750  -27.1650  -45.3310 H         4 LYS    0.3300
     73 HE2       -86.4240  -25.5640  -46.0080 H         4 LYS    0.3300
     74 HZ1       -88.3530  -25.6910  -44.5750 H         4 LYS    0.3300
     75 HZ2       -87.8410  -27.1830  -43.9450 H         4 LYS    0.5100
     76 HZ3       -88.2570  -27.0520  -45.5860 H         4 LYS   -0.5100
     77 N         -80.4920  -27.4460  -42.8600 N.am      5 ILE   -0.4700
     78 CA        -79.6240  -28.3290  -42.0770 C.3       5 ILE    0.3100
     79 C         -78.1460  -27.9130  -41.9410 C.2       5 ILE    0.0700
     80 O         -77.6000  -27.9900  -40.8370 O.2       5 ILE    0.0900
     81 CB        -79.8460  -29.7760  -42.6320 C.3       5 ILE   -0.0900
     82 CG1       -81.3340  -30.2140  -42.5000 C.3       5 ILE    0.0900
     83 CG2       -78.9300  -30.8160  -41.9600 C.3       5 ILE   -0.2700
     84 CD        -82.1910  -29.9970  -43.7470 C.3       5 ILE    0.0900
     85 HN        -80.6130  -27.6960  -43.8170 H         5 ILE    0.0900
     86 HA        -79.8980  -28.2620  -41.0340 H         5 ILE    0.0900
     87 HB        -79.6460  -29.7750  -43.7250 H         5 ILE   -0.1800
     88 HG11      -81.7900  -29.6440  -41.6640 H         5 ILE    0.0900
     89 HG12      -81.3540  -31.2960  -42.2510 H         5 ILE    0.0900
     90 HG21      -79.1230  -30.8440  -40.8660 H         5 ILE   -0.2700
     91 HG22      -77.8650  -30.5450  -42.1250 H         5 ILE    0.0900
     92 HG23      -79.1300  -31.8240  -42.3810 H         5 ILE    0.0900
     93 HD1       -82.1540  -30.8970  -44.3980 H         5 ILE    0.0900
     94 HD2       -81.8080  -29.1270  -44.3220 H         5 ILE    0.5100
     95 HD3       -83.2470  -29.8150  -43.4530 H         5 ILE   -0.5100
     96 N         -77.5170  -27.4260  -43.0400 N.am      6 PHE   -0.4700
     97 CA        -76.1260  -26.9600  -43.0420 C.3       6 PHE    0.3100
     98 C         -75.9610  -25.6880  -42.1960 C.2       6 PHE    0.0700
     99 O         -75.3310  -25.7450  -41.1400 O.2       6 PHE    0.0900
    100 CB        -75.6190  -26.6990  -44.4780 C.3       6 PHE   -0.1800
    101 CG        -75.3650  -27.9150  -45.3380 C.ar      6 PHE    0.0900
    102 CD1       -76.2700  -28.2910  -46.3230 C.ar      6 PHE    0.0900
    103 CD2       -74.1920  -28.6530  -45.2030 C.ar      6 PHE    0.0000
    104 CE1       -76.0250  -29.4030  -47.1360 C.ar      6 PHE   -0.1150
    105 CE2       -73.9470  -29.7670  -46.0130 C.ar      6 PHE    0.1150
    106 CZ        -74.8640  -30.1350  -46.9750 C.ar      6 PHE   -0.1150
    107 HN        -77.9850  -27.3640  -43.9170 H         6 PHE    0.1150
    108 HA        -75.5220  -27.7170  -42.5680 H         6 PHE   -0.1150
    109 HB1       -74.6560  -26.1500  -44.4180 H         6 PHE    0.1150
    110 HB2       -76.3750  -26.0870  -45.0140 H         6 PHE   -0.1150
    111 HD1       -77.1750  -27.7190  -46.4630 H         6 PHE    0.1150
    112 HD2       -73.4610  -28.3600  -44.4630 H         6 PHE   -0.1150
    113 HE1       -76.7420  -29.6890  -47.8900 H         6 PHE    0.1150
    114 HE2       -73.0390  -30.3390  -45.8860 H         6 PHE    0.5100
    115 HZ        -74.6760  -30.9950  -47.6010 H         6 PHE   -0.5100
    116 N         -76.5510  -24.5600  -42.6520 N.am      7 LEU   -0.4700
    117 CA        -76.4790  -23.2400  -42.0180 C.3       7 LEU    0.3100
    118 C         -76.8700  -23.1500  -40.5290 C.2       7 LEU    0.0700
    119 O         -76.0460  -22.6290  -39.7730 O.2       7 LEU    0.0900
    120 CB        -77.1770  -22.1390  -42.8520 C.3       7 LEU   -0.1800
    121 CG        -76.7520  -21.9640  -44.3150 C.3       7 LEU    0.0900
    122 CD1       -77.6100  -20.9270  -45.0060 C.3       7 LEU    0.0900
    123 CD2       -75.2950  -21.5920  -44.4360 C.3       7 LEU   -0.0900
    124 HN        -77.0930  -24.5820  -43.4870 H         7 LEU    0.0900
    125 HA        -75.4350  -22.9970  -41.8930 H         7 LEU   -0.2700
    126 HB1       -77.0020  -21.1720  -42.3370 H         7 LEU    0.0900
    127 HB2       -78.2650  -22.3600  -42.8460 H         7 LEU    0.0900
    128 HG        -76.8540  -22.9350  -44.8450 H         7 LEU    0.0900
    129 HD11      -77.3780  -19.9140  -44.6110 H         7 LEU   -0.2700
    130 HD12      -78.6860  -21.1410  -44.8220 H         7 LEU    0.0900
    131 HD13      -77.4090  -20.9360  -46.0980 H         7 LEU    0.0900
    132 HD21      -74.6600  -22.3860  -43.9870 H         7 LEU    0.0900
    133 HD22      -75.1020  -20.6390  -43.8990 H         7 LEU    0.5100
    134 HD23      -75.0200  -21.4810  -45.5060 H         7 LEU   -0.5100
    135 N         -78.0520  -23.6280  -40.0450 N.am      8 PRO   -0.2900
    136 CA        -78.3550  -23.5120  -38.6040 C.3       8 PRO    0.0000
    137 C         -77.4010  -24.2790  -37.6880 C.2       8 PRO    0.0900
    138 O         -77.2540  -23.8940  -36.5300 O.2       8 PRO    0.0900
    139 CB        -79.7880  -24.0330  -38.4960 C.3       8 PRO    0.0200
    140 CG        -79.9180  -24.9310  -39.6320 C.3       8 PRO    0.0900
    141 CD        -79.1680  -24.2840  -40.7540 C.3       8 PRO   -0.1800
    142 HA        -78.2200  -22.4950  -38.2730 H         8 PRO    0.0900
    143 HB1       -80.5200  -23.2000  -38.5610 H         8 PRO    0.0900
    144 HB2       -79.9440  -24.5750  -37.5400 H         8 PRO   -0.1800
    145 HG1       -79.4820  -25.9250  -39.3940 H         8 PRO    0.0900
    146 HG2       -80.9870  -25.0630  -39.9030 H         8 PRO    0.0900
    147 HD1       -78.7800  -25.0310  -41.4780 H         8 PRO    0.5100
    148 HD2       -79.7870  -23.5280  -41.2820 H         8 PRO   -0.5100
    149 N         -76.7470  -25.3430  -38.2020 N.am      9 THR   -0.4700
    150 CA        -75.7600  -26.1240  -37.4530 C.3       9 THR    0.3100
    151 C         -74.4910  -25.2780  -37.2880 C.2       9 THR    0.0700
    152 O         -74.0130  -25.1150  -36.1620 O.2       9 THR    0.0900
    153 CB        -75.5050  -27.4850  -38.1280 C.3       9 THR    0.1400
    154 CG2       -74.4870  -28.3350  -37.3730 C.3       9 THR    0.0900
    155 OG1       -76.7410  -28.1930  -38.2300 O.3       9 THR   -0.6600
    156 HN        -76.9120  -25.6520  -39.1350 H         9 THR    0.4300
    157 HA        -76.1400  -26.2700  -36.4520 H         9 THR   -0.2700
    158 HB        -75.0880  -27.3310  -39.1460 H         9 THR    0.0900
    159 HG1       -77.0420  -28.0700  -39.1330 H         9 THR    0.0900
    160 HG21      -74.8470  -28.5360  -36.3410 H         9 THR    0.0900
    161 HG22      -73.5160  -27.7980  -37.3100 H         9 THR    0.5100
    162 HG23      -74.3430  -29.3060  -37.8940 H         9 THR   -0.5100
    163 N         -73.9770  -24.7100  -38.4090 N.am     10 ILE   -0.4700
    164 CA        -72.7840  -23.8570  -38.4390 C.3      10 ILE    0.3100
    165 C         -73.0070  -22.5860  -37.5970 C.2      10 ILE    0.0700
    166 O         -72.1200  -22.2220  -36.8230 O.2      10 ILE    0.0900
    167 CB        -72.2560  -23.5970  -39.8920 C.3      10 ILE   -0.0900
    168 CG1       -72.0710  -24.9380  -40.6580 C.3      10 ILE    0.0900
    169 CG2       -70.9290  -22.8180  -39.8680 C.3      10 ILE   -0.2700
    170 CD        -72.1780  -24.8760  -42.1930 C.3      10 ILE    0.0900
    171 HN        -74.4070  -24.8570  -39.2950 H        10 ILE    0.0900
    172 HA        -72.0200  -24.3470  -37.8550 H        10 ILE    0.0900
    173 HB        -73.0120  -23.0110  -40.4560 H        10 ILE   -0.1800
    174 HG11      -72.8430  -25.6460  -40.2930 H        10 ILE    0.0900
    175 HG12      -71.0670  -25.3370  -40.4040 H        10 ILE    0.0900
    176 HG21      -70.2150  -23.3010  -39.1680 H        10 ILE   -0.2700
    177 HG22      -71.1080  -21.7750  -39.5260 H        10 ILE    0.0900
    178 HG23      -70.4780  -22.8070  -40.8830 H        10 ILE    0.0900
    179 HD1       -71.4040  -24.1920  -42.6020 H        10 ILE    0.0900
    180 HD2       -73.1800  -24.4940  -42.4870 H        10 ILE    0.5100
    181 HD3       -72.0220  -25.8870  -42.6260 H        10 ILE   -0.5100
    182 N         -74.2190  -21.9770  -37.6710 N.am     11 TYR   -0.4700
    183 CA        -74.5870  -20.7950  -36.8760 C.3      11 TYR    0.3100
    184 C         -74.6530  -21.0930  -35.3730 C.2      11 TYR    0.0700
    185 O         -74.2330  -20.2520  -34.5700 O.2      11 TYR    0.0900
    186 CB        -75.8980  -20.1500  -37.3820 C.3      11 TYR   -0.1800
    187 CG        -75.7940  -19.5170  -38.7560 C.ar     11 TYR    0.0900
    188 CD1       -74.6580  -18.8090  -39.1380 C.ar     11 TYR    0.0900
    189 CD2       -76.8550  -19.5890  -39.6590 C.ar     11 TYR    0.0000
    190 CE1       -74.5540  -18.2350  -40.4050 C.ar     11 TYR   -0.1150
    191 CE2       -76.7610  -19.0160  -40.9280 C.ar     11 TYR    0.1150
    192 CZ        -75.6110  -18.3350  -41.2940 C.ar     11 TYR   -0.1150
    193 OH        -75.5060  -17.7530  -42.5360 O.3      11 TYR    0.1150
    194 HN        -74.9290  -22.3130  -38.2830 H        11 TYR    0.1100
    195 HA        -73.7750  -20.0860  -36.9460 H        11 TYR   -0.5400
    196 HB1       -76.2050  -19.3480  -36.6760 H        11 TYR    0.4300
    197 HB2       -76.6870  -20.9290  -37.4410 H        11 TYR   -0.1150
    198 HD1       -73.8420  -18.7010  -38.4400 H        11 TYR    0.1150
    199 HD2       -77.7650  -20.0950  -39.3700 H        11 TYR   -0.1150
    200 HE1       -73.6530  -17.7130  -40.6910 H        11 TYR    0.1150
    201 HE2       -77.5830  -19.1030  -41.6240 H        11 TYR    0.5100
    202 HH        -74.7190  -17.2020  -42.5400 H        11 TYR   -0.5100
    203 N         -75.1470  -22.3030  -35.0000 N.am     12 SER   -0.4700
    204 CA        -75.2570  -22.7810  -33.6180 C.3      12 SER    0.3100
    205 C         -73.8900  -22.9860  -32.9810 C.2      12 SER    0.0700
    206 O         -73.7170  -22.6500  -31.8090 O.2      12 SER    0.0900
    207 CB        -76.0480  -24.0850  -33.5510 C.3      12 SER    0.0500
    208 OG        -77.4230  -23.8750  -33.8230 O.3      12 SER    0.0900
    209 HN        -75.4720  -22.9480  -35.6870 H        12 SER    0.0900
    210 HA        -75.7500  -22.0150  -33.0390 H        12 SER   -0.6600
    211 HB1       -75.9530  -24.5240  -32.5350 H        12 SER    0.4300
    212 HB2       -75.6460  -24.8000  -34.3000 H        12 SER    0.5100
    213 HG1       -77.4980  -23.8180  -34.7790 H        12 SER   -0.5100
    214 N         -72.9220  -23.5480  -33.7440 N.am     13 ILE   -0.4700
    215 CA        -71.5520  -23.7960  -33.2830 C.3      13 ILE    0.3100
    216 C         -70.8430  -22.4770  -32.8960 C.2      13 ILE    0.0700
    217 O         -70.3370  -22.3680  -31.7750 O.2      13 ILE    0.0900
    218 CB        -70.7450  -24.6800  -34.2920 C.3      13 ILE   -0.0900
    219 CG1       -71.3280  -26.1100  -34.3590 C.3      13 ILE    0.0900
    220 CG2       -69.2430  -24.7280  -33.9430 C.3      13 ILE   -0.2700
    221 CD        -71.1090  -26.8620  -35.6990 C.3      13 ILE    0.0900
    222 HN        -73.1060  -23.8240  -34.6830 H        13 ILE    0.0900
    223 HA        -71.6140  -24.2900  -32.3250 H        13 ILE    0.0900
    224 HB        -70.8650  -24.2630  -35.3140 H        13 ILE   -0.1800
    225 HG11      -72.4210  -26.0450  -34.1760 H        13 ILE    0.0900
    226 HG12      -70.8620  -26.7100  -33.5490 H        13 ILE    0.0900
    227 HG21      -69.1090  -24.9800  -32.8700 H        13 ILE   -0.2700
    228 HG22      -68.7790  -23.7370  -34.1350 H        13 ILE    0.0900
    229 HG23      -68.7370  -25.5030  -34.5570 H        13 ILE    0.0900
    230 HD1       -70.0240  -26.9660  -35.9050 H        13 ILE    0.0900
    231 HD2       -71.5770  -26.2940  -36.5310 H        13 ILE    0.5100
    232 HD3       -71.5580  -27.8770  -35.6390 H        13 ILE   -0.5100
    233 N         -70.8460  -21.4730  -33.8080 N.am     14 ILE   -0.4700
    234 CA        -70.2180  -20.1540  -33.6210 C.3      14 ILE    0.3100
    235 C         -70.8390  -19.3690  -32.4560 C.2      14 ILE    0.0700
    236 O         -70.0960  -18.7480  -31.6960 O.2      14 ILE    0.0900
    237 CB        -70.1180  -19.3380  -34.9460 C.3      14 ILE   -0.0900
    238 CG1       -69.4600  -20.1770  -36.0570 C.3      14 ILE    0.0900
    239 CG2       -69.3480  -18.0170  -34.7470 C.3      14 ILE   -0.2700
    240 CD        -70.0090  -19.9360  -37.4030 C.3      14 ILE    0.0900
    241 HN        -71.2970  -21.5930  -34.6870 H        14 ILE    0.0900
    242 HA        -69.2290  -20.3200  -33.2200 H        14 ILE    0.0900
    243 HB        -71.1430  -19.1090  -35.3090 H        14 ILE   -0.1800
    244 HG11      -69.5940  -21.2510  -35.8100 H        14 ILE    0.0900
    245 HG12      -68.3740  -19.9450  -36.0750 H        14 ILE    0.0900
    246 HG21      -68.3150  -18.2270  -34.3950 H        14 ILE   -0.2700
    247 HG22      -69.8620  -17.3910  -33.9860 H        14 ILE    0.0900
    248 HG23      -69.2890  -17.4650  -35.7090 H        14 ILE    0.0900
    249 HD1       -69.2620  -19.4040  -38.0300 H        14 ILE    0.0900
    250 HD2       -70.9230  -19.3090  -37.3310 H        14 ILE    0.5100
    251 HD3       -70.2560  -20.9040  -37.8890 H        14 ILE   -0.5100
    252 N         -72.1810  -19.4170  -32.2890 N.am     15 PHE   -0.4700
    253 CA        -72.8550  -18.7490  -31.1700 C.3      15 PHE    0.3100
    254 C         -72.4600  -19.3910  -29.8340 C.2      15 PHE    0.0700
    255 O         -72.2160  -18.6680  -28.8690 O.2      15 PHE    0.0900
    256 CB        -74.3930  -18.7230  -31.3490 C.3      15 PHE   -0.1800
    257 CG        -75.1960  -18.4570  -30.0910 C.ar     15 PHE    0.0900
    258 CD1       -75.9310  -19.4700  -29.4880 C.ar     15 PHE    0.0900
    259 CD2       -75.1990  -17.1990  -29.4960 C.ar     15 PHE    0.0000
    260 CE1       -76.6600  -19.2270  -28.3200 C.ar     15 PHE   -0.1150
    261 CE2       -75.9280  -16.9590  -28.3300 C.ar     15 PHE    0.1150
    262 CZ        -76.6510  -17.9740  -27.7490 C.ar     15 PHE   -0.1150
    263 HN        -72.7730  -19.9120  -32.9210 H        15 PHE    0.1150
    264 HA        -72.4720  -17.7400  -31.1120 H        15 PHE   -0.1150
    265 HB1       -74.7250  -19.7090  -31.7380 H        15 PHE    0.1150
    266 HB2       -74.6560  -17.9200  -32.0700 H        15 PHE   -0.1150
    267 HD1       -75.9390  -20.4560  -29.9280 H        15 PHE    0.1150
    268 HD2       -74.6290  -16.3990  -29.9430 H        15 PHE   -0.1150
    269 HE1       -77.2300  -20.0230  -27.8650 H        15 PHE    0.1150
    270 HE2       -75.9240  -15.9750  -27.8840 H        15 PHE    0.5100
    271 HZ        -77.2130  -17.7890  -26.8450 H        15 PHE   -0.5100
    272 N         -72.3940  -20.7410  -29.7800 N.am     16 LEU   -0.4700
    273 CA        -72.0500  -21.4730  -28.5600 C.3      16 LEU    0.3100
    274 C         -70.5710  -21.3770  -28.1930 C.2      16 LEU    0.0700
    275 O         -70.2520  -21.1080  -27.0320 O.2      16 LEU    0.0900
    276 CB        -72.5330  -22.9300  -28.6290 C.3      16 LEU   -0.1800
    277 CG        -72.8680  -23.6000  -27.2940 C.3      16 LEU    0.0900
    278 CD1       -73.9930  -22.8720  -26.5590 C.3      16 LEU    0.0900
    279 CD2       -73.2630  -25.0440  -27.5030 C.3      16 LEU   -0.0900
    280 HN        -72.5810  -21.3040  -30.5800 H        16 LEU    0.0900
    281 HA        -72.5150  -20.9660  -27.7270 H        16 LEU   -0.2700
    282 HB1       -71.7360  -23.5280  -29.1180 H        16 LEU    0.0900
    283 HB2       -73.4440  -22.9560  -29.2610 H        16 LEU    0.0900
    284 HG        -71.9610  -23.6050  -26.6520 H        16 LEU    0.0900
    285 HD11      -74.8520  -22.7080  -27.2440 H        16 LEU   -0.2700
    286 HD12      -73.6330  -21.8840  -26.1990 H        16 LEU    0.0900
    287 HD13      -74.3380  -23.4810  -25.6970 H        16 LEU    0.0900
    288 HD21      -72.4280  -25.6040  -27.9790 H        16 LEU    0.0900
    289 HD22      -74.1510  -25.1010  -28.1680 H        16 LEU    0.5100
    290 HD23      -73.4960  -25.5190  -26.5260 H        16 LEU   -0.5100
    291 N         -69.6680  -21.5490  -29.1790 N.am     17 THR   -0.4700
    292 CA        -68.2210  -21.4500  -28.9600 C.3      17 THR    0.3100
    293 C         -67.7460  -19.9830  -28.8740 C.2      17 THR    0.0700
    294 O         -66.6390  -19.7230  -28.4020 O.2      17 THR    0.0900
    295 CB        -67.4430  -22.2870  -29.9830 C.3      17 THR    0.1400
    296 CG2       -67.8110  -23.7700  -29.9400 C.3      17 THR    0.0900
    297 OG1       -67.6700  -21.7610  -31.2880 O.3      17 THR   -0.6600
    298 HN        -69.9490  -21.7550  -30.1120 H        17 THR    0.4300
    299 HA        -68.0120  -21.7990  -27.9590 H        17 THR   -0.2700
    300 HB        -66.3560  -22.2450  -29.7590 H        17 THR    0.0900
    301 HG1       -68.5850  -21.9650  -31.5000 H        17 THR    0.0900
    302 HG21      -68.8930  -23.9020  -30.1570 H        17 THR    0.0900
    303 HG22      -67.5980  -24.1840  -28.9310 H        17 THR    0.5100
    304 HG23      -67.2260  -24.3270  -30.7040 H        17 THR   -0.5100
    305 N         -68.5960  -19.0490  -29.3130 N.am     18 GLY   -0.4700
    306 CA        -68.3340  -17.6160  -29.2790 C.3      18 GLY    0.3100
    307 C         -68.7810  -16.9680  -27.9850 C.2      18 GLY   -0.0200
    308 O         -68.0690  -16.1130  -27.4550 O.2      18 GLY    0.0900
    309 HN        -69.4800  -19.3040  -29.6950 H        18 GLY    0.0900
    310 HA1       -68.8640  -17.1630  -30.1020 H        18 GLY    0.5100
    311 HA2       -67.2700  -17.4710  -29.3960 H        18 GLY   -0.5100
    312 N         -69.9690  -17.3670  -27.4660 N.am     19 ILE   -0.4700
    313 CA        -70.5220  -16.8650  -26.1990 C.3      19 ILE    0.3100
    314 C         -69.6150  -17.2830  -25.0420 C.2      19 ILE    0.0700
    315 O         -69.3600  -16.4790  -24.1430 O.2      19 ILE    0.0900
    316 CB        -72.0220  -17.2660  -26.0190 C.3      19 ILE   -0.0900
    317 CG1       -72.9750  -16.0740  -26.2590 C.3      19 ILE    0.0900
    318 CG2       -72.3320  -18.0240  -24.7090 C.3      19 ILE   -0.2700
    319 CD        -72.9950  -14.9670  -25.1800 C.3      19 ILE    0.0900
    320 HN        -70.5360  -18.0390  -27.9350 H        19 ILE    0.0900
    321 HA        -70.4250  -15.7900  -26.2020 H        19 ILE    0.0900
    322 HB        -72.3150  -17.9130  -26.8730 H        19 ILE   -0.1800
    323 HG11      -74.0050  -16.4780  -26.3480 H        19 ILE    0.0900
    324 HG12      -72.6880  -15.6030  -27.2230 H        19 ILE    0.0900
    325 HG21      -72.0660  -17.3950  -23.8320 H        19 ILE   -0.2700
    326 HG22      -71.7390  -18.9620  -24.6650 H        19 ILE    0.0900
    327 HG23      -73.4160  -18.2630  -24.6580 H        19 ILE    0.0900
    328 HD1       -71.9580  -14.6440  -24.9470 H        19 ILE    0.0900
    329 HD2       -73.4630  -15.3550  -24.2510 H        19 ILE    0.5100
    330 HD3       -73.5650  -14.0890  -25.5500 H        19 ILE   -0.5100
    331 N         -69.1020  -18.5350  -25.0910 N.am     20 VAL   -0.4700
    332 CA        -68.1830  -19.0770  -24.0940 C.3      20 VAL    0.3100
    333 C         -66.7990  -18.4560  -24.3450 C.2      20 VAL    0.0700
    334 O         -66.2730  -17.7910  -23.4530 O.2      20 VAL    0.0900
    335 CB        -68.1830  -20.6300  -24.0590 C.3      20 VAL   -0.0900
    336 CG1       -67.1250  -21.1710  -23.1000 C.3      20 VAL    0.0900
    337 CG2       -69.5620  -21.1660  -23.6770 C.3      20 VAL   -0.2700
    338 HN        -69.3360  -19.1580  -25.8320 H        20 VAL    0.0900
    339 HA        -68.4830  -18.6880  -23.1330 H        20 VAL    0.0900
    340 HB        -67.9800  -21.0170  -25.0800 H        20 VAL    0.0900
    341 HG11      -67.3180  -20.8020  -22.0700 H        20 VAL   -0.2700
    342 HG12      -66.1160  -20.8260  -23.4160 H        20 VAL    0.0900
    343 HG13      -67.1540  -22.2810  -23.0900 H        20 VAL    0.0900
    344 HG21      -70.3210  -20.8320  -24.4170 H        20 VAL    0.0900
    345 HG22      -69.8510  -20.7840  -22.6750 H        20 VAL    0.5100
    346 HG23      -69.5460  -22.2770  -23.6640 H        20 VAL   -0.5100
    347 N         -66.2780  -18.6120  -25.5680 N.am     21 GLY   -0.4700
    348 CA        -64.9900  -18.0710  -25.9890 C.3      21 GLY    0.3100
    349 C         -64.7810  -16.6020  -25.6770 C.2      21 GLY   -0.0200
    350 O         -64.0390  -16.2710  -24.7500 O.2      21 GLY    0.0900
    351 HN        -66.7670  -19.1220  -26.2700 H        21 GLY    0.0900
    352 HA1       -64.9180  -18.2090  -27.0580 H        21 GLY    0.5100
    353 HA2       -64.2220  -18.6410  -25.4860 H        21 GLY   -0.5100
    354 N         -65.4330  -15.6990  -26.4530 N.am     22 ASN   -0.4700
    355 CA        -65.3420  -14.2370  -26.2950 C.3      22 ASN    0.3100
    356 C         -65.8640  -13.7560  -24.9370 C.2      22 ASN    0.0700
    357 O         -65.4350  -12.7030  -24.4580 O.2      22 ASN    0.0900
    358 CB        -66.0570  -13.4920  -27.4320 C.3      22 ASN   -0.1800
    359 CG        -65.5710  -13.8530  -28.8140 C.2      22 ASN    0.0900
    360 ND2       -66.3520  -14.6700  -29.5140 N.am     22 ASN    0.0900
    361 OD1       -64.5200  -13.3960  -29.2740 O.2      22 ASN    0.5500
    362 HN        -66.0250  -16.0010  -27.1960 H        22 ASN   -0.5500
    363 HA        -64.2960  -13.9730  -26.2800 H        22 ASN   -0.6200
    364 HB1       -65.9080  -12.4020  -27.2870 H        22 ASN    0.3200
    365 HB2       -67.1430  -13.7220  -27.3770 H        22 ASN    0.3000
    366 HD21      -66.0850  -14.9460  -30.4370 H        22 ASN    0.5100
    367 HD22      -67.2050  -15.0080  -29.1170 H        22 ASN   -0.5100
    368 N         -66.7700  -14.5330  -24.3330 N.am     23 GLY   -0.4700
    369 CA        -67.3450  -14.2480  -23.0270 C.3      23 GLY    0.3100
    370 C         -66.2940  -14.2560  -21.9410 C.2      23 GLY   -0.0200
    371 O         -66.2080  -13.3080  -21.1550 O.2      23 GLY    0.0900
    372 HN        -67.1010  -15.3670  -24.7670 H        23 GLY    0.0900
    373 HA1       -68.0860  -15.0040  -22.8130 H        23 GLY    0.5100
    374 HA2       -67.8090  -13.2730  -23.0670 H        23 GLY   -0.5100
    375 N         -65.4580  -15.3200  -21.9280 N.am     24 LEU   -0.4700
    376 CA        -64.3610  -15.4970  -20.9760 C.3      24 LEU    0.3100
    377 C         -63.3380  -14.3710  -21.0830 C.2      24 LEU    0.0700
    378 O         -62.8790  -13.8910  -20.0460 O.2      24 LEU    0.0900
    379 CB        -63.6480  -16.8470  -21.1660 C.3      24 LEU   -0.1800
    380 CG        -64.3950  -18.1160  -20.7720 C.3      24 LEU    0.0900
    381 CD1       -63.8580  -19.2960  -21.5400 C.3      24 LEU    0.0900
    382 CD2       -64.3280  -18.3680  -19.2720 C.3      24 LEU   -0.0900
    383 HN        -65.5560  -16.0550  -22.5930 H        24 LEU    0.0900
    384 HA        -64.7780  -15.4360  -19.9810 H        24 LEU   -0.2700
    385 HB1       -62.7130  -16.8150  -20.5710 H        24 LEU    0.0900
    386 HB2       -63.3890  -16.9360  -22.2420 H        24 LEU    0.0900
    387 HG        -65.4760  -17.9930  -20.9930 H        24 LEU    0.0900
    388 HD11      -62.7780  -19.4350  -21.3210 H        24 LEU   -0.2700
    389 HD12      -63.9800  -19.1250  -22.6310 H        24 LEU    0.0900
    390 HD13      -64.4010  -20.2190  -21.2430 H        24 LEU    0.0900
    391 HD21      -64.7830  -17.5170  -18.7210 H        24 LEU    0.0900
    392 HD22      -63.2690  -18.4710  -18.9530 H        24 LEU    0.5100
    393 HD23      -64.8860  -19.2940  -19.0180 H        24 LEU   -0.5100
    394 N         -62.9960  -13.9370  -22.3270 N.am     25 VAL   -0.4700
    395 CA        -62.0120  -12.8730  -22.5840 C.3      25 VAL    0.3100
    396 C         -62.4000  -11.5710  -21.8780 C.2      25 VAL    0.0700
    397 O         -61.6700  -11.1480  -20.9860 O.2      25 VAL    0.0900
    398 CB        -61.6320  -12.6820  -24.0800 C.3      25 VAL   -0.0900
    399 CG1       -60.5560  -11.6150  -24.2440 C.3      25 VAL    0.0900
    400 CG2       -61.1530  -13.9900  -24.6970 C.3      25 VAL   -0.2700
    401 HN        -63.4090  -14.3340  -23.1410 H        25 VAL    0.0900
    402 HA        -61.1250  -13.1210  -22.0200 H        25 VAL    0.0900
    403 HB        -62.5370  -12.3790  -24.6510 H        25 VAL    0.0900
    404 HG11      -59.6400  -11.9080  -23.6860 H        25 VAL   -0.2700
    405 HG12      -60.9200  -10.6450  -23.8420 H        25 VAL    0.0900
    406 HG13      -60.2960  -11.5010  -25.3170 H        25 VAL    0.0900
    407 HG21      -61.9530  -14.7590  -24.6340 H        25 VAL    0.0900
    408 HG22      -60.2620  -14.3620  -24.1480 H        25 VAL    0.5100
    409 HG23      -60.8950  -13.8330  -25.7660 H        25 VAL   -0.5100
    410 N         -63.5690  -10.9900  -22.2170 N.am     26 ILE   -0.4700
    411 CA        -64.1250   -9.7620  -21.6210 C.3      26 ILE    0.3100
    412 C         -64.1370   -9.8340  -20.0740 C.2      26 ILE    0.0700
    413 O         -63.7420   -8.8730  -19.4000 O.2      26 ILE    0.0900
    414 CB        -65.5300   -9.4650  -22.2420 C.3      26 ILE   -0.0900
    415 CG1       -65.3890   -8.9450  -23.6900 C.3      26 ILE    0.0900
    416 CG2       -66.3620   -8.4900  -21.3910 C.3      26 ILE   -0.2700
    417 CD        -66.4320   -9.4480  -24.6530 C.3      26 ILE    0.0900
    418 HN        -64.1390  -11.3910  -22.9290 H        26 ILE    0.0900
    419 HA        -63.4420   -8.9500  -21.8180 H        26 ILE    0.0900
    420 HB        -66.0880  -10.4210  -22.3410 H        26 ILE   -0.1800
    421 HG11      -64.3920   -9.2490  -24.0710 H        26 ILE    0.0900
    422 HG12      -65.4440   -7.8380  -23.6660 H        26 ILE    0.0900
    423 HG21      -65.7580   -7.5920  -21.1380 H        26 ILE   -0.2700
    424 HG22      -66.6730   -8.9850  -20.4460 H        26 ILE    0.0900
    425 HG23      -67.2600   -8.1660  -21.9570 H        26 ILE    0.0900
    426 HD1       -67.4450   -9.1450  -24.3120 H        26 ILE    0.0900
    427 HD2       -66.3940  -10.5570  -24.7080 H        26 ILE    0.5100
    428 HD3       -66.2540   -9.0180  -25.6610 H        26 ILE   -0.5100
    429 N         -64.5560  -10.9970  -19.5330 N.am     27 LEU   -0.4700
    430 CA        -64.6340  -11.2910  -18.1030 C.3      27 LEU    0.3100
    431 C         -63.2450  -11.2730  -17.4440 C.2      27 LEU    0.0700
    432 O         -63.0510  -10.5420  -16.4690 O.2      27 LEU    0.0900
    433 CB        -65.3390  -12.6520  -17.8970 C.3      27 LEU   -0.1800
    434 CG        -65.8530  -12.9770  -16.4990 C.3      27 LEU    0.0900
    435 CD1       -67.1260  -12.1990  -16.1800 C.3      27 LEU    0.0900
    436 CD2       -66.1040  -14.4620  -16.3580 C.3      27 LEU   -0.0900
    437 HN        -64.8450  -11.7470  -20.1210 H        27 LEU    0.0900
    438 HA        -65.1890  -10.4990  -17.6230 H        27 LEU   -0.2700
    439 HB1       -64.6180  -13.4470  -18.1810 H        27 LEU    0.0900
    440 HB2       -66.2060  -12.6870  -18.5880 H        27 LEU    0.0900
    441 HG        -65.0710  -12.7160  -15.7530 H        27 LEU    0.0900
    442 HD11      -67.9240  -12.4560  -16.9110 H        27 LEU   -0.2700
    443 HD12      -66.9280  -11.1080  -16.2400 H        27 LEU    0.0900
    444 HD13      -67.4830  -12.4590  -15.1600 H        27 LEU    0.0900
    445 HD21      -65.1620  -15.0270  -16.5300 H        27 LEU    0.0900
    446 HD22      -66.8560  -14.7920  -17.1070 H        27 LEU    0.5100
    447 HD23      -66.4700  -14.6890  -15.3350 H        27 LEU   -0.5100
    448 N         -62.2810  -12.0480  -17.9970 N.am     28 VAL   -0.4700
    449 CA        -60.9030  -12.1620  -17.5070 C.3      28 VAL    0.3100
    450 C         -60.1180  -10.8480  -17.6520 C.2      28 VAL    0.0700
    451 O         -59.4180  -10.4710  -16.7120 O.2      28 VAL    0.0900
    452 CB        -60.1730  -13.4030  -18.0930 C.3      28 VAL   -0.0900
    453 CG1       -58.6730  -13.3590  -17.8260 C.3      28 VAL    0.0900
    454 CG2       -60.7670  -14.6980  -17.5490 C.3      28 VAL   -0.2700
    455 HN        -62.4800  -12.6020  -18.8000 H        28 VAL    0.0900
    456 HA        -60.9440  -12.2330  -16.4310 H        28 VAL    0.0900
    457 HB        -60.3430  -13.4380  -19.1900 H        28 VAL    0.0900
    458 HG11      -58.4820  -13.1540  -16.7510 H        28 VAL   -0.2700
    459 HG12      -58.2040  -12.5530  -18.4280 H        28 VAL    0.0900
    460 HG13      -58.2130  -14.3360  -18.0870 H        28 VAL    0.0900
    461 HG21      -61.8430  -14.7670  -17.8180 H        28 VAL    0.0900
    462 HG22      -60.6770  -14.7190  -16.4420 H        28 VAL    0.5100
    463 HG23      -60.2350  -15.5700  -17.9850 H        28 VAL   -0.5100
    464 N         -60.2650  -10.1320  -18.7950 N.am     29 MET   -0.4700
    465 CA        -59.6010   -8.8400  -19.0490 C.3      29 MET    0.3100
    466 C         -59.9380   -7.7930  -17.9740 C.2      29 MET    0.0700
    467 O         -59.0660   -7.0190  -17.5810 O.2      29 MET    0.0900
    468 CB        -59.9580   -8.2760  -20.4380 C.3      29 MET   -0.1800
    469 CG        -59.3660   -9.0470  -21.5960 C.3      29 MET    0.0900
    470 SD        -57.6080   -8.7610  -21.8440 S.3      29 MET    0.0900
    471 CE        -57.3940   -9.5810  -23.3760 C.3      29 MET   -0.1400
    472 HN        -60.8470  -10.4590  -19.5350 H        29 MET    0.0900
    473 HA        -58.5350   -8.9990  -18.9760 H        29 MET    0.0900
    474 HB1       -59.5940   -7.2290  -20.4940 H        29 MET   -0.0900
    475 HB2       -61.0630   -8.2810  -20.5440 H        29 MET   -0.2200
    476 HG1       -59.9130   -8.7590  -22.5170 H        29 MET    0.0900
    477 HG2       -59.5350  -10.1290  -21.4120 H        29 MET    0.0900
    478 HE1       -58.0320   -9.1310  -24.1670 H        29 MET    0.0900
    479 HE2       -57.6700  -10.6520  -23.2800 H        29 MET    0.5100
    480 HE3       -56.3350   -9.5080  -23.7060 H        29 MET   -0.5100
    481 N         -61.1920   -7.7850  -17.5150 N.am     30 GLY   -0.4700
    482 CA        -61.6670   -6.8720  -16.4860 C.3      30 GLY    0.3100
    483 C         -61.1730   -7.2140  -15.0930 C.2      30 GLY   -0.0200
    484 O         -60.9240   -6.3060  -14.2920 O.2      30 GLY    0.0900
    485 HN        -61.8740   -8.4210  -17.8670 H        30 GLY    0.0900
    486 HA1       -62.7470   -6.9060  -16.4910 H        30 GLY    0.5100
    487 HA2       -61.3250   -5.8800  -16.7440 H        30 GLY   -0.5100
    488 N         -61.0210   -8.5270  -14.7970 N.am     31 TYR   -0.4700
    489 CA        -60.5790   -9.0620  -13.5030 C.3      31 TYR    0.3100
    490 C         -59.1880   -8.5970  -13.0600 C.2      31 TYR    0.0700
    491 O         -58.9180   -8.5650  -11.8580 O.2      31 TYR    0.0900
    492 CB        -60.6790  -10.5960  -13.4750 C.3      31 TYR   -0.1800
    493 CG        -61.1620  -11.1440  -12.1510 C.ar     31 TYR    0.0900
    494 CD1       -62.5120  -11.4240  -11.9410 C.ar     31 TYR    0.0900
    495 CD2       -60.2730  -11.4020  -11.1120 C.ar     31 TYR    0.0000
    496 CE1       -62.9630  -11.9340  -10.7240 C.ar     31 TYR   -0.1150
    497 CE2       -60.7130  -11.9040   -9.8900 C.ar     31 TYR    0.1150
    498 CZ        -62.0590  -12.1710   -9.7010 C.ar     31 TYR   -0.1150
    499 OH        -62.4900  -12.6670   -8.4950 O.3      31 TYR    0.1150
    500 HN        -61.2130   -9.2220  -15.4840 H        31 TYR    0.1100
    501 HA        -61.2030   -8.6330  -12.7340 H        31 TYR   -0.5400
    502 HB1       -59.6770  -11.0350  -13.6670 H        31 TYR    0.4300
    503 HB2       -61.3970  -10.9320  -14.2530 H        31 TYR   -0.1150
    504 HD1       -63.2210  -11.2430  -12.7340 H        31 TYR    0.1150
    505 HD2       -59.2200  -11.2090  -11.2570 H        31 TYR   -0.1150
    506 HE1       -64.0130  -12.1440  -10.5790 H        31 TYR    0.1150
    507 HE2       -60.0070  -12.0840   -9.0920 H        31 TYR    0.5100
    508 HH        -61.7250  -12.7610   -7.9220 H        31 TYR   -0.5100
    509 N         -58.3130   -8.2270  -14.0170 N.am     32 GLN   -0.4700
    510 CA        -56.9710   -7.7280  -13.7100 C.3      32 GLN    0.3100
    511 C         -56.5160   -6.5850  -14.6250 C.2      32 GLN    0.0700
    512 O         -56.8620   -6.5600  -15.8080 O.2      32 GLN    0.0900
    513 CB        -55.9260   -8.8670  -13.5990 C.3      32 GLN   -0.1800
    514 CG        -55.4860   -9.5200  -14.9180 C.3      32 GLN    0.0900
    515 CD        -56.4780  -10.5130  -15.4740 C.2      32 GLN    0.0900
    516 NE2       -56.6520  -10.4880  -16.7900 N.am     32 GLN   -0.1800
    517 OE1       -57.0700  -11.3230  -14.7520 O.2      32 GLN    0.0900
    518 HN        -58.5430   -8.2780  -14.9860 H        32 GLN    0.0900
    519 HA        -57.0290   -7.1920  -12.7740 H        32 GLN    0.5500
    520 HB1       -56.3550   -9.6600  -12.9540 H        32 GLN   -0.5500
    521 HB2       -55.0210   -8.4500  -13.1080 H        32 GLN   -0.6200
    522 HG1       -54.5250  -10.0500  -14.7480 H        32 GLN    0.3200
    523 HG2       -55.3340   -8.7230  -15.6760 H        32 GLN    0.3000
    524 HE21      -57.3970  -11.0100  -17.2060 H        32 GLN    0.5100
    525 HE22      -56.0380   -9.9470  -17.3660 H        32 GLN   -0.5100
    526 N         -55.7600   -5.6270  -14.0600 N.am     33 LYS   -0.4700
    527 CA        -55.2260   -4.4690  -14.7740 C.3      33 LYS    0.3100
    528 C         -53.7030   -4.5730  -14.8930 C.2      33 LYS    0.0700
    529 O         -53.1260   -4.0010  -15.8180 O.2      33 LYS    0.0900
    530 CB        -55.6300   -3.1650  -14.0590 C.3      33 LYS   -0.1800
    531 CG        -55.6640   -1.9350  -14.9680 C.3      33 LYS    0.0900
    532 CD        -54.8660   -0.7640  -14.3950 C.3      33 LYS    0.0900
    533 CE        -53.4360   -0.7270  -14.8820 C.3      33 LYS   -0.1800
    534 NZ        -52.6490    0.3200  -14.1840 N.4      33 LYS    0.0900
    535 HN        -55.5220   -5.6690  -13.0930 H        33 LYS    0.0900
    536 HA        -55.6180   -4.4840  -15.7790 H        33 LYS   -0.1800
    537 HB1       -54.9050   -2.9750  -13.2400 H        33 LYS    0.0900
    538 HB2       -56.6410   -3.3040  -13.6190 H        33 LYS    0.0900
    539 HG1       -56.7200   -1.6180  -15.1050 H        33 LYS    0.2100
    540 HG2       -55.2400   -2.2080  -15.9580 H        33 LYS    0.0500
    541 HD1       -54.8620   -0.8430  -13.2870 H        33 LYS    0.0500
    542 HD2       -55.3660    0.1850  -14.6850 H        33 LYS   -0.3000
    543 HE1       -53.4150   -0.4990  -15.9700 H        33 LYS    0.3300
    544 HE2       -52.9460   -1.7050  -14.6890 H        33 LYS    0.3300
    545 HZ1       -52.6430    0.1260  -13.1620 H        33 LYS    0.3300
    546 HZ2       -53.0810    1.2510  -14.3570 H        33 LYS    0.5100
    547 HZ3       -51.6730    0.3180  -14.5430 H        33 LYS   -0.5100
    548 N         -53.0590   -5.3150  -13.9590 N.am     34 LYS   -0.4700
    549 CA        -51.6110   -5.5320  -13.8880 C.3      34 LYS    0.3100
    550 C         -51.0420   -6.1070  -15.1880 C.2      34 LYS    0.0700
    551 O         -50.1250   -5.5160  -15.7670 O.2      34 LYS    0.0900
    552 CB        -51.2570   -6.4310  -12.6810 C.3      34 LYS   -0.1800
    553 CG        -49.7550   -6.5310  -12.3950 C.3      34 LYS    0.0900
    554 CD        -49.4390   -7.4570  -11.2250 C.3      34 LYS    0.0900
    555 CE        -47.9660   -7.7930  -11.1300 C.3      34 LYS   -0.1800
    556 NZ        -47.1490   -6.6370  -10.6740 N.4      34 LYS    0.0900
    557 HN        -53.5760   -5.7710  -13.2390 H        34 LYS    0.0900
    558 HA        -51.1320   -4.5680  -13.7910 H        34 LYS   -0.1800
    559 HB1       -51.6440   -7.4530  -12.8800 H        34 LYS    0.0900
    560 HB2       -51.7600   -6.0240  -11.7800 H        34 LYS    0.0900
    561 HG1       -49.3670   -5.5160  -12.1640 H        34 LYS    0.2100
    562 HG2       -49.2420   -6.9130  -13.3030 H        34 LYS    0.0500
    563 HD1       -50.0140   -8.3990  -11.3470 H        34 LYS    0.0500
    564 HD2       -49.7550   -6.9630  -10.2810 H        34 LYS   -0.3000
    565 HE1       -47.5890   -8.0960  -12.1300 H        34 LYS    0.3300
    566 HE2       -47.8180   -8.6170  -10.4000 H        34 LYS    0.3300
    567 HZ1       -47.4700   -6.3340   -9.7320 H        34 LYS    0.3300
    568 HZ2       -47.2570   -5.8500  -11.3460 H        34 LYS    0.5100
    569 HZ3       -46.1480   -6.9160  -10.6250 H        34 LYS   -0.5100
    570 N         -51.5910   -7.2470  -15.6470 N.am     35 LEU   -0.4700
    571 CA        -51.1520   -7.9090  -16.8730 C.3      35 LEU    0.3100
    572 C         -51.9550   -7.4270  -18.0800 C.2      35 LEU    0.0700
    573 O         -53.0080   -7.9870  -18.4020 O.2      35 LEU    0.0900
    574 CB        -51.1910   -9.4530  -16.7300 C.3      35 LEU   -0.1800
    575 CG        -49.9120  -10.1850  -16.2600 C.3      35 LEU    0.0900
    576 CD1       -48.7500   -9.9980  -17.2310 C.3      35 LEU    0.0900
    577 CD2       -49.5270   -9.8220  -14.8310 C.3      35 LEU   -0.0900
    578 HN        -52.3360   -7.6980  -15.1610 H        35 LEU    0.0900
    579 HA        -50.1440   -7.5810  -17.0820 H        35 LEU   -0.2700
    580 HB1       -51.4620   -9.8690  -17.7220 H        35 LEU    0.0900
    581 HB2       -51.9950   -9.6970  -16.0040 H        35 LEU    0.0900
    582 HG        -50.1320  -11.2690  -16.1650 H        35 LEU    0.0900
    583 HD11      -48.3870   -8.9490  -17.1960 H        35 LEU   -0.2700
    584 HD12      -49.0820  -10.2240  -18.2670 H        35 LEU    0.0900
    585 HD13      -47.9110  -10.6720  -16.9520 H        35 LEU    0.0900
    586 HD21      -50.4060   -9.9260  -14.1600 H        35 LEU    0.0900
    587 HD22      -49.1730   -8.7690  -14.7900 H        35 LEU    0.5100
    588 HD23      -48.7240  -10.5010  -14.4720 H        35 LEU   -0.5100
    589 N         -51.4620   -6.3520  -18.7270 N.am     36 ARG   -0.4700
    590 CA        -52.0980   -5.7620  -19.9000 C.3      36 ARG    0.3100
    591 C         -51.0890   -5.1400  -20.8590 C.2      36 ARG    0.0700
    592 O         -50.5240   -4.0750  -20.5820 O.2      36 ARG    0.0900
    593 CB        -53.1890   -4.7500  -19.5060 C.3      36 ARG   -0.1800
    594 CG        -54.4780   -4.9200  -20.2950 C.3      36 ARG    0.0900
    595 CD        -55.5880   -4.0960  -19.6790 C.3      36 ARG    0.0900
    596 NE        -56.9120   -4.6530  -19.9640 N.pl3    36 ARG   -0.1800
    597 CZ        -58.0090   -4.3620  -19.2680 C.cat    36 ARG    0.0900
    598 NH1       -57.9510   -3.5240  -18.2400 N.pl3    36 ARG    0.0900
    599 NH2       -59.1710   -4.9110  -19.5940 N.pl3    36 ARG    0.2000
    600 HN        -50.6240   -5.9050  -18.4240 H        36 ARG    0.0900
    601 HA        -52.5290   -6.5640  -20.4800 H        36 ARG    0.0900
    602 HB1       -52.8000   -3.7240  -19.6770 H        36 ARG   -0.7000
    603 HB2       -53.4150   -4.8730  -18.4260 H        36 ARG    0.4400
    604 HG1       -54.7720   -5.9920  -20.2960 H        36 ARG    0.6400
    605 HG2       -54.3150   -4.5920  -21.3440 H        36 ARG   -0.8000
    606 HD1       -55.5600   -3.0650  -20.0920 H        36 ARG    0.4600
    607 HD2       -55.4630   -4.0700  -18.5760 H        36 ARG    0.4600
    608 HE        -56.9970   -5.2930  -20.7270 H        36 ARG   -0.8000
    609 HH11      -57.0800   -3.1060  -17.9830 H        36 ARG    0.4600
    610 HH12      -58.7800   -3.3090  -17.7230 H        36 ARG    0.4600
    611 HH21      -59.2250   -5.5480  -20.3650 H        36 ARG    0.5100
    612 HH22      -59.9920   -4.6900  -19.0700 H        36 ARG   -0.5100
    613 N         -50.8630   -5.8260  -21.9890 N.am     37 SER   -0.4700
    614 CA        -49.9830   -5.3730  -23.0610 C.3      37 SER    0.3100
    615 C         -50.8360   -4.5790  -24.0460 C.2      37 SER    0.0700
    616 O         -52.0620   -4.5660  -23.9090 O.2      37 SER    0.0900
    617 CB        -49.3180   -6.5650  -23.7510 C.3      37 SER    0.0500
    618 OG        -50.2070   -7.2800  -24.5940 O.3      37 SER    0.0900
    619 HN        -51.3020   -6.7070  -22.1510 H        37 SER    0.0900
    620 HA        -49.2350   -4.7250  -22.6290 H        37 SER   -0.6600
    621 HB1       -48.9340   -7.2650  -22.9790 H        37 SER    0.4300
    622 HB2       -48.4720   -6.2000  -24.3720 H        37 SER    0.5100
    623 HG1       -50.6090   -7.9550  -24.0420 H        37 SER   -0.5100
    624 N         -50.2110   -3.9180  -25.0350 N.am     38 MET   -0.4700
    625 CA        -50.9630   -3.1390  -26.0120 C.3      38 MET    0.3100
    626 C         -51.8920   -3.9990  -26.8650 C.2      38 MET    0.0700
    627 O         -53.0620   -3.6520  -27.0060 O.2      38 MET    0.0900
    628 CB        -50.0470   -2.2600  -26.8660 C.3      38 MET   -0.1800
    629 CG        -50.5320   -0.8310  -26.9630 C.3      38 MET    0.0900
    630 SD        -49.9480    0.2220  -25.6190 S.3      38 MET    0.0900
    631 CE        -51.3720    0.2390  -24.5720 C.3      38 MET   -0.1400
    632 HN        -49.2200   -3.9310  -25.1440 H        38 MET    0.0900
    633 HA        -51.6660   -2.5240  -25.4720 H        38 MET    0.0900
    634 HB1       -49.9910   -2.6890  -27.8890 H        38 MET   -0.0900
    635 HB2       -49.0300   -2.2630  -26.4200 H        38 MET   -0.2200
    636 HG1       -51.6420   -0.8400  -26.9630 H        38 MET    0.0900
    637 HG2       -50.1860   -0.4110  -27.9300 H        38 MET    0.0900
    638 HE1       -51.5320   -0.7520  -24.0930 H        38 MET    0.0900
    639 HE2       -52.2800    0.4850  -25.1630 H        38 MET    0.5100
    640 HE3       -51.2480    0.9930  -23.7670 H        38 MET   -0.5100
    641 N         -51.3970   -5.1570  -27.3460 N.am     39 THR   -0.4700
    642 CA        -52.1440   -6.1420  -28.1440 C.3      39 THR    0.3100
    643 C         -53.3750   -6.6540  -27.3750 C.2      39 THR    0.0700
    644 O         -54.4360   -6.8160  -27.9780 O.2      39 THR    0.0900
    645 CB        -51.1920   -7.2650  -28.6180 C.3      39 THR    0.1400
    646 CG2       -51.8590   -8.2610  -29.5700 C.3      39 THR    0.0900
    647 OG1       -50.0590   -6.6810  -29.2660 O.3      39 THR   -0.6600
    648 HN        -50.4500   -5.4080  -27.1710 H        39 THR    0.4300
    649 HA        -52.5780   -5.6310  -28.9920 H        39 THR   -0.2700
    650 HB        -50.8450   -7.8600  -27.7460 H        39 THR    0.0900
    651 HG1       -50.4120   -6.0600  -29.9070 H        39 THR    0.0900
    652 HG21      -52.2240   -7.7340  -30.4790 H        39 THR    0.0900
    653 HG22      -52.7250   -8.7420  -29.0680 H        39 THR    0.5100
    654 HG23      -51.1270   -9.0360  -29.8800 H        39 THR   -0.5100
    655 N         -53.2430   -6.8590  -26.0430 N.am     40 ASP   -0.4700
    656 CA        -54.3220   -7.3070  -25.1550 C.3      40 ASP    0.3100
    657 C         -55.4280   -6.2520  -24.9890 C.2      40 ASP    0.0700
    658 O         -56.5770   -6.6090  -24.7170 O.2      40 ASP    0.0900
    659 CB        -53.7730   -7.7650  -23.7890 C.3      40 ASP   -0.2800
    660 CG        -52.7690   -8.9070  -23.8550 C.2      40 ASP    0.0900
    661 OD1       -51.7740   -8.8610  -23.0990 O.co2    40 ASP    0.0900
    662 OD2       -52.9770   -9.8370  -24.6670 O.co2    40 ASP    0.6200
    663 HN        -52.3680   -6.7070  -25.5900 H        40 ASP   -0.7600
    664 HA        -54.8350   -8.1230  -25.6430 H        40 ASP   -0.7600
    665 HB1       -54.6260   -8.0960  -23.1600 H        40 ASP    0.5100
    666 HB2       -53.2730   -6.8990  -23.3040 H        40 ASP   -0.5100
    667 N         -55.0970   -4.9550  -25.1580 N.am     41 LYS   -0.4700
    668 CA        -56.0940   -3.8870  -25.1060 C.3      41 LYS    0.3100
    669 C         -56.9180   -3.9160  -26.3930 C.2      41 LYS    0.0700
    670 O         -58.1380   -3.7580  -26.3420 O.2      41 LYS    0.0900
    671 CB        -55.4430   -2.5120  -24.8740 C.3      41 LYS   -0.1800
    672 CG        -55.0970   -2.2820  -23.4120 C.3      41 LYS    0.0900
    673 CD        -54.6400   -0.8620  -23.1150 C.3      41 LYS    0.0900
    674 CE        -54.4460   -0.6250  -21.6330 C.3      41 LYS   -0.1800
    675 NZ        -53.3490   -1.4590  -21.0670 N.4      41 LYS    0.0900
    676 HN        -54.1570   -4.6670  -25.3260 H        41 LYS    0.0900
    677 HA        -56.7770   -4.1130  -24.3010 H        41 LYS   -0.1800
    678 HB1       -56.1480   -1.7190  -25.2070 H        41 LYS    0.0900
    679 HB2       -54.5150   -2.4450  -25.4800 H        41 LYS    0.0900
    680 HG1       -54.2850   -2.9830  -23.1260 H        41 LYS    0.2100
    681 HG2       -55.9950   -2.5010  -22.7950 H        41 LYS    0.0500
    682 HD1       -55.4020   -0.1500  -23.4980 H        41 LYS    0.0500
    683 HD2       -53.6780   -0.6760  -23.6400 H        41 LYS   -0.3000
    684 HE1       -55.3790   -0.8820  -21.0890 H        41 LYS    0.3300
    685 HE2       -54.1820    0.4400  -21.4580 H        41 LYS    0.3300
    686 HZ1       -52.4330   -1.1180  -21.4240 H        41 LYS    0.3300
    687 HZ2       -53.4850   -2.4500  -21.3520 H        41 LYS    0.5100
    688 HZ3       -53.3630   -1.3920  -20.0290 H        41 LYS   -0.5100
    689 N         -56.2530   -4.1830  -27.5400 N.am     42 TYR   -0.4700
    690 CA        -56.8880   -4.3000  -28.8460 C.3      42 TYR    0.3100
    691 C         -57.7360   -5.5740  -28.9350 C.2      42 TYR    0.0700
    692 O         -58.8630   -5.5160  -29.4210 O.2      42 TYR    0.0900
    693 CB        -55.8430   -4.2920  -29.9740 C.3      42 TYR   -0.1800
    694 CG        -55.0690   -3.0040  -30.1410 C.ar     42 TYR    0.0900
    695 CD1       -55.6490   -1.8820  -30.7280 C.ar     42 TYR    0.0900
    696 CD2       -53.7120   -2.9430  -29.8350 C.ar     42 TYR    0.0000
    697 CE1       -54.9260   -0.7040  -30.9160 C.ar     42 TYR   -0.1150
    698 CE2       -52.9790   -1.7690  -30.0060 C.ar     42 TYR    0.1150
    699 CZ        -53.5840   -0.6570  -30.5640 C.ar     42 TYR   -0.1150
    700 OH        -52.8520    0.4930  -30.7490 O.3      42 TYR    0.1150
    701 HN        -55.2660   -4.3170  -27.5400 H        42 TYR    0.1100
    702 HA        -57.5660   -3.4670  -28.9610 H        42 TYR   -0.5400
    703 HB1       -56.3580   -4.4830  -30.9390 H        42 TYR    0.4300
    704 HB2       -55.0970   -5.0890  -29.7740 H        42 TYR   -0.1150
    705 HD1       -56.6810   -1.9250  -31.0430 H        42 TYR    0.1150
    706 HD2       -53.2150   -3.8240  -29.4580 H        42 TYR   -0.1150
    707 HE1       -55.4090    0.1680  -31.3340 H        42 TYR    0.1150
    708 HE2       -51.9430   -1.7280  -29.7040 H        42 TYR    0.5100
    709 HH        -51.9560    0.3260  -30.4470 H        42 TYR   -0.5100
    710 N         -57.2060   -6.7250  -28.4480 N.am     43 ARG   -0.4700
    711 CA        -57.8920   -8.0240  -28.4430 C.3      43 ARG    0.3100
    712 C         -59.1600   -8.0320  -27.5910 C.2      43 ARG    0.0700
    713 O         -60.0510   -8.8440  -27.8390 O.2      43 ARG    0.0900
    714 CB        -56.9380   -9.1710  -28.0850 C.3      43 ARG   -0.1800
    715 CG        -56.0750   -9.5860  -29.2670 C.3      43 ARG    0.0900
    716 CD        -54.9100  -10.4730  -28.8820 C.3      43 ARG    0.0900
    717 NE        -55.3170  -11.8680  -28.6870 N.pl3    43 ARG   -0.1800
    718 CZ        -54.4720  -12.8680  -28.4590 C.cat    43 ARG    0.0900
    719 NH1       -53.1660  -12.6450  -28.4020 N.pl3    43 ARG    0.0900
    720 NH2       -54.9280  -14.1010  -28.2850 N.pl3    43 ARG    0.2000
    721 HN        -56.2900   -6.7370  -28.0550 H        43 ARG    0.0900
    722 HA        -58.3060   -8.1810  -29.4290 H        43 ARG    0.0900
    723 HB1       -57.5340  -10.0450  -27.7480 H        43 ARG   -0.7000
    724 HB2       -56.2780   -8.8440  -27.2540 H        43 ARG    0.4400
    725 HG1       -55.6770   -8.6700  -29.7530 H        43 ARG    0.6400
    726 HG2       -56.7120  -10.1310  -29.9950 H        43 ARG   -0.8000
    727 HD1       -54.4680  -10.1150  -27.9280 H        43 ARG    0.4600
    728 HD2       -54.1460  -10.4550  -29.6880 H        43 ARG    0.4600
    729 HE        -56.2930  -12.0810  -28.7300 H        43 ARG   -0.8000
    730 HH11      -52.8100  -11.7200  -28.5320 H        43 ARG    0.4600
    731 HH12      -52.5360  -13.4030  -28.2300 H        43 ARG    0.4600
    732 HH21      -55.9110  -14.2810  -28.3260 H        43 ARG    0.5100
    733 HH22      -54.2890  -14.8510  -28.1140 H        43 ARG   -0.5100
    734 N         -59.2650   -7.0950  -26.6210 N.am     44 LEU   -0.4700
    735 CA        -60.4650   -6.9190  -25.8080 C.3      44 LEU    0.3100
    736 C         -61.5440   -6.2500  -26.6840 C.2      44 LEU    0.0700
    737 O         -62.6960   -6.6860  -26.6530 O.2      44 LEU    0.0900
    738 CB        -60.1690   -6.0940  -24.5310 C.3      44 LEU   -0.1800
    739 CG        -61.3780   -5.6500  -23.6780 C.3      44 LEU    0.0900
    740 CD1       -62.1250   -6.8330  -23.0790 C.3      44 LEU    0.0900
    741 CD2       -60.9540   -4.7040  -22.5790 C.3      44 LEU   -0.0900
    742 HN        -58.5150   -6.4730  -26.4170 H        44 LEU    0.0900
    743 HA        -60.8290   -7.9000  -25.5400 H        44 LEU   -0.2700
    744 HB1       -59.6230   -5.1790  -24.8420 H        44 LEU    0.0900
    745 HB2       -59.5070   -6.7060  -23.8830 H        44 LEU    0.0900
    746 HG        -62.0770   -5.0690  -24.3170 H        44 LEU    0.0900
    747 HD11      -61.4470   -7.4220  -22.4250 H        44 LEU   -0.2700
    748 HD12      -62.4970   -7.4950  -23.8910 H        44 LEU    0.0900
    749 HD13      -62.9800   -6.4710  -22.4690 H        44 LEU    0.0900
    750 HD21      -60.4840   -3.7970  -23.0160 H        44 LEU    0.0900
    751 HD22      -60.2150   -5.2030  -21.9150 H        44 LEU    0.5100
    752 HD23      -61.8400   -4.3940  -21.9840 H        44 LEU   -0.5100
    753 N         -61.1560   -5.2200  -27.4910 N.am     45 HSE   -0.4700
    754 CA        -62.0470   -4.5110  -28.4150 C.3      45 HSE    0.3100
    755 C         -62.6290   -5.4920  -29.4230 C.2      45 HSE    0.0700
    756 O         -63.8310   -5.4490  -29.6990 O.2      45 HSE    0.0900
    757 CB        -61.3020   -3.3910  -29.1670 C.3      45 HSE   -0.0800
    758 CG        -61.0440   -2.1600  -28.3660 C.ar     45 HSE    0.0900
    759 CD2       -59.8740   -1.6560  -27.9120 C.ar     45 HSE    0.0900
    760 ND1       -62.0670   -1.2950  -28.0250 N.ar     45 HSE   -0.7000
    761 CE1       -61.4980   -0.3110  -27.3490 C.ar     45 HSE    0.2200
    762 NE2       -60.1770   -0.4870  -27.2510 N.ar     45 HSE    0.2500
    763 HN        -60.2150   -4.8940  -27.4850 H        45 HSE    0.1300
    764 HA        -62.8580   -4.0930  -27.8370 H        45 HSE   -0.3600
    765 HB1       -61.9060   -3.1030  -30.0540 H        45 HSE    0.3200
    766 HB2       -60.3230   -3.7890  -29.5070 H        45 HSE   -0.0500
    767 HD2       -58.8680   -2.0440  -28.0160 H        45 HSE    0.0900
    768 HE1       -62.0180    0.5450  -26.9180 H        45 HSE    0.5100
    769 HE2       -59.5200    0.1080  -26.7870 H        45 HSE   -0.5100
    770 N         -61.7620   -6.3930  -29.9470 N.am     46 LEU   -0.4700
    771 CA        -62.0780   -7.4610  -30.8980 C.3      46 LEU    0.3100
    772 C         -63.0990   -8.4340  -30.2830 C.2      46 LEU    0.0700
    773 O         -64.0220   -8.8690  -30.9720 O.2      46 LEU    0.0900
    774 CB        -60.7820   -8.2060  -31.2720 C.3      46 LEU   -0.1800
    775 CG        -60.7080   -8.8600  -32.6500 C.3      46 LEU    0.0900
    776 CD1       -60.4250   -7.8410  -33.7230 C.3      46 LEU    0.0900
    777 CD2       -59.6060   -9.8940  -32.6930 C.3      46 LEU   -0.0900
    778 HN        -60.8020   -6.3620  -29.6870 H        46 LEU    0.0900
    779 HA        -62.5280   -7.0180  -31.7730 H        46 LEU   -0.2700
    780 HB1       -60.6260   -9.0030  -30.5160 H        46 LEU    0.0900
    781 HB2       -59.9480   -7.4770  -31.2050 H        46 LEU    0.0900
    782 HG        -61.6760   -9.3600  -32.8680 H        46 LEU    0.0900
    783 HD11      -59.4550   -7.3360  -33.5260 H        46 LEU   -0.2700
    784 HD12      -61.2280   -7.0720  -33.7370 H        46 LEU    0.0900
    785 HD13      -60.3690   -8.3400  -34.7150 H        46 LEU    0.0900
    786 HD21      -59.6940  -10.5820  -31.8260 H        46 LEU    0.0900
    787 HD22      -58.6160   -9.3940  -32.6490 H        46 LEU    0.5100
    788 HD23      -59.6830  -10.4900  -33.6280 H        46 LEU   -0.5100
    789 N         -62.9530   -8.7330  -28.9720 N.am     47 SER   -0.4700
    790 CA        -63.8560   -9.6130  -28.2350 C.3      47 SER    0.3100
    791 C         -65.2490   -9.0110  -28.0970 C.2      47 SER    0.0700
    792 O         -66.2340   -9.7220  -28.2990 O.2      47 SER    0.0900
    793 CB        -63.2780   -9.9680  -26.8700 C.3      47 SER    0.0500
    794 OG        -62.2240  -10.9010  -27.0200 O.3      47 SER    0.0900
    795 HN        -62.2000   -8.3560  -28.4380 H        47 SER    0.0900
    796 HA        -64.0020  -10.5070  -28.8230 H        47 SER   -0.6600
    797 HB1       -64.0690  -10.4180  -26.2320 H        47 SER    0.4300
    798 HB2       -62.8820   -9.0530  -26.3800 H        47 SER    0.5100
    799 HG1       -61.5020  -10.4200  -27.4310 H        47 SER   -0.5100
    800 N         -65.3400   -7.6990  -27.7840 N.am     48 VAL   -0.4700
    801 CA        -66.6180   -6.9870  -27.6500 C.3      48 VAL    0.3100
    802 C         -67.3110   -6.9310  -29.0220 C.2      48 VAL    0.0700
    803 O         -68.5100   -7.2120  -29.1080 O.2      48 VAL    0.0900
    804 CB        -66.4630   -5.5790  -27.0000 C.3      48 VAL   -0.0900
    805 CG1       -67.8040   -4.8490  -26.9050 C.3      48 VAL    0.0900
    806 CG2       -65.8120   -5.6780  -25.6200 C.3      48 VAL   -0.2700
    807 HN        -64.5260   -7.1460  -27.6270 H        48 VAL    0.0900
    808 HA        -67.2680   -7.6000  -27.0440 H        48 VAL    0.0900
    809 HB        -65.7610   -4.9720  -27.6110 H        48 VAL    0.0900
    810 HG11      -68.5160   -5.4380  -26.2860 H        48 VAL   -0.2700
    811 HG12      -68.2380   -4.7210  -27.9190 H        48 VAL    0.0900
    812 HG13      -67.6610   -3.8550  -26.4310 H        48 VAL    0.0900
    813 HG21      -64.8030   -6.1370  -25.7060 H        48 VAL    0.0900
    814 HG22      -66.4340   -6.3120  -24.9530 H        48 VAL    0.5100
    815 HG23      -65.7040   -4.6650  -25.1790 H        48 VAL   -0.5100
    816 N         -66.5370   -6.6330  -30.0940 N.am     49 ALA   -0.4700
    817 CA        -67.0210   -6.5600  -31.4740 C.3      49 ALA    0.3100
    818 C         -67.6030   -7.9000  -31.9460 C.2      49 ALA    0.0700
    819 O         -68.6270   -7.9070  -32.6270 O.2      49 ALA    0.0900
    820 CB        -65.9010   -6.1120  -32.4050 C.3      49 ALA   -0.2700
    821 HN        -65.5650   -6.4430  -29.9840 H        49 ALA    0.0900
    822 HA        -67.8410   -5.8580  -31.5060 H        49 ALA    0.0900
    823 HB1       -65.1400   -6.9150  -32.5000 H        49 ALA    0.0900
    824 HB2       -65.4100   -5.2040  -31.9950 H        49 ALA    0.5100
    825 HB3       -66.3120   -5.8920  -33.4130 H        49 ALA   -0.5100
    826 N         -66.9650   -9.0260  -31.5440 N.am     50 ASP   -0.4700
    827 CA        -67.3740  -10.3890  -31.8820 C.3      50 ASP    0.3100
    828 C         -68.4860  -10.9340  -30.9820 C.2      50 ASP    0.0700
    829 O         -69.3500  -11.6640  -31.4800 O.2      50 ASP    0.0900
    830 CB        -66.1610  -11.3370  -31.9320 C.3      50 ASP   -0.2800
    831 CG        -65.1780  -11.0420  -33.0550 C.2      50 ASP    0.0900
    832 OD1       -65.6240  -10.6070  -34.1400 O.co2    50 ASP    0.0900
    833 OD2       -63.9700  -11.2870  -32.8640 O.co2    50 ASP    0.6200
    834 HN        -66.1500   -8.9680  -30.9750 H        50 ASP   -0.7600
    835 HA        -67.8640  -10.3590  -32.8450 H        50 ASP   -0.7600
    836 HB1       -66.5310  -12.3770  -32.0620 H        50 ASP    0.5100
    837 HB2       -65.6150  -11.2630  -30.9680 H        50 ASP   -0.5100
    838 N         -68.4910  -10.5790  -29.6740 N.am     51 LEU   -0.4700
    839 CA        -69.5370  -11.0160  -28.7420 C.3      51 LEU    0.3100
    840 C         -70.8880  -10.4470  -29.1800 C.2      51 LEU    0.0700
    841 O         -71.8750  -11.1880  -29.2470 O.2      51 LEU    0.0900
    842 CB        -69.2260  -10.6200  -27.2780 C.3      51 LEU   -0.1800
    843 CG        -70.2610  -11.0440  -26.2220 C.3      51 LEU    0.0900
    844 CD1       -70.1240  -12.5130  -25.8610 C.3      51 LEU    0.0900
    845 CD2       -70.1480  -10.1970  -24.9830 C.3      51 LEU   -0.0900
    846 HN        -67.7780  -10.0000  -29.2840 H        51 LEU    0.0900
    847 HA        -69.6180  -12.0900  -28.8220 H        51 LEU   -0.2700
    848 HB1       -69.1320   -9.5140  -27.2380 H        51 LEU    0.0900
    849 HB2       -68.2520  -11.0760  -27.0020 H        51 LEU    0.0900
    850 HG        -71.2820  -10.8620  -26.6200 H        51 LEU    0.0900
    851 HD11      -69.1110  -12.7120  -25.4500 H        51 LEU   -0.2700
    852 HD12      -70.2680  -13.1390  -26.7670 H        51 LEU    0.0900
    853 HD13      -70.8780  -12.7860  -25.0930 H        51 LEU    0.0900
    854 HD21      -70.1410   -9.1200  -25.2550 H        51 LEU    0.0900
    855 HD22      -69.2030  -10.4330  -24.4480 H        51 LEU    0.5100
    856 HD23      -71.0140  -10.3870  -24.3130 H        51 LEU   -0.5100
    857 N         -70.9090   -9.1340  -29.5180 N.am     52 LEU   -0.4700
    858 CA        -72.0700   -8.3780  -29.9840 C.3      52 LEU    0.3100
    859 C         -72.6850   -9.0430  -31.2250 C.2      52 LEU    0.0700
    860 O         -73.9070   -9.0750  -31.3580 O.2      52 LEU    0.0900
    861 CB        -71.6300   -6.9380  -30.3170 C.3      52 LEU   -0.1800
    862 CG        -72.6730   -5.8350  -30.1430 C.3      52 LEU    0.0900
    863 CD1       -72.5610   -5.1960  -28.7670 C.3      52 LEU    0.0900
    864 CD2       -72.5250   -4.7760  -31.2210 C.3      52 LEU   -0.0900
    865 HN        -70.0740   -8.5950  -29.4590 H        52 LEU    0.0900
    866 HA        -72.8140   -8.3780  -29.2030 H        52 LEU   -0.2700
    867 HB1       -71.2990   -6.9230  -31.3760 H        52 LEU    0.0900
    868 HB2       -70.7670   -6.6900  -29.6660 H        52 LEU    0.0900
    869 HG        -73.6880   -6.2700  -30.2640 H        52 LEU    0.0900
    870 HD11      -71.5520   -4.7490  -28.6350 H        52 LEU   -0.2700
    871 HD12      -72.7150   -5.9640  -27.9790 H        52 LEU    0.0900
    872 HD13      -73.3220   -4.3930  -28.6610 H        52 LEU    0.0900
    873 HD21      -72.6590   -5.2310  -32.2260 H        52 LEU    0.0900
    874 HD22      -71.5110   -4.3230  -31.1710 H        52 LEU    0.5100
    875 HD23      -73.2940   -3.9860  -31.0840 H        52 LEU   -0.5100
    876 N         -71.8330   -9.5950  -32.1170 N.am     53 PHE   -0.4700
    877 CA        -72.2740  -10.2790  -33.3250 C.3      53 PHE    0.3100
    878 C         -72.7240  -11.7070  -33.0650 C.2      53 PHE    0.0700
    879 O         -73.7780  -12.0900  -33.5780 O.2      53 PHE    0.0900
    880 CB        -71.2210  -10.2120  -34.4430 C.3      53 PHE   -0.1800
    881 CG        -71.4430  -11.1660  -35.5930 C.ar     53 PHE    0.0900
    882 CD1       -70.5920  -12.2420  -35.7960 C.ar     53 PHE    0.0900
    883 CD2       -72.5280  -11.0110  -36.4520 C.ar     53 PHE    0.0000
    884 CE1       -70.8060  -13.1360  -36.8460 C.ar     53 PHE   -0.1150
    885 CE2       -72.7490  -11.9100  -37.4970 C.ar     53 PHE    0.1150
    886 CZ        -71.8810  -12.9650  -37.6910 C.ar     53 PHE   -0.1150
    887 HN        -70.8470   -9.5570  -31.9830 H        53 PHE    0.1150
    888 HA        -73.1890   -9.8100  -33.6520 H        53 PHE   -0.1150
    889 HB1       -70.2240  -10.4510  -34.0130 H        53 PHE    0.1150
    890 HB2       -71.2150   -9.1860  -34.8710 H        53 PHE   -0.1150
    891 HD1       -69.7520  -12.3900  -35.1340 H        53 PHE    0.1150
    892 HD2       -73.2080  -10.1850  -36.3080 H        53 PHE   -0.1150
    893 HE1       -70.1280  -13.9630  -36.9970 H        53 PHE    0.1150
    894 HE2       -73.5970  -11.7810  -38.1520 H        53 PHE    0.5100
    895 HZ        -72.0450  -13.6560  -38.5040 H        53 PHE   -0.5100
    896 N         -71.9400  -12.5080  -32.2950 N.am     54 VAL   -0.4700
    897 CA        -72.3100  -13.9020  -32.0110 C.3      54 VAL    0.3100
    898 C         -73.6950  -14.0650  -31.3820 C.2      54 VAL    0.0700
    899 O         -74.3950  -15.0170  -31.7230 O.2      54 VAL    0.0900
    900 CB        -71.2190  -14.7970  -31.3650 C.3      54 VAL   -0.0900
    901 CG1       -69.9960  -14.9290  -32.2700 C.3      54 VAL    0.0900
    902 CG2       -70.8250  -14.3110  -29.9780 C.3      54 VAL   -0.2700
    903 HN        -71.0860  -12.1880  -31.8930 H        54 VAL    0.0900
    904 HA        -72.6030  -14.3370  -32.9530 H        54 VAL    0.0900
    905 HB        -71.6420  -15.8070  -31.1770 H        54 VAL    0.0900
    906 HG11      -69.4490  -13.9640  -32.3160 H        54 VAL   -0.2700
    907 HG12      -70.3140  -15.2060  -33.2980 H        54 VAL    0.0900
    908 HG13      -69.3110  -15.7060  -31.8680 H        54 VAL    0.0900
    909 HG21      -71.7100  -14.3160  -29.3060 H        54 VAL    0.0900
    910 HG22      -70.4310  -13.2740  -30.0380 H        54 VAL    0.5100
    911 HG23      -70.0490  -14.9810  -29.5480 H        54 VAL   -0.5100
    912 N         -74.1200  -13.0980  -30.5420 N.am     55 ILE   -0.4700
    913 CA        -75.4450  -13.0900  -29.9000 C.3      55 ILE    0.3100
    914 C         -76.5940  -12.8940  -30.9030 C.2      55 ILE    0.0700
    915 O         -77.7290  -13.2740  -30.6100 O.2      55 ILE    0.0900
    916 CB        -75.5360  -12.1360  -28.6740 C.3      55 ILE   -0.0900
    917 CG1       -75.3240  -10.6600  -29.0630 C.3      55 ILE    0.0900
    918 CG2       -74.5800  -12.5730  -27.5650 C.3      55 ILE   -0.2700
    919 CD        -76.0910   -9.6440  -28.2320 C.3      55 ILE    0.0900
    920 HN        -73.5370  -12.3240  -30.3130 H        55 ILE    0.0900
    921 HA        -75.6550  -14.1010  -29.5890 H        55 ILE    0.0900
    922 HB        -76.5770  -12.1420  -28.2830 H        55 ILE   -0.1800
    923 HG11      -75.6280  -10.5370  -30.1230 H        55 ILE    0.0900
    924 HG12      -74.2410  -10.4330  -28.9680 H        55 ILE    0.0900
    925 HG21      -73.5340  -12.5630  -27.9380 H        55 ILE   -0.2700
    926 HG22      -74.8300  -13.6050  -27.2350 H        55 ILE    0.0900
    927 HG23      -74.6560  -11.8770  -26.7030 H        55 ILE    0.0900
    928 HD1       -75.7970   -9.7240  -27.1630 H        55 ILE    0.0900
    929 HD2       -77.1830   -9.8360  -28.3150 H        55 ILE    0.5100
    930 HD3       -75.8630   -8.6160  -28.5860 H        55 ILE   -0.5100
    931 N         -76.3050  -12.3050  -32.0800 N.am     56 THR   -0.4700
    932 CA        -77.3200  -12.1000  -33.1180 C.3      56 THR    0.3100
    933 C         -77.4810  -13.3400  -33.9980 C.2      56 THR    0.0700
    934 O         -78.4600  -13.4280  -34.7360 O.2      56 THR    0.0900
    935 CB        -77.0600  -10.8200  -33.9360 C.3      56 THR    0.1400
    936 CG2       -77.2010   -9.5460  -33.1060 C.3      56 THR    0.0900
    937 OG1       -75.7800  -10.8890  -34.5680 O.3      56 THR   -0.6600
    938 HN        -75.3880  -11.9840  -32.2980 H        56 THR    0.4300
    939 HA        -78.2800  -12.0370  -32.6300 H        56 THR   -0.2700
    940 HB        -77.8410  -10.7090  -34.7180 H        56 THR    0.0900
    941 HG1       -75.2300  -11.4270  -33.9930 H        56 THR    0.0900
    942 HG21      -76.4750   -9.5560  -32.2650 H        56 THR    0.0900
    943 HG22      -78.2280   -9.4800  -32.6870 H        56 THR    0.5100
    944 HG23      -76.9990   -8.6570  -33.7400 H        56 THR   -0.5100
    945 N         -76.5280  -14.3030  -33.9080 N.am     57 LEU   -0.4700
    946 CA        -76.5530  -15.5450  -34.6860 C.3      57 LEU    0.3100
    947 C         -77.8040  -16.4170  -34.4800 C.2      57 LEU    0.0700
    948 O         -78.2950  -16.9030  -35.4950 O.2      57 LEU    0.0900
    949 CB        -75.2640  -16.3750  -34.5690 C.3      57 LEU   -0.1800
    950 CG        -73.9880  -15.7980  -35.1720 C.3      57 LEU    0.0900
    951 CD1       -72.7880  -16.5620  -34.6680 C.3      57 LEU    0.0900
    952 CD2       -74.0170  -15.8160  -36.6940 C.3      57 LEU   -0.0900
    953 HN        -75.7520  -14.2040  -33.2920 H        57 LEU    0.0900
    954 HA        -76.7160  -15.2730  -35.7180 H        57 LEU   -0.2700
    955 HB1       -75.4520  -17.3520  -35.0590 H        57 LEU    0.0900
    956 HB2       -75.0740  -16.5420  -33.4880 H        57 LEU    0.0900
    957 HG        -73.8930  -14.7290  -34.8870 H        57 LEU    0.0900
    958 HD11      -72.8700  -17.6310  -34.9540 H        57 LEU   -0.2700
    959 HD12      -72.7340  -16.4920  -33.5610 H        57 LEU    0.0900
    960 HD13      -71.8600  -16.1450  -35.1150 H        57 LEU    0.0900
    961 HD21      -74.8730  -15.2130  -37.0670 H        57 LEU    0.0900
    962 HD22      -74.1340  -16.8600  -37.0580 H        57 LEU    0.5100
    963 HD23      -73.0770  -15.3840  -37.0970 H        57 LEU   -0.5100
    964 N         -78.3950  -16.6100  -33.2630 N.am     58 PRO   -0.2900
    965 CA        -79.6510  -17.3840  -33.1740 C.3      58 PRO    0.0000
    966 C         -80.7580  -16.8160  -34.0730 C.2      58 PRO    0.0900
    967 O         -81.5260  -17.5920  -34.6390 O.2      58 PRO    0.0900
    968 CB        -80.0250  -17.2950  -31.6900 C.3      58 PRO    0.0200
    969 CG        -78.7300  -17.0540  -30.9980 C.3      58 PRO    0.0900
    970 CD        -77.9740  -16.1490  -31.9230 C.3      58 PRO   -0.1800
    971 HA        -79.5000  -18.3870  -33.5400 H        58 PRO    0.0900
    972 HB1       -80.4900  -18.2410  -31.3420 H        58 PRO    0.0900
    973 HB2       -80.7320  -16.4590  -31.5100 H        58 PRO   -0.1800
    974 HG1       -78.8930  -16.5680  -30.0130 H        58 PRO    0.0900
    975 HG2       -78.1820  -18.0080  -30.8410 H        58 PRO    0.0900
    976 HD1       -78.2590  -15.0860  -31.7790 H        58 PRO    0.5100
    977 HD2       -76.8770  -16.2670  -31.8060 H        58 PRO   -0.5100
    978 N         -80.7910  -15.4740  -34.2620 N.am     59 PHE   -0.4700
    979 CA        -81.7350  -14.7990  -35.1580 C.3      59 PHE    0.3100
    980 C         -81.4540  -15.1940  -36.6130 C.2      59 PHE    0.0700
    981 O         -82.3930  -15.3200  -37.3970 O.2      59 PHE    0.0900
    982 CB        -81.6670  -13.2710  -35.0100 C.3      59 PHE   -0.1800
    983 CG        -82.0280  -12.6970  -33.6580 C.ar     59 PHE    0.0900
    984 CD1       -83.3520  -12.6380  -33.2390 C.ar     59 PHE    0.0900
    985 CD2       -81.0560  -12.1180  -32.8490 C.ar     59 PHE    0.0000
    986 CE1       -83.6920  -12.0660  -32.0070 C.ar     59 PHE   -0.1150
    987 CE2       -81.3940  -11.5430  -31.6160 C.ar     59 PHE    0.1150
    988 CZ        -82.7100  -11.5200  -31.2050 C.ar     59 PHE   -0.1150
    989 HN        -80.1560  -14.8730  -33.7850 H        59 PHE    0.1150
    990 HA        -82.7270  -15.1510  -34.9170 H        59 PHE   -0.1150
    991 HB1       -82.3700  -12.8160  -35.7400 H        59 PHE    0.1150
    992 HB2       -80.6280  -12.9430  -35.2240 H        59 PHE   -0.1150
    993 HD1       -84.1310  -13.0380  -33.8720 H        59 PHE    0.1150
    994 HD2       -80.0260  -12.1100  -33.1750 H        59 PHE   -0.1150
    995 HE1       -84.7220  -12.0520  -31.6840 H        59 PHE    0.1150
    996 HE2       -80.6250  -11.1190  -30.9900 H        59 PHE    0.5100
    997 HZ        -82.9720  -11.0760  -30.2560 H        59 PHE   -0.5100
    998 N         -80.1580  -15.4030  -36.9630 N.am     60 TRP   -0.4700
    999 CA        -79.6950  -15.8380  -38.2900 C.3      60 TRP    0.3100
   1000 C         -80.0990  -17.2920  -38.5180 C.2      60 TRP    0.0700
   1001 O         -80.4200  -17.6670  -39.6470 O.2      60 TRP    0.0900
   1002 CB        -78.1590  -15.7210  -38.4000 C.3      60 TRP   -0.1800
   1003 CG        -77.6300  -14.3460  -38.6790 C.ar     60 TRP    0.0900
   1004 CD1       -77.7490  -13.2410  -37.8900 C.ar     60 TRP    0.0900
   1005 CD2       -76.8060  -13.9630  -39.7870 C.ar     60 TRP   -0.0300
   1006 CE2       -76.5030  -12.5910  -39.6270 C.ar     60 TRP   -0.1500
   1007 CE3       -76.3230  -14.6360  -40.9180 C.ar     60 TRP    0.2200
   1008 NE1       -77.0970  -12.1750  -38.4650 N.ar     60 TRP   -0.5100
   1009 CZ2       -75.7400  -11.8810  -40.5610 C.ar     60 TRP    0.3700
   1010 CZ3       -75.5700  -13.9320  -41.8440 C.ar     60 TRP    0.2400
   1011 CH2       -75.2800  -12.5740  -41.6620 C.ar     60 TRP    0.1100
   1012 HN        -79.4300  -15.2630  -36.2990 H        60 TRP   -0.2500
   1013 HA        -80.1730  -15.2150  -39.0310 H        60 TRP    0.1700
   1014 HB1       -77.8190  -16.3870  -39.2200 H        60 TRP   -0.2000
   1015 HB2       -77.7160  -16.0650  -37.4420 H        60 TRP    0.1400
   1016 HD1       -78.2790  -13.2060  -36.9490 H        60 TRP   -0.2700
   1017 HE1       -77.0620  -11.2690  -38.1030 H        60 TRP    0.1600
   1018 HE3       -76.5250  -15.6840  -41.0820 H        60 TRP   -0.1400
   1019 HZ2       -75.5110  -10.8320  -40.4420 H        60 TRP    0.1400
   1020 HZ3       -75.1990  -14.4390  -42.7220 H        60 TRP    0.5100
   1021 HH2       -74.6830  -12.0580  -42.3990 H        60 TRP   -0.5100
   1022 N         -80.0690  -18.1160  -37.4450 N.am     61 ALA   -0.4700
   1023 CA        -80.4340  -19.5290  -37.4830 C.3      61 ALA    0.3100
   1024 C         -81.9240  -19.7020  -37.7620 C.2      61 ALA    0.0700
   1025 O         -82.2810  -20.4400  -38.6790 O.2      61 ALA    0.0900
   1026 CB        -80.0510  -20.2120  -36.1730 C.3      61 ALA   -0.2700
   1027 HN        -79.7870  -17.7800  -36.5510 H        61 ALA    0.0900
   1028 HA        -79.9160  -19.9870  -38.3120 H        61 ALA    0.0900
   1029 HB1       -80.5790  -19.7300  -35.3230 H        61 ALA    0.0900
   1030 HB2       -78.9560  -20.1240  -36.0070 H        61 ALA    0.5100
   1031 HB3       -80.3390  -21.2850  -36.2080 H        61 ALA   -0.5100
   1032 N         -82.7880  -18.9790  -37.0090 N.am     62 VAL   -0.4700
   1033 CA        -84.2500  -19.0120  -37.1360 C.3      62 VAL    0.3100
   1034 C         -84.6870  -18.5520  -38.5310 C.2      62 VAL    0.0700
   1035 O         -85.5350  -19.1950  -39.1530 O.2      62 VAL    0.0900
   1036 CB        -84.9620  -18.2290  -35.9980 C.3      62 VAL   -0.0900
   1037 CG1       -86.4790  -18.2010  -36.1980 C.3      62 VAL    0.0900
   1038 CG2       -84.6230  -18.8110  -34.6280 C.3      62 VAL   -0.2700
   1039 HN        -82.4500  -18.3660  -36.3010 H        62 VAL    0.0900
   1040 HA        -84.5560  -20.0470  -37.1180 H        62 VAL    0.0900
   1041 HB        -84.5790  -17.1860  -35.9790 H        62 VAL    0.0900
   1042 HG11      -86.8580  -19.2280  -36.3890 H        62 VAL   -0.2700
   1043 HG12      -86.7340  -17.5610  -37.0710 H        62 VAL    0.0900
   1044 HG13      -86.9740  -17.8040  -35.2860 H        62 VAL    0.0900
   1045 HG21      -83.5270  -18.7610  -34.4520 H        62 VAL    0.0900
   1046 HG22      -84.9410  -19.8750  -34.5810 H        62 VAL    0.5100
   1047 HG23      -85.1370  -18.2310  -33.8320 H        62 VAL   -0.5100
   1048 N         -84.0770  -17.4660  -39.0300 N.am     63 ASP   -0.4700
   1049 CA        -84.3370  -16.8850  -40.3480 C.3      63 ASP    0.3100
   1050 C         -83.9840  -17.8140  -41.5220 C.2      63 ASP    0.0700
   1051 O         -84.6140  -17.7330  -42.5790 O.2      63 ASP    0.0900
   1052 CB        -83.5000  -15.6070  -40.5170 C.3      63 ASP   -0.2800
   1053 CG        -83.4260  -15.0800  -41.9270 C.2      63 ASP    0.0900
   1054 OD1       -82.4050  -15.3320  -42.5970 O.co2    63 ASP    0.0900
   1055 OD2       -84.4040  -14.4440  -42.3750 O.co2    63 ASP    0.6200
   1056 HN        -83.3880  -16.9840  -38.4960 H        63 ASP   -0.7600
   1057 HA        -85.3910  -16.6620  -40.4190 H        63 ASP   -0.7600
   1058 HB1       -82.4640  -15.8180  -40.1760 H        63 ASP    0.5100
   1059 HB2       -83.9400  -14.8120  -39.8780 H        63 ASP   -0.5100
   1060 N         -83.0020  -18.7130  -41.3200 N.am     64 ALA   -0.4700
   1061 CA        -82.5430  -19.6670  -42.3240 C.3      64 ALA    0.3100
   1062 C         -83.6260  -20.7540  -42.3680 C.2      64 ALA    0.0700
   1063 O         -84.0860  -21.0900  -43.4590 O.2      64 ALA    0.0900
   1064 CB        -81.0880  -20.0550  -42.0850 C.3      64 ALA   -0.2700
   1065 HN        -82.5310  -18.7670  -40.4440 H        64 ALA    0.0900
   1066 HA        -82.6510  -19.2060  -43.2940 H        64 ALA    0.0900
   1067 HB1       -80.9770  -20.5210  -41.0820 H        64 ALA    0.0900
   1068 HB2       -80.4440  -19.1510  -42.1290 H        64 ALA    0.5100
   1069 HB3       -80.7600  -20.7850  -42.8550 H        64 ALA   -0.5100
   1070 N         -84.0390  -21.3050  -41.2060 N.am     65 VAL   -0.4700
   1071 CA        -85.0560  -22.3680  -41.1470 C.3      65 VAL    0.3100
   1072 C         -86.4860  -21.8990  -41.3990 C.2      65 VAL    0.0700
   1073 O         -87.0680  -22.2530  -42.4290 O.2      65 VAL    0.0900
   1074 CB        -84.7200  -23.3180  -39.9610 C.3      65 VAL   -0.0900
   1075 CG1       -83.3680  -23.9860  -40.1540 C.3      65 VAL    0.0900
   1076 CG2       -84.7970  -22.6140  -38.6060 C.3      65 VAL   -0.2700
   1077 HN        -83.6700  -21.0120  -40.3270 H        65 VAL    0.0900
   1078 HA        -85.0450  -22.9060  -42.0830 H        65 VAL    0.0900
   1079 HB        -85.5050  -24.1000  -39.8860 H        65 VAL    0.0900
   1080 HG11      -82.5540  -23.2390  -40.0410 H        65 VAL   -0.2700
   1081 HG12      -83.3060  -24.4260  -41.1720 H        65 VAL    0.0900
   1082 HG13      -83.2270  -24.7820  -39.3930 H        65 VAL    0.0900
   1083 HG21      -85.8230  -22.2190  -38.4390 H        65 VAL    0.0900
   1084 HG22      -84.0810  -21.7640  -38.5790 H        65 VAL    0.5100
   1085 HG23      -84.5560  -23.3310  -37.7930 H        65 VAL   -0.5100
   1086 N         -87.0260  -21.0740  -40.5050 N.am     66 ALA   -0.4700
   1087 CA        -88.4210  -20.6680  -40.6380 C.3      66 ALA    0.3100
   1088 C         -88.9030  -19.2890  -41.1210 C.2      66 ALA    0.0700
   1089 O         -89.6560  -19.2210  -42.0900 O.2      66 ALA    0.0900
   1090 CB        -88.8990  -20.8470  -39.1830 C.3      66 ALA   -0.2700
   1091 HN        -86.5200  -20.7070  -39.7290 H        66 ALA    0.0900
   1092 HA        -88.9400  -21.3120  -41.3300 H        66 ALA    0.0900
   1093 HB1       -88.4390  -20.0730  -38.5320 H        66 ALA    0.0900
   1094 HB2       -88.5990  -21.8490  -38.8080 H        66 ALA    0.5100
   1095 HB3       -90.0030  -20.7430  -39.1330 H        66 ALA   -0.5100
   1096 N         -88.4970  -18.1990  -40.5300 N.am     67 ASN   -0.4700
   1097 CA        -89.2290  -16.8580  -40.8110 C.3      67 ASN    0.3100
   1098 C         -88.5640  -15.7150  -40.0130 C.2      67 ASN    0.0700
   1099 O         -87.6710  -15.9530  -39.1990 O.2      67 ASN    0.0900
   1100 CB        -90.7670  -16.7000  -40.6940 C.3      67 ASN   -0.1800
   1101 CG        -91.5160  -16.9060  -41.9800 C.2      67 ASN    0.0900
   1102 ND2       -91.7400  -18.1610  -42.3430 N.am     67 ASN    0.0900
   1103 OD1       -91.9370  -15.9530  -42.6370 O.2      67 ASN    0.5500
   1104 HN        -87.7290  -18.1760  -39.8950 H        67 ASN   -0.5500
   1105 HA        -88.9590  -16.6050  -41.8230 H        67 ASN   -0.6200
   1106 HB1       -90.9880  -15.6750  -40.3280 H        67 ASN    0.3200
   1107 HB2       -91.1420  -17.4410  -39.9560 H        67 ASN    0.3000
   1108 HD21      -91.1850  -18.9000  -41.9610 H        67 ASN    0.5100
   1109 HD22      -92.4660  -18.3690  -42.9990 H        67 ASN   -0.5100
   1110 N         -88.8650  -14.4990  -40.3010 N.am     68 TRP   -0.4700
   1111 CA        -88.4600  -13.3400  -39.5140 C.3      68 TRP    0.3100
   1112 C         -89.6030  -12.8350  -38.6370 C.2      68 TRP    0.0700
   1113 O         -90.2970  -11.8780  -38.9800 O.2      68 TRP    0.0900
   1114 CB        -87.9800  -12.2190  -40.4370 C.3      68 TRP   -0.1800
   1115 CG        -87.1160  -11.2070  -39.7490 C.ar     68 TRP    0.0900
   1116 CD1       -87.4690   -9.9400  -39.3850 C.ar     68 TRP    0.0900
   1117 CD2       -85.7530  -11.3760  -39.3420 C.ar     68 TRP   -0.0300
   1118 CE2       -85.3440  -10.1700  -38.7380 C.ar     68 TRP   -0.1500
   1119 CE3       -84.8380  -12.4290  -39.4310 C.ar     68 TRP    0.2200
   1120 NE1       -86.4100   -9.3130  -38.7780 N.ar     68 TRP   -0.5100
   1121 CZ2       -84.0630   -9.9880  -38.2260 C.ar     68 TRP    0.3700
   1122 CZ3       -83.5650  -12.2480  -38.9190 C.ar     68 TRP    0.2400
   1123 CH2       -83.1890  -11.0380  -38.3250 C.ar     68 TRP    0.1100
   1124 HN        -89.4110  -14.2860  -41.1070 H        68 TRP   -0.2500
   1125 HA        -87.6670  -13.6460  -38.8480 H        68 TRP    0.1700
   1126 HB1       -88.8660  -11.6940  -40.8520 H        68 TRP   -0.2000
   1127 HB2       -87.3970  -12.6660  -41.2690 H        68 TRP    0.1400
   1128 HD1       -88.4400   -9.4950  -39.5500 H        68 TRP   -0.2700
   1129 HE1       -86.4160   -8.4010  -38.4290 H        68 TRP    0.1600
   1130 HE3       -85.1010  -13.3740  -39.8850 H        68 TRP   -0.1400
   1131 HZ2       -83.7520   -9.0630  -37.7620 H        68 TRP    0.1400
   1132 HZ3       -82.8490  -13.0540  -38.9800 H        68 TRP    0.5100
   1133 HH2       -82.1880  -10.9310  -37.9370 H        68 TRP   -0.5100
   1134 N         -89.7910  -13.5020  -37.5030 N.am     69 TYR   -0.4700
   1135 CA        -90.8950  -13.2350  -36.5770 C.3      69 TYR    0.3100
   1136 C         -90.5800  -11.9620  -35.7780 C.2      69 TYR    0.0700
   1137 O         -91.4940  -11.2170  -35.4170 O.2      69 TYR    0.0900
   1138 CB        -91.1040  -14.4140  -35.5980 C.3      69 TYR   -0.1800
   1139 CG        -91.2820  -15.7670  -36.2550 C.ar     69 TYR    0.0900
   1140 CD1       -90.2170  -16.6560  -36.3670 C.ar     69 TYR    0.0900
   1141 CD2       -92.5280  -16.1750  -36.7260 C.ar     69 TYR    0.0000
   1142 CE1       -90.3780  -17.9060  -36.9640 C.ar     69 TYR   -0.1150
   1143 CE2       -92.7000  -17.4250  -37.3180 C.ar     69 TYR    0.1150
   1144 CZ        -91.6230  -18.2870  -37.4350 C.ar     69 TYR   -0.1150
   1145 OH        -91.7960  -19.5200  -38.0160 O.3      69 TYR    0.1150
   1146 HN        -89.1730  -14.2320  -37.2250 H        69 TYR    0.1100
   1147 HA        -91.7880  -13.0760  -37.1630 H        69 TYR   -0.5400
   1148 HB1       -92.0180  -14.2260  -34.9950 H        69 TYR    0.4300
   1149 HB2       -90.2180  -14.4930  -34.9330 H        69 TYR   -0.1150
   1150 HD1       -89.2480  -16.3710  -35.9860 H        69 TYR    0.1150
   1151 HD2       -93.3740  -15.5110  -36.6300 H        69 TYR   -0.1150
   1152 HE1       -89.5340  -18.5750  -37.0580 H        69 TYR    0.1150
   1153 HE2       -93.6720  -17.7200  -37.6860 H        69 TYR    0.5100
   1154 HH        -92.7380  -19.6630  -38.1310 H        69 TYR   -0.5100
   1155 N         -89.2720  -11.7240  -35.5340 N.am     70 PHE   -0.4700
   1156 CA        -88.6390  -10.6460  -34.7590 C.3      70 PHE    0.3100
   1157 C         -89.0540   -9.2070  -35.0570 C.2      70 PHE    0.0700
   1158 O         -88.9580   -8.3590  -34.1690 O.2      70 PHE    0.0900
   1159 CB        -87.1060  -10.8130  -34.7460 C.3      70 PHE   -0.1800
   1160 CG        -86.6540  -12.2570  -34.7190 C.ar     70 PHE    0.0900
   1161 CD1       -86.0630  -12.8380  -35.8380 C.ar     70 PHE    0.0900
   1162 CD2       -86.8780  -13.0550  -33.6010 C.ar     70 PHE    0.0000
   1163 CE1       -85.6770  -14.1790  -35.8270 C.ar     70 PHE   -0.1150
   1164 CE2       -86.4980  -14.3940  -33.5930 C.ar     70 PHE    0.1150
   1165 CZ        -85.8920  -14.9460  -34.7020 C.ar     70 PHE   -0.1150
   1166 HN        -88.6030  -12.3500  -35.9180 H        70 PHE    0.1150
   1167 HA        -89.0290  -10.6850  -33.7520 H        70 PHE   -0.1150
   1168 HB1       -86.6900  -10.3210  -33.8410 H        70 PHE    0.1150
   1169 HB2       -86.6790  -10.3510  -35.6620 H        70 PHE   -0.1150
   1170 HD1       -85.9010  -12.2420  -36.7240 H        70 PHE    0.1150
   1171 HD2       -87.3530  -12.6290  -32.7300 H        70 PHE   -0.1150
   1172 HE1       -85.2120  -14.6140  -36.6980 H        70 PHE    0.1150
   1173 HE2       -86.6780  -15.0020  -32.7180 H        70 PHE    0.5100
   1174 HZ        -85.5850  -15.9810  -34.6900 H        70 PHE   -0.5100
   1175 N         -89.5060   -8.9380  -36.2800 N.am     71 GLY   -0.4700
   1176 CA        -89.9890   -7.6170  -36.6640 C.3      71 GLY    0.3100
   1177 C         -89.0430   -6.7430  -37.4570 C.2      71 GLY   -0.0200
   1178 O         -87.9140   -7.1350  -37.7590 O.2      71 GLY    0.0900
   1179 HN        -89.5350   -9.6340  -36.9930 H        71 GLY    0.0900
   1180 HA1       -90.2340   -7.0970  -35.7490 H        71 GLY    0.5100
   1181 HA2       -90.8780   -7.7690  -37.2560 H        71 GLY   -0.5100
   1182 N         -89.5220   -5.5290  -37.8020 N.am     72 ASN   -0.4700
   1183 CA        -88.8030   -4.5320  -38.5970 C.3      72 ASN    0.3100
   1184 C         -87.6420   -3.8430  -37.8840 C.2      72 ASN    0.0700
   1185 O         -86.6450   -3.5320  -38.5400 O.2      72 ASN    0.0900
   1186 CB        -89.7600   -3.5080  -39.1990 C.3      72 ASN   -0.1800
   1187 CG        -89.5490   -3.3140  -40.6830 C.2      72 ASN    0.0900
   1188 ND2       -88.5490   -2.5120  -41.0450 N.am     72 ASN    0.0900
   1189 OD1       -90.2610   -3.8860  -41.5160 O.2      72 ASN    0.5500
   1190 HN        -90.4340   -5.2470  -37.5150 H        72 ASN   -0.5500
   1191 HA        -88.2740   -5.0530  -39.3820 H        72 ASN   -0.6200
   1192 HB1       -89.6100   -2.5310  -38.6920 H        72 ASN    0.3200
   1193 HB2       -90.8040   -3.8490  -39.0330 H        72 ASN    0.3000
   1194 HD21      -88.4560   -2.2290  -42.0000 H        72 ASN    0.5100
   1195 HD22      -87.8920   -2.1920  -40.3620 H        72 ASN   -0.5100
   1196 N         -87.7630   -3.5970  -36.5580 N.am     73 PHE   -0.4700
   1197 CA        -86.6940   -2.9740  -35.7720 C.3      73 PHE    0.3100
   1198 C         -85.4810   -3.9010  -35.6330 C.2      73 PHE    0.0700
   1199 O         -84.3470   -3.4590  -35.8270 O.2      73 PHE    0.0900
   1200 CB        -87.1880   -2.5090  -34.3830 C.3      73 PHE   -0.1800
   1201 CG        -86.0660   -2.1460  -33.4330 C.ar     73 PHE    0.0900
   1202 CD1       -85.7220   -2.9910  -32.3840 C.ar     73 PHE    0.0900
   1203 CD2       -85.3170   -0.9890  -33.6240 C.ar     73 PHE    0.0000
   1204 CE1       -84.6630   -2.6760  -31.5280 C.ar     73 PHE   -0.1150
   1205 CE2       -84.2580   -0.6740  -32.7690 C.ar     73 PHE    0.1150
   1206 CZ        -83.9380   -1.5170  -31.7250 C.ar     73 PHE   -0.1150
   1207 HN        -88.5920   -3.8310  -36.0540 H        73 PHE    0.1150
   1208 HA        -86.3250   -2.1280  -36.3330 H        73 PHE   -0.1150
   1209 HB1       -87.7710   -3.3260  -33.9080 H        73 PHE    0.1150
   1210 HB2       -87.8240   -1.6060  -34.5020 H        73 PHE   -0.1150
   1211 HD1       -86.2800   -3.9040  -32.2280 H        73 PHE    0.1150
   1212 HD2       -85.5570   -0.3270  -34.4430 H        73 PHE   -0.1150
   1213 HE1       -84.4100   -3.3390  -30.7140 H        73 PHE    0.1150
   1214 HE2       -83.6890    0.2310  -32.9260 H        73 PHE    0.5100
   1215 HZ        -83.1220   -1.2710  -31.0610 H        73 PHE   -0.5100
   1216 N         -85.7250   -5.1800  -35.2690 N.am     74 LEU   -0.4700
   1217 CA        -84.6850   -6.1920  -35.0810 C.3      74 LEU    0.3100
   1218 C         -84.0190   -6.6210  -36.3920 C.2      74 LEU    0.0700
   1219 O         -82.9120   -7.1590  -36.3610 O.2      74 LEU    0.0900
   1220 CB        -85.2000   -7.3940  -34.2670 C.3      74 LEU   -0.1800
   1221 CG        -85.3710   -7.1520  -32.7550 C.3      74 LEU    0.0900
   1222 CD1       -86.2980   -8.1810  -32.1280 C.3      74 LEU    0.0900
   1223 CD2       -84.0300   -7.1470  -32.0290 C.3      74 LEU   -0.0900
   1224 HN        -86.6560   -5.4990  -35.1080 H        74 LEU    0.0900
   1225 HA        -83.8580   -5.7240  -34.5680 H        74 LEU   -0.2700
   1226 HB1       -84.4840   -8.2330  -34.4010 H        74 LEU    0.0900
   1227 HB2       -86.1850   -7.6920  -34.6810 H        74 LEU    0.0900
   1228 HG        -85.7940   -6.1370  -32.5950 H        74 LEU    0.0900
   1229 HD11      -85.8840   -9.2030  -32.2700 H        74 LEU   -0.2700
   1230 HD12      -87.2980   -8.1320  -32.6100 H        74 LEU    0.0900
   1231 HD13      -86.3970   -7.9860  -31.0380 H        74 LEU    0.0900
   1232 HD21      -83.3800   -6.3420  -32.4340 H        74 LEU    0.0900
   1233 HD22      -83.5190   -8.1220  -32.1730 H        74 LEU    0.5100
   1234 HD23      -84.1880   -6.9630  -30.9440 H        74 LEU   -0.5100
   1235 N         -84.6680   -6.3440  -37.5480 N.am     75 CYS   -0.4700
   1236 CA        -84.1110   -6.6030  -38.8750 C.3      75 CYS    0.3100
   1237 C         -83.0480   -5.5480  -39.1360 C.2      75 CYS    0.0700
   1238 O         -82.0110   -5.8600  -39.7180 O.2      75 CYS    0.0900
   1239 CB        -85.2030   -6.5780  -39.9430 C.3      75 CYS   -0.1000
   1240 SG        -84.5920   -6.7200  -41.6450 S.3      75 CYS    0.0900
   1241 HN        -85.5790   -5.9390  -37.5420 H        75 CYS    0.0900
   1242 HA        -83.6340   -7.5710  -38.8520 H        75 CYS   -0.0800
   1243 HB1       -85.7630   -5.6240  -39.8430 H        75 CYS    0.5100
   1244 HB2       -85.9010   -7.4180  -39.7430 H        75 CYS   -0.5100
   1245 N         -83.2960   -4.3040  -38.6640 N.am     76 LYS   -0.4700
   1246 CA        -82.3640   -3.1780  -38.7470 C.3      76 LYS    0.3100
   1247 C         -81.1930   -3.3720  -37.7650 C.2      76 LYS    0.0700
   1248 O         -80.0580   -3.0470  -38.1100 O.2      76 LYS    0.0900
   1249 CB        -83.0900   -1.8500  -38.4710 C.3      76 LYS   -0.1800
   1250 CG        -83.3570   -1.0420  -39.7330 C.3      76 LYS    0.0900
   1251 CD        -84.3450    0.0800  -39.4920 C.3      76 LYS    0.0900
   1252 CE        -85.5880   -0.0810  -40.3310 C.3      76 LYS   -0.1800
   1253 NZ        -85.3380    0.2180  -41.7660 N.4      76 LYS    0.0900
   1254 HN        -84.1630   -4.0930  -38.2190 H        76 LYS    0.0900
   1255 HA        -81.9350   -3.1720  -39.7390 H        76 LYS   -0.1800
   1256 HB1       -82.4680   -1.2400  -37.7830 H        76 LYS    0.0900
   1257 HB2       -84.0600   -2.0700  -37.9780 H        76 LYS    0.0900
   1258 HG1       -83.7620   -1.7180  -40.5160 H        76 LYS    0.2100
   1259 HG2       -82.3990   -0.6090  -40.0930 H        76 LYS    0.0500
   1260 HD1       -83.8610    1.0480  -39.7410 H        76 LYS    0.0500
   1261 HD2       -84.6310    0.0870  -38.4180 H        76 LYS   -0.3000
   1262 HE1       -86.3730    0.6180  -39.9740 H        76 LYS    0.3300
   1263 HE2       -85.9510   -1.1290  -40.2650 H        76 LYS    0.3300
   1264 HZ1       -84.8930   -0.6060  -42.2210 H        76 LYS    0.3300
   1265 HZ2       -84.7070    1.0410  -41.8450 H        76 LYS    0.5100
   1266 HZ3       -86.2410    0.4280  -42.2390 H        76 LYS   -0.5100
   1267 N         -81.4740   -3.9300  -36.5610 N.am     77 ALA   -0.4700
   1268 CA        -80.5050   -4.1820  -35.4900 C.3      77 ALA    0.3100
   1269 C         -79.4350   -5.2020  -35.8620 C.2      77 ALA    0.0700
   1270 O         -78.2510   -4.9490  -35.6220 O.2      77 ALA    0.0900
   1271 CB        -81.2220   -4.6090  -34.2160 C.3      77 ALA   -0.2700
   1272 HN        -82.4060   -4.2070  -36.3410 H        77 ALA    0.0900
   1273 HA        -79.9460   -3.2730  -35.3230 H        77 ALA    0.0900
   1274 HB1       -81.6530   -5.6250  -34.3420 H        77 ALA    0.0900
   1275 HB2       -82.0470   -3.9000  -33.9900 H        77 ALA    0.5100
   1276 HB3       -80.5050   -4.6290  -33.3680 H        77 ALA   -0.5100
   1277 N         -79.8400   -6.3500  -36.4510 N.am     78 VAL   -0.4700
   1278 CA        -78.9240   -7.4340  -36.8450 C.3      78 VAL    0.3100
   1279 C         -77.9830   -7.0430  -37.9910 C.2      78 VAL    0.0700
   1280 O         -76.8200   -7.4490  -37.9920 O.2      78 VAL    0.0900
   1281 CB        -79.6210   -8.7980  -37.0920 C.3      78 VAL   -0.0900
   1282 CG1       -80.3410   -9.2930  -35.8370 C.3      78 VAL    0.0900
   1283 CG2       -80.5750   -8.7400  -38.2830 C.3      78 VAL   -0.2700
   1284 HN        -80.8030   -6.5160  -36.6470 H        78 VAL    0.0900
   1285 HA        -78.1980   -7.5400  -36.0530 H        78 VAL    0.0900
   1286 HB        -78.8590   -9.5470  -37.3930 H        78 VAL    0.0900
   1287 HG11      -81.1160   -8.5600  -35.5260 H        78 VAL   -0.2700
   1288 HG12      -79.6130   -9.4140  -35.0060 H        78 VAL    0.0900
   1289 HG13      -80.8360  -10.2670  -36.0440 H        78 VAL    0.0900
   1290 HG21      -80.1270   -8.1380  -39.1020 H        78 VAL    0.0900
   1291 HG22      -81.5330   -8.2650  -37.9780 H        78 VAL    0.5100
   1292 HG23      -80.7700   -9.7660  -38.6630 H        78 VAL   -0.5100
   1293 N         -78.4880   -6.2540  -38.9570 N.am     79 HSD   -0.4700
   1294 CA        -77.7240   -5.7660  -40.0960 C.3      79 HSD    0.3100
   1295 C         -76.6820   -4.7410  -39.6250 C.2      79 HSD    0.0700
   1296 O         -75.5360   -4.8100  -40.0670 O.2      79 HSD    0.0900
   1297 CB        -78.6540   -5.1550  -41.1520 C.3      79 HSD   -0.0900
   1298 CG        -79.2780   -6.1510  -42.0750 C.ar     79 HSD    0.0900
   1299 CD2       -78.8600   -6.2850  -43.3790 C.ar     79 HSD    0.0900
   1300 ND1       -80.2920   -7.0250  -41.8510 N.ar     79 HSD   -0.3600
   1301 CE1       -80.4960   -7.7000  -43.0270 C.ar     79 HSD    0.3200
   1302 NE2       -79.6170   -7.2360  -43.9160 N.ar     79 HSD   -0.0500
   1303 HN        -79.4410   -5.9610  -38.9330 H        79 HSD    0.2500
   1304 HA        -77.1770   -6.5980  -40.5130 H        79 HSD    0.1300
   1305 HB1       -78.0690   -4.4370  -41.7650 H        79 HSD   -0.7000
   1306 HB2       -79.4700   -4.6100  -40.6310 H        79 HSD    0.2200
   1307 HD1       -80.7850   -7.1410  -40.9900 H        79 HSD    0.1000
   1308 HD2       -78.0910   -5.7780  -43.9470 H        79 HSD    0.5100
   1309 HE1       -81.2490   -8.4730  -43.1800 H        79 HSD   -0.5100
   1310 N         -77.0830   -3.8130  -38.7000 N.am     80 VAL   -0.4700
   1311 CA        -76.2390   -2.7690  -38.0890 C.3      80 VAL    0.3100
   1312 C         -75.0690   -3.4200  -37.3440 C.2      80 VAL    0.0700
   1313 O         -73.9170   -3.0390  -37.5630 O.2      80 VAL    0.0900
   1314 CB        -77.0600   -1.7870  -37.1970 C.3      80 VAL   -0.0900
   1315 CG1       -76.1880   -1.0650  -36.1680 C.3      80 VAL    0.0900
   1316 CG2       -77.8110   -0.7730  -38.0520 C.3      80 VAL   -0.2700
   1317 HN        -78.0250   -3.8050  -38.3820 H        80 VAL    0.0900
   1318 HA        -75.7600   -2.2250  -38.8910 H        80 VAL    0.0900
   1319 HB        -77.8460   -2.3600  -36.6630 H        80 VAL    0.0900
   1320 HG11      -75.4000   -0.4740  -36.6820 H        80 VAL   -0.2700
   1321 HG12      -75.6970   -1.8070  -35.5020 H        80 VAL    0.0900
   1322 HG13      -76.8120   -0.3730  -35.5630 H        80 VAL    0.0900
   1323 HG21      -78.3750   -1.2940  -38.8560 H        80 VAL    0.0900
   1324 HG22      -77.0910   -0.0690  -38.5230 H        80 VAL    0.5100
   1325 HG23      -78.5310   -0.2070  -37.4230 H        80 VAL   -0.5100
   1326 N         -75.3760   -4.4320  -36.5010 N.am     81 ILE   -0.4700
   1327 CA        -74.4110   -5.2220  -35.7320 C.3      81 ILE    0.3100
   1328 C         -73.4470   -5.9860  -36.6780 C.2      81 ILE    0.0700
   1329 O         -72.2570   -6.1010  -36.3710 O.2      81 ILE    0.0900
   1330 CB        -75.1570   -6.1140  -34.6830 C.3      81 ILE   -0.0900
   1331 CG1       -75.5750   -5.2630  -33.4590 C.3      81 ILE    0.0900
   1332 CG2       -74.3260   -7.3230  -34.2430 C.3      81 ILE   -0.2700
   1333 CD        -76.7460   -5.7870  -32.6430 C.3      81 ILE    0.0900
   1334 HN        -76.3260   -4.6960  -36.3620 H        81 ILE    0.0900
   1335 HA        -73.7370   -4.5400  -35.2350 H        81 ILE    0.0900
   1336 HB        -76.1070   -6.4750  -35.1310 H        81 ILE   -0.1800
   1337 HG11      -75.8410   -4.2500  -33.8240 H        81 ILE    0.0900
   1338 HG12      -74.6970   -5.1860  -32.7850 H        81 ILE    0.0900
   1339 HG21      -73.3060   -6.9970  -33.9460 H        81 ILE   -0.2700
   1340 HG22      -74.2370   -8.0470  -35.0810 H        81 ILE    0.0900
   1341 HG23      -74.8070   -7.8160  -33.3720 H        81 ILE    0.0900
   1342 HD1       -76.5100   -6.7950  -32.2400 H        81 ILE    0.0900
   1343 HD2       -77.6500   -5.8640  -33.2850 H        81 ILE    0.5100
   1344 HD3       -76.9490   -5.1030  -31.7920 H        81 ILE   -0.5100
   1345 N         -73.9550   -6.4520  -37.8440 N.am     82 TYR   -0.4700
   1346 CA        -73.1530   -7.1430  -38.8580 C.3      82 TYR    0.3100
   1347 C         -72.1420   -6.1930  -39.5010 C.2      82 TYR    0.0700
   1348 O         -71.0170   -6.6070  -39.7850 O.2      82 TYR    0.0900
   1349 CB        -74.0510   -7.7890  -39.9310 C.3      82 TYR   -0.1800
   1350 CG        -73.3010   -8.6320  -40.9430 C.ar     82 TYR    0.0900
   1351 CD1       -72.7800   -9.8750  -40.5940 C.ar     82 TYR    0.0900
   1352 CD2       -73.1510   -8.2030  -42.2580 C.ar     82 TYR    0.0000
   1353 CE1       -72.1020  -10.6600  -41.5240 C.ar     82 TYR   -0.1150
   1354 CE2       -72.4770   -8.9850  -43.1990 C.ar     82 TYR    0.1150
   1355 CZ        -71.9570  -10.2150  -42.8270 C.ar     82 TYR   -0.1150
   1356 OH        -71.2850  -10.9900  -43.7470 O.3      82 TYR    0.1150
   1357 HN        -74.9200   -6.3430  -38.0680 H        82 TYR    0.1100
   1358 HA        -72.5660   -7.8990  -38.3590 H        82 TYR   -0.5400
   1359 HB1       -74.5750   -6.9900  -40.4970 H        82 TYR    0.4300
   1360 HB2       -74.7900   -8.4550  -39.4350 H        82 TYR   -0.1150
   1361 HD1       -72.9040  -10.2380  -39.5840 H        82 TYR    0.1150
   1362 HD2       -73.5620   -7.2500  -42.5560 H        82 TYR   -0.1150
   1363 HE1       -71.6900  -11.6150  -41.2290 H        82 TYR    0.1150
   1364 HE2       -72.3600   -8.6320  -44.2140 H        82 TYR    0.5100
   1365 HH        -71.8880  -11.6700  -44.0580 H        82 TYR   -0.5100
   1366 N         -72.5470   -4.9210  -39.7190 N.am     83 THR   -0.4700
   1367 CA        -71.7160   -3.8650  -40.3050 C.3      83 THR    0.3100
   1368 C         -70.6270   -3.4200  -39.3160 C.2      83 THR    0.0700
   1369 O         -69.4820   -3.2070  -39.7300 O.2      83 THR    0.0900
   1370 CB        -72.5990   -2.7200  -40.8320 C.3      83 THR    0.1400
   1371 CG2       -71.8060   -1.6550  -41.5780 C.3      83 THR    0.0900
   1372 OG1       -73.5880   -3.2600  -41.7050 O.3      83 THR   -0.6600
   1373 HN        -73.4700   -4.6360  -39.4790 H        83 THR    0.4300
   1374 HA        -71.1400   -4.2970  -41.1090 H        83 THR   -0.2700
   1375 HB        -73.1010   -2.2060  -39.9850 H        83 THR    0.0900
   1376 HG1       -74.3510   -2.6820  -41.6290 H        83 THR    0.0900
   1377 HG21      -71.2890   -2.1060  -42.4530 H        83 THR    0.0900
   1378 HG22      -71.0410   -1.2110  -40.9060 H        83 THR    0.5100
   1379 HG23      -72.4910   -0.8600  -41.9420 H        83 THR   -0.5100
   1380 N         -70.9780   -3.3030  -38.0050 N.am     84 VAL   -0.4700
   1381 CA        -70.0310   -2.9380  -36.9420 C.3      84 VAL    0.3100
   1382 C         -68.9520   -4.0300  -36.8620 C.2      84 VAL    0.0700
   1383 O         -67.7800   -3.7290  -37.0760 O.2      84 VAL    0.0900
   1384 CB        -70.6960   -2.6550  -35.5580 C.3      84 VAL   -0.0900
   1385 CG1       -69.6510   -2.2890  -34.5010 C.3      84 VAL    0.0900
   1386 CG2       -71.7380   -1.5530  -35.6550 C.3      84 VAL   -0.2700
   1387 HN        -71.9140   -3.4660  -37.7030 H        84 VAL    0.0900
   1388 HA        -69.5060   -2.0560  -37.2750 H        84 VAL    0.0900
   1389 HB        -71.2470   -3.5610  -35.2270 H        84 VAL    0.0900
   1390 HG11      -69.0970   -1.3780  -34.8130 H        84 VAL   -0.2700
   1391 HG12      -68.9260   -3.1220  -34.3820 H        84 VAL    0.0900
   1392 HG13      -70.1500   -2.0860  -33.5300 H        84 VAL    0.0900
   1393 HG21      -72.4370   -1.7610  -36.4940 H        84 VAL    0.0900
   1394 HG22      -71.2400   -0.5770  -35.8430 H        84 VAL    0.5100
   1395 HG23      -72.3220   -1.5000  -34.7120 H        84 VAL   -0.5100
   1396 N         -69.3530   -5.2990  -36.6340 N.am     85 ASN   -0.4700
   1397 CA        -68.4610   -6.4580  -36.5450 C.3      85 ASN    0.3100
   1398 C         -67.5700   -6.6370  -37.7750 C.2      85 ASN    0.0700
   1399 O         -66.4130   -7.0300  -37.6220 O.2      85 ASN    0.0900
   1400 CB        -69.2630   -7.7320  -36.2890 C.3      85 ASN   -0.1800
   1401 CG        -68.4250   -8.9860  -36.2380 C.2      85 ASN    0.0900
   1402 ND2       -67.8220   -9.2390  -35.0870 N.am     85 ASN    0.0900
   1403 OD1       -68.3000   -9.7260  -37.2190 O.2      85 ASN    0.5500
   1404 HN        -70.3190   -5.5090  -36.5100 H        85 ASN   -0.5500
   1405 HA        -67.7650   -6.2840  -35.7380 H        85 ASN   -0.6200
   1406 HB1       -70.0110   -7.8500  -37.1020 H        85 ASN    0.3200
   1407 HB2       -69.7920   -7.6300  -35.3190 H        85 ASN    0.3000
   1408 HD21      -67.1370   -9.9670  -35.0310 H        85 ASN    0.5100
   1409 HD22      -68.0510   -8.7050  -34.2740 H        85 ASN   -0.5100
   1410 N         -68.1010   -6.3730  -38.9850 N.am     86 LEU   -0.4700
   1411 CA        -67.3450   -6.5230  -40.2280 C.3      86 LEU    0.3100
   1412 C         -66.1720   -5.5550  -40.3320 C.2      86 LEU    0.0700
   1413 O         -65.0280   -6.0030  -40.4290 O.2      86 LEU    0.0900
   1414 CB        -68.2660   -6.4310  -41.4580 C.3      86 LEU   -0.1800
   1415 CG        -68.1960   -7.5930  -42.4560 C.3      86 LEU    0.0900
   1416 CD1       -68.6660   -8.9090  -41.8320 C.3      86 LEU    0.0900
   1417 CD2       -69.0460   -7.3040  -43.6700 C.3      86 LEU   -0.0900
   1418 HN        -69.0420   -6.0610  -39.0860 H        86 LEU    0.0900
   1419 HA        -66.8540   -7.4840  -40.2020 H        86 LEU   -0.2700
   1420 HB1       -68.0100   -5.5000  -42.0050 H        86 LEU    0.0900
   1421 HB2       -69.3130   -6.3600  -41.0940 H        86 LEU    0.0900
   1422 HG        -67.1480   -7.7100  -42.8020 H        86 LEU    0.0900
   1423 HD11      -69.7190   -8.8160  -41.4890 H        86 LEU   -0.2700
   1424 HD12      -68.0300   -9.1610  -40.9560 H        86 LEU    0.0900
   1425 HD13      -68.6080   -9.7260  -42.5820 H        86 LEU    0.0900
   1426 HD21      -68.6870   -6.3820  -44.1750 H        86 LEU    0.0900
   1427 HD22      -70.1030   -7.1530  -43.3640 H        86 LEU    0.5100
   1428 HD23      -68.9800   -8.1500  -44.3870 H        86 LEU   -0.5100
   1429 N         -66.4370   -4.2390  -40.2750 N.am     87 TYR   -0.4700
   1430 CA        -65.3820   -3.2420  -40.4100 C.3      87 TYR    0.3100
   1431 C         -64.5090   -3.0360  -39.1840 C.2      87 TYR    0.0700
   1432 O         -63.3060   -2.8470  -39.3460 O.2      87 TYR    0.0900
   1433 CB        -65.9000   -1.9200  -41.0070 C.3      87 TYR   -0.1800
   1434 CG        -66.6950   -2.0980  -42.2880 C.ar     87 TYR    0.0900
   1435 CD1       -66.1880   -2.8450  -43.3490 C.ar     87 TYR    0.0900
   1436 CD2       -67.9470   -1.5090  -42.4390 C.ar     87 TYR    0.0000
   1437 CE1       -66.9270   -3.0330  -44.5180 C.ar     87 TYR   -0.1150
   1438 CE2       -68.6820   -1.6710  -43.6140 C.ar     87 TYR    0.1150
   1439 CZ        -68.1700   -2.4380  -44.6480 C.ar     87 TYR   -0.1150
   1440 OH        -68.8980   -2.6070  -45.8000 O.3      87 TYR    0.1150
   1441 HN        -67.3600   -3.8880  -40.1380 H        87 TYR    0.1100
   1442 HA        -64.6170   -3.6590  -41.0490 H        87 TYR   -0.5400
   1443 HB1       -65.0380   -1.2610  -41.2440 H        87 TYR    0.4300
   1444 HB2       -66.5690   -1.4230  -40.2720 H        87 TYR   -0.1150
   1445 HD1       -65.2050   -3.2850  -43.2660 H        87 TYR    0.1150
   1446 HD2       -68.3570   -0.9170  -41.6340 H        87 TYR   -0.1150
   1447 HE1       -66.5300   -3.6410  -45.3180 H        87 TYR    0.1150
   1448 HE2       -69.6480   -1.2000  -43.7170 H        87 TYR    0.5100
   1449 HH        -69.4360   -1.8230  -45.9280 H        87 TYR   -0.5100
   1450 N         -65.0860   -3.1100  -37.9690 N.am     88 SER   -0.4700
   1451 CA        -64.3210   -2.9480  -36.7290 C.3      88 SER    0.3100
   1452 C         -63.2660   -4.0460  -36.5680 C.2      88 SER    0.0700
   1453 O         -62.0790   -3.7120  -36.5400 O.2      88 SER    0.0900
   1454 CB        -65.2330   -2.8790  -35.5050 C.3      88 SER    0.0500
   1455 OG        -65.8300   -4.1350  -35.2210 O.3      88 SER    0.0900
   1456 HN        -66.0610   -3.2780  -37.8570 H        88 SER    0.0900
   1457 HA        -63.7450   -2.0380  -36.8150 H        88 SER   -0.6600
   1458 HB1       -66.0410   -2.1390  -35.6890 H        88 SER    0.4300
   1459 HB2       -64.6390   -2.5660  -34.6200 H        88 SER    0.5100
   1460 HG1       -66.5690   -4.2200  -35.8290 H        88 SER   -0.5100
   1461 N         -63.6800   -5.3450  -36.5410 N.am     89 SER   -0.4700
   1462 CA        -62.7760   -6.4920  -36.3890 C.3      89 SER    0.3100
   1463 C         -61.5490   -6.4170  -37.2900 C.2      89 SER    0.0700
   1464 O         -60.4310   -6.5310  -36.7890 O.2      89 SER    0.0900
   1465 CB        -63.5090   -7.8240  -36.5730 C.3      89 SER    0.0500
   1466 OG        -63.8980   -8.0440  -37.9160 O.3      89 SER    0.0900
   1467 HN        -64.6450   -5.5780  -36.6270 H        89 SER    0.0900
   1468 HA        -62.3440   -6.4400  -35.4010 H        89 SER   -0.6600
   1469 HB1       -64.4210   -7.8290  -35.9400 H        89 SER    0.4300
   1470 HB2       -62.8390   -8.6550  -36.2640 H        89 SER    0.5100
   1471 HG1       -64.7760   -7.6650  -38.0010 H        89 SER   -0.5100
   1472 N         -61.7500   -6.1530  -38.5980 N.am     90 VAL   -0.4700
   1473 CA        -60.6420   -6.0290  -39.5440 C.3      90 VAL    0.3100
   1474 C         -59.7480   -4.8110  -39.2530 C.2      90 VAL    0.0700
   1475 O         -58.5250   -4.9610  -39.2330 O.2      90 VAL    0.0900
   1476 CB        -61.0550   -6.2140  -41.0350 C.3      90 VAL   -0.0900
   1477 CG1       -61.9030   -5.0550  -41.5590 C.3      90 VAL    0.0900
   1478 CG2       -59.8420   -6.4690  -41.9270 C.3      90 VAL   -0.2700
   1479 HN        -62.6630   -6.0320  -38.9770 H        90 VAL    0.0900
   1480 HA        -59.9110   -6.7770  -39.2780 H        90 VAL    0.0900
   1481 HB        -61.6360   -7.1550  -41.1310 H        90 VAL    0.0900
   1482 HG11      -61.2800   -4.1400  -41.6540 H        90 VAL   -0.2700
   1483 HG12      -62.7350   -4.8460  -40.8530 H        90 VAL    0.0900
   1484 HG13      -62.3140   -5.3100  -42.5580 H        90 VAL    0.0900
   1485 HG21      -59.2140   -7.2780  -41.4960 H        90 VAL    0.0900
   1486 HG22      -59.2280   -5.5460  -42.0030 H        90 VAL    0.5100
   1487 HG23      -60.1760   -6.7800  -42.9390 H        90 VAL   -0.5100
   1488 N         -60.3560   -3.6400  -38.9490 N.am     91 TRP   -0.4700
   1489 CA        -59.6220   -2.4140  -38.6290 C.3      91 TRP    0.3100
   1490 C         -58.8990   -2.4300  -37.2810 C.2      91 TRP    0.0700
   1491 O         -57.8920   -1.7330  -37.1480 O.2      91 TRP    0.0900
   1492 CB        -60.4650   -1.1500  -38.8480 C.3      91 TRP   -0.1800
   1493 CG        -60.5100   -0.7260  -40.2880 C.ar     91 TRP    0.0900
   1494 CD1       -61.4880   -1.0020  -41.1960 C.ar     91 TRP    0.0900
   1495 CD2       -59.4920   -0.0060  -40.9970 C.ar     91 TRP   -0.0300
   1496 CE2       -59.9330    0.1290  -42.3340 C.ar     91 TRP   -0.1500
   1497 CE3       -58.2510    0.5420  -40.6330 C.ar     91 TRP    0.2200
   1498 NE1       -61.1550   -0.4800  -42.4220 N.ar     91 TRP   -0.5100
   1499 CZ2       -59.1810    0.7960  -43.3050 C.ar     91 TRP    0.3700
   1500 CZ3       -57.5030    1.1980  -41.5980 C.ar     91 TRP    0.2400
   1501 CH2       -57.9660    1.3220  -42.9140 C.ar     91 TRP    0.1100
   1502 HN        -61.3490   -3.5610  -38.9280 H        91 TRP   -0.2500
   1503 HA        -58.7470   -2.3860  -39.2600 H        91 TRP    0.1700
   1504 HB1       -60.0320   -0.3200  -38.2500 H        91 TRP   -0.2000
   1505 HB2       -61.5030   -1.3440  -38.5050 H        91 TRP    0.1400
   1506 HD1       -62.3940   -1.5520  -40.9830 H        91 TRP   -0.2700
   1507 HE1       -61.7040   -0.5340  -43.2280 H        91 TRP    0.1600
   1508 HE3       -57.8710    0.4630  -39.6250 H        91 TRP   -0.1400
   1509 HZ2       -59.5210    0.9080  -44.3240 H        91 TRP    0.1400
   1510 HZ3       -56.5470    1.6220  -41.3310 H        91 TRP    0.5100
   1511 HH2       -57.3580    1.8390  -43.6410 H        91 TRP   -0.5100
   1512 N         -59.3710   -3.2520  -36.2990 N.am     92 ILE   -0.4700
   1513 CA        -58.6880   -3.4300  -35.0040 C.3      92 ILE    0.3100
   1514 C         -57.3890   -4.1880  -35.3080 C.2      92 ILE    0.0700
   1515 O         -56.3290   -3.8220  -34.8010 O.2      92 ILE    0.0900
   1516 CB        -59.5390   -4.1520  -33.9110 C.3      92 ILE   -0.0900
   1517 CG1       -60.8360   -3.3940  -33.5970 C.3      92 ILE    0.0900
   1518 CG2       -58.7290   -4.3600  -32.6160 C.3      92 ILE   -0.2700
   1519 CD        -61.9750   -4.2830  -33.1010 C.3      92 ILE    0.0900
   1520 HN        -60.2100   -3.7760  -36.4170 H        92 ILE    0.0900
   1521 HA        -58.4170   -2.4450  -34.6530 H        92 ILE    0.0900
   1522 HB        -59.8670   -5.1400  -34.2980 H        92 ILE   -0.1800
   1523 HG11      -61.1720   -2.8760  -34.5210 H        92 ILE    0.0900
   1524 HG12      -60.6190   -2.6340  -32.8170 H        92 ILE    0.0900
   1525 HG21      -58.4010   -3.3790  -32.2090 H        92 ILE   -0.2700
   1526 HG22      -57.8280   -4.9750  -32.8280 H        92 ILE    0.0900
   1527 HG23      -59.3580   -4.8680  -31.8540 H        92 ILE    0.0900
   1528 HD1       -61.6740   -4.8020  -32.1660 H        92 ILE    0.0900
   1529 HD2       -62.2190   -5.0480  -33.8680 H        92 ILE    0.5100
   1530 HD3       -62.8730   -3.6640  -32.8890 H        92 ILE   -0.5100
   1531 N         -57.4700   -5.2040  -36.1940 N.am     93 LEU   -0.4700
   1532 CA        -56.3170   -5.9800  -36.6360 C.3      93 LEU    0.3100
   1533 C         -55.3250   -5.1180  -37.4330 C.2      93 LEU    0.0700
   1534 O         -54.1290   -5.4160  -37.4270 O.2      93 LEU    0.0900
   1535 CB        -56.7420   -7.2300  -37.4310 C.3      93 LEU   -0.1800
   1536 CG        -57.5490   -8.2950  -36.6740 C.3      93 LEU    0.0900
   1537 CD1       -58.0690   -9.3300  -37.6140 C.3      93 LEU    0.0900
   1538 CD2       -56.7290   -8.9650  -35.5890 C.3      93 LEU   -0.0900
   1539 HN        -58.3420   -5.4730  -36.5940 H        93 LEU    0.0900
   1540 HA        -55.7600   -6.2720  -35.7590 H        93 LEU   -0.2700
   1541 HB1       -55.8210   -7.7150  -37.8150 H        93 LEU    0.0900
   1542 HB2       -57.3560   -6.8900  -38.2910 H        93 LEU    0.0900
   1543 HG        -58.4020   -7.8090  -36.1550 H        93 LEU    0.0900
   1544 HD11      -57.2260   -9.8310  -38.1350 H        93 LEU   -0.2700
   1545 HD12      -58.7250   -8.8540  -38.3750 H        93 LEU    0.0900
   1546 HD13      -58.6440  -10.0960  -37.0510 H        93 LEU    0.0900
   1547 HD21      -56.5360   -8.2500  -34.7600 H        93 LEU    0.0900
   1548 HD22      -55.7530   -9.2980  -36.0030 H        93 LEU    0.5100
   1549 HD23      -57.2810   -9.8390  -35.1830 H        93 LEU   -0.5100
   1550 N         -55.8130   -4.0310  -38.0810 N.am     94 ALA   -0.4700
   1551 CA        -54.9740   -3.0760  -38.8110 C.3      94 ALA    0.3100
   1552 C         -54.1950   -2.2210  -37.8050 C.2      94 ALA    0.0700
   1553 O         -53.0470   -1.8580  -38.0620 O.2      94 ALA    0.0900
   1554 CB        -55.8260   -2.1990  -39.7160 C.3      94 ALA   -0.2700
   1555 HN        -56.7890   -3.8290  -38.0890 H        94 ALA    0.0900
   1556 HA        -54.2600   -3.6370  -39.3950 H        94 ALA    0.0900
   1557 HB1       -56.4380   -1.5010  -39.1050 H        94 ALA    0.0900
   1558 HB2       -56.5080   -2.8310  -40.3230 H        94 ALA    0.5100
   1559 HB3       -55.1730   -1.6030  -40.3890 H        94 ALA   -0.5100
   1560 N         -54.8160   -1.9350  -36.6420 N.am     95 PHE   -0.4700
   1561 CA        -54.1970   -1.1910  -35.5500 C.3      95 PHE    0.3100
   1562 C         -53.1730   -2.0580  -34.8100 C.2      95 PHE    0.0700
   1563 O         -52.1920   -1.5150  -34.2980 O.2      95 PHE    0.0900
   1564 CB        -55.2580   -0.6420  -34.5830 C.3      95 PHE   -0.1800
   1565 CG        -55.6990    0.7710  -34.8810 C.ar     95 PHE    0.0900
   1566 CD1       -56.6690    1.0280  -35.8420 C.ar     95 PHE    0.0900
   1567 CD2       -55.1540    1.8470  -34.1870 C.ar     95 PHE    0.0000
   1568 CE1       -57.0800    2.3370  -36.1130 C.ar     95 PHE   -0.1150
   1569 CE2       -55.5630    3.1560  -34.4590 C.ar     95 PHE    0.1150
   1570 CZ        -56.5230    3.3940  -35.4210 C.ar     95 PHE   -0.1150
   1571 HN        -55.7530   -2.2300  -36.4730 H        95 PHE    0.1150
   1572 HA        -53.6290   -0.3810  -35.9810 H        95 PHE   -0.1150
   1573 HB1       -54.8460   -0.6440  -33.5520 H        95 PHE    0.1150
   1574 HB2       -56.1640   -1.2840  -34.6350 H        95 PHE   -0.1150
   1575 HD1       -57.1120    0.2060  -36.3870 H        95 PHE    0.1150
   1576 HD2       -54.4060    1.6690  -33.4280 H        95 PHE   -0.1150
   1577 HE1       -57.8330    2.5220  -36.8650 H        95 PHE    0.1150
   1578 HE2       -55.1280    3.9820  -33.9150 H        95 PHE    0.5100
   1579 HZ        -56.8370    4.4050  -35.6330 H        95 PHE   -0.5100
   1580 N         -53.3860   -3.4040  -34.7630 N.am     96 ILE   -0.4700
   1581 CA        -52.4560   -4.3540  -34.1310 C.3      96 ILE    0.3100
   1582 C         -51.1800   -4.4410  -34.9860 C.2      96 ILE    0.0700
   1583 O         -50.0820   -4.6090  -34.4500 O.2      96 ILE    0.0900
   1584 CB        -53.0880   -5.7430  -33.8070 C.3      96 ILE   -0.0900
   1585 CG1       -54.3250   -5.5920  -32.9120 C.3      96 ILE    0.0900
   1586 CG2       -52.0770   -6.6580  -33.1160 C.3      96 ILE   -0.2700
   1587 CD        -55.1740   -6.8410  -32.7320 C.3      96 ILE    0.0900
   1588 HN        -54.2030   -3.8120  -35.1630 H        96 ILE    0.0900
   1589 HA        -52.1050   -3.8960  -33.2190 H        96 ILE    0.0900
   1590 HB        -53.4260   -6.2190  -34.7520 H        96 ILE   -0.1800
   1591 HG11      -54.9700   -4.8000  -33.3490 H        96 ILE    0.0900
   1592 HG12      -53.9830   -5.2630  -31.9080 H        96 ILE    0.0900
   1593 HG21      -51.7350   -6.1990  -32.1640 H        96 ILE   -0.2700
   1594 HG22      -51.1950   -6.8120  -33.7740 H        96 ILE    0.0900
   1595 HG23      -52.5480   -7.6380  -32.8890 H        96 ILE    0.0900
   1596 HD1       -54.8180   -7.4220  -31.8550 H        96 ILE    0.0900
   1597 HD2       -55.1000   -7.4820  -33.6360 H        96 ILE    0.5100
   1598 HD3       -56.2350   -6.5570  -32.5620 H        96 ILE   -0.5100
   1599 N         -51.3290   -4.2690  -36.3130 N.am     97 SER   -0.4700
   1600 CA        -50.2140   -4.2330  -37.2520 C.3      97 SER    0.3100
   1601 C         -49.4700   -2.9010  -37.0660 C.2      97 SER    0.0700
   1602 O         -48.2340   -2.8880  -37.0570 O.2      97 SER    0.0900
   1603 CB        -50.7240   -4.3640  -38.6850 C.3      97 SER    0.0500
   1604 OG        -51.4710   -5.5580  -38.8470 O.3      97 SER    0.0900
   1605 HN        -52.2320   -4.1560  -36.7200 H        97 SER    0.0900
   1606 HA        -49.5490   -5.0490  -37.0140 H        97 SER   -0.6600
   1607 HB1       -49.8630   -4.3850  -39.3860 H        97 SER    0.4300
   1608 HB2       -51.3780   -3.4990  -38.9290 H        97 SER    0.5100
   1609 HG1       -52.2840   -5.4290  -38.3550 H        97 SER   -0.5100
   1610 N         -50.2280   -1.7870  -36.8790 N.am     98 LEU   -0.4700
   1611 CA        -49.6950   -0.4400  -36.6490 C.3      98 LEU    0.3100
   1612 C         -48.9570   -0.3700  -35.3100 C.2      98 LEU    0.0700
   1613 O         -47.9220    0.2940  -35.2200 O.2      98 LEU    0.0900
   1614 CB        -50.8160    0.6170  -36.6980 C.3      98 LEU   -0.1800
   1615 CG        -50.8860    1.4900  -37.9490 C.3      98 LEU    0.0900
   1616 CD1       -52.3130    1.9280  -38.2250 C.3      98 LEU    0.0900
   1617 CD2       -49.9880    2.7050  -37.8230 C.3      98 LEU   -0.0900
   1618 HN        -51.2220   -1.8440  -36.8940 H        98 LEU    0.0900
   1619 HA        -48.9590   -0.2380  -37.4120 H        98 LEU   -0.2700
   1620 HB1       -50.6860    1.2880  -35.8240 H        98 LEU    0.0900
   1621 HB2       -51.7850    0.0850  -36.6030 H        98 LEU    0.0900
   1622 HG        -50.5050    0.9150  -38.8190 H        98 LEU    0.0900
   1623 HD11      -52.7060    2.5130  -37.3660 H        98 LEU   -0.2700
   1624 HD12      -52.9600    1.0360  -38.3740 H        98 LEU    0.0900
   1625 HD13      -52.3440    2.5670  -39.1340 H        98 LEU    0.0900
   1626 HD21      -48.9320    2.3870  -37.6790 H        98 LEU    0.0900
   1627 HD22      -50.2970    3.3150  -36.9470 H        98 LEU    0.5100
   1628 HD23      -50.0500    3.3200  -38.7460 H        98 LEU   -0.5100
   1629 N         -49.4780   -1.0720  -34.2790 N.am     99 ASP   -0.4700
   1630 CA        -48.8820   -1.1230  -32.9470 C.3      99 ASP    0.3100
   1631 C         -47.6060   -1.9390  -32.9580 C.2      99 ASP    0.0700
   1632 O         -46.6680   -1.6070  -32.2380 O.2      99 ASP    0.0900
   1633 CB        -49.8580   -1.6900  -31.9130 C.3      99 ASP   -0.2800
   1634 CG        -49.3930   -1.4700  -30.4910 C.2      99 ASP    0.0900
   1635 OD1       -48.7140   -2.3670  -29.9430 O.co2    99 ASP    0.0900
   1636 OD2       -49.6550   -0.3740  -29.9460 O.co2    99 ASP    0.6200
   1637 HN        -50.3170   -1.6010  -34.3880 H        99 ASP   -0.7600
   1638 HA        -48.5960   -0.1170  -32.6750 H        99 ASP   -0.7600
   1639 HB1       -49.9690   -2.7820  -32.0820 H        99 ASP    0.5100
   1640 HB2       -50.8460   -1.1980  -32.0410 H        99 ASP   -0.5100
   1641 N         -47.5720   -3.0040  -33.7760 N.am    100 ARG   -0.4700
   1642 CA        -46.4080   -3.8710  -33.9220 C.3     100 ARG    0.3100
   1643 C         -45.3030   -3.1630  -34.6980 C.2     100 ARG    0.0700
   1644 O         -44.1220   -3.4150  -34.4540 O.2     100 ARG    0.0900
   1645 CB        -46.7930   -5.1980  -34.5930 C.3     100 ARG   -0.1800
   1646 CG        -45.9440   -6.3710  -34.1290 C.3     100 ARG    0.0900
   1647 CD        -46.5210   -7.1100  -32.9340 C.3     100 ARG    0.0900
   1648 NE        -46.4290   -6.3500  -31.6830 N.pl3   100 ARG   -0.1800
   1649 CZ        -45.4330   -6.4550  -30.8120 C.cat   100 ARG    0.0900
   1650 NH1       -45.4360   -5.7300  -29.7010 N.pl3   100 ARG    0.0900
   1651 NH2       -44.4220   -7.2860  -31.0430 N.pl3   100 ARG    0.2000
   1652 HN        -48.3600   -3.2540  -34.3320 H       100 ARG    0.0900
   1653 HA        -46.0030   -4.0550  -32.9390 H       100 ARG    0.0900
   1654 HB1       -46.6760   -5.0880  -35.6920 H       100 ARG   -0.7000
   1655 HB2       -47.8580   -5.4160  -34.3640 H       100 ARG    0.4400
   1656 HG1       -44.9370   -5.9910  -33.8540 H       100 ARG    0.6400
   1657 HG2       -45.8420   -7.0870  -34.9700 H       100 ARG   -0.8000
   1658 HD1       -45.9650   -8.0610  -32.7860 H       100 ARG    0.4600
   1659 HD2       -47.5960   -7.3210  -33.1150 H       100 ARG    0.4600
   1660 HE        -47.1650   -5.7090  -31.4730 H       100 ARG   -0.8000
   1661 HH11      -46.1910   -5.1020  -29.5170 H       100 ARG    0.4600
   1662 HH12      -44.6840   -5.8130  -29.0480 H       100 ARG    0.4600
   1663 HH21      -44.4080   -7.8360  -31.8770 H       100 ARG    0.5100
   1664 HH22      -43.6750   -7.3590  -30.3820 H       100 ARG   -0.5100
   1665 N         -45.6990   -2.2620  -35.6180 N.am    101 TYR   -0.4700
   1666 CA        -44.7930   -1.4400  -36.4110 C.3     101 TYR    0.3100
   1667 C         -44.0820   -0.4340  -35.4970 C.2     101 TYR    0.0700
   1668 O         -42.8810   -0.2250  -35.6450 O.2     101 TYR    0.0900
   1669 CB        -45.5580   -0.7570  -37.5700 C.3     101 TYR   -0.1800
   1670 CG        -45.0270    0.5890  -38.0130 C.ar    101 TYR    0.0900
   1671 CD1       -43.8810    0.6920  -38.8030 C.ar    101 TYR    0.0900
   1672 CD2       -45.7000    1.7680  -37.6940 C.ar    101 TYR    0.0000
   1673 CE1       -43.3960    1.9280  -39.2230 C.ar    101 TYR   -0.1150
   1674 CE2       -45.2320    3.0110  -38.1160 C.ar    101 TYR    0.1150
   1675 CZ        -44.0780    3.0870  -38.8780 C.ar    101 TYR   -0.1150
   1676 OH        -43.6100    4.3140  -39.2920 O.3     101 TYR    0.1150
   1677 HN        -46.6670   -2.1130  -35.8030 H       101 TYR    0.1100
   1678 HA        -44.0130   -2.0770  -36.7990 H       101 TYR   -0.5400
   1679 HB1       -46.6100   -0.5950  -37.2560 H       101 TYR    0.4300
   1680 HB2       -45.5220   -1.4210  -38.4600 H       101 TYR   -0.1150
   1681 HD1       -43.3600   -0.2070  -39.0970 H       101 TYR    0.1150
   1682 HD2       -46.6060    1.7160  -37.1090 H       101 TYR   -0.1150
   1683 HE1       -42.4930    1.9850  -39.8130 H       101 TYR    0.1150
   1684 HE2       -45.7670    3.9120  -37.8490 H       101 TYR    0.5100
   1685 HH        -44.2850    4.9690  -39.0990 H       101 TYR   -0.5100
   1686 N         -44.8130    0.1520  -34.5280 N.am    102 LEU   -0.4700
   1687 CA        -44.2500    1.1180  -33.5850 C.3     102 LEU    0.3100
   1688 C         -43.3830    0.4530  -32.5120 C.2     102 LEU    0.0700
   1689 O         -42.3320    0.9940  -32.1650 O.2     102 LEU    0.0900
   1690 CB        -45.3540    1.9680  -32.9260 C.3     102 LEU   -0.1800
   1691 CG        -46.2030    2.8730  -33.8270 C.3     102 LEU    0.0900
   1692 CD1       -47.4400    3.3250  -33.1010 C.3     102 LEU    0.0900
   1693 CD2       -45.4240    4.0870  -34.3110 C.3     102 LEU   -0.0900
   1694 HN        -45.7810   -0.0500  -34.4110 H       102 LEU    0.0900
   1695 HA        -43.5670    1.7540  -34.1300 H       102 LEU   -0.2700
   1696 HB1       -44.8650    2.6170  -32.1700 H       102 LEU    0.0900
   1697 HB2       -46.0450    1.2690  -32.4100 H       102 LEU    0.0900
   1698 HG        -46.4950    2.3120  -34.7410 H       102 LEU    0.0900
   1699 HD11      -47.1620    3.8950  -32.1880 H       102 LEU   -0.2700
   1700 HD12      -48.0450    2.4430  -32.8000 H       102 LEU    0.0900
   1701 HD13      -48.0440    3.9860  -33.7600 H       102 LEU    0.0900
   1702 HD21      -44.5350    3.7620  -34.8950 H       102 LEU    0.0900
   1703 HD22      -45.0770    4.6850  -33.4420 H       102 LEU    0.5100
   1704 HD23      -46.0670    4.7130  -34.9650 H       102 LEU   -0.5100
   1705 N         -43.8150   -0.7190  -31.9940 N.am    103 ALA   -0.4700
   1706 CA        -43.1010   -1.4590  -30.9510 C.3     103 ALA    0.3100
   1707 C         -41.7630   -2.0600  -31.4050 C.2     103 ALA    0.0700
   1708 O         -40.8680   -2.2370  -30.5740 O.2     103 ALA    0.0900
   1709 CB        -44.0000   -2.5400  -30.3660 C.3     103 ALA   -0.2700
   1710 HN        -44.6600   -1.1410  -32.3100 H       103 ALA    0.0900
   1711 HA        -42.8070   -0.7590  -30.1840 H       103 ALA    0.0900
   1712 HB1       -44.1630   -3.3470  -31.1130 H       103 ALA    0.0900
   1713 HB2       -44.9860   -2.1060  -30.0940 H       103 ALA    0.5100
   1714 HB3       -43.5230   -2.9820  -29.4650 H       103 ALA   -0.5100
   1715 N         -41.5900   -2.2920  -32.7060 N.am    104 ILE   -0.4700
   1716 CA        -40.3410   -2.8730  -33.2120 C.3     104 ILE    0.3100
   1717 C         -39.4340   -1.9260  -34.0140 C.2     104 ILE    0.0700
   1718 O         -38.2080   -1.9980  -33.9130 O.2     104 ILE    0.0900
   1719 CB        -40.6180   -4.1290  -34.0640 C.3     104 ILE   -0.0900
   1720 CG1       -41.2220   -5.2380  -33.2020 C.3     104 ILE    0.0900
   1721 CG2       -39.3400   -4.6060  -34.7390 C.3     104 ILE   -0.2700
   1722 CD        -42.0790   -6.2150  -33.9770 C.3     104 ILE    0.0900
   1723 HN        -42.2890   -2.0850  -33.3850 H       104 ILE    0.0900
   1724 HA        -39.7250   -3.1270  -32.3630 H       104 ILE    0.0900
   1725 HB        -41.3760   -3.8870  -34.8400 H       104 ILE   -0.1800
   1726 HG11      -41.8460   -4.7710  -32.4120 H       104 ILE    0.0900
   1727 HG12      -40.3930   -5.8000  -32.7200 H       104 ILE    0.0900
   1728 HG21      -38.5220   -4.6870  -33.9920 H       104 ILE   -0.2700
   1729 HG22      -39.0340   -3.8840  -35.5250 H       104 ILE    0.0900
   1730 HG23      -39.5040   -5.6070  -35.1940 H       104 ILE    0.0900
   1731 HD1       -41.4740   -6.7120  -34.7660 H       104 ILE    0.0900
   1732 HD2       -42.9220   -5.6770  -34.4610 H       104 ILE    0.5100
   1733 HD3       -42.4770   -6.9950  -33.2920 H       104 ILE   -0.5100
   1734 N         -40.0360   -1.0510  -34.8180 N.am    105 VAL   -0.4700
   1735 CA        -39.3010   -0.1890  -35.7670 C.3     105 VAL    0.3100
   1736 C         -38.8490    1.0020  -34.9330 C.2     105 VAL    0.0700
   1737 O         -37.7290    1.4810  -35.1180 O.2     105 VAL    0.0900
   1738 CB        -40.0420    0.2130  -37.0790 C.3     105 VAL   -0.0900
   1739 CG1       -39.1830    1.1240  -37.9530 C.3     105 VAL    0.0900
   1740 CG2       -40.4810   -1.0150  -37.8710 C.3     105 VAL   -0.2700
   1741 HN        -41.0260   -0.9370  -34.8140 H       105 VAL    0.0900
   1742 HA        -38.4020   -0.7250  -36.0290 H       105 VAL    0.0900
   1743 HB        -40.9830    0.7430  -36.8160 H       105 VAL    0.0900
   1744 HG11      -38.1720    0.6830  -38.0850 H       105 VAL   -0.2700
   1745 HG12      -39.0750    2.1190  -37.4720 H       105 VAL    0.0900
   1746 HG13      -39.6520    1.2410  -38.9530 H       105 VAL    0.0900
   1747 HG21      -41.1700   -1.6370  -37.2600 H       105 VAL    0.0900
   1748 HG22      -39.5930   -1.6290  -38.1390 H       105 VAL    0.5100
   1749 HG23      -41.0110   -0.7010  -38.7950 H       105 VAL   -0.5100
   1750 N         -39.6720    1.4380  -33.9940 N.am    106 HSE   -0.4700
   1751 CA        -39.3010    2.4990  -33.0940 C.3     106 HSE    0.3100
   1752 C         -39.1250    1.6640  -31.8660 C.2     106 HSE    0.0700
   1753 O         -40.0820    1.2570  -31.2560 O.2     106 HSE    0.0900
   1754 CB        -40.4620    3.4410  -32.9650 C.3     106 HSE   -0.0800
   1755 CG        -40.7480    4.1880  -34.2180 C.ar    106 HSE    0.0900
   1756 CD2       -41.6330    5.2280  -34.2730 C.ar    106 HSE    0.0900
   1757 ND1       -40.2410    4.0420  -35.4630 N.ar    106 HSE   -0.7000
   1758 CE1       -40.8230    4.9960  -36.2420 C.ar    106 HSE    0.2200
   1759 NE2       -41.6600    5.7040  -35.5070 N.ar    106 HSE    0.2500
   1760 HN        -40.5840    1.0550  -33.8680 H       106 HSE    0.1300
   1761 HA        -38.4370    3.0050  -33.4970 H       106 HSE   -0.3600
   1762 HB1       -40.2400    4.1770  -32.1620 H       106 HSE    0.3200
   1763 HB2       -41.3680    2.8610  -32.6880 H       106 HSE   -0.0500
   1764 HD2       -42.2390    5.6420  -33.4770 H       106 HSE    0.0900
   1765 HE1       -40.6440    5.1680  -37.3030 H       106 HSE    0.5100
   1766 HE2       -42.2230    6.4710  -35.8170 H       106 HSE   -0.5100
   1767 N         -37.8850    1.3820  -31.5220 N.am    107 ALA   -0.4700
   1768 CA        -37.6400    0.5070  -30.4240 C.3     107 ALA    0.3100
   1769 C         -37.6810    1.3690  -29.2050 C.2     107 ALA    0.0700
   1770 O         -38.5160    1.1970  -28.3350 O.2     107 ALA    0.0900
   1771 CB        -36.3100   -0.1400  -30.5840 C.3     107 ALA   -0.2700
   1772 HN        -37.0900    1.7520  -31.9940 H       107 ALA    0.0900
   1773 HA        -38.4230   -0.2370  -30.4040 H       107 ALA    0.0900
   1774 HB1       -35.5120    0.6320  -30.6170 H       107 ALA    0.0900
   1775 HB2       -36.2820   -0.7180  -31.5320 H       107 ALA    0.5100
   1776 HB3       -36.1130   -0.8170  -29.7260 H       107 ALA   -0.5100
   1777 N         -36.7770    2.3310  -29.1670 N.am    108 THR   -0.4700
   1778 CA        -36.6270    3.2400  -28.0420 C.3     108 THR    0.3100
   1779 C         -37.8560    4.0760  -27.6720 C.2     108 THR    0.0700
   1780 O         -38.3680    3.9880  -26.5490 O.2     108 THR    0.0900
   1781 CB        -35.4680    4.1680  -28.3160 C.3     108 THR    0.1400
   1782 CG2       -35.4150    5.2770  -27.3090 C.3     108 THR    0.0900
   1783 OG1       -34.2670    3.4050  -28.2480 O.3     108 THR   -0.6600
   1784 HN        -36.1440    2.4790  -29.9220 H       108 THR    0.4300
   1785 HA        -36.4480    2.6560  -27.1500 H       108 THR   -0.2700
   1786 HB        -35.5630    4.6150  -29.3290 H       108 THR    0.0900
   1787 HG1       -34.2330    3.0440  -27.3590 H       108 THR    0.0900
   1788 HG21      -35.4750    4.8610  -26.2810 H       108 THR    0.0900
   1789 HG22      -36.2710    5.9680  -27.4630 H       108 THR    0.5100
   1790 HG23      -34.4600    5.8350  -27.4110 H       108 THR   -0.5100
   1791 N         -38.3240    4.8890  -28.6150 N.am    109 ASN   -0.4700
   1792 CA        -39.3320    5.9210  -28.3740 C.3     109 ASN    0.3100
   1793 C         -40.7950    5.5360  -28.5570 C.2     109 ASN    0.0700
   1794 O         -41.6050    6.3990  -28.8780 O.2     109 ASN    0.0900
   1795 CB        -39.0400    7.0920  -29.3200 C.3     109 ASN   -0.1800
   1796 CG        -38.1120    6.7030  -30.4650 C.2     109 ASN    0.0900
   1797 ND2       -37.2990    7.6360  -30.9140 N.am    109 ASN    0.0900
   1798 OD1       -38.1270    5.5840  -30.9320 O.2     109 ASN    0.5500
   1799 HN        -38.0000    4.8280  -29.5550 H       109 ASN   -0.5500
   1800 HA        -39.2700    6.2320  -27.3420 H       109 ASN   -0.6200
   1801 HB1       -38.5640    7.9120  -28.7430 H       109 ASN    0.3200
   1802 HB2       -39.9980    7.4560  -29.7490 H       109 ASN    0.3000
   1803 HD21      -36.6700    7.4330  -31.6640 H       109 ASN    0.5100
   1804 HD22      -37.3110    8.5480  -30.5040 H       109 ASN   -0.5100
   1805 N         -41.1170    4.2500  -28.4630 N.am    110 SER   -0.4700
   1806 CA        -42.3730    3.7380  -29.0070 C.3     110 SER    0.3100
   1807 C         -43.6300    3.9450  -28.1710 C.2     110 SER    0.0700
   1808 O         -44.6300    4.3930  -28.6520 O.2     110 SER    0.0900
   1809 CB        -42.2270    2.2490  -29.3440 C.3     110 SER    0.0500
   1810 OG        -42.0150    1.4780  -28.1730 O.3     110 SER    0.0900
   1811 HN        -40.5220    3.5840  -28.0220 H       110 SER    0.0900
   1812 HA        -42.6130    4.3040  -29.8950 H       110 SER   -0.6600
   1813 HB1       -41.3620    2.1050  -30.0250 H       110 SER    0.4300
   1814 HB2       -43.1530    1.8890  -29.8420 H       110 SER    0.5100
   1815 HG1       -41.1050    1.1760  -28.2170 H       110 SER   -0.5100
   1816 N         -43.5690    3.5450  -26.9060 N.am    111 GLN   -0.4700
   1817 CA        -44.7660    3.3690  -25.9840 C.3     111 GLN    0.3100
   1818 C         -45.4270    4.7230  -25.9770 C.2     111 GLN    0.0700
   1819 O         -46.5770    4.8660  -25.5670 O.2     111 GLN    0.0900
   1820 CB        -44.3670    2.7690  -24.7310 C.3     111 GLN   -0.1800
   1821 CG        -45.3730    3.0370  -23.6230 C.3     111 GLN    0.0900
   1822 CD        -46.4530    1.9740  -23.5580 C.2     111 GLN    0.0900
   1823 NE2       -47.5570    2.2310  -23.0460 N.am    111 GLN   -0.1800
   1824 OE1       -46.1600    0.7960  -24.0610 O.2     111 GLN    0.0900
   1825 HN        -42.6910    3.3330  -26.4870 H       111 GLN    0.0900
   1826 HA        -45.4850    2.7390  -26.4880 H       111 GLN    0.5500
   1827 HB1       -43.3810    3.1840  -24.4290 H       111 GLN   -0.5500
   1828 HB2       -44.2670    1.6720  -24.8700 H       111 GLN   -0.6200
   1829 HG1       -45.8550    4.0220  -23.8020 H       111 GLN    0.3200
   1830 HG2       -44.8410    3.0620  -22.6480 H       111 GLN    0.3000
   1831 HE21      -48.2670    1.5270  -23.0060 H       111 GLN    0.5100
   1832 HE22      -47.7350    3.1430  -22.6750 H       111 GLN   -0.5100
   1833 N         -44.6900    5.7360  -26.4320 N.am    112 ARG   -0.4700
   1834 CA        -45.2300    7.0780  -26.3820 C.3     112 ARG    0.3100
   1835 C         -46.5660    7.2840  -27.1020 C.2     112 ARG    0.0700
   1836 O         -47.4380    7.9070  -26.5100 O.2     112 ARG    0.0900
   1837 CB        -44.2020    8.0900  -27.0910 C.3     112 ARG   -0.1800
   1838 CG        -43.0310    8.4890  -26.1950 C.3     112 ARG    0.0900
   1839 CD        -43.4880    9.2990  -24.9980 C.3     112 ARG    0.0900
   1840 NE        -42.3850   10.0460  -24.4110 N.pl3   112 ARG   -0.1800
   1841 CZ        -41.5950    9.5760  -23.4570 C.cat   112 ARG    0.0900
   1842 NH1       -41.7870    8.3620  -22.9700 N.pl3   112 ARG    0.0900
   1843 NH2       -40.6130   10.3270  -22.9830 N.pl3   112 ARG    0.2000
   1844 HN        -43.7750    5.6220  -26.8120 H       112 ARG    0.0900
   1845 HA        -45.3770    7.3470  -25.3470 H       112 ARG    0.0900
   1846 HB1       -44.7530    9.0090  -27.3830 H       112 ARG   -0.7000
   1847 HB2       -43.8000    7.6060  -28.0060 H       112 ARG    0.4400
   1848 HG1       -42.3110    9.0920  -26.7870 H       112 ARG    0.6400
   1849 HG2       -42.5200    7.5700  -25.8370 H       112 ARG   -0.8000
   1850 HD1       -43.8940    8.6220  -24.2170 H       112 ARG    0.4600
   1851 HD2       -44.2640   10.0290  -25.3100 H       112 ARG    0.4600
   1852 HE        -42.2130   10.9690  -24.7490 H       112 ARG   -0.8000
   1853 HH11      -42.5320    7.7940  -23.3220 H       112 ARG    0.4600
   1854 HH12      -41.1890    8.0110  -22.2500 H       112 ARG    0.4600
   1855 HH21      -40.4690   11.2480  -23.3450 H       112 ARG    0.5100
   1856 HH22      -40.0160    9.9740  -22.2630 H       112 ARG   -0.5100
   1857 N         -46.7550    6.7270  -28.2930 N.am    113 PRO   -0.2900
   1858 CA        -47.9940    6.9950  -29.0360 C.3     113 PRO    0.0000
   1859 C         -48.7710    5.7070  -29.1940 C.2     113 PRO    0.0900
   1860 O         -49.9240    5.6780  -29.6230 O.2     113 PRO    0.0900
   1861 CB        -47.4870    7.4760  -30.3950 C.3     113 PRO    0.0200
   1862 CG        -46.1560    6.8220  -30.5470 C.3     113 PRO    0.0900
   1863 CD        -45.5740    6.7620  -29.1670 C.3     113 PRO   -0.1800
   1864 HA        -48.6050    7.7070  -28.5050 H       113 PRO    0.0900
   1865 HB1       -47.3890    8.5820  -30.4140 H       113 PRO    0.0900
   1866 HB2       -48.1770    7.1630  -31.2080 H       113 PRO   -0.1800
   1867 HG1       -46.2680    5.8000  -30.9680 H       113 PRO    0.0900
   1868 HG2       -45.5030    7.4170  -31.2210 H       113 PRO    0.0900
   1869 HD1       -44.9640    5.8450  -29.0210 H       113 PRO    0.5100
   1870 HD2       -44.9630    7.6620  -28.9440 H       113 PRO   -0.5100
   1871 N         -48.0920    4.6310  -28.8270 N.am    114 ARG   -0.4700
   1872 CA        -48.6300    3.2740  -28.8560 C.3     114 ARG    0.3100
   1873 C         -49.8390    3.2360  -27.9190 C.2     114 ARG    0.0700
   1874 O         -50.7710    2.4640  -28.1480 O.2     114 ARG    0.0900
   1875 CB        -47.5750    2.2780  -28.3670 C.3     114 ARG   -0.1800
   1876 CG        -46.8520    1.5510  -29.4810 C.3     114 ARG    0.0900
   1877 CD        -45.8470    0.5580  -28.9290 C.3     114 ARG    0.0900
   1878 NE        -46.4990   -0.5710  -28.2550 N.pl3   114 ARG   -0.1800
   1879 CZ        -45.8860   -1.3980  -27.4150 C.cat   114 ARG    0.0900
   1880 NH1       -44.6030   -1.2300  -27.1220 N.pl3   114 ARG    0.0900
   1881 NH2       -46.5540   -2.3970  -26.8540 N.pl3   114 ARG    0.2000
   1882 HN        -47.1530    4.7040  -28.5030 H       114 ARG    0.0900
   1883 HA        -48.9190    3.0470  -29.8710 H       114 ARG    0.0900
   1884 HB1       -48.0750    1.5240  -27.7220 H       114 ARG   -0.7000
   1885 HB2       -46.8240    2.8290  -27.7610 H       114 ARG    0.4400
   1886 HG1       -46.3210    2.2920  -30.1160 H       114 ARG    0.6400
   1887 HG2       -47.5940    1.0090  -30.1050 H       114 ARG   -0.8000
   1888 HD1       -45.1940    1.0630  -28.1840 H       114 ARG    0.4600
   1889 HD2       -45.2330    0.1470  -29.7580 H       114 ARG    0.4600
   1890 HE        -47.4680   -0.7290  -28.4420 H       114 ARG   -0.8000
   1891 HH11      -44.0900   -0.4780  -27.5350 H       114 ARG    0.4600
   1892 HH12      -44.1490   -1.8570  -26.4890 H       114 ARG    0.4600
   1893 HH21      -47.4740   -2.6230  -27.1730 H       114 ARG    0.5100
   1894 HH22      -46.1370   -2.9230  -26.1140 H       114 ARG   -0.5100
   1895 N         -49.8090    4.0820  -26.8600 N.am    115 LYS   -0.4700
   1896 CA        -50.8920    4.2530  -25.9040 C.3     115 LYS    0.3100
   1897 C         -51.9250    5.2000  -26.5190 C.2     115 LYS    0.0700
   1898 O         -53.1250    4.9470  -26.3910 O.2     115 LYS    0.0900
   1899 CB        -50.3640    4.7700  -24.5530 C.3     115 LYS   -0.1800
   1900 CG        -51.4280    4.8690  -23.4640 C.3     115 LYS    0.0900
   1901 CD        -50.8610    4.7420  -22.0560 C.3     115 LYS    0.0900
   1902 CE        -51.3300    3.4660  -21.3950 C.3     115 LYS   -0.1800
   1903 NZ        -51.4330    3.6080  -19.9190 N.4     115 LYS    0.0900
   1904 HN        -49.0090    4.6490  -26.6850 H       115 LYS    0.0900
   1905 HA        -51.3740    3.2950  -25.7740 H       115 LYS   -0.1800
   1906 HB1       -49.9270    5.7780  -24.7100 H       115 LYS    0.0900
   1907 HB2       -49.5650    4.0820  -24.2020 H       115 LYS    0.0900
   1908 HG1       -52.1730    4.0600  -23.6210 H       115 LYS    0.2100
   1909 HG2       -51.9390    5.8510  -23.5540 H       115 LYS    0.0500
   1910 HD1       -51.1910    5.6120  -21.4480 H       115 LYS    0.0500
   1911 HD2       -49.7510    4.7400  -22.1080 H       115 LYS   -0.3000
   1912 HE1       -50.6080    2.6480  -21.6050 H       115 LYS    0.3300
   1913 HE2       -52.3370    3.1950  -21.7780 H       115 LYS    0.3300
   1914 HZ1       -52.2290    4.2350  -19.6850 H       115 LYS    0.3300
   1915 HZ2       -50.5510    4.0140  -19.5470 H       115 LYS    0.5100
   1916 HZ3       -51.5920    2.6730  -19.4900 H       115 LYS   -0.5100
   1917 N         -51.4560    6.2610  -27.2360 N.am    116 LEU   -0.4700
   1918 CA        -52.2990    7.2440  -27.9330 C.3     116 LEU    0.3100
   1919 C         -53.2220    6.5320  -28.9240 C.2     116 LEU    0.0700
   1920 O         -54.4080    6.8540  -28.9840 O.2     116 LEU    0.0900
   1921 CB        -51.4340    8.2780  -28.6860 C.3     116 LEU   -0.1800
   1922 CG        -51.8310    9.7590  -28.6350 C.3     116 LEU    0.0900
   1923 CD1       -50.7030   10.6220  -29.1530 C.3     116 LEU    0.0900
   1924 CD2       -53.0890   10.0500  -29.4440 C.3     116 LEU   -0.0900
   1925 HN        -50.4770    6.4200  -27.3200 H       116 LEU    0.0900
   1926 HA        -52.9130    7.7380  -27.1950 H       116 LEU   -0.2700
   1927 HB1       -51.4240    7.9790  -29.7550 H       116 LEU    0.0900
   1928 HB2       -50.4050    8.2030  -28.2790 H       116 LEU    0.0900
   1929 HG        -52.0630   10.0430  -27.5880 H       116 LEU    0.0900
   1930 HD11      -50.4670   10.3530  -30.2050 H       116 LEU   -0.2700
   1931 HD12      -49.7940   10.4680  -28.5350 H       116 LEU    0.0900
   1932 HD13      -51.0000   11.6920  -29.1200 H       116 LEU    0.0900
   1933 HD21      -53.9430    9.4580  -29.0490 H       116 LEU    0.0900
   1934 HD22      -52.9270    9.7730  -30.5070 H       116 LEU    0.5100
   1935 HD23      -53.3430   11.1300  -29.3730 H       116 LEU   -0.5100
   1936 N         -52.6880    5.5460  -29.6750 N.am    117 LEU   -0.4700
   1937 CA        -53.4710    4.7720  -30.6310 C.3     117 LEU    0.3100
   1938 C         -54.4380    3.8200  -29.9290 C.2     117 LEU    0.0700
   1939 O         -55.6230    3.8180  -30.2560 O.2     117 LEU    0.0900
   1940 CB        -52.5650    3.9680  -31.5860 C.3     117 LEU   -0.1800
   1941 CG        -51.8180    4.7070  -32.7050 C.3     117 LEU    0.0900
   1942 CD1       -51.0200    3.7250  -33.5310 C.3     117 LEU    0.0900
   1943 CD2       -52.7730    5.4410  -33.6490 C.3     117 LEU   -0.0900
   1944 HN        -51.7240    5.3000  -29.6080 H       117 LEU    0.0900
   1945 HA        -54.0820    5.4640  -31.1930 H       117 LEU   -0.2700
   1946 HB1       -53.2030    3.2010  -32.0710 H       117 LEU    0.0900
   1947 HB2       -51.8010    3.4620  -30.9610 H       117 LEU    0.0900
   1948 HG        -51.1330    5.4590  -32.2590 H       117 LEU    0.0900
   1949 HD11      -51.6950    2.9710  -33.9890 H       117 LEU   -0.2700
   1950 HD12      -50.2850    3.1970  -32.8870 H       117 LEU    0.0900
   1951 HD13      -50.4850    4.2620  -34.3450 H       117 LEU    0.0900
   1952 HD21      -53.4890    6.0580  -33.0650 H       117 LEU    0.0900
   1953 HD22      -53.3480    4.7070  -34.2520 H       117 LEU    0.5100
   1954 HD23      -52.1980    6.1100  -34.3240 H       117 LEU   -0.5100
   1955 N         -53.9290    3.0220  -28.9610 N.am    118 ALA   -0.4700
   1956 CA        -54.6690    2.0050  -28.2150 C.3     118 ALA    0.3100
   1957 C         -55.8060    2.4930  -27.3340 C.2     118 ALA    0.0700
   1958 O         -56.8070    1.7870  -27.2170 O.2     118 ALA    0.0900
   1959 CB        -53.7160    1.1460  -27.4020 C.3     118 ALA   -0.2700
   1960 HN        -52.9710    3.1010  -28.7010 H       118 ALA    0.0900
   1961 HA        -55.2110    1.3960  -28.9230 H       118 ALA    0.0900
   1962 HB1       -53.2880    1.7390  -26.5640 H       118 ALA    0.0900
   1963 HB2       -52.8830    0.7910  -28.0460 H       118 ALA    0.5100
   1964 HB3       -54.2590    0.2750  -26.9780 H       118 ALA   -0.5100
   1965 N         -55.6920    3.6760  -26.7700 N.am    119 GLU   -0.4700
   1966 CA        -56.7380    4.1210  -25.8900 C.3     119 GLU    0.3100
   1967 C         -57.5250    5.3060  -26.3650 C.2     119 GLU    0.0700
   1968 O         -58.7110    5.3840  -26.1170 O.2     119 GLU    0.0900
   1969 CB        -56.2840    4.0030  -24.4580 C.3     119 GLU   -0.1800
   1970 CG        -55.1190    4.8250  -24.1130 C.3     119 GLU    0.0900
   1971 CD        -54.8270    4.7180  -22.6680 C.2     119 GLU    0.0900
   1972 OE1       -54.7660    5.7610  -22.0010 O.co2   119 GLU   -0.2800
   1973 OE2       -54.6860    3.5830  -22.1980 O.co2   119 GLU    0.0900
   1974 HN        -54.9180    4.2870  -26.9170 H       119 GLU    0.0900
   1975 HA        -57.6100    3.5080  -26.0650 H       119 GLU    0.6200
   1976 HB1       -56.0310    2.9400  -24.2600 H       119 GLU   -0.7600
   1977 HB2       -57.1270    4.3000  -23.8010 H       119 GLU   -0.7600
   1978 HG1       -55.3250    5.8870  -24.3660 H       119 GLU    0.5100
   1979 HG2       -54.2350    4.4790  -24.6900 H       119 GLU   -0.5100
   1980 N         -56.8790    6.2120  -27.0930 N.am    120 LYS   -0.4700
   1981 CA        -57.5720    7.3620  -27.6570 C.3     120 LYS    0.3100
   1982 C         -58.0960    7.3570  -29.1090 C.2     120 LYS    0.0700
   1983 O         -59.2290    7.7610  -29.3750 O.2     120 LYS    0.0900
   1984 CB        -56.5190    8.4510  -27.4860 C.3     120 LYS   -0.1800
   1985 CG        -56.7790    9.3670  -26.3000 C.3     120 LYS    0.0900
   1986 CD        -55.7450   10.4790  -26.2230 C.3     120 LYS    0.0900
   1987 CE        -54.7930   10.2680  -25.0570 C.3     120 LYS   -0.1800
   1988 NZ        -55.3750    9.3820  -24.0120 N.4     120 LYS    0.0900
   1989 HN        -55.9030    6.1470  -27.2830 H       120 LYS    0.0900
   1990 HA        -58.4740    7.5680  -27.1030 H       120 LYS   -0.1800
   1991 HB1       -56.4940    9.0670  -28.4100 H       120 LYS    0.0900
   1992 HB2       -55.5290    7.9680  -27.3490 H       120 LYS    0.0900
   1993 HG1       -56.7430    8.7700  -25.3640 H       120 LYS    0.2100
   1994 HG2       -57.7900    9.8160  -26.4020 H       120 LYS    0.0500
   1995 HD1       -56.2640   11.4520  -26.0970 H       120 LYS    0.0500
   1996 HD2       -55.1630   10.5010  -27.1700 H       120 LYS   -0.3000
   1997 HE1       -54.5630   11.2460  -24.5800 H       120 LYS    0.3300
   1998 HE2       -53.8570    9.7910  -25.4200 H       120 LYS    0.3300
   1999 HZ1       -55.4340    8.4100  -24.3740 H       120 LYS    0.3300
   2000 HZ2       -56.3280    9.7180  -23.7650 H       120 LYS    0.5100
   2001 HZ3       -54.7710    9.4010  -23.1660 H       120 LYS   -0.5100
   2002 N         -57.2620    6.9060  -30.0430 N.am    121 VAL   -0.4700
   2003 CA        -57.6140    6.9270  -31.4600 C.3     121 VAL    0.3100
   2004 C         -58.3980    5.6770  -31.8570 C.2     121 VAL    0.0700
   2005 O         -59.1600    5.6900  -32.8230 O.2     121 VAL    0.0900
   2006 CB        -56.3820    7.2060  -32.3430 C.3     121 VAL   -0.0900
   2007 CG1       -56.7950    7.3670  -33.7980 C.3     121 VAL    0.0900
   2008 CG2       -55.6480    8.4460  -31.8500 C.3     121 VAL   -0.2700
   2009 HN        -56.3630    6.5380  -29.8190 H       121 VAL    0.0900
   2010 HA        -58.3580    7.6970  -31.6060 H       121 VAL    0.0900
   2011 HB        -55.6660    6.3610  -32.2540 H       121 VAL    0.0900
   2012 HG11      -57.6360    8.0900  -33.8780 H       121 VAL   -0.2700
   2013 HG12      -57.1280    6.3890  -34.2060 H       121 VAL    0.0900
   2014 HG13      -55.9400    7.7510  -34.3940 H       121 VAL    0.0900
   2015 HG21      -55.3110    8.2990  -30.8020 H       121 VAL    0.0900
   2016 HG22      -56.3270    9.3250  -31.8840 H       121 VAL    0.5100
   2017 HG23      -54.7580    8.6360  -32.4860 H       121 VAL   -0.5100
   2018 N         -58.2090    4.5990  -31.1020 N.am    122 VAL   -0.4700
   2019 CA        -58.8840    3.3230  -31.3690 C.3     122 VAL    0.3100
   2020 C         -60.4160    3.5250  -31.5280 C.2     122 VAL    0.0700
   2021 O         -61.0910    2.6550  -32.0780 O.2     122 VAL    0.0900
   2022 CB        -58.5150    2.2410  -30.3100 C.3     122 VAL   -0.0900
   2023 CG1       -59.3680    2.3590  -29.0510 C.3     122 VAL    0.0900
   2024 CG2       -58.5940    0.8350  -30.8950 C.3     122 VAL   -0.2700
   2025 HN        -57.5970    4.6090  -30.3170 H       122 VAL    0.0900
   2026 HA        -58.5880    2.9920  -32.3540 H       122 VAL    0.0900
   2027 HB        -57.4460    2.3570  -30.0340 H       122 VAL    0.0900
   2028 HG11      -60.4160    2.0580  -29.2700 H       122 VAL   -0.2700
   2029 HG12      -59.3700    3.4100  -28.6920 H       122 VAL    0.0900
   2030 HG13      -58.9660    1.6930  -28.2570 H       122 VAL    0.0900
   2031 HG21      -57.8910    0.7370  -31.7490 H       122 VAL    0.0900
   2032 HG22      -59.6250    0.6350  -31.2600 H       122 VAL    0.5100
   2033 HG23      -58.3200    0.0870  -30.1220 H       122 VAL   -0.5100
   2034 N         -60.9570    4.6700  -31.0400 N.am    123 TYR   -0.4700
   2035 CA        -62.3820    4.9940  -31.1180 C.3     123 TYR    0.3100
   2036 C         -62.6810    5.8520  -32.3320 C.2     123 TYR    0.0700
   2037 O         -63.6570    5.6010  -33.0400 O.2     123 TYR    0.0900
   2038 CB        -62.8530    5.7020  -29.8420 C.3     123 TYR   -0.1800
   2039 CG        -62.7480    4.8440  -28.6060 C.ar    123 TYR    0.0900
   2040 CD1       -61.6510    4.9490  -27.7520 C.ar    123 TYR    0.0900
   2041 CD2       -63.7520    3.9410  -28.2710 C.ar    123 TYR    0.0000
   2042 CE1       -61.5510    4.1640  -26.6060 C.ar    123 TYR   -0.1150
   2043 CE2       -63.6650    3.1560  -27.1230 C.ar    123 TYR    0.1150
   2044 CZ        -62.5620    3.2720  -26.2930 C.ar    123 TYR   -0.1150
   2045 OH        -62.4720    2.5010  -25.1600 O.3     123 TYR    0.1150
   2046 HN        -60.3900    5.3580  -30.5940 H       123 TYR    0.1100
   2047 HA        -62.9260    4.0710  -31.2570 H       123 TYR   -0.5400
   2048 HB1       -63.9200    5.9910  -29.9540 H       123 TYR    0.4300
   2049 HB2       -62.2290    6.6050  -29.6710 H       123 TYR   -0.1150
   2050 HD1       -60.8640    5.6520  -27.9850 H       123 TYR    0.1150
   2051 HD2       -64.6140    3.8440  -28.9140 H       123 TYR   -0.1150
   2052 HE1       -60.6880    4.2510  -25.9630 H       123 TYR    0.1150
   2053 HE2       -64.4540    2.4590  -26.8810 H       123 TYR    0.5100
   2054 HH        -61.7340    2.8250  -24.6390 H       123 TYR   -0.5100
   2055 N         -61.8270    6.8650  -32.5660 N.am    124 VAL   -0.4700
   2056 CA        -61.8930    7.8100  -33.6810 C.3     124 VAL    0.3100
   2057 C         -61.5770    7.0910  -35.0040 C.2     124 VAL    0.0700
   2058 O         -62.1640    7.4140  -36.0350 O.2     124 VAL    0.0900
   2059 CB        -60.9590    9.0230  -33.4020 C.3     124 VAL   -0.0900
   2060 CG1       -60.6640    9.8380  -34.6620 C.3     124 VAL    0.0900
   2061 CG2       -61.5390    9.9140  -32.3080 C.3     124 VAL   -0.2700
   2062 HN        -61.0630    7.0240  -31.9470 H       124 VAL    0.0900
   2063 HA        -62.9170    8.1380  -33.7870 H       124 VAL    0.0900
   2064 HB        -60.0000    8.6480  -32.9860 H       124 VAL    0.0900
   2065 HG11      -61.6120   10.0830  -35.1890 H       124 VAL   -0.2700
   2066 HG12      -60.0170    9.2520  -35.3500 H       124 VAL    0.0900
   2067 HG13      -60.1560   10.7880  -34.3880 H       124 VAL    0.0900
   2068 HG21      -61.6570    9.3350  -31.3660 H       124 VAL    0.0900
   2069 HG22      -62.5370   10.2930  -32.6180 H       124 VAL    0.5100
   2070 HG23      -60.8580   10.7700  -32.1150 H       124 VAL   -0.5100
   2071 N         -60.6850    6.1040  -34.9430 N.am    125 GLY   -0.4700
   2072 CA        -60.2490    5.3340  -36.0980 C.3     125 GLY    0.3100
   2073 C         -61.0120    4.0560  -36.3710 C.2     125 GLY   -0.0200
   2074 O         -61.0510    3.6110  -37.5200 O.2     125 GLY    0.0900
   2075 HN        -60.2650    5.8420  -34.0780 H       125 GLY    0.0900
   2076 HA1       -59.2120    5.0810  -35.9370 H       125 GLY    0.5100
   2077 HA2       -60.3460    5.9760  -36.9620 H       125 GLY   -0.5100
   2078 N         -61.5990    3.4320  -35.3270 N.am    126 VAL   -0.4700
   2079 CA        -62.3380    2.1710  -35.4790 C.3     126 VAL    0.3100
   2080 C         -63.8290    2.0750  -35.1000 C.2     126 VAL    0.0700
   2081 O         -64.5910    1.4730  -35.8540 O.2     126 VAL    0.0900
   2082 CB        -61.6300    0.9660  -34.7940 C.3     126 VAL   -0.0900
   2083 CG1       -62.5340   -0.2630  -34.7220 C.3     126 VAL    0.0900
   2084 CG2       -60.3190    0.6280  -35.4970 C.3     126 VAL   -0.2700
   2085 HN        -61.5580    3.8030  -34.4030 H       126 VAL    0.0900
   2086 HA        -62.4400    1.9800  -36.5360 H       126 VAL    0.0900
   2087 HB        -61.3360    1.2590  -33.7650 H       126 VAL    0.0900
   2088 HG11      -62.9750   -0.4720  -35.7200 H       126 VAL   -0.2700
   2089 HG12      -63.3590   -0.0850  -34.0000 H       126 VAL    0.0900
   2090 HG13      -61.9430   -1.1480  -34.4040 H       126 VAL    0.0900
   2091 HG21      -59.5700    1.4270  -35.3110 H       126 VAL    0.0900
   2092 HG22      -60.4870    0.5460  -36.5930 H       126 VAL    0.5100
   2093 HG23      -59.9190   -0.3330  -35.1080 H       126 VAL   -0.5100
   2094 N         -64.2420    2.6590  -33.9570 N.am    127 TRP   -0.4700
   2095 CA        -65.6170    2.5780  -33.4600 C.3     127 TRP    0.3100
   2096 C         -66.4990    3.6350  -34.1120 C.2     127 TRP    0.0700
   2097 O         -67.5500    3.2780  -34.6480 O.2     127 TRP    0.0900
   2098 CB        -65.7370    2.5840  -31.9280 C.3     127 TRP   -0.1800
   2099 CG        -65.1900    1.3400  -31.2900 C.ar    127 TRP    0.0900
   2100 CD1       -64.0330    1.2280  -30.5760 C.ar    127 TRP    0.0900
   2101 CD2       -65.7460    0.0190  -31.3680 C.ar    127 TRP   -0.0300
   2102 CE2       -64.8790   -0.8420  -30.6530 C.ar    127 TRP   -0.1500
   2103 CE3       -66.9010   -0.5210  -31.9560 C.ar    127 TRP    0.2200
   2104 NE1       -63.8440   -0.0780  -30.1860 N.ar    127 TRP   -0.5100
   2105 CZ2       -65.1360   -2.2070  -30.5100 C.ar    127 TRP    0.3700
   2106 CZ3       -67.1530   -1.8740  -31.8110 C.ar    127 TRP    0.2400
   2107 CH2       -66.2800   -2.7010  -31.0940 C.ar    127 TRP    0.1100
   2108 HN        -63.6130    3.1820  -33.3870 H       127 TRP   -0.2500
   2109 HA        -66.0420    1.6660  -33.8500 H       127 TRP    0.1700
   2110 HB1       -66.8090    2.6770  -31.6520 H       127 TRP   -0.2000
   2111 HB2       -65.1800    3.4570  -31.5270 H       127 TRP    0.1400
   2112 HD1       -63.3640    2.0440  -30.3500 H       127 TRP   -0.2700
   2113 HE1       -63.0900   -0.4080  -29.6610 H       127 TRP    0.1600
   2114 HE3       -67.5920    0.0940  -32.5140 H       127 TRP   -0.1400
   2115 HZ2       -64.4740   -2.8650  -29.9660 H       127 TRP    0.1400
   2116 HZ3       -68.0390   -2.3000  -32.2580 H       127 TRP    0.5100
   2117 HH2       -66.5090   -3.7520  -30.9980 H       127 TRP   -0.5100
   2118 N         -66.0830    4.9230  -34.0790 N.am    128 ILE   -0.4700
   2119 CA        -66.8340    6.0410  -34.6740 C.3     128 ILE    0.3100
   2120 C         -67.0650    5.8840  -36.2010 C.2     128 ILE    0.0700
   2121 O         -68.2260    5.9850  -36.6100 O.2     128 ILE    0.0900
   2122 CB        -66.3450    7.4520  -34.2050 C.3     128 ILE   -0.0900
   2123 CG1       -66.5210    7.6140  -32.6740 C.3     128 ILE    0.0900
   2124 CG2       -67.0650    8.5950  -34.9430 C.3     128 ILE   -0.2700
   2125 CD        -65.4190    8.4240  -31.9670 C.3     128 ILE    0.0900
   2126 HN        -65.2270    5.1760  -33.6380 H       128 ILE    0.0900
   2127 HA        -67.8710    5.9080  -34.4030 H       128 ILE    0.0900
   2128 HB        -65.2540    7.5340  -34.3900 H       128 ILE   -0.1800
   2129 HG11      -66.5490    6.6000  -32.2210 H       128 ILE    0.0900
   2130 HG12      -67.4920    8.1180  -32.4890 H       128 ILE    0.0900
   2131 HG21      -68.1590    8.5390  -34.7600 H       128 ILE   -0.2700
   2132 HG22      -66.8830    8.5120  -36.0360 H       128 ILE    0.0900
   2133 HG23      -66.6940    9.5750  -34.5750 H       128 ILE    0.0900
   2134 HD1       -65.3750    9.4530  -32.3830 H       128 ILE    0.0900
   2135 HD2       -64.4330    7.9360  -32.1220 H       128 ILE    0.5100
   2136 HD3       -65.6370    8.4900  -30.8800 H       128 ILE   -0.5100
   2137 N         -66.0500    5.5640  -37.0530 N.am    129 PRO   -0.2900
   2138 CA        -66.3360    5.3920  -38.4890 C.3     129 PRO    0.0000
   2139 C         -67.1750    4.1540  -38.8200 C.2     129 PRO    0.0900
   2140 O         -67.9930    4.2280  -39.7410 O.2     129 PRO    0.0900
   2141 CB        -64.9500    5.3520  -39.1330 C.3     129 PRO    0.0200
   2142 CG        -64.0550    4.8770  -38.0660 C.3     129 PRO    0.0900
   2143 CD        -64.6090    5.3890  -36.7750 C.3     129 PRO   -0.1800
   2144 HA        -66.9720    6.1890  -38.8410 H       129 PRO    0.0900
   2145 HB1       -64.6470    6.3630  -39.4810 H       129 PRO    0.0900
   2146 HB2       -64.9360    4.6560  -39.9980 H       129 PRO   -0.1800
   2147 HG1       -64.0220    3.7660  -38.0580 H       129 PRO    0.0900
   2148 HG2       -63.0260    5.2660  -38.2240 H       129 PRO    0.0900
   2149 HD1       -64.4680    4.6550  -35.9530 H       129 PRO    0.5100
   2150 HD2       -64.1560    6.3620  -36.4950 H       129 PRO   -0.5100
   2151 N         -66.9970    3.0350  -38.0680 N.am    130 ALA   -0.4700
   2152 CA        -67.7550    1.7900  -38.2670 C.3     130 ALA    0.3100
   2153 C         -69.2400    1.9760  -37.9620 C.2     130 ALA    0.0700
   2154 O         -70.0810    1.4680  -38.7020 O.2     130 ALA    0.0900
   2155 CB        -67.1800    0.6630  -37.4200 C.3     130 ALA   -0.2700
   2156 HN        -66.3270    3.0100  -37.3300 H       130 ALA    0.0900
   2157 HA        -67.7070    1.5330  -39.3140 H       130 ALA    0.0900
   2158 HB1       -67.2230    0.9330  -36.3430 H       130 ALA    0.0900
   2159 HB2       -66.1190    0.4850  -37.6980 H       130 ALA    0.5100
   2160 HB3       -67.7680   -0.2670  -37.5760 H       130 ALA   -0.5100
   2161 N         -69.5650    2.7240  -36.8870 N.am    131 LEU   -0.4700
   2162 CA        -70.9460    3.0190  -36.5060 C.3     131 LEU    0.3100
   2163 C         -71.5900    3.9700  -37.5130 C.2     131 LEU    0.0700
   2164 O         -72.7960    3.8810  -37.7320 O.2     131 LEU    0.0900
   2165 CB        -71.0330    3.5770  -35.0720 C.3     131 LEU   -0.1800
   2166 CG        -70.9390    2.5400  -33.9490 C.3     131 LEU    0.0900
   2167 CD1       -70.3070    3.1330  -32.7090 C.3     131 LEU    0.0900
   2168 CD2       -72.3000    1.9430  -33.6230 C.3     131 LEU   -0.0900
   2169 HN        -68.8650    3.1160  -36.2950 H       131 LEU    0.0900
   2170 HA        -71.5110    2.1030  -36.5810 H       131 LEU   -0.2700
   2171 HB1       -72.0040    4.1070  -34.9690 H       131 LEU    0.0900
   2172 HB2       -70.2080    4.3060  -34.9370 H       131 LEU    0.0900
   2173 HG        -70.3260    1.6810  -34.2970 H       131 LEU    0.0900
   2174 HD11      -70.9140    3.9880  -32.3430 H       131 LEU   -0.2700
   2175 HD12      -69.2850    3.4980  -32.9430 H       131 LEU    0.0900
   2176 HD13      -70.2560    2.3650  -31.9070 H       131 LEU    0.0900
   2177 HD21      -72.7230    1.4430  -34.5210 H       131 LEU    0.0900
   2178 HD22      -72.9980    2.7470  -33.3040 H       131 LEU    0.5100
   2179 HD23      -72.1990    1.1910  -32.8120 H       131 LEU   -0.5100
   2180 N         -70.7880    4.8480  -38.1560 N.am    132 LEU   -0.4700
   2181 CA        -71.2610    5.7670  -39.1900 C.3     132 LEU    0.3100
   2182 C         -71.5500    5.0000  -40.4920 C.2     132 LEU    0.0700
   2183 O         -72.4730    5.3640  -41.2260 O.2     132 LEU    0.0900
   2184 CB        -70.2340    6.8960  -39.4310 C.3     132 LEU   -0.1800
   2185 CG        -70.7000    8.3310  -39.1000 C.3     132 LEU    0.0900
   2186 CD1       -70.6590    8.6050  -37.5970 C.3     132 LEU    0.0900
   2187 CD2       -69.8430    9.3590  -39.8060 C.3     132 LEU   -0.0900
   2188 HN        -69.8150    4.9080  -37.9470 H       132 LEU    0.0900
   2189 HA        -72.2040    6.1810  -38.8620 H       132 LEU   -0.2700
   2190 HB1       -69.9480    6.8710  -40.5040 H       132 LEU    0.0900
   2191 HB2       -69.3380    6.6780  -38.8130 H       132 LEU    0.0900
   2192 HG        -71.7410    8.4660  -39.4650 H       132 LEU    0.0900
   2193 HD11      -69.6220    8.4840  -37.2160 H       132 LEU   -0.2700
   2194 HD12      -71.3190    7.8880  -37.0630 H       132 LEU    0.0900
   2195 HD13      -70.9930    9.6440  -37.3940 H       132 LEU    0.0900
   2196 HD21      -69.9050    9.2170  -40.9070 H       132 LEU    0.0900
   2197 HD22      -68.7830    9.2470  -39.4940 H       132 LEU    0.5100
   2198 HD23      -70.1990   10.3820  -39.5610 H       132 LEU   -0.5100
   2199 N         -70.7840    3.9150  -40.7540 N.am    133 LEU   -0.4700
   2200 CA        -70.9250    3.0450  -41.9270 C.3     133 LEU    0.3100
   2201 C         -72.2250    2.2220  -41.9370 C.2     133 LEU    0.0700
   2202 O         -72.5840    1.6850  -42.9870 O.2     133 LEU    0.0900
   2203 CB        -69.7040    2.1090  -42.0560 C.3     133 LEU   -0.1800
   2204 CG        -68.4730    2.6810  -42.7530 C.3     133 LEU    0.0900
   2205 CD1       -67.2070    2.0680  -42.1990 C.3     133 LEU    0.0900
   2206 CD2       -68.5310    2.4600  -44.2530 C.3     133 LEU   -0.0900
   2207 HN        -70.0550    3.6490  -40.1290 H       133 LEU    0.0900
   2208 HA        -71.0100    3.6730  -42.8020 H       133 LEU   -0.2700
   2209 HB1       -70.0250    1.2100  -42.6210 H       133 LEU    0.0900
   2210 HB2       -69.4020    1.8040  -41.0320 H       133 LEU    0.0900
   2211 HG        -68.4430    3.7810  -42.6010 H       133 LEU    0.0900
   2212 HD11      -67.2180    0.9670  -42.3510 H       133 LEU   -0.2700
   2213 HD12      -67.1310    2.2740  -41.1100 H       133 LEU    0.0900
   2214 HD13      -66.3220    2.4890  -42.7220 H       133 LEU    0.0900
   2215 HD21      -69.4310    2.9560  -44.6780 H       133 LEU    0.0900
   2216 HD22      -68.5900    1.3730  -44.4740 H       133 LEU    0.5100
   2217 HD23      -67.6280    2.8920  -44.7360 H       133 LEU   -0.5100
   2218 N         -72.9130    2.1080  -40.7700 N.am    134 THR   -0.4700
   2219 CA        -74.1720    1.3570  -40.5920 C.3     134 THR    0.3100
   2220 C         -75.4060    2.0940  -41.1250 C.2     134 THR    0.0700
   2221 O         -76.4460    1.4600  -41.2940 O.2     134 THR    0.0900
   2222 CB        -74.3970    0.9390  -39.1280 C.3     134 THR    0.1400
   2223 CG2       -73.2200    0.1960  -38.5320 C.3     134 THR    0.0900
   2224 OG1       -74.7210    2.0840  -38.3360 O.3     134 THR   -0.6600
   2225 HN        -72.5800    2.5500  -39.9430 H       134 THR    0.4300
   2226 HA        -74.1220    0.4810  -41.2210 H       134 THR   -0.2700
   2227 HB        -75.2350    0.2120  -39.0690 H       134 THR    0.0900
   2228 HG1       -73.9150    2.6040  -38.2810 H       134 THR    0.0900
   2229 HG21      -72.5140    0.9130  -38.0610 H       134 THR    0.0900
   2230 HG22      -72.6810   -0.3590  -39.3290 H       134 THR    0.5100
   2231 HG23      -73.5750   -0.5140  -37.7550 H       134 THR   -0.5100
   2232 N         -75.2920    3.4270  -41.3910 N.am    135 ILE   -0.4700
   2233 CA        -76.3510    4.2980  -41.9340 C.3     135 ILE    0.3100
   2234 C         -77.2200    3.6400  -43.0530 C.2     135 ILE    0.0700
   2235 O         -78.4490    3.6780  -42.9090 O.2     135 ILE    0.0900
   2236 CB        -75.8370    5.7480  -42.2340 C.3     135 ILE   -0.0900
   2237 CG1       -75.6860    6.5560  -40.9220 C.3     135 ILE    0.0900
   2238 CG2       -76.7190    6.4970  -43.2420 C.3     135 ILE   -0.2700
   2239 CD        -74.8390    7.8530  -41.0140 C.3     135 ILE    0.0900
   2240 HN        -74.4320    3.8960  -41.2160 H       135 ILE    0.0900
   2241 HA        -77.1490    4.3350  -41.2070 H       135 ILE    0.0900
   2242 HB        -74.8050    5.6820  -42.6410 H       135 ILE   -0.1800
   2243 HG11      -75.2160    5.8950  -40.1640 H       135 ILE    0.0900
   2244 HG12      -76.7030    6.8380  -40.5750 H       135 ILE    0.0900
   2245 HG21      -77.7550    6.5870  -42.8500 H       135 ILE   -0.2700
   2246 HG22      -76.7500    5.9410  -44.2040 H       135 ILE    0.0900
   2247 HG23      -76.3150    7.5170  -43.4130 H       135 ILE    0.0900
   2248 HD1       -75.2900    8.5520  -41.7500 H       135 ILE    0.0900
   2249 HD2       -73.8070    7.6070  -41.3450 H       135 ILE    0.5100
   2250 HD3       -74.8050    8.3530  -40.0230 H       135 ILE   -0.5100
   2251 N         -76.6510    2.9530  -44.0930 N.am    136 PRO   -0.2900
   2252 CA        -77.5060    2.2870  -45.0920 C.3     136 PRO    0.0000
   2253 C         -78.3860    1.1660  -44.5350 C.2     136 PRO    0.0900
   2254 O         -79.4680    0.9510  -45.0790 O.2     136 PRO    0.0900
   2255 CB        -76.5110    1.7390  -46.1150 C.3     136 PRO    0.0200
   2256 CG        -75.2670    2.4800  -45.8820 C.3     136 PRO    0.0900
   2257 CD        -75.2270    2.7760  -44.4340 C.3     136 PRO   -0.1800
   2258 HA        -78.2240    2.9840  -45.4940 H       136 PRO    0.0900
   2259 HB1       -76.8800    1.9080  -47.1490 H       136 PRO    0.0900
   2260 HB2       -76.3520    0.6510  -45.9630 H       136 PRO   -0.1800
   2261 HG1       -74.3900    1.8680  -46.1770 H       136 PRO    0.0900
   2262 HG2       -75.2620    3.4240  -46.4700 H       136 PRO    0.0900
   2263 HD1       -74.7950    1.9310  -43.8560 H       136 PRO    0.5100
   2264 HD2       -74.6620    3.7090  -44.2220 H       136 PRO   -0.5100
   2265 N         -77.9470    0.4560  -43.4580 N.am    137 ASP   -0.4700
   2266 CA        -78.7610   -0.6060  -42.8400 C.3     137 ASP    0.3100
   2267 C         -80.0430   -0.0140  -42.2530 C.2     137 ASP    0.0700
   2268 O         -81.0880   -0.6530  -42.3320 O.2     137 ASP    0.0900
   2269 CB        -78.0040   -1.3980  -41.7550 C.3     137 ASP   -0.2800
   2270 CG        -76.6870   -2.0120  -42.1830 C.2     137 ASP    0.0900
   2271 OD1       -75.6350   -1.5250  -41.7260 O.co2   137 ASP    0.0900
   2272 OD2       -76.7110   -3.0110  -42.9310 O.co2   137 ASP    0.6200
   2273 HN        -77.0580    0.6240  -43.0410 H       137 ASP   -0.7600
   2274 HA        -79.0710   -1.2750  -43.6300 H       137 ASP   -0.7600
   2275 HB1       -78.6620   -2.2210  -41.4050 H       137 ASP    0.5100
   2276 HB2       -77.7960   -0.7110  -40.9080 H       137 ASP   -0.5100
   2277 N         -79.9750    1.2070  -41.6840 N.am    138 PHE   -0.4700
   2278 CA        -81.1480    1.8780  -41.1240 C.3     138 PHE    0.3100
   2279 C         -82.1320    2.2640  -42.2240 C.2     138 PHE    0.0700
   2280 O         -83.3390    2.1070  -42.0430 O.2     138 PHE    0.0900
   2281 CB        -80.7550    3.1130  -40.2890 C.3     138 PHE   -0.1800
   2282 CG        -80.1360    2.8190  -38.9440 C.ar    138 PHE    0.0900
   2283 CD1       -78.8230    3.1820  -38.6700 C.ar    138 PHE    0.0900
   2284 CD2       -80.8720    2.2000  -37.9380 C.ar    138 PHE    0.0000
   2285 CE1       -78.2520    2.9150  -37.4220 C.ar    138 PHE   -0.1150
   2286 CE2       -80.2970    1.9300  -36.6900 C.ar    138 PHE    0.1150
   2287 CZ        -78.9920    2.2930  -36.4370 C.ar    138 PHE   -0.1150
   2288 HN        -79.1160    1.7080  -41.6190 H       138 PHE    0.1150
   2289 HA        -81.6710    1.1640  -40.5060 H       138 PHE   -0.1150
   2290 HB1       -81.6650    3.7200  -40.0960 H       138 PHE    0.1150
   2291 HB2       -80.0110    3.7090  -40.8600 H       138 PHE   -0.1150
   2292 HD1       -78.2360    3.6740  -39.4310 H       138 PHE    0.1150
   2293 HD2       -81.9000    1.9250  -38.1230 H       138 PHE   -0.1150
   2294 HE1       -77.2280    3.1970  -37.2270 H       138 PHE    0.1150
   2295 HE2       -80.8790    1.4380  -35.9250 H       138 PHE    0.5100
   2296 HZ        -78.5510    2.0920  -35.4720 H       138 PHE   -0.5100
   2297 N         -81.6150    2.7210  -43.3780 N.am    139 ILE   -0.4700
   2298 CA        -82.4140    3.1490  -44.5280 C.3     139 ILE    0.3100
   2299 C         -82.9490    1.9670  -45.3410 C.2     139 ILE    0.0700
   2300 O         -84.1580    1.8930  -45.5760 O.2     139 ILE    0.0900
   2301 CB        -81.6430    4.1670  -45.4350 C.3     139 ILE   -0.0900
   2302 CG1       -80.9670    5.2790  -44.6060 C.3     139 ILE    0.0900
   2303 CG2       -82.5560    4.7590  -46.5270 C.3     139 ILE   -0.2700
   2304 CD        -79.7590    5.9030  -45.2540 C.3     139 ILE    0.0900
   2305 HN        -80.6290    2.7910  -43.5050 H       139 ILE    0.0900
   2306 HA        -83.3170    3.6030  -44.1490 H       139 ILE    0.0900
   2307 HB        -80.7890    3.6490  -45.9180 H       139 ILE   -0.1800
   2308 HG11      -80.6540    4.8470  -43.6320 H       139 ILE    0.0900
   2309 HG12      -81.7140    6.0800  -44.4230 H       139 ILE    0.0900
   2310 HG21      -83.4120    5.2920  -46.0620 H       139 ILE   -0.2700
   2311 HG22      -82.9520    3.9440  -47.1700 H       139 ILE    0.0900
   2312 HG23      -81.9830    5.4800  -47.1470 H       139 ILE    0.0900
   2313 HD1       -80.0410    6.3640  -46.2240 H       139 ILE    0.0900
   2314 HD2       -78.9860    5.1270  -45.4400 H       139 ILE    0.5100
   2315 HD3       -79.3420    6.6940  -44.5940 H       139 ILE   -0.5100
   2316 N         -82.0570    1.0520  -45.7730 N.am    140 PHE   -0.4700
   2317 CA        -82.3800   -0.0570  -46.6730 C.3     140 PHE    0.3100
   2318 C         -82.8970   -1.3810  -46.1220 C.2     140 PHE    0.0700
   2319 O         -83.7600   -1.9750  -46.7710 O.2     140 PHE    0.0900
   2320 CB        -81.2740   -0.2630  -47.7200 C.3     140 PHE   -0.1800
   2321 CG        -80.8340    1.0190  -48.3880 C.ar    140 PHE    0.0900
   2322 CD1       -79.5530    1.5210  -48.1900 C.ar    140 PHE    0.0900
   2323 CD2       -81.7030    1.7350  -49.2050 C.ar    140 PHE    0.0000
   2324 CE1       -79.1520    2.7140  -48.7900 C.ar    140 PHE   -0.1150
   2325 CE2       -81.3010    2.9280  -49.8080 C.ar    140 PHE    0.1150
   2326 CZ        -80.0240    3.4080  -49.6020 C.ar    140 PHE   -0.1150
   2327 HN        -81.1040    1.0930  -45.4850 H       140 PHE    0.1150
   2328 HA        -83.3160    0.1730  -47.1610 H       140 PHE   -0.1150
   2329 HB1       -81.6440   -0.9420  -48.5180 H       140 PHE    0.1150
   2330 HB2       -80.3800   -0.7030  -47.2290 H       140 PHE   -0.1150
   2331 HD1       -78.8610    0.9810  -47.5640 H       140 PHE    0.1150
   2332 HD2       -82.7010    1.3610  -49.3750 H       140 PHE   -0.1150
   2333 HE1       -78.1570    3.0970  -48.6170 H       140 PHE    0.1150
   2334 HE2       -81.9890    3.4750  -50.4350 H       140 PHE    0.5100
   2335 HZ        -79.7080    4.3250  -50.0760 H       140 PHE   -0.5100
   2336 N         -82.3810   -1.8670  -44.9700 N.am    141 ALA   -0.4700
   2337 CA        -82.8240   -3.1430  -44.3870 C.3     141 ALA    0.3100
   2338 C         -84.2730   -3.0690  -43.9480 C.2     141 ALA    0.0700
   2339 O         -84.6350   -2.1840  -43.1660 O.2     141 ALA    0.0900
   2340 CB        -81.9310   -3.5560  -43.2250 C.3     141 ALA   -0.2700
   2341 HN        -81.6740   -1.3790  -44.4620 H       141 ALA    0.0900
   2342 HA        -82.7940   -3.8920  -45.1650 H       141 ALA    0.0900
   2343 HB1       -82.0930   -2.8800  -42.3590 H       141 ALA    0.0900
   2344 HB2       -80.8630   -3.4960  -43.5280 H       141 ALA    0.5100
   2345 HB3       -82.1720   -4.5950  -42.9140 H       141 ALA   -0.5100
   2346 N         -85.1160   -3.9600  -44.5020 N.am    142 ASN   -0.4700
   2347 CA        -86.5500   -4.0050  -44.2280 C.3     142 ASN    0.3100
   2348 C         -87.1290   -5.4000  -44.4000 C.2     142 ASN    0.0700
   2349 O         -86.6430   -6.1740  -45.2270 O.2     142 ASN    0.0900
   2350 CB        -87.3040   -3.0260  -45.1310 C.3     142 ASN   -0.1800
   2351 CG        -87.4030   -1.6370  -44.5670 C.2     142 ASN    0.0900
   2352 ND2       -86.5720   -0.7290  -45.0710 N.am    142 ASN    0.0900
   2353 OD1       -88.2200   -1.3580  -43.6880 O.2     142 ASN    0.5500
   2354 HN        -84.7870   -4.6490  -45.1440 H       142 ASN   -0.5500
   2355 HA        -86.7000   -3.7480  -43.1890 H       142 ASN   -0.6200
   2356 HB1       -88.3340   -3.4090  -45.2910 H       142 ASN    0.3200
   2357 HB2       -86.7810   -2.9680  -46.1080 H       142 ASN    0.3000
   2358 HD21      -85.8290   -1.0130  -45.6770 H       142 ASN    0.5100
   2359 HD22      -86.6920    0.2380  -44.8450 H       142 ASN   -0.5100
   2360 N         -88.1900   -5.7020  -43.6300 N.am    143 VAL   -0.4700
   2361 CA        -88.9200   -6.9700  -43.6940 C.3     143 VAL    0.3100
   2362 C         -89.9630   -6.8210  -44.8120 C.2     143 VAL    0.0700
   2363 O         -90.6300   -5.7880  -44.8970 O.2     143 VAL    0.0900
   2364 CB        -89.5710   -7.3500  -42.3320 C.3     143 VAL   -0.0900
   2365 CG1       -90.2060   -8.7400  -42.3790 C.3     143 VAL    0.0900
   2366 CG2       -88.5590   -7.2790  -41.1950 C.3     143 VAL   -0.2700
   2367 HN        -88.5370   -5.0530  -42.9590 H       143 VAL    0.0900
   2368 HA        -88.2180   -7.7350  -43.9930 H       143 VAL    0.0900
   2369 HB        -90.3520   -6.6020  -42.0820 H       143 VAL    0.0900
   2370 HG11      -89.4350   -9.5040  -42.6180 H       143 VAL   -0.2700
   2371 HG12      -90.9900   -8.7710  -43.1650 H       143 VAL    0.0900
   2372 HG13      -90.6540   -8.9850  -41.3930 H       143 VAL    0.0900
   2373 HG21      -88.0230   -6.3060  -41.2220 H       143 VAL    0.0900
   2374 HG22      -87.8150   -8.0960  -41.2980 H       143 VAL    0.5100
   2375 HG23      -89.0800   -7.3680  -40.2180 H       143 VAL   -0.5100
   2376 N         -90.0790   -7.8310  -45.6870 N.am    144 SER   -0.4700
   2377 CA        -91.0240   -7.8280  -46.7970 C.3     144 SER    0.3100
   2378 C         -91.5020   -9.2570  -47.0240 C.2     144 SER    0.0700
   2379 O         -90.7910  -10.2070  -46.6860 O.2     144 SER    0.0900
   2380 CB        -90.4100   -7.1460  -48.0150 C.3     144 SER    0.0500
   2381 OG        -89.3060   -7.8930  -48.4880 O.3     144 SER    0.0900
   2382 HN        -89.5110   -8.6470  -45.6130 H       144 SER    0.0900
   2383 HA        -91.9130   -7.3040  -46.4810 H       144 SER   -0.6600
   2384 HB1       -90.0640   -6.1280  -47.7400 H       144 SER    0.4300
   2385 HB2       -91.1680   -7.0730  -48.8250 H       144 SER    0.5100
   2386 HG1       -88.6160   -7.7920  -47.8290 H       144 SER   -0.5100
   2387 N         -92.6940   -9.4100  -47.5940 N.am    145 GLU   -0.4700
   2388 CA        -93.3020  -10.7230  -47.7580 C.3     145 GLU    0.3100
   2389 C         -92.8160  -11.3760  -49.0480 C.2     145 GLU    0.0700
   2390 O         -93.4640  -11.2730  -50.0910 O.2     145 GLU    0.0900
   2391 CB        -94.8350  -10.6580  -47.7580 C.3     145 GLU   -0.1800
   2392 CG        -95.4940  -11.5790  -46.7440 C.3     145 GLU    0.0900
   2393 CD        -96.9260  -11.1810  -46.4400 C.2     145 GLU    0.0900
   2394 OE1       -97.3820  -10.1440  -46.9700 O.co2   145 GLU   -0.2800
   2395 OE2       -97.5940  -11.9020  -45.6690 O.co2   145 GLU    0.0900
   2396 HN        -93.2230   -8.6360  -47.9330 H       145 GLU    0.0900
   2397 HA        -92.9600  -11.3460  -46.9450 H       145 GLU    0.6200
   2398 HB1       -95.1980  -10.9320  -48.7700 H       145 GLU   -0.7600
   2399 HB2       -95.1420   -9.6130  -47.5360 H       145 GLU   -0.7600
   2400 HG1       -94.9120  -11.5520  -45.7980 H       145 GLU    0.5100
   2401 HG2       -95.4930  -12.6160  -47.1430 H       145 GLU   -0.5100
   2402 N         -91.6850  -12.0770  -48.9560 N.am    146 ALA   -0.4700
   2403 CA        -91.2460  -12.9710  -50.0090 C.3     146 ALA    0.3100
   2404 C         -92.3560  -14.0080  -49.9970 C.2     146 ALA    0.0700
   2405 O         -93.0250  -14.1930  -48.9790 O.2     146 ALA    0.0900
   2406 CB        -89.8370  -13.4620  -49.7380 C.3     146 ALA   -0.2700
   2407 HN        -91.0910  -12.0170  -48.1570 H       146 ALA    0.0900
   2408 HA        -91.2830  -12.4320  -50.9430 H       146 ALA    0.0900
   2409 HB1       -89.7590  -13.8470  -48.6990 H       146 ALA    0.0900
   2410 HB2       -89.1150  -12.6260  -49.8620 H       146 ALA    0.5100
   2411 HB3       -89.5810  -14.2830  -50.4410 H       146 ALA   -0.5100
   2412 N         -92.6500  -14.6300  -51.1510 N.am    147 ASP   -0.4700
   2413 CA        -93.7460  -15.5540  -51.3300 C.3     147 ASP    0.3100
   2414 C         -93.8050  -16.5590  -50.1850 C.2     147 ASP    0.0700
   2415 O         -92.8660  -17.3380  -49.9980 O.2     147 ASP    0.0900
   2416 CB        -93.6390  -16.2880  -52.7030 C.3     147 ASP   -0.2800
   2417 CG        -93.3090  -15.3630  -53.8740 C.2     147 ASP    0.0900
   2418 OD1       -92.2920  -14.6210  -53.7900 O.co2   147 ASP    0.0900
   2419 OD2       -94.0240  -15.4570  -54.9030 O.co2   147 ASP    0.6200
   2420 HN        -92.1010  -14.4740  -51.9670 H       147 ASP   -0.7600
   2421 HA        -94.6660  -14.9910  -51.2770 H       147 ASP   -0.7600
   2422 HB1       -94.6100  -16.7850  -52.9170 H       147 ASP    0.5100
   2423 HB2       -92.8420  -17.0580  -52.6330 H       147 ASP   -0.5100
   2424 N         -94.8670  -16.4990  -49.3360 N.am    148 ASP   -0.4700
   2425 CA        -94.9730  -17.4390  -48.2310 C.3     148 ASP    0.3100
   2426 C         -94.1110  -17.3230  -46.9930 C.2     148 ASP    0.0700
   2427 O         -94.1770  -18.1630  -46.0940 O.2     148 ASP    0.0900
   2428 CB        -95.0960  -18.8480  -48.8180 C.3     148 ASP   -0.2800
   2429 CG        -96.5100  -19.3900  -48.7320 C.2     148 ASP    0.0900
   2430 OD1       -96.8470  -20.3020  -49.5160 O.co2   148 ASP    0.0900
   2431 OD2       -97.2830  -18.9050  -47.8780 O.co2   148 ASP    0.6200
   2432 HN        -95.5980  -15.8280  -49.4300 H       148 ASP   -0.7600
   2433 HA        -95.8430  -17.1870  -47.6440 H       148 ASP   -0.7600
   2434 HB1       -94.4210  -19.5320  -48.2630 H       148 ASP    0.5100
   2435 HB2       -94.7920  -18.8230  -49.8860 H       148 ASP   -0.5100
   2436 N         -93.2940  -16.2760  -46.9350 N.am    149 ARG   -0.4700
   2437 CA        -92.4190  -16.0490  -45.7930 C.3     149 ARG    0.3100
   2438 C         -91.9760  -14.5950  -45.7310 C.2     149 ARG    0.0700
   2439 O         -91.9770  -13.8940  -46.7420 O.2     149 ARG    0.0900
   2440 CB        -91.1990  -16.9700  -45.8630 C.3     149 ARG   -0.1800
   2441 CG        -90.1200  -16.5000  -46.8290 C.3     149 ARG    0.0900
   2442 CD        -88.7400  -16.9420  -46.3730 C.3     149 ARG    0.0900
   2443 NE        -88.1230  -15.9640  -45.4760 N.pl3   149 ARG   -0.1800
   2444 CZ        -87.1870  -16.2620  -44.5810 C.cat   149 ARG    0.0900
   2445 NH1       -86.6840  -15.3100  -43.8080 N.pl3   149 ARG    0.0900
   2446 NH2       -86.7570  -17.5100  -44.4570 N.pl3   149 ARG    0.2000
   2447 HN        -93.2430  -15.6010  -47.6680 H       149 ARG    0.0900
   2448 HA        -92.9840  -16.2440  -44.8940 H       149 ARG    0.0900
   2449 HB1       -91.5370  -17.9790  -46.1790 H       149 ARG   -0.7000
   2450 HB2       -90.7530  -17.0410  -44.8480 H       149 ARG    0.4400
   2451 HG1       -90.1460  -15.3930  -46.8930 H       149 ARG    0.6400
   2452 HG2       -90.3240  -16.9240  -47.8360 H       149 ARG   -0.8000
   2453 HD1       -88.0740  -17.0580  -47.2550 H       149 ARG    0.4600
   2454 HD2       -88.8160  -17.9040  -45.8240 H       149 ARG    0.4600
   2455 HE        -88.4250  -15.0140  -45.5400 H       149 ARG   -0.8000
   2456 HH11      -87.1080  -14.4040  -43.7910 H       149 ARG    0.4600
   2457 HH12      -85.8810  -15.4980  -43.2430 H       149 ARG    0.4600
   2458 HH21      -87.1370  -18.2290  -45.0370 H       149 ARG    0.5100
   2459 HH22      -86.0520  -17.7310  -43.7830 H       149 ARG   -0.5100
   2460 N         -91.5940  -14.1390  -44.5420 N.am    150 TYR   -0.4700
   2461 CA        -91.1650  -12.7610  -44.3680 C.3     150 TYR    0.3100
   2462 C         -89.6800  -12.6420  -44.5440 C.2     150 TYR    0.0700
   2463 O         -88.9230  -13.0190  -43.6750 O.2     150 TYR    0.0900
   2464 CB        -91.4840  -12.2630  -42.9740 C.3     150 TYR   -0.1800
   2465 CG        -92.9040  -11.8460  -42.7680 C.ar    150 TYR    0.0900
   2466 CD1       -93.9420  -12.6790  -43.1060 C.ar    150 TYR    0.0900
   2467 CD2       -93.2050  -10.6320  -42.2120 C.ar    150 TYR    0.0000
   2468 CE1       -95.2330  -12.3120  -42.9050 C.ar    150 TYR   -0.1150
   2469 CE2       -94.4980  -10.2550  -42.0150 C.ar    150 TYR    0.1150
   2470 CZ        -95.5070  -11.1010  -42.3610 C.ar    150 TYR   -0.1150
   2471 OH        -96.8100  -10.7370  -42.1690 O.3     150 TYR    0.1150
   2472 HN        -91.5860  -14.7130  -43.7260 H       150 TYR    0.1100
   2473 HA        -91.6750  -12.1590  -45.1050 H       150 TYR   -0.5400
   2474 HB1       -90.8510  -11.3770  -42.7520 H       150 TYR    0.4300
   2475 HB2       -91.2750  -13.0740  -42.2430 H       150 TYR   -0.1150
   2476 HD1       -93.7270  -13.6450  -43.5390 H       150 TYR    0.1150
   2477 HD2       -92.4060   -9.9640  -41.9250 H       150 TYR   -0.1150
   2478 HE1       -96.0370  -12.9800  -43.1780 H       150 TYR    0.1150
   2479 HE2       -94.7220   -9.2890  -41.5870 H       150 TYR    0.5100
   2480 HH        -97.3150  -11.0320  -42.9300 H       150 TYR   -0.5100
   2481 N         -89.2620  -12.0930  -45.6690 N.am    151 ILE   -0.4700
   2482 CA        -87.8440  -11.8720  -45.9670 C.3     151 ILE    0.3100
   2483 C         -87.3350  -10.5300  -45.4170 C.2     151 ILE    0.0700
   2484 O         -87.9960   -9.5080  -45.5830 O.2     151 ILE    0.0900
   2485 CB        -87.5070  -12.1570  -47.4740 C.3     151 ILE   -0.0900
   2486 CG1       -86.9400  -13.5860  -47.6410 C.3     151 ILE    0.0900
   2487 CG2       -86.5690  -11.1130  -48.1080 C.3     151 ILE   -0.2700
   2488 CD        -86.9480  -14.1700  -49.0850 C.3     151 ILE    0.0900
   2489 HN        -89.9000  -11.8000  -46.3760 H       151 ILE    0.0900
   2490 HA        -87.2690  -12.5270  -45.3300 H       151 ILE    0.0900
   2491 HB        -88.4560  -12.1760  -48.0500 H       151 ILE   -0.1800
   2492 HG11      -87.5360  -14.2650  -46.9970 H       151 ILE    0.0900
   2493 HG12      -85.8900  -13.5780  -47.2840 H       151 ILE    0.0900
   2494 HG21      -85.6040  -11.0850  -47.5590 H       151 ILE   -0.2700
   2495 HG22      -87.0360  -10.1070  -48.0570 H       151 ILE    0.0900
   2496 HG23      -86.3690  -11.3800  -49.1680 H       151 ILE    0.0900
   2497 HD1       -87.0290  -13.3490  -49.8290 H       151 ILE    0.0900
   2498 HD2       -87.8160  -14.8510  -49.2130 H       151 ILE    0.5100
   2499 HD3       -86.0050  -14.7270  -49.2730 H       151 ILE   -0.5100
   2500 N         -86.1750  -10.5560  -44.7330 N.am    152 CYS   -0.4700
   2501 CA        -85.5180   -9.3810  -44.1590 C.3     152 CYS    0.3100
   2502 C         -84.0680   -9.0910  -44.5170 C.2     152 CYS    0.0700
   2503 O         -83.1650   -9.7300  -43.9720 O.2     152 CYS    0.0900
   2504 CB        -85.4590   -9.4800  -42.6310 C.3     152 CYS   -0.1000
   2505 SG        -84.0220   -8.6570  -41.8640 S.3     152 CYS    0.0900
   2506 HN        -85.6940  -11.4160  -44.5810 H       152 CYS    0.0900
   2507 HA        -86.0790   -8.5060  -44.4560 H       152 CYS   -0.0800
   2508 HB1       -85.4400  -10.5560  -42.3580 H       152 CYS    0.5100
   2509 HB2       -86.3860   -9.0280  -42.2230 H       152 CYS   -0.5100
   2510 N         -83.8510   -8.1220  -45.4220 N.am    153 ASP   -0.4700
   2511 CA        -82.5560   -7.6140  -45.8940 C.3     153 ASP    0.3100
   2512 C         -82.6760   -6.2890  -46.6220 C.2     153 ASP    0.0700
   2513 O         -83.7850   -5.8410  -46.9210 O.2     153 ASP    0.0900
   2514 CB        -81.9990   -8.6100  -46.9330 C.3     153 ASP   -0.2800
   2515 CG        -82.8250   -8.7790  -48.1870 C.2     153 ASP    0.0900
   2516 OD1       -84.0570   -8.9160  -48.0690 O.co2   153 ASP    0.0900
   2517 OD2       -82.2290   -8.8400  -49.2850 O.co2   153 ASP    0.6200
   2518 HN        -84.6290   -7.6690  -45.8460 H       153 ASP   -0.7600
   2519 HA        -81.8900   -7.5260  -45.0490 H       153 ASP   -0.7600
   2520 HB1       -81.9150   -9.6050  -46.4470 H       153 ASP    0.5100
   2521 HB2       -80.9900   -8.2640  -47.2370 H       153 ASP   -0.5100
   2522 N         -81.5200   -5.6750  -46.9230 N.am    154 ARG   -0.4700
   2523 CA        -81.4260   -4.4020  -47.6170 C.3     154 ARG    0.3100
   2524 C         -82.1060   -4.3800  -48.9730 C.2     154 ARG    0.0700
   2525 O         -81.7760   -5.1820  -49.8500 O.2     154 ARG    0.0900
   2526 CB        -79.9610   -3.9600  -47.7300 C.3     154 ARG   -0.1800
   2527 CG        -79.2690   -3.7650  -46.3910 C.3     154 ARG    0.0900
   2528 CD        -77.8370   -4.2190  -46.4860 C.3     154 ARG    0.0900
   2529 NE        -76.9280   -3.2760  -45.8380 N.pl3   154 ARG   -0.1800
   2530 CZ        -76.2970   -2.2910  -46.4660 C.cat   154 ARG    0.0900
   2531 NH1       -75.4730   -1.4940  -45.7980 N.pl3   154 ARG    0.0900
   2532 NH2       -76.4790   -2.0940  -47.7650 N.pl3   154 ARG    0.2000
   2533 HN        -80.6450   -6.0820  -46.6730 H       154 ARG    0.0900
   2534 HA        -81.9960   -3.6730  -47.0600 H       154 ARG    0.0900
   2535 HB1       -79.9250   -3.0010  -48.2890 H       154 ARG   -0.7000
   2536 HB2       -79.4040   -4.7310  -48.3040 H       154 ARG    0.4400
   2537 HG1       -79.7960   -4.3540  -45.6110 H       154 ARG    0.6400
   2538 HG2       -79.3010   -2.6900  -46.1110 H       154 ARG   -0.8000
   2539 HD1       -77.5380   -4.2990  -47.5530 H       154 ARG    0.4600
   2540 HD2       -77.7210   -5.2030  -45.9820 H       154 ARG    0.4600
   2541 HE        -76.7700   -3.3790  -44.8570 H       154 ARG   -0.8000
   2542 HH11      -75.3270   -1.6330  -44.8190 H       154 ARG    0.4600
   2543 HH12      -75.0000   -0.7530  -46.2750 H       154 ARG    0.4600
   2544 HH21      -77.0960   -2.6900  -48.2790 H       154 ARG    0.5100
   2545 HH22      -75.9990   -1.3510  -48.2310 H       154 ARG   -0.5100
   2546 N         -83.0800   -3.4660  -49.1260 N.am    155 PHE   -0.4700
   2547 CA        -83.8190   -3.2400  -50.3600 C.3     155 PHE    0.3100
   2548 C         -83.5560   -1.8160  -50.8230 C.2     155 PHE    0.0700
   2549 O         -83.8170   -0.8700  -50.0800 O.2     155 PHE    0.0900
   2550 CB        -85.3220   -3.4980  -50.1690 C.3     155 PHE   -0.1800
   2551 CG        -85.6970   -4.9610  -50.1200 C.ar    155 PHE    0.0900
   2552 CD1       -85.7920   -5.7100  -51.2860 C.ar    155 PHE    0.0900
   2553 CD2       -85.9850   -5.5790  -48.9130 C.ar    155 PHE    0.0000
   2554 CE1       -86.1410   -7.0590  -51.2420 C.ar    155 PHE   -0.1150
   2555 CE2       -86.3350   -6.9270  -48.8690 C.ar    155 PHE    0.1150
   2556 CZ        -86.4100   -7.6600  -50.0350 C.ar    155 PHE   -0.1150
   2557 HN        -83.3490   -2.8790  -48.3670 H       155 PHE    0.1150
   2558 HA        -83.4200   -3.9050  -51.1110 H       155 PHE   -0.1150
   2559 HB1       -85.8800   -3.0460  -51.0150 H       155 PHE    0.1150
   2560 HB2       -85.6500   -3.0450  -49.2090 H       155 PHE   -0.1150
   2561 HD1       -85.5930   -5.2410  -52.2380 H       155 PHE    0.1150
   2562 HD2       -85.9380   -5.0090  -47.9970 H       155 PHE   -0.1150
   2563 HE1       -86.2020   -7.6310  -52.1570 H       155 PHE    0.1150
   2564 HE2       -86.5490   -7.3980  -47.9210 H       155 PHE    0.5100
   2565 HZ        -86.6770   -8.7060  -50.0000 H       155 PHE   -0.5100
   2566 N         -82.9940   -1.6710  -52.0310 N.am    156 TYR   -0.4700
   2567 CA        -82.6040   -0.3850  -52.6090 C.3     156 TYR    0.3100
   2568 C         -83.5190    0.0430  -53.7720 C.2     156 TYR    0.0700
   2569 O         -84.2170   -0.8150  -54.3180 O.2     156 TYR    0.0900
   2570 CB        -81.1580   -0.4750  -53.1240 C.3     156 TYR   -0.1800
   2571 CG        -80.1990   -1.2650  -52.2630 C.ar    156 TYR    0.0900
   2572 CD1       -79.6760   -2.4790  -52.7080 C.ar    156 TYR    0.0900
   2573 CD2       -79.7460   -0.7680  -51.0470 C.ar    156 TYR    0.0000
   2574 CE1       -78.7580   -3.1920  -51.9410 C.ar    156 TYR   -0.1150
   2575 CE2       -78.8310   -1.4740  -50.2690 C.ar    156 TYR    0.1150
   2576 CZ        -78.3390   -2.6870  -50.7220 C.ar    156 TYR   -0.1150
   2577 OH        -77.4390   -3.3950  -49.9600 O.3     156 TYR    0.1150
   2578 HN        -82.8090   -2.4620  -52.6070 H       156 TYR    0.1100
   2579 HA        -82.6900    0.3720  -51.8440 H       156 TYR   -0.5400
   2580 HB1       -80.7430    0.5530  -53.2030 H       156 TYR    0.4300
   2581 HB2       -81.1640   -0.9610  -54.1230 H       156 TYR   -0.1150
   2582 HD1       -79.9900   -2.8740  -53.6630 H       156 TYR    0.1150
   2583 HD2       -80.1100    0.1880  -50.6980 H       156 TYR   -0.1150
   2584 HE1       -78.3730   -4.1360  -52.2970 H       156 TYR    0.1150
   2585 HE2       -78.5070   -1.0790  -49.3170 H       156 TYR    0.5100
   2586 HH        -77.2210   -4.2020  -50.4310 H       156 TYR   -0.5100
   2587 N         -83.4980    1.3320  -54.2170 N.am    157 PRO   -0.2900
   2588 CA        -84.3350    1.7340  -55.3610 C.3     157 PRO    0.0000
   2589 C         -83.9800    1.0200  -56.6670 C.2     157 PRO    0.0900
   2590 O         -84.8790    0.6970  -57.4460 O.2     157 PRO    0.0900
   2591 CB        -84.0870    3.2440  -55.4770 C.3     157 PRO    0.0200
   2592 CG        -83.5580    3.6500  -54.1580 C.3     157 PRO    0.0900
   2593 CD        -82.7480    2.4920  -53.6970 C.3     157 PRO   -0.1800
   2594 HA        -85.3630    1.4590  -55.1880 H       157 PRO    0.0900
   2595 HB1       -85.0330    3.7810  -55.7030 H       157 PRO    0.0900
   2596 HB2       -83.3500    3.4600  -56.2800 H       157 PRO   -0.1800
   2597 HG1       -82.9260    4.5590  -54.2510 H       157 PRO    0.0900
   2598 HG2       -84.3860    3.8590  -53.4490 H       157 PRO    0.0900
   2599 HD1       -81.7250    2.5090  -54.1280 H       157 PRO    0.5100
   2600 HD2       -82.6930    2.4450  -52.5890 H       157 PRO   -0.5100
   2601 N         -82.6780    0.7520  -56.8920 N.am    158 ASN   -0.4700
   2602 CA        -82.1750    0.0780  -58.0930 C.3     158 ASN    0.3100
   2603 C         -80.9760   -0.8460  -57.8180 C.2     158 ASN    0.0700
   2604 O         -80.3710   -0.7700  -56.7440 O.2     158 ASN    0.0900
   2605 CB        -81.8610    1.0940  -59.2050 C.3     158 ASN   -0.1800
   2606 CG        -81.0980    2.3100  -58.7450 C.2     158 ASN    0.0900
   2607 ND2       -81.7940    3.4340  -58.6270 N.am    158 ASN    0.0900
   2608 OD1       -79.8930    2.2640  -58.4920 O.2     158 ASN    0.5500
   2609 HN        -81.9790    1.0090  -56.2290 H       158 ASN   -0.5500
   2610 HA        -82.9310   -0.6170  -58.4260 H       158 ASN   -0.6200
   2611 HB1       -82.8190    1.4380  -59.6480 H       158 ASN    0.3200
   2612 HB2       -81.2580    0.5850  -59.9860 H       158 ASN    0.3000
   2613 HD21      -81.3410    4.2720  -58.3260 H       158 ASN    0.5100
   2614 HD22      -82.7710    3.4410  -58.8380 H       158 ASN   -0.5100
   2615 N         -80.6290   -1.7200  -58.7920 N.am    159 ASP   -0.4700
   2616 CA        -79.5070   -2.6590  -58.6820 C.3     159 ASP    0.3100
   2617 C         -78.1190   -2.0140  -58.7450 C.2     159 ASP    0.0700
   2618 O         -77.1310   -2.6970  -58.4730 O.2     159 ASP    0.0900
   2619 CB        -79.6380   -3.8440  -59.6610 C.3     159 ASP   -0.2800
   2620 CG        -79.8210   -3.4650  -61.1130 C.2     159 ASP    0.0900
   2621 OD1       -78.9350   -3.8060  -61.9310 O.co2   159 ASP    0.0900
   2622 OD2       -80.8710   -2.8620  -61.4430 O.co2   159 ASP    0.6200
   2623 HN        -81.1370   -1.7660  -59.6480 H       159 ASP   -0.7600
   2624 HA        -79.4820   -3.0210  -57.6660 H       159 ASP   -0.7600
   2625 HB1       -80.5150   -4.4520  -59.3550 H       159 ASP    0.5100
   2626 HB2       -78.7190   -4.4630  -59.5830 H       159 ASP   -0.5100
   2627 N         -78.0320   -0.7000  -59.0620 N.am    160 LEU   -0.4700
   2628 CA        -76.7690    0.0470  -59.0910 C.3     160 LEU    0.3100
   2629 C         -76.2020    0.1930  -57.6730 C.2     160 LEU    0.0700
   2630 O         -74.9900    0.1200  -57.4970 O.2     160 LEU    0.0900
   2631 CB        -76.9370    1.4340  -59.7380 C.3     160 LEU   -0.1800
   2632 CG        -77.3790    1.4750  -61.1990 C.3     160 LEU    0.0900
   2633 CD1       -77.8720    2.8540  -61.5720 C.3     160 LEU    0.0900
   2634 CD2       -76.2570    1.0590  -62.1360 C.3     160 LEU   -0.0900
   2635 HN        -78.8440   -0.1700  -59.2930 H       160 LEU    0.0900
   2636 HA        -76.0550   -0.5380  -59.6530 H       160 LEU   -0.2700
   2637 HB1       -75.9600    1.9570  -59.6670 H       160 LEU    0.0900
   2638 HB2       -77.6890    1.9920  -59.1430 H       160 LEU    0.0900
   2639 HG        -78.1940    0.7380  -61.3550 H       160 LEU    0.0900
   2640 HD11      -77.0630    3.6020  -61.4280 H       160 LEU   -0.2700
   2641 HD12      -78.7340    3.1350  -60.9280 H       160 LEU    0.0900
   2642 HD13      -78.1830    2.8690  -62.6390 H       160 LEU    0.0900
   2643 HD21      -75.9300    0.0230  -61.9040 H       160 LEU    0.0900
   2644 HD22      -75.3880    1.7410  -62.0120 H       160 LEU    0.5100
   2645 HD23      -76.6110    1.0930  -63.1880 H       160 LEU   -0.5100
   2646 N         -77.0930    0.3580  -56.6640 N.am    161 TRP   -0.4700
   2647 CA        -76.7740    0.4750  -55.2380 C.3     161 TRP    0.3100
   2648 C         -76.0240   -0.7460  -54.6900 C.2     161 TRP    0.0700
   2649 O         -75.2360   -0.5960  -53.7520 O.2     161 TRP    0.0900
   2650 CB        -78.0550    0.6720  -54.4270 C.3     161 TRP   -0.1800
   2651 CG        -78.5880    2.0710  -54.4040 C.ar    161 TRP    0.0900
   2652 CD1       -79.5440    2.5970  -55.2200 C.ar    161 TRP    0.0900
   2653 CD2       -78.2620    3.0990  -53.4560 C.ar    161 TRP   -0.0300
   2654 CE2       -79.0370    4.2310  -53.7820 C.ar    161 TRP   -0.1500
   2655 CE3       -77.3590    3.1830  -52.3850 C.ar    161 TRP    0.2200
   2656 NE1       -79.8120    3.8970  -54.8620 N.ar    161 TRP   -0.5100
   2657 CZ2       -78.9430    5.4300  -53.0700 C.ar    161 TRP    0.3700
   2658 CZ3       -77.2700    4.3690  -51.6760 C.ar    161 TRP    0.2400
   2659 CH2       -78.0590    5.4730  -52.0130 C.ar    161 TRP    0.1100
   2660 HN        -78.0660    0.4110  -56.8650 H       161 TRP   -0.2500
   2661 HA        -76.1120    1.3180  -55.1090 H       161 TRP    0.1700
   2662 HB1       -77.8540    0.3680  -53.3780 H       161 TRP   -0.2000
   2663 HB2       -78.8420    0.0160  -54.8530 H       161 TRP    0.1400
   2664 HD1       -80.0220    2.0690  -56.0330 H       161 TRP   -0.2700
   2665 HE1       -80.4510    4.4860  -55.3050 H       161 TRP    0.1600
   2666 HE3       -76.7350    2.3470  -52.1050 H       161 TRP   -0.1400
   2667 HZ2       -79.5320    6.3000  -53.3240 H       161 TRP    0.1400
   2668 HZ3       -76.5800    4.4430  -50.8490 H       161 TRP    0.5100
   2669 HH2       -77.9750    6.3800  -51.4310 H       161 TRP   -0.5100
   2670 N         -76.2890   -1.9520  -55.2570 N.am    162 VAL   -0.4700
   2671 CA        -75.6460   -3.2270  -54.8970 C.3     162 VAL    0.3100
   2672 C         -74.1330   -3.0930  -55.1320 C.2     162 VAL    0.0700
   2673 O         -73.3400   -3.5100  -54.2860 O.2     162 VAL    0.0900
   2674 CB        -76.2420   -4.4400  -55.6650 C.3     162 VAL   -0.0900
   2675 CG1       -75.7090   -5.7600  -55.1160 C.3     162 VAL    0.0900
   2676 CG2       -77.7680   -4.4350  -55.6200 C.3     162 VAL   -0.2700
   2677 HN        -76.9700   -2.0270  -55.9810 H       162 VAL    0.0900
   2678 HA        -75.7770   -3.3680  -53.8340 H       162 VAL    0.0900
   2679 HB        -75.9750   -4.3580  -56.7400 H       162 VAL    0.0900
   2680 HG11      -75.9760   -5.8630  -54.0430 H       162 VAL   -0.2700
   2681 HG12      -74.6020   -5.7880  -55.2100 H       162 VAL    0.0900
   2682 HG13      -76.1540   -6.6100  -55.6760 H       162 VAL    0.0900
   2683 HG21      -78.1610   -3.5050  -56.0840 H       162 VAL    0.0900
   2684 HG22      -78.1160   -4.4790  -54.5660 H       162 VAL    0.5100
   2685 HG23      -78.1670   -5.3060  -56.1820 H       162 VAL   -0.5100
   2686 N         -73.7530   -2.4590  -56.2620 N.am    163 VAL   -0.4700
   2687 CA        -72.3760   -2.1710  -56.6660 C.3     163 VAL    0.3100
   2688 C         -71.7510   -1.0740  -55.7730 C.2     163 VAL    0.0700
   2689 O         -70.6040   -1.2350  -55.3550 O.2     163 VAL    0.0900
   2690 CB        -72.3000   -1.8410  -58.1750 C.3     163 VAL   -0.0900
   2691 CG1       -70.9030   -1.3980  -58.5800 C.3     163 VAL    0.0900
   2692 CG2       -72.7450   -3.0340  -59.0150 C.3     163 VAL   -0.2700
   2693 HN        -74.4400   -2.1410  -56.9100 H       163 VAL    0.0900
   2694 HA        -71.7740   -3.0390  -56.4430 H       163 VAL    0.0900
   2695 HB        -73.0210   -1.0270  -58.4060 H       163 VAL    0.0900
   2696 HG11      -70.1490   -2.1230  -58.2050 H       163 VAL   -0.2700
   2697 HG12      -70.6820   -0.4000  -58.1460 H       163 VAL    0.0900
   2698 HG13      -70.8280   -1.3490  -59.6880 H       163 VAL    0.0900
   2699 HG21      -73.7930   -3.3060  -58.7660 H       163 VAL    0.0900
   2700 HG22      -72.0920   -3.9080  -58.8050 H       163 VAL    0.5100
   2701 HG23      -72.6910   -2.7780  -60.0940 H       163 VAL   -0.5100
   2702 N         -72.5100    0.0180  -55.4570 N.am    164 VAL   -0.4700
   2703 CA        -72.0740    1.1260  -54.5800 C.3     164 VAL    0.3100
   2704 C         -71.7560    0.5850  -53.1800 C.2     164 VAL    0.0700
   2705 O         -70.8770    1.1130  -52.5020 O.2     164 VAL    0.0900
   2706 CB        -73.0880    2.3030  -54.4980 C.3     164 VAL   -0.0900
   2707 CG1       -72.4470    3.5530  -53.9000 C.3     164 VAL    0.0900
   2708 CG2       -73.6800    2.6350  -55.8540 C.3     164 VAL   -0.2700
   2709 HN        -73.4310    0.1160  -55.8210 H       164 VAL    0.0900
   2710 HA        -71.1320    1.4880  -54.9670 H       164 VAL    0.0900
   2711 HB        -73.9490    1.9980  -53.8650 H       164 VAL    0.0900
   2712 HG11      -71.5880    3.8780  -54.5260 H       164 VAL   -0.2700
   2713 HG12      -72.0750    3.3340  -52.8750 H       164 VAL    0.0900
   2714 HG13      -73.1900    4.3770  -53.8600 H       164 VAL    0.0900
   2715 HG21      -74.3610    1.8210  -56.1830 H       164 VAL    0.0900
   2716 HG22      -72.8670    2.7430  -56.6050 H       164 VAL    0.5100
   2717 HG23      -74.2610    3.5800  -55.7930 H       164 VAL   -0.5100
   2718 N         -72.4620   -0.4750  -52.7520 N.am    165 PHE   -0.4700
   2719 CA        -72.2160   -1.0760  -51.4530 C.3     165 PHE    0.3100
   2720 C         -71.3260   -2.3080  -51.4650 C.2     165 PHE    0.0700
   2721 O         -70.8100   -2.6920  -50.4100 O.2     165 PHE    0.0900
   2722 CB        -73.5110   -1.2790  -50.6660 C.3     165 PHE   -0.1800
   2723 CG        -74.1280    0.0230  -50.2280 C.ar    165 PHE    0.0900
   2724 CD1       -73.3550    1.0160  -49.6310 C.ar    165 PHE    0.0900
   2725 CD2       -75.4860    0.2530  -50.3950 C.ar    165 PHE    0.0000
   2726 CE1       -73.9240    2.2250  -49.2390 C.ar    165 PHE   -0.1150
   2727 CE2       -76.0580    1.4510  -49.9810 C.ar    165 PHE    0.1150
   2728 CZ        -75.2700    2.4410  -49.4300 C.ar    165 PHE   -0.1150
   2729 HN        -73.1800   -0.8930  -53.3030 H       165 PHE    0.1150
   2730 HA        -71.5510   -0.4220  -50.9080 H       165 PHE   -0.1150
   2731 HB1       -73.3000   -1.8740  -49.7510 H       165 PHE    0.1150
   2732 HB2       -74.2540   -1.8060  -51.3020 H       165 PHE   -0.1150
   2733 HD1       -72.3010    0.8460  -49.4700 H       165 PHE    0.1150
   2734 HD2       -76.1040   -0.5050  -50.8500 H       165 PHE   -0.1150
   2735 HE1       -73.3110    2.9910  -48.7870 H       165 PHE    0.1150
   2736 HE2       -77.1220    1.6070  -50.0920 H       165 PHE    0.5100
   2737 HZ        -75.7100    3.3860  -49.1470 H       165 PHE   -0.5100
   2738 N         -71.1050   -2.9190  -52.6470 N.am    166 GLN   -0.4700
   2739 CA        -70.1910   -4.0510  -52.7260 C.3     166 GLN    0.3100
   2740 C         -68.7750   -3.5220  -52.8340 C.2     166 GLN    0.0700
   2741 O         -67.9010   -4.0250  -52.1320 O.2     166 GLN    0.0900
   2742 CB        -70.5340   -5.0170  -53.8650 C.3     166 GLN   -0.1800
   2743 CG        -69.8080   -6.3660  -53.7610 C.3     166 GLN    0.0900
   2744 CD        -69.9100   -7.0150  -52.3920 C.2     166 GLN    0.0900
   2745 NE2       -71.0080   -7.4070  -51.9390 N.am    166 GLN   -0.1800
   2746 OE1       -68.7950   -7.1400  -51.7140 O.2     166 GLN    0.0900
   2747 HN        -71.5430   -2.6330  -53.4950 H       166 GLN    0.0900
   2748 HA        -70.2370   -4.5700  -51.7810 H       166 GLN    0.5500
   2749 HB1       -70.2580   -4.5400  -54.8290 H       166 GLN   -0.5500
   2750 HB2       -71.6290   -5.2020  -53.8560 H       166 GLN   -0.6200
   2751 HG1       -68.7330   -6.2100  -53.9910 H       166 GLN    0.3200
   2752 HG2       -70.2450   -7.0620  -54.5080 H       166 GLN    0.3000
   2753 HE21      -71.0530   -7.8320  -51.0350 H       166 GLN    0.5100
   2754 HE22      -71.8420   -7.2960  -52.4810 H       166 GLN   -0.5100
   2755 N         -68.5610   -2.4670  -53.6650 N.am    167 PHE   -0.4700
   2756 CA        -67.2660   -1.8050  -53.8490 C.3     167 PHE    0.3100
   2757 C         -66.8190   -1.1810  -52.5310 C.2     167 PHE    0.0700
   2758 O         -65.6610   -1.3460  -52.1480 O.2     167 PHE    0.0900
   2759 CB        -67.3290   -0.7350  -54.9600 C.3     167 PHE   -0.1800
   2760 CG        -66.0370   -0.4440  -55.7020 C.ar    167 PHE    0.0900
   2761 CD1       -66.0570   -0.0610  -57.0370 C.ar    167 PHE    0.0900
   2762 CD2       -64.8040   -0.5390  -55.0650 C.ar    167 PHE    0.0000
   2763 CE1       -64.8680    0.2190  -57.7190 C.ar    167 PHE   -0.1150
   2764 CE2       -63.6180   -0.2710  -55.7490 C.ar    167 PHE    0.1150
   2765 CZ        -63.6560    0.1120  -57.0720 C.ar    167 PHE   -0.1150
   2766 HN        -69.3050   -2.0840  -54.2040 H       167 PHE    0.1150
   2767 HA        -66.5410   -2.5630  -54.1040 H       167 PHE   -0.1150
   2768 HB1       -67.6520    0.2260  -54.5060 H       167 PHE    0.1150
   2769 HB2       -68.0630   -1.0630  -55.7260 H       167 PHE   -0.1150
   2770 HD1       -67.0010    0.0220  -57.5550 H       167 PHE    0.1150
   2771 HD2       -64.7640   -0.8250  -54.0240 H       167 PHE   -0.1150
   2772 HE1       -64.9000    0.5190  -58.7560 H       167 PHE    0.1150
   2773 HE2       -62.6690   -0.3640  -55.2420 H       167 PHE    0.5100
   2774 HZ        -62.7390    0.3300  -57.5990 H       167 PHE   -0.5100
   2775 N         -67.7440   -0.4970  -51.8220 N.am    168 GLN   -0.4700
   2776 CA        -67.4780    0.1180  -50.5230 C.3     168 GLN    0.3100
   2777 C         -67.0460   -0.9420  -49.5010 C.2     168 GLN    0.0700
   2778 O         -66.1170   -0.6920  -48.7380 O.2     168 GLN    0.0900
   2779 CB        -68.7080    0.8900  -50.0290 C.3     168 GLN   -0.1800
   2780 CG        -68.4520    1.7600  -48.8060 C.3     168 GLN    0.0900
   2781 CD        -69.5390    1.5620  -47.7870 C.2     168 GLN    0.0900
   2782 NE2       -70.4780    2.3760  -47.6970 N.am    168 GLN   -0.1800
   2783 OE1       -69.4700    0.4870  -47.0380 O.2     168 GLN    0.0900
   2784 HN        -68.6720   -0.3800  -52.1640 H       168 GLN    0.0900
   2785 HA        -66.6360    0.7860  -50.6350 H       168 GLN    0.5500
   2786 HB1       -69.5030    0.1580  -49.7780 H       168 GLN   -0.5500
   2787 HB2       -69.0670    1.5420  -50.8540 H       168 GLN   -0.6200
   2788 HG1       -68.4280    2.8290  -49.1090 H       168 GLN    0.3200
   2789 HG2       -67.4750    1.4870  -48.3530 H       168 GLN    0.3000
   2790 HE21      -71.1970    2.2350  -47.0150 H       168 GLN    0.5100
   2791 HE22      -70.5140    3.1680  -48.3040 H       168 GLN   -0.5100
   2792 N         -67.6950   -2.1320  -49.5160 N.am    169 HSD   -0.4700
   2793 CA        -67.3750   -3.2490  -48.6280 C.3     169 HSD    0.3100
   2794 C         -65.9540   -3.7550  -48.8440 C.2     169 HSD    0.0700
   2795 O         -65.2300   -3.9420  -47.8700 O.2     169 HSD    0.0900
   2796 CB        -68.4030   -4.3980  -48.7550 C.3     169 HSD   -0.0900
   2797 CG        -67.9710   -5.6790  -48.1040 C.ar    169 HSD    0.0900
   2798 CD2       -67.7850   -5.9690  -46.7960 C.ar    169 HSD    0.0900
   2799 ND1       -67.6380   -6.7970  -48.8550 N.ar    169 HSD   -0.3600
   2800 CE1       -67.2780   -7.7310  -47.9850 C.ar    169 HSD    0.3200
   2801 NE2       -67.3480   -7.2800  -46.7330 N.ar    169 HSD   -0.0500
   2802 HN        -68.4420   -2.3020  -50.1540 H       169 HSD    0.2500
   2803 HA        -67.3660   -2.8720  -47.6160 H       169 HSD    0.1300
   2804 HB1       -68.5770   -4.5990  -49.8330 H       169 HSD   -0.7000
   2805 HB2       -69.3560   -4.0740  -48.2850 H       169 HSD    0.2200
   2806 HD1       -67.6670   -6.8700  -49.8510 H       169 HSD    0.1000
   2807 HD2       -67.9190   -5.3730  -45.9020 H       169 HSD    0.5100
   2808 HE1       -66.9680   -8.7330  -48.2820 H       169 HSD   -0.5100
   2809 N         -65.5560   -3.9660  -50.1140 N.am    170 ILE   -0.4700
   2810 CA        -64.2250   -4.4500  -50.4990 C.3     170 ILE    0.3100
   2811 C         -63.1510   -3.4300  -50.0850 C.2     170 ILE    0.0700
   2812 O         -62.0960   -3.8150  -49.5730 O.2     170 ILE    0.0900
   2813 CB        -64.1840   -4.8260  -52.0140 C.3     170 ILE   -0.0900
   2814 CG1       -65.2280   -5.9190  -52.3420 C.3     170 ILE    0.0900
   2815 CG2       -62.7880   -5.2770  -52.4540 C.3     170 ILE   -0.2700
   2816 CD        -65.7620   -5.9220  -53.7890 C.3     170 ILE    0.0900
   2817 HN        -66.1740   -3.7940  -50.8770 H       170 ILE    0.0900
   2818 HA        -63.9990   -5.3150  -49.8930 H       170 ILE    0.0900
   2819 HB        -64.4830   -3.9400  -52.6150 H       170 ILE   -0.1800
   2820 HG11      -66.0920   -5.7850  -51.6580 H       170 ILE    0.0900
   2821 HG12      -64.7620   -6.9080  -52.1460 H       170 ILE    0.0900
   2822 HG21      -62.4750   -6.1700  -51.8720 H       170 ILE   -0.2700
   2823 HG22      -62.0540   -4.4620  -52.2760 H       170 ILE    0.0900
   2824 HG23      -62.7980   -5.5420  -53.5330 H       170 ILE    0.0900
   2825 HD1       -64.9250   -6.0750  -54.5050 H       170 ILE    0.0900
   2826 HD2       -66.2470   -4.9480  -54.0150 H       170 ILE    0.5100
   2827 HD3       -66.4950   -6.7450  -53.9200 H       170 ILE   -0.5100
   2828 N         -63.4620   -2.1310  -50.2510 N.am    171 MET   -0.4700
   2829 CA        -62.5900   -1.0070  -49.9250 C.3     171 MET    0.3100
   2830 C         -62.2960   -0.8860  -48.4170 C.2     171 MET    0.0700
   2831 O         -61.1430   -1.0420  -48.0120 O.2     171 MET    0.0900
   2832 CB        -63.1750    0.3000  -50.4970 C.3     171 MET   -0.1800
   2833 CG        -62.1290    1.2650  -50.9900 C.3     171 MET    0.0900
   2834 SD        -61.2540    0.6360  -52.4400 S.3     171 MET    0.0900
   2835 CE        -59.7450    1.5520  -52.3020 C.3     171 MET   -0.1400
   2836 HN        -64.3480   -1.8700  -50.6220 H       171 MET    0.0900
   2837 HA        -61.6160   -1.2020  -50.3480 H       171 MET    0.0900
   2838 HB1       -63.7680    0.8000  -49.7030 H       171 MET   -0.0900
   2839 HB2       -63.8470    0.0460  -51.3430 H       171 MET   -0.2200
   2840 HG1       -61.4030    1.4500  -50.1710 H       171 MET    0.0900
   2841 HG2       -62.6230    2.2250  -51.2440 H       171 MET    0.0900
   2842 HE1       -59.2260    1.3330  -51.3430 H       171 MET    0.0900
   2843 HE2       -59.9530    2.6420  -52.3370 H       171 MET    0.5100
   2844 HE3       -59.0570    1.2860  -53.1330 H       171 MET   -0.5100
   2845 N         -63.3330   -0.6470  -47.5900 N.am    172 VAL   -0.4700
   2846 CA        -63.2160   -0.4750  -46.1390 C.3     172 VAL    0.3100
   2847 C         -62.9480   -1.8060  -45.3980 C.2     172 VAL    0.0700
   2848 O         -62.2760   -1.8080  -44.3680 O.2     172 VAL    0.0900
   2849 CB        -64.4280    0.3140  -45.5510 C.3     172 VAL   -0.0900
   2850 CG1       -64.1130    0.8690  -44.1630 C.3     172 VAL    0.0900
   2851 CG2       -64.8700    1.4490  -46.4780 C.3     172 VAL   -0.2700
   2852 HN        -64.2610   -0.5740  -47.9460 H       172 VAL    0.0900
   2853 HA        -62.2970    0.0590  -45.9450 H       172 VAL    0.0900
   2854 HB        -65.3040   -0.3650  -45.4790 H       172 VAL    0.0900
   2855 HG11      -63.2440    1.5600  -44.2160 H       172 VAL   -0.2700
   2856 HG12      -63.8630    0.0370  -43.4700 H       172 VAL    0.0900
   2857 HG13      -64.9890    1.4300  -43.7720 H       172 VAL    0.0900
   2858 HG21      -65.1730    1.0390  -47.4650 H       172 VAL    0.0900
   2859 HG22      -64.0300    2.1600  -46.6330 H       172 VAL    0.5100
   2860 HG23      -65.7360    1.9850  -46.0340 H       172 VAL   -0.5100
   2861 N         -63.4350   -2.9100  -45.9580 N.am    173 GLY   -0.4700
   2862 CA        -63.2860   -4.2160  -45.3450 C.3     173 GLY    0.3100
   2863 C         -61.9940   -4.9550  -45.6430 C.2     173 GLY   -0.0200
   2864 O         -61.4030   -5.5490  -44.7410 O.2     173 GLY    0.0900
   2865 HN        -63.9270   -2.8900  -46.8250 H       173 GLY    0.0900
   2866 HA1       -64.1090   -4.8220  -45.6920 H       173 GLY    0.5100
   2867 HA2       -63.3520   -4.0720  -44.2770 H       173 GLY   -0.5100
   2868 N         -61.5470   -4.9380  -46.8980 N.am    174 LEU   -0.4700
   2869 CA        -60.3810   -5.7360  -47.2800 C.3     174 LEU    0.3100
   2870 C         -59.1570   -5.1220  -47.9840 C.2     174 LEU    0.0700
   2871 O         -58.0420   -5.5800  -47.7220 O.2     174 LEU    0.0900
   2872 CB        -60.7780   -6.9490  -48.1600 C.3     174 LEU   -0.1800
   2873 CG        -59.6400   -7.7250  -48.8540 C.3     174 LEU    0.0900
   2874 CD1       -58.9040   -8.6330  -47.8820 C.3     174 LEU    0.0900
   2875 CD2       -60.1630   -8.5230  -50.0170 C.3     174 LEU   -0.0900
   2876 HN        -61.9760   -4.3950  -47.6170 H       174 LEU    0.0900
   2877 HA        -59.9040   -6.0770  -46.3740 H       174 LEU   -0.2700
   2878 HB1       -61.4620   -6.5790  -48.9510 H       174 LEU    0.0900
   2879 HB2       -61.3260   -7.6650  -47.5140 H       174 LEU    0.0900
   2880 HG        -58.9200   -7.0000  -49.2900 H       174 LEU    0.0900
   2881 HD11      -59.5570   -9.4800  -47.5820 H       174 LEU   -0.2700
   2882 HD12      -58.6220   -8.0620  -46.9720 H       174 LEU    0.0900
   2883 HD13      -57.9910   -9.0420  -48.3650 H       174 LEU    0.0900
   2884 HD21      -60.6320   -7.8470  -50.7640 H       174 LEU    0.0900
   2885 HD22      -60.9280   -9.2480  -49.6660 H       174 LEU    0.5100
   2886 HD23      -59.3280   -9.0680  -50.5080 H       174 LEU   -0.5100
   2887 N         -59.3570   -4.1250  -48.8820 N.am    175 ILE   -0.4700
   2888 CA        -58.2850   -3.5000  -49.6670 C.3     175 ILE    0.3100
   2889 C         -57.5410   -2.5080  -48.7810 C.2     175 ILE    0.0700
   2890 O         -56.3310   -2.6620  -48.6180 O.2     175 ILE    0.0900
   2891 CB        -58.6700   -2.9770  -51.0890 C.3     175 ILE   -0.0900
   2892 CG1       -58.8710   -4.1600  -52.0750 C.3     175 ILE    0.0900
   2893 CG2       -57.6400   -1.9760  -51.6360 C.3     175 ILE   -0.2700
   2894 CD        -59.5220   -3.8140  -53.4480 C.3     175 ILE    0.0900
   2895 HN        -60.2700   -3.7640  -49.0530 H       175 ILE    0.0900
   2896 HA        -57.5080   -4.2410  -49.7690 H       175 ILE    0.0900
   2897 HB        -59.6610   -2.4800  -51.0330 H       175 ILE   -0.1800
   2898 HG11      -59.5130   -4.9140  -51.5750 H       175 ILE    0.0900
   2899 HG12      -57.8760   -4.6100  -52.2750 H       175 ILE    0.0900
   2900 HG21      -56.6410   -2.4580  -51.7100 H       175 ILE   -0.2700
   2901 HG22      -57.5620   -1.1020  -50.9550 H       175 ILE    0.0900
   2902 HG23      -57.9460   -1.6350  -52.6490 H       175 ILE    0.0900
   2903 HD1       -58.8150   -3.2210  -54.0670 H       175 ILE    0.0900
   2904 HD2       -60.4430   -3.2140  -53.2900 H       175 ILE    0.5100
   2905 HD3       -59.7730   -4.7480  -53.9940 H       175 ILE   -0.5100
   2906 N         -58.2440   -1.5280  -48.1810 N.am    176 LEU   -0.4700
   2907 CA        -57.6150   -0.5380  -47.2960 C.3     176 LEU    0.3100
   2908 C         -56.9640   -1.1470  -46.0220 C.2     176 LEU    0.0700
   2909 O         -55.7780   -0.8750  -45.8210 O.2     176 LEU    0.0900
   2910 CB        -58.5260    0.6630  -46.9880 C.3     176 LEU   -0.1800
   2911 CG        -58.8800    1.5800  -48.1610 C.3     176 LEU    0.0900
   2912 CD1       -60.1520    2.3610  -47.8740 C.3     176 LEU    0.0900
   2913 CD2       -57.7370    2.5180  -48.4910 C.3     176 LEU   -0.0900
   2914 HN        -59.2270   -1.4320  -48.3100 H       176 LEU    0.0900
   2915 HA        -56.7150   -0.1960  -47.7840 H       176 LEU   -0.2700
   2916 HB1       -58.0200    1.2810  -46.2170 H       176 LEU    0.0900
   2917 HB2       -59.4760    0.2680  -46.5700 H       176 LEU    0.0900
   2918 HG        -59.0250    0.9660  -49.0760 H       176 LEU    0.0900
   2919 HD11      -60.0200    2.9880  -46.9650 H       176 LEU   -0.2700
   2920 HD12      -60.9960    1.6600  -47.7000 H       176 LEU    0.0900
   2921 HD13      -60.3900    3.0260  -48.7310 H       176 LEU    0.0900
   2922 HD21      -56.8320    1.9350  -48.7660 H       176 LEU    0.0900
   2923 HD22      -57.4980    3.1490  -47.6080 H       176 LEU    0.5100
   2924 HD23      -58.0160    3.1660  -49.3490 H       176 LEU   -0.5100
   2925 N         -57.6390   -2.0180  -45.2040 N.am    177 PRO   -0.2900
   2926 CA        -56.9400   -2.6320  -44.0540 C.3     177 PRO    0.0000
   2927 C         -55.8020   -3.5690  -44.4850 C.2     177 PRO    0.0900
   2928 O         -54.7860   -3.6510  -43.7910 O.2     177 PRO    0.0900
   2929 CB        -58.0520   -3.3800  -43.3090 C.3     177 PRO    0.0200
   2930 CG        -59.0840   -3.6360  -44.3230 C.3     177 PRO    0.0900
   2931 CD        -59.0370   -2.4890  -45.2830 C.3     177 PRO   -0.1800
   2932 HA        -56.4410   -1.8730  -43.4730 H       177 PRO    0.0900
   2933 HB1       -58.4580   -2.7590  -42.4820 H       177 PRO    0.0900
   2934 HB2       -57.6690   -4.3350  -42.8870 H       177 PRO   -0.1800
   2935 HG1       -58.8770   -4.5910  -44.8520 H       177 PRO    0.0900
   2936 HG2       -60.0850   -3.7000  -43.8470 H       177 PRO    0.0900
   2937 HD1       -59.2690   -2.8160  -46.3190 H       177 PRO    0.5100
   2938 HD2       -59.7290   -1.6750  -44.9790 H       177 PRO   -0.5100
   2939 N         -55.9740   -4.2290  -45.6360 N.am    178 GLY   -0.4700
   2940 CA        -54.9830   -5.1140  -46.2390 C.3     178 GLY    0.3100
   2941 C         -53.6900   -4.4030  -46.5990 C.2     178 GLY   -0.0200
   2942 O         -52.6110   -4.9650  -46.3930 O.2     178 GLY    0.0900
   2943 HN        -56.8220   -4.1420  -46.1510 H       178 GLY    0.0900
   2944 HA1       -55.4160   -5.5320  -47.1350 H       178 GLY    0.5100
   2945 HA2       -54.7660   -5.8990  -45.5290 H       178 GLY   -0.5100
   2946 N         -53.7830   -3.1470  -47.1260 N.am    179 ILE   -0.4700
   2947 CA        -52.6200   -2.3190  -47.4740 C.3     179 ILE    0.3100
   2948 C         -51.8620   -1.9670  -46.1860 C.2     179 ILE    0.0700
   2949 O         -50.6610   -2.2240  -46.1150 O.2     179 ILE    0.0900
   2950 CB        -52.9830   -1.0810  -48.3520 C.3     179 ILE   -0.0900
   2951 CG1       -53.4640   -1.5290  -49.7550 C.3     179 ILE    0.0900
   2952 CG2       -51.7940   -0.1080  -48.4810 C.3     179 ILE   -0.2700
   2953 CD        -54.3230   -0.5140  -50.5450 C.3     179 ILE    0.0900
   2954 HN        -54.6690   -2.7260  -47.3000 H       179 ILE    0.0900
   2955 HA        -51.9240   -2.9500  -48.0060 H       179 ILE    0.0900
   2956 HB        -53.8400   -0.5470  -47.8900 H       179 ILE   -0.1800
   2957 HG11      -54.0630   -2.4540  -49.6290 H       179 ILE    0.0900
   2958 HG12      -52.5650   -1.7600  -50.3640 H       179 ILE    0.0900
   2959 HG21      -50.8780   -0.6620  -48.7810 H       179 ILE   -0.2700
   2960 HG22      -51.6040    0.3880  -47.5050 H       179 ILE    0.0900
   2961 HG23      -52.0140    0.6580  -49.2530 H       179 ILE    0.0900
   2962 HD1       -53.7490    0.4230  -50.7130 H       179 ILE    0.0900
   2963 HD2       -55.2420   -0.2690  -49.9710 H       179 ILE    0.5100
   2964 HD3       -54.6000   -0.9410  -51.5310 H       179 ILE   -0.5100
   2965 N         -52.5800   -1.4620  -45.1460 N.am    180 VAL   -0.4700
   2966 CA        -52.0230   -1.0990  -43.8320 C.3     180 VAL    0.3100
   2967 C         -51.2980   -2.2980  -43.1790 C.2     180 VAL    0.0700
   2968 O         -50.1280   -2.1530  -42.8200 O.2     180 VAL    0.0900
   2969 CB        -53.0800   -0.4710  -42.8800 C.3     180 VAL   -0.0900
   2970 CG1       -52.4350    0.0450  -41.5930 C.3     180 VAL    0.0900
   2971 CG2       -53.8580    0.6470  -43.5670 C.3     180 VAL   -0.2700
   2972 HN        -53.5590   -1.3110  -45.2350 H       180 VAL    0.0900
   2973 HA        -51.2220   -0.3960  -44.0030 H       180 VAL    0.0900
   2974 HB        -53.8410   -1.2380  -42.6230 H       180 VAL    0.0900
   2975 HG11      -51.6760    0.8220  -41.8300 H       180 VAL   -0.2700
   2976 HG12      -51.9320   -0.7920  -41.0610 H       180 VAL    0.0900
   2977 HG13      -53.2090    0.4940  -40.9350 H       180 VAL    0.0900
   2978 HG21      -54.3890    0.2500  -44.4580 H       180 VAL    0.0900
   2979 HG22      -53.1600    1.4470  -43.8970 H       180 VAL    0.5100
   2980 HG23      -54.6080    1.0720  -42.8670 H       180 VAL   -0.5100
   2981 N         -51.9810   -3.4700  -43.0510 N.am    181 ILE   -0.4700
   2982 CA        -51.4360   -4.7020  -42.4590 C.3     181 ILE    0.3100
   2983 C         -50.2080   -5.1670  -43.2380 C.2     181 ILE    0.0700
   2984 O         -49.1480   -5.3660  -42.6330 O.2     181 ILE    0.0900
   2985 CB        -52.5060   -5.8330  -42.3130 C.3     181 ILE   -0.0900
   2986 CG1       -53.6100   -5.4520  -41.3000 C.3     181 ILE    0.0900
   2987 CG2       -51.8520   -7.1650  -41.9260 C.3     181 ILE   -0.2700
   2988 CD        -54.9460   -6.2270  -41.4260 C.3     181 ILE    0.0900
   2989 HN        -52.9230   -3.5460  -43.3680 H       181 ILE    0.0900
   2990 HA        -51.0400   -4.4450  -41.4880 H       181 ILE    0.0900
   2991 HB        -53.0430   -5.9550  -43.2780 H       181 ILE   -0.1800
   2992 HG11      -53.8300   -4.3710  -41.4230 H       181 ILE    0.0900
   2993 HG12      -53.2110   -5.6250  -40.2780 H       181 ILE    0.0900
   2994 HG21      -51.4750   -7.1170  -40.8820 H       181 ILE   -0.2700
   2995 HG22      -50.9960   -7.3770  -42.6030 H       181 ILE    0.0900
   2996 HG23      -52.5960   -7.9860  -41.9960 H       181 ILE    0.0900
   2997 HD1       -54.7700   -7.3150  -41.2860 H       181 ILE    0.0900
   2998 HD2       -55.3820   -6.0650  -42.4350 H       181 ILE    0.5100
   2999 HD3       -55.6590   -5.8800  -40.6480 H       181 ILE   -0.5100
   3000 N         -50.3400   -5.3190  -44.5760 N.am    182 LEU   -0.4700
   3001 CA        -49.2320   -5.7540  -45.4270 C.3     182 LEU    0.3100
   3002 C         -48.0650   -4.7760  -45.4510 C.2     182 LEU    0.0700
   3003 O         -46.9370   -5.2210  -45.6430 O.2     182 LEU    0.0900
   3004 CB        -49.6700   -6.1700  -46.8420 C.3     182 LEU   -0.1800
   3005 CG        -49.9870   -7.6520  -47.0230 C.3     182 LEU    0.0900
   3006 CD1       -50.9990   -7.8580  -48.1260 C.3     182 LEU    0.0900
   3007 CD2       -48.7300   -8.4560  -47.3220 C.3     182 LEU   -0.0900
   3008 HN        -51.2030   -5.1410  -45.0430 H       182 LEU    0.0900
   3009 HA        -48.7590   -6.5900  -44.9340 H       182 LEU   -0.2700
   3010 HB1       -48.8550   -5.9040  -47.5470 H       182 LEU    0.0900
   3011 HB2       -50.5780   -5.5880  -47.1070 H       182 LEU    0.0900
   3012 HG        -50.3950   -8.0570  -46.0720 H       182 LEU    0.0900
   3013 HD11      -50.6020   -7.4660  -49.0880 H       182 LEU   -0.2700
   3014 HD12      -51.9390   -7.3180  -47.8850 H       182 LEU    0.0900
   3015 HD13      -51.2100   -8.9420  -48.2480 H       182 LEU    0.0900
   3016 HD21      -48.0040   -8.3560  -46.4860 H       182 LEU    0.0900
   3017 HD22      -48.2530   -8.0810  -48.2530 H       182 LEU    0.5100
   3018 HD23      -48.9870   -9.5300  -47.4410 H       182 LEU   -0.5100
   3019 N         -48.3160   -3.4640  -45.2100 N.am    183 SER   -0.4700
   3020 CA        -47.2620   -2.4490  -45.1340 C.3     183 SER    0.3100
   3021 C         -46.4590   -2.6620  -43.8530 C.2     183 SER    0.0700
   3022 O         -45.2480   -2.8560  -43.9310 O.2     183 SER    0.0900
   3023 CB        -47.8490   -1.0380  -45.1610 C.3     183 SER    0.0500
   3024 OG        -48.5330   -0.7870  -46.3760 O.3     183 SER    0.0900
   3025 HN        -49.2440   -3.1290  -45.0710 H       183 SER    0.0900
   3026 HA        -46.6020   -2.5930  -45.9760 H       183 SER   -0.6600
   3027 HB1       -47.0300   -0.2950  -45.0550 H       183 SER    0.4300
   3028 HB2       -48.5660   -0.9180  -44.3200 H       183 SER    0.5100
   3029 HG1       -49.3250   -1.3300  -46.3500 H       183 SER   -0.5100
   3030 N         -47.1470   -2.6940  -42.6850 N.am    184 CYS   -0.4700
   3031 CA        -46.5680   -2.8890  -41.3570 C.3     184 CYS    0.3100
   3032 C         -45.6620   -4.1100  -41.2660 C.2     184 CYS    0.0700
   3033 O         -44.4840   -3.9500  -40.9420 O.2     184 CYS    0.0900
   3034 CB        -47.6550   -2.9180  -40.2850 C.3     184 CYS   -0.1100
   3035 SG        -48.4860   -1.3310  -40.0340 S.3     184 CYS    0.0900
   3036 HN        -48.1360   -2.5790  -42.6850 H       184 CYS    0.0900
   3037 HA        -45.8810   -2.0770  -41.1690 H       184 CYS   -0.2300
   3038 HB1       -47.1890   -3.2380  -39.3290 H       184 CYS    0.1600
   3039 HB2       -48.4080   -3.6790  -40.5770 H       184 CYS    0.5100
   3040 HG1       -49.2870   -1.4530  -41.0810 H       184 CYS   -0.5100
   3041 N         -46.1820   -5.3160  -41.5970 N.am    185 TYR   -0.4700
   3042 CA        -45.3910   -6.5450  -41.5540 C.3     185 TYR    0.3100
   3043 C         -44.2790   -6.6330  -42.5960 C.2     185 TYR    0.0700
   3044 O         -43.2690   -7.2950  -42.3430 O.2     185 TYR    0.0900
   3045 CB        -46.2720   -7.8000  -41.4890 C.3     185 TYR   -0.1800
   3046 CG        -46.9700   -7.9240  -40.1520 C.ar    185 TYR    0.0900
   3047 CD1       -48.3180   -7.5970  -40.0200 C.ar    185 TYR    0.0900
   3048 CD2       -46.2710   -8.2960  -39.0070 C.ar    185 TYR    0.0000
   3049 CE1       -48.9570   -7.6670  -38.7830 C.ar    185 TYR   -0.1150
   3050 CE2       -46.8980   -8.3510  -37.7640 C.ar    185 TYR    0.1150
   3051 CZ        -48.2460   -8.0540  -37.6600 C.ar    185 TYR   -0.1150
   3052 OH        -48.8750   -8.1250  -36.4400 O.3     185 TYR    0.1150
   3053 HN        -47.1300   -5.4190  -41.8870 H       185 TYR    0.1100
   3054 HA        -44.7560   -6.4940  -40.6820 H       185 TYR   -0.5400
   3055 HB1       -45.6450   -8.7070  -41.6290 H       185 TYR    0.4300
   3056 HB2       -47.0540   -7.7520  -42.2760 H       185 TYR   -0.1150
   3057 HD1       -48.8770   -7.2860  -40.8900 H       185 TYR    0.1150
   3058 HD2       -45.2230   -8.5470  -39.0840 H       185 TYR   -0.1150
   3059 HE1       -50.0060   -7.4200  -38.7010 H       185 TYR    0.1150
   3060 HE2       -46.3340   -8.6230  -36.8840 H       185 TYR    0.5100
   3061 HH        -49.8190   -8.0300  -36.5870 H       185 TYR   -0.5100
   3062 N         -44.4290   -5.9110  -43.7270 N.am    186 CYS   -0.4700
   3063 CA        -43.4280   -5.8150  -44.7890 C.3     186 CYS    0.3100
   3064 C         -42.2150   -5.0360  -44.2510 C.2     186 CYS    0.0700
   3065 O         -41.0780   -5.3890  -44.5580 O.2     186 CYS    0.0900
   3066 CB        -44.0260   -5.1440  -46.0230 C.3     186 CYS   -0.1100
   3067 SG        -42.9160   -5.0540  -47.4490 S.3     186 CYS    0.0900
   3068 HN        -45.2620   -5.3910  -43.8920 H       186 CYS    0.0900
   3069 HA        -43.0950   -6.8130  -45.0270 H       186 CYS   -0.2300
   3070 HB1       -44.3300   -4.1150  -45.7400 H       186 CYS    0.1600
   3071 HB2       -44.9360   -5.7100  -46.3120 H       186 CYS    0.5100
   3072 HG1       -41.9890   -4.3390  -46.8280 H       186 CYS   -0.5100
   3073 N         -42.4660   -3.9900  -43.4300 N.am    187 ILE   -0.4700
   3074 CA        -41.4400   -3.1750  -42.7760 C.3     187 ILE    0.3100
   3075 C         -40.7960   -4.0110  -41.6570 C.2     187 ILE    0.0700
   3076 O         -39.5720   -4.0030  -41.5270 O.2     187 ILE    0.0900
   3077 CB        -42.0240   -1.8290  -42.2410 C.3     187 ILE   -0.0900
   3078 CG1       -42.6480   -0.9900  -43.3750 C.3     187 ILE    0.0900
   3079 CG2       -40.9570   -1.0140  -41.5070 C.3     187 ILE   -0.2700
   3080 CD        -43.6970    0.0390  -42.9290 C.3     187 ILE    0.0900
   3081 HN        -43.4020   -3.7190  -43.2280 H       187 ILE    0.0900
   3082 HA        -40.6640   -2.9800  -43.5010 H       187 ILE    0.0900
   3083 HB        -42.8600   -2.0460  -41.5430 H       187 ILE   -0.1800
   3084 HG11      -43.1300   -1.6850  -44.0940 H       187 ILE    0.0900
   3085 HG12      -41.8300   -0.4470  -43.8920 H       187 ILE    0.0900
   3086 HG21      -40.1160   -0.7790  -42.1940 H       187 ILE   -0.2700
   3087 HG22      -40.5600   -1.5950  -40.6480 H       187 ILE    0.0900
   3088 HG23      -41.3940   -0.0600  -41.1430 H       187 ILE    0.0900
   3089 HD1       -43.2420    0.7650  -42.2220 H       187 ILE    0.0900
   3090 HD2       -44.5380   -0.4760  -42.4170 H       187 ILE    0.5100
   3091 HD3       -44.0800    0.5950  -43.8110 H       187 ILE   -0.5100
   3092 N         -41.6270   -4.7430  -40.8650 N.am    188 ILE   -0.4700
   3093 CA        -41.2060   -5.6030  -39.7480 C.3     188 ILE    0.3100
   3094 C         -40.2650   -6.7280  -40.2040 C.2     188 ILE    0.0700
   3095 O         -39.1670   -6.8320  -39.6660 O.2     188 ILE    0.0900
   3096 CB        -42.4100   -6.1050  -38.8790 C.3     188 ILE   -0.0900
   3097 CG1       -43.1280   -4.9220  -38.1870 C.3     188 ILE    0.0900
   3098 CG2       -41.9750   -7.1530  -37.8350 C.3     188 ILE   -0.2700
   3099 CD        -44.5920   -5.1820  -37.7740 C.3     188 ILE    0.0900
   3100 HN        -42.6110   -4.7250  -41.0190 H       188 ILE    0.0900
   3101 HA        -40.5280   -5.0280  -39.1340 H       188 ILE    0.0900
   3102 HB        -43.1720   -6.5570  -39.5490 H       188 ILE   -0.1800
   3103 HG11      -43.1160   -4.0570  -38.8830 H       188 ILE    0.0900
   3104 HG12      -42.5550   -4.6590  -37.2740 H       188 ILE    0.0900
   3105 HG21      -41.0970   -6.7810  -37.2640 H       188 ILE   -0.2700
   3106 HG22      -41.6930   -8.0990  -38.3440 H       188 ILE    0.0900
   3107 HG23      -42.8060   -7.3440  -37.1230 H       188 ILE    0.0900
   3108 HD1       -44.6420   -6.0310  -37.0600 H       188 ILE    0.0900
   3109 HD2       -45.1980   -5.4360  -38.6700 H       188 ILE    0.5100
   3110 HD3       -45.0120   -4.2790  -37.2830 H       188 ILE   -0.5100
   3111 N         -40.6640   -7.5390  -41.2060 N.am    189 ILE   -0.4700
   3112 CA        -39.8340   -8.6470  -41.7010 C.3     189 ILE    0.3100
   3113 C         -38.4700   -8.2380  -42.2790 C.2     189 ILE    0.0700
   3114 O         -37.4660   -8.8670  -41.9440 O.2     189 ILE    0.0900
   3115 CB        -40.5990   -9.7050  -42.5560 C.3     189 ILE   -0.0900
   3116 CG1       -41.0660   -9.1660  -43.9260 C.3     189 ILE    0.0900
   3117 CG2       -41.7480  -10.3470  -41.7750 C.3     189 ILE   -0.2700
   3118 CD        -40.1470   -9.5080  -45.0910 C.3     189 ILE    0.0900
   3119 HN        -41.5460   -7.4210  -41.6570 H       189 ILE    0.0900
   3120 HA        -39.4060   -9.1310  -40.8360 H       189 ILE    0.0900
   3121 HB        -39.8880  -10.4970  -42.8730 H       189 ILE   -0.1800
   3122 HG11      -41.1430   -8.0590  -43.8570 H       189 ILE    0.0900
   3123 HG12      -42.0720   -9.5840  -44.1410 H       189 ILE    0.0900
   3124 HG21      -42.4760   -9.5700  -41.4600 H       189 ILE   -0.2700
   3125 HG22      -41.3520  -10.8520  -40.8670 H       189 ILE    0.0900
   3126 HG23      -42.2730  -11.0870  -42.4150 H       189 ILE    0.0900
   3127 HD1       -40.0620  -10.6100  -45.1980 H       189 ILE    0.0900
   3128 HD2       -39.1330   -9.0910  -44.9080 H       189 ILE    0.5100
   3129 HD3       -40.5590   -9.0910  -46.0340 H       189 ILE   -0.5100
   3130 N         -38.4330   -7.1790  -43.1110 N.am    190 SER   -0.4700
   3131 CA        -37.2080   -6.6830  -43.7410 C.3     190 SER    0.3100
   3132 C         -36.2540   -5.9970  -42.7590 C.2     190 SER    0.0700
   3133 O         -35.0420   -6.1910  -42.8590 O.2     190 SER    0.0900
   3134 CB        -37.5310   -5.7640  -44.9150 C.3     190 SER    0.0500
   3135 OG        -38.0110   -4.5020  -44.4820 O.3     190 SER    0.0900
   3136 HN        -39.2600   -6.6730  -43.3410 H       190 SER    0.0900
   3137 HA        -36.6400   -7.5370  -44.0790 H       190 SER   -0.6600
   3138 HB1       -38.3100   -6.2370  -45.5500 H       190 SER    0.4300
   3139 HB2       -36.6110   -5.6010  -45.5190 H       190 SER    0.5100
   3140 HG1       -38.9360   -4.6310  -44.2650 H       190 SER   -0.5100
   3141 N         -36.7930   -5.2090  -41.8030 N.am    191 LYS   -0.4700
   3142 CA        -35.9910   -4.5170  -40.7880 C.3     191 LYS    0.3100
   3143 C         -35.6400   -5.4040  -39.5790 C.2     191 LYS    0.0700
   3144 O         -35.0260   -4.9210  -38.6280 O.2     191 LYS    0.0900
   3145 CB        -36.6730   -3.2090  -40.3430 C.3     191 LYS   -0.1800
   3146 CG        -36.0810   -1.9680  -41.0000 C.3     191 LYS    0.0900
   3147 CD        -36.9380   -0.7340  -40.7550 C.3     191 LYS    0.0900
   3148 CE        -36.2130    0.5370  -41.1320 C.3     191 LYS   -0.1800
   3149 NZ        -37.0640    1.7350  -40.9200 N.4     191 LYS    0.0900
   3150 HN        -37.7770   -5.0620  -41.7450 H       191 LYS    0.0900
   3151 HA        -35.0230   -4.3050  -41.2160 H       191 LYS   -0.1800
   3152 HB1       -36.5690   -3.1110  -39.2420 H       191 LYS    0.0900
   3153 HB2       -37.7520   -3.2660  -40.5990 H       191 LYS    0.0900
   3154 HG1       -36.0010   -2.1410  -42.0940 H       191 LYS    0.2100
   3155 HG2       -35.0650   -1.7900  -40.5880 H       191 LYS    0.0500
   3156 HD1       -37.2100   -0.6890  -39.6790 H       191 LYS    0.0500
   3157 HD2       -37.8670   -0.8120  -41.3570 H       191 LYS   -0.3000
   3158 HE1       -35.9330    0.5050  -42.2070 H       191 LYS    0.3300
   3159 HE2       -35.3040    0.6520  -40.5040 H       191 LYS    0.3300
   3160 HZ1       -37.3340    1.7960  -39.9170 H       191 LYS    0.3300
   3161 HZ2       -37.9210    1.6600  -41.5060 H       191 LYS    0.5100
   3162 HZ3       -36.5350    2.5880  -41.1900 H       191 LYS   -0.5100
   3163 N         -35.9890   -6.7110  -39.5820 N.am    192 LEU   -0.4700
   3164 CA        -35.7170   -7.6240  -38.4810 C.3     192 LEU    0.3100
   3165 CAT       -31.9400   -7.4550  -37.9450 C.3     192 LEU    0.0700
   3166 C         -34.2570   -8.0820  -38.4230 C.2     192 LEU    0.0900
   3167 O         -33.9130   -9.2340  -38.6800 O.2     192 LEU   -0.1800
   3168 CB        -36.6840   -8.8390  -38.5290 C.3     192 LEU    0.0900
   3169 CG        -36.6930   -9.7720  -37.2940 C.3     192 LEU    0.0900
   3170 CD1       -37.0390   -9.0210  -35.9980 C.3     192 LEU   -0.0900
   3171 CD2       -37.6880  -10.9240  -37.5170 C.3     192 LEU    0.0900
   3172 NT        -33.3480   -7.1590  -38.0600 N.pl3   192 LEU   -0.2700
   3173 HN        -36.4610   -7.1160  -40.3610 H       192 LEU    0.0900
   3174 HNT       -33.6100   -6.2200  -37.8510 H       192 LEU    0.0900
   3175 HA        -35.8430   -7.0790  -37.5550 H       192 LEU    0.0900
   3176 HB1       -36.4130   -9.4520  -39.4130 H       192 LEU   -0.2700
   3177 HB2       -37.7140   -8.4460  -38.6630 H       192 LEU    0.0900
   3178 HG        -35.6890  -10.2350  -37.1850 H       192 LEU    0.0900
   3179 HD11      -38.0470   -8.5610  -36.0810 H       192 LEU    0.0900
   3180 HD12      -36.2960   -8.2150  -35.8170 H       192 LEU    0.5100
   3181 HD13      -37.0420   -9.7270  -35.1400 H       192 LEU   -0.5100
   3182 HD21      -37.3960  -11.5130  -38.4120 H       192 LEU   -0.4700
   3183 HD22      -38.7080  -10.5160  -37.6780 H       192 LEU    0.3100
   3184 HD23      -37.6890  -11.5980  -36.6340 H       192 LEU   -0.1100
   3185 HT1       -31.5520   -7.7990  -38.9270 H       192 LEU    0.0900
   3186 HT2       -31.7850   -8.2590  -37.1940 H       192 LEU    0.0900
   3187 HT3       -31.3880   -6.5400  -37.6410 H       192 LEU    0.0900
   3188 N         -40.5650  -11.8110  -29.9510 N.am    193 ARG   -0.2700
   3189 CA        -40.8090  -12.7140  -31.0640 C.3     193 ARG    0.0900
   3190 CAY       -41.0000  -10.0070  -28.4290 C.3     193 ARG    0.0900
   3191 C         -42.0370  -13.6150  -30.9190 C.2     193 ARG    0.0900
   3192 O         -42.7860  -13.8280  -31.8690 O.2     193 ARG    0.5100
   3193 CB        -39.5210  -13.5060  -31.4210 C.3     193 ARG   -0.5100
   3194 CG        -39.6720  -14.5000  -32.5940 C.3     193 ARG   -0.4700
   3195 CD        -38.3650  -14.8200  -33.3420 C.3     193 ARG    0.3100
   3196 NE        -37.4340  -15.5170  -32.3970 N.pl3   193 ARG    0.0700
   3197 CZ        -36.1750  -15.8380  -32.6860 C.cat   193 ARG    0.0900
   3198 NH1       -35.4420  -16.4700  -31.7890 N.pl3   193 ARG   -0.1800
   3199 NH2       -35.6220  -15.5490  -33.8470 N.pl3   193 ARG    0.0900
   3200 CY        -41.4230  -10.8600  -29.5620 C.2     193 ARG    0.0900
   3201 OY        -42.5060  -10.6990  -30.1100 O.2     193 ARG   -0.1800
   3202 HN        -39.6960  -11.9450  -29.4800 H       193 ARG    0.0900
   3203 HA        -41.1330  -12.1240  -31.9070 H       193 ARG    0.0900
   3204 HB1       -39.2020  -14.0740  -30.5230 H       193 ARG    0.2000
   3205 HB2       -38.7270  -12.7750  -31.6860 H       193 ARG    0.0900
   3206 HG1       -40.3920  -14.0720  -33.3220 H       193 ARG    0.0900
   3207 HG2       -40.0840  -15.4490  -32.1930 H       193 ARG   -0.7000
   3208 HD1       -37.8780  -13.8850  -33.6940 H       193 ARG    0.4400
   3209 HD2       -38.5640  -15.4950  -34.2020 H       193 ARG    0.6400
   3210 HE        -37.7800  -15.7540  -31.4900 H       193 ARG   -0.8000
   3211 HH11      -35.8330  -16.7030  -30.8980 H       193 ARG    0.4600
   3212 HH12      -34.4960  -16.7150  -31.9980 H       193 ARG    0.4600
   3213 HH21      -36.1520  -15.0710  -34.5490 H       193 ARG   -0.8000
   3214 HH22      -34.6730  -15.8080  -34.0270 H       193 ARG    0.4600
   3215 HY1       -41.8600   -9.3900  -28.0880 H       193 ARG    0.4600
   3216 HY2       -40.1790   -9.3320  -28.7530 H       193 ARG    0.5100
   3217 HY3       -40.6580  -10.6440  -27.5870 H       193 ARG   -0.5100
   3218 N         -42.3100  -14.1580  -29.7080 N.am    194 LYS   -0.4700
   3219 CA        -43.4840  -15.0090  -29.4610 C.3     194 LYS    0.3100
   3220 C         -44.7630  -14.1720  -29.5630 C.2     194 LYS    0.0700
   3221 O         -45.7880  -14.6720  -30.0260 O.2     194 LYS    0.0900
   3222 CB        -43.3860  -15.6660  -28.0710 C.3     194 LYS   -0.1800
   3223 CG        -44.3220  -16.8530  -27.8660 C.3     194 LYS    0.0900
   3224 CD        -44.3470  -17.2920  -26.4070 C.3     194 LYS    0.0900
   3225 CE        -45.0540  -18.6150  -26.1910 C.3     194 LYS   -0.1800
   3226 NZ        -46.5290  -18.5040  -26.3510 N.4     194 LYS    0.0900
   3227 HN        -41.7180  -14.0030  -28.9210 H       194 LYS    0.0900
   3228 HA        -43.5200  -15.7640  -30.2320 H       194 LYS   -0.1800
   3229 HB1       -43.6230  -14.8980  -27.3040 H       194 LYS    0.0900
   3230 HB2       -42.3420  -16.0130  -27.9220 H       194 LYS    0.0900
   3231 HG1       -43.9790  -17.7010  -28.4960 H       194 LYS    0.2100
   3232 HG2       -45.3480  -16.5670  -28.1780 H       194 LYS    0.0500
   3233 HD1       -44.8640  -16.5120  -25.8100 H       194 LYS    0.0500
   3234 HD2       -43.3010  -17.3850  -26.0470 H       194 LYS   -0.3000
   3235 HE1       -44.8550  -18.9780  -25.1600 H       194 LYS    0.3300
   3236 HE2       -44.6910  -19.3560  -26.9340 H       194 LYS    0.3300
   3237 HZ1       -46.7510  -18.1760  -27.3120 H       194 LYS    0.3300
   3238 HZ2       -46.9030  -17.8250  -25.6580 H       194 LYS    0.5100
   3239 HZ3       -46.9660  -19.4350  -26.1920 H       194 LYS   -0.5100
   3240 N         -44.6920  -12.8940  -29.1230 N.am    195 ALA   -0.4700
   3241 CA        -45.7800  -11.9160  -29.1680 C.3     195 ALA    0.3100
   3242 C         -46.0800  -11.5430  -30.6180 C.2     195 ALA    0.0700
   3243 O         -47.2490  -11.4010  -30.9790 O.2     195 ALA    0.0900
   3244 CB        -45.4060  -10.6730  -28.3660 C.3     195 ALA   -0.2700
   3245 HN        -43.8470  -12.5460  -28.7280 H       195 ALA    0.0900
   3246 HA        -46.6650  -12.3780  -28.7550 H       195 ALA    0.0900
   3247 HB1       -44.4900  -10.2070  -28.7890 H       195 ALA    0.0900
   3248 HB2       -45.2080  -10.9500  -27.3080 H       195 ALA    0.5100
   3249 HB3       -46.2330   -9.9320  -28.4100 H       195 ALA   -0.5100
   3250 N         -45.0200  -11.4140  -31.4520 N.am    196 LEU   -0.4700
   3251 CA        -45.0960  -11.1060  -32.8810 C.3     196 LEU    0.3100
   3252 C         -45.7340  -12.2700  -33.6540 C.2     196 LEU    0.0700
   3253 O         -46.5330  -12.0290  -34.5550 O.2     196 LEU    0.0900
   3254 CB        -43.6880  -10.7690  -33.4250 C.3     196 LEU   -0.1800
   3255 CG        -43.4990  -10.6020  -34.9430 C.3     196 LEU    0.0900
   3256 CD1       -44.1320   -9.3200  -35.4540 C.3     196 LEU    0.0900
   3257 CD2       -42.0280  -10.6080  -35.3040 C.3     196 LEU   -0.0900
   3258 HN        -44.0930  -11.5280  -31.1070 H       196 LEU    0.0900
   3259 HA        -45.7620  -10.2660  -33.0110 H       196 LEU   -0.2700
   3260 HB1       -43.0080  -11.5820  -33.0980 H       196 LEU    0.0900
   3261 HB2       -43.3710   -9.8190  -32.9490 H       196 LEU    0.0900
   3262 HG        -43.9630  -11.4670  -35.4620 H       196 LEU    0.0900
   3263 HD11      -43.6730   -8.4410  -34.9530 H       196 LEU   -0.2700
   3264 HD12      -45.2210   -9.3230  -35.2350 H       196 LEU    0.0900
   3265 HD13      -43.9710   -9.2290  -36.5490 H       196 LEU    0.0900
   3266 HD21      -41.5620  -11.5680  -34.9940 H       196 LEU    0.0900
   3267 HD22      -41.5060   -9.7770  -34.7830 H       196 LEU    0.5100
   3268 HD23      -41.9070  -10.4940  -36.4030 H       196 LEU   -0.5100
   3269 N         -45.4130  -13.5270  -33.2770 N.am    197 LYS   -0.4700
   3270 CA        -45.9650  -14.7290  -33.9090 C.3     197 LYS    0.3100
   3271 C         -47.4650  -14.8780  -33.6450 C.2     197 LYS    0.0700
   3272 O         -48.2000  -15.2360  -34.5600 O.2     197 LYS    0.0900
   3273 CB        -45.1980  -15.9940  -33.4640 C.3     197 LYS   -0.1800
   3274 CG        -45.5210  -17.2360  -34.3000 C.3     197 LYS    0.0900
   3275 CD        -44.7940  -18.4820  -33.8210 C.3     197 LYS    0.0900
   3276 CE        -45.2730  -19.7060  -34.5670 C.3     197 LYS   -0.1800
   3277 NZ        -44.3460  -20.8500  -34.3980 N.4     197 LYS    0.0900
   3278 HN        -44.7710  -13.6950  -32.5340 H       197 LYS    0.0900
   3279 HA        -45.8900  -14.6050  -34.9790 H       197 LYS   -0.1800
   3280 HB1       -45.4530  -16.2050  -32.4040 H       197 LYS    0.0900
   3281 HB2       -44.1090  -15.7920  -33.5400 H       197 LYS    0.0900
   3282 HG1       -45.2340  -17.0400  -35.3540 H       197 LYS    0.2100
   3283 HG2       -46.6140  -17.4230  -34.2530 H       197 LYS    0.0500
   3284 HD1       -44.9790  -18.6200  -32.7340 H       197 LYS    0.0500
   3285 HD2       -43.7020  -18.3560  -33.9860 H       197 LYS   -0.3000
   3286 HE1       -45.3380  -19.4800  -35.6540 H       197 LYS    0.3300
   3287 HE2       -46.2660  -20.0150  -34.1810 H       197 LYS    0.3300
   3288 HZ1       -44.2720  -21.0910  -33.3890 H       197 LYS    0.3300
   3289 HZ2       -43.4070  -20.5920  -34.7620 H       197 LYS    0.5100
   3290 HZ3       -44.7090  -21.6700  -34.9250 H       197 LYS   -0.5100
   3291 N         -47.9160  -14.6090  -32.4020 N.am    198 THR   -0.4700
   3292 CA        -49.3190  -14.7180  -31.9930 C.3     198 THR    0.3100
   3293 C         -50.2390  -13.8210  -32.8320 C.2     198 THR    0.0700
   3294 O         -51.2700  -14.2950  -33.3120 O.2     198 THR    0.0900
   3295 CB        -49.4600  -14.5390  -30.4770 C.3     198 THR    0.1400
   3296 CG2       -50.8910  -14.7280  -29.9880 C.3     198 THR    0.0900
   3297 OG1       -48.6160  -15.4890  -29.8250 O.3     198 THR   -0.6600
   3298 HN        -47.2900  -14.3150  -31.6830 H       198 THR    0.4300
   3299 HA        -49.6790  -15.6920  -32.2910 H       198 THR   -0.2700
   3300 HB        -49.1510  -13.5140  -30.1840 H       198 THR    0.0900
   3301 HG1       -47.7150  -15.2020  -29.9930 H       198 THR    0.0900
   3302 HG21      -51.2480  -15.7500  -30.2370 H       198 THR    0.0900
   3303 HG22      -51.5600  -13.9900  -30.4810 H       198 THR    0.5100
   3304 HG23      -50.9360  -14.5950  -28.8860 H       198 THR   -0.5100
   3305 N         -49.8400  -12.5500  -33.0490 N.am    199 THR   -0.4700
   3306 CA        -50.5900  -11.5960  -33.8720 C.3     199 THR    0.3100
   3307 C         -50.5200  -11.9270  -35.3700 C.2     199 THR    0.0700
   3308 O         -51.5350  -11.7910  -36.0550 O.2     199 THR    0.0900
   3309 CB        -50.2740  -10.1370  -33.5110 C.3     199 THR    0.1400
   3310 CG2       -48.7960   -9.8420  -33.4880 C.3     199 THR    0.0900
   3311 OG1       -50.8910   -9.2900  -34.4760 O.3     199 THR   -0.6600
   3312 HN        -48.9980  -12.1970  -32.6490 H       199 THR    0.4300
   3313 HA        -51.6410  -11.7910  -33.7230 H       199 THR   -0.2700
   3314 HB        -50.6740   -9.8960  -32.5030 H       199 THR    0.0900
   3315 HG1       -51.3400   -9.8750  -35.0920 H       199 THR    0.0900
   3316 HG21      -48.4210   -9.6860  -34.5230 H       199 THR    0.0900
   3317 HG22      -48.2460  -10.6960  -33.0380 H       199 THR    0.5100
   3318 HG23      -48.6020   -8.9210  -32.8990 H       199 THR   -0.5100
   3319 N         -49.3350  -12.3810  -35.8650 N.am    200 VAL   -0.4700
   3320 CA        -49.1080  -12.8100  -37.2550 C.3     200 VAL    0.3100
   3321 C         -50.0540  -13.9770  -37.5780 C.2     200 VAL    0.0700
   3322 O         -50.7880  -13.9010  -38.5670 O.2     200 VAL    0.0900
   3323 CB        -47.6120  -13.1410  -37.5330 C.3     200 VAL   -0.0900
   3324 CG1       -47.4350  -14.1120  -38.7010 C.3     200 VAL    0.0900
   3325 CG2       -46.8050  -11.8750  -37.7720 C.3     200 VAL   -0.2700
   3326 HN        -48.5320  -12.4440  -35.2790 H       200 VAL    0.0900
   3327 HA        -49.4340  -12.0090  -37.9030 H       200 VAL    0.0900
   3328 HB        -47.1690  -13.5930  -36.6210 H       200 VAL    0.0900
   3329 HG11      -47.8600  -13.6740  -39.6290 H       200 VAL   -0.2700
   3330 HG12      -47.9640  -15.0650  -38.4840 H       200 VAL    0.0900
   3331 HG13      -46.3550  -14.3130  -38.8650 H       200 VAL    0.0900
   3332 HG21      -46.8560  -11.2150  -36.8790 H       200 VAL    0.0900
   3333 HG22      -47.2150  -11.3230  -38.6450 H       200 VAL    0.5100
   3334 HG23      -45.7410  -12.1350  -37.9600 H       200 VAL   -0.5100
   3335 N         -50.0920  -15.0180  -36.7080 N.am    201 ILE   -0.4700
   3336 CA        -50.9810  -16.1610  -36.9070 C.3     201 ILE    0.3100
   3337 C         -52.4630  -15.8130  -36.6880 C.2     201 ILE    0.0700
   3338 O         -53.3300  -16.5350  -37.1780 O.2     201 ILE    0.0900
   3339 CB        -50.5210  -17.4980  -36.2400 C.3     201 ILE   -0.0900
   3340 CG1       -51.0070  -17.6650  -34.8050 C.3     201 ILE    0.0900
   3341 CG2       -49.0270  -17.8020  -36.4100 C.3     201 ILE   -0.2700
   3342 CD        -52.0220  -18.7450  -34.7210 C.3     201 ILE    0.0900
   3343 HN        -49.5160  -15.0480  -35.8950 H       201 ILE    0.0900
   3344 HA        -51.0640  -16.3090  -37.9730 H       201 ILE    0.0900
   3345 HB        -51.1020  -18.3320  -36.6890 H       201 ILE   -0.1800
   3346 HG11      -51.4550  -16.7110  -34.4540 H       201 ILE    0.0900
   3347 HG12      -50.1450  -17.9180  -34.1510 H       201 ILE    0.0900
   3348 HG21      -48.4230  -17.0930  -35.8050 H       201 ILE   -0.2700
   3349 HG22      -48.7380  -17.6920  -37.4770 H       201 ILE    0.0900
   3350 HG23      -48.8100  -18.8360  -36.0690 H       201 ILE    0.0900
   3351 HD1       -51.6470  -19.6620  -35.2260 H       201 ILE    0.0900
   3352 HD2       -52.9590  -18.4230  -35.2220 H       201 ILE    0.5100
   3353 HD3       -52.2310  -18.9870  -33.6570 H       201 ILE   -0.5100
   3354 N         -52.7520  -14.7080  -35.9650 N.am    202 LEU   -0.4700
   3355 CA        -54.1210  -14.2430  -35.7440 C.3     202 LEU    0.3100
   3356 C         -54.6130  -13.5830  -37.0300 C.2     202 LEU    0.0700
   3357 O         -55.7230  -13.8850  -37.4790 O.2     202 LEU    0.0900
   3358 CB        -54.2160  -13.2590  -34.5480 C.3     202 LEU   -0.1800
   3359 CG        -55.5630  -12.5380  -34.2910 C.3     202 LEU    0.0900
   3360 CD1       -56.6760  -13.5260  -33.9450 C.3     202 LEU    0.0900
   3361 CD2       -55.4300  -11.5120  -33.1830 C.3     202 LEU   -0.0900
   3362 HN        -52.0370  -14.1560  -35.5450 H       202 LEU    0.0900
   3363 HA        -54.7370  -15.1100  -35.5580 H       202 LEU   -0.2700
   3364 HB1       -53.4470  -12.4750  -34.7050 H       202 LEU    0.0900
   3365 HB2       -53.9680  -13.8310  -33.6310 H       202 LEU    0.0900
   3366 HG        -55.8510  -11.9740  -35.2030 H       202 LEU    0.0900
   3367 HD11      -56.4110  -14.0940  -33.0280 H       202 LEU   -0.2700
   3368 HD12      -56.8170  -14.2460  -34.7800 H       202 LEU    0.0900
   3369 HD13      -57.6250  -12.9780  -33.7610 H       202 LEU    0.0900
   3370 HD21      -54.6720  -10.7480  -33.4600 H       202 LEU    0.0900
   3371 HD22      -55.1060  -12.0090  -32.2440 H       202 LEU    0.5100
   3372 HD23      -56.4040  -11.0020  -33.0210 H       202 LEU   -0.5100
   3373 N         -53.7810  -12.6900  -37.6280 N.am    203 ILE   -0.4700
   3374 CA        -54.1070  -11.9730  -38.8660 C.3     203 ILE    0.3100
   3375 C         -54.1670  -12.9430  -40.0550 C.2     203 ILE    0.0700
   3376 O         -55.1050  -12.8600  -40.8580 O.2     203 ILE    0.0900
   3377 CB        -53.2170  -10.7120  -39.0930 C.3     203 ILE   -0.0900
   3378 CG1       -53.3640   -9.7320  -37.9050 C.3     203 ILE    0.0900
   3379 CG2       -53.5800  -10.0000  -40.4050 C.3     203 ILE   -0.2700
   3380 CD        -52.1770   -8.8650  -37.6230 C.3     203 ILE    0.0900
   3381 HN        -52.8890  -12.4780  -37.2390 H       203 ILE    0.0900
   3382 HA        -55.1440  -11.6820  -38.8080 H       203 ILE    0.0900
   3383 HB        -52.1500  -11.0200  -39.1280 H       203 ILE   -0.1800
   3384 HG11      -53.5760  -10.3280  -36.9930 H       203 ILE    0.0900
   3385 HG12      -54.2300   -9.0700  -38.1130 H       203 ILE    0.0900
   3386 HG21      -54.6780   -9.8380  -40.4600 H       203 ILE   -0.2700
   3387 HG22      -53.2710  -10.6240  -41.2710 H       203 ILE    0.0900
   3388 HG23      -53.0720   -9.0140  -40.4540 H       203 ILE    0.0900
   3389 HD1       -51.9450   -8.2360  -38.5080 H       203 ILE    0.0900
   3390 HD2       -51.2920   -9.4980  -37.3960 H       203 ILE    0.5100
   3391 HD3       -52.3920   -8.1990  -36.7600 H       203 ILE   -0.5100
   3392 N         -53.2160  -13.9000  -40.1270 N.am    204 LEU   -0.4700
   3393 CA        -53.1940  -14.9120  -41.1790 C.3     204 LEU    0.3100
   3394 C         -54.4340  -15.8100  -41.1260 C.2     204 LEU    0.0700
   3395 O         -54.9880  -16.1320  -42.1790 O.2     204 LEU    0.0900
   3396 CB        -51.9010  -15.7430  -41.1400 C.3     204 LEU   -0.1800
   3397 CG        -50.8190  -15.2990  -42.1230 C.3     204 LEU    0.0900
   3398 CD1       -49.4370  -15.5580  -41.5710 C.3     204 LEU    0.0900
   3399 CD2       -50.9770  -15.9870  -43.4750 C.3     204 LEU   -0.0900
   3400 HN        -52.4810  -13.9580  -39.4570 H       204 LEU    0.0900
   3401 HA        -53.2780  -14.4030  -42.1280 H       204 LEU   -0.2700
   3402 HB1       -52.1610  -16.7990  -41.3640 H       204 LEU    0.0900
   3403 HB2       -51.4830  -15.6840  -40.1140 H       204 LEU    0.0900
   3404 HG        -50.9330  -14.2140  -42.3260 H       204 LEU    0.0900
   3405 HD11      -49.3010  -16.6420  -41.3710 H       204 LEU   -0.2700
   3406 HD12      -49.3000  -15.0020  -40.6180 H       204 LEU    0.0900
   3407 HD13      -48.6680  -15.2340  -42.3060 H       204 LEU    0.0900
   3408 HD21      -51.9670  -15.7390  -43.9150 H       204 LEU    0.0900
   3409 HD22      -50.9120  -17.0890  -43.3490 H       204 LEU    0.5100
   3410 HD23      -50.1830  -15.6420  -44.1700 H       204 LEU   -0.5100
   3411 N         -54.8990  -16.1730  -39.9090 N.am    205 ALA   -0.4700
   3412 CA        -56.0880  -17.0070  -39.7420 C.3     205 ALA    0.3100
   3413 C         -57.3630  -16.2240  -40.0140 C.2     205 ALA    0.0700
   3414 O         -58.3470  -16.8150  -40.4730 O.2     205 ALA    0.0900
   3415 CB        -56.1280  -17.6210  -38.3540 C.3     205 ALA   -0.2700
   3416 HN        -54.4470  -15.8870  -39.0680 H       205 ALA    0.0900
   3417 HA        -56.0600  -17.7820  -40.4930 H       205 ALA    0.0900
   3418 HB1       -56.1490  -16.8220  -37.5830 H       205 ALA    0.0900
   3419 HB2       -55.2250  -18.2480  -38.1910 H       205 ALA    0.5100
   3420 HB3       -57.0410  -18.2450  -38.2430 H       205 ALA   -0.5100
   3421 N         -57.3570  -14.8920  -39.7450 N.am    206 PHE   -0.4700
   3422 CA        -58.5210  -14.0340  -39.9910 C.3     206 PHE    0.3100
   3423 C         -58.8730  -13.9820  -41.4740 C.2     206 PHE    0.0700
   3424 O         -60.0410  -14.1400  -41.8270 O.2     206 PHE    0.0900
   3425 CB        -58.3330  -12.6200  -39.4140 C.3     206 PHE   -0.1800
   3426 CG        -59.5260  -11.7150  -39.6280 C.ar    206 PHE    0.0900
   3427 CD1       -60.6250  -11.7720  -38.7780 C.ar    206 PHE    0.0900
   3428 CD2       -59.5470  -10.8000  -40.6750 C.ar    206 PHE    0.0000
   3429 CE1       -61.7270  -10.9420  -38.9810 C.ar    206 PHE   -0.1150
   3430 CE2       -60.6530   -9.9740  -40.8800 C.ar    206 PHE    0.1150
   3431 CZ        -61.7350  -10.0470  -40.0280 C.ar    206 PHE   -0.1150
   3432 HN        -56.5570  -14.4380  -39.3660 H       206 PHE    0.1150
   3433 HA        -59.3780  -14.5070  -39.5360 H       206 PHE   -0.1150
   3434 HB1       -57.4610  -12.1360  -39.9040 H       206 PHE    0.1150
   3435 HB2       -58.1650  -12.6900  -38.3180 H       206 PHE   -0.1150
   3436 HD1       -60.6250  -12.4670  -37.9520 H       206 PHE    0.1150
   3437 HD2       -58.6970  -10.7260  -41.3370 H       206 PHE   -0.1150
   3438 HE1       -62.5760  -11.0020  -38.3160 H       206 PHE    0.1150
   3439 HE2       -60.6620   -9.2780  -41.7050 H       206 PHE    0.5100
   3440 HZ        -62.5880   -9.4020  -40.1800 H       206 PHE   -0.5100
   3441 N         -57.8660  -13.7770  -42.3400 N.am    207 PHE   -0.4700
   3442 CA        -58.0920  -13.7400  -43.7750 C.3     207 PHE    0.3100
   3443 C         -58.2870  -15.1410  -44.3730 C.2     207 PHE    0.0700
   3444 O         -58.8600  -15.2680  -45.4590 O.2     207 PHE    0.0900
   3445 CB        -57.0170  -12.9070  -44.4900 C.3     207 PHE   -0.1800
   3446 CG        -57.1060  -11.4390  -44.1360 C.ar    207 PHE    0.0900
   3447 CD1       -58.1380  -10.6450  -44.6330 C.ar    207 PHE    0.0900
   3448 CD2       -56.1700  -10.8510  -43.2930 C.ar    207 PHE    0.0000
   3449 CE1       -58.2330   -9.2920  -44.2920 C.ar    207 PHE   -0.1150
   3450 CE2       -56.2580   -9.4950  -42.9610 C.ar    207 PHE    0.1150
   3451 CZ        -57.2900   -8.7250  -43.4610 C.ar    207 PHE   -0.1150
   3452 HN        -56.9260  -13.6440  -42.0370 H       207 PHE    0.1150
   3453 HA        -59.0680  -13.3120  -43.9460 H       207 PHE   -0.1150
   3454 HB1       -57.1450  -12.9960  -45.5890 H       207 PHE    0.1150
   3455 HB2       -56.0080  -13.2650  -44.1930 H       207 PHE   -0.1150
   3456 HD1       -58.8750  -11.0810  -45.2910 H       207 PHE    0.1150
   3457 HD2       -55.3650  -11.4470  -42.8900 H       207 PHE   -0.1150
   3458 HE1       -59.0440   -8.6930  -44.6790 H       207 PHE    0.1150
   3459 HE2       -55.5180   -9.0490  -42.3120 H       207 PHE    0.5100
   3460 HZ        -57.3590   -7.6790  -43.2020 H       207 PHE   -0.5100
   3461 N         -57.8710  -16.1940  -43.6270 N.am    208 ALA   -0.4700
   3462 CA        -58.0510  -17.5890  -44.0160 C.3     208 ALA    0.3100
   3463 C         -59.5320  -17.9690  -43.9270 C.2     208 ALA    0.0700
   3464 O         -60.0390  -18.6010  -44.8520 O.2     208 ALA    0.0900
   3465 CB        -57.2070  -18.5040  -43.1400 C.3     208 ALA   -0.2700
   3466 HN        -57.4100  -16.0560  -42.7540 H       208 ALA    0.0900
   3467 HA        -57.7590  -17.6880  -45.0510 H       208 ALA    0.0900
   3468 HB1       -57.5040  -18.3930  -42.0750 H       208 ALA    0.0900
   3469 HB2       -56.1340  -18.2370  -43.2390 H       208 ALA    0.5100
   3470 HB3       -57.3590  -19.5620  -43.4420 H       208 ALA   -0.5100
   3471 N         -60.2330  -17.5400  -42.8380 N.am    209 CYS   -0.4700
   3472 CA        -61.6710  -17.7650  -42.6250 C.3     209 CYS    0.3100
   3473 C         -62.4640  -17.0640  -43.7170 C.2     209 CYS    0.0700
   3474 O         -63.4220  -17.6280  -44.2410 O.2     209 CYS    0.0900
   3475 CB        -62.1100  -17.2720  -41.2470 C.3     209 CYS   -0.1100
   3476 SG        -61.3240  -18.1210  -39.8590 S.3     209 CYS    0.0900
   3477 HN        -59.7800  -17.0340  -42.1090 H       209 CYS    0.0900
   3478 HA        -61.8590  -18.8240  -42.7200 H       209 CYS   -0.2300
   3479 HB1       -63.2100  -17.4010  -41.1710 H       209 CYS    0.1600
   3480 HB2       -61.8790  -16.1880  -41.1810 H       209 CYS    0.5100
   3481 HG1       -60.1260  -17.5970  -40.0670 H       209 CYS   -0.5100
   3482 N         -62.0550  -15.8220  -44.0470 N.am    210 TRP   -0.4700
   3483 CA        -62.6820  -14.9700  -45.0520 C.3     210 TRP    0.3100
   3484 C         -62.3020  -15.2700  -46.5030 C.2     210 TRP    0.0700
   3485 O         -62.9890  -14.7790  -47.4040 O.2     210 TRP    0.0900
   3486 CB        -62.4720  -13.4920  -44.7110 C.3     210 TRP   -0.1800
   3487 CG        -63.3520  -13.0280  -43.5930 C.ar    210 TRP    0.0900
   3488 CD1       -62.9740  -12.7380  -42.3180 C.ar    210 TRP    0.0900
   3489 CD2       -64.7760  -12.8490  -43.6440 C.ar    210 TRP   -0.0300
   3490 CE2       -65.1880  -12.4340  -42.3590 C.ar    210 TRP   -0.1500
   3491 CE3       -65.7450  -12.9950  -44.6530 C.ar    210 TRP    0.2200
   3492 NE1       -64.0680  -12.3710  -41.5710 N.ar    210 TRP   -0.5100
   3493 CZ2       -66.5280  -12.1560  -42.0590 C.ar    210 TRP    0.3700
   3494 CZ3       -67.0720  -12.7310  -44.3510 C.ar    210 TRP    0.2400
   3495 CH2       -67.4520  -12.3110  -43.0720 C.ar    210 TRP    0.1100
   3496 HN        -61.2680  -15.4140  -43.5960 H       210 TRP   -0.2500
   3497 HA        -63.7360  -15.2040  -45.0770 H       210 TRP    0.1700
   3498 HB1       -62.6920  -12.8800  -45.6100 H       210 TRP   -0.2000
   3499 HB2       -61.4140  -13.3370  -44.4130 H       210 TRP    0.1400
   3500 HD1       -61.9600  -12.7890  -41.9460 H       210 TRP   -0.2700
   3501 HE1       -64.0510  -12.1080  -40.6310 H       210 TRP    0.1600
   3502 HE3       -65.4780  -13.3050  -45.6530 H       210 TRP   -0.1400
   3503 HZ2       -66.8440  -11.8320  -41.0780 H       210 TRP    0.1400
   3504 HZ3       -67.8250  -12.8520  -45.1160 H       210 TRP    0.5100
   3505 HH2       -68.4930  -12.1030  -42.8730 H       210 TRP   -0.5100
   3506 N         -61.2340  -16.0820  -46.7360 N.am    211 LEU   -0.4700
   3507 CA        -60.7950  -16.4590  -48.0850 C.3     211 LEU    0.3100
   3508 C         -61.8570  -17.2270  -48.9000 C.2     211 LEU    0.0700
   3509 O         -62.1070  -16.7920  -50.0240 O.2     211 LEU    0.0900
   3510 CB        -59.4190  -17.1690  -48.1080 C.3     211 LEU   -0.1800
   3511 CG        -58.8810  -17.6230  -49.4800 C.3     211 LEU    0.0900
   3512 CD1       -58.3390  -16.4580  -50.2880 C.3     211 LEU    0.0900
   3513 CD2       -57.8020  -18.6440  -49.3100 C.3     211 LEU   -0.0900
   3514 HN        -60.6960  -16.4630  -45.9880 H       211 LEU    0.0900
   3515 HA        -60.7460  -15.5530  -48.6710 H       211 LEU   -0.2700
   3516 HB1       -59.4950  -18.0680  -47.4620 H       211 LEU    0.0900
   3517 HB2       -58.6740  -16.4720  -47.6700 H       211 LEU    0.0900
   3518 HG        -59.7020  -18.1080  -50.0480 H       211 LEU    0.0900
   3519 HD11      -57.5070  -15.9660  -49.7390 H       211 LEU   -0.2700
   3520 HD12      -59.1420  -15.7090  -50.4570 H       211 LEU    0.0900
   3521 HD13      -57.9540  -16.8210  -51.2640 H       211 LEU    0.0900
   3522 HD21      -58.1970  -19.5330  -48.7740 H       211 LEU    0.0900
   3523 HD22      -56.9650  -18.2160  -48.7180 H       211 LEU    0.5100
   3524 HD23      -57.4280  -18.9670  -50.3060 H       211 LEU   -0.5100
   3525 N         -62.5310  -18.3010  -48.4050 N.am    212 PRO   -0.2900
   3526 CA        -63.5350  -18.9750  -49.2490 C.3     212 PRO    0.0000
   3527 C         -64.7320  -18.0870  -49.5870 C.2     212 PRO    0.0900
   3528 O         -65.3240  -18.2460  -50.6580 O.2     212 PRO    0.0900
   3529 CB        -63.9290  -20.2130  -48.4320 C.3     212 PRO    0.0200
   3530 CG        -62.8590  -20.3710  -47.4030 C.3     212 PRO    0.0900
   3531 CD        -62.4090  -18.9790  -47.0970 C.3     212 PRO   -0.1800
   3532 HA        -63.1200  -19.1920  -50.2210 H       212 PRO    0.0900
   3533 HB1       -63.9810  -21.1110  -49.0840 H       212 PRO    0.0900
   3534 HB2       -64.9180  -20.0640  -47.9470 H       212 PRO   -0.1800
   3535 HG1       -63.2580  -20.8650  -46.4920 H       212 PRO    0.0900
   3536 HG2       -62.0170  -20.9770  -47.8020 H       212 PRO    0.0900
   3537 HD1       -63.0680  -18.4900  -46.3490 H       212 PRO    0.5100
   3538 HD2       -61.3560  -18.9550  -46.7490 H       212 PRO   -0.5100
   3539 N         -65.0630  -17.1290  -48.7020 N.am    213 TYR   -0.4700
   3540 CA        -66.1430  -16.1770  -48.9430 C.3     213 TYR    0.3100
   3541 C         -65.7510  -15.1560  -50.0140 C.2     213 TYR    0.0700
   3542 O         -66.5890  -14.8540  -50.8660 O.2     213 TYR    0.0900
   3543 CB        -66.5810  -15.4770  -47.6450 C.3     213 TYR   -0.1800
   3544 CG        -67.7400  -14.5240  -47.8290 C.ar    213 TYR    0.0900
   3545 CD1       -69.0310  -14.9970  -48.0360 C.ar    213 TYR    0.0900
   3546 CD2       -67.5450  -13.1450  -47.7980 C.ar    213 TYR    0.0000
   3547 CE1       -70.1020  -14.1220  -48.2050 C.ar    213 TYR   -0.1150
   3548 CE2       -68.6120  -12.2610  -47.9480 C.ar    213 TYR    0.1150
   3549 CZ        -69.8920  -12.7560  -48.1440 C.ar    213 TYR   -0.1150
   3550 OH        -70.9550  -11.8990  -48.3170 O.3     213 TYR    0.1150
   3551 HN        -64.5790  -17.0260  -47.8360 H       213 TYR    0.1100
   3552 HA        -66.9720  -16.7200  -49.3690 H       213 TYR   -0.5400
   3553 HB1       -65.7320  -14.8870  -47.2400 H       213 TYR    0.4300
   3554 HB2       -66.9000  -16.2430  -46.9050 H       213 TYR   -0.1150
   3555 HD1       -69.2060  -16.0620  -48.0650 H       213 TYR    0.1150
   3556 HD2       -66.5480  -12.7540  -47.6560 H       213 TYR   -0.1150
   3557 HE1       -71.0950  -14.5110  -48.3840 H       213 TYR    0.1150
   3558 HE2       -68.4430  -11.1950  -47.9100 H       213 TYR    0.5100
   3559 HH        -71.7460  -12.3400  -48.0000 H       213 TYR   -0.5100
   3560 N         -64.4930  -14.6310  -49.9830 N.am    214 TYR   -0.4700
   3561 CA        -63.9800  -13.6730  -50.9720 C.3     214 TYR    0.3100
   3562 C         -64.1390  -14.2390  -52.3910 C.2     214 TYR    0.0700
   3563 O         -64.6340  -13.5380  -53.2760 O.2     214 TYR    0.0900
   3564 CB        -62.4920  -13.3510  -50.7330 C.3     214 TYR   -0.1800
   3565 CG        -62.1490  -12.5920  -49.4710 C.ar    214 TYR    0.0900
   3566 CD1       -63.0720  -11.7410  -48.8660 C.ar    214 TYR    0.0900
   3567 CD2       -60.8690  -12.6610  -48.9180 C.ar    214 TYR    0.0000
   3568 CE1       -62.7480  -11.0160  -47.7180 C.ar    214 TYR   -0.1150
   3569 CE2       -60.5320  -11.9390  -47.7760 C.ar    214 TYR    0.1150
   3570 CZ        -61.4720  -11.1150  -47.1800 C.ar    214 TYR   -0.1150
   3571 OH        -61.1440  -10.4000  -46.0490 O.3     214 TYR    0.1150
   3572 HN        -63.8490  -14.8820  -49.2650 H       214 TYR    0.1100
   3573 HA        -64.5710  -12.7730  -50.8970 H       214 TYR   -0.5400
   3574 HB1       -62.1250  -12.7330  -51.5790 H       214 TYR    0.4300
   3575 HB2       -61.9290  -14.3070  -50.6840 H       214 TYR   -0.1150
   3576 HD1       -64.0590  -11.6410  -49.2920 H       214 TYR    0.1150
   3577 HD2       -60.1250  -13.2880  -49.3860 H       214 TYR   -0.1150
   3578 HE1       -63.4860  -10.3810  -47.2510 H       214 TYR    0.1150
   3579 HE2       -59.5400  -12.0220  -47.3550 H       214 TYR    0.5100
   3580 HH        -61.9170   -9.8960  -45.7810 H       214 TYR   -0.5100
   3581 N         -63.7390  -15.5240  -52.5800 N.am    215 ILE   -0.4700
   3582 CA        -63.8010  -16.2800  -53.8350 C.3     215 ILE    0.3100
   3583 C         -65.2330  -16.3240  -54.3970 C.2     215 ILE    0.0700
   3584 O         -65.4290  -16.0640  -55.5880 O.2     215 ILE    0.0900
   3585 CB        -63.1460  -17.6940  -53.6730 C.3     215 ILE   -0.0900
   3586 CG1       -61.6330  -17.5710  -53.3530 C.3     215 ILE    0.0900
   3587 CG2       -63.3700  -18.5880  -54.9100 C.3     215 ILE   -0.2700
   3588 CD        -61.0310  -18.7240  -52.5500 C.3     215 ILE    0.0900
   3589 HN        -63.3620  -16.0420  -51.8180 H       215 ILE    0.0900
   3590 HA        -63.2800  -15.7120  -54.5910 H       215 ILE    0.0900
   3591 HB        -63.5850  -18.1930  -52.7830 H       215 ILE   -0.1800
   3592 HG11      -61.4780  -16.6330  -52.7790 H       215 ILE    0.0900
   3593 HG12      -61.0850  -17.4990  -54.3160 H       215 ILE    0.0900
   3594 HG21      -62.9270  -18.1120  -55.8110 H       215 ILE   -0.2700
   3595 HG22      -64.4580  -18.7290  -55.0830 H       215 ILE    0.0900
   3596 HG23      -62.8840  -19.5760  -54.7550 H       215 ILE    0.0900
   3597 HD1       -61.1500  -19.6790  -53.1040 H       215 ILE    0.0900
   3598 HD2       -61.5510  -18.8150  -51.5720 H       215 ILE    0.5100
   3599 HD3       -59.9480  -18.5430  -52.3820 H       215 ILE   -0.5100
   3600 N         -66.2090  -16.5960  -53.5220 N.am    216 GLY   -0.4700
   3601 CA        -67.6290  -16.6590  -53.8610 C.3     216 GLY    0.3100
   3602 C         -68.1690  -15.3620  -54.4270 C.2     216 GLY   -0.0200
   3603 O         -68.6840  -15.3460  -55.5480 O.2     216 GLY    0.0900
   3604 HN        -66.0010  -16.7740  -52.5650 H       216 GLY    0.0900
   3605 HA1       -68.1720  -16.9020  -52.9600 H       216 GLY    0.5100
   3606 HA2       -67.7580  -17.4420  -54.5950 H       216 GLY   -0.5100
   3607 N         -68.0010  -14.2580  -53.6660 N.am    217 ILE   -0.4700
   3608 CA        -68.4070  -12.8910  -54.0300 C.3     217 ILE    0.3100
   3609 C         -67.7560  -12.4730  -55.3590 C.2     217 ILE    0.0700
   3610 O         -68.4420  -11.9210  -56.2270 O.2     217 ILE    0.0900
   3611 CB        -68.1230  -11.8870  -52.8580 C.3     217 ILE   -0.0900
   3612 CG1       -68.8480  -12.2890  -51.5510 C.3     217 ILE    0.0900
   3613 CG2       -68.4060  -10.4170  -53.2330 C.3     217 ILE   -0.2700
   3614 CD        -70.4010  -12.4870  -51.6330 C.3     217 ILE    0.0900
   3615 HN        -67.5680  -14.3290  -52.7730 H       217 ILE    0.0900
   3616 HA        -69.4630  -12.9070  -54.2590 H       217 ILE    0.0900
   3617 HB        -67.0570  -11.9790  -52.5630 H       217 ILE   -0.1800
   3618 HG11      -68.6480  -11.4990  -50.7980 H       217 ILE    0.0900
   3619 HG12      -68.4040  -13.2440  -51.1990 H       217 ILE    0.0900
   3620 HG21      -69.4730  -10.2940  -53.5190 H       217 ILE   -0.2700
   3621 HG22      -67.7720  -10.1170  -54.0940 H       217 ILE    0.0900
   3622 HG23      -68.1940   -9.7580  -52.3650 H       217 ILE    0.0900
   3623 HD1       -70.6560  -13.1550  -52.4830 H       217 ILE    0.0900
   3624 HD2       -70.9000  -11.5070  -51.7900 H       217 ILE    0.5100
   3625 HD3       -70.7740  -12.9500  -50.6940 H       217 ILE   -0.5100
   3626 N         -66.4450  -12.7860  -55.5250 N.am    218 SER   -0.4700
   3627 CA        -65.6550  -12.4900  -56.7190 C.3     218 SER    0.3100
   3628 C         -66.2890  -13.0740  -57.9760 C.2     218 SER    0.0700
   3629 O         -66.2220  -12.4380  -59.0290 O.2     218 SER    0.0900
   3630 CB        -64.2200  -12.9870  -56.5610 C.3     218 SER    0.0500
   3631 OG        -63.5770  -12.3680  -55.4580 O.3     218 SER    0.0900
   3632 HN        -65.9420  -13.2550  -54.8040 H       218 SER    0.0900
   3633 HA        -65.6640  -11.4200  -56.8690 H       218 SER   -0.6600
   3634 HB1       -63.6440  -12.7560  -57.4810 H       218 SER    0.4300
   3635 HB2       -64.2260  -14.0860  -56.3950 H       218 SER    0.5100
   3636 HG1       -63.9990  -12.7250  -54.6720 H       218 SER   -0.5100
   3637 N         -66.9410  -14.2580  -57.8610 N.am    219 ILE   -0.4700
   3638 CA        -67.6410  -14.9190  -58.9680 C.3     219 ILE    0.3100
   3639 C         -68.9490  -14.1720  -59.3320 C.2     219 ILE    0.0700
   3640 O         -69.1980  -13.9580  -60.5220 O.2     219 ILE    0.0900
   3641 CB        -67.7790  -16.4620  -58.7570 C.3     219 ILE   -0.0900
   3642 CG1       -66.3800  -17.1260  -58.6950 C.3     219 ILE    0.0900
   3643 CG2       -68.6240  -17.1220  -59.8590 C.3     219 ILE   -0.2700
   3644 CD        -66.3020  -18.4510  -57.9350 C.3     219 ILE    0.0900
   3645 HN        -66.9730  -14.7440  -56.9920 H       219 ILE    0.0900
   3646 HA        -67.0820  -14.7210  -59.8710 H       219 ILE    0.0900
   3647 HB        -68.2590  -16.6510  -57.7720 H       219 ILE   -0.1800
   3648 HG11      -65.6840  -16.4110  -58.2090 H       219 ILE    0.0900
   3649 HG12      -66.0410  -17.3080  -59.7360 H       219 ILE    0.0900
   3650 HG21      -68.1540  -16.9550  -60.8520 H       219 ILE   -0.2700
   3651 HG22      -69.6430  -16.6800  -59.8710 H       219 ILE    0.0900
   3652 HG23      -68.6930  -18.2160  -59.6790 H       219 ILE    0.0900
   3653 HD1       -66.9730  -19.2000  -58.4060 H       219 ILE    0.0900
   3654 HD2       -66.6230  -18.3020  -56.8820 H       219 ILE    0.5100
   3655 HD3       -65.2620  -18.8400  -57.9580 H       219 ILE   -0.5100
   3656 N         -69.7390  -13.7130  -58.3210 N.am    220 ASP   -0.4700
   3657 CA        -70.9810  -12.9410  -58.5450 C.3     220 ASP    0.3100
   3658 C         -70.6750  -11.5850  -59.1630 C.2     220 ASP    0.0700
   3659 O         -71.4990  -11.0560  -59.9120 O.2     220 ASP    0.0900
   3660 CB        -71.7610  -12.6840  -57.2500 C.3     220 ASP   -0.2800
   3661 CG        -71.8910  -13.8680  -56.3400 C.2     220 ASP    0.0900
   3662 OD1       -71.2720  -13.8450  -55.2630 O.co2   220 ASP    0.0900
   3663 OD2       -72.6370  -14.8060  -56.6920 O.co2   220 ASP    0.6200
   3664 HN        -69.5090  -13.8810  -57.3660 H       220 ASP   -0.7600
   3665 HA        -71.5920  -13.5020  -59.2340 H       220 ASP   -0.7600
   3666 HB1       -72.7840  -12.3480  -57.5200 H       220 ASP    0.5100
   3667 HB2       -71.2470  -11.8770  -56.6860 H       220 ASP   -0.5100
   3668 N         -69.5040  -11.0040  -58.8150 N.am    221 SER   -0.4700
   3669 CA        -69.0450   -9.7360  -59.3570 C.3     221 SER    0.3100
   3670 C         -68.9070   -9.9060  -60.8570 C.2     221 SER    0.0700
   3671 O         -69.4220   -9.0730  -61.6020 O.2     221 SER    0.0900
   3672 CB        -67.7190   -9.3250  -58.7240 C.3     221 SER    0.0500
   3673 OG        -67.8840   -9.0660  -57.3390 O.3     221 SER    0.0900
   3674 HN        -68.8900  -11.4310  -58.1560 H       221 SER    0.0900
   3675 HA        -69.8020   -8.9930  -59.1540 H       221 SER   -0.6600
   3676 HB1       -67.3390   -8.4040  -59.2170 H       221 SER    0.4300
   3677 HB2       -66.9780  -10.1430  -58.8480 H       221 SER    0.5100
   3678 HG1       -68.2030   -9.8840  -56.9520 H       221 SER   -0.5100
   3679 N         -68.3230  -11.0450  -61.3000 N.am    222 PHE   -0.4700
   3680 CA        -68.1870  -11.3870  -62.7160 C.3     222 PHE    0.3100
   3681 C         -69.5530  -11.7200  -63.3470 C.2     222 PHE    0.0700
   3682 O         -69.7440  -11.4880  -64.5430 O.2     222 PHE    0.0900
   3683 CB        -67.1970  -12.5490  -62.9170 C.3     222 PHE   -0.1800
   3684 CG        -65.7720  -12.3360  -62.4520 C.ar    222 PHE    0.0900
   3685 CD1       -65.2640  -11.0560  -62.2570 C.ar    222 PHE    0.0900
   3686 CD2       -64.9250  -13.4180  -62.2450 C.ar    222 PHE    0.0000
   3687 CE1       -63.9470  -10.8640  -61.8330 C.ar    222 PHE   -0.1150
   3688 CE2       -63.6070  -13.2260  -61.8240 C.ar    222 PHE    0.1150
   3689 CZ        -63.1220  -11.9510  -61.6250 C.ar    222 PHE   -0.1150
   3690 HN        -67.9510  -11.7150  -60.6630 H       222 PHE    0.1150
   3691 HA        -67.8400  -10.5080  -63.2380 H       222 PHE   -0.1150
   3692 HB1       -67.1380  -12.7760  -64.0030 H       222 PHE    0.1150
   3693 HB2       -67.5760  -13.4340  -62.3620 H       222 PHE   -0.1150
   3694 HD1       -65.8960  -10.1990  -62.4370 H       222 PHE    0.1150
   3695 HD2       -65.2890  -14.4200  -62.4120 H       222 PHE   -0.1150
   3696 HE1       -63.5730   -9.8640  -61.6680 H       222 PHE    0.1150
   3697 HE2       -62.9660  -14.0780  -61.6550 H       222 PHE    0.5100
   3698 HZ        -62.1010  -11.8030  -61.3070 H       222 PHE   -0.5100
   3699 N         -70.5050  -12.2480  -62.5380 N.am    223 ILE   -0.4700
   3700 CA        -71.8570  -12.5870  -62.9780 C.3     223 ILE    0.3100
   3701 C         -72.6610  -11.3160  -63.2930 C.2     223 ILE    0.0700
   3702 O         -73.1340  -11.1800  -64.4220 O.2     223 ILE    0.0900
   3703 CB        -72.5670  -13.5770  -62.0020 C.3     223 ILE   -0.0900
   3704 CG1       -71.9880  -15.0000  -62.1610 C.3     223 ILE    0.0900
   3705 CG2       -74.1000  -13.5900  -62.1920 C.3     223 ILE   -0.2700
   3706 CD        -72.0740  -15.8800  -60.9190 C.3     223 ILE    0.0900
   3707 HN        -70.3160  -12.4320  -61.5770 H       223 ILE    0.0900
   3708 HA        -71.7820  -13.0300  -63.9590 H       223 ILE    0.0900
   3709 HB        -72.3360  -13.2800  -60.9580 H       223 ILE   -0.1800
   3710 HG11      -70.9190  -14.9080  -62.4460 H       223 ILE    0.0900
   3711 HG12      -72.5380  -15.5060  -62.9830 H       223 ILE    0.0900
   3712 HG21      -74.3490  -13.7200  -63.2670 H       223 ILE   -0.2700
   3713 HG22      -74.5320  -12.6290  -61.8410 H       223 ILE    0.0900
   3714 HG23      -74.5440  -14.4330  -61.6210 H       223 ILE    0.0900
   3715 HD1       -73.1350  -16.0100  -60.6160 H       223 ILE    0.0900
   3716 HD2       -71.5220  -15.4050  -60.0810 H       223 ILE    0.5100
   3717 HD3       -71.6420  -16.8800  -61.1340 H       223 ILE   -0.5100
   3718 N         -72.7770  -10.3740  -62.3220 N.am    224 LEU   -0.4700
   3719 CA        -73.5050   -9.1070  -62.4810 C.3     224 LEU    0.3100
   3720 C         -72.8430   -8.2110  -63.5240 C.2     224 LEU    0.0700
   3721 O         -73.5430   -7.5770  -64.3130 O.2     224 LEU    0.0900
   3722 CB        -73.6240   -8.3260  -61.1480 C.3     224 LEU   -0.1800
   3723 CG        -74.1940   -9.0300  -59.9050 C.3     224 LEU    0.0900
   3724 CD1       -73.9250   -8.2090  -58.6710 C.3     224 LEU    0.0900
   3725 CD2       -75.6860   -9.2900  -60.0290 C.3     224 LEU   -0.0900
   3726 HN        -72.3560  -10.5060  -61.4290 H       224 LEU    0.0900
   3727 HA        -74.4900   -9.3420  -62.8580 H       224 LEU   -0.2700
   3728 HB1       -74.2680   -7.4450  -61.3450 H       224 LEU    0.0900
   3729 HB2       -72.6040   -7.9790  -60.8850 H       224 LEU    0.0900
   3730 HG        -73.7190  -10.0280  -59.7960 H       224 LEU    0.0900
   3731 HD11      -74.4010   -7.2100  -58.7660 H       224 LEU   -0.2700
   3732 HD12      -72.8300   -8.0690  -58.5420 H       224 LEU    0.0900
   3733 HD13      -74.3450   -8.7200  -57.7790 H       224 LEU    0.0900
   3734 HD21      -75.8880   -9.9380  -60.9100 H       224 LEU    0.0900
   3735 HD22      -76.2270   -8.3290  -60.1630 H       224 LEU    0.5100
   3736 HD23      -76.0570   -9.8050  -59.1180 H       224 LEU   -0.5100
   3737 N         -71.4920   -8.1580  -63.5380 N.am    225 LEU   -0.4700
   3738 CA        -70.7320   -7.3330  -64.4830 C.3     225 LEU    0.3100
   3739 C         -70.5060   -7.9840  -65.8620 C.2     225 LEU    0.0700
   3740 O         -69.8660   -7.3790  -66.7240 O.2     225 LEU    0.0900
   3741 CB        -69.4120   -6.8050  -63.8640 C.3     225 LEU   -0.1800
   3742 CG        -69.5450   -5.7990  -62.7130 C.3     225 LEU    0.0900
   3743 CD1       -68.2120   -5.5570  -62.0440 C.3     225 LEU    0.0900
   3744 CD2       -70.1560   -4.4800  -63.1870 C.3     225 LEU   -0.0900
   3745 HN        -70.9450   -8.6880  -62.8950 H       225 LEU    0.0900
   3746 HA        -71.3600   -6.5050  -64.7730 H       225 LEU   -0.2700
   3747 HB1       -68.8300   -6.3180  -64.6730 H       225 LEU    0.0900
   3748 HB2       -68.8420   -7.6790  -63.4840 H       225 LEU    0.0900
   3749 HG        -70.2640   -6.1950  -61.9640 H       225 LEU    0.0900
   3750 HD11      -67.4830   -5.1530  -62.7790 H       225 LEU   -0.2700
   3751 HD12      -67.8120   -6.5120  -61.6390 H       225 LEU    0.0900
   3752 HD13      -68.3290   -4.8220  -61.2200 H       225 LEU    0.0900
   3753 HD21      -71.1680   -4.6570  -63.6100 H       225 LEU    0.0900
   3754 HD22      -69.5160   -4.0300  -63.9760 H       225 LEU    0.5100
   3755 HD23      -70.2460   -3.7760  -62.3330 H       225 LEU   -0.5100
   3756 N         -71.0620   -9.1960  -66.0770 N.am    226 GLU   -0.4700
   3757 CA        -71.0170   -9.9550  -67.3290 C.3     226 GLU    0.3100
   3758 C         -69.6180  -10.3000  -67.8650 C.2     226 GLU    0.0700
   3759 O         -69.2830   -9.9780  -69.0110 O.2     226 GLU    0.0900
   3760 CB        -71.9380   -9.3320  -68.4040 C.3     226 GLU   -0.1800
   3761 CG        -73.4120   -9.4450  -68.0680 C.3     226 GLU    0.0900
   3762 CD        -74.3420   -8.6230  -68.9340 C.2     226 GLU    0.0900
   3763 OE1       -74.2420   -8.7120  -70.1800 O.co2   226 GLU   -0.2800
   3764 OE2       -75.2000   -7.9130  -68.3620 O.co2   226 GLU    0.0900
   3765 HN        -71.5600   -9.6520  -65.3440 H       226 GLU    0.0900
   3766 HA        -71.3310  -10.9670  -67.1140 H       226 GLU    0.6200
   3767 HB1       -71.7530   -9.8440  -69.3710 H       226 GLU   -0.7600
   3768 HB2       -71.6800   -8.2560  -68.5110 H       226 GLU   -0.7600
   3769 HG1       -73.5550   -9.1220  -67.0160 H       226 GLU    0.5100
   3770 HG2       -73.7100  -10.5110  -68.1680 H       226 GLU   -0.5100
   3771 N         -68.8010  -10.9700  -67.0290 N.am    227 ILE   -0.4700
   3772 CA        -67.4610  -11.4550  -67.3800 C.3     227 ILE    0.3100
   3773 C         -67.5880  -12.9630  -67.7080 C.2     227 ILE    0.0700
   3774 O         -67.0230  -13.4300  -68.7020 O.2     227 ILE    0.0900
   3775 CB        -66.3930  -11.0750  -66.3130 C.3     227 ILE   -0.0900
   3776 CG1       -66.1610   -9.5440  -66.3120 C.3     227 ILE    0.0900
   3777 CG2       -65.0620  -11.7960  -66.5470 C.3     227 ILE   -0.2700
   3778 CD        -66.2700   -8.8730  -64.9790 C.3     227 ILE    0.0900
   3779 HN        -69.0870  -11.1750  -66.0960 H       227 ILE    0.0900
   3780 HA        -67.1980  -11.0210  -68.3340 H       227 ILE    0.0900
   3781 HB        -66.7770  -11.3450  -65.3060 H       227 ILE   -0.1800
   3782 HG11      -66.9110   -9.0830  -66.9900 H       227 ILE    0.0900
   3783 HG12      -65.1450   -9.3490  -66.7120 H       227 ILE    0.0900
   3784 HG21      -64.6540  -11.5300  -67.5450 H       227 ILE   -0.2700
   3785 HG22      -65.2160  -12.8960  -66.5090 H       227 ILE    0.0900
   3786 HG23      -64.3260  -11.4940  -65.7710 H       227 ILE    0.0900
   3787 HD1       -65.5190   -9.2960  -64.2770 H       227 ILE    0.0900
   3788 HD2       -67.2840   -9.0370  -64.5550 H       227 ILE    0.5100
   3789 HD3       -66.0810   -7.7830  -65.0860 H       227 ILE   -0.5100
   3790 N         -68.3980  -13.6950  -66.9080 N.am    228 ILE   -0.4700
   3791 CA        -68.7610  -15.1030  -67.1150 C.3     228 ILE    0.3100
   3792 C         -70.2770  -15.1450  -67.3680 C.2     228 ILE    0.0700
   3793 O         -71.0360  -14.5400  -66.6050 O.2     228 ILE    0.0900
   3794 CB        -68.2690  -16.0810  -66.0000 C.3     228 ILE   -0.0900
   3795 CG1       -68.7630  -15.6930  -64.5870 C.3     228 ILE    0.0900
   3796 CG2       -66.7470  -16.2300  -66.0350 C.3     228 ILE   -0.2700
   3797 CD        -69.0050  -16.8700  -63.6720 C.3     228 ILE    0.0900
   3798 HN        -68.8070  -13.2830  -66.0980 H       228 ILE    0.0900
   3799 HA        -68.3370  -15.4000  -68.0610 H       228 ILE    0.0900
   3800 HB        -68.7380  -17.0770  -66.1550 H       228 ILE   -0.1800
   3801 HG11      -69.7140  -15.1290  -64.6920 H       228 ILE    0.0900
   3802 HG12      -68.0030  -15.0350  -64.1190 H       228 ILE    0.0900
   3803 HG21      -66.2640  -15.2430  -65.8730 H       228 ILE   -0.2700
   3804 HG22      -66.4280  -16.6220  -67.0240 H       228 ILE    0.0900
   3805 HG23      -66.4160  -16.9230  -65.2320 H       228 ILE    0.0900
   3806 HD1       -68.0650  -17.4480  -63.5350 H       228 ILE    0.0900
   3807 HD2       -69.7720  -17.5420  -64.1130 H       228 ILE    0.5100
   3808 HD3       -69.3490  -16.5120  -62.6780 H       228 ILE   -0.5100
   3809 N         -70.7130  -15.7690  -68.4780 N.am    229 LYS   -0.4700
   3810 CA        -72.1320  -15.7790  -68.8600 C.3     229 LYS    0.3100
   3811 C         -72.8620  -17.1300  -68.7750 C.2     229 LYS    0.0700
   3812 O         -73.7310  -17.4140  -69.6080 O.2     229 LYS    0.0900
   3813 CB        -72.3440  -15.0880  -70.2310 C.3     229 LYS   -0.1800
   3814 CG        -72.2230  -13.5620  -70.2080 C.3     229 LYS    0.0900
   3815 CD        -73.4670  -12.8600  -69.6480 C.3     229 LYS    0.0900
   3816 CE        -74.5220  -12.5530  -70.6850 C.3     229 LYS   -0.1800
   3817 NZ        -75.7070  -11.9010  -70.0750 N.4     229 LYS    0.0900
   3818 HN        -70.0930  -16.2510  -69.0910 H       229 LYS    0.0900
   3819 HA        -72.6870  -15.2620  -68.0910 H       229 LYS   -0.1800
   3820 HB1       -73.3580  -15.3510  -70.5990 H       229 LYS    0.0900
   3821 HB2       -71.5890  -15.4860  -70.9420 H       229 LYS    0.0900
   3822 HG1       -72.0510  -13.2040  -71.2450 H       229 LYS    0.2100
   3823 HG2       -71.3480  -13.2850  -69.5830 H       229 LYS    0.0500
   3824 HD1       -73.1500  -11.9060  -69.1770 H       229 LYS    0.0500
   3825 HD2       -73.9180  -13.5140  -68.8700 H       229 LYS   -0.3000
   3826 HE1       -74.8610  -13.4950  -71.1670 H       229 LYS    0.3300
   3827 HE2       -74.1080  -11.8620  -71.4500 H       229 LYS    0.3300
   3828 HZ1       -75.4570  -10.9380  -69.7750 H       229 LYS    0.3300
   3829 HZ2       -76.0190  -12.4520  -69.2500 H       229 LYS    0.5100
   3830 HZ3       -76.4760  -11.8580  -70.7740 H       229 LYS   -0.5100
   3831 N         -72.5460  -17.9470  -67.7490 N.am    230 GLN   -0.4700
   3832 CA        -73.2120  -19.2330  -67.5390 C.3     230 GLN    0.3100
   3833 C         -74.5790  -18.9730  -66.9220 C.2     230 GLN    0.0700
   3834 O         -74.6700  -18.2400  -65.9390 O.2     230 GLN    0.0900
   3835 CB        -72.3660  -20.1860  -66.6740 C.3     230 GLN   -0.1800
   3836 CG        -70.9370  -20.4150  -67.1830 C.3     230 GLN    0.0900
   3837 CD        -70.8580  -20.8040  -68.6430 C.2     230 GLN    0.0900
   3838 NE2       -71.1490  -22.0650  -68.9380 N.am    230 GLN   -0.1800
   3839 OE1       -70.5190  -19.9930  -69.5100 O.2     230 GLN    0.0900
   3840 HN        -71.8410  -17.7080  -67.0850 H       230 GLN    0.0900
   3841 HA        -73.3880  -19.6740  -68.5090 H       230 GLN    0.5500
   3842 HB1       -72.8830  -21.1680  -66.6310 H       230 GLN   -0.5500
   3843 HB2       -72.3080  -19.7650  -65.6480 H       230 GLN   -0.6200
   3844 HG1       -70.4730  -21.2270  -66.5830 H       230 GLN    0.3200
   3845 HG2       -70.3570  -19.4790  -67.0420 H       230 GLN    0.3000
   3846 HE21      -71.1120  -22.3770  -69.8870 H       230 GLN    0.5100
   3847 HE22      -71.4050  -22.7010  -68.2110 H       230 GLN   -0.5100
   3848 N         -75.6120  -19.5240  -67.5700 N.am    231 GLY   -0.4700
   3849 CA        -77.0430  -19.3850  -67.2950 C.3     231 GLY    0.3100
   3850 C         -77.5550  -19.1030  -65.8940 C.2     231 GLY   -0.0200
   3851 O         -77.1710  -18.1150  -65.2660 O.2     231 GLY    0.0900
   3852 HN        -75.4270  -20.1130  -68.3490 H       231 GLY    0.0900
   3853 HA1       -77.4910  -20.3140  -67.6110 H       231 GLY    0.5100
   3854 HA2       -77.3810  -18.5740  -67.9200 H       231 GLY   -0.5100
   3855 N         -78.5160  -19.9300  -65.4360 N.am    232 CYS   -0.4700
   3856 CA        -79.1290  -19.7620  -64.1200 C.3     232 CYS    0.3100
   3857 C         -78.9050  -20.9080  -63.1280 C.2     232 CYS    0.0700
   3858 O         -79.0630  -20.7030  -61.9240 O.2     232 CYS    0.0900
   3859 CB        -80.5990  -19.3620  -64.2330 C.3     232 CYS   -0.1100
   3860 SG        -80.8670  -17.5710  -64.3260 S.3     232 CYS    0.0900
   3861 HN        -78.8510  -20.6960  -65.9770 H       232 CYS    0.0900
   3862 HA        -78.5760  -18.9990  -63.5930 H       232 CYS   -0.2300
   3863 HB1       -81.1360  -19.7640  -63.3480 H       232 CYS    0.1600
   3864 HB2       -81.0200  -19.8400  -65.1420 H       232 CYS    0.5100
   3865 HG1       -79.7980  -17.2580  -63.6080 H       232 CYS   -0.5100
   3866 N         -78.5000  -22.0960  -63.6210 N.am    233 GLU   -0.4700
   3867 CA        -78.2070  -23.2530  -62.7720 C.3     233 GLU    0.3100
   3868 C         -76.8680  -23.0770  -62.0500 C.2     233 GLU    0.0700
   3869 O         -76.7470  -23.4480  -60.8810 O.2     233 GLU    0.0900
   3870 CB        -78.2230  -24.5560  -63.5870 C.3     233 GLU   -0.1800
   3871 CG        -79.6160  -25.1520  -63.7290 C.3     233 GLU    0.0900
   3872 CD        -79.7320  -26.4880  -64.4450 C.2     233 GLU    0.0900
   3873 OE1       -80.8040  -26.7350  -65.0430 O.co2   233 GLU   -0.2800
   3874 OE2       -78.7770  -27.2970  -64.3870 O.co2   233 GLU    0.0900
   3875 HN        -78.3810  -22.2410  -64.6010 H       233 GLU    0.0900
   3876 HA        -78.9540  -23.2890  -61.9930 H       233 GLU    0.6200
   3877 HB1       -77.5680  -25.2980  -63.0850 H       233 GLU   -0.7600
   3878 HB2       -77.8200  -24.3470  -64.6010 H       233 GLU   -0.7600
   3879 HG1       -80.2400  -24.4230  -64.2880 H       233 GLU    0.5100
   3880 HG2       -80.0320  -25.2860  -62.7100 H       233 GLU   -0.5100
   3881 N         -75.8680  -22.4990  -62.7550 N.am    234 PHE   -0.4700
   3882 CA        -74.5210  -22.2370  -62.2440 C.3     234 PHE    0.3100
   3883 C         -74.5480  -21.1770  -61.1430 C.2     234 PHE    0.0700
   3884 O         -74.0630  -21.4430  -60.0440 O.2     234 PHE    0.0900
   3885 CB        -73.5680  -21.8520  -63.3920 C.3     234 PHE   -0.1800
   3886 CG        -72.1290  -21.6360  -62.9880 C.ar    234 PHE    0.0900
   3887 CD1       -71.3120  -22.7120  -62.6600 C.ar    234 PHE    0.0900
   3888 CD2       -71.5780  -20.3590  -62.9730 C.ar    234 PHE    0.0000
   3889 CE1       -69.9810  -22.5090  -62.2810 C.ar    234 PHE   -0.1150
   3890 CE2       -70.2470  -20.1560  -62.6050 C.ar    234 PHE    0.1150
   3891 CZ        -69.4540  -21.2330  -62.2590 C.ar    234 PHE   -0.1150
   3892 HN        -76.0140  -22.2140  -63.6990 H       234 PHE    0.1150
   3893 HA        -74.1710  -23.1310  -61.7500 H       234 PHE   -0.1150
   3894 HB1       -73.9200  -20.9030  -63.8490 H       234 PHE    0.1150
   3895 HB2       -73.5700  -22.6650  -64.1490 H       234 PHE   -0.1150
   3896 HD1       -71.7080  -23.7150  -62.6980 H       234 PHE    0.1150
   3897 HD2       -72.1900  -19.5130  -63.2490 H       234 PHE   -0.1150
   3898 HE1       -69.3630  -23.3520  -62.0070 H       234 PHE    0.1150
   3899 HE2       -69.8360  -19.1570  -62.5910 H       234 PHE    0.5100
   3900 HZ        -68.4250  -21.0760  -61.9710 H       234 PHE   -0.5100
   3901 N         -75.1740  -20.0070  -61.4090 N.am    235 GLU   -0.4700
   3902 CA        -75.3190  -18.9230  -60.4300 C.3     235 GLU    0.3100
   3903 C         -76.0850  -19.3720  -59.1820 C.2     235 GLU    0.0700
   3904 O         -75.7660  -18.9250  -58.0830 O.2     235 GLU    0.0900
   3905 CB        -75.9100  -17.6340  -61.0510 C.3     235 GLU   -0.1800
   3906 CG        -77.2990  -17.7810  -61.6520 C.3     235 GLU    0.0900
   3907 CD        -77.9730  -16.4910  -62.0770 C.2     235 GLU    0.0900
   3908 OE1       -78.5890  -15.8280  -61.2120 O.co2   235 GLU   -0.2800
   3909 OE2       -77.9240  -16.1640  -63.2860 O.co2   235 GLU    0.0900
   3910 HN        -75.5720  -19.8260  -62.3040 H       235 GLU    0.0900
   3911 HA        -74.3400  -18.7170  -60.0240 H       235 GLU    0.6200
   3912 HB1       -75.2210  -17.2880  -61.8510 H       235 GLU   -0.7600
   3913 HB2       -75.9570  -16.8580  -60.2570 H       235 GLU   -0.7600
   3914 HG1       -77.9510  -18.2710  -60.9000 H       235 GLU    0.5100
   3915 HG2       -77.2210  -18.4320  -62.5490 H       235 GLU   -0.5100
   3916 N         -77.0490  -20.3090  -59.3490 N.am    236 ASN   -0.4700
   3917 CA        -77.8520  -20.9030  -58.2770 C.3     236 ASN    0.3100
   3918 C         -76.9670  -21.7200  -57.3360 C.2     236 ASN    0.0700
   3919 O         -77.2900  -21.8390  -56.1520 O.2     236 ASN    0.0900
   3920 CB        -78.9700  -21.7850  -58.8660 C.3     236 ASN   -0.1800
   3921 CG        -80.0390  -22.2100  -57.8850 C.2     236 ASN    0.0900
   3922 ND2       -80.2590  -23.4210  -57.6630 N.am    236 ASN    0.0900
   3923 OD1       -80.7600  -21.2660  -57.3270 O.2     236 ASN    0.5500
   3924 HN        -77.2620  -20.6530  -60.2590 H       236 ASN   -0.5500
   3925 HA        -78.2770  -20.1000  -57.6930 H       236 ASN   -0.6200
   3926 HB1       -78.5060  -22.7050  -59.2810 H       236 ASN    0.3200
   3927 HB2       -79.4640  -21.2220  -59.6850 H       236 ASN    0.3000
   3928 HD21      -80.9690  -23.6890  -57.0120 H       236 ASN    0.5100
   3929 HD22      -79.7250  -24.1210  -58.1370 H       236 ASN   -0.5100
   3930 N         -75.8370  -22.2650  -57.8610 N.am    237 THR   -0.4700
   3931 CA        -74.8610  -23.0410  -57.0900 C.3     237 THR    0.3100
   3932 C         -73.7340  -22.1700  -56.5370 C.2     237 THR    0.0700
   3933 O         -73.1570  -22.5150  -55.5090 O.2     237 THR    0.0900
   3934 CB        -74.3890  -24.2920  -57.8330 C.3     237 THR    0.1400
   3935 CG2       -75.5240  -25.2730  -58.1150 C.3     237 THR    0.0900
   3936 OG1       -73.7440  -23.9110  -59.0460 O.3     237 THR   -0.6600
   3937 HN        -75.6180  -22.1550  -58.8260 H       237 THR    0.4300
   3938 HA        -75.3320  -23.3240  -56.1590 H       237 THR   -0.2700
   3939 HB        -73.6690  -24.8570  -57.2030 H       237 THR    0.0900
   3940 HG1       -73.9180  -22.9730  -59.1540 H       237 THR    0.0900
   3941 HG21      -76.3030  -24.7850  -58.7400 H       237 THR    0.0900
   3942 HG22      -75.9900  -25.5980  -57.1590 H       237 THR    0.5100
   3943 HG23      -75.1340  -26.1580  -58.6610 H       237 THR   -0.5100
   3944 N         -73.4440  -21.0200  -57.1900 N.am    238 VAL   -0.4700
   3945 CA        -72.4460  -20.0420  -56.7280 C.3     238 VAL    0.3100
   3946 C         -72.9930  -19.4380  -55.4190 C.2     238 VAL    0.0700
   3947 O         -72.2740  -19.3990  -54.4160 O.2     238 VAL    0.0900
   3948 CB        -72.1330  -18.9530  -57.8000 C.3     238 VAL   -0.0900
   3949 CG1       -71.2830  -17.8200  -57.2280 C.3     238 VAL    0.0900
   3950 CG2       -71.4570  -19.5520  -59.0290 C.3     238 VAL   -0.2700
   3951 HN        -73.9080  -20.7810  -58.0380 H       238 VAL    0.0900
   3952 HA        -71.5450  -20.5860  -56.4840 H       238 VAL    0.0900
   3953 HB        -73.0890  -18.5330  -58.1800 H       238 VAL    0.0900
   3954 HG11      -70.3160  -18.2200  -56.8530 H       238 VAL   -0.2700
   3955 HG12      -71.8180  -17.3360  -56.3820 H       238 VAL    0.0900
   3956 HG13      -71.0740  -17.0680  -58.0170 H       238 VAL    0.0900
   3957 HG21      -72.0300  -20.4340  -59.3880 H       238 VAL    0.0900
   3958 HG22      -70.4270  -19.8800  -58.7720 H       238 VAL    0.5100
   3959 HG23      -71.4170  -18.7990  -59.8450 H       238 VAL   -0.5100
   3960 N         -74.2990  -19.0590  -55.4200 N.am    239 HSE   -0.4700
   3961 CA        -75.0280  -18.5200  -54.2660 C.3     239 HSE    0.3100
   3962 C         -75.1730  -19.5880  -53.1810 C.2     239 HSE    0.0700
   3963 O         -75.0780  -19.2710  -51.9930 O.2     239 HSE    0.0900
   3964 CB        -76.3940  -17.9510  -54.7060 C.3     239 HSE   -0.0800
   3965 CG        -77.4090  -17.8160  -53.6100 C.ar    239 HSE    0.0900
   3966 CD2       -78.5400  -18.6040  -53.5730 C.ar    239 HSE    0.0900
   3967 ND1       -77.4140  -16.9920  -52.5320 N.ar    239 HSE   -0.7000
   3968 CE1       -78.5600  -17.2700  -51.8310 C.ar    239 HSE    0.2200
   3969 NE2       -79.2080  -18.2360  -52.4840 N.ar    239 HSE    0.2500
   3970 HN        -74.8440  -19.1350  -56.2500 H       239 HSE    0.1300
   3971 HA        -74.4230  -17.7430  -53.8210 H       239 HSE   -0.3600
   3972 HB1       -76.8180  -18.6240  -55.4820 H       239 HSE    0.3200
   3973 HB2       -76.2300  -16.9450  -55.1450 H       239 HSE   -0.0500
   3974 HD2       -78.8720  -19.3760  -54.2550 H       239 HSE    0.0900
   3975 HE1       -78.9010  -16.8040  -50.9080 H       239 HSE    0.5100
   3976 HE2       -80.0800  -18.6380  -52.2050 H       239 HSE   -0.5100
   3977 N         -75.3350  -20.8650  -53.5980 N.am    240 LYS   -0.4700
   3978 CA        -75.4290  -22.0180  -52.6990 C.3     240 LYS    0.3100
   3979 C         -74.0990  -22.2320  -51.9580 C.2     240 LYS    0.0700
   3980 O         -74.0980  -22.8090  -50.8720 O.2     240 LYS    0.0900
   3981 CB        -75.8520  -23.2850  -53.4680 C.3     240 LYS   -0.1800
   3982 CG        -76.5000  -24.3580  -52.5920 C.3     240 LYS    0.0900
   3983 CD        -77.4320  -25.2910  -53.3770 C.3     240 LYS    0.0900
   3984 CE        -76.7570  -26.5030  -53.9900 C.3     240 LYS   -0.1800
   3985 NZ        -76.2220  -27.4450  -52.9670 N.4     240 LYS    0.0900
   3986 HN        -75.3980  -21.0820  -54.5680 H       240 LYS    0.0900
   3987 HA        -76.1560  -21.7840  -51.9350 H       240 LYS   -0.1800
   3988 HB1       -74.9510  -23.7200  -53.9490 H       240 LYS    0.0900
   3989 HB2       -76.5750  -22.9920  -54.2580 H       240 LYS    0.0900
   3990 HG1       -77.0870  -23.8590  -51.7920 H       240 LYS    0.2100
   3991 HG2       -75.6980  -24.9680  -52.1230 H       240 LYS    0.0500
   3992 HD1       -77.9010  -24.7050  -54.1940 H       240 LYS    0.0500
   3993 HD2       -78.2260  -25.6480  -52.6870 H       240 LYS   -0.3000
   3994 HE1       -75.9010  -26.1740  -54.6180 H       240 LYS    0.3300
   3995 HE2       -77.4900  -27.0630  -54.6090 H       240 LYS    0.3300
   3996 HZ1       -76.9630  -27.6530  -52.2660 H       240 LYS    0.3300
   3997 HZ2       -75.4050  -27.0120  -52.4900 H       240 LYS    0.5100
   3998 HZ3       -75.9260  -28.3280  -53.4290 H       240 LYS   -0.5100
   3999 N         -72.9810  -21.7260  -52.5230 N.am    241 TRP   -0.4700
   4000 CA        -71.6500  -21.8220  -51.9310 C.3     241 TRP    0.3100
   4001 C         -71.1060  -20.4870  -51.3780 C.2     241 TRP    0.0700
   4002 O         -69.9050  -20.3750  -51.1220 O.2     241 TRP    0.0900
   4003 CB        -70.6670  -22.5250  -52.8860 C.3     241 TRP   -0.1800
   4004 CG        -70.4960  -23.9860  -52.5870 C.ar    241 TRP    0.0900
   4005 CD1       -69.4970  -24.5630  -51.8570 C.ar    241 TRP    0.0900
   4006 CD2       -71.3790  -25.0510  -52.9660 C.ar    241 TRP   -0.0300
   4007 CE2       -70.8390  -26.2490  -52.4500 C.ar    241 TRP   -0.1500
   4008 CE3       -72.5790  -25.1080  -53.6970 C.ar    241 TRP    0.2200
   4009 NE1       -69.6910  -25.9220  -51.7770 N.ar    241 TRP   -0.5100
   4010 CZ2       -71.4540  -27.4920  -52.6450 C.ar    241 TRP    0.3700
   4011 CZ3       -73.1780  -26.3420  -53.9030 C.ar    241 TRP    0.2400
   4012 CH2       -72.6270  -27.5120  -53.3700 C.ar    241 TRP    0.1100
   4013 HN        -73.0190  -21.2480  -53.3970 H       241 TRP   -0.2500
   4014 HA        -71.7350  -22.3770  -51.0080 H       241 TRP    0.1700
   4015 HB1       -69.6740  -22.0330  -52.8060 H       241 TRP   -0.2000
   4016 HB2       -71.0430  -22.4220  -53.9270 H       241 TRP    0.1400
   4017 HD1       -68.6730  -24.0290  -51.4070 H       241 TRP   -0.2700
   4018 HE1       -69.1050  -26.5520  -51.3150 H       241 TRP    0.1600
   4019 HE3       -73.0400  -24.2180  -54.0980 H       241 TRP   -0.1400
   4020 HZ2       -71.0410  -28.4080  -52.2500 H       241 TRP    0.1400
   4021 HZ3       -74.0870  -26.4000  -54.4840 H       241 TRP    0.5100
   4022 HH2       -73.1310  -28.4550  -53.5310 H       241 TRP   -0.5100
   4023 N         -72.0000  -19.4870  -51.1690 N.am    242 ILE   -0.4700
   4024 CA        -71.6650  -18.1830  -50.5740 C.3     242 ILE    0.3100
   4025 C         -72.0800  -18.2190  -49.1100 C.2     242 ILE    0.0700
   4026 O         -71.2760  -17.8880  -48.2400 O.2     242 ILE    0.0900
   4027 CB        -72.3020  -16.9960  -51.3440 C.3     242 ILE   -0.0900
   4028 CG1       -71.4960  -16.6770  -52.5990 C.3     242 ILE    0.0900
   4029 CG2       -72.4610  -15.7330  -50.4730 C.3     242 ILE   -0.2700
   4030 CD        -72.3250  -16.1800  -53.6810 C.3     242 ILE    0.0900
   4031 HN        -72.9570  -19.5970  -51.4190 H       242 ILE    0.0900
   4032 HA        -70.5890  -18.0890  -50.5810 H       242 ILE    0.0900
   4033 HB        -73.3040  -17.3050  -51.7100 H       242 ILE   -0.1800
   4034 HG11      -70.9790  -17.6000  -52.9380 H       242 ILE    0.0900
   4035 HG12      -70.7330  -15.9080  -52.3500 H       242 ILE    0.0900
   4036 HG21      -71.4690  -15.3960  -50.1050 H       242 ILE   -0.2700
   4037 HG22      -73.1070  -15.9570  -49.5970 H       242 ILE    0.0900
   4038 HG23      -72.9140  -14.9140  -51.0720 H       242 ILE    0.0900
   4039 HD1       -73.0980  -15.4900  -53.2840 H       242 ILE    0.0900
   4040 HD2       -72.8320  -17.0290  -54.1870 H       242 ILE    0.5100
   4041 HD3       -71.6990  -15.6280  -54.4130 H       242 ILE   -0.5100
   4042 N         -73.3400  -18.6400  -48.8480 N.am    243 SER   -0.4700
   4043 CA        -73.9390  -18.7540  -47.5230 C.3     243 SER    0.3100
   4044 C         -73.1920  -19.7250  -46.6280 C.2     243 SER    0.0700
   4045 O         -73.0370  -19.4330  -45.4430 O.2     243 SER    0.0900
   4046 CB        -75.4130  -19.1320  -47.6310 C.3     243 SER    0.0500
   4047 OG        -76.1160  -18.1040  -48.3070 O.3     243 SER    0.0900
   4048 HN        -73.9450  -18.9040  -49.5940 H       243 SER    0.0900
   4049 HA        -73.8320  -17.8020  -47.0240 H       243 SER   -0.6600
   4050 HB1       -75.8470  -19.2600  -46.6160 H       243 SER    0.4300
   4051 HB2       -75.5210  -20.0810  -48.2000 H       243 SER    0.5100
   4052 HG1       -75.9990  -17.3110  -47.7790 H       243 SER   -0.5100
   4053 N         -72.6960  -20.8570  -47.1910 N.am    244 ILE   -0.4700
   4054 CA        -71.9090  -21.8460  -46.4460 C.3     244 ILE    0.3100
   4055 C         -70.5510  -21.2380  -46.0820 C.2     244 ILE    0.0700
   4056 O         -70.1450  -21.3200  -44.9250 O.2     244 ILE    0.0900
   4057 CB        -71.7510  -23.2170  -47.1710 C.3     244 ILE   -0.0900
   4058 CG1       -73.0880  -23.7380  -47.7490 C.3     244 ILE    0.0900
   4059 CG2       -71.1030  -24.2540  -46.2300 C.3     244 ILE   -0.2700
   4060 CD        -72.9550  -24.9250  -48.7570 C.3     244 ILE    0.0900
   4061 HN        -72.8470  -21.0680  -48.1520 H       244 ILE    0.0900
   4062 HA        -72.4020  -21.9950  -45.4970 H       244 ILE    0.0900
   4063 HB        -71.1130  -23.0870  -48.0710 H       244 ILE   -0.1800
   4064 HG11      -73.5910  -22.8960  -48.2710 H       244 ILE    0.0900
   4065 HG12      -73.7250  -24.0700  -46.9040 H       244 ILE    0.0900
   4066 HG21      -71.7360  -24.3980  -45.3290 H       244 ILE   -0.2700
   4067 HG22      -70.1020  -23.8970  -45.9080 H       244 ILE    0.0900
   4068 HG23      -71.0020  -25.2280  -46.7540 H       244 ILE    0.0900
   4069 HD1       -72.4710  -25.7950  -48.2610 H       244 ILE    0.0900
   4070 HD2       -72.3310  -24.6190  -49.6230 H       244 ILE    0.5100
   4071 HD3       -73.9620  -25.2350  -49.1110 H       244 ILE   -0.5100
   4072 N         -69.8650  -20.6010  -47.0650 N.am    245 THR   -0.4700
   4073 CA        -68.5640  -19.9540  -46.8710 C.3     245 THR    0.3100
   4074 C         -68.6450  -18.7430  -45.9420 C.2     245 THR    0.0700
   4075 O         -67.6810  -18.4820  -45.2210 O.2     245 THR    0.0900
   4076 CB        -67.8580  -19.6600  -48.2000 C.3     245 THR    0.1400
   4077 CG2       -67.4980  -20.9200  -48.9670 C.3     245 THR    0.0900
   4078 OG1       -68.6730  -18.8120  -49.0000 O.3     245 THR   -0.6600
   4079 HN        -70.2290  -20.5460  -47.9910 H       245 THR    0.4300
   4080 HA        -67.9570  -20.6140  -46.2700 H       245 THR   -0.2700
   4081 HB        -66.8890  -19.1510  -48.0080 H       245 THR    0.0900
   4082 HG1       -68.8510  -19.3010  -49.8070 H       245 THR    0.0900
   4083 HG21      -68.4160  -21.5000  -49.1990 H       245 THR    0.0900
   4084 HG22      -66.8220  -21.5540  -48.3550 H       245 THR    0.5100
   4085 HG23      -66.9980  -20.6510  -49.9210 H       245 THR   -0.5100
   4086 N         -69.8000  -18.0330  -45.9290 N.am    246 GLU   -0.4700
   4087 CA        -70.0730  -16.8950  -45.0440 C.3     246 GLU    0.3100
   4088 C         -70.2400  -17.4160  -43.6190 C.2     246 GLU    0.0700
   4089 O         -69.7400  -16.8020  -42.6810 O.2     246 GLU    0.0900
   4090 CB        -71.3520  -16.1500  -45.4700 C.3     246 GLU   -0.1800
   4091 CG        -71.4630  -14.7480  -44.8870 C.3     246 GLU    0.0900
   4092 CD        -72.7850  -14.0190  -45.0660 C.2     246 GLU    0.0900
   4093 OE1       -72.9750  -12.9830  -44.3830 O.co2   246 GLU   -0.2800
   4094 OE2       -73.6220  -14.4620  -45.8860 O.co2   246 GLU    0.0900
   4095 HN        -70.5460  -18.2650  -46.5470 H       246 GLU    0.0900
   4096 HA        -69.2230  -16.2300  -45.0880 H       246 GLU    0.6200
   4097 HB1       -72.2320  -16.7410  -45.1400 H       246 GLU   -0.7600
   4098 HB2       -71.3650  -16.0740  -46.5780 H       246 GLU   -0.7600
   4099 HG1       -70.6760  -14.1230  -45.3560 H       246 GLU    0.5100
   4100 HG2       -71.2720  -14.8200  -43.7960 H       246 GLU   -0.5100
   4101 N         -70.9520  -18.5510  -43.4600 N.am    247 ALA   -0.4700
   4102 CA        -71.1770  -19.2030  -42.1800 C.3     247 ALA    0.3100
   4103 C         -69.8460  -19.7210  -41.6580 C.2     247 ALA    0.0700
   4104 O         -69.5060  -19.4410  -40.5120 O.2     247 ALA    0.0900
   4105 CB        -72.1770  -20.3410  -42.3320 C.3     247 ALA   -0.2700
   4106 HN        -71.3690  -19.0070  -44.2420 H       247 ALA    0.0900
   4107 HA        -71.5530  -18.4640  -41.4880 H       247 ALA    0.0900
   4108 HB1       -71.7910  -21.0950  -43.0520 H       247 ALA    0.0900
   4109 HB2       -73.1420  -19.9480  -42.7140 H       247 ALA    0.5100
   4110 HB3       -72.3370  -20.8380  -41.3510 H       247 ALA   -0.5100
   4111 N         -69.0510  -20.3970  -42.5270 N.am    248 LEU   -0.4700
   4112 CA        -67.7140  -20.9100  -42.2150 C.3     248 LEU    0.3100
   4113 C         -66.7560  -19.7620  -41.8650 C.2     248 LEU    0.0700
   4114 O         -65.8500  -19.9520  -41.0520 O.2     248 LEU    0.0900
   4115 CB        -67.1390  -21.7150  -43.3970 C.3     248 LEU   -0.1800
   4116 CG        -67.7190  -23.1030  -43.6490 C.3     248 LEU    0.0900
   4117 CD1       -67.5370  -23.4940  -45.0920 C.3     248 LEU    0.0900
   4118 CD2       -67.0740  -24.1500  -42.7630 C.3     248 LEU   -0.0900
   4119 HN        -69.3580  -20.5800  -43.4560 H       248 LEU    0.0900
   4120 HA        -67.7940  -21.5370  -41.3390 H       248 LEU   -0.2700
   4121 HB1       -66.0500  -21.8350  -43.2230 H       248 LEU    0.0900
   4122 HB2       -67.2940  -21.1150  -44.3180 H       248 LEU    0.0900
   4123 HG        -68.8010  -23.1010  -43.4020 H       248 LEU    0.0900
   4124 HD11      -66.4580  -23.5070  -45.3500 H       248 LEU   -0.2700
   4125 HD12      -68.0510  -22.7600  -45.7490 H       248 LEU    0.0900
   4126 HD13      -67.9560  -24.5080  -45.2640 H       248 LEU    0.0900
   4127 HD21      -67.2380  -23.8990  -41.6930 H       248 LEU    0.0900
   4128 HD22      -65.9800  -24.1870  -42.9550 H       248 LEU    0.5100
   4129 HD23      -67.5230  -25.1460  -42.9660 H       248 LEU   -0.5100
   4130 N         -66.9570  -18.5740  -42.4850 N.am    249 ALA   -0.4700
   4131 CA        -66.1520  -17.3810  -42.2460 C.3     249 ALA    0.3100
   4132 C         -66.3360  -16.8590  -40.8290 C.2     249 ALA    0.0700
   4133 O         -65.3480  -16.4670  -40.2050 O.2     249 ALA    0.0900
   4134 CB        -66.4890  -16.2890  -43.2510 C.3     249 ALA   -0.2700
   4135 HN        -67.6880  -18.4610  -43.1520 H       249 ALA    0.0900
   4136 HA        -65.1110  -17.6590  -42.3310 H       249 ALA    0.0900
   4137 HB1       -67.5620  -16.0110  -43.1670 H       249 ALA    0.0900
   4138 HB2       -66.2970  -16.6530  -44.2830 H       249 ALA    0.5100
   4139 HB3       -65.8730  -15.3870  -43.0520 H       249 ALA   -0.5100
   4140 N         -67.5840  -16.9050  -40.2960 N.am    250 PHE   -0.4700
   4141 CA        -67.9310  -16.4340  -38.9500 C.3     250 PHE    0.3100
   4142 C         -67.1230  -17.0640  -37.8190 C.2     250 PHE    0.0700
   4143 O         -67.0460  -16.4700  -36.7390 O.2     250 PHE    0.0900
   4144 CB        -69.4440  -16.5010  -38.6710 C.3     250 PHE   -0.1800
   4145 CG        -70.3350  -15.7140  -39.6060 C.ar    250 PHE    0.0900
   4146 CD1       -69.8570  -14.5920  -40.2770 C.ar    250 PHE    0.0900
   4147 CD2       -71.6670  -16.0700  -39.7850 C.ar    250 PHE    0.0000
   4148 CE1       -70.6760  -13.8830  -41.1540 C.ar    250 PHE   -0.1150
   4149 CE2       -72.4930  -15.3400  -40.6430 C.ar    250 PHE    0.1150
   4150 CZ        -71.9930  -14.2530  -41.3210 C.ar    250 PHE   -0.1150
   4151 HN        -68.3470  -17.2750  -40.8190 H       250 PHE    0.1150
   4152 HA        -67.5870  -15.4140  -38.8640 H       250 PHE   -0.1150
   4153 HB1       -69.6340  -16.1090  -37.6490 H       250 PHE    0.1150
   4154 HB2       -69.7710  -17.5610  -38.7400 H       250 PHE   -0.1150
   4155 HD1       -68.8400  -14.2670  -40.1160 H       250 PHE    0.1150
   4156 HD2       -72.0680  -16.9200  -39.2540 H       250 PHE   -0.1150
   4157 HE1       -70.2790  -13.0440  -41.7040 H       250 PHE    0.1150
   4158 HE2       -73.5250  -15.6290  -40.7740 H       250 PHE    0.5100
   4159 HZ        -72.6320  -13.6890  -41.9840 H       250 PHE   -0.5100
   4160 N         -66.4650  -18.2270  -38.0790 N.am    251 PHE   -0.4700
   4161 CA        -65.5880  -18.9180  -37.1300 C.3     251 PHE    0.3100
   4162 C         -64.4840  -17.9720  -36.6490 C.2     251 PHE    0.0700
   4163 O         -63.9600  -18.1650  -35.5510 O.2     251 PHE    0.0900
   4164 CB        -64.9970  -20.2170  -37.7350 C.3     251 PHE   -0.1800
   4165 CG        -63.8990  -20.8620  -36.9130 C.ar    251 PHE    0.0900
   4166 CD1       -62.5570  -20.6540  -37.2250 C.ar    251 PHE    0.0900
   4167 CD2       -64.2040  -21.6300  -35.7930 C.ar    251 PHE    0.0000
   4168 CE1       -61.5400  -21.2040  -36.4340 C.ar    251 PHE   -0.1150
   4169 CE2       -63.1880  -22.1860  -35.0060 C.ar    251 PHE    0.1150
   4170 CZ        -61.8630  -21.9710  -35.3340 C.ar    251 PHE   -0.1150
   4171 HN        -66.5560  -18.6760  -38.9640 H       251 PHE    0.1150
   4172 HA        -66.1710  -19.1520  -36.2510 H       251 PHE   -0.1150
   4173 HB1       -64.5610  -19.9860  -38.7310 H       251 PHE    0.1150
   4174 HB2       -65.8070  -20.9690  -37.8380 H       251 PHE   -0.1150
   4175 HD1       -62.2970  -20.0590  -38.0870 H       251 PHE    0.1150
   4176 HD2       -65.2370  -21.7970  -35.5270 H       251 PHE   -0.1150
   4177 HE1       -60.5050  -21.0280  -36.6840 H       251 PHE    0.1150
   4178 HE2       -63.4390  -22.7840  -34.1430 H       251 PHE    0.5100
   4179 HZ        -61.0800  -22.4030  -34.7280 H       251 PHE   -0.5100
   4180 N         -64.1640  -16.9190  -37.4490 N.am    252 HSP   -0.4700
   4181 CA        -63.1700  -15.8910  -37.1270 C.3     252 HSP    0.3100
   4182 C         -63.3950  -15.2710  -35.7410 C.2     252 HSP    0.0700
   4183 O         -62.4330  -14.8790  -35.0770 O.2     252 HSP    0.0900
   4184 CB        -63.0800  -14.8210  -38.2380 C.3     252 HSP   -0.0500
   4185 CG        -64.1470  -13.7680  -38.2060 C.ar    252 HSP    0.0900
   4186 CD2       -65.3020  -13.6840  -38.9090 C.ar    252 HSP    0.0900
   4187 ND1       -64.0320  -12.6490  -37.4050 N.ar    252 HSP    0.1900
   4188 CE1       -65.1170  -11.9260  -37.6290 C.ar    252 HSP    0.1300
   4189 NE2       -65.9100  -12.5130  -38.5310 N.ar    252 HSP    0.1900
   4190 HN        -64.6160  -16.7970  -38.3280 H       252 HSP   -0.5100
   4191 HA        -62.2160  -16.3810  -37.0060 H       252 HSP    0.4400
   4192 HB1       -63.1390  -15.3330  -39.2210 H       252 HSP   -0.5100
   4193 HB2       -62.0970  -14.3100  -38.1500 H       252 HSP    0.4400
   4194 HD1       -63.2810  -12.4290  -36.7820 H       252 HSP    0.3200
   4195 HD2       -65.7340  -14.3570  -39.6390 H       252 HSP    0.1800
   4196 HE1       -65.3320  -10.9950  -37.1500 H       252 HSP    0.5100
   4197 HE2       -66.7830  -12.1630  -38.8680 H       252 HSP   -0.5100
   4198 N         -64.6710  -15.2180  -35.2990 N.am    253 CYS   -0.4700
   4199 CA        -65.1010  -14.7130  -33.9960 C.3     253 CYS    0.3100
   4200 C         -64.6040  -15.5970  -32.8470 C.2     253 CYS    0.0700
   4201 O         -64.6110  -15.1690  -31.6920 O.2     253 CYS    0.0900
   4202 CB        -66.6210  -14.5520  -33.9640 C.3     253 CYS   -0.1100
   4203 SG        -67.2540  -13.2950  -35.1030 S.3     253 CYS    0.0900
   4204 HN        -65.4160  -15.5410  -35.8760 H       253 CYS    0.0900
   4205 HA        -64.6190  -13.7620  -33.8270 H       253 CYS   -0.2300
   4206 HB1       -66.9180  -14.2850  -32.9280 H       253 CYS    0.1600
   4207 HB2       -67.0770  -15.5330  -34.2160 H       253 CYS    0.5100
   4208 HG1       -66.5780  -12.2950  -34.5600 H       253 CYS   -0.5100
   4209 N         -64.1640  -16.8260  -33.1700 N.am    254 CYS   -0.4700
   4210 CA        -63.6180  -17.7800  -32.2190 C.3     254 CYS    0.3100
   4211 C         -62.0810  -17.8300  -32.2890 C.2     254 CYS    0.0700
   4212 O         -61.4730  -18.5020  -31.4590 O.2     254 CYS    0.0900
   4213 CB        -64.2400  -19.1630  -32.4160 C.3     254 CYS   -0.1100
   4214 SG        -66.0510  -19.1830  -32.3200 S.3     254 CYS    0.0900
   4215 HN        -64.1960  -17.1470  -34.1130 H       254 CYS    0.0900
   4216 HA        -63.8250  -17.4160  -31.2240 H       254 CYS   -0.2300
   4217 HB1       -63.8290  -19.8400  -31.6380 H       254 CYS    0.1600
   4218 HB2       -63.9270  -19.5440  -33.4110 H       254 CYS    0.5100
   4219 HG1       -66.1400  -20.4810  -32.0740 H       254 CYS   -0.5100
   4220 N         -61.4430  -17.0830  -33.2300 N.am    255 LEU   -0.4700
   4221 CA        -59.9770  -17.0480  -33.3740 C.3     255 LEU    0.3100
   4222 C         -59.2760  -16.3420  -32.2220 C.2     255 LEU    0.0700
   4223 O         -58.2460  -16.8260  -31.7560 O.2     255 LEU    0.0900
   4224 CB        -59.5320  -16.4010  -34.6970 C.3     255 LEU   -0.1800
   4225 CG        -59.8120  -17.1470  -35.9880 C.3     255 LEU    0.0900
   4226 CD1       -59.4920  -16.2680  -37.1570 C.3     255 LEU    0.0900
   4227 CD2       -59.0110  -18.4440  -36.0850 C.3     255 LEU   -0.0900
   4228 HN        -61.9490  -16.5170  -33.8750 H       255 LEU    0.0900
   4229 HA        -59.6200  -18.0650  -33.3260 H       255 LEU   -0.2700
   4230 HB1       -58.4360  -16.2450  -34.6350 H       255 LEU    0.0900
   4231 HB2       -60.0370  -15.4150  -34.7680 H       255 LEU    0.0900
   4232 HG        -60.8830  -17.4400  -36.0250 H       255 LEU    0.0900
   4233 HD11      -58.4210  -15.9740  -37.1320 H       255 LEU   -0.2700
   4234 HD12      -60.1140  -15.3470  -37.1180 H       255 LEU    0.0900
   4235 HD13      -59.6890  -16.8120  -38.1050 H       255 LEU    0.0900
   4236 HD21      -59.2710  -19.1170  -35.2390 H       255 LEU    0.0900
   4237 HD22      -57.9230  -18.2210  -36.0400 H       255 LEU    0.5100
   4238 HD23      -59.2470  -18.9640  -37.0380 H       255 LEU   -0.5100
   4239 N         -59.8030  -15.1760  -31.8020 N.am    256 ASN   -0.4700
   4240 CA        -59.2570  -14.3760  -30.7080 C.3     256 ASN    0.3100
   4241 C         -59.2350  -15.1410  -29.3600 C.2     256 ASN    0.0700
   4242 O         -58.1660  -15.1620  -28.7400 O.2     256 ASN    0.0900
   4243 CB        -59.9970  -13.0320  -30.6050 C.3     256 ASN   -0.1800
   4244 CG        -59.4600  -12.0420  -29.5970 C.2     256 ASN    0.0900
   4245 ND2       -60.2660  -11.0290  -29.3250 N.am    256 ASN    0.0900
   4246 OD1       -58.3310  -12.1350  -29.0910 O.2     256 ASN    0.5500
   4247 HN        -60.6160  -14.7970  -32.2360 H       256 ASN   -0.5500
   4248 HA        -58.2080  -14.2120  -30.9030 H       256 ASN   -0.6200
   4249 HB1       -61.0530  -13.2430  -30.3350 H       256 ASN    0.3200
   4250 HB2       -59.9650  -12.5450  -31.6020 H       256 ASN    0.3000
   4251 HD21      -59.9850  -10.3290  -28.6680 H       256 ASN    0.5100
   4252 HD22      -61.1560  -10.9620  -29.7760 H       256 ASN   -0.5100
   4253 N         -60.3300  -15.8090  -28.8940 N.am    257 PRO   -0.2900
   4254 CA        -60.2570  -16.5300  -27.6110 C.3     257 PRO    0.0000
   4255 C         -59.4930  -17.8490  -27.6770 C.2     257 PRO    0.0900
   4256 O         -58.9030  -18.2420  -26.6700 O.2     257 PRO    0.0900
   4257 CB        -61.7230  -16.7750  -27.2510 C.3     257 PRO    0.0200
   4258 CG        -62.5270  -16.0030  -28.2440 C.3     257 PRO    0.0900
   4259 CD        -61.6910  -15.8950  -29.4520 C.3     257 PRO   -0.1800
   4260 HA        -59.7060  -15.9510  -26.8870 H       257 PRO    0.0900
   4261 HB1       -61.9340  -16.4200  -26.2190 H       257 PRO    0.0900
   4262 HB2       -61.9630  -17.8580  -27.3120 H       257 PRO   -0.1800
   4263 HG1       -63.4750  -16.5350  -28.4740 H       257 PRO    0.0900
   4264 HG2       -62.7700  -14.9940  -27.8480 H       257 PRO    0.0900
   4265 HD1       -61.7850  -16.7930  -30.0990 H       257 PRO    0.5100
   4266 HD2       -61.9270  -14.9820  -30.0350 H       257 PRO   -0.5100
   4267 N         -59.5210  -18.5430  -28.8410 N.am    258 ILE   -0.4700
   4268 CA        -58.8280  -19.8190  -29.0620 C.3     258 ILE    0.3100
   4269 C         -57.3150  -19.6600  -28.8770 C.2     258 ILE    0.0700
   4270 O         -56.6640  -20.5700  -28.3640 O.2     258 ILE    0.0900
   4271 CB        -59.2660  -20.5050  -30.4000 C.3     258 ILE   -0.0900
   4272 CG1       -60.1670  -21.7250  -30.1430 C.3     258 ILE    0.0900
   4273 CG2       -58.1090  -20.8640  -31.3430 C.3     258 ILE   -0.2700
   4274 CD        -61.6800  -21.4380  -30.0790 C.3     258 ILE    0.0900
   4275 HN        -60.0320  -18.2040  -29.6260 H       258 ILE    0.0900
   4276 HA        -59.0540  -20.4640  -28.2260 H       258 ILE    0.0900
   4277 HB        -59.9510  -19.8150  -30.9370 H       258 ILE   -0.1800
   4278 HG11      -59.8620  -22.1790  -29.1760 H       258 ILE    0.0900
   4279 HG12      -59.9910  -22.4590  -30.9560 H       258 ILE    0.0900
   4280 HG21      -57.4120  -21.5690  -30.8420 H       258 ILE   -0.2700
   4281 HG22      -57.5470  -19.9470  -31.6200 H       258 ILE    0.0900
   4282 HG23      -58.5050  -21.3500  -32.2610 H       258 ILE    0.0900
   4283 HD1       -62.0270  -21.0010  -31.0400 H       258 ILE    0.0900
   4284 HD2       -61.8930  -20.7140  -29.2630 H       258 ILE    0.5100
   4285 HD3       -62.2370  -22.3820  -29.8960 H       258 ILE   -0.5100
   4286 N         -56.7710  -18.4770  -29.2440 N.am    259 LEU   -0.4700
   4287 CA        -55.3510  -18.1610  -29.0970 C.3     259 LEU    0.3100
   4288 C         -54.9410  -17.8220  -27.6640 C.2     259 LEU    0.0700
   4289 O         -53.7480  -17.8430  -27.3470 O.2     259 LEU    0.0900
   4290 CB        -54.8890  -17.0960  -30.1070 C.3     259 LEU   -0.1800
   4291 CG        -54.7580  -17.5850  -31.5550 C.3     259 LEU    0.0900
   4292 CD1       -54.3600  -16.4540  -32.4720 C.3     259 LEU    0.0900
   4293 CD2       -53.7630  -18.7220  -31.6670 C.3     259 LEU   -0.0900
   4294 HN        -57.3300  -17.7530  -29.6400 H       259 LEU    0.0900
   4295 HA        -54.7940  -19.0740  -29.2460 H       259 LEU   -0.2700
   4296 HB1       -53.8990  -16.7150  -29.7790 H       259 LEU    0.0900
   4297 HB2       -55.6210  -16.2600  -30.0890 H       259 LEU    0.0900
   4298 HG        -55.7320  -18.0020  -31.8890 H       259 LEU    0.0900
   4299 HD11      -53.3830  -16.0310  -32.1550 H       259 LEU   -0.2700
   4300 HD12      -55.1240  -15.6480  -32.4330 H       259 LEU    0.0900
   4301 HD13      -54.2630  -16.8280  -33.5130 H       259 LEU    0.0900
   4302 HD21      -53.9880  -19.5030  -30.9090 H       259 LEU    0.0900
   4303 HD22      -52.7340  -18.3430  -31.4890 H       259 LEU    0.5100
   4304 HD23      -53.8240  -19.1790  -32.6780 H       259 LEU   -0.5100
   4305 N         -55.9350  -17.5570  -26.7920 N.am    260 TYR   -0.4700
   4306 CA        -55.7340  -17.3030  -25.3700 C.3     260 TYR    0.3100
   4307 C         -55.7930  -18.6180  -24.5830 C.2     260 TYR    0.0700
   4308 O         -55.3800  -18.6560  -23.4230 O.2     260 TYR    0.0900
   4309 CB        -56.7670  -16.2960  -24.8280 C.3     260 TYR   -0.1800
   4310 CG        -56.3650  -14.8490  -25.0080 C.ar    260 TYR    0.0900
   4311 CD1       -55.1500  -14.3740  -24.5230 C.ar    260 TYR    0.0900
   4312 CD2       -57.2220  -13.9410  -25.6270 C.ar    260 TYR    0.0000
   4313 CE1       -54.7750  -13.0430  -24.6930 C.ar    260 TYR   -0.1150
   4314 CE2       -56.8610  -12.6040  -25.7910 C.ar    260 TYR    0.1150
   4315 CZ        -55.6370  -12.1590  -25.3200 C.ar    260 TYR   -0.1150
   4316 OH        -55.2650  -10.8480  -25.4890 O.3     260 TYR    0.1150
   4317 HN        -56.8840  -17.5210  -27.0930 H       260 TYR    0.1100
   4318 HA        -54.7340  -16.9180  -25.2410 H       260 TYR   -0.5400
   4319 HB1       -56.9040  -16.4640  -23.7380 H       260 TYR    0.4300
   4320 HB2       -57.7310  -16.4370  -25.3610 H       260 TYR   -0.1150
   4321 HD1       -54.4860  -15.0490  -24.0060 H       260 TYR    0.1150
   4322 HD2       -58.1830  -14.2790  -25.9850 H       260 TYR   -0.1150
   4323 HE1       -53.8130  -12.7010  -24.3360 H       260 TYR    0.1150
   4324 HE2       -57.5340  -11.9190  -26.2830 H       260 TYR    0.5100
   4325 HH        -54.3890  -10.7370  -25.1140 H       260 TYR   -0.5100
   4326 N         -56.2970  -19.7010  -25.2170 N.am    261 ALA   -0.4700
   4327 CA        -56.3690  -21.0200  -24.5960 C.3     261 ALA    0.3100
   4328 C         -54.9670  -21.6020  -24.4510 C.2     261 ALA    0.0700
   4329 O         -54.0870  -21.2950  -25.2580 O.2     261 ALA    0.0900
   4330 CB        -57.2440  -21.9530  -25.4220 C.3     261 ALA   -0.2700
   4331 HN        -56.6440  -19.6440  -26.1490 H       261 ALA    0.0900
   4332 HA        -56.7790  -20.9010  -23.6030 H       261 ALA    0.0900
   4333 HB1       -56.8250  -22.0650  -26.4440 H       261 ALA    0.0900
   4334 HB2       -58.2700  -21.5350  -25.5040 H       261 ALA    0.5100
   4335 HB3       -57.2860  -22.9550  -24.9440 H       261 ALA   -0.5100
   4336 N         -54.7580  -22.4150  -23.3960 N.am    262 PHE   -0.4700
   4337 CA        -53.4930  -23.0740  -23.0470 C.3     262 PHE    0.3100
   4338 C         -52.3230  -22.1020  -22.8230 C.2     262 PHE    0.0700
   4339 O         -51.1720  -22.4210  -23.1370 O.2     262 PHE    0.0900
   4340 CB        -53.1390  -24.2040  -24.0390 C.3     262 PHE   -0.1800
   4341 CG        -54.2370  -25.2120  -24.2700 C.ar    262 PHE    0.0900
   4342 CD1       -54.5140  -26.1930  -23.3270 C.ar    262 PHE    0.0900
   4343 CD2       -54.9850  -25.1910  -25.4410 C.ar    262 PHE    0.0000
   4344 CE1       -55.5270  -27.1270  -23.5430 C.ar    262 PHE   -0.1150
   4345 CE2       -55.9960  -26.1270  -25.6580 C.ar    262 PHE    0.1150
   4346 CZ        -56.2620  -27.0900  -24.7080 C.ar    262 PHE   -0.1150
   4347 HN        -55.5040  -22.6140  -22.7690 H       262 PHE    0.1150
   4348 HA        -53.5970  -23.4770  -22.0510 H       262 PHE   -0.1150
   4349 HB1       -52.2620  -24.7660  -23.6510 H       262 PHE    0.1150
   4350 HB2       -52.8980  -23.7570  -25.0270 H       262 PHE   -0.1150
   4351 HD1       -53.9370  -26.2330  -22.4150 H       262 PHE    0.1150
   4352 HD2       -54.7820  -24.4400  -26.1900 H       262 PHE   -0.1150
   4353 HE1       -55.7360  -27.8790  -22.7980 H       262 PHE    0.1150
   4354 HE2       -56.5710  -26.0980  -26.5710 H       262 PHE    0.5100
   4355 HZ        -57.0450  -27.8140  -24.8770 H       262 PHE   -0.5100
   4356 N         -52.6260  -20.9110  -22.2590 N.am    263 LEU   -0.4700
   4357 CA        -51.6440  -19.8660  -21.9750 C.3     263 LEU    0.3100
   4358 C         -50.9030  -20.1680  -20.6730 C.2     263 LEU    0.0700
   4359 O         -51.5050  -20.2070  -19.5980 O.2     263 LEU    0.0900
   4360 CB        -52.3160  -18.4800  -21.9500 C.3     263 LEU   -0.1800
   4361 CG        -51.4330  -17.2660  -22.2400 C.3     263 LEU    0.0900
   4362 CD1       -50.8350  -17.3260  -23.6370 C.3     263 LEU    0.0900
   4363 CD2       -52.2270  -15.9910  -22.1040 C.3     263 LEU   -0.0900
   4364 HN        -53.5630  -20.6880  -22.0040 H       263 LEU    0.0900
   4365 HA        -50.8870  -19.9020  -22.7450 H       263 LEU   -0.2700
   4366 HB1       -52.7570  -18.3400  -20.9410 H       263 LEU    0.0900
   4367 HB2       -53.1320  -18.4890  -22.7020 H       263 LEU    0.0900
   4368 HG        -50.6110  -17.2280  -21.4950 H       263 LEU    0.0900
   4369 HD11      -51.6440  -17.3530  -24.3990 H       263 LEU   -0.2700
   4370 HD12      -50.2170  -18.2440  -23.7440 H       263 LEU    0.0900
   4371 HD13      -50.2060  -16.4280  -23.8190 H       263 LEU    0.0900
   4372 HD21      -52.6300  -15.8990  -21.0720 H       263 LEU    0.0900
   4373 HD22      -53.0800  -15.9990  -22.8170 H       263 LEU    0.5100
   4374 HD23      -51.5760  -15.1150  -22.3100 H       263 LEU   -0.5100
   4375 N         -49.6030  -20.4270  -20.7990 N.am    264 GLY   -0.4700
   4376 CA        -48.7410  -20.7890  -19.6810 C.3     264 GLY    0.3100
   4377 C         -48.7660  -22.2790  -19.3940 C.2     264 GLY   -0.0200
   4378 O         -48.0090  -22.7570  -18.5430 O.2     264 GLY    0.0900
   4379 HN        -49.1520  -20.3850  -21.6870 H       264 GLY    0.0900
   4380 HA1       -49.0850  -20.2540  -18.8090 H       264 GLY    0.5100
   4381 HA2       -47.7330  -20.4910  -19.9270 H       264 GLY   -0.5100
   4382 N         -49.6410  -23.0200  -20.1150 N.am    265 ALA   -0.4700
   4383 CA        -49.8290  -24.4650  -20.0070 C.3     265 ALA    0.3100
   4384 C         -48.6270  -25.2210  -20.5430 C.2     265 ALA    0.0700
   4385 O         -48.1170  -24.9050  -21.6200 O.2     265 ALA    0.0900
   4386 CB        -51.0880  -24.8910  -20.7450 C.3     265 ALA   -0.2700
   4387 HN        -50.2270  -22.5820  -20.7900 H       265 ALA    0.0900
   4388 HA        -49.9030  -24.7170  -18.9590 H       265 ALA    0.0900
   4389 HB1       -51.0110  -24.6210  -21.8190 H       265 ALA    0.0900
   4390 HB2       -51.9730  -24.3750  -20.3130 H       265 ALA    0.5100
   4391 HB3       -51.2200  -25.9910  -20.6640 H       265 ALA   -0.5100
   4392 N         -48.1710  -26.2190  -19.7700 N.am    266 LYS   -0.4700
   4393 CA        -47.0160  -27.0570  -20.0700 C.3     266 LYS    0.3100
   4394 C         -47.4710  -28.3430  -20.7780 C.2     266 LYS    0.0700
   4395 O         -47.9660  -29.2580  -20.1180 O.2     266 LYS    0.0900
   4396 CB        -46.2910  -27.3880  -18.7530 C.3     266 LYS   -0.1800
   4397 CG        -44.8140  -27.0140  -18.7100 C.3     266 LYS    0.0900
   4398 CD        -44.2330  -27.1540  -17.2890 C.3     266 LYS    0.0900
   4399 CE        -43.8650  -28.5720  -16.9030 C.3     266 LYS   -0.1800
   4400 NZ        -43.4740  -28.6700  -15.4730 N.4     266 LYS    0.0900
   4401 HN        -48.6280  -26.4410  -18.9130 H       266 LYS    0.0900
   4402 HA        -46.3640  -26.5160  -20.7400 H       266 LYS   -0.1800
   4403 HB1       -46.3740  -28.4820  -18.5790 H       266 LYS    0.0900
   4404 HB2       -46.8080  -26.8520  -17.9300 H       266 LYS    0.0900
   4405 HG1       -44.6980  -25.9620  -19.0480 H       266 LYS    0.2100
   4406 HG2       -44.2510  -27.6780  -19.3990 H       266 LYS    0.0500
   4407 HD1       -44.9850  -26.7770  -16.5640 H       266 LYS    0.0500
   4408 HD2       -43.3200  -26.5250  -17.2200 H       266 LYS   -0.3000
   4409 HE1       -43.0030  -28.9150  -17.5140 H       266 LYS    0.3300
   4410 HE2       -44.7370  -29.2420  -17.0620 H       266 LYS    0.3300
   4411 HZ1       -44.2680  -28.3640  -14.8750 H       266 LYS    0.3300
   4412 HZ2       -42.6510  -28.0600  -15.2960 H       266 LYS    0.5100
   4413 HZ3       -43.2300  -29.6560  -15.2470 H       266 LYS   -0.5100
   4414 N         -47.3200  -28.4130  -22.1180 N.am    267 PHE   -0.4700
   4415 CA        -47.6970  -29.5840  -22.9240 C.3     267 PHE    0.3100
   4416 C         -46.6410  -30.6860  -22.7270 C.2     267 PHE    0.0700
   4417 O         -45.7820  -30.8970  -23.5870 O.2     267 PHE    0.0900
   4418 CB        -47.8260  -29.1920  -24.4160 C.3     267 PHE   -0.1800
   4419 CG        -49.1610  -28.6470  -24.8790 C.ar    267 PHE    0.0900
   4420 CD1       -49.7500  -27.5550  -24.2440 C.ar    267 PHE    0.0900
   4421 CD2       -49.7820  -29.1580  -26.0140 C.ar    267 PHE    0.0000
   4422 CE1       -50.9670  -27.0390  -24.6910 C.ar    267 PHE   -0.1150
   4423 CE2       -50.9950  -28.6320  -26.4680 C.ar    267 PHE    0.1150
   4424 CZ        -51.5820  -27.5800  -25.8010 C.ar    267 PHE   -0.1150
   4425 HN        -46.9330  -27.6520  -22.6340 H       267 PHE    0.1150
   4426 HA        -48.6380  -29.9600  -22.5510 H       267 PHE   -0.1150
   4427 HB1       -47.6280  -30.0940  -25.0320 H       267 PHE    0.1150
   4428 HB2       -47.0750  -28.4050  -24.6360 H       267 PHE   -0.1150
   4429 HD1       -49.2570  -27.1020  -23.3960 H       267 PHE    0.1150
   4430 HD2       -49.3210  -29.9740  -26.5520 H       267 PHE   -0.1150
   4431 HE1       -51.4280  -26.2150  -24.1670 H       267 PHE    0.1150
   4432 HE2       -51.4720  -29.0500  -27.3420 H       267 PHE    0.5100
   4433 HZ        -52.5230  -27.1790  -26.1470 H       267 PHE   -0.5100
   4434 N         -46.6930  -31.3740  -21.5680 N.am    268 LYS   -0.4700
   4435 CA        -45.7020  -32.3800  -21.1830 C.3     268 LYS    0.3100
   4436 C         -46.2570  -33.7840  -20.9240 C.2     268 LYS    0.0700
   4437 O         -45.6020  -34.7680  -21.2780 O.2     268 LYS    0.0900
   4438 CB        -44.9130  -31.9000  -19.9410 C.3     268 LYS   -0.1800
   4439 CG        -44.1310  -30.6000  -20.1360 C.3     268 LYS    0.0900
   4440 CD        -42.6740  -30.8580  -20.4930 C.3     268 LYS    0.0900
   4441 CE        -42.1160  -29.8100  -21.4250 C.3     268 LYS   -0.1800
   4442 NZ        -42.5730  -30.0180  -22.8250 N.4     268 LYS    0.0900
   4443 HN        -47.4240  -31.2210  -20.9090 H       268 LYS    0.0900
   4444 HA        -45.0350  -32.5340  -22.0170 H       268 LYS   -0.1800
   4445 HB1       -44.1950  -32.6970  -19.6570 H       268 LYS    0.0900
   4446 HB2       -45.6330  -31.7490  -19.1090 H       268 LYS    0.0900
   4447 HG1       -44.1730  -30.0100  -19.1970 H       268 LYS    0.2100
   4448 HG2       -44.6040  -30.0130  -20.9510 H       268 LYS    0.0500
   4449 HD1       -42.5940  -31.8520  -20.9830 H       268 LYS    0.0500
   4450 HD2       -42.0710  -30.8670  -19.5600 H       268 LYS   -0.3000
   4451 HE1       -41.0070  -29.8560  -21.4200 H       268 LYS    0.3300
   4452 HE2       -42.4580  -28.8030  -21.1040 H       268 LYS    0.3300
   4453 HZ1       -43.6060  -30.1390  -22.8390 H       268 LYS    0.3300
   4454 HZ2       -42.1190  -30.8690  -23.2150 H       268 LYS    0.5100
   4455 HZ3       -42.3140  -29.1930  -23.4020 H       268 LYS   -0.5100
   4456 N         -47.4230  -33.8810  -20.2610 N.am    269 THR   -0.4700
   4457 CA        -48.0470  -35.1530  -19.8800 C.3     269 THR    0.3100
   4458 C         -48.5900  -35.9510  -21.0670 C.2     269 THR    0.0700
   4459 O         -49.1130  -35.3640  -22.0140 O.2     269 THR    0.0900
   4460 CB        -49.1050  -34.9440  -18.7820 C.3     269 THR    0.1400
   4461 CG2       -49.1620  -36.1060  -17.8090 C.3     269 THR    0.0900
   4462 OG1       -48.8420  -33.7330  -18.0630 O.3     269 THR   -0.6600
   4463 HN        -47.9280  -33.0670  -19.9890 H       269 THR    0.4300
   4464 HA        -47.2690  -35.8150  -19.5270 H       269 THR   -0.2700
   4465 HB        -50.1150  -34.8750  -19.2410 H       269 THR    0.0900
   4466 HG1       -49.5320  -33.6640  -17.4000 H       269 THR    0.0900
   4467 HG21      -48.1780  -36.2360  -17.3110 H       269 THR    0.0900
   4468 HG22      -49.4100  -37.0430  -18.3540 H       269 THR    0.5100
   4469 HG23      -49.9310  -35.9110  -17.0310 H       269 THR   -0.5100
   4470 N         -48.4010  -37.2800  -21.0690 N.am    270 SER   -0.4700
   4471 CA        -48.6220  -38.0690  -22.2690 C.3     270 SER    0.3100
   4472 CAT       -47.0730  -41.5040  -21.7020 C.3     270 SER    0.0700
   4473 C         -48.5200  -39.5430  -21.9420 C.2     270 SER    0.0900
   4474 O         -49.5110  -40.1830  -21.6050 O.2     270 SER    0.0500
   4475 CB        -47.6410  -37.7040  -23.4320 C.3     270 SER    0.0900
   4476 OG        -46.2790  -37.6130  -22.9950 O.3     270 SER    0.0900
   4477 NT        -47.3030  -40.1120  -22.0080 N.am    270 SER   -0.6600
   4478 HN        -48.1050  -37.7790  -20.2590 H       270 SER    0.4300
   4479 HNT       -46.4970  -39.5900  -22.2730 H       270 SER    0.5100
   4480 HA        -49.6410  -37.8980  -22.5850 H       270 SER   -0.5100
   4481 HB1       -47.9340  -36.7240  -23.8640 H       270 SER   -0.4700
   4482 HB2       -47.7010  -38.4870  -24.2190 H       270 SER    0.3100
   4483 HG1       -46.1890  -36.7480  -22.5870 H       270 SER   -0.1100
   4484 HT1       -47.6710  -42.1390  -22.3910 H       270 SER    0.0900
   4485 HT2       -47.3830  -41.7150  -20.6570 H       270 SER    0.0900
   4486 HT3       -45.9970  -41.7440  -21.8350 H       270 SER    0.0900
@<TRIPOS>BOND
     1    1    2 1
     2    2   13 1
     3    2    6 1
     4    2    4 1
     5    4    5 2
     6    6   15 1
     7    6    7 1
     8    7    9 2
     9    7    8 am
    10    8   16 1
    11    8   17 1
    12    3   10 1
    13    3   18 1
    14    3   19 1
    15    3   20 1
    16   10    1 1
    17   10   11 2
    18   12    1 1
    19   14    6 1
    20   21   22 1
    21   22   23 1
    22   22   33 1
    23   22   25 1
    24   23   24 2
    25   25   35 1
    26   25   26 1
    27   26   28 ar
    28   26   27 ar
    29   27   36 1
    30   27   29 ar
    31   28   37 1
    32   28   30 ar
    33   29   38 1
    34   29   31 ar
    35   30   39 1
    36   30   31 ar
    37   31   40 1
    38   32   21 1
    39   34   25 1
    40    4   21 am
    41   41   42 1
    42   42   43 1
    43   42   50 1
    44   42   45 1
    45   43   44 2
    46   45   52 1
    47   45   46 1
    48   46   48 2
    49   46   47 am
    50   47   53 1
    51   47   54 1
    52   49   41 1
    53   51   45 1
    54   23   41 am
    55   55   56 1
    56   56   57 1
    57   56   59 1
    58   56   65 1
    59   57   58 2
    60   59   67 1
    61   59   60 1
    62   60   69 1
    63   60   61 1
    64   61   62 1
    65   61   71 1
    66   62   63 1
    67   62   73 1
    68   63   76 1
    69   63   74 1
    70   63   75 1
    71   64   55 1
    72   66   59 1
    73   68   60 1
    74   70   61 1
    75   72   62 1
    76   43   55 am
    77   77   78 1
    78   78   79 1
    79   78   86 1
    80   78   81 1
    81   79   80 2
    82   81   82 1
    83   81   87 1
    84   81   83 1
    85   82   89 1
    86   83   90 1
    87   83   91 1
    88   83   92 1
    89   84   82 1
    90   84   93 1
    91   84   94 1
    92   84   95 1
    93   85   77 1
    94   88   82 1
    95   57   77 am
    96   96   97 1
    97   97   98 1
    98   97  108 1
    99   97  100 1
   100   98   99 2
   101  100  110 1
   102  100  101 1
   103  101  103 ar
   104  101  102 ar
   105  102  111 1
   106  102  104 ar
   107  103  112 1
   108  103  105 ar
   109  104  113 1
   110  104  106 ar
   111  105  114 1
   112  105  106 ar
   113  106  115 1
   114  107   96 1
   115  109  100 1
   116   79   96 am
   117  116  117 1
   118  117  125 1
   119  117  120 1
   120  117  118 1
   121  118  119 2
   122  120  127 1
   123  120  121 1
   124  121  128 1
   125  121  122 1
   126  121  123 1
   127  122  129 1
   128  122  130 1
   129  122  131 1
   130  123  132 1
   131  123  133 1
   132  123  134 1
   133  124  116 1
   134  126  120 1
   135   98  116 am
   136  135  141 1
   137  135  136 1
   138  136  139 1
   139  136  142 1
   140  136  137 1
   141  137  138 2
   142  139  140 1
   143  139  144 1
   144  140  141 1
   145  140  146 1
   146  141  148 1
   147  143  139 1
   148  145  140 1
   149  147  141 1
   150  118  135 am
   151  149  150 1
   152  150  157 1
   153  150  153 1
   154  150  151 1
   155  151  152 2
   156  153  158 1
   157  153  154 1
   158  153  155 1
   159  154  160 1
   160  154  161 1
   161  154  162 1
   162  155  159 1
   163  156  149 1
   164  137  149 am
   165  163  164 1
   166  164  165 1
   167  164  172 1
   168  164  167 1
   169  165  166 2
   170  167  168 1
   171  167  173 1
   172  167  169 1
   173  168  175 1
   174  169  176 1
   175  169  177 1
   176  169  178 1
   177  170  168 1
   178  170  179 1
   179  170  180 1
   180  170  181 1
   181  171  163 1
   182  174  168 1
   183  151  163 am
   184  182  183 1
   185  183  184 1
   186  183  195 1
   187  183  186 1
   188  184  185 2
   189  186  197 1
   190  186  187 1
   191  187  189 ar
   192  187  188 ar
   193  188  190 ar
   194  188  198 1
   195  189  191 ar
   196  189  199 1
   197  190  200 1
   198  190  192 ar
   199  191  192 ar
   200  191  201 1
   201  192  193 1
   202  193  202 1
   203  194  182 1
   204  196  186 1
   205  165  182 am
   206  203  204 1
   207  204  210 1
   208  204  207 1
   209  204  205 1
   210  205  206 2
   211  207  212 1
   212  207  208 1
   213  209  203 1
   214  211  207 1
   215  213  208 1
   216  184  203 am
   217  214  215 1
   218  215  216 1
   219  215  223 1
   220  215  218 1
   221  216  217 2
   222  218  219 1
   223  218  224 1
   224  218  220 1
   225  219  226 1
   226  220  227 1
   227  220  228 1
   228  220  229 1
   229  221  219 1
   230  221  230 1
   231  221  231 1
   232  221  232 1
   233  222  214 1
   234  225  219 1
   235  205  214 am
   236  233  234 1
   237  234  235 1
   238  234  242 1
   239  234  237 1
   240  235  236 2
   241  237  238 1
   242  237  243 1
   243  237  239 1
   244  238  245 1
   245  239  246 1
   246  239  247 1
   247  239  248 1
   248  240  238 1
   249  240  249 1
   250  240  250 1
   251  240  251 1
   252  241  233 1
   253  244  238 1
   254  216  233 am
   255  252  253 1
   256  253  254 1
   257  253  264 1
   258  253  256 1
   259  254  255 2
   260  256  266 1
   261  256  257 1
   262  257  259 ar
   263  257  258 ar
   264  258  267 1
   265  258  260 ar
   266  259  268 1
   267  259  261 ar
   268  260  269 1
   269  260  262 ar
   270  261  270 1
   271  261  262 ar
   272  262  271 1
   273  263  252 1
   274  265  256 1
   275  235  252 am
   276  272  273 1
   277  273  281 1
   278  273  276 1
   279  273  274 1
   280  274  275 2
   281  276  283 1
   282  276  277 1
   283  277  284 1
   284  277  278 1
   285  277  279 1
   286  278  285 1
   287  278  286 1
   288  278  287 1
   289  279  288 1
   290  279  289 1
   291  279  290 1
   292  280  272 1
   293  282  276 1
   294  254  272 am
   295  291  292 1
   296  292  299 1
   297  292  295 1
   298  292  293 1
   299  293  294 2
   300  295  300 1
   301  295  296 1
   302  295  297 1
   303  296  302 1
   304  296  303 1
   305  296  304 1
   306  297  301 1
   307  298  291 1
   308  274  291 am
   309  305  306 1
   310  306  311 1
   311  306  307 1
   312  307  308 2
   313  309  305 1
   314  310  306 1
   315  293  305 am
   316  312  313 1
   317  313  314 1
   318  313  321 1
   319  313  316 1
   320  314  315 2
   321  316  317 1
   322  316  322 1
   323  316  318 1
   324  317  324 1
   325  318  325 1
   326  318  326 1
   327  318  327 1
   328  319  317 1
   329  319  328 1
   330  319  329 1
   331  319  330 1
   332  320  312 1
   333  323  317 1
   334  307  312 am
   335  331  332 1
   336  332  339 1
   337  332  335 1
   338  332  333 1
   339  333  334 2
   340  335  340 1
   341  335  336 1
   342  335  337 1
   343  336  341 1
   344  336  342 1
   345  336  343 1
   346  337  344 1
   347  337  345 1
   348  337  346 1
   349  338  331 1
   350  314  331 am
   351  347  348 1
   352  348  353 1
   353  348  349 1
   354  349  350 2
   355  351  347 1
   356  352  348 1
   357  333  347 am
   358  354  355 1
   359  355  356 1
   360  355  363 1
   361  355  358 1
   362  356  357 2
   363  358  365 1
   364  358  359 1
   365  359  361 2
   366  359  360 am
   367  360  366 1
   368  360  367 1
   369  362  354 1
   370  364  358 1
   371  349  354 am
   372  368  369 1
   373  369  374 1
   374  369  370 1
   375  370  371 2
   376  372  368 1
   377  373  369 1
   378  356  368 am
   379  375  376 1
   380  376  384 1
   381  376  379 1
   382  376  377 1
   383  377  378 2
   384  379  386 1
   385  379  380 1
   386  380  387 1
   387  380  381 1
   388  380  382 1
   389  381  388 1
   390  381  389 1
   391  381  390 1
   392  382  391 1
   393  382  392 1
   394  382  393 1
   395  383  375 1
   396  385  379 1
   397  370  375 am
   398  394  395 1
   399  395  402 1
   400  395  398 1
   401  395  396 1
   402  396  397 2
   403  398  403 1
   404  398  399 1
   405  398  400 1
   406  399  404 1
   407  399  405 1
   408  399  406 1
   409  400  407 1
   410  400  408 1
   411  400  409 1
   412  401  394 1
   413  377  394 am
   414  410  411 1
   415  411  412 1
   416  411  419 1
   417  411  414 1
   418  412  413 2
   419  414  415 1
   420  414  420 1
   421  414  416 1
   422  415  422 1
   423  416  423 1
   424  416  424 1
   425  416  425 1
   426  417  415 1
   427  417  426 1
   428  417  427 1
   429  417  428 1
   430  418  410 1
   431  421  415 1
   432  396  410 am
   433  429  430 1
   434  430  438 1
   435  430  433 1
   436  430  431 1
   437  431  432 2
   438  433  440 1
   439  433  434 1
   440  434  441 1
   441  434  435 1
   442  434  436 1
   443  435  442 1
   444  435  443 1
   445  435  444 1
   446  436  445 1
   447  436  446 1
   448  436  447 1
   449  437  429 1
   450  439  433 1
   451  412  429 am
   452  448  449 1
   453  449  456 1
   454  449  452 1
   455  449  450 1
   456  450  451 2
   457  452  457 1
   458  452  453 1
   459  452  454 1
   460  453  458 1
   461  453  459 1
   462  453  460 1
   463  454  461 1
   464  454  462 1
   465  454  463 1
   466  455  448 1
   467  431  448 am
   468  464  465 1
   469  465  473 1
   470  465  468 1
   471  465  466 1
   472  466  467 2
   473  468  475 1
   474  468  469 1
   475  469  477 1
   476  469  470 1
   477  470  471 1
   478  471  478 1
   479  471  479 1
   480  471  480 1
   481  472  464 1
   482  474  468 1
   483  476  469 1
   484  450  464 am
   485  481  482 1
   486  482  487 1
   487  482  483 1
   488  483  484 2
   489  485  481 1
   490  486  482 1
   491  466  481 am
   492  488  489 1
   493  489  490 1
   494  489  501 1
   495  489  492 1
   496  490  491 2
   497  492  503 1
   498  492  493 1
   499  493  495 ar
   500  493  494 ar
   501  494  496 ar
   502  494  504 1
   503  495  497 ar
   504  495  505 1
   505  496  506 1
   506  496  498 ar
   507  497  498 ar
   508  497  507 1
   509  498  499 1
   510  499  508 1
   511  500  488 1
   512  502  492 1
   513  483  488 am
   514  509  510 1
   515  510  511 1
   516  510  513 1
   517  510  519 1
   518  511  512 2
   519  513  521 1
   520  513  514 1
   521  514  523 1
   522  514  515 1
   523  515  517 2
   524  515  516 am
   525  516  524 1
   526  516  525 1
   527  518  509 1
   528  520  513 1
   529  522  514 1
   530  490  509 am
   531  526  527 1
   532  527  528 1
   533  527  530 1
   534  527  536 1
   535  528  529 2
   536  530  538 1
   537  530  531 1
   538  531  540 1
   539  531  532 1
   540  532  533 1
   541  532  542 1
   542  533  534 1
   543  533  544 1
   544  534  547 1
   545  534  545 1
   546  534  546 1
   547  535  526 1
   548  537  530 1
   549  539  531 1
   550  541  532 1
   551  543  533 1
   552  511  526 am
   553  548  549 1
   554  549  550 1
   555  549  552 1
   556  549  558 1
   557  550  551 2
   558  552  560 1
   559  552  553 1
   560  553  562 1
   561  553  554 1
   562  554  555 1
   563  554  564 1
   564  555  556 1
   565  555  566 1
   566  556  569 1
   567  556  567 1
   568  556  568 1
   569  557  548 1
   570  559  552 1
   571  561  553 1
   572  563  554 1
   573  565  555 1
   574  528  548 am
   575  570  571 1
   576  571  579 1
   577  571  574 1
   578  571  572 1
   579  572  573 2
   580  574  581 1
   581  574  575 1
   582  575  582 1
   583  575  576 1
   584  575  577 1
   585  576  583 1
   586  576  584 1
   587  576  585 1
   588  577  586 1
   589  577  587 1
   590  577  588 1
   591  578  570 1
   592  580  574 1
   593  550  570 am
   594  589  590 1
   595  590  591 1
   596  590  601 1
   597  590  593 1
   598  591  592 2
   599  593  603 1
   600  593  594 1
   601  594  605 1
   602  594  595 1
   603  595  607 1
   604  595  596 1
   605  596  608 1
   606  596  597 2
   607  597  598 2
   608  597  599 2
   609  598  609 1
   610  598  610 1
   611  599  612 1
   612  599  611 1
   613  600  589 1
   614  602  593 1
   615  604  594 1
   616  606  595 1
   617  572  589 am
   618  613  614 1
   619  614  620 1
   620  614  617 1
   621  614  615 1
   622  615  616 2
   623  617  622 1
   624  617  618 1
   625  619  613 1
   626  621  617 1
   627  623  618 1
   628  591  613 am
   629  624  625 1
   630  625  633 1
   631  625  628 1
   632  625  626 1
   633  626  627 2
   634  628  635 1
   635  628  629 1
   636  629  637 1
   637  629  630 1
   638  630  631 1
   639  631  638 1
   640  631  639 1
   641  631  640 1
   642  632  624 1
   643  634  628 1
   644  636  629 1
   645  615  624 am
   646  641  642 1
   647  642  649 1
   648  642  645 1
   649  642  643 1
   650  643  644 2
   651  645  650 1
   652  645  646 1
   653  645  647 1
   654  646  652 1
   655  646  653 1
   656  646  654 1
   657  647  651 1
   658  648  641 1
   659  626  641 am
   660  655  656 1
   661  656  664 1
   662  656  659 1
   663  656  657 1
   664  657  658 2
   665  659  666 1
   666  659  660 1
   667  660  661 2
   668  660  662 2
   669  663  655 1
   670  665  659 1
   671  643  655 am
   672  667  668 1
   673  668  669 1
   674  668  671 1
   675  668  677 1
   676  669  670 2
   677  671  679 1
   678  671  672 1
   679  672  681 1
   680  672  673 1
   681  673  674 1
   682  673  683 1
   683  674  675 1
   684  674  685 1
   685  675  688 1
   686  675  686 1
   687  675  687 1
   688  676  667 1
   689  678  671 1
   690  680  672 1
   691  682  673 1
   692  684  674 1
   693  657  667 am
   694  689  690 1
   695  690  691 1
   696  690  702 1
   697  690  693 1
   698  691  692 2
   699  693  704 1
   700  693  694 1
   701  694  696 ar
   702  694  695 ar
   703  695  697 ar
   704  695  705 1
   705  696  698 ar
   706  696  706 1
   707  697  707 1
   708  697  699 ar
   709  698  699 ar
   710  698  708 1
   711  699  700 1
   712  700  709 1
   713  701  689 1
   714  703  693 1
   715  669  689 am
   716  710  711 1
   717  711  712 1
   718  711  722 1
   719  711  714 1
   720  712  713 2
   721  714  724 1
   722  714  715 1
   723  715  726 1
   724  715  716 1
   725  716  728 1
   726  716  717 1
   727  717  729 1
   728  717  718 2
   729  718  719 2
   730  718  720 2
   731  719  730 1
   732  719  731 1
   733  720  733 1
   734  720  732 1
   735  721  710 1
   736  723  714 1
   737  725  715 1
   738  727  716 1
   739  691  710 am
   740  734  735 1
   741  735  743 1
   742  735  738 1
   743  735  736 1
   744  736  737 2
   745  738  745 1
   746  738  739 1
   747  739  746 1
   748  739  740 1
   749  739  741 1
   750  740  747 1
   751  740  748 1
   752  740  749 1
   753  741  750 1
   754  741  751 1
   755  741  752 1
   756  742  734 1
   757  744  738 1
   758  712  734 am
   759  753  754 1
   760  753  763 1
   761  754  755 1
   762  754  757 1
   763  754  764 1
   764  755  756 2
   765  757  758 1
   766  757  765 1
   767  757  766 1
   768  758  759 ar
   769  758  760 ar
   770  759  762 ar
   771  759  767 1
   772  760  761 ar
   773  761  762 ar
   774  761  768 1
   775  762  769 1
   776  736  753 am
   777  770  771 1
   778  771  779 1
   779  771  774 1
   780  771  772 1
   781  772  773 2
   782  774  781 1
   783  774  775 1
   784  775  782 1
   785  775  776 1
   786  775  777 1
   787  776  783 1
   788  776  784 1
   789  776  785 1
   790  777  786 1
   791  777  787 1
   792  777  788 1
   793  778  770 1
   794  780  774 1
   795  770  755 am
   796  789  790 1
   797  790  796 1
   798  790  793 1
   799  790  791 1
   800  791  792 2
   801  793  798 1
   802  793  794 1
   803  795  789 1
   804  797  793 1
   805  799  794 1
   806  772  789 am
   807  800  801 1
   808  801  808 1
   809  801  804 1
   810  801  802 1
   811  802  803 2
   812  804  809 1
   813  804  805 1
   814  804  806 1
   815  805  810 1
   816  805  811 1
   817  805  812 1
   818  806  813 1
   819  806  814 1
   820  806  815 1
   821  807  800 1
   822  791  800 am
   823  816  817 1
   824  817  822 1
   825  817  820 1
   826  817  818 1
   827  818  819 2
   828  820  823 1
   829  820  824 1
   830  820  825 1
   831  821  816 1
   832  802  816 am
   833  826  827 1
   834  827  835 1
   835  827  830 1
   836  827  828 1
   837  828  829 2
   838  830  837 1
   839  830  831 1
   840  831  832 2
   841  831  833 2
   842  834  826 1
   843  836  830 1
   844  818  826 am
   845  838  839 1
   846  839  847 1
   847  839  842 1
   848  839  840 1
   849  840  841 2
   850  842  849 1
   851  842  843 1
   852  843  850 1
   853  843  844 1
   854  843  845 1
   855  844  851 1
   856  844  852 1
   857  844  853 1
   858  845  854 1
   859  845  855 1
   860  845  856 1
   861  846  838 1
   862  848  842 1
   863  828  838 am
   864  857  858 1
   865  858  866 1
   866  858  861 1
   867  858  859 1
   868  859  860 2
   869  861  868 1
   870  861  862 1
   871  862  869 1
   872  862  863 1
   873  862  864 1
   874  863  870 1
   875  863  871 1
   876  863  872 1
   877  864  873 1
   878  864  874 1
   879  864  875 1
   880  865  857 1
   881  867  861 1
   882  840  857 am
   883  876  877 1
   884  877  878 1
   885  877  888 1
   886  877  880 1
   887  878  879 2
   888  880  890 1
   889  880  881 1
   890  881  883 ar
   891  881  882 ar
   892  882  891 1
   893  882  884 ar
   894  883  892 1
   895  883  885 ar
   896  884  893 1
   897  884  886 ar
   898  885  894 1
   899  885  886 ar
   900  886  895 1
   901  887  876 1
   902  889  880 1
   903  859  876 am
   904  896  897 1
   905  897  904 1
   906  897  900 1
   907  897  898 1
   908  898  899 2
   909  900  905 1
   910  900  901 1
   911  900  902 1
   912  901  906 1
   913  901  907 1
   914  901  908 1
   915  902  909 1
   916  902  910 1
   917  902  911 1
   918  903  896 1
   919  878  896 am
   920  912  913 1
   921  913  914 1
   922  913  921 1
   923  913  916 1
   924  914  915 2
   925  916  917 1
   926  916  922 1
   927  916  918 1
   928  917  924 1
   929  918  925 1
   930  918  926 1
   931  918  927 1
   932  919  917 1
   933  919  928 1
   934  919  929 1
   935  919  930 1
   936  920  912 1
   937  923  917 1
   938  898  912 am
   939  931  932 1
   940  932  939 1
   941  932  935 1
   942  932  933 1
   943  933  934 2
   944  935  940 1
   945  935  936 1
   946  935  937 1
   947  936  942 1
   948  936  943 1
   949  936  944 1
   950  937  941 1
   951  938  931 1
   952  914  931 am
   953  945  946 1
   954  946  954 1
   955  946  949 1
   956  946  947 1
   957  947  948 2
   958  949  956 1
   959  949  950 1
   960  950  957 1
   961  950  951 1
   962  950  952 1
   963  951  958 1
   964  951  959 1
   965  951  960 1
   966  952  961 1
   967  952  962 1
   968  952  963 1
   969  953  945 1
   970  955  949 1
   971  933  945 am
   972  964  970 1
   973  964  965 1
   974  965  968 1
   975  965  971 1
   976  965  966 1
   977  966  967 2
   978  968  969 1
   979  968  973 1
   980  969  970 1
   981  969  975 1
   982  970  977 1
   983  972  968 1
   984  974  969 1
   985  976  970 1
   986  947  964 am
   987  978  979 1
   988  979  980 1
   989  979  990 1
   990  979  982 1
   991  980  981 2
   992  982  992 1
   993  982  983 1
   994  983  985 ar
   995  983  984 ar
   996  984  993 1
   997  984  986 ar
   998  985  994 1
   999  985  987 ar
  1000  986  995 1
  1001  986  988 ar
  1002  987  996 1
  1003  987  988 ar
  1004  988  997 1
  1005  989  978 1
  1006  991  982 1
  1007  966  978 am
  1008  998  999 1
  1009  999 1000 1
  1010  999 1013 1
  1011  999 1002 1
  1012 1000 1001 2
  1013 1002 1015 1
  1014 1002 1003 1
  1015 1003 1005 ar
  1016 1003 1004 ar
  1017 1004 1016 1
  1018 1004 1008 ar
  1019 1005 1006 ar
  1020 1005 1007 ar
  1021 1006 1008 ar
  1022 1006 1009 ar
  1023 1007 1010 ar
  1024 1007 1018 1
  1025 1008 1017 1
  1026 1009 1019 1
  1027 1009 1011 ar
  1028 1010 1011 ar
  1029 1010 1020 1
  1030 1011 1021 1
  1031 1012  998 1
  1032 1014 1002 1
  1033  980  998 am
  1034 1022 1023 1
  1035 1023 1028 1
  1036 1023 1026 1
  1037 1023 1024 1
  1038 1024 1025 2
  1039 1026 1029 1
  1040 1026 1030 1
  1041 1026 1031 1
  1042 1027 1022 1
  1043 1000 1022 am
  1044 1032 1033 1
  1045 1033 1040 1
  1046 1033 1036 1
  1047 1033 1034 1
  1048 1034 1035 2
  1049 1036 1041 1
  1050 1036 1037 1
  1051 1036 1038 1
  1052 1037 1042 1
  1053 1037 1043 1
  1054 1037 1044 1
  1055 1038 1045 1
  1056 1038 1046 1
  1057 1038 1047 1
  1058 1039 1032 1
  1059 1024 1032 am
  1060 1048 1049 1
  1061 1049 1057 1
  1062 1049 1052 1
  1063 1049 1050 1
  1064 1050 1051 2
  1065 1052 1059 1
  1066 1052 1053 1
  1067 1053 1054 2
  1068 1053 1055 2
  1069 1056 1048 1
  1070 1058 1052 1
  1071 1034 1048 am
  1072 1060 1061 1
  1073 1061 1066 1
  1074 1061 1064 1
  1075 1061 1062 1
  1076 1062 1063 2
  1077 1064 1067 1
  1078 1064 1068 1
  1079 1064 1069 1
  1080 1065 1060 1
  1081 1050 1060 am
  1082 1070 1071 1
  1083 1071 1078 1
  1084 1071 1074 1
  1085 1071 1072 1
  1086 1072 1073 2
  1087 1074 1079 1
  1088 1074 1075 1
  1089 1074 1076 1
  1090 1075 1080 1
  1091 1075 1081 1
  1092 1075 1082 1
  1093 1076 1083 1
  1094 1076 1084 1
  1095 1076 1085 1
  1096 1077 1070 1
  1097 1062 1070 am
  1098 1086 1087 1
  1099 1087 1092 1
  1100 1087 1090 1
  1101 1087 1088 1
  1102 1088 1089 2
  1103 1090 1093 1
  1104 1090 1094 1
  1105 1090 1095 1
  1106 1091 1086 1
  1107 1072 1086 am
  1108 1096 1097 1
  1109 1097 1098 1
  1110 1097 1105 1
  1111 1097 1100 1
  1112 1098 1099 2
  1113 1100 1107 1
  1114 1100 1101 1
  1115 1101 1103 2
  1116 1101 1102 am
  1117 1102 1108 1
  1118 1102 1109 1
  1119 1104 1096 1
  1120 1106 1100 1
  1121 1088 1096 am
  1122 1110 1111 1
  1123 1111 1112 1
  1124 1111 1125 1
  1125 1111 1114 1
  1126 1112 1113 2
  1127 1114 1127 1
  1128 1114 1115 1
  1129 1115 1117 ar
  1130 1115 1116 ar
  1131 1116 1128 1
  1132 1116 1120 ar
  1133 1117 1118 ar
  1134 1117 1119 ar
  1135 1118 1120 ar
  1136 1118 1121 ar
  1137 1119 1122 ar
  1138 1119 1130 1
  1139 1120 1129 1
  1140 1121 1131 1
  1141 1121 1123 ar
  1142 1122 1123 ar
  1143 1122 1132 1
  1144 1123 1133 1
  1145 1124 1110 1
  1146 1126 1114 1
  1147 1098 1110 am
  1148 1134 1135 1
  1149 1135 1136 1
  1150 1135 1147 1
  1151 1135 1138 1
  1152 1136 1137 2
  1153 1138 1149 1
  1154 1138 1139 1
  1155 1139 1141 ar
  1156 1139 1140 ar
  1157 1140 1142 ar
  1158 1140 1150 1
  1159 1141 1143 ar
  1160 1141 1151 1
  1161 1142 1152 1
  1162 1142 1144 ar
  1163 1143 1144 ar
  1164 1143 1153 1
  1165 1144 1145 1
  1166 1145 1154 1
  1167 1146 1134 1
  1168 1148 1138 1
  1169 1112 1134 am
  1170 1155 1156 1
  1171 1156 1157 1
  1172 1156 1167 1
  1173 1156 1159 1
  1174 1157 1158 2
  1175 1159 1169 1
  1176 1159 1160 1
  1177 1160 1162 ar
  1178 1160 1161 ar
  1179 1161 1170 1
  1180 1161 1163 ar
  1181 1162 1171 1
  1182 1162 1164 ar
  1183 1163 1172 1
  1184 1163 1165 ar
  1185 1164 1173 1
  1186 1164 1165 ar
  1187 1165 1174 1
  1188 1166 1155 1
  1189 1168 1159 1
  1190 1136 1155 am
  1191 1175 1176 1
  1192 1176 1181 1
  1193 1176 1177 1
  1194 1177 1178 2
  1195 1179 1175 1
  1196 1180 1176 1
  1197 1157 1175 am
  1198 1182 1183 1
  1199 1183 1184 1
  1200 1183 1191 1
  1201 1183 1186 1
  1202 1184 1185 2
  1203 1186 1193 1
  1204 1186 1187 1
  1205 1187 1189 2
  1206 1187 1188 am
  1207 1188 1194 1
  1208 1188 1195 1
  1209 1190 1182 1
  1210 1192 1186 1
  1211 1177 1182 am
  1212 1196 1197 1
  1213 1197 1198 1
  1214 1197 1208 1
  1215 1197 1200 1
  1216 1198 1199 2
  1217 1200 1210 1
  1218 1200 1201 1
  1219 1201 1203 ar
  1220 1201 1202 ar
  1221 1202 1211 1
  1222 1202 1204 ar
  1223 1203 1212 1
  1224 1203 1205 ar
  1225 1204 1213 1
  1226 1204 1206 ar
  1227 1205 1214 1
  1228 1205 1206 ar
  1229 1206 1215 1
  1230 1207 1196 1
  1231 1209 1200 1
  1232 1184 1196 am
  1233 1216 1217 1
  1234 1217 1225 1
  1235 1217 1220 1
  1236 1217 1218 1
  1237 1218 1219 2
  1238 1220 1227 1
  1239 1220 1221 1
  1240 1221 1228 1
  1241 1221 1222 1
  1242 1221 1223 1
  1243 1222 1229 1
  1244 1222 1230 1
  1245 1222 1231 1
  1246 1223 1232 1
  1247 1223 1233 1
  1248 1223 1234 1
  1249 1224 1216 1
  1250 1226 1220 1
  1251 1198 1216 am
  1252 1235 1236 1
  1253 1236 1242 1
  1254 1236 1239 1
  1255 1236 1237 1
  1256 1237 1238 2
  1257 1239 1244 1
  1258 1239 1240 1
  1259 1241 1235 1
  1260 1243 1239 1
  1261 1218 1235 am
  1262 1245 1246 1
  1263 1246 1247 1
  1264 1246 1249 1
  1265 1246 1255 1
  1266 1247 1248 2
  1267 1249 1257 1
  1268 1249 1250 1
  1269 1250 1259 1
  1270 1250 1251 1
  1271 1251 1252 1
  1272 1251 1261 1
  1273 1252 1253 1
  1274 1252 1263 1
  1275 1253 1266 1
  1276 1253 1264 1
  1277 1253 1265 1
  1278 1254 1245 1
  1279 1256 1249 1
  1280 1258 1250 1
  1281 1260 1251 1
  1282 1262 1252 1
  1283 1237 1245 am
  1284 1267 1268 1
  1285 1268 1273 1
  1286 1268 1271 1
  1287 1268 1269 1
  1288 1269 1270 2
  1289 1271 1274 1
  1290 1271 1275 1
  1291 1271 1276 1
  1292 1272 1267 1
  1293 1247 1267 am
  1294 1277 1278 1
  1295 1278 1285 1
  1296 1278 1281 1
  1297 1278 1279 1
  1298 1279 1280 2
  1299 1281 1286 1
  1300 1281 1282 1
  1301 1281 1283 1
  1302 1282 1287 1
  1303 1282 1288 1
  1304 1282 1289 1
  1305 1283 1290 1
  1306 1283 1291 1
  1307 1283 1292 1
  1308 1284 1277 1
  1309 1269 1277 am
  1310 1293 1294 1
  1311 1293 1303 1
  1312 1294 1295 1
  1313 1294 1297 1
  1314 1294 1304 1
  1315 1295 1296 2
  1316 1297 1298 1
  1317 1297 1305 1
  1318 1297 1306 1
  1319 1298 1299 ar
  1320 1298 1300 ar
  1321 1299 1302 ar
  1322 1299 1308 1
  1323 1300 1301 ar
  1324 1300 1307 1
  1325 1301 1302 ar
  1326 1301 1309 1
  1327 1279 1293 am
  1328 1310 1311 1
  1329 1311 1318 1
  1330 1311 1314 1
  1331 1311 1312 1
  1332 1312 1313 2
  1333 1314 1319 1
  1334 1314 1315 1
  1335 1314 1316 1
  1336 1315 1320 1
  1337 1315 1321 1
  1338 1315 1322 1
  1339 1316 1323 1
  1340 1316 1324 1
  1341 1316 1325 1
  1342 1317 1310 1
  1343 1310 1295 am
  1344 1326 1327 1
  1345 1327 1328 1
  1346 1327 1335 1
  1347 1327 1330 1
  1348 1328 1329 2
  1349 1330 1331 1
  1350 1330 1336 1
  1351 1330 1332 1
  1352 1331 1338 1
  1353 1332 1339 1
  1354 1332 1340 1
  1355 1332 1341 1
  1356 1333 1331 1
  1357 1333 1342 1
  1358 1333 1343 1
  1359 1333 1344 1
  1360 1334 1326 1
  1361 1337 1331 1
  1362 1312 1326 am
  1363 1345 1346 1
  1364 1346 1347 1
  1365 1346 1358 1
  1366 1346 1349 1
  1367 1347 1348 2
  1368 1349 1360 1
  1369 1349 1350 1
  1370 1350 1352 ar
  1371 1350 1351 ar
  1372 1351 1353 ar
  1373 1351 1361 1
  1374 1352 1354 ar
  1375 1352 1362 1
  1376 1353 1363 1
  1377 1353 1355 ar
  1378 1354 1355 ar
  1379 1354 1364 1
  1380 1355 1356 1
  1381 1356 1365 1
  1382 1357 1345 1
  1383 1359 1349 1
  1384 1328 1345 am
  1385 1366 1367 1
  1386 1367 1374 1
  1387 1367 1370 1
  1388 1367 1368 1
  1389 1368 1369 2
  1390 1370 1375 1
  1391 1370 1371 1
  1392 1370 1372 1
  1393 1371 1377 1
  1394 1371 1378 1
  1395 1371 1379 1
  1396 1372 1376 1
  1397 1373 1366 1
  1398 1347 1366 am
  1399 1380 1381 1
  1400 1381 1388 1
  1401 1381 1384 1
  1402 1381 1382 1
  1403 1382 1383 2
  1404 1384 1389 1
  1405 1384 1385 1
  1406 1384 1386 1
  1407 1385 1390 1
  1408 1385 1391 1
  1409 1385 1392 1
  1410 1386 1393 1
  1411 1386 1394 1
  1412 1386 1395 1
  1413 1387 1380 1
  1414 1368 1380 am
  1415 1396 1397 1
  1416 1397 1398 1
  1417 1397 1405 1
  1418 1397 1400 1
  1419 1398 1399 2
  1420 1400 1407 1
  1421 1400 1401 1
  1422 1401 1403 2
  1423 1401 1402 am
  1424 1402 1408 1
  1425 1402 1409 1
  1426 1404 1396 1
  1427 1406 1400 1
  1428 1382 1396 am
  1429 1410 1411 1
  1430 1411 1419 1
  1431 1411 1414 1
  1432 1411 1412 1
  1433 1412 1413 2
  1434 1414 1421 1
  1435 1414 1415 1
  1436 1415 1422 1
  1437 1415 1416 1
  1438 1415 1417 1
  1439 1416 1423 1
  1440 1416 1424 1
  1441 1416 1425 1
  1442 1417 1426 1
  1443 1417 1427 1
  1444 1417 1428 1
  1445 1418 1410 1
  1446 1420 1414 1
  1447 1398 1410 am
  1448 1429 1430 1
  1449 1430 1431 1
  1450 1430 1442 1
  1451 1430 1433 1
  1452 1431 1432 2
  1453 1433 1444 1
  1454 1433 1434 1
  1455 1434 1436 ar
  1456 1434 1435 ar
  1457 1435 1437 ar
  1458 1435 1445 1
  1459 1436 1438 ar
  1460 1436 1446 1
  1461 1437 1447 1
  1462 1437 1439 ar
  1463 1438 1439 ar
  1464 1438 1448 1
  1465 1439 1440 1
  1466 1440 1449 1
  1467 1441 1429 1
  1468 1443 1433 1
  1469 1412 1429 am
  1470 1450 1451 1
  1471 1451 1457 1
  1472 1451 1454 1
  1473 1451 1452 1
  1474 1452 1453 2
  1475 1454 1459 1
  1476 1454 1455 1
  1477 1456 1450 1
  1478 1458 1454 1
  1479 1460 1455 1
  1480 1431 1450 am
  1481 1461 1462 1
  1482 1462 1468 1
  1483 1462 1465 1
  1484 1462 1463 1
  1485 1463 1464 2
  1486 1465 1470 1
  1487 1465 1466 1
  1488 1467 1461 1
  1489 1469 1465 1
  1490 1471 1466 1
  1491 1452 1461 am
  1492 1472 1473 1
  1493 1473 1480 1
  1494 1473 1476 1
  1495 1473 1474 1
  1496 1474 1475 2
  1497 1476 1481 1
  1498 1476 1477 1
  1499 1476 1478 1
  1500 1477 1482 1
  1501 1477 1483 1
  1502 1477 1484 1
  1503 1478 1485 1
  1504 1478 1486 1
  1505 1478 1487 1
  1506 1479 1472 1
  1507 1463 1472 am
  1508 1488 1489 1
  1509 1489 1490 1
  1510 1489 1503 1
  1511 1489 1492 1
  1512 1490 1491 2
  1513 1492 1505 1
  1514 1492 1493 1
  1515 1493 1495 ar
  1516 1493 1494 ar
  1517 1494 1506 1
  1518 1494 1498 ar
  1519 1495 1496 ar
  1520 1495 1497 ar
  1521 1496 1498 ar
  1522 1496 1499 ar
  1523 1497 1500 ar
  1524 1497 1508 1
  1525 1498 1507 1
  1526 1499 1509 1
  1527 1499 1501 ar
  1528 1500 1501 ar
  1529 1500 1510 1
  1530 1501 1511 1
  1531 1502 1488 1
  1532 1504 1492 1
  1533 1474 1488 am
  1534 1512 1513 1
  1535 1513 1514 1
  1536 1513 1521 1
  1537 1513 1516 1
  1538 1514 1515 2
  1539 1516 1517 1
  1540 1516 1522 1
  1541 1516 1518 1
  1542 1517 1524 1
  1543 1518 1525 1
  1544 1518 1526 1
  1545 1518 1527 1
  1546 1519 1517 1
  1547 1519 1528 1
  1548 1519 1529 1
  1549 1519 1530 1
  1550 1520 1512 1
  1551 1523 1517 1
  1552 1490 1512 am
  1553 1531 1532 1
  1554 1532 1540 1
  1555 1532 1535 1
  1556 1532 1533 1
  1557 1533 1534 2
  1558 1535 1542 1
  1559 1535 1536 1
  1560 1536 1543 1
  1561 1536 1537 1
  1562 1536 1538 1
  1563 1537 1544 1
  1564 1537 1545 1
  1565 1537 1546 1
  1566 1538 1547 1
  1567 1538 1548 1
  1568 1538 1549 1
  1569 1539 1531 1
  1570 1541 1535 1
  1571 1514 1531 am
  1572 1550 1551 1
  1573 1551 1556 1
  1574 1551 1554 1
  1575 1551 1552 1
  1576 1552 1553 2
  1577 1554 1557 1
  1578 1554 1558 1
  1579 1554 1559 1
  1580 1555 1550 1
  1581 1533 1550 am
  1582 1560 1561 1
  1583 1561 1562 1
  1584 1561 1572 1
  1585 1561 1564 1
  1586 1562 1563 2
  1587 1564 1574 1
  1588 1564 1565 1
  1589 1565 1567 ar
  1590 1565 1566 ar
  1591 1566 1575 1
  1592 1566 1568 ar
  1593 1567 1576 1
  1594 1567 1569 ar
  1595 1568 1577 1
  1596 1568 1570 ar
  1597 1569 1578 1
  1598 1569 1570 ar
  1599 1570 1579 1
  1600 1571 1560 1
  1601 1573 1564 1
  1602 1552 1560 am
  1603 1580 1581 1
  1604 1581 1582 1
  1605 1581 1589 1
  1606 1581 1584 1
  1607 1582 1583 2
  1608 1584 1585 1
  1609 1584 1590 1
  1610 1584 1586 1
  1611 1585 1592 1
  1612 1586 1593 1
  1613 1586 1594 1
  1614 1586 1595 1
  1615 1587 1585 1
  1616 1587 1596 1
  1617 1587 1597 1
  1618 1587 1598 1
  1619 1588 1580 1
  1620 1591 1585 1
  1621 1562 1580 am
  1622 1599 1600 1
  1623 1600 1606 1
  1624 1600 1603 1
  1625 1600 1601 1
  1626 1601 1602 2
  1627 1603 1608 1
  1628 1603 1604 1
  1629 1605 1599 1
  1630 1607 1603 1
  1631 1609 1604 1
  1632 1582 1599 am
  1633 1610 1611 1
  1634 1611 1619 1
  1635 1611 1614 1
  1636 1611 1612 1
  1637 1612 1613 2
  1638 1614 1621 1
  1639 1614 1615 1
  1640 1615 1622 1
  1641 1615 1616 1
  1642 1615 1617 1
  1643 1616 1623 1
  1644 1616 1624 1
  1645 1616 1625 1
  1646 1617 1626 1
  1647 1617 1627 1
  1648 1617 1628 1
  1649 1618 1610 1
  1650 1620 1614 1
  1651 1601 1610 am
  1652 1629 1630 1
  1653 1630 1638 1
  1654 1630 1633 1
  1655 1630 1631 1
  1656 1631 1632 2
  1657 1633 1640 1
  1658 1633 1634 1
  1659 1634 1635 2
  1660 1634 1636 2
  1661 1637 1629 1
  1662 1639 1633 1
  1663 1612 1629 am
  1664 1641 1642 1
  1665 1642 1643 1
  1666 1642 1653 1
  1667 1642 1645 1
  1668 1643 1644 2
  1669 1645 1655 1
  1670 1645 1646 1
  1671 1646 1657 1
  1672 1646 1647 1
  1673 1647 1659 1
  1674 1647 1648 1
  1675 1648 1660 1
  1676 1648 1649 2
  1677 1649 1650 2
  1678 1649 1651 2
  1679 1650 1661 1
  1680 1650 1662 1
  1681 1651 1664 1
  1682 1651 1663 1
  1683 1652 1641 1
  1684 1654 1645 1
  1685 1656 1646 1
  1686 1658 1647 1
  1687 1631 1641 am
  1688 1665 1666 1
  1689 1666 1667 1
  1690 1666 1678 1
  1691 1666 1669 1
  1692 1667 1668 2
  1693 1669 1680 1
  1694 1669 1670 1
  1695 1670 1672 ar
  1696 1670 1671 ar
  1697 1671 1673 ar
  1698 1671 1681 1
  1699 1672 1674 ar
  1700 1672 1682 1
  1701 1673 1683 1
  1702 1673 1675 ar
  1703 1674 1675 ar
  1704 1674 1684 1
  1705 1675 1676 1
  1706 1676 1685 1
  1707 1677 1665 1
  1708 1679 1669 1
  1709 1643 1665 am
  1710 1686 1687 1
  1711 1687 1695 1
  1712 1687 1690 1
  1713 1687 1688 1
  1714 1688 1689 2
  1715 1690 1697 1
  1716 1690 1691 1
  1717 1691 1698 1
  1718 1691 1692 1
  1719 1691 1693 1
  1720 1692 1699 1
  1721 1692 1700 1
  1722 1692 1701 1
  1723 1693 1702 1
  1724 1693 1703 1
  1725 1693 1704 1
  1726 1694 1686 1
  1727 1696 1690 1
  1728 1667 1686 am
  1729 1705 1706 1
  1730 1706 1711 1
  1731 1706 1709 1
  1732 1706 1707 1
  1733 1707 1708 2
  1734 1709 1712 1
  1735 1709 1713 1
  1736 1709 1714 1
  1737 1710 1705 1
  1738 1688 1705 am
  1739 1715 1716 1
  1740 1716 1717 1
  1741 1716 1724 1
  1742 1716 1719 1
  1743 1717 1718 2
  1744 1719 1720 1
  1745 1719 1725 1
  1746 1719 1721 1
  1747 1720 1727 1
  1748 1721 1728 1
  1749 1721 1729 1
  1750 1721 1730 1
  1751 1722 1720 1
  1752 1722 1731 1
  1753 1722 1732 1
  1754 1722 1733 1
  1755 1723 1715 1
  1756 1726 1720 1
  1757 1707 1715 am
  1758 1734 1735 1
  1759 1735 1742 1
  1760 1735 1738 1
  1761 1735 1736 1
  1762 1736 1737 2
  1763 1738 1743 1
  1764 1738 1739 1
  1765 1738 1740 1
  1766 1739 1744 1
  1767 1739 1745 1
  1768 1739 1746 1
  1769 1740 1747 1
  1770 1740 1748 1
  1771 1740 1749 1
  1772 1741 1734 1
  1773 1717 1734 am
  1774 1750 1751 1
  1775 1750 1760 1
  1776 1751 1752 1
  1777 1751 1754 1
  1778 1751 1761 1
  1779 1752 1753 2
  1780 1754 1755 1
  1781 1754 1762 1
  1782 1754 1763 1
  1783 1755 1756 ar
  1784 1755 1757 ar
  1785 1756 1759 ar
  1786 1756 1764 1
  1787 1757 1758 ar
  1788 1758 1759 ar
  1789 1758 1765 1
  1790 1759 1766 1
  1791 1736 1750 am
  1792 1767 1768 1
  1793 1768 1773 1
  1794 1768 1771 1
  1795 1768 1769 1
  1796 1769 1770 2
  1797 1771 1774 1
  1798 1771 1775 1
  1799 1771 1776 1
  1800 1772 1767 1
  1801 1767 1752 am
  1802 1777 1778 1
  1803 1778 1785 1
  1804 1778 1781 1
  1805 1778 1779 1
  1806 1779 1780 2
  1807 1781 1786 1
  1808 1781 1782 1
  1809 1781 1783 1
  1810 1782 1788 1
  1811 1782 1789 1
  1812 1782 1790 1
  1813 1783 1787 1
  1814 1784 1777 1
  1815 1769 1777 am
  1816 1791 1792 1
  1817 1792 1793 1
  1818 1792 1800 1
  1819 1792 1795 1
  1820 1793 1794 2
  1821 1795 1802 1
  1822 1795 1796 1
  1823 1796 1798 2
  1824 1796 1797 am
  1825 1797 1803 1
  1826 1797 1804 1
  1827 1799 1791 1
  1828 1801 1795 1
  1829 1779 1791 am
  1830 1805 1806 1
  1831 1806 1812 1
  1832 1806 1809 1
  1833 1806 1807 1
  1834 1807 1808 2
  1835 1809 1814 1
  1836 1809 1810 1
  1837 1811 1805 1
  1838 1813 1809 1
  1839 1815 1810 1
  1840 1793 1805 am
  1841 1816 1817 1
  1842 1817 1818 1
  1843 1817 1820 1
  1844 1817 1826 1
  1845 1818 1819 2
  1846 1820 1828 1
  1847 1820 1821 1
  1848 1821 1830 1
  1849 1821 1822 1
  1850 1822 1824 2
  1851 1822 1823 am
  1852 1823 1831 1
  1853 1823 1832 1
  1854 1825 1816 1
  1855 1827 1820 1
  1856 1829 1821 1
  1857 1807 1816 am
  1858 1833 1834 1
  1859 1834 1835 1
  1860 1834 1845 1
  1861 1834 1837 1
  1862 1835 1836 2
  1863 1837 1847 1
  1864 1837 1838 1
  1865 1838 1849 1
  1866 1838 1839 1
  1867 1839 1851 1
  1868 1839 1840 1
  1869 1840 1852 1
  1870 1840 1841 2
  1871 1841 1842 2
  1872 1841 1843 2
  1873 1842 1853 1
  1874 1842 1854 1
  1875 1843 1856 1
  1876 1843 1855 1
  1877 1844 1833 1
  1878 1846 1837 1
  1879 1848 1838 1
  1880 1850 1839 1
  1881 1818 1833 am
  1882 1857 1863 1
  1883 1857 1858 1
  1884 1858 1861 1
  1885 1858 1864 1
  1886 1858 1859 1
  1887 1859 1860 2
  1888 1861 1862 1
  1889 1861 1866 1
  1890 1862 1863 1
  1891 1862 1868 1
  1892 1863 1870 1
  1893 1865 1861 1
  1894 1867 1862 1
  1895 1869 1863 1
  1896 1835 1857 am
  1897 1871 1872 1
  1898 1872 1873 1
  1899 1872 1883 1
  1900 1872 1875 1
  1901 1873 1874 2
  1902 1875 1885 1
  1903 1875 1876 1
  1904 1876 1887 1
  1905 1876 1877 1
  1906 1877 1889 1
  1907 1877 1878 1
  1908 1878 1890 1
  1909 1878 1879 2
  1910 1879 1880 2
  1911 1879 1881 2
  1912 1880 1891 1
  1913 1880 1892 1
  1914 1881 1894 1
  1915 1881 1893 1
  1916 1882 1871 1
  1917 1884 1875 1
  1918 1886 1876 1
  1919 1888 1877 1
  1920 1859 1871 am
  1921 1895 1896 1
  1922 1896 1897 1
  1923 1896 1899 1
  1924 1896 1905 1
  1925 1897 1898 2
  1926 1899 1907 1
  1927 1899 1900 1
  1928 1900 1909 1
  1929 1900 1901 1
  1930 1901 1902 1
  1931 1901 1911 1
  1932 1902 1903 1
  1933 1902 1913 1
  1934 1903 1916 1
  1935 1903 1914 1
  1936 1903 1915 1
  1937 1904 1895 1
  1938 1906 1899 1
  1939 1908 1900 1
  1940 1910 1901 1
  1941 1912 1902 1
  1942 1873 1895 am
  1943 1917 1918 1
  1944 1918 1926 1
  1945 1918 1921 1
  1946 1918 1919 1
  1947 1919 1920 2
  1948 1921 1928 1
  1949 1921 1922 1
  1950 1922 1929 1
  1951 1922 1923 1
  1952 1922 1924 1
  1953 1923 1930 1
  1954 1923 1931 1
  1955 1923 1932 1
  1956 1924 1933 1
  1957 1924 1934 1
  1958 1924 1935 1
  1959 1925 1917 1
  1960 1927 1921 1
  1961 1897 1917 am
  1962 1936 1937 1
  1963 1937 1945 1
  1964 1937 1940 1
  1965 1937 1938 1
  1966 1938 1939 2
  1967 1940 1947 1
  1968 1940 1941 1
  1969 1941 1948 1
  1970 1941 1942 1
  1971 1941 1943 1
  1972 1942 1949 1
  1973 1942 1950 1
  1974 1942 1951 1
  1975 1943 1952 1
  1976 1943 1953 1
  1977 1943 1954 1
  1978 1944 1936 1
  1979 1946 1940 1
  1980 1919 1936 am
  1981 1955 1956 1
  1982 1956 1961 1
  1983 1956 1959 1
  1984 1956 1957 1
  1985 1957 1958 2
  1986 1959 1962 1
  1987 1959 1963 1
  1988 1959 1964 1
  1989 1960 1955 1
  1990 1938 1955 am
  1991 1965 1966 1
  1992 1966 1975 1
  1993 1966 1969 1
  1994 1966 1967 1
  1995 1967 1968 2
  1996 1969 1977 1
  1997 1969 1970 1
  1998 1970 1979 1
  1999 1970 1971 1
  2000 1971 1972 2
  2001 1971 1973 2
  2002 1974 1965 1
  2003 1976 1969 1
  2004 1978 1970 1
  2005 1957 1965 am
  2006 1980 1981 1
  2007 1981 1982 1
  2008 1981 1984 1
  2009 1981 1990 1
  2010 1982 1983 2
  2011 1984 1992 1
  2012 1984 1985 1
  2013 1985 1994 1
  2014 1985 1986 1
  2015 1986 1987 1
  2016 1986 1996 1
  2017 1987 1988 1
  2018 1987 1998 1
  2019 1988 2001 1
  2020 1988 1999 1
  2021 1988 2000 1
  2022 1989 1980 1
  2023 1991 1984 1
  2024 1993 1985 1
  2025 1995 1986 1
  2026 1997 1987 1
  2027 1967 1980 am
  2028 2002 2003 1
  2029 2003 2010 1
  2030 2003 2006 1
  2031 2003 2004 1
  2032 2004 2005 2
  2033 2006 2011 1
  2034 2006 2007 1
  2035 2006 2008 1
  2036 2007 2012 1
  2037 2007 2013 1
  2038 2007 2014 1
  2039 2008 2015 1
  2040 2008 2016 1
  2041 2008 2017 1
  2042 2009 2002 1
  2043 1982 2002 am
  2044 2018 2019 1
  2045 2019 2026 1
  2046 2019 2022 1
  2047 2019 2020 1
  2048 2020 2021 2
  2049 2022 2027 1
  2050 2022 2023 1
  2051 2022 2024 1
  2052 2023 2028 1
  2053 2023 2029 1
  2054 2023 2030 1
  2055 2024 2031 1
  2056 2024 2032 1
  2057 2024 2033 1
  2058 2025 2018 1
  2059 2004 2018 am
  2060 2034 2035 1
  2061 2035 2036 1
  2062 2035 2047 1
  2063 2035 2038 1
  2064 2036 2037 2
  2065 2038 2049 1
  2066 2038 2039 1
  2067 2039 2041 ar
  2068 2039 2040 ar
  2069 2040 2042 ar
  2070 2040 2050 1
  2071 2041 2043 ar
  2072 2041 2051 1
  2073 2042 2052 1
  2074 2042 2044 ar
  2075 2043 2044 ar
  2076 2043 2053 1
  2077 2044 2045 1
  2078 2045 2054 1
  2079 2046 2034 1
  2080 2048 2038 1
  2081 2020 2034 am
  2082 2055 2056 1
  2083 2056 2063 1
  2084 2056 2059 1
  2085 2056 2057 1
  2086 2057 2058 2
  2087 2059 2064 1
  2088 2059 2060 1
  2089 2059 2061 1
  2090 2060 2065 1
  2091 2060 2066 1
  2092 2060 2067 1
  2093 2061 2068 1
  2094 2061 2069 1
  2095 2061 2070 1
  2096 2062 2055 1
  2097 2036 2055 am
  2098 2071 2072 1
  2099 2072 2077 1
  2100 2072 2073 1
  2101 2073 2074 2
  2102 2075 2071 1
  2103 2076 2072 1
  2104 2057 2071 am
  2105 2078 2079 1
  2106 2079 2086 1
  2107 2079 2082 1
  2108 2079 2080 1
  2109 2080 2081 2
  2110 2082 2087 1
  2111 2082 2083 1
  2112 2082 2084 1
  2113 2083 2088 1
  2114 2083 2089 1
  2115 2083 2090 1
  2116 2084 2091 1
  2117 2084 2092 1
  2118 2084 2093 1
  2119 2085 2078 1
  2120 2073 2078 am
  2121 2094 2095 1
  2122 2095 2096 1
  2123 2095 2109 1
  2124 2095 2098 1
  2125 2096 2097 2
  2126 2098 2111 1
  2127 2098 2099 1
  2128 2099 2101 ar
  2129 2099 2100 ar
  2130 2100 2112 1
  2131 2100 2104 ar
  2132 2101 2102 ar
  2133 2101 2103 ar
  2134 2102 2104 ar
  2135 2102 2105 ar
  2136 2103 2106 ar
  2137 2103 2114 1
  2138 2104 2113 1
  2139 2105 2115 1
  2140 2105 2107 ar
  2141 2106 2107 ar
  2142 2106 2116 1
  2143 2107 2117 1
  2144 2108 2094 1
  2145 2110 2098 1
  2146 2080 2094 am
  2147 2118 2119 1
  2148 2119 2120 1
  2149 2119 2127 1
  2150 2119 2122 1
  2151 2120 2121 2
  2152 2122 2123 1
  2153 2122 2128 1
  2154 2122 2124 1
  2155 2123 2130 1
  2156 2124 2131 1
  2157 2124 2132 1
  2158 2124 2133 1
  2159 2125 2123 1
  2160 2125 2134 1
  2161 2125 2135 1
  2162 2125 2136 1
  2163 2126 2118 1
  2164 2129 2123 1
  2165 2096 2118 am
  2166 2137 2143 1
  2167 2137 2138 1
  2168 2138 2141 1
  2169 2138 2144 1
  2170 2138 2139 1
  2171 2139 2140 2
  2172 2141 2142 1
  2173 2141 2146 1
  2174 2142 2143 1
  2175 2142 2148 1
  2176 2143 2150 1
  2177 2145 2141 1
  2178 2147 2142 1
  2179 2149 2143 1
  2180 2120 2137 am
  2181 2151 2152 1
  2182 2152 2157 1
  2183 2152 2155 1
  2184 2152 2153 1
  2185 2153 2154 2
  2186 2155 2158 1
  2187 2155 2159 1
  2188 2155 2160 1
  2189 2156 2151 1
  2190 2139 2151 am
  2191 2161 2162 1
  2192 2162 2170 1
  2193 2162 2165 1
  2194 2162 2163 1
  2195 2163 2164 2
  2196 2165 2172 1
  2197 2165 2166 1
  2198 2166 2173 1
  2199 2166 2167 1
  2200 2166 2168 1
  2201 2167 2174 1
  2202 2167 2175 1
  2203 2167 2176 1
  2204 2168 2177 1
  2205 2168 2178 1
  2206 2168 2179 1
  2207 2169 2161 1
  2208 2171 2165 1
  2209 2153 2161 am
  2210 2180 2181 1
  2211 2181 2189 1
  2212 2181 2184 1
  2213 2181 2182 1
  2214 2182 2183 2
  2215 2184 2191 1
  2216 2184 2185 1
  2217 2185 2192 1
  2218 2185 2186 1
  2219 2185 2187 1
  2220 2186 2193 1
  2221 2186 2194 1
  2222 2186 2195 1
  2223 2187 2196 1
  2224 2187 2197 1
  2225 2187 2198 1
  2226 2188 2180 1
  2227 2190 2184 1
  2228 2163 2180 am
  2229 2199 2200 1
  2230 2200 2208 1
  2231 2200 2203 1
  2232 2200 2201 1
  2233 2201 2202 2
  2234 2203 2210 1
  2235 2203 2204 1
  2236 2204 2211 1
  2237 2204 2205 1
  2238 2204 2206 1
  2239 2205 2212 1
  2240 2205 2213 1
  2241 2205 2214 1
  2242 2206 2215 1
  2243 2206 2216 1
  2244 2206 2217 1
  2245 2207 2199 1
  2246 2209 2203 1
  2247 2182 2199 am
  2248 2218 2219 1
  2249 2219 2226 1
  2250 2219 2222 1
  2251 2219 2220 1
  2252 2220 2221 2
  2253 2222 2227 1
  2254 2222 2223 1
  2255 2222 2224 1
  2256 2223 2229 1
  2257 2223 2230 1
  2258 2223 2231 1
  2259 2224 2228 1
  2260 2225 2218 1
  2261 2201 2218 am
  2262 2232 2233 1
  2263 2233 2234 1
  2264 2233 2241 1
  2265 2233 2236 1
  2266 2234 2235 2
  2267 2236 2237 1
  2268 2236 2242 1
  2269 2236 2238 1
  2270 2237 2244 1
  2271 2238 2245 1
  2272 2238 2246 1
  2273 2238 2247 1
  2274 2239 2237 1
  2275 2239 2248 1
  2276 2239 2249 1
  2277 2239 2250 1
  2278 2240 2232 1
  2279 2243 2237 1
  2280 2220 2232 am
  2281 2251 2257 1
  2282 2251 2252 1
  2283 2252 2255 1
  2284 2252 2258 1
  2285 2252 2253 1
  2286 2253 2254 2
  2287 2255 2256 1
  2288 2255 2260 1
  2289 2256 2257 1
  2290 2256 2262 1
  2291 2257 2264 1
  2292 2259 2255 1
  2293 2261 2256 1
  2294 2263 2257 1
  2295 2234 2251 am
  2296 2265 2266 1
  2297 2266 2274 1
  2298 2266 2269 1
  2299 2266 2267 1
  2300 2267 2268 2
  2301 2269 2276 1
  2302 2269 2270 1
  2303 2270 2271 2
  2304 2270 2272 2
  2305 2273 2265 1
  2306 2275 2269 1
  2307 2253 2265 am
  2308 2277 2278 1
  2309 2278 2279 1
  2310 2278 2289 1
  2311 2278 2281 1
  2312 2279 2280 2
  2313 2281 2291 1
  2314 2281 2282 1
  2315 2282 2284 ar
  2316 2282 2283 ar
  2317 2283 2292 1
  2318 2283 2285 ar
  2319 2284 2293 1
  2320 2284 2286 ar
  2321 2285 2294 1
  2322 2285 2287 ar
  2323 2286 2295 1
  2324 2286 2287 ar
  2325 2287 2296 1
  2326 2288 2277 1
  2327 2290 2281 1
  2328 2267 2277 am
  2329 2297 2298 1
  2330 2298 2299 1
  2331 2298 2306 1
  2332 2298 2301 1
  2333 2299 2300 2
  2334 2301 2302 1
  2335 2301 2307 1
  2336 2301 2303 1
  2337 2302 2309 1
  2338 2303 2310 1
  2339 2303 2311 1
  2340 2303 2312 1
  2341 2304 2302 1
  2342 2304 2313 1
  2343 2304 2314 1
  2344 2304 2315 1
  2345 2305 2297 1
  2346 2308 2302 1
  2347 2279 2297 am
  2348 2316 2317 1
  2349 2317 2318 1
  2350 2317 2328 1
  2351 2317 2320 1
  2352 2318 2319 2
  2353 2320 2330 1
  2354 2320 2321 1
  2355 2321 2323 ar
  2356 2321 2322 ar
  2357 2322 2331 1
  2358 2322 2324 ar
  2359 2323 2332 1
  2360 2323 2325 ar
  2361 2324 2333 1
  2362 2324 2326 ar
  2363 2325 2334 1
  2364 2325 2326 ar
  2365 2326 2335 1
  2366 2327 2316 1
  2367 2329 2320 1
  2368 2299 2316 am
  2369 2336 2337 1
  2370 2337 2342 1
  2371 2337 2340 1
  2372 2337 2338 1
  2373 2338 2339 2
  2374 2340 2343 1
  2375 2340 2344 1
  2376 2340 2345 1
  2377 2341 2336 1
  2378 2318 2336 am
  2379 2346 2347 1
  2380 2347 2348 1
  2381 2347 2355 1
  2382 2347 2350 1
  2383 2348 2349 2
  2384 2350 2357 1
  2385 2350 2351 1
  2386 2351 2353 2
  2387 2351 2352 am
  2388 2352 2358 1
  2389 2352 2359 1
  2390 2354 2346 1
  2391 2356 2350 1
  2392 2338 2346 am
  2393 2360 2361 1
  2394 2361 2368 1
  2395 2361 2364 1
  2396 2361 2362 1
  2397 2362 2363 2
  2398 2364 2369 1
  2399 2364 2365 1
  2400 2364 2366 1
  2401 2365 2370 1
  2402 2365 2371 1
  2403 2365 2372 1
  2404 2366 2373 1
  2405 2366 2374 1
  2406 2366 2375 1
  2407 2367 2360 1
  2408 2348 2360 am
  2409 2376 2377 1
  2410 2377 2383 1
  2411 2377 2380 1
  2412 2377 2378 1
  2413 2378 2379 2
  2414 2380 2385 1
  2415 2380 2381 1
  2416 2382 2376 1
  2417 2384 2380 1
  2418 2386 2381 1
  2419 2362 2376 am
  2420 2387 2388 1
  2421 2388 2397 1
  2422 2388 2391 1
  2423 2388 2389 1
  2424 2389 2390 2
  2425 2391 2399 1
  2426 2391 2392 1
  2427 2392 2401 1
  2428 2392 2393 1
  2429 2393 2394 2
  2430 2393 2395 2
  2431 2396 2387 1
  2432 2398 2391 1
  2433 2400 2392 1
  2434 2378 2387 am
  2435 2402 2403 1
  2436 2403 2408 1
  2437 2403 2406 1
  2438 2403 2404 1
  2439 2404 2405 2
  2440 2406 2409 1
  2441 2406 2410 1
  2442 2406 2411 1
  2443 2407 2402 1
  2444 2389 2402 am
  2445 2412 2413 1
  2446 2413 2421 1
  2447 2413 2416 1
  2448 2413 2414 1
  2449 2414 2415 2
  2450 2416 2423 1
  2451 2416 2417 1
  2452 2417 2418 2
  2453 2417 2419 2
  2454 2420 2412 1
  2455 2422 2416 1
  2456 2404 2412 am
  2457 2424 2425 1
  2458 2425 2433 1
  2459 2425 2428 1
  2460 2425 2426 1
  2461 2426 2427 2
  2462 2428 2435 1
  2463 2428 2429 1
  2464 2429 2430 2
  2465 2429 2431 2
  2466 2432 2424 1
  2467 2434 2428 1
  2468 2414 2424 am
  2469 2436 2437 1
  2470 2437 2438 1
  2471 2437 2448 1
  2472 2437 2440 1
  2473 2438 2439 2
  2474 2440 2450 1
  2475 2440 2441 1
  2476 2441 2452 1
  2477 2441 2442 1
  2478 2442 2454 1
  2479 2442 2443 1
  2480 2443 2455 1
  2481 2443 2444 2
  2482 2444 2445 2
  2483 2444 2446 2
  2484 2445 2456 1
  2485 2445 2457 1
  2486 2446 2459 1
  2487 2446 2458 1
  2488 2447 2436 1
  2489 2449 2440 1
  2490 2451 2441 1
  2491 2453 2442 1
  2492 2426 2436 am
  2493 2460 2461 1
  2494 2461 2462 1
  2495 2461 2473 1
  2496 2461 2464 1
  2497 2462 2463 2
  2498 2464 2475 1
  2499 2464 2465 1
  2500 2465 2467 ar
  2501 2465 2466 ar
  2502 2466 2468 ar
  2503 2466 2476 1
  2504 2467 2469 ar
  2505 2467 2477 1
  2506 2468 2478 1
  2507 2468 2470 ar
  2508 2469 2470 ar
  2509 2469 2479 1
  2510 2470 2471 1
  2511 2471 2480 1
  2512 2472 2460 1
  2513 2474 2464 1
  2514 2438 2460 am
  2515 2481 2482 1
  2516 2482 2483 1
  2517 2482 2490 1
  2518 2482 2485 1
  2519 2483 2484 2
  2520 2485 2486 1
  2521 2485 2491 1
  2522 2485 2487 1
  2523 2486 2493 1
  2524 2487 2494 1
  2525 2487 2495 1
  2526 2487 2496 1
  2527 2488 2486 1
  2528 2488 2497 1
  2529 2488 2498 1
  2530 2488 2499 1
  2531 2489 2481 1
  2532 2492 2486 1
  2533 2462 2481 am
  2534 2500 2501 1
  2535 2501 2507 1
  2536 2501 2504 1
  2537 2501 2502 1
  2538 2502 2503 2
  2539 2504 2509 1
  2540 2504 2505 1
  2541 2506 2500 1
  2542 2508 2504 1
  2543 2483 2500 am
  2544 2510 2511 1
  2545 2511 2519 1
  2546 2511 2514 1
  2547 2511 2512 1
  2548 2512 2513 2
  2549 2514 2521 1
  2550 2514 2515 1
  2551 2515 2516 2
  2552 2515 2517 2
  2553 2518 2510 1
  2554 2520 2514 1
  2555 2502 2510 am
  2556 2522 2523 1
  2557 2523 2524 1
  2558 2523 2534 1
  2559 2523 2526 1
  2560 2524 2525 2
  2561 2526 2536 1
  2562 2526 2527 1
  2563 2527 2538 1
  2564 2527 2528 1
  2565 2528 2540 1
  2566 2528 2529 1
  2567 2529 2541 1
  2568 2529 2530 2
  2569 2530 2531 2
  2570 2530 2532 2
  2571 2531 2542 1
  2572 2531 2543 1
  2573 2532 2545 1
  2574 2532 2544 1
  2575 2533 2522 1
  2576 2535 2526 1
  2577 2537 2527 1
  2578 2539 2528 1
  2579 2512 2522 am
  2580 2546 2547 1
  2581 2547 2548 1
  2582 2547 2558 1
  2583 2547 2550 1
  2584 2548 2549 2
  2585 2550 2560 1
  2586 2550 2551 1
  2587 2551 2553 ar
  2588 2551 2552 ar
  2589 2552 2561 1
  2590 2552 2554 ar
  2591 2553 2562 1
  2592 2553 2555 ar
  2593 2554 2563 1
  2594 2554 2556 ar
  2595 2555 2564 1
  2596 2555 2556 ar
  2597 2556 2565 1
  2598 2557 2546 1
  2599 2559 2550 1
  2600 2524 2546 am
  2601 2566 2567 1
  2602 2567 2568 1
  2603 2567 2579 1
  2604 2567 2570 1
  2605 2568 2569 2
  2606 2570 2581 1
  2607 2570 2571 1
  2608 2571 2573 ar
  2609 2571 2572 ar
  2610 2572 2574 ar
  2611 2572 2582 1
  2612 2573 2575 ar
  2613 2573 2583 1
  2614 2574 2584 1
  2615 2574 2576 ar
  2616 2575 2576 ar
  2617 2575 2585 1
  2618 2576 2577 1
  2619 2577 2586 1
  2620 2578 2566 1
  2621 2580 2570 1
  2622 2548 2566 am
  2623 2587 2593 1
  2624 2587 2588 1
  2625 2588 2591 1
  2626 2588 2594 1
  2627 2588 2589 1
  2628 2589 2590 2
  2629 2591 2592 1
  2630 2591 2596 1
  2631 2592 2593 1
  2632 2592 2598 1
  2633 2593 2600 1
  2634 2595 2591 1
  2635 2597 2592 1
  2636 2599 2593 1
  2637 2568 2587 am
  2638 2601 2602 1
  2639 2602 2603 1
  2640 2602 2610 1
  2641 2602 2605 1
  2642 2603 2604 2
  2643 2605 2612 1
  2644 2605 2606 1
  2645 2606 2608 2
  2646 2606 2607 am
  2647 2607 2613 1
  2648 2607 2614 1
  2649 2609 2601 1
  2650 2611 2605 1
  2651 2589 2601 am
  2652 2615 2616 1
  2653 2616 2624 1
  2654 2616 2619 1
  2655 2616 2617 1
  2656 2617 2618 2
  2657 2619 2626 1
  2658 2619 2620 1
  2659 2620 2621 2
  2660 2620 2622 2
  2661 2623 2615 1
  2662 2625 2619 1
  2663 2603 2615 am
  2664 2627 2628 1
  2665 2628 2636 1
  2666 2628 2631 1
  2667 2628 2629 1
  2668 2629 2630 2
  2669 2631 2638 1
  2670 2631 2632 1
  2671 2632 2639 1
  2672 2632 2633 1
  2673 2632 2634 1
  2674 2633 2640 1
  2675 2633 2641 1
  2676 2633 2642 1
  2677 2634 2643 1
  2678 2634 2644 1
  2679 2634 2645 1
  2680 2635 2627 1
  2681 2637 2631 1
  2682 2617 2627 am
  2683 2646 2647 1
  2684 2647 2648 1
  2685 2647 2661 1
  2686 2647 2650 1
  2687 2648 2649 2
  2688 2650 2663 1
  2689 2650 2651 1
  2690 2651 2653 ar
  2691 2651 2652 ar
  2692 2652 2664 1
  2693 2652 2656 ar
  2694 2653 2654 ar
  2695 2653 2655 ar
  2696 2654 2656 ar
  2697 2654 2657 ar
  2698 2655 2658 ar
  2699 2655 2666 1
  2700 2656 2665 1
  2701 2657 2667 1
  2702 2657 2659 ar
  2703 2658 2659 ar
  2704 2658 2668 1
  2705 2659 2669 1
  2706 2660 2646 1
  2707 2662 2650 1
  2708 2629 2646 am
  2709 2670 2671 1
  2710 2671 2678 1
  2711 2671 2674 1
  2712 2671 2672 1
  2713 2672 2673 2
  2714 2674 2679 1
  2715 2674 2675 1
  2716 2674 2676 1
  2717 2675 2680 1
  2718 2675 2681 1
  2719 2675 2682 1
  2720 2676 2683 1
  2721 2676 2684 1
  2722 2676 2685 1
  2723 2677 2670 1
  2724 2648 2670 am
  2725 2686 2687 1
  2726 2687 2694 1
  2727 2687 2690 1
  2728 2687 2688 1
  2729 2688 2689 2
  2730 2690 2695 1
  2731 2690 2691 1
  2732 2690 2692 1
  2733 2691 2696 1
  2734 2691 2697 1
  2735 2691 2698 1
  2736 2692 2699 1
  2737 2692 2700 1
  2738 2692 2701 1
  2739 2693 2686 1
  2740 2672 2686 am
  2741 2702 2703 1
  2742 2703 2710 1
  2743 2703 2706 1
  2744 2703 2704 1
  2745 2704 2705 2
  2746 2706 2711 1
  2747 2706 2707 1
  2748 2706 2708 1
  2749 2707 2712 1
  2750 2707 2713 1
  2751 2707 2714 1
  2752 2708 2715 1
  2753 2708 2716 1
  2754 2708 2717 1
  2755 2709 2702 1
  2756 2688 2702 am
  2757 2718 2719 1
  2758 2719 2720 1
  2759 2719 2730 1
  2760 2719 2722 1
  2761 2720 2721 2
  2762 2722 2732 1
  2763 2722 2723 1
  2764 2723 2725 ar
  2765 2723 2724 ar
  2766 2724 2733 1
  2767 2724 2726 ar
  2768 2725 2734 1
  2769 2725 2727 ar
  2770 2726 2735 1
  2771 2726 2728 ar
  2772 2727 2736 1
  2773 2727 2728 ar
  2774 2728 2737 1
  2775 2729 2718 1
  2776 2731 2722 1
  2777 2704 2718 am
  2778 2738 2739 1
  2779 2739 2740 1
  2780 2739 2742 1
  2781 2739 2748 1
  2782 2740 2741 2
  2783 2742 2750 1
  2784 2742 2743 1
  2785 2743 2752 1
  2786 2743 2744 1
  2787 2744 2746 2
  2788 2744 2745 am
  2789 2745 2753 1
  2790 2745 2754 1
  2791 2747 2738 1
  2792 2749 2742 1
  2793 2751 2743 1
  2794 2720 2738 am
  2795 2755 2756 1
  2796 2756 2757 1
  2797 2756 2767 1
  2798 2756 2759 1
  2799 2757 2758 2
  2800 2759 2769 1
  2801 2759 2760 1
  2802 2760 2762 ar
  2803 2760 2761 ar
  2804 2761 2770 1
  2805 2761 2763 ar
  2806 2762 2771 1
  2807 2762 2764 ar
  2808 2763 2772 1
  2809 2763 2765 ar
  2810 2764 2773 1
  2811 2764 2765 ar
  2812 2765 2774 1
  2813 2766 2755 1
  2814 2768 2759 1
  2815 2740 2755 am
  2816 2775 2776 1
  2817 2776 2777 1
  2818 2776 2779 1
  2819 2776 2785 1
  2820 2777 2778 2
  2821 2779 2787 1
  2822 2779 2780 1
  2823 2780 2789 1
  2824 2780 2781 1
  2825 2781 2783 2
  2826 2781 2782 am
  2827 2782 2790 1
  2828 2782 2791 1
  2829 2784 2775 1
  2830 2786 2779 1
  2831 2788 2780 1
  2832 2757 2775 am
  2833 2792 2793 1
  2834 2792 2802 1
  2835 2793 2794 1
  2836 2793 2796 1
  2837 2793 2803 1
  2838 2794 2795 2
  2839 2796 2797 1
  2840 2796 2804 1
  2841 2796 2805 1
  2842 2797 2798 ar
  2843 2797 2799 ar
  2844 2798 2801 ar
  2845 2798 2807 1
  2846 2799 2800 ar
  2847 2799 2806 1
  2848 2800 2801 ar
  2849 2800 2808 1
  2850 2777 2792 am
  2851 2809 2810 1
  2852 2810 2811 1
  2853 2810 2818 1
  2854 2810 2813 1
  2855 2811 2812 2
  2856 2813 2814 1
  2857 2813 2819 1
  2858 2813 2815 1
  2859 2814 2821 1
  2860 2815 2822 1
  2861 2815 2823 1
  2862 2815 2824 1
  2863 2816 2814 1
  2864 2816 2825 1
  2865 2816 2826 1
  2866 2816 2827 1
  2867 2817 2809 1
  2868 2820 2814 1
  2869 2809 2794 am
  2870 2828 2829 1
  2871 2829 2837 1
  2872 2829 2832 1
  2873 2829 2830 1
  2874 2830 2831 2
  2875 2832 2839 1
  2876 2832 2833 1
  2877 2833 2841 1
  2878 2833 2834 1
  2879 2834 2835 1
  2880 2835 2842 1
  2881 2835 2843 1
  2882 2835 2844 1
  2883 2836 2828 1
  2884 2838 2832 1
  2885 2840 2833 1
  2886 2811 2828 am
  2887 2845 2846 1
  2888 2846 2853 1
  2889 2846 2849 1
  2890 2846 2847 1
  2891 2847 2848 2
  2892 2849 2854 1
  2893 2849 2850 1
  2894 2849 2851 1
  2895 2850 2855 1
  2896 2850 2856 1
  2897 2850 2857 1
  2898 2851 2858 1
  2899 2851 2859 1
  2900 2851 2860 1
  2901 2852 2845 1
  2902 2830 2845 am
  2903 2861 2862 1
  2904 2862 2867 1
  2905 2862 2863 1
  2906 2863 2864 2
  2907 2865 2861 1
  2908 2866 2862 1
  2909 2847 2861 am
  2910 2868 2869 1
  2911 2869 2877 1
  2912 2869 2872 1
  2913 2869 2870 1
  2914 2870 2871 2
  2915 2872 2879 1
  2916 2872 2873 1
  2917 2873 2880 1
  2918 2873 2874 1
  2919 2873 2875 1
  2920 2874 2881 1
  2921 2874 2882 1
  2922 2874 2883 1
  2923 2875 2884 1
  2924 2875 2885 1
  2925 2875 2886 1
  2926 2876 2868 1
  2927 2878 2872 1
  2928 2863 2868 am
  2929 2887 2888 1
  2930 2888 2889 1
  2931 2888 2896 1
  2932 2888 2891 1
  2933 2889 2890 2
  2934 2891 2892 1
  2935 2891 2897 1
  2936 2891 2893 1
  2937 2892 2899 1
  2938 2893 2900 1
  2939 2893 2901 1
  2940 2893 2902 1
  2941 2894 2892 1
  2942 2894 2903 1
  2943 2894 2904 1
  2944 2894 2905 1
  2945 2895 2887 1
  2946 2898 2892 1
  2947 2870 2887 am
  2948 2906 2907 1
  2949 2907 2915 1
  2950 2907 2910 1
  2951 2907 2908 1
  2952 2908 2909 2
  2953 2910 2917 1
  2954 2910 2911 1
  2955 2911 2918 1
  2956 2911 2912 1
  2957 2911 2913 1
  2958 2912 2919 1
  2959 2912 2920 1
  2960 2912 2921 1
  2961 2913 2922 1
  2962 2913 2923 1
  2963 2913 2924 1
  2964 2914 2906 1
  2965 2916 2910 1
  2966 2889 2906 am
  2967 2925 2931 1
  2968 2925 2926 1
  2969 2926 2929 1
  2970 2926 2932 1
  2971 2926 2927 1
  2972 2927 2928 2
  2973 2929 2930 1
  2974 2929 2934 1
  2975 2930 2931 1
  2976 2930 2936 1
  2977 2931 2938 1
  2978 2933 2929 1
  2979 2935 2930 1
  2980 2937 2931 1
  2981 2908 2925 am
  2982 2939 2940 1
  2983 2940 2945 1
  2984 2940 2941 1
  2985 2941 2942 2
  2986 2943 2939 1
  2987 2944 2940 1
  2988 2927 2939 am
  2989 2946 2947 1
  2990 2947 2948 1
  2991 2947 2955 1
  2992 2947 2950 1
  2993 2948 2949 2
  2994 2950 2951 1
  2995 2950 2956 1
  2996 2950 2952 1
  2997 2951 2958 1
  2998 2952 2959 1
  2999 2952 2960 1
  3000 2952 2961 1
  3001 2953 2951 1
  3002 2953 2962 1
  3003 2953 2963 1
  3004 2953 2964 1
  3005 2954 2946 1
  3006 2957 2951 1
  3007 2941 2946 am
  3008 2965 2966 1
  3009 2966 2973 1
  3010 2966 2969 1
  3011 2966 2967 1
  3012 2967 2968 2
  3013 2969 2974 1
  3014 2969 2970 1
  3015 2969 2971 1
  3016 2970 2975 1
  3017 2970 2976 1
  3018 2970 2977 1
  3019 2971 2978 1
  3020 2971 2979 1
  3021 2971 2980 1
  3022 2972 2965 1
  3023 2948 2965 am
  3024 2981 2982 1
  3025 2982 2983 1
  3026 2982 2990 1
  3027 2982 2985 1
  3028 2983 2984 2
  3029 2985 2986 1
  3030 2985 2991 1
  3031 2985 2987 1
  3032 2986 2993 1
  3033 2987 2994 1
  3034 2987 2995 1
  3035 2987 2996 1
  3036 2988 2986 1
  3037 2988 2997 1
  3038 2988 2998 1
  3039 2988 2999 1
  3040 2989 2981 1
  3041 2992 2986 1
  3042 2967 2981 am
  3043 3000 3001 1
  3044 3001 3009 1
  3045 3001 3004 1
  3046 3001 3002 1
  3047 3002 3003 2
  3048 3004 3011 1
  3049 3004 3005 1
  3050 3005 3012 1
  3051 3005 3006 1
  3052 3005 3007 1
  3053 3006 3013 1
  3054 3006 3014 1
  3055 3006 3015 1
  3056 3007 3016 1
  3057 3007 3017 1
  3058 3007 3018 1
  3059 3008 3000 1
  3060 3010 3004 1
  3061 2983 3000 am
  3062 3019 3020 1
  3063 3020 3026 1
  3064 3020 3023 1
  3065 3020 3021 1
  3066 3021 3022 2
  3067 3023 3028 1
  3068 3023 3024 1
  3069 3025 3019 1
  3070 3027 3023 1
  3071 3029 3024 1
  3072 3002 3019 am
  3073 3030 3031 1
  3074 3031 3037 1
  3075 3031 3034 1
  3076 3031 3032 1
  3077 3032 3033 2
  3078 3034 3039 1
  3079 3034 3035 1
  3080 3036 3030 1
  3081 3038 3034 1
  3082 3040 3035 1
  3083 3021 3030 am
  3084 3041 3042 1
  3085 3042 3043 1
  3086 3042 3054 1
  3087 3042 3045 1
  3088 3043 3044 2
  3089 3045 3056 1
  3090 3045 3046 1
  3091 3046 3048 ar
  3092 3046 3047 ar
  3093 3047 3049 ar
  3094 3047 3057 1
  3095 3048 3050 ar
  3096 3048 3058 1
  3097 3049 3059 1
  3098 3049 3051 ar
  3099 3050 3051 ar
  3100 3050 3060 1
  3101 3051 3052 1
  3102 3052 3061 1
  3103 3053 3041 1
  3104 3055 3045 1
  3105 3032 3041 am
  3106 3062 3063 1
  3107 3063 3069 1
  3108 3063 3066 1
  3109 3063 3064 1
  3110 3064 3065 2
  3111 3066 3071 1
  3112 3066 3067 1
  3113 3068 3062 1
  3114 3070 3066 1
  3115 3072 3067 1
  3116 3043 3062 am
  3117 3073 3074 1
  3118 3074 3075 1
  3119 3074 3082 1
  3120 3074 3077 1
  3121 3075 3076 2
  3122 3077 3078 1
  3123 3077 3083 1
  3124 3077 3079 1
  3125 3078 3085 1
  3126 3079 3086 1
  3127 3079 3087 1
  3128 3079 3088 1
  3129 3080 3078 1
  3130 3080 3089 1
  3131 3080 3090 1
  3132 3080 3091 1
  3133 3081 3073 1
  3134 3084 3078 1
  3135 3064 3073 am
  3136 3092 3093 1
  3137 3093 3094 1
  3138 3093 3101 1
  3139 3093 3096 1
  3140 3094 3095 2
  3141 3096 3097 1
  3142 3096 3102 1
  3143 3096 3098 1
  3144 3097 3104 1
  3145 3098 3105 1
  3146 3098 3106 1
  3147 3098 3107 1
  3148 3099 3097 1
  3149 3099 3108 1
  3150 3099 3109 1
  3151 3099 3110 1
  3152 3100 3092 1
  3153 3103 3097 1
  3154 3075 3092 am
  3155 3111 3112 1
  3156 3112 3113 1
  3157 3112 3120 1
  3158 3112 3115 1
  3159 3113 3114 2
  3160 3115 3116 1
  3161 3115 3121 1
  3162 3115 3117 1
  3163 3116 3123 1
  3164 3117 3124 1
  3165 3117 3125 1
  3166 3117 3126 1
  3167 3118 3116 1
  3168 3118 3127 1
  3169 3118 3128 1
  3170 3118 3129 1
  3171 3119 3111 1
  3172 3122 3116 1
  3173 3094 3111 am
  3174 3130 3131 1
  3175 3131 3137 1
  3176 3131 3134 1
  3177 3131 3132 1
  3178 3132 3133 2
  3179 3134 3139 1
  3180 3134 3135 1
  3181 3136 3130 1
  3182 3138 3134 1
  3183 3140 3135 1
  3184 3113 3130 am
  3185 3141 3142 1
  3186 3142 3143 1
  3187 3142 3145 1
  3188 3142 3151 1
  3189 3143 3144 2
  3190 3145 3153 1
  3191 3145 3146 1
  3192 3146 3155 1
  3193 3146 3147 1
  3194 3147 3148 1
  3195 3147 3157 1
  3196 3148 3149 1
  3197 3148 3159 1
  3198 3149 3162 1
  3199 3149 3160 1
  3200 3149 3161 1
  3201 3150 3141 1
  3202 3152 3145 1
  3203 3154 3146 1
  3204 3156 3147 1
  3205 3158 3148 1
  3206 3132 3141 am
  3207 3163 3164 1
  3208 3164 3175 1
  3209 3164 3168 1
  3210 3164 3166 1
  3211 3166 3167 2
  3212 3168 3177 1
  3213 3168 3169 1
  3214 3169 3178 1
  3215 3169 3170 1
  3216 3169 3171 1
  3217 3170 3179 1
  3218 3170 3180 1
  3219 3170 3181 1
  3220 3171 3182 1
  3221 3171 3183 1
  3222 3171 3184 1
  3223 3165 3172 1
  3224 3165 3185 1
  3225 3165 3186 1
  3226 3165 3187 1
  3227 3172 3166 2
  3228 3172 3174 1
  3229 3173 3163 1
  3230 3176 3168 1
  3231 3143 3163 am
  3232 3188 3189 1
  3233 3189 3191 1
  3234 3189 3203 1
  3235 3189 3193 1
  3236 3191 3192 2
  3237 3193 3205 1
  3238 3193 3194 1
  3239 3194 3207 1
  3240 3194 3195 1
  3241 3195 3209 1
  3242 3195 3196 1
  3243 3196 3210 1
  3244 3196 3197 2
  3245 3197 3198 2
  3246 3197 3199 2
  3247 3198 3211 1
  3248 3198 3212 1
  3249 3199 3214 1
  3250 3199 3213 1
  3251 3190 3200 1
  3252 3190 3215 1
  3253 3190 3216 1
  3254 3190 3217 1
  3255 3200 3188 am
  3256 3200 3201 2
  3257 3202 3188 1
  3258 3204 3193 1
  3259 3206 3194 1
  3260 3208 3195 1
  3261 3166 3188 1
  3262 3218 3219 1
  3263 3219 3220 1
  3264 3219 3222 1
  3265 3219 3228 1
  3266 3220 3221 2
  3267 3222 3230 1
  3268 3222 3223 1
  3269 3223 3232 1
  3270 3223 3224 1
  3271 3224 3225 1
  3272 3224 3234 1
  3273 3225 3226 1
  3274 3225 3236 1
  3275 3226 3239 1
  3276 3226 3237 1
  3277 3226 3238 1
  3278 3227 3218 1
  3279 3229 3222 1
  3280 3231 3223 1
  3281 3233 3224 1
  3282 3235 3225 1
  3283 3191 3218 am
  3284 3240 3241 1
  3285 3241 3246 1
  3286 3241 3244 1
  3287 3241 3242 1
  3288 3242 3243 2
  3289 3244 3247 1
  3290 3244 3248 1
  3291 3244 3249 1
  3292 3245 3240 1
  3293 3220 3240 am
  3294 3250 3251 1
  3295 3251 3259 1
  3296 3251 3254 1
  3297 3251 3252 1
  3298 3252 3253 2
  3299 3254 3261 1
  3300 3254 3255 1
  3301 3255 3262 1
  3302 3255 3256 1
  3303 3255 3257 1
  3304 3256 3263 1
  3305 3256 3264 1
  3306 3256 3265 1
  3307 3257 3266 1
  3308 3257 3267 1
  3309 3257 3268 1
  3310 3258 3250 1
  3311 3260 3254 1
  3312 3242 3250 am
  3313 3269 3270 1
  3314 3270 3271 1
  3315 3270 3273 1
  3316 3270 3279 1
  3317 3271 3272 2
  3318 3273 3281 1
  3319 3273 3274 1
  3320 3274 3283 1
  3321 3274 3275 1
  3322 3275 3276 1
  3323 3275 3285 1
  3324 3276 3277 1
  3325 3276 3287 1
  3326 3277 3290 1
  3327 3277 3288 1
  3328 3277 3289 1
  3329 3278 3269 1
  3330 3280 3273 1
  3331 3282 3274 1
  3332 3284 3275 1
  3333 3286 3276 1
  3334 3252 3269 am
  3335 3291 3292 1
  3336 3292 3299 1
  3337 3292 3295 1
  3338 3292 3293 1
  3339 3293 3294 2
  3340 3295 3300 1
  3341 3295 3296 1
  3342 3295 3297 1
  3343 3296 3302 1
  3344 3296 3303 1
  3345 3296 3304 1
  3346 3297 3301 1
  3347 3298 3291 1
  3348 3271 3291 am
  3349 3305 3306 1
  3350 3306 3313 1
  3351 3306 3309 1
  3352 3306 3307 1
  3353 3307 3308 2
  3354 3309 3314 1
  3355 3309 3310 1
  3356 3309 3311 1
  3357 3310 3316 1
  3358 3310 3317 1
  3359 3310 3318 1
  3360 3311 3315 1
  3361 3312 3305 1
  3362 3293 3305 am
  3363 3319 3320 1
  3364 3320 3327 1
  3365 3320 3323 1
  3366 3320 3321 1
  3367 3321 3322 2
  3368 3323 3328 1
  3369 3323 3324 1
  3370 3323 3325 1
  3371 3324 3329 1
  3372 3324 3330 1
  3373 3324 3331 1
  3374 3325 3332 1
  3375 3325 3333 1
  3376 3325 3334 1
  3377 3326 3319 1
  3378 3307 3319 am
  3379 3335 3336 1
  3380 3336 3337 1
  3381 3336 3344 1
  3382 3336 3339 1
  3383 3337 3338 2
  3384 3339 3340 1
  3385 3339 3345 1
  3386 3339 3341 1
  3387 3340 3347 1
  3388 3341 3348 1
  3389 3341 3349 1
  3390 3341 3350 1
  3391 3342 3340 1
  3392 3342 3351 1
  3393 3342 3352 1
  3394 3342 3353 1
  3395 3343 3335 1
  3396 3346 3340 1
  3397 3321 3335 am
  3398 3354 3355 1
  3399 3355 3363 1
  3400 3355 3358 1
  3401 3355 3356 1
  3402 3356 3357 2
  3403 3358 3365 1
  3404 3358 3359 1
  3405 3359 3366 1
  3406 3359 3360 1
  3407 3359 3361 1
  3408 3360 3367 1
  3409 3360 3368 1
  3410 3360 3369 1
  3411 3361 3370 1
  3412 3361 3371 1
  3413 3361 3372 1
  3414 3362 3354 1
  3415 3364 3358 1
  3416 3337 3354 am
  3417 3373 3374 1
  3418 3374 3375 1
  3419 3374 3382 1
  3420 3374 3377 1
  3421 3375 3376 2
  3422 3377 3378 1
  3423 3377 3383 1
  3424 3377 3379 1
  3425 3378 3385 1
  3426 3379 3386 1
  3427 3379 3387 1
  3428 3379 3388 1
  3429 3380 3378 1
  3430 3380 3389 1
  3431 3380 3390 1
  3432 3380 3391 1
  3433 3381 3373 1
  3434 3384 3378 1
  3435 3356 3373 am
  3436 3392 3393 1
  3437 3393 3401 1
  3438 3393 3396 1
  3439 3393 3394 1
  3440 3394 3395 2
  3441 3396 3403 1
  3442 3396 3397 1
  3443 3397 3404 1
  3444 3397 3398 1
  3445 3397 3399 1
  3446 3398 3405 1
  3447 3398 3406 1
  3448 3398 3407 1
  3449 3399 3408 1
  3450 3399 3409 1
  3451 3399 3410 1
  3452 3400 3392 1
  3453 3402 3396 1
  3454 3375 3392 am
  3455 3411 3412 1
  3456 3412 3417 1
  3457 3412 3415 1
  3458 3412 3413 1
  3459 3413 3414 2
  3460 3415 3418 1
  3461 3415 3419 1
  3462 3415 3420 1
  3463 3416 3411 1
  3464 3394 3411 am
  3465 3421 3422 1
  3466 3422 3423 1
  3467 3422 3433 1
  3468 3422 3425 1
  3469 3423 3424 2
  3470 3425 3435 1
  3471 3425 3426 1
  3472 3426 3428 ar
  3473 3426 3427 ar
  3474 3427 3436 1
  3475 3427 3429 ar
  3476 3428 3437 1
  3477 3428 3430 ar
  3478 3429 3438 1
  3479 3429 3431 ar
  3480 3430 3439 1
  3481 3430 3431 ar
  3482 3431 3440 1
  3483 3432 3421 1
  3484 3434 3425 1
  3485 3413 3421 am
  3486 3441 3442 1
  3487 3442 3443 1
  3488 3442 3453 1
  3489 3442 3445 1
  3490 3443 3444 2
  3491 3445 3455 1
  3492 3445 3446 1
  3493 3446 3448 ar
  3494 3446 3447 ar
  3495 3447 3456 1
  3496 3447 3449 ar
  3497 3448 3457 1
  3498 3448 3450 ar
  3499 3449 3458 1
  3500 3449 3451 ar
  3501 3450 3459 1
  3502 3450 3451 ar
  3503 3451 3460 1
  3504 3452 3441 1
  3505 3454 3445 1
  3506 3423 3441 am
  3507 3461 3462 1
  3508 3462 3467 1
  3509 3462 3465 1
  3510 3462 3463 1
  3511 3463 3464 2
  3512 3465 3468 1
  3513 3465 3469 1
  3514 3465 3470 1
  3515 3466 3461 1
  3516 3443 3461 am
  3517 3471 3472 1
  3518 3472 3478 1
  3519 3472 3475 1
  3520 3472 3473 1
  3521 3473 3474 2
  3522 3475 3480 1
  3523 3475 3476 1
  3524 3477 3471 1
  3525 3479 3475 1
  3526 3481 3476 1
  3527 3463 3471 am
  3528 3482 3483 1
  3529 3483 3484 1
  3530 3483 3497 1
  3531 3483 3486 1
  3532 3484 3485 2
  3533 3486 3499 1
  3534 3486 3487 1
  3535 3487 3489 ar
  3536 3487 3488 ar
  3537 3488 3500 1
  3538 3488 3492 ar
  3539 3489 3490 ar
  3540 3489 3491 ar
  3541 3490 3492 ar
  3542 3490 3493 ar
  3543 3491 3494 ar
  3544 3491 3502 1
  3545 3492 3501 1
  3546 3493 3503 1
  3547 3493 3495 ar
  3548 3494 3495 ar
  3549 3494 3504 1
  3550 3495 3505 1
  3551 3496 3482 1
  3552 3498 3486 1
  3553 3473 3482 am
  3554 3506 3507 1
  3555 3507 3515 1
  3556 3507 3510 1
  3557 3507 3508 1
  3558 3508 3509 2
  3559 3510 3517 1
  3560 3510 3511 1
  3561 3511 3518 1
  3562 3511 3512 1
  3563 3511 3513 1
  3564 3512 3519 1
  3565 3512 3520 1
  3566 3512 3521 1
  3567 3513 3522 1
  3568 3513 3523 1
  3569 3513 3524 1
  3570 3514 3506 1
  3571 3516 3510 1
  3572 3484 3506 am
  3573 3525 3531 1
  3574 3525 3526 1
  3575 3526 3529 1
  3576 3526 3532 1
  3577 3526 3527 1
  3578 3527 3528 2
  3579 3529 3530 1
  3580 3529 3534 1
  3581 3530 3531 1
  3582 3530 3536 1
  3583 3531 3538 1
  3584 3533 3529 1
  3585 3535 3530 1
  3586 3537 3531 1
  3587 3508 3525 am
  3588 3539 3540 1
  3589 3540 3541 1
  3590 3540 3552 1
  3591 3540 3543 1
  3592 3541 3542 2
  3593 3543 3554 1
  3594 3543 3544 1
  3595 3544 3546 ar
  3596 3544 3545 ar
  3597 3545 3547 ar
  3598 3545 3555 1
  3599 3546 3548 ar
  3600 3546 3556 1
  3601 3547 3557 1
  3602 3547 3549 ar
  3603 3548 3549 ar
  3604 3548 3558 1
  3605 3549 3550 1
  3606 3550 3559 1
  3607 3551 3539 1
  3608 3553 3543 1
  3609 3527 3539 am
  3610 3560 3561 1
  3611 3561 3562 1
  3612 3561 3573 1
  3613 3561 3564 1
  3614 3562 3563 2
  3615 3564 3575 1
  3616 3564 3565 1
  3617 3565 3567 ar
  3618 3565 3566 ar
  3619 3566 3568 ar
  3620 3566 3576 1
  3621 3567 3569 ar
  3622 3567 3577 1
  3623 3568 3578 1
  3624 3568 3570 ar
  3625 3569 3570 ar
  3626 3569 3579 1
  3627 3570 3571 1
  3628 3571 3580 1
  3629 3572 3560 1
  3630 3574 3564 1
  3631 3541 3560 am
  3632 3581 3582 1
  3633 3582 3583 1
  3634 3582 3590 1
  3635 3582 3585 1
  3636 3583 3584 2
  3637 3585 3586 1
  3638 3585 3591 1
  3639 3585 3587 1
  3640 3586 3593 1
  3641 3587 3594 1
  3642 3587 3595 1
  3643 3587 3596 1
  3644 3588 3586 1
  3645 3588 3597 1
  3646 3588 3598 1
  3647 3588 3599 1
  3648 3589 3581 1
  3649 3592 3586 1
  3650 3562 3581 am
  3651 3600 3601 1
  3652 3601 3606 1
  3653 3601 3602 1
  3654 3602 3603 2
  3655 3604 3600 1
  3656 3605 3601 1
  3657 3583 3600 am
  3658 3607 3608 1
  3659 3608 3609 1
  3660 3608 3616 1
  3661 3608 3611 1
  3662 3609 3610 2
  3663 3611 3612 1
  3664 3611 3617 1
  3665 3611 3613 1
  3666 3612 3619 1
  3667 3613 3620 1
  3668 3613 3621 1
  3669 3613 3622 1
  3670 3614 3612 1
  3671 3614 3623 1
  3672 3614 3624 1
  3673 3614 3625 1
  3674 3615 3607 1
  3675 3618 3612 1
  3676 3602 3607 am
  3677 3626 3627 1
  3678 3627 3633 1
  3679 3627 3630 1
  3680 3627 3628 1
  3681 3628 3629 2
  3682 3630 3635 1
  3683 3630 3631 1
  3684 3632 3626 1
  3685 3634 3630 1
  3686 3636 3631 1
  3687 3609 3626 am
  3688 3637 3638 1
  3689 3638 3639 1
  3690 3638 3646 1
  3691 3638 3641 1
  3692 3639 3640 2
  3693 3641 3642 1
  3694 3641 3647 1
  3695 3641 3643 1
  3696 3642 3649 1
  3697 3643 3650 1
  3698 3643 3651 1
  3699 3643 3652 1
  3700 3644 3642 1
  3701 3644 3653 1
  3702 3644 3654 1
  3703 3644 3655 1
  3704 3645 3637 1
  3705 3648 3642 1
  3706 3628 3637 am
  3707 3656 3657 1
  3708 3657 3665 1
  3709 3657 3660 1
  3710 3657 3658 1
  3711 3658 3659 2
  3712 3660 3667 1
  3713 3660 3661 1
  3714 3661 3662 2
  3715 3661 3663 2
  3716 3664 3656 1
  3717 3666 3660 1
  3718 3639 3656 am
  3719 3668 3669 1
  3720 3669 3675 1
  3721 3669 3672 1
  3722 3669 3670 1
  3723 3670 3671 2
  3724 3672 3677 1
  3725 3672 3673 1
  3726 3674 3668 1
  3727 3676 3672 1
  3728 3678 3673 1
  3729 3658 3668 am
  3730 3679 3680 1
  3731 3680 3681 1
  3732 3680 3691 1
  3733 3680 3683 1
  3734 3681 3682 2
  3735 3683 3693 1
  3736 3683 3684 1
  3737 3684 3686 ar
  3738 3684 3685 ar
  3739 3685 3694 1
  3740 3685 3687 ar
  3741 3686 3695 1
  3742 3686 3688 ar
  3743 3687 3696 1
  3744 3687 3689 ar
  3745 3688 3697 1
  3746 3688 3689 ar
  3747 3689 3698 1
  3748 3690 3679 1
  3749 3692 3683 1
  3750 3670 3679 am
  3751 3699 3700 1
  3752 3700 3701 1
  3753 3700 3708 1
  3754 3700 3703 1
  3755 3701 3702 2
  3756 3703 3704 1
  3757 3703 3709 1
  3758 3703 3705 1
  3759 3704 3711 1
  3760 3705 3712 1
  3761 3705 3713 1
  3762 3705 3714 1
  3763 3706 3704 1
  3764 3706 3715 1
  3765 3706 3716 1
  3766 3706 3717 1
  3767 3707 3699 1
  3768 3710 3704 1
  3769 3681 3699 am
  3770 3718 3719 1
  3771 3719 3727 1
  3772 3719 3722 1
  3773 3719 3720 1
  3774 3720 3721 2
  3775 3722 3729 1
  3776 3722 3723 1
  3777 3723 3730 1
  3778 3723 3724 1
  3779 3723 3725 1
  3780 3724 3731 1
  3781 3724 3732 1
  3782 3724 3733 1
  3783 3725 3734 1
  3784 3725 3735 1
  3785 3725 3736 1
[truncated: 65,850 more chars]
