# Supplementary material for: The pocketome of G-protein-coupled receptors reveals previously untargeted allosteric sites
Source: Nat Commun. 2022 May 10;13:2567. doi: 10.1038/s41467-022-29609-6 (PMC9091257; doi:10.1038/s41467-022-29609-6)
Supplement: Supplementary file 4 — Supplementary Data 1 [file 41467_2022_29609_MOESM4_ESM.zip › docking_files/3oe8/mols.mol2]

# TRIPOS MOL2 file generated by SEED

@<TRIPOS>MOLECULE
methanamine
 8 7 0 0 0
****
USER_CHARGES
INVALID_CHARGES
Pose:   1 Cluster:   1 Fr_nu: 152201 TotEn:   -79.26
@<TRIPOS>ATOM
      1 C1        -82.0409   -4.6645  -56.3378 C.3    1 LIG       0.04000
      2 N1        -80.8843   -5.3765  -56.9147 N.4    1 LIG      -0.30000
      3 H1        -82.7812   -4.5339  -57.1291 H      1 LIG       0.09000
      4 H2        -82.4382   -5.2757  -55.5253 H      1 LIG       0.09000
      5 H3        -81.6883   -3.7000  -55.9673 H      1 LIG       0.09000
      6 H4        -80.1493   -5.5293  -56.2117 H      1 LIG       0.33000
      7 H5        -80.4658   -4.8448  -57.6894 H      1 LIG       0.33000
      8 H6        -81.1567   -6.2975  -57.2828 H      1 LIG       0.33000
@<TRIPOS>BOND
      1       1       2 1
      2       1       3 1
      3       1       4 1
      4       1       5 1
      5       2       6 1
      6       2       7 1
      7       2       8 1
@<TRIPOS>ALT_TYPE
CGenFF_4.0_ALT_TYPE_SET
CGenFF_4.0 1 CG334 2 NG3P3 3 HGA3 4 HGA3 5 HGA3 6 HGP2 7 HGP2 8 HGP2
@<TRIPOS>MOLECULE
methanamine
 8 7 0 0 0
****
USER_CHARGES
INVALID_CHARGES
Pose:   2 Cluster:   2 Fr_nu: 833339 TotEn:   -74.96
@<TRIPOS>ATOM
      1 C1        -81.9105   -6.6134  -57.4753 C.3    1 LIG       0.04000
      2 N1        -81.7190   -5.1996  -57.8520 N.4    1 LIG      -0.30000
      3 H1        -82.9790   -6.7767  -57.3232 H      1 LIG       0.09000
      4 H2        -81.5312   -7.2310  -58.2916 H      1 LIG       0.09000
      5 H3        -81.3513   -6.7925  -56.5550 H      1 LIG       0.09000
      6 H4        -80.7257   -4.9847  -58.0093 H      1 LIG       0.33000
      7 H5        -82.0597   -4.5667  -57.1162 H      1 LIG       0.33000
      8 H6        -82.2262   -4.9702  -58.7170 H      1 LIG       0.33000
@<TRIPOS>BOND
      1       1       2 1
      2       1       3 1
      3       1       4 1
      4       1       5 1
      5       2       6 1
      6       2       7 1
      7       2       8 1
@<TRIPOS>ALT_TYPE
CGenFF_4.0_ALT_TYPE_SET
CGenFF_4.0 1 CG334 2 NG3P3 3 HGA3 4 HGA3 5 HGA3 6 HGP2 7 HGP2 8 HGP2
@<TRIPOS>MOLECULE
methanamine
 8 7 0 0 0
****
USER_CHARGES
INVALID_CHARGES
Pose:   3 Cluster:   3 Fr_nu: 834999 TotEn:   -74.21
@<TRIPOS>ATOM
      1 C1        -82.3095   -5.7850  -56.9925 C.3    1 LIG       0.04000
      2 N1        -81.8179   -4.4416  -56.6305 N.4    1 LIG      -0.30000
      3 H1        -81.7784   -6.1040  -57.8912 H      1 LIG       0.09000
      4 H2        -82.1015   -6.4538  -56.1552 H      1 LIG       0.09000
      5 H3        -83.3828   -5.7093  -57.1772 H      1 LIG       0.09000
      6 H4        -82.2849   -4.0864  -55.7859 H      1 LIG       0.33000
      7 H5        -81.9879   -3.7646  -57.3860 H      1 LIG       0.33000
      8 H6        -80.8063   -4.4503  -56.4444 H      1 LIG       0.33000
@<TRIPOS>BOND
      1       1       2 1
      2       1       3 1
      3       1       4 1
      4       1       5 1
      5       2       6 1
      6       2       7 1
      7       2       8 1
@<TRIPOS>ALT_TYPE
CGenFF_4.0_ALT_TYPE_SET
CGenFF_4.0 1 CG334 2 NG3P3 3 HGA3 4 HGA3 5 HGA3 6 HGP2 7 HGP2 8 HGP2
@<TRIPOS>MOLECULE
methanamine
 8 7 0 0 0
****
USER_CHARGES
INVALID_CHARGES
Pose:   4 Cluster:   4 Fr_nu: 804956 TotEn:   -67.72
@<TRIPOS>ATOM
      1 C1        -82.7580   -5.2155  -55.9543 C.3    1 LIG       0.04000
      2 N1        -82.5057   -4.9593  -57.3854 N.4    1 LIG      -0.30000
      3 H1        -82.8464   -4.2501  -55.4527 H      1 LIG       0.09000
      4 H2        -83.6857   -5.7855  -55.8753 H      1 LIG       0.09000
      5 H3        -81.9128   -5.7850  -55.5629 H      1 LIG       0.09000
      6 H4        -82.4126   -5.8373  -57.9128 H      1 LIG       0.33000
      7 H5        -81.6389   -4.4227  -57.5225 H      1 LIG       0.33000
      8 H6        -83.2728   -4.4224  -57.8110 H      1 LIG       0.33000
@<TRIPOS>BOND
      1       1       2 1
      2       1       3 1
      3       1       4 1
      4       1       5 1
      5       2       6 1
      6       2       7 1
      7       2       8 1
@<TRIPOS>ALT_TYPE
CGenFF_4.0_ALT_TYPE_SET
CGenFF_4.0 1 CG334 2 NG3P3 3 HGA3 4 HGA3 5 HGA3 6 HGP2 7 HGP2 8 HGP2
@<TRIPOS>MOLECULE
methanamine
 8 7 0 0 0
****
USER_CHARGES
INVALID_CHARGES
Pose:   5 Cluster:   5 Fr_nu: 147653 TotEn:   -66.29
@<TRIPOS>ATOM
      1 C1        -82.4695   -5.7671  -55.3387 C.3    1 LIG       0.04000
      2 N1        -81.3853   -4.9567  -55.9261 N.4    1 LIG      -0.30000
      3 H1        -83.4168   -5.3909  -55.7293 H      1 LIG       0.09000
      4 H2        -82.3079   -6.8057  -55.6337 H      1 LIG       0.09000
      5 H3        -82.4202   -5.6549  -54.2539 H      1 LIG       0.09000
      6 H4        -80.4630   -5.2665  -55.5928 H      1 LIG       0.33000
      7 H5        -81.4853   -3.9630  -55.6802 H      1 LIG       0.33000
      8 H6        -81.3818   -5.0229  -56.9525 H      1 LIG       0.33000
@<TRIPOS>BOND
      1       1       2 1
      2       1       3 1
      3       1       4 1
      4       1       5 1
      5       2       6 1
      6       2       7 1
      7       2       8 1
@<TRIPOS>ALT_TYPE
CGenFF_4.0_ALT_TYPE_SET
CGenFF_4.0 1 CG334 2 NG3P3 3 HGA3 4 HGA3 5 HGA3 6 HGP2 7 HGP2 8 HGP2
@<TRIPOS>MOLECULE
methanamine
 8 7 0 0 0
****
USER_CHARGES
INVALID_CHARGES
Pose:   6 Cluster:   6 Fr_nu: 804957 TotEn:   -63.78
@<TRIPOS>ATOM
      1 C1        -82.8567   -5.2628  -55.3946 C.3    1 LIG       0.04000
      2 N1        -82.7484   -3.9255  -56.0088 N.4    1 LIG      -0.30000
      3 H1        -83.0447   -5.1263  -54.3281 H      1 LIG       0.09000
      4 H2        -83.6856   -5.7854  -55.8758 H      1 LIG       0.09000
      5 H3        -81.9128   -5.7850  -55.5629 H      1 LIG       0.09000
      6 H4        -82.5701   -3.9904  -57.0195 H      1 LIG       0.33000
      7 H5        -81.9791   -3.3838  -55.5931 H      1 LIG       0.33000
      8 H6        -83.6131   -3.3833  -55.8812 H      1 LIG       0.33000
@<TRIPOS>BOND
      1       1       2 1
      2       1       3 1
      3       1       4 1
      4       1       5 1
      5       2       6 1
      6       2       7 1
      7       2       8 1
@<TRIPOS>ALT_TYPE
CGenFF_4.0_ALT_TYPE_SET
CGenFF_4.0 1 CG334 2 NG3P3 3 HGA3 4 HGA3 5 HGA3 6 HGP2 7 HGP2 8 HGP2
@<TRIPOS>MOLECULE
methanamine
 8 7 0 0 0
****
USER_CHARGES
INVALID_CHARGES
Pose:   7 Cluster:   7 Fr_nu: 144175 TotEn:   -62.58
@<TRIPOS>ATOM
      1 C1        -81.8345   -5.0316  -56.9401 C.3    1 LIG       0.04000
      2 N1        -81.4858   -6.0904  -55.9734 N.4    1 LIG      -0.30000
      3 H1        -81.7474   -4.0710  -56.4291 H      1 LIG       0.09000
      4 H2        -81.1340   -5.0973  -57.7748 H      1 LIG       0.09000
      5 H3        -82.8593   -5.2074  -57.2728 H      1 LIG       0.09000
      6 H4        -81.5503   -7.0239  -56.4002 H      1 LIG       0.33000
      7 H5        -82.1162   -6.0777  -55.1606 H      1 LIG       0.33000
      8 H6        -80.5257   -5.9762  -55.6224 H      1 LIG       0.33000
@<TRIPOS>BOND
      1       1       2 1
      2       1       3 1
      3       1       4 1
      4       1       5 1
      5       2       6 1
      6       2       7 1
      7       2       8 1
@<TRIPOS>ALT_TYPE
CGenFF_4.0_ALT_TYPE_SET
CGenFF_4.0 1 CG334 2 NG3P3 3 HGA3 4 HGA3 5 HGA3 6 HGP2 7 HGP2 8 HGP2
@<TRIPOS>MOLECULE
methanamine
 8 7 0 0 0
****
USER_CHARGES
INVALID_CHARGES
Pose:   8 Cluster:   8 Fr_nu: 150947 TotEn:   -61.49
@<TRIPOS>ATOM
      1 C1        -80.6200   -7.9553  -57.2919 C.3    1 LIG       0.04000
      2 N1        -80.8092   -6.5512  -56.8796 N.4    1 LIG      -0.30000
      3 H1        -79.6259   -8.0424  -57.7342 H      1 LIG       0.09000
      4 H2        -80.7097   -8.5801  -56.4012 H      1 LIG       0.09000
      5 H3        -81.3961   -8.1968  -58.0207 H      1 LIG       0.09000
      6 H4        -81.7339   -6.4069  -56.4534 H      1 LIG       0.33000
      7 H5        -80.7354   -5.9121  -57.6823 H      1 LIG       0.33000
      8 H6        -80.1022   -6.2646  -56.1897 H      1 LIG       0.33000
@<TRIPOS>BOND
      1       1       2 1
      2       1       3 1
      3       1       4 1
      4       1       5 1
      5       2       6 1
      6       2       7 1
      7       2       8 1
@<TRIPOS>ALT_TYPE
CGenFF_4.0_ALT_TYPE_SET
CGenFF_4.0 1 CG334 2 NG3P3 3 HGA3 4 HGA3 5 HGA3 6 HGP2 7 HGP2 8 HGP2
@<TRIPOS>MOLECULE
methanol
 6 5 0 0 0
****
USER_CHARGES
INVALID_CHARGES
Pose:   1 Cluster:   1 Fr_nu: 165098 TotEn:   -14.38
@<TRIPOS>ATOM
      1 C1        -60.4638  -12.9158  -34.7983 C.3    1 LIG      -0.04000
      2 O1        -61.1626  -12.8202  -33.5707 O.3    1 LIG      -0.65000
      3 H1        -60.6920  -12.0445  -35.4171 H      1 LIG       0.09000
      4 H2        -60.7596  -13.8316  -35.3165 H      1 LIG       0.09000
      5 H3        -59.3908  -12.9447  -34.5951 H      1 LIG       0.09000
      6 H4        -60.9351  -13.6097  -33.0503 H      1 LIG       0.42000
@<TRIPOS>BOND
      1       1       2 1
      2       1       3 1
      3       1       4 1
      4       1       5 1
      5       2       6 1
@<TRIPOS>ALT_TYPE
CGenFF_4.0_ALT_TYPE_SET
CGenFF_4.0 1 CG331 2 OG311 3 HGA3 4 HGA3 5 HGA3 6 HGP1
@<TRIPOS>MOLECULE
methanol
 6 5 0 0 0
****
USER_CHARGES
INVALID_CHARGES
Pose:   2 Cluster:   2 Fr_nu: 1129376 TotEn:   -13.46
@<TRIPOS>ATOM
      1 C1        -78.3738   -9.8152  -41.3417 C.3    1 LIG      -0.04000
      2 O1        -77.5252   -9.4094  -40.2836 O.3    1 LIG      -0.65000
      3 H1        -78.0390   -9.3558  -42.2750 H      1 LIG       0.09000
      4 H2        -79.4011   -9.5131  -41.1225 H      1 LIG       0.09000
      5 H3        -78.3283  -10.9027  -41.4367 H      1 LIG       0.09000
      6 H4        -77.8538   -9.8366  -39.4741 H      1 LIG       0.42000
@<TRIPOS>BOND
      1       1       2 1
      2       1       3 1
      3       1       4 1
      4       1       5 1
      5       2       6 1
@<TRIPOS>ALT_TYPE
CGenFF_4.0_ALT_TYPE_SET
CGenFF_4.0 1 CG331 2 OG311 3 HGA3 4 HGA3 5 HGA3 6 HGP1
@<TRIPOS>MOLECULE
methanol
 6 5 0 0 0
****
USER_CHARGES
INVALID_CHARGES
Pose:   3 Cluster:   3 Fr_nu: 5443232 TotEn:   -13.05
@<TRIPOS>ATOM
      1 C1        -81.6010  -11.7586  -41.1420 C.3    1 LIG      -0.04000
      2 O1        -81.1635  -12.9228  -40.4655 O.3    1 LIG      -0.65000
      3 H1        -81.7051  -11.9733  -42.2084 H      1 LIG       0.09000
      4 H2        -80.8767  -10.9542  -40.9905 H      1 LIG       0.09000
      5 H3        -82.5695  -11.4552  -40.7376 H      1 LIG       0.09000
      6 H4        -81.0831  -12.6928  -39.5241 H      1 LIG       0.42000
@<TRIPOS>BOND
      1       1       2 1
      2       1       3 1
      3       1       4 1
      4       1       5 1
      5       2       6 1
@<TRIPOS>ALT_TYPE
CGenFF_4.0_ALT_TYPE_SET
CGenFF_4.0 1 CG331 2 OG311 3 HGA3 4 HGA3 5 HGA3 6 HGP1
@<TRIPOS>MOLECULE
methanol
 6 5 0 0 0
****
USER_CHARGES
INVALID_CHARGES
Pose:   4 Cluster:   4 Fr_nu: 7964196 TotEn:   -12.90
@<TRIPOS>ATOM
      1 C1        -76.6256  -16.5620  -49.5506 C.3    1 LIG      -0.04000
      2 O1        -76.6873  -17.7334  -50.3434 O.3    1 LIG      -0.65000
      3 H1        -77.0802  -16.7564  -48.5760 H      1 LIG       0.09000
      4 H2        -77.1552  -15.7505  -50.0561 H      1 LIG       0.09000
      5 H3        -75.5789  -16.2810  -49.4124 H      1 LIG       0.09000
      6 H4        -76.2752  -17.5215  -51.1984 H      1 LIG       0.42000
@<TRIPOS>BOND
      1       1       2 1
      2       1       3 1
      3       1       4 1
      4       1       5 1
      5       2       6 1
@<TRIPOS>ALT_TYPE
CGenFF_4.0_ALT_TYPE_SET
CGenFF_4.0 1 CG331 2 OG311 3 HGA3 4 HGA3 5 HGA3 6 HGP1
@<TRIPOS>MOLECULE
methanol
 6 5 0 0 0
****
USER_CHARGES
INVALID_CHARGES
Pose:   5 Cluster:   5 Fr_nu: 173344 TotEn:   -12.86
@<TRIPOS>ATOM
      1 C1        -78.0830   -9.5209  -41.1414 C.3    1 LIG      -0.04000
      2 O1        -76.9376   -9.1681  -41.8951 O.3    1 LIG      -0.65000
      3 H1        -78.0752   -8.9814  -40.1912 H      1 LIG       0.09000
      4 H2        -78.0835  -10.5988  -40.9606 H      1 LIG       0.09000
      5 H3        -78.9778   -9.2477  -41.7056 H      1 LIG       0.09000
      6 H4        -76.9802   -9.6662  -42.7293 H      1 LIG       0.42000
@<TRIPOS>BOND
      1       1       2 1
      2       1       3 1
      3       1       4 1
      4       1       5 1
      5       2       6 1
@<TRIPOS>ALT_TYPE
CGenFF_4.0_ALT_TYPE_SET
CGenFF_4.0 1 CG331 2 OG311 3 HGA3 4 HGA3 5 HGA3 6 HGP1
@<TRIPOS>MOLECULE
methanol
 6 5 0 0 0
****
USER_CHARGES
INVALID_CHARGES
Pose:   6 Cluster:   6 Fr_nu: 231895 TotEn:   -12.40
@<TRIPOS>ATOM
      1 C1        -62.6050   -2.0492  -24.8038 C.3    1 LIG      -0.04000
      2 O1        -61.5640   -2.7705  -25.4367 O.3    1 LIG      -0.65000
      3 H1        -62.1754   -1.2801  -24.1571 H      1 LIG       0.09000
      4 H2        -63.2186   -2.7350  -24.2142 H      1 LIG       0.09000
      5 H3        -63.2245   -1.5746  -25.5684 H      1 LIG       0.09000
      6 H4        -61.9841   -3.4423  -26.0007 H      1 LIG       0.42000
@<TRIPOS>BOND
      1       1       2 1
      2       1       3 1
      3       1       4 1
      4       1       5 1
      5       2       6 1
@<TRIPOS>ALT_TYPE
CGenFF_4.0_ALT_TYPE_SET
CGenFF_4.0 1 CG331 2 OG311 3 HGA3 4 HGA3 5 HGA3 6 HGP1
@<TRIPOS>MOLECULE
methanol
 6 5 0 0 0
****
USER_CHARGES
INVALID_CHARGES
Pose:   7 Cluster:   7 Fr_nu:  71002 TotEn:   -12.38
@<TRIPOS>ATOM
      1 C1        -80.8337  -11.3003  -41.3942 C.3    1 LIG      -0.04000
      2 O1        -80.6159  -11.9248  -40.1424 O.3    1 LIG      -0.65000
      3 H1        -80.6510  -12.0185  -42.1973 H      1 LIG       0.09000
      4 H2        -80.1621  -10.4441  -41.4970 H      1 LIG       0.09000
      5 H3        -81.8695  -10.9565  -41.4445 H      1 LIG       0.09000
      6 H4        -80.7874  -11.2571  -39.4565 H      1 LIG       0.42000
@<TRIPOS>BOND
      1       1       2 1
      2       1       3 1
      3       1       4 1
      4       1       5 1
      5       2       6 1
@<TRIPOS>ALT_TYPE
CGenFF_4.0_ALT_TYPE_SET
CGenFF_4.0 1 CG331 2 OG311 3 HGA3 4 HGA3 5 HGA3 6 HGP1
@<TRIPOS>MOLECULE
methanol
 6 5 0 0 0
****
USER_CHARGES
INVALID_CHARGES
Pose:   8 Cluster:   8 Fr_nu: 1009137 TotEn:   -12.36
@<TRIPOS>ATOM
      1 C1        -78.5114  -10.4402  -40.7273 C.3    1 LIG      -0.04000
      2 O1        -77.6946   -9.7754  -41.6735 O.3    1 LIG      -0.65000
      3 H1        -78.1820  -10.1847  -39.7172 H      1 LIG       0.09000
      4 H2        -78.4443  -11.5201  -40.8816 H      1 LIG       0.09000
      5 H3        -79.5466  -10.1183  -40.8629 H      1 LIG       0.09000
      6 H4        -78.0172  -10.0268  -42.5559 H      1 LIG       0.42000
@<TRIPOS>BOND
      1       1       2 1
      2       1       3 1
      3       1       4 1
      4       1       5 1
      5       2       6 1
@<TRIPOS>ALT_TYPE
CGenFF_4.0_ALT_TYPE_SET
CGenFF_4.0 1 CG331 2 OG311 3 HGA3 4 HGA3 5 HGA3 6 HGP1
@<TRIPOS>MOLECULE
methanol
 6 5 0 0 0
****
USER_CHARGES
INVALID_CHARGES
Pose:   9 Cluster:   9 Fr_nu:  76749 TotEn:   -11.73
@<TRIPOS>ATOM
      1 C1        -50.8610    8.2835  -31.6577 C.3    1 LIG      -0.04000
      2 O1        -51.9922    9.1074  -31.4438 O.3    1 LIG      -0.65000
      3 H1        -49.9788    8.7522  -31.2145 H      1 LIG       0.09000
      4 H2        -50.7105    8.1409  -32.7308 H      1 LIG       0.09000
      5 H3        -51.0325    7.3141  -31.1838 H      1 LIG       0.09000
      6 H4        -52.7532    8.6589  -31.8505 H      1 LIG       0.42000
@<TRIPOS>BOND
      1       1       2 1
      2       1       3 1
      3       1       4 1
      4       1       5 1
      5       2       6 1
@<TRIPOS>ALT_TYPE
CGenFF_4.0_ALT_TYPE_SET
CGenFF_4.0 1 CG331 2 OG311 3 HGA3 4 HGA3 5 HGA3 6 HGP1
@<TRIPOS>MOLECULE
methanol
 6 5 0 0 0
****
USER_CHARGES
INVALID_CHARGES
Pose:  10 Cluster:  10 Fr_nu: 349102 TotEn:   -11.37
@<TRIPOS>ATOM
      1 C1        -67.8380  -19.4156  -56.7450 C.3    1 LIG      -0.04000
      2 O1        -66.5877  -19.3141  -56.0887 O.3    1 LIG      -0.65000
      3 H1        -67.7139  -19.9590  -57.6849 H      1 LIG       0.09000
      4 H2        -68.2306  -18.4144  -56.9398 H      1 LIG       0.09000
      5 H3        -68.5341  -19.9590  -56.1018 H      1 LIG       0.09000
      6 H4        -66.7385  -18.8267  -55.2608 H      1 LIG       0.42000
@<TRIPOS>BOND
      1       1       2 1
      2       1       3 1
      3       1       4 1
      4       1       5 1
      5       2       6 1
@<TRIPOS>ALT_TYPE
CGenFF_4.0_ALT_TYPE_SET
CGenFF_4.0 1 CG331 2 OG311 3 HGA3 4 HGA3 5 HGA3 6 HGP1
@<TRIPOS>MOLECULE
methanol
 6 5 0 0 0
****
USER_CHARGES
INVALID_CHARGES
Pose:  11 Cluster:  11 Fr_nu: 7837630 TotEn:   -11.18
@<TRIPOS>ATOM
      1 C1        -56.2470  -13.2420  -13.2891 C.3    1 LIG      -0.04000
      2 O1        -56.0452  -12.0208  -13.9765 O.3    1 LIG      -0.65000
      3 H1        -55.5433  -13.9909  -13.6609 H      1 LIG       0.09000
      4 H2        -57.2738  -13.5830  -13.4439 H      1 LIG       0.09000
      5 H3        -56.0752  -13.0819  -12.2221 H      1 LIG       0.09000
      6 H4        -56.6867  -11.3829  -13.6197 H      1 LIG       0.42000
@<TRIPOS>BOND
      1       1       2 1
      2       1       3 1
      3       1       4 1
      4       1       5 1
      5       2       6 1
@<TRIPOS>ALT_TYPE
CGenFF_4.0_ALT_TYPE_SET
CGenFF_4.0 1 CG331 2 OG311 3 HGA3 4 HGA3 5 HGA3 6 HGP1
@<TRIPOS>MOLECULE
methanol
 6 5 0 0 0
****
USER_CHARGES
INVALID_CHARGES
Pose:  12 Cluster:  12 Fr_nu: 1106098 TotEn:   -11.16
@<TRIPOS>ATOM
      1 C1        -67.8090  -19.3706  -56.6969 C.3    1 LIG      -0.04000
      2 O1        -68.7805  -20.3497  -56.3773 O.3    1 LIG      -0.65000
      3 H1        -67.4092  -19.5652  -57.6951 H      1 LIG       0.09000
      4 H2        -67.0039  -19.4002  -55.9583 H      1 LIG       0.09000
      5 H3        -68.2794  -18.3847  -56.6811 H      1 LIG       0.09000
      6 H4        -69.1110  -20.1437  -55.4862 H      1 LIG       0.42000
@<TRIPOS>BOND
      1       1       2 1
      2       1       3 1
      3       1       4 1
      4       1       5 1
      5       2       6 1
@<TRIPOS>ALT_TYPE
CGenFF_4.0_ALT_TYPE_SET
CGenFF_4.0 1 CG331 2 OG311 3 HGA3 4 HGA3 5 HGA3 6 HGP1
@<TRIPOS>MOLECULE
methanol
 6 5 0 0 0
****
USER_CHARGES
INVALID_CHARGES
Pose:  13 Cluster:  13 Fr_nu: 1297037 TotEn:   -10.81
@<TRIPOS>ATOM
      1 C1        -80.6273  -12.4409  -40.4353 C.3    1 LIG      -0.04000
      2 O1        -81.0297  -13.3612  -41.4331 O.3    1 LIG      -0.65000
      3 H1        -80.8704  -12.8428  -39.4486 H      1 LIG       0.09000
      4 H2        -81.1403  -11.4881  -40.5888 H      1 LIG       0.09000
      5 H3        -79.5481  -12.2874  -40.5078 H      1 LIG       0.09000
      6 H4        -80.7979  -12.9698  -42.2926 H      1 LIG       0.42000
@<TRIPOS>BOND
      1       1       2 1
      2       1       3 1
      3       1       4 1
      4       1       5 1
      5       2       6 1
@<TRIPOS>ALT_TYPE
CGenFF_4.0_ALT_TYPE_SET
CGenFF_4.0 1 CG331 2 OG311 3 HGA3 4 HGA3 5 HGA3 6 HGP1
@<TRIPOS>MOLECULE
methanol
 6 5 0 0 0
****
USER_CHARGES
INVALID_CHARGES
Pose:  14 Cluster:  14 Fr_nu: 5443715 TotEn:   -10.63
@<TRIPOS>ATOM
      1 C1        -81.6010  -11.7586  -41.1420 C.3    1 LIG      -0.04000
      2 O1        -82.5565  -12.0799  -42.1361 O.3    1 LIG      -0.65000
      3 H1        -81.6630  -12.4847  -40.3277 H      1 LIG       0.09000
      4 H2        -81.7935  -10.7520  -40.7622 H      1 LIG       0.09000
      5 H3        -80.6025  -11.7945  -41.5839 H      1 LIG       0.09000
      6 H4        -82.4709  -11.4145  -42.8401 H      1 LIG       0.42000
@<TRIPOS>BOND
      1       1       2 1
      2       1       3 1
      3       1       4 1
      4       1       5 1
      5       2       6 1
@<TRIPOS>ALT_TYPE
CGenFF_4.0_ALT_TYPE_SET
CGenFF_4.0 1 CG331 2 OG311 3 HGA3 4 HGA3 5 HGA3 6 HGP1
@<TRIPOS>MOLECULE
methanol
 6 5 0 0 0
****
USER_CHARGES
INVALID_CHARGES
Pose:  15 Cluster:  15 Fr_nu: 171015 TotEn:   -10.61
@<TRIPOS>ATOM
      1 C1        -64.3011   -8.3276  -42.9409 C.3    1 LIG      -0.04000
      2 O1        -63.1294   -7.8099  -43.5439 O.3    1 LIG      -0.65000
      3 H1        -64.5621   -9.2801  -43.4087 H      1 LIG       0.09000
      4 H2        -65.1200   -7.6138  -43.0616 H      1 LIG       0.09000
      5 H3        -64.1127   -8.4865  -41.8766 H      1 LIG       0.09000
      6 H4        -62.9303   -6.9662  -43.1030 H      1 LIG       0.42000
@<TRIPOS>BOND
      1       1       2 1
      2       1       3 1
      3       1       4 1
      4       1       5 1
      5       2       6 1
@<TRIPOS>ALT_TYPE
CGenFF_4.0_ALT_TYPE_SET
CGenFF_4.0 1 CG331 2 OG311 3 HGA3 4 HGA3 5 HGA3 6 HGP1
@<TRIPOS>MOLECULE
methanol
 6 5 0 0 0
****
USER_CHARGES
INVALID_CHARGES
Pose:  16 Cluster:  16 Fr_nu: 166141 TotEn:   -10.57
@<TRIPOS>ATOM
      1 C1        -64.0870   -7.6905  -42.3975 C.3    1 LIG      -0.04000
      2 O1        -63.9996   -9.0350  -42.8325 O.3    1 LIG      -0.65000
      3 H1        -63.2888   -7.1046  -42.8598 H      1 LIG       0.09000
      4 H2        -63.9978   -7.6523  -41.3088 H      1 LIG       0.09000
      5 H3        -65.0554   -7.2825  -42.6963 H      1 LIG       0.09000
      6 H4        -64.7226   -9.5221  -42.4016 H      1 LIG       0.42000
@<TRIPOS>BOND
      1       1       2 1
      2       1       3 1
      3       1       4 1
      4       1       5 1
      5       2       6 1
@<TRIPOS>ALT_TYPE
CGenFF_4.0_ALT_TYPE_SET
CGenFF_4.0 1 CG331 2 OG311 3 HGA3 4 HGA3 5 HGA3 6 HGP1
@<TRIPOS>MOLECULE
methanol
 6 5 0 0 0
****
USER_CHARGES
INVALID_CHARGES
Pose:  17 Cluster:  17 Fr_nu: 1129187 TotEn:   -10.36
@<TRIPOS>ATOM
      1 C1        -78.0112  -10.0607  -42.0565 C.3    1 LIG      -0.04000
      2 O1        -77.9217   -8.9017  -41.2482 O.3    1 LIG      -0.65000
      3 H1        -77.0326  -10.2792  -42.4910 H      1 LIG       0.09000
      4 H2        -78.7454   -9.8972  -42.8494 H      1 LIG       0.09000
      5 H3        -78.3283  -10.9027  -41.4367 H      1 LIG       0.09000
      6 H4        -78.8077   -8.7404  -40.8812 H      1 LIG       0.42000
@<TRIPOS>BOND
      1       1       2 1
      2       1       3 1
      3       1       4 1
      4       1       5 1
      5       2       6 1
@<TRIPOS>ALT_TYPE
CGenFF_4.0_ALT_TYPE_SET
CGenFF_4.0 1 CG331 2 OG311 3 HGA3 4 HGA3 5 HGA3 6 HGP1
@<TRIPOS>MOLECULE
methanol
 6 5 0 0 0
****
USER_CHARGES
INVALID_CHARGES
Pose:  18 Cluster:  18 Fr_nu: 1292564 TotEn:   -10.26
@<TRIPOS>ATOM
      1 C1        -80.2141  -12.1762  -40.7272 C.3    1 LIG      -0.04000
      2 O1        -80.8072  -12.7864  -39.5956 O.3    1 LIG      -0.65000
      3 H1        -79.7633  -12.9435  -41.3615 H      1 LIG       0.09000
      4 H2        -79.4518  -11.4642  -40.4007 H      1 LIG       0.09000
      5 H3        -80.9859  -11.6475  -41.2914 H      1 LIG       0.09000
      6 H4        -81.1955  -12.0749  -39.0582 H      1 LIG       0.42000
@<TRIPOS>BOND
      1       1       2 1
      2       1       3 1
      3       1       4 1
      4       1       5 1
      5       2       6 1
@<TRIPOS>ALT_TYPE
CGenFF_4.0_ALT_TYPE_SET
CGenFF_4.0 1 CG331 2 OG311 3 HGA3 4 HGA3 5 HGA3 6 HGP1
@<TRIPOS>MOLECULE
methanol
 6 5 0 0 0
****
USER_CHARGES
INVALID_CHARGES
Pose:  19 Cluster:  19 Fr_nu: 203547 TotEn:   -10.09
@<TRIPOS>ATOM
      1 C1        -78.1827  -20.4810  -31.0324 C.3    1 LIG      -0.04000
      2 O1        -77.4356  -21.6298  -30.6766 O.3    1 LIG      -0.65000
      3 H1        -78.9790  -20.3224  -30.3009 H      1 LIG       0.09000
      4 H2        -78.6107  -20.6178  -32.0287 H      1 LIG       0.09000
      5 H3        -77.5190  -19.6133  -31.0390 H      1 LIG       0.09000
      6 H4        -76.7402  -21.7374  -31.3479 H      1 LIG       0.42000
@<TRIPOS>BOND
      1       1       2 1
      2       1       3 1
      3       1       4 1
      4       1       5 1
      5       2       6 1
@<TRIPOS>ALT_TYPE
CGenFF_4.0_ALT_TYPE_SET
CGenFF_4.0 1 CG331 2 OG311 3 HGA3 4 HGA3 5 HGA3 6 HGP1
@<TRIPOS>MOLECULE
methanol
 6 5 0 0 0
****
USER_CHARGES
INVALID_CHARGES
Pose:  20 Cluster:  20 Fr_nu: 7668954 TotEn:    -9.95
@<TRIPOS>ATOM
      1 C1        -63.3273  -11.5523  -11.5388 C.3    1 LIG      -0.04000
      2 O1        -62.5541  -10.4286  -11.9179 O.3    1 LIG      -0.65000
      3 H1        -62.7650  -12.4674  -11.7407 H      1 LIG       0.09000
      4 H2        -64.2649  -11.5568  -12.1005 H      1 LIG       0.09000
      5 H3        -63.5453  -11.4897  -10.4701 H      1 LIG       0.09000
      6 H4        -63.0856   -9.6377  -11.7240 H      1 LIG       0.42000
@<TRIPOS>BOND
      1       1       2 1
      2       1       3 1
      3       1       4 1
      4       1       5 1
      5       2       6 1
@<TRIPOS>ALT_TYPE
CGenFF_4.0_ALT_TYPE_SET
CGenFF_4.0 1 CG331 2 OG311 3 HGA3 4 HGA3 5 HGA3 6 HGP1
@<TRIPOS>MOLECULE
methanol
 6 5 0 0 0
****
USER_CHARGES
INVALID_CHARGES
Pose:  21 Cluster:  21 Fr_nu: 231538 TotEn:    -9.86
@<TRIPOS>ATOM
      1 C1        -62.6050   -2.0492  -24.8038 C.3    1 LIG      -0.04000
      2 O1        -61.6743   -1.2130  -24.1412 O.3    1 LIG      -0.65000
      3 H1        -62.1993   -3.0612  -24.8766 H      1 LIG       0.09000
      4 H2        -62.8055   -1.6530  -25.8025 H      1 LIG       0.09000
      5 H3        -63.5341   -2.0719  -24.2296 H      1 LIG       0.09000
      6 H4        -62.0693   -0.3255  -24.0962 H      1 LIG       0.42000
@<TRIPOS>BOND
      1       1       2 1
      2       1       3 1
      3       1       4 1
      4       1       5 1
      5       2       6 1
@<TRIPOS>ALT_TYPE
CGenFF_4.0_ALT_TYPE_SET
CGenFF_4.0 1 CG331 2 OG311 3 HGA3 4 HGA3 5 HGA3 6 HGP1
@<TRIPOS>MOLECULE
methanol
 6 5 0 0 0
****
USER_CHARGES
INVALID_CHARGES
Pose:  22 Cluster:  22 Fr_nu:  36012 TotEn:    -9.69
@<TRIPOS>ATOM
      1 C1        -60.2265  -13.1055  -35.2105 C.3    1 LIG      -0.04000
      2 O1        -60.9191  -11.8738  -35.1231 O.3    1 LIG      -0.65000
      3 H1        -60.8138  -13.8136  -35.8005 H      1 LIG       0.09000
      4 H2        -60.0593  -13.5026  -34.2060 H      1 LIG       0.09000
      5 H3        -59.2638  -12.9381  -35.6990 H      1 LIG       0.09000
      6 H4        -60.3676  -11.2731  -34.5932 H      1 LIG       0.42000
@<TRIPOS>BOND
      1       1       2 1
      2       1       3 1
      3       1       4 1
      4       1       5 1
      5       2       6 1
@<TRIPOS>ALT_TYPE
CGenFF_4.0_ALT_TYPE_SET
CGenFF_4.0 1 CG331 2 OG311 3 HGA3 4 HGA3 5 HGA3 6 HGP1
@<TRIPOS>MOLECULE
methanol
 6 5 0 0 0
****
USER_CHARGES
INVALID_CHARGES
Pose:  23 Cluster:  23 Fr_nu: 1293063 TotEn:    -9.67
@<TRIPOS>ATOM
      1 C1        -80.2141  -12.1762  -40.7272 C.3    1 LIG      -0.04000
      2 O1        -81.5992  -11.8877  -40.6743 O.3    1 LIG      -0.65000
      3 H1        -80.0034  -12.7958  -41.6023 H      1 LIG       0.09000
      4 H2        -79.9151  -12.7004  -39.8159 H      1 LIG       0.09000
      5 H3        -79.6584  -11.2388  -40.8049 H      1 LIG       0.09000
      6 H4        -81.7463  -11.3375  -39.8860 H      1 LIG       0.42000
@<TRIPOS>BOND
      1       1       2 1
      2       1       3 1
      3       1       4 1
      4       1       5 1
      5       2       6 1
@<TRIPOS>ALT_TYPE
CGenFF_4.0_ALT_TYPE_SET
CGenFF_4.0 1 CG331 2 OG311 3 HGA3 4 HGA3 5 HGA3 6 HGP1
@<TRIPOS>MOLECULE
methanol
 6 5 0 0 0
****
USER_CHARGES
INVALID_CHARGES
Pose:  24 Cluster:  24 Fr_nu:  72681 TotEn:    -9.52
@<TRIPOS>ATOM
      1 C1        -75.1433    0.1555  -34.1343 C.3    1 LIG      -0.04000
      2 O1        -74.1361   -0.6269  -33.5198 O.3    1 LIG      -0.65000
      3 H1        -75.9798    0.2825  -33.4427 H      1 LIG       0.09000
      4 H2        -75.4838   -0.3391  -35.0476 H      1 LIG       0.09000
      5 H3        -74.7292    1.1348  -34.3853 H      1 LIG       0.09000
      6 H4        -73.4124   -0.7173  -34.1631 H      1 LIG       0.42000
@<TRIPOS>BOND
      1       1       2 1
      2       1       3 1
      3       1       4 1
      4       1       5 1
      5       2       6 1
@<TRIPOS>ALT_TYPE
CGenFF_4.0_ALT_TYPE_SET
CGenFF_4.0 1 CG331 2 OG311 3 HGA3 4 HGA3 5 HGA3 6 HGP1
@<TRIPOS>MOLECULE
methanol
 6 5 0 0 0
****
USER_CHARGES
INVALID_CHARGES
Pose:  25 Cluster:  25 Fr_nu:  73460 TotEn:    -9.37
@<TRIPOS>ATOM
      1 C1        -74.9804   -1.6073  -33.6133 C.3    1 LIG      -0.04000
      2 O1        -73.6236   -1.7631  -33.2403 O.3    1 LIG      -0.65000
      3 H1        -75.6244   -1.9553  -32.8018 H      1 LIG       0.09000
      4 H2        -75.1780   -2.1824  -34.5215 H      1 LIG       0.09000
      5 H3        -75.1776   -0.5498  -33.8039 H      1 LIG       0.09000
      6 H4        -73.0845   -1.4443  -33.9844 H      1 LIG       0.42000
@<TRIPOS>BOND
      1       1       2 1
      2       1       3 1
      3       1       4 1
      4       1       5 1
      5       2       6 1
@<TRIPOS>ALT_TYPE
CGenFF_4.0_ALT_TYPE_SET
CGenFF_4.0 1 CG331 2 OG311 3 HGA3 4 HGA3 5 HGA3 6 HGP1
@<TRIPOS>MOLECULE
methanol
 6 5 0 0 0
****
USER_CHARGES
INVALID_CHARGES
Pose:  26 Cluster:  26 Fr_nu:  35966 TotEn:    -9.36
@<TRIPOS>ATOM
      1 C1        -60.7585  -12.9682  -35.0773 C.3    1 LIG      -0.04000
      2 O1        -59.4177  -12.5142  -35.0525 O.3    1 LIG      -0.65000
      3 H1        -60.8165  -13.9048  -35.6372 H      1 LIG       0.09000
      4 H2        -61.3919  -12.2111  -35.5466 H      1 LIG       0.09000
      5 H3        -61.0954  -13.1378  -34.0520 H      1 LIG       0.09000
      6 H4        -59.4070  -11.6828  -34.5481 H      1 LIG       0.42000
@<TRIPOS>BOND
      1       1       2 1
      2       1       3 1
      3       1       4 1
      4       1       5 1
      5       2       6 1
@<TRIPOS>ALT_TYPE
CGenFF_4.0_ALT_TYPE_SET
CGenFF_4.0 1 CG331 2 OG311 3 HGA3 4 HGA3 5 HGA3 6 HGP1
@<TRIPOS>MOLECULE
methanol
 6 5 0 0 0
****
USER_CHARGES
INVALID_CHARGES
Pose:  27 Cluster:  27 Fr_nu: 226194 TotEn:    -9.29
@<TRIPOS>ATOM
      1 C1        -63.9245    0.6997  -40.0238 C.3    1 LIG      -0.04000
      2 O1        -64.3718    0.8350  -41.3602 O.3    1 LIG      -0.65000
      3 H1        -64.5270    1.3360  -39.3709 H      1 LIG       0.09000
      4 H2        -62.8719    0.9872  -39.9601 H      1 LIG       0.09000
      5 H3        -64.0348   -0.3426  -39.7158 H      1 LIG       0.09000
      6 H4        -63.8140    0.2566  -41.9080 H      1 LIG       0.42000
@<TRIPOS>BOND
      1       1       2 1
      2       1       3 1
      3       1       4 1
      4       1       5 1
      5       2       6 1
@<TRIPOS>ALT_TYPE
CGenFF_4.0_ALT_TYPE_SET
CGenFF_4.0 1 CG331 2 OG311 3 HGA3 4 HGA3 5 HGA3 6 HGP1
@<TRIPOS>MOLECULE
methanol
 6 5 0 0 0
****
USER_CHARGES
INVALID_CHARGES
Pose:  28 Cluster:  28 Fr_nu: 110646 TotEn:    -8.54
@<TRIPOS>ATOM
      1 C1        -76.0269    3.5925  -56.7595 C.3    1 LIG      -0.04000
      2 O1        -75.5668    3.8896  -55.4539 O.3    1 LIG      -0.65000
      3 H1        -76.8632    4.2496  -57.0102 H      1 LIG       0.09000
      4 H2        -76.3441    2.5476  -56.8060 H      1 LIG       0.09000
      5 H3        -75.2125    3.7559  -57.4692 H      1 LIG       0.09000
      6 H4        -74.8263    3.2872  -55.2681 H      1 LIG       0.42000
@<TRIPOS>BOND
      1       1       2 1
      2       1       3 1
      3       1       4 1
      4       1       5 1
      5       2       6 1
@<TRIPOS>ALT_TYPE
CGenFF_4.0_ALT_TYPE_SET
CGenFF_4.0 1 CG331 2 OG311 3 HGA3 4 HGA3 5 HGA3 6 HGP1
@<TRIPOS>MOLECULE
methanol
 6 5 0 0 0
****
USER_CHARGES
INVALID_CHARGES
Pose:  29 Cluster:  29 Fr_nu:  74633 TotEn:    -8.42
@<TRIPOS>ATOM
      1 C1        -75.2171   -0.7546  -33.9004 C.3    1 LIG      -0.04000
      2 O1        -74.3319   -1.8443  -34.0835 O.3    1 LIG      -0.65000
      3 H1        -76.1275   -1.1028  -33.4064 H      1 LIG       0.09000
      4 H2        -75.4616   -0.3157  -34.8710 H      1 LIG       0.09000
      5 H3        -74.7305   -0.0027  -33.2748 H      1 LIG       0.09000
      6 H4        -73.5377   -1.4963  -34.5238 H      1 LIG       0.42000
@<TRIPOS>BOND
      1       1       2 1
      2       1       3 1
      3       1       4 1
      4       1       5 1
      5       2       6 1
@<TRIPOS>ALT_TYPE
CGenFF_4.0_ALT_TYPE_SET
CGenFF_4.0 1 CG331 2 OG311 3 HGA3 4 HGA3 5 HGA3 6 HGP1
@<TRIPOS>MOLECULE
methanol
 6 5 0 0 0
****
USER_CHARGES
INVALID_CHARGES
Pose:  30 Cluster:  30 Fr_nu: 8554738 TotEn:    -8.24
@<TRIPOS>ATOM
      1 C1        -67.9898    3.7491  -51.2140 C.3    1 LIG      -0.04000
      2 O1        -67.9332    3.2932  -49.8748 O.3    1 LIG      -0.65000
      3 H1        -67.7808    2.9179  -51.8918 H      1 LIG       0.09000
      4 H2        -67.2558    4.5457  -51.3600 H      1 LIG       0.09000
      5 H3        -68.9910    4.1374  -51.4153 H      1 LIG       0.09000
      6 H4        -68.1235    4.0577  -49.3046 H      1 LIG       0.42000
@<TRIPOS>BOND
      1       1       2 1
      2       1       3 1
      3       1       4 1
      4       1       5 1
      5       2       6 1
@<TRIPOS>ALT_TYPE
CGenFF_4.0_ALT_TYPE_SET
CGenFF_4.0 1 CG331 2 OG311 3 HGA3 4 HGA3 5 HGA3 6 HGP1
@<TRIPOS>MOLECULE
methanol
 6 5 0 0 0
****
USER_CHARGES
INVALID_CHARGES
Pose:  31 Cluster:  31 Fr_nu: 140492 TotEn:    -8.22
@<TRIPOS>ATOM
      1 C1        -64.2358   -7.9168  -42.6515 C.3    1 LIG      -0.04000
      2 O1        -64.6863   -8.9487  -41.7932 O.3    1 LIG      -0.65000
      3 H1        -64.9893   -7.7256  -43.4194 H      1 LIG       0.09000
      4 H2        -63.2930   -8.2147  -43.1173 H      1 LIG       0.09000
      5 H3        -64.0790   -7.0090  -42.0641 H      1 LIG       0.09000
      6 H4        -63.9921   -9.0893  -41.1268 H      1 LIG       0.42000
@<TRIPOS>BOND
      1       1       2 1
      2       1       3 1
      3       1       4 1
      4       1       5 1
      5       2       6 1
@<TRIPOS>ALT_TYPE
CGenFF_4.0_ALT_TYPE_SET
CGenFF_4.0 1 CG331 2 OG311 3 HGA3 4 HGA3 5 HGA3 6 HGP1
@<TRIPOS>MOLECULE
methanol
 6 5 0 0 0
****
USER_CHARGES
INVALID_CHARGES
Pose:  32 Cluster:  32 Fr_nu: 2259149 TotEn:    -8.15
@<TRIPOS>ATOM
      1 C1        -82.5046  -27.2715  -37.5043 C.3    1 LIG      -0.04000
      2 O1        -82.6810  -26.8630  -38.8483 O.3    1 LIG      -0.65000
      3 H1        -81.4407  -27.4220  -37.3050 H      1 LIG       0.09000
      4 H2        -83.0538  -28.2003  -37.3297 H      1 LIG       0.09000
      5 H3        -82.8903  -26.4926  -36.8424 H      1 LIG       0.09000
      6 H4        -83.6357  -26.7400  -38.9865 H      1 LIG       0.42000
@<TRIPOS>BOND
      1       1       2 1
      2       1       3 1
      3       1       4 1
      4       1       5 1
      5       2       6 1
@<TRIPOS>ALT_TYPE
CGenFF_4.0_ALT_TYPE_SET
CGenFF_4.0 1 CG331 2 OG311 3 HGA3 4 HGA3 5 HGA3 6 HGP1
@<TRIPOS>MOLECULE
methanol
 6 5 0 0 0
****
USER_CHARGES
INVALID_CHARGES
Pose:  33 Cluster:  33 Fr_nu: 110542 TotEn:    -8.06
@<TRIPOS>ATOM
      1 C1        -74.4430    4.6043  -52.7083 C.3    1 LIG      -0.04000
      2 O1        -75.1693    3.9908  -53.7574 O.3    1 LIG      -0.65000
      3 H1        -75.0798    5.3333  -52.2011 H      1 LIG       0.09000
      4 H2        -73.5585    5.0992  -53.1171 H      1 LIG       0.09000
      5 H3        -74.1321    3.8371  -51.9953 H      1 LIG       0.09000
      6 H4        -74.5720    3.3519  -54.1826 H      1 LIG       0.42000
@<TRIPOS>BOND
      1       1       2 1
      2       1       3 1
      3       1       4 1
      4       1       5 1
      5       2       6 1
@<TRIPOS>ALT_TYPE
CGenFF_4.0_ALT_TYPE_SET
CGenFF_4.0 1 CG331 2 OG311 3 HGA3 4 HGA3 5 HGA3 6 HGP1
@<TRIPOS>MOLECULE
methanol
 6 5 0 0 0
****
USER_CHARGES
INVALID_CHARGES
Pose:  34 Cluster:  34 Fr_nu: 348928 TotEn:    -8.06
@<TRIPOS>ATOM
      1 C1        -67.8380  -19.4156  -56.7450 C.3    1 LIG      -0.04000
      2 O1        -67.9127  -20.3234  -57.8288 O.3    1 LIG      -0.65000
      3 H1        -68.1475  -19.9185  -55.8255 H      1 LIG       0.09000
      4 H2        -68.4878  -18.5588  -56.9407 H      1 LIG       0.09000
      5 H3        -66.8064  -19.0716  -56.6399 H      1 LIG       0.09000
      6 H4        -67.6311  -19.8413  -58.6251 H      1 LIG       0.42000
@<TRIPOS>BOND
      1       1       2 1
      2       1       3 1
      3       1       4 1
      4       1       5 1
      5       2       6 1
@<TRIPOS>ALT_TYPE
CGenFF_4.0_ALT_TYPE_SET
CGenFF_4.0 1 CG331 2 OG311 3 HGA3 4 HGA3 5 HGA3 6 HGP1
@<TRIPOS>MOLECULE
methanol
 6 5 0 0 0
****
USER_CHARGES
INVALID_CHARGES
Pose:  35 Cluster:  35 Fr_nu: 306217 TotEn:    -8.04
@<TRIPOS>ATOM
      1 C1        -78.7262  -21.3267  -31.7767 C.3    1 LIG      -0.04000
      2 O1        -77.5660  -20.5221  -31.8823 O.3    1 LIG      -0.65000
      3 H1        -79.5926  -20.6929  -31.5722 H      1 LIG       0.09000
      4 H2        -78.5947  -22.0533  -30.9709 H      1 LIG       0.09000
      5 H3        -78.8791  -21.8555  -32.7204 H      1 LIG       0.09000
      6 H4        -76.8200  -21.1191  -32.0634 H      1 LIG       0.42000
@<TRIPOS>BOND
      1       1       2 1
      2       1       3 1
      3       1       4 1
      4       1       5 1
      5       2       6 1
@<TRIPOS>ALT_TYPE
CGenFF_4.0_ALT_TYPE_SET
CGenFF_4.0 1 CG331 2 OG311 3 HGA3 4 HGA3 5 HGA3 6 HGP1
@<TRIPOS>MOLECULE
methanol
 6 5 0 0 0
****
USER_CHARGES
INVALID_CHARGES
Pose:  36 Cluster:  36 Fr_nu: 184079 TotEn:    -7.68
@<TRIPOS>ATOM
      1 C1        -78.1063  -20.5706  -31.0790 C.3    1 LIG      -0.04000
      2 O1        -78.1353  -21.1892  -32.3521 O.3    1 LIG      -0.65000
      3 H1        -79.1285  -20.4119  -30.7268 H      1 LIG       0.09000
      4 H2        -77.5813  -19.6145  -31.1493 H      1 LIG       0.09000
      5 H3        -77.5792  -21.2229  -30.3788 H      1 LIG       0.09000
      6 H4        -77.2118  -21.3131  -32.6305 H      1 LIG       0.42000
@<TRIPOS>BOND
      1       1       2 1
      2       1       3 1
      3       1       4 1
      4       1       5 1
      5       2       6 1
@<TRIPOS>ALT_TYPE
CGenFF_4.0_ALT_TYPE_SET
CGenFF_4.0 1 CG331 2 OG311 3 HGA3 4 HGA3 5 HGA3 6 HGP1
@<TRIPOS>MOLECULE
methanol
 6 5 0 0 0
****
USER_CHARGES
INVALID_CHARGES
Pose:  37 Cluster:  37 Fr_nu: 166416 TotEn:    -7.52
@<TRIPOS>ATOM
      1 C1        -64.6163   -8.8360  -42.6078 C.3    1 LIG      -0.04000
      2 O1        -64.0870   -7.5230  -42.6281 O.3    1 LIG      -0.65000
      3 H1        -65.3466   -8.9477  -43.4130 H      1 LIG       0.09000
      4 H2        -65.0919   -9.0232  -41.6417 H      1 LIG       0.09000
      5 H3        -63.8024   -9.5497  -42.7555 H      1 LIG       0.09000
      6 H4        -63.4444   -7.4629  -41.9006 H      1 LIG       0.42000
@<TRIPOS>BOND
      1       1       2 1
      2       1       3 1
      3       1       4 1
      4       1       5 1
      5       2       6 1
@<TRIPOS>ALT_TYPE
CGenFF_4.0_ALT_TYPE_SET
CGenFF_4.0 1 CG331 2 OG311 3 HGA3 4 HGA3 5 HGA3 6 HGP1
@<TRIPOS>MOLECULE
methanol
 6 5 0 0 0
****
USER_CHARGES
INVALID_CHARGES
Pose:  38 Cluster:  38 Fr_nu: 170827 TotEn:    -6.43
@<TRIPOS>ATOM
      1 C1        -64.3011   -8.3276  -42.9409 C.3    1 LIG      -0.04000
      2 O1        -65.1043   -9.4929  -42.9796 O.3    1 LIG      -0.65000
      3 H1        -64.8771   -7.4748  -43.3086 H      1 LIG       0.09000
      4 H2        -63.4130   -8.4754  -43.5607 H      1 LIG       0.09000
      5 H3        -63.9957   -8.1404  -41.9088 H      1 LIG       0.09000
      6 H4        -64.5594  -10.2264  -42.6467 H      1 LIG       0.42000
@<TRIPOS>BOND
      1       1       2 1
      2       1       3 1
      3       1       4 1
      4       1       5 1
      5       2       6 1
@<TRIPOS>ALT_TYPE
CGenFF_4.0_ALT_TYPE_SET
CGenFF_4.0 1 CG331 2 OG311 3 HGA3 4 HGA3 5 HGA3 6 HGP1
@<TRIPOS>MOLECULE
methanol
 6 5 0 0 0
****
USER_CHARGES
INVALID_CHARGES
Pose:  39 Cluster:  39 Fr_nu: 8388565 TotEn:    -6.14
@<TRIPOS>ATOM
      1 C1        -67.6854    3.7764  -48.9580 C.3    1 LIG      -0.04000
      2 O1        -67.0759    2.9061  -49.8937 O.3    1 LIG      -0.65000
      3 H1        -68.1281    3.1903  -48.1488 H      1 LIG       0.09000
      4 H2        -68.4567    4.3679  -49.4579 H      1 LIG       0.09000
      5 H3        -66.9254    4.4450  -48.5469 H      1 LIG       0.09000
      6 H4        -66.6954    3.4621  -50.5950 H      1 LIG       0.42000
@<TRIPOS>BOND
      1       1       2 1
      2       1       3 1
      3       1       4 1
      4       1       5 1
      5       2       6 1
@<TRIPOS>ALT_TYPE
CGenFF_4.0_ALT_TYPE_SET
CGenFF_4.0 1 CG331 2 OG311 3 HGA3 4 HGA3 5 HGA3 6 HGP1
@<TRIPOS>MOLECULE
methanol
 6 5 0 0 0
****
USER_CHARGES
INVALID_CHARGES
Pose:  40 Cluster:  40 Fr_nu: 249416 TotEn:    -6.13
@<TRIPOS>ATOM
      1 C1        -81.4947   -7.1882  -30.7359 C.3    1 LIG      -0.04000
      2 O1        -81.0569   -7.3840  -32.0680 O.3    1 LIG      -0.65000
      3 H1        -81.7108   -8.1560  -30.2766 H      1 LIG       0.09000
      4 H2        -82.3917   -6.5637  -30.7342 H      1 LIG       0.09000
      5 H3        -80.7039   -6.6882  -30.1717 H      1 LIG       0.09000
      6 H4        -80.8756   -6.5044  -32.4412 H      1 LIG       0.42000
@<TRIPOS>BOND
      1       1       2 1
      2       1       3 1
      3       1       4 1
      4       1       5 1
      5       2       6 1
@<TRIPOS>ALT_TYPE
CGenFF_4.0_ALT_TYPE_SET
CGenFF_4.0 1 CG331 2 OG311 3 HGA3 4 HGA3 5 HGA3 6 HGP1
@<TRIPOS>MOLECULE
methanol
 6 5 0 0 0
****
USER_CHARGES
INVALID_CHARGES
Pose:  41 Cluster:  41 Fr_nu: 396072 TotEn:    -6.03
@<TRIPOS>ATOM
      1 C1        -52.5616  -10.4042  -44.5357 C.3    1 LIG      -0.04000
      2 O1        -53.5094   -9.4578  -44.0771 O.3    1 LIG      -0.65000
      3 H1        -52.3770  -11.1446  -43.7534 H      1 LIG       0.09000
      4 H2        -51.6311   -9.8930  -44.7952 H      1 LIG       0.09000
      5 H3        -52.9593  -10.9050  -45.4215 H      1 LIG       0.09000
      6 H4        -53.6465   -8.8189  -44.7974 H      1 LIG       0.42000
@<TRIPOS>BOND
      1       1       2 1
      2       1       3 1
      3       1       4 1
      4       1       5 1
      5       2       6 1
@<TRIPOS>ALT_TYPE
CGenFF_4.0_ALT_TYPE_SET
CGenFF_4.0 1 CG331 2 OG311 3 HGA3 4 HGA3 5 HGA3 6 HGP1
@<TRIPOS>MOLECULE
methanol
 6 5 0 0 0
****
USER_CHARGES
INVALID_CHARGES
Pose:  42 Cluster:  42 Fr_nu: 167487 TotEn:    -5.54
@<TRIPOS>ATOM
      1 C1        -52.7868   -9.4747  -44.3812 C.3    1 LIG      -0.04000
      2 O1        -53.7305   -9.1459  -45.3840 O.3    1 LIG      -0.65000
      3 H1        -52.3842  -10.4726  -44.5717 H      1 LIG       0.09000
      4 H2        -53.2701   -9.4462  -43.4013 H      1 LIG       0.09000
      5 H3        -51.9736   -8.7455  -44.4055 H      1 LIG       0.09000
      6 H4        -54.0646   -8.2555  -45.1809 H      1 LIG       0.42000
@<TRIPOS>BOND
      1       1       2 1
      2       1       3 1
      3       1       4 1
      4       1       5 1
      5       2       6 1
@<TRIPOS>ALT_TYPE
CGenFF_4.0_ALT_TYPE_SET
CGenFF_4.0 1 CG331 2 OG311 3 HGA3 4 HGA3 5 HGA3 6 HGP1
@<TRIPOS>MOLECULE
methanol
 6 5 0 0 0
****
USER_CHARGES
INVALID_CHARGES
Pose:  43 Cluster:  43 Fr_nu: 8418737 TotEn:    -4.32
@<TRIPOS>ATOM
      1 C1        -73.4287   -7.4133  -49.0021 C.3    1 LIG      -0.04000
      2 O1        -73.3595   -7.0861  -47.6264 O.3    1 LIG      -0.65000
      3 H1        -74.4665   -7.3548  -49.3395 H      1 LIG       0.09000
      4 H2        -73.0403   -8.4230  -49.1575 H      1 LIG       0.09000
      5 H3        -72.8234   -6.7011  -49.5678 H      1 LIG       0.09000
      6 H4        -72.4250   -7.1491  -47.3646 H      1 LIG       0.42000
@<TRIPOS>BOND
      1       1       2 1
      2       1       3 1
      3       1       4 1
      4       1       5 1
      5       2       6 1
@<TRIPOS>ALT_TYPE
CGenFF_4.0_ALT_TYPE_SET
CGenFF_4.0 1 CG331 2 OG311 3 HGA3 4 HGA3 5 HGA3 6 HGP1
@<TRIPOS>MOLECULE
methanol
 6 5 0 0 0
****
USER_CHARGES
INVALID_CHARGES
Pose:  44 Cluster:  44 Fr_nu: 8550274 TotEn:    -3.83
@<TRIPOS>ATOM
      1 C1        -87.4038  -20.0102  -44.5398 C.3    1 LIG      -0.04000
      2 O1        -86.7982  -19.3784  -45.6526 O.3    1 LIG      -0.65000
      3 H1        -87.5803  -19.2729  -43.7527 H      1 LIG       0.09000
      4 H2        -86.7498  -20.8041  -44.1699 H      1 LIG       0.09000
      5 H3        -88.3575  -20.4422  -44.8518 H      1 LIG       0.09000
      6 H4        -86.6575  -20.0635  -46.3284 H      1 LIG       0.42000
@<TRIPOS>BOND
      1       1       2 1
      2       1       3 1
      3       1       4 1
      4       1       5 1
      5       2       6 1
@<TRIPOS>ALT_TYPE
CGenFF_4.0_ALT_TYPE_SET
CGenFF_4.0 1 CG331 2 OG311 3 HGA3 4 HGA3 5 HGA3 6 HGP1
@<TRIPOS>MOLECULE
furan
 9 9 0 0 0
****
USER_CHARGES
INVALID_CHARGES
Pose:   1 Cluster:   1 Fr_nu: 2963054 TotEn:   -10.56
@<TRIPOS>ATOM
      1 C1        -81.0692  -11.7521  -41.0185 C.2    1 LIG      -0.26000
      2 C2        -80.9512  -12.1964  -42.3571 C.2    1 LIG      -0.26000
      3 C3        -80.5454  -12.7545  -40.2357 C.2    1 LIG       0.09300
      4 C4        -80.3635  -13.4386  -42.2969 C.2    1 LIG       0.09300
      5 O1        -80.1130  -13.7861  -41.0073 O.3    1 LIG      -0.29200
      6 H1        -81.4846  -10.8183  -40.6681 H      1 LIG       0.17500
      7 H2        -81.2560  -11.6762  -43.2537 H      1 LIG       0.17500
      8 H3        -80.4133  -12.8798  -39.1709 H      1 LIG       0.13800
      9 H4        -80.0726  -14.1649  -43.0419 H      1 LIG       0.13800
@<TRIPOS>BOND
      1       1       2 1
      2       1       3 2
      3       2       4 2
      4       3       5 1
      5       4       5 1
      6       1       6 1
      7       2       7 1
      8       3       8 1
      9       4       9 1
@<TRIPOS>ALT_TYPE
CGenFF_4.0_ALT_TYPE_SET
CGenFF_4.0 1 CG2R51 2 CG2R51 3 CG2R51 4 CG2R51 5 OG2R50 6 HGR51 7 HGR51 8 HGR52 9 HGR52
@<TRIPOS>MOLECULE
furan
 9 9 0 0 0
****
USER_CHARGES
INVALID_CHARGES
Pose:   2 Cluster:   2 Fr_nu:    368 TotEn:   -10.42
@<TRIPOS>ATOM
      1 C1        -78.2111  -10.7852  -43.0187 C.2    1 LIG      -0.26000
      2 C2        -78.8885  -10.4747  -41.8154 C.2    1 LIG      -0.26000
      3 C3        -77.0509  -10.0465  -43.0055 C.2    1 LIG       0.09300
      4 C4        -78.0938   -9.5685  -41.1526 C.2    1 LIG       0.09300
      5 O1        -76.9717   -9.3022  -41.8713 O.3    1 LIG      -0.29200
      6 H1        -78.5290  -11.4622  -43.7983 H      1 LIG       0.17500
      7 H2        -79.8371  -10.8630  -41.4738 H      1 LIG       0.17500
      8 H3        -76.2214   -9.9449  -43.6901 H      1 LIG       0.13800
      9 H4        -78.1806   -9.0466  -40.2107 H      1 LIG       0.13800
@<TRIPOS>BOND
      1       1       2 1
      2       1       3 2
      3       2       4 2
      4       3       5 1
      5       4       5 1
      6       1       6 1
      7       2       7 1
      8       3       8 1
      9       4       9 1
@<TRIPOS>ALT_TYPE
CGenFF_4.0_ALT_TYPE_SET
CGenFF_4.0 1 CG2R51 2 CG2R51 3 CG2R51 4 CG2R51 5 OG2R50 6 HGR51 7 HGR51 8 HGR52 9 HGR52
@<TRIPOS>MOLECULE
furan
 9 9 0 0 0
****
USER_CHARGES
INVALID_CHARGES
Pose:   3 Cluster:   3 Fr_nu: 1212806 TotEn:    -8.85
@<TRIPOS>ATOM
      1 C1        -53.0313   -9.7843  -45.0419 C.2    1 LIG      -0.26000
      2 C2        -52.7174  -11.1524  -45.2240 C.2    1 LIG      -0.26000
      3 C3        -54.1147   -9.5302  -45.8504 C.2    1 LIG       0.09300
      4 C4        -53.6314  -11.6367  -46.1307 C.2    1 LIG       0.09300
      5 O1        -54.4868  -10.6541  -46.5173 O.3    1 LIG      -0.29200
      6 H1        -52.5303   -9.0725  -44.4019 H      1 LIG       0.17500
      7 H2        -51.9243  -11.7150  -44.7531 H      1 LIG       0.17500
      8 H3        -54.7067   -8.6493  -46.0521 H      1 LIG       0.13800
      9 H4        -53.7984  -12.6052  -46.5791 H      1 LIG       0.13800
@<TRIPOS>BOND
      1       1       2 1
      2       1       3 2
      3       2       4 2
      4       3       5 1
      5       4       5 1
      6       1       6 1
      7       2       7 1
      8       3       8 1
      9       4       9 1
@<TRIPOS>ALT_TYPE
CGenFF_4.0_ALT_TYPE_SET
CGenFF_4.0 1 CG2R51 2 CG2R51 3 CG2R51 4 CG2R51 5 OG2R50 6 HGR51 7 HGR51 8 HGR52 9 HGR52
@<TRIPOS>MOLECULE
furan
 9 9 0 0 0
****
USER_CHARGES
INVALID_CHARGES
Pose:   4 Cluster:   4 Fr_nu: 1719621 TotEn:    -8.70
@<TRIPOS>ATOM
      1 C1        -80.1681  -13.4918  -41.3774 C.2    1 LIG      -0.26000
      2 C2        -80.5782  -12.4714  -40.4864 C.2    1 LIG      -0.26000
      3 C3        -80.9698  -13.3732  -42.4889 C.2    1 LIG       0.09300
      4 C4        -81.6010  -11.8019  -41.1170 C.2    1 LIG       0.09300
      5 O1        -81.8458  -12.3454  -42.3382 O.3    1 LIG      -0.29200
      6 H1        -79.3865  -14.2226  -41.2280 H      1 LIG       0.17500
      7 H2        -80.1780  -12.2513  -39.5072 H      1 LIG       0.17500
      8 H3        -81.0382  -13.9127  -43.4223 H      1 LIG       0.13800
      9 H4        -82.2242  -10.9624  -40.8454 H      1 LIG       0.13800
@<TRIPOS>BOND
      1       1       2 1
      2       1       3 2
      3       2       4 2
      4       3       5 1
      5       4       5 1
      6       1       6 1
      7       2       7 1
      8       3       8 1
      9       4       9 1
@<TRIPOS>ALT_TYPE
CGenFF_4.0_ALT_TYPE_SET
CGenFF_4.0 1 CG2R51 2 CG2R51 3 CG2R51 4 CG2R51 5 OG2R50 6 HGR51 7 HGR51 8 HGR52 9 HGR52
@<TRIPOS>MOLECULE
furan
 9 9 0 0 0
****
USER_CHARGES
INVALID_CHARGES
Pose:   5 Cluster:   5 Fr_nu:  51297 TotEn:    -8.62
@<TRIPOS>ATOM
      1 C1        -53.7800  -10.4205  -45.6064 C.2    1 LIG      -0.26000
      2 C2        -53.0830   -9.3363  -45.0216 C.2    1 LIG      -0.26000
      3 C3        -53.1926  -11.5625  -45.1136 C.2    1 LIG       0.09300
      4 C4        -52.1196   -9.8930  -44.2130 C.2    1 LIG       0.09300
      5 O1        -52.1798  -11.2496  -44.2634 O.3    1 LIG      -0.29200
      6 H1        -54.6065  -10.3753  -46.3007 H      1 LIG       0.17500
      7 H2        -53.2609   -8.2810  -45.1707 H      1 LIG       0.17500
      8 H3        -53.3700  -12.6179  -45.2610 H      1 LIG       0.13800
      9 H4        -51.3543   -9.4824  -43.5705 H      1 LIG       0.13800
@<TRIPOS>BOND
      1       1       2 1
      2       1       3 2
      3       2       4 2
      4       3       5 1
      5       4       5 1
      6       1       6 1
      7       2       7 1
      8       3       8 1
      9       4       9 1
@<TRIPOS>ALT_TYPE
CGenFF_4.0_ALT_TYPE_SET
CGenFF_4.0 1 CG2R51 2 CG2R51 3 CG2R51 4 CG2R51 5 OG2R50 6 HGR51 7 HGR51 8 HGR52 9 HGR52
@<TRIPOS>MOLECULE
furan
 9 9 0 0 0
****
USER_CHARGES
INVALID_CHARGES
Pose:   6 Cluster:   6 Fr_nu: 278665 TotEn:    -8.43
@<TRIPOS>ATOM
      1 C1        -66.2847  -20.9536  -56.9652 C.2    1 LIG      -0.26000
      2 C2        -66.4850  -19.8000  -56.1700 C.2    1 LIG      -0.26000
      3 C3        -67.5118  -21.2643  -57.5035 C.2    1 LIG       0.09300
      4 C4        -67.8202  -19.4879  -56.2792 C.2    1 LIG       0.09300
      5 O1        -68.4531  -20.3757  -57.0903 O.3    1 LIG      -0.29200
      6 H1        -65.3616  -21.4916  -57.1255 H      1 LIG       0.17500
      7 H2        -65.7483  -19.2631  -55.5901 H      1 LIG       0.17500
      8 H3        -67.8625  -22.0432  -58.1648 H      1 LIG       0.13800
      9 H4        -68.4418  -18.7077  -55.8647 H      1 LIG       0.13800
@<TRIPOS>BOND
      1       1       2 1
      2       1       3 2
      3       2       4 2
      4       3       5 1
      5       4       5 1
      6       1       6 1
      7       2       7 1
      8       3       8 1
      9       4       9 1
@<TRIPOS>ALT_TYPE
CGenFF_4.0_ALT_TYPE_SET
CGenFF_4.0 1 CG2R51 2 CG2R51 3 CG2R51 4 CG2R51 5 OG2R50 6 HGR51 7 HGR51 8 HGR52 9 HGR52
@<TRIPOS>MOLECULE
furan
 9 9 0 0 0
****
USER_CHARGES
INVALID_CHARGES
Pose:   7 Cluster:   7 Fr_nu: 612842 TotEn:    -8.36
@<TRIPOS>ATOM
      1 C1        -79.9458  -21.3787  -30.7162 C.2    1 LIG      -0.26000
      2 C2        -79.1202  -21.5531  -31.8525 C.2    1 LIG      -0.26000
      3 C3        -79.2143  -20.6299  -29.8239 C.2    1 LIG       0.09300
      4 C4        -77.9431  -20.8983  -31.5737 C.2    1 LIG       0.09300
      5 O1        -77.9924  -20.3329  -30.3390 O.3    1 LIG      -0.29200
      6 H1        -80.9483  -21.7525  -30.5661 H      1 LIG       0.17500
      7 H2        -79.3540  -22.0888  -32.7612 H      1 LIG       0.17500
      8 H3        -79.4104  -20.2448  -28.8338 H      1 LIG       0.13800
      9 H4        -77.0230  -20.7497  -32.1197 H      1 LIG       0.13800
@<TRIPOS>BOND
      1       1       2 1
      2       1       3 2
      3       2       4 2
      4       3       5 1
      5       4       5 1
      6       1       6 1
      7       2       7 1
      8       3       8 1
      9       4       9 1
@<TRIPOS>ALT_TYPE
CGenFF_4.0_ALT_TYPE_SET
CGenFF_4.0 1 CG2R51 2 CG2R51 3 CG2R51 4 CG2R51 5 OG2R50 6 HGR51 7 HGR51 8 HGR52 9 HGR52
@<TRIPOS>MOLECULE
furan
 9 9 0 0 0
****
USER_CHARGES
INVALID_CHARGES
Pose:   8 Cluster:   8 Fr_nu:    261 TotEn:    -8.34
@<TRIPOS>ATOM
      1 C1        -48.2819  -11.1156  -43.9164 C.2    1 LIG      -0.26000
      2 C2        -49.4588  -10.6576  -43.2772 C.2    1 LIG      -0.26000
      3 C3        -47.3525  -11.2994  -42.9192 C.2    1 LIG       0.09300
      4 C4        -49.1646  -10.5943  -41.9350 C.2    1 LIG       0.09300
      5 O1        -47.8826  -10.9840  -41.7084 O.3    1 LIG      -0.29200
      6 H1        -48.1300  -11.2895  -44.9718 H      1 LIG       0.17500
      7 H2        -50.4033  -10.4055  -43.7372 H      1 LIG       0.17500
      8 H3        -46.3250  -11.6329  -42.9071 H      1 LIG       0.13800
      9 H4        -49.7280  -10.3078  -41.0589 H      1 LIG       0.13800
@<TRIPOS>BOND
      1       1       2 1
      2       1       3 2
      3       2       4 2
      4       3       5 1
      5       4       5 1
      6       1       6 1
      7       2       7 1
      8       3       8 1
      9       4       9 1
@<TRIPOS>ALT_TYPE
CGenFF_4.0_ALT_TYPE_SET
CGenFF_4.0 1 CG2R51 2 CG2R51 3 CG2R51 4 CG2R51 5 OG2R50 6 HGR51 7 HGR51 8 HGR52 9 HGR52
@<TRIPOS>MOLECULE
furan
 9 9 0 0 0
****
USER_CHARGES
INVALID_CHARGES
Pose:   9 Cluster:   9 Fr_nu: 2638945 TotEn:    -8.27
@<TRIPOS>ATOM
      1 C1        -79.5193  -11.7064  -40.8439 C.2    1 LIG      -0.26000
      2 C2        -80.1202  -11.6235  -42.1227 C.2    1 LIG      -0.26000
      3 C3        -80.2990  -12.5706  -40.1109 C.2    1 LIG       0.09300
      4 C4        -81.2240  -12.4431  -42.0800 C.2    1 LIG       0.09300
      5 O1        -81.3401  -13.0242  -40.8571 O.3    1 LIG      -0.29200
      6 H1        -78.6297  -11.1993  -40.4994 H      1 LIG       0.17500
      7 H2        -79.7898  -11.0397  -42.9697 H      1 LIG       0.17500
      8 H3        -80.2498  -12.9470  -39.0995 H      1 LIG       0.13800
      9 H4        -81.9875  -12.7068  -42.7974 H      1 LIG       0.13800
@<TRIPOS>BOND
      1       1       2 1
      2       1       3 2
      3       2       4 2
      4       3       5 1
      5       4       5 1
      6       1       6 1
      7       2       7 1
      8       3       8 1
      9       4       9 1
@<TRIPOS>ALT_TYPE
CGenFF_4.0_ALT_TYPE_SET
CGenFF_4.0 1 CG2R51 2 CG2R51 3 CG2R51 4 CG2R51 5 OG2R50 6 HGR51 7 HGR51 8 HGR52 9 HGR52
@<TRIPOS>MOLECULE
furan
 9 9 0 0 0
****
USER_CHARGES
INVALID_CHARGES
Pose:  10 Cluster:  10 Fr_nu:   8609 TotEn:    -8.25
@<TRIPOS>ATOM
      1 C1        -53.5483  -10.5597  -45.9508 C.2    1 LIG      -0.26000
      2 C2        -52.4343  -11.3008  -45.4894 C.2    1 LIG      -0.26000
      3 C3        -53.6290   -9.4489  -45.1436 C.2    1 LIG       0.09300
      4 C4        -51.9136  -10.5900  -44.4331 C.2    1 LIG       0.09300
      5 O1        -52.6361   -9.4598  -44.2160 O.3    1 LIG      -0.29200
      6 H1        -54.2099  -10.8048  -46.7690 H      1 LIG       0.17500
      7 H2        -52.0578  -12.2359  -45.8782 H      1 LIG       0.17500
      8 H3        -54.2980   -8.6017  -45.1024 H      1 LIG       0.13800
      9 H4        -51.0768  -10.7452  -43.7677 H      1 LIG       0.13800
@<TRIPOS>BOND
      1       1       2 1
      2       1       3 2
      3       2       4 2
      4       3       5 1
      5       4       5 1
      6       1       6 1
      7       2       7 1
      8       3       8 1
      9       4       9 1
@<TRIPOS>ALT_TYPE
CGenFF_4.0_ALT_TYPE_SET
CGenFF_4.0 1 CG2R51 2 CG2R51 3 CG2R51 4 CG2R51 5 OG2R50 6 HGR51 7 HGR51 8 HGR52 9 HGR52
@<TRIPOS>MOLECULE
furan
 9 9 0 0 0
****
USER_CHARGES
INVALID_CHARGES
Pose:  11 Cluster:  11 Fr_nu: 139836 TotEn:    -8.09
@<TRIPOS>ATOM
      1 C1        -66.3212   -0.7338  -26.4702 C.2    1 LIG      -0.26000
      2 C2        -67.5395   -0.2764  -27.0268 C.2    1 LIG      -0.26000
      3 C3        -65.7717   -1.5846  -27.4009 C.2    1 LIG       0.09300
      4 C4        -67.6476   -0.8803  -28.2579 C.2    1 LIG       0.09300
      5 O1        -66.5739   -1.6793  -28.4935 O.3    1 LIG      -0.29200
      6 H1        -65.8969   -0.4759  -25.5106 H      1 LIG       0.17500
      7 H2        -68.2499    0.4079  -26.5858 H      1 LIG       0.17500
      8 H3        -64.8638   -2.1691  -27.4355 H      1 LIG       0.13800
      9 H4        -68.3873   -0.8470  -29.0445 H      1 LIG       0.13800
@<TRIPOS>BOND
      1       1       2 1
      2       1       3 2
      3       2       4 2
      4       3       5 1
      5       4       5 1
      6       1       6 1
      7       2       7 1
      8       3       8 1
      9       4       9 1
@<TRIPOS>ALT_TYPE
CGenFF_4.0_ALT_TYPE_SET
CGenFF_4.0 1 CG2R51 2 CG2R51 3 CG2R51 4 CG2R51 5 OG2R50 6 HGR51 7 HGR51 8 HGR52 9 HGR52
@<TRIPOS>MOLECULE
furan
 9 9 0 0 0
****
USER_CHARGES
INVALID_CHARGES
Pose:  12 Cluster:  12 Fr_nu: 345760 TotEn:    -7.96
@<TRIPOS>ATOM
      1 C1        -60.0084    3.5313  -42.1908 C.2    1 LIG      -0.26000
      2 C2        -60.9746    2.6703  -41.6179 C.2    1 LIG      -0.26000
      3 C3        -59.1490    3.8724  -41.1724 C.2    1 LIG       0.09300
      4 C4        -60.6368    2.5465  -40.2903 C.2    1 LIG       0.09300
      5 O1        -59.5250    3.2762  -40.0107 O.3    1 LIG      -0.29200
      6 H1        -59.9463    3.8623  -43.2174 H      1 LIG       0.17500
      7 H2        -61.8124    2.1988  -42.1111 H      1 LIG       0.17500
      8 H3        -58.2679    4.4948  -41.1145 H      1 LIG       0.13800
      9 H4        -61.0627    2.0055  -39.4579 H      1 LIG       0.13800
@<TRIPOS>BOND
      1       1       2 1
      2       1       3 2
      3       2       4 2
      4       3       5 1
      5       4       5 1
      6       1       6 1
      7       2       7 1
      8       3       8 1
      9       4       9 1
@<TRIPOS>ALT_TYPE
CGenFF_4.0_ALT_TYPE_SET
CGenFF_4.0 1 CG2R51 2 CG2R51 3 CG2R51 4 CG2R51 5 OG2R50 6 HGR51 7 HGR51 8 HGR52 9 HGR52
@<TRIPOS>MOLECULE
furan
 9 9 0 0 0
****
USER_CHARGES
INVALID_CHARGES
Pose:  13 Cluster:  13 Fr_nu: 921823 TotEn:    -7.93
@<TRIPOS>ATOM
      1 C1        -68.2486  -20.0846  -57.0089 C.2    1 LIG      -0.26000
      2 C2        -67.1789  -20.5768  -57.7942 C.2    1 LIG      -0.26000
      3 C3        -67.6750  -19.3298  -56.0123 C.2    1 LIG       0.09300
      4 C4        -66.0279  -20.0876  -57.2216 C.2    1 LIG       0.09300
      5 O1        -66.3217  -19.3264  -56.1349 O.3    1 LIG      -0.29200
      6 H1        -69.3053  -20.2586  -57.1512 H      1 LIG       0.17500
      7 H2        -67.2393  -21.2089  -58.6684 H      1 LIG       0.17500
      8 H3        -68.0708  -18.7601  -55.1841 H      1 LIG       0.13800
      9 H4        -64.9775  -20.1841  -57.4548 H      1 LIG       0.13800
@<TRIPOS>BOND
      1       1       2 1
      2       1       3 2
      3       2       4 2
      4       3       5 1
      5       4       5 1
      6       1       6 1
      7       2       7 1
      8       3       8 1
      9       4       9 1
@<TRIPOS>ALT_TYPE
CGenFF_4.0_ALT_TYPE_SET
CGenFF_4.0 1 CG2R51 2 CG2R51 3 CG2R51 4 CG2R51 5 OG2R50 6 HGR51 7 HGR51 8 HGR52 9 HGR52
@<TRIPOS>MOLECULE
furan
 9 9 0 0 0
****
USER_CHARGES
INVALID_CHARGES
Pose:  14 Cluster:  14 Fr_nu: 454963 TotEn:    -7.82
@<TRIPOS>ATOM
      1 C1        -53.7367  -10.9224  -47.7801 C.2    1 LIG      -0.26000
      2 C2        -53.3394  -10.2784  -46.5840 C.2    1 LIG      -0.26000
      3 C3        -55.0200  -10.4975  -48.0346 C.2    1 LIG       0.09300
      4 C4        -54.4082   -9.5059  -46.1929 C.2    1 LIG       0.09300
      5 O1        -55.4366   -9.6339  -47.0718 O.3    1 LIG      -0.29200
      6 H1        -53.1601  -11.6104  -48.3813 H      1 LIG       0.17500
      7 H2        -52.3925  -10.3662  -46.0713 H      1 LIG       0.17500
      8 H3        -55.7347  -10.7048  -48.8178 H      1 LIG       0.13800
      9 H4        -54.5859   -8.8432  -45.3585 H      1 LIG       0.13800
@<TRIPOS>BOND
      1       1       2 1
      2       1       3 2
      3       2       4 2
      4       3       5 1
      5       4       5 1
      6       1       6 1
      7       2       7 1
      8       3       8 1
      9       4       9 1
@<TRIPOS>ALT_TYPE
CGenFF_4.0_ALT_TYPE_SET
CGenFF_4.0 1 CG2R51 2 CG2R51 3 CG2R51 4 CG2R51 5 OG2R50 6 HGR51 7 HGR51 8 HGR52 9 HGR52
@<TRIPOS>MOLECULE
furan
 9 9 0 0 0
****
USER_CHARGES
INVALID_CHARGES
Pose:  15 Cluster:  15 Fr_nu:  57689 TotEn:    -7.80
@<TRIPOS>ATOM
      1 C1        -53.4960  -11.3422  -46.7201 C.2    1 LIG      -0.26000
      2 C2        -54.5748  -10.4428  -46.8948 C.2    1 LIG      -0.26000
      3 C3        -52.8046  -10.8995  -45.6164 C.2    1 LIG       0.09300
      4 C4        -54.4659   -9.5148  -45.8854 C.2    1 LIG       0.09300
      5 O1        -53.3894   -9.7862  -45.1017 O.3    1 LIG      -0.29200
      6 H1        -53.2524  -12.2047  -47.3234 H      1 LIG       0.17500
      7 H2        -55.3366  -10.4681  -47.6606 H      1 LIG       0.17500
      8 H3        -51.9240  -11.2478  -45.0965 H      1 LIG       0.13800
      9 H4        -55.0435   -8.6469  -45.6023 H      1 LIG       0.13800
@<TRIPOS>BOND
      1       1       2 1
      2       1       3 2
      3       2       4 2
      4       3       5 1
      5       4       5 1
      6       1       6 1
      7       2       7 1
      8       3       8 1
      9       4       9 1
@<TRIPOS>ALT_TYPE
CGenFF_4.0_ALT_TYPE_SET
CGenFF_4.0 1 CG2R51 2 CG2R51 3 CG2R51 4 CG2R51 5 OG2R50 6 HGR51 7 HGR51 8 HGR52 9 HGR52
@<TRIPOS>MOLECULE
furan
 9 9 0 0 0
****
USER_CHARGES
INVALID_CHARGES
Pose:  16 Cluster:  16 Fr_nu:  58308 TotEn:    -7.28
@<TRIPOS>ATOM
      1 C1        -53.9200  -10.2125  -45.6613 C.2    1 LIG      -0.26000
      2 C2        -54.5748  -10.4428  -46.8948 C.2    1 LIG      -0.26000
      3 C3        -53.1300   -9.1024  -45.8497 C.2    1 LIG       0.09300
      4 C4        -54.1384   -9.4569  -47.7489 C.2    1 LIG       0.09300
      5 O1        -53.2575   -8.6356  -47.1195 O.3    1 LIG      -0.29200
      6 H1        -54.0119  -10.7844  -44.7493 H      1 LIG       0.17500
      7 H2        -55.2772  -11.2290  -47.1315 H      1 LIG       0.17500
      8 H3        -52.4554   -8.5482  -45.2135 H      1 LIG       0.13800
      9 H4        -54.3485   -9.2147  -48.7805 H      1 LIG       0.13800
@<TRIPOS>BOND
      1       1       2 1
      2       1       3 2
      3       2       4 2
      4       3       5 1
      5       4       5 1
      6       1       6 1
      7       2       7 1
      8       3       8 1
      9       4       9 1
@<TRIPOS>ALT_TYPE
CGenFF_4.0_ALT_TYPE_SET
CGenFF_4.0 1 CG2R51 2 CG2R51 3 CG2R51 4 CG2R51 5 OG2R50 6 HGR51 7 HGR51 8 HGR52 9 HGR52
@<TRIPOS>MOLECULE
furan
 9 9 0 0 0
****
USER_CHARGES
INVALID_CHARGES
Pose:  17 Cluster:  17 Fr_nu: 858609 TotEn:    -7.23
@<TRIPOS>ATOM
      1 C1        -66.2318  -19.2968  -56.0780 C.2    1 LIG      -0.26000
      2 C2        -65.3220  -19.8389  -57.0170 C.2    1 LIG      -0.26000
      3 C3        -67.4896  -19.5752  -56.5602 C.2    1 LIG       0.09300
      4 C4        -66.0887  -20.4100  -58.0059 C.2    1 LIG       0.09300
      5 O1        -67.4111  -20.2537  -57.7349 O.3    1 LIG      -0.29200
      6 H1        -65.9998  -18.7687  -55.1645 H      1 LIG       0.17500
      7 H2        -64.2425  -19.8164  -56.9777 H      1 LIG       0.17500
      8 H3        -68.4889  -19.3709  -56.2042 H      1 LIG       0.13800
      9 H4        -65.8578  -20.9379  -58.9197 H      1 LIG       0.13800
@<TRIPOS>BOND
      1       1       2 1
      2       1       3 2
      3       2       4 2
      4       3       5 1
      5       4       5 1
      6       1       6 1
      7       2       7 1
      8       3       8 1
      9       4       9 1
@<TRIPOS>ALT_TYPE
CGenFF_4.0_ALT_TYPE_SET
CGenFF_4.0 1 CG2R51 2 CG2R51 3 CG2R51 4 CG2R51 5 OG2R50 6 HGR51 7 HGR51 8 HGR52 9 HGR52
@<TRIPOS>MOLECULE
furan
 9 9 0 0 0
****
USER_CHARGES
INVALID_CHARGES
Pose:  18 Cluster:  18 Fr_nu:   8976 TotEn:    -7.04
@<TRIPOS>ATOM
      1 C1        -52.8735  -11.2889  -45.7705 C.2    1 LIG      -0.26000
      2 C2        -52.6206  -10.3762  -44.7187 C.2    1 LIG      -0.26000
      3 C3        -53.4130  -10.5489  -46.7969 C.2    1 LIG       0.09300
      4 C4        -53.0235   -9.1436  -45.1774 C.2    1 LIG       0.09300
      5 O1        -53.5076   -9.2403  -46.4434 O.3    1 LIG      -0.29200
      6 H1        -52.6864  -12.3529  -45.7792 H      1 LIG       0.17500
      7 H2        -52.1974  -10.5900  -43.7478 H      1 LIG       0.17500
      8 H3        -53.7618  -10.7913  -47.7901 H      1 LIG       0.13800
      9 H4        -53.0311   -8.1522  -44.7483 H      1 LIG       0.13800
@<TRIPOS>BOND
      1       1       2 1
      2       1       3 2
      3       2       4 2
      4       3       5 1
      5       4       5 1
      6       1       6 1
      7       2       7 1
      8       3       8 1
      9       4       9 1
@<TRIPOS>ALT_TYPE
CGenFF_4.0_ALT_TYPE_SET
CGenFF_4.0 1 CG2R51 2 CG2R51 3 CG2R51 4 CG2R51 5 OG2R50 6 HGR51 7 HGR51 8 HGR52 9 HGR52
@<TRIPOS>MOLECULE
furan
 9 9 0 0 0
****
USER_CHARGES
INVALID_CHARGES
Pose:  19 Cluster:  19 Fr_nu: 316990 TotEn:    -7.02
@<TRIPOS>ATOM
      1 C1        -81.1597  -11.6508  -42.7178 C.2    1 LIG      -0.26000
      2 C2        -81.3814  -11.6179  -41.3203 C.2    1 LIG      -0.26000
      3 C3        -79.9195  -12.2189  -42.8944 C.2    1 LIG       0.09300
      4 C4        -80.2610  -12.1684  -40.7426 C.2    1 LIG       0.09300
      5 O1        -79.3651  -12.5374  -41.6954 O.3    1 LIG      -0.29200
      6 H1        -81.8208  -11.3033  -43.4985 H      1 LIG       0.17500
      7 H2        -82.2494  -11.2404  -40.7993 H      1 LIG       0.17500
      8 H3        -79.3219  -12.4544  -43.7631 H      1 LIG       0.13800
      9 H4        -79.9631  -12.3587  -39.7218 H      1 LIG       0.13800
@<TRIPOS>BOND
      1       1       2 1
      2       1       3 2
      3       2       4 2
      4       3       5 1
      5       4       5 1
      6       1       6 1
      7       2       7 1
      8       3       8 1
      9       4       9 1
@<TRIPOS>ALT_TYPE
CGenFF_4.0_ALT_TYPE_SET
CGenFF_4.0 1 CG2R51 2 CG2R51 3 CG2R51 4 CG2R51 5 OG2R50 6 HGR51 7 HGR51 8 HGR52 9 HGR52
@<TRIPOS>MOLECULE
furan
 9 9 0 0 0
****
USER_CHARGES
INVALID_CHARGES
Pose:  20 Cluster:  20 Fr_nu: 2063491 TotEn:    -6.92
@<TRIPOS>ATOM
      1 C1        -53.3814   -9.7688  -44.7408 C.2    1 LIG      -0.26000
      2 C2        -53.5952   -9.8995  -46.1338 C.2    1 LIG      -0.26000
      3 C3        -52.8645  -10.9718  -44.3192 C.2    1 LIG       0.09300
      4 C4        -53.1936  -11.1729  -46.4641 C.2    1 LIG       0.09300
      5 O1        -52.7467  -11.8331  -45.3636 O.3    1 LIG      -0.29200
      6 H1        -53.5798   -8.9061  -44.1215 H      1 LIG       0.17500
      7 H2        -53.9922   -9.1582  -46.8122 H      1 LIG       0.17500
      8 H3        -52.5446  -11.3532  -43.3604 H      1 LIG       0.13800
      9 H4        -53.1636  -11.7311  -47.3886 H      1 LIG       0.13800
@<TRIPOS>BOND
      1       1       2 1
      2       1       3 2
      3       2       4 2
      4       3       5 1
      5       4       5 1
      6       1       6 1
      7       2       7 1
      8       3       8 1
      9       4       9 1
@<TRIPOS>ALT_TYPE
CGenFF_4.0_ALT_TYPE_SET
CGenFF_4.0 1 CG2R51 2 CG2R51 3 CG2R51 4 CG2R51 5 OG2R50 6 HGR51 7 HGR51 8 HGR52 9 HGR52
@<TRIPOS>MOLECULE
furan
 9 9 0 0 0
****
USER_CHARGES
INVALID_CHARGES
Pose:  21 Cluster:  21 Fr_nu:   8360 TotEn:    -6.86
@<TRIPOS>ATOM
      1 C1        -52.3068   -9.2402  -44.5960 C.2    1 LIG      -0.26000
      2 C2        -51.9136  -10.5900  -44.4331 C.2    1 LIG      -0.26000
      3 C3        -53.5772   -9.2732  -45.1223 C.2    1 LIG       0.09300
      4 C4        -52.9718  -11.3517  -44.8713 C.2    1 LIG       0.09300
      5 O1        -53.9899  -10.5566  -45.2930 O.3    1 LIG      -0.29200
      6 H1        -51.7355   -8.3540  -44.3599 H      1 LIG       0.17500
      7 H2        -50.9762  -10.9612  -44.0447 H      1 LIG       0.17500
      8 H3        -54.2855   -8.5116  -45.4145 H      1 LIG       0.13800
      9 H4        -53.1480  -12.4150  -44.9440 H      1 LIG       0.13800
@<TRIPOS>BOND
      1       1       2 1
      2       1       3 2
      3       2       4 2
      4       3       5 1
      5       4       5 1
      6       1       6 1
      7       2       7 1
      8       3       8 1
      9       4       9 1
@<TRIPOS>ALT_TYPE
CGenFF_4.0_ALT_TYPE_SET
CGenFF_4.0 1 CG2R51 2 CG2R51 3 CG2R51 4 CG2R51 5 OG2R50 6 HGR51 7 HGR51 8 HGR52 9 HGR52
@<TRIPOS>MOLECULE
furan
 9 9 0 0 0
****
USER_CHARGES
INVALID_CHARGES
Pose:  22 Cluster:  22 Fr_nu: 2111164 TotEn:    -6.84
@<TRIPOS>ATOM
      1 C1        -80.1530   -6.8111  -29.7430 C.2    1 LIG      -0.26000
      2 C2        -80.9420   -7.8990  -29.2990 C.2    1 LIG      -0.26000
      3 C3        -80.8136   -6.2764  -30.8245 C.2    1 LIG       0.09300
      4 C4        -82.0286   -7.9514  -30.1407 C.2    1 LIG       0.09300
      5 O1        -81.9579   -6.9656  -31.0734 O.3    1 LIG      -0.29200
      6 H1        -79.2193   -6.4609  -29.3272 H      1 LIG       0.17500
      7 H2        -80.7436   -8.5618  -28.4691 H      1 LIG       0.17500
      8 H3        -80.6125   -5.4488  -31.4891 H      1 LIG       0.13800
      9 H4        -82.8938   -8.5951  -30.2054 H      1 LIG       0.13800
@<TRIPOS>BOND
      1       1       2 1
      2       1       3 2
      3       2       4 2
      4       3       5 1
      5       4       5 1
      6       1       6 1
      7       2       7 1
      8       3       8 1
      9       4       9 1
@<TRIPOS>ALT_TYPE
CGenFF_4.0_ALT_TYPE_SET
CGenFF_4.0 1 CG2R51 2 CG2R51 3 CG2R51 4 CG2R51 5 OG2R50 6 HGR51 7 HGR51 8 HGR52 9 HGR52
@<TRIPOS>MOLECULE
furan
 9 9 0 0 0
****
USER_CHARGES
INVALID_CHARGES
Pose:  23 Cluster:  23 Fr_nu: 216390 TotEn:    -6.81
@<TRIPOS>ATOM
      1 C1        -78.9752  -21.2715  -32.2715 C.2    1 LIG      -0.26000
      2 C2        -78.2541  -20.7803  -31.1570 C.2    1 LIG      -0.26000
      3 C3        -80.2941  -21.3165  -31.8834 C.2    1 LIG       0.09300
      4 C4        -79.1838  -20.5600  -30.1675 C.2    1 LIG       0.09300
      5 O1        -80.4297  -20.8843  -30.6023 O.3    1 LIG      -0.29200
      6 H1        -78.5827  -21.5575  -33.2365 H      1 LIG       0.17500
      7 H2        -77.1900  -20.6082  -31.0842 H      1 LIG       0.17500
      8 H3        -81.2085  -21.6143  -32.3756 H      1 LIG       0.13800
      9 H4        -79.1231  -20.1944  -29.1527 H      1 LIG       0.13800
@<TRIPOS>BOND
      1       1       2 1
      2       1       3 2
      3       2       4 2
      4       3       5 1
      5       4       5 1
      6       1       6 1
      7       2       7 1
      8       3       8 1
      9       4       9 1
@<TRIPOS>ALT_TYPE
CGenFF_4.0_ALT_TYPE_SET
CGenFF_4.0 1 CG2R51 2 CG2R51 3 CG2R51 4 CG2R51 5 OG2R50 6 HGR51 7 HGR51 8 HGR52 9 HGR52
@<TRIPOS>MOLECULE
furan
 9 9 0 0 0
****
USER_CHARGES
INVALID_CHARGES
Pose:  24 Cluster:  24 Fr_nu:   4890 TotEn:    -6.73
@<TRIPOS>ATOM
      1 C1        -79.3910  -22.3861  -31.1357 C.2    1 LIG      -0.26000
      2 C2        -78.8288  -21.4211  -30.2663 C.2    1 LIG      -0.26000
      3 C3        -79.0739  -21.9816  -32.4115 C.2    1 LIG       0.09300
      4 C4        -78.2082  -20.4957  -31.0728 C.2    1 LIG       0.09300
      5 O1        -78.3529  -20.8302  -32.3819 O.3    1 LIG      -0.29200
      6 H1        -79.9569  -23.2661  -30.8661 H      1 LIG       0.17500
      7 H2        -78.8706  -21.4025  -29.1868 H      1 LIG       0.17500
      8 H3        -79.2751  -22.3821  -33.3945 H      1 LIG       0.13800
      9 H4        -77.6500  -19.5911  -30.8803 H      1 LIG       0.13800
@<TRIPOS>BOND
      1       1       2 1
      2       1       3 2
      3       2       4 2
      4       3       5 1
      5       4       5 1
      6       1       6 1
      7       2       7 1
      8       3       8 1
      9       4       9 1
@<TRIPOS>ALT_TYPE
CGenFF_4.0_ALT_TYPE_SET
CGenFF_4.0 1 CG2R51 2 CG2R51 3 CG2R51 4 CG2R51 5 OG2R50 6 HGR51 7 HGR51 8 HGR52 9 HGR52
@<TRIPOS>MOLECULE
furan
 9 9 0 0 0
****
USER_CHARGES
INVALID_CHARGES
Pose:  25 Cluster:  25 Fr_nu: 743059 TotEn:    -6.64
@<TRIPOS>ATOM
      1 C1        -75.4899   -0.1663  -33.9784 C.2    1 LIG      -0.26000
      2 C2        -76.7035   -0.2517  -33.2551 C.2    1 LIG      -0.26000
      3 C3        -74.7105   -1.2120  -33.5415 C.2    1 LIG       0.09300
      4 C4        -76.5792   -1.3436  -32.4279 C.2    1 LIG       0.09300
      5 O1        -75.3672   -1.9346  -32.5964 O.3    1 LIG      -0.29200
      6 H1        -75.2173    0.5662  -34.7244 H      1 LIG       0.17500
      7 H2        -77.5615    0.4009  -33.3278 H      1 LIG       0.17500
      8 H3        -73.7189   -1.5607  -33.7912 H      1 LIG       0.13800
      9 H4        -77.2281   -1.8071  -31.6992 H      1 LIG       0.13800
@<TRIPOS>BOND
      1       1       2 1
      2       1       3 2
      3       2       4 2
      4       3       5 1
      5       4       5 1
      6       1       6 1
      7       2       7 1
      8       3       8 1
      9       4       9 1
@<TRIPOS>ALT_TYPE
CGenFF_4.0_ALT_TYPE_SET
CGenFF_4.0 1 CG2R51 2 CG2R51 3 CG2R51 4 CG2R51 5 OG2R50 6 HGR51 7 HGR51 8 HGR52 9 HGR52
@<TRIPOS>MOLECULE
furan
 9 9 0 0 0
****
USER_CHARGES
INVALID_CHARGES
Pose:  26 Cluster:  26 Fr_nu: 546183 TotEn:    -4.78
@<TRIPOS>ATOM
      1 C1        -80.5758  -11.9164  -42.9623 C.2    1 LIG      -0.26000
      2 C2        -79.9744  -11.8910  -41.6813 C.2    1 LIG      -0.26000
      3 C3        -81.9236  -12.0889  -42.7481 C.2    1 LIG       0.09300
      4 C4        -80.9975  -12.0496  -40.7757 C.2    1 LIG       0.09300
      5 O1        -82.1889  -12.1709  -41.4180 O.3    1 LIG      -0.29200
      6 H1        -80.0880  -11.8215  -43.9216 H      1 LIG       0.17500
      7 H2        -78.9264  -11.7717  -41.4474 H      1 LIG       0.17500
      8 H3        -82.7803  -12.1680  -43.4015 H      1 LIG       0.13800
      9 H4        -81.0409  -12.0949  -39.6973 H      1 LIG       0.13800
@<TRIPOS>BOND
      1       1       2 1
      2       1       3 2
      3       2       4 2
      4       3       5 1
      5       4       5 1
      6       1       6 1
      7       2       7 1
      8       3       8 1
      9       4       9 1
@<TRIPOS>ALT_TYPE
CGenFF_4.0_ALT_TYPE_SET
CGenFF_4.0 1 CG2R51 2 CG2R51 3 CG2R51 4 CG2R51 5 OG2R50 6 HGR51 7 HGR51 8 HGR52 9 HGR52
@<TRIPOS>MOLECULE
furan
 9 9 0 0 0
****
USER_CHARGES
INVALID_CHARGES
Pose:  27 Cluster:  27 Fr_nu: 2039580 TotEn:    -2.61
@<TRIPOS>ATOM
      1 C1        -68.5044    4.7412  -50.0142 C.2    1 LIG      -0.26000
      2 C2        -67.7430    4.5351  -48.8390 C.2    1 LIG      -0.26000
      3 C3        -68.2119    3.6874  -50.8485 C.2    1 LIG       0.09300
      4 C4        -67.0397    3.3700  -49.0388 C.2    1 LIG       0.09300
      5 O1        -67.3200    2.8470  -50.2613 O.3    1 LIG      -0.29200
      6 H1        -69.1812    5.5561  -50.2268 H      1 LIG       0.17500
      7 H2        -67.7111    5.1577  -47.9565 H      1 LIG       0.17500
      8 H3        -68.5383    3.4050  -51.8388 H      1 LIG       0.13800
      9 H4        -66.3363    2.8095  -48.4405 H      1 LIG       0.13800
@<TRIPOS>BOND
      1       1       2 1
      2       1       3 2
      3       2       4 2
      4       3       5 1
      5       4       5 1
      6       1       6 1
      7       2       7 1
      8       3       8 1
      9       4       9 1
@<TRIPOS>ALT_TYPE
CGenFF_4.0_ALT_TYPE_SET
CGenFF_4.0 1 CG2R51 2 CG2R51 3 CG2R51 4 CG2R51 5 OG2R50 6 HGR51 7 HGR51 8 HGR52 9 HGR52
@<TRIPOS>MOLECULE
pyrimidine
 10 10 0 0 0
****
USER_CHARGES
INVALID_CHARGES
Pose:   1 Cluster:   1 Fr_nu: 2800833 TotEn:   -16.95
@<TRIPOS>ATOM
      1 C1        -66.4988  -19.0128  -55.9410 C.ar   1 LIG      -0.13100
      2 C2        -67.7591  -19.4413  -56.3052 C.ar   1 LIG       0.28900
      3 C3        -65.4750  -19.9101  -56.1658 C.ar   1 LIG       0.28900
      4 C4        -66.9303  -21.4345  -57.0173 C.ar   1 LIG       0.50700
      5 N1        -68.0118  -20.6503  -56.8481 N.ar   1 LIG      -0.71900
      6 N2        -65.6554  -21.1340  -56.7041 N.ar   1 LIG      -0.71900
      7 H1        -66.3250  -18.0372  -55.5072 H      1 LIG       0.11500
      8 H2        -68.6263  -18.8050  -56.1662 H      1 LIG       0.11400
      9 H3        -64.4502  -19.6624  -55.9110 H      1 LIG       0.11400
     10 H4        -67.1042  -22.4119  -57.4505 H      1 LIG       0.14100
@<TRIPOS>BOND
      1       1       2 ar
      2       1       3 ar
      3       2       5 ar
      4       3       6 ar
      5       4       5 ar
      6       4       6 ar
      7       1       7 1
      8       2       8 1
      9       3       9 1
     10       4      10 1
@<TRIPOS>ALT_TYPE
CGenFF_4.0_ALT_TYPE_SET
CGenFF_4.0 1 CG2R61 2 CG2R61 3 CG2R61 4 CG2R64 5 NG2R62 6 NG2R62 7 HGR61 8 HGR62 9 HGR62 10 HGR62
@<TRIPOS>MOLECULE
pyrimidine
 10 10 0 0 0
****
USER_CHARGES
INVALID_CHARGES
Pose:   2 Cluster:   2 Fr_nu: 1512830 TotEn:   -16.91
@<TRIPOS>ATOM
      1 C1        -80.3802  -11.8433  -41.7313 C.ar   1 LIG      -0.13100
      2 C2        -80.5670  -11.8241  -43.0985 C.ar   1 LIG       0.28900
      3 C3        -79.9373  -13.0399  -41.2060 C.ar   1 LIG       0.28900
      4 C4        -79.9120  -13.9941  -43.2689 C.ar   1 LIG       0.50700
      5 N1        -80.3417  -12.8852  -43.9007 N.ar   1 LIG      -0.71900
      6 N2        -79.6923  -14.1396  -41.9482 N.ar   1 LIG      -0.71900
      7 H1        -80.5690  -10.9768  -41.1118 H      1 LIG       0.11500
      8 H2        -80.9135  -10.9278  -43.6015 H      1 LIG       0.11400
      9 H3        -79.7626  -13.1511  -40.1413 H      1 LIG       0.11400
     10 H4        -79.7240  -14.8621  -43.8889 H      1 LIG       0.14100
@<TRIPOS>BOND
      1       1       2 ar
      2       1       3 ar
      3       2       5 ar
      4       3       6 ar
      5       4       5 ar
      6       4       6 ar
      7       1       7 1
      8       2       8 1
      9       3       9 1
     10       4      10 1
@<TRIPOS>ALT_TYPE
CGenFF_4.0_ALT_TYPE_SET
CGenFF_4.0 1 CG2R61 2 CG2R61 3 CG2R61 4 CG2R64 5 NG2R62 6 NG2R62 7 HGR61 8 HGR62 9 HGR62 10 HGR62
@<TRIPOS>MOLECULE
pyrimidine
 10 10 0 0 0
****
USER_CHARGES
INVALID_CHARGES
Pose:   3 Cluster:   3 Fr_nu: 324849 TotEn:   -16.57
@<TRIPOS>ATOM
      1 C1        -81.3008  -11.6395  -41.5496 C.ar   1 LIG      -0.13100
      2 C2        -80.9045  -12.5262  -40.5691 C.ar   1 LIG       0.28900
      3 C3        -81.1303  -12.0711  -42.8491 C.ar   1 LIG       0.28900
      4 C4        -80.2660  -14.0476  -42.1326 C.ar   1 LIG       0.50700
      5 N1        -80.3813  -13.7429  -40.8260 N.ar   1 LIG      -0.71900
      6 N2        -80.6140  -13.2733  -43.1781 N.ar   1 LIG      -0.71900
      7 H1        -81.7175  -10.6692  -41.3147 H      1 LIG       0.11500
      8 H2        -80.9998  -12.2748  -39.5184 H      1 LIG       0.11400
      9 H3        -81.4122  -11.4427  -43.6870 H      1 LIG       0.11400
     10 H4        -79.8477  -15.0185  -42.3680 H      1 LIG       0.14100
@<TRIPOS>BOND
      1       1       2 ar
      2       1       3 ar
      3       2       5 ar
      4       3       6 ar
      5       4       5 ar
      6       4       6 ar
      7       1       7 1
      8       2       8 1
      9       3       9 1
     10       4      10 1
@<TRIPOS>ALT_TYPE
CGenFF_4.0_ALT_TYPE_SET
CGenFF_4.0 1 CG2R61 2 CG2R61 3 CG2R61 4 CG2R64 5 NG2R62 6 NG2R62 7 HGR61 8 HGR62 9 HGR62 10 HGR62
@<TRIPOS>MOLECULE
pyrimidine
 10 10 0 0 0
****
USER_CHARGES
INVALID_CHARGES
Pose:   4 Cluster:   4 Fr_nu: 3116106 TotEn:   -15.87
@<TRIPOS>ATOM
      1 C1        -80.6775  -11.5556  -42.8711 C.ar   1 LIG      -0.13100
      2 C2        -79.6786  -10.8529  -42.2285 C.ar   1 LIG       0.28900
      3 C3        -81.2227  -12.6043  -42.1590 C.ar   1 LIG       0.28900
      4 C4        -79.8492  -12.1875  -40.3964 C.ar   1 LIG       0.50700
      5 N1        -79.2382  -11.1427  -40.9866 N.ar   1 LIG      -0.71900
      6 N2        -80.8311  -12.9496  -40.9149 N.ar   1 LIG      -0.71900
      7 H1        -81.0111  -11.3012  -43.8682 H      1 LIG       0.11500
      8 H2        -79.1902  -10.0123  -42.7094 H      1 LIG       0.11400
      9 H3        -82.0131  -13.2147  -42.5822 H      1 LIG       0.11400
     10 H4        -79.5145  -12.4432  -39.3985 H      1 LIG       0.14100
@<TRIPOS>BOND
      1       1       2 ar
      2       1       3 ar
      3       2       5 ar
      4       3       6 ar
      5       4       5 ar
      6       4       6 ar
      7       1       7 1
      8       2       8 1
      9       3       9 1
     10       4      10 1
@<TRIPOS>ALT_TYPE
CGenFF_4.0_ALT_TYPE_SET
CGenFF_4.0 1 CG2R61 2 CG2R61 3 CG2R61 4 CG2R64 5 NG2R62 6 NG2R62 7 HGR61 8 HGR62 9 HGR62 10 HGR62
@<TRIPOS>MOLECULE
pyrimidine
 10 10 0 0 0
****
USER_CHARGES
INVALID_CHARGES
Pose:   5 Cluster:   5 Fr_nu: 926085 TotEn:   -14.98
@<TRIPOS>ATOM
      1 C1        -67.5507  -19.3260  -56.2642 C.ar   1 LIG      -0.13100
      2 C2        -68.0027  -20.3115  -57.1181 C.ar   1 LIG       0.28900
      3 C3        -66.1873  -19.1139  -56.2657 C.ar   1 LIG       0.28900
      4 C4        -65.8855  -20.7382  -57.8269 C.ar   1 LIG       0.50700
      5 N1        -67.1948  -21.0397  -57.9165 N.ar   1 LIG      -0.71900
      6 N2        -65.3220  -19.8043  -57.0370 N.ar   1 LIG      -0.71900
      7 H1        -68.2216  -18.7572  -55.6345 H      1 LIG       0.11500
      8 H2        -69.0586  -20.5497  -57.1856 H      1 LIG       0.11400
      9 H3        -65.7393  -18.3605  -55.6269 H      1 LIG       0.11400
     10 H4        -65.2134  -21.3084  -58.4565 H      1 LIG       0.14100
@<TRIPOS>BOND
      1       1       2 ar
      2       1       3 ar
      3       2       5 ar
      4       3       6 ar
      5       4       5 ar
      6       4       6 ar
      7       1       7 1
      8       2       8 1
      9       3       9 1
     10       4      10 1
@<TRIPOS>ALT_TYPE
CGenFF_4.0_ALT_TYPE_SET
CGenFF_4.0 1 CG2R61 2 CG2R61 3 CG2R61 4 CG2R64 5 NG2R62 6 NG2R62 7 HGR61 8 HGR62 9 HGR62 10 HGR62
@<TRIPOS>MOLECULE
pyrimidine
 10 10 0 0 0
****
USER_CHARGES
INVALID_CHARGES
Pose:   6 Cluster:   6 Fr_nu: 2841311 TotEn:   -14.94
@<TRIPOS>ATOM
      1 C1        -58.9231  -17.4045  -21.4768 C.ar   1 LIG      -0.13100
      2 C2        -57.7799  -17.9762  -21.9971 C.ar   1 LIG       0.28900
      3 C3        -58.8093  -16.0835  -21.0947 C.ar   1 LIG       0.28900
      4 C4        -56.6272  -16.0354  -21.7295 C.ar   1 LIG       0.50700
      5 N1        -56.6105  -17.3184  -22.1383 N.ar   1 LIG      -0.71900
      6 N2        -57.6724  -15.3658  -21.2072 N.ar   1 LIG      -0.71900
      7 H1        -59.8481  -17.9561  -21.3748 H      1 LIG       0.11500
      8 H2        -57.7728  -19.0102  -22.3244 H      1 LIG       0.11400
      9 H3        -59.6547  -15.5496  -20.6742 H      1 LIG       0.11400
     10 H4        -55.7009  -15.4833  -21.8304 H      1 LIG       0.14100
@<TRIPOS>BOND
      1       1       2 ar
      2       1       3 ar
      3       2       5 ar
      4       3       6 ar
      5       4       5 ar
      6       4       6 ar
      7       1       7 1
      8       2       8 1
      9       3       9 1
     10       4      10 1
@<TRIPOS>ALT_TYPE
CGenFF_4.0_ALT_TYPE_SET
CGenFF_4.0 1 CG2R61 2 CG2R61 3 CG2R61 4 CG2R64 5 NG2R62 6 NG2R62 7 HGR61 8 HGR62 9 HGR62 10 HGR62
@<TRIPOS>MOLECULE
pyrimidine
 10 10 0 0 0
****
USER_CHARGES
INVALID_CHARGES
Pose:   7 Cluster:   7 Fr_nu:    221 TotEn:   -14.79
@<TRIPOS>ATOM
      1 C1        -79.0107  -10.4735  -41.2006 C.ar   1 LIG      -0.13100
      2 C2        -78.8777  -11.3395  -42.2668 C.ar   1 LIG       0.28900
      3 C3        -78.0705   -9.4662  -41.1286 C.ar   1 LIG       0.28900
      4 C4        -77.0502  -10.2149  -43.0169 C.ar   1 LIG       0.50700
      5 N1        -77.9057  -11.2391  -43.1971 N.ar   1 LIG      -0.71900
      6 N2        -77.0728   -9.3066  -42.0228 N.ar   1 LIG      -0.71900
      7 H1        -79.8005  -10.5778  -40.4687 H      1 LIG       0.11500
      8 H2        -79.5699  -12.1627  -42.4064 H      1 LIG       0.11400
      9 H3        -78.0936   -8.7378  -40.3253 H      1 LIG       0.11400
     10 H4        -76.2587  -10.1109  -43.7489 H      1 LIG       0.14100
@<TRIPOS>BOND
      1       1       2 ar
      2       1       3 ar
      3       2       5 ar
      4       3       6 ar
      5       4       5 ar
      6       4       6 ar
      7       1       7 1
      8       2       8 1
      9       3       9 1
     10       4      10 1
@<TRIPOS>ALT_TYPE
CGenFF_4.0_ALT_TYPE_SET
CGenFF_4.0 1 CG2R61 2 CG2R61 3 CG2R61 4 CG2R64 5 NG2R62 6 NG2R62 7 HGR61 8 HGR62 9 HGR62 10 HGR62
@<TRIPOS>MOLECULE
pyrimidine
 10 10 0 0 0
****
USER_CHARGES
INVALID_CHARGES
Pose:   8 Cluster:   8 Fr_nu: 1919263 TotEn:   -14.77
@<TRIPOS>ATOM
      1 C1        -80.3873  -12.1212  -40.6603 C.ar   1 LIG      -0.13100
      2 C2        -79.7588  -13.1327  -41.3577 C.ar   1 LIG       0.28900
      3 C3        -81.6010  -11.7087  -41.1708 C.ar   1 LIG       0.28900
      4 C4        -81.4568  -13.2154  -42.8667 C.ar   1 LIG       0.50700
      5 N1        -80.2669  -13.7047  -42.4690 N.ar   1 LIG      -0.71900
      6 N2        -82.1674  -12.2356  -42.2762 N.ar   1 LIG      -0.71900
      7 H1        -79.9563  -11.6803  -39.7714 H      1 LIG       0.11500
      8 H2        -78.8004  -13.5225  -41.0323 H      1 LIG       0.11400
      9 H3        -82.1685  -10.9187  -40.6910 H      1 LIG       0.11400
     10 H4        -81.8879  -13.6559  -43.7573 H      1 LIG       0.14100
@<TRIPOS>BOND
      1       1       2 ar
      2       1       3 ar
      3       2       5 ar
      4       3       6 ar
      5       4       5 ar
      6       4       6 ar
      7       1       7 1
      8       2       8 1
      9       3       9 1
     10       4      10 1
@<TRIPOS>ALT_TYPE
CGenFF_4.0_ALT_TYPE_SET
CGenFF_4.0 1 CG2R61 2 CG2R61 3 CG2R61 4 CG2R64 5 NG2R62 6 NG2R62 7 HGR61 8 HGR62 9 HGR62 10 HGR62
@<TRIPOS>MOLECULE
pyrimidine
 10 10 0 0 0
****
USER_CHARGES
INVALID_CHARGES
Pose:   9 Cluster:   9 Fr_nu: 924482 TotEn:   -13.83
@<TRIPOS>ATOM
      1 C1        -66.5369  -19.4187  -56.5041 C.ar   1 LIG      -0.13100
      2 C2        -67.4753  -20.4303  -56.4783 C.ar   1 LIG       0.28900
      3 C3        -65.3220  -19.7457  -57.0708 C.ar   1 LIG       0.28900
      4 C4        -66.0317  -21.8636  -57.4924 C.ar   1 LIG       0.50700
      5 N1        -67.2555  -21.6691  -56.9654 N.ar   1 LIG      -0.71900
      6 N2        -65.0340  -20.9629  -57.5765 N.ar   1 LIG      -0.71900
      7 H1        -66.7403  -18.4337  -56.1058 H      1 LIG       0.11500
      8 H2        -68.4593  -20.2673  -56.0522 H      1 LIG       0.11400
      9 H3        -64.5221  -19.0161  -57.1352 H      1 LIG       0.11400
     10 H4        -65.8274  -22.8501  -57.8903 H      1 LIG       0.14100
@<TRIPOS>BOND
      1       1       2 ar
      2       1       3 ar
      3       2       5 ar
      4       3       6 ar
      5       4       5 ar
      6       4       6 ar
      7       1       7 1
      8       2       8 1
      9       3       9 1
     10       4      10 1
@<TRIPOS>ALT_TYPE
CGenFF_4.0_ALT_TYPE_SET
CGenFF_4.0 1 CG2R61 2 CG2R61 3 CG2R61 4 CG2R64 5 NG2R62 6 NG2R62 7 HGR61 8 HGR62 9 HGR62 10 HGR62
@<TRIPOS>MOLECULE
pyrimidine
 10 10 0 0 0
****
USER_CHARGES
INVALID_CHARGES
Pose:  10 Cluster:  10 Fr_nu: 620764 TotEn:   -12.46
@<TRIPOS>ATOM
      1 C1        -79.2915  -11.5215  -40.7498 C.ar   1 LIG      -0.13100
      2 C2        -80.0256  -12.6343  -40.3928 C.ar   1 LIG       0.28900
      3 C3        -78.8096  -11.5138  -42.0427 C.ar   1 LIG       0.28900
      4 C4        -79.7523  -13.5397  -42.4598 C.ar   1 LIG       0.50700
      5 N1        -80.2762  -13.6657  -41.2257 N.ar   1 LIG      -0.71900
      6 N2        -79.0216  -12.5098  -42.9278 N.ar   1 LIG      -0.71900
      7 H1        -79.1057  -10.7085  -40.0608 H      1 LIG       0.11500
      8 H2        -80.4448  -12.7299  -39.3971 H      1 LIG       0.11400
      9 H3        -78.2213  -10.6816  -42.4138 H      1 LIG       0.11400
     10 H4        -79.9372  -14.3542  -43.1494 H      1 LIG       0.14100
@<TRIPOS>BOND
      1       1       2 ar
      2       1       3 ar
      3       2       5 ar
      4       3       6 ar
      5       4       5 ar
      6       4       6 ar
      7       1       7 1
      8       2       8 1
      9       3       9 1
     10       4      10 1
@<TRIPOS>ALT_TYPE
CGenFF_4.0_ALT_TYPE_SET
CGenFF_4.0 1 CG2R61 2 CG2R61 3 CG2R61 4 CG2R64 5 NG2R62 6 NG2R62 7 HGR61 8 HGR62 9 HGR62 10 HGR62
@<TRIPOS>MOLECULE
pyrimidine
 10 10 0 0 0
****
USER_CHARGES
INVALID_CHARGES
Pose:  11 Cluster:  11 Fr_nu: 228728 TotEn:   -11.94
@<TRIPOS>ATOM
      1 C1        -78.1641  -21.0329  -32.2836 C.ar   1 LIG      -0.13100
      2 C2        -79.1702  -21.9565  -32.4816 C.ar   1 LIG       0.28900
      3 C3        -78.2069  -20.3512  -31.0846 C.ar   1 LIG       0.28900
      4 C4        -80.0798  -21.4749  -30.4548 C.ar   1 LIG       0.50700
      5 N1        -80.1476  -22.2039  -31.5850 N.ar   1 LIG      -0.71900
      6 N2        -79.1539  -20.5476  -30.1439 N.ar   1 LIG      -0.71900
      7 H1        -77.3924  -20.8547  -33.0204 H      1 LIG       0.11500
      8 H2        -79.2195  -22.5405  -33.3942 H      1 LIG       0.11400
      9 H3        -77.4586  -19.6051  -30.8401 H      1 LIG       0.11400
     10 H4        -80.8530  -21.6523  -29.7174 H      1 LIG       0.14100
@<TRIPOS>BOND
      1       1       2 ar
      2       1       3 ar
      3       2       5 ar
      4       3       6 ar
      5       4       5 ar
      6       4       6 ar
      7       1       7 1
      8       2       8 1
      9       3       9 1
     10       4      10 1
@<TRIPOS>ALT_TYPE
CGenFF_4.0_ALT_TYPE_SET
CGenFF_4.0 1 CG2R61 2 CG2R61 3 CG2R61 4 CG2R64 5 NG2R62 6 NG2R62 7 HGR61 8 HGR62 9 HGR62 10 HGR62
@<TRIPOS>MOLECULE
pyrimidine
 10 10 0 0 0
****
USER_CHARGES
INVALID_CHARGES
Pose:  12 Cluster:  12 Fr_nu: 705505 TotEn:   -11.88
@<TRIPOS>ATOM
      1 C1        -79.8410  -11.4582  -41.4323 C.ar   1 LIG      -0.13100
      2 C2        -79.0563  -12.3189  -42.1725 C.ar   1 LIG       0.28900
      3 C3        -80.7790  -12.0574  -40.6168 C.ar   1 LIG       0.28900
      4 C4        -80.1211  -14.1250  -41.2944 C.ar   1 LIG       0.50700
      5 N1        -79.1698  -13.6626  -42.1278 N.ar   1 LIG      -0.71900
      6 N2        -80.9472  -13.3928  -40.5230 N.ar   1 LIG      -0.71900
      7 H1        -79.7282  -10.3838  -41.4879 H      1 LIG       0.11500
      8 H2        -78.2918  -11.9401  -42.8421 H      1 LIG       0.11400
      9 H3        -81.4419  -11.4623  -39.9981 H      1 LIG       0.11400
     10 H4        -80.2349  -15.2008  -41.2394 H      1 LIG       0.14100
@<TRIPOS>BOND
      1       1       2 ar
      2       1       3 ar
      3       2       5 ar
      4       3       6 ar
      5       4       5 ar
      6       4       6 ar
      7       1       7 1
      8       2       8 1
      9       3       9 1
     10       4      10 1
@<TRIPOS>ALT_TYPE
CGenFF_4.0_ALT_TYPE_SET
CGenFF_4.0 1 CG2R61 2 CG2R61 3 CG2R61 4 CG2R64 5 NG2R62 6 NG2R62 7 HGR61 8 HGR62 9 HGR62 10 HGR62
@<TRIPOS>MOLECULE
pyrimidine
 10 10 0 0 0
****
USER_CHARGES
INVALID_CHARGES
Pose:  13 Cluster:  13 Fr_nu: 2652292 TotEn:   -11.86
@<TRIPOS>ATOM
      1 C1        -75.5791   -0.4618  -33.8157 C.ar   1 LIG      -0.13100
      2 C2        -74.7565   -1.5140  -33.4679 C.ar   1 LIG       0.28900
      3 C3        -76.2753    0.1206  -32.7765 C.ar   1 LIG       0.28900
      4 C4        -75.3482   -1.3195  -31.2818 C.ar   1 LIG       0.50700
      5 N1        -74.6166   -1.9705  -32.2061 N.ar   1 LIG      -0.71900
      6 N2        -76.1836   -0.2844  -31.4927 N.ar   1 LIG      -0.71900
      7 H1        -75.6722   -0.1164  -34.8366 H      1 LIG       0.11500
      8 H2        -74.1698   -2.0344  -34.2171 H      1 LIG       0.11400
      9 H3        -76.9470    0.9537  -32.9527 H      1 LIG       0.11400
     10 H4        -75.2560   -1.6659  -30.2598 H      1 LIG       0.14100
@<TRIPOS>BOND
      1       1       2 ar
      2       1       3 ar
      3       2       5 ar
      4       3       6 ar
      5       4       5 ar
      6       4       6 ar
      7       1       7 1
      8       2       8 1
      9       3       9 1
     10       4      10 1
@<TRIPOS>ALT_TYPE
CGenFF_4.0_ALT_TYPE_SET
CGenFF_4.0 1 CG2R61 2 CG2R61 3 CG2R61 4 CG2R64 5 NG2R62 6 NG2R62 7 HGR61 8 HGR62 9 HGR62 10 HGR62
@<TRIPOS>MOLECULE
pyrimidine
 10 10 0 0 0
****
USER_CHARGES
INVALID_CHARGES
Pose:  14 Cluster:  14 Fr_nu: 160220 TotEn:   -11.27
@<TRIPOS>ATOM
      1 C1        -74.8054    0.3596  -33.3819 C.ar   1 LIG      -0.13100
      2 C2        -74.1824    0.5793  -32.1703 C.ar   1 LIG       0.28900
      3 C3        -75.1431   -0.9510  -33.6506 C.ar   1 LIG       0.28900
      4 C4        -74.2846   -1.6333  -31.6595 C.ar   1 LIG       0.50700
      5 N1        -73.9057   -0.3975  -31.2817 N.ar   1 LIG      -0.71900
      6 N2        -74.8967   -1.9763  -32.8090 N.ar   1 LIG      -0.71900
      7 H1        -75.0151    1.1625  -34.0759 H      1 LIG       0.11500
      8 H2        -73.8794    1.5771  -31.8718 H      1 LIG       0.11400
      9 H3        -75.6356   -1.2212  -34.5784 H      1 LIG       0.11400
     10 H4        -74.0737   -2.4375  -30.9652 H      1 LIG       0.14100
@<TRIPOS>BOND
      1       1       2 ar
      2       1       3 ar
      3       2       5 ar
      4       3       6 ar
      5       4       5 ar
      6       4       6 ar
      7       1       7 1
      8       2       8 1
      9       3       9 1
     10       4      10 1
@<TRIPOS>ALT_TYPE
CGenFF_4.0_ALT_TYPE_SET
CGenFF_4.0 1 CG2R61 2 CG2R61 3 CG2R61 4 CG2R64 5 NG2R62 6 NG2R62 7 HGR61 8 HGR62 9 HGR62 10 HGR62
@<TRIPOS>MOLECULE
pyrimidine
 10 10 0 0 0
****
USER_CHARGES
INVALID_CHARGES
Pose:  15 Cluster:  15 Fr_nu:   2564 TotEn:   -10.89
@<TRIPOS>ATOM
      1 C1        -65.4199   -1.5128  -26.5165 C.ar   1 LIG      -0.13100
      2 C2        -66.1601   -0.6321  -25.7543 C.ar   1 LIG       0.28900
      3 C3        -65.8936   -1.7425  -27.7920 C.ar   1 LIG       0.28900
      4 C4        -67.6370   -0.3235  -27.4544 C.ar   1 LIG       0.50700
      5 N1        -67.2779   -0.0172  -26.1932 N.ar   1 LIG      -0.71900
      6 N2        -67.0030   -1.1629  -28.2954 N.ar   1 LIG      -0.71900
      7 H1        -64.5267   -1.9920  -26.1386 H      1 LIG       0.11500
      8 H2        -65.8657   -0.3896  -24.7390 H      1 LIG       0.11400
      9 H3        -65.3788   -2.4200  -28.4646 H      1 LIG       0.11400
     10 H4        -68.5319    0.1553  -27.8326 H      1 LIG       0.14100
@<TRIPOS>BOND
      1       1       2 ar
      2       1       3 ar
      3       2       5 ar
      4       3       6 ar
      5       4       5 ar
      6       4       6 ar
      7       1       7 1
      8       2       8 1
      9       3       9 1
     10       4      10 1
@<TRIPOS>ALT_TYPE
CGenFF_4.0_ALT_TYPE_SET
CGenFF_4.0 1 CG2R61 2 CG2R61 3 CG2R61 4 CG2R64 5 NG2R62 6 NG2R62 7 HGR61 8 HGR62 9 HGR62 10 HGR62
@<TRIPOS>MOLECULE
pyrimidine
 10 10 0 0 0
****
USER_CHARGES
INVALID_CHARGES
Pose:  16 Cluster:  16 Fr_nu: 1511374 TotEn:   -10.82
@<TRIPOS>ATOM
      1 C1        -80.4606  -11.1647  -41.7077 C.ar   1 LIG      -0.13100
      2 C2        -79.4189  -12.0697  -41.6876 C.ar   1 LIG       0.28900
      3 C3        -81.6001  -11.5805  -42.3655 C.ar   1 LIG       0.28900
      4 C4        -80.6397  -13.5774  -42.8722 C.ar   1 LIG       0.50700
      5 N1        -79.4745  -13.2893  -42.2618 N.ar   1 LIG      -0.71900
      6 N2        -81.7247  -12.7845  -42.9613 N.ar   1 LIG      -0.71900
      7 H1        -80.3884  -10.1926  -41.2387 H      1 LIG       0.11500
      8 H2        -78.4828  -11.8316  -41.1943 H      1 LIG       0.11400
      9 H3        -82.4706  -10.9372  -42.4342 H      1 LIG       0.11400
     10 H4        -80.7118  -14.5503  -43.3429 H      1 LIG       0.14100
@<TRIPOS>BOND
      1       1       2 ar
      2       1       3 ar
      3       2       5 ar
      4       3       6 ar
      5       4       5 ar
      6       4       6 ar
      7       1       7 1
      8       2       8 1
      9       3       9 1
     10       4      10 1
@<TRIPOS>ALT_TYPE
CGenFF_4.0_ALT_TYPE_SET
CGenFF_4.0 1 CG2R61 2 CG2R61 3 CG2R61 4 CG2R64 5 NG2R62 6 NG2R62 7 HGR61 8 HGR62 9 HGR62 10 HGR62
@<TRIPOS>MOLECULE
pyrimidine
 10 10 0 0 0
****
USER_CHARGES
INVALID_CHARGES
Pose:  17 Cluster:  17 Fr_nu: 2037096 TotEn:   -10.72
@<TRIPOS>ATOM
      1 C1        -78.5631  -21.4800  -32.0069 C.ar   1 LIG      -0.13100
      2 C2        -77.9799  -21.4800  -30.7562 C.ar   1 LIG       0.28900
      3 C3        -79.9429  -21.4800  -32.0223 C.ar   1 LIG       0.28900
      4 C4        -80.0184  -21.4797  -29.7504 C.ar   1 LIG       0.50700
      5 N1        -78.6799  -21.4798  -29.6028 N.ar   1 LIG      -0.71900
      6 N2        -80.7050  -21.4800  -30.9090 N.ar   1 LIG      -0.71900
      7 H1        -77.9768  -21.4803  -32.9160 H      1 LIG       0.11500
      8 H2        -76.9011  -21.4803  -30.6439 H      1 LIG       0.11400
      9 H3        -80.4903  -21.4807  -32.9586 H      1 LIG       0.11400
     10 H4        -80.6056  -21.4806  -28.8403 H      1 LIG       0.14100
@<TRIPOS>BOND
      1       1       2 ar
      2       1       3 ar
      3       2       5 ar
      4       3       6 ar
      5       4       5 ar
      6       4       6 ar
      7       1       7 1
      8       2       8 1
      9       3       9 1
     10       4      10 1
@<TRIPOS>ALT_TYPE
CGenFF_4.0_ALT_TYPE_SET
CGenFF_4.0 1 CG2R61 2 CG2R61 3 CG2R61 4 CG2R64 5 NG2R62 6 NG2R62 7 HGR61 8 HGR62 9 HGR62 10 HGR62
@<TRIPOS>MOLECULE
pyrimidine
 10 10 0 0 0
****
USER_CHARGES
INVALID_CHARGES
Pose:  18 Cluster:  18 Fr_nu: 532248 TotEn:   -10.66
@<TRIPOS>ATOM
      1 C1        -74.8542    0.3399  -33.6952 C.ar   1 LIG      -0.13100
      2 C2        -73.9237   -0.3501  -32.9451 C.ar   1 LIG       0.28900
      3 C3        -76.1547   -0.1099  -33.5940 C.ar   1 LIG       0.28900
      4 C4        -75.5305   -1.7418  -32.1399 C.ar   1 LIG       0.50700
      5 N1        -74.2282   -1.3994  -32.1536 N.ar   1 LIG      -0.71900
      6 N2        -76.5299   -1.1518  -32.8232 N.ar   1 LIG      -0.71900
      7 H1        -74.5817    1.1785  -34.3219 H      1 LIG       0.11500
      8 H2        -72.8761   -0.0695  -32.9605 H      1 LIG       0.11400
      9 H3        -76.9553    0.3692  -34.1472 H      1 LIG       0.11400
     10 H4        -75.8034   -2.5821  -31.5134 H      1 LIG       0.14100
@<TRIPOS>BOND
      1       1       2 ar
      2       1       3 ar
      3       2       5 ar
      4       3       6 ar
      5       4       5 ar
      6       4       6 ar
      7       1       7 1
      8       2       8 1
      9       3       9 1
     10       4      10 1
@<TRIPOS>ALT_TYPE
CGenFF_4.0_ALT_TYPE_SET
CGenFF_4.0 1 CG2R61 2 CG2R61 3 CG2R61 4 CG2R64 5 NG2R62 6 NG2R62 7 HGR61 8 HGR62 9 HGR62 10 HGR62
@<TRIPOS>MOLECULE
pyrimidine
 10 10 0 0 0
****
USER_CHARGES
INVALID_CHARGES
Pose:  19 Cluster:  19 Fr_nu: 637361 TotEn:   -10.31
@<TRIPOS>ATOM
      1 C1        -53.1846  -12.0209  -45.3634 C.ar   1 LIG      -0.13100
      2 C2        -52.9770  -11.3309  -44.1864 C.ar   1 LIG       0.28900
      3 C3        -53.3824  -11.2421  -46.4851 C.ar   1 LIG       0.28900
      4 C4        -53.1665   -9.3378  -45.2628 C.ar   1 LIG       0.50700
      5 N1        -52.9615   -9.9846  -44.0996 N.ar   1 LIG      -0.71900
      6 N2        -53.3799   -9.8930  -46.4711 N.ar   1 LIG      -0.71900
      7 H1        -53.1920  -13.1019  -45.4039 H      1 LIG       0.11500
      8 H2        -52.8127  -11.8577  -43.2527 H      1 LIG       0.11400
      9 H3        -53.5542  -11.6951  -47.4555 H      1 LIG       0.11400
     10 H4        -53.1603   -8.2555  -45.2223 H      1 LIG       0.14100
@<TRIPOS>BOND
      1       1       2 ar
      2       1       3 ar
      3       2       5 ar
      4       3       6 ar
      5       4       5 ar
      6       4       6 ar
      7       1       7 1
      8       2       8 1
      9       3       9 1
     10       4      10 1
@<TRIPOS>ALT_TYPE
CGenFF_4.0_ALT_TYPE_SET
CGenFF_4.0 1 CG2R61 2 CG2R61 3 CG2R61 4 CG2R64 5 NG2R62 6 NG2R62 7 HGR61 8 HGR62 9 HGR62 10 HGR62
@<TRIPOS>MOLECULE
pyrimidine
 10 10 0 0 0
****
USER_CHARGES
INVALID_CHARGES
Pose:  20 Cluster:  20 Fr_nu: 795623 TotEn:   -10.27
@<TRIPOS>ATOM
      1 C1        -75.4660    0.8307  -33.5426 C.ar   1 LIG      -0.13100
      2 C2        -75.0984   -0.4497  -33.9028 C.ar   1 LIG       0.28900
      3 C3        -76.4430    0.9208  -32.5724 C.ar   1 LIG       0.28900
      4 C4        -76.5792   -1.3436  -32.4279 C.ar   1 LIG       0.50700
      5 N1        -75.6363   -1.5635  -33.3638 N.ar   1 LIG      -0.71900
      6 N2        -77.0236   -0.1495  -31.9914 N.ar   1 LIG      -0.71900
      7 H1        -75.0176    1.7068  -33.9918 H      1 LIG       0.11500
      8 H2        -74.3383   -0.6203  -34.6575 H      1 LIG       0.11400
      9 H3        -76.7972    1.8854  -32.2252 H      1 LIG       0.11400
     10 H4        -77.0291   -2.2206  -31.9788 H      1 LIG       0.14100
@<TRIPOS>BOND
      1       1       2 ar
      2       1       3 ar
      3       2       5 ar
      4       3       6 ar
      5       4       5 ar
      6       4       6 ar
      7       1       7 1
      8       2       8 1
      9       3       9 1
     10       4      10 1
@<TRIPOS>ALT_TYPE
CGenFF_4.0_ALT_TYPE_SET
CGenFF_4.0 1 CG2R61 2 CG2R61 3 CG2R61 4 CG2R64 5 NG2R62 6 NG2R62 7 HGR61 8 HGR62 9 HGR62 10 HGR62
@<TRIPOS>MOLECULE
pyrimidine
 10 10 0 0 0
****
USER_CHARGES
INVALID_CHARGES
Pose:  21 Cluster:  21 Fr_nu: 1088409 TotEn:    -9.97
@<TRIPOS>ATOM
      1 C1        -52.2983  -11.6686  -45.9144 C.ar   1 LIG      -0.13100
      2 C2        -53.5953  -11.5672  -46.3750 C.ar   1 LIG       0.28900
      3 C3        -51.8514  -10.6097  -45.1509 C.ar   1 LIG       0.28900
      4 C4        -53.8508   -9.5490  -45.3608 C.ar   1 LIG       0.50700
      5 N1        -54.4026  -10.5176  -46.1162 N.ar   1 LIG      -0.71900
      6 N2        -52.6034   -9.5297  -44.8535 N.ar   1 LIG      -0.71900
      7 H1        -51.6728  -12.5225  -46.1375 H      1 LIG       0.11500
      8 H2        -54.0340  -12.3507  -46.9832 H      1 LIG       0.11400
      9 H3        -50.8454  -10.5997  -44.7455 H      1 LIG       0.11400
     10 H4        -54.4766   -8.6934  -45.1381 H      1 LIG       0.14100
@<TRIPOS>BOND
      1       1       2 ar
      2       1       3 ar
      3       2       5 ar
      4       3       6 ar
      5       4       5 ar
      6       4       6 ar
      7       1       7 1
      8       2       8 1
      9       3       9 1
     10       4      10 1
@<TRIPOS>ALT_TYPE
CGenFF_4.0_ALT_TYPE_SET
CGenFF_4.0 1 CG2R61 2 CG2R61 3 CG2R61 4 CG2R64 5 NG2R62 6 NG2R62 7 HGR61 8 HGR62 9 HGR62 10 HGR62
@<TRIPOS>MOLECULE
pyrimidine
 10 10 0 0 0
****
USER_CHARGES
INVALID_CHARGES
Pose:  22 Cluster:  22 Fr_nu:  51660 TotEn:    -9.82
@<TRIPOS>ATOM
      1 C1        -61.7194    2.2395  -41.2856 C.ar   1 LIG      -0.13100
      2 C2        -61.4391    2.9703  -42.4223 C.ar   1 LIG       0.28900
      3 C3        -60.9690    2.5566  -40.1719 C.ar   1 LIG       0.28900
      4 C4        -59.8369    4.1538  -41.3271 C.ar   1 LIG       0.50700
      5 N1        -60.5010    3.9383  -42.4786 N.ar   1 LIG      -0.71900
      6 N2        -60.0159    3.5115  -40.1570 N.ar   1 LIG      -0.71900
      7 H1        -62.4777    1.4682  -41.2689 H      1 LIG       0.11500
      8 H2        -61.9774    2.7918  -43.3468 H      1 LIG       0.11400
      9 H3        -61.1175    2.0354  -39.2323 H      1 LIG       0.11400
     10 H4        -59.0769    4.9252  -41.3439 H      1 LIG       0.14100
@<TRIPOS>BOND
      1       1       2 ar
      2       1       3 ar
      3       2       5 ar
      4       3       6 ar
      5       4       5 ar
      6       4       6 ar
      7       1       7 1
      8       2       8 1
      9       3       9 1
     10       4      10 1
@<TRIPOS>ALT_TYPE
CGenFF_4.0_ALT_TYPE_SET
CGenFF_4.0 1 CG2R61 2 CG2R61 3 CG2R61 4 CG2R64 5 NG2R62 6 NG2R62 7 HGR61 8 HGR62 9 HGR62 10 HGR62
@<TRIPOS>MOLECULE
pyrimidine
 10 10 0 0 0
****
USER_CHARGES
INVALID_CHARGES
Pose:  23 Cluster:  23 Fr_nu: 924179 TotEn:    -9.72
@<TRIPOS>ATOM
      1 C1        -66.2207  -19.2222  -56.1640 C.ar   1 LIG      -0.13100
      2 C2        -67.5537  -19.4008  -56.4733 C.ar   1 LIG       0.28900
      3 C3        -65.3220  -19.7457  -57.0708 C.ar   1 LIG       0.28900
      4 C4        -67.0138  -20.5045  -58.3857 C.ar   1 LIG       0.50700
      5 N1        -67.9873  -20.0394  -57.5799 N.ar   1 LIG      -0.71900
      6 N2        -65.6849  -20.3954  -58.1962 N.ar   1 LIG      -0.71900
      7 H1        -65.9011  -18.7057  -55.2688 H      1 LIG       0.11500
      8 H2        -68.3331  -19.0239  -55.8200 H      1 LIG       0.11400
      9 H3        -64.2528  -19.6551  -56.9124 H      1 LIG       0.11400
     10 H4        -67.3335  -21.0227  -59.2815 H      1 LIG       0.14100
@<TRIPOS>BOND
      1       1       2 ar
      2       1       3 ar
      3       2       5 ar
      4       3       6 ar
      5       4       5 ar
      6       4       6 ar
      7       1       7 1
      8       2       8 1
      9       3       9 1
     10       4      10 1
@<TRIPOS>ALT_TYPE
CGenFF_4.0_ALT_TYPE_SET
CGenFF_4.0 1 CG2R61 2 CG2R61 3 CG2R61 4 CG2R64 5 NG2R62 6 NG2R62 7 HGR61 8 HGR62 9 HGR62 10 HGR62
@<TRIPOS>MOLECULE
pyrimidine
 10 10 0 0 0
****
USER_CHARGES
INVALID_CHARGES
Pose:  24 Cluster:  24 Fr_nu: 3117137 TotEn:    -9.49
@<TRIPOS>ATOM
      1 C1        -79.9099  -12.3518  -40.1340 C.ar   1 LIG      -0.13100
      2 C2        -79.1151  -11.4316  -40.7867 C.ar   1 LIG       0.28900
      3 C3        -80.9461  -12.8791  -40.8770 C.ar   1 LIG       0.28900
      4 C4        -80.3510  -11.6346  -42.6836 C.ar   1 LIG       0.50700
      5 N1        -79.3078  -11.0485  -42.0659 N.ar   1 LIG      -0.71900
      6 N2        -81.1969  -12.5418  -42.1590 N.ar   1 LIG      -0.71900
      7 H1        -79.7322  -12.6406  -39.1067 H      1 LIG       0.11500
      8 H2        -78.2763  -10.9628  -40.2836 H      1 LIG       0.11400
      9 H3        -81.6244  -13.6092  -40.4487 H      1 LIG       0.11400
     10 H4        -80.5297  -11.3447  -43.7118 H      1 LIG       0.14100
@<TRIPOS>BOND
      1       1       2 ar
      2       1       3 ar
      3       2       5 ar
      4       3       6 ar
      5       4       5 ar
      6       4       6 ar
      7       1       7 1
      8       2       8 1
      9       3       9 1
     10       4      10 1
@<TRIPOS>ALT_TYPE
CGenFF_4.0_ALT_TYPE_SET
CGenFF_4.0 1 CG2R61 2 CG2R61 3 CG2R61 4 CG2R64 5 NG2R62 6 NG2R62 7 HGR61 8 HGR62 9 HGR62 10 HGR62
@<TRIPOS>MOLECULE
pyrimidine
 10 10 0 0 0
****
USER_CHARGES
INVALID_CHARGES
Pose:  25 Cluster:  25 Fr_nu: 1327984 TotEn:    -9.29
@<TRIPOS>ATOM
      1 C1        -53.2725   -9.9038  -45.1310 C.ar   1 LIG      -0.13100
      2 C2        -54.3825   -9.7147  -45.9289 C.ar   1 LIG       0.28900
      3 C3        -52.6313  -11.1167  -45.2778 C.ar   1 LIG       0.28900
      4 C4        -54.1284  -11.7741  -46.8569 C.ar   1 LIG       0.50700
      5 N1        -54.8400  -10.6320  -46.8061 N.ar   1 LIG      -0.71900
      6 N2        -53.0334  -12.0785  -46.1343 N.ar   1 LIG      -0.71900
      7 H1        -52.9278   -9.1503  -44.4355 H      1 LIG       0.11500
      8 H2        -54.9516   -8.7925  -45.8832 H      1 LIG       0.11400
      9 H3        -51.7501  -11.3563  -44.6926 H      1 LIG       0.11400
     10 H4        -54.4740  -12.5291  -47.5524 H      1 LIG       0.14100
@<TRIPOS>BOND
      1       1       2 ar
      2       1       3 ar
      3       2       5 ar
      4       3       6 ar
      5       4       5 ar
      6       4       6 ar
      7       1       7 1
      8       2       8 1
      9       3       9 1
     10       4      10 1
@<TRIPOS>ALT_TYPE
CGenFF_4.0_ALT_TYPE_SET
CGenFF_4.0 1 CG2R61 2 CG2R61 3 CG2R61 4 CG2R64 5 NG2R62 6 NG2R62 7 HGR61 8 HGR62 9 HGR62 10 HGR62
@<TRIPOS>MOLECULE
pyrimidine
 10 10 0 0 0
****
USER_CHARGES
INVALID_CHARGES
Pose:  26 Cluster:  26 Fr_nu:   1993 TotEn:    -9.23
@<TRIPOS>ATOM
      1 C1        -79.6898  -21.8556  -32.3723 C.ar   1 LIG      -0.13100
      2 C2        -80.6313  -21.5828  -31.4009 C.ar   1 LIG       0.28900
      3 C3        -78.4367  -21.3198  -32.1564 C.ar   1 LIG       0.28900
      4 C4        -79.1203  -20.3788  -30.2034 C.ar   1 LIG       0.50700
      5 N1        -80.3799  -20.8452  -30.2995 N.ar   1 LIG      -0.71900
      6 N2        -78.1158  -20.5737  -31.0790 N.ar   1 LIG      -0.71900
      7 H1        -79.9192  -22.4504  -33.2462 H      1 LIG       0.11500
      8 H2        -81.6443  -21.9613  -31.4842 H      1 LIG       0.11400
      9 H3        -77.6317  -21.4799  -32.8655 H      1 LIG       0.11400
     10 H4        -78.8906  -19.7822  -29.3290 H      1 LIG       0.14100
@<TRIPOS>BOND
      1       1       2 ar
      2       1       3 ar
      3       2       5 ar
      4       3       6 ar
      5       4       5 ar
      6       4       6 ar
      7       1       7 1
      8       2       8 1
      9       3       9 1
     10       4      10 1
@<TRIPOS>ALT_TYPE
CGenFF_4.0_ALT_TYPE_SET
CGenFF_4.0 1 CG2R61 2 CG2R61 3 CG2R61 4 CG2R64 5 NG2R62 6 NG2R62 7 HGR61 8 HGR62 9 HGR62 10 HGR62
@<TRIPOS>MOLECULE
pyrimidine
 10 10 0 0 0
****
USER_CHARGES
INVALID_CHARGES
Pose:  27 Cluster:  27 Fr_nu: 543955 TotEn:    -9.20
@<TRIPOS>ATOM
      1 C1        -80.6901  -11.3595  -43.2489 C.ar   1 LIG      -0.13100
      2 C2        -81.8122  -11.6343  -42.4941 C.ar   1 LIG       0.28900
      3 C3        -79.5030  -11.8653  -42.7599 C.ar   1 LIG       0.28900
      4 C4        -80.5713  -12.7856  -40.9770 C.ar   1 LIG       0.50700
      5 N1        -81.7890  -12.3470  -41.3487 N.ar   1 LIG      -0.71900
      6 N2        -79.4067  -12.5852  -41.6229 N.ar   1 LIG      -0.71900
      7 H1        -80.7379  -10.7849  -44.1642 H      1 LIG       0.11500
      8 H2        -82.7902  -11.2780  -42.7988 H      1 LIG       0.11400
      9 H3        -78.5681  -11.7002  -43.2844 H      1 LIG       0.11400
     10 H4        -80.5230  -13.3601  -40.0600 H      1 LIG       0.14100
@<TRIPOS>BOND
      1       1       2 ar
      2       1       3 ar
      3       2       5 ar
      4       3       6 ar
      5       4       5 ar
      6       4       6 ar
      7       1       7 1
      8       2       8 1
      9       3       9 1
     10       4      10 1
@<TRIPOS>ALT_TYPE
CGenFF_4.0_ALT_TYPE_SET
CGenFF_4.0 1 CG2R61 2 CG2R61 3 CG2R61 4 CG2R64 5 NG2R62 6 NG2R62 7 HGR61 8 HGR62 9 HGR62 10 HGR62
@<TRIPOS>MOLECULE
pyrimidine
 10 10 0 0 0
****
USER_CHARGES
INVALID_CHARGES
Pose:  28 Cluster:  28 Fr_nu: 2067226 TotEn:    -9.10
@<TRIPOS>ATOM
      1 C1        -79.9527   -6.3480  -29.7281 C.ar   1 LIG      -0.13100
      2 C2        -81.0977   -6.0218  -30.4260 C.ar   1 LIG       0.28900
      3 C3        -79.8863   -7.6453  -29.2627 C.ar   1 LIG       0.28900
      4 C4        -81.9227   -8.1222  -30.1529 C.ar   1 LIG       0.50700
      5 N1        -82.1063   -6.8874  -30.6578 N.ar   1 LIG      -0.71900
      6 N2        -80.8567   -8.5622  -29.4575 N.ar   1 LIG      -0.71900
      7 H1        -79.1590   -5.6332  -29.5568 H      1 LIG       0.11500
      8 H2        -81.2397   -5.0254  -30.8300 H      1 LIG       0.11400
      9 H3        -79.0252   -7.9937  -28.7027 H      1 LIG       0.11400
     10 H4        -82.7178   -8.8378  -30.3233 H      1 LIG       0.14100
@<TRIPOS>BOND
      1       1       2 ar
      2       1       3 ar
      3       2       5 ar
      4       3       6 ar
      5       4       5 ar
      6       4       6 ar
      7       1       7 1
      8       2       8 1
      9       3       9 1
     10       4      10 1
@<TRIPOS>ALT_TYPE
CGenFF_4.0_ALT_TYPE_SET
CGenFF_4.0 1 CG2R61 2 CG2R61 3 CG2R61 4 CG2R64 5 NG2R62 6 NG2R62 7 HGR61 8 HGR62 9 HGR62 10 HGR62
@<TRIPOS>MOLECULE
pyrimidine
 10 10 0 0 0
****
USER_CHARGES
INVALID_CHARGES
Pose:  29 Cluster:  29 Fr_nu: 110105 TotEn:    -8.94
@<TRIPOS>ATOM
      1 C1        -78.3356  -20.9163  -31.6436 C.ar   1 LIG      -0.13100
      2 C2        -78.0741  -20.9513  -30.2890 C.ar   1 LIG       0.28900
      3 C3        -78.7730  -22.1017  -32.1981 C.ar   1 LIG       0.28900
      4 C4        -78.6575  -23.1457  -30.1822 C.ar   1 LIG       0.50700
      5 N1        -78.2248  -22.0529  -29.5249 N.ar   1 LIG      -0.71900
      6 N2        -78.9457  -23.2398  -31.4944 N.ar   1 LIG      -0.71900
      7 H1        -78.2057  -20.0181  -32.2324 H      1 LIG       0.11500
      8 H2        -77.7257  -20.0677  -29.7653 H      1 LIG       0.11400
      9 H3        -79.0031  -22.1714  -33.2557 H      1 LIG       0.11400
     10 H4        -78.7864  -24.0454  -29.5931 H      1 LIG       0.14100
@<TRIPOS>BOND
      1       1       2 ar
      2       1       3 ar
      3       2       5 ar
      4       3       6 ar
      5       4       5 ar
      6       4       6 ar
      7       1       7 1
      8       2       8 1
      9       3       9 1
     10       4      10 1
@<TRIPOS>ALT_TYPE
CGenFF_4.0_ALT_TYPE_SET
CGenFF_4.0 1 CG2R61 2 CG2R61 3 CG2R61 4 CG2R64 5 NG2R62 6 NG2R62 7 HGR61 8 HGR62 9 HGR62 10 HGR62
@<TRIPOS>MOLECULE
pyrimidine
 10 10 0 0 0
****
USER_CHARGES
INVALID_CHARGES
Pose:  30 Cluster:  30 Fr_nu: 3445747 TotEn:    -8.64
@<TRIPOS>ATOM
      1 C1        -79.8091  -11.3994  -41.0211 C.ar   1 LIG      -0.13100
      2 C2        -78.7378  -10.6810  -40.5304 C.ar   1 LIG       0.28900
      3 C3        -79.7828  -11.6601  -42.3758 C.ar   1 LIG       0.28900
      4 C4        -77.8043  -10.5637  -42.5996 C.ar   1 LIG       0.50700
      5 N1        -77.7143  -10.2458  -41.2941 N.ar   1 LIG      -0.71900
      6 N2        -78.7925  -11.2558  -43.1980 N.ar   1 LIG      -0.71900
      7 H1        -80.6169  -11.7360  -40.3852 H      1 LIG       0.11500
      8 H2        -78.6713  -10.4280  -39.4778 H      1 LIG       0.11400
      9 H3        -80.5820  -12.2177  -42.8522 H      1 LIG       0.11400
     10 H4        -76.9961  -10.2258  -43.2367 H      1 LIG       0.14100
@<TRIPOS>BOND
      1       1       2 ar
      2       1       3 ar
      3       2       5 ar
      4       3       6 ar
      5       4       5 ar
      6       4       6 ar
      7       1       7 1
      8       2       8 1
      9       3       9 1
     10       4      10 1
@<TRIPOS>ALT_TYPE
CGenFF_4.0_ALT_TYPE_SET
CGenFF_4.0 1 CG2R61 2 CG2R61 3 CG2R61 4 CG2R64 5 NG2R62 6 NG2R62 7 HGR61 8 HGR62 9 HGR62 10 HGR62
@<TRIPOS>MOLECULE
pyrimidine
 10 10 0 0 0
****
USER_CHARGES
INVALID_CHARGES
Pose:  31 Cluster:  31 Fr_nu: 498446 TotEn:    -8.60
@<TRIPOS>ATOM
      1 C1        -79.0020  -11.2981  -41.4749 C.ar   1 LIG      -0.13100
      2 C2        -78.5212  -10.4558  -40.4931 C.ar   1 LIG       0.28900
      3 C3        -78.5179  -11.0701  -42.7468 C.ar   1 LIG       0.28900
      4 C4        -77.2393   -9.3432  -42.0051 C.ar   1 LIG       0.50700
      5 N1        -77.6358   -9.4642  -40.7239 N.ar   1 LIG      -0.71900
      6 N2        -77.6326  -10.0978  -43.0489 N.ar   1 LIG      -0.71900
      7 H1        -79.7122  -12.0855  -41.2614 H      1 LIG       0.11500
      8 H2        -78.8446  -10.5582  -39.4630 H      1 LIG       0.11400
      9 H3        -78.8388  -11.6809  -43.5836 H      1 LIG       0.11400
     10 H4        -76.5290   -8.5541  -42.2193 H      1 LIG       0.14100
@<TRIPOS>BOND
      1       1       2 ar
      2       1       3 ar
      3       2       5 ar
      4       3       6 ar
      5       4       5 ar
      6       4       6 ar
      7       1       7 1
      8       2       8 1
      9       3       9 1
     10       4      10 1
@<TRIPOS>ALT_TYPE
CGenFF_4.0_ALT_TYPE_SET
CGenFF_4.0 1 CG2R61 2 CG2R61 3 CG2R61 4 CG2R64 5 NG2R62 6 NG2R62 7 HGR61 8 HGR62 9 HGR62 10 HGR62
@<TRIPOS>MOLECULE
pyrimidine
 10 10 0 0 0
****
USER_CHARGES
INVALID_CHARGES
Pose:  32 Cluster:  32 Fr_nu: 333301 TotEn:    -8.43
@<TRIPOS>ATOM
      1 C1        -65.8494    3.1177  -52.8699 C.ar   1 LIG      -0.13100
      2 C2        -66.9860    2.7484  -52.1799 C.ar   1 LIG       0.28900
      3 C3        -64.7661    3.4697  -52.0911 C.ar   1 LIG       0.28900
      4 C4        -65.9464    3.0858  -50.1868 C.ar   1 LIG       0.50700
      5 N1        -67.0698    2.7210  -50.8336 N.ar   1 LIG      -0.71900
      6 N2        -64.7796    3.4653  -50.7420 N.ar   1 LIG      -0.71900
      7 H1        -65.8103    3.1307  -53.9509 H      1 LIG       0.11500
      8 H2        -67.8878    2.4557  -52.7067 H      1 LIG       0.11400
      9 H3        -63.8290    3.7749  -52.5441 H      1 LIG       0.11400
     10 H4        -65.9857    3.0740  -49.1045 H      1 LIG       0.14100
@<TRIPOS>BOND
      1       1       2 ar
      2       1       3 ar
      3       2       5 ar
      4       3       6 ar
      5       4       5 ar
      6       4       6 ar
      7       1       7 1
      8       2       8 1
      9       3       9 1
     10       4      10 1
@<TRIPOS>ALT_TYPE
CGenFF_4.0_ALT_TYPE_SET
CGenFF_4.0 1 CG2R61 2 CG2R61 3 CG2R61 4 CG2R64 5 NG2R62 6 NG2R62 7 HGR61 8 HGR62 9 HGR62 10 HGR62
@<TRIPOS>MOLECULE
pyrimidine
 10 10 0 0 0
****
USER_CHARGES
INVALID_CHARGES
Pose:  33 Cluster:  33 Fr_nu: 488364 TotEn:    -8.00
@<TRIPOS>ATOM
      1 C1        -53.2634  -10.2024  -46.5840 C.ar   1 LIG      -0.13100
      2 C2        -53.0118  -11.0581  -47.6370 C.ar   1 LIG       0.28900
      3 C3        -54.5445   -9.6939  -46.5208 C.ar   1 LIG       0.28900
      4 C4        -55.1445  -10.8368  -48.3919 C.ar   1 LIG       0.50700
      5 N1        -53.9325  -11.3983  -48.5627 N.ar   1 LIG      -0.71900
      6 N2        -55.5137   -9.9907  -47.4113 N.ar   1 LIG      -0.71900
      7 H1        -52.5055   -9.9466  -45.8557 H      1 LIG       0.11500
      8 H2        -52.0334  -11.5071  -47.7693 H      1 LIG       0.11400
      9 H3        -54.8359   -9.0125  -45.7289 H      1 LIG       0.11400
     10 H4        -55.9032  -11.0918  -49.1216 H      1 LIG       0.14100
@<TRIPOS>BOND
      1       1       2 ar
      2       1       3 ar
      3       2       5 ar
      4       3       6 ar
      5       4       5 ar
      6       4       6 ar
      7       1       7 1
      8       2       8 1
      9       3       9 1
     10       4      10 1
@<TRIPOS>ALT_TYPE
CGenFF_4.0_ALT_TYPE_SET
CGenFF_4.0 1 CG2R61 2 CG2R61 3 CG2R61 4 CG2R64 5 NG2R62 6 NG2R62 7 HGR61 8 HGR62 9 HGR62 10 HGR62
@<TRIPOS>MOLECULE
pyrimidine
 10 10 0 0 0
****
USER_CHARGES
INVALID_CHARGES
Pose:  34 Cluster:  34 Fr_nu: 984763 TotEn:    -7.50
@<TRIPOS>ATOM
      1 C1        -53.0381  -10.1231  -45.5194 C.ar   1 LIG      -0.13100
      2 C2        -53.3645  -11.4274  -45.8304 C.ar   1 LIG       0.28900
      3 C3        -53.4266   -9.1740  -46.4427 C.ar   1 LIG       0.28900
      4 C4        -54.3442  -10.7718  -47.7739 C.ar   1 LIG       0.50700
      5 N1        -54.0196  -11.7888  -46.9532 N.ar   1 LIG      -0.71900
      6 N2        -54.0835   -9.4641  -47.5849 N.ar   1 LIG      -0.71900
      7 H1        -52.5118   -9.8617  -44.6112 H      1 LIG       0.11500
      8 H2        -53.1000  -12.2422  -45.1652 H      1 LIG       0.11400
      9 H3        -53.2134   -8.1223  -46.2851 H      1 LIG       0.11400
     10 H4        -54.8703  -11.0333  -48.6839 H      1 LIG       0.14100
@<TRIPOS>BOND
      1       1       2 ar
      2       1       3 ar
      3       2       5 ar
      4       3       6 ar
      5       4       5 ar
      6       4       6 ar
      7       1       7 1
      8       2       8 1
      9       3       9 1
     10       4      10 1
@<TRIPOS>ALT_TYPE
CGenFF_4.0_ALT_TYPE_SET
CGenFF_4.0 1 CG2R61 2 CG2R61 3 CG2R61 4 CG2R64 5 NG2R62 6 NG2R62 7 HGR61 8 HGR62 9 HGR62 10 HGR62
@<TRIPOS>MOLECULE
pyrimidine
 10 10 0 0 0
****
USER_CHARGES
INVALID_CHARGES
Pose:  35 Cluster:  35 Fr_nu: 365360 TotEn:    -5.09
@<TRIPOS>ATOM
      1 C1        -52.1550  -10.1028  -44.2983 C.ar   1 LIG      -0.13100
      2 C2        -53.2693   -9.3870  -44.6862 C.ar   1 LIG       0.28900
      3 C3        -51.8521  -11.2029  -45.0742 C.ar   1 LIG       0.28900
      4 C4        -53.6369  -10.8049  -46.4245 C.ar   1 LIG       0.50700
      5 N1        -54.0360   -9.7110  -45.7480 N.ar   1 LIG      -0.71900
      6 N2        -52.5740  -11.5845  -46.1482 N.ar   1 LIG      -0.71900
      7 H1        -51.5580   -9.8200  -43.4417 H      1 LIG       0.11500
      8 H2        -53.5857   -8.5068  -44.1371 H      1 LIG       0.11400
      9 H3        -50.9949  -11.8272  -44.8465 H      1 LIG       0.11400
     10 H4        -54.2351  -11.0889  -47.2816 H      1 LIG       0.14100
@<TRIPOS>BOND
      1       1       2 ar
      2       1       3 ar
      3       2       5 ar
      4       3       6 ar
      5       4       5 ar
      6       4       6 ar
      7       1       7 1
      8       2       8 1
      9       3       9 1
     10       4      10 1
@<TRIPOS>ALT_TYPE
CGenFF_4.0_ALT_TYPE_SET
CGenFF_4.0 1 CG2R61 2 CG2R61 3 CG2R61 4 CG2R64 5 NG2R62 6 NG2R62 7 HGR61 8 HGR62 9 HGR62 10 HGR62
@<TRIPOS>MOLECULE
pyrimidine
 10 10 0 0 0
****
USER_CHARGES
INVALID_CHARGES
Pose:  36 Cluster:  36 Fr_nu: 3519657 TotEn:    -3.25
@<TRIPOS>ATOM
      1 C1        -69.0428    4.5622  -50.5923 C.ar   1 LIG      -0.13100
      2 C2        -68.5834    3.3633  -51.0984 C.ar   1 LIG       0.28900
      3 C3        -68.1705    5.2316  -49.7585 C.ar   1 LIG       0.28900
      4 C4        -66.6103    3.5953  -49.9940 C.ar   1 LIG       0.50700
      5 N1        -67.3682    2.8482  -50.8191 N.ar   1 LIG      -0.71900
      6 N2        -66.9422    4.7756  -49.4366 N.ar   1 LIG      -0.71900
      7 H1        -70.0228    4.9516  -50.8332 H      1 LIG       0.11500
      8 H2        -69.1988    2.7660  -51.7624 H      1 LIG       0.11400
      9 H3        -68.4437    6.1816  -49.3122 H      1 LIG       0.11400
     10 H4        -65.6294    3.2050  -49.7517 H      1 LIG       0.14100
@<TRIPOS>BOND
      1       1       2 ar
      2       1       3 ar
      3       2       5 ar
      4       3       6 ar
      5       4       5 ar
      6       4       6 ar
      7       1       7 1
      8       2       8 1
      9       3       9 1
     10       4      10 1
@<TRIPOS>ALT_TYPE
CGenFF_4.0_ALT_TYPE_SET
CGenFF_4.0 1 CG2R61 2 CG2R61 3 CG2R61 4 CG2R64 5 NG2R62 6 NG2R62 7 HGR61 8 HGR62 9 HGR62 10 HGR62
@<TRIPOS>MOLECULE
pyrimidine
 10 10 0 0 0
****
USER_CHARGES
INVALID_CHARGES
Pose:  37 Cluster:  37 Fr_nu: 3448092 TotEn:    -2.21
@<TRIPOS>ATOM
      1 C1        -67.3931    5.1895  -49.2292 C.ar   1 LIG      -0.13100
      2 C2        -67.7593    5.8685  -50.3734 C.ar   1 LIG       0.28900
      3 C3        -67.3780    3.8134  -49.3305 C.ar   1 LIG       0.28900
      4 C4        -68.0341    3.9160  -51.5044 C.ar   1 LIG       0.50700
      5 N1        -68.0873    5.2612  -51.5327 N.ar   1 LIG      -0.71900
      6 N2        -67.6940    3.1411  -50.4567 N.ar   1 LIG      -0.71900
      7 H1        -67.1350    5.7025  -48.3124 H      1 LIG       0.11500
      8 H2        -67.8004    6.9522  -50.3898 H      1 LIG       0.11400
      9 H3        -67.1036    3.1946  -48.4830 H      1 LIG       0.11400
     10 H4        -68.2936    3.4020  -52.4219 H      1 LIG       0.14100
@<TRIPOS>BOND
      1       1       2 ar
      2       1       3 ar
      3       2       5 ar
      4       3       6 ar
      5       4       5 ar
      6       4       6 ar
      7       1       7 1
      8       2       8 1
      9       3       9 1
     10       4      10 1
@<TRIPOS>ALT_TYPE
CGenFF_4.0_ALT_TYPE_SET
CGenFF_4.0 1 CG2R61 2 CG2R61 3 CG2R61 4 CG2R64 5 NG2R62 6 NG2R62 7 HGR61 8 HGR62 9 HGR62 10 HGR62
@<TRIPOS>MOLECULE
pyrimidine
 10 10 0 0 0
****
USER_CHARGES
INVALID_CHARGES
Pose:  38 Cluster:  38 Fr_nu: 1935018 TotEn:    -0.58
@<TRIPOS>ATOM
      1 C1        -66.1910    4.3564  -48.4082 C.ar   1 LIG      -0.13100
      2 C2        -65.4228    4.7999  -49.4654 C.ar   1 LIG       0.28900
      3 C3        -67.2180    3.4953  -48.7364 C.ar   1 LIG       0.28900
      4 C4        -66.6638    3.5933  -50.9388 C.ar   1 LIG       0.50700
      5 N1        -65.6319    4.4372  -50.7480 N.ar   1 LIG      -0.71900
      6 N2        -67.4842    3.0914  -49.9959 N.ar   1 LIG      -0.71900
      7 H1        -66.0006    4.6639  -47.3887 H      1 LIG       0.11500
      8 H2        -64.5930    5.4797  -49.3052 H      1 LIG       0.11400
      9 H3        -67.8758    3.0947  -47.9727 H      1 LIG       0.11400
     10 H4        -66.8554    3.2861  -51.9596 H      1 LIG       0.14100
@<TRIPOS>BOND
      1       1       2 ar
      2       1       3 ar
      3       2       5 ar
      4       3       6 ar
      5       4       5 ar
      6       4       6 ar
      7       1       7 1
      8       2       8 1
      9       3       9 1
     10       4      10 1
@<TRIPOS>ALT_TYPE
CGenFF_4.0_ALT_TYPE_SET
CGenFF_4.0 1 CG2R61 2 CG2R61 3 CG2R61 4 CG2R64 5 NG2R62 6 NG2R62 7 HGR61 8 HGR62 9 HGR62 10 HGR62
@<TRIPOS>MOLECULE
naphtalene
 18 19 0 0 0
****
USER_CHARGES
INVALID_CHARGES
Pose:   1 Cluster:   1 Fr_nu: 327745 TotEn:   -14.15
@<TRIPOS>ATOM
      1 C1        -68.2446  -20.2057  -57.3806 C.ar   1 LIG      -0.11500
      2 C2        -67.7381  -19.2327  -56.5241 C.ar   1 LIG      -0.11500
      3 C3        -63.9509  -22.4934  -57.3202 C.ar   1 LIG      -0.11500
      4 C4        -63.4446  -21.5203  -56.4637 C.ar   1 LIG      -0.11500
      5 C5        -67.4330  -21.2620  -57.7955 C.ar   1 LIG      -0.11700
      6 C6        -66.4183  -19.3121  -56.0792 C.ar   1 LIG      -0.11700
      7 C7        -65.2709  -22.4140  -57.7651 C.ar   1 LIG      -0.11700
      8 C8        -64.2561  -20.4640  -56.0488 C.ar   1 LIG      -0.11700
      9 C9        -66.1020  -21.3577  -57.3577 C.ar   1 LIG       0.00400
     10 C10       -65.5871  -20.3682  -56.4867 C.ar   1 LIG       0.00400
     11 H1        -69.2720  -20.1431  -57.7271 H      1 LIG       0.11500
     12 H2        -68.3709  -18.4110  -56.2015 H      1 LIG       0.11500
     13 H3        -63.3186  -23.3156  -57.6432 H      1 LIG       0.11500
     14 H4        -62.4167  -21.5827  -56.1187 H      1 LIG       0.11500
     15 H5        -67.8498  -22.0110  -58.4657 H      1 LIG       0.11500
     16 H6        -66.0436  -18.5407  -55.4096 H      1 LIG       0.11500
     17 H7        -65.6456  -23.1859  -58.4340 H      1 LIG       0.11500
     18 H8        -63.8392  -19.7144  -55.3792 H      1 LIG       0.11500
@<TRIPOS>BOND
      1       1       2 ar
      2       1       5 ar
      3       2       6 ar
      4       3       4 ar
      5       3       7 ar
      6       4       8 ar
      7       5       9 ar
      8       6      10 ar
      9       7       9 ar
     10       8      10 ar
     11       9      10 ar
     12       1      11 1
     13       2      12 1
     14       3      13 1
     15       4      14 1
     16       5      15 1
     17       6      16 1
     18       7      17 1
     19       8      18 1
@<TRIPOS>ALT_TYPE
CGenFF_4.0_ALT_TYPE_SET
CGenFF_4.0 1 CG2R61 2 CG2R61 3 CG2R61 4 CG2R61 5 CG2R61 6 CG2R61 7 CG2R61 8 CG2R61 9 CG2R61 10 CG2R61 11 HGR61 12 HGR61 13 HGR61 14 HGR61 15 HGR61 16 HGR61 17 HGR61 18 HGR61
@<TRIPOS>MOLECULE
naphtalene
 18 19 0 0 0
****
USER_CHARGES
INVALID_CHARGES
Pose:   2 Cluster:   2 Fr_nu:  83453 TotEn:   -12.89
@<TRIPOS>ATOM
      1 C1        -61.7604    2.6462  -41.8401 C.ar   1 LIG      -0.11500
      2 C2        -61.5132    3.1992  -43.0930 C.ar   1 LIG      -0.11500
      3 C3        -57.3478    4.0526  -40.3488 C.ar   1 LIG      -0.11500
      4 C4        -57.1007    4.6055  -41.6018 C.ar   1 LIG      -0.11500
      5 C5        -60.7892    2.7177  -40.8410 C.ar   1 LIG      -0.11700
      6 C6        -60.2939    3.8258  -43.3518 C.ar   1 LIG      -0.11700
      7 C7        -58.5672    3.4259  -40.0900 C.ar   1 LIG      -0.11700
      8 C8        -58.0718    4.5340  -42.6010 C.ar   1 LIG      -0.11700
      9 C9        -59.5562    3.3447  -41.0839 C.ar   1 LIG       0.00400
     10 C10       -59.3048    3.9070  -42.3581 C.ar   1 LIG       0.00400
     11 H1        -62.7096    2.1579  -41.6394 H      1 LIG       0.11500
     12 H2        -62.2700    3.1432  -43.8700 H      1 LIG       0.11500
     13 H3        -56.5913    4.1084  -39.5712 H      1 LIG       0.11500
     14 H4        -56.1508    5.0924  -41.8024 H      1 LIG       0.11500
     15 H5        -61.0040    2.2782  -39.8692 H      1 LIG       0.11500
     16 H6        -60.1224    4.2517  -44.3383 H      1 LIG       0.11500
     17 H7        -58.7388    3.0009  -39.1033 H      1 LIG       0.11500
     18 H8        -57.8569    4.9728  -43.5732 H      1 LIG       0.11500
@<TRIPOS>BOND
      1       1       2 ar
      2       1       5 ar
      3       2       6 ar
      4       3       4 ar
      5       3       7 ar
      6       4       8 ar
      7       5       9 ar
      8       6      10 ar
      9       7       9 ar
     10       8      10 ar
     11       9      10 ar
     12       1      11 1
     13       2      12 1
     14       3      13 1
     15       4      14 1
     16       5      15 1
     17       6      16 1
     18       7      17 1
     19       8      18 1
@<TRIPOS>ALT_TYPE
CGenFF_4.0_ALT_TYPE_SET
CGenFF_4.0 1 CG2R61 2 CG2R61 3 CG2R61 4 CG2R61 5 CG2R61 6 CG2R61 7 CG2R61 8 CG2R61 9 CG2R61 10 CG2R61 11 HGR61 12 HGR61 13 HGR61 14 HGR61 15 HGR61 16 HGR61 17 HGR61 18 HGR61
@<TRIPOS>MOLECULE
naphtalene
 18 19 0 0 0
****
USER_CHARGES
INVALID_CHARGES
Pose:   3 Cluster:   3 Fr_nu: 278354 TotEn:   -11.96
@<TRIPOS>ATOM
      1 C1        -81.1243   -6.9536  -30.7018 C.ar   1 LIG      -0.11500
      2 C2        -80.0440   -6.1139  -30.4478 C.ar   1 LIG      -0.11500
      3 C3        -80.0372   -9.5521  -26.7346 C.ar   1 LIG      -0.11500
      4 C4        -78.9569   -8.7123  -26.4807 C.ar   1 LIG      -0.11500
      5 C5        -81.3967   -8.0201  -29.8445 C.ar   1 LIG      -0.11700
      6 C6        -79.2319   -6.3373  -29.3356 C.ar   1 LIG      -0.11700
      7 C7        -80.8494   -9.3286  -27.8468 C.ar   1 LIG      -0.11700
      8 C8        -78.6843   -7.6459  -27.3379 C.ar   1 LIG      -0.11700
      9 C9        -80.5898   -8.2599  -28.7203 C.ar   1 LIG       0.00400
     10 C10       -79.4912   -7.4060  -28.4621 C.ar   1 LIG       0.00400
     11 H1        -81.7558   -6.7795  -31.5681 H      1 LIG       0.11500
     12 H2        -79.8329   -5.2838  -31.1156 H      1 LIG       0.11500
     13 H3        -80.2490  -10.3825  -26.0669 H      1 LIG       0.11500
     14 H4        -78.3249   -8.8878  -25.6151 H      1 LIG       0.11500
     15 H5        -82.2463   -8.6639  -30.0629 H      1 LIG       0.11500
     16 H6        -78.3931   -5.6680  -29.1561 H      1 LIG       0.11500
     17 H7        -81.6886   -9.9975  -28.0256 H      1 LIG       0.11500
     18 H8        -77.8343   -7.0023  -27.1201 H      1 LIG       0.11500
@<TRIPOS>BOND
      1       1       2 ar
      2       1       5 ar
      3       2       6 ar
      4       3       4 ar
      5       3       7 ar
      6       4       8 ar
      7       5       9 ar
      8       6      10 ar
      9       7       9 ar
     10       8      10 ar
     11       9      10 ar
     12       1      11 1
     13       2      12 1
     14       3      13 1
     15       4      14 1
     16       5      15 1
     17       6      16 1
     18       7      17 1
     19       8      18 1
@<TRIPOS>ALT_TYPE
CGenFF_4.0_ALT_TYPE_SET
CGenFF_4.0 1 CG2R61 2 CG2R61 3 CG2R61 4 CG2R61 5 CG2R61 6 CG2R61 7 CG2R61 8 CG2R61 9 CG2R61 10 CG2R61 11 HGR61 12 HGR61 13 HGR61 14 HGR61 15 HGR61 16 HGR61 17 HGR61 18 HGR61
@<TRIPOS>MOLECULE
naphtalene
 18 19 0 0 0
****
USER_CHARGES
INVALID_CHARGES
Pose:   4 Cluster:   4 Fr_nu: 299972 TotEn:   -11.72
@<TRIPOS>ATOM
      1 C1        -52.2754  -10.9214  -44.7775 C.ar   1 LIG      -0.11500
      2 C2        -53.3273  -10.0263  -44.6072 C.ar   1 LIG      -0.11500
      3 C3        -53.6228  -11.6249  -49.3995 C.ar   1 LIG      -0.11500
      4 C4        -54.6747  -10.7298  -49.2290 C.ar   1 LIG      -0.11500
      5 C5        -52.0818  -11.5453  -46.0103 C.ar   1 LIG      -0.11700
      6 C6        -54.1897   -9.7516  -45.6688 C.ar   1 LIG      -0.11700
      7 C7        -52.7603  -11.8996  -48.3378 C.ar   1 LIG      -0.11700
      8 C8        -54.8684  -10.1059  -47.9962 C.ar   1 LIG      -0.11700
      9 C9        -52.9403  -11.2807  -47.0900 C.ar   1 LIG       0.00400
     10 C10       -54.0100  -10.3705  -46.9166 C.ar   1 LIG       0.00400
     11 H1        -51.6046  -11.1353  -43.9505 H      1 LIG       0.11500
     12 H2        -53.4770   -9.5409  -43.6471 H      1 LIG       0.11500
     13 H3        -53.4725  -12.1106  -50.3595 H      1 LIG       0.11500
     14 H4        -55.3460  -10.5174  -50.0559 H      1 LIG       0.11500
     15 H5        -51.2532  -12.2418  -46.1206 H      1 LIG       0.11500
     16 H6        -55.0051   -9.0481  -45.5132 H      1 LIG       0.11500
     17 H7        -51.9446  -12.6024  -48.4938 H      1 LIG       0.11500
     18 H8        -55.6974   -9.4099  -47.8855 H      1 LIG       0.11500
@<TRIPOS>BOND
      1       1       2 ar
      2       1       5 ar
      3       2       6 ar
      4       3       4 ar
      5       3       7 ar
      6       4       8 ar
      7       5       9 ar
      8       6      10 ar
      9       7       9 ar
     10       8      10 ar
     11       9      10 ar
     12       1      11 1
     13       2      12 1
     14       3      13 1
     15       4      14 1
     16       5      15 1
     17       6      16 1
     18       7      17 1
     19       8      18 1
@<TRIPOS>ALT_TYPE
CGenFF_4.0_ALT_TYPE_SET
CGenFF_4.0 1 CG2R61 2 CG2R61 3 CG2R61 4 CG2R61 5 CG2R61 6 CG2R61 7 CG2R61 8 CG2R61 9 CG2R61 10 CG2R61 11 HGR61 12 HGR61 13 HGR61 14 HGR61 15 HGR61 16 HGR61 17 HGR61 18 HGR61
@<TRIPOS>MOLECULE
naphtalene
 18 19 0 0 0
****
USER_CHARGES
INVALID_CHARGES
Pose:   5 Cluster:   5 Fr_nu: 156521 TotEn:   -11.66
@<TRIPOS>ATOM
      1 C1        -81.3416  -11.9005  -41.4687 C.ar   1 LIG      -0.11500
      2 C2        -80.1086  -12.4510  -41.1320 C.ar   1 LIG      -0.11500
      3 C3        -81.5555  -14.7770  -45.3870 C.ar   1 LIG      -0.11500
      4 C4        -80.3224  -15.3273  -45.0502 C.ar   1 LIG      -0.11500
      5 C5        -82.0136  -12.3383  -42.6104 C.ar   1 LIG      -0.11700
      6 C6        -79.5427  -13.4412  -41.9354 C.ar   1 LIG      -0.11700
      7 C7        -82.1214  -13.7867  -44.5835 C.ar   1 LIG      -0.11700
      8 C8        -79.6503  -14.8896  -43.9087 C.ar   1 LIG      -0.11700
      9 C9        -81.4589  -13.3341  -43.4307 C.ar   1 LIG       0.00400
     10 C10       -80.2050  -13.8938  -43.0883 C.ar   1 LIG       0.00400
     11 H1        -81.7814  -11.1293  -40.8431 H      1 LIG       0.11500
     12 H2        -79.5864  -12.1097  -40.2429 H      1 LIG       0.11500
     13 H3        -82.0783  -15.1180  -46.2761 H      1 LIG       0.11500
     14 H4        -79.8824  -16.0975  -45.6769 H      1 LIG       0.11500
     15 H5        -82.9762  -11.8936  -42.8545 H      1 LIG       0.11500
     16 H6        -78.5781  -13.8577  -41.6528 H      1 LIG       0.11500
     17 H7        -83.0863  -13.3709  -44.8658 H      1 LIG       0.11500
     18 H8        -78.6873  -15.3337  -43.6647 H      1 LIG       0.11500
@<TRIPOS>BOND
      1       1       2 ar
      2       1       5 ar
      3       2       6 ar
      4       3       4 ar
      5       3       7 ar
      6       4       8 ar
      7       5       9 ar
      8       6      10 ar
      9       7       9 ar
     10       8      10 ar
     11       9      10 ar
     12       1      11 1
     13       2      12 1
     14       3      13 1
     15       4      14 1
     16       5      15 1
     17       6      16 1
     18       7      17 1
     19       8      18 1
@<TRIPOS>ALT_TYPE
CGenFF_4.0_ALT_TYPE_SET
CGenFF_4.0 1 CG2R61 2 CG2R61 3 CG2R61 4 CG2R61 5 CG2R61 6 CG2R61 7 CG2R61 8 CG2R61 9 CG2R61 10 CG2R61 11 HGR61 12 HGR61 13 HGR61 14 HGR61 15 HGR61 16 HGR61 17 HGR61 18 HGR61
@<TRIPOS>MOLECULE
naphtalene
 18 19 0 0 0
****
USER_CHARGES
INVALID_CHARGES
Pose:   6 Cluster:   6 Fr_nu:   4606 TotEn:   -11.63
@<TRIPOS>ATOM
      1 C1        -51.8505  -13.9190  -46.6695 C.ar   1 LIG      -0.11500
      2 C2        -53.0602  -14.0646  -47.3419 C.ar   1 LIG      -0.11500
      3 C3        -53.2321   -9.5119  -45.1392 C.ar   1 LIG      -0.11500
      4 C4        -54.4418   -9.6577  -45.8116 C.ar   1 LIG      -0.11500
      5 C5        -51.5862  -12.7519  -45.9521 C.ar   1 LIG      -0.11700
      6 C6        -54.0104  -13.0440  -47.2996 C.ar   1 LIG      -0.11700
      7 C7        -52.2820  -10.5327  -45.1815 C.ar   1 LIG      -0.11700
      8 C8        -54.7062  -10.8247  -46.5291 C.ar   1 LIG      -0.11700
      9 C9        -52.5311  -11.7142  -45.8987 C.ar   1 LIG       0.00400
     10 C10       -53.7613  -11.8624  -46.5825 C.ar   1 LIG       0.00400
     11 H1        -51.1109  -14.7136  -46.7033 H      1 LIG       0.11500
     12 H2        -53.2650  -14.9737  -47.8999 H      1 LIG       0.11500
     13 H3        -53.0267   -8.6030  -44.5808 H      1 LIG       0.11500
     14 H4        -55.1804   -8.8622  -45.7787 H      1 LIG       0.11500
     15 H5        -50.6337  -12.6595  -45.4345 H      1 LIG       0.11500
     16 H6        -54.9494  -13.1797  -47.8322 H      1 LIG       0.11500
     17 H7        -51.3434  -10.3972  -44.6482 H      1 LIG       0.11500
     18 H8        -55.6584  -10.9170  -47.0475 H      1 LIG       0.11500
@<TRIPOS>BOND
      1       1       2 ar
      2       1       5 ar
      3       2       6 ar
      4       3       4 ar
      5       3       7 ar
      6       4       8 ar
      7       5       9 ar
      8       6      10 ar
      9       7       9 ar
     10       8      10 ar
     11       9      10 ar
     12       1      11 1
     13       2      12 1
     14       3      13 1
     15       4      14 1
     16       5      15 1
     17       6      16 1
     18       7      17 1
     19       8      18 1
@<TRIPOS>ALT_TYPE
CGenFF_4.0_ALT_TYPE_SET
CGenFF_4.0 1 CG2R61 2 CG2R61 3 CG2R61 4 CG2R61 5 CG2R61 6 CG2R61 7 CG2R61 8 CG2R61 9 CG2R61 10 CG2R61 11 HGR61 12 HGR61 13 HGR61 14 HGR61 15 HGR61 16 HGR61 17 HGR61 18 HGR61
@<TRIPOS>MOLECULE
naphtalene
 18 19 0 0 0
****
USER_CHARGES
INVALID_CHARGES
Pose:   7 Cluster:   7 Fr_nu: 161890 TotEn:   -11.20
@<TRIPOS>ATOM
      1 C1        -60.7294    3.5150  -40.7676 C.ar   1 LIG      -0.11500
      2 C2        -60.8297    2.9802  -42.0485 C.ar   1 LIG      -0.11500
      3 C3        -56.7727    6.0043  -42.1168 C.ar   1 LIG      -0.11500
      4 C4        -56.8730    5.4695  -43.3977 C.ar   1 LIG      -0.11500
      5 C5        -59.6969    4.4013  -40.4596 C.ar   1 LIG      -0.11700
      6 C6        -59.8980    3.3296  -43.0264 C.ar   1 LIG      -0.11700
      7 C7        -57.7045    5.6549  -41.1389 C.ar   1 LIG      -0.11700
      8 C8        -57.9054    4.5831  -43.7058 C.ar   1 LIG      -0.11700
      9 C9        -58.7502    4.7641  -41.4314 C.ar   1 LIG       0.00400
     10 C10       -58.8522    4.2202  -42.7340 C.ar   1 LIG       0.00400
     11 H1        -61.4547    3.2422  -40.0066 H      1 LIG       0.11500
     12 H2        -61.6340    2.2905  -42.2874 H      1 LIG       0.11500
     13 H3        -55.9685    6.6944  -41.8773 H      1 LIG       0.11500
     14 H4        -56.1467    5.7415  -44.1579 H      1 LIG       0.11500
     15 H5        -59.6378    4.8067  -39.4516 H      1 LIG       0.11500
     16 H6        -59.9960    2.8999  -44.0211 H      1 LIG       0.11500
     17 H7        -57.6068    6.0854  -40.1445 H      1 LIG       0.11500
     18 H8        -57.9643    4.1769  -44.7136 H      1 LIG       0.11500
@<TRIPOS>BOND
      1       1       2 ar
      2       1       5 ar
      3       2       6 ar
      4       3       4 ar
      5       3       7 ar
      6       4       8 ar
      7       5       9 ar
      8       6      10 ar
      9       7       9 ar
     10       8      10 ar
     11       9      10 ar
     12       1      11 1
     13       2      12 1
     14       3      13 1
     15       4      14 1
     16       5      15 1
     17       6      16 1
     18       7      17 1
     19       8      18 1
@<TRIPOS>ALT_TYPE
CGenFF_4.0_ALT_TYPE_SET
CGenFF_4.0 1 CG2R61 2 CG2R61 3 CG2R61 4 CG2R61 5 CG2R61 6 CG2R61 7 CG2R61 8 CG2R61 9 CG2R61 10 CG2R61 11 HGR61 12 HGR61 13 HGR61 14 HGR61 15 HGR61 16 HGR61 17 HGR61 18 HGR61
@<TRIPOS>MOLECULE
naphtalene
 18 19 0 0 0
****
USER_CHARGES
INVALID_CHARGES
Pose:   8 Cluster:   8 Fr_nu: 117293 TotEn:   -11.17
@<TRIPOS>ATOM
      1 C1        -52.7615  -23.2416  -32.0038 C.ar   1 LIG      -0.11500
      2 C2        -53.2885  -24.5268  -31.9181 C.ar   1 LIG      -0.11500
      3 C3        -56.7441  -21.7672  -34.3783 C.ar   1 LIG      -0.11500
      4 C4        -57.2709  -23.0525  -34.2926 C.ar   1 LIG      -0.11500
      5 C5        -53.4856  -22.2305  -32.6362 C.ar   1 LIG      -0.11700
      6 C6        -54.5414  -24.8060  -32.4644 C.ar   1 LIG      -0.11700
      7 C7        -55.4910  -21.4880  -33.8319 C.ar   1 LIG      -0.11700
      8 C8        -56.5469  -24.0636  -33.6603 C.ar   1 LIG      -0.11700
      9 C9        -54.7484  -22.4936  -33.1918 C.ar   1 LIG       0.00400
     10 C10       -55.2841  -23.8006  -33.1047 C.ar   1 LIG       0.00400
     11 H1        -51.7858  -23.0250  -31.5788 H      1 LIG       0.11500
     12 H2        -52.7241  -25.3132  -31.4253 H      1 LIG       0.11500
     13 H3        -57.3081  -20.9802  -34.8709 H      1 LIG       0.11500
     14 H4        -58.2460  -23.2688  -34.7190 H      1 LIG       0.11500
     15 H5        -53.0539  -21.2333  -32.6918 H      1 LIG       0.11500
     16 H6        -54.9341  -25.8176  -32.3854 H      1 LIG       0.11500
     17 H7        -55.0990  -20.4762  -33.9103 H      1 LIG       0.11500
     18 H8        -56.9781  -25.0612  -33.6052 H      1 LIG       0.11500
@<TRIPOS>BOND
      1       1       2 ar
      2       1       5 ar
      3       2       6 ar
      4       3       4 ar
      5       3       7 ar
      6       4       8 ar
      7       5       9 ar
      8       6      10 ar
      9       7       9 ar
     10       8      10 ar
     11       9      10 ar
     12       1      11 1
     13       2      12 1
     14       3      13 1
     15       4      14 1
     16       5      15 1
     17       6      16 1
     18       7      17 1
     19       8      18 1
@<TRIPOS>ALT_TYPE
CGenFF_4.0_ALT_TYPE_SET
CGenFF_4.0 1 CG2R61 2 CG2R61 3 CG2R61 4 CG2R61 5 CG2R61 6 CG2R61 7 CG2R61 8 CG2R61 9 CG2R61 10 CG2R61 11 HGR61 12 HGR61 13 HGR61 14 HGR61 15 HGR61 16 HGR61 17 HGR61 18 HGR61
@<TRIPOS>MOLECULE
naphtalene
 18 19 0 0 0
****
USER_CHARGES
INVALID_CHARGES
Pose:   9 Cluster:   9 Fr_nu:  11895 TotEn:   -11.15
@<TRIPOS>ATOM
      1 C1        -62.2181    2.9284  -42.1306 C.ar   1 LIG      -0.11500
      2 C2        -61.5736    2.1847  -41.1465 C.ar   1 LIG      -0.11500
      3 C3        -59.3279    6.7196  -41.1576 C.ar   1 LIG      -0.11500
      4 C4        -58.6835    5.9758  -40.1735 C.ar   1 LIG      -0.11500
      5 C5        -61.8241    4.2428  -42.3830 C.ar   1 LIG      -0.11700
      6 C6        -60.5328    2.7523  -40.4111 C.ar   1 LIG      -0.11700
      7 C7        -60.3687    6.1519  -41.8931 C.ar   1 LIG      -0.11700
      8 C8        -59.0774    4.6614  -39.9210 C.ar   1 LIG      -0.11700
      9 C9        -60.7784    4.8303  -41.6523 C.ar   1 LIG       0.00400
     10 C10       -60.1231    4.0739  -40.6516 C.ar   1 LIG       0.00400
     11 H1        -63.0286    2.4862  -42.7024 H      1 LIG       0.11500
     12 H2        -61.8809    1.1615  -40.9509 H      1 LIG       0.11500
     13 H3        -59.0209    7.7431  -41.3538 H      1 LIG       0.11500
     14 H4        -57.8740    6.4190  -39.6011 H      1 LIG       0.11500
     15 H5        -62.3423    4.8056  -43.1567 H      1 LIG       0.11500
     16 H6        -60.0429    2.1523  -39.6470 H      1 LIG       0.11500
     17 H7        -60.8579    6.7518  -42.6576 H      1 LIG       0.11500
     18 H8        -58.5598    4.0986  -39.1468 H      1 LIG       0.11500
@<TRIPOS>BOND
      1       1       2 ar
      2       1       5 ar
      3       2       6 ar
      4       3       4 ar
      5       3       7 ar
      6       4       8 ar
      7       5       9 ar
      8       6      10 ar
      9       7       9 ar
     10       8      10 ar
     11       9      10 ar
     12       1      11 1
     13       2      12 1
     14       3      13 1
     15       4      14 1
     16       5      15 1
     17       6      16 1
     18       7      17 1
     19       8      18 1
@<TRIPOS>ALT_TYPE
CGenFF_4.0_ALT_TYPE_SET
CGenFF_4.0 1 CG2R61 2 CG2R61 3 CG2R61 4 CG2R61 5 CG2R61 6 CG2R61 7 CG2R61 8 CG2R61 9 CG2R61 10 CG2R61 11 HGR61 12 HGR61 13 HGR61 14 HGR61 15 HGR61 16 HGR61 17 HGR61 18 HGR61
@<TRIPOS>MOLECULE
naphtalene
 18 19 0 0 0
****
USER_CHARGES
INVALID_CHARGES
Pose:  10 Cluster:  10 Fr_nu: 156111 TotEn:   -11.00
@<TRIPOS>ATOM
      1 C1        -81.0595  -11.9340  -42.3286 C.ar   1 LIG      -0.11500
      2 C2        -80.7133  -12.9682  -41.4641 C.ar   1 LIG      -0.11500
      3 C3        -79.3872  -14.5221  -46.0940 C.ar   1 LIG      -0.11500
      4 C4        -79.0410  -15.5562  -45.2293 C.ar   1 LIG      -0.11500
      5 C5        -80.8182  -12.0574  -43.6973 C.ar   1 LIG      -0.11700
      6 C6        -80.1245  -14.1296  -41.9647 C.ar   1 LIG      -0.11700
      7 C7        -79.9761  -13.3606  -45.5933 C.ar   1 LIG      -0.11700
      8 C8        -79.2822  -15.4330  -43.8607 C.ar   1 LIG      -0.11700
      9 C9        -80.2262  -13.2194  -44.2186 C.ar   1 LIG       0.00400
     10 C10       -79.8742  -14.2710  -43.3394 C.ar   1 LIG       0.00400
     11 H1        -81.5174  -11.0298  -41.9383 H      1 LIG       0.11500
     12 H2        -80.9018  -12.8712  -40.3989 H      1 LIG       0.11500
     13 H3        -79.1990  -14.6185  -47.1596 H      1 LIG       0.11500
     14 H4        -78.5819  -16.4596  -45.6200 H      1 LIG       0.11500
     15 H5        -81.0967  -11.2361  -44.3544 H      1 LIG       0.11500
     16 H6        -79.8625  -14.9255  -41.2706 H      1 LIG       0.11500
     17 H7        -80.2387  -12.5652  -46.2877 H      1 LIG       0.11500
     18 H8        -79.0031  -16.2538  -43.2032 H      1 LIG       0.11500
@<TRIPOS>BOND
      1       1       2 ar
      2       1       5 ar
      3       2       6 ar
      4       3       4 ar
      5       3       7 ar
      6       4       8 ar
      7       5       9 ar
      8       6      10 ar
      9       7       9 ar
     10       8      10 ar
     11       9      10 ar
     12       1      11 1
     13       2      12 1
     14       3      13 1
     15       4      14 1
     16       5      15 1
     17       6      16 1
     18       7      17 1
     19       8      18 1
@<TRIPOS>ALT_TYPE
CGenFF_4.0_ALT_TYPE_SET
CGenFF_4.0 1 CG2R61 2 CG2R61 3 CG2R61 4 CG2R61 5 CG2R61 6 CG2R61 7 CG2R61 8 CG2R61 9 CG2R61 10 CG2R61 11 HGR61 12 HGR61 13 HGR61 14 HGR61 15 HGR61 16 HGR61 17 HGR61 18 HGR61
@<TRIPOS>MOLECULE
naphtalene
 18 19 0 0 0
****
USER_CHARGES
INVALID_CHARGES
Pose:  11 Cluster:  11 Fr_nu:  48571 TotEn:   -10.99
@<TRIPOS>ATOM
      1 C1        -66.1779   -0.9114  -25.4065 C.ar   1 LIG      -0.11500
      2 C2        -65.8981   -1.2965  -26.7143 C.ar   1 LIG      -0.11500
      3 C3        -68.8652    2.7873  -27.0709 C.ar   1 LIG      -0.11500
      4 C4        -68.5853    2.4022  -28.3786 C.ar   1 LIG      -0.11500
      5 C5        -66.9854    0.2000  -25.1633 C.ar   1 LIG      -0.11700
      6 C6        -66.4246   -0.5719  -27.7838 C.ar   1 LIG      -0.11700
      7 C7        -68.3386    2.0625  -26.0013 C.ar   1 LIG      -0.11700
      8 C8        -67.7778    1.2908  -28.6220 C.ar   1 LIG      -0.11700
      9 C9        -67.5239    0.9412  -26.2277 C.ar   1 LIG       0.00400
     10 C10       -67.2393    0.5496  -27.5575 C.ar   1 LIG       0.00400
     11 H1        -65.7672   -1.4757  -24.5743 H      1 LIG       0.11500
     12 H2        -65.2695   -2.1621  -26.9026 H      1 LIG       0.11500
     13 H3        -69.4939    3.6529  -26.8819 H      1 LIG       0.11500
     14 H4        -68.9951    2.9676  -29.2104 H      1 LIG       0.11500
     15 H5        -67.1905    0.4831  -24.1329 H      1 LIG       0.11500
     16 H6        -66.1932   -0.8912  -28.7978 H      1 LIG       0.11500
     17 H7        -68.5708    2.3816  -24.9874 H      1 LIG       0.11500
     18 H8        -67.5719    1.0080  -29.6524 H      1 LIG       0.11500
@<TRIPOS>BOND
      1       1       2 ar
      2       1       5 ar
      3       2       6 ar
      4       3       4 ar
      5       3       7 ar
      6       4       8 ar
      7       5       9 ar
      8       6      10 ar
      9       7       9 ar
     10       8      10 ar
     11       9      10 ar
     12       1      11 1
     13       2      12 1
     14       3      13 1
     15       4      14 1
     16       5      15 1
     17       6      16 1
     18       7      17 1
     19       8      18 1
@<TRIPOS>ALT_TYPE
CGenFF_4.0_ALT_TYPE_SET
CGenFF_4.0 1 CG2R61 2 CG2R61 3 CG2R61 4 CG2R61 5 CG2R61 6 CG2R61 7 CG2R61 8 CG2R61 9 CG2R61 10 CG2R61 11 HGR61 12 HGR61 13 HGR61 14 HGR61 15 HGR61 16 HGR61 17 HGR61 18 HGR61
@<TRIPOS>MOLECULE
naphtalene
 18 19 0 0 0
****
USER_CHARGES
INVALID_CHARGES
Pose:  12 Cluster:  12 Fr_nu:  40057 TotEn:   -10.97
@<TRIPOS>ATOM
      1 C1        -70.8941    2.0045  -29.8125 C.ar   1 LIG      -0.11500
      2 C2        -71.5123    0.7817  -29.5688 C.ar   1 LIG      -0.11500
      3 C3        -66.6005    0.0805  -28.5735 C.ar   1 LIG      -0.11500
      4 C4        -67.2188   -1.1423  -28.3299 C.ar   1 LIG      -0.11500
      5 C5        -69.5180    2.1407  -29.6272 C.ar   1 LIG      -0.11700
      6 C6        -70.7570   -0.3096  -29.1390 C.ar   1 LIG      -0.11700
      7 C7        -67.3559    1.1718  -29.0034 C.ar   1 LIG      -0.11700
      8 C8        -68.5949   -1.2786  -28.5150 C.ar   1 LIG      -0.11700
      9 C9        -68.7421    1.0528  -29.1950 C.ar   1 LIG       0.00400
     10 C10       -69.3708   -0.1907  -28.9472 C.ar   1 LIG       0.00400
     11 H1        -71.4828    2.8539  -30.1465 H      1 LIG       0.11500
     12 H2        -72.5836    0.6767  -29.7136 H      1 LIG       0.11500
     13 H3        -65.5289    0.1861  -28.4290 H      1 LIG       0.11500
     14 H4        -66.6299   -1.9910  -27.9945 H      1 LIG       0.11500
     15 H5        -69.0560    3.1061  -29.8234 H      1 LIG       0.11500
     16 H6        -71.2611   -1.2561  -28.9551 H      1 LIG       0.11500
     17 H7        -66.8515    2.1180  -29.1880 H      1 LIG       0.11500
     18 H8        -69.0572   -2.2437  -28.3182 H      1 LIG       0.11500
@<TRIPOS>BOND
      1       1       2 ar
      2       1       5 ar
      3       2       6 ar
      4       3       4 ar
      5       3       7 ar
      6       4       8 ar
      7       5       9 ar
      8       6      10 ar
      9       7       9 ar
     10       8      10 ar
     11       9      10 ar
     12       1      11 1
     13       2      12 1
     14       3      13 1
     15       4      14 1
     16       5      15 1
     17       6      16 1
     18       7      17 1
     19       8      18 1
@<TRIPOS>ALT_TYPE
CGenFF_4.0_ALT_TYPE_SET
CGenFF_4.0 1 CG2R61 2 CG2R61 3 CG2R61 4 CG2R61 5 CG2R61 6 CG2R61 7 CG2R61 8 CG2R61 9 CG2R61 10 CG2R61 11 HGR61 12 HGR61 13 HGR61 14 HGR61 15 HGR61 16 HGR61 17 HGR61 18 HGR61
@<TRIPOS>MOLECULE
naphtalene
 18 19 0 0 0
****
USER_CHARGES
INVALID_CHARGES
Pose:  13 Cluster:  13 Fr_nu: 159940 TotEn:   -10.81
@<TRIPOS>ATOM
      1 C1        -69.7928  -28.8628  -38.8915 C.ar   1 LIG      -0.11500
      2 C2        -69.0428  -29.5072  -37.9121 C.ar   1 LIG      -0.11500
      3 C3        -66.8907  -24.9723  -38.5535 C.ar   1 LIG      -0.11500
      4 C4        -66.1408  -25.6168  -37.5741 C.ar   1 LIG      -0.11500
      5 C5        -69.4488  -27.5736  -39.2991 C.ar   1 LIG      -0.11700
      6 C6        -67.9461  -28.8652  -37.3367 C.ar   1 LIG      -0.11700
      7 C7        -67.9875  -25.6145  -39.1290 C.ar   1 LIG      -0.11700
      8 C8        -66.4847  -26.9059  -37.1664 C.ar   1 LIG      -0.11700
      9 C9        -68.3481  -26.9121  -38.7307 C.ar   1 LIG       0.00400
     10 C10       -67.5855  -27.5675  -37.7348 C.ar   1 LIG       0.00400
     11 H1        -70.6468  -29.3630  -39.3387 H      1 LIG       0.11500
     12 H2        -69.3112  -30.5110  -37.5957 H      1 LIG       0.11500
     13 H3        -66.6227  -23.9684  -38.8706 H      1 LIG       0.11500
     14 H4        -65.2878  -25.1156  -37.1263 H      1 LIG       0.11500
     15 H5        -70.0496  -27.0889  -40.0659 H      1 LIG       0.11500
     16 H6        -67.3737  -29.3880  -36.5733 H      1 LIG       0.11500
     17 H7        -68.5592  -25.0917  -39.8929 H      1 LIG       0.11500
     18 H8        -65.8845  -27.3906  -36.3990 H      1 LIG       0.11500
@<TRIPOS>BOND
      1       1       2 ar
      2       1       5 ar
      3       2       6 ar
      4       3       4 ar
      5       3       7 ar
      6       4       8 ar
      7       5       9 ar
      8       6      10 ar
      9       7       9 ar
     10       8      10 ar
     11       9      10 ar
     12       1      11 1
     13       2      12 1
     14       3      13 1
     15       4      14 1
     16       5      15 1
     17       6      16 1
     18       7      17 1
     19       8      18 1
@<TRIPOS>ALT_TYPE
CGenFF_4.0_ALT_TYPE_SET
CGenFF_4.0 1 CG2R61 2 CG2R61 3 CG2R61 4 CG2R61 5 CG2R61 6 CG2R61 7 CG2R61 8 CG2R61 9 CG2R61 10 CG2R61 11 HGR61 12 HGR61 13 HGR61 14 HGR61 15 HGR61 16 HGR61 17 HGR61 18 HGR61
@<TRIPOS>MOLECULE
naphtalene
 18 19 0 0 0
****
USER_CHARGES
INVALID_CHARGES
Pose:  14 Cluster:  14 Fr_nu:  13672 TotEn:   -10.79
@<TRIPOS>ATOM
      1 C1        -63.3899  -24.9513  -37.3153 C.ar   1 LIG      -0.11500
      2 C2        -64.3740  -24.9513  -38.2993 C.ar   1 LIG      -0.11500
      3 C3        -61.4168  -20.9658  -39.2888 C.ar   1 LIG      -0.11500
      4 C4        -62.4009  -20.9659  -40.2729 C.ar   1 LIG      -0.11500
      5 C5        -62.4062  -23.9620  -37.3112 C.ar   1 LIG      -0.11700
      6 C6        -64.3783  -23.9622  -39.2831 C.ar   1 LIG      -0.11700
      7 C7        -61.4126  -21.9550  -38.3050 C.ar   1 LIG      -0.11700
      8 C8        -63.3847  -21.9552  -40.2770 C.ar   1 LIG      -0.11700
      9 C9        -62.3950  -22.9585  -38.2938 C.ar   1 LIG       0.00400
     10 C10       -63.3958  -22.9587  -39.2945 C.ar   1 LIG       0.00400
     11 H1        -63.3868  -25.7220  -36.5500 H      1 LIG       0.11500
     12 H2        -65.1395  -25.7218  -38.3014 H      1 LIG       0.11500
     13 H3        -60.6509  -20.1953  -39.2861 H      1 LIG       0.11500
     14 H4        -62.4027  -20.1958  -41.0387 H      1 LIG       0.11500
     15 H5        -61.6464  -23.9819  -36.5326 H      1 LIG       0.11500
     16 H6        -65.1574  -23.9814  -40.0423 H      1 LIG       0.11500
     17 H7        -60.6339  -21.9352  -37.5454 H      1 LIG       0.11500
     18 H8        -64.1441  -21.9360  -41.0561 H      1 LIG       0.11500
@<TRIPOS>BOND
      1       1       2 ar
      2       1       5 ar
      3       2       6 ar
      4       3       4 ar
      5       3       7 ar
      6       4       8 ar
      7       5       9 ar
      8       6      10 ar
      9       7       9 ar
     10       8      10 ar
     11       9      10 ar
     12       1      11 1
     13       2      12 1
     14       3      13 1
     15       4      14 1
     16       5      15 1
     17       6      16 1
     18       7      17 1
     19       8      18 1
@<TRIPOS>ALT_TYPE
CGenFF_4.0_ALT_TYPE_SET
CGenFF_4.0 1 CG2R61 2 CG2R61 3 CG2R61 4 CG2R61 5 CG2R61 6 CG2R61 7 CG2R61 8 CG2R61 9 CG2R61 10 CG2R61 11 HGR61 12 HGR61 13 HGR61 14 HGR61 15 HGR61 16 HGR61 17 HGR61 18 HGR61
@<TRIPOS>MOLECULE
naphtalene
 18 19 0 0 0
****
USER_CHARGES
INVALID_CHARGES
Pose:  15 Cluster:  15 Fr_nu: 207737 TotEn:   -10.59
@<TRIPOS>ATOM
      1 C1        -63.3483  -23.2390  -38.7765 C.ar   1 LIG      -0.11500
      2 C2        -63.7589  -23.9065  -39.9266 C.ar   1 LIG      -0.11500
      3 C3        -59.9700  -20.8720  -41.3567 C.ar   1 LIG      -0.11500
      4 C4        -60.3807  -21.5396  -42.5068 C.ar   1 LIG      -0.11500
      5 C5        -62.3036  -22.3164  -38.8398 C.ar   1 LIG      -0.11700
      6 C6        -63.1266  -23.6541  -41.1442 C.ar   1 LIG      -0.11700
      7 C7        -60.6025  -21.1244  -40.1390 C.ar   1 LIG      -0.11700
      8 C8        -61.4253  -22.4622  -42.4436 C.ar   1 LIG      -0.11700
      9 C9        -61.6557  -22.0499  -40.0570 C.ar   1 LIG       0.00400
     10 C10       -62.0733  -22.7287  -41.2264 C.ar   1 LIG       0.00400
     11 H1        -63.8406  -23.4363  -37.8287 H      1 LIG       0.11500
     12 H2        -64.5725  -24.6243  -39.8763 H      1 LIG       0.11500
     13 H3        -59.1564  -20.1538  -41.4063 H      1 LIG       0.11500
     14 H4        -59.8871  -21.3429  -43.4539 H      1 LIG       0.11500
     15 H5        -61.9990  -21.8066  -37.9280 H      1 LIG       0.11500
     16 H6        -63.4644  -24.1870  -42.0307 H      1 LIG       0.11500
     17 H7        -60.2651  -20.5908  -39.2529 H      1 LIG       0.11500
     18 H8        -61.7296  -22.9727  -43.3551 H      1 LIG       0.11500
@<TRIPOS>BOND
      1       1       2 ar
      2       1       5 ar
      3       2       6 ar
      4       3       4 ar
      5       3       7 ar
      6       4       8 ar
      7       5       9 ar
      8       6      10 ar
      9       7       9 ar
     10       8      10 ar
     11       9      10 ar
     12       1      11 1
     13       2      12 1
     14       3      13 1
     15       4      14 1
     16       5      15 1
     17       6      16 1
     18       7      17 1
     19       8      18 1
@<TRIPOS>ALT_TYPE
CGenFF_4.0_ALT_TYPE_SET
CGenFF_4.0 1 CG2R61 2 CG2R61 3 CG2R61 4 CG2R61 5 CG2R61 6 CG2R61 7 CG2R61 8 CG2R61 9 CG2R61 10 CG2R61 11 HGR61 12 HGR61 13 HGR61 14 HGR61 15 HGR61 16 HGR61 17 HGR61 18 HGR61
@<TRIPOS>MOLECULE
naphtalene
 18 19 0 0 0
****
USER_CHARGES
INVALID_CHARGES
Pose:  16 Cluster:  16 Fr_nu:  70339 TotEn:   -10.57
@<TRIPOS>ATOM
      1 C1        -79.5450  -16.0230  -43.2194 C.ar   1 LIG      -0.11500
      2 C2        -78.8690  -15.4251  -44.2788 C.ar   1 LIG      -0.11500
      3 C3        -79.6721  -11.7530  -40.8907 C.ar   1 LIG      -0.11500
      4 C4        -78.9960  -11.1551  -41.9501 C.ar   1 LIG      -0.11500
      5 C5        -79.9159  -15.2632  -42.1096 C.ar   1 LIG      -0.11700
      6 C6        -78.5613  -14.0652  -44.2326 C.ar   1 LIG      -0.11700
      7 C7        -79.9799  -13.1130  -40.9369 C.ar   1 LIG      -0.11700
      8 C8        -78.6251  -11.9149  -43.0599 C.ar   1 LIG      -0.11700
      9 C9        -79.6142  -13.8930  -42.0461 C.ar   1 LIG       0.00400
     10 C10       -78.9268  -13.2851  -43.1234 C.ar   1 LIG       0.00400
     11 H1        -79.7839  -17.0819  -43.2557 H      1 LIG       0.11500
     12 H2        -78.5810  -16.0174  -45.1424 H      1 LIG       0.11500
     13 H3        -79.9606  -11.1610  -40.0266 H      1 LIG       0.11500
     14 H4        -78.7562  -10.0965  -41.9127 H      1 LIG       0.11500
     15 H5        -80.4432  -15.7517  -41.2928 H      1 LIG       0.11500
     16 H6        -78.0327  -13.6185  -45.0723 H      1 LIG       0.11500
     17 H7        -80.5091  -13.5592  -40.0976 H      1 LIG       0.11500
     18 H8        -78.0970  -11.4267  -43.8765 H      1 LIG       0.11500
@<TRIPOS>BOND
      1       1       2 ar
      2       1       5 ar
      3       2       6 ar
      4       3       4 ar
      5       3       7 ar
      6       4       8 ar
      7       5       9 ar
      8       6      10 ar
      9       7       9 ar
     10       8      10 ar
     11       9      10 ar
     12       1      11 1
     13       2      12 1
     14       3      13 1
     15       4      14 1
     16       5      15 1
     17       6      16 1
     18       7      17 1
     19       8      18 1
@<TRIPOS>ALT_TYPE
CGenFF_4.0_ALT_TYPE_SET
CGenFF_4.0 1 CG2R61 2 CG2R61 3 CG2R61 4 CG2R61 5 CG2R61 6 CG2R61 7 CG2R61 8 CG2R61 9 CG2R61 10 CG2R61 11 HGR61 12 HGR61 13 HGR61 14 HGR61 15 HGR61 16 HGR61 17 HGR61 18 HGR61
@<TRIPOS>MOLECULE
naphtalene
 18 19 0 0 0
****
USER_CHARGES
INVALID_CHARGES
Pose:  17 Cluster:  17 Fr_nu: 105585 TotEn:   -10.44
@<TRIPOS>ATOM
      1 C1        -71.0856  -12.8349  -20.5689 C.ar   1 LIG      -0.11500
      2 C2        -70.0411  -12.2702  -19.8430 C.ar   1 LIG      -0.11500
      3 C3        -69.5819  -17.2778  -19.2759 C.ar   1 LIG      -0.11500
      4 C4        -68.5374  -16.7130  -18.5500 C.ar   1 LIG      -0.11500
      5 C5        -71.2366  -14.2212  -20.6123 C.ar   1 LIG      -0.11700
      6 C6        -69.1437  -13.0894  -19.1577 C.ar   1 LIG      -0.11700
      7 C7        -70.4794  -16.4585  -19.9612 C.ar   1 LIG      -0.11700
      8 C8        -68.3863  -15.3267  -18.5066 C.ar   1 LIG      -0.11700
      9 C9        -70.3425  -15.0612  -19.9285 C.ar   1 LIG       0.00400
     10 C10       -69.2804  -14.4868  -19.1904 C.ar   1 LIG       0.00400
     11 H1        -71.7837  -12.1967  -21.1027 H      1 LIG       0.11500
     12 H2        -69.9246  -11.1908  -19.8097 H      1 LIG       0.11500
     13 H3        -69.6990  -18.3573  -19.3095 H      1 LIG       0.11500
     14 H4        -67.8388  -17.3518  -18.0176 H      1 LIG       0.11500
     15 H5        -72.0602  -14.6408  -21.1865 H      1 LIG       0.11500
     16 H6        -68.3349  -12.6263  -18.5962 H      1 LIG       0.11500
     17 H7        -71.2885  -16.9218  -20.5219 H      1 LIG       0.11500
     18 H8        -67.5623  -14.9070  -17.9331 H      1 LIG       0.11500
@<TRIPOS>BOND
      1       1       2 ar
      2       1       5 ar
      3       2       6 ar
      4       3       4 ar
      5       3       7 ar
      6       4       8 ar
      7       5       9 ar
      8       6      10 ar
      9       7       9 ar
     10       8      10 ar
     11       9      10 ar
     12       1      11 1
     13       2      12 1
     14       3      13 1
     15       4      14 1
     16       5      15 1
     17       6      16 1
     18       7      17 1
     19       8      18 1
@<TRIPOS>ALT_TYPE
CGenFF_4.0_ALT_TYPE_SET
CGenFF_4.0 1 CG2R61 2 CG2R61 3 CG2R61 4 CG2R61 5 CG2R61 6 CG2R61 7 CG2R61 8 CG2R61 9 CG2R61 10 CG2R61 11 HGR61 12 HGR61 13 HGR61 14 HGR61 15 HGR61 16 HGR61 17 HGR61 18 HGR61
@<TRIPOS>MOLECULE
naphtalene
 18 19 0 0 0
****
USER_CHARGES
INVALID_CHARGES
Pose:  18 Cluster:  18 Fr_nu: 203924 TotEn:   -10.42
@<TRIPOS>ATOM
      1 C1        -67.6321  -19.5669  -57.6082 C.ar   1 LIG      -0.11500
      2 C2        -67.1710  -19.2573  -56.3321 C.ar   1 LIG      -0.11500
      3 C3        -63.1881  -21.1207  -58.8367 C.ar   1 LIG      -0.11500
      4 C4        -62.7271  -20.8111  -57.5606 C.ar   1 LIG      -0.11500
      5 C5        -66.7604  -20.1079  -58.5537 C.ar   1 LIG      -0.11700
      6 C6        -65.8367  -19.4876  -55.9965 C.ar   1 LIG      -0.11700
      7 C7        -64.5226  -20.8904  -59.1723 C.ar   1 LIG      -0.11700
      8 C8        -63.5987  -20.2699  -56.6151 C.ar   1 LIG      -0.11700
      9 C9        -65.4139  -20.3464  -58.2332 C.ar   1 LIG       0.00400
     10 C10       -64.9451  -20.0315  -56.9355 C.ar   1 LIG       0.00400
     11 H1        -68.6709  -19.3868  -57.8691 H      1 LIG       0.11500
     12 H2        -67.8505  -18.8364  -55.5967 H      1 LIG       0.11500
     13 H3        -62.5090  -21.5419  -59.5727 H      1 LIG       0.11500
     14 H4        -61.6879  -20.9900  -57.3007 H      1 LIG       0.11500
     15 H5        -67.1426  -20.3418  -59.5452 H      1 LIG       0.11500
     16 H6        -65.4981  -19.2385  -54.9929 H      1 LIG       0.11500
     17 H7        -64.8611  -21.1403  -60.1757 H      1 LIG       0.11500
     18 H8        -63.2165  -20.0352  -55.6237 H      1 LIG       0.11500
@<TRIPOS>BOND
      1       1       2 ar
      2       1       5 ar
      3       2       6 ar
      4       3       4 ar
      5       3       7 ar
      6       4       8 ar
      7       5       9 ar
      8       6      10 ar
      9       7       9 ar
     10       8      10 ar
     11       9      10 ar
     12       1      11 1
     13       2      12 1
     14       3      13 1
     15       4      14 1
     16       5      15 1
     17       6      16 1
     18       7      17 1
     19       8      18 1
@<TRIPOS>ALT_TYPE
CGenFF_4.0_ALT_TYPE_SET
CGenFF_4.0 1 CG2R61 2 CG2R61 3 CG2R61 4 CG2R61 5 CG2R61 6 CG2R61 7 CG2R61 8 CG2R61 9 CG2R61 10 CG2R61 11 HGR61 12 HGR61 13 HGR61 14 HGR61 15 HGR61 16 HGR61 17 HGR61 18 HGR61
@<TRIPOS>MOLECULE
naphtalene
 18 19 0 0 0
****
USER_CHARGES
INVALID_CHARGES
Pose:  19 Cluster:  19 Fr_nu: 122456 TotEn:   -10.21
@<TRIPOS>ATOM
      1 C1        -64.3943   -0.7578  -56.8778 C.ar   1 LIG      -0.11500
      2 C2        -64.4015   -0.7368  -58.2693 C.ar   1 LIG      -0.11500
      3 C3        -62.8385   -5.3672  -56.9556 C.ar   1 LIG      -0.11500
      4 C4        -62.8457   -5.3461  -58.3471 C.ar   1 LIG      -0.11500
      5 C5        -64.0045   -1.9126  -56.1987 C.ar   1 LIG      -0.11700
      6 C6        -64.0189   -1.8702  -58.9871 C.ar   1 LIG      -0.11700
      7 C7        -63.2211   -4.2336  -56.2378 C.ar   1 LIG      -0.11700
      8 C8        -63.2356   -4.1915  -59.0264 C.ar   1 LIG      -0.11700
      9 C9        -63.6164   -3.0627  -56.9050 C.ar   1 LIG       0.00400
     10 C10       -63.6237   -3.0413  -58.3200 C.ar   1 LIG       0.00400
     11 H1        -64.6928    0.1247  -56.3195 H      1 LIG       0.11500
     12 H2        -64.7048    0.1627  -58.7971 H      1 LIG       0.11500
     13 H3        -62.5351   -6.2666  -56.4271 H      1 LIG       0.11500
     14 H4        -62.5486   -6.2293  -58.9049 H      1 LIG       0.11500
     15 H5        -64.0070   -1.9064  -55.1106 H      1 LIG       0.11500
     16 H6        -64.0316   -1.8312  -60.0744 H      1 LIG       0.11500
     17 H7        -63.2075   -4.2727  -55.1506 H      1 LIG       0.11500
     18 H8        -63.2339   -4.1976  -60.1145 H      1 LIG       0.11500
@<TRIPOS>BOND
      1       1       2 ar
      2       1       5 ar
      3       2       6 ar
      4       3       4 ar
      5       3       7 ar
      6       4       8 ar
      7       5       9 ar
      8       6      10 ar
      9       7       9 ar
     10       8      10 ar
     11       9      10 ar
     12       1      11 1
     13       2      12 1
     14       3      13 1
     15       4      14 1
     16       5      15 1
     17       6      16 1
     18       7      17 1
     19       8      18 1
@<TRIPOS>ALT_TYPE
CGenFF_4.0_ALT_TYPE_SET
CGenFF_4.0 1 CG2R61 2 CG2R61 3 CG2R61 4 CG2R61 5 CG2R61 6 CG2R61 7 CG2R61 8 CG2R61 9 CG2R61 10 CG2R61 11 HGR61 12 HGR61 13 HGR61 14 HGR61 15 HGR61 16 HGR61 17 HGR61 18 HGR61
@<TRIPOS>MOLECULE
naphtalene
 18 19 0 0 0
****
USER_CHARGES
INVALID_CHARGES
Pose:  20 Cluster:  20 Fr_nu:    137 TotEn:   -10.15
@<TRIPOS>ATOM
      1 C1        -83.1932  -22.4305  -31.4661 C.ar   1 LIG      -0.11500
      2 C2        -82.5058  -22.8227  -32.6109 C.ar   1 LIG      -0.11500
      3 C3        -79.1799  -20.2354  -29.8086 C.ar   1 LIG      -0.11500
      4 C4        -78.4926  -20.6276  -30.9534 C.ar   1 LIG      -0.11500
      5 C5        -82.5420  -21.6888  -30.4800 C.ar   1 LIG      -0.11700
      6 C6        -81.1647  -22.4747  -32.7741 C.ar   1 LIG      -0.11700
      7 C7        -80.5211  -20.5833  -29.6454 C.ar   1 LIG      -0.11700
      8 C8        -79.1436  -21.3694  -31.9395 C.ar   1 LIG      -0.11700
      9 C9        -81.1923  -21.3296  -30.6277 C.ar   1 LIG       0.00400
     10 C10       -80.4933  -21.7285  -31.7918 C.ar   1 LIG       0.00400
     11 H1        -84.2370  -22.7022  -31.3393 H      1 LIG       0.11500
     12 H2        -83.0137  -23.3999  -33.3780 H      1 LIG       0.11500
     13 H3        -78.6724  -19.6579  -29.0409 H      1 LIG       0.11500
     14 H4        -77.4483  -20.3568  -31.0790 H      1 LIG       0.11500
     15 H5        -83.0989  -21.3934  -29.5932 H      1 LIG       0.11500
     16 H6        -80.6472  -22.7915  -33.6773 H      1 LIG       0.11500
     17 H7        -81.0386  -20.2658  -28.7426 H      1 LIG       0.11500
     18 H8        -78.5867  -21.6655  -32.8261 H      1 LIG       0.11500
@<TRIPOS>BOND
      1       1       2 ar
      2       1       5 ar
      3       2       6 ar
      4       3       4 ar
      5       3       7 ar
      6       4       8 ar
      7       5       9 ar
      8       6      10 ar
      9       7       9 ar
     10       8      10 ar
     11       9      10 ar
     12       1      11 1
     13       2      12 1
     14       3      13 1
     15       4      14 1
     16       5      15 1
     17       6      16 1
     18       7      17 1
     19       8      18 1
@<TRIPOS>ALT_TYPE
CGenFF_4.0_ALT_TYPE_SET
CGenFF_4.0 1 CG2R61 2 CG2R61 3 CG2R61 4 CG2R61 5 CG2R61 6 CG2R61 7 CG2R61 8 CG2R61 9 CG2R61 10 CG2R61 11 HGR61 12 HGR61 13 HGR61 14 HGR61 15 HGR61 16 HGR61 17 HGR61 18 HGR61
@<TRIPOS>MOLECULE
naphtalene
 18 19 0 0 0
****
USER_CHARGES
INVALID_CHARGES
Pose:  21 Cluster:  21 Fr_nu:  48233 TotEn:   -10.12
@<TRIPOS>ATOM
      1 C1        -81.8181  -12.6939  -41.9684 C.ar   1 LIG      -0.11500
      2 C2        -81.6825  -12.7395  -43.3528 C.ar   1 LIG      -0.11500
      3 C3        -77.7170  -10.0950  -41.6528 C.ar   1 LIG      -0.11500
      4 C4        -77.5816  -10.1406  -43.0372 C.ar   1 LIG      -0.11500
      5 C5        -80.8681  -12.0259  -41.1952 C.ar   1 LIG      -0.11700
      6 C6        -80.5967  -12.1173  -43.9693 C.ar   1 LIG      -0.11700
      7 C7        -78.8030  -10.7171  -41.0363 C.ar   1 LIG      -0.11700
      8 C8        -78.5315  -10.8087  -43.8104 C.ar   1 LIG      -0.11700
      9 C9        -79.7686  -11.3940  -41.7990 C.ar   1 LIG       0.00400
     10 C10       -79.6309  -11.4405  -43.2067 C.ar   1 LIG       0.00400
     11 H1        -82.6633  -13.1789  -41.4890 H      1 LIG       0.11500
     12 H2        -82.4228  -13.2596  -43.9538 H      1 LIG       0.11500
     13 H3        -76.9770   -9.5748  -41.0511 H      1 LIG       0.11500
     14 H4        -76.7354   -9.6567  -43.5160 H      1 LIG       0.11500
     15 H5        -80.9939  -12.0034  -40.1147 H      1 LIG       0.11500
     16 H6        -80.5111  -12.1652  -45.0529 H      1 LIG       0.11500
     17 H7        -78.8888  -10.6684  -39.9528 H      1 LIG       0.11500
     18 H8        -78.4054  -10.8319  -44.8910 H      1 LIG       0.11500
@<TRIPOS>BOND
      1       1       2 ar
      2       1       5 ar
      3       2       6 ar
      4       3       4 ar
      5       3       7 ar
      6       4       8 ar
      7       5       9 ar
      8       6      10 ar
      9       7       9 ar
     10       8      10 ar
     11       9      10 ar
     12       1      11 1
     13       2      12 1
     14       3      13 1
     15       4      14 1
     16       5      15 1
     17       6      16 1
     18       7      17 1
     19       8      18 1
@<TRIPOS>ALT_TYPE
CGenFF_4.0_ALT_TYPE_SET
CGenFF_4.0 1 CG2R61 2 CG2R61 3 CG2R61 4 CG2R61 5 CG2R61 6 CG2R61 7 CG2R61 8 CG2R61 9 CG2R61 10 CG2R61 11 HGR61 12 HGR61 13 HGR61 14 HGR61 15 HGR61 16 HGR61 17 HGR61 18 HGR61
@<TRIPOS>MOLECULE
naphtalene
 18 19 0 0 0
****
USER_CHARGES
INVALID_CHARGES
Pose:  22 Cluster:  22 Fr_nu: 126800 TotEn:   -10.11
@<TRIPOS>ATOM
      1 C1        -78.3268  -21.8442  -30.8557 C.ar   1 LIG      -0.11500
      2 C2        -79.1448  -21.8442  -31.9817 C.ar   1 LIG      -0.11500
      3 C3        -81.8944  -19.7879  -28.2641 C.ar   1 LIG      -0.11500
      4 C4        -82.7123  -19.7880  -29.3901 C.ar   1 LIG      -0.11500
      5 C5        -78.8018  -21.3338  -29.6473 C.ar   1 LIG      -0.11700
      6 C6        -80.4408  -21.3339  -31.9036 C.ar   1 LIG      -0.11700
      7 C7        -80.5983  -20.2984  -28.3422 C.ar   1 LIG      -0.11700
      8 C8        -82.2374  -20.2983  -30.5986 C.ar   1 LIG      -0.11700
      9 C9        -80.1037  -20.8160  -29.5504 C.ar   1 LIG       0.00400
     10 C10       -80.9355  -20.8161  -30.6954 C.ar   1 LIG       0.00400
     11 H1        -77.3177  -22.2411  -30.9173 H      1 LIG       0.11500
     12 H2        -78.7741  -22.2420  -32.9219 H      1 LIG       0.11500
     13 H3        -82.2646  -19.3903  -27.3233 H      1 LIG       0.11500
     14 H4        -83.7208  -19.3897  -29.3283 H      1 LIG       0.11500
     15 H5        -78.1447  -21.3435  -28.7801 H      1 LIG       0.11500
     16 H6        -81.0630  -21.3444  -32.7962 H      1 LIG       0.11500
     17 H7        -79.9767  -20.2885  -27.4493 H      1 LIG       0.11500
     18 H8        -82.8941  -20.2880  -31.4662 H      1 LIG       0.11500
@<TRIPOS>BOND
      1       1       2 ar
      2       1       5 ar
      3       2       6 ar
      4       3       4 ar
      5       3       7 ar
      6       4       8 ar
      7       5       9 ar
      8       6      10 ar
      9       7       9 ar
     10       8      10 ar
     11       9      10 ar
     12       1      11 1
     13       2      12 1
     14       3      13 1
     15       4      14 1
     16       5      15 1
     17       6      16 1
     18       7      17 1
     19       8      18 1
@<TRIPOS>ALT_TYPE
CGenFF_4.0_ALT_TYPE_SET
CGenFF_4.0 1 CG2R61 2 CG2R61 3 CG2R61 4 CG2R61 5 CG2R61 6 CG2R61 7 CG2R61 8 CG2R61 9 CG2R61 10 CG2R61 11 HGR61 12 HGR61 13 HGR61 14 HGR61 15 HGR61 16 HGR61 17 HGR61 18 HGR61
@<TRIPOS>MOLECULE
naphtalene
 18 19 0 0 0
****
USER_CHARGES
INVALID_CHARGES
Pose:  23 Cluster:  23 Fr_nu: 327045 TotEn:   -10.08
@<TRIPOS>ATOM
      1 C1        -53.0908   -9.5714  -45.5990 C.ar   1 LIG      -0.11500
      2 C2        -53.2284  -10.8457  -45.0568 C.ar   1 LIG      -0.11500
      3 C3        -54.1064  -11.3415  -50.0158 C.ar   1 LIG      -0.11500
      4 C4        -54.2440  -12.6158  -49.4734 C.ar   1 LIG      -0.11500
      5 C5        -53.2738   -9.3712  -46.9676 C.ar   1 LIG      -0.11700
      6 C6        -53.5495  -11.9246  -45.8807 C.ar   1 LIG      -0.11700
      7 C7        -53.7853  -10.2625  -49.1917 C.ar   1 LIG      -0.11700
      8 C8        -54.0609  -12.8161  -48.1049 C.ar   1 LIG      -0.11700
      9 C9        -53.5974  -10.4457  -47.8120 C.ar   1 LIG       0.00400
     10 C10       -53.7373  -11.7415  -47.2605 C.ar   1 LIG       0.00400
     11 H1        -52.8402   -8.7319  -44.9571 H      1 LIG       0.11500
     12 H2        -53.0859  -11.0004  -43.9912 H      1 LIG       0.11500
     13 H3        -54.2489  -11.1860  -51.0815 H      1 LIG       0.11500
     14 H4        -54.4932  -13.4551  -50.1160 H      1 LIG       0.11500
     15 H5        -53.1608   -8.3665  -47.3698 H      1 LIG       0.11500
     16 H6        -53.6526  -12.9119  -45.4352 H      1 LIG       0.11500
     17 H7        -53.6830   -9.2752  -49.6373 H      1 LIG       0.11500
     18 H8        -54.1731  -13.8209  -47.7026 H      1 LIG       0.11500
@<TRIPOS>BOND
      1       1       2 ar
      2       1       5 ar
      3       2       6 ar
      4       3       4 ar
      5       3       7 ar
      6       4       8 ar
      7       5       9 ar
      8       6      10 ar
      9       7       9 ar
     10       8      10 ar
     11       9      10 ar
     12       1      11 1
     13       2      12 1
     14       3      13 1
     15       4      14 1
     16       5      15 1
     17       6      16 1
     18       7      17 1
     19       8      18 1
@<TRIPOS>ALT_TYPE
CGenFF_4.0_ALT_TYPE_SET
CGenFF_4.0 1 CG2R61 2 CG2R61 3 CG2R61 4 CG2R61 5 CG2R61 6 CG2R61 7 CG2R61 8 CG2R61 9 CG2R61 10 CG2R61 11 HGR61 12 HGR61 13 HGR61 14 HGR61 15 HGR61 16 HGR61 17 HGR61 18 HGR61
@<TRIPOS>MOLECULE
naphtalene
 18 19 0 0 0
****
USER_CHARGES
INVALID_CHARGES
Pose:  24 Cluster:  24 Fr_nu: 119266 TotEn:   -10.05
@<TRIPOS>ATOM
      1 C1        -68.9355   -8.4569  -19.4586 C.ar   1 LIG      -0.11500
      2 C2        -70.0222   -8.1290  -20.2639 C.ar   1 LIG      -0.11500
      3 C3        -70.0821  -13.1707  -19.8313 C.ar   1 LIG      -0.11500
      4 C4        -71.1688  -12.8426  -20.6365 C.ar   1 LIG      -0.11500
      5 C5        -68.6747   -9.7916  -19.1469 C.ar   1 LIG      -0.11700
      6 C6        -70.8522   -9.1343  -20.7606 C.ar   1 LIG      -0.11700
      7 C7        -69.2520  -12.1653  -19.3346 C.ar   1 LIG      -0.11700
      8 C8        -71.4297  -11.5080  -20.9482 C.ar   1 LIG      -0.11700
      9 C9        -69.4997  -10.8166  -19.6382 C.ar   1 LIG       0.00400
     10 C10       -70.6047  -10.4830  -20.4570 C.ar   1 LIG       0.00400
     11 H1        -68.2900   -7.6738  -19.0718 H      1 LIG       0.11500
     12 H2        -70.2242   -7.0897  -20.5061 H      1 LIG       0.11500
     13 H3        -69.8795  -14.2100  -19.5887 H      1 LIG       0.11500
     14 H4        -71.8148  -13.6260  -21.0219 H      1 LIG       0.11500
     15 H5        -67.8199  -10.0247  -18.5153 H      1 LIG       0.11500
     16 H6        -71.6956   -8.8550  -21.3886 H      1 LIG       0.11500
     17 H7        -68.4082  -12.4449  -18.7073 H      1 LIG       0.11500
     18 H8        -72.2849  -11.2746  -21.5792 H      1 LIG       0.11500
@<TRIPOS>BOND
      1       1       2 ar
      2       1       5 ar
      3       2       6 ar
      4       3       4 ar
      5       3       7 ar
      6       4       8 ar
      7       5       9 ar
      8       6      10 ar
      9       7       9 ar
     10       8      10 ar
     11       9      10 ar
     12       1      11 1
     13       2      12 1
     14       3      13 1
     15       4      14 1
     16       5      15 1
     17       6      16 1
     18       7      17 1
     19       8      18 1
@<TRIPOS>ALT_TYPE
CGenFF_4.0_ALT_TYPE_SET
CGenFF_4.0 1 CG2R61 2 CG2R61 3 CG2R61 4 CG2R61 5 CG2R61 6 CG2R61 7 CG2R61 8 CG2R61 9 CG2R61 10 CG2R61 11 HGR61 12 HGR61 13 HGR61 14 HGR61 15 HGR61 16 HGR61 17 HGR61 18 HGR61
@<TRIPOS>MOLECULE
naphtalene
 18 19 0 0 0
****
USER_CHARGES
INVALID_CHARGES
Pose:  25 Cluster:  25 Fr_nu: 181778 TotEn:    -9.84
@<TRIPOS>ATOM
      1 C1        -54.9199  -22.4542  -33.6092 C.ar   1 LIG      -0.11500
      2 C2        -55.0492  -21.6188  -34.7147 C.ar   1 LIG      -0.11500
      3 C3        -59.4128  -24.1585  -34.3717 C.ar   1 LIG      -0.11500
      4 C4        -59.5421  -23.3231  -35.4772 C.ar   1 LIG      -0.11500
      5 C5        -55.9703  -23.2966  -33.2435 C.ar   1 LIG      -0.11700
      6 C6        -56.2292  -21.6225  -35.4589 C.ar   1 LIG      -0.11700
      7 C7        -58.2327  -24.1548  -33.6275 C.ar   1 LIG      -0.11700
      8 C8        -58.4918  -22.4806  -35.8429 C.ar   1 LIG      -0.11700
      9 C9        -57.1653  -23.3134  -33.9811 C.ar   1 LIG       0.00400
     10 C10       -57.2967  -22.4638  -35.1053 C.ar   1 LIG       0.00400
     11 H1        -54.0012  -22.4505  -33.0299 H      1 LIG       0.11500
     12 H2        -54.2308  -20.9636  -34.9987 H      1 LIG       0.11500
     13 H3        -60.2310  -24.8142  -34.0872 H      1 LIG       0.11500
     14 H4        -60.4615  -23.3262  -36.0553 H      1 LIG       0.11500
     15 H5        -55.8472  -23.9408  -32.3754 H      1 LIG       0.11500
     16 H6        -56.3082  -20.9616  -36.3197 H      1 LIG       0.11500
     17 H7        -58.1537  -24.8163  -32.7674 H      1 LIG       0.11500
     18 H8        -58.6149  -21.8357  -36.7106 H      1 LIG       0.11500
@<TRIPOS>BOND
      1       1       2 ar
      2       1       5 ar
      3       2       6 ar
      4       3       4 ar
      5       3       7 ar
      6       4       8 ar
      7       5       9 ar
      8       6      10 ar
      9       7       9 ar
     10       8      10 ar
     11       9      10 ar
     12       1      11 1
     13       2      12 1
     14       3      13 1
     15       4      14 1
     16       5      15 1
     17       6      16 1
     18       7      17 1
     19       8      18 1
@<TRIPOS>ALT_TYPE
CGenFF_4.0_ALT_TYPE_SET
CGenFF_4.0 1 CG2R61 2 CG2R61 3 CG2R61 4 CG2R61 5 CG2R61 6 CG2R61 7 CG2R61 8 CG2R61 9 CG2R61 10 CG2R61 11 HGR61 12 HGR61 13 HGR61 14 HGR61 15 HGR61 16 HGR61 17 HGR61 18 HGR61
@<TRIPOS>MOLECULE
naphtalene
 18 19 0 0 0
****
USER_CHARGES
INVALID_CHARGES
Pose:  26 Cluster:  26 Fr_nu: 219445 TotEn:    -9.75
@<TRIPOS>ATOM
      1 C1        -56.8830  -21.7821  -36.1138 C.ar   1 LIG      -0.11500
      2 C2        -55.9626  -22.0500  -37.1227 C.ar   1 LIG      -0.11500
      3 C3        -53.3484  -22.1535  -32.7910 C.ar   1 LIG      -0.11500
      4 C4        -52.4280  -22.4214  -33.8000 C.ar   1 LIG      -0.11500
      5 C5        -56.4676  -21.7398  -34.7826 C.ar   1 LIG      -0.11700
      6 C6        -54.6233  -22.2766  -36.8045 C.ar   1 LIG      -0.11700
      7 C7        -54.6877  -21.9268  -33.1093 C.ar   1 LIG      -0.11700
      8 C8        -52.8433  -22.4638  -35.1312 C.ar   1 LIG      -0.11700
      9 C9        -55.1234  -21.9656  -34.4439 C.ar   1 LIG       0.00400
     10 C10       -54.1875  -22.2380  -35.4699 C.ar   1 LIG       0.00400
     11 H1        -57.9256  -21.6063  -36.3621 H      1 LIG       0.11500
     12 H2        -56.2870  -22.0825  -38.1588 H      1 LIG       0.11500
     13 H3        -53.0245  -22.1207  -31.7545 H      1 LIG       0.11500
     14 H4        -51.3859  -22.5985  -33.5509 H      1 LIG       0.11500
     15 H5        -57.2045  -21.5290  -34.0103 H      1 LIG       0.11500
     16 H6        -53.9211  -22.4837  -37.6093 H      1 LIG       0.11500
     17 H7        -55.3896  -21.7189  -32.3044 H      1 LIG       0.11500
     18 H8        -52.1067  -22.6753  -35.9036 H      1 LIG       0.11500
@<TRIPOS>BOND
      1       1       2 ar
      2       1       5 ar
      3       2       6 ar
      4       3       4 ar
      5       3       7 ar
      6       4       8 ar
      7       5       9 ar
      8       6      10 ar
      9       7       9 ar
     10       8      10 ar
     11       9      10 ar
     12       1      11 1
     13       2      12 1
     14       3      13 1
     15       4      14 1
     16       5      15 1
     17       6      16 1
     18       7      17 1
     19       8      18 1
@<TRIPOS>ALT_TYPE
CGenFF_4.0_ALT_TYPE_SET
CGenFF_4.0 1 CG2R61 2 CG2R61 3 CG2R61 4 CG2R61 5 CG2R61 6 CG2R61 7 CG2R61 8 CG2R61 9 CG2R61 10 CG2R61 11 HGR61 12 HGR61 13 HGR61 14 HGR61 15 HGR61 16 HGR61 17 HGR61 18 HGR61
@<TRIPOS>MOLECULE
naphtalene
 18 19 0 0 0
****
USER_CHARGES
INVALID_CHARGES
Pose:  27 Cluster:  27 Fr_nu: 326604 TotEn:    -9.66
@<TRIPOS>ATOM
      1 C1        -77.3601   -9.4365  -41.8168 C.ar   1 LIG      -0.11500
      2 C2        -78.0448   -9.8737  -40.6868 C.ar   1 LIG      -0.11500
      3 C3        -78.9603  -13.3118  -44.2853 C.ar   1 LIG      -0.11500
      4 C4        -79.6450  -13.7489  -43.1552 C.ar   1 LIG      -0.11500
      5 C5        -77.4137  -10.1790  -42.9967 C.ar   1 LIG      -0.11700
      6 C6        -78.7857  -11.0549  -40.7322 C.ar   1 LIG      -0.11700
      7 C7        -78.2195  -12.1305  -44.2398 C.ar   1 LIG      -0.11700
      8 C8        -79.5914  -13.0065  -41.9752 C.ar   1 LIG      -0.11700
      9 C9        -78.1545  -11.3705  -43.0606 C.ar   1 LIG       0.00400
     10 C10       -78.8507  -11.8150  -41.9114 C.ar   1 LIG       0.00400
     11 H1        -76.7831   -8.5171  -41.7806 H      1 LIG       0.11500
     12 H2        -78.0027   -9.2947  -39.7688 H      1 LIG       0.11500
     13 H3        -79.0022  -13.8904  -45.2039 H      1 LIG       0.11500
     14 H4        -80.2207  -14.6691  -43.1916 H      1 LIG       0.11500
     15 H5        -76.8702   -9.8185  -43.8677 H      1 LIG       0.11500
     16 H6        -79.3134  -11.3774  -39.8371 H      1 LIG       0.11500
     17 H7        -77.6925  -11.8078  -45.1353 H      1 LIG       0.11500
     18 H8        -80.1342  -13.3673  -41.1039 H      1 LIG       0.11500
@<TRIPOS>BOND
      1       1       2 ar
      2       1       5 ar
      3       2       6 ar
      4       3       4 ar
      5       3       7 ar
      6       4       8 ar
      7       5       9 ar
      8       6      10 ar
      9       7       9 ar
     10       8      10 ar
     11       9      10 ar
     12       1      11 1
     13       2      12 1
     14       3      13 1
     15       4      14 1
     16       5      15 1
     17       6      16 1
     18       7      17 1
     19       8      18 1
@<TRIPOS>ALT_TYPE
CGenFF_4.0_ALT_TYPE_SET
CGenFF_4.0 1 CG2R61 2 CG2R61 3 CG2R61 4 CG2R61 5 CG2R61 6 CG2R61 7 CG2R61 8 CG2R61 9 CG2R61 10 CG2R61 11 HGR61 12 HGR61 13 HGR61 14 HGR61 15 HGR61 16 HGR61 17 HGR61 18 HGR61
@<TRIPOS>MOLECULE
naphtalene
 18 19 0 0 0
****
USER_CHARGES
INVALID_CHARGES
Pose:  28 Cluster:  28 Fr_nu:  31028 TotEn:    -9.66
@<TRIPOS>ATOM
      1 C1        -67.6012   -0.0696  -27.2203 C.ar   1 LIG      -0.11500
      2 C2        -66.6580   -0.6956  -28.0297 C.ar   1 LIG      -0.11500
      3 C3        -64.7386   -0.7639  -23.3477 C.ar   1 LIG      -0.11500
      4 C4        -63.7954   -1.3900  -24.1573 C.ar   1 LIG      -0.11500
      5 C5        -67.3641    0.0723  -25.8527 C.ar   1 LIG      -0.11700
      6 C6        -65.4740   -1.1822  -27.4749 C.ar   1 LIG      -0.11700
      7 C7        -65.9226   -0.2773  -23.9027 C.ar   1 LIG      -0.11700
      8 C8        -64.0325   -1.5320  -25.5248 C.ar   1 LIG      -0.11700
      9 C9        -66.1779   -0.4115  -25.2772 C.ar   1 LIG       0.00400
     10 C10       -65.2187   -1.0482  -26.1003 C.ar   1 LIG       0.00400
     11 H1        -68.5230    0.3085  -27.6526 H      1 LIG       0.11500
     12 H2        -66.8434   -0.8053  -29.0942 H      1 LIG       0.11500
     13 H3        -64.5537   -0.6538  -22.2829 H      1 LIG       0.11500
     14 H4        -62.8745   -1.7691  -23.7241 H      1 LIG       0.11500
     15 H5        -68.1157    0.5646  -25.2390 H      1 LIG       0.11500
     16 H6        -64.7505   -1.6676  -28.1265 H      1 LIG       0.11500
     17 H7        -66.6456    0.2088  -23.2510 H      1 LIG       0.11500
     18 H8        -63.2814   -2.0250  -26.1386 H      1 LIG       0.11500
@<TRIPOS>BOND
      1       1       2 ar
      2       1       5 ar
      3       2       6 ar
      4       3       4 ar
      5       3       7 ar
      6       4       8 ar
      7       5       9 ar
      8       6      10 ar
      9       7       9 ar
     10       8      10 ar
     11       9      10 ar
     12       1      11 1
     13       2      12 1
     14       3      13 1
     15       4      14 1
     16       5      15 1
     17       6      16 1
     18       7      17 1
     19       8      18 1
@<TRIPOS>ALT_TYPE
CGenFF_4.0_ALT_TYPE_SET
CGenFF_4.0 1 CG2R61 2 CG2R61 3 CG2R61 4 CG2R61 5 CG2R61 6 CG2R61 7 CG2R61 8 CG2R61 9 CG2R61 10 CG2R61 11 HGR61 12 HGR61 13 HGR61 14 HGR61 15 HGR61 16 HGR61 17 HGR61 18 HGR61
@<TRIPOS>MOLECULE
naphtalene
 18 19 0 0 0
****
USER_CHARGES
INVALID_CHARGES
Pose:  29 Cluster:  29 Fr_nu: 258875 TotEn:    -9.60
@<TRIPOS>ATOM
      1 C1        -66.1717    2.1985  -53.4634 C.ar   1 LIG      -0.11500
      2 C2        -64.9578    2.2663  -52.7861 C.ar   1 LIG      -0.11500
      3 C3        -68.4305    4.1217  -49.6070 C.ar   1 LIG      -0.11500
      4 C4        -67.2166    4.1894  -48.9298 C.ar   1 LIG      -0.11500
      5 C5        -67.3417    2.6419  -52.8461 C.ar   1 LIG      -0.11700
      6 C6        -64.9091    2.7776  -51.4891 C.ar   1 LIG      -0.11700
      7 C7        -68.4792    3.6103  -50.9042 C.ar   1 LIG      -0.11700
      8 C8        -66.0465    3.7460  -49.5470 C.ar   1 LIG      -0.11700
      9 C9        -67.3113    3.1595  -51.5409 C.ar   1 LIG       0.00400
     10 C10       -66.0769    3.2284  -50.8522 C.ar   1 LIG       0.00400
     11 H1        -66.2091    1.7998  -54.4730 H      1 LIG       0.11500
     12 H2        -64.0475    1.9211  -53.2677 H      1 LIG       0.11500
     13 H3        -69.3413    4.4669  -49.1260 H      1 LIG       0.11500
     14 H4        -67.1800    4.5868  -47.9198 H      1 LIG       0.11500
     15 H5        -68.2794    2.5790  -53.3943 H      1 LIG       0.11500
     16 H6        -63.9492    2.8217  -50.9787 H      1 LIG       0.11500
     17 H7        -69.4390    3.5671  -51.4146 H      1 LIG       0.11500
     18 H8        -65.1087    3.8080  -48.9986 H      1 LIG       0.11500
@<TRIPOS>BOND
      1       1       2 ar
      2       1       5 ar
      3       2       6 ar
      4       3       4 ar
      5       3       7 ar
      6       4       8 ar
      7       5       9 ar
      8       6      10 ar
      9       7       9 ar
     10       8      10 ar
     11       9      10 ar
     12       1      11 1
     13       2      12 1
     14       3      13 1
     15       4      14 1
     16       5      15 1
     17       6      16 1
     18       7      17 1
     19       8      18 1
@<TRIPOS>ALT_TYPE
CGenFF_4.0_ALT_TYPE_SET
CGenFF_4.0 1 CG2R61 2 CG2R61 3 CG2R61 4 CG2R61 5 CG2R61 6 CG2R61 7 CG2R61 8 CG2R61 9 CG2R61 10 CG2R61 11 HGR61 12 HGR61 13 HGR61 14 HGR61 15 HGR61 16 HGR61 17 HGR61 18 HGR61
@<TRIPOS>MOLECULE
naphtalene
 18 19 0 0 0
****
USER_CHARGES
INVALID_CHARGES
Pose:  30 Cluster:  30 Fr_nu: 101725 TotEn:    -9.59
@<TRIPOS>ATOM
      1 C1        -62.5617    4.7142  -44.2774 C.ar   1 LIG      -0.11500
      2 C2        -61.4592    5.4512  -44.6995 C.ar   1 LIG      -0.11500
      3 C3        -60.0481    3.1705  -40.4081 C.ar   1 LIG      -0.11500
      4 C4        -58.9456    3.9075  -40.8303 C.ar   1 LIG      -0.11500
      5 C5        -62.4911    3.9611  -43.1050 C.ar   1 LIG      -0.11700
      6 C6        -60.2820    5.4380  -43.9510 C.ar   1 LIG      -0.11700
      7 C7        -61.2254    3.1838  -41.1566 C.ar   1 LIG      -0.11700
      8 C8        -59.0161    4.6606  -42.0026 C.ar   1 LIG      -0.11700
      9 C9        -61.3142    3.9361  -42.3391 C.ar   1 LIG       0.00400
     10 C10       -60.1931    4.6856  -42.7685 C.ar   1 LIG       0.00400
     11 H1        -63.4778    4.7244  -44.8607 H      1 LIG       0.11500
     12 H2        -61.5153    6.0374  -45.6121 H      1 LIG       0.11500
     13 H3        -59.9927    2.5841  -39.4952 H      1 LIG       0.11500
     14 H4        -58.0294    3.8958  -40.2473 H      1 LIG       0.11500
     15 H5        -63.3651    3.3923  -42.7944 H      1 LIG       0.11500
     16 H6        -59.4327    6.0220  -44.2996 H      1 LIG       0.11500
     17 H7        -62.0748    2.6004  -40.8074 H      1 LIG       0.11500
     18 H8        -58.1419    5.2289  -42.3139 H      1 LIG       0.11500
@<TRIPOS>BOND
      1       1       2 ar
      2       1       5 ar
      3       2       6 ar
      4       3       4 ar
      5       3       7 ar
      6       4       8 ar
      7       5       9 ar
      8       6      10 ar
      9       7       9 ar
     10       8      10 ar
     11       9      10 ar
     12       1      11 1
     13       2      12 1
     14       3      13 1
     15       4      14 1
     16       5      15 1
     17       6      16 1
     18       7      17 1
     19       8      18 1
@<TRIPOS>ALT_TYPE
CGenFF_4.0_ALT_TYPE_SET
CGenFF_4.0 1 CG2R61 2 CG2R61 3 CG2R61 4 CG2R61 5 CG2R61 6 CG2R61 7 CG2R61 8 CG2R61 9 CG2R61 10 CG2R61 11 HGR61 12 HGR61 13 HGR61 14 HGR61 15 HGR61 16 HGR61 17 HGR61 18 HGR61
@<TRIPOS>MOLECULE
naphtalene
 18 19 0 0 0
****
USER_CHARGES
INVALID_CHARGES
Pose:  31 Cluster:  31 Fr_nu: 193312 TotEn:    -9.47
@<TRIPOS>ATOM
      1 C1        -44.8203    2.9482  -42.7112 C.ar   1 LIG      -0.11500
      2 C2        -45.7250    2.6339  -41.7014 C.ar   1 LIG      -0.11500
      3 C3        -48.3772    2.5846  -46.0110 C.ar   1 LIG      -0.11500
      4 C4        -49.2818    2.2703  -45.0012 C.ar   1 LIG      -0.11500
      5 C5        -45.2491    3.0156  -44.0371 C.ar   1 LIG      -0.11700
      6 C6        -47.0619    2.3860  -42.0136 C.ar   1 LIG      -0.11700
      7 C7        -47.0402    2.8326  -45.6988 C.ar   1 LIG      -0.11700
      8 C8        -48.8531    2.2028  -43.6753 C.ar   1 LIG      -0.11700
      9 C9        -46.5911    2.7690  -44.3696 C.ar   1 LIG       0.00400
     10 C10       -47.5111    2.4494  -43.3428 C.ar   1 LIG       0.00400
     11 H1        -43.7795    3.1406  -42.4676 H      1 LIG       0.11500
     12 H2        -45.3902    2.5819  -40.6695 H      1 LIG       0.11500
     13 H3        -48.7114    2.6369  -47.0434 H      1 LIG       0.11500
     14 H4        -50.3222    2.0767  -45.2455 H      1 LIG       0.11500
     15 H5        -44.5243    3.2626  -44.8101 H      1 LIG       0.11500
     16 H6        -47.7518    2.1427  -41.2082 H      1 LIG       0.11500
     17 H7        -46.3507    3.0767  -46.5042 H      1 LIG       0.11500
     18 H8        -49.5776    1.9551  -42.9021 H      1 LIG       0.11500
@<TRIPOS>BOND
      1       1       2 ar
      2       1       5 ar
      3       2       6 ar
      4       3       4 ar
      5       3       7 ar
      6       4       8 ar
      7       5       9 ar
      8       6      10 ar
      9       7       9 ar
     10       8      10 ar
     11       9      10 ar
     12       1      11 1
     13       2      12 1
     14       3      13 1
     15       4      14 1
     16       5      15 1
     17       6      16 1
     18       7      17 1
     19       8      18 1
@<TRIPOS>ALT_TYPE
CGenFF_4.0_ALT_TYPE_SET
CGenFF_4.0 1 CG2R61 2 CG2R61 3 CG2R61 4 CG2R61 5 CG2R61 6 CG2R61 7 CG2R61 8 CG2R61 9 CG2R61 10 CG2R61 11 HGR61 12 HGR61 13 HGR61 14 HGR61 15 HGR61 16 HGR61 17 HGR61 18 HGR61
@<TRIPOS>MOLECULE
naphtalene
 18 19 0 0 0
****
USER_CHARGES
INVALID_CHARGES
Pose:  32 Cluster:  32 Fr_nu: 240391 TotEn:    -9.30
@<TRIPOS>ATOM
      1 C1        -62.7218  -22.5524  -43.7102 C.ar   1 LIG      -0.11500
      2 C2        -61.4327  -22.4620  -44.2267 C.ar   1 LIG      -0.11500
      3 C3        -61.1161  -20.9175  -39.4181 C.ar   1 LIG      -0.11500
      4 C4        -59.8270  -20.8272  -39.9348 C.ar   1 LIG      -0.11500
      5 C5        -62.9702  -22.1919  -42.3854 C.ar   1 LIG      -0.11700
      6 C6        -60.3871  -22.0109  -43.4209 C.ar   1 LIG      -0.11700
      7 C7        -62.1617  -21.3686  -40.2241 C.ar   1 LIG      -0.11700
      8 C8        -59.5784  -21.1877  -41.2595 C.ar   1 LIG      -0.11700
      9 C9        -61.9298  -21.7357  -41.5597 C.ar   1 LIG       0.00400
     10 C10       -60.6189  -21.6439  -42.0852 C.ar   1 LIG       0.00400
     11 H1        -63.5353  -22.9042  -44.3379 H      1 LIG       0.11500
     12 H2        -61.2404  -22.7427  -45.2582 H      1 LIG       0.11500
     13 H3        -61.3091  -20.6368  -38.3865 H      1 LIG       0.11500
     14 H4        -59.0137  -20.4767  -39.3062 H      1 LIG       0.11500
     15 H5        -63.9857  -22.2710  -42.0027 H      1 LIG       0.11500
     16 H6        -59.3875  -21.9477  -43.8458 H      1 LIG       0.11500
     17 H7        -63.1614  -21.4309  -39.7993 H      1 LIG       0.11500
     18 H8        -58.5629  -21.1094  -41.6423 H      1 LIG       0.11500
@<TRIPOS>BOND
      1       1       2 ar
      2       1       5 ar
      3       2       6 ar
      4       3       4 ar
      5       3       7 ar
      6       4       8 ar
      7       5       9 ar
      8       6      10 ar
      9       7       9 ar
     10       8      10 ar
     11       9      10 ar
     12       1      11 1
     13       2      12 1
     14       3      13 1
     15       4      14 1
     16       5      15 1
     17       6      16 1
     18       7      17 1
     19       8      18 1
@<TRIPOS>ALT_TYPE
CGenFF_4.0_ALT_TYPE_SET
CGenFF_4.0 1 CG2R61 2 CG2R61 3 CG2R61 4 CG2R61 5 CG2R61 6 CG2R61 7 CG2R61 8 CG2R61 9 CG2R61 10 CG2R61 11 HGR61 12 HGR61 13 HGR61 14 HGR61 15 HGR61 16 HGR61 17 HGR61 18 HGR61
@<TRIPOS>MOLECULE
naphtalene
 18 19 0 0 0
****
USER_CHARGES
INVALID_CHARGES
Pose:  33 Cluster:  33 Fr_nu:  16236 TotEn:    -9.30
@<TRIPOS>ATOM
      1 C1        -82.1672  -24.3458  -31.7809 C.ar   1 LIG      -0.11500
      2 C2        -81.3622  -24.2786  -32.9141 C.ar   1 LIG      -0.11500
      3 C3        -79.3503  -21.0423  -29.5844 C.ar   1 LIG      -0.11500
      4 C4        -78.5453  -20.9753  -30.7177 C.ar   1 LIG      -0.11500
      5 C5        -81.8721  -23.5594  -30.6668 C.ar   1 LIG      -0.11700
      6 C6        -80.2590  -23.4251  -32.9378 C.ar   1 LIG      -0.11700
      7 C7        -80.4536  -21.8959  -29.5607 C.ar   1 LIG      -0.11700
      8 C8        -78.8403  -21.7616  -31.8317 C.ar   1 LIG      -0.11700
      9 C9        -80.7655  -22.6946  -30.6731 C.ar   1 LIG       0.00400
     10 C10       -79.9469  -22.6264  -31.8255 C.ar   1 LIG       0.00400
     11 H1        -83.0256  -25.0109  -31.7628 H      1 LIG       0.11500
     12 H2        -81.5930  -24.8910  -33.7809 H      1 LIG       0.11500
     13 H3        -79.1201  -20.4299  -28.7171 H      1 LIG       0.11500
     14 H4        -77.6862  -20.3110  -30.7347 H      1 LIG       0.11500
     15 H5        -82.5149  -23.6285  -29.7917 H      1 LIG       0.11500
     16 H6        -79.6438  -23.3883  -33.8345 H      1 LIG       0.11500
     17 H7        -81.0691  -21.9319  -28.6643 H      1 LIG       0.11500
     18 H8        -78.1971  -21.6933  -32.7067 H      1 LIG       0.11500
@<TRIPOS>BOND
      1       1       2 ar
      2       1       5 ar
      3       2       6 ar
      4       3       4 ar
      5       3       7 ar
      6       4       8 ar
      7       5       9 ar
      8       6      10 ar
      9       7       9 ar
     10       8      10 ar
     11       9      10 ar
     12       1      11 1
     13       2      12 1
     14       3      13 1
     15       4      14 1
     16       5      15 1
     17       6      16 1
     18       7      17 1
     19       8      18 1
@<TRIPOS>ALT_TYPE
CGenFF_4.0_ALT_TYPE_SET
CGenFF_4.0 1 CG2R61 2 CG2R61 3 CG2R61 4 CG2R61 5 CG2R61 6 CG2R61 7 CG2R61 8 CG2R61 9 CG2R61 10 CG2R61 11 HGR61 12 HGR61 13 HGR61 14 HGR61 15 HGR61 16 HGR61 17 HGR61 18 HGR61
@<TRIPOS>MOLECULE
naphtalene
 18 19 0 0 0
****
USER_CHARGES
INVALID_CHARGES
Pose:  34 Cluster:  34 Fr_nu: 295770 TotEn:    -9.13
@<TRIPOS>ATOM
      1 C1        -55.9795   -8.2701  -50.7762 C.ar   1 LIG      -0.11500
      2 C2        -54.9018   -8.6799  -51.5556 C.ar   1 LIG      -0.11500
      3 C3        -54.1716  -10.7270  -46.9856 C.ar   1 LIG      -0.11500
      4 C4        -53.0940  -11.1367  -47.7652 C.ar   1 LIG      -0.11500
      5 C5        -56.0716   -8.6743  -49.4440 C.ar   1 LIG      -0.11700
      6 C6        -53.9122   -9.4953  -51.0061 C.ar   1 LIG      -0.11700
      7 C7        -55.1613   -9.9114  -47.5352 C.ar   1 LIG      -0.11700
      8 C8        -53.0018  -10.7326  -49.0974 C.ar   1 LIG      -0.11700
      9 C9        -55.0846   -9.4951  -48.8743 C.ar   1 LIG       0.00400
     10 C10       -53.9888   -9.9118  -49.6670 C.ar   1 LIG       0.00400
     11 H1        -56.7499   -7.6358  -51.2047 H      1 LIG       0.11500
     12 H2        -54.8308   -8.3644  -52.5925 H      1 LIG       0.11500
     13 H3        -54.2431  -11.0420  -45.9484 H      1 LIG       0.11500
     14 H4        -52.3247  -11.7722  -47.3366 H      1 LIG       0.11500
     15 H5        -56.9231   -8.3423  -48.8535 H      1 LIG       0.11500
     16 H6        -53.0784   -9.8031  -51.6337 H      1 LIG       0.11500
     17 H7        -55.9945   -9.6031  -46.9072 H      1 LIG       0.11500
     18 H8        -52.1508  -11.0651  -49.6883 H      1 LIG       0.11500
@<TRIPOS>BOND
      1       1       2 ar
      2       1       5 ar
      3       2       6 ar
      4       3       4 ar
      5       3       7 ar
      6       4       8 ar
      7       5       9 ar
      8       6      10 ar
      9       7       9 ar
     10       8      10 ar
     11       9      10 ar
     12       1      11 1
     13       2      12 1
     14       3      13 1
     15       4      14 1
     16       5      15 1
     17       6      16 1
     18       7      17 1
     19       8      18 1
@<TRIPOS>ALT_TYPE
CGenFF_4.0_ALT_TYPE_SET
CGenFF_4.0 1 CG2R61 2 CG2R61 3 CG2R61 4 CG2R61 5 CG2R61 6 CG2R61 7 CG2R61 8 CG2R61 9 CG2R61 10 CG2R61 11 HGR61 12 HGR61 13 HGR61 14 HGR61 15 HGR61 16 HGR61 17 HGR61 18 HGR61
@<TRIPOS>MOLECULE
naphtalene
 18 19 0 0 0
****
USER_CHARGES
INVALID_CHARGES
Pose:  35 Cluster:  35 Fr_nu: 148947 TotEn:    -8.97
@<TRIPOS>ATOM
      1 C1        -52.3179  -14.0610  -48.1493 C.ar   1 LIG      -0.11500
      2 C2        -53.0843  -13.7270  -49.2619 C.ar   1 LIG      -0.11500
      3 C3        -54.2356  -10.3166  -45.7049 C.ar   1 LIG      -0.11500
      4 C4        -55.0019   -9.9827  -46.8176 C.ar   1 LIG      -0.11500
      5 C5        -52.4093  -13.2991  -46.9840 C.ar   1 LIG      -0.11700
      6 C6        -53.9449  -12.6301  -49.2138 C.ar   1 LIG      -0.11700
      7 C7        -53.3750  -11.4136  -45.7531 C.ar   1 LIG      -0.11700
      8 C8        -54.9106  -10.7445  -47.9829 C.ar   1 LIG      -0.11700
      9 C9        -53.2703  -12.1915  -46.9177 C.ar   1 LIG       0.00400
     10 C10       -54.0496  -11.8520  -48.0492 C.ar   1 LIG       0.00400
     11 H1        -51.6477  -14.9147  -48.1876 H      1 LIG       0.11500
     12 H2        -53.0126  -14.3209  -50.1685 H      1 LIG       0.11500
     13 H3        -54.3069   -9.7231  -44.7978 H      1 LIG       0.11500
     14 H4        -55.6710   -9.1281  -46.7792 H      1 LIG       0.11500
     15 H5        -51.8005  -13.5783  -46.1265 H      1 LIG       0.11500
     16 H6        -54.5350  -12.3877  -50.0952 H      1 LIG       0.11500
     17 H7        -52.7857  -11.6563  -44.8713 H      1 LIG       0.11500
     18 H8        -55.5188  -10.4650  -48.8408 H      1 LIG       0.11500
@<TRIPOS>BOND
      1       1       2 ar
      2       1       5 ar
      3       2       6 ar
      4       3       4 ar
      5       3       7 ar
      6       4       8 ar
      7       5       9 ar
      8       6      10 ar
      9       7       9 ar
     10       8      10 ar
     11       9      10 ar
     12       1      11 1
     13       2      12 1
     14       3      13 1
     15       4      14 1
     16       5      15 1
     17       6      16 1
     18       7      17 1
     19       8      18 1
@<TRIPOS>ALT_TYPE
CGenFF_4.0_ALT_TYPE_SET
CGenFF_4.0 1 CG2R61 2 CG2R61 3 CG2R61 4 CG2R61 5 CG2R61 6 CG2R61 7 CG2R61 8 CG2R61 9 CG2R61 10 CG2R61 11 HGR61 12 HGR61 13 HGR61 14 HGR61 15 HGR61 16 HGR61 17 HGR61 18 HGR61
@<TRIPOS>MOLECULE
naphtalene
 18 19 0 0 0
****
USER_CHARGES
INVALID_CHARGES
Pose:  36 Cluster:  36 Fr_nu: 108378 TotEn:    -8.11
@<TRIPOS>ATOM
      1 C1        -74.4006   -1.4065  -31.5742 C.ar   1 LIG      -0.11500
      2 C2        -74.8067   -0.8803  -32.7969 C.ar   1 LIG      -0.11500
      3 C3        -79.0513   -2.1300  -30.3411 C.ar   1 LIG      -0.11500
      4 C4        -79.4573   -1.6037  -31.5638 C.ar   1 LIG      -0.11500
      5 C5        -75.3512   -1.8502  -30.6544 C.ar   1 LIG      -0.11700
      6 C6        -76.1648   -0.7957  -33.1046 C.ar   1 LIG      -0.11700
      7 C7        -77.6931   -2.2146  -30.0334 C.ar   1 LIG      -0.11700
      8 C8        -78.5068   -1.1599  -32.4836 C.ar   1 LIG      -0.11700
      9 C9        -76.7226   -1.7726  -30.9473 C.ar   1 LIG       0.00400
     10 C10       -77.1354   -1.2375  -32.1907 C.ar   1 LIG       0.00400
     11 H1        -73.3432   -1.4716  -31.3350 H      1 LIG       0.11500
     12 H2        -74.0659   -0.5354  -33.5124 H      1 LIG       0.11500
     13 H3        -79.7918   -2.4752  -29.6251 H      1 LIG       0.11500
     14 H4        -80.5148   -1.5376  -31.8019 H      1 LIG       0.11500
     15 H5        -75.0108   -2.2576  -29.7046 H      1 LIG       0.11500
     16 H6        -76.4595   -0.3814  -34.0665 H      1 LIG       0.11500
     17 H7        -77.3986   -2.6297  -29.0718 H      1 LIG       0.11500
     18 H8        -78.8469   -0.7518  -33.4332 H      1 LIG       0.11500
@<TRIPOS>BOND
      1       1       2 ar
      2       1       5 ar
      3       2       6 ar
      4       3       4 ar
      5       3       7 ar
      6       4       8 ar
      7       5       9 ar
      8       6      10 ar
      9       7       9 ar
     10       8      10 ar
     11       9      10 ar
     12       1      11 1
     13       2      12 1
     14       3      13 1
     15       4      14 1
     16       5      15 1
     17       6      16 1
     18       7      17 1
     19       8      18 1
@<TRIPOS>ALT_TYPE
CGenFF_4.0_ALT_TYPE_SET
CGenFF_4.0 1 CG2R61 2 CG2R61 3 CG2R61 4 CG2R61 5 CG2R61 6 CG2R61 7 CG2R61 8 CG2R61 9 CG2R61 10 CG2R61 11 HGR61 12 HGR61 13 HGR61 14 HGR61 15 HGR61 16 HGR61 17 HGR61 18 HGR61
@<TRIPOS>MOLECULE
naphtalene
 18 19 0 0 0
****
USER_CHARGES
INVALID_CHARGES
Pose:  37 Cluster:  37 Fr_nu:  51054 TotEn:    -8.02
@<TRIPOS>ATOM
      1 C1        -79.8954   -1.0126  -31.3028 C.ar   1 LIG      -0.11500
      2 C2        -79.9034    0.3784  -31.3475 C.ar   1 LIG      -0.11500
      3 C3        -75.3995   -1.0461  -33.1626 C.ar   1 LIG      -0.11500
      4 C4        -75.4076    0.3448  -33.2073 C.ar   1 LIG      -0.11500
      5 C5        -78.7753   -1.7191  -31.7420 C.ar   1 LIG      -0.11700
      6 C6        -78.7916    1.0682  -31.8315 C.ar   1 LIG      -0.11700
      7 C7        -76.5114   -1.7360  -32.6785 C.ar   1 LIG      -0.11700
      8 C8        -76.5276    1.0514  -32.7681 C.ar   1 LIG      -0.11700
      9 C9        -77.6473   -1.0411  -32.2324 C.ar   1 LIG       0.00400
     10 C10       -77.6556    0.3734  -32.2778 C.ar   1 LIG       0.00400
     11 H1        -80.7614   -1.5491  -30.9265 H      1 LIG       0.11500
     12 H2        -80.7757    0.9274  -31.0051 H      1 LIG       0.11500
     13 H3        -74.5272   -1.5959  -33.5048 H      1 LIG       0.11500
     14 H4        -74.5419    0.8808  -33.5851 H      1 LIG       0.11500
     15 H5        -78.7914   -2.8061  -31.6984 H      1 LIG       0.11500
     16 H6        -78.8196    2.1556  -31.8568 H      1 LIG       0.11500
     17 H7        -76.4828   -2.8233  -32.6525 H      1 LIG       0.11500
     18 H8        -76.5121    2.1385  -32.8124 H      1 LIG       0.11500
@<TRIPOS>BOND
      1       1       2 ar
      2       1       5 ar
      3       2       6 ar
      4       3       4 ar
      5       3       7 ar
      6       4       8 ar
      7       5       9 ar
      8       6      10 ar
      9       7       9 ar
     10       8      10 ar
     11       9      10 ar
     12       1      11 1
     13       2      12 1
     14       3      13 1
     15       4      14 1
     16       5      15 1
     17       6      16 1
     18       7      17 1
     19       8      18 1
@<TRIPOS>ALT_TYPE
CGenFF_4.0_ALT_TYPE_SET
CGenFF_4.0 1 CG2R61 2 CG2R61 3 CG2R61 4 CG2R61 5 CG2R61 6 CG2R61 7 CG2R61 8 CG2R61 9 CG2R61 10 CG2R61 11 HGR61 12 HGR61 13 HGR61 14 HGR61 15 HGR61 16 HGR61 17 HGR61 18 HGR61
# TRIPOS MOL2 file generated by SEED

@<TRIPOS>MOLECULE
pyrazole
 9 9 0 0 0
****
USER_CHARGES
INVALID_CHARGES
Pose:   1 Cluster:   1 Fr_nu: 1825407 TotEn:   -18.76
@<TRIPOS>ATOM
      1 C1        -77.5796  -10.8784  -42.4451 C.2    1 LIG      -0.25100
      2 C2        -76.6716   -9.8116  -42.3068 C.2    1 LIG       0.13200
      3 C3        -78.5266  -10.6510  -41.4766 C.2    1 LIG      -0.03800
      4 N1        -77.0113   -8.9689  -41.3278 N.2    1 LIG      -0.57800
      5 N2        -78.1434   -9.5060  -40.8421 N.pl3  1 LIG      -0.05900
      6 H1        -77.5526  -11.6975  -43.1485 H      1 LIG       0.15700
      7 H2        -75.7761   -9.6132  -42.8784 H      1 LIG       0.15600
      8 H3        -79.4172  -11.1898  -41.1868 H      1 LIG       0.15900
      9 H4        -78.6040   -9.0380  -40.0717 H      1 LIG       0.32200
@<TRIPOS>BOND
      1       1       2 1
      2       1       3 2
      3       2       4 2
      4       3       5 1
      5       4       5 1
      6       1       6 1
      7       2       7 1
      8       3       8 1
      9       5       9 1
@<TRIPOS>ALT_TYPE
CGenFF_4.0_ALT_TYPE_SET
CGenFF_4.0 1 CG2R51 2 CG2R52 3 CG2R51 4 NG2R50 5 NG2R51 6 HGR51 7 HGR52 8 HGR52 9 HGP1
@<TRIPOS>MOLECULE
pyrazole
 9 9 0 0 0
****
USER_CHARGES
INVALID_CHARGES
Pose:   2 Cluster:   2 Fr_nu: 7641765 TotEn:   -17.89
@<TRIPOS>ATOM
      1 C1        -81.2240  -12.4431  -42.0800 C.2    1 LIG      -0.25100
      2 C2        -80.3097  -13.5135  -42.0745 C.2    1 LIG       0.13200
      3 C3        -81.1365  -11.9102  -40.8171 C.2    1 LIG      -0.03800
      4 N1        -79.6870  -13.6536  -40.9012 N.2    1 LIG      -0.57800
      5 N2        -80.2108  -12.6643  -40.1577 N.pl3  1 LIG      -0.05900
      6 H1        -81.8576  -12.1041  -42.8862 H      1 LIG       0.15700
      7 H2        -80.0715  -14.1976  -42.8763 H      1 LIG       0.15600
      8 H3        -81.6399  -11.0827  -40.3384 H      1 LIG       0.15900
      9 H4        -79.8911  -12.5615  -39.2027 H      1 LIG       0.32200
@<TRIPOS>BOND
      1       1       2 1
      2       1       3 2
      3       2       4 2
      4       3       5 1
      5       4       5 1
      6       1       6 1
      7       2       7 1
      8       3       8 1
      9       5       9 1
@<TRIPOS>ALT_TYPE
CGenFF_4.0_ALT_TYPE_SET
CGenFF_4.0 1 CG2R51 2 CG2R52 3 CG2R51 4 NG2R50 5 NG2R51 6 HGR51 7 HGR52 8 HGR52 9 HGP1
@<TRIPOS>MOLECULE
pyrazole
 9 9 0 0 0
****
USER_CHARGES
INVALID_CHARGES
Pose:   3 Cluster:   3 Fr_nu: 592944 TotEn:   -17.12
@<TRIPOS>ATOM
      1 C1        -80.8589  -12.4622  -40.8233 C.2    1 LIG      -0.25100
      2 C2        -80.9243  -13.2480  -41.9895 C.2    1 LIG       0.13200
      3 C3        -81.4234  -11.2635  -41.1849 C.2    1 LIG      -0.03800
      4 N1        -81.4862  -12.6028  -43.0151 N.2    1 LIG      -0.57800
      5 N2        -81.7792  -11.3989  -42.4946 N.pl3  1 LIG      -0.05900
      6 H1        -80.4593  -12.7271  -39.8555 H      1 LIG       0.15700
      7 H2        -80.5855  -14.2638  -42.1350 H      1 LIG       0.15600
      8 H3        -81.5979  -10.3462  -40.6412 H      1 LIG       0.15900
      9 H4        -82.2219  -10.7128  -43.0929 H      1 LIG       0.32200
@<TRIPOS>BOND
      1       1       2 1
      2       1       3 2
      3       2       4 2
      4       3       5 1
      5       4       5 1
      6       1       6 1
      7       2       7 1
      8       3       8 1
      9       5       9 1
@<TRIPOS>ALT_TYPE
CGenFF_4.0_ALT_TYPE_SET
CGenFF_4.0 1 CG2R51 2 CG2R52 3 CG2R51 4 NG2R50 5 NG2R51 6 HGR51 7 HGR52 8 HGR52 9 HGP1
@<TRIPOS>MOLECULE
pyrazole
 9 9 0 0 0
****
USER_CHARGES
INVALID_CHARGES
Pose:   4 Cluster:   4 Fr_nu: 841862 TotEn:   -16.11
@<TRIPOS>ATOM
      1 C1        -66.2394  -19.9744  -57.3910 C.2    1 LIG      -0.25100
      2 C2        -66.7807  -21.2722  -57.3227 C.2    1 LIG       0.13200
      3 C3        -67.1213  -19.1968  -56.6811 C.2    1 LIG      -0.03800
      4 N1        -67.9182  -21.3204  -56.6243 N.2    1 LIG      -0.57800
      5 N2        -68.0989  -20.0432  -56.2472 N.pl3  1 LIG      -0.05900
      6 H1        -65.3362  -19.6477  -57.8848 H      1 LIG       0.15700
      7 H2        -66.3939  -22.1848  -57.7531 H      1 LIG       0.15600
      8 H3        -67.1421  -18.1410  -56.4527 H      1 LIG       0.15900
      9 H4        -68.9161  -19.8178  -55.6938 H      1 LIG       0.32200
@<TRIPOS>BOND
      1       1       2 1
      2       1       3 2
      3       2       4 2
      4       3       5 1
      5       4       5 1
      6       1       6 1
      7       2       7 1
      8       3       8 1
      9       5       9 1
@<TRIPOS>ALT_TYPE
CGenFF_4.0_ALT_TYPE_SET
CGenFF_4.0 1 CG2R51 2 CG2R52 3 CG2R51 4 NG2R50 5 NG2R51 6 HGR51 7 HGR52 8 HGR52 9 HGP1
@<TRIPOS>MOLECULE
pyrazole
 9 9 0 0 0
****
USER_CHARGES
INVALID_CHARGES
Pose:   5 Cluster:   5 Fr_nu: 7647453 TotEn:   -15.77
@<TRIPOS>ATOM
      1 C1        -80.2844  -12.7684  -40.2265 C.2    1 LIG      -0.25100
      2 C2        -79.9600  -13.7742  -41.1566 C.2    1 LIG       0.13200
      3 C3        -81.2422  -12.0130  -40.8579 C.2    1 LIG      -0.03800
      4 N1        -80.6553  -13.6701  -42.2922 N.2    1 LIG      -0.57800
      5 N2        -81.4263  -12.5900  -42.0800 N.pl3  1 LIG      -0.05900
      6 H1        -79.8816  -12.6126  -39.2367 H      1 LIG       0.15700
      7 H2        -79.2455  -14.5784  -41.0544 H      1 LIG       0.15600
      8 H3        -81.7951  -11.1354  -40.5554 H      1 LIG       0.15900
      9 H4        -82.0574  -12.2993  -42.8162 H      1 LIG       0.32200
@<TRIPOS>BOND
      1       1       2 1
      2       1       3 2
      3       2       4 2
      4       3       5 1
      5       4       5 1
      6       1       6 1
      7       2       7 1
      8       3       8 1
      9       5       9 1
@<TRIPOS>ALT_TYPE
CGenFF_4.0_ALT_TYPE_SET
CGenFF_4.0 1 CG2R51 2 CG2R52 3 CG2R51 4 NG2R50 5 NG2R51 6 HGR51 7 HGR52 8 HGR52 9 HGP1
@<TRIPOS>MOLECULE
pyrazole
 9 9 0 0 0
****
USER_CHARGES
INVALID_CHARGES
Pose:   6 Cluster:   6 Fr_nu: 1384443 TotEn:   -15.54
@<TRIPOS>ATOM
      1 C1        -79.2243  -12.5413  -41.9776 C.2    1 LIG      -0.25100
      2 C2        -80.1184  -13.6271  -41.9180 C.2    1 LIG       0.13200
      3 C3        -79.7368  -11.6255  -41.0916 C.2    1 LIG      -0.03800
      4 N1        -81.1226  -13.4218  -41.0617 N.2    1 LIG      -0.57800
      5 N2        -80.8627  -12.1964  -40.5749 N.pl3  1 LIG      -0.05900
      6 H1        -78.3327  -12.4366  -42.5779 H      1 LIG       0.15700
      7 H2        -80.0803  -14.5593  -42.4633 H      1 LIG       0.15600
      8 H3        -79.4106  -10.6404  -40.7907 H      1 LIG       0.15900
      9 H4        -81.4994  -11.8073  -39.8908 H      1 LIG       0.32200
@<TRIPOS>BOND
      1       1       2 1
      2       1       3 2
      3       2       4 2
      4       3       5 1
      5       4       5 1
      6       1       6 1
      7       2       7 1
      8       3       8 1
      9       5       9 1
@<TRIPOS>ALT_TYPE
CGenFF_4.0_ALT_TYPE_SET
CGenFF_4.0 1 CG2R51 2 CG2R52 3 CG2R51 4 NG2R50 5 NG2R51 6 HGR51 7 HGR52 8 HGR52 9 HGP1
@<TRIPOS>MOLECULE
pyrazole
 9 9 0 0 0
****
USER_CHARGES
INVALID_CHARGES
Pose:   7 Cluster:   7 Fr_nu: 1573824 TotEn:   -15.28
@<TRIPOS>ATOM
      1 C1        -80.6654  -11.8472  -42.9478 C.2    1 LIG      -0.25100
      2 C2        -80.4298  -13.2175  -43.1676 C.2    1 LIG       0.13200
      3 C3        -80.7192  -11.7229  -41.5811 C.2    1 LIG      -0.03800
      4 N1        -80.3398  -13.9140  -42.0315 N.2    1 LIG      -0.57800
      5 N2        -80.5198  -12.9776  -41.0845 N.pl3  1 LIG      -0.05900
      6 H1        -80.7797  -11.0590  -43.6774 H      1 LIG       0.15700
      7 H2        -80.3203  -13.7379  -44.1084 H      1 LIG       0.15600
      8 H3        -80.8801  -10.8744  -40.9318 H      1 LIG       0.15900
      9 H4        -80.4964  -13.2659  -40.1145 H      1 LIG       0.32200
@<TRIPOS>BOND
      1       1       2 1
      2       1       3 2
      3       2       4 2
      4       3       5 1
      5       4       5 1
      6       1       6 1
      7       2       7 1
      8       3       8 1
      9       5       9 1
@<TRIPOS>ALT_TYPE
CGenFF_4.0_ALT_TYPE_SET
CGenFF_4.0 1 CG2R51 2 CG2R52 3 CG2R51 4 NG2R50 5 NG2R51 6 HGR51 7 HGR52 8 HGR52 9 HGP1
@<TRIPOS>MOLECULE
pyrazole
 9 9 0 0 0
****
USER_CHARGES
INVALID_CHARGES
Pose:   8 Cluster:   8 Fr_nu: 246560 TotEn:   -14.66
@<TRIPOS>ATOM
      1 C1        -78.9761  -10.5391  -41.8637 C.2    1 LIG      -0.25100
      2 C2        -78.1155   -9.6635  -41.1748 C.2    1 LIG       0.13200
      3 C3        -78.2474  -10.9503  -42.9529 C.2    1 LIG      -0.03800
      4 N1        -76.9307   -9.5261  -41.7758 N.2    1 LIG      -0.57800
      5 N2        -77.0414  -10.3208  -42.8538 N.pl3  1 LIG      -0.05900
      6 H1        -79.9833  -10.8322  -41.6070 H      1 LIG       0.15700
      7 H2        -78.3026   -9.1194  -40.2601 H      1 LIG       0.15600
      8 H3        -78.4740  -11.6172  -43.7722 H      1 LIG       0.15900
      9 H4        -76.2523  -10.3859  -43.4846 H      1 LIG       0.32200
@<TRIPOS>BOND
      1       1       2 1
      2       1       3 2
      3       2       4 2
      4       3       5 1
      5       4       5 1
      6       1       6 1
      7       2       7 1
      8       3       8 1
      9       5       9 1
@<TRIPOS>ALT_TYPE
CGenFF_4.0_ALT_TYPE_SET
CGenFF_4.0 1 CG2R51 2 CG2R52 3 CG2R51 4 NG2R50 5 NG2R51 6 HGR51 7 HGR52 8 HGR52 9 HGP1
@<TRIPOS>MOLECULE
pyrazole
 9 9 0 0 0
****
USER_CHARGES
INVALID_CHARGES
Pose:   9 Cluster:   9 Fr_nu: 6328712 TotEn:   -13.76
@<TRIPOS>ATOM
      1 C1        -68.3939  -29.0662  -39.9995 C.2    1 LIG      -0.25100
      2 C2        -69.6152  -28.9219  -39.3146 C.2    1 LIG       0.13200
      3 C3        -68.4420  -28.1169  -40.9910 C.2    1 LIG      -0.03800
      4 N1        -70.3831  -27.9568  -39.8273 N.2    1 LIG      -0.57800
      5 N2        -69.6424  -27.4859  -40.8450 N.pl3  1 LIG      -0.05900
      6 H1        -67.5903  -29.7603  -39.8025 H      1 LIG       0.15700
      7 H2        -69.9780  -29.4801  -38.4634 H      1 LIG       0.15600
      8 H3        -67.7470  -27.8413  -41.7710 H      1 LIG       0.15900
      9 H4        -70.0198  -26.7305  -41.4033 H      1 LIG       0.32200
@<TRIPOS>BOND
      1       1       2 1
      2       1       3 2
      3       2       4 2
      4       3       5 1
      5       4       5 1
      6       1       6 1
      7       2       7 1
      8       3       8 1
      9       5       9 1
@<TRIPOS>ALT_TYPE
CGenFF_4.0_ALT_TYPE_SET
CGenFF_4.0 1 CG2R51 2 CG2R52 3 CG2R51 4 NG2R50 5 NG2R51 6 HGR51 7 HGR52 8 HGR52 9 HGP1
@<TRIPOS>MOLECULE
pyrazole
 9 9 0 0 0
****
USER_CHARGES
INVALID_CHARGES
Pose:  10 Cluster:  10 Fr_nu: 105499 TotEn:   -13.39
@<TRIPOS>ATOM
      1 C1        -76.5167   -0.9974  -32.8280 C.2    1 LIG      -0.25100
      2 C2        -75.6986   -1.8921  -32.1124 C.2    1 LIG       0.13200
      3 C3        -75.7156   -0.5377  -33.8445 C.2    1 LIG      -0.03800
      4 N1        -74.4720   -1.9962  -32.6305 N.2    1 LIG      -0.57800
      5 N2        -74.5133   -1.1610  -33.6825 N.pl3  1 LIG      -0.05900
      6 H1        -77.5436   -0.7240  -32.6351 H      1 LIG       0.15700
      7 H2        -75.9450   -2.4723  -31.2347 H      1 LIG       0.15600
      8 H3        -75.8881    0.1628  -34.6488 H      1 LIG       0.15900
      9 H4        -73.6803   -1.0622  -34.2492 H      1 LIG       0.32200
@<TRIPOS>BOND
      1       1       2 1
      2       1       3 2
      3       2       4 2
      4       3       5 1
      5       4       5 1
      6       1       6 1
      7       2       7 1
      8       3       8 1
      9       5       9 1
@<TRIPOS>ALT_TYPE
CGenFF_4.0_ALT_TYPE_SET
CGenFF_4.0 1 CG2R51 2 CG2R52 3 CG2R51 4 NG2R50 5 NG2R51 6 HGR51 7 HGR52 8 HGR52 9 HGP1
@<TRIPOS>MOLECULE
pyrazole
 9 9 0 0 0
****
USER_CHARGES
INVALID_CHARGES
Pose:  11 Cluster:  11 Fr_nu: 6550047 TotEn:   -13.33
@<TRIPOS>ATOM
      1 C1        -79.9891  -12.6260  -40.8648 C.2    1 LIG      -0.25100
      2 C2        -79.9948  -13.1798  -42.1590 C.2    1 LIG       0.13200
      3 C3        -80.3763  -11.3210  -41.0481 C.2    1 LIG      -0.03800
      4 N1        -80.3571  -12.2989  -43.0953 N.2    1 LIG      -0.57800
      5 N2        -80.5828  -11.1782  -42.3888 N.pl3  1 LIG      -0.05900
      6 H1        -79.7401  -13.1050  -39.9294 H      1 LIG       0.15700
      7 H2        -79.7496  -14.1886  -42.4590 H      1 LIG       0.15600
      8 H3        -80.5180  -10.4991  -40.3613 H      1 LIG       0.15900
      9 H4        -80.8750  -10.3475  -42.8880 H      1 LIG       0.32200
@<TRIPOS>BOND
      1       1       2 1
      2       1       3 2
      3       2       4 2
      4       3       5 1
      5       4       5 1
      6       1       6 1
      7       2       7 1
      8       3       8 1
      9       5       9 1
@<TRIPOS>ALT_TYPE
CGenFF_4.0_ALT_TYPE_SET
CGenFF_4.0 1 CG2R51 2 CG2R52 3 CG2R51 4 NG2R50 5 NG2R51 6 HGR51 7 HGR52 8 HGR52 9 HGP1
@<TRIPOS>MOLECULE
pyrazole
 9 9 0 0 0
****
USER_CHARGES
INVALID_CHARGES
Pose:  12 Cluster:  12 Fr_nu: 8615014 TotEn:   -13.27
@<TRIPOS>ATOM
      1 C1        -80.9512  -12.1964  -42.3571 C.2    1 LIG      -0.25100
      2 C2        -79.8005  -12.9143  -42.7346 C.2    1 LIG       0.13200
      3 C3        -80.6588  -11.7127  -41.1054 C.2    1 LIG      -0.03800
      4 N1        -78.8481  -12.8911  -41.7985 N.2    1 LIG      -0.57800
      5 N2        -79.3996  -12.1527  -40.8204 N.pl3  1 LIG      -0.05900
      6 H1        -81.8647  -12.0491  -42.9141 H      1 LIG       0.15700
      7 H2        -79.6165  -13.4539  -43.6526 H      1 LIG       0.15600
      8 H3        -81.2214  -11.1105  -40.4066 H      1 LIG       0.15900
      9 H4        -78.8590  -11.9891  -39.9803 H      1 LIG       0.32200
@<TRIPOS>BOND
      1       1       2 1
      2       1       3 2
      3       2       4 2
      4       3       5 1
      5       4       5 1
      6       1       6 1
      7       2       7 1
      8       3       8 1
      9       5       9 1
@<TRIPOS>ALT_TYPE
CGenFF_4.0_ALT_TYPE_SET
CGenFF_4.0 1 CG2R51 2 CG2R52 3 CG2R51 4 NG2R50 5 NG2R51 6 HGR51 7 HGR52 8 HGR52 9 HGP1
@<TRIPOS>MOLECULE
pyrazole
 9 9 0 0 0
****
USER_CHARGES
INVALID_CHARGES
Pose:  13 Cluster:  13 Fr_nu: 148967 TotEn:   -13.14
@<TRIPOS>ATOM
      1 C1        -74.8908   -1.2434  -32.9365 C.2    1 LIG      -0.25100
      2 C2        -76.0568   -1.0277  -32.1778 C.2    1 LIG       0.13200
      3 C3        -75.0310   -0.4166  -34.0242 C.2    1 LIG      -0.03800
      4 N1        -76.8772   -0.1337  -32.7360 N.2    1 LIG      -0.57800
      5 N2        -76.2259    0.2197  -33.8571 N.pl3  1 LIG      -0.05900
      6 H1        -74.0637   -1.9049  -32.7249 H      1 LIG       0.15700
      7 H2        -76.3432   -1.4850  -31.2415 H      1 LIG       0.15600
      8 H3        -74.4036   -0.2296  -34.8837 H      1 LIG       0.15900
      9 H4        -76.6574    0.9026  -34.4673 H      1 LIG       0.32200
@<TRIPOS>BOND
      1       1       2 1
      2       1       3 2
      3       2       4 2
      4       3       5 1
      5       4       5 1
      6       1       6 1
      7       2       7 1
      8       3       8 1
      9       5       9 1
@<TRIPOS>ALT_TYPE
CGenFF_4.0_ALT_TYPE_SET
CGenFF_4.0 1 CG2R51 2 CG2R52 3 CG2R51 4 NG2R50 5 NG2R51 6 HGR51 7 HGR52 8 HGR52 9 HGP1
@<TRIPOS>MOLECULE
pyrazole
 9 9 0 0 0
****
USER_CHARGES
INVALID_CHARGES
Pose:  14 Cluster:  14 Fr_nu: 2609026 TotEn:   -12.88
@<TRIPOS>ATOM
      1 C1        -78.9043  -11.5482  -42.6854 C.2    1 LIG      -0.25100
      2 C2        -77.6533  -10.9208  -42.5329 C.2    1 LIG       0.13200
      3 C3        -79.5833  -11.2451  -41.5306 C.2    1 LIG      -0.03800
      4 N1        -77.5416  -10.2683  -41.3729 N.2    1 LIG      -0.57800
      5 N2        -78.7311  -10.4839  -40.7858 N.pl3  1 LIG      -0.05900
      6 H1        -79.2644  -12.1371  -43.5159 H      1 LIG       0.15700
      7 H2        -76.8181  -10.9122  -43.2187 H      1 LIG       0.15600
      8 H3        -80.5728  -11.4988  -41.1786 H      1 LIG       0.15900
      9 H4        -78.8942  -10.0818  -39.8712 H      1 LIG       0.32200
@<TRIPOS>BOND
      1       1       2 1
      2       1       3 2
      3       2       4 2
      4       3       5 1
      5       4       5 1
      6       1       6 1
      7       2       7 1
      8       3       8 1
      9       5       9 1
@<TRIPOS>ALT_TYPE
CGenFF_4.0_ALT_TYPE_SET
CGenFF_4.0 1 CG2R51 2 CG2R52 3 CG2R51 4 NG2R50 5 NG2R51 6 HGR51 7 HGR52 8 HGR52 9 HGP1
@<TRIPOS>MOLECULE
pyrazole
 9 9 0 0 0
****
USER_CHARGES
INVALID_CHARGES
Pose:  15 Cluster:  15 Fr_nu: 2487375 TotEn:   -12.82
@<TRIPOS>ATOM
      1 C1        -67.3371  -20.6136  -57.1913 C.2    1 LIG      -0.25100
      2 C2        -65.9993  -20.1755  -57.1833 C.2    1 LIG       0.13200
      3 C3        -67.9713  -19.7971  -56.2871 C.2    1 LIG      -0.03800
      4 N1        -65.7946  -19.1594  -56.3410 N.2    1 LIG      -0.57800
      5 N2        -67.0122  -18.9521  -55.8112 N.pl3  1 LIG      -0.05900
      6 H1        -67.7807  -21.4093  -57.7715 H      1 LIG       0.15700
      7 H2        -65.1649  -20.5546  -57.7558 H      1 LIG       0.15600
      8 H3        -68.9949  -19.7440  -55.9454 H      1 LIG       0.15900
      9 H4        -67.1175  -18.2149  -55.1255 H      1 LIG       0.32200
@<TRIPOS>BOND
      1       1       2 1
      2       1       3 2
      3       2       4 2
      4       3       5 1
      5       4       5 1
      6       1       6 1
      7       2       7 1
      8       3       8 1
      9       5       9 1
@<TRIPOS>ALT_TYPE
CGenFF_4.0_ALT_TYPE_SET
CGenFF_4.0 1 CG2R51 2 CG2R52 3 CG2R51 4 NG2R50 5 NG2R51 6 HGR51 7 HGR52 8 HGR52 9 HGP1
@<TRIPOS>MOLECULE
pyrazole
 9 9 0 0 0
****
USER_CHARGES
INVALID_CHARGES
Pose:  16 Cluster:  16 Fr_nu: 257595 TotEn:   -12.77
@<TRIPOS>ATOM
      1 C1        -80.0304  -21.3996  -31.5501 C.2    1 LIG      -0.25100
      2 C2        -79.3775  -20.5927  -30.5991 C.2    1 LIG       0.13200
      3 C3        -79.0483  -21.7313  -32.4511 C.2    1 LIG      -0.03800
      4 N1        -78.0809  -20.4223  -30.8706 N.2    1 LIG      -0.57800
      5 N2        -77.9110  -21.1268  -32.0023 N.pl3  1 LIG      -0.05900
      6 H1        -81.0675  -21.6998  -31.5787 H      1 LIG       0.15700
      7 H2        -79.7926  -20.1212  -29.7198 H      1 LIG       0.15600
      8 H3        -79.0566  -22.3277  -33.3520 H      1 LIG       0.15900
      9 H4        -76.9883  -21.1510  -32.4180 H      1 LIG       0.32200
@<TRIPOS>BOND
      1       1       2 1
      2       1       3 2
      3       2       4 2
      4       3       5 1
      5       4       5 1
      6       1       6 1
      7       2       7 1
      8       3       8 1
      9       5       9 1
@<TRIPOS>ALT_TYPE
CGenFF_4.0_ALT_TYPE_SET
CGenFF_4.0 1 CG2R51 2 CG2R52 3 CG2R51 4 NG2R50 5 NG2R51 6 HGR51 7 HGR52 8 HGR52 9 HGP1
@<TRIPOS>MOLECULE
pyrazole
 9 9 0 0 0
****
USER_CHARGES
INVALID_CHARGES
Pose:  17 Cluster:  17 Fr_nu: 271512 TotEn:   -11.59
@<TRIPOS>ATOM
      1 C1        -67.0814   -0.6486  -26.1712 C.2    1 LIG      -0.25100
      2 C2        -67.4682   -0.9400  -27.4931 C.2    1 LIG       0.13200
      3 C3        -65.8129   -1.1640  -26.0632 C.2    1 LIG      -0.03800
      4 N1        -66.5220   -1.5900  -28.1758 N.2    1 LIG      -0.57800
      5 N2        -65.5279   -1.7112  -27.2796 N.pl3  1 LIG      -0.05900
      6 H1        -67.6425   -0.1362  -25.4038 H      1 LIG       0.15700
      7 H2        -68.4004   -0.7063  -27.9872 H      1 LIG       0.15600
      8 H3        -65.1043   -1.1922  -25.2480 H      1 LIG       0.15900
      9 H4        -64.6791   -2.1827  -27.5660 H      1 LIG       0.32200
@<TRIPOS>BOND
      1       1       2 1
      2       1       3 2
      3       2       4 2
      4       3       5 1
      5       4       5 1
      6       1       6 1
      7       2       7 1
      8       3       8 1
      9       5       9 1
@<TRIPOS>ALT_TYPE
CGenFF_4.0_ALT_TYPE_SET
CGenFF_4.0 1 CG2R51 2 CG2R52 3 CG2R51 4 NG2R50 5 NG2R51 6 HGR51 7 HGR52 8 HGR52 9 HGP1
@<TRIPOS>MOLECULE
pyrazole
 9 9 0 0 0
****
USER_CHARGES
INVALID_CHARGES
Pose:  18 Cluster:  18 Fr_nu: 389297 TotEn:   -11.45
@<TRIPOS>ATOM
      1 C1        -66.1880  -20.4111  -57.1112 C.2    1 LIG      -0.25100
      2 C2        -67.5116  -20.6374  -57.5341 C.2    1 LIG       0.13200
      3 C3        -66.2647  -19.2826  -56.3321 C.2    1 LIG      -0.03800
      4 N1        -68.3665  -19.7260  -57.0626 N.2    1 LIG      -0.57800
      5 N2        -67.5785  -18.9160  -56.3352 N.pl3  1 LIG      -0.05900
      6 H1        -65.3020  -20.9855  -57.3382 H      1 LIG       0.15700
      7 H2        -67.8887  -21.4282  -58.1667 H      1 LIG       0.15600
      8 H3        -65.5194  -18.7188  -55.7899 H      1 LIG       0.15900
      9 H4        -68.0049  -18.1266  -55.8664 H      1 LIG       0.32200
@<TRIPOS>BOND
      1       1       2 1
      2       1       3 2
      3       2       4 2
      4       3       5 1
      5       4       5 1
      6       1       6 1
      7       2       7 1
      8       3       8 1
      9       5       9 1
@<TRIPOS>ALT_TYPE
CGenFF_4.0_ALT_TYPE_SET
CGenFF_4.0 1 CG2R51 2 CG2R52 3 CG2R51 4 NG2R50 5 NG2R51 6 HGR51 7 HGR52 8 HGR52 9 HGP1
@<TRIPOS>MOLECULE
pyrazole
 9 9 0 0 0
****
USER_CHARGES
INVALID_CHARGES
Pose:  19 Cluster:  19 Fr_nu: 174705 TotEn:   -10.80
@<TRIPOS>ATOM
      1 C1        -67.8162    5.3224  -49.2669 C.2    1 LIG      -0.25100
      2 C2        -68.0113    4.2485  -50.1560 C.2    1 LIG       0.13200
      3 C3        -67.0623    4.7924  -48.2485 C.2    1 LIG      -0.03800
      4 N1        -67.4282    3.1214  -49.7391 N.2    1 LIG      -0.57800
      5 N2        -66.8592    3.4842  -48.5769 N.pl3  1 LIG      -0.05900
      6 H1        -68.1713    6.3388  -49.3519 H      1 LIG       0.15700
      7 H2        -68.5546    4.2399  -51.0901 H      1 LIG       0.15600
      8 H3        -66.6630    5.2179  -47.3392 H      1 LIG       0.15900
      9 H4        -66.3460    2.7846  -48.0554 H      1 LIG       0.32200
@<TRIPOS>BOND
      1       1       2 1
      2       1       3 2
      3       2       4 2
      4       3       5 1
      5       4       5 1
      6       1       6 1
      7       2       7 1
      8       3       8 1
      9       5       9 1
@<TRIPOS>ALT_TYPE
CGenFF_4.0_ALT_TYPE_SET
CGenFF_4.0 1 CG2R51 2 CG2R52 3 CG2R51 4 NG2R50 5 NG2R51 6 HGR51 7 HGR52 8 HGR52 9 HGP1
@<TRIPOS>MOLECULE
pyrazole
 9 9 0 0 0
****
USER_CHARGES
INVALID_CHARGES
Pose:  20 Cluster:  20 Fr_nu: 3289947 TotEn:    -9.83
@<TRIPOS>ATOM
      1 C1        -53.7754  -10.8787  -46.1390 C.2    1 LIG      -0.25100
      2 C2        -52.7974  -11.1855  -45.1740 C.2    1 LIG       0.13200
      3 C3        -54.0354   -9.5431  -45.9516 C.2    1 LIG      -0.03800
      4 N1        -52.4590  -10.1299  -44.4290 N.2    1 LIG      -0.57800
      5 N2        -53.2284   -9.1465  -44.9260 N.pl3  1 LIG      -0.05900
      6 H1        -54.2284  -11.5331  -46.8690 H      1 LIG       0.15700
      7 H2        -52.3175  -12.1346  -44.9822 H      1 LIG       0.15600
      8 H3        -54.7084   -8.8553  -46.4430 H      1 LIG       0.15900
      9 H4        -53.1533   -8.2246  -44.5146 H      1 LIG       0.32200
@<TRIPOS>BOND
      1       1       2 1
      2       1       3 2
      3       2       4 2
      4       3       5 1
      5       4       5 1
      6       1       6 1
      7       2       7 1
      8       3       8 1
      9       5       9 1
@<TRIPOS>ALT_TYPE
CGenFF_4.0_ALT_TYPE_SET
CGenFF_4.0 1 CG2R51 2 CG2R52 3 CG2R51 4 NG2R50 5 NG2R51 6 HGR51 7 HGR52 8 HGR52 9 HGP1
@<TRIPOS>MOLECULE
pyrazole
 9 9 0 0 0
****
USER_CHARGES
INVALID_CHARGES
Pose:  21 Cluster:  21 Fr_nu: 101406 TotEn:    -9.75
@<TRIPOS>ATOM
      1 C1        -82.2484   -7.4908  -29.6197 C.2    1 LIG      -0.25100
      2 C2        -81.7099   -8.3988  -30.5510 C.2    1 LIG       0.13200
      3 C3        -82.0812   -6.2594  -30.2046 C.2    1 LIG      -0.03800
      4 N1        -81.2362   -7.7957  -31.6445 N.2    1 LIG      -0.57800
      5 N2        -81.4766   -6.4955  -31.4042 N.pl3  1 LIG      -0.05900
      6 H1        -82.6960   -7.6989  -28.6591 H      1 LIG       0.15700
      7 H2        -81.6424   -9.4748  -30.4782 H      1 LIG       0.15600
      8 H3        -82.3302   -5.2588  -29.8815 H      1 LIG       0.15900
      9 H4        -81.1988   -5.8192  -32.1044 H      1 LIG       0.32200
@<TRIPOS>BOND
      1       1       2 1
      2       1       3 2
      3       2       4 2
      4       3       5 1
      5       4       5 1
      6       1       6 1
      7       2       7 1
      8       3       8 1
      9       5       9 1
@<TRIPOS>ALT_TYPE
CGenFF_4.0_ALT_TYPE_SET
CGenFF_4.0 1 CG2R51 2 CG2R52 3 CG2R51 4 NG2R50 5 NG2R51 6 HGR51 7 HGR52 8 HGR52 9 HGP1
@<TRIPOS>MOLECULE
pyrazole
 9 9 0 0 0
****
USER_CHARGES
INVALID_CHARGES
Pose:  22 Cluster:  22 Fr_nu: 5674782 TotEn:    -9.74
@<TRIPOS>ATOM
      1 C1        -80.3122   -6.8740  -30.5036 C.2    1 LIG      -0.25100
      2 C2        -80.5373   -7.4355  -31.7748 C.2    1 LIG       0.13200
      3 C3        -81.0886   -7.6242  -29.6546 C.2    1 LIG      -0.03800
      4 N1        -81.3898   -8.4631  -31.7410 N.2    1 LIG      -0.57800
      5 N2        -81.7072   -8.5535  -30.4382 N.pl3  1 LIG      -0.05900
      6 H1        -79.6759   -6.0425  -30.2389 H      1 LIG       0.15700
      7 H2        -80.1161   -7.1383  -32.7246 H      1 LIG       0.15600
      8 H3        -81.2547   -7.5800  -28.5879 H      1 LIG       0.15900
      9 H4        -82.3570   -9.2750  -30.1520 H      1 LIG       0.32200
@<TRIPOS>BOND
      1       1       2 1
      2       1       3 2
      3       2       4 2
      4       3       5 1
      5       4       5 1
      6       1       6 1
      7       2       7 1
      8       3       8 1
      9       5       9 1
@<TRIPOS>ALT_TYPE
CGenFF_4.0_ALT_TYPE_SET
CGenFF_4.0 1 CG2R51 2 CG2R52 3 CG2R51 4 NG2R50 5 NG2R51 6 HGR51 7 HGR52 8 HGR52 9 HGP1
@<TRIPOS>MOLECULE
pyrazole
 9 9 0 0 0
****
USER_CHARGES
INVALID_CHARGES
Pose:  23 Cluster:  23 Fr_nu: 3289640 TotEn:    -9.50
@<TRIPOS>ATOM
      1 C1        -52.7174  -11.1524  -45.2240 C.2    1 LIG      -0.25100
      2 C2        -53.7974  -11.2165  -46.1247 C.2    1 LIG       0.13200
      3 C3        -52.7824   -9.8845  -44.6998 C.2    1 LIG      -0.03800
      4 N1        -54.4973  -10.0800  -46.1724 N.2    1 LIG      -0.57800
      5 N2        -53.8558   -9.2896  -45.2949 N.pl3  1 LIG      -0.05900
      6 H1        -51.9932  -11.9177  -44.9868 H      1 LIG       0.15700
      7 H2        -54.1033  -12.0440  -46.7488 H      1 LIG       0.15600
      8 H3        -52.1739   -9.3631  -43.9751 H      1 LIG       0.15900
      9 H4        -54.2049   -8.3503  -45.1515 H      1 LIG       0.32200
@<TRIPOS>BOND
      1       1       2 1
      2       1       3 2
      3       2       4 2
      4       3       5 1
      5       4       5 1
      6       1       6 1
      7       2       7 1
      8       3       8 1
      9       5       9 1
@<TRIPOS>ALT_TYPE
CGenFF_4.0_ALT_TYPE_SET
CGenFF_4.0 1 CG2R51 2 CG2R52 3 CG2R51 4 NG2R50 5 NG2R51 6 HGR51 7 HGR52 8 HGR52 9 HGP1
@<TRIPOS>MOLECULE
pyrazole
 9 9 0 0 0
****
USER_CHARGES
INVALID_CHARGES
Pose:  24 Cluster:  24 Fr_nu: 5315135 TotEn:    -9.19
@<TRIPOS>ATOM
      1 C1        -80.3492  -12.1838  -42.3362 C.2    1 LIG      -0.25100
      2 C2        -81.7135  -12.3830  -42.6208 C.2    1 LIG       0.13200
      3 C3        -80.3416  -11.5514  -41.1170 C.2    1 LIG      -0.03800
      4 N1        -82.5144  -11.9153  -41.6597 N.2    1 LIG      -0.57800
      5 N2        -81.6508  -11.4159  -40.7592 N.pl3  1 LIG      -0.05900
      6 H1        -79.4910  -12.4603  -42.9306 H      1 LIG       0.15700
      7 H2        -82.1575  -12.8492  -43.4887 H      1 LIG       0.15600
      8 H3        -79.5408  -11.1916  -40.4872 H      1 LIG       0.15900
      9 H4        -82.0253  -10.9927  -39.9192 H      1 LIG       0.32200
@<TRIPOS>BOND
      1       1       2 1
      2       1       3 2
      3       2       4 2
      4       3       5 1
      5       4       5 1
      6       1       6 1
      7       2       7 1
      8       3       8 1
      9       5       9 1
@<TRIPOS>ALT_TYPE
CGenFF_4.0_ALT_TYPE_SET
CGenFF_4.0 1 CG2R51 2 CG2R52 3 CG2R51 4 NG2R50 5 NG2R51 6 HGR51 7 HGR52 8 HGR52 9 HGP1
@<TRIPOS>MOLECULE
pyrazole
 9 9 0 0 0
****
USER_CHARGES
INVALID_CHARGES
Pose:  25 Cluster:  25 Fr_nu: 8510572 TotEn:    -9.15
@<TRIPOS>ATOM
      1 C1        -68.8694    4.7564  -49.0433 C.2    1 LIG      -0.25100
      2 C2        -67.7773    3.8683  -49.0330 C.2    1 LIG       0.13200
      3 C3        -69.4687    4.5495  -50.2617 C.2    1 LIG      -0.03800
      4 N1        -67.6857    3.1504  -50.1556 N.2    1 LIG      -0.57800
      5 N2        -68.7281    3.5871  -50.8828 N.pl3  1 LIG      -0.05900
      6 H1        -69.1799    5.4493  -48.2753 H      1 LIG       0.15700
      7 H2        -67.0438    3.7145  -48.2544 H      1 LIG       0.15600
      8 H3        -70.3344    4.9920  -50.7331 H      1 LIG       0.15900
      9 H4        -68.8750    3.1846  -51.7999 H      1 LIG       0.32200
@<TRIPOS>BOND
      1       1       2 1
      2       1       3 2
      3       2       4 2
      4       3       5 1
      5       4       5 1
      6       1       6 1
      7       2       7 1
      8       3       8 1
      9       5       9 1
@<TRIPOS>ALT_TYPE
CGenFF_4.0_ALT_TYPE_SET
CGenFF_4.0 1 CG2R51 2 CG2R52 3 CG2R51 4 NG2R50 5 NG2R51 6 HGR51 7 HGR52 8 HGR52 9 HGP1
@<TRIPOS>MOLECULE
pyrazole
 9 9 0 0 0
****
USER_CHARGES
INVALID_CHARGES
Pose:  26 Cluster:  26 Fr_nu: 175770 TotEn:    -4.53
@<TRIPOS>ATOM
      1 C1        -65.9387    4.4976  -51.0851 C.2    1 LIG      -0.25100
      2 C2        -67.0936    3.6930  -51.1056 C.2    1 LIG       0.13200
      3 C3        -65.2361    4.0618  -49.9883 C.2    1 LIG      -0.03800
      4 N1        -67.1266    2.8126  -50.1017 N.2    1 LIG      -0.57800
      5 N2        -65.9836    3.0613  -49.4401 N.pl3  1 LIG      -0.05900
      6 H1        -65.6542    5.2832  -51.7694 H      1 LIG       0.15700
      7 H2        -67.9130    3.7118  -51.8099 H      1 LIG       0.15600
      8 H3        -64.2940    4.3681  -49.5570 H      1 LIG       0.15900
      9 H4        -65.7761    2.5093  -48.6173 H      1 LIG       0.32200
@<TRIPOS>BOND
      1       1       2 1
      2       1       3 2
      3       2       4 2
      4       3       5 1
      5       4       5 1
      6       1       6 1
      7       2       7 1
      8       3       8 1
      9       5       9 1
@<TRIPOS>ALT_TYPE
CGenFF_4.0_ALT_TYPE_SET
CGenFF_4.0 1 CG2R51 2 CG2R52 3 CG2R51 4 NG2R50 5 NG2R51 6 HGR51 7 HGR52 8 HGR52 9 HGP1
@<TRIPOS>MOLECULE
pyrazole
 9 9 0 0 0
****
USER_CHARGES
INVALID_CHARGES
Pose:  27 Cluster:  27 Fr_nu: 8661681 TotEn:    -3.87
@<TRIPOS>ATOM
      1 C1        -65.5817    3.7027  -50.9946 C.2    1 LIG      -0.25100
      2 C2        -66.6424    3.6510  -50.0706 C.2    1 LIG       0.13200
      3 C3        -66.0642    3.0584  -52.1075 C.2    1 LIG      -0.03800
      4 N1        -67.7177    3.0237  -50.5544 N.2    1 LIG      -0.57800
      5 N2        -67.3353    2.6753  -51.7947 N.pl3  1 LIG      -0.05900
      6 H1        -64.6042    4.1453  -50.8723 H      1 LIG       0.15700
      7 H2        -66.6766    4.0439  -49.0645 H      1 LIG       0.15600
      8 H3        -65.6267    2.8409  -53.0712 H      1 LIG       0.15900
      9 H4        -67.9944    2.1733  -52.3764 H      1 LIG       0.32200
@<TRIPOS>BOND
      1       1       2 1
      2       1       3 2
      3       2       4 2
      4       3       5 1
      5       4       5 1
      6       1       6 1
      7       2       7 1
      8       3       8 1
      9       5       9 1
@<TRIPOS>ALT_TYPE
CGenFF_4.0_ALT_TYPE_SET
CGenFF_4.0 1 CG2R51 2 CG2R52 3 CG2R51 4 NG2R50 5 NG2R51 6 HGR51 7 HGR52 8 HGR52 9 HGP1
@<TRIPOS>MOLECULE
4_lactone
 9 9 0 0 0
****
USER_CHARGES
INVALID_CHARGES
Pose:   1 Cluster:   1 Fr_nu: 615154 TotEn:   -21.59
@<TRIPOS>ATOM
      1 C1        -80.4562  -13.5525  -41.3619 C.2    1 LIG       0.04000
      2 C2        -80.1860  -12.1809  -40.7179 C.3    1 LIG       0.11000
      3 C3        -81.4207  -11.7666  -41.5127 C.3    1 LIG       0.08100
      4 O1        -79.9642  -14.6580  -41.3484 O.2    1 LIG      -0.32000
      5 O2        -81.5486  -13.1147  -42.0437 O.3    1 LIG      -0.27100
      6 H1        -80.2955  -12.1691  -39.6324 H      1 LIG       0.09000
      7 H2        -79.2461  -11.7210  -41.0275 H      1 LIG       0.09000
      8 H3        -82.2935  -11.4830  -40.9182 H      1 LIG       0.09000
      9 H4        -81.2467  -11.0365  -42.3078 H      1 LIG       0.09000
@<TRIPOS>BOND
      1       1       2 1
      2       1       4 2
      3       1       5 1
      4       2       3 1
      5       3       5 1
      6       2       6 1
      7       2       7 1
      8       3       8 1
      9       3       9 1
@<TRIPOS>ALT_TYPE
CGenFF_4.0_ALT_TYPE_SET
CGenFF_4.0 1 CG2O4 2 CG3C41 3 CG3C41 4 OG2D1 5 OG3C51 6 HGA2 7 HGA2 8 HGA2 9 HGA2
@<TRIPOS>MOLECULE
4_lactone
 9 9 0 0 0
****
USER_CHARGES
INVALID_CHARGES
Pose:   2 Cluster:   2 Fr_nu: 5113693 TotEn:   -20.63
@<TRIPOS>ATOM
      1 C1        -66.9405  -20.9094  -56.5355 C.2    1 LIG       0.04000
      2 C2        -66.5363  -19.4329  -56.3754 C.3    1 LIG       0.11000
      3 C3        -68.0412  -19.2238  -56.2362 C.3    1 LIG       0.08100
      4 O1        -66.3894  -21.9718  -56.7142 O.2    1 LIG      -0.32000
      5 O2        -68.2692  -20.6505  -56.4043 O.3    1 LIG      -0.27100
      6 H1        -65.9449  -19.2273  -55.4818 H      1 LIG       0.09000
      7 H2        -66.0770  -18.9979  -57.2646 H      1 LIG       0.09000
      8 H3        -68.3823  -18.8735  -55.2582 H      1 LIG       0.09000
      9 H4        -68.5128  -18.6448  -57.0349 H      1 LIG       0.09000
@<TRIPOS>BOND
      1       1       2 1
      2       1       4 2
      3       1       5 1
      4       2       3 1
      5       3       5 1
      6       2       6 1
      7       2       7 1
      8       3       8 1
      9       3       9 1
@<TRIPOS>ALT_TYPE
CGenFF_4.0_ALT_TYPE_SET
CGenFF_4.0 1 CG2O4 2 CG3C41 3 CG3C41 4 OG2D1 5 OG3C51 6 HGA2 7 HGA2 8 HGA2 9 HGA2
@<TRIPOS>MOLECULE
4_lactone
 9 9 0 0 0
****
USER_CHARGES
INVALID_CHARGES
Pose:   3 Cluster:   3 Fr_nu: 123776 TotEn:   -20.17
@<TRIPOS>ATOM
      1 C1        -77.6885   -9.4530  -41.6036 C.2    1 LIG       0.04000
      2 C2        -79.0106  -10.1766  -41.2911 C.3    1 LIG       0.11000
      3 C3        -78.7449  -10.8572  -42.6305 C.3    1 LIG       0.08100
      4 O1        -76.9816   -8.6202  -41.0830 O.2    1 LIG      -0.32000
      5 O2        -77.5151  -10.0969  -42.7889 O.3    1 LIG      -0.27100
      6 H1        -78.9676  -10.8241  -40.4140 H      1 LIG       0.09000
      7 H2        -79.8809   -9.5191  -41.2574 H      1 LIG       0.09000
      8 H3        -78.5512  -11.9324  -42.5853 H      1 LIG       0.09000
      9 H4        -79.4619  -10.6316  -43.4247 H      1 LIG       0.09000
@<TRIPOS>BOND
      1       1       2 1
      2       1       4 2
      3       1       5 1
      4       2       3 1
      5       3       5 1
      6       2       6 1
      7       2       7 1
      8       3       8 1
      9       3       9 1
@<TRIPOS>ALT_TYPE
CGenFF_4.0_ALT_TYPE_SET
CGenFF_4.0 1 CG2O4 2 CG3C41 3 CG3C41 4 OG2D1 5 OG3C51 6 HGA2 7 HGA2 8 HGA2 9 HGA2
@<TRIPOS>MOLECULE
4_lactone
 9 9 0 0 0
****
USER_CHARGES
INVALID_CHARGES
Pose:   4 Cluster:   4 Fr_nu: 826859 TotEn:   -19.96
@<TRIPOS>ATOM
      1 C1        -57.7074  -14.4120  -20.8027 C.2    1 LIG       0.04000
      2 C2        -58.1070  -15.8319  -20.3630 C.3    1 LIG       0.11000
      3 C3        -57.2684  -16.2459  -21.5685 C.3    1 LIG       0.08100
      4 O1        -57.9029  -13.2754  -20.4363 O.2    1 LIG      -0.32000
      5 O2        -56.9765  -14.8516  -21.8621 O.3    1 LIG      -0.27100
      6 H1        -57.7124  -16.1242  -19.3886 H      1 LIG       0.09000
      7 H2        -59.1764  -16.0364  -20.4362 H      1 LIG       0.09000
      8 H3        -56.3590  -16.8092  -21.3419 H      1 LIG       0.09000
      9 H4        -57.8187  -16.7217  -22.3849 H      1 LIG       0.09000
@<TRIPOS>BOND
      1       1       2 1
      2       1       4 2
      3       1       5 1
      4       2       3 1
      5       3       5 1
      6       2       6 1
      7       2       7 1
      8       3       8 1
      9       3       9 1
@<TRIPOS>ALT_TYPE
CGenFF_4.0_ALT_TYPE_SET
CGenFF_4.0 1 CG2O4 2 CG3C41 3 CG3C41 4 OG2D1 5 OG3C51 6 HGA2 7 HGA2 8 HGA2 9 HGA2
@<TRIPOS>MOLECULE
4_lactone
 9 9 0 0 0
****
USER_CHARGES
INVALID_CHARGES
Pose:   5 Cluster:   5 Fr_nu: 594001 TotEn:   -19.89
@<TRIPOS>ATOM
      1 C1        -79.8814  -13.1308  -41.5024 C.2    1 LIG       0.04000
      2 C2        -80.7083  -12.3022  -40.5030 C.3    1 LIG       0.11000
      3 C3        -79.6278  -11.2548  -40.7549 C.3    1 LIG       0.08100
      4 O1        -79.9314  -14.2286  -42.0090 O.2    1 LIG      -0.32000
      5 O2        -78.9528  -12.1529  -41.6788 O.3    1 LIG      -0.27100
      6 H1        -81.7081  -12.0458  -40.8567 H      1 LIG       0.09000
      7 H2        -80.7383  -12.7201  -39.4954 H      1 LIG       0.09000
      8 H3        -79.9615  -10.3404  -41.2529 H      1 LIG       0.09000
      9 H4        -78.9959  -11.0130  -39.8959 H      1 LIG       0.09000
@<TRIPOS>BOND
      1       1       2 1
      2       1       4 2
      3       1       5 1
      4       2       3 1
      5       3       5 1
      6       2       6 1
      7       2       7 1
      8       3       8 1
      9       3       9 1
@<TRIPOS>ALT_TYPE
CGenFF_4.0_ALT_TYPE_SET
CGenFF_4.0 1 CG2O4 2 CG3C41 3 CG3C41 4 OG2D1 5 OG3C51 6 HGA2 7 HGA2 8 HGA2 9 HGA2
@<TRIPOS>MOLECULE
4_lactone
 9 9 0 0 0
****
USER_CHARGES
INVALID_CHARGES
Pose:   6 Cluster:   6 Fr_nu: 1589289 TotEn:   -19.87
@<TRIPOS>ATOM
      1 C1        -65.7383  -21.0112  -56.2109 C.2    1 LIG       0.04000
      2 C2        -65.6839  -19.4864  -56.4139 C.3    1 LIG       0.11000
      3 C3        -67.1989  -19.5949  -56.2690 C.3    1 LIG       0.08100
      4 O1        -64.9569  -21.9337  -56.1590 O.2    1 LIG      -0.32000
      5 O2        -67.0929  -21.0347  -56.0920 O.3    1 LIG      -0.27100
      6 H1        -65.1690  -18.9488  -55.6162 H      1 LIG       0.09000
      7 H2        -65.3220  -19.1807  -57.3970 H      1 LIG       0.09000
      8 H3        -67.6261  -19.1106  -55.3867 H      1 LIG       0.09000
      9 H4        -67.7774  -19.3413  -57.1615 H      1 LIG       0.09000
@<TRIPOS>BOND
      1       1       2 1
      2       1       4 2
      3       1       5 1
      4       2       3 1
      5       3       5 1
      6       2       6 1
      7       2       7 1
      8       3       8 1
      9       3       9 1
@<TRIPOS>ALT_TYPE
CGenFF_4.0_ALT_TYPE_SET
CGenFF_4.0 1 CG2O4 2 CG3C41 3 CG3C41 4 OG2D1 5 OG3C51 6 HGA2 7 HGA2 8 HGA2 9 HGA2
@<TRIPOS>MOLECULE
4_lactone
 9 9 0 0 0
****
USER_CHARGES
INVALID_CHARGES
Pose:   7 Cluster:   7 Fr_nu: 124807 TotEn:   -19.37
@<TRIPOS>ATOM
      1 C1        -67.1239  -21.3234  -56.6432 C.2    1 LIG       0.04000
      2 C2        -67.6697  -19.9400  -57.0398 C.3    1 LIG       0.11000
      3 C3        -66.5042  -19.4378  -56.1929 C.3    1 LIG       0.08100
      4 O1        -67.4012  -22.4841  -56.8439 O.2    1 LIG      -0.32000
      5 O2        -66.1068  -20.8065  -55.9028 O.3    1 LIG      -0.27100
      6 H1        -67.6063  -19.7254  -58.1077 H      1 LIG       0.09000
      7 H2        -68.6663  -19.7260  -56.6500 H      1 LIG       0.09000
      8 H3        -65.7232  -18.8975  -56.7349 H      1 LIG       0.09000
      9 H4        -66.7805  -18.8982  -55.2829 H      1 LIG       0.09000
@<TRIPOS>BOND
      1       1       2 1
      2       1       4 2
      3       1       5 1
      4       2       3 1
      5       3       5 1
      6       2       6 1
      7       2       7 1
      8       3       8 1
      9       3       9 1
@<TRIPOS>ALT_TYPE
CGenFF_4.0_ALT_TYPE_SET
CGenFF_4.0 1 CG2O4 2 CG3C41 3 CG3C41 4 OG2D1 5 OG3C51 6 HGA2 7 HGA2 8 HGA2 9 HGA2
@<TRIPOS>MOLECULE
4_lactone
 9 9 0 0 0
****
USER_CHARGES
INVALID_CHARGES
Pose:   8 Cluster:   8 Fr_nu: 1177376 TotEn:   -18.88
@<TRIPOS>ATOM
      1 C1        -79.5841  -13.0872  -41.9112 C.2    1 LIG       0.04000
      2 C2        -79.7540  -11.6136  -41.5005 C.3    1 LIG       0.11000
      3 C3        -80.4943  -12.2185  -40.3114 C.3    1 LIG       0.08100
      4 O1        -79.0763  -13.7091  -42.8166 O.2    1 LIG      -0.32000
      5 O2        -80.2565  -13.5577  -40.8267 O.3    1 LIG      -0.27100
      6 H1        -78.8173  -11.1054  -41.2665 H      1 LIG       0.09000
      7 H2        -80.3631  -11.0266  -42.1899 H      1 LIG       0.09000
      8 H3        -80.0229  -12.0723  -39.3357 H      1 LIG       0.09000
      9 H4        -81.5629  -11.9930  -40.2567 H      1 LIG       0.09000
@<TRIPOS>BOND
      1       1       2 1
      2       1       4 2
      3       1       5 1
      4       2       3 1
      5       3       5 1
      6       2       6 1
      7       2       7 1
      8       3       8 1
      9       3       9 1
@<TRIPOS>ALT_TYPE
CGenFF_4.0_ALT_TYPE_SET
CGenFF_4.0 1 CG2O4 2 CG3C41 3 CG3C41 4 OG2D1 5 OG3C51 6 HGA2 7 HGA2 8 HGA2 9 HGA2
@<TRIPOS>MOLECULE
4_lactone
 9 9 0 0 0
****
USER_CHARGES
INVALID_CHARGES
Pose:   9 Cluster:   9 Fr_nu: 939900 TotEn:   -18.80
@<TRIPOS>ATOM
      1 C1        -80.6357  -13.3904  -42.1646 C.2    1 LIG       0.04000
      2 C2        -80.8847  -11.9263  -42.5693 C.3    1 LIG       0.11000
      3 C3        -81.0593  -11.7301  -41.0663 C.3    1 LIG       0.08100
      4 O1        -80.3820  -14.4381  -42.7144 O.2    1 LIG      -0.32000
      5 O2        -80.8053  -13.1439  -40.8379 O.3    1 LIG      -0.27100
      6 H1        -80.0186  -11.4335  -43.0138 H      1 LIG       0.09000
      7 H2        -81.7805  -11.7777  -43.1744 H      1 LIG       0.09000
      8 H3        -80.3079  -11.1018  -40.5802 H      1 LIG       0.09000
      9 H4        -82.0636  -11.4447  -40.7415 H      1 LIG       0.09000
@<TRIPOS>BOND
      1       1       2 1
      2       1       4 2
      3       1       5 1
      4       2       3 1
      5       3       5 1
      6       2       6 1
      7       2       7 1
      8       3       8 1
      9       3       9 1
@<TRIPOS>ALT_TYPE
CGenFF_4.0_ALT_TYPE_SET
CGenFF_4.0 1 CG2O4 2 CG3C41 3 CG3C41 4 OG2D1 5 OG3C51 6 HGA2 7 HGA2 8 HGA2 9 HGA2
@<TRIPOS>MOLECULE
4_lactone
 9 9 0 0 0
****
USER_CHARGES
INVALID_CHARGES
Pose:  10 Cluster:  10 Fr_nu: 4048662 TotEn:   -18.75
@<TRIPOS>ATOM
      1 C1        -57.9406  -16.2783  -21.8365 C.2    1 LIG       0.04000
      2 C2        -59.0175  -16.5615  -20.7739 C.3    1 LIG       0.11000
      3 C3        -59.1709  -17.8722  -21.5396 C.3    1 LIG       0.08100
      4 O1        -57.1656  -15.3895  -22.1077 O.2    1 LIG      -0.32000
      5 O2        -58.1310  -17.4657  -22.4717 O.3    1 LIG      -0.27100
      6 H1        -58.6290  -16.6491  -19.7581 H      1 LIG       0.09000
      7 H2        -59.8727  -15.8849  -20.8153 H      1 LIG       0.09000
      8 H3        -58.8907  -18.7763  -20.9921 H      1 LIG       0.09000
      9 H4        -60.1303  -18.0138  -22.0448 H      1 LIG       0.09000
@<TRIPOS>BOND
      1       1       2 1
      2       1       4 2
      3       1       5 1
      4       2       3 1
      5       3       5 1
      6       2       6 1
      7       2       7 1
      8       3       8 1
      9       3       9 1
@<TRIPOS>ALT_TYPE
CGenFF_4.0_ALT_TYPE_SET
CGenFF_4.0 1 CG2O4 2 CG3C41 3 CG3C41 4 OG2D1 5 OG3C51 6 HGA2 7 HGA2 8 HGA2 9 HGA2
@<TRIPOS>MOLECULE
4_lactone
 9 9 0 0 0
****
USER_CHARGES
INVALID_CHARGES
Pose:  11 Cluster:  11 Fr_nu: 671545 TotEn:   -18.54
@<TRIPOS>ATOM
      1 C1        -79.7929  -12.5998  -41.7111 C.2    1 LIG       0.04000
      2 C2        -79.8559  -11.0639  -41.7887 C.3    1 LIG       0.11000
      3 C3        -81.3431  -11.2926  -41.5360 C.3    1 LIG       0.08100
      4 O1        -78.9510  -13.4646  -41.7979 O.2    1 LIG      -0.32000
      5 O2        -81.1285  -12.7305  -41.4896 O.3    1 LIG      -0.27100
      6 H1        -79.3128  -10.5548  -40.9910 H      1 LIG       0.09000
      7 H2        -79.5982  -10.6565  -42.7677 H      1 LIG       0.09000
      8 H3        -81.7262  -10.9113  -40.5855 H      1 LIG       0.09000
      9 H4        -82.0095  -11.0122  -42.3563 H      1 LIG       0.09000
@<TRIPOS>BOND
      1       1       2 1
      2       1       4 2
      3       1       5 1
      4       2       3 1
      5       3       5 1
      6       2       6 1
      7       2       7 1
      8       3       8 1
      9       3       9 1
@<TRIPOS>ALT_TYPE
CGenFF_4.0_ALT_TYPE_SET
CGenFF_4.0 1 CG2O4 2 CG3C41 3 CG3C41 4 OG2D1 5 OG3C51 6 HGA2 7 HGA2 8 HGA2 9 HGA2
@<TRIPOS>MOLECULE
4_lactone
 9 9 0 0 0
****
USER_CHARGES
INVALID_CHARGES
Pose:  12 Cluster:  12 Fr_nu: 3526796 TotEn:   -17.27
@<TRIPOS>ATOM
      1 C1        -78.6570  -11.9262  -41.9609 C.2    1 LIG       0.04000
      2 C2        -79.6434  -11.2020  -41.0271 C.3    1 LIG       0.11000
      3 C3        -78.5772  -10.1108  -41.0443 C.3    1 LIG       0.08100
      4 O1        -78.5969  -12.9805  -42.5518 O.2    1 LIG      -0.32000
      5 O2        -77.7491  -10.9141  -41.9301 O.3    1 LIG      -0.27100
      6 H1        -80.5935  -10.9433  -41.4970 H      1 LIG       0.09000
      7 H2        -79.7968  -11.7004  -40.0686 H      1 LIG       0.09000
      8 H3        -78.8720   -9.1679  -41.5129 H      1 LIG       0.09000
      9 H4        -78.0790   -9.9231  -40.0892 H      1 LIG       0.09000
@<TRIPOS>BOND
      1       1       2 1
      2       1       4 2
      3       1       5 1
      4       2       3 1
      5       3       5 1
      6       2       6 1
      7       2       7 1
      8       3       8 1
      9       3       9 1
@<TRIPOS>ALT_TYPE
CGenFF_4.0_ALT_TYPE_SET
CGenFF_4.0 1 CG2O4 2 CG3C41 3 CG3C41 4 OG2D1 5 OG3C51 6 HGA2 7 HGA2 8 HGA2 9 HGA2
@<TRIPOS>MOLECULE
4_lactone
 9 9 0 0 0
****
USER_CHARGES
INVALID_CHARGES
Pose:  13 Cluster:  13 Fr_nu: 1471530 TotEn:   -17.18
@<TRIPOS>ATOM
      1 C1        -58.6048  -17.6309  -22.2774 C.2    1 LIG       0.04000
      2 C2        -59.9410  -17.6642  -21.5141 C.3    1 LIG       0.11000
      3 C3        -60.4034  -18.4732  -22.7223 C.3    1 LIG       0.08100
      4 O1        -57.4962  -17.1729  -22.1176 O.2    1 LIG      -0.32000
      5 O2        -59.0841  -18.3562  -23.3233 O.3    1 LIG      -0.27100
      6 H1        -59.9004  -18.2067  -20.5683 H      1 LIG       0.09000
      7 H2        -60.4082  -16.6858  -21.3912 H      1 LIG       0.09000
      8 H3        -60.6643  -19.5160  -22.5223 H      1 LIG       0.09000
      9 H4        -61.1704  -17.9997  -23.3414 H      1 LIG       0.09000
@<TRIPOS>BOND
      1       1       2 1
      2       1       4 2
      3       1       5 1
      4       2       3 1
      5       3       5 1
      6       2       6 1
      7       2       7 1
      8       3       8 1
      9       3       9 1
@<TRIPOS>ALT_TYPE
CGenFF_4.0_ALT_TYPE_SET
CGenFF_4.0 1 CG2O4 2 CG3C41 3 CG3C41 4 OG2D1 5 OG3C51 6 HGA2 7 HGA2 8 HGA2 9 HGA2
@<TRIPOS>MOLECULE
4_lactone
 9 9 0 0 0
****
USER_CHARGES
INVALID_CHARGES
Pose:  14 Cluster:  14 Fr_nu: 5328596 TotEn:   -16.58
@<TRIPOS>ATOM
      1 C1        -62.9053  -10.4028  -11.4525 C.2    1 LIG       0.04000
      2 C2        -63.9190  -10.8896  -10.4014 C.3    1 LIG       0.11000
      3 C3        -63.9286  -12.1515  -11.2590 C.3    1 LIG       0.08100
      4 O1        -62.2486   -9.4093  -11.6668 O.2    1 LIG      -0.32000
      5 O2        -62.9639  -11.5564  -12.1705 O.3    1 LIG      -0.27100
      6 H1        -63.5026  -11.0012   -9.3991 H      1 LIG       0.09000
      7 H2        -64.8501  -10.3208  -10.3838 H      1 LIG       0.09000
      8 H3        -63.5307  -13.0514  -10.7820 H      1 LIG       0.09000
      9 H4        -64.8738  -12.3725  -11.7624 H      1 LIG       0.09000
@<TRIPOS>BOND
      1       1       2 1
      2       1       4 2
      3       1       5 1
      4       2       3 1
      5       3       5 1
      6       2       6 1
      7       2       7 1
      8       3       8 1
      9       3       9 1
@<TRIPOS>ALT_TYPE
CGenFF_4.0_ALT_TYPE_SET
CGenFF_4.0 1 CG2O4 2 CG3C41 3 CG3C41 4 OG2D1 5 OG3C51 6 HGA2 7 HGA2 8 HGA2 9 HGA2
@<TRIPOS>MOLECULE
4_lactone
 9 9 0 0 0
****
USER_CHARGES
INVALID_CHARGES
Pose:  15 Cluster:  15 Fr_nu: 924970 TotEn:   -16.37
@<TRIPOS>ATOM
      1 C1        -78.3610  -10.3447  -41.7800 C.2    1 LIG       0.04000
      2 C2        -79.7228  -10.8199  -41.2426 C.3    1 LIG       0.11000
      3 C3        -79.5310  -11.9387  -42.2621 C.3    1 LIG       0.08100
      4 O1        -77.5886   -9.4357  -41.5767 O.2    1 LIG      -0.32000
      5 O2        -78.2557  -11.3693  -42.6681 O.3    1 LIG      -0.27100
      6 H1        -79.7064  -11.1255  -40.1953 H      1 LIG       0.09000
      7 H2        -80.5454  -10.1314  -41.4429 H      1 LIG       0.09000
      8 H3        -79.4102  -12.9428  -41.8464 H      1 LIG       0.09000
      9 H4        -80.2467  -11.9513  -43.0887 H      1 LIG       0.09000
@<TRIPOS>BOND
      1       1       2 1
      2       1       4 2
      3       1       5 1
      4       2       3 1
      5       3       5 1
      6       2       6 1
      7       2       7 1
      8       3       8 1
      9       3       9 1
@<TRIPOS>ALT_TYPE
CGenFF_4.0_ALT_TYPE_SET
CGenFF_4.0 1 CG2O4 2 CG3C41 3 CG3C41 4 OG2D1 5 OG3C51 6 HGA2 7 HGA2 8 HGA2 9 HGA2
@<TRIPOS>MOLECULE
4_lactone
 9 9 0 0 0
****
USER_CHARGES
INVALID_CHARGES
Pose:  16 Cluster:  16 Fr_nu: 3525980 TotEn:   -16.32
@<TRIPOS>ATOM
      1 C1        -81.5213  -12.4577  -41.4698 C.2    1 LIG       0.04000
      2 C2        -80.3681  -11.4874  -41.1570 C.3    1 LIG       0.11000
      3 C3        -80.0415  -12.5106  -40.0734 C.3    1 LIG       0.08100
      4 O1        -82.4396  -12.5302  -42.2546 O.2    1 LIG      -0.32000
      5 O2        -81.1735  -13.3268  -40.4831 O.3    1 LIG      -0.27100
      6 H1        -79.6335  -11.3954  -41.9585 H      1 LIG       0.09000
      7 H2        -80.6939  -10.5082  -40.8022 H      1 LIG       0.09000
      8 H3        -79.0948  -13.0439  -40.1955 H      1 LIG       0.09000
      9 H4        -80.1515  -12.1588  -39.0440 H      1 LIG       0.09000
@<TRIPOS>BOND
      1       1       2 1
      2       1       4 2
      3       1       5 1
      4       2       3 1
      5       3       5 1
      6       2       6 1
      7       2       7 1
      8       3       8 1
      9       3       9 1
@<TRIPOS>ALT_TYPE
CGenFF_4.0_ALT_TYPE_SET
CGenFF_4.0 1 CG2O4 2 CG3C41 3 CG3C41 4 OG2D1 5 OG3C51 6 HGA2 7 HGA2 8 HGA2 9 HGA2
@<TRIPOS>MOLECULE
4_lactone
 9 9 0 0 0
****
USER_CHARGES
INVALID_CHARGES
Pose:  17 Cluster:  17 Fr_nu: 5328505 TotEn:   -16.30
@<TRIPOS>ATOM
      1 C1        -63.0468  -11.1498  -12.0758 C.2    1 LIG       0.04000
      2 C2        -64.4337  -11.4192  -11.4650 C.3    1 LIG       0.11000
      3 C3        -63.6543  -11.4288  -10.1534 C.3    1 LIG       0.08100
      4 O1        -62.5746  -10.9720  -13.1757 O.2    1 LIG      -0.32000
      5 O2        -62.4155  -11.1726  -10.8713 O.3    1 LIG      -0.27100
      6 H1        -65.1421  -10.5987  -11.5890 H      1 LIG       0.09000
      7 H2        -64.8738  -12.3725  -11.7624 H      1 LIG       0.09000
      8 H3        -63.8907  -10.6205   -9.4560 H      1 LIG       0.09000
      9 H4        -63.6241  -12.3882   -9.6297 H      1 LIG       0.09000
@<TRIPOS>BOND
      1       1       2 1
      2       1       4 2
      3       1       5 1
      4       2       3 1
      5       3       5 1
      6       2       6 1
      7       2       7 1
      8       3       8 1
      9       3       9 1
@<TRIPOS>ALT_TYPE
CGenFF_4.0_ALT_TYPE_SET
CGenFF_4.0 1 CG2O4 2 CG3C41 3 CG3C41 4 OG2D1 5 OG3C51 6 HGA2 7 HGA2 8 HGA2 9 HGA2
@<TRIPOS>MOLECULE
4_lactone
 9 9 0 0 0
****
USER_CHARGES
INVALID_CHARGES
Pose:  18 Cluster:  18 Fr_nu: 593183 TotEn:   -16.18
@<TRIPOS>ATOM
      1 C1        -80.0151  -14.1834  -42.0399 C.2    1 LIG       0.04000
      2 C2        -79.5037  -12.7638  -41.7358 C.3    1 LIG       0.11000
      3 C3        -80.5109  -12.8413  -40.5923 C.3    1 LIG       0.08100
      4 O1        -79.8016  -15.0545  -42.8522 O.2    1 LIG      -0.32000
      5 O2        -80.8935  -14.1836  -41.0016 O.3    1 LIG      -0.27100
      6 H1        -78.4542  -12.7220  -41.4404 H      1 LIG       0.09000
      7 H2        -79.7264  -12.0336  -42.5156 H      1 LIG       0.09000
      8 H3        -80.0856  -12.8327  -39.5851 H      1 LIG       0.09000
      9 H4        -81.3526  -12.1463  -40.6573 H      1 LIG       0.09000
@<TRIPOS>BOND
      1       1       2 1
      2       1       4 2
      3       1       5 1
      4       2       3 1
      5       3       5 1
      6       2       6 1
      7       2       7 1
      8       3       8 1
      9       3       9 1
@<TRIPOS>ALT_TYPE
CGenFF_4.0_ALT_TYPE_SET
CGenFF_4.0 1 CG2O4 2 CG3C41 3 CG3C41 4 OG2D1 5 OG3C51 6 HGA2 7 HGA2 8 HGA2 9 HGA2
@<TRIPOS>MOLECULE
4_lactone
 9 9 0 0 0
****
USER_CHARGES
INVALID_CHARGES
Pose:  19 Cluster:  19 Fr_nu: 993211 TotEn:   -16.11
@<TRIPOS>ATOM
      1 C1        -82.0807  -12.8661  -43.1048 C.2    1 LIG       0.04000
      2 C2        -80.9057  -11.8770  -43.0036 C.3    1 LIG       0.11000
      3 C3        -81.2418  -11.9103  -41.5157 C.3    1 LIG       0.08100
      4 O1        -82.6558  -13.4839  -43.9719 O.2    1 LIG      -0.32000
      5 O2        -82.3257  -12.8471  -41.7672 O.3    1 LIG      -0.27100
      6 H1        -79.9399  -12.3026  -43.2806 H      1 LIG       0.09000
      7 H2        -81.0800  -10.9253  -43.5082 H      1 LIG       0.09000
      8 H3        -80.4763  -12.3442  -40.8667 H      1 LIG       0.09000
      9 H4        -81.6119  -10.9714  -41.0947 H      1 LIG       0.09000
@<TRIPOS>BOND
      1       1       2 1
      2       1       4 2
      3       1       5 1
      4       2       3 1
      5       3       5 1
      6       2       6 1
      7       2       7 1
      8       3       8 1
      9       3       9 1
@<TRIPOS>ALT_TYPE
CGenFF_4.0_ALT_TYPE_SET
CGenFF_4.0 1 CG2O4 2 CG3C41 3 CG3C41 4 OG2D1 5 OG3C51 6 HGA2 7 HGA2 8 HGA2 9 HGA2
@<TRIPOS>MOLECULE
4_lactone
 9 9 0 0 0
****
USER_CHARGES
INVALID_CHARGES
Pose:  20 Cluster:  20 Fr_nu: 925122 TotEn:   -16.03
@<TRIPOS>ATOM
      1 C1        -77.0312   -9.5113  -42.4943 C.2    1 LIG       0.04000
      2 C2        -78.0895  -10.5092  -42.9977 C.3    1 LIG       0.11000
      3 C3        -77.3943  -10.2923  -44.3384 C.3    1 LIG       0.08100
      4 O1        -76.7254   -8.9858  -41.4480 O.2    1 LIG      -0.32000
      5 O2        -76.4604   -9.3644  -43.7200 O.3    1 LIG      -0.27100
      6 H1        -77.9964  -11.5097  -42.5723 H      1 LIG       0.09000
      7 H2        -79.1150  -10.1425  -42.9301 H      1 LIG       0.09000
      8 H3        -76.8813  -11.1645  -44.7526 H      1 LIG       0.09000
      9 H4        -77.9968   -9.8025  -45.1083 H      1 LIG       0.09000
@<TRIPOS>BOND
      1       1       2 1
      2       1       4 2
      3       1       5 1
      4       2       3 1
      5       3       5 1
      6       2       6 1
      7       2       7 1
      8       3       8 1
      9       3       9 1
@<TRIPOS>ALT_TYPE
CGenFF_4.0_ALT_TYPE_SET
CGenFF_4.0 1 CG2O4 2 CG3C41 3 CG3C41 4 OG2D1 5 OG3C51 6 HGA2 7 HGA2 8 HGA2 9 HGA2
@<TRIPOS>MOLECULE
4_lactone
 9 9 0 0 0
****
USER_CHARGES
INVALID_CHARGES
Pose:  21 Cluster:  21 Fr_nu: 5816546 TotEn:   -15.71
@<TRIPOS>ATOM
      1 C1        -81.0787  -12.5452  -42.2369 C.2    1 LIG       0.04000
      2 C2        -80.9943  -11.5732  -41.0464 C.3    1 LIG       0.11000
      3 C3        -79.8240  -12.4623  -40.6365 C.3    1 LIG       0.08100
      4 O1        -81.7641  -12.6916  -43.2234 O.2    1 LIG      -0.32000
      5 O2        -80.0270  -13.2953  -41.8114 O.3    1 LIG      -0.27100
      6 H1        -80.7371  -10.5499  -41.3241 H      1 LIG       0.09000
      7 H2        -81.8637  -11.5996  -40.3875 H      1 LIG       0.09000
      8 H3        -78.8404  -11.9848  -40.6458 H      1 LIG       0.09000
      9 H4        -79.9641  -13.0300  -39.7125 H      1 LIG       0.09000
@<TRIPOS>BOND
      1       1       2 1
      2       1       4 2
      3       1       5 1
      4       2       3 1
      5       3       5 1
      6       2       6 1
      7       2       7 1
      8       3       8 1
      9       3       9 1
@<TRIPOS>ALT_TYPE
CGenFF_4.0_ALT_TYPE_SET
CGenFF_4.0 1 CG2O4 2 CG3C41 3 CG3C41 4 OG2D1 5 OG3C51 6 HGA2 7 HGA2 8 HGA2 9 HGA2
@<TRIPOS>MOLECULE
4_lactone
 9 9 0 0 0
****
USER_CHARGES
INVALID_CHARGES
Pose:  22 Cluster:  22 Fr_nu: 5405780 TotEn:   -15.54
@<TRIPOS>ATOM
      1 C1        -63.6067  -10.6630  -11.6630 C.2    1 LIG       0.04000
      2 C2        -64.7825  -11.5159  -11.1538 C.3    1 LIG       0.11000
      3 C3        -65.2325  -10.1981  -10.5302 C.3    1 LIG       0.08100
      4 O1        -62.6075  -10.8247  -12.3261 O.2    1 LIG      -0.32000
      5 O2        -64.0662   -9.5240  -11.0787 O.3    1 LIG      -0.27100
      6 H1        -65.4233  -11.9088  -11.9448 H      1 LIG       0.09000
      7 H2        -64.4932  -12.2990  -10.4511 H      1 LIG       0.09000
      8 H3        -66.1625   -9.7803  -10.9253 H      1 LIG       0.09000
      9 H4        -65.2355  -10.1704   -9.4371 H      1 LIG       0.09000
@<TRIPOS>BOND
      1       1       2 1
      2       1       4 2
      3       1       5 1
      4       2       3 1
      5       3       5 1
      6       2       6 1
      7       2       7 1
      8       3       8 1
      9       3       9 1
@<TRIPOS>ALT_TYPE
CGenFF_4.0_ALT_TYPE_SET
CGenFF_4.0 1 CG2O4 2 CG3C41 3 CG3C41 4 OG2D1 5 OG3C51 6 HGA2 7 HGA2 8 HGA2 9 HGA2
@<TRIPOS>MOLECULE
4_lactone
 9 9 0 0 0
****
USER_CHARGES
INVALID_CHARGES
Pose:  23 Cluster:  23 Fr_nu: 5506894 TotEn:   -15.46
@<TRIPOS>ATOM
      1 C1        -63.3987   -9.5768  -11.4826 C.2    1 LIG       0.04000
      2 C2        -64.7958   -9.9751  -10.9741 C.3    1 LIG       0.11000
      3 C3        -65.0007   -8.4651  -10.8995 C.3    1 LIG       0.08100
      4 O1        -62.3892  -10.1343  -11.8493 O.2    1 LIG      -0.32000
      5 O2        -63.6495   -8.2433  -11.3900 O.3    1 LIG      -0.27100
      6 H1        -65.4053  -10.5000  -11.7113 H      1 LIG       0.09000
      7 H2        -64.7884  -10.5008  -10.0178 H      1 LIG       0.09000
      8 H3        -65.7498   -8.0544  -11.5819 H      1 LIG       0.09000
      9 H4        -65.1353   -8.0565   -9.8942 H      1 LIG       0.09000
@<TRIPOS>BOND
      1       1       2 1
      2       1       4 2
      3       1       5 1
      4       2       3 1
      5       3       5 1
      6       2       6 1
      7       2       7 1
      8       3       8 1
      9       3       9 1
@<TRIPOS>ALT_TYPE
CGenFF_4.0_ALT_TYPE_SET
CGenFF_4.0 1 CG2O4 2 CG3C41 3 CG3C41 4 OG2D1 5 OG3C51 6 HGA2 7 HGA2 8 HGA2 9 HGA2
@<TRIPOS>MOLECULE
4_lactone
 9 9 0 0 0
****
USER_CHARGES
INVALID_CHARGES
Pose:  24 Cluster:  24 Fr_nu: 368908 TotEn:   -15.18
@<TRIPOS>ATOM
      1 C1        -77.5987   -9.7081  -42.1571 C.2    1 LIG       0.04000
      2 C2        -78.3377  -11.0040  -42.5363 C.3    1 LIG       0.11000
      3 C3        -79.2359  -10.6210  -41.3640 C.3    1 LIG       0.08100
      4 O1        -76.6390   -9.0812  -42.5446 O.2    1 LIG      -0.32000
      5 O2        -78.4385   -9.4283  -41.1245 O.3    1 LIG      -0.27100
      6 H1        -78.8070  -10.9774  -43.5210 H      1 LIG       0.09000
      7 H2        -77.7444  -11.9102  -42.4032 H      1 LIG       0.09000
      8 H3        -80.2688  -10.3705  -41.6207 H      1 LIG       0.09000
      9 H4        -79.2093  -11.3006  -40.5078 H      1 LIG       0.09000
@<TRIPOS>BOND
      1       1       2 1
      2       1       4 2
      3       1       5 1
      4       2       3 1
      5       3       5 1
      6       2       6 1
      7       2       7 1
      8       3       8 1
      9       3       9 1
@<TRIPOS>ALT_TYPE
CGenFF_4.0_ALT_TYPE_SET
CGenFF_4.0 1 CG2O4 2 CG3C41 3 CG3C41 4 OG2D1 5 OG3C51 6 HGA2 7 HGA2 8 HGA2 9 HGA2
@<TRIPOS>MOLECULE
4_lactone
 9 9 0 0 0
****
USER_CHARGES
INVALID_CHARGES
Pose:  25 Cluster:  25 Fr_nu:   9184 TotEn:   -14.14
@<TRIPOS>ATOM
      1 C1        -78.1378  -22.5064  -30.9478 C.2    1 LIG       0.04000
      2 C2        -78.4373  -21.5162  -32.0875 C.3    1 LIG       0.11000
      3 C3        -78.1675  -20.4722  -31.0081 C.3    1 LIG       0.08100
      4 O1        -78.0912  -23.7061  -30.7961 O.2    1 LIG      -0.32000
      5 O2        -77.9118  -21.5232  -30.0357 O.3    1 LIG      -0.27100
      6 H1        -77.7167  -21.5482  -32.9062 H      1 LIG       0.09000
      7 H2        -79.4625  -21.5611  -32.4585 H      1 LIG       0.09000
      8 H3        -77.2856  -19.8452  -31.1654 H      1 LIG       0.09000
      9 H4        -79.0256  -19.8587  -30.7203 H      1 LIG       0.09000
@<TRIPOS>BOND
      1       1       2 1
      2       1       4 2
      3       1       5 1
      4       2       3 1
      5       3       5 1
      6       2       6 1
      7       2       7 1
      8       3       8 1
      9       3       9 1
@<TRIPOS>ALT_TYPE
CGenFF_4.0_ALT_TYPE_SET
CGenFF_4.0 1 CG2O4 2 CG3C41 3 CG3C41 4 OG2D1 5 OG3C51 6 HGA2 7 HGA2 8 HGA2 9 HGA2
@<TRIPOS>MOLECULE
4_lactone
 9 9 0 0 0
****
USER_CHARGES
INVALID_CHARGES
Pose:  26 Cluster:  26 Fr_nu: 6006705 TotEn:   -12.04
@<TRIPOS>ATOM
      1 C1        -73.0904   -7.0607  -48.8459 C.2    1 LIG       0.04000
      2 C2        -72.7184   -8.5537  -48.8898 C.3    1 LIG       0.11000
      3 C3        -73.0464   -8.4933  -47.4009 C.3    1 LIG       0.08100
      4 O1        -73.1523   -6.1327  -49.6200 O.2    1 LIG      -0.32000
      5 O2        -73.3650   -7.0787  -47.5140 O.3    1 LIG      -0.27100
      6 H1        -73.3892   -9.1622  -49.4982 H      1 LIG       0.09000
      7 H2        -71.6732   -8.7451  -49.1380 H      1 LIG       0.09000
      8 H3        -73.9140   -9.0778  -47.0829 H      1 LIG       0.09000
      9 H4        -72.2036   -8.6625  -46.7251 H      1 LIG       0.09000
@<TRIPOS>BOND
      1       1       2 1
      2       1       4 2
      3       1       5 1
      4       2       3 1
      5       3       5 1
      6       2       6 1
      7       2       7 1
      8       3       8 1
      9       3       9 1
@<TRIPOS>ALT_TYPE
CGenFF_4.0_ALT_TYPE_SET
CGenFF_4.0 1 CG2O4 2 CG3C41 3 CG3C41 4 OG2D1 5 OG3C51 6 HGA2 7 HGA2 8 HGA2 9 HGA2
@<TRIPOS>MOLECULE
4_lactone
 9 9 0 0 0
****
USER_CHARGES
INVALID_CHARGES
Pose:  27 Cluster:  27 Fr_nu: 4787727 TotEn:   -11.43
@<TRIPOS>ATOM
      1 C1        -62.0974  -10.4712  -10.8002 C.2    1 LIG       0.04000
      2 C2        -62.7651  -11.7558  -10.2775 C.3    1 LIG       0.11000
      3 C3        -63.7099  -11.5274  -11.4535 C.3    1 LIG       0.08100
      4 O1        -61.1591   -9.7676  -10.5022 O.2    1 LIG      -0.32000
      5 O2        -62.9769  -10.3282  -11.8277 O.3    1 LIG      -0.27100
      6 H1        -62.1343  -12.6438  -10.3421 H      1 LIG       0.09000
      7 H2        -63.2090  -11.6551   -9.2857 H      1 LIG       0.09000
      8 H3        -63.6755  -12.2836  -12.2425 H      1 LIG       0.09000
      9 H4        -64.7459  -11.2988  -11.1887 H      1 LIG       0.09000
@<TRIPOS>BOND
      1       1       2 1
      2       1       4 2
      3       1       5 1
      4       2       3 1
      5       3       5 1
      6       2       6 1
      7       2       7 1
      8       3       8 1
      9       3       9 1
@<TRIPOS>ALT_TYPE
CGenFF_4.0_ALT_TYPE_SET
CGenFF_4.0 1 CG2O4 2 CG3C41 3 CG3C41 4 OG2D1 5 OG3C51 6 HGA2 7 HGA2 8 HGA2 9 HGA2
@<TRIPOS>MOLECULE
4_lactone
 9 9 0 0 0
****
USER_CHARGES
INVALID_CHARGES
Pose:  28 Cluster:  28 Fr_nu: 2239642 TotEn:   -11.31
@<TRIPOS>ATOM
      1 C1        -61.6161  -10.1197  -56.2602 C.2    1 LIG       0.04000
      2 C2        -60.5891   -9.1440  -55.6581 C.3    1 LIG       0.11000
      3 C3        -60.6935  -10.0658  -54.4468 C.3    1 LIG       0.08100
      4 O1        -62.2209  -10.2503  -57.3001 O.2    1 LIG      -0.32000
      5 O2        -61.6608  -10.8976  -55.1454 O.3    1 LIG      -0.27100
      6 H1        -59.6250   -9.1407  -56.1691 H      1 LIG       0.09000
      7 H2        -60.9675   -8.1303  -55.5170 H      1 LIG       0.09000
      8 H3        -59.7873  -10.6244  -54.1971 H      1 LIG       0.09000
      9 H4        -61.1249   -9.6165  -53.5481 H      1 LIG       0.09000
@<TRIPOS>BOND
      1       1       2 1
      2       1       4 2
      3       1       5 1
      4       2       3 1
      5       3       5 1
      6       2       6 1
      7       2       7 1
      8       3       8 1
      9       3       9 1
@<TRIPOS>ALT_TYPE
CGenFF_4.0_ALT_TYPE_SET
CGenFF_4.0 1 CG2O4 2 CG3C41 3 CG3C41 4 OG2D1 5 OG3C51 6 HGA2 7 HGA2 8 HGA2 9 HGA2
@<TRIPOS>MOLECULE
4_lactone
 9 9 0 0 0
****
USER_CHARGES
INVALID_CHARGES
Pose:  29 Cluster:  29 Fr_nu:  17779 TotEn:    -7.10
@<TRIPOS>ATOM
      1 C1        -54.1100  -10.1571  -45.7401 C.2    1 LIG       0.04000
      2 C2        -52.6620  -10.6499  -45.9118 C.3    1 LIG       0.11000
      3 C3        -52.4544   -9.9426  -44.5759 C.3    1 LIG       0.08100
      4 O1        -55.1533  -10.2208  -46.3500 O.2    1 LIG      -0.32000
      5 O2        -53.8537   -9.5463  -44.5523 O.3    1 LIG      -0.27100
      6 H1        -52.5559  -11.7357  -45.8943 H      1 LIG       0.09000
      7 H2        -52.1413  -10.2134  -46.7657 H      1 LIG       0.09000
      8 H3        -52.2044  -10.5900  -43.7310 H      1 LIG       0.09000
      9 H4        -51.7912   -9.0736  -44.6004 H      1 LIG       0.09000
@<TRIPOS>BOND
      1       1       2 1
      2       1       4 2
      3       1       5 1
      4       2       3 1
      5       3       5 1
      6       2       6 1
      7       2       7 1
      8       3       8 1
      9       3       9 1
@<TRIPOS>ALT_TYPE
CGenFF_4.0_ALT_TYPE_SET
CGenFF_4.0 1 CG2O4 2 CG3C41 3 CG3C41 4 OG2D1 5 OG3C51 6 HGA2 7 HGA2 8 HGA2 9 HGA2
@<TRIPOS>MOLECULE
4_lactone
 9 9 0 0 0
****
USER_CHARGES
INVALID_CHARGES
Pose:  30 Cluster:  30 Fr_nu: 2225543 TotEn:    -6.01
@<TRIPOS>ATOM
      1 C1        -54.7186  -10.2009  -46.3507 C.2    1 LIG       0.04000
      2 C2        -53.7537   -9.4029  -45.4556 C.3    1 LIG       0.11000
      3 C3        -53.1254  -10.7733  -45.2208 C.3    1 LIG       0.08100
      4 O1        -55.6783   -9.9758  -47.0525 O.2    1 LIG      -0.32000
      5 O2        -54.1098  -11.3902  -46.0960 O.3    1 LIG      -0.27100
      6 H1        -53.1353   -8.6848  -45.9964 H      1 LIG       0.09000
      7 H2        -54.2287   -8.9436  -44.5872 H      1 LIG       0.09000
      8 H3        -52.1093  -10.9005  -45.6040 H      1 LIG       0.09000
      9 H4        -53.1992  -11.1572  -44.1996 H      1 LIG       0.09000
@<TRIPOS>BOND
      1       1       2 1
      2       1       4 2
      3       1       5 1
      4       2       3 1
      5       3       5 1
      6       2       6 1
      7       2       7 1
      8       3       8 1
      9       3       9 1
@<TRIPOS>ALT_TYPE
CGenFF_4.0_ALT_TYPE_SET
CGenFF_4.0 1 CG2O4 2 CG3C41 3 CG3C41 4 OG2D1 5 OG3C51 6 HGA2 7 HGA2 8 HGA2 9 HGA2
@<TRIPOS>MOLECULE
4_lactone
 9 9 0 0 0
****
USER_CHARGES
INVALID_CHARGES
Pose:  31 Cluster:  31 Fr_nu: 3800880 TotEn:    -0.72
@<TRIPOS>ATOM
      1 C1        -67.1278    3.7175  -49.4468 C.2    1 LIG       0.04000
      2 C2        -65.8663    4.5315  -49.1070 C.3    1 LIG       0.11000
      3 C3        -66.7686    5.1434  -48.0396 C.3    1 LIG       0.08100
      4 O1        -67.4531    2.8646  -50.2412 O.2    1 LIG      -0.32000
      5 O2        -67.8753    4.3060  -48.4749 O.3    1 LIG      -0.27100
      6 H1        -65.0346    3.9303  -48.7364 H      1 LIG       0.09000
      7 H2        -65.5451    5.2074  -49.9012 H      1 LIG       0.09000
      8 H3        -66.4870    4.9333  -47.0041 H      1 LIG       0.09000
      9 H4        -66.9948    6.2057  -48.1657 H      1 LIG       0.09000
@<TRIPOS>BOND
      1       1       2 1
      2       1       4 2
      3       1       5 1
      4       2       3 1
      5       3       5 1
      6       2       6 1
      7       2       7 1
      8       3       8 1
      9       3       9 1
@<TRIPOS>ALT_TYPE
CGenFF_4.0_ALT_TYPE_SET
CGenFF_4.0 1 CG2O4 2 CG3C41 3 CG3C41 4 OG2D1 5 OG3C51 6 HGA2 7 HGA2 8 HGA2 9 HGA2
@<TRIPOS>MOLECULE
4_lactone
 9 9 0 0 0
****
USER_CHARGES
INVALID_CHARGES
Pose:  32 Cluster:  32 Fr_nu: 2234025 TotEn:    -0.43
@<TRIPOS>ATOM
      1 C1        -68.1611    3.1834  -51.0557 C.2    1 LIG       0.04000
      2 C2        -68.1255    3.1666  -52.5944 C.3    1 LIG       0.11000
      3 C3        -69.4908    3.8328  -52.4531 C.3    1 LIG       0.08100
      4 O1        -67.4484    2.8346  -50.1420 O.2    1 LIG      -0.32000
      5 O2        -69.3830    3.7783  -51.0036 O.3    1 LIG      -0.27100
      6 H1        -67.3390    3.7858  -53.0286 H      1 LIG       0.09000
      7 H2        -68.1286    2.1657  -53.0290 H      1 LIG       0.09000
      8 H3        -69.5549    4.8629  -52.8142 H      1 LIG       0.09000
      9 H4        -70.3408    3.2478  -52.8150 H      1 LIG       0.09000
@<TRIPOS>BOND
      1       1       2 1
      2       1       4 2
      3       1       5 1
      4       2       3 1
      5       3       5 1
      6       2       6 1
      7       2       7 1
      8       3       8 1
      9       3       9 1
@<TRIPOS>ALT_TYPE
CGenFF_4.0_ALT_TYPE_SET
CGenFF_4.0 1 CG2O4 2 CG3C41 3 CG3C41 4 OG2D1 5 OG3C51 6 HGA2 7 HGA2 8 HGA2 9 HGA2
@<TRIPOS>MOLECULE
pyridine
 11 11 0 0 0
****
USER_CHARGES
INVALID_CHARGES
Pose:   1 Cluster:   1 Fr_nu:    234 TotEn:   -16.36
@<TRIPOS>ATOM
      1 C1        -78.7705  -11.4233  -42.2844 C.ar   1 LIG      -0.11300
      2 C2        -77.7356  -11.2213  -43.1907 C.ar   1 LIG      -0.11700
      3 C3        -78.9481  -10.5335  -41.2309 C.ar   1 LIG      -0.11700
      4 C4        -76.9124  -10.1231  -43.0009 C.ar   1 LIG       0.17700
      5 C5        -78.0705   -9.4662  -41.1286 C.ar   1 LIG       0.17700
      6 N1        -77.0536   -9.2372  -41.9896 N.ar   1 LIG      -0.60000
      7 H1        -79.4369  -12.2730  -42.3985 H      1 LIG       0.11500
      8 H2        -77.5785  -11.9017  -44.0195 H      1 LIG       0.11500
      9 H3        -79.7477  -10.6715  -40.5120 H      1 LIG       0.11500
     10 H4        -76.0907   -9.9218  -43.6802 H      1 LIG       0.12400
     11 H5        -78.1652   -8.7437  -40.3246 H      1 LIG       0.12400
@<TRIPOS>BOND
      1       1       2 ar
      2       1       3 ar
      3       2       4 ar
      4       3       5 ar
      5       4       6 ar
      6       5       6 ar
      7       1       7 1
      8       2       8 1
      9       3       9 1
     10       4      10 1
     11       5      11 1
@<TRIPOS>ALT_TYPE
CGenFF_4.0_ALT_TYPE_SET
CGenFF_4.0 1 CG2R61 2 CG2R61 3 CG2R61 4 CG2R61 5 CG2R61 6 NG2R60 7 HGR61 8 HGR61 9 HGR61 10 HGR62 11 HGR62
@<TRIPOS>MOLECULE
pyridine
 11 11 0 0 0
****
USER_CHARGES
INVALID_CHARGES
Pose:   2 Cluster:   2 Fr_nu: 1634327 TotEn:   -13.50
@<TRIPOS>ATOM
      1 C1        -81.4903  -11.7329  -42.1928 C.ar   1 LIG      -0.11300
      2 C2        -80.6574  -11.6791  -43.3048 C.ar   1 LIG      -0.11700
      3 C3        -81.0920  -12.4444  -41.0665 C.ar   1 LIG      -0.11700
      4 C4        -79.4460  -12.3485  -43.2407 C.ar   1 LIG       0.17700
      5 C5        -79.8613  -13.0798  -41.1028 C.ar   1 LIG       0.17700
      6 N1        -79.0250  -13.0501  -42.1646 N.ar   1 LIG      -0.60000
      7 H1        -82.4484  -11.2219  -42.2040 H      1 LIG       0.11500
      8 H2        -80.9471  -11.1303  -44.1933 H      1 LIG       0.11500
      9 H3        -81.7253  -12.5005  -40.1885 H      1 LIG       0.11500
     10 H4        -78.7610  -12.3373  -44.0820 H      1 LIG       0.12400
     11 H5        -79.5041  -13.6487  -40.2506 H      1 LIG       0.12400
@<TRIPOS>BOND
      1       1       2 ar
      2       1       3 ar
      3       2       4 ar
      4       3       5 ar
      5       4       6 ar
      6       5       6 ar
      7       1       7 1
      8       2       8 1
      9       3       9 1
     10       4      10 1
     11       5      11 1
@<TRIPOS>ALT_TYPE
CGenFF_4.0_ALT_TYPE_SET
CGenFF_4.0 1 CG2R61 2 CG2R61 3 CG2R61 4 CG2R61 5 CG2R61 6 NG2R60 7 HGR61 8 HGR61 9 HGR61 10 HGR62 11 HGR62
@<TRIPOS>MOLECULE
pyridine
 11 11 0 0 0
****
USER_CHARGES
INVALID_CHARGES
Pose:   3 Cluster:   3 Fr_nu: 647233 TotEn:   -13.14
@<TRIPOS>ATOM
      1 C1        -79.3680  -10.9928  -41.8720 C.ar   1 LIG      -0.11300
      2 C2        -79.8443  -11.5666  -43.0455 C.ar   1 LIG      -0.11700
      3 C3        -79.6787  -11.5707  -40.6462 C.ar   1 LIG      -0.11700
      4 C4        -80.6213  -12.7089  -42.9400 C.ar   1 LIG       0.17700
      5 C5        -80.4634  -12.7127  -40.6480 C.ar   1 LIG       0.17700
      6 N1        -80.9444  -13.2988  -41.7674 N.ar   1 LIG      -0.60000
      7 H1        -78.7562  -10.0965  -41.9127 H      1 LIG       0.11500
      8 H2        -79.6144  -11.1335  -44.0121 H      1 LIG       0.11500
      9 H3        -79.3188  -11.1404  -39.7186 H      1 LIG       0.11500
     10 H4        -81.0172  -13.1942  -43.8260 H      1 LIG       0.12400
     11 H5        -80.7350  -13.2020  -39.7184 H      1 LIG       0.12400
@<TRIPOS>BOND
      1       1       2 ar
      2       1       3 ar
      3       2       4 ar
      4       3       5 ar
      5       4       6 ar
      6       5       6 ar
      7       1       7 1
      8       2       8 1
      9       3       9 1
     10       4      10 1
     11       5      11 1
@<TRIPOS>ALT_TYPE
CGenFF_4.0_ALT_TYPE_SET
CGenFF_4.0 1 CG2R61 2 CG2R61 3 CG2R61 4 CG2R61 5 CG2R61 6 NG2R60 7 HGR61 8 HGR61 9 HGR61 10 HGR62 11 HGR62
@<TRIPOS>MOLECULE
pyridine
 11 11 0 0 0
****
USER_CHARGES
INVALID_CHARGES
Pose:   4 Cluster:   4 Fr_nu: 1999924 TotEn:   -13.01
@<TRIPOS>ATOM
      1 C1        -47.6257  -11.5537  -44.5450 C.ar   1 LIG      -0.11300
      2 C2        -48.6914  -11.2631  -43.7006 C.ar   1 LIG      -0.11700
      3 C3        -46.3304  -11.5709  -44.0399 C.ar   1 LIG      -0.11700
      4 C4        -48.4110  -10.9986  -42.3697 C.ar   1 LIG       0.17700
      5 C5        -46.1556  -11.2924  -42.6939 C.ar   1 LIG       0.17700
      6 N1        -47.1661  -11.0058  -41.8427 N.ar   1 LIG      -0.60000
      7 H1        -47.8042  -11.7658  -45.5949 H      1 LIG       0.11500
      8 H2        -49.7093  -11.2444  -44.0723 H      1 LIG       0.11500
      9 H3        -45.4844  -11.7944  -44.6797 H      1 LIG       0.11500
     10 H4        -49.2075  -10.7661  -41.6707 H      1 LIG       0.12400
     11 H5        -45.1653  -11.2921  -42.2504 H      1 LIG       0.12400
@<TRIPOS>BOND
      1       1       2 ar
      2       1       3 ar
      3       2       4 ar
      4       3       5 ar
      5       4       6 ar
      6       5       6 ar
      7       1       7 1
      8       2       8 1
      9       3       9 1
     10       4      10 1
     11       5      11 1
@<TRIPOS>ALT_TYPE
CGenFF_4.0_ALT_TYPE_SET
CGenFF_4.0 1 CG2R61 2 CG2R61 3 CG2R61 4 CG2R61 5 CG2R61 6 NG2R60 7 HGR61 8 HGR61 9 HGR61 10 HGR62 11 HGR62
@<TRIPOS>MOLECULE
pyridine
 11 11 0 0 0
****
USER_CHARGES
INVALID_CHARGES
Pose:   5 Cluster:   5 Fr_nu: 575707 TotEn:   -12.85
@<TRIPOS>ATOM
      1 C1        -45.7079  -13.5558  -42.8814 C.ar   1 LIG      -0.11300
      2 C2        -46.7762  -12.8202  -43.3824 C.ar   1 LIG      -0.11700
      3 C3        -44.8927  -13.0061  -41.8984 C.ar   1 LIG      -0.11700
      4 C4        -46.9850  -11.5495  -42.8711 C.ar   1 LIG       0.17700
      5 C5        -45.1857  -11.7269  -41.4537 C.ar   1 LIG       0.17700
      6 N1        -46.2145  -10.9818  -41.9164 N.ar   1 LIG      -0.60000
      7 H1        -45.5107  -14.5555  -43.2569 H      1 LIG       0.11500
      8 H2        -47.4249  -13.2287  -44.1485 H      1 LIG       0.11500
      9 H3        -44.0540  -13.5610  -41.4936 H      1 LIG       0.11500
     10 H4        -47.8047  -10.9354  -43.2292 H      1 LIG       0.12400
     11 H5        -44.5801  -11.2521  -40.6887 H      1 LIG       0.12400
@<TRIPOS>BOND
      1       1       2 ar
      2       1       3 ar
      3       2       4 ar
      4       3       5 ar
      5       4       6 ar
      6       5       6 ar
      7       1       7 1
      8       2       8 1
      9       3       9 1
     10       4      10 1
     11       5      11 1
@<TRIPOS>ALT_TYPE
CGenFF_4.0_ALT_TYPE_SET
CGenFF_4.0 1 CG2R61 2 CG2R61 3 CG2R61 4 CG2R61 5 CG2R61 6 NG2R60 7 HGR61 8 HGR61 9 HGR61 10 HGR62 11 HGR62
@<TRIPOS>MOLECULE
pyridine
 11 11 0 0 0
****
USER_CHARGES
INVALID_CHARGES
Pose:   6 Cluster:   6 Fr_nu: 1361296 TotEn:   -12.48
@<TRIPOS>ATOM
      1 C1        -80.4101  -11.9377  -41.5921 C.ar   1 LIG      -0.11300
      2 C2        -79.8573  -12.9932  -40.8757 C.ar   1 LIG      -0.11700
      3 C3        -80.7580  -12.1170  -42.9263 C.ar   1 LIG      -0.11700
      4 C4        -79.6739  -14.1984  -41.5342 C.ar   1 LIG       0.17700
      5 C5        -80.5341  -13.3613  -43.4931 C.ar   1 LIG       0.17700
      6 N1        -79.9992  -14.4105  -42.8291 N.ar   1 LIG      -0.60000
      7 H1        -80.5690  -10.9768  -41.1118 H      1 LIG       0.11500
      8 H2        -79.5789  -12.8764  -39.8348 H      1 LIG       0.11500
      9 H3        -81.1899  -11.3081  -43.5045 H      1 LIG       0.11500
     10 H4        -79.2460  -15.0522  -41.0194 H      1 LIG       0.12400
     11 H5        -80.7871  -13.5531  -44.5307 H      1 LIG       0.12400
@<TRIPOS>BOND
      1       1       2 ar
      2       1       3 ar
      3       2       4 ar
      4       3       5 ar
      5       4       6 ar
      6       5       6 ar
      7       1       7 1
      8       2       8 1
      9       3       9 1
     10       4      10 1
     11       5      11 1
@<TRIPOS>ALT_TYPE
CGenFF_4.0_ALT_TYPE_SET
CGenFF_4.0 1 CG2R61 2 CG2R61 3 CG2R61 4 CG2R61 5 CG2R61 6 NG2R60 7 HGR61 8 HGR61 9 HGR61 10 HGR62 11 HGR62
@<TRIPOS>MOLECULE
pyridine
 11 11 0 0 0
****
USER_CHARGES
INVALID_CHARGES
Pose:   7 Cluster:   7 Fr_nu: 1361392 TotEn:   -12.25
@<TRIPOS>ATOM
      1 C1        -79.7745  -11.9512  -42.8670 C.ar   1 LIG      -0.11300
      2 C2        -79.3665  -13.1622  -43.4149 C.ar   1 LIG      -0.11700
      3 C3        -80.2452  -11.9095  -41.5593 C.ar   1 LIG      -0.11700
      4 C4        -79.4484  -14.2941  -42.6199 C.ar   1 LIG       0.17700
      5 C5        -80.2880  -13.0975  -40.8475 C.ar   1 LIG       0.17700
      6 N1        -79.9003  -14.2930  -41.3459 N.ar   1 LIG      -0.60000
      7 H1        -79.7263  -11.0416  -43.4582 H      1 LIG       0.11500
      8 H2        -78.9959  -13.2183  -44.4318 H      1 LIG       0.11500
      9 H3        -80.5690  -10.9768  -41.1118 H      1 LIG       0.11500
     10 H4        -79.1427  -15.2628  -43.0011 H      1 LIG       0.12400
     11 H5        -80.6476  -13.1195  -39.8240 H      1 LIG       0.12400
@<TRIPOS>BOND
      1       1       2 ar
      2       1       3 ar
      3       2       4 ar
      4       3       5 ar
      5       4       6 ar
      6       5       6 ar
      7       1       7 1
      8       2       8 1
      9       3       9 1
     10       4      10 1
     11       5      11 1
@<TRIPOS>ALT_TYPE
CGenFF_4.0_ALT_TYPE_SET
CGenFF_4.0 1 CG2R61 2 CG2R61 3 CG2R61 4 CG2R61 5 CG2R61 6 NG2R60 7 HGR61 8 HGR61 9 HGR61 10 HGR62 11 HGR62
@<TRIPOS>MOLECULE
pyridine
 11 11 0 0 0
****
USER_CHARGES
INVALID_CHARGES
Pose:   8 Cluster:   8 Fr_nu: 292265 TotEn:   -12.13
@<TRIPOS>ATOM
      1 C1        -81.0529  -12.0699  -42.9831 C.ar   1 LIG      -0.11300
      2 C2        -81.3047  -11.6473  -41.6826 C.ar   1 LIG      -0.11700
      3 C3        -80.4781  -13.3165  -43.2041 C.ar   1 LIG      -0.11700
      4 C4        -80.9658  -12.5019  -40.6460 C.ar   1 LIG       0.17700
      5 C5        -80.1760  -14.0963  -42.0994 C.ar   1 LIG       0.17700
      6 N1        -80.4059  -13.7198  -40.8214 N.ar   1 LIG      -0.60000
      7 H1        -81.3035  -11.4286  -43.8228 H      1 LIG       0.11500
      8 H2        -81.7522  -10.6799  -41.4867 H      1 LIG       0.11500
      9 H3        -80.2724  -13.6664  -44.2093 H      1 LIG       0.11500
     10 H4        -81.1417  -12.2185  -39.6135 H      1 LIG       0.12400
     11 H5        -79.7258  -15.0765  -42.2172 H      1 LIG       0.12400
@<TRIPOS>BOND
      1       1       2 ar
      2       1       3 ar
      3       2       4 ar
      4       3       5 ar
      5       4       6 ar
      6       5       6 ar
      7       1       7 1
      8       2       8 1
      9       3       9 1
     10       4      10 1
     11       5      11 1
@<TRIPOS>ALT_TYPE
CGenFF_4.0_ALT_TYPE_SET
CGenFF_4.0 1 CG2R61 2 CG2R61 3 CG2R61 4 CG2R61 5 CG2R61 6 NG2R60 7 HGR61 8 HGR61 9 HGR61 10 HGR62 11 HGR62
@<TRIPOS>MOLECULE
pyridine
 11 11 0 0 0
****
USER_CHARGES
INVALID_CHARGES
Pose:   9 Cluster:   9 Fr_nu: 784620 TotEn:   -11.91
@<TRIPOS>ATOM
      1 C1        -65.5811  -19.7668  -56.6390 C.ar   1 LIG      -0.11300
      2 C2        -66.6802  -19.2069  -55.9975 C.ar   1 LIG      -0.11700
      3 C3        -65.7686  -20.7891  -57.5627 C.ar   1 LIG      -0.11700
      4 C4        -67.9360  -19.7008  -56.3122 C.ar   1 LIG       0.17700
      5 C5        -67.0651  -21.2123  -57.8071 C.ar   1 LIG       0.17700
      6 N1        -68.1575  -20.6927  -57.2036 N.ar   1 LIG      -0.60000
      7 H1        -64.5802  -19.4077  -56.4191 H      1 LIG       0.11500
      8 H2        -66.5580  -18.4090  -55.2743 H      1 LIG       0.11500
      9 H3        -64.9264  -21.2408  -58.0744 H      1 LIG       0.11500
     10 H4        -68.8251  -19.2977  -55.8388 H      1 LIG       0.12400
     11 H5        -67.2655  -22.0072  -58.5180 H      1 LIG       0.12400
@<TRIPOS>BOND
      1       1       2 ar
      2       1       3 ar
      3       2       4 ar
      4       3       5 ar
      5       4       6 ar
      6       5       6 ar
      7       1       7 1
      8       2       8 1
      9       3       9 1
     10       4      10 1
     11       5      11 1
@<TRIPOS>ALT_TYPE
CGenFF_4.0_ALT_TYPE_SET
CGenFF_4.0 1 CG2R61 2 CG2R61 3 CG2R61 4 CG2R61 5 CG2R61 6 NG2R60 7 HGR61 8 HGR61 9 HGR61 10 HGR62 11 HGR62
@<TRIPOS>MOLECULE
pyridine
 11 11 0 0 0
****
USER_CHARGES
INVALID_CHARGES
Pose:  10 Cluster:  10 Fr_nu: 2552687 TotEn:   -11.57
@<TRIPOS>ATOM
      1 C1        -67.9235  -20.5123  -56.8746 C.ar   1 LIG      -0.11300
      2 C2        -67.6193  -19.3108  -56.2446 C.ar   1 LIG      -0.11700
      3 C3        -66.9232  -21.4561  -57.0797 C.ar   1 LIG      -0.11700
      4 C4        -66.3100  -19.1029  -55.8418 C.ar   1 LIG       0.17700
      5 C5        -65.6450  -21.1521  -56.6398 C.ar   1 LIG       0.17700
      6 N1        -65.3114  -19.9957  -56.0239 N.ar   1 LIG      -0.60000
      7 H1        -68.9381  -20.7127  -57.2058 H      1 LIG       0.11500
      8 H2        -68.3829  -18.5609  -56.0739 H      1 LIG       0.11500
      9 H3        -67.1372  -22.3994  -57.5691 H      1 LIG       0.11500
     10 H4        -66.0217  -18.1817  -55.3463 H      1 LIG       0.12400
     11 H5        -64.8286  -21.8538  -56.7762 H      1 LIG       0.12400
@<TRIPOS>BOND
      1       1       2 ar
      2       1       3 ar
      3       2       4 ar
      4       3       5 ar
      5       4       6 ar
      6       5       6 ar
      7       1       7 1
      8       2       8 1
      9       3       9 1
     10       4      10 1
     11       5      11 1
@<TRIPOS>ALT_TYPE
CGenFF_4.0_ALT_TYPE_SET
CGenFF_4.0 1 CG2R61 2 CG2R61 3 CG2R61 4 CG2R61 5 CG2R61 6 NG2R60 7 HGR61 8 HGR61 9 HGR61 10 HGR62 11 HGR62
@<TRIPOS>MOLECULE
pyridine
 11 11 0 0 0
****
USER_CHARGES
INVALID_CHARGES
Pose:  11 Cluster:  11 Fr_nu:   1988 TotEn:   -11.44
@<TRIPOS>ATOM
      1 C1        -66.7772   -0.6469  -25.8750 C.ar   1 LIG      -0.11300
      2 C2        -68.0046   -0.5683  -26.5234 C.ar   1 LIG      -0.11700
      3 C3        -65.6964   -1.2436  -26.5145 C.ar   1 LIG      -0.11700
      4 C4        -68.0985   -1.0972  -27.8006 C.ar   1 LIG       0.17700
      5 C5        -65.8936   -1.7425  -27.7920 C.ar   1 LIG       0.17700
      6 N1        -67.0710   -1.6845  -28.4539 N.ar   1 LIG      -0.60000
      7 H1        -66.6634   -0.2446  -24.8728 H      1 LIG       0.11500
      8 H2        -68.8607   -0.1074  -26.0444 H      1 LIG       0.11500
      9 H3        -64.7303   -1.3164  -26.0281 H      1 LIG       0.11500
     10 H4        -69.0343   -1.0611  -28.3485 H      1 LIG       0.12400
     11 H5        -65.0829   -2.2181  -28.3342 H      1 LIG       0.12400
@<TRIPOS>BOND
      1       1       2 ar
      2       1       3 ar
      3       2       4 ar
      4       3       5 ar
      5       4       6 ar
      6       5       6 ar
      7       1       7 1
      8       2       8 1
      9       3       9 1
     10       4      10 1
     11       5      11 1
@<TRIPOS>ALT_TYPE
CGenFF_4.0_ALT_TYPE_SET
CGenFF_4.0 1 CG2R61 2 CG2R61 3 CG2R61 4 CG2R61 5 CG2R61 6 NG2R60 7 HGR61 8 HGR61 9 HGR61 10 HGR62 11 HGR62
@<TRIPOS>MOLECULE
pyridine
 11 11 0 0 0
****
USER_CHARGES
INVALID_CHARGES
Pose:  12 Cluster:  12 Fr_nu: 305157 TotEn:   -11.38
@<TRIPOS>ATOM
      1 C1        -80.1601  -12.1852  -40.7094 C.ar   1 LIG      -0.11300
      2 C2        -81.0689  -11.2883  -41.2597 C.ar   1 LIG      -0.11700
      3 C3        -79.9454  -13.4139  -41.3239 C.ar   1 LIG      -0.11700
      4 C4        -81.7323  -11.6648  -42.4163 C.ar   1 LIG       0.17700
      5 C5        -80.6593  -13.6953  -42.4775 C.ar   1 LIG       0.17700
      6 N1        -81.5504  -12.8494  -43.0417 N.ar   1 LIG      -0.60000
      7 H1        -79.6206  -11.9275  -39.8029 H      1 LIG       0.11500
      8 H2        -81.2519  -10.3250  -40.7980 H      1 LIG       0.11500
      9 H3        -79.2422  -14.1289  -40.9123 H      1 LIG       0.11500
     10 H4        -82.4513  -11.0007  -42.8845 H      1 LIG       0.12400
     11 H5        -80.5293  -14.6401  -42.9950 H      1 LIG       0.12400
@<TRIPOS>BOND
      1       1       2 ar
      2       1       3 ar
      3       2       4 ar
      4       3       5 ar
      5       4       6 ar
      6       5       6 ar
      7       1       7 1
      8       2       8 1
      9       3       9 1
     10       4      10 1
     11       5      11 1
@<TRIPOS>ALT_TYPE
CGenFF_4.0_ALT_TYPE_SET
CGenFF_4.0 1 CG2R61 2 CG2R61 3 CG2R61 4 CG2R61 5 CG2R61 6 NG2R60 7 HGR61 8 HGR61 9 HGR61 10 HGR62 11 HGR62
@<TRIPOS>MOLECULE
pyridine
 11 11 0 0 0
****
USER_CHARGES
INVALID_CHARGES
Pose:  13 Cluster:  13 Fr_nu: 3229158 TotEn:   -11.28
@<TRIPOS>ATOM
      1 C1        -79.7828  -11.6601  -42.3758 C.ar   1 LIG      -0.11300
      2 C2        -79.8228  -11.4050  -41.0096 C.ar   1 LIG      -0.11700
      3 C3        -78.7128  -11.1965  -43.1330 C.ar   1 LIG      -0.11700
      4 C4        -78.7763  -10.6874  -40.4530 C.ar   1 LIG       0.17700
      5 C5        -77.7162  -10.4881  -42.4815 C.ar   1 LIG       0.17700
      6 N1        -77.7203  -10.2206  -41.1562 N.ar   1 LIG      -0.60000
      7 H1        -80.5845  -12.2186  -42.8497 H      1 LIG       0.11500
      8 H2        -80.6466  -11.7569  -40.3997 H      1 LIG       0.11500
      9 H3        -78.6610  -11.3831  -44.1996 H      1 LIG       0.11500
     10 H4        -78.7609  -10.4621  -39.3918 H      1 LIG       0.12400
     11 H5        -76.8602  -10.1039  -43.0265 H      1 LIG       0.12400
@<TRIPOS>BOND
      1       1       2 ar
      2       1       3 ar
      3       2       4 ar
      4       3       5 ar
      5       4       6 ar
      6       5       6 ar
      7       1       7 1
      8       2       8 1
      9       3       9 1
     10       4      10 1
     11       5      11 1
@<TRIPOS>ALT_TYPE
CGenFF_4.0_ALT_TYPE_SET
CGenFF_4.0 1 CG2R61 2 CG2R61 3 CG2R61 4 CG2R61 5 CG2R61 6 NG2R60 7 HGR61 8 HGR61 9 HGR61 10 HGR62 11 HGR62
@<TRIPOS>MOLECULE
pyridine
 11 11 0 0 0
****
USER_CHARGES
INVALID_CHARGES
Pose:  14 Cluster:  14 Fr_nu: 1809476 TotEn:   -11.27
@<TRIPOS>ATOM
      1 C1        -79.8797  -21.5643  -31.9654 C.ar   1 LIG      -0.11300
      2 C2        -78.5170  -21.3097  -32.0718 C.ar   1 LIG      -0.11700
      3 C3        -80.5734  -21.1455  -30.8355 C.ar   1 LIG      -0.11700
      4 C4        -77.8993  -20.6382  -31.0290 C.ar   1 LIG       0.17700
      5 C5        -79.8637  -20.4815  -29.8480 C.ar   1 LIG       0.17700
      6 N1        -78.5398  -20.2161  -29.9159 N.ar   1 LIG      -0.60000
      7 H1        -80.4000  -22.0888  -32.7612 H      1 LIG       0.11500
      8 H2        -77.9561  -21.6266  -32.9433 H      1 LIG       0.11500
      9 H3        -81.6359  -21.3336  -30.7309 H      1 LIG       0.11500
     10 H4        -76.8380  -20.4158  -31.0639 H      1 LIG       0.12400
     11 H5        -80.3577  -20.1347  -28.9463 H      1 LIG       0.12400
@<TRIPOS>BOND
      1       1       2 ar
      2       1       3 ar
      3       2       4 ar
      4       3       5 ar
      5       4       6 ar
      6       5       6 ar
      7       1       7 1
      8       2       8 1
      9       3       9 1
     10       4      10 1
     11       5      11 1
@<TRIPOS>ALT_TYPE
CGenFF_4.0_ALT_TYPE_SET
CGenFF_4.0 1 CG2R61 2 CG2R61 3 CG2R61 4 CG2R61 5 CG2R61 6 NG2R60 7 HGR61 8 HGR61 9 HGR61 10 HGR62 11 HGR62
@<TRIPOS>MOLECULE
pyridine
 11 11 0 0 0
****
USER_CHARGES
INVALID_CHARGES
Pose:  15 Cluster:  15 Fr_nu: 875150 TotEn:   -11.16
@<TRIPOS>ATOM
      1 C1        -62.3334   -5.6980  -56.8255 C.ar   1 LIG      -0.11300
      2 C2        -63.5638   -6.1419  -56.3540 C.ar   1 LIG      -0.11700
      3 C3        -61.4127   -6.6151  -57.3199 C.ar   1 LIG      -0.11700
      4 C4        -63.8228   -7.5023  -56.3982 C.ar   1 LIG       0.17700
      5 C5        -61.7679   -7.9543  -57.3207 C.ar   1 LIG       0.17700
      6 N1        -62.9535   -8.4233  -56.8710 N.ar   1 LIG      -0.60000
      7 H1        -62.0923   -4.6394  -56.8071 H      1 LIG       0.11500
      8 H2        -64.2969   -5.4451  -55.9645 H      1 LIG       0.11500
      9 H3        -60.4472   -6.2918  -57.6922 H      1 LIG       0.11500
     10 H4        -64.7678   -7.8988  -56.0420 H      1 LIG       0.12400
     11 H5        -61.0852   -8.7102  -57.6949 H      1 LIG       0.12400
@<TRIPOS>BOND
      1       1       2 ar
      2       1       3 ar
      3       2       4 ar
      4       3       5 ar
      5       4       6 ar
      6       5       6 ar
      7       1       7 1
      8       2       8 1
      9       3       9 1
     10       4      10 1
     11       5      11 1
@<TRIPOS>ALT_TYPE
CGenFF_4.0_ALT_TYPE_SET
CGenFF_4.0 1 CG2R61 2 CG2R61 3 CG2R61 4 CG2R61 5 CG2R61 6 NG2R60 7 HGR61 8 HGR61 9 HGR61 10 HGR62 11 HGR62
@<TRIPOS>MOLECULE
pyridine
 11 11 0 0 0
****
USER_CHARGES
INVALID_CHARGES
Pose:  16 Cluster:  16 Fr_nu: 2110429 TotEn:   -10.78
@<TRIPOS>ATOM
      1 C1        -53.0940  -11.1367  -46.4828 C.ar   1 LIG      -0.11300
      2 C2        -52.6225  -11.8758  -45.4037 C.ar   1 LIG      -0.11700
      3 C3        -53.5321   -9.8318  -46.2863 C.ar   1 LIG      -0.11700
      4 C4        -52.6097  -11.2690  -44.1581 C.ar   1 LIG       0.17700
      5 C5        -53.4788   -9.3166  -45.0012 C.ar   1 LIG       0.17700
      6 N1        -53.0273  -10.0040  -43.9282 N.ar   1 LIG      -0.60000
      7 H1        -53.1207  -11.5770  -47.4751 H      1 LIG       0.11500
      8 H2        -52.2757  -12.8944  -45.5334 H      1 LIG       0.11500
      9 H3        -53.9042   -9.2371  -47.1128 H      1 LIG       0.11500
     10 H4        -52.2516  -11.8035  -43.2844 H      1 LIG       0.12400
     11 H5        -53.8094   -8.3040  -44.7942 H      1 LIG       0.12400
@<TRIPOS>BOND
      1       1       2 ar
      2       1       3 ar
      3       2       4 ar
      4       3       5 ar
      5       4       6 ar
      6       5       6 ar
      7       1       7 1
      8       2       8 1
      9       3       9 1
     10       4      10 1
     11       5      11 1
@<TRIPOS>ALT_TYPE
CGenFF_4.0_ALT_TYPE_SET
CGenFF_4.0 1 CG2R61 2 CG2R61 3 CG2R61 4 CG2R61 5 CG2R61 6 NG2R60 7 HGR61 8 HGR61 9 HGR61 10 HGR62 11 HGR62
@<TRIPOS>MOLECULE
pyridine
 11 11 0 0 0
****
USER_CHARGES
INVALID_CHARGES
Pose:  17 Cluster:  17 Fr_nu: 3016865 TotEn:   -10.65
@<TRIPOS>ATOM
      1 C1        -65.1821  -10.5000  -11.0983 C.ar   1 LIG      -0.11300
      2 C2        -64.3939   -9.3674  -10.9280 C.ar   1 LIG      -0.11700
      3 C3        -64.6014  -11.6849  -11.5364 C.ar   1 LIG      -0.11700
      4 C4        -63.0407   -9.4710  -11.2073 C.ar   1 LIG       0.17700
      5 C5        -63.2390  -11.6848  -11.7888 C.ar   1 LIG       0.17700
      6 N1        -62.4408  -10.6045  -11.6349 N.ar   1 LIG      -0.60000
      7 H1        -66.2472  -10.4591  -10.8906 H      1 LIG       0.11500
      8 H2        -64.8248   -8.4332  -10.5871 H      1 LIG       0.11500
      9 H3        -65.1966  -12.5801  -11.6768 H      1 LIG       0.11500
     10 H4        -62.3832   -8.6159  -11.0906 H      1 LIG       0.12400
     11 H5        -62.7374  -12.5832  -12.1332 H      1 LIG       0.12400
@<TRIPOS>BOND
      1       1       2 ar
      2       1       3 ar
      3       2       4 ar
      4       3       5 ar
      5       4       6 ar
      6       5       6 ar
      7       1       7 1
      8       2       8 1
      9       3       9 1
     10       4      10 1
     11       5      11 1
@<TRIPOS>ALT_TYPE
CGenFF_4.0_ALT_TYPE_SET
CGenFF_4.0 1 CG2R61 2 CG2R61 3 CG2R61 4 CG2R61 5 CG2R61 6 NG2R60 7 HGR61 8 HGR61 9 HGR61 10 HGR62 11 HGR62
@<TRIPOS>MOLECULE
pyridine
 11 11 0 0 0
****
USER_CHARGES
INVALID_CHARGES
Pose:  18 Cluster:  18 Fr_nu: 557800 TotEn:   -10.35
@<TRIPOS>ATOM
      1 C1        -78.5690  -11.3714  -42.2667 C.ar   1 LIG      -0.11300
      2 C2        -78.9378  -11.1502  -40.9445 C.ar   1 LIG      -0.11700
      3 C3        -78.9651  -12.5404  -42.9069 C.ar   1 LIG      -0.11700
      4 C4        -79.6970  -12.1213  -40.3118 C.ar   1 LIG       0.17700
      5 C5        -79.7228  -13.4494  -42.1863 C.ar   1 LIG       0.17700
      6 N1        -80.1004  -13.2694  -40.9007 N.ar   1 LIG      -0.60000
      7 H1        -77.9734  -10.6344  -42.7971 H      1 LIG       0.11500
      8 H2        -78.6406  -10.2462  -40.4257 H      1 LIG       0.11500
      9 H3        -78.6887  -12.7341  -43.9371 H      1 LIG       0.11500
     10 H4        -80.0098  -11.9962  -39.2805 H      1 LIG       0.12400
     11 H5        -80.0567  -14.3772  -42.6392 H      1 LIG       0.12400
@<TRIPOS>BOND
      1       1       2 ar
      2       1       3 ar
      3       2       4 ar
      4       3       5 ar
      5       4       6 ar
      6       5       6 ar
      7       1       7 1
      8       2       8 1
      9       3       9 1
     10       4      10 1
     11       5      11 1
@<TRIPOS>ALT_TYPE
CGenFF_4.0_ALT_TYPE_SET
CGenFF_4.0 1 CG2R61 2 CG2R61 3 CG2R61 4 CG2R61 5 CG2R61 6 NG2R60 7 HGR61 8 HGR61 9 HGR61 10 HGR62 11 HGR62
@<TRIPOS>MOLECULE
pyridine
 11 11 0 0 0
****
USER_CHARGES
INVALID_CHARGES
Pose:  19 Cluster:  19 Fr_nu: 467909 TotEn:   -10.03
@<TRIPOS>ATOM
      1 C1        -60.8892    3.1418  -42.6088 C.ar   1 LIG      -0.11300
      2 C2        -59.6031    3.5680  -42.2968 C.ar   1 LIG      -0.11700
      3 C3        -61.6834    2.5668  -41.6230 C.ar   1 LIG      -0.11700
      4 C4        -59.1615    3.3980  -40.9945 C.ar   1 LIG       0.17700
      5 C5        -61.1487    2.4413  -40.3509 C.ar   1 LIG       0.17700
      6 N1        -59.9038    2.8436  -40.0100 N.ar   1 LIG      -0.60000
      7 H1        -61.2717    3.2569  -43.6186 H      1 LIG       0.11500
      8 H2        -58.9665    4.0192  -43.0490 H      1 LIG       0.11500
      9 H3        -62.6889    2.2268  -41.8435 H      1 LIG       0.11500
     10 H4        -58.1660    3.7137  -40.7008 H      1 LIG       0.12400
     11 H5        -61.7267    1.9989  -39.5462 H      1 LIG       0.12400
@<TRIPOS>BOND
      1       1       2 ar
      2       1       3 ar
      3       2       4 ar
      4       3       5 ar
      5       4       6 ar
      6       5       6 ar
      7       1       7 1
      8       2       8 1
      9       3       9 1
     10       4      10 1
     11       5      11 1
@<TRIPOS>ALT_TYPE
CGenFF_4.0_ALT_TYPE_SET
CGenFF_4.0 1 CG2R61 2 CG2R61 3 CG2R61 4 CG2R61 5 CG2R61 6 NG2R60 7 HGR61 8 HGR61 9 HGR61 10 HGR62 11 HGR62
@<TRIPOS>MOLECULE
pyridine
 11 11 0 0 0
****
USER_CHARGES
INVALID_CHARGES
Pose:  20 Cluster:  20 Fr_nu: 1158430 TotEn:   -10.00
@<TRIPOS>ATOM
      1 C1        -60.7687    7.2227  -24.1744 C.ar   1 LIG      -0.11300
      2 C2        -59.6078    7.0162  -23.4376 C.ar   1 LIG      -0.11700
      3 C3        -61.3152    8.4985  -24.2573 C.ar   1 LIG      -0.11700
      4 C4        -59.0366    8.1099  -22.8073 C.ar   1 LIG       0.17700
      5 C5        -60.6677    9.5258  -23.5901 C.ar   1 LIG       0.17700
      6 N1        -59.5384    9.3638  -22.8647 N.ar   1 LIG      -0.60000
      7 H1        -61.2470    6.3907  -24.6826 H      1 LIG       0.11500
      8 H2        -59.1639    6.0305  -23.3595 H      1 LIG       0.11500
      9 H3        -62.2198    8.6827  -24.8256 H      1 LIG       0.11500
     10 H4        -58.1307    8.0011  -22.2202 H      1 LIG       0.12400
     11 H5        -61.0535   10.5395  -23.6223 H      1 LIG       0.12400
@<TRIPOS>BOND
      1       1       2 ar
      2       1       3 ar
      3       2       4 ar
      4       3       5 ar
      5       4       6 ar
      6       5       6 ar
      7       1       7 1
      8       2       8 1
      9       3       9 1
     10       4      10 1
     11       5      11 1
@<TRIPOS>ALT_TYPE
CGenFF_4.0_ALT_TYPE_SET
CGenFF_4.0 1 CG2R61 2 CG2R61 3 CG2R61 4 CG2R61 5 CG2R61 6 NG2R60 7 HGR61 8 HGR61 9 HGR61 10 HGR62 11 HGR62
@<TRIPOS>MOLECULE
pyridine
 11 11 0 0 0
****
USER_CHARGES
INVALID_CHARGES
Pose:  21 Cluster:  21 Fr_nu: 2593401 TotEn:    -9.95
@<TRIPOS>ATOM
      1 C1        -58.8508  -16.1003  -21.1916 C.ar   1 LIG      -0.11300
      2 C2        -58.8103  -17.3989  -21.6868 C.ar   1 LIG      -0.11700
      3 C3        -57.6854  -15.3434  -21.1447 C.ar   1 LIG      -0.11700
      4 C4        -57.5891  -17.8903  -22.1193 C.ar   1 LIG       0.17700
      5 C5        -56.5145  -15.9269  -21.6012 C.ar   1 LIG       0.17700
      6 N1        -56.4360  -17.1853  -22.0891 N.ar   1 LIG      -0.60000
      7 H1        -59.7887  -15.6791  -20.8423 H      1 LIG       0.11500
      8 H2        -59.7062  -18.0070  -21.7331 H      1 LIG       0.11500
      9 H3        -57.6932  -14.3291  -20.7622 H      1 LIG       0.11500
     10 H4        -57.5048  -18.8975  -22.5137 H      1 LIG       0.12400
     11 H5        -55.5778  -15.3794  -21.5855 H      1 LIG       0.12400
@<TRIPOS>BOND
      1       1       2 ar
      2       1       3 ar
      3       2       4 ar
      4       3       5 ar
      5       4       6 ar
      6       5       6 ar
      7       1       7 1
      8       2       8 1
      9       3       9 1
     10       4      10 1
     11       5      11 1
@<TRIPOS>ALT_TYPE
CGenFF_4.0_ALT_TYPE_SET
CGenFF_4.0 1 CG2R61 2 CG2R61 3 CG2R61 4 CG2R61 5 CG2R61 6 NG2R60 7 HGR61 8 HGR61 9 HGR61 10 HGR62 11 HGR62
@<TRIPOS>MOLECULE
pyridine
 11 11 0 0 0
****
USER_CHARGES
INVALID_CHARGES
Pose:  22 Cluster:  22 Fr_nu: 501856 TotEn:    -9.92
@<TRIPOS>ATOM
      1 C1        -60.9432    4.8011  -41.2209 C.ar   1 LIG      -0.11300
      2 C2        -61.2293    3.4579  -41.0042 C.ar   1 LIG      -0.11700
      3 C3        -59.7594    5.3418  -40.7315 C.ar   1 LIG      -0.11700
      4 C4        -60.3062    2.7039  -40.2977 C.ar   1 LIG       0.17700
      5 C5        -58.9021    4.5036  -40.0370 C.ar   1 LIG       0.17700
      6 N1        -59.1459    3.1938  -39.8067 N.ar   1 LIG      -0.60000
      7 H1        -61.6418    5.4257  -41.7696 H      1 LIG       0.11500
      8 H2        -62.1457    3.0150  -41.3768 H      1 LIG       0.11500
      9 H3        -59.5158    6.3864  -40.8880 H      1 LIG       0.11500
     10 H4        -60.4830    1.6515  -40.1021 H      1 LIG       0.12400
     11 H5        -57.9661    4.8761  -39.6339 H      1 LIG       0.12400
@<TRIPOS>BOND
      1       1       2 ar
      2       1       3 ar
      3       2       4 ar
      4       3       5 ar
      5       4       6 ar
      6       5       6 ar
      7       1       7 1
      8       2       8 1
      9       3       9 1
     10       4      10 1
     11       5      11 1
@<TRIPOS>ALT_TYPE
CGenFF_4.0_ALT_TYPE_SET
CGenFF_4.0 1 CG2R61 2 CG2R61 3 CG2R61 4 CG2R61 5 CG2R61 6 NG2R60 7 HGR61 8 HGR61 9 HGR61 10 HGR62 11 HGR62
@<TRIPOS>MOLECULE
pyridine
 11 11 0 0 0
****
USER_CHARGES
INVALID_CHARGES
Pose:  23 Cluster:  23 Fr_nu: 120346 TotEn:    -9.92
@<TRIPOS>ATOM
      1 C1        -53.2062  -11.5342  -45.6013 C.ar   1 LIG      -0.11300
      2 C2        -53.2347  -10.2650  -45.0342 C.ar   1 LIG      -0.11700
      3 C3        -53.1483  -11.6708  -46.9838 C.ar   1 LIG      -0.11700
      4 C4        -53.2036   -9.1730  -45.8865 C.ar   1 LIG       0.17700
      5 C5        -53.1213  -10.5159  -47.7488 C.ar   1 LIG       0.17700
      6 N1        -53.1475   -9.2661  -47.2340 N.ar   1 LIG      -0.60000
      7 H1        -53.2299  -12.4153  -44.9670 H      1 LIG       0.11500
      8 H2        -53.2795  -10.1346  -43.9592 H      1 LIG       0.11500
      9 H3        -53.1258  -12.6502  -47.4478 H      1 LIG       0.11500
     10 H4        -53.2242   -8.1620  -45.4935 H      1 LIG       0.12400
     11 H5        -53.0770  -10.5675  -48.8317 H      1 LIG       0.12400
@<TRIPOS>BOND
      1       1       2 ar
      2       1       3 ar
      3       2       4 ar
      4       3       5 ar
      5       4       6 ar
      6       5       6 ar
      7       1       7 1
      8       2       8 1
      9       3       9 1
     10       4      10 1
     11       5      11 1
@<TRIPOS>ALT_TYPE
CGenFF_4.0_ALT_TYPE_SET
CGenFF_4.0 1 CG2R61 2 CG2R61 3 CG2R61 4 CG2R61 5 CG2R61 6 NG2R60 7 HGR61 8 HGR61 9 HGR61 10 HGR62 11 HGR62
@<TRIPOS>MOLECULE
pyridine
 11 11 0 0 0
****
USER_CHARGES
INVALID_CHARGES
Pose:  24 Cluster:  24 Fr_nu:  36724 TotEn:    -9.76
@<TRIPOS>ATOM
      1 C1        -55.0724  -10.9170  -47.2902 C.ar   1 LIG      -0.11300
      2 C2        -54.2025  -10.4426  -46.3149 C.ar   1 LIG      -0.11700
      3 C3        -55.0612  -10.3494  -48.5595 C.ar   1 LIG      -0.11700
      4 C4        -53.3477   -9.4070  -46.6565 C.ar   1 LIG       0.17700
      5 C5        -54.1682   -9.3178  -48.8005 C.ar   1 LIG       0.17700
      6 N1        -53.3081   -8.8302  -47.8785 N.ar   1 LIG      -0.60000
      7 H1        -55.7584  -11.7271  -47.0614 H      1 LIG       0.11500
      8 H2        -54.1936  -10.8700  -45.3190 H      1 LIG       0.11500
      9 H3        -55.7308  -10.7029  -49.3353 H      1 LIG       0.11500
     10 H4        -52.6503   -9.0013  -45.9311 H      1 LIG       0.12400
     11 H5        -54.1200   -8.8404  -49.7738 H      1 LIG       0.12400
@<TRIPOS>BOND
      1       1       2 ar
      2       1       3 ar
      3       2       4 ar
      4       3       5 ar
      5       4       6 ar
      6       5       6 ar
      7       1       7 1
      8       2       8 1
      9       3       9 1
     10       4      10 1
     11       5      11 1
@<TRIPOS>ALT_TYPE
CGenFF_4.0_ALT_TYPE_SET
CGenFF_4.0 1 CG2R61 2 CG2R61 3 CG2R61 4 CG2R61 5 CG2R61 6 NG2R60 7 HGR61 8 HGR61 9 HGR61 10 HGR62 11 HGR62
@<TRIPOS>MOLECULE
pyridine
 11 11 0 0 0
****
USER_CHARGES
INVALID_CHARGES
Pose:  25 Cluster:  25 Fr_nu: 204258 TotEn:    -9.60
@<TRIPOS>ATOM
      1 C1        -78.1517  -21.0313  -32.2245 C.ar   1 LIG      -0.11300
      2 C2        -79.1653  -21.9619  -32.4239 C.ar   1 LIG      -0.11700
      3 C3        -78.1128  -20.2960  -31.0451 C.ar   1 LIG      -0.11700
      4 C4        -80.1086  -22.1182  -31.4212 C.ar   1 LIG       0.17700
      5 C5        -79.1034  -20.5267  -30.1042 C.ar   1 LIG       0.17700
      6 N1        -80.1039  -21.4221  -30.2624 N.ar   1 LIG      -0.60000
      7 H1        -77.3938  -20.8789  -32.9871 H      1 LIG       0.11500
      8 H2        -79.2152  -22.5464  -33.3352 H      1 LIG       0.11500
      9 H3        -77.3322  -19.5648  -30.8683 H      1 LIG       0.11500
     10 H4        -80.9195  -22.8311  -31.5288 H      1 LIG       0.12400
     11 H5        -79.1189  -19.9788  -29.1677 H      1 LIG       0.12400
@<TRIPOS>BOND
      1       1       2 ar
      2       1       3 ar
      3       2       4 ar
      4       3       5 ar
      5       4       6 ar
      6       5       6 ar
      7       1       7 1
      8       2       8 1
      9       3       9 1
     10       4      10 1
     11       5      11 1
@<TRIPOS>ALT_TYPE
CGenFF_4.0_ALT_TYPE_SET
CGenFF_4.0 1 CG2R61 2 CG2R61 3 CG2R61 4 CG2R61 5 CG2R61 6 NG2R60 7 HGR61 8 HGR61 9 HGR61 10 HGR62 11 HGR62
@<TRIPOS>MOLECULE
pyridine
 11 11 0 0 0
****
USER_CHARGES
INVALID_CHARGES
Pose:  26 Cluster:  26 Fr_nu: 452007 TotEn:    -9.42
@<TRIPOS>ATOM
      1 C1        -67.5582    0.6183  -28.6408 C.ar   1 LIG      -0.11300
      2 C2        -68.8535    0.2634  -29.0007 C.ar   1 LIG      -0.11700
      3 C3        -66.6405   -0.3706  -28.3042 C.ar   1 LIG      -0.11700
      4 C4        -69.1785   -1.0835  -29.0082 C.ar   1 LIG       0.17700
      5 C5        -67.0647   -1.6890  -28.3426 C.ar   1 LIG       0.17700
      6 N1        -68.3145   -2.0724  -28.6873 N.ar   1 LIG      -0.60000
      7 H1        -67.2647    1.6636  -28.6220 H      1 LIG       0.11500
      8 H2        -69.5853    1.0171  -29.2672 H      1 LIG       0.11500
      9 H3        -65.6255   -0.1171  -28.0200 H      1 LIG       0.11500
     10 H4        -70.1759   -1.4118  -29.2814 H      1 LIG       0.12400
     11 H5        -66.3880   -2.4982  -28.0883 H      1 LIG       0.12400
@<TRIPOS>BOND
      1       1       2 ar
      2       1       3 ar
      3       2       4 ar
      4       3       5 ar
      5       4       6 ar
      6       5       6 ar
      7       1       7 1
      8       2       8 1
      9       3       9 1
     10       4      10 1
     11       5      11 1
@<TRIPOS>ALT_TYPE
CGenFF_4.0_ALT_TYPE_SET
CGenFF_4.0 1 CG2R61 2 CG2R61 3 CG2R61 4 CG2R61 5 CG2R61 6 NG2R60 7 HGR61 8 HGR61 9 HGR61 10 HGR62 11 HGR62
@<TRIPOS>MOLECULE
pyridine
 11 11 0 0 0
****
USER_CHARGES
INVALID_CHARGES
Pose:  27 Cluster:  27 Fr_nu: 175567 TotEn:    -8.92
@<TRIPOS>ATOM
      1 C1        -79.9599  -11.2673  -42.5432 C.ar   1 LIG      -0.11300
      2 C2        -81.0141  -11.6149  -43.3804 C.ar   1 LIG      -0.11700
      3 C3        -80.0342  -11.5546  -41.1848 C.ar   1 LIG      -0.11700
      4 C4        -82.1117  -12.2433  -42.8144 C.ar   1 LIG       0.17700
      5 C5        -81.1756  -12.1855  -40.7171 C.ar   1 LIG       0.17700
      6 N1        -82.2200  -12.5386  -41.4996 N.ar   1 LIG      -0.60000
      7 H1        -79.0822  -10.7727  -42.9485 H      1 LIG       0.11500
      8 H2        -80.9778  -11.4011  -44.4422 H      1 LIG       0.11500
      9 H3        -79.2245  -11.2923  -40.5134 H      1 LIG       0.11500
     10 H4        -82.9600  -12.5344  -43.4249 H      1 LIG       0.12400
     11 H5        -81.2837  -12.4311  -39.6657 H      1 LIG       0.12400
@<TRIPOS>BOND
      1       1       2 ar
      2       1       3 ar
      3       2       4 ar
      4       3       5 ar
      5       4       6 ar
      6       5       6 ar
      7       1       7 1
      8       2       8 1
      9       3       9 1
     10       4      10 1
     11       5      11 1
@<TRIPOS>ALT_TYPE
CGenFF_4.0_ALT_TYPE_SET
CGenFF_4.0 1 CG2R61 2 CG2R61 3 CG2R61 4 CG2R61 5 CG2R61 6 NG2R60 7 HGR61 8 HGR61 9 HGR61 10 HGR62 11 HGR62
@<TRIPOS>MOLECULE
pyridine
 11 11 0 0 0
****
USER_CHARGES
INVALID_CHARGES
Pose:  28 Cluster:  28 Fr_nu: 1193027 TotEn:    -8.91
@<TRIPOS>ATOM
      1 C1        -52.6313  -11.1167  -45.2778 C.ar   1 LIG      -0.11300
      2 C2        -53.0244  -12.0019  -46.2753 C.ar   1 LIG      -0.11700
      3 C3        -53.3686   -9.9595  -45.0528 C.ar   1 LIG      -0.11700
      4 C4        -54.1533  -11.6866  -47.0142 C.ar   1 LIG       0.17700
      5 C5        -54.4819   -9.7355  -45.8466 C.ar   1 LIG       0.17700
      6 N1        -54.8948  -10.5722  -46.8250 N.ar   1 LIG      -0.60000
      7 H1        -51.7515  -11.3279  -44.6773 H      1 LIG       0.11500
      8 H2        -52.4652  -12.9101  -46.4681 H      1 LIG       0.11500
      9 H3        -53.0804   -9.2549  -44.2810 H      1 LIG       0.11500
     10 H4        -54.5010  -12.3445  -47.8038 H      1 LIG       0.12400
     11 H5        -55.0907   -8.8474  -45.7122 H      1 LIG       0.12400
@<TRIPOS>BOND
      1       1       2 ar
      2       1       3 ar
      3       2       4 ar
      4       3       5 ar
      5       4       6 ar
      6       5       6 ar
      7       1       7 1
      8       2       8 1
      9       3       9 1
     10       4      10 1
     11       5      11 1
@<TRIPOS>ALT_TYPE
CGenFF_4.0_ALT_TYPE_SET
CGenFF_4.0 1 CG2R61 2 CG2R61 3 CG2R61 4 CG2R61 5 CG2R61 6 NG2R60 7 HGR61 8 HGR61 9 HGR61 10 HGR62 11 HGR62
@<TRIPOS>MOLECULE
pyridine
 11 11 0 0 0
****
USER_CHARGES
INVALID_CHARGES
Pose:  29 Cluster:  29 Fr_nu: 440367 TotEn:    -8.70
@<TRIPOS>ATOM
      1 C1        -53.0080  -11.0311  -47.6709 C.ar   1 LIG      -0.11300
      2 C2        -53.9835  -11.2113  -48.6450 C.ar   1 LIG      -0.11700
      3 C3        -53.2634  -10.2024  -46.5840 C.ar   1 LIG      -0.11700
      4 C4        -55.1884  -10.5454  -48.4872 C.ar   1 LIG       0.17700
      5 C5        -54.5003   -9.5815  -46.5186 C.ar   1 LIG       0.17700
      6 N1        -55.4729   -9.7323  -47.4455 N.ar   1 LIG      -0.60000
      7 H1        -52.0501  -11.5350  -47.7589 H      1 LIG       0.11500
      8 H2        -53.8066  -11.8527  -49.5005 H      1 LIG       0.11500
      9 H3        -52.5175  -10.0467  -45.8129 H      1 LIG       0.11500
     10 H4        -55.9814  -10.6528  -49.2198 H      1 LIG       0.12400
     11 H5        -54.7494   -8.9245  -45.6918 H      1 LIG       0.12400
@<TRIPOS>BOND
      1       1       2 ar
      2       1       3 ar
      3       2       4 ar
      4       3       5 ar
      5       4       6 ar
      6       5       6 ar
      7       1       7 1
      8       2       8 1
      9       3       9 1
     10       4      10 1
     11       5      11 1
@<TRIPOS>ALT_TYPE
CGenFF_4.0_ALT_TYPE_SET
CGenFF_4.0 1 CG2R61 2 CG2R61 3 CG2R61 4 CG2R61 5 CG2R61 6 NG2R60 7 HGR61 8 HGR61 9 HGR61 10 HGR62 11 HGR62
@<TRIPOS>MOLECULE
pyridine
 11 11 0 0 0
****
USER_CHARGES
INVALID_CHARGES
Pose:  30 Cluster:  30 Fr_nu: 448781 TotEn:    -8.58
@<TRIPOS>ATOM
      1 C1        -77.3725   -9.5509  -41.7955 C.ar   1 LIG      -0.11300
      2 C2        -78.0402  -10.0401  -40.6784 C.ar   1 LIG      -0.11700
      3 C3        -77.5816  -10.1406  -43.0372 C.ar   1 LIG      -0.11700
      4 C4        -78.8995  -11.1127  -40.8546 C.ar   1 LIG       0.17700
      5 C5        -78.4612  -11.2088  -43.1077 C.ar   1 LIG       0.17700
      6 N1        -79.1280  -11.7118  -42.0447 N.ar   1 LIG      -0.60000
      7 H1        -76.6899   -8.7119  -41.6985 H      1 LIG       0.11500
      8 H2        -77.8929   -9.5959  -39.7009 H      1 LIG       0.11500
      9 H3        -77.0715   -9.7762  -43.9216 H      1 LIG       0.11500
     10 H4        -79.4436  -11.5312  -40.0144 H      1 LIG       0.12400
     11 H5        -78.6588  -11.7047  -44.0525 H      1 LIG       0.12400
@<TRIPOS>BOND
      1       1       2 ar
      2       1       3 ar
      3       2       4 ar
      4       3       5 ar
      5       4       6 ar
      6       5       6 ar
      7       1       7 1
      8       2       8 1
      9       3       9 1
     10       4      10 1
     11       5      11 1
@<TRIPOS>ALT_TYPE
CGenFF_4.0_ALT_TYPE_SET
CGenFF_4.0 1 CG2R61 2 CG2R61 3 CG2R61 4 CG2R61 5 CG2R61 6 NG2R60 7 HGR61 8 HGR61 9 HGR61 10 HGR62 11 HGR62
@<TRIPOS>MOLECULE
pyridine
 11 11 0 0 0
****
USER_CHARGES
INVALID_CHARGES
Pose:  31 Cluster:  31 Fr_nu: 3018110 TotEn:    -8.30
@<TRIPOS>ATOM
      1 C1        -64.3574  -10.3554  -11.4235 C.ar   1 LIG      -0.11300
      2 C2        -63.5839  -11.4387  -11.0215 C.ar   1 LIG      -0.11700
      3 C3        -63.7921   -9.0862  -11.4766 C.ar   1 LIG      -0.11700
      4 C4        -62.2608  -11.2017  -10.6856 C.ar   1 LIG       0.17700
      5 C5        -62.4597   -8.9545  -11.1201 C.ar   1 LIG       0.17700
      6 N1        -61.6766   -9.9831  -10.7246 N.ar   1 LIG      -0.60000
      7 H1        -65.3990  -10.5000  -11.6942 H      1 LIG       0.11500
      8 H2        -64.0034  -12.4368  -10.9730 H      1 LIG       0.11500
      9 H3        -64.3762   -8.2272  -11.7865 H      1 LIG       0.11500
     10 H4        -61.6159  -12.0133  -10.3655 H      1 LIG       0.12400
     11 H5        -61.9712   -7.9859  -11.1436 H      1 LIG       0.12400
@<TRIPOS>BOND
      1       1       2 ar
      2       1       3 ar
      3       2       4 ar
      4       3       5 ar
      5       4       6 ar
      6       5       6 ar
      7       1       7 1
      8       2       8 1
      9       3       9 1
     10       4      10 1
     11       5      11 1
@<TRIPOS>ALT_TYPE
CGenFF_4.0_ALT_TYPE_SET
CGenFF_4.0 1 CG2R61 2 CG2R61 3 CG2R61 4 CG2R61 5 CG2R61 6 NG2R60 7 HGR61 8 HGR61 9 HGR61 10 HGR62 11 HGR62
@<TRIPOS>MOLECULE
pyridine
 11 11 0 0 0
****
USER_CHARGES
INVALID_CHARGES
Pose:  32 Cluster:  32 Fr_nu: 481497 TotEn:    -8.20
@<TRIPOS>ATOM
      1 C1        -78.9562  -11.8678  -42.1873 C.ar   1 LIG      -0.11300
      2 C2        -79.2173  -13.2332  -42.1591 C.ar   1 LIG      -0.11700
      3 C3        -79.9098  -10.9734  -41.7141 C.ar   1 LIG      -0.11700
      4 C4        -80.4375  -13.6499  -41.6519 C.ar   1 LIG       0.17700
      5 C5        -81.0992  -11.4912  -41.2271 C.ar   1 LIG       0.17700
      6 N1        -81.3886  -12.8111  -41.1836 N.ar   1 LIG      -0.60000
      7 H1        -78.0116  -11.5014  -42.5779 H      1 LIG       0.11500
      8 H2        -78.4886  -13.9486  -42.5222 H      1 LIG       0.11500
      9 H3        -79.7282   -9.9048  -41.7269 H      1 LIG       0.11500
     10 H4        -80.6892  -14.7043  -41.6086 H      1 LIG       0.12400
     11 H5        -81.8763  -10.8361  -40.8471 H      1 LIG       0.12400
@<TRIPOS>BOND
      1       1       2 ar
      2       1       3 ar
      3       2       4 ar
      4       3       5 ar
      5       4       6 ar
      6       5       6 ar
      7       1       7 1
      8       2       8 1
      9       3       9 1
     10       4      10 1
     11       5      11 1
@<TRIPOS>ALT_TYPE
CGenFF_4.0_ALT_TYPE_SET
CGenFF_4.0 1 CG2R61 2 CG2R61 3 CG2R61 4 CG2R61 5 CG2R61 6 NG2R60 7 HGR61 8 HGR61 9 HGR61 10 HGR62 11 HGR62
@<TRIPOS>MOLECULE
pyridine
 11 11 0 0 0
****
USER_CHARGES
INVALID_CHARGES
Pose:  33 Cluster:  33 Fr_nu: 298848 TotEn:    -8.16
@<TRIPOS>ATOM
      1 C1        -64.5308    4.1444  -49.5893 C.ar   1 LIG      -0.11300
      2 C2        -65.5713    4.3648  -48.6938 C.ar   1 LIG      -0.11700
      3 C3        -64.7587    3.4010  -50.7420 C.ar   1 LIG      -0.11700
      4 C4        -66.8112    3.8246  -48.9946 C.ar   1 LIG       0.17700
      5 C5        -66.0349    2.9037  -50.9510 C.ar   1 LIG       0.17700
      6 N1        -67.0708    3.0970  -50.1040 N.ar   1 LIG      -0.60000
      7 H1        -63.5439    4.5506  -49.3889 H      1 LIG       0.11500
      8 H2        -65.4167    4.9414  -47.7893 H      1 LIG       0.11500
      9 H3        -63.9624    3.2161  -51.4539 H      1 LIG       0.11500
     10 H4        -67.6551    3.9679  -48.3279 H      1 LIG       0.12400
     11 H5        -66.2651    2.3168  -51.8342 H      1 LIG       0.12400
@<TRIPOS>BOND
      1       1       2 ar
      2       1       3 ar
      3       2       4 ar
      4       3       5 ar
      5       4       6 ar
      6       5       6 ar
      7       1       7 1
      8       2       8 1
      9       3       9 1
     10       4      10 1
     11       5      11 1
@<TRIPOS>ALT_TYPE
CGenFF_4.0_ALT_TYPE_SET
CGenFF_4.0 1 CG2R61 2 CG2R61 3 CG2R61 4 CG2R61 5 CG2R61 6 NG2R60 7 HGR61 8 HGR61 9 HGR61 10 HGR62 11 HGR62
@<TRIPOS>MOLECULE
pyridine
 11 11 0 0 0
****
USER_CHARGES
INVALID_CHARGES
Pose:  34 Cluster:  34 Fr_nu: 489975 TotEn:    -6.77
@<TRIPOS>ATOM
      1 C1        -80.1666  -13.5965  -42.0370 C.ar   1 LIG      -0.11300
      2 C2        -80.8885  -13.5860  -43.2252 C.ar   1 LIG      -0.11700
      3 C3        -80.6272  -12.8713  -40.9437 C.ar   1 LIG      -0.11700
      4 C4        -82.0555  -12.8403  -43.2685 C.ar   1 LIG       0.17700
      5 C5        -81.8058  -12.1574  -41.0892 C.ar   1 LIG       0.17700
      6 N1        -82.5344  -12.1231  -42.2275 N.ar   1 LIG      -0.60000
      7 H1        -79.2464  -14.1683  -41.9632 H      1 LIG       0.11500
      8 H2        -80.5488  -14.1441  -44.0899 H      1 LIG       0.11500
      9 H3        -80.0806  -12.8644  -40.0076 H      1 LIG       0.11500
     10 H4        -82.6544  -12.7994  -44.1723 H      1 LIG       0.12400
     11 H5        -82.2077  -11.5746  -40.2669 H      1 LIG       0.12400
@<TRIPOS>BOND
      1       1       2 ar
      2       1       3 ar
      3       2       4 ar
      4       3       5 ar
      5       4       6 ar
      6       5       6 ar
      7       1       7 1
      8       2       8 1
      9       3       9 1
     10       4      10 1
     11       5      11 1
@<TRIPOS>ALT_TYPE
CGenFF_4.0_ALT_TYPE_SET
CGenFF_4.0 1 CG2R61 2 CG2R61 3 CG2R61 4 CG2R61 5 CG2R61 6 NG2R60 7 HGR61 8 HGR61 9 HGR61 10 HGR62 11 HGR62
@<TRIPOS>MOLECULE
pyridine
 11 11 0 0 0
****
USER_CHARGES
INVALID_CHARGES
Pose:  35 Cluster:  35 Fr_nu: 1372695 TotEn:    -6.59
@<TRIPOS>ATOM
      1 C1        -53.3704  -11.3200  -45.7091 C.ar   1 LIG      -0.11300
      2 C2        -53.0018   -9.9804  -45.7614 C.ar   1 LIG      -0.11700
      3 C3        -54.3085  -11.8128  -46.6093 C.ar   1 LIG      -0.11700
      4 C4        -53.5959   -9.1814  -46.7250 C.ar   1 LIG       0.17700
      5 C5        -54.8442  -10.9318  -47.5348 C.ar   1 LIG       0.17700
      6 N1        -54.5109   -9.6241  -47.6162 N.ar   1 LIG      -0.60000
      7 H1        -52.9279  -11.9786  -44.9677 H      1 LIG       0.11500
      8 H2        -52.2725   -9.5745  -45.0701 H      1 LIG       0.11500
      9 H3        -54.6113  -12.8535  -46.5867 H      1 LIG       0.11500
     10 H4        -53.3424   -8.1296  -46.8067 H      1 LIG       0.12400
     11 H5        -55.5804  -11.2658  -48.2587 H      1 LIG       0.12400
@<TRIPOS>BOND
      1       1       2 ar
      2       1       3 ar
      3       2       4 ar
      4       3       5 ar
      5       4       6 ar
      6       5       6 ar
      7       1       7 1
      8       2       8 1
      9       3       9 1
     10       4      10 1
     11       5      11 1
@<TRIPOS>ALT_TYPE
CGenFF_4.0_ALT_TYPE_SET
CGenFF_4.0 1 CG2R61 2 CG2R61 3 CG2R61 4 CG2R61 5 CG2R61 6 NG2R60 7 HGR61 8 HGR61 9 HGR61 10 HGR62 11 HGR62
@<TRIPOS>MOLECULE
pyridine
 11 11 0 0 0
****
USER_CHARGES
INVALID_CHARGES
Pose:  36 Cluster:  36 Fr_nu: 329788 TotEn:    -6.51
@<TRIPOS>ATOM
      1 C1        -51.8498  -11.2209  -44.9076 C.ar   1 LIG      -0.11300
      2 C2        -52.2377  -10.0952  -44.1895 C.ar   1 LIG      -0.11700
      3 C3        -52.5887  -11.6205  -46.0156 C.ar   1 LIG      -0.11700
      4 C4        -53.3631   -9.4092  -44.6170 C.ar   1 LIG       0.17700
      5 C5        -53.6984  -10.8664  -46.3612 C.ar   1 LIG       0.17700
      6 N1        -54.1062   -9.7671  -45.6881 N.ar   1 LIG      -0.60000
      7 H1        -50.9738  -11.7861  -44.6038 H      1 LIG       0.11500
      8 H2        -51.6768   -9.7651  -43.3229 H      1 LIG       0.11500
      9 H3        -52.3052  -12.4951  -46.5900 H      1 LIG       0.11500
     10 H4        -53.7070   -8.5251  -44.0906 H      1 LIG       0.12400
     11 H5        -54.3092  -11.1361  -47.2166 H      1 LIG       0.12400
@<TRIPOS>BOND
      1       1       2 ar
      2       1       3 ar
      3       2       4 ar
      4       3       5 ar
      5       4       6 ar
      6       5       6 ar
      7       1       7 1
      8       2       8 1
      9       3       9 1
     10       4      10 1
     11       5      11 1
@<TRIPOS>ALT_TYPE
CGenFF_4.0_ALT_TYPE_SET
CGenFF_4.0 1 CG2R61 2 CG2R61 3 CG2R61 4 CG2R61 5 CG2R61 6 NG2R60 7 HGR61 8 HGR61 9 HGR61 10 HGR62 11 HGR62
@<TRIPOS>MOLECULE
pyridine
 11 11 0 0 0
****
USER_CHARGES
INVALID_CHARGES
Pose:  37 Cluster:  37 Fr_nu: 3314505 TotEn:    -5.62
@<TRIPOS>ATOM
      1 C1        -65.3382    3.2950  -52.4556 C.ar   1 LIG      -0.11300
      2 C2        -66.5837    3.0652  -53.0292 C.ar   1 LIG      -0.11700
      3 C3        -65.2048    3.2900  -51.0716 C.ar   1 LIG      -0.11700
      4 C4        -67.6560    2.8374  -52.1818 C.ar   1 LIG       0.17700
      5 C5        -66.3388    3.0524  -50.3118 C.ar   1 LIG       0.17700
      6 N1        -67.5654    2.8251  -50.8331 N.ar   1 LIG      -0.60000
      7 H1        -64.4731    3.4783  -53.0859 H      1 LIG       0.11500
      8 H2        -66.7111    3.0642  -54.1055 H      1 LIG       0.11500
      9 H3        -64.2437    3.4672  -50.6024 H      1 LIG       0.11500
     10 H4        -68.6483    2.6534  -52.5801 H      1 LIG       0.12400
     11 H5        -66.2889    3.0387  -49.2279 H      1 LIG       0.12400
@<TRIPOS>BOND
      1       1       2 ar
      2       1       3 ar
      3       2       4 ar
      4       3       5 ar
      5       4       6 ar
      6       5       6 ar
      7       1       7 1
      8       2       8 1
      9       3       9 1
     10       4      10 1
     11       5      11 1
@<TRIPOS>ALT_TYPE
CGenFF_4.0_ALT_TYPE_SET
CGenFF_4.0 1 CG2R61 2 CG2R61 3 CG2R61 4 CG2R61 5 CG2R61 6 NG2R60 7 HGR61 8 HGR61 9 HGR61 10 HGR62 11 HGR62
@<TRIPOS>MOLECULE
pyridine
 11 11 0 0 0
****
USER_CHARGES
INVALID_CHARGES
Pose:  38 Cluster:  38 Fr_nu: 3231693 TotEn:    -1.01
@<TRIPOS>ATOM
      1 C1        -65.7702    4.6967  -50.0286 C.ar   1 LIG      -0.11300
      2 C2        -66.1635    4.0519  -51.1959 C.ar   1 LIG      -0.11700
      3 C3        -66.5221    4.5434  -48.8691 C.ar   1 LIG      -0.11700
      4 C4        -67.3074    3.2713  -51.1518 C.ar   1 LIG       0.17700
      5 C5        -67.6501    3.7411  -48.9292 C.ar   1 LIG       0.17700
      6 N1        -68.0636    3.0988  -50.0446 N.ar   1 LIG      -0.60000
      7 H1        -64.8797    5.3181  -50.0226 H      1 LIG       0.11500
      8 H2        -65.5926    4.1567  -52.1112 H      1 LIG       0.11500
      9 H3        -66.2347    5.0371  -47.9478 H      1 LIG       0.11500
     10 H4        -67.6562    2.7480  -52.0359 H      1 LIG       0.12400
     11 H5        -68.2716    3.5894  -48.0528 H      1 LIG       0.12400
@<TRIPOS>BOND
      1       1       2 ar
      2       1       3 ar
      3       2       4 ar
      4       3       5 ar
      5       4       6 ar
      6       5       6 ar
      7       1       7 1
      8       2       8 1
      9       3       9 1
     10       4      10 1
     11       5      11 1
@<TRIPOS>ALT_TYPE
CGenFF_4.0_ALT_TYPE_SET
CGenFF_4.0 1 CG2R61 2 CG2R61 3 CG2R61 4 CG2R61 5 CG2R61 6 NG2R60 7 HGR61 8 HGR61 9 HGR61 10 HGR62 11 HGR62
@<TRIPOS>MOLECULE
cyclopropane
 9 9 0 0 0
****
USER_CHARGES
INVALID_CHARGES
Pose:   1 Cluster:   1 Fr_nu:  15026 TotEn:    -8.20
@<TRIPOS>ATOM
      1 C1        -52.9382   -9.7576  -44.5771 C.3    1 LIG      -0.18000
      2 C2        -51.6593  -10.3208  -44.0303 C.3    1 LIG      -0.18000
      3 C3        -52.7492  -11.2437  -44.4913 C.3    1 LIG      -0.18000
      4 H1        -53.6255   -9.2949  -43.8800 H      1 LIG       0.09000
      5 H2        -52.9101   -9.3014  -45.5584 H      1 LIG       0.09000
      6 H3        -50.7703  -10.2436  -44.6436 H      1 LIG       0.09000
      7 H4        -51.4852  -10.2376  -42.9649 H      1 LIG       0.09000
      8 H5        -53.3088  -11.7813  -43.7362 H      1 LIG       0.09000
      9 H6        -52.5937  -11.7869  -45.4149 H      1 LIG       0.09000
@<TRIPOS>BOND
      1       1       2 1
      2       1       3 1
      3       2       3 1
      4       1       4 1
      5       1       5 1
      6       2       6 1
      7       2       7 1
      8       3       8 1
      9       3       9 1
@<TRIPOS>ALT_TYPE
CGenFF_4.0_ALT_TYPE_SET
CGenFF_4.0 1 CG3C31 2 CG3C31 3 CG3C31 4 HGA2 5 HGA2 6 HGA2 7 HGA2 8 HGA2 9 HGA2
@<TRIPOS>MOLECULE
cyclopropane
 9 9 0 0 0
****
USER_CHARGES
INVALID_CHARGES
Pose:   2 Cluster:   2 Fr_nu: 360215 TotEn:    -7.86
@<TRIPOS>ATOM
      1 C1        -77.9371   -9.3774  -40.6604 C.3    1 LIG      -0.18000
      2 C2        -77.5831  -10.0708  -41.9432 C.3    1 LIG      -0.18000
      3 C3        -78.7407  -10.5576  -41.1216 C.3    1 LIG      -0.18000
      4 H1        -77.2779   -9.5156  -39.8126 H      1 LIG       0.09000
      5 H2        -78.3952   -8.3987  -40.7252 H      1 LIG       0.09000
      6 H3        -77.8030   -9.5588  -42.8716 H      1 LIG       0.09000
      7 H4        -76.6856  -10.6761  -41.9596 H      1 LIG       0.09000
      8 H5        -78.6222  -11.4903  -40.5848 H      1 LIG       0.09000
      9 H6        -79.7394  -10.3726  -41.4970 H      1 LIG       0.09000
@<TRIPOS>BOND
      1       1       2 1
      2       1       3 1
      3       2       3 1
      4       1       4 1
      5       1       5 1
      6       2       6 1
      7       2       7 1
      8       3       8 1
      9       3       9 1
@<TRIPOS>ALT_TYPE
CGenFF_4.0_ALT_TYPE_SET
CGenFF_4.0 1 CG3C31 2 CG3C31 3 CG3C31 4 HGA2 5 HGA2 6 HGA2 7 HGA2 8 HGA2 9 HGA2
@<TRIPOS>MOLECULE
cyclopropane
 9 9 0 0 0
****
USER_CHARGES
INVALID_CHARGES
Pose:   3 Cluster:   3 Fr_nu: 881635 TotEn:    -7.63
@<TRIPOS>ATOM
      1 C1        -53.2212  -10.8037  -45.8057 C.3    1 LIG      -0.18000
      2 C2        -53.8341   -9.4483  -45.6081 C.3    1 LIG      -0.18000
      3 C3        -52.8404   -9.9747  -44.6145 C.3    1 LIG      -0.18000
      4 H1        -53.8477  -11.6708  -45.6379 H      1 LIG       0.09000
      5 H2        -52.4903  -10.9169  -46.5961 H      1 LIG       0.09000
      6 H3        -53.5156   -8.6491  -46.2656 H      1 LIG       0.09000
      7 H4        -54.8732   -9.4024  -45.3072 H      1 LIG       0.09000
      8 H5        -53.2105  -10.2834  -43.6450 H      1 LIG       0.09000
      9 H6        -51.8531   -9.5301  -44.6038 H      1 LIG       0.09000
@<TRIPOS>BOND
      1       1       2 1
      2       1       3 1
      3       2       3 1
      4       1       4 1
      5       1       5 1
      6       2       6 1
      7       2       7 1
      8       3       8 1
      9       3       9 1
@<TRIPOS>ALT_TYPE
CGenFF_4.0_ALT_TYPE_SET
CGenFF_4.0 1 CG3C31 2 CG3C31 3 CG3C31 4 HGA2 5 HGA2 6 HGA2 7 HGA2 8 HGA2 9 HGA2
@<TRIPOS>MOLECULE
cyclopropane
 9 9 0 0 0
****
USER_CHARGES
INVALID_CHARGES
Pose:   4 Cluster:   4 Fr_nu: 183697 TotEn:    -6.69
@<TRIPOS>ATOM
      1 C1        -81.6589   -7.3045  -30.8352 C.3    1 LIG      -0.18000
      2 C2        -80.3366   -7.9621  -30.5691 C.3    1 LIG      -0.18000
      3 C3        -81.0795   -8.2573  -31.8391 C.3    1 LIG      -0.18000
      4 H1        -82.5133   -7.6363  -30.2588 H      1 LIG       0.09000
      5 H2        -81.6580   -6.2503  -31.0812 H      1 LIG       0.09000
      6 H3        -79.4455   -7.3505  -30.6361 H      1 LIG       0.09000
      7 H4        -80.3003   -8.7369  -29.8136 H      1 LIG       0.09000
      8 H5        -81.5435   -9.2305  -31.9383 H      1 LIG       0.09000
      9 H6        -80.6887   -7.8438  -32.7604 H      1 LIG       0.09000
@<TRIPOS>BOND
      1       1       2 1
      2       1       3 1
      3       2       3 1
      4       1       4 1
      5       1       5 1
      6       2       6 1
      7       2       7 1
      8       3       8 1
      9       3       9 1
@<TRIPOS>ALT_TYPE
CGenFF_4.0_ALT_TYPE_SET
CGenFF_4.0 1 CG3C31 2 CG3C31 3 CG3C31 4 HGA2 5 HGA2 6 HGA2 7 HGA2 8 HGA2 9 HGA2
@<TRIPOS>MOLECULE
cyclopropane
 9 9 0 0 0
****
USER_CHARGES
INVALID_CHARGES
Pose:   5 Cluster:   5 Fr_nu:  40733 TotEn:    -6.55
@<TRIPOS>ATOM
      1 C1        -53.3959   -9.5475  -47.2001 C.3    1 LIG      -0.18000
      2 C2        -53.2670   -9.7097  -45.7138 C.3    1 LIG      -0.18000
      3 C3        -54.6044   -9.8762  -46.3737 C.3    1 LIG      -0.18000
      4 H1        -53.3198   -8.5472  -47.6077 H      1 LIG       0.09000
      5 H2        -52.9883  -10.3275  -47.8304 H      1 LIG       0.09000
      6 H3        -52.7725  -10.5991  -45.3437 H      1 LIG       0.09000
      7 H4        -53.1041   -8.8189  -45.1204 H      1 LIG       0.09000
      8 H5        -55.3416   -9.0973  -46.2247 H      1 LIG       0.09000
      9 H6        -55.0096  -10.8776  -46.4481 H      1 LIG       0.09000
@<TRIPOS>BOND
      1       1       2 1
      2       1       3 1
      3       2       3 1
      4       1       4 1
      5       1       5 1
      6       2       6 1
      7       2       7 1
      8       3       8 1
      9       3       9 1
@<TRIPOS>ALT_TYPE
CGenFF_4.0_ALT_TYPE_SET
CGenFF_4.0 1 CG3C31 2 CG3C31 3 CG3C31 4 HGA2 5 HGA2 6 HGA2 7 HGA2 8 HGA2 9 HGA2
@<TRIPOS>MOLECULE
cyclopropane
 9 9 0 0 0
****
USER_CHARGES
INVALID_CHARGES
Pose:   6 Cluster:   6 Fr_nu: 173153 TotEn:    -6.18
@<TRIPOS>ATOM
      1 C1        -48.8541  -10.8570  -42.4977 C.3    1 LIG      -0.18000
      2 C2        -50.2615  -10.5816  -42.0559 C.3    1 LIG      -0.18000
      3 C3        -49.8220  -10.2039  -43.4401 C.3    1 LIG      -0.18000
      4 H1        -48.0645  -10.2448  -42.0804 H      1 LIG       0.09000
      5 H2        -48.5779  -11.8857  -42.6911 H      1 LIG       0.09000
      6 H3        -50.9327  -11.4249  -41.9519 H      1 LIG       0.09000
      7 H4        -50.4199   -9.7838  -41.3411 H      1 LIG       0.09000
      8 H5        -49.6842   -9.1521  -43.6569 H      1 LIG       0.09000
      9 H6        -50.1969  -10.7934  -44.2673 H      1 LIG       0.09000
@<TRIPOS>BOND
      1       1       2 1
      2       1       3 1
      3       2       3 1
      4       1       4 1
      5       1       5 1
      6       2       6 1
      7       2       7 1
      8       3       8 1
      9       3       9 1
@<TRIPOS>ALT_TYPE
CGenFF_4.0_ALT_TYPE_SET
CGenFF_4.0 1 CG3C31 2 CG3C31 3 CG3C31 4 HGA2 5 HGA2 6 HGA2 7 HGA2 8 HGA2 9 HGA2
@<TRIPOS>MOLECULE
cyclopropane
 9 9 0 0 0
****
USER_CHARGES
INVALID_CHARGES
Pose:   7 Cluster:   7 Fr_nu:  24497 TotEn:    -6.16
@<TRIPOS>ATOM
      1 C1        -67.3179  -20.7660  -56.9750 C.3    1 LIG      -0.18000
      2 C2        -66.3632  -19.6512  -56.6627 C.3    1 LIG      -0.18000
      3 C3        -67.8380  -19.3810  -56.7250 C.3    1 LIG      -0.18000
      4 H1        -67.3438  -21.1394  -57.9910 H      1 LIG       0.09000
      5 H2        -67.4877  -21.5142  -56.2112 H      1 LIG       0.09000
      6 H3        -65.8904  -19.6490  -55.6885 H      1 LIG       0.09000
      7 H4        -65.7461  -19.2736  -57.4683 H      1 LIG       0.09000
      8 H5        -68.2136  -18.8218  -57.5726 H      1 LIG       0.09000
      9 H6        -68.3575  -19.1974  -55.7928 H      1 LIG       0.09000
@<TRIPOS>BOND
      1       1       2 1
      2       1       3 1
      3       2       3 1
      4       1       4 1
      5       1       5 1
      6       2       6 1
      7       2       7 1
      8       3       8 1
      9       3       9 1
@<TRIPOS>ALT_TYPE
CGenFF_4.0_ALT_TYPE_SET
CGenFF_4.0 1 CG3C31 2 CG3C31 3 CG3C31 4 HGA2 5 HGA2 6 HGA2 7 HGA2 8 HGA2 9 HGA2
@<TRIPOS>MOLECULE
cyclopropane
 9 9 0 0 0
****
USER_CHARGES
INVALID_CHARGES
Pose:   8 Cluster:   8 Fr_nu:  16471 TotEn:    -6.03
@<TRIPOS>ATOM
      1 C1        -78.2326  -20.3319  -30.7549 C.3    1 LIG      -0.18000
      2 C2        -78.2030  -21.8084  -30.4885 C.3    1 LIG      -0.18000
      3 C3        -78.7376  -21.2915  -31.7920 C.3    1 LIG      -0.18000
      4 H1        -78.9619  -19.7364  -30.2202 H      1 LIG       0.09000
      5 H2        -77.2901  -19.8341  -30.9445 H      1 LIG       0.09000
      6 H3        -77.2406  -22.3045  -30.4988 H      1 LIG       0.09000
      7 H4        -78.9124  -22.2075  -29.7745 H      1 LIG       0.09000
      8 H5        -79.8067  -21.3423  -31.9552 H      1 LIG       0.09000
      9 H6        -78.1346  -21.4393  -32.6792 H      1 LIG       0.09000
@<TRIPOS>BOND
      1       1       2 1
      2       1       3 1
      3       2       3 1
      4       1       4 1
      5       1       5 1
      6       2       6 1
      7       2       7 1
      8       3       8 1
      9       3       9 1
@<TRIPOS>ALT_TYPE
CGenFF_4.0_ALT_TYPE_SET
CGenFF_4.0 1 CG3C31 2 CG3C31 3 CG3C31 4 HGA2 5 HGA2 6 HGA2 7 HGA2 8 HGA2 9 HGA2
@<TRIPOS>MOLECULE
cyclopropane
 9 9 0 0 0
****
USER_CHARGES
INVALID_CHARGES
Pose:   9 Cluster:   9 Fr_nu: 830014 TotEn:    -5.74
@<TRIPOS>ATOM
      1 C1        -81.0894  -11.7785  -41.0190 C.3    1 LIG      -0.18000
      2 C2        -80.3659  -12.4781  -39.9059 C.3    1 LIG      -0.18000
      3 C3        -80.5200  -13.1491  -41.2393 C.3    1 LIG      -0.18000
      4 H1        -82.1654  -11.6851  -40.9421 H      1 LIG       0.09000
      5 H2        -80.5935  -10.9433  -41.4970 H      1 LIG       0.09000
      6 H3        -79.3829  -12.1138  -39.6347 H      1 LIG       0.09000
      7 H4        -80.9545  -12.8560  -39.0794 H      1 LIG       0.09000
      8 H5        -81.2124  -13.9783  -41.3104 H      1 LIG       0.09000
      9 H6        -79.6408  -13.2358  -41.8655 H      1 LIG       0.09000
@<TRIPOS>BOND
      1       1       2 1
      2       1       3 1
      3       2       3 1
      4       1       4 1
      5       1       5 1
      6       2       6 1
      7       2       7 1
      8       3       8 1
      9       3       9 1
@<TRIPOS>ALT_TYPE
CGenFF_4.0_ALT_TYPE_SET
CGenFF_4.0 1 CG3C31 2 CG3C31 3 CG3C31 4 HGA2 5 HGA2 6 HGA2 7 HGA2 8 HGA2 9 HGA2
@<TRIPOS>MOLECULE
cyclopropane
 9 9 0 0 0
****
USER_CHARGES
INVALID_CHARGES
Pose:  10 Cluster:  10 Fr_nu: 279633 TotEn:    -4.39
@<TRIPOS>ATOM
      1 C1        -76.1285   -0.5269  -32.9760 C.3    1 LIG      -0.18000
      2 C2        -74.9393   -1.2867  -33.4862 C.3    1 LIG      -0.18000
      3 C3        -75.1886    0.1180  -33.9517 C.3    1 LIG      -0.18000
      4 H1        -77.1072   -0.8193  -33.3355 H      1 LIG       0.09000
      5 H2        -76.1053   -0.1823  -31.9500 H      1 LIG       0.09000
      6 H3        -74.1155   -1.4535  -32.8036 H      1 LIG       0.09000
      7 H4        -75.1168   -2.0907  -34.1893 H      1 LIG       0.09000
      8 H5        -75.5342    0.2594  -34.9680 H      1 LIG       0.09000
      9 H6        -74.5329    0.8963  -33.5819 H      1 LIG       0.09000
@<TRIPOS>BOND
      1       1       2 1
      2       1       3 1
      3       2       3 1
      4       1       4 1
      5       1       5 1
      6       2       6 1
      7       2       7 1
      8       3       8 1
      9       3       9 1
@<TRIPOS>ALT_TYPE
CGenFF_4.0_ALT_TYPE_SET
CGenFF_4.0 1 CG3C31 2 CG3C31 3 CG3C31 4 HGA2 5 HGA2 6 HGA2 7 HGA2 8 HGA2 9 HGA2
@<TRIPOS>MOLECULE
pyrrole
 10 10 0 0 0
****
USER_CHARGES
INVALID_CHARGES
Pose:   1 Cluster:   1 Fr_nu: 100911 TotEn:   -18.54
@<TRIPOS>ATOM
      1 C1        -80.1327  -13.6583  -41.6675 C.2    1 LIG      -0.25700
      2 C2        -80.9962  -12.8571  -42.4546 C.2    1 LIG      -0.25700
      3 C3        -80.0206  -13.0538  -40.4348 C.2    1 LIG      -0.04700
      4 C4        -81.3855  -11.7874  -41.6789 C.2    1 LIG      -0.04700
      5 N1        -80.7862  -11.9173  -40.4533 N.pl3  1 LIG      -0.36000
      6 H1        -79.6461  -14.5760  -41.9666 H      1 LIG       0.15400
      7 H2        -81.3017  -13.0380  -43.4755 H      1 LIG       0.15400
      8 H3        -79.4658  -13.3295  -39.5491 H      1 LIG       0.14000
      9 H4        -82.0347  -10.9490  -41.8889 H      1 LIG       0.14000
     10 H5        -80.8927  -11.2739  -39.6813 H      1 LIG       0.38000
@<TRIPOS>BOND
      1       1       2 1
      2       1       3 2
      3       2       4 2
      4       3       5 1
      5       4       5 1
      6       1       6 1
      7       2       7 1
      8       3       8 1
      9       4       9 1
     10       5      10 1
@<TRIPOS>ALT_TYPE
CGenFF_4.0_ALT_TYPE_SET
CGenFF_4.0 1 CG2R51 2 CG2R51 3 CG2R51 4 CG2R51 5 NG2R51 6 HGR51 7 HGR51 8 HGR52 9 HGR52 10 HGP1
@<TRIPOS>MOLECULE
pyrrole
 10 10 0 0 0
****
USER_CHARGES
INVALID_CHARGES
Pose:   2 Cluster:   2 Fr_nu: 786119 TotEn:   -18.26
@<TRIPOS>ATOM
      1 C1        -80.5163  -13.3289  -42.2842 C.2    1 LIG      -0.25700
      2 C2        -80.5713  -12.7856  -40.9770 C.2    1 LIG      -0.25700
      3 C3        -81.0058  -12.3737  -43.1476 C.2    1 LIG      -0.04700
      4 C4        -81.0928  -11.5150  -41.0813 C.2    1 LIG      -0.04700
      5 N1        -81.3534  -11.2754  -42.4052 N.pl3  1 LIG      -0.36000
      6 H1        -80.1585  -14.3093  -42.5654 H      1 LIG       0.15400
      7 H2        -80.2653  -13.2666  -40.0587 H      1 LIG       0.15400
      8 H3        -81.1382  -12.3774  -44.2203 H      1 LIG       0.14000
      9 H4        -81.2994  -10.7619  -40.3338 H      1 LIG       0.14000
     10 H5        -81.7419  -10.4198  -42.7772 H      1 LIG       0.38000
@<TRIPOS>BOND
      1       1       2 1
      2       1       3 2
      3       2       4 2
      4       3       5 1
      5       4       5 1
      6       1       6 1
      7       2       7 1
      8       3       8 1
      9       4       9 1
     10       5      10 1
@<TRIPOS>ALT_TYPE
CGenFF_4.0_ALT_TYPE_SET
CGenFF_4.0 1 CG2R51 2 CG2R51 3 CG2R51 4 CG2R51 5 NG2R51 6 HGR51 7 HGR51 8 HGR52 9 HGR52 10 HGP1
@<TRIPOS>MOLECULE
pyrrole
 10 10 0 0 0
****
USER_CHARGES
INVALID_CHARGES
Pose:   3 Cluster:   3 Fr_nu: 309722 TotEn:   -14.99
@<TRIPOS>ATOM
      1 C1        -66.1240  -20.3229  -56.6973 C.2    1 LIG      -0.25700
      2 C2        -67.2371  -20.6608  -57.5060 C.2    1 LIG      -0.25700
      3 C3        -66.4602  -19.1919  -55.9865 C.2    1 LIG      -0.04700
      4 C4        -68.2195  -19.7260  -57.2648 C.2    1 LIG      -0.04700
      5 N1        -67.7362  -18.8379  -56.3397 N.pl3  1 LIG      -0.36000
      6 H1        -65.1805  -20.8472  -56.6393 H      1 LIG       0.15400
      7 H2        -67.3156  -21.4937  -58.1904 H      1 LIG       0.15400
      8 H3        -65.9072  -18.6088  -55.2638 H      1 LIG       0.14000
      9 H4        -69.2169  -19.6151  -57.6667 H      1 LIG       0.14000
     10 H5        -68.2431  -18.0439  -55.9737 H      1 LIG       0.38000
@<TRIPOS>BOND
      1       1       2 1
      2       1       3 2
      3       2       4 2
      4       3       5 1
      5       4       5 1
      6       1       6 1
      7       2       7 1
      8       3       8 1
      9       4       9 1
     10       5      10 1
@<TRIPOS>ALT_TYPE
CGenFF_4.0_ALT_TYPE_SET
CGenFF_4.0 1 CG2R51 2 CG2R51 3 CG2R51 4 CG2R51 5 NG2R51 6 HGR51 7 HGR51 8 HGR52 9 HGR52 10 HGP1
@<TRIPOS>MOLECULE
pyrrole
 10 10 0 0 0
****
USER_CHARGES
INVALID_CHARGES
Pose:   4 Cluster:   4 Fr_nu: 614931 TotEn:   -13.41
@<TRIPOS>ATOM
      1 C1        -79.2800  -13.1717  -42.2389 C.2    1 LIG      -0.25700
      2 C2        -78.6768  -11.9186  -42.5090 C.2    1 LIG      -0.25700
      3 C3        -80.0431  -13.0243  -41.1016 C.2    1 LIG      -0.04700
      4 C4        -79.0895  -11.0436  -41.5284 C.2    1 LIG      -0.04700
      5 N1        -79.9195  -11.7267  -40.6784 N.pl3  1 LIG      -0.36000
      6 H1        -79.1704  -14.0820  -42.8114 H      1 LIG       0.15400
      7 H2        -78.0133  -11.6784  -43.3277 H      1 LIG       0.15400
      8 H3        -80.6605  -13.7246  -40.5570 H      1 LIG       0.14000
      9 H4        -78.8684   -9.9988  -41.3615 H      1 LIG       0.14000
     10 H5        -80.3716  -11.3337  -39.8644 H      1 LIG       0.38000
@<TRIPOS>BOND
      1       1       2 1
      2       1       3 2
      3       2       4 2
      4       3       5 1
      5       4       5 1
      6       1       6 1
      7       2       7 1
      8       3       8 1
      9       4       9 1
     10       5      10 1
@<TRIPOS>ALT_TYPE
CGenFF_4.0_ALT_TYPE_SET
CGenFF_4.0 1 CG2R51 2 CG2R51 3 CG2R51 4 CG2R51 5 NG2R51 6 HGR51 7 HGR51 8 HGR52 9 HGR52 10 HGP1
@<TRIPOS>MOLECULE
pyrrole
 10 10 0 0 0
****
USER_CHARGES
INVALID_CHARGES
Pose:   5 Cluster:   5 Fr_nu: 406547 TotEn:   -12.46
@<TRIPOS>ATOM
      1 C1        -79.3488  -12.9771  -41.7853 C.2    1 LIG      -0.25700
      2 C2        -80.2492  -12.3919  -40.8613 C.2    1 LIG      -0.25700
      3 C3        -79.3982  -12.2268  -42.9395 C.2    1 LIG      -0.04700
      4 C4        -80.8216  -11.3018  -41.4790 C.2    1 LIG      -0.04700
      5 N1        -80.2970  -11.2113  -42.7419 N.pl3  1 LIG      -0.36000
      6 H1        -78.7313  -13.8499  -41.6263 H      1 LIG       0.15400
      7 H2        -80.4593  -12.7271  -39.8555 H      1 LIG       0.15400
      8 H3        -78.8764  -12.3248  -43.8810 H      1 LIG       0.14000
      9 H4        -81.5519  -10.5840  -41.1328 H      1 LIG       0.14000
     10 H5        -80.5359  -10.5039  -43.4229 H      1 LIG       0.38000
@<TRIPOS>BOND
      1       1       2 1
      2       1       3 2
      3       2       4 2
      4       3       5 1
      5       4       5 1
      6       1       6 1
      7       2       7 1
      8       3       8 1
      9       4       9 1
     10       5      10 1
@<TRIPOS>ALT_TYPE
CGenFF_4.0_ALT_TYPE_SET
CGenFF_4.0 1 CG2R51 2 CG2R51 3 CG2R51 4 CG2R51 5 NG2R51 6 HGR51 7 HGR51 8 HGR52 9 HGR52 10 HGP1
@<TRIPOS>MOLECULE
pyrrole
 10 10 0 0 0
****
USER_CHARGES
INVALID_CHARGES
Pose:   6 Cluster:   6 Fr_nu: 2829196 TotEn:   -12.21
@<TRIPOS>ATOM
      1 C1        -67.0320  -21.4588  -56.6139 C.2    1 LIG      -0.25700
      2 C2        -65.6616  -21.1233  -56.7421 C.2    1 LIG      -0.25700
      3 C3        -67.6942  -20.3284  -56.1882 C.2    1 LIG      -0.04700
      4 C4        -65.5280  -19.7981  -56.3908 C.2    1 LIG      -0.04700
      5 N1        -66.7699  -19.3253  -56.0557 N.pl3  1 LIG      -0.36000
      6 H1        -67.4865  -22.4195  -56.8109 H      1 LIG       0.15400
      7 H2        -64.8583  -21.7750  -57.0555 H      1 LIG       0.15400
      8 H3        -68.7370  -20.1489  -55.9678 H      1 LIG       0.14000
      9 H4        -64.6628  -19.1513  -56.3511 H      1 LIG       0.14000
     10 H5        -66.9732  -18.3814  -55.7572 H      1 LIG       0.38000
@<TRIPOS>BOND
      1       1       2 1
      2       1       3 2
      3       2       4 2
      4       3       5 1
      5       4       5 1
      6       1       6 1
      7       2       7 1
      8       3       8 1
      9       4       9 1
     10       5      10 1
@<TRIPOS>ALT_TYPE
CGenFF_4.0_ALT_TYPE_SET
CGenFF_4.0 1 CG2R51 2 CG2R51 3 CG2R51 4 CG2R51 5 NG2R51 6 HGR51 7 HGR51 8 HGR52 9 HGR52 10 HGP1
@<TRIPOS>MOLECULE
pyrrole
 10 10 0 0 0
****
USER_CHARGES
INVALID_CHARGES
Pose:   7 Cluster:   7 Fr_nu: 247754 TotEn:   -11.86
@<TRIPOS>ATOM
      1 C1        -80.1842  -21.4102  -31.6461 C.2    1 LIG      -0.25700
      2 C2        -79.5271  -20.5981  -30.6891 C.2    1 LIG      -0.25700
      3 C3        -79.2468  -21.7794  -32.5854 C.2    1 LIG      -0.04700
      4 C4        -78.2082  -20.4957  -31.0728 C.2    1 LIG      -0.04700
      5 N1        -78.0493  -21.2175  -32.2269 N.pl3  1 LIG      -0.36000
      6 H1        -81.2269  -21.6951  -31.6497 H      1 LIG       0.15400
      7 H2        -79.9657  -20.1370  -29.8155 H      1 LIG       0.15400
      8 H3        -79.3246  -22.3892  -33.4745 H      1 LIG       0.14000
      9 H4        -77.3710  -19.9765  -30.6279 H      1 LIG       0.14000
     10 H5        -77.1820  -21.3202  -32.7354 H      1 LIG       0.38000
@<TRIPOS>BOND
      1       1       2 1
      2       1       3 2
      3       2       4 2
      4       3       5 1
      5       4       5 1
      6       1       6 1
      7       2       7 1
      8       3       8 1
      9       4       9 1
     10       5      10 1
@<TRIPOS>ALT_TYPE
CGenFF_4.0_ALT_TYPE_SET
CGenFF_4.0 1 CG2R51 2 CG2R51 3 CG2R51 4 CG2R51 5 NG2R51 6 HGR51 7 HGR51 8 HGR52 9 HGR52 10 HGP1
@<TRIPOS>MOLECULE
pyrrole
 10 10 0 0 0
****
USER_CHARGES
INVALID_CHARGES
Pose:   8 Cluster:   8 Fr_nu: 243214 TotEn:   -11.27
@<TRIPOS>ATOM
      1 C1        -77.9484  -11.0314  -42.8579 C.2    1 LIG      -0.25700
      2 C2        -77.3551   -9.8867  -42.2708 C.2    1 LIG      -0.25700
      3 C3        -79.0317  -11.3777  -42.0807 C.2    1 LIG      -0.04700
      4 C4        -78.0938   -9.5685  -41.1526 C.2    1 LIG      -0.04700
      5 N1        -79.1102  -10.4817  -41.0468 N.pl3  1 LIG      -0.36000
      6 H1        -77.6218  -11.5466  -43.7503 H      1 LIG       0.15400
      7 H2        -76.4843   -9.3518  -42.6226 H      1 LIG       0.15400
      8 H3        -79.7510  -12.1795  -42.1702 H      1 LIG       0.14000
      9 H4        -77.9879   -8.7751  -40.4261 H      1 LIG       0.14000
     10 H5        -79.8106  -10.4924  -40.3183 H      1 LIG       0.38000
@<TRIPOS>BOND
      1       1       2 1
      2       1       3 2
      3       2       4 2
      4       3       5 1
      5       4       5 1
      6       1       6 1
      7       2       7 1
      8       3       8 1
      9       4       9 1
     10       5      10 1
@<TRIPOS>ALT_TYPE
CGenFF_4.0_ALT_TYPE_SET
CGenFF_4.0 1 CG2R51 2 CG2R51 3 CG2R51 4 CG2R51 5 NG2R51 6 HGR51 7 HGR51 8 HGR52 9 HGR52 10 HGP1
@<TRIPOS>MOLECULE
pyrrole
 10 10 0 0 0
****
USER_CHARGES
INVALID_CHARGES
Pose:   9 Cluster:   9 Fr_nu: 395157 TotEn:   -10.88
@<TRIPOS>ATOM
      1 C1        -79.7733  -21.6010  -30.3726 C.2    1 LIG      -0.25700
      2 C2        -78.5011  -21.0721  -30.7024 C.2    1 LIG      -0.25700
      3 C3        -80.3484  -22.0484  -31.5416 C.2    1 LIG      -0.04700
      4 C4        -78.3375  -21.2124  -32.0629 C.2    1 LIG      -0.04700
      5 N1        -79.4667  -21.8068  -32.5626 N.pl3  1 LIG      -0.36000
      6 H1        -80.2210  -21.6507  -29.3900 H      1 LIG       0.15400
      7 H2        -77.7816  -20.6358  -30.0240 H      1 LIG       0.15400
      8 H3        -81.3034  -22.5150  -31.7378 H      1 LIG       0.14000
      9 H4        -77.5200  -20.9444  -32.7174 H      1 LIG       0.14000
     10 H5        -79.6249  -22.0328  -33.5348 H      1 LIG       0.38000
@<TRIPOS>BOND
      1       1       2 1
      2       1       3 2
      3       2       4 2
      4       3       5 1
      5       4       5 1
      6       1       6 1
      7       2       7 1
      8       3       8 1
      9       4       9 1
     10       5      10 1
@<TRIPOS>ALT_TYPE
CGenFF_4.0_ALT_TYPE_SET
CGenFF_4.0 1 CG2R51 2 CG2R51 3 CG2R51 4 CG2R51 5 NG2R51 6 HGR51 7 HGR51 8 HGR52 9 HGR52 10 HGP1
@<TRIPOS>MOLECULE
pyrrole
 10 10 0 0 0
****
USER_CHARGES
INVALID_CHARGES
Pose:  10 Cluster:  10 Fr_nu: 788419 TotEn:   -10.68
@<TRIPOS>ATOM
      1 C1        -79.9593   -7.3839  -29.1431 C.2    1 LIG      -0.25700
      2 C2        -81.0615   -8.1756  -29.5500 C.2    1 LIG      -0.25700
      3 C3        -79.6983   -6.4897  -30.1578 C.2    1 LIG      -0.04700
      4 C4        -81.4404   -7.7411  -30.8010 C.2    1 LIG      -0.04700
      5 N1        -80.6046   -6.7162  -31.1606 N.pl3  1 LIG      -0.36000
      6 H1        -79.4157   -7.4575  -28.2118 H      1 LIG       0.15400
      7 H2        -81.5290   -8.9758  -28.9937 H      1 LIG       0.15400
      8 H3        -78.9507   -5.7153  -30.2561 H      1 LIG       0.14000
      9 H4        -82.2287   -8.0680  -31.4645 H      1 LIG       0.14000
     10 H5        -80.6499   -6.2054  -32.0314 H      1 LIG       0.38000
@<TRIPOS>BOND
      1       1       2 1
      2       1       3 2
      3       2       4 2
      4       3       5 1
      5       4       5 1
      6       1       6 1
      7       2       7 1
      8       3       8 1
      9       4       9 1
     10       5      10 1
@<TRIPOS>ALT_TYPE
CGenFF_4.0_ALT_TYPE_SET
CGenFF_4.0 1 CG2R51 2 CG2R51 3 CG2R51 4 CG2R51 5 NG2R51 6 HGR51 7 HGR51 8 HGR52 9 HGR52 10 HGP1
@<TRIPOS>MOLECULE
pyrrole
 10 10 0 0 0
****
USER_CHARGES
INVALID_CHARGES
Pose:  11 Cluster:  11 Fr_nu: 160672 TotEn:   -10.51
@<TRIPOS>ATOM
      1 C1        -75.1867    5.6602  -58.2374 C.2    1 LIG      -0.25700
      2 C2        -76.4105    4.9799  -58.0219 C.2    1 LIG      -0.25700
      3 C3        -74.2305    5.0426  -57.4617 C.2    1 LIG      -0.04700
      4 C4        -76.1650    3.9673  -57.1209 C.2    1 LIG      -0.04700
      5 N1        -74.8367    4.0151  -56.7871 N.pl3  1 LIG      -0.36000
      6 H1        -75.0206    6.5075  -58.8877 H      1 LIG       0.15400
      7 H2        -77.3674    5.2025  -58.4726 H      1 LIG       0.15400
      8 H3        -73.1766    5.2421  -57.3293 H      1 LIG       0.14000
      9 H4        -76.8149    3.2185  -56.6902 H      1 LIG       0.14000
     10 H5        -74.3747    3.3885  -56.1427 H      1 LIG       0.38000
@<TRIPOS>BOND
      1       1       2 1
      2       1       3 2
      3       2       4 2
      4       3       5 1
      5       4       5 1
      6       1       6 1
      7       2       7 1
      8       3       8 1
      9       4       9 1
     10       5      10 1
@<TRIPOS>ALT_TYPE
CGenFF_4.0_ALT_TYPE_SET
CGenFF_4.0 1 CG2R51 2 CG2R51 3 CG2R51 4 CG2R51 5 NG2R51 6 HGR51 7 HGR51 8 HGR52 9 HGR52 10 HGP1
@<TRIPOS>MOLECULE
pyrrole
 10 10 0 0 0
****
USER_CHARGES
INVALID_CHARGES
Pose:  12 Cluster:  12 Fr_nu: 103960 TotEn:   -10.50
@<TRIPOS>ATOM
      1 C1        -76.5895   -0.9190  -32.9323 C.2    1 LIG      -0.25700
      2 C2        -75.9015   -1.8145  -32.0769 C.2    1 LIG      -0.25700
      3 C3        -75.7075   -0.5307  -33.9165 C.2    1 LIG      -0.04700
      4 C4        -74.6199   -1.9460  -32.5643 C.2    1 LIG      -0.04700
      5 N1        -74.5133   -1.1610  -33.6825 N.pl3  1 LIG      -0.36000
      6 H1        -77.6161   -0.5932  -32.8410 H      1 LIG       0.15400
      7 H2        -76.2952   -2.3098  -31.2006 H      1 LIG       0.15400
      8 H3        -75.8221    0.1362  -34.7593 H      1 LIG       0.14000
      9 H4        -73.7776   -2.5278  -32.2169 H      1 LIG       0.14000
     10 H5        -73.6817   -1.0624  -34.2483 H      1 LIG       0.38000
@<TRIPOS>BOND
      1       1       2 1
      2       1       3 2
      3       2       4 2
      4       3       5 1
      5       4       5 1
      6       1       6 1
      7       2       7 1
      8       3       8 1
      9       4       9 1
     10       5      10 1
@<TRIPOS>ALT_TYPE
CGenFF_4.0_ALT_TYPE_SET
CGenFF_4.0 1 CG2R51 2 CG2R51 3 CG2R51 4 CG2R51 5 NG2R51 6 HGR51 7 HGR51 8 HGR52 9 HGR52 10 HGP1
@<TRIPOS>MOLECULE
pyrrole
 10 10 0 0 0
****
USER_CHARGES
INVALID_CHARGES
Pose:  13 Cluster:  13 Fr_nu: 1541670 TotEn:   -10.16
@<TRIPOS>ATOM
      1 C1        -53.7765  -11.3149  -46.1509 C.2    1 LIG      -0.25700
      2 C2        -52.7174  -11.1524  -45.2240 C.2    1 LIG      -0.25700
      3 C3        -54.4630  -10.1219  -46.2044 C.2    1 LIG      -0.04700
      4 C4        -52.7890   -9.8650  -44.7393 C.2    1 LIG      -0.04700
      5 N1        -53.8540   -9.2480  -45.3420 N.pl3  1 LIG      -0.36000
      6 H1        -54.0124  -12.2045  -46.7177 H      1 LIG       0.15400
      7 H2        -51.9823  -11.8918  -44.9392 H      1 LIG       0.15400
      8 H3        -55.3280   -9.8177  -46.7766 H      1 LIG       0.14000
      9 H4        -52.1780   -9.3344  -44.0227 H      1 LIG       0.14000
     10 H5        -54.1454   -8.2946  -45.1764 H      1 LIG       0.38000
@<TRIPOS>BOND
      1       1       2 1
      2       1       3 2
      3       2       4 2
      4       3       5 1
      5       4       5 1
      6       1       6 1
      7       2       7 1
      8       3       8 1
      9       4       9 1
     10       5      10 1
@<TRIPOS>ALT_TYPE
CGenFF_4.0_ALT_TYPE_SET
CGenFF_4.0 1 CG2R51 2 CG2R51 3 CG2R51 4 CG2R51 5 NG2R51 6 HGR51 7 HGR51 8 HGR52 9 HGR52 10 HGP1
@<TRIPOS>MOLECULE
pyrrole
 10 10 0 0 0
****
USER_CHARGES
INVALID_CHARGES
Pose:  14 Cluster:  14 Fr_nu: 1164515 TotEn:   -10.09
@<TRIPOS>ATOM
      1 C1        -67.5624  -19.9511  -57.2115 C.2    1 LIG      -0.25700
      2 C2        -66.3354  -20.3053  -57.8250 C.2    1 LIG      -0.25700
      3 C3        -67.2613  -19.2790  -56.0474 C.2    1 LIG      -0.04700
      4 C4        -65.3220  -19.8389  -57.0170 C.2    1 LIG      -0.04700
      5 N1        -65.8965  -19.2170  -55.9394 N.pl3  1 LIG      -0.36000
      6 H1        -68.5568  -20.1625  -57.5787 H      1 LIG       0.15400
      7 H2        -66.2030  -20.8420  -58.7537 H      1 LIG       0.15400
      8 H3        -67.8942  -18.8413  -55.2883 H      1 LIG       0.14000
      9 H4        -64.2467  -19.8927  -57.1136 H      1 LIG       0.14000
     10 H5        -65.3913  -18.7793  -55.1814 H      1 LIG       0.38000
@<TRIPOS>BOND
      1       1       2 1
      2       1       3 2
      3       2       4 2
      4       3       5 1
      5       4       5 1
      6       1       6 1
      7       2       7 1
      8       3       8 1
      9       4       9 1
     10       5      10 1
@<TRIPOS>ALT_TYPE
CGenFF_4.0_ALT_TYPE_SET
CGenFF_4.0 1 CG2R51 2 CG2R51 3 CG2R51 4 CG2R51 5 NG2R51 6 HGR51 7 HGR51 8 HGR52 9 HGR52 10 HGP1
@<TRIPOS>MOLECULE
pyrrole
 10 10 0 0 0
****
USER_CHARGES
INVALID_CHARGES
Pose:  15 Cluster:  15 Fr_nu: 1042578 TotEn:    -9.49
@<TRIPOS>ATOM
      1 C1        -76.3193    0.1086  -32.6925 C.2    1 LIG      -0.25700
      2 C2        -76.1799   -1.2930  -32.8453 C.2    1 LIG      -0.25700
      3 C3        -75.4600    0.7075  -33.5870 C.2    1 LIG      -0.04700
      4 C4        -75.2394   -1.5078  -33.8286 C.2    1 LIG      -0.04700
      5 N1        -74.8085   -0.2848  -34.2720 N.pl3  1 LIG      -0.36000
      6 H1        -76.9752    0.6247  -32.0056 H      1 LIG       0.15400
      7 H2        -76.7060   -2.0630  -32.2991 H      1 LIG       0.15400
      8 H3        -75.2538    1.7476  -33.7963 H      1 LIG       0.14000
      9 H4        -74.8410   -2.4192  -34.2518 H      1 LIG       0.14000
     10 H5        -74.1167   -0.1371  -34.9938 H      1 LIG       0.38000
@<TRIPOS>BOND
      1       1       2 1
      2       1       3 2
      3       2       4 2
      4       3       5 1
      5       4       5 1
      6       1       6 1
      7       2       7 1
      8       3       8 1
      9       4       9 1
     10       5      10 1
@<TRIPOS>ALT_TYPE
CGenFF_4.0_ALT_TYPE_SET
CGenFF_4.0 1 CG2R51 2 CG2R51 3 CG2R51 4 CG2R51 5 NG2R51 6 HGR51 7 HGR51 8 HGR52 9 HGR52 10 HGP1
@<TRIPOS>MOLECULE
pyrrole
 10 10 0 0 0
****
USER_CHARGES
INVALID_CHARGES
Pose:  16 Cluster:  16 Fr_nu: 147135 TotEn:    -9.07
@<TRIPOS>ATOM
      1 C1        -75.8733   -1.1426  -32.1390 C.2    1 LIG      -0.25700
      2 C2        -74.7847   -1.2584  -33.0383 C.2    1 LIG      -0.25700
      3 C3        -76.7496   -0.2221  -32.6703 C.2    1 LIG      -0.04700
      4 C4        -75.0289   -0.4050  -34.0916 C.2    1 LIG      -0.04700
      5 N1        -76.2259    0.2197  -33.8571 N.pl3  1 LIG      -0.36000
      6 H1        -76.0042   -1.6729  -31.2062 H      1 LIG       0.15400
      7 H2        -73.9166   -1.8933  -32.9312 H      1 LIG       0.15400
      8 H3        -77.6957    0.1573  -32.3108 H      1 LIG       0.14000
      9 H4        -74.4600   -0.1888  -34.9850 H      1 LIG       0.14000
     10 H5        -76.6567    0.9015  -34.4663 H      1 LIG       0.38000
@<TRIPOS>BOND
      1       1       2 1
      2       1       3 2
      3       2       4 2
      4       3       5 1
      5       4       5 1
      6       1       6 1
      7       2       7 1
      8       3       8 1
      9       4       9 1
     10       5      10 1
@<TRIPOS>ALT_TYPE
CGenFF_4.0_ALT_TYPE_SET
CGenFF_4.0 1 CG2R51 2 CG2R51 3 CG2R51 4 CG2R51 5 NG2R51 6 HGR51 7 HGR51 8 HGR52 9 HGR52 10 HGP1
@<TRIPOS>MOLECULE
pyrrole
 10 10 0 0 0
****
USER_CHARGES
INVALID_CHARGES
Pose:  17 Cluster:  17 Fr_nu: 245849 TotEn:    -8.70
@<TRIPOS>ATOM
      1 C1        -67.2043    0.0289  -26.9830 C.2    1 LIG      -0.25700
      2 C2        -66.7930   -0.6319  -28.1668 C.2    1 LIG      -0.25700
      3 C3        -66.6307   -0.6346  -25.9210 C.2    1 LIG      -0.04700
      4 C4        -65.9806   -1.6792  -27.7920 C.2    1 LIG      -0.04700
      5 N1        -65.8892   -1.6714  -26.4246 N.pl3  1 LIG      -0.36000
      6 H1        -67.8481    0.8944  -26.9128 H      1 LIG       0.15400
      7 H2        -67.0593   -0.3745  -29.1822 H      1 LIG       0.15400
      8 H3        -66.6841   -0.4629  -24.8552 H      1 LIG       0.14000
      9 H4        -65.4599   -2.4260  -28.3749 H      1 LIG       0.14000
     10 H5        -65.3564   -2.3289  -25.8723 H      1 LIG       0.38000
@<TRIPOS>BOND
      1       1       2 1
      2       1       3 2
      3       2       4 2
      4       3       5 1
      5       4       5 1
      6       1       6 1
      7       2       7 1
      8       3       8 1
      9       4       9 1
     10       5      10 1
@<TRIPOS>ALT_TYPE
CGenFF_4.0_ALT_TYPE_SET
CGenFF_4.0 1 CG2R51 2 CG2R51 3 CG2R51 4 CG2R51 5 NG2R51 6 HGR51 7 HGR51 8 HGR52 9 HGR52 10 HGP1
@<TRIPOS>MOLECULE
pyrrole
 10 10 0 0 0
****
USER_CHARGES
INVALID_CHARGES
Pose:  18 Cluster:  18 Fr_nu: 251894 TotEn:    -8.66
@<TRIPOS>ATOM
      1 C1        -53.8726  -10.7659  -45.5290 C.2    1 LIG      -0.25700
      2 C2        -52.6940  -11.4607  -45.1613 C.2    1 LIG      -0.25700
      3 C3        -53.7764   -9.4917  -45.0145 C.2    1 LIG      -0.04700
      4 C4        -51.9136  -10.5900  -44.4331 C.2    1 LIG      -0.04700
      5 N1        -52.5816   -9.3963  -44.3501 N.pl3  1 LIG      -0.36000
      6 H1        -54.7007  -11.1522  -46.1064 H      1 LIG       0.15400
      7 H2        -52.4403  -12.4840  -45.3996 H      1 LIG       0.15400
      8 H3        -54.4495   -8.6473  -45.0610 H      1 LIG       0.14000
      9 H4        -50.9448  -10.7128  -43.9696 H      1 LIG       0.14000
     10 H5        -52.2447   -8.5718  -43.8726 H      1 LIG       0.38000
@<TRIPOS>BOND
      1       1       2 1
      2       1       3 2
      3       2       4 2
      4       3       5 1
      5       4       5 1
      6       1       6 1
      7       2       7 1
      8       3       8 1
      9       4       9 1
     10       5      10 1
@<TRIPOS>ALT_TYPE
CGenFF_4.0_ALT_TYPE_SET
CGenFF_4.0 1 CG2R51 2 CG2R51 3 CG2R51 4 CG2R51 5 NG2R51 6 HGR51 7 HGR51 8 HGR52 9 HGR52 10 HGP1
# TRIPOS MOL2 file generated by SEED

@<TRIPOS>MOLECULE
morpholine
 16 16 0 0 0
****
USER_CHARGES
INVALID_CHARGES
Pose:   1 Cluster:   1 Fr_nu: 142681 TotEn:   -79.84
@<TRIPOS>ATOM
      1 C1        -82.0381   -4.6631  -56.2877 C.3    1 LIG       0.20900
      2 C2        -81.2823   -6.6850  -57.5171 C.3    1 LIG       0.20900
      3 C3        -82.6790   -5.5938  -55.2739 C.3    1 LIG      -0.03300
      4 C4        -81.9595   -7.5166  -56.4426 C.3    1 LIG      -0.03300
      5 N1        -80.8843   -5.3765  -56.9147 N.4    1 LIG      -0.45600
      6 O1        -83.0798   -6.8162  -55.8971 O.3    1 LIG      -0.27400
      7 H1        -82.7265   -4.4067  -57.0996 H      1 LIG       0.09000
      8 H2        -81.6487   -3.7521  -55.8252 H      1 LIG       0.09000
      9 H3        -80.3750   -7.1601  -57.8991 H      1 LIG       0.09000
     10 H4        -81.9615   -6.4552  -58.3440 H      1 LIG       0.09000
     11 H5        -82.0035   -5.8109  -54.4379 H      1 LIG       0.09000
     12 H6        -83.5767   -5.1256  -54.8580 H      1 LIG       0.09000
     13 H7        -82.3327   -8.4495  -56.8767 H      1 LIG       0.09000
     14 H8        -81.2640   -7.7817  -55.6373 H      1 LIG       0.09000
     15 H9        -80.4611   -4.7785  -57.6376 H      1 LIG       0.32900
     16 H10       -80.1484   -5.5295  -56.2108 H      1 LIG       0.32900
@<TRIPOS>BOND
      1       1       3 1
      2       1       5 1
      3       2       4 1
      4       2       5 1
      5       3       6 1
      6       4       6 1
      7       1       7 1
      8       1       8 1
      9       2       9 1
     10       2      10 1
     11       3      11 1
     12       3      12 1
     13       4      13 1
     14       4      14 1
     15       5      15 1
     16       5      16 1
@<TRIPOS>ALT_TYPE
CGenFF_4.0_ALT_TYPE_SET
CGenFF_4.0 1 CG324 2 CG324 3 CG321 4 CG321 5 NG3P2 6 OG3C61 7 HGA2 8 HGA2 9 HGA2 10 HGA2 11 HGA2 12 HGA2 13 HGA2 14 HGA2 15 HGP2 16 HGP2
@<TRIPOS>MOLECULE
morpholine
 16 16 0 0 0
****
USER_CHARGES
INVALID_CHARGES
Pose:   2 Cluster:   2 Fr_nu: 142689 TotEn:   -70.73
@<TRIPOS>ATOM
      1 C1        -81.1192   -7.5633  -57.1667 C.3    1 LIG       0.20900
      2 C2        -81.9201   -5.2353  -56.8353 C.3    1 LIG       0.20900
      3 C3        -82.1707   -7.7056  -58.2524 C.3    1 LIG      -0.03300
      4 C4        -82.9318   -5.4915  -57.9378 C.3    1 LIG      -0.03300
      5 N1        -80.7394   -6.1213  -57.0686 N.4    1 LIG      -0.45600
      6 O1        -83.2981   -6.8727  -57.9722 O.3    1 LIG      -0.27400
      7 H1        -81.5048   -7.8532  -56.1838 H      1 LIG       0.09000
      8 H2        -80.2106   -8.1273  -57.3938 H      1 LIG       0.09000
      9 H3        -81.5608   -4.2029  -56.8337 H      1 LIG       0.09000
     10 H4        -82.3167   -5.4956  -55.8489 H      1 LIG       0.09000
     11 H5        -81.7683   -7.4599  -59.2424 H      1 LIG       0.09000
     12 H6        -82.5260   -8.7402  -58.2897 H      1 LIG       0.09000
     13 H7        -83.8414   -4.9131  -57.7474 H      1 LIG       0.09000
     14 H8        -82.5469   -5.1885  -58.9190 H      1 LIG       0.09000
     15 H9        -80.0581   -5.9954  -56.3075 H      1 LIG       0.32900
     16 H10       -80.2548   -5.8319  -57.9298 H      1 LIG       0.32900
@<TRIPOS>BOND
      1       1       3 1
      2       1       5 1
      3       2       4 1
      4       2       5 1
      5       3       6 1
      6       4       6 1
      7       1       7 1
      8       1       8 1
      9       2       9 1
     10       2      10 1
     11       3      11 1
     12       3      12 1
     13       4      13 1
     14       4      14 1
     15       5      15 1
     16       5      16 1
@<TRIPOS>ALT_TYPE
CGenFF_4.0_ALT_TYPE_SET
CGenFF_4.0 1 CG324 2 CG324 3 CG321 4 CG321 5 NG3P2 6 OG3C61 7 HGA2 8 HGA2 9 HGA2 10 HGA2 11 HGA2 12 HGA2 13 HGA2 14 HGA2 15 HGP2 16 HGP2
@<TRIPOS>MOLECULE
morpholine
 16 16 0 0 0
****
USER_CHARGES
INVALID_CHARGES
Pose:   3 Cluster:   3 Fr_nu: 1002765 TotEn:   -69.87
@<TRIPOS>ATOM
      1 C1        -82.1497   -6.6006  -57.2793 C.3    1 LIG       0.20900
      2 C2        -82.8628   -4.5847  -56.0150 C.3    1 LIG       0.20900
      3 C3        -83.4585   -7.2485  -56.8648 C.3    1 LIG      -0.03300
      4 C4        -84.1371   -5.3312  -55.6632 C.3    1 LIG      -0.03300
      5 N1        -82.3500   -5.1200  -57.3126 N.4    1 LIG      -0.45600
      6 O1        -83.8942   -6.7385  -55.6026 O.3    1 LIG      -0.27400
      7 H1        -81.3513   -6.7925  -56.5550 H      1 LIG       0.09000
      8 H2        -81.8319   -6.9114  -58.2781 H      1 LIG       0.09000
      9 H3        -83.0327   -3.5129  -56.1461 H      1 LIG       0.09000
     10 H4        -82.0745   -4.7513  -55.2742 H      1 LIG       0.09000
     11 H5        -84.2434   -7.0947  -57.6149 H      1 LIG       0.09000
     12 H6        -83.3176   -8.3283  -56.7536 H      1 LIG       0.09000
     13 H7        -84.4917   -5.0144  -54.6773 H      1 LIG       0.09000
     14 H8        -84.9381   -5.1270  -56.3839 H      1 LIG       0.09000
     15 H9        -81.4616   -4.6574  -57.5495 H      1 LIG       0.32900
     16 H10       -83.0039   -4.8764  -58.0698 H      1 LIG       0.32900
@<TRIPOS>BOND
      1       1       3 1
      2       1       5 1
      3       2       4 1
      4       2       5 1
      5       3       6 1
      6       4       6 1
      7       1       7 1
      8       1       8 1
      9       2       9 1
     10       2      10 1
     11       3      11 1
     12       3      12 1
     13       4      13 1
     14       4      14 1
     15       5      15 1
     16       5      16 1
@<TRIPOS>ALT_TYPE
CGenFF_4.0_ALT_TYPE_SET
CGenFF_4.0 1 CG324 2 CG324 3 CG321 4 CG321 5 NG3P2 6 OG3C61 7 HGA2 8 HGA2 9 HGA2 10 HGA2 11 HGA2 12 HGA2 13 HGA2 14 HGA2 15 HGP2 16 HGP2
@<TRIPOS>MOLECULE
morpholine
 16 16 0 0 0
****
USER_CHARGES
INVALID_CHARGES
Pose:   4 Cluster:   4 Fr_nu: 967534 TotEn:   -69.01
@<TRIPOS>ATOM
      1 C1        -84.2705   -4.9201  -58.4723 C.3    1 LIG       0.20900
      2 C2        -82.0748   -5.7951  -57.7078 C.3    1 LIG       0.20900
      3 C3        -84.4591   -4.3487  -57.0785 C.3    1 LIG      -0.03300
      4 C4        -82.3708   -5.1801  -56.3518 C.3    1 LIG      -0.03300
      5 N1        -82.8043   -5.0080  -58.7479 N.4    1 LIG      -0.45600
      6 O1        -83.7793   -5.1509  -56.1103 O.3    1 LIG      -0.27400
      7 H1        -84.6661   -5.9377  -58.5537 H      1 LIG       0.09000
      8 H2        -84.7119   -4.2837  -59.2439 H      1 LIG       0.09000
      9 H3        -81.0108   -5.7602  -57.9558 H      1 LIG       0.09000
     10 H4        -82.4425   -6.8236  -57.7785 H      1 LIG       0.09000
     11 H5        -84.1050   -3.3130  -57.0127 H      1 LIG       0.09000
     12 H6        -85.5226   -4.3493  -56.8195 H      1 LIG       0.09000
     13 H7        -81.9128   -5.7850  -55.5629 H      1 LIG       0.09000
     14 H8        -81.9625   -4.1656  -56.2694 H      1 LIG       0.09000
     15 H9        -82.6524   -5.4341  -59.6723 H      1 LIG       0.32900
     16 H10       -82.4060   -4.0602  -58.8068 H      1 LIG       0.32900
@<TRIPOS>BOND
      1       1       3 1
      2       1       5 1
      3       2       4 1
      4       2       5 1
      5       3       6 1
      6       4       6 1
      7       1       7 1
      8       1       8 1
      9       2       9 1
     10       2      10 1
     11       3      11 1
     12       3      12 1
     13       4      13 1
     14       4      14 1
     15       5      15 1
     16       5      16 1
@<TRIPOS>ALT_TYPE
CGenFF_4.0_ALT_TYPE_SET
CGenFF_4.0 1 CG324 2 CG324 3 CG321 4 CG321 5 NG3P2 6 OG3C61 7 HGA2 8 HGA2 9 HGA2 10 HGA2 11 HGA2 12 HGA2 13 HGA2 14 HGA2 15 HGP2 16 HGP2
@<TRIPOS>MOLECULE
morpholine
 16 16 0 0 0
****
USER_CHARGES
INVALID_CHARGES
Pose:   5 Cluster:   5 Fr_nu: 966261 TotEn:   -68.46
@<TRIPOS>ATOM
      1 C1        -81.9672   -5.4607  -58.0480 C.3    1 LIG       0.20900
      2 C2        -82.7351   -5.7850  -55.7079 C.3    1 LIG       0.20900
      3 C3        -83.3751   -5.8119  -58.4941 C.3    1 LIG      -0.03300
      4 C4        -84.1057   -6.1195  -56.2687 C.3    1 LIG      -0.03300
      5 N1        -82.0429   -4.8786  -56.6736 N.4    1 LIG      -0.45600
      6 O1        -83.9873   -6.7095  -57.5653 O.3    1 LIG      -0.27400
      7 H1        -81.3276   -6.3466  -57.9781 H      1 LIG       0.09000
      8 H2        -81.5019   -4.7130  -58.6959 H      1 LIG       0.09000
      9 H3        -82.7953   -5.2606  -54.7506 H      1 LIG       0.09000
     10 H4        -82.1064   -6.6754  -55.6085 H      1 LIG       0.09000
     11 H5        -83.9998   -4.9180  -58.6087 H      1 LIG       0.09000
     12 H6        -83.3404   -6.3152  -59.4655 H      1 LIG       0.09000
     13 H7        -84.6042   -6.8461  -55.6194 H      1 LIG       0.09000
     14 H8        -84.7475   -5.2321  -56.3257 H      1 LIG       0.09000
     15 H9        -81.0934   -4.6731  -56.3337 H      1 LIG       0.32900
     16 H10       -82.5309   -3.9726  -56.7081 H      1 LIG       0.32900
@<TRIPOS>BOND
      1       1       3 1
      2       1       5 1
      3       2       4 1
      4       2       5 1
      5       3       6 1
      6       4       6 1
      7       1       7 1
      8       1       8 1
      9       2       9 1
     10       2      10 1
     11       3      11 1
     12       3      12 1
     13       4      13 1
     14       4      14 1
     15       5      15 1
     16       5      16 1
@<TRIPOS>ALT_TYPE
CGenFF_4.0_ALT_TYPE_SET
CGenFF_4.0 1 CG324 2 CG324 3 CG321 4 CG321 5 NG3P2 6 OG3C61 7 HGA2 8 HGA2 9 HGA2 10 HGA2 11 HGA2 12 HGA2 13 HGA2 14 HGA2 15 HGP2 16 HGP2
@<TRIPOS>MOLECULE
morpholine
 16 16 0 0 0
****
USER_CHARGES
INVALID_CHARGES
Pose:   6 Cluster:   6 Fr_nu: 1004385 TotEn:   -65.36
@<TRIPOS>ATOM
      1 C1        -82.2748   -5.7850  -56.9725 C.3    1 LIG       0.20900
      2 C2        -83.6602   -4.6176  -55.2728 C.3    1 LIG       0.20900
      3 C3        -83.3894   -5.5257  -57.9701 C.3    1 LIG      -0.03300
      4 C4        -84.7065   -4.4148  -56.3540 C.3    1 LIG      -0.03300
      5 N1        -82.3215   -4.7155  -55.9297 N.4    1 LIG      -0.45600
      6 O1        -84.6553   -5.4780  -57.3080 O.3    1 LIG      -0.27400
      7 H1        -82.4076   -6.7380  -56.4500 H      1 LIG       0.09000
      8 H2        -81.2860   -5.7473  -57.4373 H      1 LIG       0.09000
      9 H3        -83.6213   -3.7805  -54.5710 H      1 LIG       0.09000
     10 H4        -83.8115   -5.5555  -54.7293 H      1 LIG       0.09000
     11 H5        -83.2289   -4.5939  -58.5254 H      1 LIG       0.09000
     12 H6        -83.4292   -6.3404  -58.7000 H      1 LIG       0.09000
     13 H7        -85.7059   -4.4193  -55.9077 H      1 LIG       0.09000
     14 H8        -84.5779   -3.4540  -56.8668 H      1 LIG       0.09000
     15 H9        -81.6005   -4.8967  -55.2179 H      1 LIG       0.32900
     16 H10       -82.0767   -3.8091  -56.3527 H      1 LIG       0.32900
@<TRIPOS>BOND
      1       1       3 1
      2       1       5 1
      3       2       4 1
      4       2       5 1
      5       3       6 1
      6       4       6 1
      7       1       7 1
      8       1       8 1
      9       2       9 1
     10       2      10 1
     11       3      11 1
     12       3      12 1
     13       4      13 1
     14       4      14 1
     15       5      15 1
     16       5      16 1
@<TRIPOS>ALT_TYPE
CGenFF_4.0_ALT_TYPE_SET
CGenFF_4.0 1 CG324 2 CG324 3 CG321 4 CG321 5 NG3P2 6 OG3C61 7 HGA2 8 HGA2 9 HGA2 10 HGA2 11 HGA2 12 HGA2 13 HGA2 14 HGA2 15 HGP2 16 HGP2
@<TRIPOS>MOLECULE
morpholine
 16 16 0 0 0
****
USER_CHARGES
INVALID_CHARGES
Pose:   7 Cluster:   7 Fr_nu: 1002486 TotEn:   -65.11
@<TRIPOS>ATOM
      1 C1        -82.3320   -5.5705  -57.0371 C.3    1 LIG       0.20900
      2 C2        -83.1875   -6.1683  -59.2914 C.3    1 LIG       0.20900
      3 C3        -81.8874   -7.0145  -56.8900 C.3    1 LIG      -0.03300
      4 C4        -82.7001   -7.5829  -59.0340 C.3    1 LIG      -0.03300
      5 N1        -82.3427   -5.2297  -58.4922 N.4    1 LIG      -0.45600
      6 O1        -82.7430   -7.8824  -57.6371 O.3    1 LIG      -0.27400
      7 H1        -83.3530   -5.4180  -56.6722 H      1 LIG       0.09000
      8 H2        -81.6495   -4.8746  -56.5420 H      1 LIG       0.09000
      9 H3        -83.0929   -5.8817  -60.3420 H      1 LIG       0.09000
     10 H4        -84.2191   -6.0245  -58.9552 H      1 LIG       0.09000
     11 H5        -80.8487   -7.1546  -57.2122 H      1 LIG       0.09000
     12 H6        -81.9488   -7.3150  -55.8393 H      1 LIG       0.09000
     13 H7        -83.3522   -8.2980  -59.5453 H      1 LIG       0.09000
     14 H8        -81.6820   -7.7354  -59.4118 H      1 LIG       0.09000
     15 H9        -82.6836   -4.2668  -58.6180 H      1 LIG       0.32900
     16 H10       -81.3795   -5.2362  -58.8560 H      1 LIG       0.32900
@<TRIPOS>BOND
      1       1       3 1
      2       1       5 1
      3       2       4 1
      4       2       5 1
      5       3       6 1
      6       4       6 1
      7       1       7 1
      8       1       8 1
      9       2       9 1
     10       2      10 1
     11       3      11 1
     12       3      12 1
     13       4      13 1
     14       4      14 1
     15       5      15 1
     16       5      16 1
@<TRIPOS>ALT_TYPE
CGenFF_4.0_ALT_TYPE_SET
CGenFF_4.0 1 CG324 2 CG324 3 CG321 4 CG321 5 NG3P2 6 OG3C61 7 HGA2 8 HGA2 9 HGA2 10 HGA2 11 HGA2 12 HGA2 13 HGA2 14 HGA2 15 HGP2 16 HGP2
@<TRIPOS>MOLECULE
morpholine
 16 16 0 0 0
****
USER_CHARGES
INVALID_CHARGES
Pose:   8 Cluster:   8 Fr_nu: 139840 TotEn:   -64.91
@<TRIPOS>ATOM
      1 C1        -82.4452   -6.0787  -54.8434 C.3    1 LIG       0.20900
      2 C2        -81.7210   -5.8054  -57.2039 C.3    1 LIG       0.20900
      3 C3        -82.2408   -7.5729  -55.0178 C.3    1 LIG      -0.03300
      4 C4        -81.5514   -7.3130  -57.2622 C.3    1 LIG      -0.03300
      5 N1        -81.5308   -5.3676  -55.7877 N.4    1 LIG      -0.45600
      6 O1        -82.4696   -7.9563  -56.3757 O.3    1 LIG      -0.27400
      7 H1        -83.4637   -5.7725  -55.1033 H      1 LIG       0.09000
      8 H2        -82.1993   -5.7423  -53.8326 H      1 LIG       0.09000
      9 H3        -80.9797   -5.2807  -57.8122 H      1 LIG       0.09000
     10 H4        -82.7302   -5.4968  -57.4941 H      1 LIG       0.09000
     11 H5        -81.2347   -7.8837  -54.7119 H      1 LIG       0.09000
     12 H6        -82.9568   -8.1190  -54.3955 H      1 LIG       0.09000
     13 H7        -81.7640   -7.6706  -58.2746 H      1 LIG       0.09000
     14 H8        -80.5269   -7.6151  -57.0133 H      1 LIG       0.09000
     15 H9        -81.6843   -4.3524  -55.7171 H      1 LIG       0.32900
     16 H10       -80.5529   -5.5239  -55.5059 H      1 LIG       0.32900
@<TRIPOS>BOND
      1       1       3 1
      2       1       5 1
      3       2       4 1
      4       2       5 1
      5       3       6 1
      6       4       6 1
      7       1       7 1
      8       1       8 1
      9       2       9 1
     10       2      10 1
     11       3      11 1
     12       3      12 1
     13       4      13 1
     14       4      14 1
     15       5      15 1
     16       5      16 1
@<TRIPOS>ALT_TYPE
CGenFF_4.0_ALT_TYPE_SET
CGenFF_4.0 1 CG324 2 CG324 3 CG321 4 CG321 5 NG3P2 6 OG3C61 7 HGA2 8 HGA2 9 HGA2 10 HGA2 11 HGA2 12 HGA2 13 HGA2 14 HGA2 15 HGP2 16 HGP2
@<TRIPOS>MOLECULE
morpholine
 16 16 0 0 0
****
USER_CHARGES
INVALID_CHARGES
Pose:   9 Cluster:   9 Fr_nu: 1004855 TotEn:   -64.38
@<TRIPOS>ATOM
      1 C1        -82.7356   -5.0159  -55.7287 C.3    1 LIG       0.20900
      2 C2        -84.5830   -4.3591  -57.2541 C.3    1 LIG       0.20900
      3 C3        -82.1320   -5.7850  -56.8900 C.3    1 LIG      -0.03300
      4 C4        -83.8883   -5.1598  -58.3408 C.3    1 LIG      -0.03300
      5 N1        -83.5475   -3.8906  -56.2837 N.4    1 LIG      -0.45600
      6 O1        -83.1565   -6.2482  -57.7726 O.3    1 LIG      -0.27400
      7 H1        -83.4201   -5.6353  -55.1399 H      1 LIG       0.09000
      8 H2        -81.9719   -4.5803  -55.0789 H      1 LIG       0.09000
      9 H3        -85.0872   -3.4734  -57.6494 H      1 LIG       0.09000
     10 H4        -85.2907   -4.9708  -56.6857 H      1 LIG       0.09000
     11 H5        -81.4113   -5.1766  -57.4494 H      1 LIG       0.09000
     12 H6        -81.5983   -6.6636  -56.5140 H      1 LIG       0.09000
     13 H7        -84.6329   -5.5825  -59.0226 H      1 LIG       0.09000
     14 H8        -83.2129   -4.5336  -58.9361 H      1 LIG       0.09000
     15 H9        -84.0020   -3.3811  -55.5136 H      1 LIG       0.32900
     16 H10       -82.9264   -3.2096  -56.7427 H      1 LIG       0.32900
@<TRIPOS>BOND
      1       1       3 1
      2       1       5 1
      3       2       4 1
      4       2       5 1
      5       3       6 1
      6       4       6 1
      7       1       7 1
      8       1       8 1
      9       2       9 1
     10       2      10 1
     11       3      11 1
     12       3      12 1
     13       4      13 1
     14       4      14 1
     15       5      15 1
     16       5      16 1
@<TRIPOS>ALT_TYPE
CGenFF_4.0_ALT_TYPE_SET
CGenFF_4.0 1 CG324 2 CG324 3 CG321 4 CG321 5 NG3P2 6 OG3C61 7 HGA2 8 HGA2 9 HGA2 10 HGA2 11 HGA2 12 HGA2 13 HGA2 14 HGA2 15 HGP2 16 HGP2
@<TRIPOS>MOLECULE
morpholine
 16 16 0 0 0
****
USER_CHARGES
INVALID_CHARGES
Pose:  10 Cluster:  10 Fr_nu: 139383 TotEn:   -64.19
@<TRIPOS>ATOM
      1 C1        -82.4581   -5.7548  -54.8892 C.3    1 LIG       0.20900
      2 C2        -81.6772   -5.2468  -57.1920 C.3    1 LIG       0.20900
      3 C3        -83.8616   -5.8703  -55.4563 C.3    1 LIG      -0.03300
      4 C4        -83.1189   -5.3880  -57.6463 C.3    1 LIG      -0.03300
      5 N1        -81.4858   -6.0904  -55.9734 N.4    1 LIG      -0.45600
      6 O1        -84.0149   -5.0202  -56.5952 O.3    1 LIG      -0.27400
      7 H1        -82.2295   -4.7331  -54.5688 H      1 LIG       0.09000
      8 H2        -82.2855   -6.4530  -54.0658 H      1 LIG       0.09000
      9 H3        -80.9682   -5.5955  -57.9474 H      1 LIG       0.09000
     10 H4        -81.4397   -4.2186  -56.9014 H      1 LIG       0.09000
     11 H5        -84.1044   -6.9033  -55.7324 H      1 LIG       0.09000
     12 H6        -84.5911   -5.5508  -54.7054 H      1 LIG       0.09000
     13 H7        -83.3081   -4.7184  -58.4912 H      1 LIG       0.09000
     14 H8        -83.3407   -6.4095  -57.9780 H      1 LIG       0.09000
     15 H9        -80.5252   -5.9761  -55.6222 H      1 LIG       0.32900
     16 H10       -81.5767   -7.0851  -56.2237 H      1 LIG       0.32900
@<TRIPOS>BOND
      1       1       3 1
      2       1       5 1
      3       2       4 1
      4       2       5 1
      5       3       6 1
      6       4       6 1
      7       1       7 1
      8       1       8 1
      9       2       9 1
     10       2      10 1
     11       3      11 1
     12       3      12 1
     13       4      13 1
     14       4      14 1
     15       5      15 1
     16       5      16 1
@<TRIPOS>ALT_TYPE
CGenFF_4.0_ALT_TYPE_SET
CGenFF_4.0 1 CG324 2 CG324 3 CG321 4 CG321 5 NG3P2 6 OG3C61 7 HGA2 8 HGA2 9 HGA2 10 HGA2 11 HGA2 12 HGA2 13 HGA2 14 HGA2 15 HGP2 16 HGP2
@<TRIPOS>MOLECULE
morpholine
 16 16 0 0 0
****
USER_CHARGES
INVALID_CHARGES
Pose:  11 Cluster:  11 Fr_nu: 140543 TotEn:   -64.00
@<TRIPOS>ATOM
      1 C1        -81.8801   -5.5720  -56.9698 C.3    1 LIG       0.20900
      2 C2        -82.0374   -7.4398  -55.3397 C.3    1 LIG       0.20900
      3 C3        -82.4182   -4.6590  -55.8829 C.3    1 LIG      -0.03300
      4 C4        -82.5671   -6.4350  -54.3324 C.3    1 LIG      -0.03300
      5 N1        -81.1697   -6.7120  -56.3147 N.4    1 LIG      -0.45600
      6 O1        -83.2729   -5.3837  -54.9955 O.3    1 LIG      -0.27400
      7 H1        -82.6837   -6.0082  -57.5721 H      1 LIG       0.09000
      8 H2        -81.1597   -5.0650  -57.6174 H      1 LIG       0.09000
      9 H3        -81.4257   -8.2147  -54.8703 H      1 LIG       0.09000
     10 H4        -82.8435   -7.8993  -55.9203 H      1 LIG       0.09000
     11 H5        -81.6098   -4.1868  -55.3120 H      1 LIG       0.09000
     12 H6        -83.0131   -3.8584  -56.3336 H      1 LIG       0.09000
     13 H7        -83.2698   -6.9272  -53.6528 H      1 LIG       0.09000
     14 H8        -81.7609   -6.0093  -53.7228 H      1 LIG       0.09000
     15 H9        -80.8338   -7.3674  -57.0336 H      1 LIG       0.32900
     16 H10       -80.3269   -6.3649  -55.8355 H      1 LIG       0.32900
@<TRIPOS>BOND
      1       1       3 1
      2       1       5 1
      3       2       4 1
      4       2       5 1
      5       3       6 1
      6       4       6 1
      7       1       7 1
      8       1       8 1
      9       2       9 1
     10       2      10 1
     11       3      11 1
     12       3      12 1
     13       4      13 1
     14       4      14 1
     15       5      15 1
     16       5      16 1
@<TRIPOS>ALT_TYPE
CGenFF_4.0_ALT_TYPE_SET
CGenFF_4.0 1 CG324 2 CG324 3 CG321 4 CG321 5 NG3P2 6 OG3C61 7 HGA2 8 HGA2 9 HGA2 10 HGA2 11 HGA2 12 HGA2 13 HGA2 14 HGA2 15 HGP2 16 HGP2
@<TRIPOS>MOLECULE
morpholine
 16 16 0 0 0
****
USER_CHARGES
INVALID_CHARGES
Pose:  12 Cluster:  12 Fr_nu: 142225 TotEn:   -63.10
@<TRIPOS>ATOM
      1 C1        -82.1626   -6.1108  -56.4240 C.3    1 LIG       0.20900
      2 C2        -80.7321   -8.0283  -57.0932 C.3    1 LIG       0.20900
      3 C3        -82.5220   -6.8940  -55.1741 C.3    1 LIG      -0.03300
      4 C4        -81.1610   -8.7171  -55.8101 C.3    1 LIG      -0.03300
      5 N1        -80.8092   -6.5512  -56.8796 N.4    1 LIG      -0.45600
      6 O1        -82.4743   -8.2993  -55.4307 O.3    1 LIG      -0.27400
      7 H1        -82.8531   -6.3172  -57.2483 H      1 LIG       0.09000
      8 H2        -82.1123   -5.0346  -56.2382 H      1 LIG       0.09000
      9 H3        -79.7013   -8.2671  -57.3676 H      1 LIG       0.09000
     10 H4        -81.4046   -8.2598  -57.9252 H      1 LIG       0.09000
     11 H5        -81.8577   -6.6497  -54.3367 H      1 LIG       0.09000
     12 H6        -83.5433   -6.6493  -54.8655 H      1 LIG       0.09000
     13 H7        -81.1904   -9.8004  -55.9633 H      1 LIG       0.09000
     14 H8        -80.4606   -8.5181  -54.9901 H      1 LIG       0.09000
     15 H9        -80.5637   -6.0633  -57.7520 H      1 LIG       0.32900
     16 H10       -80.1014   -6.2643  -56.1889 H      1 LIG       0.32900
@<TRIPOS>BOND
      1       1       3 1
      2       1       5 1
      3       2       4 1
      4       2       5 1
      5       3       6 1
      6       4       6 1
      7       1       7 1
      8       1       8 1
      9       2       9 1
     10       2      10 1
     11       3      11 1
     12       3      12 1
     13       4      13 1
     14       4      14 1
     15       5      15 1
     16       5      16 1
@<TRIPOS>ALT_TYPE
CGenFF_4.0_ALT_TYPE_SET
CGenFF_4.0 1 CG324 2 CG324 3 CG321 4 CG321 5 NG3P2 6 OG3C61 7 HGA2 8 HGA2 9 HGA2 10 HGA2 11 HGA2 12 HGA2 13 HGA2 14 HGA2 15 HGP2 16 HGP2
@<TRIPOS>MOLECULE
morpholine
 16 16 0 0 0
****
USER_CHARGES
INVALID_CHARGES
Pose:  13 Cluster:  13 Fr_nu: 967321 TotEn:   -62.77
@<TRIPOS>ATOM
      1 C1        -84.4500   -3.5879  -56.1403 C.3    1 LIG       0.20900
      2 C2        -82.9660   -5.5336  -55.7130 C.3    1 LIG       0.20900
      3 C3        -85.2212   -3.9798  -54.8928 C.3    1 LIG      -0.03300
      4 C4        -83.8095   -5.8297  -54.4860 C.3    1 LIG      -0.03300
      5 N1        -83.0425   -4.0672  -55.9907 N.4    1 LIG      -0.45600
      6 O1        -85.1558   -5.3925  -54.6847 O.3    1 LIG      -0.27400
      7 H1        -84.8515   -4.0704  -57.0375 H      1 LIG       0.09000
      8 H2        -84.4145   -2.5044  -56.2819 H      1 LIG       0.09000
      9 H3        -81.9128   -5.7850  -55.5629 H      1 LIG       0.09000
     10 H4        -83.3491   -6.0413  -56.6038 H      1 LIG       0.09000
     11 H5        -84.8471   -3.4588  -54.0035 H      1 LIG       0.09000
     12 H6        -86.2760   -3.7122  -55.0110 H      1 LIG       0.09000
     13 H7        -83.8358   -6.9090  -54.3063 H      1 LIG       0.09000
     14 H8        -83.3976   -5.3550  -53.5873 H      1 LIG       0.09000
     15 H9        -82.5118   -3.8500  -56.8454 H      1 LIG       0.32900
     16 H10       -82.5787   -3.5471  -55.2326 H      1 LIG       0.32900
@<TRIPOS>BOND
      1       1       3 1
      2       1       5 1
      3       2       4 1
      4       2       5 1
      5       3       6 1
      6       4       6 1
      7       1       7 1
      8       1       8 1
      9       2       9 1
     10       2      10 1
     11       3      11 1
     12       3      12 1
     13       4      13 1
     14       4      14 1
     15       5      15 1
     16       5      16 1
@<TRIPOS>ALT_TYPE
CGenFF_4.0_ALT_TYPE_SET
CGenFF_4.0 1 CG324 2 CG324 3 CG321 4 CG321 5 NG3P2 6 OG3C61 7 HGA2 8 HGA2 9 HGA2 10 HGA2 11 HGA2 12 HGA2 13 HGA2 14 HGA2 15 HGP2 16 HGP2
@<TRIPOS>MOLECULE
morpholine
 16 16 0 0 0
****
USER_CHARGES
INVALID_CHARGES
Pose:  14 Cluster:  14 Fr_nu: 1000416 TotEn:   -62.70
@<TRIPOS>ATOM
      1 C1        -82.4794   -6.5971  -56.3325 C.3    1 LIG       0.20900
      2 C2        -82.7026   -5.5665  -58.5817 C.3    1 LIG       0.20900
      3 C3        -83.0734   -7.8640  -56.9213 C.3    1 LIG      -0.03300
      4 C4        -83.2850   -6.8842  -59.0604 C.3    1 LIG      -0.03300
      5 N1        -81.7941   -5.8477  -57.4289 N.4    1 LIG      -0.45600
      6 O1        -83.9648   -7.5498  -57.9936 O.3    1 LIG      -0.27400
      7 H1        -83.2512   -5.9312  -55.9328 H      1 LIG       0.09000
      8 H2        -81.7323   -6.8089  -55.5629 H      1 LIG       0.09000
      9 H3        -82.1092   -5.0702  -59.3540 H      1 LIG       0.09000
     10 H4        -83.4777   -4.8883  -58.2111 H      1 LIG       0.09000
     11 H5        -82.2957   -8.5498  -57.2778 H      1 LIG       0.09000
     12 H6        -83.6511   -8.3918  -56.1559 H      1 LIG       0.09000
     13 H7        -84.0161   -6.6995  -59.8537 H      1 LIG       0.09000
     14 H8        -82.5109   -7.5436  -59.4712 H      1 LIG       0.09000
     15 H9        -81.4208   -4.9624  -57.0600 H      1 LIG       0.32900
     16 H10       -80.9769   -6.3826  -57.7551 H      1 LIG       0.32900
@<TRIPOS>BOND
      1       1       3 1
      2       1       5 1
      3       2       4 1
      4       2       5 1
      5       3       6 1
      6       4       6 1
      7       1       7 1
      8       1       8 1
      9       2       9 1
     10       2      10 1
     11       3      11 1
     12       3      12 1
     13       4      13 1
     14       4      14 1
     15       5      15 1
     16       5      16 1
@<TRIPOS>ALT_TYPE
CGenFF_4.0_ALT_TYPE_SET
CGenFF_4.0 1 CG324 2 CG324 3 CG321 4 CG321 5 NG3P2 6 OG3C61 7 HGA2 8 HGA2 9 HGA2 10 HGA2 11 HGA2 12 HGA2 13 HGA2 14 HGA2 15 HGP2 16 HGP2
@<TRIPOS>MOLECULE
morpholine
 16 16 0 0 0
****
USER_CHARGES
INVALID_CHARGES
Pose:  15 Cluster:  15 Fr_nu: 1005358 TotEn:   -62.35
@<TRIPOS>ATOM
      1 C1        -82.3603   -5.3580  -57.1573 C.3    1 LIG       0.20900
      2 C2        -83.8090   -5.1725  -55.1479 C.3    1 LIG       0.20900
      3 C3        -83.3106   -6.4257  -57.6687 C.3    1 LIG      -0.03300
      4 C4        -84.6888   -6.2488  -55.7582 C.3    1 LIG      -0.03300
      5 N1        -83.1253   -4.4419  -56.2579 N.4    1 LIG      -0.45600
      6 O1        -83.9133   -7.1260  -56.5781 O.3    1 LIG      -0.27400
      7 H1        -81.5517   -5.7850  -56.5550 H      1 LIG       0.09000
      8 H2        -81.9445   -4.7517  -57.9665 H      1 LIG       0.09000
      9 H3        -84.3856   -4.4391  -54.5781 H      1 LIG       0.09000
     10 H4        -83.0197   -5.5980  -54.5203 H      1 LIG       0.09000
     11 H5        -84.0918   -6.0007  -58.3102 H      1 LIG       0.09000
     12 H6        -82.7575   -7.1577  -58.2656 H      1 LIG       0.09000
     13 H7        -85.1407   -6.8518  -54.9645 H      1 LIG       0.09000
     14 H8        -85.5046   -5.8171  -56.3505 H      1 LIG       0.09000
     15 H9        -82.4893   -3.7346  -55.8648 H      1 LIG       0.32900
     16 H10       -83.8212   -3.9189  -56.8078 H      1 LIG       0.32900
@<TRIPOS>BOND
      1       1       3 1
      2       1       5 1
      3       2       4 1
      4       2       5 1
      5       3       6 1
      6       4       6 1
      7       1       7 1
      8       1       8 1
      9       2       9 1
     10       2      10 1
     11       3      11 1
     12       3      12 1
     13       4      13 1
     14       4      14 1
     15       5      15 1
     16       5      16 1
@<TRIPOS>ALT_TYPE
CGenFF_4.0_ALT_TYPE_SET
CGenFF_4.0 1 CG324 2 CG324 3 CG321 4 CG321 5 NG3P2 6 OG3C61 7 HGA2 8 HGA2 9 HGA2 10 HGA2 11 HGA2 12 HGA2 13 HGA2 14 HGA2 15 HGP2 16 HGP2
@<TRIPOS>MOLECULE
morpholine
 16 16 0 0 0
****
USER_CHARGES
INVALID_CHARGES
Pose:  16 Cluster:  16 Fr_nu: 1000561 TotEn:   -62.26
@<TRIPOS>ATOM
      1 C1        -82.3791   -4.9997  -56.5289 C.3    1 LIG       0.20900
      2 C2        -84.7141   -4.4113  -55.9187 C.3    1 LIG       0.20900
      3 C3        -82.6517   -6.3901  -55.9839 C.3    1 LIG      -0.03300
      4 C4        -84.8725   -5.8308  -55.4042 C.3    1 LIG      -0.03300
      5 N1        -83.6745   -4.4159  -56.9922 N.4    1 LIG      -0.45600
      6 O1        -83.6211   -6.3373  -54.9347 O.3    1 LIG      -0.27400
      7 H1        -81.9906   -4.3271  -55.7572 H      1 LIG       0.09000
      8 H2        -81.7014   -5.0167  -57.3866 H      1 LIG       0.09000
      9 H3        -85.6373   -4.0236  -56.3572 H      1 LIG       0.09000
     10 H4        -84.3557   -3.7322  -55.1387 H      1 LIG       0.09000
     11 H5        -82.9956   -7.0739  -56.7690 H      1 LIG       0.09000
     12 H6        -81.7323   -6.8089  -55.5629 H      1 LIG       0.09000
     13 H7        -85.5711   -5.8436  -54.5618 H      1 LIG       0.09000
     14 H8        -85.2733   -6.4989  -56.1761 H      1 LIG       0.09000
     15 H9        -83.5194   -3.4549  -57.3262 H      1 LIG       0.32900
     16 H10       -84.0202   -4.9435  -57.8061 H      1 LIG       0.32900
@<TRIPOS>BOND
      1       1       3 1
      2       1       5 1
      3       2       4 1
      4       2       5 1
      5       3       6 1
      6       4       6 1
      7       1       7 1
      8       1       8 1
      9       2       9 1
     10       2      10 1
     11       3      11 1
     12       3      12 1
     13       4      13 1
     14       4      14 1
     15       5      15 1
     16       5      16 1
@<TRIPOS>ALT_TYPE
CGenFF_4.0_ALT_TYPE_SET
CGenFF_4.0 1 CG324 2 CG324 3 CG321 4 CG321 5 NG3P2 6 OG3C61 7 HGA2 8 HGA2 9 HGA2 10 HGA2 11 HGA2 12 HGA2 13 HGA2 14 HGA2 15 HGP2 16 HGP2
@<TRIPOS>MOLECULE
morpholine
 16 16 0 0 0
****
USER_CHARGES
INVALID_CHARGES
Pose:  17 Cluster:  17 Fr_nu: 1000323 TotEn:   -62.10
@<TRIPOS>ATOM
      1 C1        -82.1960   -5.6331  -57.6669 C.3    1 LIG       0.20900
      2 C2        -83.3226   -4.8706  -55.5883 C.3    1 LIG       0.20900
      3 C3        -82.1073   -7.0128  -57.0399 C.3    1 LIG      -0.03300
      4 C4        -83.1794   -6.2880  -55.0636 C.3    1 LIG      -0.03300
      5 N1        -83.3757   -4.9273  -57.0807 N.4    1 LIG      -0.45600
      6 O1        -82.0191   -6.9134  -55.6167 O.3    1 LIG      -0.27400
      7 H1        -81.3180   -5.0215  -57.4348 H      1 LIG       0.09000
      8 H2        -82.3451   -5.6787  -58.7490 H      1 LIG       0.09000
      9 H3        -84.2435   -4.3922  -55.2448 H      1 LIG       0.09000
     10 H4        -82.4588   -4.2503  -55.3291 H      1 LIG       0.09000
     11 H5        -82.9651   -7.6390  -57.3129 H      1 LIG       0.09000
     12 H6        -81.2042   -7.5214  -57.3918 H      1 LIG       0.09000
     13 H7        -83.0580   -6.2697  -53.9760 H      1 LIG       0.09000
     14 H8        -84.0656   -6.8940  -55.2872 H      1 LIG       0.09000
     15 H9        -83.4293   -3.9722  -57.4604 H      1 LIG       0.32900
     16 H10       -84.2425   -5.3967  -57.3783 H      1 LIG       0.32900
@<TRIPOS>BOND
      1       1       3 1
      2       1       5 1
      3       2       4 1
      4       2       5 1
      5       3       6 1
      6       4       6 1
      7       1       7 1
      8       1       8 1
      9       2       9 1
     10       2      10 1
     11       3      11 1
     12       3      12 1
     13       4      13 1
     14       4      14 1
     15       5      15 1
     16       5      16 1
@<TRIPOS>ALT_TYPE
CGenFF_4.0_ALT_TYPE_SET
CGenFF_4.0 1 CG324 2 CG324 3 CG321 4 CG321 5 NG3P2 6 OG3C61 7 HGA2 8 HGA2 9 HGA2 10 HGA2 11 HGA2 12 HGA2 13 HGA2 14 HGA2 15 HGP2 16 HGP2
@<TRIPOS>MOLECULE
morpholine
 16 16 0 0 0
****
USER_CHARGES
INVALID_CHARGES
Pose:  18 Cluster:  18 Fr_nu: 141097 TotEn:   -61.80
@<TRIPOS>ATOM
      1 C1        -81.6363   -6.0714  -57.2893 C.3    1 LIG       0.20900
      2 C2        -80.4613   -8.2481  -57.0609 C.3    1 LIG       0.20900
      3 C3        -82.7251   -6.8082  -58.0484 C.3    1 LIG      -0.03300
      4 C4        -81.6081   -8.8783  -57.8307 C.3    1 LIG      -0.03300
      5 N1        -80.9805   -7.0370  -56.3560 N.4    1 LIG      -0.45600
      6 O1        -82.1813   -7.9354  -58.7391 O.3    1 LIG      -0.27400
      7 H1        -80.8523   -5.6997  -57.9571 H      1 LIG       0.09000
      8 H2        -82.0346   -5.2511  -56.6862 H      1 LIG       0.09000
      9 H3        -80.0524   -8.9200  -56.3017 H      1 LIG       0.09000
     10 H4        -79.6630   -7.9047  -57.7265 H      1 LIG       0.09000
[truncated: 3,834,036 more chars]
