# Supplementary material for: The pocketome of G-protein-coupled receptors reveals previously untargeted allosteric sites
Source: Nat Commun. 2022 May 10;13:2567. doi: 10.1038/s41467-022-29609-6 (PMC9091257; doi:10.1038/s41467-022-29609-6)
Supplement: Supplementary file 4 — Supplementary Data 1 [file 41467_2022_29609_MOESM4_ESM.zip › docking_files/3oe8/rec.mol2]

@<TRIPOS>MOLECULE
3oe8_align.pdb
4509 4573 271 0 0
PROTEIN
NO_CHARGES


@<TRIPOS>ATOM
      1 N         -79.1020  -13.1680  -59.0060 N.4       1 PRO   -0.2700
      2 CA        -80.5270  -13.2070  -59.3580 C.3       1 PRO    0.0900
      3 CAY       -77.0300  -13.8340  -57.9070 C.3       1 PRO    0.0900
      4 C         -81.1900  -14.5700  -59.5360 C.2       1 PRO    0.0900
      5 O         -82.3080  -14.7640  -59.0640 O.2       1 PRO    0.5100
      6 CB        -80.6130  -12.3320  -60.6190 C.3       1 PRO   -0.5100
      7 CG        -79.4940  -11.3040  -60.4170 C.3       1 PRO   -0.2900
      8 CD        -78.3860  -12.1430  -59.7750 C.3       1 PRO    0.0000
      9 CY        -78.4970  -13.9560  -58.1220 C.2       1 PRO    0.0900
     10 OY        -79.1180  -14.7950  -57.4750 O.2       1 PRO    0.0900
     11 HA        -81.1270  -12.8630  -58.5300 H         1 PRO    0.0200
     12 HB1       -81.6030  -11.8340  -60.6940 H         1 PRO    0.0900
     13 HB2       -80.4420  -12.9340  -61.5360 H         1 PRO   -0.1800
     14 HG1       -79.1630  -10.8710  -61.3850 H         1 PRO    0.0900
     15 HG2       -79.8170  -10.4810  -59.7460 H         1 PRO    0.0900
     16 HD1       -77.7480  -12.6260  -60.5450 H         1 PRO   -0.1800
     17 HD2       -77.7590  -11.5300  -59.0940 H         1 PRO    0.0900
     18 HY1       -76.7050  -14.5710  -57.1430 H         1 PRO    0.0900
     19 HY2       -76.7860  -12.8110  -57.5480 H         1 PRO    0.5100
     20 HY3       -76.4930  -14.0400  -58.8580 H         1 PRO   -0.5100
     21 N         -80.5370  -15.5150  -60.2340 N.am      2 CYS   -0.4700
     22 CA        -81.0300  -16.8490  -60.5360 C.3       2 CYS    0.3100
     23 CAT       -79.3900  -18.2000  -57.3450 C.3       2 CYS    0.0700
     24 C         -80.5250  -17.8720  -59.5150 C.2       2 CYS    0.0900
     25 O         -80.6660  -19.0860  -59.6790 O.2       2 CYS   -0.1000
     26 CB        -80.5580  -17.2340  -61.9690 C.3       2 CYS    0.0900
     27 SG        -81.6130  -18.4240  -62.8480 S.3       2 CYS    0.0900
     28 NT        -79.9190  -17.3900  -58.4120 N.pl3     2 CYS   -0.0800
     29 HN        -79.6290  -15.3280  -60.5960 H         2 CYS    0.5100
     30 HNT       -79.8070  -16.4090  -58.2820 H         2 CYS   -0.5100
     31 HA        -82.1080  -16.8400  -60.4750 H         2 CYS   -0.4700
     32 HB1       -79.5370  -17.6620  -61.8860 H         2 CYS    0.3100
     33 HB2       -80.5030  -16.3030  -62.5700 H         2 CYS   -0.1100
     34 HT1       -78.3280  -18.4480  -57.5610 H         2 CYS    0.0900
     35 HT2       -79.9720  -19.1420  -57.2650 H         2 CYS    0.0900
     36 HT3       -79.4410  -17.6390  -56.3880 H         2 CYS    0.0900
     37 N         -82.1060  -27.5620  -49.7670 N.am      3 ASN   -0.2700
     38 CA        -82.8860  -27.7330  -48.5490 C.3       3 ASN    0.0900
     39 CAY       -80.6010  -26.4740  -51.2920 C.3       3 ASN    0.0900
     40 C         -82.0880  -28.3570  -47.3890 C.2       3 ASN    0.0900
     41 O         -82.5490  -28.4090  -46.2580 O.2       3 ASN    0.5100
     42 CB        -84.1910  -28.5200  -48.9020 C.3       3 ASN   -0.5100
     43 CG        -85.2940  -28.4500  -47.8390 C.2       3 ASN   -0.4700
     44 ND2       -85.3190  -29.4360  -46.9140 N.am      3 ASN    0.3100
     45 OD1       -86.1550  -27.5630  -47.8580 O.2       3 ASN    0.0700
     46 CY        -81.1280  -26.6580  -49.9210 C.2       3 ASN    0.0900
     47 OY        -80.6640  -26.0380  -48.9740 O.2       3 ASN   -0.1800
     48 HN        -82.3510  -28.1790  -50.5100 H         3 ASN    0.0900
     49 HA        -83.1210  -26.7580  -48.1490 H         3 ASN    0.0900
     50 HB1       -83.9270  -29.5880  -49.0510 H         3 ASN    0.5500
     51 HB2       -84.6010  -28.1090  -49.8490 H         3 ASN   -0.5500
     52 HD21      -86.1000  -29.5200  -46.2950 H         3 ASN   -0.6200
     53 HD22      -84.5570  -30.0810  -46.8500 H         3 ASN    0.3200
     54 HY1       -79.7780  -25.7280  -51.2760 H         3 ASN    0.3000
     55 HY2       -81.4090  -26.1050  -51.9580 H         3 ASN    0.5100
     56 HY3       -80.2050  -27.4390  -51.6740 H         3 ASN   -0.5100
     57 N         -80.8460  -28.8210  -47.6290 N.am      4 PHE   -0.4700
     58 CA        -79.9260  -29.3490  -46.6150 C.3       4 PHE    0.3100
     59 C         -79.3220  -28.2060  -45.7960 C.2       4 PHE    0.0700
     60 O         -78.9960  -28.4060  -44.6260 O.2       4 PHE    0.0900
     61 CB        -78.8300  -30.2380  -47.2400 C.3       4 PHE   -0.1800
     62 CG        -77.9030  -30.8920  -46.2390 C.ar      4 PHE    0.0900
     63 CD1       -78.2740  -32.0560  -45.5740 C.ar      4 PHE    0.0900
     64 CD2       -76.6530  -30.3430  -45.9590 C.ar      4 PHE    0.0000
     65 CE1       -77.4180  -32.6550  -44.6460 C.ar      4 PHE   -0.1150
     66 CE2       -75.8000  -30.9420  -45.0280 C.ar      4 PHE    0.1150
     67 CZ        -76.1870  -32.0940  -44.3810 C.ar      4 PHE   -0.1150
     68 HN        -80.4810  -28.8250  -48.5550 H         4 PHE    0.1150
     69 HA        -80.5090  -29.9220  -45.9100 H         4 PHE   -0.1150
     70 HB1       -78.1980  -29.6170  -47.9100 H         4 PHE    0.1150
     71 HB2       -79.3120  -31.0550  -47.8190 H         4 PHE   -0.1150
     72 HD1       -79.2360  -32.5030  -45.7770 H         4 PHE    0.1150
     73 HD2       -76.3410  -29.4430  -46.4680 H         4 PHE   -0.1150
     74 HE1       -77.7210  -33.5580  -44.1350 H         4 PHE    0.1150
     75 HE2       -74.8370  -30.5010  -44.8170 H         4 PHE    0.5100
     76 HZ        -75.5260  -32.5590  -43.6640 H         4 PHE   -0.5100
     77 N         -79.2150  -27.0050  -46.3990 N.am      5 ASN   -0.4700
     78 CA        -78.7130  -25.7950  -45.7480 C.3       5 ASN    0.3100
     79 C         -79.6210  -25.3620  -44.5860 C.2       5 ASN    0.0700
     80 O         -79.1510  -24.7020  -43.6590 O.2       5 ASN    0.0900
     81 CB        -78.5590  -24.6520  -46.7640 C.3       5 ASN   -0.1800
     82 CG        -77.3700  -24.7780  -47.6930 C.2       5 ASN    0.0900
     83 ND2       -77.0890  -23.7100  -48.4260 N.am      5 ASN    0.0900
     84 OD1       -76.7000  -25.8140  -47.7790 O.2       5 ASN    0.5500
     85 HN        -79.4830  -26.8860  -47.3520 H         5 ASN   -0.5500
     86 HA        -77.7600  -26.0280  -45.2990 H         5 ASN   -0.6200
     87 HB1       -78.4550  -23.6990  -46.2050 H         5 ASN    0.3200
     88 HB2       -79.4760  -24.6130  -47.3890 H         5 ASN    0.3000
     89 HD21      -76.2350  -23.6710  -48.9460 H         5 ASN    0.5100
     90 HD22      -77.7300  -22.9440  -48.4600 H         5 ASN   -0.5100
     91 N         -80.9120  -25.7730  -44.6220 N.am      6 LYS   -0.4700
     92 CA        -81.9120  -25.5120  -43.5830 C.3       6 LYS    0.3100
     93 C         -81.5130  -26.1420  -42.2390 C.2       6 LYS    0.0700
     94 O         -81.9390  -25.6530  -41.1960 O.2       6 LYS    0.0900
     95 CB        -83.2880  -26.0220  -44.0210 C.3       6 LYS   -0.1800
     96 CG        -84.0560  -25.0820  -44.9360 C.3       6 LYS    0.0900
     97 CD        -85.4280  -25.6470  -45.2750 C.3       6 LYS    0.0900
     98 CE        -86.3130  -24.6570  -45.9860 C.3       6 LYS   -0.1800
     99 NZ        -87.6770  -25.2060  -46.2100 N.4       6 LYS    0.0900
    100 HN        -81.2530  -26.2980  -45.3980 H         6 LYS    0.0900
    101 HA        -81.9450  -24.4470  -43.4080 H         6 LYS   -0.1800
    102 HB1       -83.8990  -26.1980  -43.1100 H         6 LYS    0.0900
    103 HB2       -83.1470  -26.9870  -44.5520 H         6 LYS    0.0900
    104 HG1       -83.4800  -24.9330  -45.8740 H         6 LYS    0.2100
    105 HG2       -84.1790  -24.0990  -44.4310 H         6 LYS    0.0500
    106 HD1       -85.9280  -25.9600  -44.3330 H         6 LYS    0.0500
    107 HD2       -85.2970  -26.5390  -45.9240 H         6 LYS   -0.3000
    108 HE1       -85.8780  -24.4110  -46.9780 H         6 LYS    0.3300
    109 HE2       -86.4140  -23.7360  -45.3730 H         6 LYS    0.3300
    110 HZ1       -88.1120  -25.4370  -45.2940 H         6 LYS    0.3300
    111 HZ2       -87.6130  -26.0660  -46.7920 H         6 LYS    0.5100
    112 HZ3       -88.2580  -24.4970  -46.7020 H         6 LYS   -0.5100
    113 N         -80.7060  -27.2310  -42.2760 N.am      7 ILE   -0.4700
    114 CA        -80.1480  -27.9240  -41.1100 C.3       7 ILE    0.3100
    115 C         -78.6690  -27.5230  -40.9900 C.2       7 ILE    0.0700
    116 O         -78.2230  -27.1880  -39.8970 O.2       7 ILE    0.0900
    117 CB        -80.3170  -29.4730  -41.1960 C.3       7 ILE   -0.0900
    118 CG1       -81.8070  -29.8830  -41.2100 C.3       7 ILE    0.0900
    119 CG2       -79.5550  -30.1900  -40.0590 C.3       7 ILE   -0.2700
    120 CD        -82.0960  -31.3230  -41.7400 C.3       7 ILE    0.0900
    121 HN        -80.4430  -27.6280  -43.1510 H         7 ILE    0.0900
    122 HA        -80.6550  -27.5480  -40.2350 H         7 ILE    0.0900
    123 HB        -79.9290  -29.8280  -42.1750 H         7 ILE   -0.1800
    124 HG11      -82.3580  -29.1630  -41.8500 H         7 ILE    0.0900
    125 HG12      -82.1940  -29.8130  -40.1720 H         7 ILE    0.0900
    126 HG21      -79.9390  -29.8540  -39.0710 H         7 ILE   -0.2700
    127 HG22      -78.4720  -29.9480  -40.1200 H         7 ILE    0.0900
    128 HG23      -79.6990  -31.2880  -40.1410 H         7 ILE    0.0900
    129 HD1       -81.5750  -32.0740  -41.1090 H         7 ILE    0.0900
    130 HD2       -81.7300  -31.4220  -42.7850 H         7 ILE    0.5100
    131 HD3       -83.1870  -31.5270  -41.7050 H         7 ILE   -0.5100
    132 N         -77.9240  -27.5390  -42.1230 N.am      8 PHE   -0.4700
    133 CA        -76.4960  -27.2150  -42.2170 C.3       8 PHE    0.3100
    134 C         -76.0970  -25.8130  -41.7450 C.2       8 PHE    0.0700
    135 O         -75.0780  -25.6870  -41.0630 O.2       8 PHE    0.0900
    136 CB        -75.9580  -27.4930  -43.6310 C.3       8 PHE   -0.1800
    137 CG        -74.4540  -27.4490  -43.7650 C.ar      8 PHE    0.0900
    138 CD1       -73.8330  -26.4300  -44.4770 C.ar      8 PHE    0.0900
    139 CD2       -73.6580  -28.4340  -43.1890 C.ar      8 PHE    0.0000
    140 CE1       -72.4400  -26.4030  -44.6200 C.ar      8 PHE   -0.1150
    141 CE2       -72.2650  -28.3960  -43.3130 C.ar      8 PHE    0.1150
    142 CZ        -71.6660  -27.3800  -44.0300 C.ar      8 PHE   -0.1150
    143 HN        -78.3430  -27.7880  -42.9910 H         8 PHE    0.1150
    144 HA        -75.9700  -27.8170  -41.4920 H         8 PHE   -0.1150
    145 HB1       -76.3650  -26.7300  -44.3280 H         8 PHE    0.1150
    146 HB2       -76.2800  -28.5090  -43.9470 H         8 PHE   -0.1150
    147 HD1       -74.4300  -25.6510  -44.9270 H         8 PHE    0.1150
    148 HD2       -74.1210  -29.2400  -42.6400 H         8 PHE   -0.1150
    149 HE1       -71.9710  -25.6160  -45.1920 H         8 PHE    0.1150
    150 HE2       -71.6590  -29.1590  -42.8480 H         8 PHE    0.5100
    151 HZ        -70.5900  -27.3520  -44.1300 H         8 PHE   -0.5100
    152 N         -76.8600  -24.7620  -42.1160 N.am      9 LEU   -0.4700
    153 CA        -76.5600  -23.3880  -41.6910 C.3       9 LEU    0.3100
    154 C         -76.8220  -23.1460  -40.1930 C.2       9 LEU    0.0700
    155 O         -75.8870  -22.6850  -39.5270 O.2       9 LEU    0.0900
    156 CB        -77.2120  -22.3000  -42.5750 C.3       9 LEU   -0.1800
    157 CG        -76.7660  -22.2290  -44.0430 C.3       9 LEU    0.0900
    158 CD1       -77.7660  -21.4470  -44.8680 C.3       9 LEU    0.0900
    159 CD2       -75.3740  -21.6090  -44.1870 C.3       9 LEU   -0.0900
    160 HN        -77.6630  -24.8730  -42.6970 H         9 LEU    0.0900
    161 HA        -75.4870  -23.2740  -41.7140 H         9 LEU   -0.2700
    162 HB1       -76.9980  -21.3160  -42.1100 H         9 LEU    0.0900
    163 HB2       -78.3090  -22.4740  -42.5660 H         9 LEU    0.0900
    164 HG        -76.6770  -23.2580  -44.4520 H         9 LEU    0.0900
    165 HD11      -77.8590  -20.4120  -44.4750 H         9 LEU   -0.2700
    166 HD12      -78.7630  -21.9360  -44.8160 H         9 LEU    0.0900
    167 HD13      -77.4280  -21.3960  -45.9250 H         9 LEU    0.0900
    168 HD21      -74.6270  -22.2160  -43.6320 H         9 LEU    0.0900
    169 HD22      -75.3740  -20.5790  -43.7720 H         9 LEU    0.5100
    170 HD23      -75.0810  -21.5810  -45.2580 H         9 LEU   -0.5100
    171 N         -77.9980  -23.4960  -39.5940 N.am     10 PRO   -0.2900
    172 CA        -78.1530  -23.3040  -38.1420 C.3      10 PRO    0.0000
    173 C         -77.2200  -24.1990  -37.3210 C.2      10 PRO    0.0900
    174 O         -76.9320  -23.8600  -36.1740 O.2      10 PRO    0.0900
    175 CB        -79.6290  -23.6220  -37.8920 C.3      10 PRO    0.0200
    176 CG        -80.0010  -24.5330  -38.9810 C.3      10 PRO    0.0900
    177 CD        -79.2310  -24.0630  -40.1800 C.3      10 PRO   -0.1800
    178 HA        -77.8530  -22.3080  -37.8620 H        10 PRO    0.0900
    179 HB1       -80.2430  -22.6970  -37.9230 H        10 PRO    0.0900
    180 HB2       -79.7660  -24.1110  -36.9030 H        10 PRO   -0.1800
    181 HG1       -79.7270  -25.5790  -38.7260 H        10 PRO    0.0900
    182 HG2       -81.0940  -24.4840  -39.1740 H        10 PRO    0.0900
    183 HD1       -78.9780  -24.9050  -40.8580 H        10 PRO    0.5100
    184 HD2       -79.7830  -23.2790  -40.7390 H        10 PRO   -0.5100
    185 N         -76.7190  -25.3140  -37.9140 N.am     11 THR   -0.4700
    186 CA        -75.7480  -26.2100  -37.2790 C.3      11 THR    0.3100
    187 C         -74.4480  -25.4390  -37.0560 C.2      11 THR    0.0700
    188 O         -73.9700  -25.3760  -35.9220 O.2      11 THR    0.0900
    189 CB        -75.5440  -27.5060  -38.0990 C.3      11 THR    0.1400
    190 CG2       -74.4690  -28.4210  -37.5140 C.3      11 THR    0.0900
    191 OG1       -76.7730  -28.2250  -38.1530 O.3      11 THR   -0.6600
    192 HN        -76.9990  -25.5770  -38.8330 H        11 THR    0.4300
    193 HA        -76.1180  -26.4510  -36.2930 H        11 THR   -0.2700
    194 HB        -75.2260  -27.2540  -39.1350 H        11 THR    0.0900
    195 HG1       -77.3590  -27.7100  -38.7130 H        11 THR    0.0900
    196 HG21      -74.7470  -28.7240  -36.4820 H        11 THR    0.0900
    197 HG22      -73.4960  -27.8860  -37.4770 H        11 THR    0.5100
    198 HG23      -74.3710  -29.3360  -38.1370 H        11 THR   -0.5100
    199 N         -73.9170  -24.8150  -38.1320 N.am     12 ILE   -0.4700
    200 CA        -72.6990  -24.0010  -38.1300 C.3      12 ILE    0.3100
    201 C         -72.8720  -22.8200  -37.1640 C.2      12 ILE    0.0700
    202 O         -71.9930  -22.5790  -36.3290 O.2      12 ILE    0.0900
    203 CB        -72.3380  -23.5540  -39.5810 C.3      12 ILE   -0.0900
    204 CG1       -71.8920  -24.7590  -40.4370 C.3      12 ILE    0.0900
    205 CG2       -71.2760  -22.4370  -39.6010 C.3      12 ILE   -0.2700
    206 CD        -71.7050  -24.4590  -41.8870 C.3      12 ILE    0.0900
    207 HN        -74.3590  -24.8880  -39.0220 H        12 ILE    0.0900
    208 HA        -71.9010  -24.5930  -37.7090 H        12 ILE    0.0900
    209 HB        -73.2580  -23.1860  -40.0830 H        12 ILE   -0.1800
    210 HG11      -72.6590  -25.5570  -40.3440 H        12 ILE    0.0900
    211 HG12      -70.9290  -25.1360  -40.0330 H        12 ILE    0.0900
    212 HG21      -70.3420  -22.7900  -39.1120 H        12 ILE   -0.2700
    213 HG22      -71.6510  -21.5490  -39.0480 H        12 ILE    0.0900
    214 HG23      -71.0430  -22.1560  -40.6490 H        12 ILE    0.0900
    215 HD1       -70.9280  -23.6760  -42.0170 H        12 ILE    0.0900
    216 HD2       -72.6570  -24.0900  -42.3230 H        12 ILE    0.5100
    217 HD3       -71.3780  -25.3740  -42.4240 H        12 ILE   -0.5100
    218 N         -74.0330  -22.1230  -37.2520 N.am     13 TYR   -0.4700
    219 CA        -74.3640  -20.9830  -36.4010 C.3      13 TYR    0.3100
    220 C         -74.3930  -21.3240  -34.9140 C.2      13 TYR    0.0700
    221 O         -74.0290  -20.4720  -34.1060 O.2      13 TYR    0.0900
    222 CB        -75.6900  -20.3300  -36.8170 C.3      13 TYR   -0.1800
    223 CG        -75.6930  -19.6910  -38.1870 C.ar     13 TYR    0.0900
    224 CD1       -74.5440  -19.1000  -38.7080 C.ar     13 TYR    0.0900
    225 CD2       -76.8680  -19.6050  -38.9330 C.ar     13 TYR    0.0000
    226 CE1       -74.5510  -18.4840  -39.9590 C.ar     13 TYR   -0.1150
    227 CE2       -76.8870  -18.9860  -40.1830 C.ar     13 TYR    0.1150
    228 CZ        -75.7270  -18.4240  -40.6900 C.ar     13 TYR   -0.1150
    229 OH        -75.7390  -17.8180  -41.9240 O.3      13 TYR    0.1150
    230 HN        -74.7290  -22.3660  -37.9220 H        13 TYR    0.1100
    231 HA        -73.5590  -20.2680  -36.4790 H        13 TYR   -0.5400
    232 HB1       -75.9410  -19.5320  -36.0880 H        13 TYR    0.4300
    233 HB2       -76.4850  -21.1070  -36.8220 H        13 TYR   -0.1150
    234 HD1       -73.6300  -19.1200  -38.1330 H        13 TYR    0.1150
    235 HD2       -77.7800  -20.0240  -38.5350 H        13 TYR   -0.1150
    236 HE1       -73.6430  -18.0540  -40.3570 H        13 TYR    0.1150
    237 HE2       -77.8040  -18.9440  -40.7530 H        13 TYR    0.5100
    238 HH        -74.9010  -17.3640  -42.0390 H        13 TYR   -0.5100
    239 N         -74.8140  -22.5530  -34.5500 N.am     14 SER   -0.4700
    240 CA        -74.8630  -22.9960  -33.1570 C.3      14 SER    0.3100
    241 C         -73.4630  -23.2520  -32.6160 C.2      14 SER    0.0700
    242 O         -73.1930  -22.9210  -31.4610 O.2      14 SER    0.0900
    243 CB        -75.7310  -24.2410  -33.0100 C.3      14 SER    0.0500
    244 OG        -77.0510  -23.9860  -33.4660 O.3      14 SER    0.0900
    245 HN        -75.1140  -23.2230  -35.2240 H        14 SER    0.0900
    246 HA        -75.2670  -22.1880  -32.5660 H        14 SER   -0.6600
    247 HB1       -75.7740  -24.5410  -31.9410 H        14 SER    0.4300
    248 HB2       -75.2990  -25.0700  -33.6110 H        14 SER    0.5100
    249 HG1       -76.9890  -23.8960  -34.4200 H        14 SER   -0.5100
    250 N         -72.5640  -23.8070  -33.4630 N.am     15 ILE   -0.4700
    251 CA        -71.1600  -24.0840  -33.1330 C.3      15 ILE    0.3100
    252 C         -70.4490  -22.7600  -32.8250 C.2      15 ILE    0.0700
    253 O         -69.7290  -22.6700  -31.8290 O.2      15 ILE    0.0900
    254 CB        -70.4490  -24.8900  -34.2690 C.3      15 ILE   -0.0900
    255 CG1       -71.1170  -26.2670  -34.4970 C.3      15 ILE    0.0900
    256 CG2       -68.9430  -25.0510  -33.9910 C.3      15 ILE   -0.2700
    257 CD        -70.8940  -26.9250  -35.8800 C.3      15 ILE    0.0900
    258 HN        -72.8300  -24.0620  -34.3880 H        15 ILE    0.0900
    259 HA        -71.1420  -24.6480  -32.2130 H        15 ILE    0.0900
    260 HB        -70.5870  -24.3570  -35.2330 H        15 ILE   -0.1800
    261 HG11      -72.2110  -26.1420  -34.3540 H        15 ILE    0.0900
    262 HG12      -70.7300  -26.9640  -33.7240 H        15 ILE    0.0900
    263 HG21      -68.7870  -25.5930  -33.0340 H        15 ILE   -0.2700
    264 HG22      -68.4640  -24.0510  -33.9150 H        15 ILE    0.0900
    265 HG23      -68.4670  -25.6320  -34.8100 H        15 ILE    0.0900
    266 HD1       -69.8080  -27.0890  -36.0550 H        15 ILE    0.0900
    267 HD2       -71.2840  -26.2610  -36.6820 H        15 ILE    0.5100
    268 HD3       -71.4120  -27.9060  -35.9210 H        15 ILE   -0.5100
    269 N         -70.6820  -21.7310  -33.6660 N.am     16 ILE   -0.4700
    270 CA        -70.0930  -20.4020  -33.5100 C.3      16 ILE    0.3100
    271 C         -70.6880  -19.6830  -32.3050 C.2      16 ILE    0.0700
    272 O         -69.9310  -19.1160  -31.5210 O.2      16 ILE    0.0900
    273 CB        -70.1160  -19.5810  -34.8310 C.3      16 ILE   -0.0900
    274 CG1       -69.3580  -20.3460  -35.9340 C.3      16 ILE    0.0900
    275 CG2       -69.4880  -18.1870  -34.6370 C.3      16 ILE   -0.2700
    276 CD        -69.7260  -20.0050  -37.3340 C.3      16 ILE    0.0900
    277 HN        -71.2840  -21.8360  -34.4520 H        16 ILE    0.0900
    278 HA        -69.0740  -20.5330  -33.1790 H        16 ILE    0.0900
    279 HB        -71.1680  -19.4620  -35.1670 H        16 ILE   -0.1800
    280 HG11      -69.5440  -21.4310  -35.7870 H        16 ILE    0.0900
    281 HG12      -68.2740  -20.1450  -35.8070 H        16 ILE    0.0900
    282 HG21      -68.4320  -18.2860  -34.3080 H        16 ILE   -0.2700
    283 HG22      -70.0500  -17.6240  -33.8600 H        16 ILE    0.0900
    284 HG23      -69.5110  -17.6250  -35.5950 H        16 ILE    0.0900
    285 HD1       -69.5340  -18.9280  -37.5270 H        16 ILE    0.0900
    286 HD2       -70.8050  -20.2080  -37.5030 H        16 ILE    0.5100
    287 HD3       -69.1170  -20.6060  -38.0420 H        16 ILE   -0.5100
    288 N         -72.0210  -19.7620  -32.1160 N.am     17 PHE   -0.4700
    289 CA        -72.7120  -19.1450  -30.9830 C.3      17 PHE    0.3100
    290 C         -72.1750  -19.6520  -29.6420 C.2      17 PHE    0.0700
    291 O         -71.7490  -18.8420  -28.8270 O.2      17 PHE    0.0900
    292 CB        -74.2450  -19.3160  -31.0790 C.3      17 PHE   -0.1800
    293 CG        -74.9910  -18.8360  -29.8570 C.ar     17 PHE    0.0900
    294 CD1       -75.4630  -19.7400  -28.9110 C.ar     17 PHE    0.0900
    295 CD2       -75.1820  -17.4780  -29.6260 C.ar     17 PHE    0.0000
    296 CE1       -76.1250  -19.2930  -27.7620 C.ar     17 PHE   -0.1150
    297 CE2       -75.8490  -17.0300  -28.4820 C.ar     17 PHE    0.1150
    298 CZ        -76.3170  -17.9400  -27.5570 C.ar     17 PHE   -0.1150
    299 HN        -72.6060  -20.2550  -32.7540 H        17 PHE    0.1150
    300 HA        -72.4570  -18.0960  -30.9750 H        17 PHE   -0.1150
    301 HB1       -74.4860  -20.3930  -31.2090 H        17 PHE    0.1150
    302 HB2       -74.6250  -18.7330  -31.9460 H        17 PHE   -0.1150
    303 HD1       -75.3170  -20.7990  -29.0650 H        17 PHE    0.1150
    304 HD2       -74.8100  -16.7590  -30.3410 H        17 PHE   -0.1150
    305 HE1       -76.4850  -20.0060  -27.0350 H        17 PHE    0.1150
    306 HE2       -75.9980  -15.9730  -28.3210 H        17 PHE    0.5100
    307 HZ        -76.8330  -17.5950  -26.6730 H        17 PHE   -0.5100
    308 N         -72.1650  -20.9830  -29.4330 N.am     18 LEU   -0.4700
    309 CA        -71.6830  -21.6110  -28.2010 C.3      18 LEU    0.3100
    310 C         -70.2050  -21.3170  -27.9130 C.2      18 LEU    0.0700
    311 O         -69.8900  -20.8100  -26.8370 O.2      18 LEU    0.0900
    312 CB        -71.9600  -23.1260  -28.2140 C.3      18 LEU   -0.1800
    313 CG        -73.1220  -23.6120  -27.3430 C.3      18 LEU    0.0900
    314 CD1       -74.4770  -23.3140  -27.9890 C.3      18 LEU    0.0900
    315 CD2       -73.0070  -25.1050  -27.0820 C.3      18 LEU   -0.0900
    316 HN        -72.4950  -21.6150  -30.1280 H        18 LEU    0.0900
    317 HA        -72.1890  -21.1450  -27.3680 H        18 LEU   -0.2700
    318 HB1       -71.0400  -23.6430  -27.8710 H        18 LEU    0.0900
    319 HB2       -72.1730  -23.4240  -29.2610 H        18 LEU    0.0900
    320 HG        -73.0730  -23.1050  -26.3560 H        18 LEU    0.0900
    321 HD11      -74.4830  -23.6680  -29.0420 H        18 LEU   -0.2700
    322 HD12      -74.6670  -22.2190  -27.9820 H        18 LEU    0.0900
    323 HD13      -75.2840  -23.8380  -27.4340 H        18 LEU    0.0900
    324 HD21      -72.0540  -25.3270  -26.5560 H        18 LEU    0.0900
    325 HD22      -73.0200  -25.6590  -28.0440 H        18 LEU    0.5100
    326 HD23      -73.8510  -25.4440  -26.4440 H        18 LEU   -0.5100
    327 N         -69.3160  -21.5810  -28.8880 N.am     19 THR   -0.4700
    328 CA        -67.8750  -21.3380  -28.7750 C.3      19 THR    0.3100
    329 C         -67.5680  -19.8450  -28.5670 C.2      19 THR    0.0700
    330 O         -66.7070  -19.5050  -27.7520 O.2      19 THR    0.0900
    331 CB        -67.1540  -21.9360  -29.9960 C.3      19 THR    0.1400
    332 CG2       -65.6330  -21.9340  -29.8560 C.3      19 THR    0.0900
    333 OG1       -67.6300  -23.2670  -30.2180 O.3      19 THR   -0.6600
    334 HN        -69.6100  -21.9680  -29.7580 H        19 THR    0.4300
    335 HA        -67.5230  -21.7980  -27.8630 H        19 THR   -0.2700
    336 HB        -67.3610  -21.3200  -30.8970 H        19 THR    0.0900
    337 HG1       -68.3800  -23.1840  -30.8110 H        19 THR    0.0900
    338 HG21      -65.3310  -22.5320  -28.9690 H        19 THR    0.0900
    339 HG22      -65.2660  -20.8940  -29.7240 H        19 THR    0.5100
    340 HG23      -65.1690  -22.3820  -30.7610 H        19 THR   -0.5100
    341 N         -68.2930  -18.9820  -29.2820 N.am     20 GLY   -0.4700
    342 CA        -68.1450  -17.5340  -29.2230 C.3      20 GLY    0.3100
    343 C         -68.6260  -16.8900  -27.9430 C.2      20 GLY   -0.0200
    344 O         -67.8820  -16.1250  -27.3340 O.2      20 GLY    0.0900
    345 HN        -68.9950  -19.3060  -29.9120 H        20 GLY    0.0900
    346 HA1       -68.7080  -17.1210  -30.0460 H        20 GLY    0.5100
    347 HA2       -67.0940  -17.3140  -29.3420 H        20 GLY   -0.5100
    348 N         -69.8740  -17.1760  -27.5200 N.am     21 ILE   -0.4700
    349 CA        -70.4820  -16.6050  -26.3100 C.3      21 ILE    0.3100
    350 C         -69.6450  -16.8590  -25.0410 C.2      21 ILE    0.0700
    351 O         -69.3790  -15.9200  -24.2890 O.2      21 ILE    0.0900
    352 CB        -72.0010  -16.9710  -26.1770 C.3      21 ILE   -0.0900
    353 CG1       -72.8720  -15.8600  -25.5080 C.3      21 ILE    0.0900
    354 CG2       -72.2750  -18.4070  -25.6740 C.3      21 ILE   -0.2700
    355 CD        -72.7840  -15.6540  -23.9450 C.3      21 ILE    0.0900
    356 HN        -70.4570  -17.8060  -28.0270 H        21 ILE    0.0900
    357 HA        -70.3650  -15.5320  -26.3590 H        21 ILE    0.0900
    358 HB        -72.4760  -16.8550  -27.1750 H        21 ILE   -0.1800
    359 HG11      -73.9300  -16.0880  -25.7490 H        21 ILE    0.0900
    360 HG12      -72.5900  -14.8970  -25.9810 H        21 ILE    0.0900
    361 HG21      -71.9890  -18.4960  -24.6040 H        21 ILE   -0.2700
    362 HG22      -71.6760  -19.1340  -26.2630 H        21 ILE    0.0900
    363 HG23      -73.3560  -18.6430  -25.7730 H        21 ILE    0.0900
    364 HD1       -71.7440  -15.3960  -23.6530 H        21 ILE    0.0900
    365 HD2       -73.0780  -16.5890  -23.4230 H        21 ILE    0.5100
    366 HD3       -73.4560  -14.8260  -23.6350 H        21 ILE   -0.5100
    367 N         -69.1800  -18.1070  -24.8510 N.am     22 VAL   -0.4700
    368 CA        -68.3620  -18.5110  -23.7070 C.3      22 VAL    0.3100
    369 C         -66.9400  -17.9460  -23.8490 C.2      22 VAL    0.0700
    370 O         -66.4270  -17.3160  -22.9220 O.2      22 VAL    0.0900
    371 CB        -68.3490  -20.0540  -23.5460 C.3      22 VAL   -0.0900
    372 CG1       -67.5530  -20.4740  -22.3150 C.3      22 VAL    0.0900
    373 CG2       -69.7670  -20.6220  -23.4900 C.3      22 VAL   -0.2700
    374 HN        -69.3820  -18.8340  -25.5020 H        22 VAL    0.0900
    375 HA        -68.7740  -18.0470  -22.8230 H        22 VAL    0.0900
    376 HB        -67.8920  -20.5130  -24.4490 H        22 VAL    0.0900
    377 HG11      -68.0030  -20.0320  -21.4000 H        22 VAL   -0.2700
    378 HG12      -66.5040  -20.1160  -22.4030 H        22 VAL    0.0900
    379 HG13      -67.5630  -21.5800  -22.2160 H        22 VAL    0.0900
    380 HG21      -70.3140  -20.3770  -24.4250 H        22 VAL    0.0900
    381 HG22      -70.3170  -20.1810  -22.6310 H        22 VAL    0.5100
    382 HG23      -69.7280  -21.7270  -23.3820 H        22 VAL   -0.5100
    383 N         -66.3350  -18.1870  -25.0160 N.am     23 GLY   -0.4700
    384 CA        -64.9840  -17.7690  -25.3670 C.3      23 GLY    0.3100
    385 C         -64.7480  -16.2800  -25.2670 C.2      23 GLY   -0.0200
    386 O         -63.8230  -15.8470  -24.5770 O.2      23 GLY    0.0900
    387 HN        -66.8080  -18.6900  -25.7350 H        23 GLY    0.0900
    388 HA1       -64.8020  -18.0810  -26.3840 H        23 GLY    0.5100
    389 HA2       -64.3040  -18.2730  -24.6940 H        23 GLY   -0.5100
    390 N         -65.5730  -15.4820  -25.9640 N.am     24 ASN   -0.4700
    391 CA        -65.4660  -14.0240  -25.9500 C.3      24 ASN    0.3100
    392 C         -65.9620  -13.4290  -24.6290 C.2      24 ASN    0.0700
    393 O         -65.4930  -12.3680  -24.2280 O.2      24 ASN    0.0900
    394 CB        -66.1280  -13.3880  -27.1770 C.3      24 ASN   -0.1800
    395 CG        -65.4390  -13.7500  -28.4780 C.2      24 ASN    0.0900
    396 ND2       -66.0490  -14.6540  -29.2370 N.am     24 ASN    0.0900
    397 OD1       -64.3610  -13.2370  -28.8160 O.2      24 ASN    0.5500
    398 HN        -66.3040  -15.8530  -26.5310 H        24 ASN   -0.5500
    399 HA        -64.4160  -13.7730  -25.9240 H        24 ASN   -0.6200
    400 HB1       -66.1080  -12.2830  -27.0650 H        24 ASN    0.3200
    401 HB2       -67.1830  -13.7300  -27.2340 H        24 ASN    0.3000
    402 HD21      -65.6430  -14.9320  -30.1070 H        24 ASN    0.5100
    403 HD22      -66.9150  -15.0550  -28.9380 H        24 ASN   -0.5100
    404 N         -66.8480  -14.1540  -23.9400 N.am     25 GLY   -0.4700
    405 CA        -67.3460  -13.7750  -22.6240 C.3      25 GLY    0.3100
    406 C         -66.2550  -13.8770  -21.5750 C.2      25 GLY   -0.0200
    407 O         -66.1240  -12.9890  -20.7310 O.2      25 GLY    0.0900
    408 HN        -67.2160  -15.0050  -24.3050 H        25 GLY    0.0900
    409 HA1       -68.1570  -14.4390  -22.3650 H        25 GLY    0.5100
    410 HA2       -67.7010  -12.7560  -22.6760 H        25 GLY   -0.5100
    411 N         -65.4380  -14.9520  -21.6430 N.am     26 LEU   -0.4700
    412 CA        -64.3120  -15.1760  -20.7410 C.3      26 LEU    0.3100
    413 C         -63.2230  -14.1260  -20.9570 C.2      26 LEU    0.0700
    414 O         -62.7240  -13.5700  -19.9810 O.2      26 LEU    0.0900
    415 CB        -63.7220  -16.5880  -20.9090 C.3      26 LEU   -0.1800
    416 CG        -64.5110  -17.7630  -20.3270 C.3      26 LEU    0.0900
    417 CD1       -63.8580  -19.0880  -20.6880 C.3      26 LEU    0.0900
    418 CD2       -64.6660  -17.6490  -18.8100 C.3      26 LEU   -0.0900
    419 HN        -65.5740  -15.6580  -22.3330 H        26 LEU    0.0900
    420 HA        -64.6670  -15.0400  -19.7300 H        26 LEU   -0.2700
    421 HB1       -62.7200  -16.5910  -20.4310 H        26 LEU    0.0900
    422 HB2       -63.6040  -16.7720  -21.9970 H        26 LEU    0.0900
    423 HG        -65.5470  -17.7430  -20.7290 H        26 LEU    0.0900
    424 HD11      -62.8230  -19.1260  -20.2850 H        26 LEU   -0.2700
    425 HD12      -63.8130  -19.1990  -21.7930 H        26 LEU    0.0900
    426 HD13      -64.4400  -19.9280  -20.2520 H        26 LEU    0.0900
    427 HD21      -65.2050  -16.7130  -18.5500 H        26 LEU    0.0900
    428 HD22      -63.6650  -17.6280  -18.3280 H        26 LEU    0.5100
    429 HD23      -65.2490  -18.5120  -18.4240 H        26 LEU   -0.5100
    430 N         -62.8780  -13.8320  -22.2330 N.am     27 VAL   -0.4700
    431 CA        -61.8610  -12.8440  -22.6100 C.3      27 VAL    0.3100
    432 C         -62.2610  -11.4340  -22.1200 C.2      27 VAL    0.0700
    433 O         -61.4070  -10.6840  -21.6440 O.2      27 VAL    0.0900
    434 CB        -61.5020  -12.9200  -24.1250 C.3      27 VAL   -0.0900
    435 CG1       -60.5770  -11.7790  -24.5560 C.3      27 VAL    0.0900
    436 CG2       -60.8680  -14.2660  -24.4720 C.3      27 VAL   -0.2700
    437 HN        -63.3180  -14.2920  -23.0000 H        27 VAL    0.0900
    438 HA        -60.9810  -13.0350  -22.0120 H        27 VAL    0.0900
    439 HB        -62.4380  -12.8690  -24.7210 H        27 VAL    0.0900
    440 HG11      -59.6280  -11.8190  -23.9790 H        27 VAL   -0.2700
    441 HG12      -61.0680  -10.8010  -24.3630 H        27 VAL    0.0900
    442 HG13      -60.3400  -11.8730  -25.6370 H        27 VAL    0.0900
    443 HG21      -61.5730  -15.0920  -24.2370 H        27 VAL    0.0900
    444 HG22      -59.9410  -14.4120  -23.8770 H        27 VAL    0.5100
    445 HG23      -60.6260  -14.3030  -25.5560 H        27 VAL   -0.5100
    446 N         -63.5960  -11.0890  -22.1330 N.am     28 ILE   -0.4700
    447 CA        -64.1210   -9.8270  -21.5890 C.3      28 ILE    0.3100
    448 C         -64.0630   -9.7750  -20.0500 C.2      28 ILE    0.0700
    449 O         -63.6430   -8.7730  -19.4830 O.2      28 ILE    0.0900
    450 CB        -65.5600   -9.5530  -22.0710 C.3      28 ILE   -0.0900
    451 CG1       -65.5800   -9.3590  -23.5900 C.3      28 ILE    0.0900
    452 CG2       -66.1390   -8.3000  -21.3910 C.3      28 ILE   -0.2700
    453 CD        -66.9520   -9.3060  -24.2110 C.3      28 ILE    0.0900
    454 HN        -64.2810  -11.6990  -22.5250 H        28 ILE    0.0900
    455 HA        -63.4660   -9.0310  -21.9080 H        28 ILE    0.0900
    456 HB        -66.2000  -10.4280  -21.8310 H        28 ILE   -0.1800
    457 HG11      -65.0230  -10.2000  -24.0530 H        28 ILE    0.0900
    458 HG12      -65.0570   -8.4080  -23.8240 H        28 ILE    0.0900
    459 HG21      -65.5150   -7.4140  -21.6290 H        28 ILE   -0.2700
    460 HG22      -66.1510   -8.4390  -20.2890 H        28 ILE    0.0900
    461 HG23      -67.1720   -8.1150  -21.7560 H        28 ILE    0.0900
    462 HD1       -67.5330   -8.4610  -23.7840 H        28 ILE    0.0900
    463 HD2       -67.4980  -10.2510  -24.0050 H        28 ILE    0.5100
    464 HD3       -66.8650   -9.1560  -25.3090 H        28 ILE   -0.5100
    465 N         -64.4890  -10.8530  -19.3960 N.am     29 LEU   -0.4700
    466 CA        -64.5250  -10.9000  -17.9400 C.3      29 LEU    0.3100
    467 C         -63.1310  -10.9830  -17.3290 C.2      29 LEU    0.0700
    468 O         -62.8030  -10.2450  -16.4000 O.2      29 LEU    0.0900
    469 CB        -65.3750  -12.0820  -17.4660 C.3      29 LEU   -0.1800
    470 CG        -66.3150  -11.8120  -16.2890 C.3      29 LEU    0.0900
    471 CD1       -66.4020  -13.0270  -15.3790 C.3      29 LEU    0.0900
    472 CD2       -65.8640  -10.5840  -15.5110 C.3      29 LEU   -0.0900
    473 HN        -64.8030  -11.6730  -19.8710 H        29 LEU    0.0900
    474 HA        -64.9410   -9.9700  -17.5840 H        29 LEU   -0.2700
    475 HB1       -64.6860  -12.9010  -17.1700 H        29 LEU    0.0900
    476 HB2       -65.9930  -12.4230  -18.3240 H        29 LEU    0.0900
    477 HG        -67.3280  -11.5690  -16.6760 H        29 LEU    0.0900
    478 HD11      -65.3960  -13.2770  -14.9770 H        29 LEU   -0.2700
    479 HD12      -66.7820  -13.9010  -15.9500 H        29 LEU    0.0900
    480 HD13      -67.0810  -12.8140  -14.5260 H        29 LEU    0.0900
    481 HD21      -66.0310   -9.6670  -16.1150 H        29 LEU    0.0900
    482 HD22      -64.7810  -10.6630  -15.2770 H        29 LEU    0.5100
    483 HD23      -66.4450  -10.5000  -14.5680 H        29 LEU   -0.5100
    484 N         -62.3100  -11.8890  -17.8550 N.am     30 VAL   -0.4700
    485 CA        -60.9640  -12.1020  -17.3350 C.3      30 VAL    0.3100
    486 C         -60.0950  -10.8540  -17.4480 C.2      30 VAL    0.0700
    487 O         -59.5580  -10.3650  -16.4530 O.2      30 VAL    0.0900
    488 CB        -60.2620  -13.2690  -18.0530 C.3      30 VAL   -0.0900
    489 CG1       -58.7820  -13.2960  -17.7000 C.3      30 VAL    0.0900
    490 CG2       -60.9250  -14.5900  -17.6920 C.3      30 VAL   -0.2700
    491 HN        -62.5770  -12.4610  -18.6270 H        30 VAL    0.0900
    492 HA        -61.0480  -12.3120  -16.2790 H        30 VAL    0.0900
    493 HB        -60.3780  -13.1490  -19.1510 H        30 VAL    0.0900
    494 HG11      -58.6510  -13.2420  -16.5980 H        30 VAL   -0.2700
    495 HG12      -58.2670  -12.4270  -18.1620 H        30 VAL    0.0900
    496 HG13      -58.3230  -14.2390  -18.0660 H        30 VAL    0.0900
    497 HG21      -62.0250  -14.5150  -17.8270 H        30 VAL    0.0900
    498 HG22      -60.7150  -14.8400  -16.6300 H        30 VAL    0.5100
    499 HG23      -60.5410  -15.3990  -18.3500 H        30 VAL   -0.5100
    500 N         -59.9550  -10.3400  -18.6680 N.am     31 MET   -0.4700
    501 CA        -59.1120   -9.1950  -18.9210 C.3      31 MET    0.3100
    502 C         -59.8410   -7.9810  -18.4530 C.2      31 MET    0.0700
    503 O         -59.3740   -7.2530  -17.5740 O.2      31 MET    0.0900
    504 CB        -58.8300   -9.0320  -20.4050 C.3      31 MET   -0.1800
    505 CG        -57.8960  -10.0560  -20.9610 C.3      31 MET    0.0900
    506 SD        -56.8220   -9.2410  -22.1340 S.3      31 MET    0.0900
    507 CE        -57.4330   -9.9080  -23.6780 C.3      31 MET   -0.1400
    508 HN        -60.4250  -10.7230  -19.4600 H        31 MET    0.0900
    509 HA        -58.1890   -9.3380  -18.3800 H        31 MET    0.0900
    510 HB1       -58.3900   -8.0260  -20.5720 H        31 MET   -0.0900
    511 HB2       -59.7920   -9.0980  -20.9560 H        31 MET   -0.2200
    512 HG1       -58.4750  -10.8640  -21.4570 H        31 MET    0.0900
    513 HG2       -57.3030  -10.5090  -20.1370 H        31 MET    0.0900
    514 HE1       -58.5380   -9.8170  -23.7470 H        31 MET    0.0900
    515 HE2       -57.1720  -10.9850  -23.7600 H        31 MET    0.5100
    516 HE3       -56.9890   -9.3590  -24.5350 H        31 MET   -0.5100
    517 N         -61.0170   -7.7760  -19.0410 N.am     32 GLY   -0.4700
    518 CA        -61.7970   -6.5810  -18.7930 C.3      32 GLY    0.3100
    519 C         -61.6460   -6.1350  -17.3670 C.2      32 GLY   -0.0200
    520 O         -61.3870   -4.9670  -17.1020 O.2      32 GLY    0.0900
    521 HN        -61.4130   -8.4330  -19.6770 H        32 GLY    0.0900
    522 HA1       -62.8350   -6.8030  -18.9940 H        32 GLY    0.5100
    523 HA2       -61.4490   -5.8020  -19.4540 H        32 GLY   -0.5100
    524 N         -61.7510   -7.0730  -16.4450 N.am     33 TYR   -0.4700
    525 CA        -61.7380   -6.6970  -15.0570 C.3      33 TYR    0.3100
    526 C         -60.5480   -7.0190  -14.1770 C.2      33 TYR    0.0700
    527 O         -59.9220   -6.1280  -13.6030 O.2      33 TYR    0.0900
    528 CB        -62.9940   -7.2440  -14.4500 C.3      33 TYR   -0.1800
    529 CG        -64.1740   -6.5960  -15.0820 C.ar     33 TYR    0.0900
    530 CD1       -64.4160   -6.7120  -16.4210 C.ar     33 TYR    0.0900
    531 CD2       -65.0200   -5.8220  -14.3460 C.ar     33 TYR    0.0000
    532 CE1       -65.4690   -6.0970  -16.9780 C.ar     33 TYR   -0.1150
    533 CE2       -66.0630   -5.2170  -14.9020 C.ar     33 TYR    0.1150
    534 CZ        -66.2900   -5.3510  -16.1960 C.ar     33 TYR   -0.1150
    535 OH        -67.3730   -4.7150  -16.6880 O.3      33 TYR    0.1150
    536 HN        -61.8400   -8.0430  -16.6570 H        33 TYR    0.1100
    537 HA        -61.7050   -5.6200  -14.9840 H        33 TYR   -0.5400
    538 HB1       -63.0190   -7.0290  -13.3600 H        33 TYR    0.4300
    539 HB2       -63.0600   -8.3400  -14.6250 H        33 TYR   -0.1150
    540 HD1       -63.7540   -7.3020  -17.0370 H        33 TYR    0.1150
    541 HD2       -64.8380   -5.6970  -13.2900 H        33 TYR   -0.1150
    542 HE1       -65.6620   -6.1930  -18.0360 H        33 TYR    0.1150
    543 HE2       -66.7250   -4.6150  -14.2980 H        33 TYR    0.5100
    544 HH        -67.8010   -4.2530  -15.9630 H        33 TYR   -0.5100
    545 N         -60.2180   -8.2780  -14.0480 N.am     34 GLN   -0.4700
    546 CA        -59.1220   -8.5970  -13.1990 C.3      34 GLN    0.3100
    547 C         -57.7850   -8.0970  -13.6270 C.2      34 GLN    0.0700
    548 O         -57.0390   -7.6320  -12.8030 O.2      34 GLN    0.0900
    549 CB        -59.0080  -10.0890  -13.0740 C.3      34 GLN   -0.1800
    550 CG        -60.2100  -10.7240  -12.4790 C.3      34 GLN    0.0900
    551 CD        -60.1030  -12.2300  -12.4350 C.2      34 GLN    0.0900
    552 NE2       -59.4020  -12.8030  -11.5820 N.am     34 GLN   -0.1800
    553 OE1       -60.7820  -12.8730  -13.3300 O.2      34 GLN    0.0900
    554 HN        -60.6880   -9.0280  -14.5080 H        34 GLN    0.0900
    555 HA        -59.2980   -8.1470  -12.2340 H        34 GLN    0.5500
    556 HB1       -58.1310  -10.3250  -12.4370 H        34 GLN   -0.5500
    557 HB2       -58.8450  -10.5180  -14.0850 H        34 GLN   -0.6200
    558 HG1       -61.1020  -10.4500  -13.0830 H        34 GLN    0.3200
    559 HG2       -60.3420  -10.3490  -11.4420 H        34 GLN    0.3000
    560 HE21      -59.3450  -13.8020  -11.5700 H        34 GLN    0.5100
    561 HE22      -58.8970  -12.2660  -10.9070 H        34 GLN   -0.5100
    562 N         -57.4620   -8.2060  -14.9100 N.am     35 LYS   -0.4700
    563 CA        -56.0910   -7.9920  -15.3660 C.3      35 LYS    0.3100
    564 C         -55.4700   -6.5820  -15.2070 C.2      35 LYS    0.0700
    565 O         -55.9800   -5.6000  -15.7110 O.2      35 LYS    0.0900
    566 CB        -55.9340   -8.4890  -16.8090 C.3      35 LYS   -0.1800
    567 CG        -55.4070   -9.8750  -16.9670 C.3      35 LYS    0.0900
    568 CD        -54.7140  -10.0500  -18.3160 C.3      35 LYS    0.0900
    569 CE        -54.9410  -11.4770  -18.9570 C.3      35 LYS   -0.1800
    570 NZ        -54.3740  -11.8160  -20.3360 N.4      35 LYS    0.0900
    571 HN        -58.1310   -8.4360  -15.6110 H        35 LYS    0.0900
    572 HA        -55.4290   -8.5320  -14.7070 H        35 LYS   -0.1800
    573 HB1       -55.2440   -7.7980  -17.3350 H        35 LYS    0.0900
    574 HB2       -56.9310   -8.4430  -17.2960 H        35 LYS    0.0900
    575 HG1       -56.2480  -10.5970  -16.8930 H        35 LYS    0.2100
    576 HG2       -54.6800  -10.0850  -16.1540 H        35 LYS    0.0500
    577 HD1       -53.6240   -9.8920  -18.1770 H        35 LYS    0.0500
    578 HD2       -55.1030   -9.2810  -19.0170 H        35 LYS   -0.3000
    579 HE1       -56.0360  -11.6330  -19.0450 H        35 LYS    0.3300
    580 HE2       -54.5010  -12.2260  -18.2670 H        35 LYS    0.3300
    581 HZ1       -53.3390  -11.7180  -20.3170 H        35 LYS    0.3300
    582 HZ2       -54.7710  -11.1650  -21.0430 H        35 LYS    0.5100
    583 HZ3       -54.6250  -12.7930  -20.5840 H        35 LYS   -0.5100
    584 N         -54.3120   -6.5290  -14.5400 N.am     36 LYS   -0.4700
    585 CA        -53.6040   -5.2820  -14.2910 C.3      36 LYS    0.3100
    586 C         -52.3010   -5.1020  -15.0860 C.2      36 LYS    0.0700
    587 O         -51.9140   -3.9890  -15.4170 O.2      36 LYS    0.0900
    588 CB        -53.3870   -5.0570  -12.7950 C.3      36 LYS   -0.1800
    589 CG        -53.8150   -3.6880  -12.2910 C.3      36 LYS    0.0900
    590 CD        -55.3020   -3.5870  -12.1290 C.3      36 LYS    0.0900
    591 CE        -55.7010   -2.2120  -11.6630 C.3      36 LYS   -0.1800
    592 NZ        -57.0880   -2.1960  -11.1180 N.4      36 LYS    0.0900
    593 HN        -53.8790   -7.3510  -14.1790 H        36 LYS    0.0900
    594 HA        -54.1930   -4.4770  -14.7070 H        36 LYS   -0.1800
    595 HB1       -52.3060   -5.1860  -12.5770 H        36 LYS    0.0900
    596 HB2       -53.9600   -5.8280  -12.2400 H        36 LYS    0.0900
    597 HG1       -53.4770   -2.9160  -13.0150 H        36 LYS    0.2100
    598 HG2       -53.3310   -3.4980  -11.3100 H        36 LYS    0.0500
    599 HD1       -55.6420   -4.3380  -11.3850 H        36 LYS    0.0500
    600 HD2       -55.7930   -3.8000  -13.1030 H        36 LYS   -0.3000
    601 HE1       -55.6640   -1.5010  -12.5160 H        36 LYS    0.3300
    602 HE2       -55.0150   -1.8760  -10.8550 H        36 LYS    0.3300
    603 HZ1       -57.1520   -2.8470  -10.3100 H        36 LYS    0.3300
    604 HZ2       -57.7540   -2.4970  -11.8580 H        36 LYS    0.5100
    605 HZ3       -57.3270   -1.2320  -10.8080 H        36 LYS   -0.5100
    606 N         -51.6120   -6.1960  -15.4400 N.am     37 LEU   -0.4700
    607 CA        -50.4960   -6.1090  -16.3520 C.3      37 LEU    0.3100
    608 C         -51.0280   -6.4840  -17.7120 C.2      37 LEU    0.0700
    609 O         -51.2760   -7.6590  -17.9870 O.2      37 LEU    0.0900
    610 CB        -49.3380   -7.0460  -15.9250 C.3      37 LEU   -0.1800
    611 CG        -48.1280   -7.1040  -16.8870 C.3      37 LEU    0.0900
    612 CD1       -47.5150   -5.7170  -17.1420 C.3      37 LEU    0.0900
    613 CD2       -47.0570   -8.0610  -16.3390 C.3      37 LEU   -0.0900
    614 HN        -51.8350   -7.1060  -15.0970 H        37 LEU    0.0900
    615 HA        -50.1580   -5.0830  -16.3630 H        37 LEU   -0.2700
    616 HB1       -49.7480   -8.0740  -15.8270 H        37 LEU    0.0900
    617 HB2       -48.9710   -6.7090  -14.9330 H        37 LEU    0.0900
    618 HG        -48.4600   -7.5340  -17.8560 H        37 LEU    0.0900
    619 HD11      -47.1640   -5.2730  -16.1870 H        37 LEU   -0.2700
    620 HD12      -48.2770   -5.0440  -17.5880 H        37 LEU    0.0900
    621 HD13      -46.6480   -5.8090  -17.8310 H        37 LEU    0.0900
    622 HD21      -47.4780   -9.0840  -16.2330 H        37 LEU    0.0900
    623 HD22      -46.7130   -7.7130  -15.3410 H        37 LEU    0.5100
    624 HD23      -46.1950   -8.1030  -17.0380 H        37 LEU   -0.5100
    625 N         -51.2660   -5.4910  -18.5940 N.am     38 ARG   -0.4700
    626 CA        -51.6740   -5.8140  -19.9650 C.3      38 ARG    0.3100
    627 C         -50.7740   -5.2230  -21.0560 C.2      38 ARG    0.0700
    628 O         -50.3570   -4.0690  -20.9670 O.2      38 ARG    0.0900
    629 CB        -53.1250   -5.3830  -20.2020 C.3      38 ARG   -0.1800
    630 CG        -54.1420   -6.5010  -20.0280 C.3      38 ARG    0.0900
    631 CD        -55.3800   -6.2590  -20.8770 C.3      38 ARG    0.0900
    632 NE        -55.8920   -4.8980  -20.7200 N.pl3    38 ARG   -0.1800
    633 CZ        -57.1340   -4.6100  -20.3440 C.cat    38 ARG    0.0900
    634 NH1       -57.9970   -5.5810  -20.0850 N.pl3    38 ARG    0.0900
    635 NH2       -57.5140   -3.3440  -20.2260 N.pl3    38 ARG    0.2000
    636 HN        -51.1810   -4.5250  -18.3620 H        38 ARG    0.0900
    637 HA        -51.5710   -6.8800  -20.1050 H        38 ARG    0.0900
    638 HB1       -53.2100   -4.9910  -21.2370 H        38 ARG   -0.7000
    639 HB2       -53.3710   -4.5700  -19.4880 H        38 ARG    0.4400
    640 HG1       -54.4390   -6.5590  -18.9590 H        38 ARG    0.6400
    641 HG2       -53.6780   -7.4650  -20.3240 H        38 ARG   -0.8000
    642 HD1       -56.1860   -6.9620  -20.5720 H        38 ARG    0.4600
    643 HD2       -55.1330   -6.4060  -21.9500 H        38 ARG    0.4600
    644 HE        -55.2710   -4.1390  -20.9070 H        38 ARG   -0.8000
    645 HH11      -58.8780   -5.3690  -19.6620 H        38 ARG    0.4600
    646 HH12      -57.7680   -6.5270  -20.3150 H        38 ARG    0.4600
    647 HH21      -56.8680   -2.6080  -20.4210 H        38 ARG    0.5100
    648 HH22      -58.4500   -3.1290  -19.9430 H        38 ARG   -0.5100
    649 N         -50.4840   -6.0160  -22.0920 N.am     39 SER   -0.4700
    650 CA        -49.7530   -5.5090  -23.2590 C.3      39 SER    0.3100
    651 C         -50.7100   -4.8370  -24.2520 C.2      39 SER    0.0700
    652 O         -51.8950   -5.1600  -24.2610 O.2      39 SER    0.0900
    653 CB        -48.9770   -6.6330  -23.9390 C.3      39 SER    0.0500
    654 OG        -49.8330   -7.6700  -24.3910 O.3      39 SER    0.0900
    655 HN        -50.7490   -6.9760  -22.1190 H        39 SER    0.0900
    656 HA        -49.0770   -4.7370  -22.9210 H        39 SER   -0.6600
    657 HB1       -48.2510   -7.0660  -23.2190 H        39 SER    0.4300
    658 HB2       -48.4290   -6.2240  -24.8150 H        39 SER    0.5100
    659 HG1       -50.1580   -8.1080  -23.6010 H        39 SER   -0.5100
    660 N         -50.2100   -3.8890  -25.0700 N.am     40 MET   -0.4700
    661 CA        -51.0260   -3.1580  -26.0520 C.3      40 MET    0.3100
    662 C         -51.8670   -4.0780  -26.9370 C.2      40 MET    0.0700
    663 O         -53.0330   -3.7710  -27.2000 O.2      40 MET    0.0900
    664 CB        -50.1680   -2.1980  -26.8980 C.3      40 MET   -0.1800
    665 CG        -49.5430   -1.0710  -26.0960 C.3      40 MET    0.0900
    666 SD        -50.7620    0.0770  -25.4190 S.3      40 MET    0.0900
    667 CE        -49.8660    0.6880  -24.0320 C.3      40 MET   -0.1400
    668 HN        -49.2460   -3.6360  -25.0430 H        40 MET    0.0900
    669 HA        -51.7770   -2.6020  -25.5100 H        40 MET    0.0900
    670 HB1       -50.8100   -1.7550  -27.6890 H        40 MET   -0.0900
    671 HB2       -49.3560   -2.7830  -27.3810 H        40 MET   -0.2200
    672 HG1       -48.8440   -0.5170  -26.7560 H        40 MET    0.0900
    673 HG2       -48.9580   -1.5170  -25.2640 H        40 MET    0.0900
    674 HE1       -48.9230    1.1830  -24.3480 H        40 MET    0.0900
    675 HE2       -49.6050   -0.1460  -23.3480 H        40 MET    0.5100
    676 HE3       -50.4770    1.4340  -23.4800 H        40 MET   -0.5100
    677 N         -51.2920   -5.2360  -27.3350 N.am     41 THR   -0.4700
    678 CA        -51.9580   -6.2660  -28.1340 C.3      41 THR    0.3100
    679 C         -53.1850   -6.7790  -27.3790 C.2      41 THR    0.0700
    680 O         -54.2560   -6.8680  -27.9770 O.2      41 THR    0.0900
    681 CB        -50.9810   -7.4010  -28.4980 C.3      41 THR    0.1400
    682 CG2       -51.5070   -8.2910  -29.6210 C.3      41 THR    0.0900
    683 OG1       -49.7110   -6.8540  -28.8660 O.3      41 THR   -0.6600
    684 HN        -50.3500   -5.4450  -27.0890 H        41 THR    0.4300
    685 HA        -52.3370   -5.7990  -29.0310 H        41 THR   -0.2700
    686 HB        -50.8440   -8.0740  -27.6250 H        41 THR    0.0900
    687 HG1       -49.8760   -6.2870  -29.6220 H        41 THR    0.0900
    688 HG21      -51.6770   -7.6870  -30.5390 H        41 THR    0.0900
    689 HG22      -52.4720   -8.7520  -29.3180 H        41 THR    0.5100
    690 HG23      -50.7670   -9.0870  -29.8520 H        41 THR   -0.5100
    691 N         -53.0410   -7.0470  -26.0530 N.am     42 ASP   -0.4700
    692 CA        -54.1330   -7.5040  -25.1890 C.3      42 ASP    0.3100
    693 C         -55.2800   -6.4990  -25.1340 C.2      42 ASP    0.0700
    694 O         -56.4340   -6.9220  -25.0450 O.2      42 ASP    0.0900
    695 CB        -53.6380   -7.8290  -23.7790 C.3      42 ASP   -0.2800
    696 CG        -53.0010   -9.1890  -23.6330 C.2      42 ASP    0.0900
    697 OD1       -53.6030  -10.2220  -23.9420 O.co2    42 ASP    0.0900
    698 OD2       -51.8510   -9.3450  -23.1430 O.co2    42 ASP    0.6200
    699 HN        -52.1590   -6.9410  -25.6010 H        42 ASP   -0.7600
    700 HA        -54.5660   -8.3820  -25.6410 H        42 ASP   -0.7600
    701 HB1       -54.5010   -7.7780  -23.0830 H        42 ASP    0.5100
    702 HB2       -52.8850   -7.0660  -23.4860 H        42 ASP   -0.5100
    703 N         -54.9790   -5.1810  -25.2180 N.am     43 LYS   -0.4700
    704 CA        -55.9950   -4.1280  -25.2200 C.3      43 LYS    0.3100
    705 C         -56.8210   -4.1550  -26.5050 C.2      43 LYS    0.0700
    706 O         -58.0530   -4.0540  -26.4420 O.2      43 LYS    0.0900
    707 CB        -55.3770   -2.7360  -24.9860 C.3      43 LYS   -0.1800
    708 CG        -55.0840   -2.3980  -23.5120 C.3      43 LYS    0.0900
    709 CD        -56.3480   -2.2470  -22.6230 C.3      43 LYS    0.0900
    710 CE        -57.0400   -0.9050  -22.7330 C.3      43 LYS   -0.1800
    711 NZ        -58.3550   -0.9170  -22.0340 N.4      43 LYS    0.0900
    712 HN        -54.0360   -4.8680  -25.2830 H        43 LYS    0.0900
    713 HA        -56.7040   -4.3540  -24.4370 H        43 LYS   -0.1800
    714 HB1       -56.0790   -1.9730  -25.3840 H        43 LYS    0.0900
    715 HB2       -54.4230   -2.6790  -25.5510 H        43 LYS    0.0900
    716 HG1       -54.5170   -1.4440  -23.4780 H        43 LYS    0.2100
    717 HG2       -54.4540   -3.2070  -23.0870 H        43 LYS    0.0500
    718 HD1       -56.0490   -2.3990  -21.5640 H        43 LYS    0.0500
    719 HD2       -57.0720   -3.0370  -22.9090 H        43 LYS   -0.3000
    720 HE1       -57.2240   -0.6620  -23.8000 H        43 LYS    0.3300
    721 HE2       -56.4120   -0.1170  -22.2650 H        43 LYS    0.3300
    722 HZ1       -58.2050   -0.7930  -21.0130 H        43 LYS    0.3300
    723 HZ2       -58.8310   -1.8240  -22.2070 H        43 LYS    0.5100
    724 HZ3       -58.9450   -0.1410  -22.3950 H        43 LYS   -0.5100
    725 N         -56.1480   -4.3290  -27.6710 N.am     44 TYR   -0.4700
    726 CA        -56.8270   -4.4220  -28.9650 C.3      44 TYR    0.3100
    727 C         -57.6090   -5.7200  -29.0620 C.2      44 TYR    0.0700
    728 O         -58.6600   -5.7510  -29.6980 O.2      44 TYR    0.0900
    729 CB        -55.8380   -4.3490  -30.1310 C.3      44 TYR   -0.1800
    730 CG        -55.1860   -3.0030  -30.3400 C.ar     44 TYR    0.0900
    731 CD1       -55.9170   -1.9190  -30.8230 C.ar     44 TYR    0.0900
    732 CD2       -53.8190   -2.8320  -30.1480 C.ar     44 TYR    0.0000
    733 CE1       -55.3150   -0.6790  -31.0340 C.ar     44 TYR   -0.1150
    734 CE2       -53.2070   -1.5980  -30.3600 C.ar     44 TYR    0.1150
    735 CZ        -53.9560   -0.5260  -30.8140 C.ar     44 TYR   -0.1150
    736 OH        -53.3520    0.6880  -31.0380 O.3      44 TYR    0.1150
    737 HN        -55.1540   -4.4020  -27.6970 H        44 TYR    0.1100
    738 HA        -57.5320   -3.6050  -29.0270 H        44 TYR   -0.5400
    739 HB1       -56.3720   -4.5980  -31.0720 H        44 TYR    0.4300
    740 HB2       -55.0180   -5.0780  -29.9530 H        44 TYR   -0.1150
    741 HD1       -56.9680   -2.0430  -31.0380 H        44 TYR    0.1150
    742 HD2       -53.2200   -3.6720  -29.8290 H        44 TYR   -0.1150
    743 HE1       -55.9080    0.1600  -31.3660 H        44 TYR    0.1150
    744 HE2       -52.1500   -1.4770  -30.1700 H        44 TYR    0.5100
    745 HH        -52.4190    0.5970  -30.8330 H        44 TYR   -0.5100
    746 N         -57.1070   -6.7920  -28.4100 N.am     45 ARG   -0.4700
    747 CA        -57.7540   -8.1010  -28.3780 C.3      45 ARG    0.3100
    748 C         -59.0300   -8.0920  -27.5390 C.2      45 ARG    0.0700
    749 O         -59.8850   -8.9500  -27.7470 O.2      45 ARG    0.0900
    750 CB        -56.7750   -9.2110  -27.9680 C.3      45 ARG   -0.1800
    751 CG        -55.8340   -9.6230  -29.1070 C.3      45 ARG    0.0900
    752 CD        -54.7870  -10.6440  -28.6860 C.3      45 ARG    0.0900
    753 NE        -55.2260  -12.0240  -28.9230 N.pl3    45 ARG   -0.1800
    754 CZ        -54.4870  -13.1040  -28.6900 C.cat    45 ARG    0.0900
    755 NH1       -54.9740  -14.3120  -28.9350 N.pl3    45 ARG    0.0900
    756 NH2       -53.2560  -12.9860  -28.2100 N.pl3    45 ARG    0.2000
    757 HN        -56.2480   -6.7330  -27.9080 H        45 ARG    0.0900
    758 HA        -58.1450   -8.2980  -29.3660 H        45 ARG    0.0900
    759 HB1       -57.3570  -10.1000  -27.6460 H        45 ARG   -0.7000
    760 HB2       -56.1650   -8.8520  -27.1130 H        45 ARG    0.4400
    761 HG1       -55.3140   -8.7160  -29.4830 H        45 ARG    0.6400
    762 HG2       -56.4410  -10.0570  -29.9290 H        45 ARG   -0.8000
    763 HD1       -54.5810  -10.5380  -27.6000 H        45 ARG    0.4600
    764 HD2       -53.8550  -10.4830  -29.2690 H        45 ARG    0.4600
    765 HE        -56.1470  -12.1620  -29.2850 H        45 ARG   -0.8000
    766 HH11      -55.9000  -14.4130  -29.2970 H        45 ARG    0.4600
    767 HH12      -54.4140  -15.1220  -28.7590 H        45 ARG    0.4600
    768 HH21      -52.8770  -12.0800  -28.0210 H        45 ARG    0.5100
    769 HH22      -52.7060  -13.8040  -28.0370 H        45 ARG   -0.5100
    770 N         -59.1850   -7.0940  -26.6310 N.am     46 LEU   -0.4700
    771 CA        -60.3900   -6.9090  -25.8220 C.3      46 LEU    0.3100
    772 C         -61.4730   -6.2470  -26.6890 C.2      46 LEU    0.0700
    773 O         -62.6160   -6.7120  -26.6990 O.2      46 LEU    0.0900
    774 CB        -60.1030   -6.0730  -24.5550 C.3      46 LEU   -0.1800
    775 CG        -61.3190   -5.6470  -23.7110 C.3      46 LEU    0.0900
    776 CD1       -61.8870   -6.8110  -22.9080 C.3      46 LEU    0.0900
    777 CD2       -60.9680   -4.5100  -22.7870 C.3      46 LEU   -0.0900
    778 HN        -58.4620   -6.4250  -26.4720 H        46 LEU    0.0900
    779 HA        -60.7540   -7.8880  -25.5450 H        46 LEU   -0.2700
    780 HB1       -59.5730   -5.1500  -24.8730 H        46 LEU    0.0900
    781 HB2       -59.4310   -6.6680  -23.9030 H        46 LEU    0.0900
    782 HG        -62.1090   -5.2540  -24.3860 H        46 LEU    0.0900
    783 HD11      -61.1140   -7.2110  -22.2170 H        46 LEU   -0.2700
    784 HD12      -62.2050   -7.6260  -23.5940 H        46 LEU    0.0900
    785 HD13      -62.7560   -6.4680  -22.3060 H        46 LEU    0.0900
    786 HD21      -60.6270   -3.6330  -23.3750 H        46 LEU    0.0900
    787 HD22      -60.1490   -4.8190  -22.1030 H        46 LEU    0.5100
    788 HD23      -61.8610   -4.2160  -22.1950 H        46 LEU   -0.5100
    789 N         -61.1040   -5.1700  -27.4360 N.am     47 HSE   -0.4700
    790 CA        -61.9880   -4.4490  -28.3660 C.3      47 HSE    0.3100
    791 C         -62.5750   -5.4270  -29.3740 C.2      47 HSE    0.0700
    792 O         -63.7850   -5.4290  -29.6070 O.2      47 HSE    0.0900
    793 CB        -61.2010   -3.3670  -29.1250 C.3      47 HSE   -0.0800
    794 CG        -61.0740   -2.0910  -28.3690 C.ar     47 HSE    0.0900
    795 CD2       -60.0850   -1.6640  -27.5520 C.ar     47 HSE    0.0900
    796 ND1       -62.0570   -1.1320  -28.4230 N.ar     47 HSE   -0.7000
    797 CE1       -61.6360   -0.1430  -27.6590 C.ar     47 HSE    0.2200
    798 NE2       -60.4540   -0.4160  -27.1140 N.ar     47 HSE    0.2500
    799 HN        -60.1770   -4.8100  -27.3810 H        47 HSE    0.1300
    800 HA        -62.7850   -4.0010  -27.7920 H        47 HSE   -0.3600
    801 HB1       -61.7200   -3.1540  -30.0840 H        47 HSE    0.3200
    802 HB2       -60.1810   -3.7510  -29.3390 H        47 HSE   -0.0500
    803 HD2       -59.1650   -2.1550  -27.2640 H        47 HSE    0.0900
    804 HE1       -62.1700    0.7900  -27.4800 H        47 HSE    0.5100
    805 HE2       -59.9230    0.1670  -26.4980 H        47 HSE   -0.5100
    806 N         -61.6990   -6.2980  -29.9170 N.am     48 LEU   -0.4700
    807 CA        -62.0100   -7.3340  -30.8830 C.3      48 LEU    0.3100
    808 C         -62.9890   -8.3450  -30.2940 C.2      48 LEU    0.0700
    809 O         -63.8560   -8.8250  -31.0130 O.2      48 LEU    0.0900
    810 CB        -60.6980   -8.0100  -31.3250 C.3      48 LEU   -0.1800
    811 CG        -60.7420   -9.0420  -32.4500 C.3      48 LEU    0.0900
    812 CD1       -61.4730   -8.5210  -33.6660 C.3      48 LEU    0.0900
    813 CD2       -59.3480   -9.4510  -32.8380 C.3      48 LEU   -0.0900
    814 HN        -60.7380   -6.2610  -29.6600 H        48 LEU    0.0900
    815 HA        -62.5100   -6.8800  -31.7250 H        48 LEU   -0.2700
    816 HB1       -60.2740   -8.5160  -30.4330 H        48 LEU    0.0900
    817 HB2       -60.0080   -7.2040  -31.6460 H        48 LEU    0.0900
    818 HG        -61.2570   -9.9550  -32.0820 H        48 LEU    0.0900
    819 HD11      -60.9660   -7.6120  -34.0560 H        48 LEU   -0.2700
    820 HD12      -62.5170   -8.2560  -33.3940 H        48 LEU    0.0900
    821 HD13      -61.4780   -9.2940  -34.4630 H        48 LEU    0.0900
    822 HD21      -58.8230   -9.8960  -31.9660 H        48 LEU    0.0900
    823 HD22      -58.7750   -8.5630  -33.1810 H        48 LEU    0.5100
    824 HD23      -59.3880  -10.2060  -33.6520 H        48 LEU   -0.5100
    825 N         -62.8750   -8.6280  -28.9790 N.am     49 SER   -0.4700
    826 CA        -63.7610   -9.5510  -28.2720 C.3      49 SER    0.3100
    827 C         -65.1450   -8.9350  -28.0580 C.2      49 SER    0.0700
    828 O         -66.1380   -9.6650  -28.0340 O.2      49 SER    0.0900
    829 CB        -63.1440   -9.9630  -26.9390 C.3      49 SER    0.0500
    830 OG        -63.8380  -11.0590  -26.3720 O.3      49 SER    0.0900
    831 HN        -62.1640   -8.2090  -28.4200 H        49 SER    0.0900
    832 HA        -63.9130  -10.4160  -28.9000 H        49 SER   -0.6600
    833 HB1       -63.1910   -9.1090  -26.2290 H        49 SER    0.4300
    834 HB2       -62.0840  -10.2570  -27.0940 H        49 SER    0.5100
    835 HG1       -63.9050  -11.7180  -27.0670 H        49 SER   -0.5100
    836 N         -65.2200   -7.5910  -27.9170 N.am     50 VAL   -0.4700
    837 CA        -66.4870   -6.8600  -27.7460 C.3      50 VAL    0.3100
    838 C         -67.3010   -6.8970  -29.0530 C.2      50 VAL    0.0700
    839 O         -68.5120   -7.1330  -29.0070 O.2      50 VAL    0.0900
    840 CB        -66.2850   -5.4200  -27.1870 C.3      50 VAL   -0.0900
    841 CG1       -67.6080   -4.6720  -27.0590 C.3      50 VAL    0.0900
    842 CG2       -65.5770   -5.4570  -25.8360 C.3      50 VAL   -0.2700
    843 HN        -64.4000   -7.0240  -27.9240 H        50 VAL    0.0900
    844 HA        -67.1020   -7.4320  -27.0680 H        50 VAL    0.0900
    845 HB        -65.6140   -4.8570  -27.8690 H        50 VAL    0.0900
    846 HG11      -68.2890   -5.2150  -26.3700 H        50 VAL   -0.2700
    847 HG12      -68.0970   -4.5960  -28.0540 H        50 VAL    0.0900
    848 HG13      -67.4300   -3.6540  -26.6510 H        50 VAL    0.0900
    849 HG21      -64.5810   -5.9370  -25.9400 H        50 VAL    0.0900
    850 HG22      -66.1790   -6.0430  -25.1100 H        50 VAL    0.5100
    851 HG23      -65.4340   -4.4230  -25.4550 H        50 VAL   -0.5100
    852 N         -66.6220   -6.7090  -30.2110 N.am     51 ALA   -0.4700
    853 CA        -67.2240   -6.7540  -31.5440 C.3      51 ALA    0.3100
    854 C         -67.8090   -8.1430  -31.8270 C.2      51 ALA    0.0700
    855 O         -68.9790   -8.2500  -32.1990 O.2      51 ALA    0.0900
    856 CB        -66.1870   -6.3930  -32.5970 C.3      51 ALA   -0.2700
    857 HN        -65.6430   -6.5270  -30.2020 H        51 ALA    0.0900
    858 HA        -68.0460   -6.0530  -31.5660 H        51 ALA    0.0900
    859 HB1       -65.4340   -7.2050  -32.6860 H        51 ALA    0.0900
    860 HB2       -65.6650   -5.4550  -32.3080 H        51 ALA    0.5100
    861 HB3       -66.6800   -6.2580  -33.5830 H        51 ALA   -0.5100
    862 N         -67.0010   -9.2030  -31.5840 N.am     52 ASP   -0.4700
    863 CA        -67.3410  -10.6120  -31.7690 C.3      52 ASP    0.3100
    864 C         -68.4730  -11.0990  -30.8560 C.2      52 ASP    0.0700
    865 O         -69.3090  -11.8740  -31.3190 O.2      52 ASP    0.0900
    866 CB        -66.0870  -11.4980  -31.6230 C.3      52 ASP   -0.2800
    867 CG        -64.9740  -11.2570  -32.6440 C.2      52 ASP    0.0900
    868 OD1       -65.1640  -10.4060  -33.5500 O.co2    52 ASP    0.0900
    869 OD2       -63.9030  -11.9000  -32.5200 O.co2    52 ASP    0.6200
    870 HN        -66.0770   -9.0530  -31.2450 H        52 ASP   -0.7600
    871 HA        -67.7670  -10.7270  -32.7550 H        52 ASP   -0.7600
    872 HB1       -66.4020  -12.5590  -31.7120 H        52 ASP    0.5100
    873 HB2       -65.6600  -11.3270  -30.6120 H        52 ASP   -0.5100
    874 N         -68.5160  -10.6510  -29.5770 N.am     53 LEU   -0.4700
    875 CA        -69.5840  -11.0340  -28.6440 C.3      53 LEU    0.3100
    876 C         -70.9140  -10.4280  -29.0690 C.2      53 LEU    0.0700
    877 O         -71.9480  -11.0920  -28.9860 O.2      53 LEU    0.0900
    878 CB        -69.2590  -10.6430  -27.1860 C.3      53 LEU   -0.1800
    879 CG        -70.2630  -11.1240  -26.1150 C.3      53 LEU    0.0900
    880 CD1       -70.0070  -12.5710  -25.7070 C.3      53 LEU    0.0900
    881 CD2       -70.2400  -10.2260  -24.8980 C.3      53 LEU   -0.0900
    882 HN        -67.8190  -10.0380  -29.2120 H        53 LEU    0.0900
    883 HA        -69.7130  -12.1040  -28.7160 H        53 LEU   -0.2700
    884 HB1       -69.2070   -9.5360  -27.1330 H        53 LEU    0.0900
    885 HB2       -68.2630  -11.0640  -26.9340 H        53 LEU    0.0900
    886 HG        -71.2940  -11.0390  -26.5220 H        53 LEU    0.0900
    887 HD11      -68.9840  -12.6750  -25.2870 H        53 LEU   -0.2700
    888 HD12      -70.0950  -13.2360  -26.5930 H        53 LEU    0.0900
    889 HD13      -70.7410  -12.8810  -24.9330 H        53 LEU    0.0900
    890 HD21      -70.1480   -9.1630  -25.2080 H        53 LEU    0.0900
    891 HD22      -69.3710  -10.4830  -24.2540 H        53 LEU    0.5100
    892 HD23      -71.1820  -10.3470  -24.3210 H        53 LEU   -0.5100
    893 N         -70.8810   -9.1670  -29.5430 N.am     54 LEU   -0.4700
    894 CA        -72.0610   -8.4500  -30.0110 C.3      54 LEU    0.3100
    895 C         -72.6370   -9.1050  -31.2500 C.2      54 LEU    0.0700
    896 O         -73.8520   -9.1700  -31.3850 O.2      54 LEU    0.0900
    897 CB        -71.7390   -6.9730  -30.2620 C.3      54 LEU   -0.1800
    898 CG        -72.2880   -5.9730  -29.2320 C.3      54 LEU    0.0900
    899 CD1       -71.7110   -6.2130  -27.8190 C.3      54 LEU    0.0900
    900 CD2       -72.0100   -4.5490  -29.6690 C.3      54 LEU   -0.0900
    901 HN        -70.0270   -8.6570  -29.5930 H        54 LEU    0.0900
    902 HA        -72.8290   -8.5430  -29.2580 H        54 LEU   -0.2700
    903 HB1       -72.1510   -6.6980  -31.2560 H        54 LEU    0.0900
    904 HB2       -70.6340   -6.8650  -30.2870 H        54 LEU    0.0900
    905 HG        -73.3930   -6.0700  -29.1890 H        54 LEU    0.0900
    906 HD11      -70.6040   -6.1080  -27.8370 H        54 LEU   -0.2700
    907 HD12      -71.9650   -7.2390  -27.4760 H        54 LEU    0.0900
    908 HD13      -72.1270   -5.4670  -27.1100 H        54 LEU    0.0900
    909 HD21      -72.4950   -4.3480  -30.6490 H        54 LEU    0.0900
    910 HD22      -70.9160   -4.3920  -29.7760 H        54 LEU    0.5100
    911 HD23      -72.4180   -3.8370  -28.9200 H        54 LEU   -0.5100
    912 N         -71.7760   -9.6450  -32.1290 N.am     55 PHE   -0.4700
    913 CA        -72.2410  -10.3420  -33.3180 C.3      55 PHE    0.3100
    914 C         -72.8890  -11.6860  -32.9520 C.2      55 PHE    0.0700
    915 O         -74.0200  -11.9370  -33.3680 O.2      55 PHE    0.0900
    916 CB        -71.1110  -10.5170  -34.3540 C.3      55 PHE   -0.1800
    917 CG        -71.5070  -11.3470  -35.5560 C.ar     55 PHE    0.0900
    918 CD1       -71.0700  -12.6620  -35.6900 C.ar     55 PHE    0.0900
    919 CD2       -72.3540  -10.8310  -36.5310 C.ar     55 PHE    0.0000
    920 CE1       -71.4620  -13.4400  -36.7850 C.ar     55 PHE   -0.1150
    921 CE2       -72.7500  -11.6120  -37.6190 C.ar     55 PHE    0.1150
    922 CZ        -72.2970  -12.9080  -37.7440 C.ar     55 PHE   -0.1150
    923 HN        -70.7880   -9.5930  -32.0060 H        55 PHE    0.1150
    924 HA        -73.0480   -9.7660  -33.7450 H        55 PHE   -0.1150
    925 HB1       -70.2490  -11.0250  -33.8740 H        55 PHE    0.1150
    926 HB2       -70.8030   -9.5180  -34.7330 H        55 PHE   -0.1150
    927 HD1       -70.4210  -13.0880  -34.9390 H        55 PHE    0.1150
    928 HD2       -72.7080   -9.8140  -36.4460 H        55 PHE   -0.1150
    929 HE1       -71.1090  -14.4570  -36.8790 H        55 PHE    0.1150
    930 HE2       -73.4140  -11.1990  -38.3650 H        55 PHE    0.5100
    931 HZ        -72.5970  -13.5050  -38.5920 H        55 PHE   -0.5100
    932 N         -72.1800  -12.5360  -32.1610 N.am     56 VAL   -0.4700
    933 CA        -72.6530  -13.8630  -31.7400 C.3      56 VAL    0.3100
    934 C         -74.0160  -13.8550  -31.0470 C.2      56 VAL    0.0700
    935 O         -74.8220  -14.7440  -31.3040 O.2      56 VAL    0.0900
    936 CB        -71.6060  -14.7790  -31.0320 C.3      56 VAL   -0.0900
    937 CG1       -70.3640  -14.9870  -31.8960 C.3      56 VAL    0.0900
    938 CG2       -71.2280  -14.2700  -29.6470 C.3      56 VAL   -0.2700
    939 HN        -71.2770  -12.2850  -31.8220 H        56 VAL    0.0900
    940 HA        -73.0060  -14.3600  -32.6300 H        56 VAL    0.0900
    941 HB        -72.0690  -15.7660  -30.8210 H        56 VAL    0.0900
    942 HG11      -69.8790  -14.0100  -32.1090 H        56 VAL   -0.2700
    943 HG12      -70.6490  -15.4590  -32.8610 H        56 VAL    0.0900
    944 HG13      -69.6370  -15.6360  -31.3640 H        56 VAL    0.0900
    945 HG21      -72.1280  -14.2250  -28.9970 H        56 VAL    0.0900
    946 HG22      -70.7960  -13.2490  -29.7240 H        56 VAL    0.5100
    947 HG23      -70.4880  -14.9540  -29.1800 H        56 VAL   -0.5100
    948 N         -74.3020  -12.8110  -30.2320 N.am     57 ILE   -0.4700
    949 CA        -75.5760  -12.6450  -29.5240 C.3      57 ILE    0.3100
    950 C         -76.7820  -12.4690  -30.4910 C.2      57 ILE    0.0700
    951 O         -77.9360  -12.5220  -30.0620 O.2      57 ILE    0.0900
    952 CB        -75.4630  -11.5840  -28.3840 C.3      57 ILE   -0.0900
    953 CG1       -76.4540  -11.8550  -27.2290 C.3      57 ILE    0.0900
    954 CG2       -75.5330  -10.1330  -28.8940 C.3      57 ILE   -0.2700
    955 CD        -76.0440  -11.2560  -25.8430 C.3      57 ILE    0.0900
    956 HN        -73.6360  -12.0870  -30.0740 H        57 ILE    0.0900
    957 HA        -75.8520  -13.6050  -29.1120 H        57 ILE    0.0900
    958 HB        -74.4950  -11.7290  -27.8580 H        57 ILE   -0.1800
    959 HG11      -76.5580  -12.9540  -27.1140 H        57 ILE    0.0900
    960 HG12      -77.4390  -11.4280  -27.5130 H        57 ILE    0.0900
    961 HG21      -76.4110  -10.0070  -29.5630 H        57 ILE   -0.2700
    962 HG22      -74.6130   -9.8900  -29.4670 H        57 ILE    0.0900
    963 HG23      -75.6360   -9.4350  -28.0360 H        57 ILE    0.0900
    964 HD1       -75.9500  -10.1520  -25.9170 H        57 ILE    0.0900
    965 HD2       -75.0660  -11.6750  -25.5240 H        57 ILE    0.5100
    966 HD3       -76.8190  -11.4960  -25.0840 H        57 ILE   -0.5100
    967 N         -76.4960  -12.3010  -31.8040 N.am     58 THR   -0.4700
    968 CA        -77.5010  -12.1700  -32.8640 C.3      58 THR    0.3100
    969 C         -77.5860  -13.4390  -33.7280 C.2      58 THR    0.0700
    970 O         -78.5040  -13.5560  -34.5420 O.2      58 THR    0.0900
    971 CB        -77.3310  -10.8760  -33.6930 C.3      58 THR    0.1400
    972 CG2       -77.1980   -9.6210  -32.8250 C.3      58 THR    0.0900
    973 OG1       -76.2410  -10.9990  -34.6100 O.3      58 THR   -0.6600
    974 HN        -75.5520  -12.2590  -32.1180 H        58 THR    0.4300
    975 HA        -78.4720  -12.1790  -32.3940 H        58 THR   -0.2700
    976 HB        -78.2590  -10.6770  -34.2680 H        58 THR    0.0900
    977 HG1       -75.4610  -11.1610  -34.0740 H        58 THR    0.0900
    978 HG21      -76.2220   -9.6230  -32.2970 H        58 THR    0.0900
    979 HG22      -78.0110   -9.5970  -32.0680 H        58 THR    0.5100
    980 HG23      -77.2540   -8.7130  -33.4640 H        58 THR   -0.5100
    981 N         -76.6590  -14.4060  -33.5240 N.am     59 LEU   -0.4700
    982 CA        -76.6600  -15.6750  -34.2540 C.3      59 LEU    0.3100
    983 C         -77.9090  -16.5400  -34.0520 C.2      59 LEU    0.0700
    984 O         -78.3020  -17.1820  -35.0240 O.2      59 LEU    0.0900
    985 CB        -75.3650  -16.4800  -34.0790 C.3      59 LEU   -0.1800
    986 CG        -74.1160  -15.9540  -34.8080 C.3      59 LEU    0.0900
    987 CD1       -72.8830  -16.6650  -34.3260 C.3      59 LEU    0.0900
    988 CD2       -74.2260  -16.1080  -36.3300 C.3      59 LEU   -0.0900
    989 HN        -75.9250  -14.2930  -32.8590 H        59 LEU    0.0900
    990 HA        -76.8040  -15.4450  -35.2990 H        59 LEU   -0.2700
    991 HB1       -75.5580  -17.5110  -34.4400 H        59 LEU    0.0900
    992 HB2       -75.1340  -16.5140  -32.9940 H        59 LEU    0.0900
    993 HG        -74.0100  -14.8640  -34.6180 H        59 LEU    0.0900
    994 HD11      -72.9720  -17.7540  -34.5180 H        59 LEU   -0.2700
    995 HD12      -72.7570  -16.5050  -33.2340 H        59 LEU    0.0900
    996 HD13      -71.9910  -16.2800  -34.8660 H        59 LEU    0.0900
    997 HD21      -75.1040  -15.5410  -36.7080 H        59 LEU    0.0900
    998 HD22      -74.3560  -17.1790  -36.5930 H        59 LEU    0.5100
    999 HD23      -73.3110  -15.7110  -36.8180 H        59 LEU   -0.5100
   1000 N         -78.6110  -16.5490  -32.8800 N.am     60 PRO   -0.2900
   1001 CA        -79.8650  -17.3230  -32.7870 C.3      60 PRO    0.0000
   1002 C         -80.9330  -16.8030  -33.7570 C.2      60 PRO    0.0900
   1003 O         -81.7060  -17.5980  -34.2900 O.2      60 PRO    0.0900
   1004 CB        -80.3000  -17.1330  -31.3250 C.3      60 PRO    0.0200
   1005 CG        -79.0610  -16.7250  -30.6030 C.3      60 PRO    0.0900
   1006 CD        -78.3270  -15.8790  -31.5910 C.3      60 PRO   -0.1800
   1007 HA        -79.6940  -18.3480  -33.0740 H        60 PRO    0.0900
   1008 HB1       -80.7050  -18.0800  -30.9090 H        60 PRO    0.0900
   1009 HB2       -81.0790  -16.3440  -31.2470 H        60 PRO   -0.1800
   1010 HG1       -79.3070  -16.1450  -29.6880 H        60 PRO    0.0900
   1011 HG2       -78.4590  -17.6130  -30.3140 H        60 PRO    0.0900
   1012 HD1       -78.7120  -14.8380  -31.6070 H        60 PRO    0.5100
   1013 HD2       -77.2340  -15.8760  -31.3960 H        60 PRO   -0.5100
   1014 N         -80.9460  -15.4680  -34.0160 N.am     61 PHE   -0.4700
   1015 CA        -81.8630  -14.7960  -34.9530 C.3      61 PHE    0.3100
   1016 C         -81.5800  -15.2410  -36.3810 C.2      61 PHE    0.0700
   1017 O         -82.5230  -15.5010  -37.1260 O.2      61 PHE    0.0900
   1018 CB        -81.7650  -13.2660  -34.8440 C.3      61 PHE   -0.1800
   1019 CG        -82.0990  -12.7130  -33.4830 C.ar     61 PHE    0.0900
   1020 CD1       -83.4110  -12.4100  -33.1400 C.ar     61 PHE    0.0900
   1021 CD2       -81.0980  -12.4780  -32.5460 C.ar     61 PHE    0.0000
   1022 CE1       -83.7220  -11.8930  -31.8790 C.ar     61 PHE   -0.1150
   1023 CE2       -81.4060  -11.9580  -31.2850 C.ar     61 PHE    0.1150
   1024 CZ        -82.7170  -11.6650  -30.9600 C.ar     61 PHE   -0.1150
   1025 HN        -80.3020  -14.8590  -33.5620 H        61 PHE    0.1150
   1026 HA        -82.8660  -15.1210  -34.7210 H        61 PHE   -0.1150
   1027 HB1       -82.4730  -12.8050  -35.5660 H        61 PHE    0.1150
   1028 HB2       -80.7250  -12.9520  -35.0760 H        61 PHE   -0.1150
   1029 HD1       -84.2020  -12.5760  -33.8560 H        61 PHE    0.1150
   1030 HD2       -80.0700  -12.7010  -32.7950 H        61 PHE   -0.1150
   1031 HE1       -84.7470  -11.6700  -31.6230 H        61 PHE    0.1150
   1032 HE2       -80.6200  -11.7850  -30.5660 H        61 PHE    0.5100
   1033 HZ        -82.9550  -11.2590  -29.9890 H        61 PHE   -0.5100
   1034 N         -80.2770  -15.3420  -36.7460 N.am     62 TRP   -0.4700
   1035 CA        -79.7750  -15.8350  -38.0310 C.3      62 TRP    0.3100
   1036 C         -80.1680  -17.3170  -38.1720 C.2      62 TRP    0.0700
   1037 O         -80.6030  -17.7420  -39.2460 O.2      62 TRP    0.0900
   1038 CB        -78.2390  -15.7570  -38.0540 C.3      62 TRP   -0.1800
   1039 CG        -77.6390  -14.4340  -38.4150 C.ar     62 TRP    0.0900
   1040 CD1       -77.5750  -13.3220  -37.6300 C.ar     62 TRP    0.0900
   1041 CD2       -76.8650  -14.1450  -39.5870 C.ar     62 TRP   -0.0300
   1042 CE2       -76.4220  -12.8090  -39.4780 C.ar     62 TRP   -0.1500
   1043 CE3       -76.5330  -14.8740  -40.7410 C.ar     62 TRP    0.2200
   1044 NE1       -76.8740  -12.3280  -38.2750 N.ar     62 TRP   -0.5100
   1045 CZ2       -75.6700  -12.1880  -40.4800 C.ar     62 TRP    0.3700
   1046 CZ3       -75.7930  -14.2570  -41.7350 C.ar     62 TRP    0.2400
   1047 CH2       -75.3700  -12.9310  -41.6020 C.ar     62 TRP    0.1100
   1048 HN        -79.5600  -15.0680  -36.1120 H        62 TRP   -0.2500
   1049 HA        -80.1970  -15.2230  -38.8160 H        62 TRP    0.1700
   1050 HB1       -77.8700  -16.5020  -38.7900 H        62 TRP   -0.2000
   1051 HB2       -77.8670  -16.0260  -37.0440 H        62 TRP    0.1400
   1052 HD1       -78.0110  -13.2320  -36.6460 H        62 TRP   -0.2700
   1053 HE1       -76.7230  -11.4270  -37.9330 H        62 TRP    0.1600
   1054 HE3       -76.8430  -15.9000  -40.8680 H        62 TRP   -0.1400
   1055 HZ2       -75.3280  -11.1680  -40.3950 H        62 TRP    0.1400
   1056 HZ3       -75.5370  -14.8080  -42.6270 H        62 TRP    0.5100
   1057 HH2       -74.7960  -12.4780  -42.3960 H        62 TRP   -0.5100
   1058 N         -79.9990  -18.0940  -37.0650 N.am     63 ALA   -0.4700
   1059 CA        -80.2810  -19.5230  -36.9710 C.3      63 ALA    0.3100
   1060 C         -81.7400  -19.8700  -37.2060 C.2      63 ALA    0.0700
   1061 O         -82.0090  -20.7990  -37.9620 O.2      63 ALA    0.0900
   1062 CB        -79.8180  -20.0740  -35.6290 C.3      63 ALA   -0.2700
   1063 HN        -79.6560  -17.6920  -36.2210 H        63 ALA    0.0900
   1064 HA        -79.7630  -20.0200  -37.7800 H        63 ALA    0.0900
   1065 HB1       -80.4680  -19.6890  -34.8150 H        63 ALA    0.0900
   1066 HB2       -78.7730  -19.7550  -35.4280 H        63 ALA    0.5100
   1067 HB3       -79.8770  -21.1830  -35.6350 H        63 ALA   -0.5100
   1068 N         -82.6790  -19.1450  -36.5640 N.am     64 VAL   -0.4700
   1069 CA        -84.1220  -19.3870  -36.7150 C.3      64 VAL    0.3100
   1070 C         -84.5690  -19.0490  -38.1430 C.2      64 VAL    0.0700
   1071 O         -85.2400  -19.8630  -38.7800 O.2      64 VAL    0.0900
   1072 CB        -84.9690  -18.6640  -35.6250 C.3      64 VAL   -0.0900
   1073 CG1       -86.4710  -18.7750  -35.9030 C.3      64 VAL    0.0900
   1074 CG2       -84.6520  -19.1990  -34.2290 C.3      64 VAL   -0.2700
   1075 HN        -82.4320  -18.4000  -35.9500 H        64 VAL    0.0900
   1076 HA        -84.2790  -20.4540  -36.6550 H        64 VAL    0.0900
   1077 HB        -84.6850  -17.5920  -35.5970 H        64 VAL    0.0900
   1078 HG11      -86.7450  -19.8330  -36.1020 H        64 VAL   -0.2700
   1079 HG12      -86.7350  -18.1670  -36.7940 H        64 VAL    0.0900
   1080 HG13      -87.0460  -18.4190  -35.0230 H        64 VAL    0.0900
   1081 HG21      -83.5770  -19.0400  -33.9950 H        64 VAL    0.0900
   1082 HG22      -84.8680  -20.2880  -34.1830 H        64 VAL    0.5100
   1083 HG23      -85.2620  -18.6650  -33.4700 H        64 VAL   -0.5100
   1084 N         -84.1380  -17.8700  -38.6460 N.am     65 ASP   -0.4700
   1085 CA        -84.4240  -17.3280  -39.9780 C.3      65 ASP    0.3100
   1086 C         -84.0740  -18.2870  -41.1180 C.2      65 ASP    0.0700
   1087 O         -84.7650  -18.2980  -42.1370 O.2      65 ASP    0.0900
   1088 CB        -83.7230  -15.9690  -40.1440 C.3      65 ASP   -0.2800
   1089 CG        -83.5790  -15.4700  -41.5660 C.2      65 ASP    0.0900
   1090 OD1       -82.4980  -15.6830  -42.1590 O.co2    65 ASP    0.0900
   1091 OD2       -84.5410  -14.8530  -42.0800 O.co2    65 ASP    0.6200
   1092 HN        -83.5650  -17.2770  -38.0890 H        65 ASP   -0.7600
   1093 HA        -85.4940  -17.2160  -40.0770 H        65 ASP   -0.7600
   1094 HB1       -82.7040  -16.0500  -39.7100 H        65 ASP    0.5100
   1095 HB2       -84.3020  -15.2100  -39.5780 H        65 ASP   -0.5100
   1096 N         -83.0320  -19.0940  -40.9360 N.am     66 ALA   -0.4700
   1097 CA        -82.6780  -20.1080  -41.9160 C.3      66 ALA    0.3100
   1098 C         -83.8250  -21.1020  -42.0570 C.2      66 ALA    0.0700
   1099 O         -84.3460  -21.3150  -43.1520 O.2      66 ALA    0.0900
   1100 CB        -81.4020  -20.8230  -41.5040 C.3      66 ALA   -0.2700
   1101 HN        -82.4510  -19.0400  -40.1270 H        66 ALA    0.0900
   1102 HA        -82.5450  -19.6220  -42.8700 H        66 ALA    0.0900
   1103 HB1       -81.5400  -21.3160  -40.5180 H        66 ALA    0.0900
   1104 HB2       -80.5680  -20.0930  -41.4210 H        66 ALA    0.5100
   1105 HB3       -81.1440  -21.6010  -42.2550 H        66 ALA   -0.5100
   1106 N         -84.3410  -21.6390  -40.9320 N.am     67 VAL   -0.4700
   1107 CA        -85.2640  -22.7630  -40.9320 C.3      67 VAL    0.3100
   1108 C         -86.7420  -22.3820  -40.8220 C.2      67 VAL    0.0700
   1109 O         -87.5750  -22.9830  -41.5030 O.2      67 VAL    0.0900
   1110 CB        -84.8470  -23.7890  -39.8710 C.3      67 VAL   -0.0900
   1111 CG1       -84.8770  -23.2080  -38.4410 C.3      67 VAL    0.0900
   1112 CG2       -85.6940  -25.0740  -39.9770 C.3      67 VAL   -0.2700
   1113 HN        -84.1060  -21.2810  -40.0330 H        67 VAL    0.0900
   1114 HA        -85.2510  -23.2100  -41.9150 H        67 VAL    0.0900
   1115 HB        -83.8160  -24.1380  -40.0950 H        67 VAL    0.0900
   1116 HG11      -85.9030  -22.8640  -38.1910 H        67 VAL   -0.2700
   1117 HG12      -84.1860  -22.3400  -38.3710 H        67 VAL    0.0900
   1118 HG13      -84.5750  -23.9860  -37.7100 H        67 VAL    0.0900
   1119 HG21      -85.7090  -25.4360  -41.0270 H        67 VAL    0.0900
   1120 HG22      -86.7380  -24.8660  -39.6590 H        67 VAL    0.5100
   1121 HG23      -85.2600  -25.8680  -39.3350 H        67 VAL   -0.5100
   1122 N         -87.1190  -21.3600  -40.0160 N.am     68 ALA   -0.4700
   1123 CA        -88.4990  -20.9330  -39.8390 C.3      68 ALA    0.3100
   1124 C         -88.2110  -19.4710  -40.1560 C.2      68 ALA    0.0700
   1125 O         -87.0550  -19.0510  -40.1940 O.2      68 ALA    0.0900
   1126 CB        -88.9250  -20.6920  -38.4000 C.3      68 ALA   -0.2700
   1127 HN        -86.4480  -20.8420  -39.4930 H        68 ALA    0.0900
   1128 HA        -89.1210  -21.7020  -40.2700 H        68 ALA    0.0900
   1129 HB1       -88.1870  -20.0360  -37.8890 H        68 ALA    0.0900
   1130 HB2       -88.9770  -21.6590  -37.8540 H        68 ALA    0.5100
   1131 HB3       -89.9180  -20.1950  -38.3770 H        68 ALA   -0.5100
   1132 N         -89.2670  -18.6930  -40.3720 N.am     69 ASN   -0.4700
   1133 CA        -89.1270  -17.2770  -40.6840 C.3      69 ASN    0.3100
   1134 C         -89.0630  -16.1420  -39.6660 C.2      69 ASN    0.0700
   1135 O         -88.9720  -16.3760  -38.4630 O.2      69 ASN    0.0900
   1136 CB        -90.3810  -17.1400  -41.5480 C.3      69 ASN   -0.1800
   1137 CG        -91.5710  -16.5960  -40.7810 C.2      69 ASN    0.0900
   1138 ND2       -91.7000  -16.8360  -39.5660 N.am     69 ASN    0.0900
   1139 OD1       -92.4340  -15.8720  -41.4560 O.2      69 ASN    0.5500
   1140 HN        -90.2000  -19.0420  -40.3310 H        69 ASN   -0.5500
   1141 HA        -88.2140  -17.0830  -41.2230 H        69 ASN   -0.6200
   1142 HB1       -90.6510  -18.1390  -41.9510 H        69 ASN    0.3200
   1143 HB2       -90.1630  -16.4530  -42.3920 H        69 ASN    0.3000
   1144 HD21      -92.4870  -16.4750  -39.0660 H        69 ASN    0.5100
   1145 HD22      -91.0170  -17.3920  -39.0910 H        69 ASN   -0.5100
   1146 N         -89.1160  -14.9070  -40.1610 N.am     70 TRP   -0.4700
   1147 CA        -89.0660  -13.7340  -39.3000 C.3      70 TRP    0.3100
   1148 C         -90.2670  -13.6820  -38.3640 C.2      70 TRP    0.0700
   1149 O         -91.4140  -13.7130  -38.8080 O.2      70 TRP    0.0900
   1150 CB        -88.9970  -12.4550  -40.1390 C.3      70 TRP   -0.1800
   1151 CG        -87.9990  -11.4600  -39.6360 C.ar     70 TRP    0.0900
   1152 CD1       -88.2070  -10.1280  -39.4210 C.ar     70 TRP    0.0900
   1153 CD2       -86.6340  -11.7140  -39.2820 C.ar     70 TRP   -0.0300
   1154 CE2       -86.0750  -10.4900  -38.8610 C.ar     70 TRP   -0.1500
   1155 CE3       -85.8300  -12.8580  -39.2790 C.ar     70 TRP    0.2200
   1156 NE1       -87.0570   -9.5390  -38.9550 N.ar     70 TRP   -0.5100
   1157 CZ2       -84.7530  -10.3760  -38.4420 C.ar     70 TRP    0.3700
   1158 CZ3       -84.5150  -12.7430  -38.8640 C.ar     70 TRP    0.2400
   1159 CH2       -83.9900  -11.5140  -38.4510 C.ar     70 TRP    0.1100
   1160 HN        -89.1920  -14.7310  -41.1400 H        70 TRP   -0.2500
   1161 HA        -88.1930  -13.8180  -38.6710 H        70 TRP    0.1700
   1162 HB1       -89.9980  -11.9740  -40.1380 H        70 TRP   -0.2000
   1163 HB2       -88.7220  -12.7260  -41.1810 H        70 TRP    0.1400
   1164 HD1       -89.1400   -9.6120  -39.5910 H        70 TRP   -0.2700
   1165 HE1       -86.9550   -8.5940  -38.7290 H        70 TRP    0.1600
   1166 HE3       -86.2120  -13.8190  -39.5920 H        70 TRP   -0.1400
   1167 HZ2       -84.3270   -9.4370  -38.1210 H        70 TRP    0.1400
   1168 HZ3       -83.8830  -13.6190  -38.8570 H        70 TRP    0.5100
   1169 HH2       -82.9600  -11.4610  -38.1320 H        70 TRP   -0.5100
   1170 N         -89.9960  -13.6050  -37.0630 N.am     71 TYR   -0.4700
   1171 CA        -91.0620  -13.5450  -36.0560 C.3      71 TYR    0.3100
   1172 C         -90.6710  -12.3070  -35.2380 C.2      71 TYR    0.0700
   1173 O         -91.5110  -11.7030  -34.5690 O.2      71 TYR    0.0900
   1174 CB        -91.3020  -14.7310  -35.0910 C.3      71 TYR   -0.1800
   1175 CG        -91.5330  -16.0670  -35.7680 C.ar     71 TYR    0.0900
   1176 CD1       -90.4920  -16.9740  -35.9420 C.ar     71 TYR    0.0900
   1177 CD2       -92.8020  -16.4340  -36.2140 C.ar     71 TYR    0.0000
   1178 CE1       -90.7010  -18.2070  -36.5590 C.ar     71 TYR   -0.1150
   1179 CE2       -93.0210  -17.6660  -36.8310 C.ar     71 TYR    0.1150
   1180 CZ        -91.9680  -18.5480  -37.0050 C.ar     71 TYR   -0.1150
   1181 OH        -92.1850  -19.7670  -37.6110 O.3      71 TYR    0.1150
   1182 HN        -89.0610  -13.5850  -36.7170 H        71 TYR    0.1100
   1183 HA        -91.9710  -13.3830  -36.6120 H        71 TYR   -0.5400
   1184 HB1       -92.2030  -14.5200  -34.4760 H        71 TYR    0.4300
   1185 HB2       -90.4110  -14.8500  -34.4370 H        71 TYR   -0.1150
   1186 HD1       -89.5020  -16.7160  -35.5940 H        71 TYR    0.1150
   1187 HD2       -93.6290  -15.7530  -36.0780 H        71 TYR   -0.1150
   1188 HE1       -89.8770  -18.8950  -36.6890 H        71 TYR    0.1150
   1189 HE2       -94.0120  -17.9310  -37.1730 H        71 TYR    0.5100
   1190 HH        -93.1330  -19.8870  -37.7050 H        71 TYR   -0.5100
   1191 N         -89.3860  -11.9450  -35.2950 N.am     72 PHE   -0.4700
   1192 CA        -88.7140  -10.8840  -34.5360 C.3      72 PHE    0.3100
   1193 C         -89.1240   -9.4280  -34.7910 C.2      72 PHE    0.0700
   1194 O         -88.9190   -8.5770  -33.9180 O.2      72 PHE    0.0900
   1195 CB        -87.1860  -11.0850  -34.5810 C.3      72 PHE   -0.1800
   1196 CG        -86.7940  -12.5450  -34.6160 C.ar     72 PHE    0.0900
   1197 CD1       -86.3380  -13.1310  -35.7910 C.ar     72 PHE    0.0900
   1198 CD2       -86.9780  -13.3590  -33.5030 C.ar     72 PHE    0.0000
   1199 CE1       -86.0160  -14.4880  -35.8350 C.ar     72 PHE   -0.1150
   1200 CE2       -86.6640  -14.7180  -33.5510 C.ar     72 PHE    0.1150
   1201 CZ        -86.1770  -15.2720  -34.7140 C.ar     72 PHE   -0.1150
   1202 HN        -88.7750  -12.4270  -35.9140 H        72 PHE    0.1150
   1203 HA        -89.0700  -10.9220  -33.5170 H        72 PHE   -0.1150
   1204 HB1       -86.7250  -10.6360  -33.6760 H        72 PHE    0.1150
   1205 HB2       -86.7750  -10.6070  -35.4950 H        72 PHE   -0.1150
   1206 HD1       -86.2310  -12.5270  -36.6810 H        72 PHE    0.1150
   1207 HD2       -87.3680  -12.9340  -32.5900 H        72 PHE   -0.1150
   1208 HE1       -85.6400  -14.9230  -36.7490 H        72 PHE    0.1150
   1209 HE2       -86.8020  -15.3370  -32.6760 H        72 PHE    0.5100
   1210 HZ        -85.9240  -16.3210  -34.7480 H        72 PHE   -0.5100
   1211 N         -89.7020   -9.1540  -35.9590 N.am     73 GLY   -0.4700
   1212 CA        -90.1540   -7.8150  -36.3160 C.3      73 GLY    0.3100
   1213 C         -89.1960   -7.0120  -37.1700 C.2      73 GLY   -0.0200
   1214 O         -88.1460   -7.5120  -37.5840 O.2      73 GLY    0.0900
   1215 HN        -89.8510   -9.8580  -36.6490 H        73 GLY    0.0900
   1216 HA1       -90.3220   -7.2780  -35.3940 H        73 GLY    0.5100
   1217 HA2       -91.0830   -7.9250  -36.8570 H        73 GLY   -0.5100
   1218 N         -89.5650   -5.7370  -37.4230 N.am     74 ASN   -0.4700
   1219 CA        -88.8250   -4.7860  -38.2520 C.3      74 ASN    0.3100
   1220 C         -87.6480   -4.0900  -37.5680 C.2      74 ASN    0.0700
   1221 O         -86.6280   -3.8610  -38.2240 O.2      74 ASN    0.0900
   1222 CB        -89.7730   -3.7690  -38.8810 C.3      74 ASN   -0.1800
   1223 CG        -89.2490   -3.1790  -40.1640 C.2      74 ASN    0.0900
   1224 ND2       -89.1630   -1.8570  -40.2080 N.am     74 ASN    0.0900
   1225 OD1       -88.9390   -3.8860  -41.1290 O.2      74 ASN    0.5500
   1226 HN        -90.4050   -5.3710  -37.0320 H        74 ASN   -0.5500
   1227 HA        -88.3090   -5.3430  -39.0210 H        74 ASN   -0.6200
   1228 HB1       -89.9410   -2.9420  -38.1600 H        74 ASN    0.3200
   1229 HB2       -90.7420   -4.2690  -39.0960 H        74 ASN    0.3000
   1230 HD21      -88.8210   -1.4050  -41.0330 H        74 ASN    0.5100
   1231 HD22      -89.4370   -1.3100  -39.4160 H        74 ASN   -0.5100
   1232 N         -87.7830   -3.7330  -36.2690 N.am     75 PHE   -0.4700
   1233 CA        -86.7120   -3.0790  -35.5080 C.3      75 PHE    0.3100
   1234 C         -85.5080   -3.9970  -35.3550 C.2      75 PHE    0.0700
   1235 O         -84.3690   -3.5390  -35.4630 O.2      75 PHE    0.0900
   1236 CB        -87.2030   -2.6030  -34.1270 C.3      75 PHE   -0.1800
   1237 CG        -86.1170   -1.9920  -33.2650 C.ar     75 PHE    0.0900
   1238 CD1       -85.5610   -2.7050  -32.2090 C.ar     75 PHE    0.0900
   1239 CD2       -85.6230   -0.7180  -33.5370 C.ar     75 PHE    0.0000
   1240 CE1       -84.5420   -2.1520  -31.4290 C.ar     75 PHE   -0.1150
   1241 CE2       -84.6060   -0.1650  -32.7530 C.ar     75 PHE    0.1150
   1242 CZ        -84.0740   -0.8830  -31.7040 C.ar     75 PHE   -0.1150
   1243 HN        -88.6260   -3.9010  -35.7660 H        75 PHE    0.1150
   1244 HA        -86.3640   -2.2370  -36.0870 H        75 PHE   -0.1150
   1245 HB1       -87.6160   -3.4700  -33.5670 H        75 PHE    0.1150
   1246 HB2       -87.9870   -1.8280  -34.2640 H        75 PHE   -0.1150
   1247 HD1       -85.9210   -3.6990  -31.9870 H        75 PHE    0.1150
   1248 HD2       -86.0310   -0.1510  -34.3610 H        75 PHE   -0.1150
   1249 HE1       -84.1210   -2.7160  -30.6110 H        75 PHE    0.1150
   1250 HE2       -84.2360    0.8260  -32.9710 H        75 PHE    0.5100
   1251 HZ        -83.2910   -0.4530  -31.0960 H        75 PHE   -0.5100
   1252 N         -85.7700   -5.2890  -35.0990 N.am     76 LEU   -0.4700
   1253 CA        -84.7360   -6.3040  -34.9360 C.3      76 LEU    0.3100
   1254 C         -84.1050   -6.7010  -36.2670 C.2      76 LEU    0.0700
   1255 O         -82.9570   -7.1320  -36.2770 O.2      76 LEU    0.0900
   1256 CB        -85.2950   -7.5160  -34.1710 C.3      76 LEU   -0.1800
   1257 CG        -84.8850   -7.6630  -32.6910 C.3      76 LEU    0.0900
   1258 CD1       -85.1050   -6.3790  -31.8840 C.3      76 LEU    0.0900
   1259 CD2       -85.6580   -8.7800  -32.0350 C.3      76 LEU   -0.0900
   1260 HN        -86.7060   -5.6180  -35.0110 H        76 LEU    0.0900
   1261 HA        -83.9140   -5.8620  -34.3910 H        76 LEU   -0.2700
   1262 HB1       -84.9630   -8.4320  -34.7030 H        76 LEU    0.0900
   1263 HB2       -86.4020   -7.4570  -34.2090 H        76 LEU    0.0900
   1264 HG        -83.8100   -7.9360  -32.6440 H        76 LEU    0.0900
   1265 HD11      -86.1790   -6.0930  -31.9070 H        76 LEU   -0.2700
   1266 HD12      -84.5080   -5.5510  -32.3220 H        76 LEU    0.0900
   1267 HD13      -84.8030   -6.5410  -30.8280 H        76 LEU    0.0900
   1268 HD21      -85.3210   -9.7620  -32.4330 H        76 LEU    0.0900
   1269 HD22      -86.7430   -8.6650  -32.2460 H        76 LEU    0.5100
   1270 HD23      -85.4850   -8.7650  -30.9380 H        76 LEU   -0.5100
   1271 N         -84.8320   -6.5030  -37.3930 N.am     77 CYS   -0.4700
   1272 CA        -84.3540   -6.7660  -38.7520 C.3      77 CYS    0.3100
   1273 C         -83.1770   -5.8450  -39.0780 C.2      77 CYS    0.0700
   1274 O         -82.1490   -6.3050  -39.5840 O.2      77 CYS    0.0900
   1275 CB        -85.4910   -6.6020  -39.7590 C.3      77 CYS   -0.1000
   1276 SG        -84.9940   -6.8100  -41.4870 S.3      77 CYS    0.0900
   1277 HN        -85.7630   -6.1540  -37.3400 H        77 CYS    0.0900
   1278 HA        -83.9680   -7.7750  -38.7820 H        77 CYS   -0.0800
   1279 HB1       -85.9210   -5.5860  -39.6310 H        77 CYS    0.5100
   1280 HB2       -86.2750   -7.3500  -39.5200 H        77 CYS   -0.5100
   1281 N         -83.3400   -4.5410  -38.7650 N.am     78 LYS   -0.4700
   1282 CA        -82.3470   -3.4860  -38.9350 C.3      78 LYS    0.3100
   1283 C         -81.2110   -3.6850  -37.9260 C.2      78 LYS    0.0700
   1284 O         -80.0400   -3.5400  -38.2850 O.2      78 LYS    0.0900
   1285 CB        -82.9990   -2.1040  -38.7190 C.3      78 LYS   -0.1800
   1286 CG        -84.0220   -1.7420  -39.7800 C.3      78 LYS    0.0900
   1287 CD        -84.8550   -0.5210  -39.4100 C.3      78 LYS    0.0900
   1288 CE        -85.8810   -0.1730  -40.4660 C.3      78 LYS   -0.1800
   1289 NZ        -85.2630    0.1920  -41.7700 N.4      78 LYS    0.0900
   1290 HN        -84.2030   -4.2270  -38.3790 H        78 LYS    0.0900
   1291 HA        -81.9440   -3.5610  -39.9340 H        78 LYS   -0.1800
   1292 HB1       -82.1990   -1.3330  -38.7210 H        78 LYS    0.0900
   1293 HB2       -83.5000   -2.1010  -37.7280 H        78 LYS    0.0900
   1294 HG1       -84.7030   -2.6070  -39.9290 H        78 LYS    0.2100
   1295 HG2       -83.4900   -1.5360  -40.7330 H        78 LYS    0.0500
   1296 HD1       -84.1750    0.3460  -39.2720 H        78 LYS    0.0500
   1297 HD2       -85.3800   -0.7230  -38.4530 H        78 LYS   -0.3000
   1298 HE1       -86.4830    0.6970  -40.1260 H        78 LYS    0.3300
   1299 HE2       -86.5410   -1.0490  -40.6430 H        78 LYS    0.3300
   1300 HZ1       -84.9950   -0.6730  -42.2810 H        78 LYS    0.3300
   1301 HZ2       -84.4160    0.7720  -41.6010 H        78 LYS    0.5100
   1302 HZ3       -85.9460    0.7340  -42.3370 H        78 LYS   -0.5100
   1303 N         -81.5690   -4.0420  -36.6610 N.am     79 ALA   -0.4700
   1304 CA        -80.6340   -4.2550  -35.5560 C.3      79 ALA    0.3100
   1305 C         -79.6020   -5.3340  -35.8570 C.2      79 ALA    0.0700
   1306 O         -78.4240   -5.1090  -35.5930 O.2      79 ALA    0.0900
   1307 CB        -81.3840   -4.5700  -34.2700 C.3      79 ALA   -0.2700
   1308 HN        -82.5270   -4.1780  -36.4260 H        79 ALA    0.0900
   1309 HA        -80.0460   -3.3560  -35.4380 H        79 ALA    0.0900
   1310 HB1       -81.8480   -5.5780  -34.3350 H        79 ALA    0.0900
   1311 HB2       -82.1870   -3.8190  -34.1080 H        79 ALA    0.5100
   1312 HB3       -80.6810   -4.5580  -33.4100 H        79 ALA   -0.5100
   1313 N         -80.0230   -6.4780  -36.4450 N.am     80 VAL   -0.4700
   1314 CA        -79.0960   -7.5550  -36.8100 C.3      80 VAL    0.3100
   1315 C         -78.2120   -7.1770  -38.0040 C.2      80 VAL    0.0700
   1316 O         -77.0750   -7.6340  -38.0830 O.2      80 VAL    0.0900
   1317 CB        -79.7310   -8.9640  -36.9550 C.3      80 VAL   -0.0900
   1318 CG1       -80.4480   -9.3890  -35.6770 C.3      80 VAL    0.0900
   1319 CG2       -80.6630   -9.0490  -38.1620 C.3      80 VAL   -0.2700
   1320 HN        -80.9840   -6.6390  -36.6580 H        80 VAL    0.0900
   1321 HA        -78.3380   -7.5870  -36.0410 H        80 VAL    0.0900
   1322 HB        -78.9320   -9.7010  -37.1870 H        80 VAL    0.0900
   1323 HG11      -81.3640   -8.7790  -35.5330 H        80 VAL   -0.2700
   1324 HG12      -79.7800   -9.2380  -34.8020 H        80 VAL    0.0900
   1325 HG13      -80.7410  -10.4580  -35.7450 H        80 VAL    0.0900
   1326 HG21      -80.1000   -8.8310  -39.0960 H        80 VAL    0.0900
   1327 HG22      -81.4830   -8.3060  -38.0590 H        80 VAL    0.5100
   1328 HG23      -81.0920  -10.0710  -38.2380 H        80 VAL   -0.5100
   1329 N         -78.7290   -6.3280  -38.9180 N.am     81 HSD   -0.4700
   1330 CA        -77.9850   -5.8730  -40.0890 C.3      81 HSD    0.3100
   1331 C         -76.9160   -4.8660  -39.6960 C.2      81 HSD    0.0700
   1332 O         -75.8070   -4.9440  -40.2130 O.2      81 HSD    0.0900
   1333 CB        -78.9230   -5.2980  -41.1580 C.3      81 HSD   -0.0900
   1334 CG        -79.4250   -6.3300  -42.1140 C.ar     81 HSD    0.0900
   1335 CD2       -78.8780   -6.7830  -43.2670 C.ar     81 HSD    0.0900
   1336 ND1       -80.6120   -7.0080  -41.8880 N.ar     81 HSD   -0.3600
   1337 CE1       -80.7510   -7.8380  -42.9120 C.ar     81 HSD    0.3200
   1338 NE2       -79.7340   -7.7360  -43.7690 N.ar     81 HSD   -0.0500
   1339 HN        -79.6550   -5.9700  -38.8320 H        81 HSD    0.2500
   1340 HA        -77.4430   -6.7170  -40.4850 H        81 HSD    0.1300
   1341 HB1       -78.3750   -4.5230  -41.7370 H        81 HSD   -0.7000
   1342 HB2       -79.7960   -4.8300  -40.6560 H        81 HSD    0.2200
   1343 HD1       -81.2260   -6.8860  -41.1090 H        81 HSD    0.1000
   1344 HD2       -77.9630   -6.5180  -43.7790 H        81 HSD    0.5100
   1345 HE1       -81.6010   -8.5110  -43.0170 H        81 HSD   -0.5100
   1346 N         -77.2370   -3.9510  -38.7490 N.am     82 VAL   -0.4700
   1347 CA        -76.2900   -2.9470  -38.2570 C.3      82 VAL    0.3100
   1348 C         -75.1730   -3.5400  -37.3990 C.2      82 VAL    0.0700
   1349 O         -74.0280   -3.1180  -37.5500 O.2      82 VAL    0.0900
   1350 CB        -76.9190   -1.6610  -37.6530 C.3      82 VAL   -0.0900
   1351 CG1       -77.7770   -0.9310  -38.6760 C.3      82 VAL    0.0900
   1352 CG2       -77.7260   -1.9510  -36.3950 C.3      82 VAL   -0.2700
   1353 HN        -78.1450   -3.9220  -38.3400 H        82 VAL    0.0900
   1354 HA        -75.6670   -2.6730  -39.0940 H        82 VAL    0.0900
   1355 HB        -76.1080   -0.9850  -37.3090 H        82 VAL    0.0900
   1356 HG11      -78.7730   -1.4170  -38.7560 H        82 VAL   -0.2700
   1357 HG12      -77.2870   -0.9630  -39.6730 H        82 VAL    0.0900
   1358 HG13      -77.9220    0.1260  -38.3640 H        82 VAL    0.0900
   1359 HG21      -77.0730   -2.4060  -35.6200 H        82 VAL    0.0900
   1360 HG22      -78.5480   -2.6620  -36.6280 H        82 VAL    0.5100
   1361 HG23      -78.1520   -1.0070  -35.9930 H        82 VAL   -0.5100
   1362 N         -75.4890   -4.5350  -36.5310 N.am     83 ILE   -0.4700
   1363 CA        -74.5030   -5.2250  -35.6810 C.3      83 ILE    0.3100
   1364 C         -73.5350   -6.0480  -36.5440 C.2      83 ILE    0.0700
   1365 O         -72.3240   -5.9610  -36.3380 O.2      83 ILE    0.0900
   1366 CB        -75.1490   -6.0470  -34.5200 C.3      83 ILE   -0.0900
   1367 CG1       -75.8560   -5.1100  -33.4970 C.3      83 ILE    0.0900
   1368 CG2       -74.0980   -6.9220  -33.8130 C.3      83 ILE   -0.2700
   1369 CD        -76.7920   -5.7970  -32.4410 C.3      83 ILE    0.0900
   1370 HN        -76.4290   -4.8490  -36.4280 H        83 ILE    0.0900
   1371 HA        -73.8490   -4.4700  -35.2700 H        83 ILE    0.0900
   1372 HB        -75.9500   -6.6960  -34.9320 H        83 ILE   -0.1800
   1373 HG11      -76.4710   -4.3850  -34.0700 H        83 ILE    0.0900
   1374 HG12      -75.0690   -4.5590  -32.9420 H        83 ILE    0.0900
   1375 HG21      -73.2950   -6.2850  -33.3860 H        83 ILE   -0.2700
   1376 HG22      -73.6420   -7.6270  -34.5410 H        83 ILE    0.0900
   1377 HG23      -74.5750   -7.4920  -32.9870 H        83 ILE    0.0900
   1378 HD1       -76.2100   -6.5170  -31.8270 H        83 ILE    0.0900
   1379 HD2       -77.6060   -6.3480  -32.9580 H        83 ILE    0.5100
   1380 HD3       -77.2290   -5.0290  -31.7680 H        83 ILE   -0.5100
   1381 N         -74.0650   -6.8080  -37.5310 N.am     84 TYR   -0.4700
   1382 CA        -73.2720   -7.6090  -38.4700 C.3      84 TYR    0.3100
   1383 C         -72.2840   -6.7250  -39.2330 C.2      84 TYR    0.0700
   1384 O         -71.1220   -7.1070  -39.3670 O.2      84 TYR    0.0900
   1385 CB        -74.1820   -8.3960  -39.4440 C.3      84 TYR   -0.1800
   1386 CG        -73.5050   -8.9030  -40.7060 C.ar     84 TYR    0.0900
   1387 CD1       -72.8040  -10.1060  -40.7110 C.ar     84 TYR    0.0900
   1388 CD2       -73.6150   -8.2080  -41.9070 C.ar     84 TYR    0.0000
   1389 CE1       -72.2030  -10.5900  -41.8730 C.ar     84 TYR   -0.1150
   1390 CE2       -73.0150   -8.6830  -43.0750 C.ar     84 TYR    0.1150
   1391 CZ        -72.3130   -9.8760  -43.0550 C.ar     84 TYR   -0.1150
   1392 OH        -71.7200  -10.3460  -44.2050 O.3      84 TYR    0.1150
   1393 HN        -75.0510   -6.8570  -37.6650 H        84 TYR    0.1100
   1394 HA        -72.6660   -8.2920  -37.8940 H        84 TYR   -0.5400
   1395 HB1       -75.0130   -7.7350  -39.7700 H        84 TYR    0.4300
   1396 HB2       -74.5850   -9.2870  -38.9170 H        84 TYR   -0.1150
   1397 HD1       -72.7240  -10.6750  -39.7970 H        84 TYR    0.1150
   1398 HD2       -74.1730   -7.2840  -41.9350 H        84 TYR   -0.1150
   1399 HE1       -71.6520  -11.5200  -41.8520 H        84 TYR    0.1150
   1400 HE2       -73.1000   -8.1190  -43.9930 H        84 TYR    0.5100
   1401 HH        -72.0950  -11.2060  -44.4030 H        84 TYR   -0.5100
   1402 N         -72.7530   -5.5480  -39.7140 N.am     85 THR   -0.4700
   1403 CA        -71.9670   -4.5610  -40.4600 C.3      85 THR    0.3100
   1404 C         -70.8960   -3.9210  -39.5820 C.2      85 THR    0.0700
   1405 O         -69.7820   -3.6950  -40.0560 O.2      85 THR    0.0900
   1406 CB        -72.8960   -3.5450  -41.1310 C.3      85 THR    0.1400
   1407 CG2       -72.1560   -2.5640  -42.0340 C.3      85 THR    0.0900
   1408 OG1       -73.8710   -4.2550  -41.8950 O.3      85 THR   -0.6600
   1409 HN        -73.7040   -5.2910  -39.5730 H        85 THR    0.4300
   1410 HA        -71.3840   -5.0850  -41.2020 H        85 THR   -0.2700
   1411 HB        -73.4110   -2.9300  -40.3620 H        85 THR    0.0900
   1412 HG1       -74.5990   -3.6440  -42.0310 H        85 THR    0.0900
   1413 HG21      -71.6290   -3.1140  -42.8420 H        85 THR    0.0900
   1414 HG22      -71.4060   -1.9980  -41.4420 H        85 THR    0.5100
   1415 HG23      -72.8780   -1.8580  -42.4980 H        85 THR   -0.5100
   1416 N         -71.2270   -3.6370  -38.3030 N.am     86 VAL   -0.4700
   1417 CA        -70.2860   -3.0750  -37.3270 C.3      86 VAL    0.3100
   1418 C         -69.1410   -4.0760  -37.0950 C.2      86 VAL    0.0700
   1419 O         -67.9910   -3.7160  -37.3140 O.2      86 VAL    0.0900
   1420 CB        -70.9820   -2.5780  -36.0240 C.3      86 VAL   -0.0900
   1421 CG1       -70.0180   -2.5230  -34.8410 C.3      86 VAL    0.0900
   1422 CG2       -71.6300   -1.2150  -36.2410 C.3      86 VAL   -0.2700
   1423 HN        -72.1480   -3.8020  -37.9590 H        86 VAL    0.0900
   1424 HA        -69.7780   -2.2520  -37.8060 H        86 VAL    0.0900
   1425 HB        -71.8170   -3.2670  -35.7760 H        86 VAL    0.0900
   1426 HG11      -69.0940   -1.9760  -35.1260 H        86 VAL   -0.2700
   1427 HG12      -69.7390   -3.5530  -34.5310 H        86 VAL    0.0900
   1428 HG13      -70.4950   -1.9920  -33.9890 H        86 VAL    0.0900
   1429 HG21      -72.3940   -1.2790  -37.0450 H        86 VAL    0.0900
   1430 HG22      -70.8590   -0.4730  -36.5430 H        86 VAL    0.5100
   1431 HG23      -72.1270   -0.8780  -35.3060 H        86 VAL   -0.5100
   1432 N         -69.4620   -5.3490  -36.7560 N.am     87 ASN   -0.4700
   1433 CA        -68.4780   -6.4260  -36.5580 C.3      87 ASN    0.3100
   1434 C         -67.6350   -6.6740  -37.8230 C.2      87 ASN    0.0700
   1435 O         -66.4600   -7.0230  -37.7200 O.2      87 ASN    0.0900
   1436 CB        -69.1700   -7.7290  -36.0980 C.3      87 ASN   -0.1800
   1437 CG        -68.2560   -8.9350  -35.9690 C.2      87 ASN    0.0900
   1438 ND2       -67.2920   -8.8730  -35.0530 N.am     87 ASN    0.0900
   1439 OD1       -68.3920   -9.9240  -36.6930 O.2      87 ASN    0.5500
   1440 HN        -70.4110   -5.6180  -36.6220 H        87 ASN   -0.5500
   1441 HA        -67.7690   -6.0960  -35.8120 H        87 ASN   -0.6200
   1442 HB1       -69.9640   -7.9800  -36.8320 H        87 ASN    0.3200
   1443 HB2       -69.6350   -7.5460  -35.1060 H        87 ASN    0.3000
   1444 HD21      -66.6670   -9.6450  -34.9320 H        87 ASN    0.5100
   1445 HD22      -67.1940   -8.0570  -34.4840 H        87 ASN   -0.5100
   1446 N         -68.2380   -6.4670  -39.0070 N.am     88 LEU   -0.4700
   1447 CA        -67.6190   -6.6420  -40.3180 C.3      88 LEU    0.3100
   1448 C         -66.4290   -5.6990  -40.4840 C.2      88 LEU    0.0700
   1449 O         -65.2910   -6.1600  -40.5580 O.2      88 LEU    0.0900
   1450 CB        -68.6920   -6.3800  -41.3950 C.3      88 LEU   -0.1800
   1451 CG        -68.5760   -7.0240  -42.7700 C.3      88 LEU    0.0900
   1452 CD1       -68.3640   -8.5380  -42.6780 C.3      88 LEU    0.0900
   1453 CD2       -69.8320   -6.7350  -43.5870 C.3      88 LEU   -0.0900
   1454 HN        -69.1870   -6.1690  -39.0400 H        88 LEU    0.0900
   1455 HA        -67.2400   -7.6510  -40.3890 H        88 LEU   -0.2700
   1456 HB1       -68.7190   -5.2830  -41.5590 H        88 LEU    0.0900
   1457 HB2       -69.6610   -6.7090  -40.9700 H        88 LEU    0.0900
   1458 HG        -67.7180   -6.5720  -43.3100 H        88 LEU    0.0900
   1459 HD11      -69.1200   -8.9890  -42.0000 H        88 LEU   -0.2700
   1460 HD12      -67.3520   -8.7540  -42.2740 H        88 LEU    0.0900
   1461 HD13      -68.4710   -8.9970  -43.6840 H        88 LEU    0.0900
   1462 HD21      -69.9610   -5.6390  -43.7130 H        88 LEU    0.0900
   1463 HD22      -70.7240   -7.1400  -43.0650 H        88 LEU    0.5100
   1464 HD23      -69.7450   -7.1990  -44.5930 H        88 LEU   -0.5100
   1465 N         -66.6860   -4.3810  -40.4590 N.am     89 TYR   -0.4700
   1466 CA        -65.6740   -3.3380  -40.6290 C.3      89 TYR    0.3100
   1467 C         -64.7520   -3.0910  -39.4220 C.2      89 TYR    0.0700
   1468 O         -63.5960   -2.7280  -39.6210 O.2      89 TYR    0.0900
   1469 CB        -66.3240   -2.0260  -41.1180 C.3      89 TYR   -0.1800
   1470 CG        -67.0140   -2.1300  -42.4640 C.ar     89 TYR    0.0900
   1471 CD1       -66.2860   -2.3520  -43.6290 C.ar     89 TYR    0.0900
   1472 CD2       -68.3910   -1.9670  -42.5770 C.ar     89 TYR    0.0000
   1473 CE1       -66.9150   -2.4390  -44.8730 C.ar     89 TYR   -0.1150
   1474 CE2       -69.0290   -2.0310  -43.8190 C.ar     89 TYR    0.1150
   1475 CZ        -68.2870   -2.2700  -44.9650 C.ar     89 TYR   -0.1150
   1476 OH        -68.9100   -2.3380  -46.1900 O.3      89 TYR    0.1150
   1477 HN        -67.6120   -4.0450  -40.3190 H        89 TYR    0.1100
   1478 HA        -64.9500   -3.6890  -41.3480 H        89 TYR   -0.5400
   1479 HB1       -65.5390   -1.2460  -41.2140 H        89 TYR    0.4300
   1480 HB2       -67.0930   -1.7050  -40.3820 H        89 TYR   -0.1150
   1481 HD1       -65.2140   -2.4590  -43.5710 H        89 TYR    0.1150
   1482 HD2       -68.9790   -1.7890  -41.6890 H        89 TYR   -0.1150
   1483 HE1       -66.3330   -2.6390  -45.7620 H        89 TYR    0.1150
   1484 HE2       -70.0980   -1.8940  -43.8850 H        89 TYR    0.5100
   1485 HH        -69.8580   -2.3560  -46.0400 H        89 TYR   -0.5100
   1486 N         -65.2480   -3.2770  -38.1840 N.am     90 SER   -0.4700
   1487 CA        -64.4590   -3.0400  -36.9730 C.3      90 SER    0.3100
   1488 C         -63.3900   -4.0970  -36.7110 C.2      90 SER    0.0700
   1489 O         -62.2580   -3.7270  -36.3990 O.2      90 SER    0.0900
   1490 CB        -65.3510   -2.8500  -35.7460 C.3      90 SER    0.0500
   1491 OG        -66.0320   -4.0470  -35.4050 O.3      90 SER    0.0900
   1492 HN        -66.1830   -3.5880  -38.0350 H        90 SER    0.0900
   1493 HA        -63.8600   -2.1560  -37.1370 H        90 SER   -0.6600
   1494 HB1       -66.1060   -2.0630  -35.9570 H        90 SER    0.4300
   1495 HB2       -64.7260   -2.5410  -34.8800 H        90 SER    0.5100
   1496 HG1       -66.7800   -4.1060  -36.0040 H        90 SER   -0.5100
   1497 N         -63.7400   -5.4030  -36.8350 N.am     91 SER   -0.4700
   1498 CA        -62.8150   -6.5190  -36.5980 C.3      91 SER    0.3100
   1499 C         -61.5500   -6.4190  -37.4420 C.2      91 SER    0.0700
   1500 O         -60.4470   -6.5030  -36.8960 O.2      91 SER    0.0900
   1501 CB        -63.4980   -7.8640  -36.8310 C.3      91 SER    0.0500
   1502 OG        -63.9460   -7.9820  -38.1720 O.3      91 SER    0.0900
   1503 HN        -64.6640   -5.6670  -37.0980 H        91 SER    0.0900
   1504 HA        -62.4660   -6.4490  -35.5780 H        91 SER   -0.6600
   1505 HB1       -64.3740   -7.9580  -36.1540 H        91 SER    0.4300
   1506 HB2       -62.7800   -8.6870  -36.6230 H        91 SER    0.5100
   1507 HG1       -64.8400   -7.6340  -38.1830 H        91 SER   -0.5100
   1508 N         -61.7080   -6.1910  -38.7620 N.am     92 VAL   -0.4700
   1509 CA        -60.5880   -6.0610  -39.6900 C.3      92 VAL    0.3100
   1510 C         -59.6850   -4.8590  -39.3770 C.2      92 VAL    0.0700
   1511 O         -58.4600   -5.0090  -39.3930 O.2      92 VAL    0.0900
   1512 CB        -60.9980   -6.2020  -41.1850 C.3      92 VAL   -0.0900
   1513 CG1       -61.7180   -4.9590  -41.7170 C.3      92 VAL    0.0900
   1514 CG2       -59.8040   -6.5720  -42.0570 C.3      92 VAL   -0.2700
   1515 HN        -62.6130   -6.1000  -39.1690 H        92 VAL    0.0900
   1516 HA        -59.8720   -6.8290  -39.4380 H        92 VAL    0.0900
   1517 HB        -61.6710   -7.0790  -41.2900 H        92 VAL    0.0900
   1518 HG11      -61.0050   -4.1110  -41.8020 H        92 VAL   -0.2700
   1519 HG12      -62.5340   -4.6670  -41.0210 H        92 VAL    0.0900
   1520 HG13      -62.1410   -5.1680  -42.7220 H        92 VAL    0.0900
   1521 HG21      -59.3740   -7.5420  -41.7230 H        92 VAL    0.0900
   1522 HG22      -59.0210   -5.7900  -41.9770 H        92 VAL    0.5100
   1523 HG23      -60.1260   -6.6740  -43.1160 H        92 VAL   -0.5100
   1524 N         -60.2770   -3.6930  -39.0330 N.am     93 TRP   -0.4700
   1525 CA        -59.4910   -2.5080  -38.7070 C.3      93 TRP    0.3100
   1526 C         -58.8220   -2.5360  -37.3430 C.2      93 TRP    0.0700
   1527 O         -57.7840   -1.8960  -37.1790 O.2      93 TRP    0.0900
   1528 CB        -60.2200   -1.2070  -39.0450 C.3      93 TRP   -0.1800
   1529 CG        -60.3140   -0.9950  -40.5290 C.ar     93 TRP    0.0900
   1530 CD1       -61.3230   -1.4000  -41.3510 C.ar     93 TRP    0.0900
   1531 CD2       -59.3060   -0.4260  -41.3810 C.ar     93 TRP   -0.0300
   1532 CE2       -59.8040   -0.4700  -42.7030 C.ar     93 TRP   -0.1500
   1533 CE3       -58.0520    0.1640  -41.1500 C.ar     93 TRP    0.2200
   1534 NE1       -61.0290   -1.0830  -42.6570 N.ar     93 TRP   -0.5100
   1535 CZ2       -59.0870    0.0450  -43.7910 C.ar     93 TRP    0.3700
   1536 CZ3       -57.3420    0.6660  -42.2290 C.ar     93 TRP    0.2400
   1537 CH2       -57.8560    0.6040  -43.5300 C.ar     93 TRP    0.1100
   1538 HN        -61.2680   -3.5920  -38.9880 H        93 TRP   -0.2500
   1539 HA        -58.5680   -2.5650  -39.2650 H        93 TRP    0.1700
   1540 HB1       -59.6710   -0.3530  -38.5950 H        93 TRP   -0.2000
   1541 HB2       -61.2470   -1.2430  -38.6230 H        93 TRP    0.1400
   1542 HD1       -62.2250   -1.8980  -41.0240 H        93 TRP   -0.2700
   1543 HE1       -61.6000   -1.2650  -43.4270 H        93 TRP    0.1600
   1544 HE3       -57.6340    0.2330  -40.1570 H        93 TRP   -0.1400
   1545 HZ2       -59.4700    0.0160  -44.8000 H        93 TRP    0.1400
   1546 HZ3       -56.3740    1.1140  -42.0640 H        93 TRP    0.5100
   1547 HH2       -57.2740    1.0020  -44.3470 H        93 TRP   -0.5100
   1548 N         -59.3520   -3.3480  -36.3890 N.am     94 ILE   -0.4700
   1549 CA        -58.7400   -3.5800  -35.0700 C.3      94 ILE    0.3100
   1550 C         -57.4370   -4.3560  -35.3170 C.2      94 ILE    0.0700
   1551 O         -56.4000   -4.0120  -34.7550 O.2      94 ILE    0.0900
   1552 CB        -59.7120   -4.2940  -34.0770 C.3      94 ILE   -0.0900
   1553 CG1       -60.6770   -3.2780  -33.4320 C.3      94 ILE    0.0900
   1554 CG2       -58.9480   -5.0590  -32.9890 C.3      94 ILE   -0.2700
   1555 CD        -62.0350   -3.8340  -32.9980 C.3      94 ILE    0.0900
   1556 HN        -60.2060   -3.8370  -36.5490 H        94 ILE    0.0900
   1557 HA        -58.4500   -2.6200  -34.6720 H        94 ILE    0.0900
   1558 HB        -60.3500   -5.0070  -34.6440 H        94 ILE   -0.1800
   1559 HG11      -60.8590   -2.4640  -34.1640 H        94 ILE    0.0900
   1560 HG12      -60.1780   -2.8530  -32.5360 H        94 ILE    0.0900
   1561 HG21      -58.0700   -4.4680  -32.6510 H        94 ILE   -0.2700
   1562 HG22      -58.5890   -6.0300  -33.3900 H        94 ILE    0.0900
   1563 HG23      -59.6120   -5.2380  -32.1160 H        94 ILE    0.0900
   1564 HD1       -61.8930   -4.6410  -32.2460 H        94 ILE    0.0900
   1565 HD2       -62.5680   -4.2570  -33.8750 H        94 ILE    0.5100
   1566 HD3       -62.6460   -3.0270  -32.5410 H        94 ILE   -0.5100
   1567 N         -57.4880   -5.3500  -36.2290 N.am     95 LEU   -0.4700
   1568 CA        -56.3310   -6.1350  -36.6600 C.3      95 LEU    0.3100
   1569 C         -55.2940   -5.2390  -37.3600 C.2      95 LEU    0.0700
   1570 O         -54.0930   -5.4470  -37.1730 O.2      95 LEU    0.0900
   1571 CB        -56.7590   -7.2850  -37.5880 C.3      95 LEU   -0.1800
   1572 CG        -57.6520   -8.3550  -36.9650 C.3      95 LEU    0.0900
   1573 CD1       -58.4390   -9.0460  -38.0100 C.3      95 LEU    0.0900
   1574 CD2       -56.8460   -9.3680  -36.1880 C.3      95 LEU   -0.0900
   1575 HN        -58.3480   -5.6010  -36.6640 H        95 LEU    0.0900
   1576 HA        -55.8470   -6.5280  -35.7780 H        95 LEU   -0.2700
   1577 HB1       -55.8390   -7.7830  -37.9610 H        95 LEU    0.0900
   1578 HB2       -57.3040   -6.8430  -38.4480 H        95 LEU    0.0900
   1579 HG        -58.3430   -7.8790  -36.2360 H        95 LEU    0.0900
   1580 HD11      -57.7590   -9.5320  -38.7410 H        95 LEU   -0.2700
   1581 HD12      -59.0750   -8.3120  -38.5500 H        95 LEU    0.0900
   1582 HD13      -59.0790   -9.8260  -37.5460 H        95 LEU    0.0900
   1583 HD21      -56.2880   -8.8640  -35.3690 H        95 LEU    0.0900
   1584 HD22      -56.1160   -9.8660  -36.8600 H        95 LEU    0.5100
   1585 HD23      -57.5230  -10.1270  -35.7410 H        95 LEU   -0.5100
   1586 N         -55.7650   -4.2200  -38.1370 N.am     96 ALA   -0.4700
   1587 CA        -54.9220   -3.2320  -38.8070 C.3      96 ALA    0.3100
   1588 C         -54.2310   -2.3510  -37.7570 C.2      96 ALA    0.0700
   1589 O         -53.0880   -1.9340  -37.9550 O.2      96 ALA    0.0900
   1590 CB        -55.7600   -2.3760  -39.7400 C.3      96 ALA   -0.2700
   1591 HN        -56.7440   -4.1030  -38.2840 H        96 ALA    0.0900
   1592 HA        -54.1610   -3.7610  -39.3620 H        96 ALA    0.0900
   1593 HB1       -56.4260   -1.7090  -39.1510 H        96 ALA    0.0900
   1594 HB2       -56.3890   -3.0240  -40.3860 H        96 ALA    0.5100
   1595 HB3       -55.0990   -1.7470  -40.3740 H        96 ALA   -0.5100
   1596 N         -54.9250   -2.0970  -36.6220 N.am     97 PHE   -0.4700
   1597 CA        -54.4020   -1.3350  -35.4920 C.3      97 PHE    0.3100
   1598 C         -53.4000   -2.1740  -34.7030 C.2      97 PHE    0.0700
   1599 O         -52.4480   -1.6130  -34.1610 O.2      97 PHE    0.0900
   1600 CB        -55.5440   -0.8050  -34.6060 C.3      97 PHE   -0.1800
   1601 CG        -55.9090    0.6400  -34.8620 C.ar     97 PHE    0.0900
   1602 CD1       -56.5200    1.0250  -36.0530 C.ar     97 PHE    0.0900
   1603 CD2       -55.6470    1.6210  -33.9100 C.ar     97 PHE    0.0000
   1604 CE1       -56.8450    2.3600  -36.2900 C.ar     97 PHE   -0.1150
   1605 CE2       -55.9850    2.9570  -34.1430 C.ar     97 PHE    0.1150
   1606 CZ        -56.5850    3.3150  -35.3300 C.ar     97 PHE   -0.1150
   1607 HN        -55.8560   -2.4310  -36.5060 H        97 PHE    0.1150
   1608 HA        -53.8230   -0.5130  -35.8850 H        97 PHE   -0.1150
   1609 HB1       -55.2420   -0.8820  -33.5390 H        97 PHE    0.1150
   1610 HB2       -56.4570   -1.4100  -34.7890 H        97 PHE   -0.1150
   1611 HD1       -56.7450    0.2800  -36.8010 H        97 PHE    0.1150
   1612 HD2       -55.1740    1.3460  -32.9780 H        97 PHE   -0.1150
   1613 HE1       -57.3020    2.6470  -37.2260 H        97 PHE    0.1150
   1614 HE2       -55.7760    3.7060  -33.3950 H        97 PHE    0.5100
   1615 HZ        -56.8510    4.3460  -35.5090 H        97 PHE   -0.5100
   1616 N         -53.5920   -3.5270  -34.6690 N.am     98 ILE   -0.4700
   1617 CA        -52.6660   -4.4830  -34.0360 C.3      98 ILE    0.3100
   1618 C         -51.3990   -4.5180  -34.9020 C.2      98 ILE    0.0700
   1619 O         -50.2880   -4.5080  -34.3740 O.2      98 ILE    0.0900
   1620 CB        -53.2710   -5.9090  -33.8330 C.3      98 ILE   -0.0900
   1621 CG1       -54.5160   -5.8800  -32.9270 C.3      98 ILE    0.0900
   1622 CG2       -52.2300   -6.8430  -33.2310 C.3      98 ILE   -0.2700
   1623 CD        -55.2900   -7.2180  -32.7530 C.3      98 ILE    0.0900
   1624 HN        -54.3960   -3.9400  -35.0880 H        98 ILE    0.0900
   1625 HA        -52.3860   -4.0700  -33.0780 H        98 ILE    0.0900
   1626 HB        -53.6050   -6.3110  -34.8130 H        98 ILE   -0.1800
   1627 HG11      -55.2220   -5.1340  -33.3470 H        98 ILE    0.0900
   1628 HG12      -54.1940   -5.5440  -31.9190 H        98 ILE    0.0900
   1629 HG21      -51.8930   -6.4550  -32.2460 H        98 ILE   -0.2700
   1630 HG22      -51.3490   -6.9120  -33.9050 H        98 ILE    0.0900
   1631 HG23      -52.6680   -7.8530  -33.0830 H        98 ILE    0.0900
   1632 HD1       -54.6880   -7.9320  -32.1510 H        98 ILE    0.0900
   1633 HD2       -55.4880   -7.6720  -33.7480 H        98 ILE    0.5100
   1634 HD3       -56.2520   -7.0340  -32.2280 H        98 ILE   -0.5100
   1635 N         -51.5870   -4.5170  -36.2370 N.am     99 SER   -0.4700
   1636 CA        -50.5320   -4.4980  -37.2460 C.3      99 SER    0.3100
   1637 C         -49.7050   -3.2040  -37.1660 C.2      99 SER    0.0700
   1638 O         -48.4950   -3.2360  -37.4000 O.2      99 SER    0.0900
   1639 CB        -51.1440   -4.6530  -38.6360 C.3      99 SER    0.0500
   1640 OG        -50.1400   -4.7180  -39.6350 O.3      99 SER    0.0900
   1641 HN        -52.5090   -4.5310  -36.6110 H        99 SER    0.0900
   1642 HA        -49.8500   -5.3100  -37.0400 H        99 SER   -0.6600
   1643 HB1       -51.8000   -3.7830  -38.8520 H        99 SER    0.4300
   1644 HB2       -51.7430   -5.5870  -38.6760 H        99 SER    0.5100
   1645 HG1       -49.6530   -3.8940  -39.5750 H        99 SER   -0.5100
   1646 N         -50.3610   -2.0710  -36.8270 N.am    100 LEU   -0.4700
   1647 CA        -49.7300   -0.7590  -36.6580 C.3     100 LEU    0.3100
   1648 C         -48.8790   -0.7150  -35.3910 C.2     100 LEU    0.0700
   1649 O         -47.8120   -0.0970  -35.4000 O.2     100 LEU    0.0900
   1650 CB        -50.7930    0.3580  -36.6010 C.3     100 LEU   -0.1800
   1651 CG        -50.7390    1.4760  -37.6650 C.3     100 LEU    0.0900
   1652 CD1       -49.3840    2.2020  -37.6830 C.3     100 LEU    0.0900
   1653 CD2       -51.1510    0.9700  -39.0540 C.3     100 LEU   -0.0900
   1654 HN        -51.3450   -2.0810  -36.6720 H       100 LEU    0.0900
   1655 HA        -49.0650   -0.5990  -37.4940 H       100 LEU   -0.2700
   1656 HB1       -50.7070    0.8440  -35.6070 H       100 LEU    0.0900
   1657 HB2       -51.7870   -0.1270  -36.6810 H       100 LEU    0.0900
   1658 HG        -51.5400    2.2150  -37.4520 H       100 LEU    0.0900
   1659 HD11      -48.5960    1.5280  -38.0810 H       100 LEU   -0.2700
   1660 HD12      -49.1050    2.5040  -36.6510 H       100 LEU    0.0900
   1661 HD13      -49.4450    3.1000  -38.3330 H       100 LEU    0.0900
   1662 HD21      -52.1900    0.5790  -39.0250 H       100 LEU    0.0900
   1663 HD22      -50.4720    0.1500  -39.3750 H       100 LEU    0.5100
   1664 HD23      -51.1060    1.8020  -39.7890 H       100 LEU   -0.5100
   1665 N         -49.3580   -1.3750  -34.3060 N.am    101 ASP   -0.4700
   1666 CA        -48.7020   -1.4610  -33.0000 C.3     101 ASP    0.3100
   1667 C         -47.3630   -2.1810  -33.1120 C.2     101 ASP    0.0700
   1668 O         -46.3660   -1.6840  -32.5920 O.2     101 ASP    0.0900
   1669 CB        -49.6240   -2.1680  -31.9850 C.3     101 ASP   -0.2800
   1670 CG        -49.2240   -1.9960  -30.5320 C.2     101 ASP    0.0900
   1671 OD1       -48.7930   -2.9960  -29.9100 O.co2   101 ASP    0.0900
   1672 OD2       -49.3760   -0.8750  -30.0020 O.co2   101 ASP    0.6200
   1673 HN        -50.2270   -1.8570  -34.3570 H       101 ASP   -0.7600
   1674 HA        -48.4790   -0.4580  -32.6690 H       101 ASP   -0.7600
   1675 HB1       -49.6270   -3.2560  -32.2120 H       101 ASP    0.5100
   1676 HB2       -50.6530   -1.7670  -32.1060 H       101 ASP   -0.5100
   1677 N         -47.3340   -3.3260  -33.8390 N.am    102 ARG   -0.4700
   1678 CA        -46.1340   -4.1450  -34.0700 C.3     102 ARG    0.3100
   1679 C         -45.0350   -3.4060  -34.8130 C.2     102 ARG    0.0700
   1680 O         -43.8630   -3.7280  -34.6470 O.2     102 ARG    0.0900
   1681 CB        -46.4720   -5.4830  -34.7640 C.3     102 ARG   -0.1800
   1682 CG        -47.2650   -6.4630  -33.9020 C.3     102 ARG    0.0900
   1683 CD        -46.4640   -7.0050  -32.7300 C.3     102 ARG    0.0900
   1684 NE        -46.6240   -6.1840  -31.5280 N.pl3   102 ARG   -0.1800
   1685 CZ        -46.1070   -6.4830  -30.3420 C.cat   102 ARG    0.0900
   1686 NH1       -46.3120   -5.6850  -29.3020 N.pl3   102 ARG    0.0900
   1687 NH2       -45.3860   -7.5870  -30.1810 N.pl3   102 ARG    0.2000
   1688 HN        -48.1630   -3.6760  -34.2660 H       102 ARG    0.0900
   1689 HA        -45.6740   -4.3330  -33.1120 H       102 ARG    0.0900
   1690 HB1       -45.5210   -5.9720  -35.0610 H       102 ARG   -0.7000
   1691 HB2       -47.0650   -5.2620  -35.6760 H       102 ARG    0.4400
   1692 HG1       -47.5890   -7.3140  -34.5380 H       102 ARG    0.6400
   1693 HG2       -48.1660   -5.9440  -33.5100 H       102 ARG   -0.8000
   1694 HD1       -45.3840   -7.0170  -32.9890 H       102 ARG    0.4600
   1695 HD2       -46.8090   -8.0320  -32.4850 H       102 ARG    0.4600
   1696 HE        -47.1600   -5.3440  -31.6040 H       102 ARG   -0.8000
   1697 HH11      -46.8600   -4.8550  -29.4100 H       102 ARG    0.4600
   1698 HH12      -45.9210   -5.9140  -28.4110 H       102 ARG    0.4600
   1699 HH21      -45.2300   -8.2000  -30.9550 H       102 ARG    0.5100
   1700 HH22      -44.9990   -7.8050  -29.2840 H       102 ARG   -0.5100
   1701 N         -45.4170   -2.4140  -35.6250 N.am    103 TYR   -0.4700
   1702 CA        -44.4920   -1.5590  -36.3450 C.3     103 TYR    0.3100
   1703 C         -43.8600   -0.6130  -35.3130 C.2     103 TYR    0.0700
   1704 O         -42.6430   -0.6090  -35.1370 O.2     103 TYR    0.0900
   1705 CB        -45.2360   -0.7900  -37.4670 C.3     103 TYR   -0.1800
   1706 CG        -44.4010    0.2820  -38.1310 C.ar    103 TYR    0.0900
   1707 CD1       -43.5620   -0.0200  -39.1990 C.ar    103 TYR    0.0900
   1708 CD2       -44.4360    1.6020  -37.6820 C.ar    103 TYR    0.0000
   1709 CE1       -42.7620    0.9540  -39.7900 C.ar    103 TYR   -0.1150
   1710 CE2       -43.6470    2.5870  -38.2700 C.ar    103 TYR    0.1150
   1711 CZ        -42.8080    2.2590  -39.3250 C.ar    103 TYR   -0.1150
   1712 OH        -42.0220    3.2220  -39.9150 O.3     103 TYR    0.1150
   1713 HN        -46.3810   -2.2130  -35.7740 H       103 TYR    0.1100
   1714 HA        -43.7170   -2.1810  -36.7660 H       103 TYR   -0.5400
   1715 HB1       -46.1310   -0.2900  -37.0380 H       103 TYR    0.4300
   1716 HB2       -45.5420   -1.5050  -38.2600 H       103 TYR   -0.1150
   1717 HD1       -43.5310   -1.0320  -39.5770 H       103 TYR    0.1150
   1718 HD2       -45.0890    1.8650  -36.8630 H       103 TYR   -0.1150
   1719 HE1       -42.1070    0.6950  -40.6080 H       103 TYR    0.1150
   1720 HE2       -43.6870    3.6030  -37.9060 H       103 TYR    0.5100
   1721 HH        -41.6410    2.8470  -40.7120 H       103 TYR   -0.5100
   1722 N         -44.6970    0.1500  -34.6150 N.am    104 LEU   -0.4700
   1723 CA        -44.2230    1.0730  -33.5910 C.3     104 LEU    0.3100
   1724 C         -43.3600    0.3860  -32.5350 C.2     104 LEU    0.0700
   1725 O         -42.2600    0.8450  -32.2280 O.2     104 LEU    0.0900
   1726 CB        -45.4050    1.7780  -32.9190 C.3     104 LEU   -0.1800
   1727 CG        -46.1940    2.7580  -33.7910 C.3     104 LEU    0.0900
   1728 CD1       -47.5170    3.1180  -33.1340 C.3     104 LEU    0.0900
   1729 CD2       -45.3720    4.0080  -34.0710 C.3     104 LEU   -0.0900
   1730 HN        -45.6830    0.1260  -34.7600 H       104 LEU    0.0900
   1731 HA        -43.5750    1.7950  -34.0640 H       104 LEU   -0.2700
   1732 HB1       -45.0140    2.3390  -32.0440 H       104 LEU    0.0900
   1733 HB2       -46.1090    0.9970  -32.5610 H       104 LEU    0.0900
   1734 HG        -46.3890    2.2940  -34.7800 H       104 LEU    0.0900
   1735 HD11      -47.3500    3.4230  -32.0780 H       104 LEU   -0.2700
   1736 HD12      -48.1970    2.2380  -33.1450 H       104 LEU    0.0900
   1737 HD13      -47.9920    3.9630  -33.6760 H       104 LEU    0.0900
   1738 HD21      -44.5290    3.7670  -34.7540 H       104 LEU    0.0900
   1739 HD22      -44.9550    4.4080  -33.1220 H       104 LEU    0.5100
   1740 HD23      -46.0090    4.7800  -34.5530 H       104 LEU   -0.5100
   1741 N         -43.8560   -0.7160  -31.9770 N.am    105 ALA   -0.4700
   1742 CA        -43.1570   -1.4050  -30.9350 C.3     105 ALA    0.3100
   1743 C         -41.8250   -1.9180  -31.3730 C.2     105 ALA    0.0700
   1744 O         -40.8980   -1.9500  -30.6000 O.2     105 ALA    0.0900
   1745 CB        -44.1250   -2.2120  -30.1190 C.3     105 ALA   -0.2700
   1746 HN        -44.7290   -1.1080  -32.2570 H       105 ALA    0.0900
   1747 HA        -42.6620   -0.6700  -30.3160 H       105 ALA    0.0900
   1748 HB1       -44.0930   -3.2770  -30.4320 H       105 ALA    0.0900
   1749 HB2       -45.1580   -1.8280  -30.2690 H       105 ALA    0.5100
   1750 HB3       -43.8570   -2.1520  -29.0430 H       105 ALA   -0.5100
   1751 N         -41.7080   -2.3170  -32.6230 N.am    106 ILE   -0.4700
   1752 CA        -40.4060   -2.6450  -33.1410 C.3     106 ILE    0.3100
   1753 C         -39.5740   -1.7220  -33.9570 C.2     106 ILE    0.0700
   1754 O         -38.3890   -1.5770  -33.7440 O.2     106 ILE    0.0900
   1755 CB        -40.7880   -3.7720  -34.0460 C.3     106 ILE   -0.0900
   1756 CG1       -41.5450   -4.8420  -33.2820 C.3     106 ILE    0.0900
   1757 CG2       -39.5570   -4.3910  -34.6190 C.3     106 ILE   -0.2700
   1758 CD        -41.3600   -6.2160  -33.8640 C.3     106 ILE    0.0900
   1759 HN        -42.4850   -2.4070  -33.2430 H       106 ILE    0.0900
   1760 HA        -39.7420   -2.9500  -32.3490 H       106 ILE    0.0900
   1761 HB        -41.4310   -3.3900  -34.8680 H       106 ILE   -0.1800
   1762 HG11      -42.6270   -4.5920  -33.2930 H       106 ILE    0.0900
   1763 HG12      -41.1880   -4.8500  -32.2300 H       106 ILE    0.0900
   1764 HG21      -38.9110   -4.7810  -33.8040 H       106 ILE   -0.2700
   1765 HG22      -38.9850   -3.6310  -35.1940 H       106 ILE    0.0900
   1766 HG23      -39.8340   -5.2340  -35.2880 H       106 ILE    0.0900
   1767 HD1       -40.3220   -6.5690  -33.6880 H       106 ILE    0.0900
   1768 HD2       -41.5460   -6.1910  -34.9590 H       106 ILE    0.5100
   1769 HD3       -42.0630   -6.9290  -33.3820 H       106 ILE   -0.5100
   1770 N         -40.1900   -1.0860  -34.9200 N.am    107 VAL   -0.4700
   1771 CA        -39.4420   -0.2020  -35.7540 C.3     107 VAL    0.3100
   1772 C         -38.9400    0.9120  -34.8860 C.2     107 VAL    0.0700
   1773 O         -37.8910    1.4760  -35.1280 O.2     107 VAL    0.0900
   1774 CB        -40.1430   -0.0170  -37.0590 C.3     107 VAL   -0.0900
   1775 CG1       -39.3060    0.8060  -37.9670 C.3     107 VAL    0.0900
   1776 CG2       -40.4200   -1.3510  -37.6680 C.3     107 VAL   -0.2700
   1777 HN        -41.1640   -1.1820  -35.1090 H       107 VAL    0.0900
   1778 HA        -38.4630   -0.6300  -35.9080 H       107 VAL    0.0900
   1779 HB        -41.1170    0.4900  -36.8900 H       107 VAL    0.0900
   1780 HG11      -38.3310    0.3060  -38.1480 H       107 VAL   -0.2700
   1781 HG12      -39.1140    1.8000  -37.5070 H       107 VAL    0.0900
   1782 HG13      -39.8230    0.9400  -38.9410 H       107 VAL    0.0900
   1783 HG21      -41.2010   -1.8820  -37.0830 H       107 VAL    0.0900
   1784 HG22      -39.4950   -1.9670  -37.6640 H       107 VAL    0.5100
   1785 HG23      -40.7810   -1.2240  -38.7110 H       107 VAL   -0.5100
   1786 N         -39.6960    1.2390  -33.8620 N.am    108 HSE   -0.4700
   1787 CA        -39.3220    2.3290  -33.0080 C.3     108 HSE    0.3100
   1788 C         -39.3140    1.9500  -31.5770 C.2     108 HSE    0.0700
   1789 O         -39.9530    2.5300  -30.7800 O.2     108 HSE    0.0900
   1790 CB        -40.5340    3.1790  -33.3090 C.3     108 HSE   -0.0800
   1791 CG        -40.5260    3.7470  -34.6870 C.ar    108 HSE    0.0900
   1792 CD2       -41.4620    3.7480  -35.6570 C.ar    108 HSE    0.0900
   1793 ND1       -39.4300    4.3910  -35.2080 N.ar    108 HSE   -0.7000
   1794 CE1       -39.6960    4.7720  -36.4410 C.ar    108 HSE    0.2200
   1795 NE2       -40.9240    4.3950  -36.7400 N.ar    108 HSE    0.2500
   1796 HN        -40.5400    0.7590  -33.6370 H       108 HSE    0.1300
   1797 HA        -38.3920    2.7770  -33.3170 H       108 HSE   -0.3600
   1798 HB1       -40.5720    4.0200  -32.5840 H       108 HSE    0.3200
   1799 HB2       -41.4470    2.5570  -33.1920 H       108 HSE   -0.0500
   1800 HD2       -42.4640    3.3360  -35.6450 H       108 HSE    0.0900
   1801 HE1       -39.0330    5.3070  -37.1200 H       108 HSE    0.5100
   1802 HE2       -41.3970    4.5490  -37.6070 H       108 HSE   -0.5100
   1803 N         -38.5480    0.9260  -31.2730 N.am    109 ALA   -0.4700
   1804 CA        -38.5310    0.3560  -29.9490 C.3     109 ALA    0.3100
   1805 C         -38.4230    1.1290  -28.6490 C.2     109 ALA    0.0700
   1806 O         -39.1650    0.8950  -27.7150 O.2     109 ALA    0.0900
   1807 CB        -37.3430   -0.5470  -29.8170 C.3     109 ALA   -0.2700
   1808 HN        -37.9470    0.4980  -31.9420 H       109 ALA    0.0900
   1809 HA        -39.4470   -0.1970  -29.8040 H       109 ALA    0.0900
   1810 HB1       -36.4090    0.0530  -29.8000 H       109 ALA    0.0900
   1811 HB2       -37.3020   -1.2460  -30.6800 H       109 ALA    0.5100
   1812 HB3       -37.4120   -1.1240  -28.8700 H       109 ALA   -0.5100
   1813 N         -37.4780    2.0480  -28.5890 N.am    110 THR   -0.4700
   1814 CA        -37.1690    2.7960  -27.3830 C.3     110 THR    0.3100
   1815 C         -38.1890    3.9130  -27.2690 C.2     110 THR    0.0700
   1816 O         -38.8470    4.0820  -26.2520 O.2     110 THR    0.0900
   1817 CB        -35.8580    3.4770  -27.5570 C.3     110 THR    0.1400
   1818 CG2       -34.8230    2.4830  -28.0160 C.3     110 THR    0.0900
   1819 OG1       -36.0060    4.4650  -28.5700 O.3     110 THR   -0.6600
   1820 HN        -36.9210    2.2720  -29.3850 H       110 THR    0.4300
   1821 HA        -37.1330    2.1070  -26.5520 H       110 THR   -0.2700
   1822 HB        -35.5490    3.9660  -26.6070 H       110 THR    0.0900
   1823 HG1       -36.5600    5.1510  -28.1910 H       110 THR    0.0900
   1824 HG21      -35.0320    2.1680  -29.0610 H       110 THR    0.0900
   1825 HG22      -34.8470    1.5830  -27.3650 H       110 THR    0.5100
   1826 HG23      -33.8130    2.9440  -27.9800 H       110 THR   -0.5100
   1827 N         -38.3010    4.6990  -28.3210 N.am    111 ASN   -0.4700
   1828 CA        -39.0540    5.9270  -28.3140 C.3     111 ASN    0.3100
   1829 C         -40.5300    5.7900  -28.5840 C.2     111 ASN    0.0700
   1830 O         -41.1700    6.7540  -28.9700 O.2     111 ASN    0.0900
   1831 CB        -38.4570    6.8600  -29.3400 C.3     111 ASN   -0.1800
   1832 CG        -38.1760    6.1460  -30.6330 C.2     111 ASN    0.0900
   1833 ND2       -38.4090    6.6920  -31.7240 N.am    111 ASN    0.0900
   1834 OD1       -37.6880    4.9340  -30.5430 O.2     111 ASN    0.5500
   1835 HN        -37.8600    4.4740  -29.1870 H       111 ASN   -0.5500
   1836 HA        -39.0010    6.3580  -27.3250 H       111 ASN   -0.6200
   1837 HB1       -37.5060    7.2770  -28.9470 H       111 ASN    0.3200
   1838 HB2       -39.1660    7.6920  -29.5370 H       111 ASN    0.3000
   1839 HD21      -38.2170    6.2080  -32.5770 H       111 ASN    0.5100
   1840 HD22      -38.7880    7.6170  -31.7490 H       111 ASN   -0.5100
   1841 N         -41.0870    4.6070  -28.4010 N.am    112 SER   -0.4700
   1842 CA        -42.4680    4.3920  -28.8050 C.3     112 SER    0.3100
   1843 C         -43.4420    3.9320  -27.7280 C.2     112 SER    0.0700
   1844 O         -44.4840    3.3440  -28.0230 O.2     112 SER    0.0900
   1845 CB        -42.3210    3.3080  -29.8720 C.3     112 SER    0.0500
   1846 OG        -42.8470    2.0690  -29.4250 O.3     112 SER    0.0900
   1847 HN        -40.6060    3.8340  -27.9930 H       112 SER    0.0900
   1848 HA        -42.8870    5.3040  -29.2020 H       112 SER   -0.6600
   1849 HB1       -41.2450    3.1690  -30.1130 H       112 SER    0.4300
   1850 HB2       -42.8680    3.6140  -30.7890 H       112 SER    0.5100
   1851 HG1       -42.5760    1.4170  -30.0750 H       112 SER   -0.5100
   1852 N         -43.1030    4.2030  -26.4730 N.am    113 GLN   -0.4700
   1853 CA        -43.9510    3.8310  -25.3490 C.3     113 GLN    0.3100
   1854 C         -45.2830    4.5700  -25.3850 C.2     113 GLN    0.0700
   1855 O         -46.2680    4.1300  -24.7990 O.2     113 GLN    0.0900
   1856 CB        -43.2340    4.1050  -24.0250 C.3     113 GLN   -0.1800
   1857 CG        -42.2660    5.2770  -24.0740 C.3     113 GLN    0.0900
   1858 CD        -42.8620    6.5470  -23.5000 C.2     113 GLN    0.0900
   1859 NE2       -42.0180    7.3770  -22.8940 N.am    113 GLN   -0.1800
   1860 OE1       -44.0660    6.7830  -23.6010 O.2     113 GLN    0.0900
   1861 HN        -42.2550    4.6730  -26.2440 H       113 GLN    0.0900
   1862 HA        -44.1870    2.7810  -25.4380 H       113 GLN    0.5500
   1863 HB1       -42.6680    3.1950  -23.7370 H       113 GLN   -0.5500
   1864 HB2       -43.9990    4.3150  -23.2490 H       113 GLN   -0.6200
   1865 HG1       -41.9810    5.4660  -25.1310 H       113 GLN    0.3200
   1866 HG2       -41.3560    5.0190  -23.4910 H       113 GLN    0.3000
   1867 HE21      -42.3530    8.2310  -22.4970 H       113 GLN    0.5100
   1868 HE22      -41.0450    7.1460  -22.8360 H       113 GLN   -0.5100
   1869 N         -45.3120    5.7100  -26.0390 N.am    114 ARG   -0.4700
   1870 CA        -46.5140    6.5080  -26.1970 C.3     114 ARG    0.3100
   1871 C         -47.3010    6.3920  -27.4980 C.2     114 ARG    0.0700
   1872 O         -48.5290    6.3080  -27.4860 O.2     114 ARG    0.0900
   1873 CB        -46.1720    7.9970  -26.1130 C.3     114 ARG   -0.1800
   1874 CG        -46.9490    8.7520  -25.0450 C.3     114 ARG    0.0900
   1875 CD        -46.6820   10.2470  -25.1250 C.3     114 ARG    0.0900
   1876 NE        -47.1320   10.9440  -23.9210 N.pl3   114 ARG   -0.1800
   1877 CZ        -46.3250   11.6030  -23.0960 C.cat   114 ARG    0.0900
   1878 NH1       -45.0210   11.6570  -23.3390 N.pl3   114 ARG    0.0900
   1879 NH2       -46.8200   12.2100  -22.0260 N.pl3   114 ARG    0.2000
   1880 HN        -44.4920    6.0850  -26.4630 H       114 ARG    0.0900
   1881 HA        -47.2060    6.2350  -25.4150 H       114 ARG    0.0900
   1882 HB1       -46.3860    8.4630  -27.0980 H       114 ARG   -0.7000
   1883 HB2       -45.0880    8.0970  -25.8950 H       114 ARG    0.4400
   1884 HG1       -46.6460    8.3800  -24.0430 H       114 ARG    0.6400
   1885 HG2       -48.0350    8.5670  -25.1840 H       114 ARG   -0.8000
   1886 HD1       -47.2290   10.6790  -25.9900 H       114 ARG    0.4600
   1887 HD2       -45.5920   10.4270  -25.2330 H       114 ARG    0.4600
   1888 HE        -48.1080   10.9250  -23.7050 H       114 ARG   -0.8000
   1889 HH11      -44.6430   11.2010  -24.1450 H       114 ARG    0.4600
   1890 HH12      -44.4170   12.1530  -22.7160 H       114 ARG    0.4600
   1891 HH21      -47.8020   12.1730  -21.8400 H       114 ARG    0.5100
   1892 HH22      -46.2120   12.7050  -21.4060 H       114 ARG   -0.5100
   1893 N         -46.5890    6.3930  -28.6190 N.am    115 PRO   -0.2900
   1894 CA        -47.2200    6.2920  -29.9390 C.3     115 PRO    0.0000
   1895 C         -48.2800    5.1960  -29.9000 C.2     115 PRO    0.0900
   1896 O         -49.3050    5.3050  -30.5720 O.2     115 PRO    0.0900
   1897 CB        -46.0340    5.8450  -30.7950 C.3     115 PRO    0.0200
   1898 CG        -45.0860    5.2350  -29.8260 C.3     115 PRO    0.0900
   1899 CD        -45.2260    6.0340  -28.5670 C.3     115 PRO   -0.1800
   1900 HA        -47.6690    7.2290  -30.2270 H       115 PRO    0.0900
   1901 HB1       -45.5700    6.7130  -31.3110 H       115 PRO    0.0900
   1902 HB2       -46.3530    5.1030  -31.5580 H       115 PRO   -0.1800
   1903 HG1       -45.3450    4.1700  -29.6440 H       115 PRO    0.0900
   1904 HG2       -44.0450    5.2910  -30.2100 H       115 PRO    0.0900
   1905 HD1       -45.0160    5.4270  -27.6630 H       115 PRO    0.5100
   1906 HD2       -44.5840    6.9400  -28.5750 H       115 PRO   -0.5100
   1907 N         -48.0300    4.1490  -29.1150 N.am    116 ARG   -0.4700
   1908 CA        -48.9670    3.0410  -28.9990 C.3     116 ARG    0.3100
   1909 C         -50.0800    3.3550  -28.0080 C.2     116 ARG    0.0700
   1910 O         -51.2620    3.2530  -28.3340 O.2     116 ARG    0.0900
   1911 CB        -48.2340    1.7650  -28.5760 C.3     116 ARG   -0.1800
   1912 CG        -47.1970    1.2840  -29.5790 C.3     116 ARG    0.0900
   1913 CD        -46.1290    0.4390  -28.9050 C.3     116 ARG    0.0900
   1914 NE        -46.4710   -0.9820  -28.9140 N.pl3   116 ARG   -0.1800
   1915 CZ        -45.8770   -1.8970  -28.1560 C.cat   116 ARG    0.0900
   1916 NH1       -44.9020   -1.5460  -27.3260 N.pl3   116 ARG    0.0900
   1917 NH2       -46.2470   -3.1670  -28.2330 N.pl3   116 ARG    0.2000
   1918 HN        -47.1950    4.0780  -28.5760 H       116 ARG    0.0900
   1919 HA        -49.4430    2.9010  -29.9580 H       116 ARG    0.0900
   1920 HB1       -48.9850    0.9600  -28.4340 H       116 ARG   -0.7000
   1921 HB2       -47.7250    1.9570  -27.6080 H       116 ARG    0.4400
   1922 HG1       -46.7180    2.1640  -30.0590 H       116 ARG    0.6400
   1923 HG2       -47.7010    0.6780  -30.3630 H       116 ARG   -0.8000
   1924 HD1       -46.0160    0.7540  -27.8450 H       116 ARG    0.4600
   1925 HD2       -45.1630    0.5580  -29.4420 H       116 ARG    0.4600
   1926 HE        -47.1990   -1.2840  -29.5290 H       116 ARG   -0.8000
   1927 HH11      -44.6130   -0.5900  -27.2710 H       116 ARG    0.4600
   1928 HH12      -44.4570   -2.2370  -26.7570 H       116 ARG    0.4600
   1929 HH21      -45.7050   -3.8750  -27.7790 H       116 ARG    0.5100
   1930 HH22      -47.0680   -3.4190  -28.7470 H       116 ARG   -0.5100
   1931 N         -49.6950    3.7420  -26.7930 N.am    117 LYS   -0.4700
   1932 CA        -50.6600    4.0680  -25.7520 C.3     117 LYS    0.3100
   1933 C         -51.8170    4.8940  -26.3030 C.2     117 LYS    0.0700
   1934 O         -52.9700    4.4620  -26.2770 O.2     117 LYS    0.0900
   1935 CB        -49.9770    4.8210  -24.6080 C.3     117 LYS   -0.1800
   1936 CG        -50.8370    4.9730  -23.3640 C.3     117 LYS    0.0900
   1937 CD        -50.7610    6.3870  -22.8090 C.3     117 LYS    0.0900
   1938 CE        -51.1470    6.4250  -21.3380 C.3     117 LYS   -0.1800
   1939 NZ        -51.3650    7.8180  -20.8580 N.4     117 LYS    0.0900
   1940 HN        -48.7340    3.8240  -26.5420 H       117 LYS    0.0900
   1941 HA        -51.0900    3.1450  -25.3910 H       117 LYS   -0.1800
   1942 HB1       -49.7020    5.8350  -24.9710 H       117 LYS    0.0900
   1943 HB2       -49.0510    4.2750  -24.3310 H       117 LYS    0.0900
   1944 HG1       -50.4860    4.2580  -22.5890 H       117 LYS    0.2100
   1945 HG2       -51.8920    4.7370  -23.6190 H       117 LYS    0.0500
   1946 HD1       -51.4490    7.0420  -23.3830 H       117 LYS    0.0500
   1947 HD2       -49.7240    6.7690  -22.9230 H       117 LYS   -0.3000
   1948 HE1       -50.3340    5.9790  -20.7270 H       117 LYS    0.3300
   1949 HE2       -52.0930    5.8620  -21.1850 H       117 LYS    0.3300
   1950 HZ1       -52.1300    8.2580  -21.4080 H       117 LYS    0.3300
   1951 HZ2       -50.4910    8.3670  -20.9800 H       117 LYS    0.5100
   1952 HZ3       -51.6260    7.8000  -19.8520 H       117 LYS   -0.5100
   1953 N         -51.5040    6.0850  -26.8060 N.am    118 LEU   -0.4700
   1954 CA        -52.5180    6.9750  -27.3580 C.3     118 LEU    0.3100
   1955 C         -53.3180    6.3330  -28.4860 C.2     118 LEU    0.0700
   1956 O         -54.5330    6.5010  -28.5190 O.2     118 LEU    0.0900
   1957 CB        -51.8780    8.2970  -27.8170 C.3     118 LEU   -0.1800
   1958 CG        -52.6080    9.5950  -27.4420 C.3     118 LEU    0.0900
   1959 CD1       -52.5770    9.8550  -25.9310 C.3     118 LEU    0.0900
   1960 CD2       -51.9800   10.7630  -28.1470 C.3     118 LEU   -0.0900
   1961 HN        -50.5650    6.4210  -26.8280 H       118 LEU    0.0900
   1962 HA        -53.2550    7.1610  -26.5900 H       118 LEU   -0.2700
   1963 HB1       -51.7980    8.2640  -28.9230 H       118 LEU    0.0900
   1964 HB2       -50.8590    8.3460  -27.3820 H       118 LEU    0.0900
   1965 HG        -53.6640    9.5250  -27.7750 H       118 LEU    0.0900
   1966 HD11      -51.5260    9.9400  -25.5790 H       118 LEU   -0.2700
   1967 HD12      -53.0640    9.0130  -25.3930 H       118 LEU    0.0900
   1968 HD13      -53.1070   10.8030  -25.6990 H       118 LEU    0.0900
   1969 HD21      -52.0430   10.6230  -29.2470 H       118 LEU    0.0900
   1970 HD22      -50.9100   10.8480  -27.8600 H       118 LEU    0.5100
   1971 HD23      -52.5150   11.6990  -27.8780 H       118 LEU   -0.5100
   1972 N         -52.6550    5.5890  -29.3920 N.am    119 LEU   -0.4700
   1973 CA        -53.2990    4.8980  -30.5170 C.3     119 LEU    0.3100
   1974 C         -54.2900    3.8180  -30.0530 C.2     119 LEU    0.0700
   1975 O         -55.3260    3.6260  -30.6950 O.2     119 LEU    0.0900
   1976 CB        -52.2460    4.2890  -31.4610 C.3     119 LEU   -0.1800
   1977 CG        -52.7080    3.9450  -32.8760 C.3     119 LEU    0.0900
   1978 CD1       -52.5900    5.1430  -33.8040 C.3     119 LEU    0.0900
   1979 CD2       -51.9100    2.7920  -33.4400 C.3     119 LEU   -0.0900
   1980 HN        -51.6670    5.4720  -29.3350 H       119 LEU    0.0900
   1981 HA        -53.9060    5.6170  -31.0480 H       119 LEU   -0.2700
   1982 HB1       -51.8700    3.3560  -30.9910 H       119 LEU    0.0900
   1983 HB2       -51.4080    5.0130  -31.5450 H       119 LEU    0.0900
   1984 HG        -53.7680    3.6140  -32.8420 H       119 LEU    0.0900
   1985 HD11      -51.5330    5.4810  -33.8580 H       119 LEU   -0.2700
   1986 HD12      -53.2110    5.9810  -33.4220 H       119 LEU    0.0900
   1987 HD13      -52.9260    4.8650  -34.8260 H       119 LEU    0.0900
   1988 HD21      -52.0340    1.8920  -32.8020 H       119 LEU    0.0900
   1989 HD22      -50.8310    3.0580  -33.4710 H       119 LEU    0.5100
   1990 HD23      -52.2640    2.5520  -34.4650 H       119 LEU   -0.5100
   1991 N         -53.9670    3.1290  -28.9310 N.am    120 ALA   -0.4700
   1992 CA        -54.7810    2.0680  -28.3420 C.3     120 ALA    0.3100
   1993 C         -55.9030    2.6010  -27.4730 C.2     120 ALA    0.0700
   1994 O         -57.0020    2.0430  -27.5010 O.2     120 ALA    0.0900
   1995 CB        -53.9040    1.1220  -27.5320 C.3     120 ALA   -0.2700
   1996 HN        -53.1230    3.3270  -28.4400 H       120 ALA    0.0900
   1997 HA        -55.2700    1.5360  -29.1430 H       120 ALA    0.0900
   1998 HB1       -53.3950    1.6780  -26.7160 H       120 ALA    0.0900
   1999 HB2       -53.1300    0.6670  -28.1880 H       120 ALA    0.5100
   2000 HB3       -54.5280    0.3210  -27.0810 H       120 ALA   -0.5100
   2001 N         -55.6330    3.6620  -26.6910 N.am    121 GLU   -0.4700
   2002 CA        -56.6010    4.2510  -25.7670 C.3     121 GLU    0.3100
   2003 C         -57.5040    5.3270  -26.3650 C.2     121 GLU    0.0700
   2004 O         -58.6110    5.5140  -25.8610 O.2     121 GLU    0.0900
   2005 CB        -55.8970    4.8010  -24.5200 C.3     121 GLU   -0.1800
   2006 CG        -55.3260    3.7250  -23.6070 C.3     121 GLU    0.0900
   2007 CD        -54.1710    4.1630  -22.7240 C.2     121 GLU    0.0900
   2008 OE1       -54.1080    5.3580  -22.3560 O.co2   121 GLU   -0.2800
   2009 OE2       -53.3370    3.2940  -22.3750 O.co2   121 GLU    0.0900
   2010 HN        -54.7390    4.1020  -26.7070 H       121 GLU    0.0900
   2011 HA        -57.3090    3.4830  -25.4910 H       121 GLU    0.6200
   2012 HB1       -56.6290    5.4020  -23.9390 H       121 GLU   -0.7600
   2013 HB2       -55.0670    5.4620  -24.8460 H       121 GLU   -0.7600
   2014 HG1       -54.9670    2.8860  -24.2410 H       121 GLU    0.5100
   2015 HG2       -56.1400    3.3620  -22.9450 H       121 GLU   -0.5100
   2016 N         -57.0430    6.0530  -27.4090 N.am    122 LYS   -0.4700
   2017 CA        -57.8120    7.1520  -28.0080 C.3     122 LYS    0.3100
   2018 C         -58.1960    6.9450  -29.4850 C.2     122 LYS    0.0700
   2019 O         -59.3830    6.9400  -29.8060 O.2     122 LYS    0.0900
   2020 CB        -57.0890    8.5070  -27.8230 C.3     122 LYS   -0.1800
   2021 CG        -56.4870    8.7550  -26.4380 C.3     122 LYS    0.0900
   2022 CD        -57.3880    9.5960  -25.5440 C.3     122 LYS    0.0900
   2023 CE        -56.6840    9.9850  -24.2650 C.3     122 LYS   -0.1800
   2024 NZ        -57.4940   10.9270  -23.4480 N.4     122 LYS    0.0900
   2025 HN        -56.1530    5.8720  -27.8200 H       122 LYS    0.0900
   2026 HA        -58.7800    7.1780  -27.5310 H       122 LYS   -0.1800
   2027 HB1       -57.8190    9.3170  -28.0290 H       122 LYS    0.0900
   2028 HB2       -56.2680    8.5640  -28.5680 H       122 LYS    0.0900
   2029 HG1       -55.5150    9.2790  -26.5590 H       122 LYS    0.2100
   2030 HG2       -56.3100    7.7750  -25.9450 H       122 LYS    0.0500
   2031 HD1       -58.3010    9.0140  -25.2940 H       122 LYS    0.0500
   2032 HD2       -57.6880   10.5160  -26.0890 H       122 LYS   -0.3000
   2033 HE1       -55.7220   10.4870  -24.5060 H       122 LYS    0.3300
   2034 HE2       -56.4970    9.0790  -23.6500 H       122 LYS    0.3300
   2035 HZ1       -58.3980   10.4790  -23.1960 H       122 LYS    0.3300
   2036 HZ2       -57.6750   11.7930  -23.9960 H       122 LYS    0.5100
   2037 HZ3       -56.9740   11.1690  -22.5810 H       122 LYS   -0.5100
   2038 N         -57.1910    6.7960  -30.3750 N.am    123 VAL   -0.4700
   2039 CA        -57.3290    6.6460  -31.8370 C.3     123 VAL    0.3100
   2040 C         -58.2090    5.4420  -32.2750 C.2     123 VAL    0.0700
   2041 O         -58.8400    5.5200  -33.3310 O.2     123 VAL    0.0900
   2042 CB        -55.9420    6.7000  -32.5660 C.3     123 VAL   -0.0900
   2043 CG1       -56.0890    6.8070  -34.0850 C.3     123 VAL    0.0900
   2044 CG2       -55.0830    7.8520  -32.0450 C.3     123 VAL   -0.2700
   2045 HN        -56.2490    6.7790  -30.0570 H       123 VAL    0.0900
   2046 HA        -57.9620    7.4460  -32.1910 H       123 VAL    0.0900
   2047 HB        -55.3720    5.7780  -32.3240 H       123 VAL    0.0900
   2048 HG11      -56.4830    7.8100  -34.3600 H       123 VAL   -0.2700
   2049 HG12      -56.7990    6.0350  -34.4510 H       123 VAL    0.0900
   2050 HG13      -55.1010    6.6680  -34.5720 H       123 VAL    0.0900
   2051 HG21      -54.8980    7.7290  -30.9570 H       123 VAL    0.0900
   2052 HG22      -55.6060    8.8180  -32.2090 H       123 VAL    0.5100
   2053 HG23      -54.1050    7.8620  -32.5730 H       123 VAL   -0.5100
   2054 N         -58.2890    4.3630  -31.4590 N.am    124 VAL   -0.4700
   2055 CA        -59.1130    3.1920  -31.7920 C.3     124 VAL    0.3100
   2056 C         -60.6380    3.4830  -31.8020 C.2     124 VAL    0.0700
   2057 O         -61.3870    2.8190  -32.5190 O.2     124 VAL    0.0900
   2058 CB        -58.7110    1.9160  -30.9970 C.3     124 VAL   -0.0900
   2059 CG1       -59.4390    1.8230  -29.6560 C.3     124 VAL    0.0900
   2060 CG2       -58.9290    0.6530  -31.8280 C.3     124 VAL   -0.2700
   2061 HN        -57.7920    4.3150  -30.5970 H       124 VAL    0.0900
   2062 HA        -59.0050    3.0100  -32.8510 H       124 VAL    0.0900
   2063 HB        -57.6160    1.9370  -30.8120 H       124 VAL    0.0900
   2064 HG11      -60.5170    1.6090  -29.8210 H       124 VAL   -0.2700
   2065 HG12      -59.3490    2.7860  -29.1080 H       124 VAL    0.0900
   2066 HG13      -59.0040    1.0030  -29.0450 H       124 VAL    0.0900
   2067 HG21      -58.3150    0.6940  -32.7540 H       124 VAL    0.0900
   2068 HG22      -59.9990    0.5700  -32.1160 H       124 VAL    0.5100
   2069 HG23      -58.6280   -0.2420  -31.2430 H       124 VAL   -0.5100
   2070 N         -61.0870    4.4860  -31.0320 N.am    125 TYR   -0.4700
   2071 CA        -62.4990    4.8490  -30.9670 C.3     125 TYR    0.3100
   2072 C         -62.8920    5.7450  -32.1310 C.2     125 TYR    0.0700
   2073 O         -63.9050    5.4930  -32.7850 O.2     125 TYR    0.0900
   2074 CB        -62.8310    5.4970  -29.6130 C.3     125 TYR   -0.1800
   2075 CG        -62.6330    4.5590  -28.4430 C.ar    125 TYR    0.0900
   2076 CD1       -61.4390    4.5520  -27.7240 C.ar    125 TYR    0.0900
   2077 CD2       -63.6270    3.6570  -28.0690 C.ar    125 TYR    0.0000
   2078 CE1       -61.2470    3.6800  -26.6520 C.ar    125 TYR   -0.1150
   2079 CE2       -63.4470    2.7850  -26.9960 C.ar    125 TYR    0.1150
   2080 CZ        -62.2590    2.8070  -26.2830 C.ar    125 TYR   -0.1150
   2081 OH        -62.0810    1.9510  -25.2230 O.3     125 TYR    0.1150
   2082 HN        -60.4710    5.0310  -30.4670 H       125 TYR    0.1100
   2083 HA        -63.0810    3.9500  -31.1050 H       125 TYR   -0.5400
   2084 HB1       -63.8960    5.8150  -29.6070 H       125 TYR    0.4300
   2085 HB2       -62.1700    6.3760  -29.4510 H       125 TYR   -0.1150
   2086 HD1       -60.6490    5.2330  -28.0010 H       125 TYR    0.1150
   2087 HD2       -64.5540    3.6330  -28.6220 H       125 TYR   -0.1150
   2088 HE1       -60.3130    3.6850  -26.1100 H       125 TYR    0.1150
   2089 HE2       -64.2310    2.0940  -26.7220 H       125 TYR    0.5100
   2090 HH        -62.9280    1.5460  -25.0230 H       125 TYR   -0.5100
   2091 N         -62.0680    6.7670  -32.4300 N.am    126 VAL   -0.4700
   2092 CA        -62.2410    7.7540  -33.4960 C.3     126 VAL    0.3100
   2093 C         -62.0420    7.1280  -34.8900 C.2     126 VAL    0.0700
   2094 O         -62.8270    7.4050  -35.7960 O.2     126 VAL    0.0900
   2095 CB        -61.2950    8.9680  -33.2520 C.3     126 VAL   -0.0900
   2096 CG1       -59.9810    8.8370  -34.0230 C.3     126 VAL    0.0900
   2097 CG2       -61.9830   10.2900  -33.5880 C.3     126 VAL   -0.2700
   2098 HN        -61.2410    6.9040  -31.8920 H       126 VAL    0.0900
   2099 HA        -63.2730    8.0730  -33.4970 H       126 VAL    0.0900
   2100 HB        -61.0700    9.0390  -32.1670 H       126 VAL    0.0900
   2101 HG11      -60.1830    8.7780  -35.1140 H       126 VAL   -0.2700
   2102 HG12      -59.4490    7.9140  -33.7090 H       126 VAL    0.0900
   2103 HG13      -59.3380    9.7230  -33.8290 H       126 VAL    0.0900
   2104 HG21      -62.8860   10.4220  -32.9540 H       126 VAL    0.0900
   2105 HG22      -62.2960   10.2930  -34.6550 H       126 VAL    0.5100
   2106 HG23      -61.2910   11.1370  -33.4000 H       126 VAL   -0.5100
   2107 N         -60.9960    6.2920  -35.0190 N.am    127 GLY   -0.4700
   2108 CA        -60.5930    5.6790  -36.2830 C.3     127 GLY    0.3100
   2109 C         -61.1720    4.3300  -36.6550 C.2     127 GLY   -0.0200
   2110 O         -61.1000    3.9480  -37.8290 O.2     127 GLY    0.0900
   2111 HN        -60.4320    6.0470  -34.2350 H       127 GLY    0.0900
   2112 HA1       -59.5190    5.5720  -36.2400 H       127 GLY    0.5100
   2113 HA2       -60.8680    6.3770  -37.0600 H       127 GLY   -0.5100
   2114 N         -61.7150    3.5720  -35.6730 N.am    128 VAL   -0.4700
   2115 CA        -62.2990    2.2440  -35.9340 C.3     128 VAL    0.3100
   2116 C         -63.7840    2.2010  -35.5900 C.2     128 VAL    0.0700
   2117 O         -64.5870    1.8510  -36.4560 O.2     128 VAL    0.0900
   2118 CB        -61.5150    1.0580  -35.2880 C.3     128 VAL   -0.0900
   2119 CG1       -62.0300   -0.2960  -35.7730 C.3     128 VAL    0.0900
   2120 CG2       -60.0200    1.1690  -35.5470 C.3     128 VAL   -0.2700
   2121 HN        -61.7440    3.8810  -34.7250 H       128 VAL    0.0900
   2122 HA        -62.3250    2.1160  -37.0060 H       128 VAL    0.0900
   2123 HB        -61.6230    1.1110  -34.1840 H       128 VAL    0.0900
   2124 HG11      -62.2610   -0.2500  -36.8590 H       128 VAL   -0.2700
   2125 HG12      -62.9590   -0.5650  -35.2250 H       128 VAL    0.0900
   2126 HG13      -61.2580   -1.0770  -35.6070 H       128 VAL    0.0900
   2127 HG21      -59.6280    2.1170  -35.1180 H       128 VAL    0.0900
   2128 HG22      -59.8240    1.1670  -36.6410 H       128 VAL    0.5100
   2129 HG23      -59.4890    0.3180  -35.0710 H       128 VAL   -0.5100
   2130 N         -64.1480    2.5430  -34.3390 N.am    129 TRP   -0.4700
   2131 CA        -65.5290    2.4910  -33.8610 C.3     129 TRP    0.3100
   2132 C         -66.4810    3.4980  -34.4860 C.2     129 TRP    0.0700
   2133 O         -67.5900    3.1080  -34.8550 O.2     129 TRP    0.0900
   2134 CB        -65.5920    2.5060  -32.3320 C.3     129 TRP   -0.1800
   2135 CG        -65.0000    1.2750  -31.7200 C.ar    129 TRP    0.0900
   2136 CD1       -63.7720    1.1590  -31.1390 C.ar    129 TRP    0.0900
   2137 CD2       -65.5770   -0.0390  -31.7070 C.ar    129 TRP   -0.0300
   2138 CE2       -64.6470   -0.8970  -31.0800 C.ar    129 TRP   -0.1500
   2139 CE3       -66.7970   -0.5720  -32.1580 C.ar    129 TRP    0.2200
   2140 NE1       -63.5580   -0.1370  -30.7450 N.ar    129 TRP   -0.5100
   2141 CZ2       -64.8960   -2.2590  -30.8890 C.ar    129 TRP    0.3700
   2142 CZ3       -67.0450   -1.9240  -31.9670 C.ar    129 TRP    0.2400
   2143 CH2       -66.1060   -2.7490  -31.3340 C.ar    129 TRP    0.1100
   2144 HN        -63.4770    2.8540  -33.6710 H       129 TRP   -0.2500
   2145 HA        -65.9770    1.5860  -34.2420 H       129 TRP    0.1700
   2146 HB1       -66.6540    2.5820  -32.0140 H       129 TRP   -0.2000
   2147 HB2       -65.0340    3.3900  -31.9560 H       129 TRP    0.1400
   2148 HD1       -63.0700    1.9700  -31.0080 H       129 TRP   -0.2700
   2149 HE1       -62.7560   -0.4660  -30.2960 H       129 TRP    0.1600
   2150 HE3       -67.5380    0.0450  -32.6450 H       129 TRP   -0.1400
   2151 HZ2       -64.1830   -2.9150  -30.4130 H       129 TRP    0.1400
   2152 HZ3       -67.9780   -2.3470  -32.3120 H       129 TRP    0.5100
   2153 HH2       -66.3350   -3.7950  -31.1910 H       129 TRP   -0.5100
   2154 N         -66.0600    4.7780  -34.6210 N.am    130 ILE   -0.4700
   2155 CA        -66.8550    5.8360  -35.2550 C.3     130 ILE    0.3100
   2156 C         -67.0960    5.5770  -36.7640 C.2     130 ILE    0.0700
   2157 O         -68.2650    5.5700  -37.1580 O.2     130 ILE    0.0900
   2158 CB        -66.3680    7.2730  -34.8750 C.3     130 ILE   -0.0900
   2159 CG1       -67.2140    7.8650  -33.7380 C.3     130 ILE    0.0900
   2160 CG2       -66.3180    8.2440  -36.0640 C.3     130 ILE   -0.2700
   2161 CD        -66.9210    7.3060  -32.3380 C.3     130 ILE    0.0900
   2162 HN        -65.1670    5.0630  -34.2830 H       130 ILE    0.0900
   2163 HA        -67.8800    5.7030  -34.9420 H       130 ILE    0.0900
   2164 HB        -65.3490    7.1970  -34.4400 H       130 ILE   -0.1800
   2165 HG11      -68.2840    7.6710  -33.9680 H       130 ILE    0.0900
   2166 HG12      -67.0430    8.9610  -33.7140 H       130 ILE    0.0900
   2167 HG21      -67.3300    8.3530  -36.5110 H       130 ILE   -0.2700
   2168 HG22      -65.6270    7.8550  -36.8420 H       130 ILE    0.0900
   2169 HG23      -65.9730    9.2430  -35.7230 H       130 ILE    0.0900
   2170 HD1       -65.8610    7.5000  -32.0650 H       130 ILE    0.0900
   2171 HD2       -67.0960    6.2090  -32.3240 H       130 ILE    0.5100
   2172 HD3       -67.5760    7.7990  -31.5890 H       130 ILE   -0.5100
   2173 N         -66.0700    5.2830  -37.6140 N.am    131 PRO   -0.2900
   2174 CA        -66.3590    5.0090  -39.0300 C.3     131 PRO    0.0000
   2175 C         -67.1740    3.7340  -39.2400 C.2     131 PRO    0.0900
   2176 O         -67.9470    3.6680  -40.2010 O.2     131 PRO    0.0900
   2177 CB        -64.9670    4.9300  -39.6720 C.3     131 PRO    0.0200
   2178 CG        -64.0430    5.5870  -38.6850 C.3     131 PRO    0.0900
   2179 CD        -64.6190    5.2150  -37.3630 C.3     131 PRO   -0.1800
   2180 HA        -66.9980    5.7770  -39.4370 H       131 PRO    0.0900
   2181 HB1       -64.9510    5.4670  -40.6440 H       131 PRO    0.0900
   2182 HB2       -64.6730    3.8720  -39.8420 H       131 PRO   -0.1800
   2183 HG1       -63.0060    5.2000  -38.7920 H       131 PRO    0.0900
   2184 HG2       -64.0310    6.6880  -38.8210 H       131 PRO    0.0900
   2185 HD1       -64.3290    4.1870  -37.0620 H       131 PRO    0.5100
   2186 HD2       -64.3320    5.9390  -36.5720 H       131 PRO   -0.5100
   2187 N         -67.0480    2.7460  -38.3150 N.am    132 ALA   -0.4700
   2188 CA        -67.7980    1.4850  -38.3510 C.3     132 ALA    0.3100
   2189 C         -69.2980    1.7560  -38.2800 C.2     132 ALA    0.0700
   2190 O         -70.0630    1.1420  -39.0220 O.2     132 ALA    0.0900
   2191 CB        -67.3740    0.5770  -37.2060 C.3     132 ALA   -0.2700
   2192 HN        -66.4190    2.8400  -37.5470 H       132 ALA    0.0900
   2193 HA        -67.6040    1.0070  -39.3000 H       132 ALA    0.0900
   2194 HB1       -67.5670    1.0750  -36.2320 H       132 ALA    0.0900
   2195 HB2       -66.2880    0.3540  -37.2820 H       132 ALA    0.5100
   2196 HB3       -67.9530   -0.3700  -37.2400 H       132 ALA   -0.5100
   2197 N         -69.7000    2.7230  -37.4290 N.am    133 LEU   -0.4700
   2198 CA        -71.0830    3.1530  -37.2570 C.3     133 LEU    0.3100
   2199 C         -71.5760    3.9870  -38.4480 C.2     133 LEU    0.0700
   2200 O         -72.7510    3.9010  -38.8070 O.2     133 LEU    0.0900
   2201 CB        -71.2230    3.9400  -35.9540 C.3     133 LEU   -0.1800
   2202 CG        -71.7940    3.1660  -34.7840 C.3     133 LEU    0.0900
   2203 CD1       -70.6980    2.5380  -33.9570 C.3     133 LEU    0.0900
   2204 CD2       -72.6160    4.0690  -33.9040 C.3     133 LEU   -0.0900
   2205 HN        -69.0410    3.2060  -36.8580 H       133 LEU    0.0900
   2206 HA        -71.7100    2.2740  -37.2390 H       133 LEU   -0.2700
   2207 HB1       -71.8850    4.8110  -36.1460 H       133 LEU    0.0900
   2208 HB2       -70.2170    4.3100  -35.6650 H       133 LEU    0.0900
   2209 HG        -72.4640    2.3670  -35.1680 H       133 LEU    0.0900
   2210 HD11      -70.0240    3.3260  -33.5570 H       133 LEU   -0.2700
   2211 HD12      -70.0990    1.8450  -34.5860 H       133 LEU    0.0900
   2212 HD13      -71.1400    1.9830  -33.1030 H       133 LEU    0.0900
   2213 HD21      -73.4570    4.5060  -34.4850 H       133 LEU    0.0900
   2214 HD22      -71.9850    4.8970  -33.5170 H       133 LEU    0.5100
   2215 HD23      -73.0360    3.4890  -33.0540 H       133 LEU   -0.5100
   2216 N         -70.6820    4.7910  -39.0600 N.am    134 LEU   -0.4700
   2217 CA        -71.0140    5.6260  -40.2200 C.3     134 LEU    0.3100
   2218 C         -71.3720    4.7730  -41.4320 C.2     134 LEU    0.0700
   2219 O         -72.2420    5.1520  -42.2210 O.2     134 LEU    0.0900
   2220 CB        -69.8690    6.5960  -40.5720 C.3     134 LEU   -0.1800
   2221 CG        -69.5130    7.6540  -39.5290 C.3     134 LEU    0.0900
   2222 CD1       -68.1490    8.2490  -39.8000 C.3     134 LEU    0.0900
   2223 CD2       -70.5650    8.7480  -39.4510 C.3     134 LEU   -0.0900
   2224 HN        -69.7380    4.8530  -38.7450 H       134 LEU    0.0900
   2225 HA        -71.9080    6.1820  -39.9800 H       134 LEU   -0.2700
   2226 HB1       -70.1510    7.1250  -41.5070 H       134 LEU    0.0900
   2227 HB2       -68.9590    5.9890  -40.7620 H       134 LEU    0.0900
   2228 HG        -69.5160    7.1880  -38.5220 H       134 LEU    0.0900
   2229 HD11      -68.2180    9.0160  -40.6000 H       134 LEU   -0.2700
   2230 HD12      -67.4480    7.4520  -40.1320 H       134 LEU    0.0900
   2231 HD13      -67.7570    8.7310  -38.8790 H       134 LEU    0.0900
   2232 HD21      -71.5500    8.3130  -39.1750 H       134 LEU    0.0900
   2233 HD22      -70.6640    9.2490  -40.4380 H       134 LEU    0.5100
   2234 HD23      -70.2780    9.4950  -38.6790 H       134 LEU   -0.5100
   2235 N         -70.7110    3.6070  -41.5700 N.am    135 LEU   -0.4700
   2236 CA        -70.9730    2.6660  -42.6570 C.3     135 LEU    0.3100
   2237 C         -72.2130    1.8110  -42.3770 C.2     135 LEU    0.0700
   2238 O         -72.7050    1.1280  -43.2750 O.2     135 LEU    0.0900
   2239 CB        -69.7440    1.7740  -42.9300 C.3     135 LEU   -0.1800
   2240 CG        -68.4610    2.4740  -43.4030 C.3     135 LEU    0.0900
   2241 CD1       -67.3260    1.4890  -43.5030 C.3     135 LEU    0.0900
   2242 CD2       -68.6490    3.1830  -44.7450 C.3     135 LEU   -0.0900
   2243 HN        -70.0040    3.3310  -40.9240 H       135 LEU    0.0900
   2244 HA        -71.2210    3.2390  -43.5390 H       135 LEU   -0.2700
   2245 HB1       -70.0300    1.0370  -43.7080 H       135 LEU    0.0900
   2246 HB2       -69.5060    1.2340  -41.9910 H       135 LEU    0.0900
   2247 HG        -68.1910    3.2740  -42.6810 H       135 LEU    0.0900
   2248 HD11      -67.5790    0.6870  -44.2290 H       135 LEU   -0.2700
   2249 HD12      -67.1400    1.0240  -42.5110 H       135 LEU    0.0900
   2250 HD13      -66.4060    2.0060  -43.8530 H       135 LEU    0.0900
   2251 HD21      -69.4440    3.9540  -44.6600 H       135 LEU    0.0900
   2252 HD22      -68.9480    2.4480  -45.5220 H       135 LEU    0.5100
   2253 HD23      -67.7030    3.6810  -45.0460 H       135 LEU   -0.5100
   2254 N         -72.7270    1.8700  -41.1360 N.am    136 THR   -0.4700
   2255 CA        -73.8910    1.1180  -40.6850 C.3     136 THR    0.3100
   2256 C         -75.2400    1.8220  -40.9670 C.2     136 THR    0.0700
   2257 O         -76.2900    1.2000  -40.8120 O.2     136 THR    0.0900
   2258 CB        -73.6360    0.5590  -39.2700 C.3     136 THR    0.1400
   2259 CG2       -74.3850    1.2930  -38.1680 C.3     136 THR    0.0900
   2260 OG1       -73.9510   -0.8290  -39.2430 O.3     136 THR   -0.6600
   2261 HN        -72.3160    2.4560  -40.4440 H       136 THR    0.4300
   2262 HA        -74.0670    0.3140  -41.3850 H       136 THR   -0.2700
   2263 HB        -72.5660    0.6910  -38.9980 H       136 THR    0.0900
   2264 HG1       -73.6270   -1.1570  -38.4010 H       136 THR    0.0900
   2265 HG21      -75.4730    1.0840  -38.2400 H       136 THR    0.0900
   2266 HG22      -74.2280    2.3890  -38.2700 H       136 THR    0.5100
   2267 HG23      -74.0230    0.9540  -37.1730 H       136 THR   -0.5100
   2268 N         -75.2110    3.1020  -41.4110 N.am    137 ILE   -0.4700
   2269 CA        -76.4000    3.8920  -41.7730 C.3     137 ILE    0.3100
   2270 C         -77.1660    3.2650  -42.9660 C.2     137 ILE    0.0700
   2271 O         -78.3620    3.0290  -42.7940 O.2     137 ILE    0.0900
   2272 CB        -76.1070    5.4270  -41.9120 C.3     137 ILE   -0.0900
   2273 CG1       -75.6270    6.0260  -40.5730 C.3     137 ILE    0.0900
   2274 CG2       -77.3310    6.2020  -42.4160 C.3     137 ILE   -0.2700
   2275 CD        -74.5430    7.0850  -40.6800 C.3     137 ILE    0.0900
   2276 HN        -74.3440    3.5830  -41.5160 H       137 ILE    0.0900
   2277 HA        -77.1390    3.7320  -41.0020 H       137 ILE    0.0900
   2278 HB        -75.2690    5.5710  -42.6280 H       137 ILE   -0.1800
   2279 HG11      -75.2370    5.1970  -39.9460 H       137 ILE    0.0900
   2280 HG12      -76.5030    6.4810  -40.0660 H       137 ILE    0.0900
   2281 HG21      -78.1780    6.0810  -41.7090 H       137 ILE   -0.2700
   2282 HG22      -77.6410    5.8150  -43.4100 H       137 ILE    0.0900
   2283 HG23      -77.0870    7.2830  -42.4950 H       137 ILE    0.0900
   2284 HD1       -74.9580    8.0140  -41.1270 H       137 ILE    0.0900
   2285 HD2       -73.7180    6.7180  -41.3280 H       137 ILE    0.5100
   2286 HD3       -74.1470    7.3250  -39.6700 H       137 ILE   -0.5100
   2287 N         -76.5450    2.8890  -44.1280 N.am    138 PRO   -0.2900
   2288 CA        -77.3260    2.2490  -45.2120 C.3     138 PRO    0.0000
   2289 C         -77.9680    0.9040  -44.8360 C.2     138 PRO    0.0900
   2290 O         -78.6550    0.2940  -45.6540 O.2     138 PRO    0.0900
   2291 CB        -76.3060    2.1040  -46.3520 C.3     138 PRO    0.0200
   2292 CG        -75.2340    3.0770  -46.0350 C.3     138 PRO    0.0900
   2293 CD        -75.1380    3.0670  -44.5450 C.3     138 PRO   -0.1800
   2294 HA        -78.1900    2.8460  -45.4540 H       138 PRO    0.0900
   2295 HB1       -76.7740    2.3380  -47.3320 H       138 PRO    0.0900
   2296 HB2       -75.9000    1.0700  -46.3880 H       138 PRO   -0.1800
   2297 HG1       -74.2720    2.7680  -46.4940 H       138 PRO    0.0900
   2298 HG2       -75.5010    4.0900  -46.4050 H       138 PRO    0.0900
   2299 HD1       -74.5200    2.2200  -44.1800 H       138 PRO    0.5100
   2300 HD2       -74.7400    4.0260  -44.1530 H       138 PRO   -0.5100
   2301 N         -77.7600    0.4490  -43.5930 N.am    139 ASP   -0.4700
   2302 CA        -78.3600   -0.7620  -43.0560 C.3     139 ASP    0.3100
   2303 C         -79.4660   -0.3750  -42.0830 C.2     139 ASP    0.0700
   2304 O         -80.3510   -1.1860  -41.8150 O.2     139 ASP    0.0900
   2305 CB        -77.3020   -1.6520  -42.3840 C.3     139 ASP   -0.2800
   2306 CG        -76.3500   -2.3270  -43.3540 C.2     139 ASP    0.0900
   2307 OD1       -76.1490   -3.5560  -43.2250 O.co2   139 ASP    0.0900
   2308 OD2       -75.7820   -1.6220  -44.2280 O.co2   139 ASP    0.6200
   2309 HN        -77.1640    0.9380  -42.9620 H       139 ASP   -0.7600
   2310 HA        -78.8280   -1.2910  -43.8730 H       139 ASP   -0.7600
   2311 HB1       -77.8230   -2.4450  -41.8040 H       139 ASP    0.5100
   2312 HB2       -76.7030   -1.0270  -41.6890 H       139 ASP   -0.5100
   2313 N         -79.4550    0.8660  -41.6160 N.am    140 PHE   -0.4700
   2314 CA        -80.5160    1.3320  -40.7560 C.3     140 PHE    0.3100
   2315 C         -81.7450    1.5130  -41.5940 C.2     140 PHE    0.0700
   2316 O         -82.8650    1.4560  -41.1120 O.2     140 PHE    0.0900
   2317 CB        -80.1440    2.6560  -40.1380 C.3     140 PHE   -0.1800
   2318 CG        -79.3960    2.5220  -38.8760 C.ar    140 PHE    0.0900
   2319 CD1       -78.2330    3.2180  -38.6770 C.ar    140 PHE    0.0900
   2320 CD2       -79.8530    1.6990  -37.8870 C.ar    140 PHE    0.0000
   2321 CE1       -77.5400    3.1000  -37.5090 C.ar    140 PHE   -0.1150
   2322 CE2       -79.1640    1.5760  -36.7240 C.ar    140 PHE    0.1150
   2323 CZ        -78.0060    2.2760  -36.5320 C.ar    140 PHE   -0.1150
   2324 HN        -78.7320    1.5170  -41.8310 H       140 PHE    0.1150
   2325 HA        -80.6780    0.5910  -39.9880 H       140 PHE   -0.1150
   2326 HB1       -81.0670    3.2310  -39.9150 H       140 PHE    0.1150
   2327 HB2       -79.5010    3.2240  -40.8440 H       140 PHE   -0.1150
   2328 HD1       -77.8600    3.8700  -39.4540 H       140 PHE    0.1150
   2329 HD2       -80.7670    1.1440  -38.0320 H       140 PHE   -0.1150
   2330 HE1       -76.6260    3.6560  -37.3600 H       140 PHE    0.1150
   2331 HE2       -79.5330    0.9220  -35.9470 H       140 PHE    0.5100
   2332 HZ        -77.4620    2.1760  -35.6050 H       140 PHE   -0.5100
   2333 N         -81.5160    1.7240  -42.8780 N.am    141 ILE   -0.4700
   2334 CA        -82.5720    1.9270  -43.8360 C.3     141 ILE    0.3100
   2335 C         -83.1780    0.9000  -44.7570 C.2     141 ILE    0.0700
   2336 O         -84.3800    0.7280  -44.8180 O.2     141 ILE    0.0900
   2337 CB        -82.0650    2.7610  -44.9580 C.3     141 ILE   -0.0900
   2338 CG1       -81.9500    4.2160  -44.5570 C.3     141 ILE    0.0900
   2339 CG2       -82.9610    2.6080  -46.1370 C.3     141 ILE   -0.2700
   2340 CD        -80.8610    4.9160  -45.3030 C.3     141 ILE    0.0900
   2341 HN        -80.5890    1.7510  -43.2460 H       141 ILE    0.0900
   2342 HA        -83.3930    2.4190  -43.3350 H       141 ILE    0.0900
   2343 HB        -81.0370    2.4410  -45.2270 H       141 ILE   -0.1800
   2344 HG11      -81.7400    4.2760  -43.4690 H       141 ILE    0.0900
   2345 HG12      -82.9150    4.7250  -44.7640 H       141 ILE    0.0900
   2346 HG21      -84.0000    2.3980  -45.8030 H       141 ILE   -0.2700
   2347 HG22      -82.6150    1.7610  -46.7680 H       141 ILE    0.0900
   2348 HG23      -82.9640    3.5430  -46.7360 H       141 ILE    0.0900
   2349 HD1       -81.0610    4.8780  -46.3960 H       141 ILE    0.0900
   2350 HD2       -79.8870    4.4200  -45.1030 H       141 ILE    0.5100
   2351 HD3       -80.8110    5.9800  -44.9890 H       141 ILE   -0.5100
   2352 N         -82.3060    0.2400  -45.5060 N.am    142 PHE   -0.4700
   2353 CA        -82.6770   -0.6310  -46.6050 C.3     142 PHE    0.3100
   2354 C         -82.9970   -1.9890  -46.0340 C.2     142 PHE    0.0700
   2355 O         -83.3250   -2.8950  -46.7690 O.2     142 PHE    0.0900
   2356 CB        -81.5550   -0.7930  -47.6100 C.3     142 PHE   -0.1800
   2357 CG        -81.2720    0.4350  -48.3800 C.ar    142 PHE    0.0900
   2358 CD1       -79.9910    0.8400  -48.5950 C.ar    142 PHE    0.0900
   2359 CD2       -82.2980    1.1890  -48.8920 C.ar    142 PHE    0.0000
   2360 CE1       -79.7460    1.9670  -49.3030 C.ar    142 PHE   -0.1150
   2361 CE2       -82.0510    2.3080  -49.6000 C.ar    142 PHE    0.1150
   2362 CZ        -80.7790    2.6970  -49.8030 C.ar    142 PHE   -0.1150
   2363 HN        -81.3260    0.3170  -45.3430 H       142 PHE    0.1150
   2364 HA        -83.5430   -0.2010  -47.0860 H       142 PHE   -0.1150
   2365 HB1       -81.8280   -1.5850  -48.3400 H       142 PHE    0.1150
   2366 HB2       -80.6210   -1.0700  -47.0760 H       142 PHE   -0.1150
   2367 HD1       -79.1690    0.2610  -48.2020 H       142 PHE    0.1150
   2368 HD2       -83.3190    0.8810  -48.7220 H       142 PHE   -0.1150
   2369 HE1       -78.7280    2.2870  -49.4700 H       142 PHE    0.1150
   2370 HE2       -82.8680    2.8880  -50.0020 H       142 PHE    0.5100
   2371 HZ        -80.5770    3.5960  -50.3670 H       142 PHE   -0.5100
   2372 N         -82.9120   -2.1420  -44.7280 N.am    143 ALA   -0.4700
   2373 CA        -83.2130   -3.4170  -44.1440 C.3     143 ALA    0.3100
   2374 C         -84.6400   -3.4030  -43.6940 C.2     143 ALA    0.0700
   2375 O         -85.0220   -2.5940  -42.8640 O.2     143 ALA    0.0900
   2376 CB        -82.3310   -3.6620  -42.9930 C.3     143 ALA   -0.2700
   2377 HN        -82.6450   -1.4070  -44.1080 H       143 ALA    0.0900
   2378 HA        -83.0700   -4.1770  -44.8990 H       143 ALA    0.0900
   2379 HB1       -82.4750   -2.8720  -42.2260 H       143 ALA    0.0900
   2380 HB2       -81.2690   -3.6480  -43.3220 H       143 ALA    0.5100
   2381 HB3       -82.5670   -4.6470  -42.5380 H       143 ALA   -0.5100
   2382 N         -85.4430   -4.2980  -44.2410 N.am    144 ASN   -0.4700
   2383 CA        -86.8630   -4.3550  -43.8790 C.3     144 ASN    0.3100
   2384 C         -87.4360   -5.7590  -44.0440 C.2     144 ASN    0.0700
   2385 O         -86.9260   -6.5440  -44.8430 O.2     144 ASN    0.0900
   2386 CB        -87.6890   -3.3790  -44.7400 C.3     144 ASN   -0.1800
   2387 CG        -87.3860   -1.9190  -44.5190 C.2     144 ASN    0.0900
   2388 ND2       -86.8230   -1.2770  -45.5340 N.am    144 ASN    0.0900
   2389 OD1       -87.6480   -1.3500  -43.4560 O.2     144 ASN    0.5500
   2390 HN        -85.1270   -4.9640  -44.9130 H       144 ASN   -0.5500
   2391 HA        -86.9510   -4.0990  -42.8330 H       144 ASN   -0.6200
   2392 HB1       -88.7640   -3.5400  -44.5160 H       144 ASN    0.3200
   2393 HB2       -87.4990   -3.6090  -45.8090 H       144 ASN    0.3000
   2394 HD21      -86.5980   -0.3080  -45.4490 H       144 ASN    0.5100
   2395 HD22      -86.6240   -1.7640  -46.3840 H       144 ASN   -0.5100
   2396 N         -88.5240   -6.0640  -43.3140 N.am    145 VAL   -0.4700
   2397 CA        -89.2240   -7.3460  -43.4020 C.3     145 VAL    0.3100
   2398 C         -90.2300   -7.2330  -44.5520 C.2     145 VAL    0.0700
   2399 O         -90.9350   -6.2250  -44.6520 O.2     145 VAL    0.0900
   2400 CB        -89.9190   -7.7330  -42.0690 C.3     145 VAL   -0.0900
   2401 CG1       -90.4220   -9.1750  -42.1020 C.3     145 VAL    0.0900
   2402 CG2       -88.9830   -7.5290  -40.8820 C.3     145 VAL   -0.2700
   2403 HN        -88.9080   -5.4130  -42.6640 H       145 VAL    0.0900
   2404 HA        -88.4970   -8.0970  -43.6680 H       145 VAL    0.0900
   2405 HB        -90.7770   -7.0520  -41.8940 H       145 VAL    0.0900
   2406 HG11      -89.5720   -9.8720  -42.2660 H       145 VAL   -0.2700
   2407 HG12      -91.1500   -9.3020  -42.9310 H       145 VAL    0.0900
   2408 HG13      -90.9070   -9.4280  -41.1350 H       145 VAL    0.0900
   2409 HG21      -88.6750   -6.4640  -40.8190 H       145 VAL    0.0900
   2410 HG22      -88.0740   -8.1550  -41.0060 H       145 VAL    0.5100
   2411 HG23      -89.5030   -7.8060  -39.9400 H       145 VAL   -0.5100
   2412 N         -90.2780   -8.2550  -45.4240 N.am    146 SER   -0.4700
   2413 CA        -91.1860   -8.2950  -46.5730 C.3     146 SER    0.3100
   2414 C         -91.7830   -9.6870  -46.7760 C.2     146 SER    0.0700
   2415 O         -91.1000  -10.6810  -46.5540 O.2     146 SER    0.0900
   2416 CB        -90.4720   -7.8410  -47.8430 C.3     146 SER    0.0500
   2417 OG        -89.8450   -8.9220  -48.5160 O.3     146 SER    0.0900
   2418 HN        -89.6830   -9.0480  -45.3250 H       146 SER    0.0900
   2419 HA        -92.0230   -7.6460  -46.3600 H       146 SER   -0.6600
   2420 HB1       -89.6930   -7.0940  -47.5790 H       146 SER    0.4300
   2421 HB2       -91.2090   -7.3790  -48.5340 H       146 SER    0.5100
   2422 HG1       -89.1060   -9.1850  -47.9630 H       146 SER   -0.5100
   2423 N         -93.0470   -9.7720  -47.1230 N.am    147 GLU   -0.4700
   2424 CA        -93.6450  -11.0850  -47.2610 C.3     147 GLU    0.3100
   2425 C         -93.1700  -11.7060  -48.5420 C.2     147 GLU    0.0700
   2426 O         -92.7830  -11.0140  -49.4720 O.2     147 GLU    0.0900
   2427 CB        -95.1780  -11.0550  -47.2200 C.3     147 GLU   -0.1800
   2428 CG        -95.7680  -11.4900  -45.8530 C.3     147 GLU    0.0900
   2429 CD        -97.2680  -11.1890  -45.6650 C.2     147 GLU    0.0900
   2430 OE1       -97.7490  -10.1580  -46.1750 O.co2   147 GLU   -0.2800
   2431 OE2       -97.9620  -11.9790  -44.9850 O.co2   147 GLU    0.0900
   2432 HN        -93.6250   -8.9800  -47.2990 H       147 GLU    0.0900
   2433 HA        -93.2710  -11.6970  -46.4540 H       147 GLU    0.6200
   2434 HB1       -95.5670  -11.7370  -48.0060 H       147 GLU   -0.7600
   2435 HB2       -95.5190  -10.0210  -47.4410 H       147 GLU   -0.7600
   2436 HG1       -95.2110  -10.9650  -45.0490 H       147 GLU    0.5100
   2437 HG2       -95.6250  -12.5850  -45.7430 H       147 GLU   -0.5100
   2438 N         -93.2000  -13.0300  -48.5680 N.am    148 ALA   -0.4700
   2439 CA        -92.8500  -13.7800  -49.7480 C.3     148 ALA    0.3100
   2440 C         -93.6560  -15.0620  -49.7940 C.2     148 ALA    0.0700
   2441 O         -94.6010  -15.2530  -49.0420 O.2     148 ALA    0.0900
   2442 CB        -91.3810  -14.0950  -49.7500 C.3     148 ALA   -0.2700
   2443 HN        -93.4650  -13.5670  -47.7720 H       148 ALA    0.0900
   2444 HA        -93.1090  -13.1890  -50.6130 H       148 ALA    0.0900
   2445 HB1       -91.1180  -14.6960  -48.8530 H       148 ALA    0.0900
   2446 HB2       -90.7930  -13.1530  -49.7300 H       148 ALA    0.5100
   2447 HB3       -91.1200  -14.6800  -50.6580 H       148 ALA   -0.5100
   2448 N         -93.2690  -15.9500  -50.6840 N.am    149 ASP   -0.4700
   2449 CA        -93.9340  -17.2190  -50.8310 C.3     149 ASP    0.3100
   2450 C         -93.7540  -18.1060  -49.6110 C.2     149 ASP    0.0700
   2451 O         -92.8550  -18.9360  -49.5720 O.2     149 ASP    0.0900
   2452 CB        -93.3510  -17.9160  -52.0400 C.3     149 ASP   -0.2800
   2453 CG        -92.3880  -17.0410  -52.7740 C.2     149 ASP    0.0900
   2454 OD1       -92.7650  -15.8910  -53.0820 O.co2   149 ASP    0.0900
   2455 OD2       -91.2520  -17.4890  -53.0190 O.co2   149 ASP    0.6200
   2456 HN        -92.4990  -15.7860  -51.2950 H       149 ASP   -0.7600
   2457 HA        -94.9920  -17.0420  -50.9600 H       149 ASP   -0.7600
   2458 HB1       -94.1740  -18.2000  -52.7290 H       149 ASP    0.5100
   2459 HB2       -92.8190  -18.8340  -51.7100 H       149 ASP   -0.5100
   2460 N         -94.6060  -17.9760  -48.5690 N.am    150 ASP   -0.4700
   2461 CA        -94.6890  -18.8660  -47.4130 C.3     150 ASP    0.3100
   2462 C         -93.6510  -18.5430  -46.3210 C.2     150 ASP    0.0700
   2463 O         -93.3240  -19.3410  -45.4450 O.2     150 ASP    0.0900
   2464 CB        -94.7380  -20.3750  -47.8150 C.3     150 ASP   -0.2800
   2465 CG        -95.4190  -21.2610  -46.7780 C.2     150 ASP    0.0900
   2466 OD1       -95.1620  -22.4930  -46.8090 O.co2   150 ASP    0.0900
   2467 OD2       -96.2940  -20.7390  -46.0400 O.co2   150 ASP    0.6200
   2468 HN        -95.2530  -17.2190  -48.5450 H       150 ASP   -0.7600
   2469 HA        -95.5820  -18.6050  -46.8650 H       150 ASP   -0.7600
   2470 HB1       -93.6990  -20.7410  -47.9560 H       150 ASP    0.5100
   2471 HB2       -95.2930  -20.4710  -48.7730 H       150 ASP   -0.5100
   2472 N         -93.1010  -17.3130  -46.3150 N.am    151 ARG   -0.4700
   2473 CA        -92.2730  -16.8640  -45.2130 C.3     151 ARG    0.3100
   2474 C         -92.1800  -15.3540  -45.2510 C.2     151 ARG    0.0700
   2475 O         -92.4630  -14.7390  -46.2780 O.2     151 ARG    0.0900
   2476 CB        -90.8400  -17.4870  -45.2070 C.3     151 ARG   -0.1800
   2477 CG        -89.9250  -17.1760  -46.4130 C.3     151 ARG    0.0900
   2478 CD        -88.4350  -17.4780  -46.1480 C.3     151 ARG    0.0900
   2479 NE        -87.9580  -16.4850  -45.1320 N.pl3   151 ARG   -0.1800
   2480 CZ        -86.8690  -16.5620  -44.3680 C.cat   151 ARG    0.0900
   2481 NH1       -86.0500  -17.5820  -44.3740 N.pl3   151 ARG    0.0900
   2482 NH2       -86.6400  -15.5560  -43.5410 N.pl3   151 ARG    0.2000
   2483 HN        -93.2380  -16.6640  -47.0590 H       151 ARG    0.0900
   2484 HA        -92.7850  -17.1290  -44.3000 H       151 ARG    0.0900
   2485 HB1       -90.9540  -18.5890  -45.1490 H       151 ARG   -0.7000
   2486 HB2       -90.3230  -17.1280  -44.2930 H       151 ARG    0.4400
   2487 HG1       -90.0280  -16.0990  -46.6670 H       151 ARG    0.6400
   2488 HG2       -90.2610  -17.7830  -47.2800 H       151 ARG   -0.8000
   2489 HD1       -87.8360  -17.3590  -47.0760 H       151 ARG    0.4600
   2490 HD2       -88.3060  -18.5020  -45.7400 H       151 ARG    0.4600
   2491 HE        -88.5220  -15.6710  -45.0130 H       151 ARG   -0.8000
   2492 HH11      -86.1380  -18.2900  -45.0760 H       151 ARG    0.4600
   2493 HH12      -85.3350  -17.6550  -43.6790 H       151 ARG    0.4600
   2494 HH21      -87.3400  -14.8580  -43.3980 H       151 ARG    0.5100
   2495 HH22      -85.7660  -15.4940  -43.0590 H       151 ARG   -0.5100
   2496 N         -91.7500  -14.6910  -44.1450 N.am    152 TYR   -0.4700
   2497 CA        -91.4590  -13.2660  -44.1910 C.3     152 TYR    0.3100
   2498 C         -89.9810  -13.2930  -44.5600 C.2     152 TYR    0.0700
   2499 O         -89.2830  -14.2750  -44.2970 O.2     152 TYR    0.0900
   2500 CB        -91.6590  -12.4830  -42.8890 C.3     152 TYR   -0.1800
   2501 CG        -93.0810  -12.0200  -42.6670 C.ar    152 TYR    0.0900
   2502 CD1       -93.5170  -10.7950  -43.1580 C.ar    152 TYR    0.0900
   2503 CD2       -93.9860  -12.8060  -41.9660 C.ar    152 TYR    0.0000
   2504 CE1       -94.8150  -10.3660  -42.9560 C.ar    152 TYR   -0.1150
   2505 CE2       -95.2880  -12.3850  -41.7600 C.ar    152 TYR    0.1150
   2506 CZ        -95.6960  -11.1650  -42.2580 C.ar    152 TYR   -0.1150
   2507 OH        -96.9910  -10.7430  -42.0550 O.3     152 TYR    0.1150
   2508 HN        -91.6170  -15.1440  -43.2660 H       152 TYR    0.1100
   2509 HA        -92.0990  -12.8480  -44.9520 H       152 TYR   -0.5400
   2510 HB1       -91.0170  -11.5760  -42.9050 H       152 TYR    0.4300
   2511 HB2       -91.3860  -13.1300  -42.0290 H       152 TYR   -0.1150
   2512 HD1       -92.8300  -10.1680  -43.7080 H       152 TYR    0.1150
   2513 HD2       -93.6690  -13.7620  -41.5750 H       152 TYR   -0.1150
   2514 HE1       -95.1380   -9.4110  -43.3410 H       152 TYR    0.1150
   2515 HE2       -95.9800  -13.0080  -41.2120 H       152 TYR    0.5100
   2516 HH        -97.4880  -10.9140  -42.8580 H       152 TYR   -0.5100
   2517 N         -89.5040  -12.2150  -45.1750 N.am    153 ILE   -0.4700
   2518 CA        -88.1100  -12.1170  -45.5850 C.3     153 ILE    0.3100
   2519 C         -87.4950  -10.7940  -45.1470 C.2     153 ILE    0.0700
   2520 O         -87.9090   -9.7250  -45.6000 O.2     153 ILE    0.0900
   2521 CB        -87.9580  -12.2660  -47.1100 C.3     153 ILE   -0.0900
   2522 CG1       -88.0310  -13.7400  -47.5140 C.3     153 ILE    0.0900
   2523 CG2       -86.6500  -11.6460  -47.5770 C.3     153 ILE   -0.2700
   2524 CD        -88.3740  -13.9570  -48.9710 C.3     153 ILE    0.0900
   2525 HN        -90.0780  -11.4280  -45.3820 H       153 ILE    0.0900
   2526 HA        -87.5610  -12.8980  -45.0790 H       153 ILE    0.0900
   2527 HB        -88.8070  -11.7590  -47.6150 H       153 ILE   -0.1800
   2528 HG11      -88.8050  -14.2380  -46.8920 H       153 ILE    0.0900
   2529 HG12      -87.0460  -14.2100  -47.3100 H       153 ILE    0.0900
   2530 HG21      -85.8070  -12.0200  -46.9570 H       153 ILE   -0.2700
   2531 HG22      -86.6990  -10.5410  -47.4790 H       153 ILE    0.0900
   2532 HG23      -86.4590  -11.9200  -48.6360 H       153 ILE    0.0900
   2533 HD1       -87.4460  -13.9950  -49.5800 H       153 ILE    0.0900
   2534 HD2       -89.0060  -13.1200  -49.3400 H       153 ILE    0.5100
   2535 HD3       -88.9180  -14.9170  -49.0930 H       153 ILE   -0.5100
   2536 N         -86.5040  -10.8680  -44.2650 N.am    154 CYS   -0.4700
   2537 CA        -85.8260   -9.6750  -43.7700 C.3     154 CYS    0.3100
   2538 C         -84.4720   -9.5570  -44.4450 C.2     154 CYS    0.0700
   2539 O         -83.6320  -10.4450  -44.2830 O.2     154 CYS    0.0900
   2540 CB        -85.7000   -9.6970  -42.2430 C.3     154 CYS   -0.1000
   2541 SG        -84.3130   -8.7200  -41.5850 S.3     154 CYS    0.0900
   2542 HN        -86.1790  -11.7390  -43.9040 H       154 CYS    0.0900
   2543 HA        -86.3980   -8.8150  -44.0840 H       154 CYS   -0.0800
   2544 HB1       -85.5780  -10.7520  -41.9220 H       154 CYS    0.5100
   2545 HB2       -86.6460   -9.3050  -41.8150 H       154 CYS   -0.5100
   2546 N         -84.2820   -8.4670  -45.2160 N.am    155 ASP   -0.4700
   2547 CA        -83.0430   -8.1080  -45.9070 C.3     155 ASP    0.3100
   2548 C         -83.0540   -6.6910  -46.4630 C.2     155 ASP    0.0700
   2549 O         -84.0880   -6.0230  -46.4370 O.2     155 ASP    0.0900
   2550 CB        -82.5580   -9.1730  -46.9220 C.3     155 ASP   -0.2800
   2551 CG        -82.9770   -9.0060  -48.3620 C.2     155 ASP    0.0900
   2552 OD1       -84.0800   -9.4770  -48.7170 O.co2   155 ASP    0.0900
   2553 OD2       -82.1580   -8.4970  -49.1580 O.co2   155 ASP    0.6200
   2554 HN        -85.0250   -7.8200  -45.3560 H       155 ASP   -0.7600
   2555 HA        -82.2870   -7.9610  -45.1500 H       155 ASP   -0.7600
   2556 HB1       -82.9360  -10.1600  -46.5820 H       155 ASP    0.5100
   2557 HB2       -81.4480   -9.1790  -46.9010 H       155 ASP   -0.5100
   2558 N         -81.8830   -6.2140  -46.9210 N.am    156 ARG   -0.4700
   2559 CA        -81.6960   -4.8750  -47.4660 C.3     156 ARG    0.3100
   2560 C         -82.2110   -4.8080  -48.8910 C.2     156 ARG    0.0700
   2561 O         -81.6820   -5.4910  -49.7740 O.2     156 ARG    0.0900
   2562 CB        -80.2190   -4.4510  -47.3770 C.3     156 ARG   -0.1800
   2563 CG        -79.6730   -4.4400  -45.9500 C.3     156 ARG    0.0900
   2564 CD        -78.1670   -4.2650  -45.8990 C.3     156 ARG    0.0900
   2565 NE        -77.4560   -5.4140  -46.4730 N.pl3   156 ARG   -0.1800
   2566 CZ        -76.1450   -5.4530  -46.6970 C.cat   156 ARG    0.0900
   2567 NH1       -75.5920   -6.5370  -47.2230 N.pl3   156 ARG    0.0900
   2568 NH2       -75.3810   -4.4100  -46.4030 N.pl3   156 ARG    0.2000
   2569 HN        -81.0620   -6.7780  -46.9070 H       156 ARG    0.0900
   2570 HA        -82.3160   -4.1940  -46.9000 H       156 ARG    0.0900
   2571 HB1       -80.1170   -3.4290  -47.8020 H       156 ARG   -0.7000
   2572 HB2       -79.6110   -5.1550  -47.9830 H       156 ARG    0.4400
   2573 HG1       -79.9390   -5.4000  -45.4590 H       156 ARG    0.6400
   2574 HG2       -80.1490   -3.6060  -45.3920 H       156 ARG   -0.8000
   2575 HD1       -77.8390   -4.1600  -44.8430 H       156 ARG    0.4600
   2576 HD2       -77.8760   -3.3640  -46.4810 H       156 ARG    0.4600
   2577 HE        -77.9940   -6.2220  -46.7130 H       156 ARG   -0.8000
   2578 HH11      -76.1600   -7.3270  -47.4530 H       156 ARG    0.4600
   2579 HH12      -74.6070   -6.5650  -47.3900 H       156 ARG    0.4600
   2580 HH21      -75.7560   -3.6480  -45.8770 H       156 ARG    0.5100
   2581 HH22      -74.4280   -4.3870  -46.7080 H       156 ARG   -0.5100
   2582 N         -83.2730   -4.0120  -49.1080 N.am    157 PHE   -0.4700
   2583 CA        -83.8820   -3.8220  -50.4170 C.3     157 PHE    0.3100
   2584 C         -83.4280   -2.4940  -50.9940 C.2     157 PHE    0.0700
   2585 O         -83.8770   -1.4330  -50.5580 O.2     157 PHE    0.0900
   2586 CB        -85.4160   -3.9250  -50.3500 C.3     157 PHE   -0.1800
   2587 CG        -85.9250   -5.2490  -49.8350 C.ar    157 PHE    0.0900
   2588 CD1       -85.8430   -6.3970  -50.6170 C.ar    157 PHE    0.0900
   2589 CD2       -86.5020   -5.3500  -48.5750 C.ar    157 PHE    0.0000
   2590 CE1       -86.3080   -7.6270  -50.1380 C.ar    157 PHE   -0.1150
   2591 CE2       -86.9700   -6.5790  -48.0970 C.ar    157 PHE    0.1150
   2592 CZ        -86.8630   -7.7110  -48.8790 C.ar    157 PHE   -0.1150
   2593 HN        -83.6990   -3.5040  -48.3640 H       157 PHE    0.1150
   2594 HA        -83.4870   -4.5800  -51.0770 H       157 PHE   -0.1150
   2595 HB1       -85.8360   -3.7880  -51.3700 H       157 PHE    0.1150
   2596 HB2       -85.8050   -3.1390  -49.6680 H       157 PHE   -0.1150
   2597 HD1       -85.4150   -6.3380  -51.6070 H       157 PHE    0.1150
   2598 HD2       -86.5900   -4.4690  -47.9570 H       157 PHE   -0.1150
   2599 HE1       -86.2330   -8.5090  -50.7560 H       157 PHE    0.1150
   2600 HE2       -87.4160   -6.6410  -47.1160 H       157 PHE    0.5100
   2601 HZ        -87.2120   -8.6620  -48.5050 H       157 PHE   -0.5100
   2602 N         -82.4880   -2.5690  -51.9470 N.am    158 TYR   -0.4700
   2603 CA        -81.8820   -1.4230  -52.6190 C.3     158 TYR    0.3100
   2604 C         -82.6660   -0.9740  -53.8730 C.2     158 TYR    0.0700
   2605 O         -83.3180   -1.8090  -54.5050 O.2     158 TYR    0.0900
   2606 CB        -80.4240   -1.7410  -52.9870 C.3     158 TYR   -0.1800
   2607 CG        -79.5230   -2.0070  -51.8010 C.ar    158 TYR    0.0900
   2608 CD1       -78.9300   -3.2530  -51.6170 C.ar    158 TYR    0.0900
   2609 CD2       -79.2430   -1.0060  -50.8730 C.ar    158 TYR    0.0000
   2610 CE1       -78.0950   -3.5040  -50.5290 C.ar    158 TYR   -0.1150
   2611 CE2       -78.4200   -1.2520  -49.7720 C.ar    158 TYR    0.1150
   2612 CZ        -77.8400   -2.5000  -49.6110 C.ar    158 TYR   -0.1150
   2613 OH        -77.0110   -2.7460  -48.5430 O.3     158 TYR    0.1150
   2614 HN        -82.1470   -3.4540  -52.2520 H       158 TYR    0.1100
   2615 HA        -81.9270   -0.5760  -51.9510 H       158 TYR   -0.5400
   2616 HB1       -79.9910   -0.8790  -53.5370 H       158 TYR    0.4300
   2617 HB2       -80.3990   -2.6510  -53.6240 H       158 TYR   -0.1150
   2618 HD1       -79.1210   -4.0410  -52.3300 H       158 TYR    0.1150
   2619 HD2       -79.6690   -0.0230  -51.0070 H       158 TYR   -0.1150
   2620 HE1       -77.6480   -4.4790  -50.4040 H       158 TYR    0.1150
   2621 HE2       -78.2360   -0.4710  -49.0490 H       158 TYR    0.5100
   2622 HH        -76.8280   -1.9090  -48.1110 H       158 TYR   -0.5100
   2623 N         -82.6000    0.3270  -54.2560 N.am    159 PRO   -0.2900
   2624 CA        -83.3480    0.8070  -55.4360 C.3     159 PRO    0.0000
   2625 C         -83.1760    0.0080  -56.7320 C.2     159 PRO    0.0900
   2626 O         -84.1650   -0.2160  -57.4320 O.2     159 PRO    0.0900
   2627 CB        -82.8770    2.2520  -55.5880 C.3     159 PRO    0.0200
   2628 CG        -82.4810    2.6540  -54.2210 C.3     159 PRO    0.0900
   2629 CD        -81.8850    1.4410  -53.5960 C.3     159 PRO   -0.1800
   2630 HA        -84.4080    0.6940  -55.2790 H       159 PRO    0.0900
   2631 HB1       -83.6950    2.8980  -55.9700 H       159 PRO    0.0900
   2632 HB2       -82.0140    2.3160  -56.2850 H       159 PRO   -0.1800
   2633 HG1       -81.7370    3.4790  -54.2560 H       159 PRO    0.0900
   2634 HG2       -83.3680    2.9940  -53.6430 H       159 PRO    0.0900
   2635 HD1       -80.7970    1.3690  -53.8020 H       159 PRO    0.5100
   2636 HD2       -82.0670    1.4140  -52.5010 H       159 PRO   -0.5100
   2637 N         -81.9310   -0.4190  -57.0480 N.am    160 ASN   -0.4700
   2638 CA        -81.6060   -1.2220  -58.2330 C.3     160 ASN    0.3100
   2639 C         -80.3040   -2.0200  -58.0590 C.2     160 ASN    0.0700
   2640 O         -79.7360   -2.0260  -56.9640 O.2     160 ASN    0.0900
   2641 CB        -81.6200   -0.3830  -59.5220 C.3     160 ASN   -0.1800
   2642 CG        -80.5830    0.6950  -59.5610 C.2     160 ASN    0.0900
   2643 ND2       -80.9730    1.9040  -59.1780 N.am    160 ASN    0.0900
   2644 OD1       -79.4370    0.4670  -59.9450 O.2     160 ASN    0.5500
   2645 HN        -81.1520   -0.1960  -56.4680 H       160 ASN   -0.5500
   2646 HA        -82.3360   -2.0150  -58.3000 H       160 ASN   -0.6200
   2647 HB1       -82.6180    0.0930  -59.6250 H       160 ASN    0.3200
   2648 HB2       -81.4480   -1.0590  -60.3870 H       160 ASN    0.3000
   2649 HD21      -80.3230    2.6640  -59.1830 H       160 ASN    0.5100
   2650 HD22      -81.9180    2.0550  -58.8840 H       160 ASN   -0.5100
   2651 N         -79.8580   -2.7190  -59.1330 N.am    161 ASP   -0.4700
   2652 CA        -78.6580   -3.5660  -59.1620 C.3     161 ASP    0.3100
   2653 C         -77.3700   -2.8400  -58.7480 C.2     161 ASP    0.0700
   2654 O         -76.5760   -3.4030  -57.9870 O.2     161 ASP    0.0900
   2655 CB        -78.4840   -4.2260  -60.5450 C.3     161 ASP   -0.2800
   2656 CG        -79.6390   -5.1190  -60.9670 C.2     161 ASP    0.0900
   2657 OD1       -80.4560   -4.6760  -61.8080 O.co2   161 ASP    0.0900
   2658 OD2       -79.7080   -6.2740  -60.4830 O.co2   161 ASP    0.6200
   2659 HN        -80.3550   -2.6860  -59.9950 H       161 ASP   -0.7600
   2660 HA        -78.7650   -4.3210  -58.3970 H       161 ASP   -0.7600
   2661 HB1       -77.5610   -4.8440  -60.5270 H       161 ASP    0.5100
   2662 HB2       -78.3740   -3.4260  -61.3060 H       161 ASP   -0.5100
   2663 N         -77.1790   -1.5860  -59.2340 N.am    162 LEU   -0.4700
   2664 CA        -76.0110   -0.7390  -58.9590 C.3     162 LEU    0.3100
   2665 C         -75.6770   -0.5890  -57.4780 C.2     162 LEU    0.0700
   2666 O         -74.5020   -0.6280  -57.1230 O.2     162 LEU    0.0900
   2667 CB        -76.1660    0.6460  -59.6080 C.3     162 LEU   -0.1800
   2668 CG        -75.5200    0.8140  -60.9760 C.3     162 LEU    0.0900
   2669 CD1       -76.4830    0.4220  -62.0970 C.3     162 LEU    0.0900
   2670 CD2       -75.0420    2.2410  -61.1720 C.3     162 LEU   -0.0900
   2671 HN        -77.8580   -1.1670  -59.8280 H       162 LEU    0.0900
   2672 HA        -75.1370   -1.2390  -59.3520 H       162 LEU   -0.2700
   2673 HB1       -75.7200    1.3980  -58.9240 H       162 LEU    0.0900
   2674 HB2       -77.2520    0.8540  -59.7150 H       162 LEU    0.0900
   2675 HG        -74.6140    0.1730  -61.0330 H       162 LEU    0.0900
   2676 HD11      -77.3920    1.0600  -62.0620 H       162 LEU   -0.2700
   2677 HD12      -76.7910   -0.6390  -61.9770 H       162 LEU    0.0900
   2678 HD13      -75.9910    0.5590  -63.0840 H       162 LEU    0.0900
   2679 HD21      -74.2940    2.5030  -60.3940 H       162 LEU    0.0900
   2680 HD22      -75.9000    2.9420  -61.0900 H       162 LEU    0.5100
   2681 HD23      -74.5660    2.3470  -62.1710 H       162 LEU   -0.5100
   2682 N         -76.7080   -0.4330  -56.6210 N.am    163 TRP   -0.4700
   2683 CA        -76.5710   -0.2950  -55.1690 C.3     163 TRP    0.3100
   2684 C         -76.0260   -1.5700  -54.5310 C.2     163 TRP    0.0700
   2685 O         -75.2750   -1.4950  -53.5630 O.2     163 TRP    0.0900
   2686 CB        -77.9100    0.0750  -54.5320 C.3     163 TRP   -0.1800
   2687 CG        -78.4160    1.4360  -54.8910 C.ar    163 TRP    0.0900
   2688 CD1       -78.9580    1.8220  -56.0810 C.ar    163 TRP    0.0900
   2689 CD2       -78.4880    2.5780  -54.0260 C.ar    163 TRP   -0.0300
   2690 CE2       -79.0560    3.6330  -54.7760 C.ar    163 TRP   -0.1500
   2691 CE3       -78.1150    2.8160  -52.6920 C.ar    163 TRP    0.2200
   2692 NE1       -79.3240    3.1450  -56.0300 N.ar    163 TRP   -0.5100
   2693 CZ2       -79.2630    4.9080  -54.2370 C.ar    163 TRP    0.3700
   2694 CZ3       -78.3230    4.0800  -52.1590 C.ar    163 TRP    0.2400
   2695 CH2       -78.8860    5.1090  -52.9270 C.ar    163 TRP    0.1100
   2696 HN        -77.6460   -0.4040  -56.9540 H       163 TRP   -0.2500
   2697 HA        -75.8370    0.4720  -54.9730 H       163 TRP    0.1700
   2698 HB1       -77.7980    0.0320  -53.4270 H       163 TRP   -0.2000
   2699 HB2       -78.6700   -0.6680  -54.8520 H       163 TRP    0.1400
   2700 HD1       -79.0840    1.1800  -56.9410 H       163 TRP   -0.2700
   2701 HE1       -79.7110    3.6560  -56.7660 H       163 TRP    0.1600
   2702 HE3       -77.6750    2.0430  -52.0810 H       163 TRP   -0.1400
   2703 HZ2       -79.7000    5.7130  -54.8080 H       163 TRP    0.1400
   2704 HZ3       -78.0450    4.2740  -51.1330 H       163 TRP    0.5100
   2705 HH2       -79.0280    6.0830  -52.4810 H       163 TRP   -0.5100
   2706 N         -76.3990   -2.7410  -55.0820 N.am    164 VAL   -0.4700
   2707 CA        -75.9270   -4.0470  -54.6130 C.3     164 VAL    0.3100
   2708 C         -74.4520   -4.2100  -55.0260 C.2     164 VAL    0.0700
   2709 O         -73.6460   -4.6710  -54.2250 O.2     164 VAL    0.0900
   2710 CB        -76.8210   -5.2170  -55.1140 C.3     164 VAL   -0.0900
   2711 CG1       -76.5370   -6.5020  -54.3410 C.3     164 VAL    0.0900
   2712 CG2       -78.3040   -4.8600  -55.0200 C.3     164 VAL   -0.2700
   2713 HN        -77.0300   -2.7690  -55.8530 H       164 VAL    0.0900
   2714 HA        -75.9220   -4.0230  -53.5340 H       164 VAL    0.0900
   2715 HB        -76.6240   -5.3900  -56.1940 H       164 VAL    0.0900
   2716 HG11      -76.7380   -6.3480  -53.2590 H       164 VAL   -0.2700
   2717 HG12      -75.4710   -6.7900  -54.4660 H       164 VAL    0.0900
   2718 HG13      -77.1920   -7.3190  -54.7120 H       164 VAL    0.0900
   2719 HG21      -78.5990   -4.2240  -55.8820 H       164 VAL    0.0900
   2720 HG22      -78.4980   -4.2960  -54.0820 H       164 VAL    0.5100
   2721 HG23      -78.9190   -5.7850  -55.0350 H       164 VAL   -0.5100
   2722 N         -74.1060   -3.7780  -56.2560 N.am    165 VAL   -0.4700
   2723 CA        -72.7520   -3.8100  -56.8120 C.3     165 VAL    0.3100
   2724 C         -71.8290   -2.8780  -56.0260 C.2     165 VAL    0.0700
   2725 O         -70.7690   -3.3220  -55.5860 O.2     165 VAL    0.0900
   2726 CB        -72.7480   -3.4730  -58.3280 C.3     165 VAL   -0.0900
   2727 CG1       -71.3270   -3.3310  -58.8750 C.3     165 VAL    0.0900
   2728 CG2       -73.5280   -4.5100  -59.1290 C.3     165 VAL   -0.2700
   2729 HN        -74.7930   -3.3990  -56.8690 H       165 VAL    0.0900
   2730 HA        -72.3530   -4.8000  -56.6520 H       165 VAL    0.0900
   2731 HB        -73.2950   -2.5200  -58.4890 H       165 VAL    0.0900
   2732 HG11      -70.7130   -4.2070  -58.5750 H       165 VAL   -0.2700
   2733 HG12      -70.8560   -2.4110  -58.4660 H       165 VAL    0.0900
   2734 HG13      -71.3520   -3.2780  -59.9840 H       165 VAL    0.0900
   2735 HG21      -74.5830   -4.5450  -58.7830 H       165 VAL    0.0900
   2736 HG22      -73.0760   -5.5160  -58.9870 H       165 VAL    0.5100
   2737 HG23      -73.5170   -4.2440  -60.2070 H       165 VAL   -0.5100
   2738 N         -72.2310   -1.5970  -55.8430 N.am    166 VAL   -0.4700
   2739 CA        -71.4270   -0.6040  -55.1160 C.3     166 VAL    0.3100
   2740 C         -71.1210   -0.9780  -53.6680 C.2     166 VAL    0.0700
   2741 O         -69.9660   -0.8650  -53.2680 O.2     166 VAL    0.0900
   2742 CB        -71.8300    0.8890  -55.2890 C.3     166 VAL   -0.0900
   2743 CG1       -71.8000    1.3200  -56.7530 C.3     166 VAL    0.0900
   2744 CG2       -73.1800    1.1980  -54.6470 C.3     166 VAL   -0.2700
   2745 HN        -73.1010   -1.2670  -56.1990 H       166 VAL    0.0900
   2746 HA        -70.4100   -0.7300  -55.4540 H       166 VAL    0.0900
   2747 HB        -71.1280    1.5240  -54.7100 H       166 VAL    0.0900
   2748 HG11      -72.5080    0.7020  -57.3470 H       166 VAL   -0.2700
   2749 HG12      -70.7770    1.1830  -57.1660 H       166 VAL    0.0900
   2750 HG13      -72.1010    2.3860  -56.8400 H       166 VAL    0.0900
   2751 HG21      -73.0950    1.1550  -53.5400 H       166 VAL    0.0900
   2752 HG22      -73.9330    0.4510  -54.9750 H       166 VAL    0.5100
   2753 HG23      -73.5110    2.2170  -54.9380 H       166 VAL   -0.5100
   2754 N         -72.1270   -1.4610  -52.8980 N.am    167 PHE   -0.4700
   2755 CA        -71.9250   -1.8670  -51.5070 C.3     167 PHE    0.3100
   2756 C         -71.1360   -3.1720  -51.3840 C.2     167 PHE    0.0700
   2757 O         -70.5210   -3.4080  -50.3380 O.2     167 PHE    0.0900
   2758 CB        -73.2320   -1.8840  -50.6950 C.3     167 PHE   -0.1800
   2759 CG        -73.8100   -0.5210  -50.3770 C.ar    167 PHE    0.0900
   2760 CD1       -73.0180    0.4810  -49.8230 C.ar    167 PHE    0.0900
   2761 CD2       -75.1580   -0.2530  -50.5840 C.ar    167 PHE    0.0000
   2762 CE1       -73.5570    1.7440  -49.5310 C.ar    167 PHE   -0.1150
   2763 CE2       -75.6970    1.0040  -50.2820 C.ar    167 PHE    0.1150
   2764 CZ        -74.8950    1.9930  -49.7550 C.ar    167 PHE   -0.1150
   2765 HN        -73.0550   -1.5610  -53.2490 H       167 PHE    0.1150
   2766 HA        -71.2280   -1.1710  -51.0640 H       167 PHE   -0.1150
   2767 HB1       -73.0450   -2.3890  -49.7230 H       167 PHE    0.1150
   2768 HB2       -74.0060   -2.4350  -51.2700 H       167 PHE   -0.1150
   2769 HD1       -71.9760    0.2840  -49.6150 H       167 PHE    0.1150
   2770 HD2       -75.7990   -1.0250  -50.9830 H       167 PHE   -0.1150
   2771 HE1       -72.9230    2.5210  -49.1300 H       167 PHE    0.1150
   2772 HE2       -76.7440    1.1990  -50.4630 H       167 PHE    0.5100
   2773 HZ        -75.3120    2.9610  -49.5180 H       167 PHE   -0.5100
   2774 N         -71.1270   -4.0070  -52.4580 N.am    168 GLN   -0.4700
   2775 CA        -70.3270   -5.2310  -52.5180 C.3     168 GLN    0.3100
   2776 C         -68.9030   -4.8170  -52.8610 C.2     168 GLN    0.0700
   2777 O         -67.9650   -5.3580  -52.2730 O.2     168 GLN    0.0900
   2778 CB        -70.8710   -6.2430  -53.5370 C.3     168 GLN   -0.1800
   2779 CG        -71.9660   -7.1410  -52.9510 C.3     168 GLN    0.0900
   2780 CD        -72.5520   -8.1520  -53.9220 C.2     168 GLN    0.0900
   2781 NE2       -72.9230   -9.2760  -53.5170 N.am    168 GLN   -0.1800
   2782 OE1       -72.7100   -7.7990  -55.1800 O.2     168 GLN    0.0900
   2783 HN        -71.6750   -3.8150  -53.2670 H       168 GLN    0.0900
   2784 HA        -70.3270   -5.6670  -51.5310 H       168 GLN    0.5500
   2785 HB1       -70.0340   -6.8830  -53.8880 H       168 GLN   -0.5500
   2786 HB2       -71.2890   -5.6900  -54.4040 H       168 GLN   -0.6200
   2787 HG1       -72.7940   -6.4940  -52.5890 H       168 GLN    0.3200
   2788 HG2       -71.5380   -7.7010  -52.0930 H       168 GLN    0.3000
   2789 HE21      -73.3080   -9.9370  -54.1600 H       168 GLN    0.5100
   2790 HE22      -72.8340   -9.5130  -52.5500 H       168 GLN   -0.5100
   2791 N         -68.7440   -3.8000  -53.7530 N.am    169 PHE   -0.4700
   2792 CA        -67.4440   -3.2230  -54.1160 C.3     169 PHE    0.3100
   2793 C         -66.8750   -2.3450  -52.9880 C.2     169 PHE    0.0700
   2794 O         -65.6620   -2.1380  -52.9270 O.2     169 PHE    0.0900
   2795 CB        -67.4890   -2.4660  -55.4620 C.3     169 PHE   -0.1800
   2796 CG        -67.4020   -3.3280  -56.7050 C.ar    169 PHE    0.0900
   2797 CD1       -66.9110   -4.6320  -56.6430 C.ar    169 PHE    0.0900
   2798 CD2       -67.7790   -2.8260  -57.9490 C.ar    169 PHE    0.0000
   2799 CE1       -66.8200   -5.4220  -57.7950 C.ar    169 PHE   -0.1150
   2800 CE2       -67.6900   -3.6190  -59.0990 C.ar    169 PHE    0.1150
   2801 CZ        -67.2190   -4.9130  -59.0120 C.ar    169 PHE   -0.1150
   2802 HN        -69.5290   -3.3930  -54.2110 H       169 PHE    0.1150
   2803 HA        -66.7320   -4.0330  -54.1740 H       169 PHE   -0.1150
   2804 HB1       -66.6340   -1.7590  -55.5040 H       169 PHE    0.1150
   2805 HB2       -68.4490   -1.9090  -55.5260 H       169 PHE   -0.1150
   2806 HD1       -66.5950   -5.0380  -55.6920 H       169 PHE    0.1150
   2807 HD2       -68.1440   -1.8120  -58.0260 H       169 PHE   -0.1150
   2808 HE1       -66.4390   -6.4310  -57.7300 H       169 PHE    0.1150
   2809 HE2       -67.9890   -3.2170  -60.0550 H       169 PHE    0.5100
   2810 HZ        -67.1630   -5.5270  -59.8980 H       169 PHE   -0.5100
   2811 N         -67.7470   -1.8570  -52.0860 N.am    170 GLN   -0.4700
   2812 CA        -67.3670   -1.0780  -50.9160 C.3     170 GLN    0.3100
   2813 C         -66.8360   -2.0610  -49.8690 C.2     170 GLN    0.0700
   2814 O         -65.8430   -1.7770  -49.1960 O.2     170 GLN    0.0900
   2815 CB        -68.5930   -0.3300  -50.3570 C.3     170 GLN   -0.1800
   2816 CG        -68.2580    0.8550  -49.4580 C.3     170 GLN    0.0900
   2817 CD        -69.3980    1.1680  -48.5220 C.2     170 GLN    0.0900
   2818 NE2       -69.5550    0.5210  -47.4620 N.am    170 GLN   -0.1800
   2819 OE1       -70.2090    2.1380  -48.8690 O.2     170 GLN    0.0900
   2820 HN        -68.7250   -2.0130  -52.1850 H       170 GLN    0.0900
   2821 HA        -66.6010   -0.3780  -51.2110 H       170 GLN    0.5500
   2822 HB1       -69.2030   -1.0490  -49.7720 H       170 GLN   -0.5500
   2823 HB2       -69.1950    0.0400  -51.2140 H       170 GLN   -0.6200
   2824 HG1       -68.0550    1.7480  -50.0870 H       170 GLN    0.3200
   2825 HG2       -67.3540    0.6180  -48.8590 H       170 GLN    0.3000
   2826 HE21      -70.3150    0.7400  -46.8500 H       170 GLN    0.5100
   2827 HE22      -68.9190   -0.2130  -47.2260 H       170 GLN   -0.5100
   2828 N         -67.5020   -3.2290  -49.7530 N.am    171 HSD   -0.4700
   2829 CA        -67.1730   -4.3030  -48.8200 C.3     171 HSD    0.3100
   2830 C         -65.8020   -4.9140  -49.1060 C.2     171 HSD    0.0700
   2831 O         -65.0480   -5.1420  -48.1620 O.2     171 HSD    0.0900
   2832 CB        -68.2920   -5.3570  -48.8060 C.3     171 HSD   -0.0900
   2833 CG        -68.1830   -6.3920  -47.7290 C.ar    171 HSD    0.0900
   2834 CD2       -67.3930   -6.4360  -46.6280 C.ar    171 HSD    0.0900
   2835 ND1       -68.9650   -7.5360  -47.7570 N.ar    171 HSD   -0.3600
   2836 CE1       -68.6170   -8.2340  -46.6870 C.ar    171 HSD    0.3200
   2837 NE2       -67.6600   -7.6210  -45.9900 N.ar    171 HSD   -0.0500
   2838 HN        -68.2900   -3.4160  -50.3320 H       171 HSD    0.2500
   2839 HA        -67.0510   -3.8700  -47.8380 H       171 HSD    0.1300
   2840 HB1       -68.2880   -5.8830  -49.7830 H       171 HSD   -0.7000
   2841 HB2       -69.2620   -4.8340  -48.6760 H       171 HSD    0.2200
   2842 HD1       -69.6470   -7.7720  -48.4480 H       171 HSD    0.1000
   2843 HD2       -66.6660   -5.7360  -46.2380 H       171 HSD    0.5100
   2844 HE1       -69.0720   -9.1910  -46.4310 H       171 HSD   -0.5100
   2845 N         -65.4610   -5.1450  -50.3950 N.am    172 ILE   -0.4700
   2846 CA        -64.1490   -5.6720  -50.7990 C.3     172 ILE    0.3100
   2847 C         -63.0680   -4.6160  -50.4850 C.2     172 ILE    0.0700
   2848 O         -62.0310   -4.9520  -49.9220 O.2     172 ILE    0.0900
   2849 CB        -64.1260   -6.0990  -52.3040 C.3     172 ILE   -0.0900
   2850 CG1       -65.2730   -7.0750  -52.6870 C.3     172 ILE    0.0900
   2851 CG2       -62.7430   -6.6020  -52.7630 C.3     172 ILE   -0.2700
   2852 CD        -65.1220   -8.5700  -52.3250 C.3     172 ILE    0.0900
   2853 HN        -66.0970   -4.9650  -51.1410 H       172 ILE    0.0900
   2854 HA        -63.9290   -6.5220  -50.1710 H       172 ILE    0.0900
   2855 HB        -64.4130   -5.2250  -52.9270 H       172 ILE   -0.1800
   2856 HG11      -65.4040   -7.0150  -53.7870 H       172 ILE    0.0900
   2857 HG12      -66.1970   -6.7090  -52.1920 H       172 ILE    0.0900
   2858 HG21      -62.4400   -7.4850  -52.1620 H       172 ILE   -0.2700
   2859 HG22      -61.9850   -5.8020  -52.6250 H       172 ILE    0.0900
   2860 HG23      -62.7850   -6.8970  -53.8330 H       172 ILE    0.0900
   2861 HD1       -64.6650   -8.6750  -51.3180 H       172 ILE    0.0900
   2862 HD2       -64.4670   -9.0740  -53.0670 H       172 ILE    0.5100
   2863 HD3       -66.1200   -9.0600  -52.3140 H       172 ILE   -0.5100
   2864 N         -63.3320   -3.3390  -50.8230 N.am    173 MET   -0.4700
   2865 CA        -62.3950   -2.2390  -50.6150 C.3     173 MET    0.3100
   2866 C         -62.1200   -1.9370  -49.1380 C.2     173 MET    0.0700
   2867 O         -60.9900   -2.1240  -48.6930 O.2     173 MET    0.0900
   2868 CB        -62.8370   -0.9830  -51.3870 C.3     173 MET   -0.1800
   2869 CG        -61.6840   -0.0870  -51.8040 C.3     173 MET    0.0900
   2870 SD        -60.6180   -0.8240  -53.0700 S.3     173 MET    0.0900
   2871 CE        -59.2650    0.3690  -53.0900 C.3     173 MET   -0.1400
   2872 HN        -64.2010   -3.0850  -51.2420 H       173 MET    0.0900
   2873 HA        -61.4220   -2.5620  -50.9540 H       173 MET    0.0900
   2874 HB1       -63.5250   -0.3960  -50.7420 H       173 MET   -0.0900
   2875 HB2       -63.3840   -1.3030  -52.2980 H       173 MET   -0.2200
   2876 HG1       -61.0770    0.1400  -50.9030 H       173 MET    0.0900
   2877 HG2       -62.1050    0.8650  -52.1900 H       173 MET    0.0900
   2878 HE1       -58.7760    0.4410  -52.0950 H       173 MET    0.0900
   2879 HE2       -59.6470    1.3770  -53.3570 H       173 MET    0.5100
   2880 HE3       -58.4950    0.0640  -53.8290 H       173 MET   -0.5100
   2881 N         -63.1530   -1.5110  -48.3810 N.am    174 VAL   -0.4700
   2882 CA        -63.0620   -1.1510  -46.9570 C.3     174 VAL    0.3100
   2883 C         -62.7800   -2.3570  -46.0300 C.2     174 VAL    0.0700
   2884 O         -62.0330   -2.2130  -45.0590 O.2     174 VAL    0.0900
   2885 CB        -64.2800   -0.2930  -46.4930 C.3     174 VAL   -0.0900
   2886 CG1       -64.1080    0.2050  -45.0570 C.3     174 VAL    0.0900
   2887 CG2       -64.5140    0.8900  -47.4300 C.3     174 VAL   -0.2700
   2888 HN        -64.0630   -1.4180  -48.7740 H       174 VAL    0.0900
   2889 HA        -62.1460   -0.5960  -46.8180 H       174 VAL    0.0900
   2890 HB        -65.2020   -0.9110  -46.5530 H       174 VAL    0.0900
   2891 HG11      -63.1960    0.8350  -44.9790 H       174 VAL   -0.2700
   2892 HG12      -64.0020   -0.6590  -44.3660 H       174 VAL    0.0900
   2893 HG13      -64.9870    0.8160  -44.7610 H       174 VAL    0.0900
   2894 HG21      -64.7170    0.5270  -48.4600 H       174 VAL    0.0900
   2895 HG22      -63.6120    1.5370  -47.4540 H       174 VAL    0.5100
   2896 HG23      -65.3890    1.4800  -47.0830 H       174 VAL   -0.5100
   2897 N         -63.3550   -3.5170  -46.3410 N.am    175 GLY   -0.4700
   2898 CA        -63.1930   -4.7220  -45.5350 C.3     175 GLY    0.3100
   2899 C         -61.9990   -5.6140  -45.8310 C.2     175 GLY   -0.0200
   2900 O         -61.5050   -6.2820  -44.9190 O.2     175 GLY    0.0900
   2901 HN        -63.9310   -3.6150  -47.1500 H       175 GLY    0.0900
   2902 HA1       -64.0870   -5.3100  -45.6740 H       175 GLY    0.5100
   2903 HA2       -63.1160   -4.3970  -44.5080 H       175 GLY   -0.5100
   2904 N         -61.5330   -5.6660  -47.1010 N.am    176 LEU   -0.4700
   2905 CA        -60.4220   -6.5440  -47.4970 C.3     176 LEU    0.3100
   2906 C         -59.1500   -5.8620  -48.0570 C.2     176 LEU    0.0700
   2907 O         -58.0620   -6.1300  -47.5450 O.2     176 LEU    0.0900
   2908 CB        -60.9350   -7.6750  -48.4240 C.3     176 LEU   -0.1800
   2909 CG        -59.9090   -8.4840  -49.2300 C.3     176 LEU    0.0900
   2910 CD1       -59.2670   -9.5700  -48.3880 C.3     176 LEU    0.0900
   2911 CD2       -60.5550   -9.1070  -50.4370 C.3     176 LEU   -0.0900
   2912 HN        -61.9260   -5.1080  -47.8280 H       176 LEU    0.0900
   2913 HA        -59.9860   -6.9590  -46.6010 H       176 LEU   -0.2700
   2914 HB1       -61.6340   -7.2120  -49.1510 H       176 LEU    0.0900
   2915 HB2       -61.4940   -8.3920  -47.7890 H       176 LEU    0.0900
   2916 HG        -59.1190   -7.7990  -49.6020 H       176 LEU    0.0900
   2917 HD11      -60.0430  -10.2730  -48.0140 H       176 LEU   -0.2700
   2918 HD12      -58.7500   -9.1160  -47.5160 H       176 LEU    0.0900
   2919 HD13      -58.5360  -10.1410  -49.0000 H       176 LEU    0.0900
   2920 HD21      -60.9770   -8.3160  -51.0940 H       176 LEU    0.0900
   2921 HD22      -61.3790   -9.7810  -50.1190 H       176 LEU    0.5100
   2922 HD23      -59.8020   -9.6820  -51.0140 H       176 LEU   -0.5100
   2923 N         -59.2810   -5.0360  -49.1260 N.am    177 ILE   -0.4700
   2924 CA        -58.1680   -4.3710  -49.8250 C.3     177 ILE    0.3100
   2925 C         -57.4620   -3.2970  -48.9870 C.2     177 ILE    0.0700
   2926 O         -56.2530   -3.4030  -48.7740 O.2     177 ILE    0.0900
   2927 CB        -58.5570   -3.9160  -51.2770 C.3     177 ILE   -0.0900
   2928 CG1       -58.9860   -5.1250  -52.1450 C.3     177 ILE    0.0900
   2929 CG2       -57.4270   -3.1250  -51.9570 C.3     177 ILE   -0.2700
   2930 CD        -59.5250   -4.7890  -53.5300 C.3     177 ILE    0.0900
   2931 HN        -60.1820   -4.8350  -49.5010 H       177 ILE    0.0900
   2932 HA        -57.3460   -5.0700  -49.8670 H       177 ILE    0.0900
   2933 HB        -59.4630   -3.2760  -51.2230 H       177 ILE   -0.1800
   2934 HG11      -59.7750   -5.6800  -51.5940 H       177 ILE    0.0900
   2935 HG12      -58.1020   -5.7860  -52.2710 H       177 ILE    0.0900
   2936 HG21      -56.5130   -3.7530  -52.0300 H       177 ILE   -0.2700
   2937 HG22      -57.1880   -2.2190  -51.3600 H       177 ILE    0.0900
   2938 HG23      -57.7360   -2.8280  -52.9810 H       177 ILE    0.0900
   2939 HD1       -58.7040   -4.4150  -54.1780 H       177 ILE    0.0900
   2940 HD2       -60.3020   -4.0000  -53.4520 H       177 ILE    0.5100
   2941 HD3       -59.9600   -5.6980  -53.9970 H       177 ILE   -0.5100
   2942 N         -58.2070   -2.2730  -48.5160 N.am    178 LEU   -0.4700
   2943 CA        -57.6720   -1.1730  -47.7020 C.3     178 LEU    0.3100
   2944 C         -56.9850   -1.6190  -46.3900 C.2     178 LEU    0.0700
   2945 O         -55.8520   -1.1760  -46.1740 O.2     178 LEU    0.0900
   2946 CB        -58.6990   -0.0410  -47.4730 C.3     178 LEU   -0.1800
   2947 CG        -59.2200    0.6750  -48.7300 C.3     178 LEU    0.0900
   2948 CD1       -60.5410    1.3690  -48.4570 C.3     178 LEU    0.0900
   2949 CD2       -58.2010    1.6540  -49.2850 C.3     178 LEU   -0.0900
   2950 HN        -59.1830   -2.2200  -48.7070 H       178 LEU    0.0900
   2951 HA        -56.8050   -0.7830  -48.2150 H       178 LEU   -0.2700
   2952 HB1       -58.2240    0.7210  -46.8210 H       178 LEU    0.0900
   2953 HB2       -59.5720   -0.4760  -46.9430 H       178 LEU    0.0900
   2954 HG        -59.3600   -0.0700  -49.5420 H       178 LEU    0.0900
   2955 HD11      -60.4160    2.1240  -47.6520 H       178 LEU   -0.2700
   2956 HD12      -61.2990    0.6250  -48.1300 H       178 LEU    0.0900
   2957 HD13      -60.8950    1.8840  -49.3760 H       178 LEU    0.0900
   2958 HD21      -57.2670    1.1190  -49.5580 H       178 LEU    0.0900
   2959 HD22      -57.9590    2.4220  -48.5200 H       178 LEU    0.5100
   2960 HD23      -58.6060    2.1470  -50.1950 H       178 LEU   -0.5100
   2961 N         -57.5660   -2.5000  -45.5240 N.am    179 PRO   -0.2900
   2962 CA        -56.8060   -2.9460  -44.3420 C.3     179 PRO    0.0000
   2963 C         -55.7160   -3.9570  -44.7230 C.2     179 PRO    0.0900
   2964 O         -54.6720   -4.0070  -44.0660 O.2     179 PRO    0.0900
   2965 CB        -57.8670   -3.5430  -43.4080 C.3     179 PRO    0.0200
   2966 CG        -59.1250   -3.6150  -44.2020 C.3     179 PRO    0.0900
   2967 CD        -58.8760   -3.1770  -45.6050 C.3     179 PRO   -0.1800
   2968 HA        -56.2570   -2.1190  -43.9210 H       179 PRO    0.0900
   2969 HB1       -58.0080   -2.8960  -42.5170 H       179 PRO    0.0900
   2970 HB2       -57.5620   -4.5570  -43.0710 H       179 PRO   -0.1800
   2971 HG1       -59.5030   -4.6590  -44.2020 H       179 PRO    0.0900
   2972 HG2       -59.8920   -2.9560  -43.7410 H       179 PRO    0.0900
   2973 HD1       -58.8150   -4.0430  -46.2980 H       179 PRO    0.5100
   2974 HD2       -59.6520   -2.4650  -45.9550 H       179 PRO   -0.5100
   2975 N         -55.9410   -4.7070  -45.8100 N.am    180 GLY   -0.4700
   2976 CA        -54.9900   -5.6720  -46.3570 C.3     180 GLY    0.3100
   2977 C         -53.6720   -5.0290  -46.7410 C.2     180 GLY   -0.0200
   2978 O         -52.6100   -5.5870  -46.4480 O.2     180 GLY    0.0900
   2979 HN        -56.8000   -4.6360  -46.3100 H       180 GLY    0.0900
   2980 HA1       -55.4340   -6.1190  -47.2340 H       180 GLY    0.5100
   2981 HA2       -54.8100   -6.4250  -45.6050 H       180 GLY   -0.5100
   2982 N         -53.7400   -3.8130  -47.3600 N.am    181 ILE   -0.4700
   2983 CA        -52.5860   -2.9870  -47.7450 C.3     181 ILE    0.3100
   2984 C         -51.8840   -2.5070  -46.4660 C.2     181 ILE    0.0700
   2985 O         -50.6860   -2.7360  -46.3120 O.2     181 ILE    0.0900
   2986 CB        -52.9940   -1.8020  -48.6800 C.3     181 ILE   -0.0900
   2987 CG1       -53.4140   -2.3130  -50.0710 C.3     181 ILE    0.0900
   2988 CG2       -51.8630   -0.7620  -48.8110 C.3     181 ILE   -0.2700
   2989 CD        -54.2760   -1.3190  -50.8940 C.3     181 ILE    0.0900
   2990 HN        -54.6240   -3.4150  -47.5880 H       181 ILE    0.0900
   2991 HA        -51.8790   -3.6290  -48.2510 H       181 ILE    0.0900
   2992 HB        -53.8970   -1.3050  -48.2630 H       181 ILE   -0.1800
   2993 HG11      -53.9950   -3.2500  -49.9390 H       181 ILE    0.0900
   2994 HG12      -52.4950   -2.5380  -50.6520 H       181 ILE    0.0900
   2995 HG21      -50.9070   -1.2690  -49.0640 H       181 ILE   -0.2700
   2996 HG22      -51.7340   -0.2210  -47.8490 H       181 ILE    0.0900
   2997 HG23      -52.1060   -0.0380  -49.6180 H       181 ILE    0.0900
   2998 HD1       -53.7150   -0.3740  -51.0620 H       181 ILE    0.0900
   2999 HD2       -55.2110   -1.0830  -50.3420 H       181 ILE    0.5100
   3000 HD3       -54.5270   -1.7630  -51.8810 H       181 ILE   -0.5100
   3001 N         -52.6490   -1.8730  -45.5460 N.am    182 VAL   -0.4700
   3002 CA        -52.2050   -1.3590  -44.2460 C.3     182 VAL    0.3100
   3003 C         -51.4250   -2.4360  -43.4660 C.2     182 VAL    0.0700
   3004 O         -50.3420   -2.1430  -42.9500 O.2     182 VAL    0.0900
   3005 CB        -53.4080   -0.7790  -43.4440 C.3     182 VAL   -0.0900
   3006 CG1       -53.0840   -0.5860  -41.9650 C.3     182 VAL    0.0900
   3007 CG2       -53.8950    0.5290  -44.0530 C.3     182 VAL   -0.2700
   3008 HN        -53.6150   -1.7200  -45.7290 H       182 VAL    0.0900
   3009 HA        -51.4680   -0.5890  -44.4250 H       182 VAL    0.0900
   3010 HB        -54.2690   -1.4750  -43.5350 H       182 VAL    0.0900
   3011 HG11      -52.1280   -0.0300  -41.8520 H       182 VAL   -0.2700
   3012 HG12      -52.9790   -1.5740  -41.4680 H       182 VAL    0.0900
   3013 HG13      -53.8930   -0.0030  -41.4730 H       182 VAL    0.0900
   3014 HG21      -54.2220    0.3630  -45.1020 H       182 VAL    0.0900
   3015 HG22      -53.0730    1.2750  -44.0510 H       182 VAL    0.5100
   3016 HG23      -54.7560    0.9200  -43.4700 H       182 VAL   -0.5100
   3017 N         -51.9580   -3.6850  -43.4220 N.am    183 ILE   -0.4700
   3018 CA        -51.3330   -4.8240  -42.7380 C.3     183 ILE    0.3100
   3019 C         -50.0400   -5.2570  -43.4400 C.2     183 ILE    0.0700
   3020 O         -48.9840   -5.2270  -42.8060 O.2     183 ILE    0.0900
   3021 CB        -52.3310   -5.9990  -42.4650 C.3     183 ILE   -0.0900
   3022 CG1       -53.4370   -5.5610  -41.4760 C.3     183 ILE    0.0900
   3023 CG2       -51.5980   -7.2450  -41.9350 C.3     183 ILE   -0.2700
   3024 CD        -54.7740   -6.3060  -41.5690 C.3     183 ILE    0.0900
   3025 HN        -52.8260   -3.8870  -43.8680 H       183 ILE    0.0900
   3026 HA        -50.9340   -4.4610  -41.8040 H       183 ILE    0.0900
   3027 HB        -52.8560   -6.2590  -43.4090 H       183 ILE   -0.1800
   3028 HG11      -53.6370   -4.4830  -41.6470 H       183 ILE    0.0900
   3029 HG12      -53.0450   -5.6960  -40.4470 H       183 ILE    0.0900
   3030 HG21      -51.2280   -7.0610  -40.9040 H       183 ILE   -0.2700
   3031 HG22      -50.7290   -7.4780  -42.5860 H       183 ILE    0.0900
   3032 HG23      -52.2930   -8.1120  -41.9140 H       183 ILE    0.0900
   3033 HD1       -54.6210   -7.3900  -41.3800 H       183 ILE    0.0900
   3034 HD2       -55.2080   -6.1800  -42.5830 H       183 ILE    0.5100
   3035 HD3       -55.4810   -5.9100  -40.8090 H       183 ILE   -0.5100
   3036 N         -50.1190   -5.6380  -44.7400 N.am    184 LEU   -0.4700
   3037 CA        -48.9660   -6.0890  -45.5330 C.3     184 LEU    0.3100
   3038 C         -47.8090   -5.1130  -45.4780 C.2     184 LEU    0.0700
   3039 O         -46.6800   -5.5390  -45.2290 O.2     184 LEU    0.0900
   3040 CB        -49.3320   -6.4080  -46.9980 C.3     184 LEU   -0.1800
   3041 CG        -50.0340   -7.7480  -47.2650 C.3     184 LEU    0.0900
   3042 CD1       -50.5130   -7.8340  -48.7100 C.3     184 LEU    0.0900
   3043 CD2       -49.1350   -8.9440  -46.9260 C.3     184 LEU   -0.0900
   3044 HN        -50.9880   -5.6290  -45.2280 H       184 LEU    0.0900
   3045 HA        -48.5710   -6.9730  -45.0560 H       184 LEU   -0.2700
   3046 HB1       -48.3930   -6.3960  -47.5910 H       184 LEU    0.0900
   3047 HB2       -50.0000   -5.5990  -47.3630 H       184 LEU    0.0900
   3048 HG        -50.9070   -7.8460  -46.5840 H       184 LEU    0.0900
   3049 HD11      -49.6500   -7.7460  -49.4040 H       184 LEU   -0.2700
   3050 HD12      -51.2240   -7.0070  -48.9230 H       184 LEU    0.0900
   3051 HD13      -51.0110   -8.8110  -48.8860 H       184 LEU    0.0900
   3052 HD21      -48.8490   -8.9150  -45.8530 H       184 LEU    0.0900
   3053 HD22      -48.2090   -8.9060  -47.5400 H       184 LEU    0.5100
   3054 HD23      -49.6770   -9.8930  -47.1240 H       184 LEU   -0.5100
   3055 N         -48.0990   -3.8030  -45.6410 N.am    185 SER   -0.4700
   3056 CA        -47.1030   -2.7380  -45.5850 C.3     185 SER    0.3100
   3057 C         -46.2820   -2.7930  -44.2860 C.2     185 SER    0.0700
   3058 O         -45.0520   -2.8310  -44.3590 O.2     185 SER    0.0900
   3059 CB        -47.7550   -1.3700  -45.7830 C.3     185 SER    0.0500
   3060 OG        -48.4010   -1.3130  -47.0460 O.3     185 SER    0.0900
   3061 HN        -49.0330   -3.5000  -45.8120 H       185 SER    0.0900
   3062 HA        -46.3750   -2.9220  -46.3610 H       185 SER   -0.6600
   3063 HB1       -46.9800   -0.5740  -45.7400 H       185 SER    0.4300
   3064 HB2       -48.5080   -1.1940  -44.9860 H       185 SER    0.5100
   3065 HG1       -49.2410   -1.7640  -46.9340 H       185 SER   -0.5100
   3066 N         -46.9610   -2.8890  -43.1150 N.am    186 CYS   -0.4700
   3067 CA        -46.3280   -2.9900  -41.7990 C.3     186 CYS    0.3100
   3068 C         -45.3980   -4.1950  -41.7360 C.2     186 CYS    0.0700
   3069 O         -44.1880   -4.0180  -41.6080 O.2     186 CYS    0.0900
   3070 CB        -47.3720   -3.0380  -40.6850 C.3     186 CYS   -0.1100
   3071 SG        -48.3260   -1.5130  -40.4830 S.3     186 CYS    0.0900
   3072 HN        -47.9570   -2.8950  -43.1020 H       186 CYS    0.0900
   3073 HA        -45.6870   -2.1290  -41.6720 H       186 CYS   -0.2300
   3074 HB1       -46.8470   -3.2630  -39.7320 H       186 CYS    0.1600
   3075 HB2       -48.0700   -3.8730  -40.9050 H       186 CYS    0.5100
   3076 HG1       -49.1520   -1.7590  -41.4890 H       186 CYS   -0.5100
   3077 N         -45.9510   -5.4160  -41.8900 N.am    187 TYR   -0.4700
   3078 CA        -45.1810   -6.6550  -41.8350 C.3     187 TYR    0.3100
   3079 C         -44.0530   -6.7630  -42.8200 C.2     187 TYR    0.0700
   3080 O         -43.0040   -7.2750  -42.4510 O.2     187 TYR    0.0900
   3081 CB        -46.0700   -7.8910  -41.8360 C.3     187 TYR   -0.1800
   3082 CG        -46.8360   -8.0080  -40.5420 C.ar    187 TYR    0.0900
   3083 CD1       -48.1460   -7.5450  -40.4410 C.ar    187 TYR    0.0900
   3084 CD2       -46.2300   -8.5070  -39.3900 C.ar    187 TYR    0.0000
   3085 CE1       -48.8490   -7.6270  -39.2420 C.ar    187 TYR   -0.1150
   3086 CE2       -46.9230   -8.5860  -38.1840 C.ar    187 TYR    0.1150
   3087 CZ        -48.2360   -8.1500  -38.1180 C.ar    187 TYR   -0.1150
   3088 OH        -48.9250   -8.2140  -36.9390 O.3     187 TYR    0.1150
   3089 HN        -46.9290   -5.5250  -42.0510 H       187 TYR    0.1100
   3090 HA        -44.5870   -6.6300  -40.9340 H       187 TYR   -0.5400
   3091 HB1       -45.4480   -8.8040  -41.9490 H       187 TYR    0.4300
   3092 HB2       -46.8070   -7.8260  -42.6650 H       187 TYR   -0.1150
   3093 HD1       -48.6240   -7.1160  -41.3080 H       187 TYR    0.1150
   3094 HD2       -45.2030   -8.8380  -39.4350 H       187 TYR   -0.1150
   3095 HE1       -49.8710   -7.2830  -39.1890 H       187 TYR    0.1150
   3096 HE2       -46.4390   -8.9850  -37.3050 H       187 TYR    0.5100
   3097 HH        -49.8030   -7.8550  -37.0880 H       187 TYR   -0.5100
   3098 N         -44.2250   -6.2120  -44.0330 N.am    188 CYS   -0.4700
   3099 CA        -43.1720   -6.1870  -45.0410 C.3     188 CYS    0.3100
   3100 C         -41.9940   -5.3190  -44.5710 C.2     188 CYS    0.0700
   3101 O         -40.8510   -5.6480  -44.8740 O.2     188 CYS    0.0900
   3102 CB        -43.7140   -5.7150  -46.3860 C.3     188 CYS   -0.1100
   3103 SG        -42.5650   -5.9440  -47.7640 S.3     188 CYS    0.0900
   3104 HN        -45.0890   -5.7910  -44.3000 H       188 CYS    0.0900
   3105 HA        -42.7730   -7.1870  -45.1300 H       188 CYS   -0.2300
   3106 HB1       -43.9650   -4.6370  -46.2990 H       188 CYS    0.1600
   3107 HB2       -44.6490   -6.2750  -46.5970 H       188 CYS    0.5100
   3108 HG1       -41.6130   -5.1790  -47.2490 H       188 CYS   -0.5100
   3109 N         -42.2730   -4.2410  -43.8030 N.am    189 ILE   -0.4700
   3110 CA        -41.2640   -3.3480  -43.2320 C.3     189 ILE    0.3100
   3111 C         -40.6580   -4.0160  -41.9870 C.2     189 ILE    0.0700
   3112 O         -39.4340   -4.0400  -41.8570 O.2     189 ILE    0.0900
   3113 CB        -41.8360   -1.9160  -42.9750 C.3     189 ILE   -0.0900
   3114 CG1       -42.0870   -1.1760  -44.3130 C.3     189 ILE    0.0900
   3115 CG2       -40.9160   -1.0840  -42.0720 C.3     189 ILE   -0.2700
   3116 CD        -43.1590   -0.0840  -44.2840 C.3     189 ILE    0.0900
   3117 HN        -43.2150   -3.9990  -43.5870 H       189 ILE    0.0900
   3118 HA        -40.4380   -3.2970  -43.9250 H       189 ILE    0.0900
   3119 HB        -42.8310   -2.0060  -42.4900 H       189 ILE   -0.1800
   3120 HG11      -42.3870   -1.9300  -45.0700 H       189 ILE    0.0900
   3121 HG12      -41.1310   -0.7090  -44.6290 H       189 ILE    0.0900
   3122 HG21      -39.8520   -1.2650  -42.3420 H       189 ILE   -0.2700
   3123 HG22      -41.0660   -1.3730  -41.0100 H       189 ILE    0.0900
   3124 HG23      -41.1350   -0.0030  -42.2020 H       189 ILE    0.0900
   3125 HD1       -42.8810    0.7030  -43.5510 H       189 ILE    0.0900
   3126 HD2       -44.1350   -0.5220  -43.9840 H       189 ILE    0.5100
   3127 HD3       -43.2500    0.3820  -45.2870 H       189 ILE   -0.5100
   3128 N         -41.5090   -4.5780  -41.0950 N.am    190 ILE   -0.4700
   3129 CA        -41.0910   -5.2870  -39.8750 C.3     190 ILE    0.3100
   3130 C         -40.1500   -6.4490  -40.2310 C.2     190 ILE    0.0700
   3131 O         -39.0760   -6.5510  -39.6390 O.2     190 ILE    0.0900
   3132 CB        -42.2950   -5.7350  -38.9840 C.3     190 ILE   -0.0900
   3133 CG1       -43.0820   -4.5280  -38.4320 C.3     190 ILE    0.0900
   3134 CG2       -41.8410   -6.6510  -37.8370 C.3     190 ILE   -0.2700
   3135 CD        -44.5980   -4.8130  -38.1800 C.3     190 ILE    0.0900
   3136 HN        -42.4950   -4.5340  -41.2350 H       190 ILE    0.0900
   3137 HA        -40.4530   -4.6190  -39.3150 H       190 ILE    0.0900
   3138 HB        -43.0300   -6.2790  -39.6140 H       190 ILE   -0.1800
   3139 HG11      -42.9990   -3.6920  -39.1580 H       190 ILE    0.0900
   3140 HG12      -42.6210   -4.2170  -37.4710 H       190 ILE    0.0900
   3141 HG21      -40.9860   -6.1920  -37.2970 H       190 ILE   -0.2700
   3142 HG22      -41.5170   -7.6340  -38.2440 H       190 ILE    0.0900
   3143 HG23      -42.6760   -6.8000  -37.1190 H       190 ILE    0.0900
   3144 HD1       -44.7200   -5.5030  -37.3180 H       190 ILE    0.0900
   3145 HD2       -45.0480   -5.2860  -39.0800 H       190 ILE    0.5100
   3146 HD3       -45.1290   -3.8650  -37.9530 H       190 ILE   -0.5100
   3147 N         -40.5140   -7.2810  -41.2320 N.am    191 ILE   -0.4700
   3148 CA        -39.6450   -8.3870  -41.6410 C.3     191 ILE    0.3100
   3149 C         -38.5540   -8.0020  -42.6710 C.2     191 ILE    0.0700
   3150 O         -37.9580   -8.8780  -43.3020 O.2     191 ILE    0.0900
   3151 CB        -40.3390   -9.7660  -41.8590 C.3     191 ILE   -0.0900
   3152 CG1       -41.3200   -9.7580  -43.0410 C.3     191 ILE    0.0900
   3153 CG2       -40.9780  -10.2580  -40.5480 C.3     191 ILE   -0.2700
   3154 CD        -42.1230  -11.0520  -43.2640 C.3     191 ILE    0.0900
   3155 HN        -41.3740   -7.1810  -41.7270 H       191 ILE    0.0900
   3156 HA        -38.8950   -8.4890  -40.8710 H       191 ILE    0.0900
   3157 HB        -39.5880  -10.5070  -42.2030 H       191 ILE   -0.1800
   3158 HG11      -40.7400   -9.5520  -43.9640 H       191 ILE    0.0900
   3159 HG12      -42.0440   -8.9310  -42.8780 H       191 ILE    0.0900
   3160 HG21      -41.8570   -9.6280  -40.2910 H       191 ILE   -0.2700
   3161 HG22      -40.2410  -10.1920  -39.7210 H       191 ILE    0.0900
   3162 HG23      -41.3170  -11.3090  -40.6640 H       191 ILE    0.0900
   3163 HD1       -42.8670  -11.1840  -42.4490 H       191 ILE    0.0900
   3164 HD2       -41.4380  -11.9260  -43.2640 H       191 ILE    0.5100
   3165 HD3       -42.6630  -10.9990  -44.2330 H       191 ILE   -0.5100
   3166 N         -38.2720   -6.6850  -42.7950 N.am    192 SER   -0.4700
   3167 CA        -37.2120   -6.1160  -43.6280 C.3     192 SER    0.3100
   3168 C         -36.2100   -5.4690  -42.6810 C.2     192 SER    0.0700
   3169 O         -35.0140   -5.7220  -42.8080 O.2     192 SER    0.0900
   3170 CB        -37.7660   -5.0800  -44.6070 C.3     192 SER    0.0500
   3171 OG        -36.7390   -4.4510  -45.3620 O.3     192 SER    0.0900
   3172 HN        -38.8060   -6.0090  -42.2960 H       192 SER    0.0900
   3173 HA        -36.7440   -6.9260  -44.1680 H       192 SER   -0.6600
   3174 HB1       -38.3130   -4.2960  -44.0420 H       192 SER    0.4300
   3175 HB2       -38.4630   -5.5800  -45.3140 H       192 SER    0.5100
   3176 HG1       -36.4020   -5.1220  -45.9620 H       192 SER   -0.5100
   3177 N         -36.7050   -4.6660  -41.7050 N.am    193 LYS   -0.4700
   3178 CA        -35.9110   -4.0160  -40.6620 C.3     193 LYS    0.3100
   3179 C         -35.1360   -5.0890  -39.9090 C.2     193 LYS    0.0700
   3180 O         -33.9190   -4.9970  -39.8090 O.2     193 LYS    0.0900
   3181 CB        -36.8180   -3.1890  -39.7130 C.3     193 LYS   -0.1800
   3182 CG        -36.2620   -2.9030  -38.3010 C.3     193 LYS    0.0900
   3183 CD        -35.1320   -1.8570  -38.2590 C.3     193 LYS    0.0900
   3184 CE        -35.6290   -0.4720  -37.9130 C.3     193 LYS   -0.1800
   3185 NZ        -34.5080    0.4810  -37.7020 N.4     193 LYS    0.0900
   3186 HN        -37.6810   -4.4770  -41.6540 H       193 LYS    0.0900
   3187 HA        -35.1890   -3.3740  -41.1450 H       193 LYS   -0.1800
   3188 HB1       -37.7740   -3.7380  -39.5960 H       193 LYS    0.0900
   3189 HB2       -37.0180   -2.2120  -40.2020 H       193 LYS    0.0900
   3190 HG1       -35.8730   -3.8540  -37.8810 H       193 LYS    0.2100
   3191 HG2       -37.0970   -2.5410  -37.6640 H       193 LYS    0.0500
   3192 HD1       -34.6400   -1.8220  -39.2540 H       193 LYS    0.0500
   3193 HD2       -34.3840   -2.1690  -37.4990 H       193 LYS   -0.3000
   3194 HE1       -36.2220   -0.5100  -36.9740 H       193 LYS    0.3300
   3195 HE2       -36.2540   -0.0790  -38.7440 H       193 LYS    0.3300
   3196 HZ1       -33.9400    0.5460  -38.5720 H       193 LYS    0.3300
   3197 HZ2       -33.9100    0.1440  -36.9210 H       193 LYS    0.5100
   3198 HZ3       -34.8900    1.4190  -37.4670 H       193 LYS   -0.5100
   3199 N         -35.8390   -6.1530  -39.4760 N.am    194 LEU   -0.4700
   3200 CA        -35.3110   -7.3220  -38.7710 C.3     194 LEU    0.3100
   3201 C         -34.2040   -8.0300  -39.5540 C.2     194 LEU    0.0700
   3202 O         -33.2640   -8.5510  -38.9550 O.2     194 LEU    0.0900
   3203 CB        -36.4670   -8.3100  -38.5140 C.3     194 LEU   -0.1800
   3204 CG        -37.1380   -8.3080  -37.1360 C.3     194 LEU    0.0900
   3205 CD1       -37.3670   -6.9180  -36.6140 C.3     194 LEU    0.0900
   3206 CD2       -38.4570   -9.0440  -37.1800 C.3     194 LEU   -0.0900
   3207 HN        -36.8220   -6.1900  -39.6310 H       194 LEU    0.0900
   3208 HA        -34.8740   -6.9940  -37.8390 H       194 LEU   -0.2700
   3209 HB1       -36.0700   -9.3330  -38.6860 H       194 LEU    0.0900
   3210 HB2       -37.2550   -8.0970  -39.2650 H       194 LEU    0.0900
   3211 HG        -36.4920   -8.8590  -36.4200 H       194 LEU    0.0900
   3212 HD11      -38.0220   -6.3520  -37.3100 H       194 LEU   -0.2700
   3213 HD12      -36.3970   -6.3820  -36.5260 H       194 LEU    0.0900
   3214 HD13      -37.8590   -6.9630  -35.6200 H       194 LEU    0.0900
   3215 HD21      -38.2970  -10.0980  -37.4910 H       194 LEU    0.0900
   3216 HD22      -39.1370   -8.5570  -37.9120 H       194 LEU    0.5100
   3217 HD23      -38.9260   -9.0380  -36.1740 H       194 LEU   -0.5100
   3218 N         -34.3220   -8.0320  -40.8910 N.am    195 SER   -0.4700
   3219 CA        -33.4760   -8.7700  -41.8050 C.3     195 SER    0.3100
   3220 C         -32.3610   -7.9100  -42.3790 C.2     195 SER    0.0700
   3221 O         -31.5280   -8.4030  -43.1330 O.2     195 SER    0.0900
   3222 CB        -34.3240   -9.2830  -43.0040 C.3     195 SER    0.0500
   3223 OG        -35.4600  -10.0140  -42.5350 O.3     195 SER    0.0900
   3224 HN        -35.0370   -7.4980  -41.3340 H       195 SER    0.0900
   3225 HA        -33.0370   -9.5990  -41.2690 H       195 SER   -0.6600
   3226 HB1       -33.7060   -9.9500  -43.6410 H       195 SER    0.4300
   3227 HB2       -34.6790   -8.4190  -43.6080 H       195 SER    0.5100
   3228 HG1       -36.2190   -9.6490  -42.9950 H       195 SER   -0.5100
   3229 N         -32.2990   -6.6020  -42.0380 N.am    196 HSD   -0.4700
   3230 CA        -31.3010   -5.6820  -42.5760 C.3     196 HSD    0.3100
   3231 C         -30.4500   -5.0760  -41.4800 C.2     196 HSD    0.0700
   3232 O         -29.8520   -4.0180  -41.6560 O.2     196 HSD    0.0900
   3233 CB        -31.9470   -4.5640  -43.4580 C.3     196 HSD   -0.0900
   3234 CG        -32.6250   -3.3590  -42.8160 C.ar    196 HSD    0.0900
   3235 CD2       -32.6590   -2.8590  -41.5460 C.ar    196 HSD    0.0900
   3236 ND1       -33.3210   -2.4470  -43.5830 N.ar    196 HSD   -0.3600
   3237 CE1       -33.7370   -1.4550  -42.7590 C.ar    196 HSD    0.3200
   3238 NE2       -33.3640   -1.6590  -41.5120 N.ar    196 HSD   -0.0500
   3239 HN        -32.9440   -6.2020  -41.3920 H       196 HSD    0.2500
   3240 HA        -30.6060   -6.2620  -43.1650 H       196 HSD    0.1300
   3241 HB1       -32.7160   -5.0550  -44.0880 H       196 HSD   -0.7000
   3242 HB2       -31.1420   -4.1610  -44.1050 H       196 HSD    0.2200
   3243 HD1       -33.4820   -2.5190  -44.5680 H       196 HSD    0.1000
   3244 HD2       -32.2360   -3.2590  -40.6330 H       196 HSD    0.5100
   3245 HE1       -34.3110   -0.5980  -43.1110 H       196 HSD   -0.5100
   3246 N         -30.3950   -5.7130  -40.2960 N.am    197 SER   -0.4700
   3247 CA        -29.7650   -5.1640  -39.1290 C.3     197 SER    0.3100
   3248 CAT       -27.2190   -6.6590  -36.7840 C.3     197 SER    0.0700
   3249 C         -28.8030   -6.1650  -38.5240 C.2     197 SER    0.0900
   3250 O         -28.4650   -7.1610  -39.1470 O.2     197 SER    0.0500
   3251 CB        -30.8340   -4.7950  -38.1150 C.3     197 SER    0.0900
   3252 OG        -31.4430   -5.9550  -37.5960 O.3     197 SER    0.0900
   3253 NT        -28.1450   -5.7720  -37.4170 N.am    197 SER   -0.6600
   3254 HN        -30.8010   -6.6150  -40.1750 H       197 SER    0.4300
   3255 HNT       -28.2690   -4.8750  -37.0010 H       197 SER    0.5100
   3256 HA        -29.2010   -4.2900  -39.4230 H       197 SER   -0.5100
   3257 HB1       -31.6130   -4.1710  -38.6020 H       197 SER   -0.4700
   3258 HB2       -30.3750   -4.2280  -37.2770 H       197 SER    0.3100
   3259 HG1       -31.9620   -6.3240  -38.3140 H       197 SER   -0.1100
   3260 HT1       -26.4090   -6.9230  -37.4970 H       197 SER    0.0900
   3261 HT2       -27.7430   -7.5890  -36.4730 H       197 SER    0.0900
   3262 HT3       -26.7700   -6.1620  -35.8960 H       197 SER    0.0900
   3263 N         -36.1220  -12.1230  -28.5660 N.am    198 HSE   -0.2700
   3264 CA        -36.9270  -13.3210  -28.1460 C.3     198 HSE    0.0900
   3265 CAY       -35.7980  -10.0180  -29.6950 C.3     198 HSE    0.0900
   3266 C         -38.1660  -13.6730  -27.3810 C.2     198 HSE    0.0900
   3267 O         -38.6780  -14.7860  -27.5190 O.2     198 HSE    0.5100
   3268 CB        -35.7670  -13.7400  -27.2820 C.3     198 HSE   -0.5100
   3269 CG        -35.0970  -14.9890  -27.7660 C.ar    198 HSE   -0.4700
   3270 CD2       -33.8430  -15.4600  -27.5740 C.ar    198 HSE    0.3100
   3271 ND1       -35.7430  -15.9200  -28.5540 N.ar    198 HSE    0.0700
   3272 CE1       -34.9130  -16.9100  -28.8250 C.ar    198 HSE    0.0900
   3273 NE2       -33.7530  -16.6580  -28.2430 N.ar    198 HSE   -0.0800
   3274 CY        -36.6720  -11.1660  -29.3260 C.2     198 HSE    0.0900
   3275 OY        -37.8400  -11.2190  -29.7020 O.2     198 HSE    0.0900
   3276 HN        -35.1770  -12.0850  -28.2530 H       198 HSE   -0.7000
   3277 HA        -37.1540  -13.9870  -28.9580 H       198 HSE    0.2200
   3278 HB1       -36.1320  -13.9160  -26.2480 H       198 HSE    0.2500
   3279 HB2       -35.0140  -12.9220  -27.2690 H       198 HSE    0.1300
   3280 HD2       -33.0240  -15.0280  -27.0130 H       198 HSE   -0.3600
   3281 HE1       -35.1210  -17.7950  -29.4250 H       198 HSE    0.3200
   3282 HE2       -32.9370  -17.2340  -28.2740 H       198 HSE   -0.0500
   3283 HY1       -36.3720   -9.2990  -30.3170 H       198 HSE    0.0900
   3284 HY2       -34.9260  -10.3840  -30.2800 H       198 HSE    0.5100
   3285 HY3       -35.4490   -9.5010  -28.7760 H       198 HSE   -0.5100
   3286 N         -38.6450  -12.7590  -26.5410 N.am    199 GLN   -0.4700
   3287 CA        -39.8500  -13.0430  -25.7140 C.3     199 GLN    0.3100
   3288 C         -40.8710  -12.1670  -26.4420 C.2     199 GLN    0.0700
   3289 O         -42.0350  -12.5600  -26.5140 O.2     199 GLN    0.0900
   3290 CB        -39.7290  -12.6440  -24.2150 C.3     199 GLN   -0.1800
   3291 CG        -39.3820  -13.8280  -23.3040 C.3     199 GLN    0.0900
   3292 CD        -40.5720  -14.6750  -22.8920 C.2     199 GLN    0.0900
   3293 NE2       -40.3370  -15.5950  -21.9590 N.am    199 GLN   -0.1800
   3294 OE1       -41.7000  -14.5280  -23.3830 O.2     199 GLN    0.0900
   3295 HN        -38.2270  -11.8600  -26.4290 H       199 GLN    0.0900
   3296 HA        -40.0360  -14.1030  -25.7860 H       199 GLN    0.5500
   3297 HB1       -40.6960  -12.2110  -23.8840 H       199 GLN   -0.5500
   3298 HB2       -38.9360  -11.8730  -24.1150 H       199 GLN   -0.6200
   3299 HG1       -38.9030  -13.4350  -22.3820 H       199 GLN    0.3200
   3300 HG2       -38.6610  -14.4840  -23.8370 H       199 GLN    0.3000
   3301 HE21      -41.1000  -16.0830  -21.5350 H       199 GLN    0.5100
   3302 HE22      -39.3980  -15.7980  -21.6830 H       199 GLN   -0.5100
   3303 N         -40.4390  -11.0270  -27.0340 N.am    200 LYS   -0.4700
   3304 CA        -41.2250  -10.0960  -27.8180 C.3     200 LYS    0.3100
   3305 C         -41.5680  -10.7050  -29.1770 C.2     200 LYS    0.0700
   3306 O         -42.5420  -10.3310  -29.8320 O.2     200 LYS    0.0900
   3307 CB        -40.3410   -8.8230  -27.9930 C.3     200 LYS   -0.1800
   3308 CG        -40.9990   -7.5690  -28.6050 C.3     200 LYS    0.0900
   3309 CD        -40.0090   -6.3780  -28.6570 C.3     200 LYS    0.0900
   3310 CE        -40.6210   -5.0550  -29.1560 C.3     200 LYS   -0.1800
   3311 NZ        -39.6070   -3.9750  -29.2740 N.4     200 LYS    0.0900
   3312 HN        -39.4830  -10.7620  -26.9460 H       200 LYS    0.0900
   3313 HA        -42.1400   -9.8720  -27.2910 H       200 LYS   -0.1800
   3314 HB1       -39.4830   -9.0990  -28.6410 H       200 LYS    0.0900
   3315 HB2       -39.9590   -8.5420  -26.9900 H       200 LYS    0.0900
   3316 HG1       -41.8790   -7.2840  -27.9900 H       200 LYS    0.2100
   3317 HG2       -41.3410   -7.8040  -29.6350 H       200 LYS    0.0500
   3318 HD1       -39.1720   -6.6500  -29.3330 H       200 LYS    0.0500
   3319 HD2       -39.6080   -6.2120  -27.6350 H       200 LYS   -0.3000
   3320 HE1       -41.3980   -4.7100  -28.4410 H       200 LYS    0.3300
   3321 HE2       -41.0690   -5.2070  -30.1610 H       200 LYS    0.3300
   3322 HZ1       -38.7880   -4.3240  -29.8120 H       200 LYS    0.3300
   3323 HZ2       -39.3000   -3.6820  -28.3250 H       200 LYS    0.5100
   3324 HZ3       -40.0240   -3.1610  -29.7690 H       200 LYS   -0.5100
   3325 N         -40.7590  -11.6900  -29.6200 N.am    201 ARG   -0.4700
   3326 CA        -40.9040  -12.4090  -30.8810 C.3     201 ARG    0.3100
   3327 C         -42.1260  -13.3280  -30.8370 C.2     201 ARG    0.0700
   3328 O         -42.8490  -13.4250  -31.8310 O.2     201 ARG    0.0900
   3329 CB        -39.6280  -13.2150  -31.2020 C.3     201 ARG   -0.1800
   3330 CG        -38.5590  -12.4330  -31.9610 C.3     201 ARG    0.0900
   3331 CD        -38.8760  -12.3250  -33.4460 C.3     201 ARG    0.0900
   3332 NE        -37.7040  -12.6030  -34.2780 N.pl3   201 ARG   -0.1800
   3333 CZ        -36.8270  -11.6870  -34.6760 C.cat   201 ARG    0.0900
   3334 NH1       -36.9700  -10.4170  -34.3130 N.pl3   201 ARG    0.0900
   3335 NH2       -35.7950  -12.0330  -35.4310 N.pl3   201 ARG    0.2000
   3336 HN        -39.9830  -11.9830  -29.0700 H       201 ARG    0.0900
   3337 HA        -41.0940  -11.6850  -31.6600 H       201 ARG    0.0900
   3338 HB1       -39.9170  -14.0960  -31.8140 H       201 ARG   -0.7000
   3339 HB2       -39.1890  -13.5700  -30.2460 H       201 ARG    0.4400
   3340 HG1       -37.5810  -12.9430  -31.8380 H       201 ARG    0.6400
   3341 HG2       -38.4870  -11.4110  -31.5320 H       201 ARG   -0.8000
   3342 HD1       -39.2220  -11.2960  -33.6810 H       201 ARG    0.4600
   3343 HD2       -39.6630  -13.0620  -33.7140 H       201 ARG    0.4600
   3344 HE        -37.5530  -13.5470  -34.5670 H       201 ARG   -0.8000
   3345 HH11      -37.7420  -10.1460  -33.7370 H       201 ARG    0.4600
   3346 HH12      -36.3080   -9.7330  -34.6150 H       201 ARG    0.4600
   3347 HH21      -35.6730  -12.9870  -35.7040 H       201 ARG    0.5100
   3348 HH22      -35.1370  -11.3410  -35.7270 H       201 ARG   -0.5100
   3349 N         -42.3710  -13.9810  -29.6690 N.am    202 LYS   -0.4700
   3350 CA        -43.5170  -14.8670  -29.4360 C.3     202 LYS    0.3100
   3351 C         -44.8280  -14.0940  -29.5200 C.2     202 LYS    0.0700
   3352 O         -45.8380  -14.6520  -29.9430 O.2     202 LYS    0.0900
   3353 CB        -43.3990  -15.5870  -28.0810 C.3     202 LYS   -0.1800
   3354 CG        -42.4560  -16.7870  -28.1000 C.3     202 LYS    0.0900
   3355 CD        -42.5400  -17.6110  -26.8160 C.3     202 LYS    0.0900
   3356 CE        -41.4660  -17.2500  -25.8110 C.3     202 LYS   -0.1800
   3357 NZ        -41.6090  -18.0240  -24.5470 N.4     202 LYS    0.0900
   3358 HN        -41.7570  -13.8790  -28.8920 H       202 LYS    0.0900
   3359 HA        -43.5470  -15.5890  -30.2380 H       202 LYS   -0.1800
   3360 HB1       -44.4090  -15.9360  -27.7780 H       202 LYS    0.0900
   3361 HB2       -43.0290  -14.8600  -27.3270 H       202 LYS    0.0900
   3362 HG1       -41.4140  -16.4250  -28.2280 H       202 LYS    0.2100
   3363 HG2       -42.7190  -17.4370  -28.9620 H       202 LYS    0.0500
   3364 HD1       -42.4390  -18.6860  -27.0750 H       202 LYS    0.0500
   3365 HD2       -43.5350  -17.4450  -26.3500 H       202 LYS   -0.3000
   3366 HE1       -41.5370  -16.1710  -25.5570 H       202 LYS    0.3300
   3367 HE2       -40.4640  -17.4770  -26.2340 H       202 LYS    0.3300
   3368 HZ1       -41.5360  -19.0410  -24.7520 H       202 LYS    0.3300
   3369 HZ2       -42.5360  -17.8220  -24.1210 H       202 LYS    0.5100
   3370 HZ3       -40.8570  -17.7490  -23.8840 H       202 LYS   -0.5100
   3371 N         -44.7930  -12.7980  -29.1400 N.am    203 ALA   -0.4700
   3372 CA        -45.9250  -11.8710  -29.1980 C.3     203 ALA    0.3100
   3373 C         -46.2320  -11.4990  -30.6490 C.2     203 ALA    0.0700
   3374 O         -47.3990  -11.3460  -31.0040 O.2     203 ALA    0.0900
   3375 CB        -45.6180  -10.6190  -28.3890 C.3     203 ALA   -0.2700
   3376 HN        -43.9520  -12.3980  -28.7870 H       203 ALA    0.0900
   3377 HA        -46.7930  -12.3740  -28.8000 H       203 ALA    0.0900
   3378 HB1       -44.7180  -10.1110  -28.7980 H       203 ALA    0.0900
   3379 HB2       -45.4200  -10.8920  -27.3300 H       203 ALA    0.5100
   3380 HB3       -46.4750   -9.9150  -28.4410 H       203 ALA   -0.5100
   3381 N         -45.1790  -11.3710  -31.4870 N.am    204 LEU   -0.4700
   3382 CA        -45.2860  -11.0660  -32.9110 C.3     204 LEU    0.3100
   3383 C         -45.8810  -12.2540  -33.6900 C.2     204 LEU    0.0700
   3384 O         -46.7170  -12.0350  -34.5630 O.2     204 LEU    0.0900
   3385 CB        -43.9110  -10.6410  -33.4760 C.3     204 LEU   -0.1800
   3386 CG        -43.7910  -10.3920  -34.9900 C.3     204 LEU    0.0900
   3387 CD1       -44.5240   -9.1270  -35.4160 C.3     204 LEU    0.0900
   3388 CD2       -42.3400  -10.3130  -35.4110 C.3     204 LEU   -0.0900
   3389 HN        -44.2470  -11.4830  -31.1540 H       204 LEU    0.0900
   3390 HA        -46.0050  -10.2710  -33.0310 H       204 LEU   -0.2700
   3391 HB1       -43.1840  -11.4370  -33.2140 H       204 LEU    0.0900
   3392 HB2       -43.6200   -9.7010  -32.9630 H       204 LEU    0.0900
   3393 HG        -44.2190  -11.2600  -35.5350 H       204 LEU    0.0900
   3394 HD11      -44.1020   -8.2440  -34.8900 H       204 LEU   -0.2700
   3395 HD12      -45.6020   -9.2100  -35.1610 H       204 LEU    0.0900
   3396 HD13      -44.4110   -8.9750  -36.5110 H       204 LEU    0.0900
   3397 HD21      -41.8200  -11.2650  -35.1700 H       204 LEU    0.0900
   3398 HD22      -41.8330   -9.4850  -34.8700 H       204 LEU    0.5100
   3399 HD23      -42.2720  -10.1400  -36.5070 H       204 LEU   -0.5100
   3400 N         -45.4750  -13.5020  -33.3620 N.am    205 LYS   -0.4700
   3401 CA        -45.9830  -14.7080  -34.0230 C.3     205 LYS    0.3100
   3402 C         -47.4310  -15.0090  -33.6480 C.2     205 LYS    0.0700
   3403 O         -48.1770  -15.5000  -34.4940 O.2     205 LYS    0.0900
   3404 CB        -45.0770  -15.9200  -33.7700 C.3     205 LYS   -0.1800
   3405 CG        -44.9020  -16.7910  -35.0110 C.3     205 LYS    0.0900
   3406 CD        -43.8830  -17.9160  -34.8180 C.3     205 LYS    0.0900
   3407 CE        -44.5360  -19.2750  -34.6680 C.3     205 LYS   -0.1800
   3408 NZ        -43.5370  -20.3780  -34.7290 N.4     205 LYS    0.0900
   3409 HN        -44.7990  -13.6570  -32.6450 H       205 LYS    0.0900
   3410 HA        -46.0410  -14.5040  -35.0810 H       205 LYS   -0.1800
   3411 HB1       -45.5220  -16.5370  -32.9590 H       205 LYS    0.0900
   3412 HB2       -44.0800  -15.5610  -33.4400 H       205 LYS    0.0900
   3413 HG1       -44.5660  -16.1470  -35.8520 H       205 LYS    0.2100
   3414 HG2       -45.8830  -17.2410  -35.2710 H       205 LYS    0.0500
   3415 HD1       -43.2840  -17.7030  -33.9060 H       205 LYS    0.0500
   3416 HD2       -43.2030  -17.9390  -35.6960 H       205 LYS   -0.3000
   3417 HE1       -45.2640  -19.4330  -35.4920 H       205 LYS    0.3300
   3418 HE2       -45.0490  -19.3380  -33.6850 H       205 LYS    0.3300
   3419 HZ1       -42.8450  -20.2620  -33.9610 H       205 LYS    0.3300
   3420 HZ2       -43.0450  -20.3510  -35.6450 H       205 LYS    0.5100
   3421 HZ3       -44.0230  -21.2920  -34.6230 H       205 LYS   -0.5100
   3422 N         -47.8410  -14.6810  -32.4030 N.am    206 THR   -0.4700
   3423 CA        -49.2180  -14.8510  -31.9140 C.3     206 THR    0.3100
   3424 C         -50.1380  -13.8940  -32.6950 C.2     206 THR    0.0700
   3425 O         -51.2800  -14.2300  -33.0150 O.2     206 THR    0.0900
   3426 CB        -49.2770  -14.6210  -30.3870 C.3     206 THR    0.1400
   3427 CG2       -50.6530  -14.9010  -29.7940 C.3     206 THR    0.0900
   3428 OG1       -48.3130  -15.4570  -29.7430 O.3     206 THR   -0.6600
   3429 HN        -47.2040  -14.2960  -31.7400 H       206 THR    0.4300
   3430 HA        -49.5390  -15.8540  -32.1570 H       206 THR   -0.2700
   3431 HB        -49.0480  -13.5580  -30.1540 H       206 THR    0.0900
   3432 HG1       -47.4690  -15.0110  -29.8420 H       206 THR    0.0900
   3433 HG21      -50.9410  -15.9580  -29.9800 H       206 THR    0.0900
   3434 HG22      -51.4100  -14.2390  -30.2660 H       206 THR    0.5100
   3435 HG23      -50.6360  -14.7260  -28.6960 H       206 THR   -0.5100
   3436 N         -49.5980  -12.7190  -33.0370 N.am    207 THR   -0.4700
   3437 CA        -50.2660  -11.6820  -33.8110 C.3     207 THR    0.3100
   3438 C         -50.4310  -12.1390  -35.2670 C.2     207 THR    0.0700
   3439 O         -51.5390  -12.0510  -35.7960 O.2     207 THR    0.0900
   3440 CB        -49.4720  -10.3700  -33.7000 C.3     207 THR    0.1400
   3441 CG2       -50.1480   -9.2350  -34.4020 C.3     207 THR    0.0900
   3442 OG1       -49.2850  -10.0290  -32.3260 O.3     207 THR   -0.6600
   3443 HN        -48.6690  -12.4920  -32.7610 H       207 THR    0.4300
   3444 HA        -51.2650  -11.5570  -33.4200 H       207 THR   -0.2700
   3445 HB        -48.4770  -10.4910  -34.1810 H       207 THR    0.0900
   3446 HG1       -48.6660  -10.6740  -31.9760 H       207 THR    0.0900
   3447 HG21      -51.1540   -9.0590  -33.9620 H       207 THR    0.0900
   3448 HG22      -50.2690   -9.4740  -35.4800 H       207 THR    0.5100
   3449 HG23      -49.5450   -8.3090  -34.2900 H       207 THR   -0.5100
   3450 N         -49.3380  -12.6310  -35.9030 N.am    208 VAL   -0.4700
   3451 CA        -49.3100  -13.0980  -37.2970 C.3     208 VAL    0.3100
   3452 C         -50.3780  -14.1660  -37.5550 C.2     208 VAL    0.0700
   3453 O         -51.1240  -14.0350  -38.5280 O.2     208 VAL    0.0900
   3454 CB        -47.8800  -13.4910  -37.7830 C.3     208 VAL   -0.0900
   3455 CG1       -47.9080  -14.1850  -39.1440 C.3     208 VAL    0.0900
   3456 CG2       -46.9660  -12.2700  -37.8420 C.3     208 VAL   -0.2700
   3457 HN        -48.4640  -12.6980  -35.4280 H       208 VAL    0.0900
   3458 HA        -49.6990  -12.3010  -37.9120 H       208 VAL    0.0900
   3459 HB        -47.4200  -14.1740  -37.0380 H       208 VAL    0.0900
   3460 HG11      -48.5120  -13.5920  -39.8620 H       208 VAL   -0.2700
   3461 HG12      -48.3640  -15.1930  -39.0450 H       208 VAL    0.0900
   3462 HG13      -46.8750  -14.2800  -39.5420 H       208 VAL    0.0900
   3463 HG21      -47.0200  -11.7070  -36.8850 H       208 VAL    0.0900
   3464 HG22      -47.2860  -11.5980  -38.6670 H       208 VAL    0.5100
   3465 HG23      -45.9150  -12.5900  -38.0060 H       208 VAL   -0.5100
   3466 N         -50.4990  -15.1740  -36.6510 N.am    209 ILE   -0.4700
   3467 CA        -51.5150  -16.2400  -36.7380 C.3     209 ILE    0.3100
   3468 C         -52.9220  -15.6300  -36.7430 C.2     209 ILE    0.0700
   3469 O         -53.7040  -15.9410  -37.6370 O.2     209 ILE    0.0900
   3470 CB        -51.3580  -17.3250  -35.6290 C.3     209 ILE   -0.0900
   3471 CG1       -49.9810  -18.0350  -35.7120 C.3     209 ILE    0.0900
   3472 CG2       -52.5170  -18.3480  -35.6790 C.3     209 ILE   -0.2700
   3473 CD        -49.4670  -18.6220  -34.3730 C.3     209 ILE    0.0900
   3474 HN        -49.8860  -15.2380  -35.8680 H       209 ILE    0.0900
   3475 HA        -51.4210  -16.6960  -37.7120 H       209 ILE    0.0900
   3476 HB        -51.3490  -16.8320  -34.6340 H       209 ILE   -0.1800
   3477 HG11      -49.2330  -17.3010  -36.0790 H       209 ILE    0.0900
   3478 HG12      -50.0620  -18.8640  -36.4460 H       209 ILE    0.0900
   3479 HG21      -52.6470  -18.7260  -36.7160 H       209 ILE   -0.2700
   3480 HG22      -53.4630  -17.8630  -35.3560 H       209 ILE    0.0900
   3481 HG23      -52.2910  -19.2090  -35.0140 H       209 ILE    0.0900
   3482 HD1       -50.1840  -19.3770  -33.9860 H       209 ILE    0.0900
   3483 HD2       -49.3640  -17.8120  -33.6190 H       209 ILE    0.5100
   3484 HD3       -48.4830  -19.1150  -34.5280 H       209 ILE   -0.5100
   3485 N         -53.2150  -14.7350  -35.7720 N.am    210 LEU   -0.4700
   3486 CA        -54.4950  -14.0370  -35.6180 C.3     210 LEU    0.3100
   3487 C         -54.9410  -13.3040  -36.8890 C.2     210 LEU    0.0700
   3488 O         -56.1070  -13.4190  -37.2580 O.2     210 LEU    0.0900
   3489 CB        -54.4460  -13.0800  -34.4040 C.3     210 LEU   -0.1800
   3490 CG        -55.6880  -12.2250  -34.0860 C.3     210 LEU    0.0900
   3491 CD1       -56.8150  -13.0600  -33.4800 C.3     210 LEU    0.0900
   3492 CD2       -55.3300  -11.1010  -33.1370 C.3     210 LEU   -0.0900
   3493 HN        -52.5350  -14.4990  -35.0820 H       210 LEU    0.0900
   3494 HA        -55.2680  -14.7790  -35.4810 H       210 LEU   -0.2700
   3495 HB1       -53.6010  -12.3810  -34.5710 H       210 LEU    0.0900
   3496 HB2       -54.2340  -13.6970  -33.5070 H       210 LEU    0.0900
   3497 HG        -56.0520  -11.7540  -35.0240 H       210 LEU    0.0900
   3498 HD11      -56.4730  -13.5310  -32.5340 H       210 LEU   -0.2700
   3499 HD12      -57.1140  -13.8630  -34.1880 H       210 LEU    0.0900
   3500 HD13      -57.6890  -12.4120  -33.2590 H       210 LEU    0.0900
   3501 HD21      -54.5570  -10.4470  -33.5930 H       210 LEU    0.0900
   3502 HD22      -54.9260  -11.5200  -32.1900 H       210 LEU    0.5100
   3503 HD23      -56.2310  -10.4870  -32.9210 H       210 LEU   -0.5100
   3504 N         -54.0270  -12.5760  -37.5630 N.am    211 ILE   -0.4700
   3505 CA        -54.3260  -11.8440  -38.8020 C.3     211 ILE    0.3100
   3506 C         -54.4930  -12.8030  -40.0010 C.2     211 ILE    0.0700
   3507 O         -55.4960  -12.7260  -40.7180 O.2     211 ILE    0.0900
   3508 CB        -53.3080  -10.6940  -39.0770 C.3     211 ILE   -0.0900
   3509 CG1       -53.2760   -9.6840  -37.9110 C.3     211 ILE    0.0900
   3510 CG2       -53.6190   -9.9880  -40.4070 C.3     211 ILE   -0.2700
   3511 CD        -52.1610   -8.6260  -37.9640 C.3     211 ILE    0.0900
   3512 HN        -53.0860  -12.5020  -37.2410 H       211 ILE    0.0900
   3513 HA        -55.3220  -11.4360  -38.7060 H       211 ILE    0.0900
   3514 HB        -52.2820  -11.1170  -39.1180 H       211 ILE   -0.1800
   3515 HG11      -53.1600  -10.2550  -36.9660 H       211 ILE    0.0900
   3516 HG12      -54.2510   -9.1520  -37.8930 H       211 ILE    0.0900
   3517 HG21      -54.7170   -9.8710  -40.5280 H       211 ILE   -0.2700
   3518 HG22      -53.2300  -10.5900  -41.2550 H       211 ILE    0.0900
   3519 HG23      -53.1520   -8.9800  -40.4180 H       211 ILE    0.0900
   3520 HD1       -52.3580   -7.9050  -38.7860 H       211 ILE    0.0900
   3521 HD2       -51.1820   -9.1170  -38.1500 H       211 ILE    0.5100
   3522 HD3       -52.1240   -8.0680  -37.0040 H       211 ILE   -0.5100
   3523 N         -53.5060  -13.7020  -40.2080 N.am    212 LEU   -0.4700
   3524 CA        -53.4630  -14.6920  -41.2890 C.3     212 LEU    0.3100
   3525 C         -54.6730  -15.6340  -41.2560 C.2     212 LEU    0.0700
   3526 O         -55.2570  -15.9010  -42.3090 O.2     212 LEU    0.0900
   3527 CB        -52.1420  -15.4900  -41.2150 C.3     212 LEU   -0.1800
   3528 CG        -51.4360  -15.8390  -42.5320 C.3     212 LEU    0.0900
   3529 CD1       -51.0530  -14.5910  -43.3200 C.3     212 LEU    0.0900
   3530 CD2       -50.1790  -16.6300  -42.2630 C.3     212 LEU   -0.0900
   3531 HN        -52.7190  -13.7300  -39.5980 H       212 LEU    0.0900
   3532 HA        -53.5370  -14.1690  -42.2310 H       212 LEU   -0.2700
   3533 HB1       -52.3590  -16.4450  -40.6930 H       212 LEU    0.0900
   3534 HB2       -51.4300  -14.8980  -40.6030 H       212 LEU    0.0900
   3535 HG        -52.1130  -16.4640  -43.1500 H       212 LEU    0.0900
   3536 HD11      -50.3650  -13.9570  -42.7220 H       212 LEU   -0.2700
   3537 HD12      -51.9630  -14.0010  -43.5580 H       212 LEU    0.0900
   3538 HD13      -50.5390  -14.8820  -44.2620 H       212 LEU    0.0900
   3539 HD21      -50.4280  -17.5740  -41.7330 H       212 LEU    0.0900
   3540 HD22      -49.4880  -16.0380  -41.6270 H       212 LEU    0.5100
   3541 HD23      -49.6800  -16.8830  -43.2230 H       212 LEU   -0.5100
   3542 N         -55.0730  -16.1030  -40.0500 N.am    213 ALA   -0.4700
   3543 CA        -56.2250  -16.9850  -39.8670 C.3     213 ALA    0.3100
   3544 C         -57.5220  -16.2690  -40.1990 C.2     213 ALA    0.0700
   3545 O         -58.4210  -16.8880  -40.7620 O.2     213 ALA    0.0900
   3546 CB        -56.2770  -17.5180  -38.4460 C.3     213 ALA   -0.2700
   3547 HN        -54.5880  -15.8590  -39.2140 H       213 ALA    0.0900
   3548 HA        -56.1350  -17.8010  -40.5690 H       213 ALA    0.0900
   3549 HB1       -56.3610  -16.6770  -37.7250 H       213 ALA    0.0900
   3550 HB2       -55.3490  -18.0870  -38.2200 H       213 ALA    0.5100
   3551 HB3       -57.1610  -18.1800  -38.3220 H       213 ALA   -0.5100
   3552 N         -57.6070  -14.9590  -39.8770 N.am    214 PHE   -0.4700
   3553 CA        -58.7700  -14.1120  -40.1430 C.3     214 PHE    0.3100
   3554 C         -59.0300  -13.9960  -41.6370 C.2     214 PHE    0.0700
   3555 O         -60.1690  -14.1790  -42.0670 O.2     214 PHE    0.0900
   3556 CB        -58.5850  -12.7190  -39.5160 C.3     214 PHE   -0.1800
   3557 CG        -59.7720  -11.7960  -39.6520 C.ar    214 PHE    0.0900
   3558 CD1       -60.7590  -11.7580  -38.6760 C.ar    214 PHE    0.0900
   3559 CD2       -59.8770  -10.9240  -40.7320 C.ar    214 PHE    0.0000
   3560 CE1       -61.8380  -10.8750  -38.7850 C.ar    214 PHE   -0.1150
   3561 CE2       -60.9550  -10.0430  -40.8380 C.ar    214 PHE    0.1150
   3562 CZ        -61.9270  -10.0230  -39.8630 C.ar    214 PHE   -0.1150
   3563 HN        -56.8490  -14.4960  -39.4260 H       214 PHE    0.1150
   3564 HA        -59.6390  -14.5980  -39.7270 H       214 PHE   -0.1150
   3565 HB1       -57.7250  -12.2150  -40.0050 H       214 PHE    0.1150
   3566 HB2       -58.3910  -12.8360  -38.4280 H       214 PHE   -0.1150
   3567 HD1       -60.6940  -12.4180  -37.8230 H       214 PHE    0.1150
   3568 HD2       -59.1150  -10.9280  -41.4970 H       214 PHE   -0.1150
   3569 HE1       -62.6030  -10.8600  -38.0210 H       214 PHE    0.1150
   3570 HE2       -61.0270   -9.3780  -41.6860 H       214 PHE    0.5100
   3571 HZ        -62.7590   -9.3390  -39.9430 H       214 PHE   -0.5100
   3572 N         -57.9790  -13.6960  -42.4290 N.am    215 PHE   -0.4700
   3573 CA        -58.1040  -13.5660  -43.8770 C.3     215 PHE    0.3100
   3574 C         -58.3500  -14.9050  -44.5690 C.2     215 PHE    0.0700
   3575 O         -58.9800  -14.9290  -45.6310 O.2     215 PHE    0.0900
   3576 CB        -56.9260  -12.7940  -44.4790 C.3     215 PHE   -0.1800
   3577 CG        -57.0150  -11.3060  -44.2460 C.ar    215 PHE    0.0900
   3578 CD1       -57.6910  -10.4830  -45.1410 C.ar    215 PHE    0.0900
   3579 CD2       -56.4230  -10.7230  -43.1320 C.ar    215 PHE    0.0000
   3580 CE1       -57.7610   -9.0980  -44.9300 C.ar    215 PHE   -0.1150
   3581 CE2       -56.4910   -9.3370  -42.9210 C.ar    215 PHE    0.1150
   3582 CZ        -57.1570   -8.5350  -43.8240 C.ar    215 PHE   -0.1150
   3583 HN        -57.0660  -13.5480  -42.0570 H       215 PHE    0.1150
   3584 HA        -59.0290  -13.0500  -44.0840 H       215 PHE   -0.1150
   3585 HB1       -56.9000  -12.9570  -45.5770 H       215 PHE    0.1150
   3586 HB2       -55.9780  -13.1460  -44.0190 H       215 PHE   -0.1150
   3587 HD1       -58.1680  -10.9170  -46.0080 H       215 PHE    0.1150
   3588 HD2       -55.9020  -11.3440  -42.4170 H       215 PHE   -0.1150
   3589 HE1       -58.2890   -8.4710  -45.6330 H       215 PHE    0.1150
   3590 HE2       -56.0230   -8.8990  -42.0520 H       215 PHE    0.5100
   3591 HZ        -57.2040   -7.4680  -43.6660 H       215 PHE   -0.5100
   3592 N         -57.9190  -16.0190  -43.9370 N.am    216 ALA   -0.4700
   3593 CA        -58.1620  -17.3700  -44.4330 C.3     216 ALA    0.3100
   3594 C         -59.6680  -17.6680  -44.3640 C.2     216 ALA    0.0700
   3595 O         -60.2210  -18.2230  -45.3110 O.2     216 ALA    0.0900
   3596 CB        -57.3860  -18.3810  -43.6070 C.3     216 ALA   -0.2700
   3597 HN        -57.4050  -15.9650  -43.0850 H       216 ALA    0.0900
   3598 HA        -57.8520  -17.4100  -45.4670 H       216 ALA    0.0900
   3599 HB1       -57.7020  -18.3290  -42.5430 H       216 ALA    0.0900
   3600 HB2       -56.2990  -18.1610  -43.6650 H       216 ALA    0.5100
   3601 HB3       -57.5800  -19.4070  -43.9850 H       216 ALA   -0.5100
   3602 N         -60.3310  -17.2360  -43.2660 N.am    217 CYS   -0.4700
   3603 CA        -61.7630  -17.3790  -43.0210 C.3     217 CYS    0.3100
   3604 C         -62.5780  -16.6320  -44.0760 C.2     217 CYS    0.0700
   3605 O         -63.5160  -17.1850  -44.6590 O.2     217 CYS    0.0900
   3606 CB        -62.1180  -16.8780  -41.6180 C.3     217 CYS   -0.1100
   3607 SG        -61.4160  -17.8560  -40.2650 S.3     217 CYS    0.0900
   3608 HN        -59.8370  -16.7730  -42.5360 H       217 CYS    0.0900
   3609 HA        -62.0190  -18.4230  -43.1220 H       217 CYS   -0.2300
   3610 HB1       -63.2240  -16.8770  -41.5240 H       217 CYS    0.1600
   3611 HB2       -61.7590  -15.8310  -41.5280 H       217 CYS    0.5100
   3612 HG1       -60.1660  -17.4720  -40.4810 H       217 CYS   -0.5100
   3613 N         -62.1990  -15.3700  -44.3200 N.am    218 TRP   -0.4700
   3614 CA        -62.9010  -14.4610  -45.2050 C.3     218 TRP    0.3100
   3615 C         -62.6790  -14.5500  -46.7030 C.2     218 TRP    0.0700
   3616 O         -63.6240  -14.2820  -47.4450 O.2     218 TRP    0.0900
   3617 CB        -62.7580  -13.0280  -44.6960 C.3     218 TRP   -0.1800
   3618 CG        -63.6030  -12.7510  -43.4930 C.ar    218 TRP    0.0900
   3619 CD1       -63.1720  -12.5780  -42.2110 C.ar    218 TRP    0.0900
   3620 CD2       -65.0320  -12.6680  -43.4530 C.ar    218 TRP   -0.0300
   3621 CE2       -65.3990  -12.4030  -42.1150 C.ar    218 TRP   -0.1500
   3622 CE3       -66.0430  -12.7690  -44.4270 C.ar    218 TRP    0.2200
   3623 NE1       -64.2430  -12.3530  -41.3790 N.ar    218 TRP   -0.5100
   3624 CZ2       -66.7360  -12.2420  -41.7240 C.ar    218 TRP    0.3700
   3625 CZ3       -67.3660  -12.6280  -44.0360 C.ar    218 TRP    0.2400
   3626 CH2       -67.7020  -12.3600  -42.7030 C.ar    218 TRP    0.1100
   3627 HN        -61.3880  -14.9880  -43.8860 H       218 TRP   -0.2500
   3628 HA        -63.9410  -14.7510  -45.2320 H       218 TRP    0.1700
   3629 HB1       -63.0580  -12.3270  -45.5040 H       218 TRP   -0.2000
   3630 HB2       -61.6950  -12.8450  -44.4300 H       218 TRP    0.1400
   3631 HD1       -62.1400  -12.6130  -41.8950 H       218 TRP   -0.2700
   3632 HE1       -64.1900  -12.1840  -40.4200 H       218 TRP    0.1600
   3633 HE3       -65.8110  -12.9520  -45.4650 H       218 TRP   -0.1400
   3634 HZ2       -67.0180  -12.0330  -40.7030 H       218 TRP    0.1400
   3635 HZ3       -68.1500  -12.7270  -44.7730 H       218 TRP    0.5100
   3636 HH2       -68.7420  -12.2430  -42.4350 H       218 TRP   -0.5100
   3637 N         -61.4610  -14.8970  -47.1650 N.am    219 LEU   -0.4700
   3638 CA        -61.1710  -14.9700  -48.6060 C.3     219 LEU    0.3100
   3639 C         -62.1430  -15.7890  -49.4770 C.2     219 LEU    0.0700
   3640 O         -62.5790  -15.2280  -50.4810 O.2     219 LEU    0.0900
   3641 CB        -59.6920  -15.2400  -48.9360 C.3     219 LEU   -0.1800
   3642 CG        -59.1890  -14.5740  -50.2240 C.3     219 LEU    0.0900
   3643 CD1       -58.7580  -13.1310  -49.9760 C.3     219 LEU    0.0900
   3644 CD2       -58.0540  -15.3610  -50.8350 C.3     219 LEU   -0.0900
   3645 HN        -60.7050  -15.1160  -46.5550 H       219 LEU    0.0900
   3646 HA        -61.4690  -14.0270  -49.0390 H       219 LEU   -0.2700
   3647 HB1       -59.5520  -16.3370  -49.0340 H       219 LEU    0.0900
   3648 HB2       -59.0730  -14.8730  -48.0890 H       219 LEU    0.0900
   3649 HG        -60.0040  -14.5840  -50.9800 H       219 LEU    0.0900
   3650 HD11      -57.9370  -13.1000  -49.2290 H       219 LEU   -0.2700
   3651 HD12      -59.6150  -12.5420  -49.5840 H       219 LEU    0.0900
   3652 HD13      -58.3940  -12.6770  -50.9230 H       219 LEU    0.0900
   3653 HD21      -58.3930  -16.3900  -51.0830 H       219 LEU    0.0900
   3654 HD22      -57.2100  -15.4290  -50.1160 H       219 LEU    0.5100
   3655 HD23      -57.7100  -14.8670  -51.7690 H       219 LEU   -0.5100
   3656 N         -62.5780  -17.0350  -49.1220 N.am    220 PRO   -0.2900
   3657 CA        -63.5690  -17.7380  -49.9670 C.3     220 PRO    0.0000
   3658 C         -64.8720  -16.9530  -50.1670 C.2     220 PRO    0.0900
   3659 O         -65.4560  -17.0150  -51.2510 O.2     220 PRO    0.0900
   3660 CB        -63.8170  -19.0520  -49.2170 C.3     220 PRO    0.0200
   3661 CG        -62.6100  -19.2500  -48.3910 C.3     220 PRO    0.0900
   3662 CD        -62.1880  -17.8750  -47.9710 C.3     220 PRO   -0.1800
   3663 HA        -63.1870  -17.8580  -50.9690 H       220 PRO    0.0900
   3664 HB1       -63.9490  -19.8930  -49.9290 H       220 PRO    0.0900
   3665 HB2       -64.7230  -18.9750  -48.5790 H       220 PRO   -0.1800
   3666 HG1       -62.8410  -19.8780  -47.5040 H       220 PRO    0.0900
   3667 HG2       -61.8080  -19.7440  -48.9810 H       220 PRO    0.0900
   3668 HD1       -62.7250  -17.5430  -47.0570 H       220 PRO    0.5100
   3669 HD2       -61.0910  -17.8150  -47.8100 H       220 PRO   -0.5100
   3670 N         -65.2980  -16.1870  -49.1380 N.am    221 TYR   -0.4700
   3671 CA        -66.4930  -15.3470  -49.1930 C.3     221 TYR    0.3100
   3672 C         -66.2640  -14.1560  -50.1010 C.2     221 TYR    0.0700
   3673 O         -67.1350  -13.8560  -50.9140 O.2     221 TYR    0.0900
   3674 CB        -66.9400  -14.8970  -47.7910 C.3     221 TYR   -0.1800
   3675 CG        -68.0750  -13.8950  -47.7930 C.ar    221 TYR    0.0900
   3676 CD1       -69.3870  -14.2980  -48.0300 C.ar    221 TYR    0.0900
   3677 CD2       -67.8380  -12.5440  -47.5570 C.ar    221 TYR    0.0000
   3678 CE1       -70.4370  -13.3800  -48.0270 C.ar    221 TYR   -0.1150
   3679 CE2       -68.8800  -11.6150  -47.5530 C.ar    221 TYR    0.1150
   3680 CZ        -70.1810  -12.0400  -47.7710 C.ar    221 TYR   -0.1150
   3681 OH        -71.2080  -11.1240  -47.7770 O.3     221 TYR    0.1150
   3682 HN        -64.8020  -16.1610  -48.2740 H       221 TYR    0.1100
   3683 HA        -67.2760  -15.9200  -49.6650 H       221 TYR   -0.5400
   3684 HB1       -66.0830  -14.4190  -47.2720 H       221 TYR    0.4300
   3685 HB2       -67.2880  -15.7830  -47.2180 H       221 TYR   -0.1150
   3686 HD1       -69.5950  -15.3410  -48.2190 H       221 TYR    0.1150
   3687 HD2       -66.8290  -12.2080  -47.3730 H       221 TYR   -0.1150
   3688 HE1       -71.4470  -13.7100  -48.2220 H       221 TYR    0.1150
   3689 HE2       -68.6730  -10.5690  -47.3810 H       221 TYR    0.5100
   3690 HH        -71.9690  -11.5290  -47.3560 H       221 TYR   -0.5100
   3691 N         -65.1050  -13.4780  -49.9830 N.am    222 TYR   -0.4700
   3692 CA        -64.7890  -12.3280  -50.8270 C.3     222 TYR    0.3100
   3693 C         -64.6740  -12.6760  -52.3070 C.2     222 TYR    0.0700
   3694 O         -65.0770  -11.8780  -53.1500 O.2     222 TYR    0.0900
   3695 CB        -63.6040  -11.5080  -50.2880 C.3     222 TYR   -0.1800
   3696 CG        -63.9600  -10.7270  -49.0380 C.ar    222 TYR    0.0900
   3697 CD1       -65.0160   -9.8180  -49.0350 C.ar    222 TYR    0.0900
   3698 CD2       -63.2490  -10.9040  -47.8530 C.ar    222 TYR    0.0000
   3699 CE1       -65.3640   -9.1130  -47.8850 C.ar    222 TYR   -0.1150
   3700 CE2       -63.5840  -10.1970  -46.6970 C.ar    222 TYR    0.1150
   3701 CZ        -64.6480   -9.3050  -46.7160 C.ar    222 TYR   -0.1150
   3702 OH        -64.9970   -8.5960  -45.5850 O.3     222 TYR    0.1150
   3703 HN        -64.4090  -13.7330  -49.3150 H       222 TYR    0.1100
   3704 HA        -65.6720  -11.7080  -50.8770 H       222 TYR   -0.5400
   3705 HB1       -63.2760  -10.7770  -51.0570 H       222 TYR    0.4300
   3706 HB2       -62.7660  -12.1910  -50.0290 H       222 TYR   -0.1150
   3707 HD1       -65.5770   -9.6570  -49.9440 H       222 TYR    0.1150
   3708 HD2       -62.4240  -11.6000  -47.8300 H       222 TYR   -0.1150
   3709 HE1       -66.1900   -8.4170  -47.9060 H       222 TYR    0.1150
   3710 HE2       -63.0160  -10.3430  -45.7890 H       222 TYR    0.5100
   3711 HH        -65.8990   -8.2880  -45.6950 H       222 TYR   -0.5100
   3712 N         -64.2110  -13.9020  -52.6140 N.am    223 ILE   -0.4700
   3713 CA        -64.1110  -14.4370  -53.9730 C.3     223 ILE    0.3100
   3714 C         -65.5280  -14.6550  -54.5210 C.2     223 ILE    0.0700
   3715 O         -65.8200  -14.2270  -55.6430 O.2     223 ILE    0.0900
   3716 CB        -63.2090  -15.7130  -54.0200 C.3     223 ILE   -0.0900
   3717 CG1       -61.7320  -15.4070  -53.6270 C.3     223 ILE    0.0900
   3718 CG2       -63.2820  -16.4480  -55.3690 C.3     223 ILE   -0.2700
   3719 CD        -61.0170  -14.2100  -54.3730 C.3     223 ILE    0.0900
   3720 HN        -63.9030  -14.5240  -51.8990 H       223 ILE    0.0900
   3721 HA        -63.6940  -13.6640  -54.6020 H       223 ILE    0.0900
   3722 HB        -63.5340  -16.4090  -53.2170 H       223 ILE   -0.1800
   3723 HG11      -61.1370  -16.3240  -53.8190 H       223 ILE    0.0900
   3724 HG12      -61.7130  -15.1840  -52.5400 H       223 ILE    0.0900
   3725 HG21      -62.9490  -15.7750  -56.1880 H       223 ILE   -0.2700
   3726 HG22      -64.3280  -16.7630  -55.5720 H       223 ILE    0.0900
   3727 HG23      -62.6200  -17.3400  -55.3500 H       223 ILE    0.0900
   3728 HD1       -61.5680  -13.2630  -54.1880 H       223 ILE    0.0900
   3729 HD2       -61.0000  -14.4020  -55.4660 H       223 ILE    0.5100
   3730 HD3       -59.9780  -14.0960  -53.9960 H       223 ILE   -0.5100
   3731 N         -66.3990  -15.2550  -53.6950 N.am    224 GLY   -0.4700
   3732 CA        -67.8030  -15.5050  -54.0180 C.3     224 GLY    0.3100
   3733 C         -68.5470  -14.2310  -54.3480 C.2     224 GLY   -0.0200
   3734 O         -69.1100  -14.0940  -55.4370 O.2     224 GLY    0.0900
   3735 HN        -66.1150  -15.5680  -52.7930 H       224 GLY    0.0900
   3736 HA1       -68.2640  -15.9750  -53.1620 H       224 GLY    0.5100
   3737 HA2       -67.8380  -16.1680  -54.8700 H       224 GLY   -0.5100
   3738 N         -68.4920  -13.2710  -53.4280 N.am    225 ILE   -0.4700
   3739 CA        -69.0840  -11.9590  -53.6430 C.3     225 ILE    0.3100
   3740 C         -68.5330  -11.2810  -54.8950 C.2     225 ILE    0.0700
   3741 O         -69.2940  -10.7350  -55.6940 O.2     225 ILE    0.0900
   3742 CB        -68.8590  -11.0350  -52.4330 C.3     225 ILE   -0.0900
   3743 CG1       -69.7560  -11.4530  -51.2660 C.3     225 ILE    0.0900
   3744 CG2       -69.1160   -9.5850  -52.8140 C.3     225 ILE   -0.2700
   3745 CD        -71.2240  -11.5310  -51.6230 C.3     225 ILE    0.0900
   3746 HN        -68.0420  -13.4060  -52.5490 H       225 ILE    0.0900
   3747 HA        -70.1410  -12.0970  -53.8140 H       225 ILE    0.0900
   3748 HB        -67.8110  -11.1410  -52.0770 H       225 ILE   -0.1800
   3749 HG11      -69.6320  -10.7170  -50.4440 H       225 ILE    0.0900
   3750 HG12      -69.4270  -12.4510  -50.9070 H       225 ILE    0.0900
   3751 HG21      -70.0960   -9.4930  -53.3300 H       225 ILE   -0.2700
   3752 HG22      -68.3190   -9.2260  -53.5000 H       225 ILE    0.0900
   3753 HG23      -69.1370   -8.9500  -51.9020 H       225 ILE    0.0900
   3754 HD1       -71.4070  -12.3930  -52.3000 H       225 ILE    0.0900
   3755 HD2       -71.5370  -10.6000  -52.1420 H       225 ILE    0.5100
   3756 HD3       -71.8310  -11.6680  -50.7030 H       225 ILE   -0.5100
   3757 N         -67.2150  -11.3100  -55.0750 N.am    226 SER   -0.4700
   3758 CA        -66.5980  -10.6870  -56.2400 C.3     226 SER    0.3100
   3759 C         -67.2860  -11.1250  -57.5310 C.2     226 SER    0.0700
   3760 O         -67.6210  -10.3050  -58.3850 O.2     226 SER    0.0900
   3761 CB        -65.1060  -11.0220  -56.3010 C.3     226 SER    0.0500
   3762 OG        -64.3800  -10.2930  -55.3250 O.3     226 SER    0.0900
   3763 HN        -66.5980  -11.7540  -54.4300 H       226 SER    0.0900
   3764 HA        -66.7410   -9.6190  -56.1630 H       226 SER   -0.6600
   3765 HB1       -64.7070  -10.7630  -57.3050 H       226 SER    0.4300
   3766 HB2       -64.9610  -12.1070  -56.1140 H       226 SER    0.5100
   3767 HG1       -64.6330  -10.6630  -54.4770 H       226 SER   -0.5100
   3768 N         -67.5110  -12.4310  -57.6570 N.am    227 ILE   -0.4700
   3769 CA        -68.1940  -12.9830  -58.8190 C.3     227 ILE    0.3100
   3770 C         -69.6360  -12.4970  -58.8920 C.2     227 ILE    0.0700
   3771 O         -70.1200  -12.1120  -59.9560 O.2     227 ILE    0.0900
   3772 CB        -68.1780  -14.5220  -58.8050 C.3     227 ILE   -0.0900
   3773 CG1       -66.8310  -15.0480  -59.3010 C.3     227 ILE    0.0900
   3774 CG2       -69.3150  -15.0740  -59.6510 C.3     227 ILE   -0.2700
   3775 CD        -66.2960  -16.2140  -58.4980 C.3     227 ILE    0.0900
   3776 HN        -67.2240  -13.0870  -56.9630 H       227 ILE    0.0900
   3777 HA        -67.6920  -12.6150  -59.7020 H       227 ILE    0.0900
   3778 HB        -68.2880  -14.8810  -57.7590 H       227 ILE   -0.1800
   3779 HG11      -66.0900  -14.2210  -59.2570 H       227 ILE    0.0900
   3780 HG12      -66.9450  -15.3710  -60.3580 H       227 ILE    0.0900
   3781 HG21      -69.3180  -14.5900  -60.6510 H       227 ILE   -0.2700
   3782 HG22      -70.2890  -14.8710  -59.1550 H       227 ILE    0.0900
   3783 HG23      -69.1870  -16.1690  -59.7880 H       227 ILE    0.0900
   3784 HD1       -67.0100  -17.0650  -58.5380 H       227 ILE    0.0900
   3785 HD2       -66.1630  -15.9140  -57.4370 H       227 ILE    0.5100
   3786 HD3       -65.3220  -16.5480  -58.9170 H       227 ILE   -0.5100
   3787 N         -70.3240  -12.5150  -57.7510 N.am    228 ASP   -0.4700
   3788 CA        -71.7200  -12.0630  -57.6870 C.3     228 ASP    0.3100
   3789 C         -71.8420  -10.6500  -58.2680 C.2     228 ASP    0.0700
   3790 O         -72.7650  -10.3890  -59.0400 O.2     228 ASP    0.0900
   3791 CB        -72.2450  -12.0810  -56.2320 C.3     228 ASP   -0.2800
   3792 CG        -73.7660  -12.0750  -56.0550 C.2     228 ASP    0.0900
   3793 OD1       -74.4780  -11.5430  -56.9440 O.co2   228 ASP    0.0900
   3794 OD2       -74.2430  -12.5550  -55.0000 O.co2   228 ASP    0.6200
   3795 HN        -69.9240  -12.8330  -56.8950 H       228 ASP   -0.7600
   3796 HA        -72.3110  -12.7240  -58.3050 H       228 ASP   -0.7600
   3797 HB1       -71.8440  -11.1840  -55.7130 H       228 ASP    0.5100
   3798 HB2       -71.8550  -12.9950  -55.7380 H       228 ASP   -0.5100
   3799 N         -70.8770   -9.7580  -57.9310 N.am    229 SER   -0.4700
   3800 CA        -70.8130   -8.3720  -58.3920 C.3     229 SER    0.3100
   3801 C         -70.7020   -8.2730  -59.9090 C.2     229 SER    0.0700
   3802 O         -71.5060   -7.5750  -60.5190 O.2     229 SER    0.0900
   3803 CB        -69.6590   -7.6290  -57.7210 C.3     229 SER    0.0500
   3804 OG        -69.6470   -7.8400  -56.3170 O.3     229 SER    0.0900
   3805 HN        -70.1330  -10.0250  -57.3250 H       229 SER    0.0900
   3806 HA        -71.7530   -7.8980  -58.1520 H       229 SER   -0.6600
   3807 HB1       -69.7620   -6.5400  -57.9120 H       229 SER    0.4300
   3808 HB2       -68.6960   -7.9890  -58.1400 H       229 SER    0.5100
   3809 HG1       -70.5650   -7.8170  -56.0370 H       229 SER   -0.5100
   3810 N         -69.7520   -8.9910  -60.5060 N.am    230 PHE   -0.4700
   3811 CA        -69.5740   -8.9770  -61.9520 C.3     230 PHE    0.3100
   3812 C         -70.7700   -9.5560  -62.7050 C.2     230 PHE    0.0700
   3813 O         -71.1230   -9.0750  -63.7770 O.2     230 PHE    0.0900
   3814 CB        -68.2990   -9.7330  -62.3400 C.3     230 PHE   -0.1800
   3815 CG        -67.0340   -9.0000  -61.9970 C.ar    230 PHE    0.0900
   3816 CD1       -66.7220   -7.8000  -62.6180 C.ar    230 PHE    0.0900
   3817 CD2       -66.1560   -9.5090  -61.0540 C.ar    230 PHE    0.0000
   3818 CE1       -65.5580   -7.1230  -62.3070 C.ar    230 PHE   -0.1150
   3819 CE2       -64.9900   -8.8360  -60.7380 C.ar    230 PHE    0.1150
   3820 CZ        -64.6910   -7.6410  -61.3640 C.ar    230 PHE   -0.1150
   3821 HN        -69.1220   -9.5680  -59.9920 H       230 PHE    0.1150
   3822 HA        -69.5150   -7.9490  -62.2740 H       230 PHE   -0.1150
   3823 HB1       -68.2940   -9.9030  -63.4370 H       230 PHE    0.1150
   3824 HB2       -68.2710  -10.7050  -61.8020 H       230 PHE   -0.1150
   3825 HD1       -67.3960   -7.3910  -63.3570 H       230 PHE    0.1150
   3826 HD2       -66.3840  -10.4420  -60.5620 H       230 PHE   -0.1150
   3827 HE1       -65.3270   -6.1900  -62.7980 H       230 PHE    0.1150
   3828 HE2       -64.3130   -9.2440  -60.0010 H       230 PHE    0.5100
   3829 HZ        -63.7810   -7.1140  -61.1180 H       230 PHE   -0.5100
   3830 N         -71.3430  -10.6060  -62.1570 N.am    231 ILE   -0.4700
   3831 CA        -72.4890  -11.1950  -62.7690 C.3     231 ILE    0.3100
   3832 C         -73.4330  -10.0830  -63.0620 C.2     231 ILE    0.0700
   3833 O         -73.7210   -9.8020  -64.1880 O.2     231 ILE    0.0900
   3834 CB        -73.2180  -12.0580  -61.8130 C.3     231 ILE   -0.0900
   3835 CG1       -73.0610  -13.5140  -62.2020 C.3     231 ILE    0.0900
   3836 CG2       -74.6670  -11.6800  -61.8300 C.3     231 ILE   -0.2700
   3837 CD        -71.9580  -14.1950  -61.4960 C.3     231 ILE    0.0900
   3838 HN        -71.0150  -11.0260  -61.3150 H       231 ILE    0.0900
   3839 HA        -72.1530  -11.7760  -63.6150 H       231 ILE    0.0900
   3840 HB        -72.8040  -11.9200  -60.7910 H       231 ILE   -0.1800
   3841 HG11      -72.8710  -13.5710  -63.2940 H       231 ILE    0.0900
   3842 HG12      -74.0090  -14.0460  -61.9730 H       231 ILE    0.0900
   3843 HG21      -74.9500  -11.2980  -62.8350 H       231 ILE   -0.2700
   3844 HG22      -74.8600  -10.8830  -61.0800 H       231 ILE    0.0900
   3845 HG23      -75.2940  -12.5690  -61.6010 H       231 ILE    0.0900
   3846 HD1       -72.1300  -14.1670  -60.3990 H       231 ILE    0.0900
   3847 HD2       -70.9960  -13.6850  -61.7160 H       231 ILE    0.5100
   3848 HD3       -71.9000  -15.2570  -61.8190 H       231 ILE   -0.5100
   3849 N         -73.9500   -9.4550  -62.0120 N.am    232 LEU   -0.4700
   3850 CA        -74.9040   -8.4010  -62.1780 C.3     232 LEU    0.3100
   3851 C         -74.5810   -7.2020  -63.0210 C.2     232 LEU    0.0700
   3852 O         -75.4460   -6.6450  -63.6690 O.2     232 LEU    0.0900
   3853 CB        -75.1050   -7.6280  -60.8490 C.3     232 LEU   -0.1800
   3854 CG        -75.5080   -8.3570  -59.5700 C.3     232 LEU    0.0900
   3855 CD1       -74.5070   -8.0820  -58.5010 C.3     232 LEU    0.0900
   3856 CD2       -76.8540   -7.9290  -59.0760 C.3     232 LEU   -0.0900
   3857 HN        -73.7020   -9.6860  -61.0740 H       232 LEU    0.0900
   3858 HA        -75.8360   -8.8410  -62.5000 H       232 LEU   -0.2700
   3859 HB1       -75.8880   -6.8680  -61.0410 H       232 LEU    0.0900
   3860 HB2       -74.1450   -7.1160  -60.6330 H       232 LEU    0.0900
   3861 HG        -75.5570   -9.4500  -59.7640 H       232 LEU    0.0900
   3862 HD11      -74.5840   -7.0250  -58.1700 H       232 LEU   -0.2700
   3863 HD12      -73.4820   -8.2600  -58.8890 H       232 LEU    0.0900
   3864 HD13      -74.6970   -8.7420  -57.6280 H       232 LEU    0.0900
   3865 HD21      -77.6280   -8.1380  -59.8450 H       232 LEU    0.0900
   3866 HD22      -76.8490   -6.8380  -58.8660 H       232 LEU    0.5100
   3867 HD23      -77.1120   -8.4870  -58.1500 H       232 LEU   -0.5100
   3868 N         -73.3220   -6.7260  -62.8540 N.am    233 LEU   -0.4700
   3869 CA        -72.6500   -5.7810  -63.7090 C.3     233 LEU    0.3100
   3870 C         -72.3840   -6.5320  -64.9930 C.2     233 LEU    0.0700
   3871 O         -71.8810   -6.0060  -65.9870 O.2     233 LEU    0.0900
   3872 CB        -71.3500   -5.3160  -62.9990 C.3     233 LEU   -0.1800
   3873 CG        -70.4820   -4.2760  -63.7380 C.3     233 LEU    0.0900
   3874 CD1       -71.2710   -3.0010  -64.0710 C.3     233 LEU    0.0900
   3875 CD2       -69.2370   -3.9370  -62.9010 C.3     233 LEU   -0.0900
   3876 HN        -72.7740   -7.0320  -62.0820 H       233 LEU    0.0900
   3877 HA        -73.3110   -4.9460  -63.8850 H       233 LEU   -0.2700
   3878 HB1       -70.7230   -6.2150  -62.8230 H       233 LEU    0.0900
   3879 HB2       -71.6390   -4.8790  -62.0200 H       233 LEU    0.0900
   3880 HG        -70.1070   -4.7260  -64.6820 H       233 LEU    0.0900
   3881 HD11      -71.6460   -2.5300  -63.1370 H       233 LEU   -0.2700
   3882 HD12      -72.1410   -3.2520  -64.7150 H       233 LEU    0.0900
   3883 HD13      -70.6140   -2.2750  -64.5940 H       233 LEU    0.0900
   3884 HD21      -68.6320   -4.8520  -62.7280 H       233 LEU    0.0900
   3885 HD22      -69.5450   -3.5230  -61.9170 H       233 LEU    0.5100
   3886 HD23      -68.6110   -3.1940  -63.4410 H       233 LEU   -0.5100
   3887 N         -72.7740   -7.8280  -64.9500 N.am    234 GLU   -0.4700
   3888 CA        -72.8130   -8.7680  -66.0520 C.3     234 GLU    0.3100
   3889 C         -71.7590   -8.8670  -67.1210 C.2     234 GLU    0.0700
   3890 O         -72.0700   -8.9780  -68.2970 O.2     234 GLU    0.0900
   3891 CB        -74.1550   -8.6990  -66.7720 C.3     234 GLU   -0.1800
   3892 CG        -74.5310   -7.3200  -67.2560 C.3     234 GLU    0.0900
   3893 CD        -76.0000   -7.2250  -67.6150 C.2     234 GLU    0.0900
   3894 OE1       -76.3240   -6.7490  -68.7180 O.co2   234 GLU   -0.2800
   3895 OE2       -76.8350   -7.6360  -66.7960 O.co2   234 GLU    0.0900
   3896 HN        -73.0750   -8.2190  -64.0870 H       234 GLU    0.0900
   3897 HA        -72.6540   -9.7580  -65.6530 H       234 GLU    0.6200
   3898 HB1       -74.9430   -9.0520  -66.0760 H       234 GLU   -0.7600
   3899 HB2       -74.1160   -9.3790  -67.6490 H       234 GLU   -0.7600
   3900 HG1       -73.9280   -7.0730  -68.1550 H       234 GLU    0.5100
   3901 HG2       -74.3120   -6.5810  -66.4560 H       234 GLU   -0.5100
   3902 N         -70.5070   -8.8260  -66.6880 N.am    235 ILE   -0.4700
   3903 CA        -69.3660   -9.2500  -67.4730 C.3     235 ILE    0.3100
   3904 C         -69.2320  -10.7600  -67.5710 C.2     235 ILE    0.0700
   3905 O         -68.7430  -11.2930  -68.5660 O.2     235 ILE    0.0900
   3906 CB        -68.0670   -8.6570  -66.9060 C.3     235 ILE   -0.0900
   3907 CG1       -68.1880   -7.1360  -66.7780 C.3     235 ILE    0.0900
   3908 CG2       -66.8830   -9.0290  -67.7870 C.3     235 ILE   -0.2700
   3909 CD        -67.0260   -6.3780  -67.3800 C.3     235 ILE    0.0900
   3910 HN        -70.2900   -8.4920  -65.7750 H       235 ILE    0.0900
   3911 HA        -69.5170   -8.9190  -68.4900 H       235 ILE    0.0900
   3912 HB        -67.9010   -9.0480  -65.8790 H       235 ILE   -0.1800
   3913 HG11      -68.2570   -6.8780  -65.7000 H       235 ILE    0.0900
   3914 HG12      -69.1210   -6.8130  -67.2860 H       235 ILE    0.0900
   3915 HG21      -67.0330   -8.6360  -68.8150 H       235 ILE   -0.2700
   3916 HG22      -66.7830  -10.1340  -67.8400 H       235 ILE    0.0900
   3917 HG23      -65.9510   -8.5880  -67.3720 H       235 ILE    0.0900
   3918 HD1       -66.9420   -6.6040  -68.4640 H       235 ILE    0.0900
   3919 HD2       -66.0790   -6.6780  -66.8810 H       235 ILE    0.5100
   3920 HD3       -67.1830   -5.2850  -67.2570 H       235 ILE   -0.5100
   3921 N         -69.6880  -11.4500  -66.5260 N.am    236 ILE   -0.4700
   3922 CA        -69.7470  -12.9070  -66.5450 C.3     236 ILE    0.3100
   3923 C         -70.9600  -13.4380  -67.2980 C.2     236 ILE    0.0700
   3924 O         -72.1000  -13.2530  -66.8720 O.2     236 ILE    0.0900
   3925 CB        -69.7490  -13.4790  -65.1150 C.3     236 ILE   -0.0900
   3926 CG1       -68.4820  -13.0550  -64.3690 C.3     236 ILE    0.0900
   3927 CG2       -69.8720  -14.9940  -65.1490 C.3     236 ILE   -0.2700
   3928 CD        -68.5040  -13.3830  -62.8930 C.3     236 ILE    0.0900
   3929 HN        -70.0030  -11.0070  -65.6910 H       236 ILE    0.0900
   3930 HA        -68.8890  -13.2680  -67.0900 H       236 ILE    0.0900
   3931 HB        -70.6040  -13.0520  -64.5490 H       236 ILE   -0.1800
   3932 HG11      -68.3550  -11.9580  -64.4840 H       236 ILE    0.0900
   3933 HG12      -67.6130  -13.5680  -64.8310 H       236 ILE    0.0900
   3934 HG21      -69.0180  -15.4350  -65.7070 H       236 ILE   -0.2700
   3935 HG22      -70.8160  -15.2860  -65.6570 H       236 ILE    0.0900
   3936 HG23      -69.8660  -15.3980  -64.1140 H       236 ILE    0.0900
   3937 HD1       -68.6140  -14.4790  -62.7470 H       236 ILE    0.0900
   3938 HD2       -69.3610  -12.8730  -62.4050 H       236 ILE    0.5100
   3939 HD3       -67.5540  -13.0560  -62.4190 H       236 ILE   -0.5100
   3940 N         -70.7770  -14.0130  -68.4930 N.am    237 LYS   -0.4700
   3941 CA        -71.9030  -14.5960  -69.1820 C.3     237 LYS    0.3100
   3942 C         -71.7840  -16.0780  -68.9010 C.2     237 LYS    0.0700
   3943 O         -70.9310  -16.7760  -69.4430 O.2     237 LYS    0.0900
   3944 CB        -71.9500  -14.2270  -70.6880 C.3     237 LYS   -0.1800
   3945 CG        -71.9610  -12.7060  -70.9970 C.3     237 LYS    0.0900
   3946 CD        -73.0480  -11.8600  -70.2830 C.3     237 LYS    0.0900
   3947 CE        -73.2350  -10.4570  -70.9130 C.3     237 LYS   -0.1800
   3948 NZ        -74.0620   -9.5470  -70.0790 N.4     237 LYS    0.0900
   3949 HN        -69.8900  -14.0650  -68.9440 H       237 LYS    0.0900
   3950 HA        -72.7990  -14.2440  -68.6930 H       237 LYS   -0.1800
   3951 HB1       -72.8680  -14.6750  -71.1240 H       237 LYS    0.0900
   3952 HB2       -71.0610  -14.6740  -71.1800 H       237 LYS    0.0900
   3953 HG1       -72.1000  -12.5840  -72.0920 H       237 LYS    0.2100
   3954 HG2       -70.9700  -12.2950  -70.7120 H       237 LYS    0.0500
   3955 HD1       -72.7600  -11.7370  -69.2180 H       237 LYS    0.0500
   3956 HD2       -74.0130  -12.4060  -70.3340 H       237 LYS   -0.3000
   3957 HE1       -73.7430  -10.5590  -71.8950 H       237 LYS    0.3300
   3958 HE2       -72.2420   -9.9760  -71.0440 H       237 LYS    0.3300
   3959 HZ1       -73.5310   -9.2810  -69.2240 H       237 LYS    0.3300
   3960 HZ2       -74.9410  -10.0300  -69.8050 H       237 LYS    0.5100
   3961 HZ3       -74.2910   -8.6910  -70.6230 H       237 LYS   -0.5100
   3962 N         -72.6330  -16.5610  -67.9790 N.am    238 GLN   -0.4700
   3963 CA        -72.6640  -17.9370  -67.5010 C.3     238 GLN    0.3100
   3964 C         -74.1410  -18.2580  -67.3100 C.2     238 GLN    0.0700
   3965 O         -74.9310  -17.3960  -66.9240 O.2     238 GLN    0.0900
   3966 CB        -71.8840  -18.2880  -66.2320 C.3     238 GLN   -0.1800
   3967 CG        -70.3770  -18.1220  -66.3640 C.3     238 GLN    0.0900
   3968 CD        -69.7800  -19.0800  -67.3760 C.2     238 GLN    0.0900
   3969 NE2       -68.7820  -18.7460  -68.0420 N.am    238 GLN   -0.1800
   3970 OE1       -70.3610  -20.2500  -67.5060 O.2     238 GLN    0.0900
   3971 HN        -73.3130  -15.9660  -67.5620 H       238 GLN    0.0900
   3972 HA        -72.2850  -18.5410  -68.3100 H       238 GLN    0.5500
   3973 HB1       -72.0990  -19.3450  -65.9690 H       238 GLN   -0.5500
   3974 HB2       -72.2380  -17.6320  -65.4090 H       238 GLN   -0.6200
   3975 HG1       -69.9030  -18.3090  -65.3770 H       238 GLN    0.3200
   3976 HG2       -70.1530  -17.0830  -66.6850 H       238 GLN    0.3000
   3977 HE21      -68.3900  -19.3810  -68.7080 H       238 GLN    0.5100
   3978 HE22      -68.3710  -17.8440  -67.9090 H       238 GLN   -0.5100
   3979 N         -74.5120  -19.5060  -67.5880 N.am    239 GLY   -0.4700
   3980 CA        -75.8880  -19.9400  -67.4490 C.3     239 GLY    0.3100
   3981 C         -76.3250  -20.0280  -66.0050 C.2     239 GLY   -0.0200
   3982 O         -75.5190  -20.3170  -65.1190 O.2     239 GLY    0.0900
   3983 HN        -73.8630  -20.1940  -67.9020 H       239 GLY    0.0900
   3984 HA1       -75.9770  -20.9150  -67.9050 H       239 GLY    0.5100
   3985 HA2       -76.5160  -19.2290  -67.9650 H       239 GLY   -0.5100
   3986 N         -77.6100  -19.7810  -65.7590 N.am    240 CYS   -0.4700
   3987 CA        -78.1580  -19.8320  -64.4100 C.3     240 CYS    0.3100
   3988 C         -77.4130  -20.8750  -63.5820 C.2     240 CYS    0.0700
   3989 O         -77.1660  -20.6790  -62.3940 O.2     240 CYS    0.0900
   3990 CB        -79.6660  -20.0980  -64.4550 C.3     240 CYS   -0.1000
   3991 SG        -80.6790  -18.6140  -64.6480 S.3     240 CYS    0.0900
   3992 HN        -78.2530  -19.5490  -66.4850 H       240 CYS    0.0900
   3993 HA        -77.9570  -18.8870  -63.9300 H       240 CYS   -0.0800
   3994 HB1       -79.9540  -20.6090  -63.5120 H       240 CYS    0.5100
   3995 HB2       -79.8700  -20.7840  -65.3030 H       240 CYS   -0.5100
   3996 N         -77.0510  -21.9870  -64.2240 N.am    241 GLU   -0.4700
   3997 CA        -76.3260  -23.0580  -63.5510 C.3     241 GLU    0.3100
   3998 C         -75.2190  -22.4720  -62.6670 C.2     241 GLU    0.0700
   3999 O         -75.2190  -22.7060  -61.4550 O.2     241 GLU    0.0900
   4000 CB        -75.7690  -24.0540  -64.5870 C.3     241 GLU   -0.1800
   4001 CG        -75.5710  -25.4700  -64.0640 C.3     241 GLU    0.0900
   4002 CD        -76.7920  -26.1530  -63.4750 C.2     241 GLU    0.0900
   4003 OE1       -77.8750  -26.1040  -64.1040 O.co2   241 GLU   -0.2800
   4004 OE2       -76.6550  -26.7530  -62.3850 O.co2   241 GLU    0.0900
   4005 HN        -77.2590  -22.1350  -65.1870 H       241 GLU    0.0900
   4006 HA        -77.0080  -23.5550  -62.8780 H       241 GLU    0.6200
   4007 HB1       -74.7880  -23.6740  -64.9410 H       241 GLU   -0.7600
   4008 HB2       -76.4720  -24.0930  -65.4440 H       241 GLU   -0.7600
   4009 HG1       -74.7930  -25.4380  -63.2740 H       241 GLU    0.5100
   4010 HG2       -75.2130  -26.0970  -64.9060 H       241 GLU   -0.5100
   4011 N         -74.3790  -21.6080  -63.2260 N.am    242 PHE   -0.4700
   4012 CA        -73.3600  -20.9120  -62.4450 C.3     242 PHE    0.3100
   4013 C         -73.8740  -20.0970  -61.2410 C.2     242 PHE    0.0700
   4014 O         -73.2770  -20.1480  -60.1660 O.2     242 PHE    0.0900
   4015 CB        -72.5210  -20.0110  -63.3580 C.3     242 PHE   -0.1800
   4016 CG        -71.2330  -19.5530  -62.7370 C.ar    242 PHE    0.0900
   4017 CD1       -70.7000  -20.2150  -61.6420 C.ar    242 PHE    0.0900
   4018 CD2       -70.5510  -18.4600  -63.2480 C.ar    242 PHE    0.0000
   4019 CE1       -69.5140  -19.7950  -61.0700 C.ar    242 PHE   -0.1150
   4020 CE2       -69.3640  -18.0360  -62.6810 C.ar    242 PHE    0.1150
   4021 CZ        -68.8450  -18.7040  -61.5900 C.ar    242 PHE   -0.1150
   4022 HN        -74.4060  -21.3970  -64.2010 H       242 PHE    0.1150
   4023 HA        -72.7350  -21.6520  -61.9690 H       242 PHE   -0.1150
   4024 HB1       -73.1050  -19.1010  -63.6120 H       242 PHE    0.1150
   4025 HB2       -72.2600  -20.5670  -64.2830 H       242 PHE   -0.1150
   4026 HD1       -71.2180  -21.0690  -61.2320 H       242 PHE    0.1150
   4027 HD2       -70.9540  -17.9330  -64.1010 H       242 PHE   -0.1150
   4028 HE1       -69.1110  -20.3190  -60.2160 H       242 PHE    0.1150
   4029 HE2       -68.8430  -17.1830  -63.0920 H       242 PHE    0.5100
   4030 HZ        -67.9180  -18.3750  -61.1430 H       242 PHE   -0.5100
   4031 N         -74.9650  -19.3620  -61.4340 N.am    243 GLU   -0.4700
   4032 CA        -75.5340  -18.5410  -60.3730 C.3     243 GLU    0.3100
   4033 C         -75.8140  -19.2840  -59.0720 C.2     243 GLU    0.0700
   4034 O         -75.2660  -18.9470  -58.0230 O.2     243 GLU    0.0900
   4035 CB        -76.8550  -17.9170  -60.8300 C.3     243 GLU   -0.1800
   4036 CG        -76.9190  -16.4080  -60.6580 C.3     243 GLU    0.0900
   4037 CD        -77.4480  -15.7040  -61.8940 C.2     243 GLU    0.0900
   4038 OE1       -78.4460  -14.9620  -61.7760 O.co2   243 GLU   -0.2800
   4039 OE2       -76.8660  -15.8920  -62.9830 O.co2   243 GLU    0.0900
   4040 HN        -75.4410  -19.3390  -62.3100 H       243 GLU    0.0900
   4041 HA        -74.8200  -17.7700  -60.1270 H       243 GLU    0.6200
   4042 HB1       -77.6810  -18.3730  -60.2420 H       243 GLU   -0.7600
   4043 HB2       -77.0050  -18.1550  -61.9040 H       243 GLU   -0.7600
   4044 HG1       -75.8990  -16.0240  -60.4420 H       243 GLU    0.5100
   4045 HG2       -77.5870  -16.1680  -59.8030 H       243 GLU   -0.5100
   4046 N         -76.6730  -20.2970  -59.1460 N.am    244 ASN   -0.4700
   4047 CA        -77.0450  -21.0770  -57.9730 C.3     244 ASN    0.3100
   4048 C         -75.8110  -21.6030  -57.2480 C.2     244 ASN    0.0700
   4049 O         -75.8120  -21.7490  -56.0260 O.2     244 ASN    0.0900
   4050 CB        -77.9470  -22.2450  -58.3850 C.3     244 ASN   -0.1800
   4051 CG        -79.0680  -22.4910  -57.3930 C.2     244 ASN    0.0900
   4052 ND2       -80.2750  -22.0520  -57.7410 N.am    244 ASN    0.0900
   4053 OD1       -78.8550  -23.0690  -56.3280 O.2     244 ASN    0.5500
   4054 HN        -77.0990  -20.5690  -60.0040 H       244 ASN   -0.5500
   4055 HA        -77.5620  -20.4250  -57.2840 H       244 ASN   -0.6200
   4056 HB1       -77.3330  -23.1670  -58.4600 H       244 ASN    0.3200
   4057 HB2       -78.3960  -22.0230  -59.3750 H       244 ASN    0.3000
   4058 HD21      -80.4040  -21.5870  -58.6170 H       244 ASN    0.5100
   4059 HD22      -81.0530  -22.1860  -57.1270 H       244 ASN   -0.5100
   4060 N         -74.7570  -21.8900  -58.0080 N.am    245 THR   -0.4700
   4061 CA        -73.5180  -22.4210  -57.4350 C.3     245 THR    0.3100
   4062 C         -72.8770  -21.2680  -56.6640 C.2     245 THR    0.0700
   4063 O         -72.4010  -21.4820  -55.5570 O.2     245 THR    0.0900
   4064 CB        -72.5930  -22.9410  -58.5530 C.3     245 THR    0.1400
   4065 CG2       -71.3220  -23.5860  -58.0150 C.3     245 THR    0.0900
   4066 OG1       -73.3060  -23.8690  -59.3760 O.3     245 THR   -0.6600
   4067 HN        -74.7630  -21.7540  -58.9960 H       245 THR    0.4300
   4068 HA        -73.7780  -23.2220  -56.7580 H       245 THR   -0.2700
   4069 HB        -72.2470  -22.0920  -59.1810 H       245 THR    0.0900
   4070 HG1       -73.9500  -23.3500  -59.8630 H       245 THR    0.0900
   4071 HG21      -71.5790  -24.4520  -57.3650 H       245 THR    0.0900
   4072 HG22      -70.7490  -22.8490  -57.4130 H       245 THR    0.5100
   4073 HG23      -70.6960  -23.9500  -58.8580 H       245 THR   -0.5100
   4074 N         -72.9020  -20.0430  -57.2400 N.am    246 VAL   -0.4700
   4075 CA        -72.3640  -18.8120  -56.6510 C.3     246 VAL    0.3100
   4076 C         -73.1350  -18.4750  -55.3770 C.2     246 VAL    0.0700
   4077 O         -72.5150  -18.2010  -54.3520 O.2     246 VAL    0.0900
   4078 CB        -72.3720  -17.6240  -57.6540 C.3     246 VAL   -0.0900
   4079 CG1       -71.7460  -16.3710  -57.0510 C.3     246 VAL    0.0900
   4080 CG2       -71.6640  -17.9900  -58.9530 C.3     246 VAL   -0.2700
   4081 HN        -73.3110  -19.9210  -58.1400 H       246 VAL    0.0900
   4082 HA        -71.3540  -19.0170  -56.3310 H       246 VAL    0.0900
   4083 HB        -73.4210  -17.4020  -57.9440 H       246 VAL    0.0900
   4084 HG11      -70.6920  -16.5720  -56.7640 H       246 VAL   -0.2700
   4085 HG12      -72.3100  -16.0670  -56.1420 H       246 VAL    0.0900
   4086 HG13      -71.7610  -15.5450  -57.7940 H       246 VAL    0.0900
   4087 HG21      -71.6110  -19.0950  -59.0610 H       246 VAL    0.0900
   4088 HG22      -70.6290  -17.5850  -58.9460 H       246 VAL    0.5100
   4089 HG23      -72.2220  -17.5760  -59.8190 H       246 VAL   -0.5100
   4090 N         -74.4800  -18.5200  -55.4340 N.am    247 HSE   -0.4700
   4091 CA        -75.3700  -18.2300  -54.3100 C.3     247 HSE    0.3100
   4092 C         -75.1660  -19.2140  -53.1590 C.2     247 HSE    0.0700
   4093 O         -75.1080  -18.7840  -52.0050 O.2     247 HSE    0.0900
   4094 CB        -76.8390  -18.2260  -54.7730 C.3     247 HSE   -0.0800
   4095 CG        -77.8250  -17.9340  -53.6780 C.ar    247 HSE    0.0900
   4096 CD2       -78.3870  -18.7710  -52.7710 C.ar    247 HSE    0.0900
   4097 ND1       -78.3330  -16.6630  -53.4860 N.ar    247 HSE   -0.7000
   4098 CE1       -79.1660  -16.7620  -52.4630 C.ar    247 HSE    0.2200
   4099 NE2       -79.2250  -18.0110  -51.9940 N.ar    247 HSE    0.2500
   4100 HN        -74.9460  -18.7640  -56.2800 H       247 HSE    0.1300
   4101 HA        -75.1010  -17.2650  -53.9080 H       247 HSE   -0.3600
   4102 HB1       -77.0800  -19.2230  -55.1980 H       247 HSE    0.3200
   4103 HB2       -76.9610  -17.4540  -55.5620 H       247 HSE   -0.0500
   4104 HD2       -78.2450  -19.8370  -52.6350 H       247 HSE    0.0900
   4105 HE1       -79.7450  -15.9410  -52.0390 H       247 HSE    0.5100
   4106 HE2       -79.7700  -18.3430  -51.2240 H       247 HSE   -0.5100
   4107 N         -75.0820  -20.5290  -53.4700 N.am    248 LYS   -0.4700
   4108 CA        -74.8760  -21.5930  -52.4870 C.3     248 LYS    0.3100
   4109 C         -73.4980  -21.4880  -51.8450 C.2     248 LYS    0.0700
   4110 O         -73.3650  -21.7590  -50.6530 O.2     248 LYS    0.0900
   4111 CB        -75.0620  -22.9780  -53.1210 C.3     248 LYS   -0.1800
   4112 CG        -76.4820  -23.5140  -53.0060 C.3     248 LYS    0.0900
   4113 CD        -76.6290  -24.8990  -53.6320 C.3     248 LYS    0.0900
   4114 CE        -76.6090  -26.0210  -52.6200 C.3     248 LYS   -0.1800
   4115 NZ        -75.2540  -26.2570  -52.0470 N.4     248 LYS    0.0900
   4116 HN        -75.1630  -20.8390  -54.4140 H       248 LYS    0.0900
   4117 HA        -75.5870  -21.4500  -51.6880 H       248 LYS   -0.1800
   4118 HB1       -74.3730  -23.6920  -52.6200 H       248 LYS    0.0900
   4119 HB2       -74.7930  -22.9140  -54.1960 H       248 LYS    0.0900
   4120 HG1       -77.1740  -22.8120  -53.5170 H       248 LYS    0.2100
   4121 HG2       -76.7590  -23.5740  -51.9320 H       248 LYS    0.0500
   4122 HD1       -75.7940  -25.0530  -54.3490 H       248 LYS    0.0500
   4123 HD2       -77.5910  -24.9370  -54.1860 H       248 LYS   -0.3000
   4124 HE1       -76.9360  -26.9650  -53.1060 H       248 LYS    0.3300
   4125 HE2       -77.2900  -25.7730  -51.7770 H       248 LYS    0.3300
   4126 HZ1       -74.9230  -25.3930  -51.5710 H       248 LYS    0.3300
   4127 HZ2       -74.5930  -26.5060  -52.8110 H       248 LYS    0.5100
   4128 HZ3       -75.2980  -27.0360  -51.3600 H       248 LYS   -0.5100
   4129 N         -72.4790  -21.0770  -52.6360 N.am    249 TRP   -0.4700
   4130 CA        -71.1020  -20.8870  -52.1890 C.3     249 TRP    0.3100
   4131 C         -71.0920  -19.7680  -51.1520 C.2     249 TRP    0.0700
   4132 O         -70.6660  -20.0090  -50.0200 O.2     249 TRP    0.0900
   4133 CB        -70.1830  -20.5750  -53.3930 C.3     249 TRP   -0.1800
   4134 CG        -68.7650  -20.2090  -53.0550 C.ar    249 TRP    0.0900
   4135 CD1       -68.2920  -18.9690  -52.7300 C.ar    249 TRP    0.0900
   4136 CD2       -67.6220  -21.0720  -53.1170 C.ar    249 TRP   -0.0300
   4137 CE2       -66.4890  -20.2920  -52.7890 C.ar    249 TRP   -0.1500
   4138 CE3       -67.4400  -22.4270  -53.4380 C.ar    249 TRP    0.2200
   4139 NE1       -66.9320  -19.0180  -52.5430 N.ar    249 TRP   -0.5100
   4140 CZ2       -65.2010  -20.8280  -52.7400 C.ar    249 TRP    0.3700
   4141 CZ3       -66.1600  -22.9610  -53.3810 C.ar    249 TRP    0.2400
   4142 CH2       -65.0590  -22.1670  -53.0330 C.ar    249 TRP    0.1100
   4143 HN        -72.6340  -20.8790  -53.6000 H       249 TRP   -0.2500
   4144 HA        -70.7810  -21.7930  -51.6960 H       249 TRP    0.1700
   4145 HB1       -70.6250  -19.7260  -53.9540 H       249 TRP   -0.2000
   4146 HB2       -70.1530  -21.4710  -54.0470 H       249 TRP    0.1400
   4147 HD1       -68.8980  -18.0810  -52.6350 H       249 TRP   -0.2700
   4148 HE1       -66.3710  -18.2650  -52.2760 H       249 TRP    0.1600
   4149 HE3       -68.2690  -23.0570  -53.7270 H       249 TRP   -0.1400
   4150 HZ2       -64.3370  -20.2320  -52.4820 H       249 TRP    0.1400
   4151 HZ3       -66.0100  -24.0060  -53.6080 H       249 TRP    0.5100
   4152 HH2       -64.0760  -22.6140  -52.9940 H       249 TRP   -0.5100
   4153 N         -71.6450  -18.5800  -51.5140 N.am    250 ILE   -0.4700
   4154 CA        -71.7730  -17.3930  -50.6620 C.3     250 ILE    0.3100
   4155 C         -72.4640  -17.7080  -49.3280 C.2     250 ILE    0.0700
   4156 O         -72.0430  -17.1780  -48.3060 O.2     250 ILE    0.0900
   4157 CB        -72.4260  -16.2030  -51.4200 C.3     250 ILE   -0.0900
   4158 CG1       -71.5140  -15.6970  -52.5570 C.3     250 ILE    0.0900
   4159 CG2       -72.8080  -15.0540  -50.4660 C.3     250 ILE   -0.2700
   4160 CD        -72.2310  -14.9110  -53.6240 C.3     250 ILE    0.0900
   4161 HN        -72.0100  -18.4610  -52.4330 H       250 ILE    0.0900
   4162 HA        -70.7830  -17.1200  -50.3280 H       250 ILE    0.0900
   4163 HB        -73.3410  -16.5620  -51.9370 H       250 ILE   -0.1800
   4164 HG11      -71.0290  -16.5740  -53.0350 H       250 ILE    0.0900
   4165 HG12      -70.7280  -15.0490  -52.1130 H       250 ILE    0.0900
   4166 HG21      -71.9030  -14.6730  -49.9470 H       250 ILE   -0.2700
   4167 HG22      -73.5280  -15.4190  -49.7030 H       250 ILE    0.0900
   4168 HG23      -73.2640  -14.2210  -51.0430 H       250 ILE    0.0900
   4169 HD1       -72.7140  -14.0140  -53.1780 H       250 ILE    0.0900
   4170 HD2       -73.0170  -15.5400  -54.0930 H       250 ILE    0.5100
   4171 HD3       -71.5080  -14.5760  -54.3990 H       250 ILE   -0.5100
   4172 N         -73.4910  -18.5830  -49.3250 N.am    251 SER   -0.4700
   4173 CA        -74.1820  -18.9570  -48.0910 C.3     251 SER    0.3100
   4174 C         -73.2810  -19.7990  -47.1810 C.2     251 SER    0.0700
   4175 O         -73.1360  -19.4650  -46.0030 O.2     251 SER    0.0900
   4176 CB        -75.5010  -19.6670  -48.3900 C.3     251 SER    0.0500
   4177 OG        -75.3060  -20.9200  -49.0300 O.3     251 SER    0.0900
   4178 HN        -73.8230  -19.0120  -50.1610 H       251 SER    0.0900
   4179 HA        -74.3640  -18.0550  -47.5260 H       251 SER   -0.6600
   4180 HB1       -76.1190  -19.0280  -49.0560 H       251 SER    0.4300
   4181 HB2       -76.0460  -19.8440  -47.4370 H       251 SER    0.5100
   4182 HG1       -74.7110  -20.7510  -49.7640 H       251 SER   -0.5100
   4183 N         -72.6320  -20.8490  -47.7440 N.am    252 ILE   -0.4700
   4184 CA        -71.7080  -21.7530  -47.0360 C.3     252 ILE    0.3100
   4185 C         -70.4640  -20.9900  -46.5400 C.2     252 ILE    0.0700
   4186 O         -70.1300  -21.0760  -45.3560 O.2     252 ILE    0.0900
   4187 CB        -71.3240  -23.0130  -47.8950 C.3     252 ILE   -0.0900
   4188 CG1       -72.5580  -23.8710  -48.2730 C.3     252 ILE    0.0900
   4189 CG2       -70.2750  -23.8820  -47.1870 C.3     252 ILE   -0.2700
   4190 CD        -72.3790  -24.7820  -49.5320 C.3     252 ILE    0.0900
   4191 HN        -72.7610  -21.0630  -48.7080 H       252 ILE    0.0900
   4192 HA        -72.1930  -22.0650  -46.1230 H       252 ILE    0.0900
   4193 HB        -70.9160  -22.6760  -48.8710 H       252 ILE   -0.1800
   4194 HG11      -73.4110  -23.1850  -48.4610 H       252 ILE    0.0900
   4195 HG12      -72.8050  -24.5220  -47.4070 H       252 ILE    0.0900
   4196 HG21      -70.5930  -24.0890  -46.1420 H       252 ILE   -0.2700
   4197 HG22      -69.2990  -23.3520  -47.1630 H       252 ILE    0.0900
   4198 HG23      -70.1630  -24.8500  -47.7200 H       252 ILE    0.0900
   4199 HD1       -71.5440  -25.4980  -49.3690 H       252 ILE    0.0900
   4200 HD2       -72.1430  -24.1580  -50.4200 H       252 ILE    0.5100
   4201 HD3       -73.3090  -25.3590  -49.7170 H       252 ILE   -0.5100
   4202 N         -69.8000  -20.2450  -47.4420 N.am    253 THR   -0.4700
   4203 CA        -68.5800  -19.4850  -47.1610 C.3     253 THR    0.3100
   4204 C         -68.7380  -18.3450  -46.1570 C.2     253 THR    0.0700
   4205 O         -67.7890  -18.0630  -45.4290 O.2     253 THR    0.0900
   4206 CB        -67.8760  -19.0510  -48.4430 C.3     253 THR    0.1400
   4207 CG2       -67.3570  -20.2360  -49.2480 C.3     253 THR    0.0900
   4208 OG1       -68.7660  -18.2500  -49.2230 O.3     253 THR   -0.6600
   4209 HN        -70.1230  -20.1760  -48.3810 H       253 THR    0.4300
   4210 HA        -67.9280  -20.1160  -46.5750 H       253 THR   -0.2700
   4211 HB        -66.9730  -18.4540  -48.1950 H       253 THR    0.0900
   4212 HG1       -69.4430  -18.8470  -49.5480 H       253 THR    0.0900
   4213 HG21      -68.2070  -20.8010  -49.6870 H       253 THR    0.0900
   4214 HG22      -66.7800  -20.9180  -48.5880 H       253 THR    0.5100
   4215 HG23      -66.7070  -19.8750  -50.0740 H       253 THR   -0.5100
   4216 N         -69.9110  -17.6910  -46.1040 N.am    254 GLU   -0.4700
   4217 CA        -70.1590  -16.6230  -45.1330 C.3     254 GLU    0.3100
   4218 C         -70.2710  -17.2410  -43.7500 C.2     254 GLU    0.0700
   4219 O         -69.7290  -16.6950  -42.7910 O.2     254 GLU    0.0900
   4220 CB        -71.4530  -15.8730  -45.4670 C.3     254 GLU   -0.1800
   4221 CG        -71.6150  -14.5620  -44.7170 C.3     254 GLU    0.0900
   4222 CD        -72.8870  -13.7880  -45.0120 C.2     254 GLU    0.0900
   4223 OE1       -72.9750  -12.6240  -44.5590 O.co2   254 GLU   -0.2800
   4224 OE2       -73.7940  -14.3310  -45.6880 O.co2   254 GLU    0.0900
   4225 HN        -70.6640  -17.9030  -46.7220 H       254 GLU    0.0900
   4226 HA        -69.3180  -15.9480  -45.1580 H       254 GLU    0.6200
   4227 HB1       -72.3140  -16.5290  -45.2200 H       254 GLU   -0.7600
   4228 HB2       -71.4640  -15.6580  -46.5570 H       254 GLU   -0.7600
   4229 HG1       -70.7550  -13.9080  -44.9730 H       254 GLU    0.5100
   4230 HG2       -71.5970  -14.7820  -43.6290 H       254 GLU   -0.5100
   4231 N         -70.9750  -18.3970  -43.6610 N.am    255 ALA   -0.4700
   4232 CA        -71.1970  -19.1560  -42.4370 C.3     255 ALA    0.3100
   4233 C         -69.8760  -19.6360  -41.8490 C.2     255 ALA    0.0700
   4234 O         -69.6280  -19.4100  -40.6650 O.2     255 ALA    0.0900
   4235 CB        -72.1180  -20.3330  -42.7140 C.3     255 ALA   -0.2700
   4236 HN        -71.3900  -18.7960  -44.4720 H       255 ALA    0.0900
   4237 HA        -71.6400  -18.4950  -41.7060 H       255 ALA    0.0900
   4238 HB1       -71.5910  -21.0910  -43.3320 H       255 ALA    0.0900
   4239 HB2       -73.0180  -19.9880  -43.2660 H       255 ALA    0.5100
   4240 HB3       -72.4250  -20.8060  -41.7570 H       255 ALA   -0.5100
   4241 N         -69.0050  -20.2390  -42.6860 N.am    256 LEU   -0.4700
   4242 CA        -67.6930  -20.7290  -42.2620 C.3     256 LEU    0.3100
   4243 C         -66.7540  -19.5860  -41.8700 C.2     256 LEU    0.0700
   4244 O         -65.9640  -19.7470  -40.9370 O.2     256 LEU    0.0900
   4245 CB        -67.0540  -21.6340  -43.3340 C.3     256 LEU   -0.1800
   4246 CG        -67.8160  -22.9200  -43.7220 C.3     256 LEU    0.0900
   4247 CD1       -67.1860  -23.5720  -44.9270 C.3     256 LEU    0.0900
   4248 CD2       -67.8810  -23.9220  -42.5730 C.3     256 LEU   -0.0900
   4249 HN        -69.2220  -20.3780  -43.6490 H       256 LEU    0.0900
   4250 HA        -67.8280  -21.2810  -41.3440 H       256 LEU   -0.2700
   4251 HB1       -66.0520  -21.9360  -42.9640 H       256 LEU    0.0900
   4252 HB2       -66.9300  -21.0260  -44.2540 H       256 LEU    0.0900
   4253 HG        -68.8730  -22.6650  -43.9530 H       256 LEU    0.0900
   4254 HD11      -66.1310  -23.8400  -44.7070 H       256 LEU   -0.2700
   4255 HD12      -67.2020  -22.8700  -45.7880 H       256 LEU    0.0900
   4256 HD13      -67.7410  -24.4980  -45.1900 H       256 LEU    0.0900
   4257 HD21      -68.4020  -23.4700  -41.7010 H       256 LEU    0.0900
   4258 HD22      -66.8540  -24.2090  -42.2630 H       256 LEU    0.5100
   4259 HD23      -68.4420  -24.8260  -42.8910 H       256 LEU   -0.5100
   4260 N         -66.8810  -18.4150  -42.5420 N.am    257 ALA   -0.4700
   4261 CA        -66.0910  -17.2100  -42.2740 C.3     257 ALA    0.3100
   4262 C         -66.3540  -16.6450  -40.8890 C.2     257 ALA    0.0700
   4263 O         -65.4710  -15.9990  -40.3350 O.2     257 ALA    0.0900
   4264 CB        -66.3920  -16.1450  -43.3100 C.3     257 ALA   -0.2700
   4265 HN        -67.5460  -18.3220  -43.2780 H       257 ALA    0.0900
   4266 HA        -65.0460  -17.4790  -42.3040 H       257 ALA    0.0900
   4267 HB1       -67.4700  -15.8790  -43.2820 H       257 ALA    0.0900
   4268 HB2       -66.1460  -16.5240  -44.3250 H       257 ALA    0.5100
   4269 HB3       -65.7950  -15.2320  -43.0970 H       257 ALA   -0.5100
   4270 N         -67.5550  -16.8970  -40.3280 N.am    258 PHE   -0.4700
   4271 CA        -67.9770  -16.4330  -39.0050 C.3     258 PHE    0.3100
   4272 C         -67.1920  -17.0390  -37.8370 C.2     258 PHE    0.0700
   4273 O         -67.2750  -16.5110  -36.7250 O.2     258 PHE    0.0900
   4274 CB        -69.4960  -16.6130  -38.7980 C.3     258 PHE   -0.1800
   4275 CG        -70.4090  -15.7550  -39.6390 C.ar    258 PHE    0.0900
   4276 CD1       -69.9580  -14.5630  -40.2040 C.ar    258 PHE    0.0900
   4277 CD2       -71.7430  -16.1070  -39.8200 C.ar    258 PHE    0.0000
   4278 CE1       -70.8140  -13.7630  -40.9690 C.ar    258 PHE   -0.1150
   4279 CE2       -72.5970  -15.3020  -40.5790 C.ar    258 PHE    0.1150
   4280 CZ        -72.1280  -14.1360  -41.1460 C.ar    258 PHE   -0.1150
   4281 HN        -68.2370  -17.4360  -40.8140 H       258 PHE    0.1150
   4282 HA        -67.7120  -15.3900  -38.9210 H       258 PHE   -0.1150
   4283 HB1       -69.7350  -16.3790  -37.7390 H       258 PHE    0.1150
   4284 HB2       -69.7590  -17.6670  -39.0260 H       258 PHE   -0.1150
   4285 HD1       -68.9350  -14.2520  -40.0480 H       258 PHE    0.1150
   4286 HD2       -72.1220  -17.0110  -39.3680 H       258 PHE   -0.1150
   4287 HE1       -70.4460  -12.8540  -41.4210 H       258 PHE    0.1150
   4288 HE2       -73.6260  -15.5950  -40.7220 H       258 PHE    0.5100
   4289 HZ        -72.7910  -13.5150  -41.7290 H       258 PHE   -0.5100
   4290 N         -66.3970  -18.1120  -38.0890 N.am    259 PHE   -0.4700
   4291 CA        -65.5470  -18.7440  -37.0730 C.3     259 PHE    0.3100
   4292 C         -64.4030  -17.8130  -36.6500 C.2     259 PHE    0.0700
   4293 O         -63.6810  -18.1280  -35.7030 O.2     259 PHE    0.0900
   4294 CB        -65.0130  -20.1110  -37.5320 C.3     259 PHE   -0.1800
   4295 CG        -64.7760  -21.0870  -36.3980 C.ar    259 PHE    0.0900
   4296 CD1       -63.5430  -21.1440  -35.7500 C.ar    259 PHE    0.0900
   4297 CD2       -65.7740  -21.9740  -36.0000 C.ar    259 PHE    0.0000
   4298 CE1       -63.3230  -22.0470  -34.7030 C.ar    259 PHE   -0.1150
   4299 CE2       -65.5490  -22.8880  -34.9590 C.ar    259 PHE    0.1150
   4300 CZ        -64.3240  -22.9190  -34.3190 C.ar    259 PHE   -0.1150
   4301 HN        -66.3560  -18.5260  -38.9960 H       259 PHE    0.1150
   4302 HA        -66.1400  -18.8610  -36.1780 H       259 PHE   -0.1150
   4303 HB1       -64.0410  -19.9680  -38.0510 H       259 PHE    0.1150
   4304 HB2       -65.7490  -20.5790  -38.2200 H       259 PHE   -0.1150
   4305 HD1       -62.7460  -20.4830  -36.0590 H       259 PHE    0.1150
   4306 HD2       -66.7310  -21.9590  -36.4990 H       259 PHE   -0.1150
   4307 HE1       -62.3700  -22.0640  -34.1950 H       259 PHE    0.1150
   4308 HE2       -66.3330  -23.5670  -34.6570 H       259 PHE    0.5100
   4309 HZ        -64.1500  -23.6240  -33.5180 H       259 PHE   -0.5100
   4310 N         -64.2810  -16.6350  -37.2980 N.am    260 HSE   -0.4700
   4311 CA        -63.3050  -15.6130  -36.9410 C.3     260 HSE    0.3100
   4312 C         -63.5680  -15.1100  -35.4990 C.2     260 HSE    0.0700
   4313 O         -62.6200  -14.7680  -34.7870 O.2     260 HSE    0.0900
   4314 CB        -63.2890  -14.4610  -37.9780 C.3     260 HSE   -0.0800
   4315 CG        -64.4510  -13.5140  -37.8990 C.ar    260 HSE    0.0900
   4316 CD2       -65.6110  -13.5020  -38.5970 C.ar    260 HSE    0.0900
   4317 ND1       -64.4320  -12.4200  -37.0550 N.ar    260 HSE   -0.7000
   4318 CE1       -65.5800  -11.7950  -37.2500 C.ar    260 HSE    0.2200
   4319 NE2       -66.3230  -12.4090  -38.1690 N.ar    260 HSE    0.2500
   4320 HN        -64.8700  -16.4080  -38.0700 H       260 HSE    0.1300
   4321 HA        -62.3350  -16.0840  -36.8940 H       260 HSE   -0.3600
   4322 HB1       -63.2810  -14.9070  -38.9940 H       260 HSE    0.3200
   4323 HB2       -62.3590  -13.8710  -37.8290 H       260 HSE   -0.0500
   4324 HD2       -65.9670  -14.1900  -39.3550 H       260 HSE    0.0900
   4325 HE1       -65.9030  -10.8890  -36.7360 H       260 HSE    0.5100
   4326 HE2       -67.2290  -12.1370  -38.4950 H       260 HSE   -0.5100
   4327 N         -64.8610  -15.1480  -35.0640 N.am    261 CYS   -0.4700
   4328 CA        -65.3420  -14.7830  -33.7280 C.3     261 CYS    0.3100
   4329 C         -64.6870  -15.6340  -32.6510 C.2     261 CYS    0.0700
   4330 O         -64.5070  -15.1800  -31.5210 O.2     261 CYS    0.0900
   4331 CB        -66.8610  -14.9230  -33.6520 C.3     261 CYS   -0.1100
   4332 SG        -67.7700  -13.8540  -34.7890 S.3     261 CYS    0.0900
   4333 HN        -65.5820  -15.4470  -35.6820 H       261 CYS    0.0900
   4334 HA        -65.0480  -13.7620  -33.5330 H       261 CYS   -0.2300
   4335 HB1       -67.1730  -14.6910  -32.6110 H       261 CYS    0.1600
   4336 HB2       -67.1190  -15.9810  -33.8660 H       261 CYS    0.5100
   4337 HG1       -67.1270  -12.7470  -34.4480 H       261 CYS   -0.5100
   4338 N         -64.3610  -16.8910  -33.0030 N.am    262 CYS   -0.4700
   4339 CA        -63.7800  -17.8890  -32.1180 C.3     262 CYS    0.3100
   4340 C         -62.2600  -17.9560  -32.1550 C.2     262 CYS    0.0700
   4341 O         -61.6820  -18.5430  -31.2450 O.2     262 CYS    0.0900
   4342 CB        -64.4110  -19.2550  -32.3790 C.3     262 CYS   -0.1100
   4343 SG        -66.2220  -19.2490  -32.3510 S.3     262 CYS    0.0900
   4344 HN        -64.5130  -17.2080  -33.9360 H       262 CYS    0.0900
   4345 HA        -63.9580  -17.5780  -31.0990 H       262 CYS   -0.2300
   4346 HB1       -64.0390  -19.9610  -31.6060 H       262 CYS    0.1600
   4347 HB2       -64.0650  -19.6120  -33.3720 H       262 CYS    0.5100
   4348 HG1       -66.3530  -18.5650  -33.4780 H       262 CYS   -0.5100
   4349 N         -61.6080  -17.3310  -33.1600 N.am    263 LEU   -0.4700
   4350 CA        -60.1460  -17.3280  -33.2940 C.3     263 LEU    0.3100
   4351 C         -59.4060  -16.7200  -32.0960 C.2     263 LEU    0.0700
   4352 O         -58.5060  -17.3650  -31.5620 O.2     263 LEU    0.0900
   4353 CB        -59.6930  -16.6570  -34.6060 C.3     263 LEU   -0.1800
   4354 CG        -59.9760  -17.3840  -35.9250 C.3     263 LEU    0.0900
   4355 CD1       -59.6350  -16.4970  -37.0950 C.3     263 LEU    0.0900
   4356 CD2       -59.1780  -18.6800  -36.0470 C.3     263 LEU   -0.0900
   4357 HN        -62.1030  -16.8360  -33.8690 H       263 LEU    0.0900
   4358 HA        -59.8110  -18.3550  -33.2690 H       263 LEU   -0.2700
   4359 HB1       -58.5950  -16.5080  -34.5400 H       263 LEU    0.0900
   4360 HB2       -60.1890  -15.6670  -34.6600 H       263 LEU    0.0900
   4361 HG        -61.0520  -17.6580  -35.9720 H       263 LEU    0.0900
   4362 HD11      -58.5600  -16.2210  -37.0650 H       263 LEU   -0.2700
   4363 HD12      -60.2410  -15.5670  -37.0540 H       263 LEU    0.0900
   4364 HD13      -59.8360  -17.0330  -38.0480 H       263 LEU    0.0900
   4365 HD21      -59.4400  -19.3680  -35.2150 H       263 LEU    0.0900
   4366 HD22      -58.0900  -18.4610  -35.9970 H       263 LEU    0.5100
   4367 HD23      -59.4150  -19.1800  -37.0100 H       263 LEU   -0.5100
   4368 N         -59.7930  -15.4980  -31.6670 N.am    264 ASN   -0.4700
   4369 CA        -59.2020  -14.7720  -30.5300 C.3     264 ASN    0.3100
   4370 C         -59.2670  -15.5540  -29.1880 C.2     264 ASN    0.0700
   4371 O         -58.2040  -15.7440  -28.5870 O.2     264 ASN    0.0900
   4372 CB        -59.7980  -13.3540  -30.4180 C.3     264 ASN   -0.1800
   4373 CG        -59.1480  -12.4470  -29.3990 C.2     264 ASN    0.0900
   4374 ND2       -59.9620  -11.8140  -28.5590 N.am    264 ASN    0.0900
   4375 OD1       -57.9350  -12.2400  -29.4000 O.2     264 ASN    0.5500
   4376 HN        -60.5310  -15.0120  -32.1260 H       264 ASN   -0.5500
   4377 HA        -58.1350  -14.7180  -30.6870 H       264 ASN   -0.6200
   4378 HB1       -60.8720  -13.4500  -30.1480 H       264 ASN    0.3200
   4379 HB2       -59.7140  -12.8630  -31.4100 H       264 ASN    0.3000
   4380 HD21      -59.6060  -11.0920  -27.9660 H       264 ASN    0.5100
   4381 HD22      -60.9310  -12.0600  -28.5190 H       264 ASN   -0.5100
   4382 N         -60.4440  -16.0590  -28.7110 N.am    265 PRO   -0.2900
   4383 CA        -60.4620  -16.8310  -27.4520 C.3     265 PRO    0.0000
   4384 C         -59.7280  -18.1710  -27.5300 C.2     265 PRO    0.0900
   4385 O         -59.2120  -18.6380  -26.5130 O.2     265 PRO    0.0900
   4386 CB        -61.9520  -17.0660  -27.1990 C.3     265 PRO    0.0200
   4387 CG        -62.6630  -16.0960  -28.0620 C.3     265 PRO    0.0900
   4388 CD        -61.8070  -15.9440  -29.2650 C.3     265 PRO   -0.1800
   4389 HA        -59.9530  -16.2880  -26.6720 H       265 PRO    0.0900
   4390 HB1       -62.1980  -16.8910  -26.1300 H       265 PRO    0.0900
   4391 HB2       -62.2340  -18.1060  -27.4670 H       265 PRO   -0.1800
   4392 HG1       -63.6680  -16.4790  -28.3400 H       265 PRO    0.0900
   4393 HG2       -62.7830  -15.1210  -27.5400 H       265 PRO    0.0900
   4394 HD1       -61.9920  -16.7530  -30.0030 H       265 PRO    0.5100
   4395 HD2       -61.9450  -14.9520  -29.7440 H       265 PRO   -0.5100
   4396 N         -59.7090  -18.8020  -28.7260 N.am    266 ILE   -0.4700
   4397 CA        -59.0090  -20.0620  -28.9850 C.3     266 ILE    0.3100
   4398 C         -57.4980  -19.8130  -28.8800 C.2     266 ILE    0.0700
   4399 O         -56.8020  -20.5790  -28.2150 O.2     266 ILE    0.0900
   4400 CB        -59.4620  -20.6800  -30.3550 C.3     266 ILE   -0.0900
   4401 CG1       -60.7880  -21.4990  -30.2550 C.3     266 ILE    0.0900
   4402 CG2       -58.3520  -21.4260  -31.1100 C.3     266 ILE   -0.2700
   4403 CD        -60.8030  -22.8060  -29.3660 C.3     266 ILE    0.0900
   4404 HN        -60.1900  -18.4210  -29.5110 H       266 ILE    0.0900
   4405 HA        -59.2330  -20.7420  -28.1760 H       266 ILE    0.0900
   4406 HB        -59.8340  -19.8590  -31.0030 H       266 ILE   -0.1800
   4407 HG11      -61.0690  -21.7980  -31.2850 H       266 ILE    0.0900
   4408 HG12      -61.5650  -20.8180  -29.8500 H       266 ILE    0.0900
   4409 HG21      -57.7320  -22.0110  -30.3980 H       266 ILE   -0.2700
   4410 HG22      -57.6980  -20.6980  -31.6360 H       266 ILE    0.0900
   4411 HG23      -58.8010  -22.1260  -31.8470 H       266 ILE    0.0900
   4412 HD1       -60.5530  -22.5550  -28.3130 H       266 ILE    0.0900
   4413 HD2       -60.0510  -23.5300  -29.7460 H       266 ILE    0.5100
   4414 HD3       -61.8120  -23.2690  -29.3900 H       266 ILE   -0.5100
   4415 N         -57.0100  -18.6960  -29.4710 N.am    267 LEU   -0.4700
   4416 CA        -55.5990  -18.3040  -29.4620 C.3     267 LEU    0.3100
   4417 C         -55.0320  -17.9500  -28.0840 C.2     267 LEU    0.0700
   4418 O         -53.8130  -17.9630  -27.9070 O.2     267 LEU    0.0900
   4419 CB        -55.3060  -17.2140  -30.5010 C.3     267 LEU   -0.1800
   4420 CG        -55.1320  -17.7120  -31.9330 C.3     267 LEU    0.0900
   4421 CD1       -55.4540  -16.6230  -32.9320 C.3     267 LEU    0.0900
   4422 CD2       -53.7340  -18.2690  -32.1640 C.3     267 LEU   -0.0900
   4423 HN        -57.6150  -18.0700  -29.9540 H       267 LEU    0.0900
   4424 HA        -55.0110  -19.1850  -29.6730 H       267 LEU   -0.2700
   4425 HB1       -54.3730  -16.6920  -30.2010 H       267 LEU    0.0900
   4426 HB2       -56.1460  -16.4880  -30.4860 H       267 LEU    0.0900
   4427 HG        -55.8100  -18.5760  -32.1050 H       267 LEU    0.0900
   4428 HD11      -54.7780  -15.7540  -32.7810 H       267 LEU   -0.2700
   4429 HD12      -56.5030  -16.2830  -32.7980 H       267 LEU    0.0900
   4430 HD13      -55.3140  -17.0040  -33.9670 H       267 LEU    0.0900
   4431 HD21      -53.5440  -19.1200  -31.4760 H       267 LEU    0.0900
   4432 HD22      -52.9770  -17.4800  -31.9700 H       267 LEU    0.5100
   4433 HD23      -53.6380  -18.6300  -33.2110 H       267 LEU   -0.5100
   4434 N         -55.9110  -17.6610  -27.1100 N.am    268 TYR   -0.4700
   4435 CA        -55.5250  -17.3840  -25.7300 C.3     268 TYR    0.3100
   4436 C         -55.3630  -18.6970  -24.9750 C.2     268 TYR    0.0700
   4437 O         -54.5060  -18.7870  -24.0950 O.2     268 TYR    0.0900
   4438 CB        -56.5790  -16.5250  -25.0190 C.3     268 TYR   -0.1800
   4439 CG        -56.3570  -15.0340  -25.1300 C.ar    268 TYR    0.0900
   4440 CD1       -55.2950  -14.4170  -24.4770 C.ar    268 TYR    0.0900
   4441 CD2       -57.2620  -14.2260  -25.8120 C.ar    268 TYR    0.0000
   4442 CE1       -55.1040  -13.0400  -24.5530 C.ar    268 TYR   -0.1150
   4443 CE2       -57.0860  -12.8460  -25.8860 C.ar    268 TYR    0.1150
   4444 CZ        -56.0030  -12.2580  -25.2550 C.ar    268 TYR   -0.1150
   4445 OH        -55.8240  -10.8990  -25.3210 O.3     268 TYR    0.1150
   4446 HN        -56.8910  -17.6230  -27.2940 H       268 TYR    0.1100
   4447 HA        -54.5760  -16.8700  -25.7490 H       268 TYR   -0.5400
   4448 HB1       -56.5790  -16.7720  -23.9360 H       268 TYR    0.4300
   4449 HB2       -57.5770  -16.7370  -25.4580 H       268 TYR   -0.1150
   4450 HD1       -54.6060  -15.0170  -23.9020 H       268 TYR    0.1150
   4451 HD2       -58.1160  -14.6780  -26.2930 H       268 TYR   -0.1150
   4452 HE1       -54.2560  -12.5830  -24.0630 H       268 TYR    0.1150
   4453 HE2       -57.7920  -12.2370  -26.4310 H       268 TYR    0.5100
   4454 HH        -55.0320  -10.6800  -24.8260 H       268 TYR   -0.5100
   4455 N         -56.1970  -19.7090  -25.3100 N.am    269 ALA   -0.4700
   4456 CA        -56.1870  -21.0300  -24.6790 C.3     269 ALA    0.3100
   4457 C         -54.9020  -21.8060  -24.9710 C.2     269 ALA    0.0700
   4458 O         -54.3130  -22.3810  -24.0550 O.2     269 ALA    0.0900
   4459 CB        -57.4020  -21.8350  -25.1200 C.3     269 ALA   -0.2700
   4460 HN        -56.8790  -19.5930  -26.0260 H       269 ALA    0.0900
   4461 HA        -56.1950  -20.8920  -23.6080 H       269 ALA    0.0900
   4462 HB1       -57.3930  -21.9660  -26.2230 H       269 ALA    0.0900
   4463 HB2       -58.3330  -21.3020  -24.8340 H       269 ALA    0.5100
   4464 HB3       -57.3830  -22.8380  -24.6440 H       269 ALA   -0.5100
   4465 N         -54.4590  -21.7980  -26.2420 N.am    270 PHE   -0.4700
   4466 CA        -53.2680  -22.5140  -26.6880 C.3     270 PHE    0.3100
   4467 C         -51.9640  -21.7130  -26.5820 C.2     270 PHE    0.0700
   4468 O         -50.9010  -22.3170  -26.4210 O.2     270 PHE    0.0900
   4469 CB        -53.4690  -23.0610  -28.1160 C.3     270 PHE   -0.1800
   4470 CG        -54.7170  -23.8930  -28.3210 C.ar    270 PHE    0.0900
   4471 CD1       -55.6840  -23.5090  -29.2400 C.ar    270 PHE    0.0900
   4472 CD2       -54.9200  -25.0680  -27.6020 C.ar    270 PHE    0.0000
   4473 CE1       -56.8300  -24.2830  -29.4380 C.ar    270 PHE   -0.1150
   4474 CE2       -56.0700  -25.8360  -27.7960 C.ar    270 PHE    0.1150
   4475 CZ        -57.0180  -25.4380  -28.7120 C.ar    270 PHE   -0.1150
   4476 HN        -54.9380  -21.2880  -26.9510 H       270 PHE    0.1150
   4477 HA        -53.0870  -23.3260  -25.9980 H       270 PHE   -0.1150
   4478 HB1       -52.6050  -23.7080  -28.3770 H       270 PHE    0.1150
   4479 HB2       -53.5340  -22.2060  -28.8210 H       270 PHE   -0.1150
   4480 HD1       -55.5480  -22.6010  -29.8090 H       270 PHE    0.1150
   4481 HD2       -54.1780  -25.3900  -26.8860 H       270 PHE   -0.1150
   4482 HE1       -57.5700  -23.9740  -30.1610 H       270 PHE    0.1150
   4483 HE2       -56.2160  -26.7420  -27.2260 H       270 PHE    0.5100
   4484 HZ        -57.9080  -26.0320  -28.8620 H       270 PHE   -0.5100
   4485 N         -52.0290  -20.3620  -26.6140 N.am    271 LEU   -0.4700
   4486 CA        -50.8760  -19.5100  -26.3930 C.3     271 LEU    0.3100
   4487 CAT       -50.9520  -17.8740  -22.9620 C.3     271 LEU    0.0700
   4488 C         -51.2000  -18.5030  -25.3000 C.2     271 LEU    0.0900
   4489 O         -51.8780  -17.4980  -25.5160 O.2     271 LEU   -0.1800
   4490 CB        -50.4230  -18.7450  -27.6710 C.3     271 LEU    0.0900
   4491 CG        -50.0310  -19.6390  -28.8710 C.3     271 LEU    0.0900
   4492 CD1       -51.2180  -19.8900  -29.8160 C.3     271 LEU   -0.0900
   4493 CD2       -48.8770  -19.0060  -29.6680 C.3     271 LEU    0.0900
   4494 NT        -50.6750  -18.7410  -24.0820 N.am    271 LEU   -0.2700
   4495 HN        -52.8870  -19.8850  -26.7920 H       271 LEU    0.0900
   4496 HNT       -50.0780  -19.5170  -23.9020 H       271 LEU    0.0900
   4497 HA        -50.0740  -20.1400  -26.0430 H       271 LEU    0.0900
   4498 HB1       -49.5440  -18.1190  -27.4060 H       271 LEU   -0.2700
   4499 HB2       -51.2540  -18.0820  -27.9910 H       271 LEU    0.0900
   4500 HG        -49.6610  -20.6130  -28.4890 H       271 LEU    0.0900
   4501 HD11      -51.5960  -18.9260  -30.2190 H       271 LEU    0.0900
   4502 HD12      -52.0410  -20.3920  -29.2630 H       271 LEU    0.5100
   4503 HD13      -50.8950  -20.5280  -30.6660 H       271 LEU   -0.5100
   4504 HD21      -47.9870  -18.8820  -29.0160 H       271 LEU   -0.4700
   4505 HD22      -49.1810  -18.0070  -30.0460 H       271 LEU    0.3100
   4506 HD23      -48.6030  -19.6620  -30.5210 H       271 LEU   -0.1100
   4507 HT1       -52.0460  -17.8580  -22.7670 H       271 LEU    0.0900
   4508 HT2       -50.6110  -16.8420  -23.1910 H       271 LEU    0.0900
   4509 HT3       -50.4310  -18.2530  -22.0570 H       271 LEU    0.0900
@<TRIPOS>BOND
     1    1    8 1
     2    1    2 1
     3    2    6 1
     4    2   11 1
     5    2    4 1
     6    4    5 2
     7    6   13 1
     8    6    7 1
     9    7    8 1
    10    7   15 1
    11    8   17 1
    12    3    9 1
    13    3   18 1
    14    3   19 1
    15    3   20 1
    16    9    1 1
    17    9   10 2
    18   12    6 1
    19   14    7 1
    20   16    8 1
    21   21   22 1
    22   22   31 1
    23   22   26 1
    24   22   24 1
    25   24   25 2
    26   26   33 1
    27   26   27 1
    28   23   28 1
    29   23   34 1
    30   23   35 1
    31   23   36 1
    32   28   24 2
    33   28   30 1
    34   29   21 1
    35   32   26 1
    36    4   21 am
    37   37   38 1
    38   38   49 1
    39   38   40 1
    40   38   42 1
    41   40   41 2
    42   42   43 1
    43   42   51 1
    44   43   44 am
    45   43   45 2
    46   44   53 1
    47   44   52 1
    48   39   46 1
    49   39   54 1
    50   39   55 1
    51   39   56 1
    52   46   37 am
    53   46   47 2
    54   48   37 1
    55   50   42 1
    56   24   37 1
    57   57   58 1
    58   58   69 1
    59   58   61 1
    60   58   59 1
    61   59   60 2
    62   61   71 1
    63   61   62 1
    64   62   64 ar
    65   62   63 ar
    66   63   72 1
    67   63   65 ar
    68   64   66 ar
    69   64   73 1
    70   65   67 ar
    71   65   74 1
    72   66   67 ar
    73   66   75 1
    74   67   76 1
    75   68   57 1
    76   70   61 1
    77   40   57 am
    78   77   78 1
    79   78   86 1
    80   78   79 1
    81   78   81 1
    82   79   80 2
    83   81   82 1
    84   81   88 1
    85   82   83 am
    86   82   84 2
    87   83   90 1
    88   83   89 1
    89   85   77 1
    90   87   81 1
    91   59   77 am
    92   91   92 1
    93   92   93 1
    94   92  101 1
    95   92   95 1
    96   93   94 2
    97   95  103 1
    98   95   96 1
    99   96  105 1
   100   96   97 1
   101   97  107 1
   102   97   98 1
   103   98  109 1
   104   98   99 1
   105   99  110 1
   106   99  111 1
   107   99  112 1
   108  100   91 1
   109  102   95 1
   110  104   96 1
   111  106   97 1
   112  108   98 1
   113   79   91 am
   114  113  114 1
   115  114  122 1
   116  114  117 1
   117  114  115 1
   118  115  116 2
   119  117  123 1
   120  117  119 1
   121  117  118 1
   122  118  125 1
   123  119  126 1
   124  119  127 1
   125  119  128 1
   126  120  118 1
   127  120  129 1
   128  120  130 1
   129  120  131 1
   130  121  113 1
   131  124  118 1
   132   93  113 am
   133  132  133 1
   134  133  144 1
   135  133  136 1
   136  133  134 1
   137  134  135 2
   138  136  146 1
   139  136  137 1
   140  137  139 ar
   141  137  138 ar
   142  138  147 1
   143  138  140 ar
   144  139  141 ar
   145  139  148 1
   146  140  142 ar
   147  140  149 1
   148  141  142 ar
   149  141  150 1
   150  142  151 1
   151  143  132 1
   152  145  136 1
   153  115  132 am
   154  152  153 1
   155  153  161 1
   156  153  156 1
   157  153  154 1
   158  154  155 2
   159  156  163 1
   160  156  157 1
   161  157  164 1
   162  157  158 1
   163  157  159 1
   164  158  165 1
   165  158  166 1
   166  158  167 1
   167  159  168 1
   168  159  169 1
   169  159  170 1
   170  160  152 1
   171  162  156 1
   172  134  152 am
   173  171  177 1
   174  171  172 1
   175  172  175 1
   176  172  178 1
   177  172  173 1
   178  173  174 2
   179  175  176 1
   180  175  180 1
   181  176  177 1
   182  176  182 1
   183  177  184 1
   184  179  175 1
   185  181  176 1
   186  183  177 1
   187  154  171 am
   188  185  186 1
   189  186  187 1
   190  186  193 1
   191  186  189 1
   192  187  188 2
   193  189  194 1
   194  189  190 1
   195  189  191 1
   196  190  196 1
   197  190  197 1
   198  190  198 1
   199  191  195 1
   200  192  185 1
   201  173  185 am
   202  199  200 1
   203  200  208 1
   204  200  203 1
   205  200  201 1
   206  201  202 2
   207  203  209 1
   208  203  205 1
   209  203  204 1
   210  204  211 1
   211  205  212 1
   212  205  213 1
   213  205  214 1
   214  206  204 1
   215  206  215 1
   216  206  216 1
   217  206  217 1
   218  207  199 1
   219  210  204 1
   220  187  199 am
   221  218  219 1
   222  219  231 1
   223  219  222 1
   224  219  220 1
   225  220  221 2
   226  222  233 1
   227  222  223 1
   228  223  224 ar
   229  223  225 ar
   230  224  234 1
   231  224  226 ar
   232  225  227 ar
   233  225  235 1
   234  226  236 1
   235  226  228 ar
   236  227  228 ar
   237  227  237 1
   238  228  229 1
   239  229  238 1
   240  230  218 1
   241  232  222 1
   242  201  218 am
   243  239  240 1
   244  240  246 1
   245  240  243 1
   246  240  241 1
   247  241  242 2
   248  243  248 1
   249  243  244 1
   250  245  239 1
   251  247  243 1
   252  249  244 1
   253  220  239 am
   254  250  251 1
   255  251  259 1
   256  251  254 1
   257  251  252 1
   258  252  253 2
   259  254  260 1
   260  254  256 1
   261  254  255 1
   262  255  262 1
   263  256  263 1
   264  256  264 1
   265  256  265 1
   266  257  255 1
   267  257  266 1
   268  257  267 1
   269  257  268 1
   270  258  250 1
   271  261  255 1
   272  241  250 am
   273  269  270 1
   274  270  278 1
   275  270  273 1
   276  270  271 1
   277  271  272 2
   278  273  279 1
   279  273  275 1
   280  273  274 1
   281  274  281 1
   282  275  282 1
   283  275  283 1
   284  275  284 1
   285  276  274 1
   286  276  285 1
   287  276  286 1
   288  276  287 1
   289  277  269 1
   290  280  274 1
   291  252  269 am
   292  288  289 1
   293  289  300 1
   294  289  292 1
   295  289  290 1
   296  290  291 2
   297  292  302 1
   298  292  293 1
   299  293  295 ar
   300  293  294 ar
   301  294  303 1
   302  294  296 ar
   303  295  297 ar
   304  295  304 1
   305  296  298 ar
   306  296  305 1
   307  297  298 ar
   308  297  306 1
   309  298  307 1
   310  299  288 1
   311  301  292 1
   312  271  288 am
   313  308  309 1
   314  309  317 1
   315  309  312 1
   316  309  310 1
   317  310  311 2
   318  312  319 1
   319  312  313 1
   320  313  320 1
   321  313  314 1
   322  313  315 1
   323  314  321 1
   324  314  322 1
   325  314  323 1
   326  315  324 1
   327  315  325 1
   328  315  326 1
   329  316  308 1
   330  318  312 1
   331  290  308 am
   332  327  328 1
   333  328  329 1
   334  328  335 1
   335  328  331 1
   336  329  330 2
   337  331  336 1
   338  331  332 1
   339  331  333 1
   340  332  338 1
   341  332  339 1
   342  332  340 1
   343  333  337 1
   344  334  327 1
   345  310  327 am
   346  341  342 1
   347  342  347 1
   348  342  343 1
   349  343  344 2
   350  345  341 1
   351  346  342 1
   352  329  341 am
   353  348  349 1
   354  349  357 1
   355  349  352 1
   356  349  350 1
   357  350  351 2
   358  352  358 1
   359  352  354 1
   360  352  353 1
   361  353  360 1
   362  354  361 1
   363  354  362 1
   364  354  363 1
   365  355  353 1
   366  355  364 1
   367  355  365 1
   368  355  366 1
   369  356  348 1
   370  359  353 1
   371  343  348 am
   372  367  368 1
   373  368  375 1
   374  368  371 1
   375  368  369 1
   376  369  370 2
   377  371  376 1
   378  371  372 1
   379  371  373 1
   380  372  377 1
   381  372  378 1
   382  372  379 1
   383  373  380 1
   384  373  381 1
   385  373  382 1
   386  374  367 1
   387  350  367 am
   388  383  384 1
   389  384  389 1
   390  384  385 1
   391  385  386 2
   392  387  383 1
   393  388  384 1
   394  369  383 am
   395  390  391 1
   396  391  399 1
   397  391  392 1
   398  391  394 1
   399  392  393 2
   400  394  395 1
   401  394  401 1
   402  395  396 am
   403  395  397 2
   404  396  403 1
   405  396  402 1
   406  398  390 1
   407  400  394 1
   408  385  390 am
   409  404  405 1
   410  405  410 1
   411  405  406 1
   412  406  407 2
   413  408  404 1
   414  409  405 1
   415  392  404 am
   416  411  412 1
   417  412  420 1
   418  412  415 1
   419  412  413 1
   420  413  414 2
   421  415  422 1
   422  415  416 1
   423  416  423 1
   424  416  417 1
   425  416  418 1
   426  417  424 1
   427  417  425 1
   428  417  426 1
   429  418  427 1
   430  418  428 1
   431  418  429 1
   432  419  411 1
   433  421  415 1
   434  406  411 am
   435  430  431 1
   436  431  438 1
   437  431  434 1
   438  431  432 1
   439  432  433 2
   440  434  439 1
   441  434  435 1
   442  434  436 1
   443  435  440 1
   444  435  441 1
   445  435  442 1
   446  436  443 1
   447  436  444 1
   448  436  445 1
   449  437  430 1
   450  413  430 am
   451  446  447 1
   452  447  455 1
   453  447  450 1
   454  447  448 1
   455  448  449 2
   456  450  456 1
   457  450  452 1
   458  450  451 1
   459  451  458 1
   460  452  459 1
   461  452  460 1
   462  452  461 1
   463  453  451 1
   464  453  462 1
   465  453  463 1
   466  453  464 1
   467  454  446 1
   468  457  451 1
   469  432  446 am
   470  465  466 1
   471  466  474 1
   472  466  469 1
   473  466  467 1
   474  467  468 2
   475  469  476 1
   476  469  470 1
   477  470  477 1
   478  470  471 1
   479  470  472 1
   480  471  478 1
   481  471  479 1
   482  471  480 1
   483  472  481 1
   484  472  482 1
   485  472  483 1
   486  473  465 1
   487  475  469 1
   488  448  465 am
   489  484  485 1
   490  485  492 1
   491  485  488 1
   492  485  486 1
   493  486  487 2
   494  488  493 1
   495  488  489 1
   496  488  490 1
   497  489  494 1
   498  489  495 1
   499  489  496 1
   500  490  497 1
   501  490  498 1
   502  490  499 1
   503  491  484 1
   504  467  484 am
   505  500  501 1
   506  501  509 1
   507  501  504 1
   508  501  502 1
   509  502  503 2
   510  504  511 1
   511  504  505 1
   512  505  513 1
   513  505  506 1
   514  506  507 1
   515  507  514 1
   516  507  515 1
   517  507  516 1
   518  508  500 1
   519  510  504 1
   520  512  505 1
   521  486  500 am
   522  517  518 1
   523  518  523 1
   524  518  519 1
   525  519  520 2
   526  521  517 1
   527  522  518 1
   528  502  517 am
   529  524  525 1
   530  525  537 1
   531  525  528 1
   532  525  526 1
   533  526  527 2
   534  528  539 1
   535  528  529 1
   536  529  530 ar
   537  529  531 ar
   538  530  540 1
   539  530  532 ar
   540  531  533 ar
   541  531  541 1
   542  532  542 1
   543  532  534 ar
   544  533  534 ar
   545  533  543 1
   546  534  535 1
   547  535  544 1
   548  536  524 1
   549  538  528 1
   550  519  524 am
   551  545  546 1
   552  546  555 1
   553  546  549 1
   554  546  547 1
   555  547  548 2
   556  549  557 1
   557  549  550 1
   558  550  559 1
   559  550  551 1
   560  551  553 2
   561  551  552 am
   562  552  560 1
   563  552  561 1
   564  554  545 1
   565  556  549 1
   566  558  550 1
   567  526  545 am
   568  562  563 1
   569  563  564 1
   570  563  572 1
   571  563  566 1
   572  564  565 2
   573  566  574 1
   574  566  567 1
   575  567  576 1
   576  567  568 1
   577  568  578 1
   578  568  569 1
   579  569  580 1
   580  569  570 1
   581  570  581 1
   582  570  582 1
   583  570  583 1
   584  571  562 1
   585  573  566 1
   586  575  567 1
   587  577  568 1
   588  579  569 1
   589  547  562 am
   590  584  585 1
   591  585  586 1
   592  585  594 1
   593  585  588 1
   594  586  587 2
   595  588  596 1
   596  588  589 1
   597  589  598 1
   598  589  590 1
   599  590  600 1
   600  590  591 1
   601  591  602 1
   602  591  592 1
   603  592  603 1
   604  592  604 1
   605  592  605 1
   606  593  584 1
   607  595  588 1
   608  597  589 1
   609  599  590 1
   610  601  591 1
   611  564  584 am
   612  606  607 1
   613  607  615 1
   614  607  610 1
   615  607  608 1
   616  608  609 2
   617  610  617 1
   618  610  611 1
   619  611  618 1
   620  611  612 1
   621  611  613 1
   622  612  619 1
   623  612  620 1
   624  612  621 1
   625  613  622 1
   626  613  623 1
   627  613  624 1
   628  614  606 1
   629  616  610 1
   630  586  606 am
   631  625  626 1
   632  626  627 1
   633  626  637 1
   634  626  629 1
   635  627  628 2
   636  629  639 1
   637  629  630 1
   638  630  641 1
   639  630  631 1
   640  631  643 1
   641  631  632 1
   642  632  644 1
   643  632  633 2
   644  633  634 2
   645  633  635 2
   646  634  645 1
   647  634  646 1
   648  635  648 1
   649  635  647 1
   650  636  625 1
   651  638  629 1
   652  640  630 1
   653  642  631 1
   654  608  625 am
   655  649  650 1
   656  650  656 1
   657  650  653 1
   658  650  651 1
   659  651  652 2
   660  653  658 1
   661  653  654 1
   662  655  649 1
   663  657  653 1
   664  659  654 1
   665  627  649 am
   666  660  661 1
   667  661  669 1
   668  661  664 1
   669  661  662 1
   670  662  663 2
   671  664  671 1
   672  664  665 1
   673  665  673 1
   674  665  666 1
   675  666  667 1
   676  667  674 1
   677  667  675 1
   678  667  676 1
   679  668  660 1
   680  670  664 1
   681  672  665 1
   682  651  660 am
   683  677  678 1
   684  678  679 1
   685  678  685 1
   686  678  681 1
   687  679  680 2
   688  681  686 1
   689  681  682 1
   690  681  683 1
   691  682  688 1
   692  682  689 1
   693  682  690 1
   694  683  687 1
   695  684  677 1
   696  662  677 am
   697  691  692 1
   698  692  700 1
   699  692  695 1
   700  692  693 1
   701  693  694 2
   702  695  702 1
   703  695  696 1
   704  696  697 2
   705  696  698 2
   706  699  691 1
   707  701  695 1
   708  679  691 am
   709  703  704 1
   710  704  705 1
   711  704  713 1
   712  704  707 1
   713  705  706 2
   714  707  715 1
   715  707  708 1
   716  708  717 1
   717  708  709 1
   718  709  719 1
   719  709  710 1
   720  710  721 1
   721  710  711 1
   722  711  722 1
   723  711  723 1
   724  711  724 1
   725  712  703 1
   726  714  707 1
   727  716  708 1
   728  718  709 1
   729  720  710 1
   730  693  703 am
   731  725  726 1
   732  726  738 1
   733  726  729 1
   734  726  727 1
   735  727  728 2
   736  729  740 1
   737  729  730 1
   738  730  731 ar
   739  730  732 ar
   740  731  741 1
   741  731  733 ar
   742  732  734 ar
   743  732  742 1
   744  733  743 1
   745  733  735 ar
   746  734  735 ar
   747  734  744 1
   748  735  736 1
   749  736  745 1
   750  737  725 1
   751  739  729 1
   752  705  725 am
   753  746  747 1
   754  747  748 1
   755  747  758 1
   756  747  750 1
   757  748  749 2
   758  750  760 1
   759  750  751 1
   760  751  762 1
   761  751  752 1
   762  752  764 1
   763  752  753 1
   764  753  765 1
   765  753  754 2
   766  754  755 2
   767  754  756 2
   768  755  766 1
   769  755  767 1
   770  756  769 1
   771  756  768 1
   772  757  746 1
   773  759  750 1
   774  761  751 1
   775  763  752 1
   776  727  746 am
   777  770  771 1
   778  771  779 1
   779  771  774 1
   780  771  772 1
   781  772  773 2
   782  774  781 1
   783  774  775 1
   784  775  782 1
   785  775  776 1
   786  775  777 1
   787  776  783 1
   788  776  784 1
   789  776  785 1
   790  777  786 1
   791  777  787 1
   792  777  788 1
   793  778  770 1
   794  780  774 1
   795  748  770 am
   796  789  790 1
   797  789  799 1
   798  790  791 1
   799  790  793 1
   800  790  800 1
   801  791  792 2
   802  793  794 1
   803  793  801 1
   804  793  802 1
   805  794  795 ar
   806  794  796 ar
   807  795  798 ar
   808  795  803 1
   809  796  797 ar
   810  797  798 ar
   811  797  804 1
   812  798  805 1
   813  772  789 am
   814  806  807 1
   815  807  815 1
   816  807  810 1
   817  807  808 1
   818  808  809 2
   819  810  817 1
   820  810  811 1
   821  811  818 1
   822  811  812 1
   823  811  813 1
   824  812  819 1
   825  812  820 1
   826  812  821 1
   827  813  822 1
   828  813  823 1
   829  813  824 1
   830  814  806 1
   831  816  810 1
   832  806  791 am
   833  825  826 1
   834  826  832 1
   835  826  829 1
   836  826  827 1
   837  827  828 2
   838  829  834 1
   839  829  830 1
   840  831  825 1
   841  833  829 1
   842  835  830 1
   843  808  825 am
   844  836  837 1
   845  837  844 1
   846  837  840 1
   847  837  838 1
   848  838  839 2
   849  840  845 1
   850  840  841 1
   851  840  842 1
   852  841  846 1
   853  841  847 1
   854  841  848 1
   855  842  849 1
   856  842  850 1
   857  842  851 1
   858  843  836 1
   859  827  836 am
   860  852  853 1
   861  853  858 1
   862  853  856 1
   863  853  854 1
   864  854  855 2
   865  856  859 1
   866  856  860 1
   867  856  861 1
   868  857  852 1
   869  838  852 am
   870  862  863 1
   871  863  871 1
   872  863  866 1
   873  863  864 1
   874  864  865 2
   875  866  873 1
   876  866  867 1
   877  867  868 2
   878  867  869 2
   879  870  862 1
   880  872  866 1
   881  854  862 am
   882  874  875 1
   883  875  883 1
   884  875  878 1
   885  875  876 1
   886  876  877 2
   887  878  885 1
   888  878  879 1
   889  879  886 1
   890  879  880 1
   891  879  881 1
   892  880  887 1
   893  880  888 1
   894  880  889 1
   895  881  890 1
   896  881  891 1
   897  881  892 1
   898  882  874 1
   899  884  878 1
   900  864  874 am
   901  893  894 1
   902  894  902 1
   903  894  897 1
   904  894  895 1
   905  895  896 2
   906  897  904 1
   907  897  898 1
   908  898  905 1
   909  898  899 1
   910  898  900 1
   911  899  906 1
   912  899  907 1
   913  899  908 1
   914  900  909 1
   915  900  910 1
   916  900  911 1
   917  901  893 1
   918  903  897 1
   919  876  893 am
   920  912  913 1
   921  913  924 1
   922  913  916 1
   923  913  914 1
   924  914  915 2
   925  916  926 1
   926  916  917 1
   927  917  919 ar
   928  917  918 ar
   929  918  927 1
   930  918  920 ar
   931  919  921 ar
   932  919  928 1
   933  920  922 ar
   934  920  929 1
   935  921  922 ar
   936  921  930 1
   937  922  931 1
   938  923  912 1
   939  925  916 1
   940  895  912 am
   941  932  933 1
   942  933  940 1
   943  933  936 1
   944  933  934 1
   945  934  935 2
   946  936  941 1
   947  936  937 1
   948  936  938 1
   949  937  942 1
   950  937  943 1
   951  937  944 1
   952  938  945 1
   953  938  946 1
   954  938  947 1
   955  939  932 1
   956  914  932 am
   957  948  949 1
   958  949  957 1
   959  949  952 1
   960  949  950 1
   961  950  951 2
   962  952  958 1
   963  952  954 1
   964  952  953 1
   965  953  960 1
   966  954  961 1
   967  954  962 1
   968  954  963 1
   969  955  953 1
   970  955  964 1
   971  955  965 1
   972  955  966 1
   973  956  948 1
   974  959  953 1
   975  934  948 am
   976  967  968 1
   977  968  969 1
   978  968  975 1
   979  968  971 1
   980  969  970 2
   981  971  976 1
   982  971  972 1
   983  971  973 1
   984  972  978 1
   985  972  979 1
   986  972  980 1
   987  973  977 1
   988  974  967 1
   989  950  967 am
   990  981  982 1
   991  982  990 1
   992  982  985 1
   993  982  983 1
   994  983  984 2
   995  985  992 1
   996  985  986 1
   997  986  993 1
   998  986  987 1
   999  986  988 1
  1000  987  994 1
  1001  987  995 1
  1002  987  996 1
  1003  988  997 1
  1004  988  998 1
  1005  988  999 1
  1006  989  981 1
  1007  991  985 1
  1008  969  981 am
  1009 1000 1006 1
  1010 1000 1001 1
  1011 1001 1004 1
  1012 1001 1007 1
  1013 1001 1002 1
  1014 1002 1003 2
  1015 1004 1005 1
  1016 1004 1009 1
  1017 1005 1006 1
  1018 1005 1011 1
  1019 1006 1013 1
  1020 1008 1004 1
  1021 1010 1005 1
  1022 1012 1006 1
  1023  983 1000 am
  1024 1014 1015 1
  1025 1015 1026 1
  1026 1015 1018 1
  1027 1015 1016 1
  1028 1016 1017 2
  1029 1018 1028 1
  1030 1018 1019 1
  1031 1019 1021 ar
  1032 1019 1020 ar
  1033 1020 1029 1
  1034 1020 1022 ar
  1035 1021 1023 ar
  1036 1021 1030 1
  1037 1022 1024 ar
  1038 1022 1031 1
  1039 1023 1024 ar
  1040 1023 1032 1
  1041 1024 1033 1
  1042 1025 1014 1
  1043 1027 1018 1
  1044 1002 1014 am
  1045 1034 1035 1
  1046 1035 1036 1
  1047 1035 1049 1
  1048 1035 1038 1
  1049 1036 1037 2
  1050 1038 1051 1
  1051 1038 1039 1
  1052 1039 1040 ar
  1053 1039 1041 ar
  1054 1040 1052 1
  1055 1040 1044 ar
  1056 1041 1042 ar
  1057 1041 1043 ar
  1058 1042 1044 ar
  1059 1042 1045 ar
  1060 1043 1046 ar
  1061 1043 1054 1
  1062 1044 1053 1
  1063 1045 1055 1
  1064 1045 1047 ar
  1065 1046 1047 ar
  1066 1046 1056 1
  1067 1047 1057 1
  1068 1048 1034 1
  1069 1050 1038 1
  1070 1016 1034 am
  1071 1058 1059 1
  1072 1059 1064 1
  1073 1059 1062 1
  1074 1059 1060 1
  1075 1060 1061 2
  1076 1062 1065 1
  1077 1062 1066 1
  1078 1062 1067 1
  1079 1063 1058 1
  1080 1036 1058 am
  1081 1068 1069 1
  1082 1069 1076 1
  1083 1069 1072 1
  1084 1069 1070 1
  1085 1070 1071 2
  1086 1072 1077 1
  1087 1072 1073 1
  1088 1072 1074 1
  1089 1073 1078 1
  1090 1073 1079 1
  1091 1073 1080 1
  1092 1074 1081 1
  1093 1074 1082 1
  1094 1074 1083 1
  1095 1075 1068 1
  1096 1060 1068 am
  1097 1084 1085 1
  1098 1085 1093 1
  1099 1085 1088 1
  1100 1085 1086 1
  1101 1086 1087 2
  1102 1088 1095 1
  1103 1088 1089 1
  1104 1089 1090 2
  1105 1089 1091 2
  1106 1092 1084 1
  1107 1094 1088 1
  1108 1070 1084 am
  1109 1096 1097 1
  1110 1097 1102 1
  1111 1097 1100 1
  1112 1097 1098 1
  1113 1098 1099 2
  1114 1100 1103 1
  1115 1100 1104 1
  1116 1100 1105 1
  1117 1101 1096 1
  1118 1086 1096 am
  1119 1106 1107 1
  1120 1107 1114 1
  1121 1107 1110 1
  1122 1107 1108 1
  1123 1108 1109 2
  1124 1110 1115 1
  1125 1110 1111 1
  1126 1110 1112 1
  1127 1111 1116 1
  1128 1111 1117 1
  1129 1111 1118 1
  1130 1112 1119 1
  1131 1112 1120 1
  1132 1112 1121 1
  1133 1113 1106 1
  1134 1098 1106 am
  1135 1122 1123 1
  1136 1123 1128 1
  1137 1123 1126 1
  1138 1123 1124 1
  1139 1124 1125 2
  1140 1126 1129 1
  1141 1126 1130 1
  1142 1126 1131 1
  1143 1127 1122 1
  1144 1108 1122 am
  1145 1132 1133 1
  1146 1133 1141 1
  1147 1133 1134 1
  1148 1133 1136 1
  1149 1134 1135 2
  1150 1136 1137 1
  1151 1136 1143 1
  1152 1137 1138 am
  1153 1137 1139 2
  1154 1138 1145 1
  1155 1138 1144 1
  1156 1140 1132 1
  1157 1142 1136 1
  1158 1124 1132 am
  1159 1146 1147 1
  1160 1147 1148 1
  1161 1147 1161 1
  1162 1147 1150 1
  1163 1148 1149 2
  1164 1150 1163 1
  1165 1150 1151 1
  1166 1151 1152 ar
  1167 1151 1153 ar
  1168 1152 1164 1
  1169 1152 1156 ar
  1170 1153 1154 ar
  1171 1153 1155 ar
  1172 1154 1156 ar
  1173 1154 1157 ar
  1174 1155 1158 ar
  1175 1155 1166 1
  1176 1156 1165 1
  1177 1157 1167 1
  1178 1157 1159 ar
  1179 1158 1159 ar
  1180 1158 1168 1
  1181 1159 1169 1
  1182 1160 1146 1
  1183 1162 1150 1
  1184 1134 1146 am
  1185 1170 1171 1
  1186 1171 1183 1
  1187 1171 1174 1
  1188 1171 1172 1
  1189 1172 1173 2
  1190 1174 1185 1
  1191 1174 1175 1
  1192 1175 1176 ar
  1193 1175 1177 ar
  1194 1176 1186 1
  1195 1176 1178 ar
  1196 1177 1179 ar
  1197 1177 1187 1
  1198 1178 1188 1
  1199 1178 1180 ar
  1200 1179 1180 ar
  1201 1179 1189 1
  1202 1180 1181 1
  1203 1181 1190 1
  1204 1182 1170 1
  1205 1184 1174 1
  1206 1148 1170 am
  1207 1191 1192 1
  1208 1192 1203 1
  1209 1192 1195 1
  1210 1192 1193 1
  1211 1193 1194 2
  1212 1195 1205 1
  1213 1195 1196 1
  1214 1196 1198 ar
  1215 1196 1197 ar
  1216 1197 1206 1
  1217 1197 1199 ar
  1218 1198 1200 ar
  1219 1198 1207 1
  1220 1199 1201 ar
  1221 1199 1208 1
  1222 1200 1201 ar
  1223 1200 1209 1
  1224 1201 1210 1
  1225 1202 1191 1
  1226 1204 1195 1
  1227 1172 1191 am
  1228 1211 1212 1
  1229 1212 1217 1
  1230 1212 1213 1
  1231 1213 1214 2
  1232 1215 1211 1
  1233 1216 1212 1
  1234 1193 1211 am
  1235 1218 1219 1
  1236 1219 1227 1
  1237 1219 1220 1
  1238 1219 1222 1
  1239 1220 1221 2
  1240 1222 1223 1
  1241 1222 1229 1
  1242 1223 1224 am
  1243 1223 1225 2
  1244 1224 1231 1
  1245 1224 1230 1
  1246 1226 1218 1
  1247 1228 1222 1
  1248 1213 1218 am
  1249 1232 1233 1
  1250 1233 1244 1
  1251 1233 1236 1
  1252 1233 1234 1
  1253 1234 1235 2
  1254 1236 1246 1
  1255 1236 1237 1
  1256 1237 1239 ar
  1257 1237 1238 ar
  1258 1238 1247 1
  1259 1238 1240 ar
  1260 1239 1241 ar
  1261 1239 1248 1
  1262 1240 1242 ar
  1263 1240 1249 1
  1264 1241 1242 ar
  1265 1241 1250 1
  1266 1242 1251 1
  1267 1243 1232 1
  1268 1245 1236 1
  1269 1220 1232 am
  1270 1252 1253 1
  1271 1253 1261 1
  1272 1253 1256 1
  1273 1253 1254 1
  1274 1254 1255 2
  1275 1256 1263 1
  1276 1256 1257 1
  1277 1257 1264 1
  1278 1257 1258 1
  1279 1257 1259 1
  1280 1258 1265 1
  1281 1258 1266 1
  1282 1258 1267 1
  1283 1259 1268 1
  1284 1259 1269 1
  1285 1259 1270 1
  1286 1260 1252 1
  1287 1262 1256 1
  1288 1234 1252 am
  1289 1271 1272 1
  1290 1272 1278 1
  1291 1272 1275 1
  1292 1272 1273 1
  1293 1273 1274 2
  1294 1275 1280 1
  1295 1275 1276 1
  1296 1277 1271 1
  1297 1279 1275 1
  1298 1254 1271 am
  1299 1281 1282 1
  1300 1282 1283 1
  1301 1282 1291 1
  1302 1282 1285 1
  1303 1283 1284 2
  1304 1285 1293 1
  1305 1285 1286 1
  1306 1286 1295 1
  1307 1286 1287 1
  1308 1287 1297 1
  1309 1287 1288 1
  1310 1288 1299 1
  1311 1288 1289 1
  1312 1289 1300 1
  1313 1289 1301 1
  1314 1289 1302 1
  1315 1290 1281 1
  1316 1292 1285 1
  1317 1294 1286 1
  1318 1296 1287 1
  1319 1298 1288 1
  1320 1273 1281 am
  1321 1303 1304 1
  1322 1304 1309 1
  1323 1304 1307 1
  1324 1304 1305 1
  1325 1305 1306 2
  1326 1307 1310 1
  1327 1307 1311 1
  1328 1307 1312 1
  1329 1308 1303 1
  1330 1283 1303 am
  1331 1313 1314 1
  1332 1314 1321 1
  1333 1314 1317 1
  1334 1314 1315 1
  1335 1315 1316 2
  1336 1317 1322 1
  1337 1317 1318 1
  1338 1317 1319 1
  1339 1318 1323 1
  1340 1318 1324 1
  1341 1318 1325 1
  1342 1319 1326 1
  1343 1319 1327 1
  1344 1319 1328 1
  1345 1320 1313 1
  1346 1305 1313 am
  1347 1329 1330 1
  1348 1329 1339 1
  1349 1330 1331 1
  1350 1330 1333 1
  1351 1330 1340 1
  1352 1331 1332 2
  1353 1333 1334 1
  1354 1333 1341 1
  1355 1333 1342 1
  1356 1334 1335 ar
  1357 1334 1336 ar
  1358 1335 1338 ar
  1359 1335 1344 1
  1360 1336 1337 ar
  1361 1336 1343 1
  1362 1337 1338 ar
  1363 1337 1345 1
  1364 1315 1329 am
  1365 1346 1347 1
  1366 1347 1354 1
  1367 1347 1350 1
  1368 1347 1348 1
  1369 1348 1349 2
  1370 1350 1355 1
  1371 1350 1351 1
  1372 1350 1352 1
  1373 1351 1356 1
  1374 1351 1357 1
  1375 1351 1358 1
  1376 1352 1359 1
  1377 1352 1360 1
  1378 1352 1361 1
  1379 1353 1346 1
  1380 1346 1331 am
  1381 1362 1363 1
  1382 1363 1371 1
  1383 1363 1366 1
  1384 1363 1364 1
  1385 1364 1365 2
  1386 1366 1372 1
  1387 1366 1368 1
  1388 1366 1367 1
  1389 1367 1374 1
  1390 1368 1375 1
  1391 1368 1376 1
  1392 1368 1377 1
  1393 1369 1367 1
  1394 1369 1378 1
  1395 1369 1379 1
  1396 1369 1380 1
  1397 1370 1362 1
  1398 1373 1367 1
  1399 1348 1362 am
  1400 1381 1382 1
  1401 1382 1394 1
  1402 1382 1385 1
  1403 1382 1383 1
  1404 1383 1384 2
  1405 1385 1396 1
  1406 1385 1386 1
  1407 1386 1387 ar
  1408 1386 1388 ar
  1409 1387 1397 1
  1410 1387 1389 ar
  1411 1388 1390 ar
  1412 1388 1398 1
  1413 1389 1399 1
  1414 1389 1391 ar
  1415 1390 1391 ar
  1416 1390 1400 1
  1417 1391 1392 1
  1418 1392 1401 1
  1419 1393 1381 1
  1420 1395 1385 1
  1421 1364 1381 am
  1422 1402 1403 1
  1423 1403 1404 1
  1424 1403 1410 1
  1425 1403 1406 1
  1426 1404 1405 2
  1427 1406 1411 1
  1428 1406 1407 1
  1429 1406 1408 1
  1430 1407 1413 1
  1431 1407 1414 1
  1432 1407 1415 1
  1433 1408 1412 1
  1434 1409 1402 1
  1435 1383 1402 am
  1436 1416 1417 1
  1437 1417 1424 1
  1438 1417 1420 1
  1439 1417 1418 1
  1440 1418 1419 2
  1441 1420 1425 1
  1442 1420 1421 1
  1443 1420 1422 1
  1444 1421 1426 1
  1445 1421 1427 1
  1446 1421 1428 1
  1447 1422 1429 1
  1448 1422 1430 1
  1449 1422 1431 1
  1450 1423 1416 1
  1451 1404 1416 am
  1452 1432 1433 1
  1453 1433 1441 1
  1454 1433 1434 1
  1455 1433 1436 1
  1456 1434 1435 2
  1457 1436 1437 1
  1458 1436 1443 1
  1459 1437 1438 am
  1460 1437 1439 2
  1461 1438 1445 1
  1462 1438 1444 1
  1463 1440 1432 1
  1464 1442 1436 1
  1465 1418 1432 am
  1466 1446 1447 1
  1467 1447 1455 1
  1468 1447 1450 1
  1469 1447 1448 1
  1470 1448 1449 2
  1471 1450 1457 1
  1472 1450 1451 1
  1473 1451 1458 1
  1474 1451 1452 1
  1475 1451 1453 1
  1476 1452 1459 1
  1477 1452 1460 1
  1478 1452 1461 1
  1479 1453 1462 1
  1480 1453 1463 1
  1481 1453 1464 1
  1482 1454 1446 1
  1483 1456 1450 1
  1484 1434 1446 am
  1485 1465 1466 1
  1486 1466 1478 1
  1487 1466 1469 1
  1488 1466 1467 1
  1489 1467 1468 2
  1490 1469 1480 1
  1491 1469 1470 1
  1492 1470 1471 ar
  1493 1470 1472 ar
  1494 1471 1481 1
  1495 1471 1473 ar
  1496 1472 1474 ar
  1497 1472 1482 1
  1498 1473 1483 1
  1499 1473 1475 ar
  1500 1474 1475 ar
  1501 1474 1484 1
  1502 1475 1476 1
  1503 1476 1485 1
  1504 1477 1465 1
  1505 1479 1469 1
  1506 1448 1465 am
  1507 1486 1487 1
  1508 1487 1493 1
  1509 1487 1490 1
  1510 1487 1488 1
  1511 1488 1489 2
  1512 1490 1495 1
  1513 1490 1491 1
  1514 1492 1486 1
  1515 1494 1490 1
  1516 1496 1491 1
  1517 1467 1486 am
  1518 1497 1498 1
  1519 1498 1504 1
  1520 1498 1501 1
  1521 1498 1499 1
  1522 1499 1500 2
  1523 1501 1506 1
  1524 1501 1502 1
  1525 1503 1497 1
  1526 1505 1501 1
  1527 1507 1502 1
  1528 1488 1497 am
  1529 1508 1509 1
  1530 1509 1516 1
  1531 1509 1512 1
  1532 1509 1510 1
  1533 1510 1511 2
  1534 1512 1517 1
  1535 1512 1513 1
  1536 1512 1514 1
  1537 1513 1518 1
  1538 1513 1519 1
  1539 1513 1520 1
  1540 1514 1521 1
  1541 1514 1522 1
  1542 1514 1523 1
  1543 1515 1508 1
  1544 1499 1508 am
  1545 1524 1525 1
  1546 1525 1526 1
  1547 1525 1539 1
  1548 1525 1528 1
  1549 1526 1527 2
  1550 1528 1541 1
  1551 1528 1529 1
  1552 1529 1530 ar
  1553 1529 1531 ar
  1554 1530 1542 1
  1555 1530 1534 ar
  1556 1531 1532 ar
  1557 1531 1533 ar
  1558 1532 1534 ar
  1559 1532 1535 ar
  1560 1533 1536 ar
  1561 1533 1544 1
  1562 1534 1543 1
  1563 1535 1545 1
  1564 1535 1537 ar
  1565 1536 1537 ar
  1566 1536 1546 1
  1567 1537 1547 1
  1568 1538 1524 1
  1569 1540 1528 1
  1570 1510 1524 am
  1571 1548 1549 1
  1572 1549 1557 1
  1573 1549 1552 1
  1574 1549 1550 1
  1575 1550 1551 2
  1576 1552 1558 1
  1577 1552 1554 1
  1578 1552 1553 1
  1579 1553 1560 1
  1580 1554 1561 1
  1581 1554 1562 1
  1582 1554 1563 1
  1583 1555 1553 1
  1584 1555 1564 1
  1585 1555 1565 1
  1586 1555 1566 1
  1587 1556 1548 1
  1588 1559 1553 1
  1589 1526 1548 am
  1590 1567 1568 1
  1591 1568 1576 1
  1592 1568 1571 1
  1593 1568 1569 1
  1594 1569 1570 2
  1595 1571 1578 1
  1596 1571 1572 1
  1597 1572 1579 1
  1598 1572 1573 1
  1599 1572 1574 1
  1600 1573 1580 1
  1601 1573 1581 1
  1602 1573 1582 1
  1603 1574 1583 1
  1604 1574 1584 1
  1605 1574 1585 1
  1606 1575 1567 1
  1607 1577 1571 1
  1608 1550 1567 am
  1609 1586 1587 1
  1610 1587 1592 1
  1611 1587 1590 1
  1612 1587 1588 1
  1613 1588 1589 2
  1614 1590 1593 1
  1615 1590 1594 1
  1616 1590 1595 1
  1617 1591 1586 1
  1618 1569 1586 am
  1619 1596 1597 1
  1620 1597 1608 1
  1621 1597 1600 1
  1622 1597 1598 1
  1623 1598 1599 2
  1624 1600 1610 1
  1625 1600 1601 1
  1626 1601 1603 ar
  1627 1601 1602 ar
  1628 1602 1611 1
  1629 1602 1604 ar
  1630 1603 1605 ar
  1631 1603 1612 1
  1632 1604 1606 ar
  1633 1604 1613 1
  1634 1605 1606 ar
  1635 1605 1614 1
  1636 1606 1615 1
  1637 1607 1596 1
  1638 1609 1600 1
  1639 1588 1596 am
  1640 1616 1617 1
  1641 1617 1625 1
  1642 1617 1620 1
  1643 1617 1618 1
  1644 1618 1619 2
  1645 1620 1626 1
  1646 1620 1622 1
  1647 1620 1621 1
  1648 1621 1628 1
  1649 1622 1629 1
  1650 1622 1630 1
  1651 1622 1631 1
  1652 1623 1621 1
  1653 1623 1632 1
  1654 1623 1633 1
  1655 1623 1634 1
  1656 1624 1616 1
  1657 1627 1621 1
  1658 1598 1616 am
  1659 1635 1636 1
  1660 1636 1642 1
  1661 1636 1639 1
  1662 1636 1637 1
  1663 1637 1638 2
  1664 1639 1644 1
  1665 1639 1640 1
  1666 1641 1635 1
  1667 1643 1639 1
  1668 1645 1640 1
  1669 1618 1635 am
  1670 1646 1647 1
  1671 1647 1655 1
  1672 1647 1650 1
  1673 1647 1648 1
  1674 1648 1649 2
  1675 1650 1657 1
  1676 1650 1651 1
  1677 1651 1658 1
  1678 1651 1652 1
  1679 1651 1653 1
  1680 1652 1659 1
  1681 1652 1660 1
  1682 1652 1661 1
  1683 1653 1662 1
  1684 1653 1663 1
  1685 1653 1664 1
  1686 1654 1646 1
  1687 1656 1650 1
  1688 1637 1646 am
  1689 1665 1666 1
  1690 1666 1674 1
  1691 1666 1669 1
  1692 1666 1667 1
  1693 1667 1668 2
  1694 1669 1676 1
  1695 1669 1670 1
  1696 1670 1671 2
  1697 1670 1672 2
  1698 1673 1665 1
  1699 1675 1669 1
  1700 1648 1665 am
  1701 1677 1678 1
  1702 1678 1679 1
  1703 1678 1689 1
  1704 1678 1681 1
  1705 1679 1680 2
  1706 1681 1691 1
  1707 1681 1682 1
  1708 1682 1693 1
  1709 1682 1683 1
  1710 1683 1695 1
  1711 1683 1684 1
  1712 1684 1696 1
  1713 1684 1685 2
  1714 1685 1686 2
  1715 1685 1687 2
  1716 1686 1697 1
  1717 1686 1698 1
  1718 1687 1700 1
  1719 1687 1699 1
  1720 1688 1677 1
  1721 1690 1681 1
  1722 1692 1682 1
  1723 1694 1683 1
  1724 1667 1677 am
  1725 1701 1702 1
  1726 1702 1714 1
  1727 1702 1705 1
  1728 1702 1703 1
  1729 1703 1704 2
  1730 1705 1716 1
  1731 1705 1706 1
  1732 1706 1707 ar
  1733 1706 1708 ar
  1734 1707 1717 1
  1735 1707 1709 ar
  1736 1708 1710 ar
  1737 1708 1718 1
  1738 1709 1719 1
  1739 1709 1711 ar
  1740 1710 1711 ar
  1741 1710 1720 1
  1742 1711 1712 1
  1743 1712 1721 1
  1744 1713 1701 1
  1745 1715 1705 1
  1746 1679 1701 am
  1747 1722 1723 1
  1748 1723 1731 1
  1749 1723 1726 1
  1750 1723 1724 1
  1751 1724 1725 2
  1752 1726 1733 1
  1753 1726 1727 1
  1754 1727 1734 1
  1755 1727 1728 1
  1756 1727 1729 1
  1757 1728 1735 1
  1758 1728 1736 1
  1759 1728 1737 1
  1760 1729 1738 1
  1761 1729 1739 1
  1762 1729 1740 1
  1763 1730 1722 1
  1764 1732 1726 1
  1765 1703 1722 am
  1766 1741 1742 1
  1767 1742 1747 1
  1768 1742 1745 1
  1769 1742 1743 1
  1770 1743 1744 2
  1771 1745 1748 1
  1772 1745 1749 1
  1773 1745 1750 1
  1774 1746 1741 1
  1775 1724 1741 am
  1776 1751 1752 1
  1777 1752 1760 1
  1778 1752 1755 1
  1779 1752 1753 1
  1780 1753 1754 2
  1781 1755 1761 1
  1782 1755 1757 1
  1783 1755 1756 1
  1784 1756 1763 1
  1785 1757 1764 1
  1786 1757 1765 1
  1787 1757 1766 1
  1788 1758 1756 1
  1789 1758 1767 1
  1790 1758 1768 1
  1791 1758 1769 1
  1792 1759 1751 1
  1793 1762 1756 1
  1794 1743 1751 am
  1795 1770 1771 1
  1796 1771 1778 1
  1797 1771 1774 1
  1798 1771 1772 1
  1799 1772 1773 2
  1800 1774 1779 1
  1801 1774 1775 1
  1802 1774 1776 1
  1803 1775 1780 1
  1804 1775 1781 1
  1805 1775 1782 1
  1806 1776 1783 1
  1807 1776 1784 1
  1808 1776 1785 1
  1809 1777 1770 1
  1810 1753 1770 am
  1811 1786 1787 1
  1812 1786 1796 1
  1813 1787 1788 1
  1814 1787 1790 1
  1815 1787 1797 1
  1816 1788 1789 2
  1817 1790 1791 1
  1818 1790 1798 1
  1819 1790 1799 1
  1820 1791 1792 ar
  1821 1791 1793 ar
  1822 1792 1795 ar
  1823 1792 1800 1
  1824 1793 1794 ar
  1825 1794 1795 ar
  1826 1794 1801 1
  1827 1795 1802 1
  1828 1772 1786 am
  1829 1803 1804 1
  1830 1804 1809 1
  1831 1804 1807 1
  1832 1804 1805 1
  1833 1805 1806 2
  1834 1807 1810 1
  1835 1807 1811 1
  1836 1807 1812 1
  1837 1808 1803 1
  1838 1803 1788 am
  1839 1813 1814 1
  1840 1814 1815 1
  1841 1814 1821 1
  1842 1814 1817 1
  1843 1815 1816 2
  1844 1817 1822 1
  1845 1817 1818 1
  1846 1817 1819 1
  1847 1818 1824 1
  1848 1818 1825 1
  1849 1818 1826 1
  1850 1819 1823 1
  1851 1820 1813 1
  1852 1805 1813 am
  1853 1827 1828 1
  1854 1828 1836 1
  1855 1828 1829 1
  1856 1828 1831 1
  1857 1829 1830 2
  1858 1831 1832 1
  1859 1831 1838 1
  1860 1832 1833 am
  1861 1832 1834 2
  1862 1833 1840 1
  1863 1833 1839 1
  1864 1835 1827 1
  1865 1837 1831 1
  1866 1815 1827 am
  1867 1841 1842 1
  1868 1842 1848 1
  1869 1842 1845 1
  1870 1842 1843 1
  1871 1843 1844 2
  1872 1845 1850 1
  1873 1845 1846 1
  1874 1847 1841 1
  1875 1849 1845 1
  1876 1851 1846 1
  1877 1829 1841 am
  1878 1852 1853 1
  1879 1853 1862 1
  1880 1853 1856 1
  1881 1853 1854 1
  1882 1854 1855 2
  1883 1856 1864 1
  1884 1856 1857 1
  1885 1857 1866 1
  1886 1857 1858 1
  1887 1858 1860 2
  1888 1858 1859 am
  1889 1859 1867 1
  1890 1859 1868 1
  1891 1861 1852 1
  1892 1863 1856 1
  1893 1865 1857 1
  1894 1843 1852 am
  1895 1869 1870 1
  1896 1870 1871 1
  1897 1870 1881 1
  1898 1870 1873 1
  1899 1871 1872 2
  1900 1873 1883 1
  1901 1873 1874 1
  1902 1874 1885 1
  1903 1874 1875 1
  1904 1875 1887 1
  1905 1875 1876 1
  1906 1876 1888 1
  1907 1876 1877 2
  1908 1877 1878 2
  1909 1877 1879 2
  1910 1878 1889 1
  1911 1878 1890 1
  1912 1879 1892 1
  1913 1879 1891 1
  1914 1880 1869 1
  1915 1882 1873 1
  1916 1884 1874 1
  1917 1886 1875 1
  1918 1854 1869 am
  1919 1893 1899 1
  1920 1893 1894 1
  1921 1894 1897 1
  1922 1894 1900 1
  1923 1894 1895 1
  1924 1895 1896 2
  1925 1897 1898 1
  1926 1897 1902 1
  1927 1898 1899 1
  1928 1898 1904 1
  1929 1899 1906 1
  1930 1901 1897 1
  1931 1903 1898 1
  1932 1905 1899 1
  1933 1871 1893 am
  1934 1907 1908 1
  1935 1908 1909 1
  1936 1908 1919 1
  1937 1908 1911 1
  1938 1909 1910 2
  1939 1911 1921 1
  1940 1911 1912 1
  1941 1912 1923 1
  1942 1912 1913 1
  1943 1913 1925 1
  1944 1913 1914 1
  1945 1914 1926 1
  1946 1914 1915 2
  1947 1915 1916 2
  1948 1915 1917 2
  1949 1916 1927 1
  1950 1916 1928 1
  1951 1917 1930 1
  1952 1917 1929 1
  1953 1918 1907 1
  1954 1920 1911 1
  1955 1922 1912 1
  1956 1924 1913 1
  1957 1895 1907 am
  1958 1931 1932 1
  1959 1932 1933 1
  1960 1932 1941 1
  1961 1932 1935 1
  1962 1933 1934 2
  1963 1935 1943 1
  1964 1935 1936 1
  1965 1936 1945 1
  1966 1936 1937 1
  1967 1937 1947 1
  1968 1937 1938 1
  1969 1938 1949 1
  1970 1938 1939 1
  1971 1939 1950 1
  1972 1939 1951 1
  1973 1939 1952 1
  1974 1940 1931 1
  1975 1942 1935 1
  1976 1944 1936 1
  1977 1946 1937 1
  1978 1948 1938 1
  1979 1909 1931 am
  1980 1953 1954 1
  1981 1954 1962 1
  1982 1954 1957 1
  1983 1954 1955 1
  1984 1955 1956 2
  1985 1957 1964 1
  1986 1957 1958 1
  1987 1958 1965 1
  1988 1958 1959 1
  1989 1958 1960 1
  1990 1959 1966 1
  1991 1959 1967 1
  1992 1959 1968 1
  1993 1960 1969 1
  1994 1960 1970 1
  1995 1960 1971 1
  1996 1961 1953 1
  1997 1963 1957 1
  1998 1933 1953 am
  1999 1972 1973 1
  2000 1973 1981 1
  2001 1973 1976 1
  2002 1973 1974 1
  2003 1974 1975 2
  2004 1976 1983 1
  2005 1976 1977 1
  2006 1977 1984 1
  2007 1977 1978 1
  2008 1977 1979 1
  2009 1978 1985 1
  2010 1978 1986 1
  2011 1978 1987 1
  2012 1979 1988 1
  2013 1979 1989 1
  2014 1979 1990 1
  2015 1980 1972 1
  2016 1982 1976 1
  2017 1955 1972 am
  2018 1991 1992 1
  2019 1992 1997 1
  2020 1992 1995 1
  2021 1992 1993 1
  2022 1993 1994 2
  2023 1995 1998 1
  2024 1995 1999 1
  2025 1995 2000 1
  2026 1996 1991 1
  2027 1974 1991 am
  2028 2001 2002 1
  2029 2002 2011 1
  2030 2002 2005 1
  2031 2002 2003 1
  2032 2003 2004 2
  2033 2005 2013 1
  2034 2005 2006 1
  2035 2006 2015 1
  2036 2006 2007 1
  2037 2007 2008 2
  2038 2007 2009 2
  2039 2010 2001 1
  2040 2012 2005 1
  2041 2014 2006 1
  2042 1993 2001 am
  2043 2016 2017 1
  2044 2017 2018 1
  2045 2017 2026 1
  2046 2017 2020 1
  2047 2018 2019 2
  2048 2020 2028 1
  2049 2020 2021 1
  2050 2021 2030 1
  2051 2021 2022 1
  2052 2022 2032 1
  2053 2022 2023 1
  2054 2023 2034 1
  2055 2023 2024 1
  2056 2024 2035 1
  2057 2024 2036 1
  2058 2024 2037 1
  2059 2025 2016 1
  2060 2027 2020 1
  2061 2029 2021 1
  2062 2031 2022 1
  2063 2033 2023 1
  2064 2003 2016 am
  2065 2038 2039 1
  2066 2039 2046 1
  2067 2039 2042 1
  2068 2039 2040 1
  2069 2040 2041 2
  2070 2042 2047 1
  2071 2042 2043 1
  2072 2042 2044 1
  2073 2043 2048 1
  2074 2043 2049 1
  2075 2043 2050 1
  2076 2044 2051 1
  2077 2044 2052 1
  2078 2044 2053 1
  2079 2045 2038 1
  2080 2018 2038 am
  2081 2054 2055 1
  2082 2055 2062 1
  2083 2055 2058 1
  2084 2055 2056 1
  2085 2056 2057 2
  2086 2058 2063 1
  2087 2058 2059 1
  2088 2058 2060 1
  2089 2059 2064 1
  2090 2059 2065 1
  2091 2059 2066 1
  2092 2060 2067 1
  2093 2060 2068 1
  2094 2060 2069 1
  2095 2061 2054 1
  2096 2040 2054 am
  2097 2070 2071 1
  2098 2071 2083 1
  2099 2071 2074 1
  2100 2071 2072 1
  2101 2072 2073 2
  2102 2074 2085 1
  2103 2074 2075 1
  2104 2075 2076 ar
  2105 2075 2077 ar
  2106 2076 2086 1
  2107 2076 2078 ar
  2108 2077 2079 ar
  2109 2077 2087 1
  2110 2078 2088 1
  2111 2078 2080 ar
  2112 2079 2080 ar
  2113 2079 2089 1
  2114 2080 2081 1
  2115 2081 2090 1
  2116 2082 2070 1
  2117 2084 2074 1
  2118 2056 2070 am
  2119 2091 2092 1
  2120 2092 2099 1
  2121 2092 2095 1
  2122 2092 2093 1
  2123 2093 2094 2
  2124 2095 2100 1
  2125 2095 2096 1
  2126 2095 2097 1
  2127 2096 2101 1
  2128 2096 2102 1
  2129 2096 2103 1
  2130 2097 2104 1
  2131 2097 2105 1
  2132 2097 2106 1
  2133 2098 2091 1
  2134 2072 2091 am
  2135 2107 2108 1
  2136 2108 2113 1
  2137 2108 2109 1
  2138 2109 2110 2
  2139 2111 2107 1
  2140 2112 2108 1
  2141 2093 2107 am
  2142 2114 2115 1
  2143 2115 2122 1
  2144 2115 2118 1
  2145 2115 2116 1
  2146 2116 2117 2
  2147 2118 2123 1
  2148 2118 2119 1
  2149 2118 2120 1
  2150 2119 2124 1
  2151 2119 2125 1
  2152 2119 2126 1
  2153 2120 2127 1
  2154 2120 2128 1
  2155 2120 2129 1
  2156 2121 2114 1
  2157 2109 2114 am
  2158 2130 2131 1
  2159 2131 2132 1
  2160 2131 2145 1
  2161 2131 2134 1
  2162 2132 2133 2
  2163 2134 2147 1
  2164 2134 2135 1
  2165 2135 2136 ar
  2166 2135 2137 ar
  2167 2136 2148 1
  2168 2136 2140 ar
  2169 2137 2138 ar
  2170 2137 2139 ar
  2171 2138 2140 ar
  2172 2138 2141 ar
  2173 2139 2142 ar
  2174 2139 2150 1
  2175 2140 2149 1
  2176 2141 2151 1
  2177 2141 2143 ar
  2178 2142 2143 ar
  2179 2142 2152 1
  2180 2143 2153 1
  2181 2144 2130 1
  2182 2146 2134 1
  2183 2116 2130 am
  2184 2154 2155 1
  2185 2155 2163 1
  2186 2155 2158 1
  2187 2155 2156 1
  2188 2156 2157 2
  2189 2158 2164 1
  2190 2158 2160 1
  2191 2158 2159 1
  2192 2159 2166 1
  2193 2160 2167 1
  2194 2160 2168 1
  2195 2160 2169 1
  2196 2161 2159 1
  2197 2161 2170 1
  2198 2161 2171 1
  2199 2161 2172 1
  2200 2162 2154 1
  2201 2165 2159 1
  2202 2132 2154 am
  2203 2173 2179 1
  2204 2173 2174 1
  2205 2174 2177 1
  2206 2174 2180 1
  2207 2174 2175 1
  2208 2175 2176 2
  2209 2177 2178 1
  2210 2177 2182 1
  2211 2178 2179 1
  2212 2178 2184 1
  2213 2179 2186 1
  2214 2181 2177 1
  2215 2183 2178 1
  2216 2185 2179 1
  2217 2156 2173 am
  2218 2187 2188 1
  2219 2188 2193 1
  2220 2188 2191 1
  2221 2188 2189 1
  2222 2189 2190 2
  2223 2191 2194 1
  2224 2191 2195 1
  2225 2191 2196 1
  2226 2192 2187 1
  2227 2175 2187 am
  2228 2197 2198 1
  2229 2198 2206 1
  2230 2198 2201 1
  2231 2198 2199 1
  2232 2199 2200 2
  2233 2201 2208 1
  2234 2201 2202 1
  2235 2202 2209 1
  2236 2202 2203 1
  2237 2202 2204 1
  2238 2203 2210 1
  2239 2203 2211 1
  2240 2203 2212 1
  2241 2204 2213 1
  2242 2204 2214 1
  2243 2204 2215 1
  2244 2205 2197 1
  2245 2207 2201 1
  2246 2189 2197 am
  2247 2216 2217 1
  2248 2217 2225 1
  2249 2217 2220 1
  2250 2217 2218 1
  2251 2218 2219 2
  2252 2220 2227 1
  2253 2220 2221 1
  2254 2221 2228 1
  2255 2221 2222 1
  2256 2221 2223 1
  2257 2222 2229 1
  2258 2222 2230 1
  2259 2222 2231 1
  2260 2223 2232 1
  2261 2223 2233 1
  2262 2223 2234 1
  2263 2224 2216 1
  2264 2226 2220 1
  2265 2199 2216 am
  2266 2235 2236 1
  2267 2236 2244 1
  2268 2236 2239 1
  2269 2236 2237 1
  2270 2237 2238 2
  2271 2239 2246 1
  2272 2239 2240 1
  2273 2240 2247 1
  2274 2240 2241 1
  2275 2240 2242 1
  2276 2241 2248 1
  2277 2241 2249 1
  2278 2241 2250 1
  2279 2242 2251 1
  2280 2242 2252 1
  2281 2242 2253 1
  2282 2243 2235 1
  2283 2245 2239 1
  2284 2218 2235 am
  2285 2254 2255 1
  2286 2255 2256 1
  2287 2255 2262 1
  2288 2255 2258 1
  2289 2256 2257 2
  2290 2258 2263 1
  2291 2258 2259 1
  2292 2258 2260 1
  2293 2259 2265 1
  2294 2259 2266 1
  2295 2259 2267 1
  2296 2260 2264 1
  2297 2261 2254 1
  2298 2237 2254 am
  2299 2268 2269 1
  2300 2269 2277 1
  2301 2269 2272 1
  2302 2269 2270 1
  2303 2270 2271 2
  2304 2272 2278 1
  2305 2272 2274 1
  2306 2272 2273 1
  2307 2273 2280 1
  2308 2274 2281 1
  2309 2274 2282 1
  2310 2274 2283 1
  2311 2275 2273 1
  2312 2275 2284 1
  2313 2275 2285 1
  2314 2275 2286 1
  2315 2276 2268 1
  2316 2279 2273 1
  2317 2256 2268 am
  2318 2287 2293 1
  2319 2287 2288 1
  2320 2288 2291 1
  2321 2288 2294 1
  2322 2288 2289 1
  2323 2289 2290 2
  2324 2291 2292 1
  2325 2291 2296 1
  2326 2292 2293 1
  2327 2292 2298 1
  2328 2293 2300 1
  2329 2295 2291 1
  2330 2297 2292 1
  2331 2299 2293 1
  2332 2270 2287 am
  2333 2301 2302 1
  2334 2302 2310 1
  2335 2302 2305 1
  2336 2302 2303 1
  2337 2303 2304 2
  2338 2305 2312 1
  2339 2305 2306 1
  2340 2306 2307 2
  2341 2306 2308 2
  2342 2309 2301 1
  2343 2311 2305 1
  2344 2289 2301 am
  2345 2313 2314 1
  2346 2314 2325 1
  2347 2314 2317 1
  2348 2314 2315 1
  2349 2315 2316 2
  2350 2317 2327 1
  2351 2317 2318 1
  2352 2318 2320 ar
  2353 2318 2319 ar
  2354 2319 2328 1
  2355 2319 2321 ar
  2356 2320 2322 ar
  2357 2320 2329 1
  2358 2321 2323 ar
  2359 2321 2330 1
  2360 2322 2323 ar
  2361 2322 2331 1
  2362 2323 2332 1
  2363 2324 2313 1
  2364 2326 2317 1
  2365 2303 2313 am
  2366 2333 2334 1
  2367 2334 2342 1
  2368 2334 2337 1
  2369 2334 2335 1
  2370 2335 2336 2
  2371 2337 2343 1
  2372 2337 2339 1
  2373 2337 2338 1
  2374 2338 2345 1
  2375 2339 2346 1
  2376 2339 2347 1
  2377 2339 2348 1
  2378 2340 2338 1
  2379 2340 2349 1
  2380 2340 2350 1
  2381 2340 2351 1
  2382 2341 2333 1
  2383 2344 2338 1
  2384 2315 2333 am
  2385 2352 2353 1
  2386 2353 2364 1
  2387 2353 2356 1
  2388 2353 2354 1
  2389 2354 2355 2
  2390 2356 2366 1
  2391 2356 2357 1
  2392 2357 2359 ar
  2393 2357 2358 ar
  2394 2358 2367 1
  2395 2358 2360 ar
  2396 2359 2361 ar
  2397 2359 2368 1
  2398 2360 2362 ar
  2399 2360 2369 1
  2400 2361 2362 ar
  2401 2361 2370 1
  2402 2362 2371 1
  2403 2363 2352 1
  2404 2365 2356 1
  2405 2335 2352 am
  2406 2372 2373 1
  2407 2373 2378 1
  2408 2373 2376 1
  2409 2373 2374 1
  2410 2374 2375 2
  2411 2376 2379 1
  2412 2376 2380 1
  2413 2376 2381 1
  2414 2377 2372 1
  2415 2354 2372 am
  2416 2382 2383 1
  2417 2383 2391 1
  2418 2383 2384 1
  2419 2383 2386 1
  2420 2384 2385 2
  2421 2386 2387 1
  2422 2386 2393 1
  2423 2387 2388 am
  2424 2387 2389 2
  2425 2388 2395 1
  2426 2388 2394 1
  2427 2390 2382 1
  2428 2392 2386 1
  2429 2374 2382 am
  2430 2396 2397 1
  2431 2397 2404 1
  2432 2397 2400 1
  2433 2397 2398 1
  2434 2398 2399 2
  2435 2400 2405 1
  2436 2400 2401 1
  2437 2400 2402 1
  2438 2401 2406 1
  2439 2401 2407 1
  2440 2401 2408 1
  2441 2402 2409 1
  2442 2402 2410 1
  2443 2402 2411 1
  2444 2403 2396 1
  2445 2384 2396 am
  2446 2412 2413 1
  2447 2413 2419 1
  2448 2413 2416 1
  2449 2413 2414 1
  2450 2414 2415 2
  2451 2416 2421 1
  2452 2416 2417 1
  2453 2418 2412 1
  2454 2420 2416 1
  2455 2422 2417 1
  2456 2398 2412 am
  2457 2423 2424 1
  2458 2424 2433 1
  2459 2424 2427 1
  2460 2424 2425 1
  2461 2425 2426 2
  2462 2427 2435 1
  2463 2427 2428 1
  2464 2428 2437 1
  2465 2428 2429 1
  2466 2429 2430 2
  2467 2429 2431 2
  2468 2432 2423 1
  2469 2434 2427 1
  2470 2436 2428 1
  2471 2414 2423 am
  2472 2438 2439 1
  2473 2439 2444 1
  2474 2439 2442 1
  2475 2439 2440 1
  2476 2440 2441 2
  2477 2442 2445 1
  2478 2442 2446 1
  2479 2442 2447 1
  2480 2443 2438 1
  2481 2425 2438 am
  2482 2448 2449 1
  2483 2449 2457 1
  2484 2449 2452 1
  2485 2449 2450 1
  2486 2450 2451 2
  2487 2452 2459 1
  2488 2452 2453 1
  2489 2453 2454 2
  2490 2453 2455 2
  2491 2456 2448 1
  2492 2458 2452 1
  2493 2440 2448 am
  2494 2460 2461 1
  2495 2461 2469 1
  2496 2461 2464 1
  2497 2461 2462 1
  2498 2462 2463 2
  2499 2464 2471 1
  2500 2464 2465 1
  2501 2465 2466 2
  2502 2465 2467 2
  2503 2468 2460 1
  2504 2470 2464 1
  2505 2450 2460 am
  2506 2472 2473 1
  2507 2473 2474 1
  2508 2473 2484 1
  2509 2473 2476 1
  2510 2474 2475 2
  2511 2476 2486 1
  2512 2476 2477 1
  2513 2477 2488 1
  2514 2477 2478 1
  2515 2478 2490 1
  2516 2478 2479 1
  2517 2479 2491 1
  2518 2479 2480 2
  2519 2480 2481 2
  2520 2480 2482 2
  2521 2481 2492 1
  2522 2481 2493 1
  2523 2482 2495 1
  2524 2482 2494 1
  2525 2483 2472 1
  2526 2485 2476 1
  2527 2487 2477 1
  2528 2489 2478 1
  2529 2462 2472 am
  2530 2496 2497 1
  2531 2497 2509 1
  2532 2497 2500 1
  2533 2497 2498 1
  2534 2498 2499 2
  2535 2500 2511 1
  2536 2500 2501 1
  2537 2501 2502 ar
  2538 2501 2503 ar
  2539 2502 2512 1
  2540 2502 2504 ar
  2541 2503 2505 ar
  2542 2503 2513 1
  2543 2504 2514 1
  2544 2504 2506 ar
  2545 2505 2506 ar
  2546 2505 2515 1
  2547 2506 2507 1
  2548 2507 2516 1
  2549 2508 2496 1
  2550 2510 2500 1
  2551 2474 2496 am
  2552 2517 2518 1
  2553 2518 2526 1
  2554 2518 2521 1
  2555 2518 2519 1
  2556 2519 2520 2
  2557 2521 2527 1
  2558 2521 2523 1
  2559 2521 2522 1
  2560 2522 2529 1
  2561 2523 2530 1
  2562 2523 2531 1
  2563 2523 2532 1
  2564 2524 2522 1
  2565 2524 2533 1
  2566 2524 2534 1
  2567 2524 2535 1
  2568 2525 2517 1
  2569 2528 2522 1
  2570 2498 2517 am
  2571 2536 2537 1
  2572 2537 2543 1
  2573 2537 2540 1
  2574 2537 2538 1
  2575 2538 2539 2
  2576 2540 2545 1
  2577 2540 2541 1
  2578 2542 2536 1
  2579 2544 2540 1
  2580 2519 2536 am
  2581 2546 2547 1
  2582 2547 2555 1
  2583 2547 2550 1
  2584 2547 2548 1
  2585 2548 2549 2
  2586 2550 2557 1
  2587 2550 2551 1
  2588 2551 2552 2
  2589 2551 2553 2
  2590 2554 2546 1
  2591 2556 2550 1
  2592 2538 2546 am
  2593 2558 2559 1
  2594 2559 2560 1
  2595 2559 2570 1
  2596 2559 2562 1
  2597 2560 2561 2
  2598 2562 2572 1
  2599 2562 2563 1
  2600 2563 2574 1
  2601 2563 2564 1
  2602 2564 2576 1
  2603 2564 2565 1
  2604 2565 2577 1
  2605 2565 2566 2
  2606 2566 2567 2
  2607 2566 2568 2
  2608 2567 2578 1
  2609 2567 2579 1
  2610 2568 2581 1
  2611 2568 2580 1
  2612 2569 2558 1
  2613 2571 2562 1
  2614 2573 2563 1
  2615 2575 2564 1
  2616 2548 2558 am
  2617 2582 2583 1
  2618 2583 2594 1
  2619 2583 2586 1
  2620 2583 2584 1
  2621 2584 2585 2
  2622 2586 2596 1
  2623 2586 2587 1
  2624 2587 2589 ar
  2625 2587 2588 ar
  2626 2588 2597 1
  2627 2588 2590 ar
  2628 2589 2591 ar
  2629 2589 2598 1
  2630 2590 2592 ar
  2631 2590 2599 1
  2632 2591 2592 ar
  2633 2591 2600 1
  2634 2592 2601 1
  2635 2593 2582 1
  2636 2595 2586 1
  2637 2560 2582 am
  2638 2602 2603 1
  2639 2603 2615 1
  2640 2603 2606 1
  2641 2603 2604 1
  2642 2604 2605 2
  2643 2606 2617 1
  2644 2606 2607 1
  2645 2607 2608 ar
  2646 2607 2609 ar
  2647 2608 2618 1
  2648 2608 2610 ar
  2649 2609 2611 ar
  2650 2609 2619 1
  2651 2610 2620 1
  2652 2610 2612 ar
  2653 2611 2612 ar
  2654 2611 2621 1
  2655 2612 2613 1
  2656 2613 2622 1
  2657 2614 2602 1
  2658 2616 2606 1
  2659 2584 2602 am
  2660 2623 2629 1
  2661 2623 2624 1
  2662 2624 2627 1
  2663 2624 2630 1
  2664 2624 2625 1
  2665 2625 2626 2
  2666 2627 2628 1
  2667 2627 2632 1
  2668 2628 2629 1
  2669 2628 2634 1
  2670 2629 2636 1
  2671 2631 2627 1
  2672 2633 2628 1
  2673 2635 2629 1
  2674 2604 2623 am
  2675 2637 2638 1
  2676 2638 2646 1
  2677 2638 2639 1
  2678 2638 2641 1
  2679 2639 2640 2
  2680 2641 2642 1
  2681 2641 2648 1
  2682 2642 2643 am
  2683 2642 2644 2
  2684 2643 2650 1
  2685 2643 2649 1
  2686 2645 2637 1
  2687 2647 2641 1
  2688 2625 2637 am
  2689 2651 2652 1
  2690 2652 2660 1
  2691 2652 2655 1
  2692 2652 2653 1
  2693 2653 2654 2
  2694 2655 2662 1
  2695 2655 2656 1
  2696 2656 2657 2
  2697 2656 2658 2
  2698 2659 2651 1
  2699 2661 2655 1
  2700 2639 2651 am
  2701 2663 2664 1
  2702 2664 2672 1
  2703 2664 2667 1
  2704 2664 2665 1
  2705 2665 2666 2
  2706 2667 2674 1
  2707 2667 2668 1
  2708 2668 2675 1
  2709 2668 2669 1
  2710 2668 2670 1
  2711 2669 2676 1
  2712 2669 2677 1
  2713 2669 2678 1
  2714 2670 2679 1
  2715 2670 2680 1
  2716 2670 2681 1
  2717 2671 2663 1
  2718 2673 2667 1
  2719 2653 2663 am
  2720 2682 2683 1
  2721 2683 2684 1
  2722 2683 2697 1
  2723 2683 2686 1
  2724 2684 2685 2
  2725 2686 2699 1
  2726 2686 2687 1
  2727 2687 2688 ar
  2728 2687 2689 ar
  2729 2688 2700 1
  2730 2688 2692 ar
  2731 2689 2690 ar
  2732 2689 2691 ar
  2733 2690 2692 ar
  2734 2690 2693 ar
  2735 2691 2694 ar
  2736 2691 2702 1
  2737 2692 2701 1
  2738 2693 2703 1
  2739 2693 2695 ar
  2740 2694 2695 ar
  2741 2694 2704 1
  2742 2695 2705 1
  2743 2696 2682 1
  2744 2698 2686 1
  2745 2665 2682 am
  2746 2706 2707 1
  2747 2707 2714 1
  2748 2707 2710 1
  2749 2707 2708 1
  2750 2708 2709 2
  2751 2710 2715 1
  2752 2710 2711 1
  2753 2710 2712 1
  2754 2711 2716 1
  2755 2711 2717 1
  2756 2711 2718 1
  2757 2712 2719 1
  2758 2712 2720 1
  2759 2712 2721 1
  2760 2713 2706 1
  2761 2684 2706 am
  2762 2722 2723 1
  2763 2723 2730 1
  2764 2723 2726 1
  2765 2723 2724 1
  2766 2724 2725 2
  2767 2726 2731 1
  2768 2726 2727 1
  2769 2726 2728 1
  2770 2727 2732 1
  2771 2727 2733 1
  2772 2727 2734 1
  2773 2728 2735 1
  2774 2728 2736 1
  2775 2728 2737 1
  2776 2729 2722 1
  2777 2708 2722 am
  2778 2738 2739 1
  2779 2739 2746 1
  2780 2739 2742 1
  2781 2739 2740 1
  2782 2740 2741 2
  2783 2742 2747 1
  2784 2742 2743 1
  2785 2742 2744 1
  2786 2743 2748 1
  2787 2743 2749 1
  2788 2743 2750 1
  2789 2744 2751 1
  2790 2744 2752 1
  2791 2744 2753 1
  2792 2745 2738 1
  2793 2724 2738 am
  2794 2754 2755 1
  2795 2755 2766 1
  2796 2755 2758 1
  2797 2755 2756 1
  2798 2756 2757 2
  2799 2758 2768 1
  2800 2758 2759 1
  2801 2759 2761 ar
  2802 2759 2760 ar
  2803 2760 2769 1
  2804 2760 2762 ar
  2805 2761 2763 ar
  2806 2761 2770 1
  2807 2762 2764 ar
  2808 2762 2771 1
  2809 2763 2764 ar
  2810 2763 2772 1
  2811 2764 2773 1
  2812 2765 2754 1
  2813 2767 2758 1
  2814 2740 2754 am
  2815 2774 2775 1
  2816 2775 2784 1
  2817 2775 2778 1
  2818 2775 2776 1
  2819 2776 2777 2
  2820 2778 2786 1
  2821 2778 2779 1
  2822 2779 2788 1
  2823 2779 2780 1
  2824 2780 2782 2
  2825 2780 2781 am
  2826 2781 2789 1
  2827 2781 2790 1
  2828 2783 2774 1
  2829 2785 2778 1
  2830 2787 2779 1
  2831 2756 2774 am
  2832 2791 2792 1
  2833 2792 2803 1
  2834 2792 2795 1
  2835 2792 2793 1
  2836 2793 2794 2
  2837 2795 2805 1
  2838 2795 2796 1
  2839 2796 2798 ar
  2840 2796 2797 ar
  2841 2797 2806 1
  2842 2797 2799 ar
  2843 2798 2800 ar
  2844 2798 2807 1
  2845 2799 2801 ar
  2846 2799 2808 1
  2847 2800 2801 ar
  2848 2800 2809 1
  2849 2801 2810 1
  2850 2802 2791 1
  2851 2804 2795 1
  2852 2776 2791 am
  2853 2811 2812 1
  2854 2812 2821 1
  2855 2812 2815 1
  2856 2812 2813 1
  2857 2813 2814 2
  2858 2815 2823 1
  2859 2815 2816 1
  2860 2816 2825 1
  2861 2816 2817 1
  2862 2817 2819 2
  2863 2817 2818 am
  2864 2818 2826 1
  2865 2818 2827 1
  2866 2820 2811 1
  2867 2822 2815 1
  2868 2824 2816 1
  2869 2793 2811 am
  2870 2828 2829 1
  2871 2828 2838 1
  2872 2829 2830 1
  2873 2829 2832 1
  2874 2829 2839 1
  2875 2830 2831 2
  2876 2832 2833 1
  2877 2832 2840 1
  2878 2832 2841 1
  2879 2833 2834 ar
  2880 2833 2835 ar
  2881 2834 2837 ar
  2882 2834 2843 1
  2883 2835 2836 ar
  2884 2835 2842 1
  2885 2836 2837 ar
  2886 2836 2844 1
  2887 2813 2828 am
  2888 2845 2846 1
  2889 2846 2854 1
  2890 2846 2849 1
  2891 2846 2847 1
  2892 2847 2848 2
  2893 2849 2855 1
  2894 2849 2851 1
  2895 2849 2850 1
  2896 2850 2857 1
  2897 2851 2858 1
  2898 2851 2859 1
  2899 2851 2860 1
  2900 2852 2850 1
  2901 2852 2861 1
  2902 2852 2862 1
  2903 2852 2863 1
  2904 2853 2845 1
  2905 2856 2850 1
  2906 2845 2830 am
  2907 2864 2865 1
  2908 2865 2873 1
  2909 2865 2868 1
  2910 2865 2866 1
  2911 2866 2867 2
  2912 2868 2875 1
  2913 2868 2869 1
  2914 2869 2877 1
  2915 2869 2870 1
  2916 2870 2871 1
  2917 2871 2878 1
  2918 2871 2879 1
  2919 2871 2880 1
  2920 2872 2864 1
  2921 2874 2868 1
  2922 2876 2869 1
  2923 2847 2864 am
  2924 2881 2882 1
  2925 2882 2889 1
  2926 2882 2885 1
  2927 2882 2883 1
  2928 2883 2884 2
  2929 2885 2890 1
  2930 2885 2886 1
  2931 2885 2887 1
  2932 2886 2891 1
  2933 2886 2892 1
  2934 2886 2893 1
  2935 2887 2894 1
  2936 2887 2895 1
  2937 2887 2896 1
  2938 2888 2881 1
  2939 2866 2881 am
  2940 2897 2898 1
  2941 2898 2903 1
  2942 2898 2899 1
  2943 2899 2900 2
  2944 2901 2897 1
  2945 2902 2898 1
  2946 2883 2897 am
  2947 2904 2905 1
  2948 2905 2913 1
  2949 2905 2908 1
  2950 2905 2906 1
  2951 2906 2907 2
  2952 2908 2915 1
  2953 2908 2909 1
  2954 2909 2916 1
  2955 2909 2910 1
  2956 2909 2911 1
  2957 2910 2917 1
  2958 2910 2918 1
  2959 2910 2919 1
  2960 2911 2920 1
  2961 2911 2921 1
  2962 2911 2922 1
  2963 2912 2904 1
  2964 2914 2908 1
  2965 2899 2904 am
  2966 2923 2924 1
  2967 2924 2932 1
  2968 2924 2927 1
  2969 2924 2925 1
  2970 2925 2926 2
  2971 2927 2933 1
  2972 2927 2929 1
  2973 2927 2928 1
  2974 2928 2935 1
  2975 2929 2936 1
  2976 2929 2937 1
  2977 2929 2938 1
  2978 2930 2928 1
  2979 2930 2939 1
  2980 2930 2940 1
  2981 2930 2941 1
  2982 2931 2923 1
  2983 2934 2928 1
  2984 2906 2923 am
  2985 2942 2943 1
  2986 2943 2951 1
  2987 2943 2946 1
  2988 2943 2944 1
  2989 2944 2945 2
  2990 2946 2953 1
  2991 2946 2947 1
  2992 2947 2954 1
  2993 2947 2948 1
  2994 2947 2949 1
  2995 2948 2955 1
  2996 2948 2956 1
  2997 2948 2957 1
  2998 2949 2958 1
  2999 2949 2959 1
  3000 2949 2960 1
  3001 2950 2942 1
  3002 2952 2946 1
  3003 2925 2942 am
  3004 2961 2967 1
  3005 2961 2962 1
  3006 2962 2965 1
  3007 2962 2968 1
  3008 2962 2963 1
  3009 2963 2964 2
  3010 2965 2966 1
  3011 2965 2970 1
  3012 2966 2967 1
  3013 2966 2972 1
  3014 2967 2974 1
  3015 2969 2965 1
  3016 2971 2966 1
  3017 2973 2967 1
  3018 2944 2961 am
  3019 2975 2976 1
  3020 2976 2981 1
  3021 2976 2977 1
  3022 2977 2978 2
  3023 2979 2975 1
  3024 2980 2976 1
  3025 2963 2975 am
  3026 2982 2983 1
  3027 2983 2991 1
  3028 2983 2986 1
  3029 2983 2984 1
  3030 2984 2985 2
  3031 2986 2992 1
  3032 2986 2988 1
  3033 2986 2987 1
  3034 2987 2994 1
  3035 2988 2995 1
  3036 2988 2996 1
  3037 2988 2997 1
  3038 2989 2987 1
  3039 2989 2998 1
  3040 2989 2999 1
  3041 2989 3000 1
  3042 2990 2982 1
  3043 2993 2987 1
  3044 2977 2982 am
  3045 3001 3002 1
  3046 3002 3009 1
  3047 3002 3005 1
  3048 3002 3003 1
  3049 3003 3004 2
  3050 3005 3010 1
  3051 3005 3006 1
  3052 3005 3007 1
  3053 3006 3011 1
  3054 3006 3012 1
  3055 3006 3013 1
  3056 3007 3014 1
  3057 3007 3015 1
  3058 3007 3016 1
  3059 3008 3001 1
  3060 2984 3001 am
  3061 3017 3018 1
  3062 3018 3026 1
  3063 3018 3021 1
  3064 3018 3019 1
  3065 3019 3020 2
  3066 3021 3027 1
  3067 3021 3023 1
  3068 3021 3022 1
  3069 3022 3029 1
  3070 3023 3030 1
  3071 3023 3031 1
  3072 3023 3032 1
  3073 3024 3022 1
  3074 3024 3033 1
  3075 3024 3034 1
  3076 3024 3035 1
  3077 3025 3017 1
  3078 3028 3022 1
  3079 3003 3017 am
  3080 3036 3037 1
  3081 3037 3045 1
  3082 3037 3040 1
  3083 3037 3038 1
  3084 3038 3039 2
  3085 3040 3047 1
  3086 3040 3041 1
  3087 3041 3048 1
  3088 3041 3042 1
  3089 3041 3043 1
  3090 3042 3049 1
  3091 3042 3050 1
  3092 3042 3051 1
  3093 3043 3052 1
  3094 3043 3053 1
  3095 3043 3054 1
  3096 3044 3036 1
  3097 3046 3040 1
  3098 3019 3036 am
  3099 3055 3056 1
  3100 3056 3062 1
  3101 3056 3059 1
  3102 3056 3057 1
  3103 3057 3058 2
  3104 3059 3064 1
  3105 3059 3060 1
  3106 3061 3055 1
  3107 3063 3059 1
  3108 3065 3060 1
  3109 3038 3055 am
  3110 3066 3067 1
  3111 3067 3073 1
  3112 3067 3070 1
  3113 3067 3068 1
  3114 3068 3069 2
  3115 3070 3075 1
  3116 3070 3071 1
  3117 3072 3066 1
  3118 3074 3070 1
  3119 3076 3071 1
  3120 3057 3066 am
  3121 3077 3078 1
  3122 3078 3090 1
  3123 3078 3081 1
  3124 3078 3079 1
  3125 3079 3080 2
  3126 3081 3092 1
  3127 3081 3082 1
  3128 3082 3083 ar
  3129 3082 3084 ar
  3130 3083 3093 1
  3131 3083 3085 ar
  3132 3084 3086 ar
  3133 3084 3094 1
  3134 3085 3095 1
  3135 3085 3087 ar
  3136 3086 3087 ar
  3137 3086 3096 1
  3138 3087 3088 1
  3139 3088 3097 1
  3140 3089 3077 1
  3141 3091 3081 1
  3142 3068 3077 am
  3143 3098 3099 1
  3144 3099 3105 1
  3145 3099 3102 1
  3146 3099 3100 1
  3147 3100 3101 2
  3148 3102 3107 1
  3149 3102 3103 1
  3150 3104 3098 1
  3151 3106 3102 1
  3152 3108 3103 1
  3153 3079 3098 am
  3154 3109 3110 1
  3155 3110 3118 1
  3156 3110 3113 1
  3157 3110 3111 1
  3158 3111 3112 2
  3159 3113 3119 1
  3160 3113 3115 1
  3161 3113 3114 1
  3162 3114 3121 1
  3163 3115 3122 1
  3164 3115 3123 1
  3165 3115 3124 1
  3166 3116 3114 1
  3167 3116 3125 1
  3168 3116 3126 1
  3169 3116 3127 1
  3170 3117 3109 1
  3171 3120 3114 1
  3172 3100 3109 am
  3173 3128 3129 1
  3174 3129 3137 1
  3175 3129 3132 1
  3176 3129 3130 1
  3177 3130 3131 2
  3178 3132 3138 1
  3179 3132 3134 1
  3180 3132 3133 1
  3181 3133 3140 1
  3182 3134 3141 1
  3183 3134 3142 1
  3184 3134 3143 1
  3185 3135 3133 1
  3186 3135 3144 1
  3187 3135 3145 1
  3188 3135 3146 1
  3189 3136 3128 1
  3190 3139 3133 1
  3191 3111 3128 am
  3192 3147 3148 1
  3193 3148 3156 1
  3194 3148 3151 1
  3195 3148 3149 1
  3196 3149 3150 2
  3197 3151 3157 1
  3198 3151 3153 1
  3199 3151 3152 1
  3200 3152 3159 1
  3201 3153 3160 1
  3202 3153 3161 1
  3203 3153 3162 1
  3204 3154 3152 1
  3205 3154 3163 1
  3206 3154 3164 1
  3207 3154 3165 1
  3208 3155 3147 1
  3209 3158 3152 1
  3210 3130 3147 am
  3211 3166 3167 1
  3212 3167 3173 1
  3213 3167 3170 1
  3214 3167 3168 1
  3215 3168 3169 2
  3216 3170 3175 1
  3217 3170 3171 1
  3218 3172 3166 1
  3219 3174 3170 1
  3220 3176 3171 1
  3221 3149 3166 am
  3222 3177 3178 1
  3223 3178 3179 1
  3224 3178 3187 1
  3225 3178 3181 1
  3226 3179 3180 2
  3227 3181 3189 1
  3228 3181 3182 1
  3229 3182 3191 1
  3230 3182 3183 1
  3231 3183 3193 1
  3232 3183 3184 1
  3233 3184 3195 1
  3234 3184 3185 1
  3235 3185 3196 1
  3236 3185 3197 1
  3237 3185 3198 1
  3238 3186 3177 1
  3239 3188 3181 1
  3240 3190 3182 1
  3241 3192 3183 1
  3242 3194 3184 1
  3243 3168 3177 am
  3244 3199 3200 1
  3245 3200 3208 1
  3246 3200 3203 1
  3247 3200 3201 1
  3248 3201 3202 2
  3249 3203 3210 1
  3250 3203 3204 1
  3251 3204 3211 1
  3252 3204 3205 1
  3253 3204 3206 1
  3254 3205 3212 1
  3255 3205 3213 1
  3256 3205 3214 1
  3257 3206 3215 1
  3258 3206 3216 1
  3259 3206 3217 1
  3260 3207 3199 1
  3261 3209 3203 1
  3262 3179 3199 am
  3263 3218 3219 1
  3264 3219 3225 1
  3265 3219 3222 1
  3266 3219 3220 1
  3267 3220 3221 2
  3268 3222 3227 1
  3269 3222 3223 1
  3270 3224 3218 1
  3271 3226 3222 1
  3272 3228 3223 1
  3273 3201 3218 am
  3274 3229 3230 1
  3275 3229 3239 1
  3276 3230 3231 1
  3277 3230 3233 1
  3278 3230 3240 1
  3279 3231 3232 2
  3280 3233 3234 1
  3281 3233 3241 1
  3282 3233 3242 1
  3283 3234 3235 ar
  3284 3234 3236 ar
  3285 3235 3238 ar
  3286 3235 3244 1
  3287 3236 3237 ar
  3288 3236 3243 1
  3289 3237 3238 ar
  3290 3237 3245 1
  3291 3220 3229 am
  3292 3246 3247 1
  3293 3247 3256 1
  3294 3247 3251 1
  3295 3247 3249 1
  3296 3249 3250 2
  3297 3251 3258 1
  3298 3251 3252 1
  3299 3248 3253 1
  3300 3248 3260 1
  3301 3248 3261 1
  3302 3248 3262 1
  3303 3253 3249 am
  3304 3253 3255 1
  3305 3254 3246 1
  3306 3257 3251 1
  3307 3259 3252 1
  3308 3246 3231 am
  3309 3263 3264 1
  3310 3263 3274 am
  3311 3263 3276 1
  3312 3264 3266 1
  3313 3264 3268 1
  3314 3264 3277 1
  3315 3265 3274 1
  3316 3265 3283 1
  3317 3265 3284 1
  3318 3265 3285 1
  3319 3266 3267 2
  3320 3268 3269 1
  3321 3268 3278 1
  3322 3268 3279 1
  3323 3269 3270 ar
  3324 3269 3271 ar
  3325 3270 3273 ar
  3326 3270 3280 1
  3327 3271 3272 ar
  3328 3272 3273 ar
  3329 3272 3281 1
  3330 3273 3282 1
  3331 3274 3275 2
  3332 3286 3287 1
  3333 3287 3296 1
  3334 3287 3290 1
  3335 3287 3288 1
  3336 3288 3289 2
  3337 3290 3298 1
  3338 3290 3291 1
  3339 3291 3300 1
  3340 3291 3292 1
  3341 3292 3294 2
  3342 3292 3293 am
  3343 3293 3301 1
  3344 3293 3302 1
  3345 3295 3286 1
  3346 3297 3290 1
  3347 3299 3291 1
  3348 3286 3266 am
  3349 3303 3304 1
  3350 3304 3305 1
  3351 3304 3313 1
  3352 3304 3307 1
  3353 3305 3306 2
  3354 3307 3315 1
  3355 3307 3308 1
  3356 3308 3317 1
  3357 3308 3309 1
  3358 3309 3319 1
  3359 3309 3310 1
  3360 3310 3321 1
  3361 3310 3311 1
  3362 3311 3322 1
  3363 3311 3323 1
  3364 3311 3324 1
  3365 3312 3303 1
  3366 3314 3307 1
  3367 3316 3308 1
  3368 3318 3309 1
  3369 3320 3310 1
  3370 3288 3303 am
  3371 3325 3326 1
  3372 3326 3327 1
  3373 3326 3337 1
  3374 3326 3329 1
  3375 3327 3328 2
  3376 3329 3339 1
  3377 3329 3330 1
  3378 3330 3341 1
  3379 3330 3331 1
  3380 3331 3343 1
  3381 3331 3332 1
  3382 3332 3344 1
  3383 3332 3333 2
  3384 3333 3334 2
  3385 3333 3335 2
  3386 3334 3345 1
  3387 3334 3346 1
  3388 3335 3348 1
  3389 3335 3347 1
  3390 3336 3325 1
  3391 3338 3329 1
  3392 3340 3330 1
  3393 3342 3331 1
  3394 3305 3325 am
  3395 3349 3350 1
  3396 3350 3351 1
  3397 3350 3359 1
  3398 3350 3353 1
  3399 3351 3352 2
  3400 3353 3361 1
  3401 3353 3354 1
  3402 3354 3363 1
  3403 3354 3355 1
  3404 3355 3365 1
  3405 3355 3356 1
  3406 3356 3367 1
  3407 3356 3357 1
  3408 3357 3368 1
  3409 3357 3369 1
  3410 3357 3370 1
  3411 3358 3349 1
  3412 3360 3353 1
  3413 3362 3354 1
  3414 3364 3355 1
  3415 3366 3356 1
  3416 3327 3349 am
  3417 3371 3372 1
  3418 3372 3377 1
  3419 3372 3375 1
  3420 3372 3373 1
  3421 3373 3374 2
  3422 3375 3378 1
  3423 3375 3379 1
  3424 3375 3380 1
  3425 3376 3371 1
  3426 3351 3371 am
  3427 3381 3382 1
  3428 3382 3390 1
  3429 3382 3385 1
  3430 3382 3383 1
  3431 3383 3384 2
  3432 3385 3392 1
  3433 3385 3386 1
  3434 3386 3393 1
  3435 3386 3387 1
  3436 3386 3388 1
  3437 3387 3394 1
  3438 3387 3395 1
  3439 3387 3396 1
  3440 3388 3397 1
  3441 3388 3398 1
  3442 3388 3399 1
  3443 3389 3381 1
  3444 3391 3385 1
  3445 3373 3381 am
  3446 3400 3401 1
  3447 3401 3402 1
  3448 3401 3410 1
  3449 3401 3404 1
  3450 3402 3403 2
  3451 3404 3412 1
  3452 3404 3405 1
  3453 3405 3414 1
  3454 3405 3406 1
  3455 3406 3416 1
  3456 3406 3407 1
  3457 3407 3418 1
  3458 3407 3408 1
  3459 3408 3419 1
  3460 3408 3420 1
  3461 3408 3421 1
  3462 3409 3400 1
  3463 3411 3404 1
  3464 3413 3405 1
  3465 3415 3406 1
  3466 3417 3407 1
  3467 3383 3400 am
  3468 3422 3423 1
  3469 3423 3424 1
  3470 3423 3430 1
  3471 3423 3426 1
  3472 3424 3425 2
  3473 3426 3431 1
  3474 3426 3427 1
  3475 3426 3428 1
  3476 3427 3433 1
  3477 3427 3434 1
  3478 3427 3435 1
  3479 3428 3432 1
  3480 3429 3422 1
  3481 3402 3422 am
  3482 3436 3437 1
  3483 3437 3438 1
  3484 3437 3444 1
  3485 3437 3440 1
  3486 3438 3439 2
  3487 3440 3445 1
  3488 3440 3441 1
  3489 3440 3442 1
  3490 3441 3447 1
  3491 3441 3448 1
  3492 3441 3449 1
  3493 3442 3446 1
  3494 3443 3436 1
  3495 3424 3436 am
  3496 3450 3451 1
  3497 3451 3458 1
  3498 3451 3454 1
  3499 3451 3452 1
  3500 3452 3453 2
  3501 3454 3459 1
  3502 3454 3455 1
  3503 3454 3456 1
  3504 3455 3460 1
  3505 3455 3461 1
  3506 3455 3462 1
  3507 3456 3463 1
  3508 3456 3464 1
  3509 3456 3465 1
  3510 3457 3450 1
  3511 3438 3450 am
  3512 3466 3467 1
  3513 3467 3475 1
  3514 3467 3470 1
  3515 3467 3468 1
  3516 3468 3469 2
  3517 3470 3476 1
  3518 3470 3472 1
  3519 3470 3471 1
  3520 3471 3478 1
  3521 3472 3479 1
  3522 3472 3480 1
  3523 3472 3481 1
  3524 3473 3471 1
  3525 3473 3482 1
  3526 3473 3483 1
  3527 3473 3484 1
  3528 3474 3466 1
  3529 3477 3471 1
  3530 3452 3466 am
  3531 3485 3486 1
  3532 3486 3494 1
  3533 3486 3489 1
  3534 3486 3487 1
  3535 3487 3488 2
  3536 3489 3496 1
  3537 3489 3490 1
  3538 3490 3497 1
  3539 3490 3491 1
  3540 3490 3492 1
  3541 3491 3498 1
  3542 3491 3499 1
  3543 3491 3500 1
  3544 3492 3501 1
  3545 3492 3502 1
  3546 3492 3503 1
  3547 3493 3485 1
  3548 3495 3489 1
  3549 3468 3485 am
  3550 3504 3505 1
  3551 3505 3513 1
  3552 3505 3508 1
  3553 3505 3506 1
  3554 3506 3507 2
  3555 3508 3514 1
  3556 3508 3510 1
  3557 3508 3509 1
  3558 3509 3516 1
  3559 3510 3517 1
  3560 3510 3518 1
  3561 3510 3519 1
  3562 3511 3509 1
  3563 3511 3520 1
  3564 3511 3521 1
  3565 3511 3522 1
  3566 3512 3504 1
  3567 3515 3509 1
  3568 3487 3504 am
  3569 3523 3524 1
  3570 3524 3532 1
  3571 3524 3527 1
  3572 3524 3525 1
  3573 3525 3526 2
  3574 3527 3534 1
  3575 3527 3528 1
  3576 3528 3535 1
  3577 3528 3529 1
  3578 3528 3530 1
  3579 3529 3536 1
  3580 3529 3537 1
  3581 3529 3538 1
  3582 3530 3539 1
  3583 3530 3540 1
  3584 3530 3541 1
  3585 3531 3523 1
  3586 3533 3527 1
  3587 3506 3523 am
  3588 3542 3543 1
  3589 3543 3548 1
  3590 3543 3546 1
  3591 3543 3544 1
  3592 3544 3545 2
  3593 3546 3549 1
  3594 3546 3550 1
  3595 3546 3551 1
  3596 3547 3542 1
  3597 3525 3542 am
  3598 3552 3553 1
  3599 3553 3564 1
  3600 3553 3556 1
  3601 3553 3554 1
  3602 3554 3555 2
  3603 3556 3566 1
  3604 3556 3557 1
  3605 3557 3559 ar
  3606 3557 3558 ar
  3607 3558 3567 1
  3608 3558 3560 ar
  3609 3559 3561 ar
  3610 3559 3568 1
  3611 3560 3562 ar
  3612 3560 3569 1
  3613 3561 3562 ar
  3614 3561 3570 1
  3615 3562 3571 1
  3616 3563 3552 1
  3617 3565 3556 1
  3618 3544 3552 am
  3619 3572 3573 1
  3620 3573 3584 1
  3621 3573 3576 1
  3622 3573 3574 1
  3623 3574 3575 2
  3624 3576 3586 1
  3625 3576 3577 1
  3626 3577 3579 ar
  3627 3577 3578 ar
  3628 3578 3587 1
  3629 3578 3580 ar
  3630 3579 3581 ar
  3631 3579 3588 1
  3632 3580 3582 ar
  3633 3580 3589 1
  3634 3581 3582 ar
  3635 3581 3590 1
  3636 3582 3591 1
  3637 3583 3572 1
  3638 3585 3576 1
  3639 3554 3572 am
  3640 3592 3593 1
  3641 3593 3598 1
  3642 3593 3596 1
  3643 3593 3594 1
  3644 3594 3595 2
  3645 3596 3599 1
  3646 3596 3600 1
  3647 3596 3601 1
  3648 3597 3592 1
  3649 3574 3592 am
  3650 3602 3603 1
  3651 3603 3609 1
  3652 3603 3606 1
  3653 3603 3604 1
  3654 3604 3605 2
  3655 3606 3611 1
  3656 3606 3607 1
  3657 3608 3602 1
  3658 3610 3606 1
  3659 3612 3607 1
  3660 3594 3602 am
  3661 3613 3614 1
  3662 3614 3615 1
  3663 3614 3628 1
  3664 3614 3617 1
  3665 3615 3616 2
  3666 3617 3630 1
  3667 3617 3618 1
  3668 3618 3619 ar
  3669 3618 3620 ar
  3670 3619 3631 1
  3671 3619 3623 ar
  3672 3620 3621 ar
  3673 3620 3622 ar
  3674 3621 3623 ar
  3675 3621 3624 ar
  3676 3622 3625 ar
  3677 3622 3633 1
  3678 3623 3632 1
  3679 3624 3634 1
  3680 3624 3626 ar
  3681 3625 3626 ar
  3682 3625 3635 1
  3683 3626 3636 1
  3684 3627 3613 1
  3685 3629 3617 1
  3686 3604 3613 am
  3687 3637 3638 1
  3688 3638 3646 1
  3689 3638 3641 1
  3690 3638 3639 1
  3691 3639 3640 2
  3692 3641 3648 1
  3693 3641 3642 1
  3694 3642 3649 1
  3695 3642 3643 1
  3696 3642 3644 1
  3697 3643 3650 1
  3698 3643 3651 1
[truncated: 68,241 more chars]
