# Supplementary material for: The pocketome of G-protein-coupled receptors reveals previously untargeted allosteric sites
Source: Nat Commun. 2022 May 10;13:2567. doi: 10.1038/s41467-022-29609-6 (PMC9091257; doi:10.1038/s41467-022-29609-6)
Supplement: Supplementary file 4 — Supplementary Data 1 [file 41467_2022_29609_MOESM4_ESM.zip › docking_files/3oe9/mols.mol2]

# TRIPOS MOL2 file generated by SEED

@<TRIPOS>MOLECULE
methanamine
 8 7 0 0 0
****
USER_CHARGES
INVALID_CHARGES
Pose:   1 Cluster:   1 Fr_nu: 1073477 TotEn:   -63.98
@<TRIPOS>ATOM
      1 C1        -82.4815   -3.9440  -56.1238 C.3    1 LIG       0.04000
      2 N1        -81.7854   -3.2270  -57.2094 N.4    1 LIG      -0.30000
      3 H1        -82.0720   -3.5924  -55.1751 H      1 LIG       0.09000
      4 H2        -83.5461   -3.7150  -56.2010 H      1 LIG       0.09000
      5 H3        -82.2990   -5.0119  -56.2582 H      1 LIG       0.09000
      6 H4        -82.1310   -3.5184  -58.1332 H      1 LIG       0.33000
      7 H5        -80.7727   -3.4062  -57.1873 H      1 LIG       0.33000
      8 H6        -81.9215   -2.2102  -57.1347 H      1 LIG       0.33000
@<TRIPOS>BOND
      1       1       2 1
      2       1       3 1
      3       1       4 1
      4       1       5 1
      5       2       6 1
      6       2       7 1
      7       2       8 1
@<TRIPOS>ALT_TYPE
CGenFF_4.0_ALT_TYPE_SET
CGenFF_4.0 1 CG334 2 NG3P3 3 HGA3 4 HGA3 5 HGA3 6 HGP2 7 HGP2 8 HGP2
@<TRIPOS>MOLECULE
methanamine
 8 7 0 0 0
****
USER_CHARGES
INVALID_CHARGES
Pose:   2 Cluster:   2 Fr_nu: 163025 TotEn:   -60.93
@<TRIPOS>ATOM
      1 C1        -82.0418   -2.9289  -55.4742 C.3    1 LIG       0.04000
      2 N1        -81.1849   -3.6761  -56.4149 N.4    1 LIG      -0.30000
      3 H1        -83.0379   -2.8571  -55.9147 H      1 LIG       0.09000
      4 H2        -82.0673   -3.4824  -54.5336 H      1 LIG       0.09000
      5 H3        -81.6018   -1.9394  -55.3356 H      1 LIG       0.09000
      6 H4        -80.2280   -3.7763  -56.0518 H      1 LIG       0.33000
      7 H5        -81.1225   -3.1992  -57.3241 H      1 LIG       0.33000
      8 H6        -81.5517   -4.6218  -56.5858 H      1 LIG       0.33000
@<TRIPOS>BOND
      1       1       2 1
      2       1       3 1
      3       1       4 1
      4       1       5 1
      5       2       6 1
      6       2       7 1
      7       2       8 1
@<TRIPOS>ALT_TYPE
CGenFF_4.0_ALT_TYPE_SET
CGenFF_4.0 1 CG334 2 NG3P3 3 HGA3 4 HGA3 5 HGA3 6 HGP2 7 HGP2 8 HGP2
@<TRIPOS>MOLECULE
methanamine
 8 7 0 0 0
****
USER_CHARGES
INVALID_CHARGES
Pose:   3 Cluster:   3 Fr_nu: 1083259 TotEn:   -60.82
@<TRIPOS>ATOM
      1 C1        -82.0548   -4.7033  -57.3346 C.3    1 LIG       0.04000
      2 N1        -81.9153   -3.5915  -58.2947 N.4    1 LIG      -0.30000
      3 H1        -82.7019   -4.3649  -56.5234 H      1 LIG       0.09000
      4 H2        -82.4984   -5.5486  -57.8642 H      1 LIG       0.09000
      5 H3        -81.0583   -4.9515  -56.9640 H      1 LIG       0.09000
      6 H4        -81.3126   -3.8527  -59.0859 H      1 LIG       0.33000
      7 H5        -81.4997   -2.7625  -57.8496 H      1 LIG       0.33000
      8 H6        -82.8274   -3.3119  -58.6794 H      1 LIG       0.33000
@<TRIPOS>BOND
      1       1       2 1
      2       1       3 1
      3       1       4 1
      4       1       5 1
      5       2       6 1
      6       2       7 1
      7       2       8 1
@<TRIPOS>ALT_TYPE
CGenFF_4.0_ALT_TYPE_SET
CGenFF_4.0 1 CG334 2 NG3P3 3 HGA3 4 HGA3 5 HGA3 6 HGP2 7 HGP2 8 HGP2
@<TRIPOS>MOLECULE
methanamine
 8 7 0 0 0
****
USER_CHARGES
INVALID_CHARGES
Pose:   4 Cluster:   4 Fr_nu: 1074406 TotEn:   -55.18
@<TRIPOS>ATOM
      1 C1        -82.4815   -3.9440  -56.1238 C.3    1 LIG       0.04000
      2 N1        -81.9258   -2.6207  -55.7813 N.4    1 LIG      -0.30000
      3 H1        -82.2842   -4.1253  -57.1820 H      1 LIG       0.09000
      4 H2        -81.9837   -4.6875  -55.4985 H      1 LIG       0.09000
      5 H3        -83.5544   -3.9176  -55.9237 H      1 LIG       0.09000
      6 H4        -82.0824   -2.3933  -54.7906 H      1 LIG       0.33000
      7 H5        -82.3601   -1.8757  -56.3421 H      1 LIG       0.33000
      8 H6        -80.9119   -2.5847  -55.9506 H      1 LIG       0.33000
@<TRIPOS>BOND
      1       1       2 1
      2       1       3 1
      3       1       4 1
      4       1       5 1
      5       2       6 1
      6       2       7 1
      7       2       8 1
@<TRIPOS>ALT_TYPE
CGenFF_4.0_ALT_TYPE_SET
CGenFF_4.0 1 CG334 2 NG3P3 3 HGA3 4 HGA3 5 HGA3 6 HGP2 7 HGP2 8 HGP2
@<TRIPOS>MOLECULE
methanamine
 8 7 0 0 0
****
USER_CHARGES
INVALID_CHARGES
Pose:   5 Cluster:   5 Fr_nu: 164210 TotEn:   -54.23
@<TRIPOS>ATOM
      1 C1        -82.0366   -4.2051  -56.4431 C.3    1 LIG       0.04000
      2 N1        -80.7501   -4.5239  -57.0915 N.4    1 LIG      -0.30000
      3 H1        -82.8351   -4.4561  -57.1437 H      1 LIG       0.09000
      4 H2        -82.1098   -4.8040  -55.5333 H      1 LIG       0.09000
      5 H3        -82.0387   -3.1382  -56.2119 H      1 LIG       0.09000
      6 H4        -79.9558   -4.3070  -56.4754 H      1 LIG       0.33000
      7 H5        -80.6247   -3.9858  -57.9591 H      1 LIG       0.33000
      8 H6        -80.6900   -5.5216  -57.3346 H      1 LIG       0.33000
@<TRIPOS>BOND
      1       1       2 1
      2       1       3 1
      3       1       4 1
      4       1       5 1
      5       2       6 1
      6       2       7 1
      7       2       8 1
@<TRIPOS>ALT_TYPE
CGenFF_4.0_ALT_TYPE_SET
CGenFF_4.0 1 CG334 2 NG3P3 3 HGA3 4 HGA3 5 HGA3 6 HGP2 7 HGP2 8 HGP2
@<TRIPOS>MOLECULE
methanamine
 8 7 0 0 0
****
USER_CHARGES
INVALID_CHARGES
Pose:   6 Cluster:   6 Fr_nu: 1080959 TotEn:   -52.97
@<TRIPOS>ATOM
      1 C1        -82.6218   -3.5397  -55.8155 C.3    1 LIG       0.04000
      2 N1        -82.9841   -2.7562  -57.0122 N.4    1 LIG      -0.30000
      3 H1        -82.6434   -2.8666  -54.9565 H      1 LIG       0.09000
      4 H2        -83.3555   -4.3405  -55.7056 H      1 LIG       0.09000
      5 H3        -81.6198   -3.9440  -55.9719 H      1 LIG       0.09000
      6 H4        -82.9806   -3.3407  -57.8584 H      1 LIG       0.33000
      7 H5        -82.3238   -1.9830  -57.1676 H      1 LIG       0.33000
      8 H6        -83.9238   -2.3475  -56.9223 H      1 LIG       0.33000
@<TRIPOS>BOND
      1       1       2 1
      2       1       3 1
      3       1       4 1
      4       1       5 1
      5       2       6 1
      6       2       7 1
      7       2       8 1
@<TRIPOS>ALT_TYPE
CGenFF_4.0_ALT_TYPE_SET
CGenFF_4.0 1 CG334 2 NG3P3 3 HGA3 4 HGA3 5 HGA3 6 HGP2 7 HGP2 8 HGP2
@<TRIPOS>MOLECULE
methanamine
 8 7 0 0 0
****
USER_CHARGES
INVALID_CHARGES
Pose:   7 Cluster:   7 Fr_nu: 161884 TotEn:   -49.24
@<TRIPOS>ATOM
      1 C1        -82.0506   -4.7005  -54.8138 C.3    1 LIG       0.04000
      2 N1        -81.3496   -3.5641  -55.4420 N.4    1 LIG      -0.30000
      3 H1        -81.8104   -5.5985  -55.3859 H      1 LIG       0.09000
      4 H2        -81.6963   -4.7840  -53.7847 H      1 LIG       0.09000
      5 H3        -83.1215   -4.4905  -54.8445 H      1 LIG       0.09000
      6 H4        -81.5391   -2.6848  -54.9435 H      1 LIG       0.33000
      7 H5        -81.6451   -3.4357  -56.4189 H      1 LIG       0.33000
      8 H6        -80.3309   -3.7062  -55.4428 H      1 LIG       0.33000
@<TRIPOS>BOND
      1       1       2 1
      2       1       3 1
      3       1       4 1
      4       1       5 1
      5       2       6 1
      6       2       7 1
      7       2       8 1
@<TRIPOS>ALT_TYPE
CGenFF_4.0_ALT_TYPE_SET
CGenFF_4.0 1 CG334 2 NG3P3 3 HGA3 4 HGA3 5 HGA3 6 HGP2 7 HGP2 8 HGP2
@<TRIPOS>MOLECULE
methanamine
 8 7 0 0 0
****
USER_CHARGES
INVALID_CHARGES
Pose:   8 Cluster:   8 Fr_nu: 1080689 TotEn:   -47.71
@<TRIPOS>ATOM
      1 C1        -82.8886   -2.8621  -56.7079 C.3    1 LIG       0.04000
      2 N1        -82.1221   -3.9440  -56.0605 N.4    1 LIG      -0.30000
      3 H1        -83.9349   -3.1708  -56.7462 H      1 LIG       0.09000
      4 H2        -82.7672   -1.9598  -56.1055 H      1 LIG       0.09000
      5 H3        -82.4842   -2.7210  -57.7121 H      1 LIG       0.09000
      6 H4        -81.1230   -3.7088  -55.9957 H      1 LIG       0.33000
      7 H5        -82.1992   -4.8243  -56.5869 H      1 LIG       0.33000
      8 H6        -82.4603   -4.1235  -55.1058 H      1 LIG       0.33000
@<TRIPOS>BOND
      1       1       2 1
      2       1       3 1
      3       1       4 1
      4       1       5 1
      5       2       6 1
      6       2       7 1
      7       2       8 1
@<TRIPOS>ALT_TYPE
CGenFF_4.0_ALT_TYPE_SET
CGenFF_4.0 1 CG334 2 NG3P3 3 HGA3 4 HGA3 5 HGA3 6 HGP2 7 HGP2 8 HGP2
@<TRIPOS>MOLECULE
methanamine
 8 7 0 0 0
****
USER_CHARGES
INVALID_CHARGES
Pose:   9 Cluster:   9 Fr_nu: 1059387 TotEn:   -34.41
@<TRIPOS>ATOM
      1 C1        -75.2867  -14.0077  -48.2021 C.3    1 LIG       0.04000
      2 N1        -74.2066  -14.9718  -47.9171 N.4    1 LIG      -0.30000
      3 H1        -75.7939  -13.7866  -47.2612 H      1 LIG       0.09000
      4 H2        -74.8306  -13.1096  -48.6228 H      1 LIG       0.09000
      5 H3        -75.9694  -14.4725  -48.9160 H      1 LIG       0.09000
      6 H4        -73.6900  -15.2194  -48.7712 H      1 LIG       0.33000
      7 H5        -74.5786  -15.8432  -47.5168 H      1 LIG       0.33000
      8 H6        -73.5286  -14.5874  -47.2458 H      1 LIG       0.33000
@<TRIPOS>BOND
      1       1       2 1
      2       1       3 1
      3       1       4 1
      4       1       5 1
      5       2       6 1
      6       2       7 1
      7       2       8 1
@<TRIPOS>ALT_TYPE
CGenFF_4.0_ALT_TYPE_SET
CGenFF_4.0 1 CG334 2 NG3P3 3 HGA3 4 HGA3 5 HGA3 6 HGP2 7 HGP2 8 HGP2
@<TRIPOS>MOLECULE
methanol
 6 5 0 0 0
****
USER_CHARGES
INVALID_CHARGES
Pose:   1 Cluster:   1 Fr_nu:  37609 TotEn:   -14.55
@<TRIPOS>ATOM
      1 C1        -60.1033  -13.6099  -35.1416 C.3    1 LIG      -0.04000
      2 O1        -60.9174  -12.4554  -35.0479 O.3    1 LIG      -0.65000
      3 H1        -60.4925  -14.2688  -35.9216 H      1 LIG       0.09000
      4 H2        -60.0956  -14.1304  -34.1805 H      1 LIG       0.09000
      5 H3        -59.0853  -13.3072  -35.3980 H      1 LIG       0.09000
      6 H4        -60.5408  -11.8966  -34.3466 H      1 LIG       0.42000
@<TRIPOS>BOND
      1       1       2 1
      2       1       3 1
      3       1       4 1
      4       1       5 1
      5       2       6 1
@<TRIPOS>ALT_TYPE
CGenFF_4.0_ALT_TYPE_SET
CGenFF_4.0 1 CG331 2 OG311 3 HGA3 4 HGA3 5 HGA3 6 HGP1
@<TRIPOS>MOLECULE
methanol
 6 5 0 0 0
****
USER_CHARGES
INVALID_CHARGES
Pose:   2 Cluster:   2 Fr_nu: 9074241 TotEn:   -12.82
@<TRIPOS>ATOM
      1 C1        -52.2986  -15.5295  -26.8271 C.3    1 LIG      -0.04000
      2 O1        -52.2596  -14.1152  -26.7767 O.3    1 LIG      -0.65000
      3 H1        -53.3054  -15.8576  -27.0969 H      1 LIG       0.09000
      4 H2        -52.0199  -15.9376  -25.8521 H      1 LIG       0.09000
      5 H3        -51.5898  -15.8780  -27.5818 H      1 LIG       0.09000
      6 H4        -51.3521  -13.8630  -26.5346 H      1 LIG       0.42000
@<TRIPOS>BOND
      1       1       2 1
      2       1       3 1
      3       1       4 1
      4       1       5 1
      5       2       6 1
@<TRIPOS>ALT_TYPE
CGenFF_4.0_ALT_TYPE_SET
CGenFF_4.0 1 CG331 2 OG311 3 HGA3 4 HGA3 5 HGA3 6 HGP1
@<TRIPOS>MOLECULE
methanol
 6 5 0 0 0
****
USER_CHARGES
INVALID_CHARGES
Pose:   3 Cluster:   3 Fr_nu: 8446971 TotEn:   -12.39
@<TRIPOS>ATOM
      1 C1        -74.3640   -4.2250  -50.7146 C.3    1 LIG      -0.04000
      2 O1        -73.1022   -3.9032  -50.1589 O.3    1 LIG      -0.65000
      3 H1        -74.5328   -5.3020  -50.6378 H      1 LIG       0.09000
      4 H2        -74.3915   -3.9150  -51.7623 H      1 LIG       0.09000
      5 H3        -75.1422   -3.6960  -50.1595 H      1 LIG       0.09000
      6 H4        -72.9890   -2.9413  -50.2455 H      1 LIG       0.42000
@<TRIPOS>BOND
      1       1       2 1
      2       1       3 1
      3       1       4 1
      4       1       5 1
      5       2       6 1
@<TRIPOS>ALT_TYPE
CGenFF_4.0_ALT_TYPE_SET
CGenFF_4.0 1 CG331 2 OG311 3 HGA3 4 HGA3 5 HGA3 6 HGP1
@<TRIPOS>MOLECULE
methanol
 6 5 0 0 0
****
USER_CHARGES
INVALID_CHARGES
Pose:   4 Cluster:   4 Fr_nu: 9048077 TotEn:   -11.43
@<TRIPOS>ATOM
      1 C1        -51.8387  -15.8667  -27.5000 C.3    1 LIG      -0.04000
      2 O1        -52.8862  -15.0870  -26.9530 O.3    1 LIG      -0.65000
      3 H1        -52.1230  -16.2122  -28.4970 H      1 LIG       0.09000
      4 H2        -51.6417  -16.7222  -26.8488 H      1 LIG       0.09000
      5 H3        -50.9386  -15.2518  -27.5729 H      1 LIG       0.09000
      6 H4        -52.5971  -14.7995  -26.0701 H      1 LIG       0.42000
@<TRIPOS>BOND
      1       1       2 1
      2       1       3 1
      3       1       4 1
      4       1       5 1
      5       2       6 1
@<TRIPOS>ALT_TYPE
CGenFF_4.0_ALT_TYPE_SET
CGenFF_4.0 1 CG331 2 OG311 3 HGA3 4 HGA3 5 HGA3 6 HGP1
@<TRIPOS>MOLECULE
methanol
 6 5 0 0 0
****
USER_CHARGES
INVALID_CHARGES
Pose:   5 Cluster:   5 Fr_nu: 9006815 TotEn:   -10.43
@<TRIPOS>ATOM
      1 C1        -86.4114  -22.2164  -45.2649 C.3    1 LIG      -0.04000
      2 O1        -85.3931  -21.4226  -45.8458 O.3    1 LIG      -0.65000
      3 H1        -86.7760  -21.7338  -44.3548 H      1 LIG       0.09000
      4 H2        -86.0134  -23.2069  -45.0305 H      1 LIG       0.09000
      5 H3        -87.2343  -22.3155  -45.9767 H      1 LIG       0.09000
      6 H4        -85.0956  -21.8829  -46.6492 H      1 LIG       0.42000
@<TRIPOS>BOND
      1       1       2 1
      2       1       3 1
      3       1       4 1
      4       1       5 1
      5       2       6 1
@<TRIPOS>ALT_TYPE
CGenFF_4.0_ALT_TYPE_SET
CGenFF_4.0 1 CG331 2 OG311 3 HGA3 4 HGA3 5 HGA3 6 HGP1
@<TRIPOS>MOLECULE
methanol
 6 5 0 0 0
****
USER_CHARGES
INVALID_CHARGES
Pose:   6 Cluster:   6 Fr_nu: 9032668 TotEn:   -10.26
@<TRIPOS>ATOM
      1 C1        -51.5620  -15.2221  -26.4302 C.3    1 LIG      -0.04000
      2 O1        -52.0674  -14.9762  -27.7296 O.3    1 LIG      -0.65000
      3 H1        -51.9991  -14.5084  -25.7274 H      1 LIG       0.09000
      4 H2        -50.4736  -15.1230  -26.4368 H      1 LIG       0.09000
      5 H3        -51.8318  -16.2373  -26.1300 H      1 LIG       0.09000
      6 H4        -51.6572  -15.6279  -28.3236 H      1 LIG       0.42000
@<TRIPOS>BOND
      1       1       2 1
      2       1       3 1
      3       1       4 1
      4       1       5 1
      5       2       6 1
@<TRIPOS>ALT_TYPE
CGenFF_4.0_ALT_TYPE_SET
CGenFF_4.0 1 CG331 2 OG311 3 HGA3 4 HGA3 5 HGA3 6 HGP1
@<TRIPOS>MOLECULE
methanol
 6 5 0 0 0
****
USER_CHARGES
INVALID_CHARGES
Pose:   7 Cluster:   7 Fr_nu: 270178 TotEn:   -10.25
@<TRIPOS>ATOM
      1 C1        -58.1300   -9.0933  -44.5100 C.3    1 LIG      -0.04000
      2 O1        -59.5170   -9.0326  -44.7874 O.3    1 LIG      -0.65000
      3 H1        -57.7440  -10.0762  -44.7913 H      1 LIG       0.09000
      4 H2        -57.9624   -8.9156  -43.4447 H      1 LIG       0.09000
      5 H3        -57.6172   -8.3232  -45.0910 H      1 LIG       0.09000
      6 H4        -59.8222   -8.1474  -44.5248 H      1 LIG       0.42000
@<TRIPOS>BOND
      1       1       2 1
      2       1       3 1
      3       1       4 1
      4       1       5 1
      5       2       6 1
@<TRIPOS>ALT_TYPE
CGenFF_4.0_ALT_TYPE_SET
CGenFF_4.0 1 CG331 2 OG311 3 HGA3 4 HGA3 5 HGA3 6 HGP1
@<TRIPOS>MOLECULE
methanol
 6 5 0 0 0
****
USER_CHARGES
INVALID_CHARGES
Pose:   8 Cluster:   8 Fr_nu: 191905 TotEn:   -10.03
@<TRIPOS>ATOM
      1 C1        -63.9642   -7.5345  -43.1287 C.3    1 LIG      -0.04000
      2 O1        -64.1731   -7.5244  -44.5289 O.3    1 LIG      -0.65000
      3 H1        -64.2644   -6.5717  -42.7078 H      1 LIG       0.09000
      4 H2        -62.9084   -7.7228  -42.9182 H      1 LIG       0.09000
      5 H3        -64.5695   -8.3283  -42.6847 H      1 LIG       0.09000
      6 H4        -63.8955   -8.3936  -44.8653 H      1 LIG       0.42000
@<TRIPOS>BOND
      1       1       2 1
      2       1       3 1
      3       1       4 1
      4       1       5 1
      5       2       6 1
@<TRIPOS>ALT_TYPE
CGenFF_4.0_ALT_TYPE_SET
CGenFF_4.0 1 CG331 2 OG311 3 HGA3 4 HGA3 5 HGA3 6 HGP1
@<TRIPOS>MOLECULE
methanol
 6 5 0 0 0
****
USER_CHARGES
INVALID_CHARGES
Pose:   9 Cluster:   9 Fr_nu: 282594 TotEn:   -10.00
@<TRIPOS>ATOM
      1 C1        -72.5707   -1.6061  -47.0498 C.3    1 LIG      -0.04000
      2 O1        -72.0686   -2.8786  -46.6850 O.3    1 LIG      -0.65000
      3 H1        -73.4491   -1.7295  -47.6880 H      1 LIG       0.09000
      4 H2        -71.7967   -1.0467  -47.5813 H      1 LIG       0.09000
      5 H3        -72.8538   -1.0630  -46.1451 H      1 LIG       0.09000
      6 H4        -71.2913   -2.7278  -46.1204 H      1 LIG       0.42000
@<TRIPOS>BOND
      1       1       2 1
      2       1       3 1
      3       1       4 1
      4       1       5 1
      5       2       6 1
@<TRIPOS>ALT_TYPE
CGenFF_4.0_ALT_TYPE_SET
CGenFF_4.0 1 CG331 2 OG311 3 HGA3 4 HGA3 5 HGA3 6 HGP1
@<TRIPOS>MOLECULE
methanol
 6 5 0 0 0
****
USER_CHARGES
INVALID_CHARGES
Pose:  10 Cluster:  10 Fr_nu: 209305 TotEn:    -9.94
@<TRIPOS>ATOM
      1 C1        -56.3529   -6.7781  -18.7995 C.3    1 LIG      -0.04000
      2 O1        -56.1654   -6.1720  -20.0651 O.3    1 LIG      -0.65000
      3 H1        -57.4217   -6.9035  -18.6094 H      1 LIG       0.09000
      4 H2        -55.9053   -6.1511  -18.0242 H      1 LIG       0.09000
      5 H3        -55.8678   -7.7570  -18.7988 H      1 LIG       0.09000
      6 H4        -55.2065   -6.0775  -20.1972 H      1 LIG       0.42000
@<TRIPOS>BOND
      1       1       2 1
      2       1       3 1
      3       1       4 1
      4       1       5 1
      5       2       6 1
@<TRIPOS>ALT_TYPE
CGenFF_4.0_ALT_TYPE_SET
CGenFF_4.0 1 CG331 2 OG311 3 HGA3 4 HGA3 5 HGA3 6 HGP1
@<TRIPOS>MOLECULE
methanol
 6 5 0 0 0
****
USER_CHARGES
INVALID_CHARGES
Pose:  11 Cluster:  11 Fr_nu: 202659 TotEn:    -9.90
@<TRIPOS>ATOM
      1 C1        -64.5461   -8.9364  -42.8167 C.3    1 LIG      -0.04000
      2 O1        -65.4871   -9.2850  -43.8154 O.3    1 LIG      -0.65000
      3 H1        -64.8973   -9.2906  -41.8444 H      1 LIG       0.09000
      4 H2        -64.4196   -7.8509  -42.7969 H      1 LIG       0.09000
      5 H3        -63.5888   -9.4086  -43.0499 H      1 LIG       0.09000
      6 H4        -65.1409   -8.9544  -44.6619 H      1 LIG       0.42000
@<TRIPOS>BOND
      1       1       2 1
      2       1       3 1
      3       1       4 1
      4       1       5 1
      5       2       6 1
@<TRIPOS>ALT_TYPE
CGenFF_4.0_ALT_TYPE_SET
CGenFF_4.0 1 CG331 2 OG311 3 HGA3 4 HGA3 5 HGA3 6 HGP1
@<TRIPOS>MOLECULE
methanol
 6 5 0 0 0
****
USER_CHARGES
INVALID_CHARGES
Pose:  12 Cluster:  12 Fr_nu: 692333 TotEn:    -9.83
@<TRIPOS>ATOM
      1 C1        -73.4480   -0.6175  -46.8608 C.3    1 LIG      -0.04000
      2 O1        -72.6578   -1.6990  -47.3195 O.3    1 LIG      -0.65000
      3 H1        -74.5002   -0.9125  -46.8511 H      1 LIG       0.09000
      4 H2        -73.3061    0.2435  -47.5189 H      1 LIG       0.09000
      5 H3        -73.1364   -0.3543  -45.8473 H      1 LIG       0.09000
      6 H4        -71.7327   -1.3991  -47.3141 H      1 LIG       0.42000
@<TRIPOS>BOND
      1       1       2 1
      2       1       3 1
      3       1       4 1
      4       1       5 1
      5       2       6 1
@<TRIPOS>ALT_TYPE
CGenFF_4.0_ALT_TYPE_SET
CGenFF_4.0 1 CG331 2 OG311 3 HGA3 4 HGA3 5 HGA3 6 HGP1
@<TRIPOS>MOLECULE
methanol
 6 5 0 0 0
****
USER_CHARGES
INVALID_CHARGES
Pose:  13 Cluster:  13 Fr_nu: 4924321 TotEn:    -9.76
@<TRIPOS>ATOM
      1 C1        -71.7142   -7.4085  -56.4077 C.3    1 LIG      -0.04000
      2 O1        -71.4706   -8.7697  -56.7112 O.3    1 LIG      -0.65000
      3 H1        -72.3022   -7.3388  -55.4892 H      1 LIG       0.09000
      4 H2        -72.2542   -6.9408  -57.2349 H      1 LIG       0.09000
      5 H3        -70.7581   -6.8994  -56.2651 H      1 LIG       0.09000
      6 H4        -70.9476   -8.7904  -57.5308 H      1 LIG       0.42000
@<TRIPOS>BOND
      1       1       2 1
      2       1       3 1
      3       1       4 1
      4       1       5 1
      5       2       6 1
@<TRIPOS>ALT_TYPE
CGenFF_4.0_ALT_TYPE_SET
CGenFF_4.0 1 CG331 2 OG311 3 HGA3 4 HGA3 5 HGA3 6 HGP1
@<TRIPOS>MOLECULE
methanol
 6 5 0 0 0
****
USER_CHARGES
INVALID_CHARGES
Pose:  14 Cluster:  14 Fr_nu: 2294958 TotEn:    -9.71
@<TRIPOS>ATOM
      1 C1        -80.3372  -11.3564  -40.7560 C.3    1 LIG      -0.04000
      2 O1        -79.8680  -12.4892  -40.0481 O.3    1 LIG      -0.65000
      3 H1        -80.9144  -11.6821  -41.6249 H      1 LIG       0.09000
      4 H2        -79.4875  -10.7484  -41.0769 H      1 LIG       0.09000
      5 H3        -80.9774  -10.7654  -40.0969 H      1 LIG       0.09000
      6 H4        -79.3615  -12.1600  -39.2860 H      1 LIG       0.42000
@<TRIPOS>BOND
      1       1       2 1
      2       1       3 1
      3       1       4 1
      4       1       5 1
      5       2       6 1
@<TRIPOS>ALT_TYPE
CGenFF_4.0_ALT_TYPE_SET
CGenFF_4.0 1 CG331 2 OG311 3 HGA3 4 HGA3 5 HGA3 6 HGP1
@<TRIPOS>MOLECULE
methanol
 6 5 0 0 0
****
USER_CHARGES
INVALID_CHARGES
Pose:  15 Cluster:  15 Fr_nu: 2957406 TotEn:    -9.69
@<TRIPOS>ATOM
      1 C1        -72.0879   -7.7039  -57.2573 C.3    1 LIG      -0.04000
      2 O1        -71.9793   -9.0439  -57.7012 O.3    1 LIG      -0.65000
      3 H1        -72.9184   -7.6190  -56.5521 H      1 LIG       0.09000
      4 H2        -72.2559   -7.0475  -58.1150 H      1 LIG       0.09000
      5 H3        -71.1588   -7.4181  -56.7587 H      1 LIG       0.09000
      6 H4        -71.2332   -9.0789  -58.3240 H      1 LIG       0.42000
@<TRIPOS>BOND
      1       1       2 1
      2       1       3 1
      3       1       4 1
      4       1       5 1
      5       2       6 1
@<TRIPOS>ALT_TYPE
CGenFF_4.0_ALT_TYPE_SET
CGenFF_4.0 1 CG331 2 OG311 3 HGA3 4 HGA3 5 HGA3 6 HGP1
@<TRIPOS>MOLECULE
methanol
 6 5 0 0 0
****
USER_CHARGES
INVALID_CHARGES
Pose:  16 Cluster:  16 Fr_nu: 847377 TotEn:    -9.67
@<TRIPOS>ATOM
      1 C1        -63.6793   -2.0619  -25.2052 C.3    1 LIG      -0.04000
      2 O1        -63.4608   -3.3927  -25.6360 O.3    1 LIG      -0.65000
      3 H1        -63.0752   -1.3792  -25.8078 H      1 LIG       0.09000
      4 H2        -63.4085   -1.9704  -24.1502 H      1 LIG       0.09000
      5 H3        -64.7365   -1.8168  -25.3306 H      1 LIG       0.09000
      6 H4        -64.0126   -3.9676  -25.0786 H      1 LIG       0.42000
@<TRIPOS>BOND
      1       1       2 1
      2       1       3 1
      3       1       4 1
      4       1       5 1
      5       2       6 1
@<TRIPOS>ALT_TYPE
CGenFF_4.0_ALT_TYPE_SET
CGenFF_4.0 1 CG331 2 OG311 3 HGA3 4 HGA3 5 HGA3 6 HGP1
@<TRIPOS>MOLECULE
methanol
 6 5 0 0 0
****
USER_CHARGES
INVALID_CHARGES
Pose:  17 Cluster:  17 Fr_nu: 9044461 TotEn:    -9.63
@<TRIPOS>ATOM
      1 C1        -51.6838  -15.5263  -25.7002 C.3    1 LIG      -0.04000
      2 O1        -52.6275  -15.8551  -26.7030 O.3    1 LIG      -0.65000
      3 H1        -51.2812  -14.5284  -25.8907 H      1 LIG       0.09000
      4 H2        -50.8764  -16.2631  -25.7027 H      1 LIG       0.09000
      5 H3        -52.1807  -15.5366  -24.7273 H      1 LIG       0.09000
      6 H4        -52.9614  -16.7456  -26.5000 H      1 LIG       0.42000
@<TRIPOS>BOND
      1       1       2 1
      2       1       3 1
      3       1       4 1
      4       1       5 1
      5       2       6 1
@<TRIPOS>ALT_TYPE
CGenFF_4.0_ALT_TYPE_SET
CGenFF_4.0 1 CG331 2 OG311 3 HGA3 4 HGA3 5 HGA3 6 HGP1
@<TRIPOS>MOLECULE
methanol
 6 5 0 0 0
****
USER_CHARGES
INVALID_CHARGES
Pose:  18 Cluster:  18 Fr_nu: 206263 TotEn:    -9.54
@<TRIPOS>ATOM
      1 C1        -64.4415   -8.1388  -43.2435 C.3    1 LIG      -0.04000
      2 O1        -64.8342   -9.2220  -42.4209 O.3    1 LIG      -0.65000
      3 H1        -65.1927   -7.9797  -44.0211 H      1 LIG       0.09000
      4 H2        -63.4721   -8.3580  -43.6981 H      1 LIG       0.09000
      5 H3        -64.3590   -7.2384  -42.6303 H      1 LIG       0.09000
      6 H4        -64.1440   -9.3320  -41.7447 H      1 LIG       0.42000
@<TRIPOS>BOND
      1       1       2 1
      2       1       3 1
      3       1       4 1
      4       1       5 1
      5       2       6 1
@<TRIPOS>ALT_TYPE
CGenFF_4.0_ALT_TYPE_SET
CGenFF_4.0 1 CG331 2 OG311 3 HGA3 4 HGA3 5 HGA3 6 HGP1
@<TRIPOS>MOLECULE
methanol
 6 5 0 0 0
****
USER_CHARGES
INVALID_CHARGES
Pose:  19 Cluster:  19 Fr_nu: 692564 TotEn:    -9.44
@<TRIPOS>ATOM
      1 C1        -73.1907   -1.0908  -46.9948 C.3    1 LIG      -0.04000
      2 O1        -74.2584   -1.6917  -47.7042 O.3    1 LIG      -0.65000
      3 H1        -72.2897   -1.6990  -47.1070 H      1 LIG       0.09000
      4 H2        -73.4563   -1.0057  -45.9380 H      1 LIG       0.09000
      5 H3        -73.0081   -0.0944  -47.4040 H      1 LIG       0.09000
      6 H4        -75.0384   -1.1241  -47.5808 H      1 LIG       0.42000
@<TRIPOS>BOND
      1       1       2 1
      2       1       3 1
      3       1       4 1
      4       1       5 1
      5       2       6 1
@<TRIPOS>ALT_TYPE
CGenFF_4.0_ALT_TYPE_SET
CGenFF_4.0 1 CG331 2 OG311 3 HGA3 4 HGA3 5 HGA3 6 HGP1
@<TRIPOS>MOLECULE
methanol
 6 5 0 0 0
****
USER_CHARGES
INVALID_CHARGES
Pose:  20 Cluster:  20 Fr_nu: 633819 TotEn:    -8.85
@<TRIPOS>ATOM
      1 C1        -57.4242   -9.0244  -44.3550 C.3    1 LIG      -0.04000
      2 O1        -58.2166   -8.0368  -44.9883 O.3    1 LIG      -0.65000
      3 H1        -56.7282   -9.4541  -45.0797 H      1 LIG       0.09000
      4 H2        -58.0709   -9.8057  -43.9476 H      1 LIG       0.09000
      5 H3        -56.8602   -8.5605  -43.5424 H      1 LIG       0.09000
      6 H4        -58.8202   -7.6798  -44.3145 H      1 LIG       0.42000
@<TRIPOS>BOND
      1       1       2 1
      2       1       3 1
      3       1       4 1
      4       1       5 1
      5       2       6 1
@<TRIPOS>ALT_TYPE
CGenFF_4.0_ALT_TYPE_SET
CGenFF_4.0 1 CG331 2 OG311 3 HGA3 4 HGA3 5 HGA3 6 HGP1
@<TRIPOS>MOLECULE
methanol
 6 5 0 0 0
****
USER_CHARGES
INVALID_CHARGES
Pose:  21 Cluster:  21 Fr_nu:  38816 TotEn:    -8.78
@<TRIPOS>ATOM
      1 C1        -63.7819   -2.3158  -25.1132 C.3    1 LIG      -0.04000
      2 O1        -65.1156   -2.6161  -25.4813 O.3    1 LIG      -0.65000
      3 H1        -63.5370   -1.2979  -25.4264 H      1 LIG       0.09000
      4 H2        -63.1026   -3.0280  -25.5886 H      1 LIG       0.09000
      5 H3        -63.6866   -2.3934  -24.0276 H      1 LIG       0.09000
      6 H4        -65.2951   -3.5255  -25.1873 H      1 LIG       0.42000
@<TRIPOS>BOND
      1       1       2 1
      2       1       3 1
      3       1       4 1
      4       1       5 1
      5       2       6 1
@<TRIPOS>ALT_TYPE
CGenFF_4.0_ALT_TYPE_SET
CGenFF_4.0 1 CG331 2 OG311 3 HGA3 4 HGA3 5 HGA3 6 HGP1
@<TRIPOS>MOLECULE
methanol
 6 5 0 0 0
****
USER_CHARGES
INVALID_CHARGES
Pose:  22 Cluster:  22 Fr_nu: 221674 TotEn:    -8.63
@<TRIPOS>ATOM
      1 C1        -73.3454   -1.0015  -47.1243 C.3    1 LIG      -0.04000
      2 O1        -72.5308   -1.1011  -45.9706 O.3    1 LIG      -0.65000
      3 H1        -74.3978   -1.0090  -46.8300 H      1 LIG       0.09000
      4 H2        -73.1369   -1.8412  -47.7922 H      1 LIG       0.09000
      5 H3        -73.1199   -0.0645  -47.6388 H      1 LIG       0.09000
      6 H4        -71.6063   -1.0914  -46.2721 H      1 LIG       0.42000
@<TRIPOS>BOND
      1       1       2 1
      2       1       3 1
      3       1       4 1
      4       1       5 1
      5       2       6 1
@<TRIPOS>ALT_TYPE
CGenFF_4.0_ALT_TYPE_SET
CGenFF_4.0 1 CG331 2 OG311 3 HGA3 4 HGA3 5 HGA3 6 HGP1
@<TRIPOS>MOLECULE
methanol
 6 5 0 0 0
****
USER_CHARGES
INVALID_CHARGES
Pose:  23 Cluster:  23 Fr_nu: 118544 TotEn:    -8.55
@<TRIPOS>ATOM
      1 C1        -71.0116   -7.5075  -56.0857 C.3    1 LIG      -0.04000
      2 O1        -70.9410   -7.7238  -54.6883 O.3    1 LIG      -0.65000
      3 H1        -71.1863   -8.4589  -56.5941 H      1 LIG       0.09000
      4 H2        -70.0762   -7.0624  -56.4342 H      1 LIG       0.09000
      5 H3        -71.8386   -6.8260  -56.2986 H      1 LIG       0.09000
      6 H4        -70.7854   -6.8583  -54.2729 H      1 LIG       0.42000
@<TRIPOS>BOND
      1       1       2 1
      2       1       3 1
      3       1       4 1
      4       1       5 1
      5       2       6 1
@<TRIPOS>ALT_TYPE
CGenFF_4.0_ALT_TYPE_SET
CGenFF_4.0 1 CG331 2 OG311 3 HGA3 4 HGA3 5 HGA3 6 HGP1
@<TRIPOS>MOLECULE
methanol
 6 5 0 0 0
****
USER_CHARGES
INVALID_CHARGES
Pose:  24 Cluster:  24 Fr_nu: 209689 TotEn:    -8.45
@<TRIPOS>ATOM
      1 C1        -64.5724   -2.3019  -26.0367 C.3    1 LIG      -0.04000
      2 O1        -64.2994   -1.1886  -26.8676 O.3    1 LIG      -0.65000
      3 H1        -65.0303   -3.0970  -26.6303 H      1 LIG       0.09000
      4 H2        -65.2464   -1.9999  -25.2311 H      1 LIG       0.09000
      5 H3        -63.6349   -2.6641  -25.6083 H      1 LIG       0.09000
      6 H4        -63.8947   -0.5056  -26.3060 H      1 LIG       0.42000
@<TRIPOS>BOND
      1       1       2 1
      2       1       3 1
      3       1       4 1
      4       1       5 1
      5       2       6 1
@<TRIPOS>ALT_TYPE
CGenFF_4.0_ALT_TYPE_SET
CGenFF_4.0 1 CG331 2 OG311 3 HGA3 4 HGA3 5 HGA3 6 HGP1
@<TRIPOS>MOLECULE
methanol
 6 5 0 0 0
****
USER_CHARGES
INVALID_CHARGES
Pose:  25 Cluster:  25 Fr_nu: 9015859 TotEn:    -8.43
@<TRIPOS>ATOM
      1 C1        -74.2305   -4.4554  -50.1278 C.3    1 LIG      -0.04000
      2 O1        -72.9753   -5.0242  -49.8030 O.3    1 LIG      -0.65000
      3 H1        -74.3007   -4.3194  -51.2098 H      1 LIG       0.09000
      4 H2        -74.3374   -3.4929  -49.6213 H      1 LIG       0.09000
      5 H3        -75.0231   -5.1299  -49.7955 H      1 LIG       0.09000
      6 H4        -72.9509   -5.1292  -48.8365 H      1 LIG       0.42000
@<TRIPOS>BOND
      1       1       2 1
      2       1       3 1
      3       1       4 1
      4       1       5 1
      5       2       6 1
@<TRIPOS>ALT_TYPE
CGenFF_4.0_ALT_TYPE_SET
CGenFF_4.0 1 CG331 2 OG311 3 HGA3 4 HGA3 5 HGA3 6 HGP1
@<TRIPOS>MOLECULE
methanol
 6 5 0 0 0
****
USER_CHARGES
INVALID_CHARGES
Pose:  26 Cluster:  26 Fr_nu: 8615296 TotEn:    -8.40
@<TRIPOS>ATOM
      1 C1        -67.3474    5.3770  -48.1292 C.3    1 LIG      -0.04000
      2 O1        -66.9482    4.0187  -48.1264 O.3    1 LIG      -0.65000
      3 H1        -68.1789    5.5118  -48.8253 H      1 LIG       0.09000
      4 H2        -66.5038    6.0051  -48.4267 H      1 LIG       0.09000
      5 H3        -67.6690    5.6551  -47.1228 H      1 LIG       0.09000
      6 H4        -66.2100    3.9393  -47.4983 H      1 LIG       0.42000
@<TRIPOS>BOND
      1       1       2 1
      2       1       3 1
      3       1       4 1
      4       1       5 1
      5       2       6 1
@<TRIPOS>ALT_TYPE
CGenFF_4.0_ALT_TYPE_SET
CGenFF_4.0 1 CG331 2 OG311 3 HGA3 4 HGA3 5 HGA3 6 HGP1
@<TRIPOS>MOLECULE
methanol
 6 5 0 0 0
****
USER_CHARGES
INVALID_CHARGES
Pose:  27 Cluster:  27 Fr_nu: 329784 TotEn:    -8.39
@<TRIPOS>ATOM
      1 C1        -57.3141   -9.1857  -43.8049 C.3    1 LIG      -0.04000
      2 O1        -58.6877   -9.2306  -44.1450 O.3    1 LIG      -0.65000
      3 H1        -56.8524  -10.1522  -44.0219 H      1 LIG       0.09000
      4 H2        -57.2082   -8.9497  -42.7430 H      1 LIG       0.09000
      5 H3        -56.8259   -8.4097  -44.3991 H      1 LIG       0.09000
      6 H4        -59.0617   -8.3570  -43.9384 H      1 LIG       0.42000
@<TRIPOS>BOND
      1       1       2 1
      2       1       3 1
      3       1       4 1
      4       1       5 1
      5       2       6 1
@<TRIPOS>ALT_TYPE
CGenFF_4.0_ALT_TYPE_SET
CGenFF_4.0 1 CG331 2 OG311 3 HGA3 4 HGA3 5 HGA3 6 HGP1
@<TRIPOS>MOLECULE
methanol
 6 5 0 0 0
****
USER_CHARGES
INVALID_CHARGES
Pose:  28 Cluster:  28 Fr_nu: 472729 TotEn:    -8.28
@<TRIPOS>ATOM
      1 C1        -80.6856  -11.4575  -41.1690 C.3    1 LIG      -0.04000
      2 O1        -81.9275  -10.7856  -41.2731 O.3    1 LIG      -0.65000
      3 H1        -80.7808  -12.2949  -40.4733 H      1 LIG       0.09000
      4 H2        -79.9219  -10.7606  -40.8145 H      1 LIG       0.09000
      5 H3        -80.4023  -11.8355  -42.1540 H      1 LIG       0.09000
      6 H4        -81.8030  -10.0506  -41.8977 H      1 LIG       0.42000
@<TRIPOS>BOND
      1       1       2 1
      2       1       3 1
      3       1       4 1
      4       1       5 1
      5       2       6 1
@<TRIPOS>ALT_TYPE
CGenFF_4.0_ALT_TYPE_SET
CGenFF_4.0 1 CG331 2 OG311 3 HGA3 4 HGA3 5 HGA3 6 HGP1
@<TRIPOS>MOLECULE
methanol
 6 5 0 0 0
****
USER_CHARGES
INVALID_CHARGES
Pose:  29 Cluster:  29 Fr_nu: 195076 TotEn:    -8.24
@<TRIPOS>ATOM
      1 C1        -64.5460   -8.8575  -42.9676 C.3    1 LIG      -0.04000
      2 O1        -63.6903   -8.0103  -43.7122 O.3    1 LIG      -0.65000
      3 H1        -64.9349   -8.3146  -42.1026 H      1 LIG       0.09000
      4 H2        -63.9906   -9.7393  -42.6380 H      1 LIG       0.09000
      5 H3        -65.3780   -9.1698  -43.6030 H      1 LIG       0.09000
      6 H4        -63.3658   -8.5267  -44.4697 H      1 LIG       0.42000
@<TRIPOS>BOND
      1       1       2 1
      2       1       3 1
      3       1       4 1
      4       1       5 1
      5       2       6 1
@<TRIPOS>ALT_TYPE
CGenFF_4.0_ALT_TYPE_SET
CGenFF_4.0 1 CG331 2 OG311 3 HGA3 4 HGA3 5 HGA3 6 HGP1
@<TRIPOS>MOLECULE
methanol
 6 5 0 0 0
****
USER_CHARGES
INVALID_CHARGES
Pose:  30 Cluster:  30 Fr_nu: 8836294 TotEn:    -8.19
@<TRIPOS>ATOM
      1 C1        -84.6490  -16.7875  -45.8745 C.3    1 LIG      -0.04000
      2 O1        -84.8848  -17.6210  -44.7546 O.3    1 LIG      -0.65000
      3 H1        -85.1730  -17.1891  -46.7454 H      1 LIG       0.09000
      4 H2        -83.5754  -16.7376  -46.0731 H      1 LIG       0.09000
      5 H3        -85.0243  -15.7849  -45.6567 H      1 LIG       0.09000
      6 H4        -84.4045  -17.2327  -44.0035 H      1 LIG       0.42000
@<TRIPOS>BOND
      1       1       2 1
      2       1       3 1
      3       1       4 1
      4       1       5 1
      5       2       6 1
@<TRIPOS>ALT_TYPE
CGenFF_4.0_ALT_TYPE_SET
CGenFF_4.0 1 CG331 2 OG311 3 HGA3 4 HGA3 5 HGA3 6 HGP1
@<TRIPOS>MOLECULE
methanol
 6 5 0 0 0
****
USER_CHARGES
INVALID_CHARGES
Pose:  31 Cluster:  31 Fr_nu: 221579 TotEn:    -8.12
@<TRIPOS>ATOM
      1 C1        -56.1931   -6.3214  -19.1601 C.3    1 LIG      -0.04000
      2 O1        -55.9494   -7.6869  -18.8767 O.3    1 LIG      -0.65000
      3 H1        -55.7560   -6.0658  -20.1285 H      1 LIG       0.09000
      4 H2        -55.7534   -5.7012  -18.3749 H      1 LIG       0.09000
      5 H3        -57.2719   -6.1524  -19.1939 H      1 LIG       0.09000
      6 H4        -56.3514   -7.8752  -18.0114 H      1 LIG       0.42000
@<TRIPOS>BOND
      1       1       2 1
      2       1       3 1
      3       1       4 1
      4       1       5 1
      5       2       6 1
@<TRIPOS>ALT_TYPE
CGenFF_4.0_ALT_TYPE_SET
CGenFF_4.0 1 CG331 2 OG311 3 HGA3 4 HGA3 5 HGA3 6 HGP1
@<TRIPOS>MOLECULE
methanol
 6 5 0 0 0
****
USER_CHARGES
INVALID_CHARGES
Pose:  32 Cluster:  32 Fr_nu: 307679 TotEn:    -7.98
@<TRIPOS>ATOM
      1 C1        -64.3465   -1.4925  -25.7638 C.3    1 LIG      -0.04000
      2 O1        -64.2850   -2.7837  -26.3412 O.3    1 LIG      -0.65000
      3 H1        -63.9289   -0.7609  -26.4600 H      1 LIG       0.09000
      4 H2        -63.7825   -1.4837  -24.8277 H      1 LIG       0.09000
      5 H3        -65.3906   -1.2436  -25.5602 H      1 LIG       0.09000
      6 H4        -64.6637   -3.4039  -25.6950 H      1 LIG       0.42000
@<TRIPOS>BOND
      1       1       2 1
      2       1       3 1
      3       1       4 1
      4       1       5 1
      5       2       6 1
@<TRIPOS>ALT_TYPE
CGenFF_4.0_ALT_TYPE_SET
CGenFF_4.0 1 CG331 2 OG311 3 HGA3 4 HGA3 5 HGA3 6 HGP1
@<TRIPOS>MOLECULE
methanol
 6 5 0 0 0
****
USER_CHARGES
INVALID_CHARGES
Pose:  33 Cluster:  33 Fr_nu: 9054145 TotEn:    -7.90
@<TRIPOS>ATOM
      1 C1        -67.9875    5.4856  -49.3388 C.3    1 LIG      -0.04000
      2 O1        -67.6796    4.6006  -48.2775 O.3    1 LIG      -0.65000
      3 H1        -68.8455    5.1024  -49.8965 H      1 LIG       0.09000
      4 H2        -67.1219    5.5784  -49.9997 H      1 LIG       0.09000
      5 H3        -68.2337    6.4659  -48.9242 H      1 LIG       0.09000
      6 H4        -66.9146    4.9739  -47.8072 H      1 LIG       0.42000
@<TRIPOS>BOND
      1       1       2 1
      2       1       3 1
      3       1       4 1
      4       1       5 1
      5       2       6 1
@<TRIPOS>ALT_TYPE
CGenFF_4.0_ALT_TYPE_SET
CGenFF_4.0 1 CG331 2 OG311 3 HGA3 4 HGA3 5 HGA3 6 HGP1
@<TRIPOS>MOLECULE
methanol
 6 5 0 0 0
****
USER_CHARGES
INVALID_CHARGES
Pose:  34 Cluster:  34 Fr_nu: 191318 TotEn:    -7.39
@<TRIPOS>ATOM
      1 C1        -63.9642   -7.5345  -43.1287 C.3    1 LIG      -0.04000
      2 O1        -64.3421   -8.8719  -43.3988 O.3    1 LIG      -0.65000
      3 H1        -63.9783   -7.3620  -42.0497 H      1 LIG       0.09000
      4 H2        -64.6571   -6.8514  -43.6267 H      1 LIG       0.09000
      5 H3        -62.9539   -7.3668  -43.5090 H      1 LIG       0.09000
      6 H4        -64.3177   -8.9860  -44.3643 H      1 LIG       0.42000
@<TRIPOS>BOND
      1       1       2 1
      2       1       3 1
      3       1       4 1
      4       1       5 1
      5       2       6 1
@<TRIPOS>ALT_TYPE
CGenFF_4.0_ALT_TYPE_SET
CGenFF_4.0 1 CG331 2 OG311 3 HGA3 4 HGA3 5 HGA3 6 HGP1
@<TRIPOS>MOLECULE
methanol
 6 5 0 0 0
****
USER_CHARGES
INVALID_CHARGES
Pose:  35 Cluster:  35 Fr_nu: 8445792 TotEn:    -7.35
@<TRIPOS>ATOM
      1 C1        -74.9902   -4.8052  -50.4184 C.3    1 LIG      -0.04000
      2 O1        -73.8822   -4.1298  -50.9846 O.3    1 LIG      -0.65000
      3 H1        -74.6530   -5.7363  -49.9564 H      1 LIG       0.09000
      4 H2        -75.7255   -5.0184  -51.1984 H      1 LIG       0.09000
      5 H3        -75.4443   -4.1669  -49.6569 H      1 LIG       0.09000
      6 H4        -74.2209   -3.3104  -51.3841 H      1 LIG       0.42000
@<TRIPOS>BOND
      1       1       2 1
      2       1       3 1
      3       1       4 1
      4       1       5 1
      5       2       6 1
@<TRIPOS>ALT_TYPE
CGenFF_4.0_ALT_TYPE_SET
CGenFF_4.0 1 CG331 2 OG311 3 HGA3 4 HGA3 5 HGA3 6 HGP1
@<TRIPOS>MOLECULE
methanol
 6 5 0 0 0
****
USER_CHARGES
INVALID_CHARGES
Pose:  36 Cluster:  36 Fr_nu: 9042451 TotEn:    -6.41
@<TRIPOS>ATOM
      1 C1        -51.9195  -12.0677  -25.7690 C.3    1 LIG      -0.04000
      2 O1        -52.9882  -11.4413  -26.4546 O.3    1 LIG      -0.65000
      3 H1        -51.3618  -12.7011  -26.4632 H      1 LIG       0.09000
      4 H2        -52.3157  -12.6701  -24.9476 H      1 LIG       0.09000
      5 H3        -51.2556  -11.2988  -25.3672 H      1 LIG       0.09000
      6 H4        -53.4585  -10.8892  -25.8067 H      1 LIG       0.42000
@<TRIPOS>BOND
      1       1       2 1
      2       1       3 1
      3       1       4 1
      4       1       5 1
      5       2       6 1
@<TRIPOS>ALT_TYPE
CGenFF_4.0_ALT_TYPE_SET
CGenFF_4.0 1 CG331 2 OG311 3 HGA3 4 HGA3 5 HGA3 6 HGP1
@<TRIPOS>MOLECULE
methanol
 6 5 0 0 0
****
USER_CHARGES
INVALID_CHARGES
Pose:  37 Cluster:  37 Fr_nu: 8927636 TotEn:    -5.97
@<TRIPOS>ATOM
      1 C1        -66.2973    4.8206  -49.1500 C.3    1 LIG      -0.04000
      2 O1        -67.6506    4.4129  -49.2320 O.3    1 LIG      -0.65000
      3 H1        -65.9010    4.5743  -48.1618 H      1 LIG       0.09000
      4 H2        -66.2290    5.8975  -49.3235 H      1 LIG       0.09000
      5 H3        -65.7203    4.2931  -49.9132 H      1 LIG       0.09000
      6 H4        -67.9662    4.6480  -50.1213 H      1 LIG       0.42000
@<TRIPOS>BOND
      1       1       2 1
      2       1       3 1
      3       1       4 1
      4       1       5 1
      5       2       6 1
@<TRIPOS>ALT_TYPE
CGenFF_4.0_ALT_TYPE_SET
CGenFF_4.0 1 CG331 2 OG311 3 HGA3 4 HGA3 5 HGA3 6 HGP1
@<TRIPOS>MOLECULE
methanol
 6 5 0 0 0
****
USER_CHARGES
INVALID_CHARGES
Pose:  38 Cluster:  38 Fr_nu: 2278959 TotEn:    -5.89
@<TRIPOS>ATOM
      1 C1        -47.6214    1.5338  -40.6726 C.3    1 LIG      -0.04000
      2 O1        -47.1218    0.3854  -41.3328 O.3    1 LIG      -0.65000
      3 H1        -46.9815    2.3910  -40.8965 H      1 LIG       0.09000
      4 H2        -47.6442    1.3545  -39.5947 H      1 LIG       0.09000
      5 H3        -48.6345    1.7357  -41.0280 H      1 LIG       0.09000
      6 H4        -47.7147   -0.3526  -41.1102 H      1 LIG       0.42000
@<TRIPOS>BOND
      1       1       2 1
      2       1       3 1
      3       1       4 1
      4       1       5 1
      5       2       6 1
@<TRIPOS>ALT_TYPE
CGenFF_4.0_ALT_TYPE_SET
CGenFF_4.0 1 CG331 2 OG311 3 HGA3 4 HGA3 5 HGA3 6 HGP1
@<TRIPOS>MOLECULE
methanol
 6 5 0 0 0
****
USER_CHARGES
INVALID_CHARGES
Pose:  39 Cluster:  39 Fr_nu: 2661279 TotEn:    -5.55
@<TRIPOS>ATOM
      1 C1        -74.6329   -0.5054  -33.9018 C.3    1 LIG      -0.04000
      2 O1        -73.9638   -0.8288  -35.1069 O.3    1 LIG      -0.65000
      3 H1        -74.7630   -1.4097  -33.3023 H      1 LIG       0.09000
      4 H2        -75.6063   -0.0646  -34.1314 H      1 LIG       0.09000
      5 H3        -74.0311    0.2156  -33.3436 H      1 LIG       0.09000
      6 H4        -73.8673   -0.0026  -35.6106 H      1 LIG       0.42000
@<TRIPOS>BOND
      1       1       2 1
      2       1       3 1
      3       1       4 1
      4       1       5 1
      5       2       6 1
@<TRIPOS>ALT_TYPE
CGenFF_4.0_ALT_TYPE_SET
CGenFF_4.0 1 CG331 2 OG311 3 HGA3 4 HGA3 5 HGA3 6 HGP1
@<TRIPOS>MOLECULE
methanol
 6 5 0 0 0
****
USER_CHARGES
INVALID_CHARGES
Pose:  40 Cluster:  40 Fr_nu: 154203 TotEn:    -4.78
@<TRIPOS>ATOM
      1 C1        -64.6242   -8.8583  -42.9904 C.3    1 LIG      -0.04000
      2 O1        -63.8907   -8.0228  -42.1138 O.3    1 LIG      -0.65000
      3 H1        -65.1012   -8.2488  -43.7619 H      1 LIG       0.09000
      4 H2        -65.3815   -9.4065  -42.4242 H      1 LIG       0.09000
      5 H3        -63.9396   -9.5676  -43.4612 H      1 LIG       0.09000
      6 H4        -63.4831   -8.5988  -41.4447 H      1 LIG       0.42000
@<TRIPOS>BOND
      1       1       2 1
      2       1       3 1
      3       1       4 1
      4       1       5 1
      5       2       6 1
@<TRIPOS>ALT_TYPE
CGenFF_4.0_ALT_TYPE_SET
CGenFF_4.0 1 CG331 2 OG311 3 HGA3 4 HGA3 5 HGA3 6 HGP1
@<TRIPOS>MOLECULE
furan
 9 9 0 0 0
****
USER_CHARGES
INVALID_CHARGES
Pose:   1 Cluster:   1 Fr_nu: 1318958 TotEn:   -10.80
@<TRIPOS>ATOM
      1 C1        -80.5677  -11.1647  -41.1066 C.2    1 LIG      -0.26000
      2 C2        -80.7028  -11.4969  -42.4758 C.2    1 LIG      -0.26000
      3 C3        -79.9456  -12.2382  -40.5128 C.2    1 LIG       0.09300
      4 C4        -80.1536  -12.7496  -42.6210 C.2    1 LIG       0.09300
      5 O1        -79.6896  -13.2084  -41.4290 O.3    1 LIG      -0.29200
      6 H1        -80.8846  -10.2568  -40.6142 H      1 LIG       0.17500
      7 H2        -81.1450  -10.8980  -43.2589 H      1 LIG       0.17500
      8 H3        -79.6309  -12.4548  -39.5022 H      1 LIG       0.13800
      9 H4        -80.0224  -13.4154  -43.4615 H      1 LIG       0.13800
@<TRIPOS>BOND
      1       1       2 1
      2       1       3 2
      3       2       4 2
      4       3       5 1
      5       4       5 1
      6       1       6 1
      7       2       7 1
      8       3       8 1
      9       4       9 1
@<TRIPOS>ALT_TYPE
CGenFF_4.0_ALT_TYPE_SET
CGenFF_4.0 1 CG2R51 2 CG2R51 3 CG2R51 4 CG2R51 5 OG2R50 6 HGR51 7 HGR51 8 HGR52 9 HGR52
@<TRIPOS>MOLECULE
furan
 9 9 0 0 0
****
USER_CHARGES
INVALID_CHARGES
Pose:   2 Cluster:   2 Fr_nu: 100217 TotEn:   -10.30
@<TRIPOS>ATOM
      1 C1        -46.8487    3.1452  -41.4228 C.2    1 LIG      -0.26000
      2 C2        -47.9176    2.3150  -41.0088 C.2    1 LIG      -0.26000
      3 C3        -45.7857    2.3067  -41.6653 C.2    1 LIG       0.09300
      4 C4        -47.4316    1.0283  -41.0280 C.2    1 LIG       0.09300
      5 O1        -46.1328    1.0147  -41.4272 O.3    1 LIG      -0.29200
      6 H1        -46.8525    4.2202  -41.5303 H      1 LIG       0.17500
      7 H2        -48.9173    2.6167  -40.7313 H      1 LIG       0.17500
      8 H3        -44.7693    2.4644  -41.9959 H      1 LIG       0.13800
      9 H4        -47.8603    0.0638  -40.7981 H      1 LIG       0.13800
@<TRIPOS>BOND
      1       1       2 1
      2       1       3 2
      3       2       4 2
      4       3       5 1
      5       4       5 1
      6       1       6 1
      7       2       7 1
      8       3       8 1
      9       4       9 1
@<TRIPOS>ALT_TYPE
CGenFF_4.0_ALT_TYPE_SET
CGenFF_4.0 1 CG2R51 2 CG2R51 3 CG2R51 4 CG2R51 5 OG2R50 6 HGR51 7 HGR51 8 HGR52 9 HGR52
@<TRIPOS>MOLECULE
furan
 9 9 0 0 0
****
USER_CHARGES
INVALID_CHARGES
Pose:   3 Cluster:   3 Fr_nu: 245771 TotEn:   -10.28
@<TRIPOS>ATOM
      1 C1        -52.6324  -11.7078  -44.1053 C.2    1 LIG      -0.26000
      2 C2        -51.9292  -12.5293  -45.0184 C.2    1 LIG      -0.26000
      3 C3        -51.9788  -10.4975  -44.0987 C.2    1 LIG       0.09300
      4 C4        -50.8961  -11.7624  -45.5049 C.2    1 LIG       0.09300
      5 O1        -50.9194  -10.5225  -44.9493 O.3    1 LIG      -0.29200
      6 H1        -53.5059  -11.9658  -43.5242 H      1 LIG       0.17500
      7 H2        -52.1481  -13.5523  -45.2884 H      1 LIG       0.17500
      8 H3        -52.1347   -9.5666  -43.5733 H      1 LIG       0.13800
      9 H4        -50.1008  -11.9424  -46.2135 H      1 LIG       0.13800
@<TRIPOS>BOND
      1       1       2 1
      2       1       3 2
      3       2       4 2
      4       3       5 1
      5       4       5 1
      6       1       6 1
      7       2       7 1
      8       3       8 1
      9       4       9 1
@<TRIPOS>ALT_TYPE
CGenFF_4.0_ALT_TYPE_SET
CGenFF_4.0 1 CG2R51 2 CG2R51 3 CG2R51 4 CG2R51 5 OG2R50 6 HGR51 7 HGR51 8 HGR52 9 HGR52
@<TRIPOS>MOLECULE
furan
 9 9 0 0 0
****
USER_CHARGES
INVALID_CHARGES
Pose:   4 Cluster:   4 Fr_nu: 1818696 TotEn:    -9.73
@<TRIPOS>ATOM
      1 C1        -63.8273   -9.9941  -54.4806 C.2    1 LIG      -0.26000
      2 C2        -62.5356   -9.4603  -54.2574 C.2    1 LIG      -0.26000
      3 C3        -63.8086  -11.2685  -53.9631 C.2    1 LIG       0.09300
      4 C4        -61.8197  -10.4464  -53.6193 C.2    1 LIG       0.09300
      5 O1        -62.5886  -11.5518  -53.4361 O.3    1 LIG      -0.29200
      6 H1        -64.6666   -9.5108  -54.9593 H      1 LIG       0.17500
      7 H2        -62.1720   -8.4794  -54.5277 H      1 LIG       0.17500
      8 H3        -64.5426  -12.0580  -53.8937 H      1 LIG       0.13800
      9 H4        -60.8072  -10.5144  -53.2489 H      1 LIG       0.13800
@<TRIPOS>BOND
      1       1       2 1
      2       1       3 2
      3       2       4 2
      4       3       5 1
      5       4       5 1
      6       1       6 1
      7       2       7 1
      8       3       8 1
      9       4       9 1
@<TRIPOS>ALT_TYPE
CGenFF_4.0_ALT_TYPE_SET
CGenFF_4.0 1 CG2R51 2 CG2R51 3 CG2R51 4 CG2R51 5 OG2R50 6 HGR51 7 HGR51 8 HGR52 9 HGR52
@<TRIPOS>MOLECULE
furan
 9 9 0 0 0
****
USER_CHARGES
INVALID_CHARGES
Pose:   5 Cluster:   5 Fr_nu: 1173288 TotEn:    -9.71
@<TRIPOS>ATOM
      1 C1        -80.0532  -12.3488  -40.8042 C.2    1 LIG      -0.26000
      2 C2        -81.0665  -11.5164  -41.3369 C.2    1 LIG      -0.26000
      3 C3        -79.7720  -13.2789  -41.7778 C.2    1 LIG       0.09300
      4 C4        -81.3320  -11.9971  -42.5980 C.2    1 LIG       0.09300
      5 O1        -80.5471  -13.0713  -42.8745 O.3    1 LIG      -0.29200
      6 H1        -79.5867  -12.2799  -39.8322 H      1 LIG       0.17500
      7 H2        -81.5433  -10.6716  -40.8611 H      1 LIG       0.17500
      8 H3        -79.0834  -14.1088  -41.8424 H      1 LIG       0.13800
      9 H4        -82.0138  -11.7019  -43.3822 H      1 LIG       0.13800
@<TRIPOS>BOND
      1       1       2 1
      2       1       3 2
      3       2       4 2
      4       3       5 1
      5       4       5 1
      6       1       6 1
      7       2       7 1
      8       3       8 1
      9       4       9 1
@<TRIPOS>ALT_TYPE
CGenFF_4.0_ALT_TYPE_SET
CGenFF_4.0 1 CG2R51 2 CG2R51 3 CG2R51 4 CG2R51 5 OG2R50 6 HGR51 7 HGR51 8 HGR52 9 HGR52
@<TRIPOS>MOLECULE
furan
 9 9 0 0 0
****
USER_CHARGES
INVALID_CHARGES
Pose:   6 Cluster:   6 Fr_nu: 741629 TotEn:    -9.50
@<TRIPOS>ATOM
      1 C1        -60.6480    3.2890  -40.3430 C.2    1 LIG      -0.26000
      2 C2        -59.5720    4.1378  -39.9898 C.2    1 LIG      -0.26000
      3 C3        -60.8939    3.5188  -41.6767 C.2    1 LIG       0.09300
      4 C4        -59.2369    4.8257  -41.1328 C.2    1 LIG       0.09300
      5 O1        -60.0380    4.4541  -42.1657 O.3    1 LIG      -0.29200
      6 H1        -61.1784    2.5967  -39.7052 H      1 LIG       0.17500
      7 H2        -59.0995    4.2358  -39.0230 H      1 LIG       0.17500
      8 H3        -61.6037    3.1184  -42.3859 H      1 LIG       0.13800
      9 H4        -58.4924    5.5735  -41.3641 H      1 LIG       0.13800
@<TRIPOS>BOND
      1       1       2 1
      2       1       3 2
      3       2       4 2
      4       3       5 1
      5       4       5 1
      6       1       6 1
      7       2       7 1
      8       3       8 1
      9       4       9 1
@<TRIPOS>ALT_TYPE
CGenFF_4.0_ALT_TYPE_SET
CGenFF_4.0 1 CG2R51 2 CG2R51 3 CG2R51 4 CG2R51 5 OG2R50 6 HGR51 7 HGR51 8 HGR52 9 HGR52
@<TRIPOS>MOLECULE
furan
 9 9 0 0 0
****
USER_CHARGES
INVALID_CHARGES
Pose:   7 Cluster:   7 Fr_nu: 189354 TotEn:    -9.44
@<TRIPOS>ATOM
      1 C1        -52.5170  -12.0222  -44.5857 C.2    1 LIG      -0.26000
      2 C2        -51.7638  -13.0834  -45.1422 C.2    1 LIG      -0.26000
      3 C3        -51.6635  -11.3487  -43.7431 C.2    1 LIG       0.09300
      4 C4        -50.5036  -12.9826  -44.6001 C.2    1 LIG       0.09300
      5 O1        -50.4342  -11.9277  -43.7464 O.3    1 LIG      -0.29200
      6 H1        -53.5526  -11.7790  -44.7746 H      1 LIG       0.17500
      7 H2        -52.0976  -13.8283  -45.8500 H      1 LIG       0.17500
      8 H3        -51.7712  -10.4837  -43.1049 H      1 LIG       0.13800
      9 H4        -49.5932  -13.5529  -44.7138 H      1 LIG       0.13800
@<TRIPOS>BOND
      1       1       2 1
      2       1       3 2
      3       2       4 2
      4       3       5 1
      5       4       5 1
      6       1       6 1
      7       2       7 1
      8       3       8 1
      9       4       9 1
@<TRIPOS>ALT_TYPE
CGenFF_4.0_ALT_TYPE_SET
CGenFF_4.0 1 CG2R51 2 CG2R51 3 CG2R51 4 CG2R51 5 OG2R50 6 HGR51 7 HGR51 8 HGR52 9 HGR52
@<TRIPOS>MOLECULE
furan
 9 9 0 0 0
****
USER_CHARGES
INVALID_CHARGES
Pose:   8 Cluster:   8 Fr_nu:  74647 TotEn:    -8.99
@<TRIPOS>ATOM
      1 C1        -59.4730    4.3945  -41.9190 C.2    1 LIG      -0.26000
      2 C2        -60.6709    3.6795  -42.1576 C.2    1 LIG      -0.26000
      3 C3        -59.1532    4.1744  -40.5994 C.2    1 LIG       0.09300
      4 C4        -60.9976    3.0733  -40.9669 C.2    1 LIG       0.09300
      5 O1        -60.0775    3.3700  -40.0120 O.3    1 LIG      -0.29200
      6 H1        -58.9130    4.9955  -42.6208 H      1 LIG       0.17500
      7 H2        -61.2265    3.6140  -43.0820 H      1 LIG       0.17500
      8 H3        -58.3441    4.5001  -39.9619 H      1 LIG       0.13800
      9 H4        -61.8086    2.4330  -40.6519 H      1 LIG       0.13800
@<TRIPOS>BOND
      1       1       2 1
      2       1       3 2
      3       2       4 2
      4       3       5 1
      5       4       5 1
      6       1       6 1
      7       2       7 1
      8       3       8 1
      9       4       9 1
@<TRIPOS>ALT_TYPE
CGenFF_4.0_ALT_TYPE_SET
CGenFF_4.0 1 CG2R51 2 CG2R51 3 CG2R51 4 CG2R51 5 OG2R50 6 HGR51 7 HGR51 8 HGR52 9 HGR52
@<TRIPOS>MOLECULE
furan
 9 9 0 0 0
****
USER_CHARGES
INVALID_CHARGES
Pose:   9 Cluster:   9 Fr_nu: 1172760 TotEn:    -8.92
@<TRIPOS>ATOM
      1 C1        -79.5048  -11.4291  -41.4512 C.2    1 LIG      -0.26000
      2 C2        -80.2324  -11.1717  -42.6376 C.2    1 LIG      -0.26000
      3 C3        -80.2118  -12.3933  -40.7711 C.2    1 LIG       0.09300
      4 C4        -81.3320  -11.9971  -42.5980 C.2    1 LIG       0.09300
      5 O1        -81.3268  -12.7450  -41.4635 O.3    1 LIG      -0.29200
      6 H1        -78.5810  -10.9690  -41.1315 H      1 LIG       0.17500
      7 H2        -79.9860  -10.4723  -43.4234 H      1 LIG       0.17500
      8 H3        -80.0623  -12.9077  -39.8330 H      1 LIG       0.13800
      9 H4        -82.1666  -12.1629  -43.2636 H      1 LIG       0.13800
@<TRIPOS>BOND
      1       1       2 1
      2       1       3 2
      3       2       4 2
      4       3       5 1
      5       4       5 1
      6       1       6 1
      7       2       7 1
      8       3       8 1
      9       4       9 1
@<TRIPOS>ALT_TYPE
CGenFF_4.0_ALT_TYPE_SET
CGenFF_4.0 1 CG2R51 2 CG2R51 3 CG2R51 4 CG2R51 5 OG2R50 6 HGR51 7 HGR51 8 HGR52 9 HGR52
@<TRIPOS>MOLECULE
furan
 9 9 0 0 0
****
USER_CHARGES
INVALID_CHARGES
Pose:  10 Cluster:  10 Fr_nu:  32840 TotEn:    -8.86
@<TRIPOS>ATOM
      1 C1        -50.9465  -11.2839  -45.5049 C.2    1 LIG      -0.26000
      2 C2        -51.6040  -10.1970  -44.8808 C.2    1 LIG      -0.26000
      3 C3        -51.5815  -12.4204  -45.0608 C.2    1 LIG       0.09300
      4 C4        -52.5941  -10.7467  -44.1001 C.2    1 LIG       0.09300
      5 O1        -52.5871  -12.1016  -44.2043 O.3    1 LIG      -0.29200
      6 H1        -50.1136  -11.2440  -46.1919 H      1 LIG       0.17500
      7 H2        -51.3839   -9.1445  -44.9871 H      1 LIG       0.17500
      8 H3        -51.4462  -13.4752  -45.2510 H      1 LIG       0.13800
      9 H4        -53.3471  -10.3319  -43.4460 H      1 LIG       0.13800
@<TRIPOS>BOND
      1       1       2 1
      2       1       3 2
      3       2       4 2
      4       3       5 1
      5       4       5 1
      6       1       6 1
      7       2       7 1
      8       3       8 1
      9       4       9 1
@<TRIPOS>ALT_TYPE
CGenFF_4.0_ALT_TYPE_SET
CGenFF_4.0 1 CG2R51 2 CG2R51 3 CG2R51 4 CG2R51 5 OG2R50 6 HGR51 7 HGR51 8 HGR52 9 HGR52
@<TRIPOS>MOLECULE
furan
 9 9 0 0 0
****
USER_CHARGES
INVALID_CHARGES
Pose:  11 Cluster:  11 Fr_nu: 265308 TotEn:    -8.70
@<TRIPOS>ATOM
      1 C1        -60.0492    4.1814  -41.2637 C.2    1 LIG      -0.26000
      2 C2        -58.9103    5.0014  -41.0804 C.2    1 LIG      -0.26000
      3 C3        -60.0939    3.3412  -40.1755 C.2    1 LIG       0.09300
      4 C4        -58.3403    4.6040  -39.8933 C.2    1 LIG       0.09300
      5 O1        -59.0559    3.5925  -39.3354 O.3    1 LIG      -0.29200
      6 H1        -60.7495    4.1999  -42.0862 H      1 LIG       0.17500
      7 H2        -58.5500    5.7844  -41.7320 H      1 LIG       0.17500
      8 H3        -60.7647    2.5526  -39.8669 H      1 LIG       0.13800
      9 H4        -57.4709    4.9238  -39.3376 H      1 LIG       0.13800
@<TRIPOS>BOND
      1       1       2 1
      2       1       3 2
      3       2       4 2
      4       3       5 1
      5       4       5 1
      6       1       6 1
      7       2       7 1
      8       3       8 1
      9       4       9 1
@<TRIPOS>ALT_TYPE
CGenFF_4.0_ALT_TYPE_SET
CGenFF_4.0 1 CG2R51 2 CG2R51 3 CG2R51 4 CG2R51 5 OG2R50 6 HGR51 7 HGR51 8 HGR52 9 HGR52
@<TRIPOS>MOLECULE
furan
 9 9 0 0 0
****
USER_CHARGES
INVALID_CHARGES
Pose:  12 Cluster:  12 Fr_nu: 185627 TotEn:    -8.67
@<TRIPOS>ATOM
      1 C1        -51.8265  -11.2117  -44.9101 C.2    1 LIG      -0.26000
      2 C2        -51.2018  -11.9359  -45.9534 C.2    1 LIG      -0.26000
      3 C3        -52.6236  -12.1131  -44.2436 C.2    1 LIG       0.09300
      4 C4        -51.6615  -13.2282  -45.8500 C.2    1 LIG       0.09300
      5 O1        -52.5286  -13.3445  -44.8102 O.3    1 LIG      -0.29200
      6 H1        -51.7107  -10.1638  -44.6739 H      1 LIG       0.17500
      7 H2        -50.5035  -11.5627  -46.6887 H      1 LIG       0.17500
      8 H3        -53.2837  -12.0402  -43.3916 H      1 LIG       0.13800
      9 H4        -51.4775  -14.1341  -46.4090 H      1 LIG       0.13800
@<TRIPOS>BOND
      1       1       2 1
      2       1       3 2
      3       2       4 2
      4       3       5 1
      5       4       5 1
      6       1       6 1
      7       2       7 1
      8       3       8 1
      9       4       9 1
@<TRIPOS>ALT_TYPE
CGenFF_4.0_ALT_TYPE_SET
CGenFF_4.0 1 CG2R51 2 CG2R51 3 CG2R51 4 CG2R51 5 OG2R50 6 HGR51 7 HGR51 8 HGR52 9 HGR52
@<TRIPOS>MOLECULE
furan
 9 9 0 0 0
****
USER_CHARGES
INVALID_CHARGES
Pose:  13 Cluster:  13 Fr_nu: 685077 TotEn:    -8.58
@<TRIPOS>ATOM
      1 C1        -61.1399  -11.2899  -52.8143 C.2    1 LIG      -0.26000
      2 C2        -62.4131  -10.6926  -52.6544 C.2    1 LIG      -0.26000
      3 C3        -61.2047  -12.0219  -53.9771 C.2    1 LIG       0.09300
      4 C4        -63.1650  -11.1020  -53.7310 C.2    1 LIG       0.09300
      5 O1        -62.4357  -11.9125  -54.5420 O.3    1 LIG      -0.29200
      6 H1        -60.2826  -11.1988  -52.1632 H      1 LIG       0.17500
      7 H2        -62.7414  -10.0445  -51.8547 H      1 LIG       0.17500
      8 H3        -60.4988  -12.6415  -54.5107 H      1 LIG       0.13800
      9 H4        -64.1806  -10.9146  -54.0480 H      1 LIG       0.13800
@<TRIPOS>BOND
      1       1       2 1
      2       1       3 2
      3       2       4 2
      4       3       5 1
      5       4       5 1
      6       1       6 1
      7       2       7 1
      8       3       8 1
      9       4       9 1
@<TRIPOS>ALT_TYPE
CGenFF_4.0_ALT_TYPE_SET
CGenFF_4.0 1 CG2R51 2 CG2R51 3 CG2R51 4 CG2R51 5 OG2R50 6 HGR51 7 HGR51 8 HGR52 9 HGR52
@<TRIPOS>MOLECULE
furan
 9 9 0 0 0
****
USER_CHARGES
INVALID_CHARGES
Pose:  14 Cluster:  14 Fr_nu:   1037 TotEn:    -8.50
@<TRIPOS>ATOM
      1 C1        -55.7786   -9.3666  -44.0962 C.2    1 LIG      -0.26000
      2 C2        -56.9643   -9.2449  -43.3330 C.2    1 LIG      -0.26000
      3 C3        -56.1470   -9.1742  -45.4074 C.2    1 LIG       0.09300
      4 C4        -57.9727   -8.9867  -44.2322 C.2    1 LIG       0.09300
      5 O1        -57.4827   -8.9419  -45.4989 O.3    1 LIG      -0.29200
      6 H1        -54.7806   -9.5697  -43.7358 H      1 LIG       0.17500
      7 H2        -57.0706   -9.3340  -42.2614 H      1 LIG       0.17500
      8 H3        -55.6066   -9.1699  -46.3429 H      1 LIG       0.13800
      9 H4        -59.0354   -8.8187  -44.1357 H      1 LIG       0.13800
@<TRIPOS>BOND
      1       1       2 1
      2       1       3 2
      3       2       4 2
      4       3       5 1
      5       4       5 1
      6       1       6 1
      7       2       7 1
      8       3       8 1
      9       4       9 1
@<TRIPOS>ALT_TYPE
CGenFF_4.0_ALT_TYPE_SET
CGenFF_4.0 1 CG2R51 2 CG2R51 3 CG2R51 4 CG2R51 5 OG2R50 6 HGR51 7 HGR51 8 HGR52 9 HGR52
@<TRIPOS>MOLECULE
furan
 9 9 0 0 0
****
USER_CHARGES
INVALID_CHARGES
Pose:  15 Cluster:  15 Fr_nu:  12402 TotEn:    -8.13
@<TRIPOS>ATOM
      1 C1        -56.9235   -8.7590  -43.8160 C.2    1 LIG      -0.26000
      2 C2        -57.6830   -8.9080  -45.0010 C.2    1 LIG      -0.26000
      3 C3        -55.6568   -9.2034  -44.1158 C.2    1 LIG       0.09300
      4 C4        -56.8261   -9.4326  -45.9405 C.2    1 LIG       0.09300
      5 O1        -55.5890   -9.6155  -45.4088 O.3    1 LIG      -0.29200
      6 H1        -57.2578   -8.3763  -42.8625 H      1 LIG       0.17500
      7 H2        -58.7246   -8.6634  -45.1516 H      1 LIG       0.17500
      8 H3        -54.7400   -9.2856  -43.5502 H      1 LIG       0.13800
      9 H4        -56.9365   -9.7169  -46.9768 H      1 LIG       0.13800
@<TRIPOS>BOND
      1       1       2 1
      2       1       3 2
      3       2       4 2
      4       3       5 1
      5       4       5 1
      6       1       6 1
      7       2       7 1
      8       3       8 1
      9       4       9 1
@<TRIPOS>ALT_TYPE
CGenFF_4.0_ALT_TYPE_SET
CGenFF_4.0 1 CG2R51 2 CG2R51 3 CG2R51 4 CG2R51 5 OG2R50 6 HGR51 7 HGR51 8 HGR52 9 HGR52
@<TRIPOS>MOLECULE
furan
 9 9 0 0 0
****
USER_CHARGES
INVALID_CHARGES
Pose:  16 Cluster:  16 Fr_nu:  55346 TotEn:    -8.12
@<TRIPOS>ATOM
      1 C1        -56.1083   -9.6835  -44.9757 C.2    1 LIG      -0.26000
      2 C2        -57.4409   -9.5480  -45.4330 C.2    1 LIG      -0.26000
      3 C3        -56.0936   -9.1923  -43.6909 C.2    1 LIG       0.09300
      4 C4        -58.1455   -8.9837  -44.3952 C.2    1 LIG       0.09300
      5 O1        -57.3315   -8.7638  -43.3295 O.3    1 LIG      -0.29200
      6 H1        -55.2642  -10.0881  -45.5151 H      1 LIG       0.17500
      7 H2        -57.8381   -9.8269  -46.3983 H      1 LIG       0.17500
      8 H3        -55.3240   -9.0845  -42.9405 H      1 LIG       0.13800
      9 H4        -59.1773   -8.6920  -44.2635 H      1 LIG       0.13800
@<TRIPOS>BOND
      1       1       2 1
      2       1       3 2
      3       2       4 2
      4       3       5 1
      5       4       5 1
      6       1       6 1
      7       2       7 1
      8       3       8 1
      9       4       9 1
@<TRIPOS>ALT_TYPE
CGenFF_4.0_ALT_TYPE_SET
CGenFF_4.0 1 CG2R51 2 CG2R51 3 CG2R51 4 CG2R51 5 OG2R50 6 HGR51 7 HGR51 8 HGR52 9 HGR52
@<TRIPOS>MOLECULE
furan
 9 9 0 0 0
****
USER_CHARGES
INVALID_CHARGES
Pose:  17 Cluster:  17 Fr_nu: 2250045 TotEn:    -7.92
@<TRIPOS>ATOM
      1 C1        -74.1919   -0.6423  -34.0368 C.2    1 LIG      -0.26000
      2 C2        -75.0935    0.3916  -33.6884 C.2    1 LIG      -0.26000
      3 C3        -73.8177   -1.2373  -32.8544 C.2    1 LIG       0.09300
      4 C4        -75.2061    0.3546  -32.3180 C.2    1 LIG       0.09300
      5 O1        -74.4316   -0.6356  -31.8020 O.3    1 LIG      -0.29200
      6 H1        -73.8563   -0.9188  -35.0258 H      1 LIG       0.17500
      7 H2        -75.5984    1.0777  -34.3530 H      1 LIG       0.17500
      8 H3        -73.1593   -2.0568  -32.6054 H      1 LIG       0.13800
      9 H4        -75.7662    0.9334  -31.5981 H      1 LIG       0.13800
@<TRIPOS>BOND
      1       1       2 1
      2       1       3 2
      3       2       4 2
      4       3       5 1
      5       4       5 1
      6       1       6 1
      7       2       7 1
      8       3       8 1
      9       4       9 1
@<TRIPOS>ALT_TYPE
CGenFF_4.0_ALT_TYPE_SET
CGenFF_4.0 1 CG2R51 2 CG2R51 3 CG2R51 4 CG2R51 5 OG2R50 6 HGR51 7 HGR51 8 HGR52 9 HGR52
@<TRIPOS>MOLECULE
furan
 9 9 0 0 0
****
USER_CHARGES
INVALID_CHARGES
Pose:  18 Cluster:  18 Fr_nu:  30641 TotEn:    -7.86
@<TRIPOS>ATOM
      1 C1        -53.1495  -11.2142  -44.8718 C.2    1 LIG      -0.26000
      2 C2        -52.4254  -12.4302  -44.8882 C.2    1 LIG      -0.26000
      3 C3        -52.4482  -10.3630  -44.0499 C.2    1 LIG       0.09300
      4 C4        -51.3331  -12.2353  -44.0753 C.2    1 LIG       0.09300
      5 O1        -51.3396  -10.9778  -43.5604 O.3    1 LIG      -0.29200
      6 H1        -54.0680  -10.9868  -45.3934 H      1 LIG       0.17500
      7 H2        -52.6690  -13.3353  -45.4256 H      1 LIG       0.17500
      8 H3        -52.5966   -9.3421  -43.7293 H      1 LIG       0.13800
      9 H4        -50.5031  -12.8587  -43.7763 H      1 LIG       0.13800
@<TRIPOS>BOND
      1       1       2 1
      2       1       3 2
      3       2       4 2
      4       3       5 1
      5       4       5 1
      6       1       6 1
      7       2       7 1
      8       3       8 1
      9       4       9 1
@<TRIPOS>ALT_TYPE
CGenFF_4.0_ALT_TYPE_SET
CGenFF_4.0 1 CG2R51 2 CG2R51 3 CG2R51 4 CG2R51 5 OG2R50 6 HGR51 7 HGR51 8 HGR52 9 HGR52
@<TRIPOS>MOLECULE
furan
 9 9 0 0 0
****
USER_CHARGES
INVALID_CHARGES
Pose:  19 Cluster:  19 Fr_nu:  38277 TotEn:    -7.84
@<TRIPOS>ATOM
      1 C1        -51.8968  -13.0488  -45.0796 C.2    1 LIG      -0.26000
      2 C2        -51.8161  -12.2124  -43.9406 C.2    1 LIG      -0.26000
      3 C3        -52.1504  -12.2181  -46.1462 C.2    1 LIG       0.09300
      4 C4        -52.0260  -10.9303  -44.3924 C.2    1 LIG       0.09300
      5 O1        -52.2304  -10.9252  -45.7359 O.3    1 LIG      -0.29200
      6 H1        -51.7847  -14.1227  -45.1181 H      1 LIG       0.17500
      7 H2        -51.6283  -12.5073  -42.9183 H      1 LIG       0.17500
      8 H3        -52.2918  -12.3823  -47.2045 H      1 LIG       0.13800
      9 H4        -52.0591   -9.9640  -43.9107 H      1 LIG       0.13800
@<TRIPOS>BOND
      1       1       2 1
      2       1       3 2
      3       2       4 2
      4       3       5 1
      5       4       5 1
      6       1       6 1
      7       2       7 1
      8       3       8 1
      9       4       9 1
@<TRIPOS>ALT_TYPE
CGenFF_4.0_ALT_TYPE_SET
CGenFF_4.0 1 CG2R51 2 CG2R51 3 CG2R51 4 CG2R51 5 OG2R50 6 HGR51 7 HGR51 8 HGR52 9 HGR52
@<TRIPOS>MOLECULE
furan
 9 9 0 0 0
****
USER_CHARGES
INVALID_CHARGES
Pose:  20 Cluster:  20 Fr_nu: 342408 TotEn:    -7.81
@<TRIPOS>ATOM
      1 C1        -73.1504   -8.0039  -57.1545 C.2    1 LIG      -0.26000
      2 C2        -73.1364   -7.5481  -55.8146 C.2    1 LIG      -0.26000
      3 C3        -71.9463   -8.6379  -57.3549 C.2    1 LIG       0.09300
      4 C4        -71.9248   -7.9362  -55.2917 C.2    1 LIG       0.09300
      5 O1        -71.1935   -8.6012  -56.2242 O.3    1 LIG      -0.29200
      6 H1        -73.9392   -7.8847  -57.8832 H      1 LIG       0.17500
      7 H2        -73.9124   -7.0048  -55.2950 H      1 LIG       0.17500
      8 H3        -71.4976   -9.1410  -58.1991 H      1 LIG       0.13800
      9 H4        -71.4570   -7.8223  -54.3246 H      1 LIG       0.13800
@<TRIPOS>BOND
      1       1       2 1
      2       1       3 2
      3       2       4 2
      4       3       5 1
      5       4       5 1
      6       1       6 1
      7       2       7 1
      8       3       8 1
      9       4       9 1
@<TRIPOS>ALT_TYPE
CGenFF_4.0_ALT_TYPE_SET
CGenFF_4.0 1 CG2R51 2 CG2R51 3 CG2R51 4 CG2R51 5 OG2R50 6 HGR51 7 HGR51 8 HGR52 9 HGR52
@<TRIPOS>MOLECULE
furan
 9 9 0 0 0
****
USER_CHARGES
INVALID_CHARGES
Pose:  21 Cluster:  21 Fr_nu:    546 TotEn:    -7.60
@<TRIPOS>ATOM
      1 C1        -65.9408   -0.5473  -25.5609 C.2    1 LIG      -0.26000
      2 C2        -65.6509   -1.8872  -25.2087 C.2    1 LIG      -0.26000
      3 C3        -65.0442   -0.2093  -26.5478 C.2    1 LIG       0.09300
      4 C4        -64.5980   -2.2724  -26.0055 C.2    1 LIG       0.09300
      5 O1        -64.2223   -1.2554  -26.8247 O.3    1 LIG      -0.29200
      6 H1        -66.7069    0.0921  -25.1469 H      1 LIG       0.17500
      7 H2        -66.1475   -2.4960  -24.4670 H      1 LIG       0.17500
      8 H3        -64.8708    0.6871  -27.1252 H      1 LIG       0.13800
      9 H4        -64.0322   -3.1872  -26.1061 H      1 LIG       0.13800
@<TRIPOS>BOND
      1       1       2 1
      2       1       3 2
      3       2       4 2
      4       3       5 1
      5       4       5 1
      6       1       6 1
      7       2       7 1
      8       3       8 1
      9       4       9 1
@<TRIPOS>ALT_TYPE
CGenFF_4.0_ALT_TYPE_SET
CGenFF_4.0 1 CG2R51 2 CG2R51 3 CG2R51 4 CG2R51 5 OG2R50 6 HGR51 7 HGR51 8 HGR52 9 HGR52
@<TRIPOS>MOLECULE
furan
 9 9 0 0 0
****
USER_CHARGES
INVALID_CHARGES
Pose:  22 Cluster:  22 Fr_nu: 696588 TotEn:    -7.53
@<TRIPOS>ATOM
      1 C1        -74.2493   -1.2756  -32.7873 C.2    1 LIG      -0.26000
      2 C2        -74.5992   -0.1971  -33.6344 C.2    1 LIG      -0.26000
      3 C3        -75.3947   -1.6113  -32.1035 C.2    1 LIG       0.09300
      4 C4        -75.9334    0.0493  -33.4081 C.2    1 LIG       0.09300
      5 O1        -76.4258   -0.8085  -32.4763 O.3    1 LIG      -0.29200
      6 H1        -73.2832   -1.7486  -32.6871 H      1 LIG       0.17500
      7 H2        -73.9590    0.3341  -34.3239 H      1 LIG       0.17500
      8 H3        -75.6291   -2.3579  -31.3588 H      1 LIG       0.13800
      9 H4        -76.6404    0.7613  -33.8083 H      1 LIG       0.13800
@<TRIPOS>BOND
      1       1       2 1
      2       1       3 2
      3       2       4 2
      4       3       5 1
      5       4       5 1
      6       1       6 1
      7       2       7 1
      8       3       8 1
      9       4       9 1
@<TRIPOS>ALT_TYPE
CGenFF_4.0_ALT_TYPE_SET
CGenFF_4.0 1 CG2R51 2 CG2R51 3 CG2R51 4 CG2R51 5 OG2R50 6 HGR51 7 HGR51 8 HGR52 9 HGR52
@<TRIPOS>MOLECULE
furan
 9 9 0 0 0
****
USER_CHARGES
INVALID_CHARGES
Pose:  23 Cluster:  23 Fr_nu: 1389099 TotEn:    -7.50
@<TRIPOS>ATOM
      1 C1        -72.9667   -7.2369  -55.7867 C.2    1 LIG      -0.26000
      2 C2        -71.7303   -7.4363  -56.4460 C.2    1 LIG      -0.26000
      3 C3        -73.8332   -8.1684  -56.3098 C.2    1 LIG       0.09300
      4 C4        -71.9293   -8.4756  -57.3248 C.2    1 LIG       0.09300
      5 O1        -73.2085   -8.9275  -57.2479 O.3    1 LIG      -0.29200
      6 H1        -73.1977   -6.5053  -55.0259 H      1 LIG       0.17500
      7 H2        -70.8093   -6.8910  -56.2988 H      1 LIG       0.17500
      8 H3        -74.8709   -8.4083  -56.1295 H      1 LIG       0.13800
      9 H4        -71.2955   -8.9846  -58.0363 H      1 LIG       0.13800
@<TRIPOS>BOND
      1       1       2 1
      2       1       3 2
      3       2       4 2
      4       3       5 1
      5       4       5 1
      6       1       6 1
      7       2       7 1
      8       3       8 1
      9       4       9 1
@<TRIPOS>ALT_TYPE
CGenFF_4.0_ALT_TYPE_SET
CGenFF_4.0 1 CG2R51 2 CG2R51 3 CG2R51 4 CG2R51 5 OG2R50 6 HGR51 7 HGR51 8 HGR52 9 HGR52
@<TRIPOS>MOLECULE
furan
 9 9 0 0 0
****
USER_CHARGES
INVALID_CHARGES
Pose:  24 Cluster:  24 Fr_nu:  48833 TotEn:    -7.31
@<TRIPOS>ATOM
      1 C1        -80.4992  -13.0558  -42.2943 C.2    1 LIG      -0.26000
      2 C2        -81.6670  -12.3097  -42.5820 C.2    1 LIG      -0.26000
      3 C3        -79.8963  -12.4262  -41.2302 C.2    1 LIG       0.09300
      4 C4        -81.6946  -11.2776  -41.6732 C.2    1 LIG       0.09300
      5 O1        -80.6187  -11.3415  -40.8456 O.3    1 LIG      -0.29200
      6 H1        -80.1414  -13.9412  -42.7995 H      1 LIG       0.17500
      7 H2        -82.3975  -12.5007  -43.3549 H      1 LIG       0.17500
      8 H3        -78.9981  -12.6157  -40.6606 H      1 LIG       0.13800
      9 H4        -82.3750  -10.4581  -41.4932 H      1 LIG       0.13800
@<TRIPOS>BOND
      1       1       2 1
      2       1       3 2
      3       2       4 2
      4       3       5 1
      5       4       5 1
      6       1       6 1
      7       2       7 1
      8       3       8 1
      9       4       9 1
@<TRIPOS>ALT_TYPE
CGenFF_4.0_ALT_TYPE_SET
CGenFF_4.0 1 CG2R51 2 CG2R51 3 CG2R51 4 CG2R51 5 OG2R50 6 HGR51 7 HGR51 8 HGR52 9 HGR52
@<TRIPOS>MOLECULE
furan
 9 9 0 0 0
****
USER_CHARGES
INVALID_CHARGES
Pose:  25 Cluster:  25 Fr_nu:  15638 TotEn:    -7.26
@<TRIPOS>ATOM
      1 C1        -56.1537   -9.1528  -45.2867 C.2    1 LIG      -0.26000
      2 C2        -57.1515   -8.9058  -44.3138 C.2    1 LIG      -0.26000
      3 C3        -56.7593   -9.8926  -46.2756 C.2    1 LIG       0.09300
      4 C4        -58.2957   -9.5121  -44.7776 C.2    1 LIG       0.09300
      5 O1        -58.0651  -10.1158  -45.9729 O.3    1 LIG      -0.29200
      6 H1        -55.1221   -8.8323  -45.2691 H      1 LIG       0.17500
      7 H2        -57.0494   -8.3545  -43.3901 H      1 LIG       0.17500
      8 H3        -56.4173  -10.3142  -47.2096 H      1 LIG       0.13800
      9 H4        -59.3023   -9.6003  -44.3956 H      1 LIG       0.13800
@<TRIPOS>BOND
      1       1       2 1
      2       1       3 2
      3       2       4 2
      4       3       5 1
      5       4       5 1
      6       1       6 1
      7       2       7 1
      8       3       8 1
      9       4       9 1
@<TRIPOS>ALT_TYPE
CGenFF_4.0_ALT_TYPE_SET
CGenFF_4.0 1 CG2R51 2 CG2R51 3 CG2R51 4 CG2R51 5 OG2R50 6 HGR51 7 HGR51 8 HGR52 9 HGR52
@<TRIPOS>MOLECULE
furan
 9 9 0 0 0
****
USER_CHARGES
INVALID_CHARGES
Pose:  26 Cluster:  26 Fr_nu: 1494867 TotEn:    -7.23
@<TRIPOS>ATOM
      1 C1        -59.3998  -21.8186  -25.4612 C.2    1 LIG      -0.26000
      2 C2        -59.5623  -23.2216  -25.3697 C.2    1 LIG      -0.26000
      3 C3        -58.0700  -21.6056  -25.7414 C.2    1 LIG       0.09300
      4 C4        -58.3203  -23.7659  -25.6006 C.2    1 LIG       0.09300
      5 O1        -57.4052  -22.7875  -25.8281 O.3    1 LIG      -0.29200
      6 H1        -60.1569  -21.0579  -25.3378 H      1 LIG       0.17500
      7 H2        -60.4710  -23.7678  -25.1617 H      1 LIG       0.17500
      8 H3        -57.4722  -20.7201  -25.9012 H      1 LIG       0.13800
      9 H4        -57.9422  -24.7773  -25.6360 H      1 LIG       0.13800
@<TRIPOS>BOND
      1       1       2 1
      2       1       3 2
      3       2       4 2
      4       3       5 1
      5       4       5 1
      6       1       6 1
      7       2       7 1
      8       3       8 1
      9       4       9 1
@<TRIPOS>ALT_TYPE
CGenFF_4.0_ALT_TYPE_SET
CGenFF_4.0 1 CG2R51 2 CG2R51 3 CG2R51 4 CG2R51 5 OG2R50 6 HGR51 7 HGR51 8 HGR52 9 HGR52
@<TRIPOS>MOLECULE
furan
 9 9 0 0 0
****
USER_CHARGES
INVALID_CHARGES
Pose:  27 Cluster:  27 Fr_nu:  14220 TotEn:    -7.05
@<TRIPOS>ATOM
      1 C1        -55.3961   -9.2984  -45.6935 C.2    1 LIG      -0.26000
      2 C2        -56.7612   -9.4308  -45.3436 C.2    1 LIG      -0.26000
      3 C3        -54.7331   -8.9799  -44.5312 C.2    1 LIG       0.09300
      4 C4        -56.8349   -9.1839  -43.9925 C.2    1 LIG       0.09300
      5 O1        -55.6029   -8.9083  -43.4897 O.3    1 LIG      -0.29200
      6 H1        -54.9513   -9.4194  -46.6706 H      1 LIG       0.17500
      7 H2        -57.5878   -9.6757  -45.9948 H      1 LIG       0.17500
      8 H3        -53.6983   -8.7842  -44.2904 H      1 LIG       0.13800
      9 H4        -57.6458   -9.1663  -43.2789 H      1 LIG       0.13800
@<TRIPOS>BOND
      1       1       2 1
      2       1       3 2
      3       2       4 2
      4       3       5 1
      5       4       5 1
      6       1       6 1
      7       2       7 1
      8       3       8 1
      9       4       9 1
@<TRIPOS>ALT_TYPE
CGenFF_4.0_ALT_TYPE_SET
CGenFF_4.0 1 CG2R51 2 CG2R51 3 CG2R51 4 CG2R51 5 OG2R50 6 HGR51 7 HGR51 8 HGR52 9 HGR52
@<TRIPOS>MOLECULE
furan
 9 9 0 0 0
****
USER_CHARGES
INVALID_CHARGES
Pose:  28 Cluster:  28 Fr_nu:    113 TotEn:    -6.94
@<TRIPOS>ATOM
      1 C1        -80.3689   -7.2500  -29.7661 C.2    1 LIG      -0.26000
      2 C2        -81.4480   -6.9356  -30.6262 C.2    1 LIG      -0.26000
      3 C3        -79.3704   -7.7463  -30.5716 C.2    1 LIG       0.09300
      4 C4        -81.0320   -7.2619  -31.8960 C.2    1 LIG       0.09300
      5 O1        -79.7666   -7.7567  -31.8713 O.3    1 LIG      -0.29200
      6 H1        -80.3246   -7.1304  -28.6932 H      1 LIG       0.17500
      7 H2        -82.4087   -6.5225  -30.3546 H      1 LIG       0.17500
      8 H3        -78.3721   -8.1140  -30.3842 H      1 LIG       0.13800
      9 H4        -81.4929   -7.2052  -32.8714 H      1 LIG       0.13800
@<TRIPOS>BOND
      1       1       2 1
      2       1       3 2
      3       2       4 2
      4       3       5 1
      5       4       5 1
      6       1       6 1
      7       2       7 1
      8       3       8 1
      9       4       9 1
@<TRIPOS>ALT_TYPE
CGenFF_4.0_ALT_TYPE_SET
CGenFF_4.0 1 CG2R51 2 CG2R51 3 CG2R51 4 CG2R51 5 OG2R50 6 HGR51 7 HGR51 8 HGR52 9 HGR52
@<TRIPOS>MOLECULE
furan
 9 9 0 0 0
****
USER_CHARGES
INVALID_CHARGES
Pose:  29 Cluster:  29 Fr_nu: 1263419 TotEn:    -6.69
@<TRIPOS>ATOM
      1 C1        -74.3747   -1.0860  -33.2149 C.2    1 LIG      -0.26000
      2 C2        -75.5395   -0.6056  -32.5700 C.2    1 LIG      -0.26000
      3 C3        -73.9103   -0.0475  -33.9881 C.2    1 LIG       0.09300
      4 C4        -75.7037    0.6923  -32.9950 C.2    1 LIG       0.09300
      5 O1        -74.7146    1.0402  -33.8596 O.3    1 LIG      -0.29200
      6 H1        -73.9298   -2.0666  -33.1275 H      1 LIG       0.17500
      7 H2        -76.1791   -1.1386  -31.8814 H      1 LIG       0.17500
      8 H3        -73.0654    0.0716  -34.6506 H      1 LIG       0.13800
      9 H4        -76.4339    1.4605  -32.7863 H      1 LIG       0.13800
@<TRIPOS>BOND
      1       1       2 1
      2       1       3 2
      3       2       4 2
      4       3       5 1
      5       4       5 1
      6       1       6 1
      7       2       7 1
      8       3       8 1
      9       4       9 1
@<TRIPOS>ALT_TYPE
CGenFF_4.0_ALT_TYPE_SET
CGenFF_4.0 1 CG2R51 2 CG2R51 3 CG2R51 4 CG2R51 5 OG2R50 6 HGR51 7 HGR51 8 HGR52 9 HGR52
@<TRIPOS>MOLECULE
furan
 9 9 0 0 0
****
USER_CHARGES
INVALID_CHARGES
Pose:  30 Cluster:  30 Fr_nu: 161022 TotEn:    -6.41
@<TRIPOS>ATOM
      1 C1        -74.6973   -0.4990  -33.9419 C.2    1 LIG      -0.26000
      2 C2        -75.0899   -0.8204  -32.6206 C.2    1 LIG      -0.26000
      3 C3        -73.3219   -0.5136  -33.9459 C.2    1 LIG       0.09300
      4 C4        -73.9264   -1.0086  -31.9114 C.2    1 LIG       0.09300
      5 O1        -72.8442   -0.8235  -32.7121 O.3    1 LIG      -0.29200
      6 H1        -75.3368   -0.2832  -34.7855 H      1 LIG       0.17500
      7 H2        -76.0952   -0.9046  -32.2336 H      1 LIG       0.17500
      8 H3        -72.5745   -0.3358  -34.7054 H      1 LIG       0.13800
      9 H4        -73.7100   -1.2646  -30.8845 H      1 LIG       0.13800
@<TRIPOS>BOND
      1       1       2 1
      2       1       3 2
      3       2       4 2
      4       3       5 1
      5       4       5 1
      6       1       6 1
      7       2       7 1
      8       3       8 1
      9       4       9 1
@<TRIPOS>ALT_TYPE
CGenFF_4.0_ALT_TYPE_SET
CGenFF_4.0 1 CG2R51 2 CG2R51 3 CG2R51 4 CG2R51 5 OG2R50 6 HGR51 7 HGR51 8 HGR52 9 HGR52
@<TRIPOS>MOLECULE
furan
 9 9 0 0 0
****
USER_CHARGES
INVALID_CHARGES
Pose:  31 Cluster:  31 Fr_nu: 1125526 TotEn:    -6.39
@<TRIPOS>ATOM
      1 C1        -53.0224  -10.1977  -44.6635 C.2    1 LIG      -0.26000
      2 C2        -53.1891  -10.9866  -45.8267 C.2    1 LIG      -0.26000
      3 C3        -53.6417   -8.9974  -44.9240 C.2    1 LIG       0.09300
      4 C4        -53.8985  -10.2122  -46.7150 C.2    1 LIG       0.09300
      5 O1        -54.1784   -8.9982  -46.1723 O.3    1 LIG      -0.29200
      6 H1        -52.5139  -10.4697  -43.7498 H      1 LIG       0.17500
      7 H2        -52.8365  -11.9937  -45.9963 H      1 LIG       0.17500
      8 H3        -53.7821   -8.0897  -44.3553 H      1 LIG       0.13800
      9 H4        -54.2637  -10.3709  -47.7193 H      1 LIG       0.13800
@<TRIPOS>BOND
      1       1       2 1
      2       1       3 2
      3       2       4 2
      4       3       5 1
      5       4       5 1
      6       1       6 1
      7       2       7 1
      8       3       8 1
      9       4       9 1
@<TRIPOS>ALT_TYPE
CGenFF_4.0_ALT_TYPE_SET
CGenFF_4.0 1 CG2R51 2 CG2R51 3 CG2R51 4 CG2R51 5 OG2R50 6 HGR51 7 HGR51 8 HGR52 9 HGR52
@<TRIPOS>MOLECULE
furan
 9 9 0 0 0
****
USER_CHARGES
INVALID_CHARGES
Pose:  32 Cluster:  32 Fr_nu:   3528 TotEn:    -6.32
@<TRIPOS>ATOM
      1 C1        -75.3902   -0.0455  -32.7552 C.2    1 LIG      -0.26000
      2 C2        -74.6012    0.4373  -33.8265 C.2    1 LIG      -0.26000
      3 C3        -75.0265   -1.3598  -32.5751 C.2    1 LIG       0.09300
      4 C4        -73.8116   -0.6163  -34.2246 C.2    1 LIG       0.09300
      5 O1        -74.0647   -1.7155  -33.4667 O.3    1 LIG      -0.29200
      6 H1        -76.1315    0.4964  -32.1860 H      1 LIG       0.17500
      7 H2        -74.6072    1.4292  -34.2548 H      1 LIG       0.17500
      8 H3        -75.3402   -2.1354  -31.8917 H      1 LIG       0.13800
      9 H4        -73.0592   -0.7392  -34.9900 H      1 LIG       0.13800
@<TRIPOS>BOND
      1       1       2 1
      2       1       3 2
      3       2       4 2
      4       3       5 1
      5       4       5 1
      6       1       6 1
      7       2       7 1
      8       3       8 1
      9       4       9 1
@<TRIPOS>ALT_TYPE
CGenFF_4.0_ALT_TYPE_SET
CGenFF_4.0 1 CG2R51 2 CG2R51 3 CG2R51 4 CG2R51 5 OG2R50 6 HGR51 7 HGR51 8 HGR52 9 HGR52
@<TRIPOS>MOLECULE
furan
 9 9 0 0 0
****
USER_CHARGES
INVALID_CHARGES
Pose:  33 Cluster:  33 Fr_nu: 112513 TotEn:    -5.97
@<TRIPOS>ATOM
      1 C1        -56.3870   -8.7511  -43.9333 C.2    1 LIG      -0.26000
      2 C2        -56.4909   -8.7951  -45.3441 C.2    1 LIG      -0.26000
      3 C3        -57.5786   -9.2369  -43.4472 C.2    1 LIG       0.09300
      4 C4        -57.7384   -9.3047  -45.6196 C.2    1 LIG       0.09300
      5 O1        -58.4078   -9.5767  -44.4687 O.3    1 LIG      -0.29200
      6 H1        -55.5488   -8.4079  -43.3444 H      1 LIG       0.17500
      7 H2        -55.7491   -8.4933  -46.0694 H      1 LIG       0.17500
      8 H3        -57.9710   -9.3971  -42.4535 H      1 LIG       0.13800
      9 H4        -58.2714   -9.5236  -46.5334 H      1 LIG       0.13800
@<TRIPOS>BOND
      1       1       2 1
      2       1       3 2
      3       2       4 2
      4       3       5 1
      5       4       5 1
      6       1       6 1
      7       2       7 1
      8       3       8 1
      9       4       9 1
@<TRIPOS>ALT_TYPE
CGenFF_4.0_ALT_TYPE_SET
CGenFF_4.0 1 CG2R51 2 CG2R51 3 CG2R51 4 CG2R51 5 OG2R50 6 HGR51 7 HGR51 8 HGR52 9 HGR52
@<TRIPOS>MOLECULE
furan
 9 9 0 0 0
****
USER_CHARGES
INVALID_CHARGES
Pose:  34 Cluster:  34 Fr_nu: 2964215 TotEn:    -5.88
@<TRIPOS>ATOM
      1 C1        -66.4311    6.3380  -47.9303 C.2    1 LIG      -0.26000
      2 C2        -67.2839    6.6778  -49.0076 C.2    1 LIG      -0.26000
      3 C3        -66.6628    5.0085  -47.6645 C.2    1 LIG       0.09300
      4 C4        -67.9758    5.5317  -49.3234 C.2    1 LIG       0.09300
      5 O1        -67.6029    4.5095  -48.5093 O.3    1 LIG      -0.29200
      6 H1        -65.7351    6.9817  -47.4121 H      1 LIG       0.17500
      7 H2        -67.3818    7.6380  -49.4933 H      1 LIG       0.17500
      8 H3        -66.2610    4.3085  -46.9464 H      1 LIG       0.13800
      9 H4        -68.7273    5.2916  -50.0613 H      1 LIG       0.13800
@<TRIPOS>BOND
      1       1       2 1
      2       1       3 2
      3       2       4 2
      4       3       5 1
      5       4       5 1
      6       1       6 1
      7       2       7 1
      8       3       8 1
      9       4       9 1
@<TRIPOS>ALT_TYPE
CGenFF_4.0_ALT_TYPE_SET
CGenFF_4.0 1 CG2R51 2 CG2R51 3 CG2R51 4 CG2R51 5 OG2R50 6 HGR51 7 HGR51 8 HGR52 9 HGR52
@<TRIPOS>MOLECULE
furan
 9 9 0 0 0
****
USER_CHARGES
INVALID_CHARGES
Pose:  35 Cluster:  35 Fr_nu: 339429 TotEn:    -5.46
@<TRIPOS>ATOM
      1 C1        -55.6536   -8.9917  -44.4089 C.2    1 LIG      -0.26000
      2 C2        -56.6054   -9.4291  -45.3607 C.2    1 LIG      -0.26000
      3 C3        -54.4623   -8.8737  -45.0864 C.2    1 LIG       0.09300
      4 C4        -55.9280   -9.5470  -46.5520 C.2    1 LIG       0.09300
      5 O1        -54.6211   -9.2102  -46.3933 O.3    1 LIG      -0.29200
      6 H1        -55.8154   -8.7885  -43.3602 H      1 LIG       0.17500
      7 H2        -57.6541   -9.6327  -45.1987 H      1 LIG       0.17500
      8 H3        -53.4644   -8.5770  -44.7980 H      1 LIG       0.13800
      9 H4        -56.2169   -9.8424  -47.5501 H      1 LIG       0.13800
@<TRIPOS>BOND
      1       1       2 1
      2       1       3 2
      3       2       4 2
      4       3       5 1
      5       4       5 1
      6       1       6 1
      7       2       7 1
      8       3       8 1
      9       4       9 1
@<TRIPOS>ALT_TYPE
CGenFF_4.0_ALT_TYPE_SET
CGenFF_4.0 1 CG2R51 2 CG2R51 3 CG2R51 4 CG2R51 5 OG2R50 6 HGR51 7 HGR51 8 HGR52 9 HGR52
@<TRIPOS>MOLECULE
furan
 9 9 0 0 0
****
USER_CHARGES
INVALID_CHARGES
Pose:  36 Cluster:  36 Fr_nu: 144028 TotEn:    -5.35
@<TRIPOS>ATOM
      1 C1        -54.6301   -9.6521  -46.4627 C.2    1 LIG      -0.26000
      2 C2        -53.9539   -9.4119  -45.2427 C.2    1 LIG      -0.26000
      3 C3        -55.9516   -9.3468  -46.2334 C.2    1 LIG       0.09300
      4 C4        -54.9104   -8.9769  -44.3550 C.2    1 LIG       0.09300
      5 O1        -56.1308   -8.9343  -44.9512 O.3    1 LIG      -0.29200
      6 H1        -54.2074  -10.0042  -47.3925 H      1 LIG       0.17500
      7 H2        -52.9011   -9.5397  -45.0363 H      1 LIG       0.17500
      8 H3        -56.8409   -9.3677  -46.8464 H      1 LIG       0.13800
      9 H4        -54.8855   -8.6738  -43.3184 H      1 LIG       0.13800
@<TRIPOS>BOND
      1       1       2 1
      2       1       3 2
      3       2       4 2
      4       3       5 1
      5       4       5 1
      6       1       6 1
      7       2       7 1
      8       3       8 1
      9       4       9 1
@<TRIPOS>ALT_TYPE
CGenFF_4.0_ALT_TYPE_SET
CGenFF_4.0 1 CG2R51 2 CG2R51 3 CG2R51 4 CG2R51 5 OG2R50 6 HGR51 7 HGR51 8 HGR52 9 HGR52
@<TRIPOS>MOLECULE
furan
 9 9 0 0 0
****
USER_CHARGES
INVALID_CHARGES
Pose:  37 Cluster:  37 Fr_nu:  20989 TotEn:    -5.23
@<TRIPOS>ATOM
      1 C1        -80.3306  -11.5824  -40.7317 C.2    1 LIG      -0.26000
      2 C2        -80.6630  -12.5836  -41.6753 C.2    1 LIG      -0.26000
      3 C3        -81.3527  -10.6628  -40.7744 C.2    1 LIG       0.09300
      4 C4        -81.8645  -12.2045  -42.2273 C.2    1 LIG       0.09300
      5 O1        -82.2917  -11.0347  -41.6835 O.3    1 LIG      -0.29200
      6 H1        -79.4554  -11.5365  -40.0999 H      1 LIG       0.17500
      7 H2        -80.0976  -13.4706  -41.9220 H      1 LIG       0.17500
      8 H3        -81.5506   -9.7401  -40.2487 H      1 LIG       0.13800
      9 H4        -82.5112  -12.6350  -42.9779 H      1 LIG       0.13800
@<TRIPOS>BOND
      1       1       2 1
      2       1       3 2
      3       2       4 2
      4       3       5 1
      5       4       5 1
      6       1       6 1
      7       2       7 1
      8       3       8 1
      9       4       9 1
@<TRIPOS>ALT_TYPE
CGenFF_4.0_ALT_TYPE_SET
CGenFF_4.0 1 CG2R51 2 CG2R51 3 CG2R51 4 CG2R51 5 OG2R50 6 HGR51 7 HGR51 8 HGR52 9 HGR52
@<TRIPOS>MOLECULE
furan
 9 9 0 0 0
****
USER_CHARGES
INVALID_CHARGES
Pose:  38 Cluster:  38 Fr_nu: 383012 TotEn:    -3.99
@<TRIPOS>ATOM
      1 C1        -65.1010    4.8533  -48.4256 C.2    1 LIG      -0.26000
      2 C2        -65.1010    4.8533  -49.8410 C.2    1 LIG      -0.26000
      3 C3        -66.3577    4.4450  -48.0437 C.2    1 LIG       0.09300
      4 C4        -66.3576    4.4449  -50.2230 C.2    1 LIG       0.09300
      5 O1        -67.1298    4.1939  -49.1333 O.3    1 LIG      -0.29200
      6 H1        -64.2870    5.1183  -47.7664 H      1 LIG       0.17500
      7 H2        -64.2867    5.1177  -50.5002 H      1 LIG       0.17500
      8 H3        -66.8345    4.2889  -47.0869 H      1 LIG       0.13800
      9 H4        -66.8345    4.2896  -51.1798 H      1 LIG       0.13800
@<TRIPOS>BOND
      1       1       2 1
      2       1       3 2
      3       2       4 2
      4       3       5 1
      5       4       5 1
      6       1       6 1
      7       2       7 1
      8       3       8 1
      9       4       9 1
@<TRIPOS>ALT_TYPE
CGenFF_4.0_ALT_TYPE_SET
CGenFF_4.0 1 CG2R51 2 CG2R51 3 CG2R51 4 CG2R51 5 OG2R50 6 HGR51 7 HGR51 8 HGR52 9 HGR52
@<TRIPOS>MOLECULE
pyrimidine
 10 10 0 0 0
****
USER_CHARGES
INVALID_CHARGES
Pose:   1 Cluster:   1 Fr_nu: 225795 TotEn:   -16.42
@<TRIPOS>ATOM
      1 C1        -80.3453  -11.7069  -42.1149 C.ar   1 LIG      -0.13100
      2 C2        -80.4370  -11.4855  -43.4739 C.ar   1 LIG       0.28900
      3 C3        -79.8368  -12.9345  -41.7429 C.ar   1 LIG       0.28900
      4 C4        -79.5836  -13.5450  -43.9178 C.ar   1 LIG       0.50700
      5 N1        -80.0639  -12.3859  -44.4068 N.ar   1 LIG      -0.71900
      6 N2        -79.4448  -13.8809  -42.6210 N.ar   1 LIG      -0.71900
      7 H1        -80.6523  -10.9664  -41.3885 H      1 LIG       0.11500
      8 H2        -80.8249  -10.5498  -43.8616 H      1 LIG       0.11400
      9 H3        -79.7278  -13.1995  -40.6968 H      1 LIG       0.11400
     10 H4        -79.2772  -14.2870  -44.6449 H      1 LIG       0.14100
@<TRIPOS>BOND
      1       1       2 ar
      2       1       3 ar
      3       2       5 ar
      4       3       6 ar
      5       4       5 ar
      6       4       6 ar
      7       1       7 1
      8       2       8 1
      9       3       9 1
     10       4      10 1
@<TRIPOS>ALT_TYPE
CGenFF_4.0_ALT_TYPE_SET
CGenFF_4.0 1 CG2R61 2 CG2R61 3 CG2R61 4 CG2R64 5 NG2R62 6 NG2R62 7 HGR61 8 HGR62 9 HGR62 10 HGR62
@<TRIPOS>MOLECULE
pyrimidine
 10 10 0 0 0
****
USER_CHARGES
INVALID_CHARGES
Pose:   2 Cluster:   2 Fr_nu:  69651 TotEn:   -16.41
@<TRIPOS>ATOM
      1 C1        -80.9168  -11.0382  -41.1299 C.ar   1 LIG      -0.13100
      2 C2        -81.8356  -11.7399  -41.8836 C.ar   1 LIG       0.28900
      3 C3        -79.5923  -11.3454  -41.3654 C.ar   1 LIG       0.28900
      4 C4        -80.1755  -12.8808  -42.9368 C.ar   1 LIG       0.50700
      5 N1        -81.4986  -12.6716  -42.7993 N.ar   1 LIG      -0.71900
      6 N2        -79.1844  -12.2647  -42.2646 N.ar   1 LIG      -0.71900
      7 H1        -81.2155  -10.2960  -40.4018 H      1 LIG       0.11500
      8 H2        -82.9001  -11.5669  -41.7680 H      1 LIG       0.11400
      9 H3        -78.7985  -10.8461  -40.8204 H      1 LIG       0.11400
     10 H4        -79.8763  -13.6247  -43.6649 H      1 LIG       0.14100
@<TRIPOS>BOND
      1       1       2 ar
      2       1       3 ar
      3       2       5 ar
      4       3       6 ar
      5       4       5 ar
      6       4       6 ar
      7       1       7 1
      8       2       8 1
      9       3       9 1
     10       4      10 1
@<TRIPOS>ALT_TYPE
CGenFF_4.0_ALT_TYPE_SET
CGenFF_4.0 1 CG2R61 2 CG2R61 3 CG2R61 4 CG2R64 5 NG2R62 6 NG2R62 7 HGR61 8 HGR62 9 HGR62 10 HGR62
@<TRIPOS>MOLECULE
pyrimidine
 10 10 0 0 0
****
USER_CHARGES
INVALID_CHARGES
Pose:   3 Cluster:   3 Fr_nu: 1259056 TotEn:   -14.56
@<TRIPOS>ATOM
      1 C1        -80.5814  -11.1475  -43.2055 C.ar   1 LIG      -0.13100
      2 C2        -79.4992  -10.7377  -42.4537 C.ar   1 LIG       0.28900
      3 C3        -81.4191  -12.0603  -42.5980 C.ar   1 LIG       0.28900
      4 C4        -80.1350  -12.0662  -40.7223 C.ar   1 LIG       0.50700
      5 N1        -79.2447  -11.1782  -41.2041 N.ar   1 LIG      -0.71900
      6 N2        -81.2253  -12.5429  -41.3531 N.ar   1 LIG      -0.71900
      7 H1        -80.7612  -10.7775  -44.2060 H      1 LIG       0.11500
      8 H2        -78.7854  -10.0223  -42.8475 H      1 LIG       0.11400
      9 H3        -82.2955  -12.4410  -43.1113 H      1 LIG       0.11400
     10 H4        -79.9546  -12.4377  -39.7210 H      1 LIG       0.14100
@<TRIPOS>BOND
      1       1       2 ar
      2       1       3 ar
      3       2       5 ar
      4       3       6 ar
      5       4       5 ar
      6       4       6 ar
      7       1       7 1
      8       2       8 1
      9       3       9 1
     10       4      10 1
@<TRIPOS>ALT_TYPE
CGenFF_4.0_ALT_TYPE_SET
CGenFF_4.0 1 CG2R61 2 CG2R61 3 CG2R61 4 CG2R64 5 NG2R62 6 NG2R62 7 HGR61 8 HGR62 9 HGR62 10 HGR62
@<TRIPOS>MOLECULE
pyrimidine
 10 10 0 0 0
****
USER_CHARGES
INVALID_CHARGES
Pose:   4 Cluster:   4 Fr_nu:  43094 TotEn:   -13.35
@<TRIPOS>ATOM
      1 C1        -79.7043  -10.8563  -41.9054 C.ar   1 LIG      -0.13100
      2 C2        -78.9218  -11.7306  -42.6318 C.ar   1 LIG       0.28900
      3 C3        -80.6746  -11.4384  -41.1157 C.ar   1 LIG       0.28900
      4 C4        -80.0474  -13.5168  -41.7895 C.ar   1 LIG       0.50700
      5 N1        -79.0665  -13.0716  -42.5975 N.ar   1 LIG      -0.71900
      6 N2        -80.8749  -12.7701  -41.0336 N.ar   1 LIG      -0.71900
      7 H1        -79.5661   -9.7844  -41.9522 H      1 LIG       0.11500
      8 H2        -78.1333  -11.3658  -43.2810 H      1 LIG       0.11400
      9 H3        -81.3385  -10.8317  -40.5094 H      1 LIG       0.11400
     10 H4        -80.1867  -14.5899  -41.7433 H      1 LIG       0.14100
@<TRIPOS>BOND
      1       1       2 ar
      2       1       3 ar
      3       2       5 ar
      4       3       6 ar
      5       4       5 ar
      6       4       6 ar
      7       1       7 1
      8       2       8 1
      9       3       9 1
     10       4      10 1
@<TRIPOS>ALT_TYPE
CGenFF_4.0_ALT_TYPE_SET
CGenFF_4.0 1 CG2R61 2 CG2R61 3 CG2R61 4 CG2R64 5 NG2R62 6 NG2R62 7 HGR61 8 HGR62 9 HGR62 10 HGR62
@<TRIPOS>MOLECULE
pyrimidine
 10 10 0 0 0
****
USER_CHARGES
INVALID_CHARGES
Pose:   5 Cluster:   5 Fr_nu: 1258817 TotEn:   -13.22
@<TRIPOS>ATOM
      1 C1        -81.4191  -12.0603  -42.5980 C.ar   1 LIG      -0.13100
      2 C2        -81.4223  -11.1590  -41.5530 C.ar   1 LIG       0.28900
      3 C3        -80.4885  -13.0752  -42.5083 C.ar   1 LIG       0.28900
      4 C4        -79.7251  -12.2682  -40.5252 C.ar   1 LIG       0.50700
      5 N1        -80.5861  -11.2332  -40.4967 N.ar   1 LIG      -0.71900
      6 N2        -79.6227  -13.2099  -41.4824 N.ar   1 LIG      -0.71900
      7 H1        -82.1015  -11.9765  -43.4332 H      1 LIG       0.11500
      8 H2        -82.1182  -10.3273  -41.5360 H      1 LIG       0.11400
      9 H3        -80.4105  -13.8306  -43.2827 H      1 LIG       0.11400
     10 H4        -79.0410  -12.3516  -39.6896 H      1 LIG       0.14100
@<TRIPOS>BOND
      1       1       2 ar
      2       1       3 ar
      3       2       5 ar
      4       3       6 ar
      5       4       5 ar
      6       4       6 ar
      7       1       7 1
      8       2       8 1
      9       3       9 1
     10       4      10 1
@<TRIPOS>ALT_TYPE
CGenFF_4.0_ALT_TYPE_SET
CGenFF_4.0 1 CG2R61 2 CG2R61 3 CG2R61 4 CG2R64 5 NG2R62 6 NG2R62 7 HGR61 8 HGR62 9 HGR62 10 HGR62
@<TRIPOS>MOLECULE
pyrimidine
 10 10 0 0 0
****
USER_CHARGES
INVALID_CHARGES
Pose:   6 Cluster:   6 Fr_nu: 3022314 TotEn:   -13.14
@<TRIPOS>ATOM
      1 C1        -45.1960  -10.9203  -46.8558 C.ar   1 LIG      -0.13100
      2 C2        -44.1549  -11.7939  -46.6162 C.ar   1 LIG       0.28900
      3 C3        -45.7224  -10.2989  -45.7419 C.ar   1 LIG       0.28900
      4 C4        -44.2558  -11.3806  -44.3832 C.ar   1 LIG       0.50700
      5 N1        -43.6579  -12.0486  -45.3880 N.ar   1 LIG      -0.71900
      6 N2        -45.2751  -10.5065  -44.4861 N.ar   1 LIG      -0.71900
      7 H1        -45.5749  -10.7349  -47.8519 H      1 LIG       0.11500
      8 H2        -43.6775  -12.3291  -47.4298 H      1 LIG       0.11400
      9 H3        -46.5437   -9.5961  -45.8310 H      1 LIG       0.11400
     10 H4        -43.8773  -11.5669  -43.3856 H      1 LIG       0.14100
@<TRIPOS>BOND
      1       1       2 ar
      2       1       3 ar
      3       2       5 ar
      4       3       6 ar
      5       4       5 ar
      6       4       6 ar
      7       1       7 1
      8       2       8 1
      9       3       9 1
     10       4      10 1
@<TRIPOS>ALT_TYPE
CGenFF_4.0_ALT_TYPE_SET
CGenFF_4.0 1 CG2R61 2 CG2R61 3 CG2R61 4 CG2R64 5 NG2R62 6 NG2R62 7 HGR61 8 HGR62 9 HGR62 10 HGR62
@<TRIPOS>MOLECULE
pyrimidine
 10 10 0 0 0
****
USER_CHARGES
INVALID_CHARGES
Pose:   7 Cluster:   7 Fr_nu: 3343356 TotEn:   -12.86
@<TRIPOS>ATOM
      1 C1        -86.9152  -23.6849  -45.9002 C.ar   1 LIG      -0.13100
      2 C2        -86.0036  -22.6495  -45.8604 C.ar   1 LIG       0.28900
      3 C3        -88.0324  -23.5275  -45.1058 C.ar   1 LIG       0.28900
      4 C4        -87.2912  -21.5062  -44.3765 C.ar   1 LIG       0.50700
      5 N1        -86.1605  -21.5413  -45.1070 N.ar   1 LIG      -0.71900
      6 N2        -88.2534  -22.4472  -44.3284 N.ar   1 LIG      -0.71900
      7 H1        -86.7636  -24.5627  -46.5139 H      1 LIG       0.11500
      8 H2        -85.0946  -22.6838  -46.4510 H      1 LIG       0.11400
      9 H3        -88.8038  -24.2892  -45.0709 H      1 LIG       0.11400
     10 H4        -87.4427  -20.6279  -43.7611 H      1 LIG       0.14100
@<TRIPOS>BOND
      1       1       2 ar
      2       1       3 ar
      3       2       5 ar
      4       3       6 ar
      5       4       5 ar
      6       4       6 ar
      7       1       7 1
      8       2       8 1
      9       3       9 1
     10       4      10 1
@<TRIPOS>ALT_TYPE
CGenFF_4.0_ALT_TYPE_SET
CGenFF_4.0 1 CG2R61 2 CG2R61 3 CG2R61 4 CG2R64 5 NG2R62 6 NG2R62 7 HGR61 8 HGR62 9 HGR62 10 HGR62
@<TRIPOS>MOLECULE
pyrimidine
 10 10 0 0 0
****
USER_CHARGES
INVALID_CHARGES
Pose:   8 Cluster:   8 Fr_nu:  36626 TotEn:   -12.85
@<TRIPOS>ATOM
      1 C1        -79.9543  -10.5806  -41.2348 C.ar   1 LIG      -0.13100
      2 C2        -80.1461  -11.6966  -42.0236 C.ar   1 LIG       0.28900
      3 C3        -78.7530   -9.9248  -41.4102 C.ar   1 LIG       0.28900
      4 C4        -78.1101  -11.4210  -42.9961 C.ar   1 LIG       0.50700
      5 N1        -79.2418  -12.1467  -42.9180 N.ar   1 LIG      -0.71900
      6 N2        -77.8045  -10.3189  -42.2850 N.ar   1 LIG      -0.71900
      7 H1        -80.6973  -10.2420  -40.5252 H      1 LIG       0.11500
      8 H2        -81.0598  -12.2770  -41.9559 H      1 LIG       0.11400
      9 H3        -78.5123   -9.0379  -40.8342 H      1 LIG       0.11400
     10 H4        -77.3656  -11.7605  -43.7058 H      1 LIG       0.14100
@<TRIPOS>BOND
      1       1       2 ar
      2       1       3 ar
      3       2       5 ar
      4       3       6 ar
      5       4       5 ar
      6       4       6 ar
      7       1       7 1
      8       2       8 1
      9       3       9 1
     10       4      10 1
@<TRIPOS>ALT_TYPE
CGenFF_4.0_ALT_TYPE_SET
CGenFF_4.0 1 CG2R61 2 CG2R61 3 CG2R61 4 CG2R64 5 NG2R62 6 NG2R62 7 HGR61 8 HGR62 9 HGR62 10 HGR62
@<TRIPOS>MOLECULE
pyrimidine
 10 10 0 0 0
****
USER_CHARGES
INVALID_CHARGES
Pose:   9 Cluster:   9 Fr_nu: 714466 TotEn:   -12.81
@<TRIPOS>ATOM
      1 C1        -61.0110   -9.6850  -54.4805 C.ar   1 LIG      -0.13100
      2 C2        -61.8004   -9.3123  -53.4117 C.ar   1 LIG       0.28900
      3 C3        -61.4006  -10.8334  -55.1388 C.ar   1 LIG       0.28900
      4 C4        -63.1650  -11.1020  -53.7310 C.ar   1 LIG       0.50700
      5 N1        -62.8887  -10.0000  -53.0080 N.ar   1 LIG      -0.71900
      6 N2        -62.4761  -11.5694  -54.7897 N.ar   1 LIG      -0.71900
      7 H1        -60.1431   -9.1142  -54.7824 H      1 LIG       0.11500
      8 H2        -61.5725   -8.4236  -52.8332 H      1 LIG       0.11400
      9 H3        -60.8415  -11.2051  -55.9906 H      1 LIG       0.11400
     10 H4        -64.0333  -11.6743  -53.4282 H      1 LIG       0.14100
@<TRIPOS>BOND
      1       1       2 ar
      2       1       3 ar
      3       2       5 ar
      4       3       6 ar
      5       4       5 ar
      6       4       6 ar
      7       1       7 1
      8       2       8 1
      9       3       9 1
     10       4      10 1
@<TRIPOS>ALT_TYPE
CGenFF_4.0_ALT_TYPE_SET
CGenFF_4.0 1 CG2R61 2 CG2R61 3 CG2R61 4 CG2R64 5 NG2R62 6 NG2R62 7 HGR61 8 HGR62 9 HGR62 10 HGR62
@<TRIPOS>MOLECULE
pyrimidine
 10 10 0 0 0
****
USER_CHARGES
INVALID_CHARGES
Pose:  10 Cluster:  10 Fr_nu: 487770 TotEn:   -12.77
@<TRIPOS>ATOM
      1 C1        -67.8223   -7.0330  -55.3309 C.ar   1 LIG      -0.13100
      2 C2        -67.9307   -5.7249  -55.7574 C.ar   1 LIG       0.28900
      3 C3        -66.5963   -7.6301  -55.5418 C.ar   1 LIG       0.28900
      4 C4        -65.7806   -5.7345  -56.4949 C.ar   1 LIG       0.50700
      5 N1        -66.9262   -5.0427  -56.3454 N.ar   1 LIG      -0.71900
      6 N2        -65.5496   -7.0081  -56.1232 N.ar   1 LIG      -0.71900
      7 H1        -68.6449   -7.5562  -54.8621 H      1 LIG       0.11500
      8 H2        -68.8562   -5.1731  -55.6343 H      1 LIG       0.11400
      9 H3        -66.4165   -8.6564  -55.2407 H      1 LIG       0.11400
     10 H4        -64.9571   -5.2112  -56.9653 H      1 LIG       0.14100
@<TRIPOS>BOND
      1       1       2 ar
      2       1       3 ar
      3       2       5 ar
      4       3       6 ar
      5       4       5 ar
      6       4       6 ar
      7       1       7 1
      8       2       8 1
      9       3       9 1
     10       4      10 1
@<TRIPOS>ALT_TYPE
CGenFF_4.0_ALT_TYPE_SET
CGenFF_4.0 1 CG2R61 2 CG2R61 3 CG2R61 4 CG2R64 5 NG2R62 6 NG2R62 7 HGR61 8 HGR62 9 HGR62 10 HGR62
@<TRIPOS>MOLECULE
pyrimidine
 10 10 0 0 0
****
USER_CHARGES
INVALID_CHARGES
Pose:  11 Cluster:  11 Fr_nu: 714369 TotEn:   -12.71
@<TRIPOS>ATOM
      1 C1        -60.7826  -10.0991  -54.4577 C.ar   1 LIG      -0.13100
      2 C2        -60.9959  -10.6599  -53.2149 C.ar   1 LIG       0.28900
      3 C3        -61.8735  -10.0876  -55.3026 C.ar   1 LIG       0.28900
      4 C4        -63.1650  -11.1020  -53.7310 C.ar   1 LIG       0.50700
      5 N1        -62.1787  -11.1726  -52.8169 N.ar   1 LIG      -0.71900
      6 N2        -63.0840  -10.5824  -54.9708 N.ar   1 LIG      -0.71900
      7 H1        -59.8228   -9.6952  -54.7506 H      1 LIG       0.11500
      8 H2        -60.1972  -10.7139  -52.4830 H      1 LIG       0.11400
      9 H3        -61.8020   -9.6681  -56.3003 H      1 LIG       0.11400
     10 H4        -64.1258  -11.5074  -53.4384 H      1 LIG       0.14100
@<TRIPOS>BOND
      1       1       2 ar
      2       1       3 ar
      3       2       5 ar
      4       3       6 ar
      5       4       5 ar
      6       4       6 ar
      7       1       7 1
      8       2       8 1
      9       3       9 1
     10       4      10 1
@<TRIPOS>ALT_TYPE
CGenFF_4.0_ALT_TYPE_SET
CGenFF_4.0 1 CG2R61 2 CG2R61 3 CG2R61 4 CG2R64 5 NG2R62 6 NG2R62 7 HGR61 8 HGR62 9 HGR62 10 HGR62
@<TRIPOS>MOLECULE
pyrimidine
 10 10 0 0 0
****
USER_CHARGES
INVALID_CHARGES
Pose:  12 Cluster:  12 Fr_nu:   3128 TotEn:   -12.70
@<TRIPOS>ATOM
      1 C1        -54.9325   -9.5012  -45.6061 C.ar   1 LIG      -0.13100
      2 C2        -56.1300   -9.6343  -46.2791 C.ar   1 LIG       0.28900
      3 C3        -55.0212   -9.0012  -44.3230 C.ar   1 LIG       0.28900
      4 C4        -57.2817   -8.8313  -44.4914 C.ar   1 LIG       0.50700
      5 N1        -57.3274   -9.3079  -45.7501 N.ar   1 LIG      -0.71900
      6 N2        -56.1835   -8.6546  -43.7322 N.ar   1 LIG      -0.71900
      7 H1        -53.9861   -9.7709  -46.0552 H      1 LIG       0.11500
      8 H2        -56.1601  -10.0186  -47.2929 H      1 LIG       0.11400
      9 H3        -54.1331   -8.8606  -43.7165 H      1 LIG       0.11400
     10 H4        -58.2291   -8.5601  -44.0420 H      1 LIG       0.14100
@<TRIPOS>BOND
      1       1       2 ar
      2       1       3 ar
      3       2       5 ar
      4       3       6 ar
      5       4       5 ar
      6       4       6 ar
      7       1       7 1
      8       2       8 1
      9       3       9 1
     10       4      10 1
@<TRIPOS>ALT_TYPE
CGenFF_4.0_ALT_TYPE_SET
CGenFF_4.0 1 CG2R61 2 CG2R61 3 CG2R61 4 CG2R64 5 NG2R62 6 NG2R62 7 HGR61 8 HGR62 9 HGR62 10 HGR62
@<TRIPOS>MOLECULE
pyrimidine
 10 10 0 0 0
****
USER_CHARGES
INVALID_CHARGES
Pose:  13 Cluster:  13 Fr_nu:  65671 TotEn:   -12.28
@<TRIPOS>ATOM
      1 C1        -66.2737  -21.4666  -53.0717 C.ar   1 LIG      -0.13100
      2 C2        -66.8585  -21.5411  -54.3196 C.ar   1 LIG       0.28900
      3 C3        -66.0523  -22.6748  -52.4431 C.ar   1 LIG       0.28900
      4 C4        -66.9371  -23.8099  -54.2026 C.ar   1 LIG       0.50700
      5 N1        -67.2044  -22.7002  -54.9172 N.ar   1 LIG      -0.71900
      6 N2        -66.3729  -23.8698  -52.9812 N.ar   1 LIG      -0.71900
      7 H1        -66.0066  -20.5226  -52.6161 H      1 LIG       0.11500
      8 H2        -67.0714  -20.6437  -54.8901 H      1 LIG       0.11400
      9 H3        -65.5979  -22.7167  -51.4591 H      1 LIG       0.11400
     10 H4        -67.2055  -24.7552  -54.6581 H      1 LIG       0.14100
@<TRIPOS>BOND
      1       1       2 ar
      2       1       3 ar
      3       2       5 ar
      4       3       6 ar
      5       4       5 ar
      6       4       6 ar
      7       1       7 1
      8       2       8 1
      9       3       9 1
     10       4      10 1
@<TRIPOS>ALT_TYPE
CGenFF_4.0_ALT_TYPE_SET
CGenFF_4.0 1 CG2R61 2 CG2R61 3 CG2R61 4 CG2R64 5 NG2R62 6 NG2R62 7 HGR61 8 HGR62 9 HGR62 10 HGR62
@<TRIPOS>MOLECULE
pyrimidine
 10 10 0 0 0
****
USER_CHARGES
INVALID_CHARGES
Pose:  14 Cluster:  14 Fr_nu: 2092687 TotEn:   -12.02
@<TRIPOS>ATOM
      1 C1        -52.6734  -11.8919  -44.2194 C.ar   1 LIG      -0.13100
      2 C2        -51.6856  -10.9312  -44.1431 C.ar   1 LIG       0.28900
      3 C3        -52.5230  -12.8244  -45.2253 C.ar   1 LIG       0.28900
      4 C4        -50.5942  -11.8407  -45.9176 C.ar   1 LIG       0.50700
      5 N1        -50.6280  -10.8756  -44.9790 N.ar   1 LIG      -0.71900
      6 N2        -51.4920  -12.8286  -46.0956 N.ar   1 LIG      -0.71900
      7 H1        -53.5111  -11.9125  -43.5353 H      1 LIG       0.11500
      8 H2        -51.7186  -10.1564  -43.3849 H      1 LIG       0.11400
      9 H3        -53.2497  -13.6175  -45.3640 H      1 LIG       0.11400
     10 H4        -49.7560  -11.8196  -46.6033 H      1 LIG       0.14100
@<TRIPOS>BOND
      1       1       2 ar
      2       1       3 ar
      3       2       5 ar
      4       3       6 ar
      5       4       5 ar
      6       4       6 ar
      7       1       7 1
      8       2       8 1
      9       3       9 1
     10       4      10 1
@<TRIPOS>ALT_TYPE
CGenFF_4.0_ALT_TYPE_SET
CGenFF_4.0 1 CG2R61 2 CG2R61 3 CG2R61 4 CG2R64 5 NG2R62 6 NG2R62 7 HGR61 8 HGR62 9 HGR62 10 HGR62
@<TRIPOS>MOLECULE
pyrimidine
 10 10 0 0 0
****
USER_CHARGES
INVALID_CHARGES
Pose:  15 Cluster:  15 Fr_nu: 2763939 TotEn:   -11.80
@<TRIPOS>ATOM
      1 C1        -51.3597  -16.4412  -27.0549 C.ar   1 LIG      -0.13100
      2 C2        -50.1401  -15.7955  -27.0471 C.ar   1 LIG       0.28900
      3 C3        -52.4626  -15.6365  -26.8541 C.ar   1 LIG       0.28900
      4 C4        -51.1467  -13.7918  -26.6742 C.ar   1 LIG       0.50700
      5 N1        -49.9964  -14.4672  -26.8590 N.ar   1 LIG      -0.71900
      6 N2        -52.3924  -14.3033  -26.6597 N.ar   1 LIG      -0.71900
      7 H1        -51.4456  -17.5086  -27.2081 H      1 LIG       0.11500
      8 H2        -49.2171  -16.3452  -27.1964 H      1 LIG       0.11400
      9 H3        -53.4634  -16.0544  -26.8430 H      1 LIG       0.11400
     10 H4        -51.0609  -12.7232  -26.5197 H      1 LIG       0.14100
@<TRIPOS>BOND
      1       1       2 ar
      2       1       3 ar
      3       2       5 ar
      4       3       6 ar
      5       4       5 ar
      6       4       6 ar
      7       1       7 1
      8       2       8 1
      9       3       9 1
     10       4      10 1
@<TRIPOS>ALT_TYPE
CGenFF_4.0_ALT_TYPE_SET
CGenFF_4.0 1 CG2R61 2 CG2R61 3 CG2R61 4 CG2R64 5 NG2R62 6 NG2R62 7 HGR61 8 HGR62 9 HGR62 10 HGR62
@<TRIPOS>MOLECULE
pyrimidine
 10 10 0 0 0
****
USER_CHARGES
INVALID_CHARGES
Pose:  16 Cluster:  16 Fr_nu:   6687 TotEn:   -11.80
@<TRIPOS>ATOM
      1 C1        -51.4047  -13.5971  -45.3222 C.ar   1 LIG      -0.13100
      2 C2        -50.3310  -13.0944  -44.6159 C.ar   1 LIG       0.28900
      3 C3        -52.5599  -12.8444  -45.2683 C.ar   1 LIG       0.28900
      4 C4        -51.5537  -11.3037  -43.9338 C.ar   1 LIG       0.50700
      5 N1        -50.3707  -11.9464  -43.9082 N.ar   1 LIG      -0.71900
      6 N2        -52.6702  -11.6885  -44.5811 N.ar   1 LIG      -0.71900
      7 H1        -51.3447  -14.5211  -45.8815 H      1 LIG       0.11500
      8 H2        -49.3806  -13.6169  -44.5991 H      1 LIG       0.11400
      9 H3        -53.4561  -13.1597  -45.7914 H      1 LIG       0.11400
     10 H4        -51.6144  -10.3791  -43.3729 H      1 LIG       0.14100
@<TRIPOS>BOND
      1       1       2 ar
      2       1       3 ar
      3       2       5 ar
      4       3       6 ar
      5       4       5 ar
      6       4       6 ar
      7       1       7 1
      8       2       8 1
      9       3       9 1
     10       4      10 1
@<TRIPOS>ALT_TYPE
CGenFF_4.0_ALT_TYPE_SET
CGenFF_4.0 1 CG2R61 2 CG2R61 3 CG2R61 4 CG2R64 5 NG2R62 6 NG2R62 7 HGR61 8 HGR62 9 HGR62 10 HGR62
@<TRIPOS>MOLECULE
pyrimidine
 10 10 0 0 0
****
USER_CHARGES
INVALID_CHARGES
Pose:  17 Cluster:  17 Fr_nu: 2877134 TotEn:   -11.67
@<TRIPOS>ATOM
      1 C1        -46.0131  -10.9815  -45.8174 C.ar   1 LIG      -0.13100
      2 C2        -47.0109  -11.7767  -45.2916 C.ar   1 LIG       0.28900
      3 C3        -45.0207  -10.6069  -44.9348 C.ar   1 LIG       0.28900
      4 C4        -46.0227  -11.7499  -43.2447 C.ar   1 LIG       0.50700
      5 N1        -47.0471  -12.1812  -44.0050 N.ar   1 LIG      -0.71900
      6 N2        -44.9940  -10.9741  -43.6369 N.ar   1 LIG      -0.71900
      7 H1        -46.0092  -10.6718  -46.8539 H      1 LIG       0.11500
      8 H2        -47.8334  -12.1207  -45.9091 H      1 LIG       0.11400
      9 H3        -44.1950   -9.9815  -45.2565 H      1 LIG       0.11400
     10 H4        -46.0269  -12.0590  -42.2066 H      1 LIG       0.14100
@<TRIPOS>BOND
      1       1       2 ar
      2       1       3 ar
      3       2       5 ar
      4       3       6 ar
      5       4       5 ar
      6       4       6 ar
      7       1       7 1
      8       2       8 1
      9       3       9 1
     10       4      10 1
@<TRIPOS>ALT_TYPE
CGenFF_4.0_ALT_TYPE_SET
CGenFF_4.0 1 CG2R61 2 CG2R61 3 CG2R61 4 CG2R64 5 NG2R62 6 NG2R62 7 HGR61 8 HGR62 9 HGR62 10 HGR62
@<TRIPOS>MOLECULE
pyrimidine
 10 10 0 0 0
****
USER_CHARGES
INVALID_CHARGES
Pose:  18 Cluster:  18 Fr_nu:  28318 TotEn:   -11.54
@<TRIPOS>ATOM
      1 C1        -52.4966  -11.8830  -44.3762 C.ar   1 LIG      -0.13100
      2 C2        -51.2444  -11.9484  -43.7998 C.ar   1 LIG       0.28900
      3 C3        -52.5188  -11.5870  -45.7237 C.ar   1 LIG       0.28900
      4 C4        -50.2500  -11.4621  -45.7852 C.ar   1 LIG       0.50700
      5 N1        -50.0958  -11.7427  -44.4772 N.ar   1 LIG      -0.71900
      6 N2        -51.4107  -11.3697  -46.4620 N.ar   1 LIG      -0.71900
      7 H1        -53.4017  -12.0525  -43.8085 H      1 LIG       0.11500
      8 H2        -51.1268  -12.1748  -42.7456 H      1 LIG       0.11400
      9 H3        -53.4568  -11.5136  -46.2633 H      1 LIG       0.11400
     10 H4        -49.3439  -11.2912  -46.3535 H      1 LIG       0.14100
@<TRIPOS>BOND
      1       1       2 ar
      2       1       3 ar
      3       2       5 ar
      4       3       6 ar
      5       4       5 ar
      6       4       6 ar
      7       1       7 1
      8       2       8 1
      9       3       9 1
     10       4      10 1
@<TRIPOS>ALT_TYPE
CGenFF_4.0_ALT_TYPE_SET
CGenFF_4.0 1 CG2R61 2 CG2R61 3 CG2R61 4 CG2R64 5 NG2R62 6 NG2R62 7 HGR61 8 HGR62 9 HGR62 10 HGR62
@<TRIPOS>MOLECULE
pyrimidine
 10 10 0 0 0
****
USER_CHARGES
INVALID_CHARGES
Pose:  19 Cluster:  19 Fr_nu: 684079 TotEn:   -11.38
@<TRIPOS>ATOM
      1 C1        -61.7678    3.6550  -41.5313 C.ar   1 LIG      -0.13100
      2 C2        -61.1156    3.2626  -40.3802 C.ar   1 LIG       0.28900
      3 C3        -61.0140    4.3891  -42.4240 C.ar   1 LIG       0.28900
      4 C4        -59.1992    4.2790  -41.0596 C.ar   1 LIG       0.50700
      5 N1        -59.8270    3.5582  -40.1111 N.ar   1 LIG      -0.71900
      6 N2        -59.7223    4.7206  -42.2195 N.ar   1 LIG      -0.71900
      7 H1        -62.8027    3.4038  -41.7213 H      1 LIG       0.11500
      8 H2        -61.6268    2.6822  -39.6198 H      1 LIG       0.11400
      9 H3        -61.4410    4.7424  -43.3563 H      1 LIG       0.11400
     10 H4        -58.1634    4.5316  -40.8691 H      1 LIG       0.14100
@<TRIPOS>BOND
      1       1       2 ar
      2       1       3 ar
      3       2       5 ar
      4       3       6 ar
      5       4       5 ar
      6       4       6 ar
      7       1       7 1
      8       2       8 1
      9       3       9 1
     10       4      10 1
@<TRIPOS>ALT_TYPE
CGenFF_4.0_ALT_TYPE_SET
CGenFF_4.0 1 CG2R61 2 CG2R61 3 CG2R61 4 CG2R64 5 NG2R62 6 NG2R62 7 HGR61 8 HGR62 9 HGR62 10 HGR62
@<TRIPOS>MOLECULE
pyrimidine
 10 10 0 0 0
****
USER_CHARGES
INVALID_CHARGES
Pose:  20 Cluster:  20 Fr_nu:  13446 TotEn:   -11.38
@<TRIPOS>ATOM
      1 C1        -65.3686   -1.7962  -24.9697 C.ar   1 LIG      -0.13100
      2 C2        -66.4938   -1.0215  -25.1651 C.ar   1 LIG       0.28900
      3 C3        -64.2925   -1.5015  -25.7816 C.ar   1 LIG       0.28900
      4 C4        -65.4581    0.1573  -26.8097 C.ar   1 LIG       0.50700
      5 N1        -66.5735   -0.0328  -26.0796 N.ar   1 LIG      -0.71900
      6 N2        -64.3025   -0.5280  -26.7157 N.ar   1 LIG      -0.71900
      7 H1        -65.3325   -2.5833  -24.2285 H      1 LIG       0.11500
      8 H2        -67.3893   -1.1796  -24.5739 H      1 LIG       0.11400
      9 H3        -63.3646   -2.0573  -25.7016 H      1 LIG       0.11400
     10 H4        -65.4943    0.9446  -27.5527 H      1 LIG       0.14100
@<TRIPOS>BOND
      1       1       2 ar
      2       1       3 ar
      3       2       5 ar
      4       3       6 ar
      5       4       5 ar
      6       4       6 ar
      7       1       7 1
      8       2       8 1
      9       3       9 1
     10       4      10 1
@<TRIPOS>ALT_TYPE
CGenFF_4.0_ALT_TYPE_SET
CGenFF_4.0 1 CG2R61 2 CG2R61 3 CG2R61 4 CG2R64 5 NG2R62 6 NG2R62 7 HGR61 8 HGR62 9 HGR62 10 HGR62
@<TRIPOS>MOLECULE
pyrimidine
 10 10 0 0 0
****
USER_CHARGES
INVALID_CHARGES
Pose:  21 Cluster:  21 Fr_nu: 266939 TotEn:   -11.27
@<TRIPOS>ATOM
      1 C1        -60.2615    4.2289  -41.7312 C.ar   1 LIG      -0.13100
      2 C2        -60.2101    3.4977  -40.5619 C.ar   1 LIG       0.28900
      3 C3        -59.2614    5.1655  -41.8942 C.ar   1 LIG       0.28900
      4 C4        -58.3403    4.6040  -39.8933 C.ar   1 LIG       0.50700
      5 N1        -59.2600    3.6598  -39.6178 N.ar   1 LIG      -0.71900
      6 N2        -58.2814    5.3805  -40.9921 N.ar   1 LIG      -0.71900
      7 H1        -61.0356    4.0779  -42.4716 H      1 LIG       0.11500
      8 H2        -60.9540    2.7386  -40.3457 H      1 LIG       0.11400
      9 H3        -59.2195    5.7882  -42.7812 H      1 LIG       0.11400
     10 H4        -57.5658    4.7562  -39.1516 H      1 LIG       0.14100
@<TRIPOS>BOND
      1       1       2 ar
      2       1       3 ar
      3       2       5 ar
      4       3       6 ar
      5       4       5 ar
      6       4       6 ar
      7       1       7 1
      8       2       8 1
      9       3       9 1
     10       4      10 1
@<TRIPOS>ALT_TYPE
CGenFF_4.0_ALT_TYPE_SET
CGenFF_4.0 1 CG2R61 2 CG2R61 3 CG2R61 4 CG2R64 5 NG2R62 6 NG2R62 7 HGR61 8 HGR62 9 HGR62 10 HGR62
@<TRIPOS>MOLECULE
pyrimidine
 10 10 0 0 0
****
USER_CHARGES
INVALID_CHARGES
Pose:  22 Cluster:  22 Fr_nu: 714343 TotEn:   -11.16
@<TRIPOS>ATOM
      1 C1        -63.5208   -9.9265  -54.4097 C.ar   1 LIG      -0.13100
      2 C2        -62.4043   -9.2240  -54.8153 C.ar   1 LIG       0.28900
      3 C3        -63.2726  -11.1020  -53.7310 C.ar   1 LIG       0.28900
      4 C4        -61.0281  -10.7906  -53.9104 C.ar   1 LIG       0.50700
      5 N1        -61.1386   -9.6284  -54.5816 N.ar   1 LIG      -0.71900
      6 N2        -62.0343  -11.5659  -53.4631 N.ar   1 LIG      -0.71900
      7 H1        -64.5251   -9.5785  -54.6109 H      1 LIG       0.11500
      8 H2        -62.4999   -8.2885  -55.3557 H      1 LIG       0.11400
      9 H3        -64.0873  -11.7225  -53.3736 H      1 LIG       0.11400
     10 H4        -60.0226  -11.1399  -53.7098 H      1 LIG       0.14100
@<TRIPOS>BOND
      1       1       2 ar
      2       1       3 ar
      3       2       5 ar
      4       3       6 ar
      5       4       5 ar
      6       4       6 ar
      7       1       7 1
      8       2       8 1
      9       3       9 1
     10       4      10 1
@<TRIPOS>ALT_TYPE
CGenFF_4.0_ALT_TYPE_SET
CGenFF_4.0 1 CG2R61 2 CG2R61 3 CG2R61 4 CG2R64 5 NG2R62 6 NG2R62 7 HGR61 8 HGR62 9 HGR62 10 HGR62
@<TRIPOS>MOLECULE
pyrimidine
 10 10 0 0 0
****
USER_CHARGES
INVALID_CHARGES
Pose:  23 Cluster:  23 Fr_nu:  30701 TotEn:   -10.86
@<TRIPOS>ATOM
      1 C1        -80.0779  -11.1787  -41.1182 C.ar   1 LIG      -0.13100
      2 C2        -78.9241  -10.9121  -41.8269 C.ar   1 LIG       0.28900
      3 C3        -80.7082  -12.3663  -41.4287 C.ar   1 LIG       0.28900
      4 C4        -79.1218  -12.8612  -42.9796 C.ar   1 LIG       0.50700
      5 N1        -78.4157  -11.7342  -42.7681 N.ar   1 LIG      -0.71900
      6 N2        -80.2564  -13.2344  -42.3575 N.ar   1 LIG      -0.71900
      7 H1        -80.4632  -10.5009  -40.3684 H      1 LIG       0.11500
      8 H2        -78.3599  -10.0024  -41.6520 H      1 LIG       0.11400
      9 H3        -81.6221  -12.6612  -40.9245 H      1 LIG       0.11400
     10 H4        -78.7369  -13.5395  -43.7312 H      1 LIG       0.14100
@<TRIPOS>BOND
      1       1       2 ar
      2       1       3 ar
      3       2       5 ar
      4       3       6 ar
      5       4       5 ar
      6       4       6 ar
      7       1       7 1
      8       2       8 1
      9       3       9 1
     10       4      10 1
@<TRIPOS>ALT_TYPE
CGenFF_4.0_ALT_TYPE_SET
CGenFF_4.0 1 CG2R61 2 CG2R61 3 CG2R61 4 CG2R64 5 NG2R62 6 NG2R62 7 HGR61 8 HGR62 9 HGR62 10 HGR62
@<TRIPOS>MOLECULE
pyrimidine
 10 10 0 0 0
****
USER_CHARGES
INVALID_CHARGES
Pose:  24 Cluster:  24 Fr_nu: 1258782 TotEn:   -10.85
@<TRIPOS>ATOM
      1 C1        -81.4191  -12.0603  -42.5980 C.ar   1 LIG      -0.13100
      2 C2        -81.1416  -12.4422  -43.8948 C.ar   1 LIG       0.28900
      3 C3        -80.8520  -12.8408  -41.6115 C.ar   1 LIG       0.28900
      4 C4        -79.8761  -14.1835  -43.1645 C.ar   1 LIG       0.50700
      5 N1        -80.3712  -13.5023  -44.2154 N.ar   1 LIG      -0.71900
      6 N2        -80.0725  -13.9137  -41.8598 N.ar   1 LIG      -0.71900
      7 H1        -82.0408  -11.2050  -42.3697 H      1 LIG       0.11500
      8 H2        -81.5436  -11.8895  -44.7370 H      1 LIG       0.11400
      9 H3        -81.0142  -12.6188  -40.5623 H      1 LIG       0.11400
     10 H4        -79.2545  -15.0406  -43.3929 H      1 LIG       0.14100
@<TRIPOS>BOND
      1       1       2 ar
      2       1       3 ar
      3       2       5 ar
      4       3       6 ar
      5       4       5 ar
      6       4       6 ar
      7       1       7 1
      8       2       8 1
      9       3       9 1
     10       4      10 1
@<TRIPOS>ALT_TYPE
CGenFF_4.0_ALT_TYPE_SET
CGenFF_4.0 1 CG2R61 2 CG2R61 3 CG2R61 4 CG2R64 5 NG2R62 6 NG2R62 7 HGR61 8 HGR62 9 HGR62 10 HGR62
@<TRIPOS>MOLECULE
pyrimidine
 10 10 0 0 0
****
USER_CHARGES
INVALID_CHARGES
Pose:  25 Cluster:  25 Fr_nu: 1053627 TotEn:   -10.77
@<TRIPOS>ATOM
      1 C1        -53.1238   -9.7997  -44.7189 C.ar   1 LIG      -0.13100
      2 C2        -51.9929  -10.4592  -44.2822 C.ar   1 LIG       0.28900
      3 C3        -53.6003  -10.1859  -45.9549 C.ar   1 LIG       0.28900
      4 C4        -51.9289  -11.7101  -46.1791 C.ar   1 LIG       0.50700
      5 N1        -51.3674  -11.4231  -44.9892 N.ar   1 LIG      -0.71900
      6 N2        -53.0255  -11.1411  -46.7150 N.ar   1 LIG      -0.71900
      7 H1        -53.6051   -9.0299  -44.1307 H      1 LIG       0.11500
      8 H2        -51.5453  -10.2234  -43.3228 H      1 LIG       0.11400
      9 H3        -54.4838   -9.7236  -46.3816 H      1 LIG       0.11400
     10 H4        -51.4464  -12.4800  -46.7687 H      1 LIG       0.14100
@<TRIPOS>BOND
      1       1       2 ar
      2       1       3 ar
      3       2       5 ar
      4       3       6 ar
      5       4       5 ar
      6       4       6 ar
      7       1       7 1
      8       2       8 1
      9       3       9 1
     10       4      10 1
@<TRIPOS>ALT_TYPE
CGenFF_4.0_ALT_TYPE_SET
CGenFF_4.0 1 CG2R61 2 CG2R61 3 CG2R61 4 CG2R64 5 NG2R62 6 NG2R62 7 HGR61 8 HGR62 9 HGR62 10 HGR62
@<TRIPOS>MOLECULE
pyrimidine
 10 10 0 0 0
****
USER_CHARGES
INVALID_CHARGES
Pose:  26 Cluster:  26 Fr_nu: 1271583 TotEn:   -10.71
@<TRIPOS>ATOM
      1 C1        -63.7087   -9.5118  -61.7693 C.ar   1 LIG      -0.13100
      2 C2        -64.8403   -9.8181  -61.0411 C.ar   1 LIG       0.28900
      3 C3        -62.6547   -8.9937  -61.0450 C.ar   1 LIG       0.28900
      4 C4        -63.8500   -9.1250  -59.1160 C.ar   1 LIG       0.50700
      5 N1        -64.9457   -9.6368  -59.7083 N.ar   1 LIG      -0.71900
      6 N2        -62.6910   -8.7861  -59.7123 N.ar   1 LIG      -0.71900
      7 H1        -63.6519   -9.6675  -62.8382 H      1 LIG       0.11500
      8 H2        -65.7197  -10.2300  -61.5240 H      1 LIG       0.11400
      9 H3        -61.7239   -8.7222  -61.5310 H      1 LIG       0.11400
     10 H4        -63.9071   -8.9679  -58.0458 H      1 LIG       0.14100
@<TRIPOS>BOND
      1       1       2 ar
      2       1       3 ar
      3       2       5 ar
      4       3       6 ar
      5       4       5 ar
      6       4       6 ar
      7       1       7 1
      8       2       8 1
      9       3       9 1
     10       4      10 1
@<TRIPOS>ALT_TYPE
CGenFF_4.0_ALT_TYPE_SET
CGenFF_4.0 1 CG2R61 2 CG2R61 3 CG2R61 4 CG2R64 5 NG2R62 6 NG2R62 7 HGR61 8 HGR62 9 HGR62 10 HGR62
@<TRIPOS>MOLECULE
pyrimidine
 10 10 0 0 0
****
USER_CHARGES
INVALID_CHARGES
Pose:  27 Cluster:  27 Fr_nu:  71706 TotEn:   -10.67
@<TRIPOS>ATOM
      1 C1        -66.1111  -20.9561  -52.8048 C.ar   1 LIG      -0.13100
      2 C2        -66.6414  -21.2225  -54.0507 C.ar   1 LIG       0.28900
      3 C3        -65.1536  -21.8450  -52.3610 C.ar   1 LIG       0.28900
      4 C4        -65.3303  -23.0664  -54.2699 C.ar   1 LIG       0.50700
      5 N1        -66.2727  -22.2726  -54.8133 N.ar   1 LIG      -0.71900
      6 N2        -64.7379  -22.9149  -53.0700 N.ar   1 LIG      -0.71900
      7 H1        -66.4257  -20.1060  -52.2144 H      1 LIG       0.11500
      8 H2        -67.4004  -20.5794  -54.4829 H      1 LIG       0.11400
      9 H3        -64.6802  -21.7180  -51.3934 H      1 LIG       0.11400
     10 H4        -65.0159  -23.9183  -54.8604 H      1 LIG       0.14100
@<TRIPOS>BOND
      1       1       2 ar
      2       1       3 ar
      3       2       5 ar
      4       3       6 ar
      5       4       5 ar
      6       4       6 ar
      7       1       7 1
      8       2       8 1
      9       3       9 1
     10       4      10 1
@<TRIPOS>ALT_TYPE
CGenFF_4.0_ALT_TYPE_SET
CGenFF_4.0 1 CG2R61 2 CG2R61 3 CG2R61 4 CG2R64 5 NG2R62 6 NG2R62 7 HGR61 8 HGR62 9 HGR62 10 HGR62
@<TRIPOS>MOLECULE
pyrimidine
 10 10 0 0 0
****
USER_CHARGES
INVALID_CHARGES
Pose:  28 Cluster:  28 Fr_nu:  24186 TotEn:   -10.47
@<TRIPOS>ATOM
      1 C1        -52.7221   -9.7838  -44.9781 C.ar   1 LIG      -0.13100
      2 C2        -53.4558  -10.9414  -45.1396 C.ar   1 LIG       0.28900
      3 C3        -51.3663   -9.9577  -44.7895 C.ar   1 LIG       0.28900
      4 C4        -51.5854  -12.2159  -44.9289 C.ar   1 LIG       0.50700
      5 N1        -52.9178  -12.1785  -45.1205 N.ar   1 LIG      -0.71900
      6 N2        -50.7622  -11.1637  -44.7591 N.ar   1 LIG      -0.71900
      7 H1        -53.1800   -8.8039  -44.9978 H      1 LIG       0.11500
      8 H2        -54.5288  -10.9047  -45.2934 H      1 LIG       0.11400
      9 H3        -50.7083   -9.1063  -44.6528 H      1 LIG       0.11400
     10 H4        -51.1268  -13.1969  -44.9080 H      1 LIG       0.14100
@<TRIPOS>BOND
      1       1       2 ar
      2       1       3 ar
      3       2       5 ar
      4       3       6 ar
      5       4       5 ar
      6       4       6 ar
      7       1       7 1
      8       2       8 1
      9       3       9 1
     10       4      10 1
@<TRIPOS>ALT_TYPE
CGenFF_4.0_ALT_TYPE_SET
CGenFF_4.0 1 CG2R61 2 CG2R61 3 CG2R61 4 CG2R64 5 NG2R62 6 NG2R62 7 HGR61 8 HGR62 9 HGR62 10 HGR62
@<TRIPOS>MOLECULE
pyrimidine
 10 10 0 0 0
****
USER_CHARGES
INVALID_CHARGES
Pose:  29 Cluster:  29 Fr_nu: 989187 TotEn:   -10.01
@<TRIPOS>ATOM
      1 C1        -71.2663   -7.4569  -55.7544 C.ar   1 LIG      -0.13100
      2 C2        -72.2011   -6.5295  -56.1673 C.ar   1 LIG       0.28900
      3 C3        -71.7566   -8.7171  -55.4795 C.ar   1 LIG       0.28900
      4 C4        -73.8694   -8.0650  -56.0066 C.ar   1 LIG       0.50700
      5 N1        -73.5156   -6.8004  -56.3048 N.ar   1 LIG      -0.71900
      6 N2        -73.0571   -9.0572  -55.5951 N.ar   1 LIG      -0.71900
      7 H1        -70.2175   -7.2120  -55.6527 H      1 LIG       0.11500
      8 H2        -71.9098   -5.5123  -56.4059 H      1 LIG       0.11400
      9 H3        -71.0974   -9.5121  -55.1480 H      1 LIG       0.11400
     10 H4        -74.9196   -8.3102  -56.1073 H      1 LIG       0.14100
@<TRIPOS>BOND
      1       1       2 ar
      2       1       3 ar
      3       2       5 ar
      4       3       6 ar
      5       4       5 ar
      6       4       6 ar
      7       1       7 1
      8       2       8 1
      9       3       9 1
     10       4      10 1
@<TRIPOS>ALT_TYPE
CGenFF_4.0_ALT_TYPE_SET
CGenFF_4.0 1 CG2R61 2 CG2R61 3 CG2R61 4 CG2R64 5 NG2R62 6 NG2R62 7 HGR61 8 HGR62 9 HGR62 10 HGR62
@<TRIPOS>MOLECULE
pyrimidine
 10 10 0 0 0
****
USER_CHARGES
INVALID_CHARGES
Pose:  30 Cluster:  30 Fr_nu:  43912 TotEn:    -9.95
@<TRIPOS>ATOM
      1 C1        -80.7149  -11.8581  -41.3943 C.ar   1 LIG      -0.13100
      2 C2        -81.7726  -11.6624  -42.2589 C.ar   1 LIG       0.28900
      3 C3        -79.8773  -12.9099  -41.7041 C.ar   1 LIG       0.28900
      4 C4        -81.1163  -13.4218  -43.5398 C.ar   1 LIG       0.50700
      5 N1        -82.0041  -12.4281  -43.3453 N.ar   1 LIG      -0.71900
      6 N2        -80.0489  -13.7153  -42.7729 N.ar   1 LIG      -0.71900
      7 H1        -80.5533  -11.2282  -40.5298 H      1 LIG       0.11500
      8 H2        -82.4844  -10.8603  -42.0967 H      1 LIG       0.11400
      9 H3        -79.0193  -13.1416  -41.0824 H      1 LIG       0.11400
     10 H4        -81.2787  -14.0534  -44.4047 H      1 LIG       0.14100
@<TRIPOS>BOND
      1       1       2 ar
      2       1       3 ar
      3       2       5 ar
      4       3       6 ar
      5       4       5 ar
      6       4       6 ar
      7       1       7 1
      8       2       8 1
      9       3       9 1
     10       4      10 1
@<TRIPOS>ALT_TYPE
CGenFF_4.0_ALT_TYPE_SET
CGenFF_4.0 1 CG2R61 2 CG2R61 3 CG2R61 4 CG2R64 5 NG2R62 6 NG2R62 7 HGR61 8 HGR62 9 HGR62 10 HGR62
@<TRIPOS>MOLECULE
pyrimidine
 10 10 0 0 0
****
USER_CHARGES
INVALID_CHARGES
Pose:  31 Cluster:  31 Fr_nu: 1473681 TotEn:    -9.91
@<TRIPOS>ATOM
      1 C1        -62.4666  -21.3707  -24.6495 C.ar   1 LIG      -0.13100
      2 C2        -61.6442  -22.4745  -24.7493 C.ar   1 LIG       0.28900
      3 C3        -61.8318  -20.1466  -24.7017 C.ar   1 LIG       0.28900
      4 C4        -59.8050  -21.1506  -24.9272 C.ar   1 LIG       0.50700
      5 N1        -60.3044  -22.4006  -24.8895 N.ar   1 LIG      -0.71900
      6 N2        -60.4979  -19.9991  -24.8402 N.ar   1 LIG      -0.71900
      7 H1        -63.5388  -21.4594  -24.5375 H      1 LIG       0.11500
      8 H2        -62.0525  -23.4788  -24.7181 H      1 LIG       0.11400
      9 H3        -62.3953  -19.2226  -24.6306 H      1 LIG       0.11400
     10 H4        -58.7312  -21.0616  -25.0383 H      1 LIG       0.14100
@<TRIPOS>BOND
      1       1       2 ar
      2       1       3 ar
      3       2       5 ar
      4       3       6 ar
      5       4       5 ar
      6       4       6 ar
      7       1       7 1
      8       2       8 1
      9       3       9 1
     10       4      10 1
@<TRIPOS>ALT_TYPE
CGenFF_4.0_ALT_TYPE_SET
CGenFF_4.0 1 CG2R61 2 CG2R61 3 CG2R61 4 CG2R64 5 NG2R62 6 NG2R62 7 HGR61 8 HGR62 9 HGR62 10 HGR62
@<TRIPOS>MOLECULE
pyrimidine
 10 10 0 0 0
****
USER_CHARGES
INVALID_CHARGES
Pose:  32 Cluster:  32 Fr_nu: 1017967 TotEn:    -9.91
@<TRIPOS>ATOM
      1 C1        -60.6676    5.1501  -40.1985 C.ar   1 LIG      -0.13100
      2 C2        -59.9956    6.2068  -39.6186 C.ar   1 LIG       0.28900
      3 C3        -60.0189    3.9330  -40.1532 C.ar   1 LIG       0.28900
      4 C4        -58.2553    4.8569  -39.0563 C.ar   1 LIG       0.50700
      5 N1        -58.7836    6.0954  -39.0365 N.ar   1 LIG      -0.71900
      6 N2        -58.8076    3.7497  -39.5881 N.ar   1 LIG      -0.71900
      7 H1        -61.6394    5.2682  -40.6587 H      1 LIG       0.11500
      8 H2        -60.4264    7.2021  -39.6060 H      1 LIG       0.11400
      9 H3        -60.4686    3.0448  -40.5836 H      1 LIG       0.11400
     10 H4        -57.2818    4.7387  -38.5965 H      1 LIG       0.14100
@<TRIPOS>BOND
      1       1       2 ar
      2       1       3 ar
      3       2       5 ar
      4       3       6 ar
      5       4       5 ar
      6       4       6 ar
      7       1       7 1
      8       2       8 1
      9       3       9 1
     10       4      10 1
@<TRIPOS>ALT_TYPE
CGenFF_4.0_ALT_TYPE_SET
CGenFF_4.0 1 CG2R61 2 CG2R61 3 CG2R61 4 CG2R64 5 NG2R62 6 NG2R62 7 HGR61 8 HGR62 9 HGR62 10 HGR62
@<TRIPOS>MOLECULE
pyrimidine
 10 10 0 0 0
****
USER_CHARGES
INVALID_CHARGES
Pose:  33 Cluster:  33 Fr_nu:  96573 TotEn:    -9.71
@<TRIPOS>ATOM
      1 C1        -60.1681    5.8182  -40.0051 C.ar   1 LIG      -0.13100
      2 C2        -61.2736    5.8208  -40.8312 C.ar   1 LIG       0.28900
      3 C3        -59.5290    4.6032  -39.8668 C.ar   1 LIG       0.28900
      4 C4        -61.0197    3.6033  -41.2616 C.ar   1 LIG       0.50700
      5 N1        -61.7288    4.7275  -41.4776 N.ar   1 LIG      -0.71900
      6 N2        -59.9291    3.4713  -40.4825 N.ar   1 LIG      -0.71900
      7 H1        -59.8251    6.7105  -39.4988 H      1 LIG       0.11500
      8 H2        -61.8408    6.7296  -41.0010 H      1 LIG       0.11400
      9 H3        -58.6514    4.5029  -39.2375 H      1 LIG       0.11400
     10 H4        -61.3636    2.7095  -41.7675 H      1 LIG       0.14100
@<TRIPOS>BOND
      1       1       2 ar
      2       1       3 ar
      3       2       5 ar
      4       3       6 ar
      5       4       5 ar
      6       4       6 ar
      7       1       7 1
      8       2       8 1
      9       3       9 1
     10       4      10 1
@<TRIPOS>ALT_TYPE
CGenFF_4.0_ALT_TYPE_SET
CGenFF_4.0 1 CG2R61 2 CG2R61 3 CG2R61 4 CG2R64 5 NG2R62 6 NG2R62 7 HGR61 8 HGR62 9 HGR62 10 HGR62
@<TRIPOS>MOLECULE
pyrimidine
 10 10 0 0 0
****
USER_CHARGES
INVALID_CHARGES
Pose:  34 Cluster:  34 Fr_nu: 2736958 TotEn:    -9.66
@<TRIPOS>ATOM
      1 C1        -64.2983   -9.8143  -54.7749 C.ar   1 LIG      -0.13100
      2 C2        -63.5194   -9.3412  -55.8112 C.ar   1 LIG       0.28900
      3 C3        -63.6689  -10.6760  -53.9001 C.ar   1 LIG       0.28900
      4 C4        -61.7255  -10.5239  -55.0694 C.ar   1 LIG       0.50700
      5 N1        -62.2247   -9.6765  -55.9892 N.ar   1 LIG      -0.71900
      6 N2        -62.3790  -11.0537  -54.0177 N.ar   1 LIG      -0.71900
      7 H1        -65.3349   -9.5286  -54.6563 H      1 LIG       0.11500
      8 H2        -63.9274   -8.6589  -56.5490 H      1 LIG       0.11400
      9 H3        -64.2006  -11.0999  -53.0551 H      1 LIG       0.11400
     10 H4        -60.6880  -10.8110  -55.1885 H      1 LIG       0.14100
@<TRIPOS>BOND
      1       1       2 ar
      2       1       3 ar
      3       2       5 ar
      4       3       6 ar
      5       4       5 ar
      6       4       6 ar
      7       1       7 1
      8       2       8 1
      9       3       9 1
     10       4      10 1
@<TRIPOS>ALT_TYPE
CGenFF_4.0_ALT_TYPE_SET
CGenFF_4.0 1 CG2R61 2 CG2R61 3 CG2R61 4 CG2R64 5 NG2R62 6 NG2R62 7 HGR61 8 HGR62 9 HGR62 10 HGR62
@<TRIPOS>MOLECULE
pyrimidine
 10 10 0 0 0
****
USER_CHARGES
INVALID_CHARGES
Pose:  35 Cluster:  35 Fr_nu: 2752474 TotEn:    -9.61
@<TRIPOS>ATOM
      1 C1        -75.0905    0.9634  -33.8671 C.ar   1 LIG      -0.13100
      2 C2        -74.2354   -0.0821  -34.1505 C.ar   1 LIG       0.28900
      3 C3        -75.8617    0.8133  -32.7328 C.ar   1 LIG       0.28900
      4 C4        -74.9374   -1.2204  -32.3124 C.ar   1 LIG       0.50700
      5 N1        -74.1329   -1.1931  -33.3919 N.ar   1 LIG      -0.71900
      6 N2        -75.8107   -0.2694  -31.9294 N.ar   1 LIG      -0.71900
      7 H1        -75.1523    1.8431  -34.4936 H      1 LIG       0.11500
      8 H2        -73.5900   -0.0543  -35.0217 H      1 LIG       0.11400
      9 H3        -76.5637    1.5825  -32.4297 H      1 LIG       0.11400
     10 H4        -74.8765   -2.1017  -31.6856 H      1 LIG       0.14100
@<TRIPOS>BOND
      1       1       2 ar
      2       1       3 ar
      3       2       5 ar
      4       3       6 ar
      5       4       5 ar
      6       4       6 ar
      7       1       7 1
      8       2       8 1
      9       3       9 1
     10       4      10 1
@<TRIPOS>ALT_TYPE
CGenFF_4.0_ALT_TYPE_SET
CGenFF_4.0 1 CG2R61 2 CG2R61 3 CG2R61 4 CG2R64 5 NG2R62 6 NG2R62 7 HGR61 8 HGR62 9 HGR62 10 HGR62
@<TRIPOS>MOLECULE
pyrimidine
 10 10 0 0 0
****
USER_CHARGES
INVALID_CHARGES
Pose:  36 Cluster:  36 Fr_nu:    865 TotEn:    -9.35
@<TRIPOS>ATOM
      1 C1        -56.9232   -9.1512  -43.2997 C.ar   1 LIG      -0.13100
      2 C2        -55.7885   -9.3826  -44.0503 C.ar   1 LIG       0.28900
      3 C3        -58.1181   -9.2231  -43.9861 C.ar   1 LIG       0.28900
      4 C4        -57.0334   -9.7055  -45.9246 C.ar   1 LIG       0.50700
      5 N1        -55.8071   -9.6636  -45.3698 N.ar   1 LIG      -0.71900
      6 N2        -58.2104   -9.4988  -45.3036 N.ar   1 LIG      -0.71900
      7 H1        -56.8789   -8.9277  -42.2422 H      1 LIG       0.11500
      8 H2        -54.8036   -9.3472  -43.5975 H      1 LIG       0.11400
      9 H3        -59.0629   -9.0552  -43.4806 H      1 LIG       0.11400
     10 H4        -57.0780   -9.9281  -46.9837 H      1 LIG       0.14100
@<TRIPOS>BOND
      1       1       2 ar
      2       1       3 ar
      3       2       5 ar
      4       3       6 ar
      5       4       5 ar
      6       4       6 ar
      7       1       7 1
      8       2       8 1
      9       3       9 1
     10       4      10 1
@<TRIPOS>ALT_TYPE
CGenFF_4.0_ALT_TYPE_SET
CGenFF_4.0 1 CG2R61 2 CG2R61 3 CG2R61 4 CG2R64 5 NG2R62 6 NG2R62 7 HGR61 8 HGR62 9 HGR62 10 HGR62
@<TRIPOS>MOLECULE
pyrimidine
 10 10 0 0 0
****
USER_CHARGES
INVALID_CHARGES
Pose:  37 Cluster:  37 Fr_nu: 161565 TotEn:    -9.16
@<TRIPOS>ATOM
      1 C1        -79.1652  -10.8469  -41.8289 C.ar   1 LIG      -0.13100
      2 C2        -79.4046  -11.1216  -43.1600 C.ar   1 LIG       0.28900
      3 C3        -79.5029  -11.8489  -40.9424 C.ar   1 LIG       0.28900
      4 C4        -80.2191  -13.1793  -42.6407 C.ar   1 LIG       0.50700
      5 N1        -79.9323  -12.2817  -43.6027 N.ar   1 LIG      -0.71900
      6 N2        -80.0339  -13.0319  -41.3149 N.ar   1 LIG      -0.71900
      7 H1        -78.7407   -9.9072  -41.5018 H      1 LIG       0.11500
      8 H2        -79.1716  -10.3944  -43.9301 H      1 LIG       0.11400
      9 H3        -79.3518  -11.7242  -39.8756 H      1 LIG       0.11400
     10 H4        -80.6451  -14.1198  -42.9678 H      1 LIG       0.14100
@<TRIPOS>BOND
      1       1       2 ar
      2       1       3 ar
      3       2       5 ar
      4       3       6 ar
      5       4       5 ar
      6       4       6 ar
      7       1       7 1
      8       2       8 1
      9       3       9 1
     10       4      10 1
@<TRIPOS>ALT_TYPE
CGenFF_4.0_ALT_TYPE_SET
CGenFF_4.0 1 CG2R61 2 CG2R61 3 CG2R61 4 CG2R64 5 NG2R62 6 NG2R62 7 HGR61 8 HGR62 9 HGR62 10 HGR62
@<TRIPOS>MOLECULE
pyrimidine
 10 10 0 0 0
****
USER_CHARGES
INVALID_CHARGES
Pose:  38 Cluster:  38 Fr_nu: 3500712 TotEn:    -8.90
@<TRIPOS>ATOM
      1 C1        -50.7907  -16.4496  -26.8150 C.ar   1 LIG      -0.13100
      2 C2        -50.4373  -15.8359  -25.6306 C.ar   1 LIG       0.28900
      3 C3        -51.8740  -15.9020  -27.4712 C.ar   1 LIG       0.28900
      4 C4        -52.1241  -14.3280  -25.8504 C.ar   1 LIG       0.50700
      5 N1        -51.0844  -14.7692  -25.1170 N.ar   1 LIG      -0.71900
      6 N2        -52.5667  -14.8375  -27.0158 N.ar   1 LIG      -0.71900
      7 H1        -50.2536  -17.3044  -27.2037 H      1 LIG       0.11500
      8 H2        -49.5989  -16.1960  -25.0443 H      1 LIG       0.11400
      9 H3        -52.2261  -16.3171  -28.4094 H      1 LIG       0.11400
     10 H4        -52.6627  -13.4729  -25.4609 H      1 LIG       0.14100
@<TRIPOS>BOND
      1       1       2 ar
      2       1       3 ar
      3       2       5 ar
      4       3       6 ar
      5       4       5 ar
      6       4       6 ar
      7       1       7 1
      8       2       8 1
      9       3       9 1
     10       4      10 1
@<TRIPOS>ALT_TYPE
CGenFF_4.0_ALT_TYPE_SET
CGenFF_4.0 1 CG2R61 2 CG2R61 3 CG2R61 4 CG2R64 5 NG2R62 6 NG2R62 7 HGR61 8 HGR62 9 HGR62 10 HGR62
@<TRIPOS>MOLECULE
pyrimidine
 10 10 0 0 0
****
USER_CHARGES
INVALID_CHARGES
Pose:  39 Cluster:  39 Fr_nu:   2454 TotEn:    -8.85
@<TRIPOS>ATOM
      1 C1        -65.3450   -1.8228  -23.9212 C.ar   1 LIG      -0.13100
      2 C2        -66.0696   -0.6863  -24.2177 C.ar   1 LIG       0.28900
      3 C3        -64.5782   -2.3276  -24.9513 C.ar   1 LIG       0.28900
      4 C4        -65.2674   -0.6690  -26.3445 C.ar   1 LIG       0.50700
      5 N1        -66.0541   -0.0809  -25.4233 N.ar   1 LIG      -0.71900
      6 N2        -64.5156   -1.7742  -26.1802 N.ar   1 LIG      -0.71900
      7 H1        -65.3763   -2.2878  -22.9450 H      1 LIG       0.11500
      8 H2        -66.7016   -0.2174  -23.4714 H      1 LIG       0.11400
      9 H3        -63.9751   -3.2185  -24.8131 H      1 LIG       0.11400
     10 H4        -65.2367   -0.2043  -27.3224 H      1 LIG       0.14100
@<TRIPOS>BOND
      1       1       2 ar
      2       1       3 ar
      3       2       5 ar
      4       3       6 ar
      5       4       5 ar
      6       4       6 ar
      7       1       7 1
      8       2       8 1
      9       3       9 1
     10       4      10 1
@<TRIPOS>ALT_TYPE
CGenFF_4.0_ALT_TYPE_SET
CGenFF_4.0 1 CG2R61 2 CG2R61 3 CG2R61 4 CG2R64 5 NG2R62 6 NG2R62 7 HGR61 8 HGR62 9 HGR62 10 HGR62
@<TRIPOS>MOLECULE
pyrimidine
 10 10 0 0 0
****
USER_CHARGES
INVALID_CHARGES
Pose:  40 Cluster:  40 Fr_nu: 1841037 TotEn:    -8.56
@<TRIPOS>ATOM
      1 C1        -52.8544  -10.4959  -44.8757 C.ar   1 LIG      -0.13100
      2 C2        -52.1026  -11.1240  -43.9037 C.ar   1 LIG       0.28900
      3 C3        -52.9874  -11.1833  -46.0647 C.ar   1 LIG       0.28900
      4 C4        -51.7243  -12.8990  -45.2724 C.ar   1 LIG       0.50700
      5 N1        -51.5210  -12.3302  -44.0689 N.ar   1 LIG      -0.71900
      6 N2        -52.4336  -12.3912  -46.2984 N.ar   1 LIG      -0.71900
      7 H1        -53.3096   -9.5277  -44.7159 H      1 LIG       0.11500
      8 H2        -51.9424  -10.6605  -42.9363 H      1 LIG       0.11400
      9 H3        -53.5596  -10.7689  -46.8877 H      1 LIG       0.11400
     10 H4        -51.2676  -13.8680  -45.4330 H      1 LIG       0.14100
@<TRIPOS>BOND
      1       1       2 ar
      2       1       3 ar
      3       2       5 ar
      4       3       6 ar
      5       4       5 ar
      6       4       6 ar
      7       1       7 1
      8       2       8 1
      9       3       9 1
     10       4      10 1
@<TRIPOS>ALT_TYPE
CGenFF_4.0_ALT_TYPE_SET
CGenFF_4.0 1 CG2R61 2 CG2R61 3 CG2R61 4 CG2R64 5 NG2R62 6 NG2R62 7 HGR61 8 HGR62 9 HGR62 10 HGR62
@<TRIPOS>MOLECULE
pyrimidine
 10 10 0 0 0
****
USER_CHARGES
INVALID_CHARGES
Pose:  41 Cluster:  41 Fr_nu: 676462 TotEn:    -8.40
@<TRIPOS>ATOM
      1 C1        -71.2986   -7.2191  -56.5037 C.ar   1 LIG      -0.13100
      2 C2        -72.0552   -7.4702  -55.3772 C.ar   1 LIG       0.28900
      3 C3        -72.0006   -7.1409  -57.6891 C.ar   1 LIG       0.28900
      4 C4        -73.9629   -7.5346  -56.6114 C.ar   1 LIG       0.50700
      5 N1        -73.3943   -7.6338  -55.3948 N.ar   1 LIG      -0.71900
      6 N2        -73.3380   -7.2943  -57.7799 N.ar   1 LIG      -0.71900
      7 H1        -70.2252   -7.0921  -56.4604 H      1 LIG       0.11500
      8 H2        -71.5912   -7.5492  -54.4000 H      1 LIG       0.11400
      9 H3        -71.4916   -6.9475  -58.6271 H      1 LIG       0.11400
     10 H4        -75.0375   -7.6628  -56.6552 H      1 LIG       0.14100
@<TRIPOS>BOND
      1       1       2 ar
      2       1       3 ar
      3       2       5 ar
      4       3       6 ar
      5       4       5 ar
      6       4       6 ar
      7       1       7 1
      8       2       8 1
      9       3       9 1
     10       4      10 1
@<TRIPOS>ALT_TYPE
CGenFF_4.0_ALT_TYPE_SET
CGenFF_4.0 1 CG2R61 2 CG2R61 3 CG2R61 4 CG2R64 5 NG2R62 6 NG2R62 7 HGR61 8 HGR62 9 HGR62 10 HGR62
@<TRIPOS>MOLECULE
pyrimidine
 10 10 0 0 0
****
USER_CHARGES
INVALID_CHARGES
Pose:  42 Cluster:  42 Fr_nu: 250332 TotEn:    -8.38
@<TRIPOS>ATOM
      1 C1        -44.3841  -12.0503  -41.0842 C.ar   1 LIG      -0.13100
      2 C2        -44.8474  -10.9632  -41.7969 C.ar   1 LIG       0.28900
      3 C3        -44.3065  -13.2356  -41.7864 C.ar   1 LIG       0.28900
      4 C4        -45.0883  -12.2298  -43.6690 C.ar   1 LIG       0.50700
      5 N1        -45.2096  -11.0175  -43.0954 N.ar   1 LIG      -0.71900
      6 N2        -44.6517  -13.3618  -43.0846 N.ar   1 LIG      -0.71900
      7 H1        -44.1006  -11.9781  -40.0427 H      1 LIG       0.11500
      8 H2        -44.9431   -9.9894  -41.3291 H      1 LIG       0.11400
      9 H3        -43.9545  -14.1442  -41.3101 H      1 LIG       0.11400
     10 H4        -45.3732  -12.3026  -44.7115 H      1 LIG       0.14100
@<TRIPOS>BOND
      1       1       2 ar
      2       1       3 ar
      3       2       5 ar
      4       3       6 ar
      5       4       5 ar
      6       4       6 ar
      7       1       7 1
      8       2       8 1
      9       3       9 1
     10       4      10 1
@<TRIPOS>ALT_TYPE
CGenFF_4.0_ALT_TYPE_SET
CGenFF_4.0 1 CG2R61 2 CG2R61 3 CG2R61 4 CG2R64 5 NG2R62 6 NG2R62 7 HGR61 8 HGR62 9 HGR62 10 HGR62
@<TRIPOS>MOLECULE
pyrimidine
 10 10 0 0 0
****
USER_CHARGES
INVALID_CHARGES
Pose:  43 Cluster:  43 Fr_nu: 231168 TotEn:    -8.27
@<TRIPOS>ATOM
      1 C1        -67.8447   -5.3353  -56.0819 C.ar   1 LIG      -0.13100
      2 C2        -66.7164   -5.1889  -56.8629 C.ar   1 LIG       0.28900
      3 C3        -67.9295   -6.5146  -55.3705 C.ar   1 LIG       0.28900
      4 C4        -65.9385   -7.2221  -56.2087 C.ar   1 LIG       0.50700
      5 N1        -65.7398   -6.1157  -56.9501 N.ar   1 LIG      -0.71900
      6 N2        -66.9913   -7.4834  -55.4106 N.ar   1 LIG      -0.71900
      7 H1        -68.6127   -4.5752  -56.0309 H      1 LIG       0.11500
      8 H2        -66.5621   -4.2953  -57.4580 H      1 LIG       0.11400
      9 H3        -68.7802   -6.7195  -54.7297 H      1 LIG       0.11400
     10 H4        -65.1701   -7.9837  -56.2604 H      1 LIG       0.14100
@<TRIPOS>BOND
      1       1       2 ar
      2       1       3 ar
      3       2       5 ar
      4       3       6 ar
      5       4       5 ar
      6       4       6 ar
      7       1       7 1
      8       2       8 1
      9       3       9 1
     10       4      10 1
@<TRIPOS>ALT_TYPE
CGenFF_4.0_ALT_TYPE_SET
CGenFF_4.0 1 CG2R61 2 CG2R61 3 CG2R61 4 CG2R64 5 NG2R62 6 NG2R62 7 HGR61 8 HGR62 9 HGR62 10 HGR62
@<TRIPOS>MOLECULE
pyrimidine
 10 10 0 0 0
****
USER_CHARGES
INVALID_CHARGES
Pose:  44 Cluster:  44 Fr_nu:  45950 TotEn:    -8.26
@<TRIPOS>ATOM
      1 C1        -56.4826   -9.2659  -44.2283 C.ar   1 LIG      -0.13100
      2 C2        -57.4870   -9.9043  -44.9270 C.ar   1 LIG       0.28900
      3 C3        -55.2964   -9.0934  -44.9118 C.ar   1 LIG       0.28900
      4 C4        -56.1503  -10.1165  -46.7533 C.ar   1 LIG       0.50700
      5 N1        -57.3546  -10.3443  -46.1955 N.ar   1 LIG      -0.71900
      6 N2        -55.0947   -9.5078  -46.1797 N.ar   1 LIG      -0.71900
      7 H1        -56.6165   -8.9233  -43.2110 H      1 LIG       0.11500
      8 H2        -58.4549  -10.0850  -44.4721 H      1 LIG       0.11400
      9 H3        -54.4496   -8.6028  -44.4443 H      1 LIG       0.11400
     10 H4        -56.0157  -10.4604  -47.7715 H      1 LIG       0.14100
@<TRIPOS>BOND
      1       1       2 ar
      2       1       3 ar
      3       2       5 ar
      4       3       6 ar
      5       4       5 ar
      6       4       6 ar
      7       1       7 1
      8       2       8 1
      9       3       9 1
     10       4      10 1
@<TRIPOS>ALT_TYPE
CGenFF_4.0_ALT_TYPE_SET
CGenFF_4.0 1 CG2R61 2 CG2R61 3 CG2R61 4 CG2R64 5 NG2R62 6 NG2R62 7 HGR61 8 HGR62 9 HGR62 10 HGR62
@<TRIPOS>MOLECULE
pyrimidine
 10 10 0 0 0
****
USER_CHARGES
INVALID_CHARGES
Pose:  45 Cluster:  45 Fr_nu: 3503822 TotEn:    -8.24
@<TRIPOS>ATOM
      1 C1        -68.3699    6.7540  -49.2103 C.ar   1 LIG      -0.13100
      2 C2        -67.9240    7.3748  -48.0612 C.ar   1 LIG       0.28900
      3 C3        -68.0009    5.4325  -49.3566 C.ar   1 LIG       0.28900
      4 C4        -66.8815    5.4736  -47.3787 C.ar   1 LIG       0.50700
      5 N1        -67.1751    6.7623  -47.1208 N.ar   1 LIG      -0.71900
      6 N2        -67.2544    4.7586  -48.4573 N.ar   1 LIG      -0.71900
      7 H1        -68.9695    7.2699  -49.9482 H      1 LIG       0.11500
      8 H2        -68.1637    8.4131  -47.8593 H      1 LIG       0.11400
      9 H3        -68.3040    4.8619  -50.2278 H      1 LIG       0.11400
     10 H4        -66.2802    4.9572  -46.6405 H      1 LIG       0.14100
@<TRIPOS>BOND
      1       1       2 ar
      2       1       3 ar
      3       2       5 ar
      4       3       6 ar
      5       4       5 ar
      6       4       6 ar
      7       1       7 1
      8       2       8 1
      9       3       9 1
     10       4      10 1
@<TRIPOS>ALT_TYPE
CGenFF_4.0_ALT_TYPE_SET
CGenFF_4.0 1 CG2R61 2 CG2R61 3 CG2R61 4 CG2R64 5 NG2R62 6 NG2R62 7 HGR61 8 HGR62 9 HGR62 10 HGR62
@<TRIPOS>MOLECULE
pyrimidine
 10 10 0 0 0
****
USER_CHARGES
INVALID_CHARGES
Pose:  46 Cluster:  46 Fr_nu:  44575 TotEn:    -8.03
@<TRIPOS>ATOM
      1 C1        -52.5083  -10.8126  -44.2410 C.ar   1 LIG      -0.13100
      2 C2        -52.0532  -12.0483  -43.8282 C.ar   1 LIG       0.28900
      3 C3        -51.7383  -10.1814  -45.1964 C.ar   1 LIG       0.28900
      4 C4        -50.2707  -11.9168  -45.2326 C.ar   1 LIG       0.50700
      5 N1        -50.9342  -12.6324  -44.3047 N.ar   1 LIG      -0.71900
      6 N2        -50.6093  -10.7063  -45.7161 N.ar   1 LIG      -0.71900
      7 H1        -53.4097  -10.3676  -43.8414 H      1 LIG       0.11500
      8 H2        -52.5921  -12.6197  -43.0803 H      1 LIG       0.11400
      9 H3        -52.0160   -9.2062  -45.5816 H      1 LIG       0.11400
     10 H4        -49.3675  -12.3616  -45.6320 H      1 LIG       0.14100
@<TRIPOS>BOND
      1       1       2 ar
      2       1       3 ar
      3       2       5 ar
      4       3       6 ar
      5       4       5 ar
      6       4       6 ar
      7       1       7 1
      8       2       8 1
      9       3       9 1
     10       4      10 1
@<TRIPOS>ALT_TYPE
CGenFF_4.0_ALT_TYPE_SET
CGenFF_4.0 1 CG2R61 2 CG2R61 3 CG2R61 4 CG2R64 5 NG2R62 6 NG2R62 7 HGR61 8 HGR62 9 HGR62 10 HGR62
@<TRIPOS>MOLECULE
pyrimidine
 10 10 0 0 0
****
USER_CHARGES
INVALID_CHARGES
Pose:  47 Cluster:  47 Fr_nu: 1167882 TotEn:    -7.95
@<TRIPOS>ATOM
      1 C1        -63.8442   -2.2663  -25.0973 C.ar   1 LIG      -0.13100
      2 C2        -64.1269   -1.7424  -26.3424 C.ar   1 LIG       0.28900
      3 C3        -64.6671   -1.8469  -24.0722 C.ar   1 LIG       0.28900
      4 C4        -65.8642   -0.5434  -25.4988 C.ar   1 LIG       0.50700
      5 N1        -65.1330   -0.8754  -26.5798 N.ar   1 LIG      -0.71900
      6 N2        -65.6902   -0.9831  -24.2378 N.ar   1 LIG      -0.71900
      7 H1        -63.0303   -2.9603  -24.9355 H      1 LIG       0.11500
      8 H2        -63.5342   -2.0136  -27.2092 H      1 LIG       0.11400
      9 H3        -64.5218   -2.2042  -23.0585 H      1 LIG       0.11400
     10 H4        -66.6784    0.1523  -25.6603 H      1 LIG       0.14100
@<TRIPOS>BOND
      1       1       2 ar
      2       1       3 ar
      3       2       5 ar
      4       3       6 ar
      5       4       5 ar
      6       4       6 ar
      7       1       7 1
      8       2       8 1
      9       3       9 1
     10       4      10 1
@<TRIPOS>ALT_TYPE
CGenFF_4.0_ALT_TYPE_SET
CGenFF_4.0 1 CG2R61 2 CG2R61 3 CG2R61 4 CG2R64 5 NG2R62 6 NG2R62 7 HGR61 8 HGR62 9 HGR62 10 HGR62
@<TRIPOS>MOLECULE
pyrimidine
 10 10 0 0 0
****
USER_CHARGES
INVALID_CHARGES
Pose:  48 Cluster:  48 Fr_nu: 134221 TotEn:    -7.92
@<TRIPOS>ATOM
      1 C1        -79.5293  -21.0252  -32.4303 C.ar   1 LIG      -0.13100
      2 C2        -80.4930  -21.9950  -32.6183 C.ar   1 LIG       0.28900
      3 C3        -78.9797  -20.9667  -31.1660 C.ar   1 LIG       0.28900
      4 C4        -80.2853  -22.6900  -30.4641 C.ar   1 LIG       0.50700
      5 N1        -80.8965  -22.8475  -31.6536 N.ar   1 LIG      -0.71900
      6 N2        -79.3355  -21.7866  -30.1553 N.ar   1 LIG      -0.71900
      7 H1        -79.2248  -20.3543  -33.2225 H      1 LIG       0.11500
      8 H2        -80.9818  -22.1167  -33.5789 H      1 LIG       0.11400
      9 H3        -78.2154  -20.2365  -30.9232 H      1 LIG       0.11400
     10 H4        -80.5908  -23.3609  -29.6705 H      1 LIG       0.14100
@<TRIPOS>BOND
      1       1       2 ar
      2       1       3 ar
      3       2       5 ar
      4       3       6 ar
      5       4       5 ar
      6       4       6 ar
      7       1       7 1
      8       2       8 1
      9       3       9 1
     10       4      10 1
@<TRIPOS>ALT_TYPE
CGenFF_4.0_ALT_TYPE_SET
CGenFF_4.0 1 CG2R61 2 CG2R61 3 CG2R61 4 CG2R64 5 NG2R62 6 NG2R62 7 HGR61 8 HGR62 9 HGR62 10 HGR62
@<TRIPOS>MOLECULE
pyrimidine
 10 10 0 0 0
****
USER_CHARGES
INVALID_CHARGES
Pose:  49 Cluster:  49 Fr_nu:  57165 TotEn:    -7.68
@<TRIPOS>ATOM
      1 C1        -57.4897   -9.8063  -45.2511 C.ar   1 LIG      -0.13100
      2 C2        -56.1795   -9.7277  -45.6775 C.ar   1 LIG       0.28900
      3 C3        -57.7296   -9.3481  -43.9718 C.ar   1 LIG       0.28900
      4 C4        -55.5351   -8.8255  -43.6932 C.ar   1 LIG       0.50700
      5 N1        -55.1733   -9.2410  -44.9219 N.ar   1 LIG      -0.71900
      6 N2        -56.7725   -8.8496  -43.1622 N.ar   1 LIG      -0.71900
      7 H1        -58.2771  -10.2016  -45.8787 H      1 LIG       0.11500
      8 H2        -55.8945  -10.0642  -46.6684 H      1 LIG       0.11400
      9 H3        -58.7284   -9.3706  -43.5494 H      1 LIG       0.11400
     10 H4        -54.7466   -8.4307  -43.0642 H      1 LIG       0.14100
@<TRIPOS>BOND
      1       1       2 ar
      2       1       3 ar
      3       2       5 ar
      4       3       6 ar
      5       4       5 ar
      6       4       6 ar
      7       1       7 1
      8       2       8 1
      9       3       9 1
     10       4      10 1
@<TRIPOS>ALT_TYPE
CGenFF_4.0_ALT_TYPE_SET
CGenFF_4.0 1 CG2R61 2 CG2R61 3 CG2R61 4 CG2R64 5 NG2R62 6 NG2R62 7 HGR61 8 HGR62 9 HGR62 10 HGR62
@<TRIPOS>MOLECULE
pyrimidine
 10 10 0 0 0
****
USER_CHARGES
INVALID_CHARGES
Pose:  50 Cluster:  50 Fr_nu: 1548640 TotEn:    -7.58
@<TRIPOS>ATOM
      1 C1        -79.7632  -11.9292  -40.7594 C.ar   1 LIG      -0.13100
      2 C2        -78.8462  -11.3469  -41.6106 C.ar   1 LIG       0.28900
      3 C3        -80.9779  -12.2585  -41.3254 C.ar   1 LIG       0.28900
      4 C4        -80.3069  -11.4673  -43.3480 C.ar   1 LIG       0.50700
      5 N1        -79.0856  -11.1006  -42.9153 N.ar   1 LIG      -0.71900
      6 N2        -81.2849  -12.0408  -42.6210 N.ar   1 LIG      -0.71900
      7 H1        -79.5443  -12.1152  -39.7165 H      1 LIG       0.11500
      8 H2        -77.8641  -11.0536  -41.2559 H      1 LIG       0.11400
      9 H3        -81.7618  -12.7198  -40.7346 H      1 LIG       0.11400
     10 H4        -80.5268  -11.2802  -44.3919 H      1 LIG       0.14100
@<TRIPOS>BOND
      1       1       2 ar
      2       1       3 ar
      3       2       5 ar
      4       3       6 ar
      5       4       5 ar
      6       4       6 ar
      7       1       7 1
      8       2       8 1
      9       3       9 1
     10       4      10 1
@<TRIPOS>ALT_TYPE
CGenFF_4.0_ALT_TYPE_SET
CGenFF_4.0 1 CG2R61 2 CG2R61 3 CG2R61 4 CG2R64 5 NG2R62 6 NG2R62 7 HGR61 8 HGR62 9 HGR62 10 HGR62
@<TRIPOS>MOLECULE
pyrimidine
 10 10 0 0 0
****
USER_CHARGES
INVALID_CHARGES
Pose:  51 Cluster:  51 Fr_nu:  53019 TotEn:    -7.44
@<TRIPOS>ATOM
      1 C1        -52.5702  -12.6137  -44.8182 C.ar   1 LIG      -0.13100
      2 C2        -53.0899  -11.8930  -45.8741 C.ar   1 LIG       0.28900
      3 C3        -51.9048  -11.8751  -43.8613 C.ar   1 LIG       0.28900
      4 C4        -52.3043   -9.9480  -44.9985 C.ar   1 LIG       0.50700
      5 N1        -52.9751  -10.5543  -45.9964 N.ar   1 LIG      -0.71900
      6 N2        -51.7523  -10.5359  -43.9199 N.ar   1 LIG      -0.71900
      7 H1        -52.6771  -13.6878  -44.7456 H      1 LIG       0.11500
      8 H2        -53.6291  -12.3873  -46.6749 H      1 LIG       0.11400
      9 H3        -51.4619  -12.3544  -42.9949 H      1 LIG       0.11400
     10 H4        -52.1961   -8.8727  -45.0716 H      1 LIG       0.14100
@<TRIPOS>BOND
      1       1       2 ar
      2       1       3 ar
      3       2       5 ar
      4       3       6 ar
      5       4       5 ar
      6       4       6 ar
      7       1       7 1
      8       2       8 1
      9       3       9 1
     10       4      10 1
@<TRIPOS>ALT_TYPE
CGenFF_4.0_ALT_TYPE_SET
CGenFF_4.0 1 CG2R61 2 CG2R61 3 CG2R61 4 CG2R64 5 NG2R62 6 NG2R62 7 HGR61 8 HGR62 9 HGR62 10 HGR62
@<TRIPOS>MOLECULE
pyrimidine
 10 10 0 0 0
****
USER_CHARGES
INVALID_CHARGES
Pose:  52 Cluster:  52 Fr_nu: 117803 TotEn:    -7.37
@<TRIPOS>ATOM
      1 C1        -53.1839  -10.4510  -44.8010 C.ar   1 LIG      -0.13100
      2 C2        -53.8006   -9.2328  -45.0014 C.ar   1 LIG       0.28900
      3 C3        -53.2200  -11.3216  -45.8710 C.ar   1 LIG       0.28900
      4 C4        -54.3760   -9.8162  -47.1217 C.ar   1 LIG       0.50700
      5 N1        -54.4085   -8.8810  -46.1534 N.ar   1 LIG      -0.71900
      6 N2        -53.8097  -11.0360  -47.0504 N.ar   1 LIG      -0.71900
      7 H1        -52.7038  -10.7068  -43.8660 H      1 LIG       0.11500
      8 H2        -53.8236   -8.4837  -44.2174 H      1 LIG       0.11400
      9 H3        -52.7624  -12.3029  -45.8073 H      1 LIG       0.11400
     10 H4        -54.8577   -9.5607  -48.0576 H      1 LIG       0.14100
@<TRIPOS>BOND
      1       1       2 ar
      2       1       3 ar
      3       2       5 ar
      4       3       6 ar
      5       4       5 ar
      6       4       6 ar
      7       1       7 1
      8       2       8 1
      9       3       9 1
     10       4      10 1
@<TRIPOS>ALT_TYPE
CGenFF_4.0_ALT_TYPE_SET
CGenFF_4.0 1 CG2R61 2 CG2R61 3 CG2R61 4 CG2R64 5 NG2R62 6 NG2R62 7 HGR61 8 HGR62 9 HGR62 10 HGR62
@<TRIPOS>MOLECULE
pyrimidine
 10 10 0 0 0
****
USER_CHARGES
INVALID_CHARGES
Pose:  53 Cluster:  53 Fr_nu:  43454 TotEn:    -7.31
@<TRIPOS>ATOM
      1 C1        -80.7640  -11.6832  -43.5736 C.ar   1 LIG      -0.13100
      2 C2        -79.4025  -11.9070  -43.5445 C.ar   1 LIG       0.28900
      3 C3        -81.3593  -11.4639  -42.3482 C.ar   1 LIG       0.28900
      4 C4        -79.3647  -11.6909  -41.2820 C.ar   1 LIG       0.50700
      5 N1        -78.6688  -11.9178  -42.4123 N.ar   1 LIG      -0.71900
      6 N2        -80.6876  -11.4608  -41.1782 N.ar   1 LIG      -0.71900
      7 H1        -81.3278  -11.6803  -44.4968 H      1 LIG       0.11500
      8 H2        -78.8477  -12.0894  -44.4584 H      1 LIG       0.11400
      9 H3        -82.4254  -11.2795  -42.2710 H      1 LIG       0.11400
     10 H4        -78.8006  -11.6949  -40.3574 H      1 LIG       0.14100
@<TRIPOS>BOND
      1       1       2 ar
      2       1       3 ar
      3       2       5 ar
      4       3       6 ar
      5       4       5 ar
      6       4       6 ar
      7       1       7 1
      8       2       8 1
      9       3       9 1
     10       4      10 1
@<TRIPOS>ALT_TYPE
CGenFF_4.0_ALT_TYPE_SET
CGenFF_4.0 1 CG2R61 2 CG2R61 3 CG2R61 4 CG2R64 5 NG2R62 6 NG2R62 7 HGR61 8 HGR62 9 HGR62 10 HGR62
@<TRIPOS>MOLECULE
pyrimidine
 10 10 0 0 0
****
USER_CHARGES
INVALID_CHARGES
Pose:  54 Cluster:  54 Fr_nu: 950249 TotEn:    -7.01
@<TRIPOS>ATOM
      1 C1        -55.1392   -8.9779  -44.1125 C.ar   1 LIG      -0.13100
      2 C2        -53.9496   -9.2504  -44.7568 C.ar   1 LIG       0.28900
      3 C3        -56.2740   -9.0627  -44.8929 C.ar   1 LIG       0.28900
      4 C4        -55.0394   -9.6309  -46.7150 C.ar   1 LIG       0.50700
      5 N1        -53.8628   -9.5814  -46.0618 N.ar   1 LIG      -0.71900
      6 N2        -56.2607   -9.3875  -46.2024 N.ar   1 LIG      -0.71900
      7 H1        -55.1794   -8.7146  -43.0640 H      1 LIG       0.11500
      8 H2        -53.0052   -9.2087  -44.2251 H      1 LIG       0.11400
      9 H3        -57.2549   -8.8651  -44.4744 H      1 LIG       0.11400
     10 H4        -54.9992   -9.8933  -47.7651 H      1 LIG       0.14100
@<TRIPOS>BOND
      1       1       2 ar
      2       1       3 ar
      3       2       5 ar
      4       3       6 ar
      5       4       5 ar
      6       4       6 ar
      7       1       7 1
      8       2       8 1
      9       3       9 1
     10       4      10 1
@<TRIPOS>ALT_TYPE
CGenFF_4.0_ALT_TYPE_SET
CGenFF_4.0 1 CG2R61 2 CG2R61 3 CG2R61 4 CG2R64 5 NG2R62 6 NG2R62 7 HGR61 8 HGR62 9 HGR62 10 HGR62
@<TRIPOS>MOLECULE
pyrimidine
 10 10 0 0 0
****
USER_CHARGES
INVALID_CHARGES
Pose:  55 Cluster:  55 Fr_nu: 1578395 TotEn:    -6.96
@<TRIPOS>ATOM
      1 C1        -75.4793    1.7426  -33.1276 C.ar   1 LIG      -0.13100
      2 C2        -74.9512    1.7426  -31.8527 C.ar   1 LIG       0.28900
      3 C3        -75.4103    0.5410  -33.8025 C.ar   1 LIG       0.28900
      4 C4        -74.3889   -0.4526  -32.0314 C.ar   1 LIG       0.50700
      5 N1        -74.3963    0.6589  -31.2713 N.ar   1 LIG      -0.71900
      6 N2        -74.8698   -0.5807  -33.2829 N.ar   1 LIG      -0.71900
      7 H1        -75.9185    2.6270  -33.5694 H      1 LIG       0.11500
      8 H2        -74.9600    2.6412  -31.2454 H      1 LIG       0.11400
      9 H3        -75.7990    0.4441  -34.8104 H      1 LIG       0.11400
     10 H4        -73.9482   -1.3380  -31.5898 H      1 LIG       0.14100
@<TRIPOS>BOND
      1       1       2 ar
      2       1       3 ar
      3       2       5 ar
      4       3       6 ar
      5       4       5 ar
      6       4       6 ar
      7       1       7 1
      8       2       8 1
      9       3       9 1
     10       4      10 1
@<TRIPOS>ALT_TYPE
CGenFF_4.0_ALT_TYPE_SET
CGenFF_4.0 1 CG2R61 2 CG2R61 3 CG2R61 4 CG2R64 5 NG2R62 6 NG2R62 7 HGR61 8 HGR62 9 HGR62 10 HGR62
@<TRIPOS>MOLECULE
pyrimidine
 10 10 0 0 0
****
USER_CHARGES
INVALID_CHARGES
Pose:  56 Cluster:  56 Fr_nu: 3224076 TotEn:    -6.82
@<TRIPOS>ATOM
      1 C1        -66.4823    5.7564  -47.6225 C.ar   1 LIG      -0.13100
      2 C2        -66.0209    4.6801  -48.3527 C.ar   1 LIG       0.28900
      3 C3        -67.6260    6.3590  -48.1051 C.ar   1 LIG       0.28900
      4 C4        -67.7291    4.8910  -49.8375 C.ar   1 LIG       0.50700
      5 N1        -66.6219    4.2189  -49.4691 N.ar   1 LIG      -0.71900
      6 N2        -68.2776    5.9511  -49.2138 N.ar   1 LIG      -0.71900
      7 H1        -65.9799    6.1052  -46.7302 H      1 LIG       0.11500
      8 H2        -65.1284    4.1429  -48.0508 H      1 LIG       0.11400
      9 H3        -68.0629    7.2129  -47.5986 H      1 LIG       0.11400
     10 H4        -68.2316    4.5427  -50.7315 H      1 LIG       0.14100
@<TRIPOS>BOND
      1       1       2 ar
      2       1       3 ar
      3       2       5 ar
      4       3       6 ar
      5       4       5 ar
      6       4       6 ar
      7       1       7 1
      8       2       8 1
      9       3       9 1
     10       4      10 1
@<TRIPOS>ALT_TYPE
CGenFF_4.0_ALT_TYPE_SET
CGenFF_4.0 1 CG2R61 2 CG2R61 3 CG2R61 4 CG2R64 5 NG2R62 6 NG2R62 7 HGR61 8 HGR62 9 HGR62 10 HGR62
@<TRIPOS>MOLECULE
pyrimidine
 10 10 0 0 0
****
USER_CHARGES
INVALID_CHARGES
Pose:  57 Cluster:  57 Fr_nu: 1423278 TotEn:    -6.43
@<TRIPOS>ATOM
      1 C1        -64.6378    4.9589  -49.5326 C.ar   1 LIG      -0.13100
      2 C2        -65.7460    4.5963  -48.7944 C.ar   1 LIG       0.28900
      3 C3        -64.8184    4.9994  -50.9000 C.ar   1 LIG       0.28900
      4 C4        -66.9920    4.3708  -50.6822 C.ar   1 LIG       0.50700
      5 N1        -66.9431    4.2946  -49.3386 N.ar   1 LIG      -0.71900
      6 N2        -65.9861    4.7103  -51.5109 N.ar   1 LIG      -0.71900
      7 H1        -63.6893    5.1957  -49.0695 H      1 LIG       0.11500
      8 H2        -65.7002    4.5365  -47.7124 H      1 LIG       0.11400
      9 H3        -64.0042    5.2730  -51.5624 H      1 LIG       0.11400
     10 H4        -67.9413    4.1327  -51.1462 H      1 LIG       0.14100
@<TRIPOS>BOND
      1       1       2 ar
      2       1       3 ar
      3       2       5 ar
      4       3       6 ar
      5       4       5 ar
      6       4       6 ar
      7       1       7 1
      8       2       8 1
      9       3       9 1
     10       4      10 1
@<TRIPOS>ALT_TYPE
CGenFF_4.0_ALT_TYPE_SET
CGenFF_4.0 1 CG2R61 2 CG2R61 3 CG2R61 4 CG2R64 5 NG2R62 6 NG2R62 7 HGR61 8 HGR62 9 HGR62 10 HGR62
@<TRIPOS>MOLECULE
pyrimidine
 10 10 0 0 0
****
USER_CHARGES
INVALID_CHARGES
Pose:  58 Cluster:  58 Fr_nu: 1551784 TotEn:    -5.70
@<TRIPOS>ATOM
      1 C1        -53.9857   -9.9695  -44.7327 C.ar   1 LIG      -0.13100
      2 C2        -55.1975   -9.4817  -44.2877 C.ar   1 LIG       0.28900
      3 C3        -53.9387  -10.3266  -46.0647 C.ar   1 LIG       0.28900
      4 C4        -56.1133   -9.7306  -46.3532 C.ar   1 LIG       0.50700
      5 N1        -56.2860   -9.3484  -45.0736 N.ar   1 LIG      -0.71900
      6 N2        -54.9874  -10.2202  -46.9069 N.ar   1 LIG      -0.71900
      7 H1        -53.1286  -10.0659  -44.0798 H      1 LIG       0.11500
      8 H2        -55.3304   -9.1756  -43.2557 H      1 LIG       0.11400
      9 H3        -53.0292  -10.7208  -46.5049 H      1 LIG       0.11400
     10 H4        -56.9717   -9.6352  -47.0068 H      1 LIG       0.14100
@<TRIPOS>BOND
      1       1       2 ar
      2       1       3 ar
      3       2       5 ar
      4       3       6 ar
      5       4       5 ar
      6       4       6 ar
      7       1       7 1
      8       2       8 1
      9       3       9 1
     10       4      10 1
@<TRIPOS>ALT_TYPE
CGenFF_4.0_ALT_TYPE_SET
CGenFF_4.0 1 CG2R61 2 CG2R61 3 CG2R61 4 CG2R64 5 NG2R62 6 NG2R62 7 HGR61 8 HGR62 9 HGR62 10 HGR62
@<TRIPOS>MOLECULE
pyrimidine
 10 10 0 0 0
****
USER_CHARGES
INVALID_CHARGES
Pose:  59 Cluster:  59 Fr_nu: 3416051 TotEn:    -5.11
@<TRIPOS>ATOM
      1 C1        -65.6568    6.1575  -49.1191 C.ar   1 LIG      -0.13100
      2 C2        -66.6273    7.0153  -49.5955 C.ar   1 LIG       0.28900
      3 C3        -66.1107    4.9374  -48.6615 C.ar   1 LIG       0.28900
      4 C4        -68.2587    5.4953  -49.1536 C.ar   1 LIG       0.50700
      5 N1        -67.9423    6.7154  -49.6275 N.ar   1 LIG      -0.71900
      6 N2        -67.4094    4.5719  -48.6639 N.ar   1 LIG      -0.71900
      7 H1        -64.6085    6.4244  -49.1051 H      1 LIG       0.11500
      8 H2        -66.3661    7.9968  -49.9757 H      1 LIG       0.11400
      9 H3        -65.4219    4.1979  -48.2678 H      1 LIG       0.11400
     10 H4        -69.3083    5.2283  -49.1665 H      1 LIG       0.14100
@<TRIPOS>BOND
      1       1       2 ar
      2       1       3 ar
      3       2       5 ar
      4       3       6 ar
      5       4       5 ar
      6       4       6 ar
      7       1       7 1
      8       2       8 1
      9       3       9 1
     10       4      10 1
@<TRIPOS>ALT_TYPE
CGenFF_4.0_ALT_TYPE_SET
CGenFF_4.0 1 CG2R61 2 CG2R61 3 CG2R61 4 CG2R64 5 NG2R62 6 NG2R62 7 HGR61 8 HGR62 9 HGR62 10 HGR62
@<TRIPOS>MOLECULE
pyrimidine
 10 10 0 0 0
****
USER_CHARGES
INVALID_CHARGES
Pose:  60 Cluster:  60 Fr_nu: 3417575 TotEn:    -3.82
@<TRIPOS>ATOM
      1 C1        -67.6291    6.7855  -47.3985 C.ar   1 LIG      -0.13100
      2 C2        -68.0515    5.4884  -47.6072 C.ar   1 LIG       0.28900
      3 C3        -66.3944    7.1036  -47.9262 C.ar   1 LIG       0.28900
      4 C4        -66.1453    4.9973  -48.7440 C.ar   1 LIG       0.50700
      5 N1        -67.3323    4.5648  -48.2780 N.ar   1 LIG      -0.71900
      6 N2        -65.6228    6.2310  -48.6070 N.ar   1 LIG      -0.71900
      7 H1        -68.2268    7.5060  -46.8563 H      1 LIG       0.11500
      8 H2        -69.0087    5.1460  -47.2291 H      1 LIG       0.11400
      9 H3        -65.9786    8.0988  -47.8122 H      1 LIG       0.11400
     10 H4        -65.5462    4.2759  -49.2859 H      1 LIG       0.14100
@<TRIPOS>BOND
      1       1       2 ar
      2       1       3 ar
      3       2       5 ar
      4       3       6 ar
      5       4       5 ar
      6       4       6 ar
      7       1       7 1
      8       2       8 1
      9       3       9 1
     10       4      10 1
@<TRIPOS>ALT_TYPE
CGenFF_4.0_ALT_TYPE_SET
CGenFF_4.0 1 CG2R61 2 CG2R61 3 CG2R61 4 CG2R64 5 NG2R62 6 NG2R62 7 HGR61 8 HGR62 9 HGR62 10 HGR62
@<TRIPOS>MOLECULE
pyrimidine
 10 10 0 0 0
****
USER_CHARGES
INVALID_CHARGES
Pose:  61 Cluster:  61 Fr_nu:  49246 TotEn:    -2.34
@<TRIPOS>ATOM
      1 C1        -55.0097   -9.4030  -44.3026 C.ar   1 LIG      -0.13100
      2 C2        -56.1495   -8.9772  -43.6515 C.ar   1 LIG       0.28900
      3 C3        -55.2008   -9.9082  -45.5724 C.ar   1 LIG       0.28900
      4 C4        -57.4409   -9.5480  -45.4330 C.ar   1 LIG       0.50700
      5 N1        -57.3857   -9.0354  -44.1890 N.ar   1 LIG      -0.71900
      6 N2        -56.4069   -9.9959  -46.1706 N.ar   1 LIG      -0.71900
      7 H1        -54.0302   -9.3447  -43.8472 H      1 LIG       0.11500
      8 H2        -56.0985   -8.5654  -42.6495 H      1 LIG       0.11400
      9 H3        -54.3642  -10.2679  -46.1614 H      1 LIG       0.11400
     10 H4        -58.4216   -9.6075  -45.8888 H      1 LIG       0.14100
@<TRIPOS>BOND
      1       1       2 ar
      2       1       3 ar
      3       2       5 ar
      4       3       6 ar
      5       4       5 ar
      6       4       6 ar
      7       1       7 1
      8       2       8 1
      9       3       9 1
     10       4      10 1
@<TRIPOS>ALT_TYPE
CGenFF_4.0_ALT_TYPE_SET
CGenFF_4.0 1 CG2R61 2 CG2R61 3 CG2R61 4 CG2R64 5 NG2R62 6 NG2R62 7 HGR61 8 HGR62 9 HGR62 10 HGR62
@<TRIPOS>MOLECULE
naphtalene
 18 19 0 0 0
****
USER_CHARGES
INVALID_CHARGES
Pose:   1 Cluster:   1 Fr_nu:  59811 TotEn:   -13.50
@<TRIPOS>ATOM
      1 C1        -57.2927    4.8779  -39.4397 C.ar   1 LIG      -0.11500
      2 C2        -57.0860    5.7044  -40.5401 C.ar   1 LIG      -0.11500
      3 C3        -61.5877    3.5120  -41.2727 C.ar   1 LIG      -0.11500
      4 C4        -61.3809    4.3385  -42.3730 C.ar   1 LIG      -0.11500
      5 C5        -58.4626    4.1239  -39.3423 C.ar   1 LIG      -0.11700
      6 C6        -58.0482    5.7803  -41.5474 C.ar   1 LIG      -0.11700
      7 C7        -60.6254    3.4361  -40.2653 C.ar   1 LIG      -0.11700
      8 C8        -60.2111    5.0926  -42.4704 C.ar   1 LIG      -0.11700
      9 C9        -59.4420    4.1880  -40.3469 C.ar   1 LIG       0.00400
     10 C10       -59.2317    5.0285  -41.4659 C.ar   1 LIG       0.00400
     11 H1        -56.5435    4.8197  -38.6555 H      1 LIG       0.11500
     12 H2        -56.1748    6.2907  -40.6150 H      1 LIG       0.11500
     13 H3        -62.4988    2.9252  -41.1972 H      1 LIG       0.11500
     14 H4        -62.1310    4.3974  -43.1562 H      1 LIG       0.11500
     15 H5        -58.6032    3.4850  -38.4729 H      1 LIG       0.11500
     16 H6        -57.8654    6.4326  -42.3988 H      1 LIG       0.11500
     17 H7        -60.8080    2.7831  -39.4144 H      1 LIG       0.11500
     18 H8        -60.0706    5.7322  -43.3394 H      1 LIG       0.11500
@<TRIPOS>BOND
      1       1       2 ar
      2       1       5 ar
      3       2       6 ar
      4       3       4 ar
      5       3       7 ar
      6       4       8 ar
      7       5       9 ar
      8       6      10 ar
      9       7       9 ar
     10       8      10 ar
     11       9      10 ar
     12       1      11 1
     13       2      12 1
     14       3      13 1
     15       4      14 1
     16       5      15 1
     17       6      16 1
     18       7      17 1
     19       8      18 1
@<TRIPOS>ALT_TYPE
CGenFF_4.0_ALT_TYPE_SET
CGenFF_4.0 1 CG2R61 2 CG2R61 3 CG2R61 4 CG2R61 5 CG2R61 6 CG2R61 7 CG2R61 8 CG2R61 9 CG2R61 10 CG2R61 11 HGR61 12 HGR61 13 HGR61 14 HGR61 15 HGR61 16 HGR61 17 HGR61 18 HGR61
@<TRIPOS>MOLECULE
naphtalene
 18 19 0 0 0
****
USER_CHARGES
INVALID_CHARGES
Pose:   2 Cluster:   2 Fr_nu: 128256 TotEn:   -13.50
@<TRIPOS>ATOM
      1 C1        -81.0496  -11.1589  -41.1049 C.ar   1 LIG      -0.11500
      2 C2        -79.7619  -11.6865  -41.1204 C.ar   1 LIG      -0.11500
      3 C3        -82.1076  -13.6222  -45.1651 C.ar   1 LIG      -0.11500
      4 C4        -80.8199  -14.1497  -45.1806 C.ar   1 LIG      -0.11500
      5 C5        -81.9585  -11.5055  -42.1050 C.ar   1 LIG      -0.11700
      6 C6        -79.3781  -12.5627  -42.1359 C.ar   1 LIG      -0.11700
      7 C7        -82.4914  -12.7459  -44.1495 C.ar   1 LIG      -0.11700
      8 C8        -79.9108  -13.8031  -44.1806 C.ar   1 LIG      -0.11700
      9 C9        -81.5894  -12.3861  -43.1349 C.ar   1 LIG       0.00400
     10 C10       -80.2799  -12.9226  -43.1507 C.ar   1 LIG       0.00400
     11 H1        -81.3476  -10.4764  -40.3144 H      1 LIG       0.11500
     12 H2        -79.0551  -11.4163  -40.3413 H      1 LIG       0.11500
     13 H3        -82.8151  -13.8922  -45.9441 H      1 LIG       0.11500
     14 H4        -80.5220  -14.8311  -45.9721 H      1 LIG       0.11500
     15 H5        -82.9597  -11.0806  -42.0730 H      1 LIG       0.11500
     16 H6        -78.3666  -12.9635  -42.1279 H      1 LIG       0.11500
     17 H7        -83.5031  -12.3459  -44.1572 H      1 LIG       0.11500
     18 H8        -78.9093  -14.2273  -44.2127 H      1 LIG       0.11500
@<TRIPOS>BOND
      1       1       2 ar
      2       1       5 ar
      3       2       6 ar
      4       3       4 ar
      5       3       7 ar
      6       4       8 ar
      7       5       9 ar
      8       6      10 ar
      9       7       9 ar
     10       8      10 ar
     11       9      10 ar
     12       1      11 1
     13       2      12 1
     14       3      13 1
     15       4      14 1
     16       5      15 1
     17       6      16 1
     18       7      17 1
     19       8      18 1
@<TRIPOS>ALT_TYPE
CGenFF_4.0_ALT_TYPE_SET
CGenFF_4.0 1 CG2R61 2 CG2R61 3 CG2R61 4 CG2R61 5 CG2R61 6 CG2R61 7 CG2R61 8 CG2R61 9 CG2R61 10 CG2R61 11 HGR61 12 HGR61 13 HGR61 14 HGR61 15 HGR61 16 HGR61 17 HGR61 18 HGR61
@<TRIPOS>MOLECULE
naphtalene
 18 19 0 0 0
****
USER_CHARGES
INVALID_CHARGES
Pose:   3 Cluster:   3 Fr_nu: 204513 TotEn:   -13.09
@<TRIPOS>ATOM
      1 C1        -51.2133  -12.5509  -44.4728 C.ar   1 LIG      -0.11500
      2 C2        -51.2751  -13.0973  -45.7513 C.ar   1 LIG      -0.11500
      3 C3        -54.5365   -9.2279  -45.7324 C.ar   1 LIG      -0.11500
      4 C4        -54.5982   -9.7743  -47.0108 C.ar   1 LIG      -0.11500
      5 C5        -52.0072  -11.4518  -44.1437 C.ar   1 LIG      -0.11700
      6 C6        -52.1310  -12.5468  -46.7056 C.ar   1 LIG      -0.11700
      7 C7        -53.6806   -9.7785  -44.7780 C.ar   1 LIG      -0.11700
      8 C8        -53.8044  -10.8734  -47.3400 C.ar   1 LIG      -0.11700
      9 C9        -52.8744  -10.8848  -45.0918 C.ar   1 LIG       0.00400
     10 C10       -52.9372  -11.4404  -46.3919 C.ar   1 LIG       0.00400
     11 H1        -50.5464  -12.9796  -43.7304 H      1 LIG       0.11500
     12 H2        -50.6569  -13.9531  -46.0063 H      1 LIG       0.11500
     13 H3        -55.1547   -8.3720  -45.4766 H      1 LIG       0.11500
     14 H4        -55.2642   -9.3444  -47.7532 H      1 LIG       0.11500
     15 H5        -51.9421  -11.0409  -43.1384 H      1 LIG       0.11500
     16 H6        -52.1635  -12.9904  -47.6986 H      1 LIG       0.11500
     17 H7        -53.6489   -9.3353  -43.7849 H      1 LIG       0.11500
     18 H8        -53.8687  -11.2840  -48.3456 H      1 LIG       0.11500
@<TRIPOS>BOND
      1       1       2 ar
      2       1       5 ar
      3       2       6 ar
      4       3       4 ar
      5       3       7 ar
      6       4       8 ar
      7       5       9 ar
      8       6      10 ar
      9       7       9 ar
     10       8      10 ar
     11       9      10 ar
     12       1      11 1
     13       2      12 1
     14       3      13 1
     15       4      14 1
     16       5      15 1
     17       6      16 1
     18       7      17 1
     19       8      18 1
@<TRIPOS>ALT_TYPE
CGenFF_4.0_ALT_TYPE_SET
CGenFF_4.0 1 CG2R61 2 CG2R61 3 CG2R61 4 CG2R61 5 CG2R61 6 CG2R61 7 CG2R61 8 CG2R61 9 CG2R61 10 CG2R61 11 HGR61 12 HGR61 13 HGR61 14 HGR61 15 HGR61 16 HGR61 17 HGR61 18 HGR61
@<TRIPOS>MOLECULE
naphtalene
 18 19 0 0 0
****
USER_CHARGES
INVALID_CHARGES
Pose:   4 Cluster:   4 Fr_nu: 167198 TotEn:   -12.53
@<TRIPOS>ATOM
      1 C1        -62.3666  -10.9317  -53.8845 C.ar   1 LIG      -0.11500
      2 C2        -61.2763  -10.0718  -53.9776 C.ar   1 LIG      -0.11500
      3 C3        -65.1247   -7.6889  -56.2404 C.ar   1 LIG      -0.11500
      4 C4        -64.0342   -6.8291  -56.3335 C.ar   1 LIG      -0.11500
      5 C5        -63.5985  -10.5583  -54.4226 C.ar   1 LIG      -0.11700
      6 C6        -61.4134   -8.8355  -54.6091 C.ar   1 LIG      -0.11700
      7 C7        -64.9874   -8.9254  -55.6089 C.ar   1 LIG      -0.11700
      8 C8        -62.8023   -7.2024  -55.7954 C.ar   1 LIG      -0.11700
      9 C9        -63.7548   -9.3175  -55.0617 C.ar   1 LIG       0.00400
     10 C10       -62.6460   -8.4432  -55.1563 C.ar   1 LIG       0.00400
     11 H1        -62.2593  -11.8938  -53.3923 H      1 LIG       0.11500
     12 H2        -60.3176  -10.3636  -53.5587 H      1 LIG       0.11500
     13 H3        -66.0838   -7.3977  -56.6594 H      1 LIG       0.11500
     14 H4        -64.1425   -5.8665  -56.8245 H      1 LIG       0.11500
     15 H5        -64.4373  -11.2461  -54.3378 H      1 LIG       0.11500
     16 H6        -60.5476   -8.1795  -54.6708 H      1 LIG       0.11500
     17 H7        -65.8531   -9.5815  -55.5480 H      1 LIG       0.11500
     18 H8        -61.9635   -6.5143  -55.8793 H      1 LIG       0.11500
@<TRIPOS>BOND
      1       1       2 ar
      2       1       5 ar
      3       2       6 ar
      4       3       4 ar
      5       3       7 ar
      6       4       8 ar
      7       5       9 ar
      8       6      10 ar
      9       7       9 ar
     10       8      10 ar
     11       9      10 ar
     12       1      11 1
     13       2      12 1
     14       3      13 1
     15       4      14 1
     16       5      15 1
     17       6      16 1
     18       7      17 1
     19       8      18 1
@<TRIPOS>ALT_TYPE
CGenFF_4.0_ALT_TYPE_SET
CGenFF_4.0 1 CG2R61 2 CG2R61 3 CG2R61 4 CG2R61 5 CG2R61 6 CG2R61 7 CG2R61 8 CG2R61 9 CG2R61 10 CG2R61 11 HGR61 12 HGR61 13 HGR61 14 HGR61 15 HGR61 16 HGR61 17 HGR61 18 HGR61
@<TRIPOS>MOLECULE
naphtalene
 18 19 0 0 0
****
USER_CHARGES
INVALID_CHARGES
Pose:   5 Cluster:   5 Fr_nu:  59278 TotEn:   -12.50
@<TRIPOS>ATOM
      1 C1        -67.4475   -5.0286  -56.2495 C.ar   1 LIG      -0.11500
      2 C2        -68.0990   -6.1808  -55.8194 C.ar   1 LIG      -0.11500
      3 C3        -63.2145   -7.4274  -56.2622 C.ar   1 LIG      -0.11500
      4 C4        -63.8661   -8.5795  -55.8321 C.ar   1 LIG      -0.11500
      5 C5        -66.0697   -5.0458  -56.4685 C.ar   1 LIG      -0.11700
      6 C6        -67.3755   -7.3544  -55.6067 C.ar   1 LIG      -0.11700
      7 C7        -63.9381   -6.2537  -56.4749 C.ar   1 LIG      -0.11700
      8 C8        -65.2439   -8.5624  -55.6130 C.ar   1 LIG      -0.11700
      9 C9        -65.3255   -6.2183  -56.2594 C.ar   1 LIG       0.00400
     10 C10       -65.9881   -7.3899  -55.8221 C.ar   1 LIG       0.00400
     11 H1        -68.0112   -4.1151  -56.4143 H      1 LIG       0.11500
     12 H2        -69.1717   -6.1664  -55.6495 H      1 LIG       0.11500
     13 H3        -62.1416   -7.4411  -56.4325 H      1 LIG       0.11500
     14 H4        -63.3017   -9.4923  -55.6660 H      1 LIG       0.11500
     15 H5        -65.5813   -4.1333  -56.8041 H      1 LIG       0.11500
     16 H6        -67.9055   -8.2434  -55.2710 H      1 LIG       0.11500
     17 H7        -63.4081   -5.3651  -56.8114 H      1 LIG       0.11500
     18 H8        -65.7325   -9.4746  -55.2766 H      1 LIG       0.11500
@<TRIPOS>BOND
      1       1       2 ar
      2       1       5 ar
      3       2       6 ar
      4       3       4 ar
      5       3       7 ar
      6       4       8 ar
      7       5       9 ar
      8       6      10 ar
      9       7       9 ar
     10       8      10 ar
     11       9      10 ar
     12       1      11 1
     13       2      12 1
     14       3      13 1
     15       4      14 1
     16       5      15 1
     17       6      16 1
     18       7      17 1
     19       8      18 1
@<TRIPOS>ALT_TYPE
CGenFF_4.0_ALT_TYPE_SET
CGenFF_4.0 1 CG2R61 2 CG2R61 3 CG2R61 4 CG2R61 5 CG2R61 6 CG2R61 7 CG2R61 8 CG2R61 9 CG2R61 10 CG2R61 11 HGR61 12 HGR61 13 HGR61 14 HGR61 15 HGR61 16 HGR61 17 HGR61 18 HGR61
@<TRIPOS>MOLECULE
naphtalene
 18 19 0 0 0
****
USER_CHARGES
INVALID_CHARGES
Pose:   6 Cluster:   6 Fr_nu:  58543 TotEn:   -12.36
@<TRIPOS>ATOM
      1 C1        -54.7921  -10.7269  -48.0217 C.ar   1 LIG      -0.11500
      2 C2        -53.7642  -11.1767  -48.8452 C.ar   1 LIG      -0.11500
      3 C3        -51.7371  -10.6795  -44.2351 C.ar   1 LIG      -0.11500
      4 C4        -50.7094  -11.1293  -45.0587 C.ar   1 LIG      -0.11500
      5 C5        -54.5496  -10.4894  -46.6684 C.ar   1 LIG      -0.11700
      6 C6        -52.4901  -11.3906  -48.3188 C.ar   1 LIG      -0.11700
      7 C7        -53.0113  -10.4654  -44.7617 C.ar   1 LIG      -0.11700
      8 C8        -50.9517  -11.3669  -46.4120 C.ar   1 LIG      -0.11700
      9 C9        -53.2732  -10.6994  -46.1215 C.ar   1 LIG       0.00400
     10 C10       -52.2281  -11.1568  -46.9590 C.ar   1 LIG       0.00400
     11 H1        -55.7839  -10.5610  -48.4319 H      1 LIG       0.11500
     12 H2        -53.9540  -11.3610  -49.8986 H      1 LIG       0.11500
     13 H3        -51.5480  -10.4947  -43.1814 H      1 LIG       0.11500
     14 H4        -49.7181  -11.2963  -44.6477 H      1 LIG       0.11500
     15 H5        -55.3681  -10.1384  -46.0433 H      1 LIG       0.11500
     16 H6        -51.7016  -11.7419  -48.9811 H      1 LIG       0.11500
     17 H7        -53.7994  -10.1134  -44.0994 H      1 LIG       0.11500
     18 H8        -50.1335  -11.7185  -47.0372 H      1 LIG       0.11500
@<TRIPOS>BOND
      1       1       2 ar
      2       1       5 ar
      3       2       6 ar
      4       3       4 ar
      5       3       7 ar
      6       4       8 ar
      7       5       9 ar
      8       6      10 ar
      9       7       9 ar
     10       8      10 ar
     11       9      10 ar
     12       1      11 1
     13       2      12 1
     14       3      13 1
     15       4      14 1
     16       5      15 1
     17       6      16 1
     18       7      17 1
     19       8      18 1
@<TRIPOS>ALT_TYPE
CGenFF_4.0_ALT_TYPE_SET
CGenFF_4.0 1 CG2R61 2 CG2R61 3 CG2R61 4 CG2R61 5 CG2R61 6 CG2R61 7 CG2R61 8 CG2R61 9 CG2R61 10 CG2R61 11 HGR61 12 HGR61 13 HGR61 14 HGR61 15 HGR61 16 HGR61 17 HGR61 18 HGR61
@<TRIPOS>MOLECULE
naphtalene
 18 19 0 0 0
****
USER_CHARGES
INVALID_CHARGES
Pose:   7 Cluster:   7 Fr_nu: 152306 TotEn:   -12.35
@<TRIPOS>ATOM
      1 C1        -51.4948  -11.1323  -44.2177 C.ar   1 LIG      -0.11500
      2 C2        -52.3680  -12.2154  -44.1815 C.ar   1 LIG      -0.11500
      3 C3        -49.0906  -13.1948  -47.9108 C.ar   1 LIG      -0.11500
      4 C4        -49.9639  -14.2778  -47.8745 C.ar   1 LIG      -0.11500
      5 C5        -50.4597  -11.1007  -45.1527 C.ar   1 LIG      -0.11700
      6 C6        -52.2097  -13.2708  -45.0799 C.ar   1 LIG      -0.11700
      7 C7        -49.2491  -12.1392  -47.0124 C.ar   1 LIG      -0.11700
      8 C8        -50.9990  -14.3096  -46.9395 C.ar   1 LIG      -0.11700
      9 C9        -50.2853  -12.1545  -46.0646 C.ar   1 LIG       0.00400
     10 C10       -51.1734  -13.2558  -46.0276 C.ar   1 LIG       0.00400
     11 H1        -51.6182  -10.3112  -43.5177 H      1 LIG       0.11500
     12 H2        -53.1737  -12.2389  -43.4534 H      1 LIG       0.11500
     13 H3        -48.2847  -13.1706  -48.6389 H      1 LIG       0.11500
     14 H4        -49.8391  -15.0993  -48.5738 H      1 LIG       0.11500
     15 H5        -49.7887  -10.2442  -45.1626 H      1 LIG       0.11500
     16 H6        -52.9043  -14.1070  -45.0338 H      1 LIG       0.11500
     17 H7        -48.5549  -11.3028  -47.0592 H      1 LIG       0.11500
     18 H8        -51.6697  -15.1664  -46.9290 H      1 LIG       0.11500
@<TRIPOS>BOND
      1       1       2 ar
      2       1       5 ar
      3       2       6 ar
      4       3       4 ar
      5       3       7 ar
      6       4       8 ar
      7       5       9 ar
      8       6      10 ar
      9       7       9 ar
     10       8      10 ar
     11       9      10 ar
     12       1      11 1
     13       2      12 1
     14       3      13 1
     15       4      14 1
     16       5      15 1
     17       6      16 1
     18       7      17 1
     19       8      18 1
@<TRIPOS>ALT_TYPE
CGenFF_4.0_ALT_TYPE_SET
CGenFF_4.0 1 CG2R61 2 CG2R61 3 CG2R61 4 CG2R61 5 CG2R61 6 CG2R61 7 CG2R61 8 CG2R61 9 CG2R61 10 CG2R61 11 HGR61 12 HGR61 13 HGR61 14 HGR61 15 HGR61 16 HGR61 17 HGR61 18 HGR61
@<TRIPOS>MOLECULE
naphtalene
 18 19 0 0 0
****
USER_CHARGES
INVALID_CHARGES
Pose:   8 Cluster:   8 Fr_nu: 325350 TotEn:   -12.21
@<TRIPOS>ATOM
      1 C1        -49.4484  -12.8372  -44.1822 C.ar   1 LIG      -0.11500
      2 C2        -49.4199  -12.5075  -45.5340 C.ar   1 LIG      -0.11500
      3 C3        -44.9892  -10.9699  -43.6331 C.ar   1 LIG      -0.11500
      4 C4        -44.9608  -10.6402  -44.9849 C.ar   1 LIG      -0.11500
      5 C5        -48.3558  -12.5391  -43.3674 C.ar   1 LIG      -0.11700
      6 C6        -48.2990  -11.8785  -46.0763 C.ar   1 LIG      -0.11700
      7 C7        -46.1104  -11.5988  -43.0909 C.ar   1 LIG      -0.11700
      8 C8        -46.0534  -10.9383  -45.7999 C.ar   1 LIG      -0.11700
      9 C9        -47.2190  -11.9063  -43.8963 C.ar   1 LIG       0.00400
     10 C10       -47.1901  -11.5711  -45.2710 C.ar   1 LIG       0.00400
     11 H1        -50.3212  -13.3273  -43.7608 H      1 LIG       0.11500
     12 H2        -50.2712  -12.7397  -46.1674 H      1 LIG       0.11500
     13 H3        -44.1382  -10.7377  -42.9990 H      1 LIG       0.11500
     14 H4        -44.0873  -10.1514  -45.4061 H      1 LIG       0.11500
     15 H5        -48.3998  -12.8064  -42.3136 H      1 LIG       0.11500
     16 H6        -48.2987  -11.6295  -47.1354 H      1 LIG       0.11500
     17 H7        -46.1107  -11.8470  -42.0316 H      1 LIG       0.11500
     18 H8        -46.0092  -10.6718  -46.8539 H      1 LIG       0.11500
@<TRIPOS>BOND
      1       1       2 ar
      2       1       5 ar
      3       2       6 ar
      4       3       4 ar
      5       3       7 ar
      6       4       8 ar
      7       5       9 ar
      8       6      10 ar
      9       7       9 ar
     10       8      10 ar
     11       9      10 ar
     12       1      11 1
     13       2      12 1
     14       3      13 1
     15       4      14 1
     16       5      15 1
     17       6      16 1
     18       7      17 1
     19       8      18 1
@<TRIPOS>ALT_TYPE
CGenFF_4.0_ALT_TYPE_SET
CGenFF_4.0 1 CG2R61 2 CG2R61 3 CG2R61 4 CG2R61 5 CG2R61 6 CG2R61 7 CG2R61 8 CG2R61 9 CG2R61 10 CG2R61 11 HGR61 12 HGR61 13 HGR61 14 HGR61 15 HGR61 16 HGR61 17 HGR61 18 HGR61
@<TRIPOS>MOLECULE
naphtalene
 18 19 0 0 0
****
USER_CHARGES
INVALID_CHARGES
Pose:   9 Cluster:   9 Fr_nu: 220651 TotEn:   -11.84
@<TRIPOS>ATOM
      1 C1        -67.9273    2.0288  -26.8680 C.ar   1 LIG      -0.11500
      2 C2        -68.7622    1.5029  -25.8866 C.ar   1 LIG      -0.11500
      3 C3        -64.5330   -1.2726  -25.7491 C.ar   1 LIG      -0.11500
      4 C4        -65.3680   -1.7984  -24.7677 C.ar   1 LIG      -0.11500
      5 C5        -66.6657    1.4733  -27.0828 C.ar   1 LIG      -0.11700
      6 C6        -68.3389    0.4195  -25.1163 C.ar   1 LIG      -0.11700
      7 C7        -64.9564   -0.1892  -26.5195 C.ar   1 LIG      -0.11700
      8 C8        -66.6296   -1.2429  -24.5527 C.ar   1 LIG      -0.11700
      9 C9        -66.2231    0.3825  -26.3168 C.ar   1 LIG       0.00400
     10 C10       -67.0722   -0.1522  -25.3188 C.ar   1 LIG       0.00400
     11 H1        -68.2572    2.8726  -27.4670 H      1 LIG       0.11500
     12 H2        -69.7443    1.9359  -25.7203 H      1 LIG       0.11500
     13 H3        -63.5506   -1.7054  -25.9161 H      1 LIG       0.11500
     14 H4        -65.0370   -2.6413  -24.1681 H      1 LIG       0.11500
     15 H5        -66.0296    1.9009  -27.8552 H      1 LIG       0.11500
     16 H6        -69.0083    0.0242  -24.3551 H      1 LIG       0.11500
     17 H7        -64.2872    0.2054  -27.2812 H      1 LIG       0.11500
     18 H8        -67.2656   -1.6699  -23.7799 H      1 LIG       0.11500
@<TRIPOS>BOND
      1       1       2 ar
      2       1       5 ar
      3       2       6 ar
      4       3       4 ar
      5       3       7 ar
      6       4       8 ar
      7       5       9 ar
      8       6      10 ar
      9       7       9 ar
     10       8      10 ar
     11       9      10 ar
     12       1      11 1
     13       2      12 1
     14       3      13 1
     15       4      14 1
     16       5      15 1
     17       6      16 1
     18       7      17 1
     19       8      18 1
@<TRIPOS>ALT_TYPE
CGenFF_4.0_ALT_TYPE_SET
CGenFF_4.0 1 CG2R61 2 CG2R61 3 CG2R61 4 CG2R61 5 CG2R61 6 CG2R61 7 CG2R61 8 CG2R61 9 CG2R61 10 CG2R61 11 HGR61 12 HGR61 13 HGR61 14 HGR61 15 HGR61 16 HGR61 17 HGR61 18 HGR61
@<TRIPOS>MOLECULE
naphtalene
 18 19 0 0 0
****
USER_CHARGES
INVALID_CHARGES
Pose:  10 Cluster:  10 Fr_nu:  35524 TotEn:   -11.75
@<TRIPOS>ATOM
      1 C1        -64.8705   -8.6084  -58.5592 C.ar   1 LIG      -0.11500
      2 C2        -65.2950   -7.6849  -59.5099 C.ar   1 LIG      -0.11500
      3 C3        -67.5303   -6.3438  -55.1724 C.ar   1 LIG      -0.11500
      4 C4        -67.9547   -5.4204  -56.1232 C.ar   1 LIG      -0.11500
      5 C5        -65.3177   -8.5098  -57.2413 C.ar   1 LIG      -0.11700
      6 C6        -66.1682   -6.6594  -59.1466 C.ar   1 LIG      -0.11700
      7 C7        -66.6571   -7.3695  -55.5358 C.ar   1 LIG      -0.11700
      8 C8        -67.5075   -5.5189  -57.4411 C.ar   1 LIG      -0.11700
      9 C9        -66.1968   -7.4838  -56.8577 C.ar   1 LIG       0.00400
     10 C10       -66.6284   -6.5448  -57.8246 C.ar   1 LIG       0.00400
     11 H1        -64.1903   -9.4062  -58.8425 H      1 LIG       0.11500
     12 H2        -64.9465   -7.7627  -60.5356 H      1 LIG       0.11500
     13 H3        -67.8786   -6.2666  -54.1463 H      1 LIG       0.11500
     14 H4        -68.6338   -4.6219  -55.8390 H      1 LIG       0.11500
     15 H5        -64.9725   -9.2425  -56.5147 H      1 LIG       0.11500
     16 H6        -66.4874   -5.9489  -59.9063 H      1 LIG       0.11500
     17 H7        -66.3387   -8.0802  -54.7761 H      1 LIG       0.11500
     18 H8        -67.8520   -4.7858  -58.1677 H      1 LIG       0.11500
@<TRIPOS>BOND
      1       1       2 ar
      2       1       5 ar
      3       2       6 ar
      4       3       4 ar
      5       3       7 ar
      6       4       8 ar
      7       5       9 ar
      8       6      10 ar
      9       7       9 ar
     10       8      10 ar
     11       9      10 ar
     12       1      11 1
     13       2      12 1
     14       3      13 1
     15       4      14 1
     16       5      15 1
     17       6      16 1
     18       7      17 1
     19       8      18 1
@<TRIPOS>ALT_TYPE
CGenFF_4.0_ALT_TYPE_SET
CGenFF_4.0 1 CG2R61 2 CG2R61 3 CG2R61 4 CG2R61 5 CG2R61 6 CG2R61 7 CG2R61 8 CG2R61 9 CG2R61 10 CG2R61 11 HGR61 12 HGR61 13 HGR61 14 HGR61 15 HGR61 16 HGR61 17 HGR61 18 HGR61
@<TRIPOS>MOLECULE
naphtalene
 18 19 0 0 0
****
USER_CHARGES
INVALID_CHARGES
Pose:  11 Cluster:  11 Fr_nu: 106834 TotEn:   -11.31
@<TRIPOS>ATOM
      1 C1        -51.6986  -13.5672  -47.0061 C.ar   1 LIG      -0.11500
      2 C2        -52.1748  -13.2117  -45.7477 C.ar   1 LIG      -0.11500
      3 C3        -54.0305   -9.7707  -48.9609 C.ar   1 LIG      -0.11500
      4 C4        -54.5067   -9.4153  -47.7025 C.ar   1 LIG      -0.11500
      5 C5        -52.0384  -12.8033  -48.1230 C.ar   1 LIG      -0.11700
      6 C6        -52.9925  -12.0910  -45.6012 C.ar   1 LIG      -0.11700
      7 C7        -53.2126  -10.8915  -49.1074 C.ar   1 LIG      -0.11700
      8 C8        -54.1670  -10.1792  -46.5855 C.ar   1 LIG      -0.11700
      9 C9        -52.8606  -11.6719  -47.9942 C.ar   1 LIG       0.00400
     10 C10       -53.3448  -11.3105  -46.7144 C.ar   1 LIG       0.00400
     11 H1        -51.0624  -14.4401  -47.1197 H      1 LIG       0.11500
     12 H2        -51.9094  -13.8069  -44.8789 H      1 LIG       0.11500
     13 H3        -54.2955   -9.1757  -49.8304 H      1 LIG       0.11500
     14 H4        -55.1440   -8.5431  -47.5897 H      1 LIG       0.11500
     15 H5        -51.6550  -13.1001  -49.0971 H      1 LIG       0.11500
     16 H6        -53.3529  -11.8313  -44.6080 H      1 LIG       0.11500
     17 H7        -52.8517  -11.1505  -50.1006 H      1 LIG       0.11500
     18 H8        -54.5509   -9.8830  -45.6114 H      1 LIG       0.11500
@<TRIPOS>BOND
      1       1       2 ar
      2       1       5 ar
      3       2       6 ar
      4       3       4 ar
      5       3       7 ar
      6       4       8 ar
      7       5       9 ar
      8       6      10 ar
      9       7       9 ar
     10       8      10 ar
     11       9      10 ar
     12       1      11 1
     13       2      12 1
     14       3      13 1
     15       4      14 1
     16       5      15 1
     17       6      16 1
     18       7      17 1
     19       8      18 1
@<TRIPOS>ALT_TYPE
CGenFF_4.0_ALT_TYPE_SET
CGenFF_4.0 1 CG2R61 2 CG2R61 3 CG2R61 4 CG2R61 5 CG2R61 6 CG2R61 7 CG2R61 8 CG2R61 9 CG2R61 10 CG2R61 11 HGR61 12 HGR61 13 HGR61 14 HGR61 15 HGR61 16 HGR61 17 HGR61 18 HGR61
@<TRIPOS>MOLECULE
naphtalene
 18 19 0 0 0
****
USER_CHARGES
INVALID_CHARGES
Pose:  12 Cluster:  12 Fr_nu: 215599 TotEn:   -11.22
@<TRIPOS>ATOM
      1 C1        -49.4735  -12.9418  -43.7018 C.ar   1 LIG      -0.11500
      2 C2        -48.8306  -13.2081  -44.9070 C.ar   1 LIG      -0.11500
      3 C3        -53.3663  -11.3294  -46.1348 C.ar   1 LIG      -0.11500
      4 C4        -52.7233  -11.5957  -47.3400 C.ar   1 LIG      -0.11500
      5 C5        -50.7625  -12.4079  -43.7008 C.ar   1 LIG      -0.11700
      6 C6        -49.4741  -12.9417  -46.1158 C.ar   1 LIG      -0.11700
      7 C7        -52.7228  -11.5960  -44.9259 C.ar   1 LIG      -0.11700
      8 C8        -51.4343  -12.1296  -47.3411 C.ar   1 LIG      -0.11700
      9 C9        -51.4253  -12.1334  -44.9082 C.ar   1 LIG       0.00400
     10 C10       -50.7715  -12.4042  -46.1337 C.ar   1 LIG       0.00400
     11 H1        -48.9719  -13.1490  -42.7611 H      1 LIG       0.11500
     12 H2        -47.8273  -13.6240  -44.9067 H      1 LIG       0.11500
     13 H3        -54.3699  -10.9136  -46.1344 H      1 LIG       0.11500
     14 H4        -53.2248  -11.3871  -48.2804 H      1 LIG       0.11500
     15 H5        -51.2457  -12.2073  -42.7468 H      1 LIG       0.11500
     16 H6        -48.9527  -13.1582  -47.0460 H      1 LIG       0.11500
     17 H7        -53.2446  -11.3802  -43.9960 H      1 LIG       0.11500
     18 H8        -50.9506  -12.3296  -48.2951 H      1 LIG       0.11500
@<TRIPOS>BOND
      1       1       2 ar
      2       1       5 ar
      3       2       6 ar
      4       3       4 ar
      5       3       7 ar
      6       4       8 ar
      7       5       9 ar
      8       6      10 ar
      9       7       9 ar
     10       8      10 ar
     11       9      10 ar
     12       1      11 1
     13       2      12 1
     14       3      13 1
     15       4      14 1
     16       5      15 1
     17       6      16 1
     18       7      17 1
     19       8      18 1
@<TRIPOS>ALT_TYPE
CGenFF_4.0_ALT_TYPE_SET
CGenFF_4.0 1 CG2R61 2 CG2R61 3 CG2R61 4 CG2R61 5 CG2R61 6 CG2R61 7 CG2R61 8 CG2R61 9 CG2R61 10 CG2R61 11 HGR61 12 HGR61 13 HGR61 14 HGR61 15 HGR61 16 HGR61 17 HGR61 18 HGR61
@<TRIPOS>MOLECULE
naphtalene
 18 19 0 0 0
****
USER_CHARGES
INVALID_CHARGES
Pose:  13 Cluster:  13 Fr_nu: 171814 TotEn:   -11.19
@<TRIPOS>ATOM
      1 C1        -79.4411  -14.4895  -43.6986 C.ar   1 LIG      -0.11500
      2 C2        -79.9320  -14.2122  -42.4262 C.ar   1 LIG      -0.11500
      3 C3        -77.6000   -9.9939  -43.9677 C.ar   1 LIG      -0.11500
      4 C4        -78.0909   -9.7167  -42.6953 C.ar   1 LIG      -0.11500
      5 C5        -78.7377  -13.5127  -44.4041 C.ar   1 LIG      -0.11700
      6 C6        -79.7215  -12.9573  -41.8543 C.ar   1 LIG      -0.11700
      7 C7        -77.8105  -11.2490  -44.5396 C.ar   1 LIG      -0.11700
      8 C8        -78.7944  -10.6934  -41.9898 C.ar   1 LIG      -0.11700
      9 C9        -78.5164  -12.2440  -43.8439 C.ar   1 LIG       0.00400
     10 C10       -79.0157  -11.9621  -42.5500 C.ar   1 LIG       0.00400
     11 H1        -79.6058  -15.4665  -44.1435 H      1 LIG       0.11500
     12 H2        -80.4793  -14.9734  -41.8778 H      1 LIG       0.11500
     13 H3        -77.0524   -9.2330  -44.5168 H      1 LIG       0.11500
     14 H4        -77.9272   -8.7391  -42.2515 H      1 LIG       0.11500
     15 H5        -78.3634  -13.7515  -45.3975 H      1 LIG       0.11500
     16 H6        -80.1137  -12.7627  -40.8583 H      1 LIG       0.11500
     17 H7        -77.4175  -11.4436  -45.5353 H      1 LIG       0.11500
     18 H8        -79.1695  -10.4546  -40.9967 H      1 LIG       0.11500
@<TRIPOS>BOND
      1       1       2 ar
      2       1       5 ar
      3       2       6 ar
      4       3       4 ar
      5       3       7 ar
      6       4       8 ar
      7       5       9 ar
      8       6      10 ar
      9       7       9 ar
     10       8      10 ar
     11       9      10 ar
     12       1      11 1
     13       2      12 1
     14       3      13 1
     15       4      14 1
     16       5      15 1
     17       6      16 1
     18       7      17 1
     19       8      18 1
@<TRIPOS>ALT_TYPE
CGenFF_4.0_ALT_TYPE_SET
CGenFF_4.0 1 CG2R61 2 CG2R61 3 CG2R61 4 CG2R61 5 CG2R61 6 CG2R61 7 CG2R61 8 CG2R61 9 CG2R61 10 CG2R61 11 HGR61 12 HGR61 13 HGR61 14 HGR61 15 HGR61 16 HGR61 17 HGR61 18 HGR61
@<TRIPOS>MOLECULE
naphtalene
 18 19 0 0 0
****
USER_CHARGES
INVALID_CHARGES
Pose:  14 Cluster:  14 Fr_nu: 135240 TotEn:   -10.96
@<TRIPOS>ATOM
      1 C1        -58.1146    5.7770  -40.2933 C.ar   1 LIG      -0.11500
      2 C2        -58.1138    6.3325  -39.0173 C.ar   1 LIG      -0.11500
      3 C3        -53.4516    4.5025  -39.7408 C.ar   1 LIG      -0.11500
      4 C4        -53.4510    5.0581  -38.4647 C.ar   1 LIG      -0.11500
      5 C5        -56.9574    5.1818  -40.7966 C.ar   1 LIG      -0.11700
      6 C6        -56.9562    6.2950  -38.2397 C.ar   1 LIG      -0.11700
      7 C7        -54.6093    4.5400  -40.5184 C.ar   1 LIG      -0.11700
      8 C8        -54.6080    5.6534  -37.9614 C.ar   1 LIG      -0.11700
      9 C9        -55.7830    5.1351  -40.0278 C.ar   1 LIG       0.00400
     10 C10       -55.7824    5.7000  -38.7302 C.ar   1 LIG       0.00400
     11 H1        -59.0159    5.8069  -40.8985 H      1 LIG       0.11500
     12 H2        -59.0153    6.7953  -38.6263 H      1 LIG       0.11500
     13 H3        -52.5503    4.0393  -40.1324 H      1 LIG       0.11500
     14 H4        -52.5490    5.0291  -37.8606 H      1 LIG       0.11500
     15 H5        -56.9808    4.7542  -41.7969 H      1 LIG       0.11500
     16 H6        -56.9786    6.7350  -37.2448 H      1 LIG       0.11500
     17 H7        -54.5870    4.0992  -41.5129 H      1 LIG       0.11500
     18 H8        -54.5847    6.0817  -36.9614 H      1 LIG       0.11500
@<TRIPOS>BOND
      1       1       2 ar
      2       1       5 ar
      3       2       6 ar
      4       3       4 ar
      5       3       7 ar
      6       4       8 ar
      7       5       9 ar
      8       6      10 ar
      9       7       9 ar
     10       8      10 ar
     11       9      10 ar
     12       1      11 1
     13       2      12 1
     14       3      13 1
     15       4      14 1
     16       5      15 1
     17       6      16 1
     18       7      17 1
     19       8      18 1
@<TRIPOS>ALT_TYPE
CGenFF_4.0_ALT_TYPE_SET
CGenFF_4.0 1 CG2R61 2 CG2R61 3 CG2R61 4 CG2R61 5 CG2R61 6 CG2R61 7 CG2R61 8 CG2R61 9 CG2R61 10 CG2R61 11 HGR61 12 HGR61 13 HGR61 14 HGR61 15 HGR61 16 HGR61 17 HGR61 18 HGR61
@<TRIPOS>MOLECULE
naphtalene
 18 19 0 0 0
****
USER_CHARGES
INVALID_CHARGES
Pose:  15 Cluster:  15 Fr_nu:   1308 TotEn:   -10.74
@<TRIPOS>ATOM
      1 C1        -62.6983    6.1527  -44.3590 C.ar   1 LIG      -0.11500
      2 C2        -61.4348    6.7353  -44.3301 C.ar   1 LIG      -0.11500
      3 C3        -61.3831    3.1240  -40.7854 C.ar   1 LIG      -0.11500
      4 C4        -60.1196    3.7067  -40.7566 C.ar   1 LIG      -0.11500
      5 C5        -63.0061    5.1084  -43.4863 C.ar   1 LIG      -0.11700
      6 C6        -60.4742    6.2761  -43.4287 C.ar   1 LIG      -0.11700
      7 C7        -62.3439    3.5834  -41.6868 C.ar   1 LIG      -0.11700
      8 C8        -59.8117    4.7509  -41.6292 C.ar   1 LIG      -0.11700
      9 C9        -62.0514    4.6334  -42.5724 C.ar   1 LIG       0.00400
     10 C10       -60.7665    5.2259  -42.5432 C.ar   1 LIG       0.00400
     11 H1        -63.4456    6.5102  -45.0613 H      1 LIG       0.11500
     12 H2        -61.1963    7.5483  -45.0097 H      1 LIG       0.11500
     13 H3        -61.6224    2.3109  -40.1058 H      1 LIG       0.11500
     14 H4        -59.3723    3.3478  -40.0551 H      1 LIG       0.11500
     15 H5        -64.0001    4.6677  -43.5268 H      1 LIG       0.11500
     16 H6        -59.4931    6.7466  -43.4233 H      1 LIG       0.11500
     17 H7        -63.3250    3.1132  -41.6915 H      1 LIG       0.11500
     18 H8        -58.8175    5.1913  -41.5895 H      1 LIG       0.11500
@<TRIPOS>BOND
      1       1       2 ar
      2       1       5 ar
      3       2       6 ar
      4       3       4 ar
      5       3       7 ar
      6       4       8 ar
      7       5       9 ar
      8       6      10 ar
      9       7       9 ar
     10       8      10 ar
     11       9      10 ar
     12       1      11 1
     13       2      12 1
     14       3      13 1
     15       4      14 1
     16       5      15 1
     17       6      16 1
     18       7      17 1
     19       8      18 1
@<TRIPOS>ALT_TYPE
CGenFF_4.0_ALT_TYPE_SET
CGenFF_4.0 1 CG2R61 2 CG2R61 3 CG2R61 4 CG2R61 5 CG2R61 6 CG2R61 7 CG2R61 8 CG2R61 9 CG2R61 10 CG2R61 11 HGR61 12 HGR61 13 HGR61 14 HGR61 15 HGR61 16 HGR61 17 HGR61 18 HGR61
@<TRIPOS>MOLECULE
naphtalene
 18 19 0 0 0
****
USER_CHARGES
INVALID_CHARGES
Pose:  16 Cluster:  16 Fr_nu:  34413 TotEn:   -10.67
@<TRIPOS>ATOM
      1 C1        -76.7442   -6.3437  -28.7546 C.ar   1 LIG      -0.11500
      2 C2        -77.3092   -5.2138  -28.1706 C.ar   1 LIG      -0.11500
      3 C3        -80.9069   -7.2003  -31.1236 C.ar   1 LIG      -0.11500
      4 C4        -81.4717   -6.0704  -30.5395 C.ar   1 LIG      -0.11500
      5 C5        -77.4940   -7.1234  -29.6358 C.ar   1 LIG      -0.11700
      6 C6        -78.6259   -4.8593  -28.4654 C.ar   1 LIG      -0.11700
      7 C7        -79.5900   -7.5548  -30.8287 C.ar   1 LIG      -0.11700
      8 C8        -80.7221   -5.2907  -29.6582 C.ar   1 LIG      -0.11700
      9 C9        -78.8208   -6.7815  -29.9440 C.ar   1 LIG       0.00400
     10 C10       -79.3953   -5.6326  -29.3500 C.ar   1 LIG       0.00400
     11 H1        -75.7193   -6.6195  -28.5243 H      1 LIG       0.11500
     12 H2        -76.7246   -4.6074  -27.4850 H      1 LIG       0.11500
     13 H3        -81.4910   -7.8073  -31.8095 H      1 LIG       0.11500
     14 H4        -82.4971   -5.7959  -30.7690 H      1 LIG       0.11500
     15 H5        -77.0320   -8.0026  -30.0803 H      1 LIG       0.11500
     16 H6        -79.0469   -3.9717  -27.9978 H      1 LIG       0.11500
     17 H7        -79.1689   -8.4420  -31.2971 H      1 LIG       0.11500
     18 H8        -81.1841   -4.4119  -29.2130 H      1 LIG       0.11500
@<TRIPOS>BOND
      1       1       2 ar
      2       1       5 ar
      3       2       6 ar
      4       3       4 ar
      5       3       7 ar
      6       4       8 ar
      7       5       9 ar
      8       6      10 ar
      9       7       9 ar
     10       8      10 ar
     11       9      10 ar
     12       1      11 1
     13       2      12 1
     14       3      13 1
     15       4      14 1
     16       5      15 1
     17       6      16 1
     18       7      17 1
     19       8      18 1
@<TRIPOS>ALT_TYPE
CGenFF_4.0_ALT_TYPE_SET
CGenFF_4.0 1 CG2R61 2 CG2R61 3 CG2R61 4 CG2R61 5 CG2R61 6 CG2R61 7 CG2R61 8 CG2R61 9 CG2R61 10 CG2R61 11 HGR61 12 HGR61 13 HGR61 14 HGR61 15 HGR61 16 HGR61 17 HGR61 18 HGR61
@<TRIPOS>MOLECULE
naphtalene
 18 19 0 0 0
****
USER_CHARGES
INVALID_CHARGES
Pose:  17 Cluster:  17 Fr_nu:  44769 TotEn:   -10.62
@<TRIPOS>ATOM
      1 C1        -58.9099    4.9571  -39.8333 C.ar   1 LIG      -0.11500
      2 C2        -59.4236    3.6645  -39.7890 C.ar   1 LIG      -0.11500
      3 C3        -62.6043    6.3274  -42.6875 C.ar   1 LIG      -0.11500
      4 C4        -63.1180    5.0347  -42.6431 C.ar   1 LIG      -0.11500
      5 C5        -59.5691    5.9461  -40.5640 C.ar   1 LIG      -0.11700
      6 C6        -60.5984    3.3557  -40.4750 C.ar   1 LIG      -0.11700
      7 C7        -61.4295    6.6361  -42.0013 C.ar   1 LIG      -0.11700
      8 C8        -62.4589    4.0456  -41.9124 C.ar   1 LIG      -0.11700
      9 C9        -60.7528    5.6531  -41.2608 C.ar   1 LIG       0.00400
     10 C10       -61.2751    4.3386  -41.2157 C.ar   1 LIG       0.00400
     11 H1        -57.9949    5.1968  -39.2994 H      1 LIG       0.11500
     12 H2        -58.9098    2.8954  -39.2196 H      1 LIG       0.11500
     13 H3        -63.1179    7.0971  -43.2567 H      1 LIG       0.11500
     14 H4        -64.0322    4.7953  -43.1783 H      1 LIG       0.11500
     15 H5        -59.1491    6.9496  -40.5850 H      1 LIG       0.11500
     16 H6        -60.9822    2.3388  -40.4260 H      1 LIG       0.11500
     17 H7        -61.0463    7.6532  -42.0498 H      1 LIG       0.11500
     18 H8        -62.8783    3.0418  -41.8920 H      1 LIG       0.11500
@<TRIPOS>BOND
      1       1       2 ar
      2       1       5 ar
      3       2       6 ar
      4       3       4 ar
      5       3       7 ar
      6       4       8 ar
      7       5       9 ar
      8       6      10 ar
      9       7       9 ar
     10       8      10 ar
     11       9      10 ar
     12       1      11 1
     13       2      12 1
     14       3      13 1
     15       4      14 1
     16       5      15 1
     17       6      16 1
     18       7      17 1
     19       8      18 1
@<TRIPOS>ALT_TYPE
CGenFF_4.0_ALT_TYPE_SET
CGenFF_4.0 1 CG2R61 2 CG2R61 3 CG2R61 4 CG2R61 5 CG2R61 6 CG2R61 7 CG2R61 8 CG2R61 9 CG2R61 10 CG2R61 11 HGR61 12 HGR61 13 HGR61 14 HGR61 15 HGR61 16 HGR61 17 HGR61 18 HGR61
@<TRIPOS>MOLECULE
naphtalene
 18 19 0 0 0
****
USER_CHARGES
INVALID_CHARGES
Pose:  18 Cluster:  18 Fr_nu: 391083 TotEn:   -10.21
@<TRIPOS>ATOM
      1 C1        -68.0866  -23.4911  -56.0979 C.ar   1 LIG      -0.11500
      2 C2        -67.7935  -24.7903  -55.6944 C.ar   1 LIG      -0.11500
      3 C3        -65.4167  -21.7477  -52.4230 C.ar   1 LIG      -0.11500
      4 C4        -65.1236  -23.0470  -52.0196 C.ar   1 LIG      -0.11500
      5 C5        -67.5710  -22.4062  -55.3882 C.ar   1 LIG      -0.11700
      6 C6        -66.9837  -25.0098  -54.5799 C.ar   1 LIG      -0.11700
      7 C7        -66.2265  -21.5283  -53.5377 C.ar   1 LIG      -0.11700
      8 C8        -65.6392  -24.1320  -52.7292 C.ar   1 LIG      -0.11700
      9 C9        -66.7541  -22.6084  -54.2638 C.ar   1 LIG       0.00400
     10 C10       -66.4561  -23.9297  -53.8536 C.ar   1 LIG       0.00400
     11 H1        -68.7176  -23.3208  -56.9654 H      1 LIG       0.11500
     12 H2        -68.1952  -25.6342  -56.2478 H      1 LIG       0.11500
     13 H3        -65.0151  -20.9032  -51.8701 H      1 LIG       0.11500
     14 H4        -64.4938  -23.2167  -51.1513 H      1 LIG       0.11500
     15 H5        -67.8136  -21.3992  -55.7214 H      1 LIG       0.11500
     16 H6        -66.7672  -26.0339  -54.2828 H      1 LIG       0.11500
     17 H7        -66.4422  -20.5042  -53.8351 H      1 LIG       0.11500
     18 H8        -65.3973  -25.1391  -52.3957 H      1 LIG       0.11500
@<TRIPOS>BOND
      1       1       2 ar
      2       1       5 ar
      3       2       6 ar
      4       3       4 ar
      5       3       7 ar
      6       4       8 ar
      7       5       9 ar
      8       6      10 ar
      9       7       9 ar
     10       8      10 ar
     11       9      10 ar
     12       1      11 1
     13       2      12 1
     14       3      13 1
     15       4      14 1
     16       5      15 1
     17       6      16 1
     18       7      17 1
     19       8      18 1
@<TRIPOS>ALT_TYPE
CGenFF_4.0_ALT_TYPE_SET
CGenFF_4.0 1 CG2R61 2 CG2R61 3 CG2R61 4 CG2R61 5 CG2R61 6 CG2R61 7 CG2R61 8 CG2R61 9 CG2R61 10 CG2R61 11 HGR61 12 HGR61 13 HGR61 14 HGR61 15 HGR61 16 HGR61 17 HGR61 18 HGR61
@<TRIPOS>MOLECULE
naphtalene
 18 19 0 0 0
****
USER_CHARGES
INVALID_CHARGES
Pose:  19 Cluster:  19 Fr_nu:  40340 TotEn:   -10.06
@<TRIPOS>ATOM
      1 C1        -58.5825  -23.2609  -25.6295 C.ar   1 LIG      -0.11500
      2 C2        -58.4924  -21.9049  -25.3299 C.ar   1 LIG      -0.11500
      3 C3        -63.3942  -23.0959  -24.9278 C.ar   1 LIG      -0.11500
      4 C4        -63.3040  -21.7399  -24.6282 C.ar   1 LIG      -0.11500
      5 C5        -59.8221  -23.9006  -25.6057 C.ar   1 LIG      -0.11700
      6 C6        -59.6413  -21.1832  -25.0054 C.ar   1 LIG      -0.11700
      7 C7        -62.2451  -23.8176  -25.2524 C.ar   1 LIG      -0.11700
      8 C8        -62.0644  -21.1001  -24.6519 C.ar   1 LIG      -0.11700
      9 C9        -60.9892  -23.1899  -25.2811 C.ar   1 LIG       0.00400
     10 C10       -60.8974  -21.8109  -24.9765 C.ar   1 LIG       0.00400
     11 H1        -57.6876  -23.8224  -25.8815 H      1 LIG       0.11500
     12 H2        -57.5268  -21.4078  -25.3490 H      1 LIG       0.11500
     13 H3        -64.3597  -23.5937  -24.9090 H      1 LIG       0.11500
     14 H4        -64.1990  -21.1793  -24.3749 H      1 LIG       0.11500
     15 H5        -59.8688  -24.9615  -25.8429 H      1 LIG       0.11500
     16 H6        -59.5475  -20.1240  -24.7752 H      1 LIG       0.11500
     17 H7        -62.3394  -24.8766  -25.4833 H      1 LIG       0.11500
     18 H8        -62.0174  -20.0393  -24.4140 H      1 LIG       0.11500
@<TRIPOS>BOND
      1       1       2 ar
      2       1       5 ar
      3       2       6 ar
      4       3       4 ar
      5       3       7 ar
      6       4       8 ar
      7       5       9 ar
      8       6      10 ar
      9       7       9 ar
     10       8      10 ar
     11       9      10 ar
     12       1      11 1
     13       2      12 1
     14       3      13 1
     15       4      14 1
     16       5      15 1
     17       6      16 1
     18       7      17 1
     19       8      18 1
@<TRIPOS>ALT_TYPE
CGenFF_4.0_ALT_TYPE_SET
CGenFF_4.0 1 CG2R61 2 CG2R61 3 CG2R61 4 CG2R61 5 CG2R61 6 CG2R61 7 CG2R61 8 CG2R61 9 CG2R61 10 CG2R61 11 HGR61 12 HGR61 13 HGR61 14 HGR61 15 HGR61 16 HGR61 17 HGR61 18 HGR61
@<TRIPOS>MOLECULE
naphtalene
 18 19 0 0 0
****
USER_CHARGES
INVALID_CHARGES
Pose:  20 Cluster:  20 Fr_nu:   4849 TotEn:   -10.03
@<TRIPOS>ATOM
      1 C1        -53.6184  -10.0900  -46.8887 C.ar   1 LIG      -0.11500
      2 C2        -54.7175  -10.4960  -47.6398 C.ar   1 LIG      -0.11500
      3 C3        -56.5721   -8.9014  -43.2096 C.ar   1 LIG      -0.11500
      4 C4        -57.6711   -9.3075  -43.9608 C.ar   1 LIG      -0.11500
      5 C5        -53.8000   -9.5912  -45.5985 C.ar   1 LIG      -0.11700
      6 C6        -56.0022  -10.4049  -47.1037 C.ar   1 LIG      -0.11700
      7 C7        -55.2873   -8.9927  -43.7458 C.ar   1 LIG      -0.11700
      8 C8        -57.4897   -9.8063  -45.2511 C.ar   1 LIG      -0.11700
      9 C9        -55.0861   -9.4923  -45.0428 C.ar   1 LIG       0.00400
     10 C10       -56.2036   -9.9052  -45.8067 C.ar   1 LIG       0.00400
     11 H1        -52.6185  -10.1607  -47.3068 H      1 LIG       0.11500
     12 H2        -54.5750  -10.8845  -48.6440 H      1 LIG       0.11500
     13 H3        -56.7139   -8.5130  -42.2051 H      1 LIG       0.11500
     14 H4        -58.6708   -9.2353  -43.5427 H      1 LIG       0.11500
     15 H5        -52.9265   -9.2792  -45.0297 H      1 LIG       0.11500
     16 H6        -56.8467  -10.7286  -47.7085 H      1 LIG       0.11500
     17 H7        -54.4429   -8.6697  -43.1405 H      1 LIG       0.11500
     18 H8        -58.3632  -10.1176  -45.8204 H      1 LIG       0.11500
@<TRIPOS>BOND
      1       1       2 ar
      2       1       5 ar
      3       2       6 ar
      4       3       4 ar
      5       3       7 ar
      6       4       8 ar
      7       5       9 ar
      8       6      10 ar
      9       7       9 ar
     10       8      10 ar
     11       9      10 ar
     12       1      11 1
     13       2      12 1
     14       3      13 1
     15       4      14 1
     16       5      15 1
     17       6      16 1
     18       7      17 1
     19       8      18 1
@<TRIPOS>ALT_TYPE
CGenFF_4.0_ALT_TYPE_SET
CGenFF_4.0 1 CG2R61 2 CG2R61 3 CG2R61 4 CG2R61 5 CG2R61 6 CG2R61 7 CG2R61 8 CG2R61 9 CG2R61 10 CG2R61 11 HGR61 12 HGR61 13 HGR61 14 HGR61 15 HGR61 16 HGR61 17 HGR61 18 HGR61
@<TRIPOS>MOLECULE
naphtalene
 18 19 0 0 0
****
USER_CHARGES
INVALID_CHARGES
Pose:  21 Cluster:  21 Fr_nu:   4984 TotEn:    -9.41
@<TRIPOS>ATOM
      1 C1        -62.5181  -23.1006  -53.0774 C.ar   1 LIG      -0.11500
      2 C2        -63.2025  -22.3104  -52.1587 C.ar   1 LIG      -0.11500
      3 C3        -66.2674  -22.7632  -56.1600 C.ar   1 LIG      -0.11500
      4 C4        -66.9516  -21.9730  -55.2412 C.ar   1 LIG      -0.11500
      5 C5        -63.1053  -23.4135  -54.3037 C.ar   1 LIG      -0.11700
      6 C6        -64.4764  -21.8299  -52.4626 C.ar   1 LIG      -0.11700
      7 C7        -64.9933  -23.2436  -55.8560 C.ar   1 LIG      -0.11700
      8 C8        -66.3646  -21.6601  -54.0148 C.ar   1 LIG      -0.11700
      9 C9        -64.3870  -22.9386  -54.6264 C.ar   1 LIG       0.00400
     10 C10       -65.0829  -22.1350  -53.6921 C.ar   1 LIG       0.00400
     11 H1        -61.5266  -23.4748  -52.8400 H      1 LIG       0.11500
     12 H2        -62.7443  -22.0671  -51.2044 H      1 LIG       0.11500
     13 H3        -66.7250  -23.0067  -57.1147 H      1 LIG       0.11500
     14 H4        -67.9437  -21.6002  -55.4785 H      1 LIG       0.11500
     15 H5        -62.5522  -24.0332  -55.0065 H      1 LIG       0.11500
     16 H6        -64.9928  -21.2135  -51.7297 H      1 LIG       0.11500
     17 H7        -64.4768  -23.8593  -56.5894 H      1 LIG       0.11500
     18 H8        -66.9179  -21.0410  -53.3116 H      1 LIG       0.11500
@<TRIPOS>BOND
      1       1       2 ar
      2       1       5 ar
      3       2       6 ar
      4       3       4 ar
      5       3       7 ar
      6       4       8 ar
      7       5       9 ar
      8       6      10 ar
      9       7       9 ar
     10       8      10 ar
     11       9      10 ar
     12       1      11 1
     13       2      12 1
     14       3      13 1
     15       4      14 1
     16       5      15 1
     17       6      16 1
     18       7      17 1
     19       8      18 1
@<TRIPOS>ALT_TYPE
CGenFF_4.0_ALT_TYPE_SET
CGenFF_4.0 1 CG2R61 2 CG2R61 3 CG2R61 4 CG2R61 5 CG2R61 6 CG2R61 7 CG2R61 8 CG2R61 9 CG2R61 10 CG2R61 11 HGR61 12 HGR61 13 HGR61 14 HGR61 15 HGR61 16 HGR61 17 HGR61 18 HGR61
@<TRIPOS>MOLECULE
naphtalene
 18 19 0 0 0
****
USER_CHARGES
INVALID_CHARGES
Pose:  22 Cluster:  22 Fr_nu: 344245 TotEn:    -8.55
@<TRIPOS>ATOM
      1 C1        -80.3652  -11.8101  -40.9327 C.ar   1 LIG      -0.11500
      2 C2        -81.1760  -12.1170  -42.0214 C.ar   1 LIG      -0.11500
      3 C3        -77.0244   -9.9548  -43.9444 C.ar   1 LIG      -0.11500
      4 C4        -77.8353  -10.2618  -45.0329 C.ar   1 LIG      -0.11500
      5 C5        -79.1289  -11.1955  -41.1339 C.ar   1 LIG      -0.11700
      6 C6        -80.7539  -11.8106  -43.3153 C.ar   1 LIG      -0.11700
      7 C7        -77.4466  -10.2612  -42.6504 C.ar   1 LIG      -0.11700
      8 C8        -79.0716  -10.8764  -44.8319 C.ar   1 LIG      -0.11700
      9 C9        -78.6879  -10.8799  -42.4294 C.ar   1 LIG       0.00400
     10 C10       -79.5126  -11.1921  -43.5364 C.ar   1 LIG       0.00400
     11 H1        -80.6941  -12.0494  -39.9257 H      1 LIG       0.11500
     12 H2        -82.1384  -12.5952  -41.8637 H      1 LIG       0.11500
     13 H3        -76.0618   -9.4763  -44.1014 H      1 LIG       0.11500
     14 H4        -77.5053  -10.0235  -46.0398 H      1 LIG       0.11500
     15 H5        -78.5114  -10.9652  -40.2681 H      1 LIG       0.11500
     16 H6        -81.4042  -12.0591  -44.1514 H      1 LIG       0.11500
     17 H7        -76.7965  -10.0119  -41.8144 H      1 LIG       0.11500
     18 H8        -79.6890  -11.1076  -45.6976 H      1 LIG       0.11500
@<TRIPOS>BOND
      1       1       2 ar
      2       1       5 ar
      3       2       6 ar
      4       3       4 ar
      5       3       7 ar
      6       4       8 ar
      7       5       9 ar
      8       6      10 ar
      9       7       9 ar
     10       8      10 ar
     11       9      10 ar
     12       1      11 1
     13       2      12 1
     14       3      13 1
     15       4      14 1
     16       5      15 1
     17       6      16 1
     18       7      17 1
     19       8      18 1
@<TRIPOS>ALT_TYPE
CGenFF_4.0_ALT_TYPE_SET
CGenFF_4.0 1 CG2R61 2 CG2R61 3 CG2R61 4 CG2R61 5 CG2R61 6 CG2R61 7 CG2R61 8 CG2R61 9 CG2R61 10 CG2R61 11 HGR61 12 HGR61 13 HGR61 14 HGR61 15 HGR61 16 HGR61 17 HGR61 18 HGR61
# TRIPOS MOL2 file generated by SEED

@<TRIPOS>MOLECULE
pyrazole
 9 9 0 0 0
****
USER_CHARGES
INVALID_CHARGES
Pose:   1 Cluster:   1 Fr_nu:   3125 TotEn:   -18.05
@<TRIPOS>ATOM
      1 C1        -79.7233  -15.7308  -45.6214 C.2    1 LIG      -0.25100
      2 C2        -80.6332  -16.7605  -45.3158 C.2    1 LIG       0.13200
      3 C3        -78.4930  -16.3408  -45.5955 C.2    1 LIG      -0.03800
      4 N1        -80.0322  -17.9356  -45.1110 N.2    1 LIG      -0.57800
      5 N2        -78.7315  -17.6482  -45.2884 N.pl3  1 LIG      -0.05900
      6 H1        -79.9295  -14.6917  -45.8318 H      1 LIG       0.15700
      7 H2        -81.7091  -16.7036  -45.2332 H      1 LIG       0.15600
      8 H3        -77.4917  -15.9704  -45.7619 H      1 LIG       0.15900
      9 H4        -78.0566  -18.3951  -45.1821 H      1 LIG       0.32200
@<TRIPOS>BOND
      1       1       2 1
      2       1       3 2
      3       2       4 2
      4       3       5 1
      5       4       5 1
      6       1       6 1
      7       2       7 1
      8       3       8 1
      9       5       9 1
@<TRIPOS>ALT_TYPE
CGenFF_4.0_ALT_TYPE_SET
CGenFF_4.0 1 CG2R51 2 CG2R52 3 CG2R51 4 NG2R50 5 NG2R51 6 HGR51 7 HGR52 8 HGR52 9 HGP1
@<TRIPOS>MOLECULE
pyrazole
 9 9 0 0 0
****
USER_CHARGES
INVALID_CHARGES
Pose:   2 Cluster:   2 Fr_nu: 5413845 TotEn:   -17.85
@<TRIPOS>ATOM
      1 C1        -83.2442  -16.3221  -45.7991 C.2    1 LIG      -0.25100
      2 C2        -83.3111  -17.6412  -45.3121 C.2    1 LIG       0.13200
      3 C3        -84.5317  -15.8539  -45.7004 C.2    1 LIG      -0.03800
      4 N1        -84.5435  -17.9887  -44.9320 N.2    1 LIG      -0.57800
      5 N2        -85.2629  -16.8810  -45.1801 N.pl3  1 LIG      -0.05900
      6 H1        -82.3836  -15.7848  -46.1694 H      1 LIG       0.15700
      7 H2        -82.5132  -18.3640  -45.2188 H      1 LIG       0.15600
      8 H3        -84.9836  -14.9048  -45.9501 H      1 LIG       0.15900
      9 H4        -86.2534  -16.8959  -44.9714 H      1 LIG       0.32200
@<TRIPOS>BOND
      1       1       2 1
      2       1       3 2
      3       2       4 2
      4       3       5 1
      5       4       5 1
      6       1       6 1
      7       2       7 1
      8       3       8 1
      9       5       9 1
@<TRIPOS>ALT_TYPE
CGenFF_4.0_ALT_TYPE_SET
CGenFF_4.0 1 CG2R51 2 CG2R52 3 CG2R51 4 NG2R50 5 NG2R51 6 HGR51 7 HGR52 8 HGR52 9 HGP1
@<TRIPOS>MOLECULE
pyrazole
 9 9 0 0 0
****
USER_CHARGES
INVALID_CHARGES
Pose:   3 Cluster:   3 Fr_nu: 1706181 TotEn:   -16.93
@<TRIPOS>ATOM
      1 C1        -77.7638  -11.0879  -44.5616 C.2    1 LIG      -0.25100
      2 C2        -76.6752  -10.3930  -45.1217 C.2    1 LIG       0.13200
      3 C3        -78.8702  -10.3980  -44.9934 C.2    1 LIG      -0.03800
      4 N1        -77.0554   -9.3425  -45.8536 N.2    1 LIG      -0.57800
      5 N2        -78.3955   -9.3721  -45.7565 N.pl3  1 LIG      -0.05900
      6 H1        -77.7495  -11.9662  -43.9333 H      1 LIG       0.15700
      7 H2        -75.6204  -10.6081  -45.0266 H      1 LIG       0.15600
      8 H3        -79.9285  -10.5401  -44.8282 H      1 LIG       0.15900
      9 H4        -78.9269   -8.6570  -46.2372 H      1 LIG       0.32200
@<TRIPOS>BOND
      1       1       2 1
      2       1       3 2
      3       2       4 2
      4       3       5 1
      5       4       5 1
      6       1       6 1
      7       2       7 1
      8       3       8 1
      9       5       9 1
@<TRIPOS>ALT_TYPE
CGenFF_4.0_ALT_TYPE_SET
CGenFF_4.0 1 CG2R51 2 CG2R52 3 CG2R51 4 NG2R50 5 NG2R51 6 HGR51 7 HGR52 8 HGR52 9 HGP1
@<TRIPOS>MOLECULE
pyrazole
 9 9 0 0 0
****
USER_CHARGES
INVALID_CHARGES
Pose:   4 Cluster:   4 Fr_nu: 3636465 TotEn:   -15.86
@<TRIPOS>ATOM
      1 C1        -80.2085  -12.2074  -40.4563 C.2    1 LIG      -0.25100
      2 C2        -79.8467  -13.1844  -41.4031 C.2    1 LIG       0.13200
      3 C3        -80.9617  -11.3041  -41.1658 C.2    1 LIG      -0.03800
      4 N1        -80.3303  -12.9263  -42.6210 N.2    1 LIG      -0.57800
      5 N2        -81.0039  -11.7769  -42.4445 N.pl3  1 LIG      -0.05900
      6 H1        -79.9593  -12.1635  -39.4064 H      1 LIG       0.15700
      7 H2        -79.2502  -14.0735  -41.2564 H      1 LIG       0.15600
      8 H3        -81.4582  -10.3872  -40.8829 H      1 LIG       0.15900
      9 H4        -81.4701  -11.3668  -43.2441 H      1 LIG       0.32200
@<TRIPOS>BOND
      1       1       2 1
      2       1       3 2
      3       2       4 2
      4       3       5 1
      5       4       5 1
      6       1       6 1
      7       2       7 1
      8       3       8 1
      9       5       9 1
@<TRIPOS>ALT_TYPE
CGenFF_4.0_ALT_TYPE_SET
CGenFF_4.0 1 CG2R51 2 CG2R52 3 CG2R51 4 NG2R50 5 NG2R51 6 HGR51 7 HGR52 8 HGR52 9 HGP1
@<TRIPOS>MOLECULE
pyrazole
 9 9 0 0 0
****
USER_CHARGES
INVALID_CHARGES
Pose:   5 Cluster:   5 Fr_nu: 5116152 TotEn:   -15.64
@<TRIPOS>ATOM
      1 C1        -62.6349   -9.6113  -54.4614 C.2    1 LIG      -0.25100
      2 C2        -61.8491  -10.4973  -53.7002 C.2    1 LIG       0.13200
      3 C3        -63.8886  -10.1724  -54.4551 C.2    1 LIG      -0.03800
      4 N1        -62.5452  -11.5417  -53.2435 N.2    1 LIG      -0.57800
      5 N2        -63.7817  -11.3156  -53.7189 N.pl3  1 LIG      -0.05900
      6 H1        -62.3355   -8.6940  -54.9463 H      1 LIG       0.15700
      7 H2        -60.7980  -10.4258  -53.4597 H      1 LIG       0.15600
      8 H3        -64.8253   -9.8692  -54.9000 H      1 LIG       0.15900
      9 H4        -64.5084  -11.9867  -53.5034 H      1 LIG       0.32200
@<TRIPOS>BOND
      1       1       2 1
      2       1       3 2
      3       2       4 2
      4       3       5 1
      5       4       5 1
      6       1       6 1
      7       2       7 1
      8       3       8 1
      9       5       9 1
@<TRIPOS>ALT_TYPE
CGenFF_4.0_ALT_TYPE_SET
CGenFF_4.0 1 CG2R51 2 CG2R52 3 CG2R51 4 NG2R50 5 NG2R51 6 HGR51 7 HGR52 8 HGR52 9 HGP1
@<TRIPOS>MOLECULE
pyrazole
 9 9 0 0 0
****
USER_CHARGES
INVALID_CHARGES
Pose:   6 Cluster:   6 Fr_nu: 381789 TotEn:   -15.30
@<TRIPOS>ATOM
      1 C1        -80.9974  -11.8561  -42.4994 C.2    1 LIG      -0.25100
      2 C2        -80.4486  -13.1468  -42.6209 C.2    1 LIG       0.13200
      3 C3        -80.6952  -11.4741  -41.2151 C.2    1 LIG      -0.03800
      4 N1        -79.8434  -13.5571  -41.5032 N.2    1 LIG      -0.57800
      5 N2        -80.0101  -12.5183  -40.6670 N.pl3  1 LIG      -0.05900
      6 H1        -81.5360  -11.2821  -43.2388 H      1 LIG       0.15700
      7 H2        -80.4648  -13.8057  -43.4773 H      1 LIG       0.15600
      8 H3        -80.9033  -10.5746  -40.6539 H      1 LIG       0.15900
      9 H4        -79.6305  -12.5904  -39.7313 H      1 LIG       0.32200
@<TRIPOS>BOND
      1       1       2 1
      2       1       3 2
      3       2       4 2
      4       3       5 1
      5       4       5 1
      6       1       6 1
      7       2       7 1
      8       3       8 1
      9       5       9 1
@<TRIPOS>ALT_TYPE
CGenFF_4.0_ALT_TYPE_SET
CGenFF_4.0 1 CG2R51 2 CG2R52 3 CG2R51 4 NG2R50 5 NG2R51 6 HGR51 7 HGR52 8 HGR52 9 HGP1
@<TRIPOS>MOLECULE
pyrazole
 9 9 0 0 0
****
USER_CHARGES
INVALID_CHARGES
Pose:   7 Cluster:   7 Fr_nu: 4366666 TotEn:   -14.22
@<TRIPOS>ATOM
      1 C1        -62.3790  -10.1209  -53.1408 C.2    1 LIG      -0.25100
      2 C2        -61.7717  -10.4703  -54.3618 C.2    1 LIG       0.13200
      3 C3        -63.7123  -10.3903  -53.3310 C.2    1 LIG      -0.03800
      4 N1        -62.6473  -10.9270  -55.2611 N.2    1 LIG      -0.57800
      5 N2        -63.8184  -10.8665  -54.6047 N.pl3  1 LIG      -0.05900
      6 H1        -61.9158   -9.7293  -52.2472 H      1 LIG       0.15700
      7 H2        -60.7276  -10.4108  -54.6340 H      1 LIG       0.15600
      8 H3        -64.5759  -10.2862  -52.6902 H      1 LIG       0.15900
      9 H4        -64.6555  -11.1657  -55.0891 H      1 LIG       0.32200
@<TRIPOS>BOND
      1       1       2 1
      2       1       3 2
      3       2       4 2
      4       3       5 1
      5       4       5 1
      6       1       6 1
      7       2       7 1
      8       3       8 1
      9       5       9 1
@<TRIPOS>ALT_TYPE
CGenFF_4.0_ALT_TYPE_SET
CGenFF_4.0 1 CG2R51 2 CG2R52 3 CG2R51 4 NG2R50 5 NG2R51 6 HGR51 7 HGR52 8 HGR52 9 HGP1
@<TRIPOS>MOLECULE
pyrazole
 9 9 0 0 0
****
USER_CHARGES
INVALID_CHARGES
Pose:   8 Cluster:   8 Fr_nu: 1653100 TotEn:   -14.15
@<TRIPOS>ATOM
      1 C1        -46.8655    2.8359  -41.3848 C.2    1 LIG      -0.25100
      2 C2        -45.8722    1.8388  -41.3526 C.2    1 LIG       0.13200
      3 C3        -48.0197    2.1824  -41.0280 C.2    1 LIG      -0.03800
      4 N1        -46.3532    0.6430  -41.0027 N.2    1 LIG      -0.57800
      5 N2        -47.6614    0.8842  -40.8117 N.pl3  1 LIG      -0.05900
      6 H1        -46.7604    3.8821  -41.6314 H      1 LIG       0.15700
      7 H2        -44.8179    1.9337  -41.5700 H      1 LIG       0.15600
      8 H3        -49.0409    2.5161  -40.9134 H      1 LIG       0.15900
      9 H4        -48.2558    0.1130  -40.5350 H      1 LIG       0.32200
@<TRIPOS>BOND
      1       1       2 1
      2       1       3 2
      3       2       4 2
      4       3       5 1
      5       4       5 1
      6       1       6 1
      7       2       7 1
      8       3       8 1
      9       5       9 1
@<TRIPOS>ALT_TYPE
CGenFF_4.0_ALT_TYPE_SET
CGenFF_4.0 1 CG2R51 2 CG2R52 3 CG2R51 4 NG2R50 5 NG2R51 6 HGR51 7 HGR52 8 HGR52 9 HGP1
@<TRIPOS>MOLECULE
pyrazole
 9 9 0 0 0
****
USER_CHARGES
INVALID_CHARGES
Pose:   9 Cluster:   9 Fr_nu: 7306179 TotEn:   -13.54
@<TRIPOS>ATOM
      1 C1        -46.2088  -11.9267  -45.5786 C.2    1 LIG      -0.25100
      2 C2        -45.8411  -11.4108  -44.3215 C.2    1 LIG       0.13200
      3 C3        -45.5550  -11.1260  -46.4830 C.2    1 LIG      -0.03800
      4 N1        -45.0174  -10.3635  -44.4149 N.2    1 LIG      -0.57800
      5 N2        -44.8620  -10.2149  -45.7414 N.pl3  1 LIG      -0.05900
      6 H1        -46.8564  -12.7624  -45.7993 H      1 LIG       0.15700
      7 H2        -46.1394  -11.7540  -43.3412 H      1 LIG       0.15600
      8 H3        -45.5230  -11.1211  -47.5630 H      1 LIG       0.15900
      9 H4        -44.2674   -9.4659  -46.0735 H      1 LIG       0.32200
@<TRIPOS>BOND
      1       1       2 1
      2       1       3 2
      3       2       4 2
      4       3       5 1
      5       4       5 1
      6       1       6 1
      7       2       7 1
      8       3       8 1
      9       5       9 1
@<TRIPOS>ALT_TYPE
CGenFF_4.0_ALT_TYPE_SET
CGenFF_4.0 1 CG2R51 2 CG2R52 3 CG2R51 4 NG2R50 5 NG2R51 6 HGR51 7 HGR52 8 HGR52 9 HGP1
@<TRIPOS>MOLECULE
pyrazole
 9 9 0 0 0
****
USER_CHARGES
INVALID_CHARGES
Pose:  10 Cluster:  10 Fr_nu: 8814788 TotEn:   -13.14
@<TRIPOS>ATOM
      1 C1        -51.5556  -16.1646  -25.8029 C.2    1 LIG      -0.25100
      2 C2        -52.1865  -15.5760  -26.9152 C.2    1 LIG       0.13200
      3 C3        -51.2214  -15.1041  -24.9967 C.2    1 LIG      -0.03800
      4 N1        -52.2507  -14.2448  -26.8270 N.2    1 LIG      -0.57800
      5 N2        -51.6559  -13.9881  -25.6495 N.pl3  1 LIG      -0.05900
      6 H1        -51.3694  -17.2110  -25.6113 H      1 LIG       0.15700
      7 H2        -52.6017  -16.0615  -27.7868 H      1 LIG       0.15600
      8 H3        -50.7228  -15.0441  -24.0400 H      1 LIG       0.15900
      9 H4        -51.5781  -13.0237  -25.3519 H      1 LIG       0.32200
@<TRIPOS>BOND
      1       1       2 1
      2       1       3 2
      3       2       4 2
      4       3       5 1
      5       4       5 1
      6       1       6 1
      7       2       7 1
      8       3       8 1
      9       5       9 1
@<TRIPOS>ALT_TYPE
CGenFF_4.0_ALT_TYPE_SET
CGenFF_4.0 1 CG2R51 2 CG2R52 3 CG2R51 4 NG2R50 5 NG2R51 6 HGR51 7 HGR52 8 HGR52 9 HGP1
@<TRIPOS>MOLECULE
pyrazole
 9 9 0 0 0
****
USER_CHARGES
INVALID_CHARGES
Pose:  11 Cluster:  11 Fr_nu: 280592 TotEn:   -13.06
@<TRIPOS>ATOM
      1 C1        -61.2192    5.1485  -41.3942 C.2    1 LIG      -0.25100
      2 C2        -60.0833    4.8428  -40.6208 C.2    1 LIG       0.13200
      3 C3        -61.8661    3.9462  -41.5443 C.2    1 LIG      -0.03800
      4 N1        -60.0100    3.5480  -40.3017 N.2    1 LIG      -0.57800
      5 N2        -61.1080    3.0292  -40.8773 N.pl3  1 LIG      -0.05900
      6 H1        -61.5272    6.1060  -41.7875 H      1 LIG       0.15700
      7 H2        -59.3056    5.5096  -40.2769 H      1 LIG       0.15600
      8 H3        -62.7757    3.6665  -42.0559 H      1 LIG       0.15900
      9 H4        -61.2788    2.0366  -40.7763 H      1 LIG       0.32200
@<TRIPOS>BOND
      1       1       2 1
      2       1       3 2
      3       2       4 2
      4       3       5 1
      5       4       5 1
      6       1       6 1
      7       2       7 1
      8       3       8 1
      9       5       9 1
@<TRIPOS>ALT_TYPE
CGenFF_4.0_ALT_TYPE_SET
CGenFF_4.0 1 CG2R51 2 CG2R52 3 CG2R51 4 NG2R50 5 NG2R51 6 HGR51 7 HGR52 8 HGR52 9 HGP1
@<TRIPOS>MOLECULE
pyrazole
 9 9 0 0 0
****
USER_CHARGES
INVALID_CHARGES
Pose:  12 Cluster:  12 Fr_nu:  55856 TotEn:   -12.96
@<TRIPOS>ATOM
      1 C1        -58.5657  -17.3119  -20.9539 C.2    1 LIG      -0.25100
      2 C2        -57.3593  -17.7053  -21.5635 C.2    1 LIG       0.13200
      3 C3        -58.5259  -15.9391  -20.9682 C.2    1 LIG      -0.03800
      4 N1        -56.6080  -16.6664  -21.9379 N.2    1 LIG      -0.57800
      5 N2        -57.3442  -15.6066  -21.5627 N.pl3  1 LIG      -0.05900
      6 H1        -59.3546  -17.9355  -20.5598 H      1 LIG       0.15700
      7 H2        -56.9960  -18.7058  -21.7501 H      1 LIG       0.15600
      8 H3        -59.2153  -15.1859  -20.6147 H      1 LIG       0.15900
      9 H4        -56.9773  -14.6803  -21.7419 H      1 LIG       0.32200
@<TRIPOS>BOND
      1       1       2 1
      2       1       3 2
      3       2       4 2
      4       3       5 1
      5       4       5 1
      6       1       6 1
      7       2       7 1
      8       3       8 1
      9       5       9 1
@<TRIPOS>ALT_TYPE
CGenFF_4.0_ALT_TYPE_SET
CGenFF_4.0 1 CG2R51 2 CG2R52 3 CG2R51 4 NG2R50 5 NG2R51 6 HGR51 7 HGR52 8 HGR52 9 HGP1
@<TRIPOS>MOLECULE
pyrazole
 9 9 0 0 0
****
USER_CHARGES
INVALID_CHARGES
Pose:  13 Cluster:  13 Fr_nu: 839723 TotEn:   -12.78
@<TRIPOS>ATOM
      1 C1        -51.9292  -12.5293  -45.0184 C.2    1 LIG      -0.25100
      2 C2        -50.9598  -11.5757  -45.3827 C.2    1 LIG       0.13200
      3 C3        -52.6552  -11.9186  -44.0253 C.2    1 LIG      -0.03800
      4 N1        -51.0584  -10.4452  -44.6785 N.2    1 LIG      -0.57800
      5 N2        -52.0985  -10.6843  -43.8617 N.pl3  1 LIG      -0.05900
      6 H1        -52.0815  -13.5204  -45.4196 H      1 LIG       0.15700
      7 H2        -50.1851  -11.6577  -46.1318 H      1 LIG       0.15600
      8 H3        -53.4973  -12.2447  -43.4320 H      1 LIG       0.15900
      9 H4        -52.3752   -9.9583  -43.2127 H      1 LIG       0.32200
@<TRIPOS>BOND
      1       1       2 1
      2       1       3 2
      3       2       4 2
      4       3       5 1
      5       4       5 1
      6       1       6 1
      7       2       7 1
      8       3       8 1
      9       5       9 1
@<TRIPOS>ALT_TYPE
CGenFF_4.0_ALT_TYPE_SET
CGenFF_4.0 1 CG2R51 2 CG2R52 3 CG2R51 4 NG2R50 5 NG2R51 6 HGR51 7 HGR52 8 HGR52 9 HGP1
@<TRIPOS>MOLECULE
pyrazole
 9 9 0 0 0
****
USER_CHARGES
INVALID_CHARGES
Pose:  14 Cluster:  14 Fr_nu: 3198077 TotEn:   -12.37
@<TRIPOS>ATOM
      1 C1        -72.3410   -8.1285  -57.3413 C.2    1 LIG      -0.25100
      2 C2        -73.6179   -7.8518  -56.8171 C.2    1 LIG       0.13200
      3 C3        -71.4858   -7.3687  -56.5812 C.2    1 LIG      -0.03800
      4 N1        -73.5818   -6.9841  -55.8024 N.2    1 LIG      -0.57800
      5 N2        -72.2718   -6.7090  -55.6826 N.pl3  1 LIG      -0.05900
      6 H1        -72.0765   -8.7869  -58.1555 H      1 LIG       0.15700
      7 H2        -74.5733   -8.2459  -57.1326 H      1 LIG       0.15600
      8 H3        -70.4133   -7.2391  -56.5998 H      1 LIG       0.15900
      9 H4        -71.9825   -6.0573  -54.9640 H      1 LIG       0.32200
@<TRIPOS>BOND
      1       1       2 1
      2       1       3 2
      3       2       4 2
      4       3       5 1
      5       4       5 1
      6       1       6 1
      7       2       7 1
      8       3       8 1
      9       5       9 1
@<TRIPOS>ALT_TYPE
CGenFF_4.0_ALT_TYPE_SET
CGenFF_4.0 1 CG2R51 2 CG2R52 3 CG2R51 4 NG2R50 5 NG2R51 6 HGR51 7 HGR52 8 HGR52 9 HGP1
@<TRIPOS>MOLECULE
pyrazole
 9 9 0 0 0
****
USER_CHARGES
INVALID_CHARGES
Pose:  15 Cluster:  15 Fr_nu:  62408 TotEn:   -12.20
@<TRIPOS>ATOM
      1 C1        -65.5047   -0.2409  -25.8488 C.2    1 LIG      -0.25100
      2 C2        -64.4784   -0.8022  -26.6319 C.2    1 LIG       0.13200
      3 C3        -66.0248   -1.3037  -25.1515 C.2    1 LIG      -0.03800
      4 N1        -64.3522   -2.1193  -26.4496 N.2    1 LIG      -0.57800
      5 N2        -65.3061   -2.3946  -25.5438 N.pl3  1 LIG      -0.05900
      6 H1        -65.8231    0.7898  -25.7960 H      1 LIG       0.15700
      7 H2        -63.8173   -0.3064  -27.3284 H      1 LIG       0.15600
      8 H3        -66.8250   -1.3808  -24.4296 H      1 LIG       0.15900
      9 H4        -65.4136   -3.3533  -25.2370 H      1 LIG       0.32200
@<TRIPOS>BOND
      1       1       2 1
      2       1       3 2
      3       2       4 2
      4       3       5 1
      5       4       5 1
      6       1       6 1
      7       2       7 1
      8       3       8 1
      9       5       9 1
@<TRIPOS>ALT_TYPE
CGenFF_4.0_ALT_TYPE_SET
CGenFF_4.0 1 CG2R51 2 CG2R52 3 CG2R51 4 NG2R50 5 NG2R51 6 HGR51 7 HGR52 8 HGR52 9 HGP1
@<TRIPOS>MOLECULE
pyrazole
 9 9 0 0 0
****
USER_CHARGES
INVALID_CHARGES
Pose:  16 Cluster:  16 Fr_nu: 8421202 TotEn:   -12.14
@<TRIPOS>ATOM
      1 C1        -86.9681  -23.5931  -45.9189 C.2    1 LIG      -0.25100
      2 C2        -86.0236  -22.5519  -45.9932 C.2    1 LIG       0.13200
      3 C3        -87.8955  -23.1510  -45.0073 C.2    1 LIG      -0.03800
      4 N1        -86.3235  -21.5256  -45.1927 N.2    1 LIG      -0.57800
      5 N2        -87.4670  -21.9196  -44.6068 N.pl3  1 LIG      -0.05900
      6 H1        -86.9767  -24.5325  -46.4516 H      1 LIG       0.15700
      7 H2        -85.1289  -22.4984  -46.5969 H      1 LIG       0.15600
      8 H3        -88.8000  -23.5927  -44.6146 H      1 LIG       0.15900
      9 H4        -87.9027  -21.2965  -43.9385 H      1 LIG       0.32200
@<TRIPOS>BOND
      1       1       2 1
      2       1       3 2
      3       2       4 2
      4       3       5 1
      5       4       5 1
      6       1       6 1
      7       2       7 1
      8       3       8 1
      9       5       9 1
@<TRIPOS>ALT_TYPE
CGenFF_4.0_ALT_TYPE_SET
CGenFF_4.0 1 CG2R51 2 CG2R52 3 CG2R51 4 NG2R50 5 NG2R51 6 HGR51 7 HGR52 8 HGR52 9 HGP1
@<TRIPOS>MOLECULE
pyrazole
 9 9 0 0 0
****
USER_CHARGES
INVALID_CHARGES
Pose:  17 Cluster:  17 Fr_nu:  92347 TotEn:   -12.01
@<TRIPOS>ATOM
      1 C1        -56.6150   -9.5421  -45.3661 C.2    1 LIG      -0.25100
      2 C2        -55.9743   -9.1369  -44.1800 C.2    1 LIG       0.13200
      3 C3        -57.8439   -8.9304  -45.3187 C.2    1 LIG      -0.03800
      4 N1        -56.7331   -8.3301  -43.4336 N.2    1 LIG      -0.57800
      5 N2        -57.8635   -8.2231  -44.1526 N.pl3  1 LIG      -0.05900
      6 H1        -56.2393  -10.1866  -46.1470 H      1 LIG       0.15700
      7 H2        -54.9860   -9.3964  -43.8280 H      1 LIG       0.15600
      8 H3        -58.6879   -8.9363  -45.9933 H      1 LIG       0.15900
      9 H4        -58.6128   -7.6499  -43.7855 H      1 LIG       0.32200
@<TRIPOS>BOND
      1       1       2 1
      2       1       3 2
      3       2       4 2
      4       3       5 1
      5       4       5 1
      6       1       6 1
      7       2       7 1
      8       3       8 1
      9       5       9 1
@<TRIPOS>ALT_TYPE
CGenFF_4.0_ALT_TYPE_SET
CGenFF_4.0 1 CG2R51 2 CG2R52 3 CG2R51 4 NG2R50 5 NG2R51 6 HGR51 7 HGR52 8 HGR52 9 HGP1
@<TRIPOS>MOLECULE
pyrazole
 9 9 0 0 0
****
USER_CHARGES
INVALID_CHARGES
Pose:  18 Cluster:  18 Fr_nu: 8780726 TotEn:   -11.53
@<TRIPOS>ATOM
      1 C1        -51.0633  -15.3485  -25.5148 C.2    1 LIG      -0.25100
      2 C2        -52.1628  -14.5511  -25.8847 C.2    1 LIG       0.13200
      3 C3        -50.9578  -16.2764  -26.5219 C.2    1 LIG      -0.03800
      4 N1        -52.7161  -14.9383  -27.0370 N.2    1 LIG      -0.57800
      5 N2        -51.9612  -15.9892  -27.4000 N.pl3  1 LIG      -0.05900
      6 H1        -50.4343  -15.2630  -24.6410 H      1 LIG       0.15700
      7 H2        -52.5843  -13.7041  -25.3624 H      1 LIG       0.15600
      8 H3        -50.2760  -17.0979  -26.6880 H      1 LIG       0.15900
      9 H4        -52.1890  -16.4681  -28.2623 H      1 LIG       0.32200
@<TRIPOS>BOND
      1       1       2 1
      2       1       3 2
      3       2       4 2
      4       3       5 1
      5       4       5 1
      6       1       6 1
      7       2       7 1
      8       3       8 1
      9       5       9 1
@<TRIPOS>ALT_TYPE
CGenFF_4.0_ALT_TYPE_SET
CGenFF_4.0 1 CG2R51 2 CG2R52 3 CG2R51 4 NG2R50 5 NG2R51 6 HGR51 7 HGR52 8 HGR52 9 HGP1
@<TRIPOS>MOLECULE
pyrazole
 9 9 0 0 0
****
USER_CHARGES
INVALID_CHARGES
Pose:  19 Cluster:  19 Fr_nu: 1413264 TotEn:   -11.47
@<TRIPOS>ATOM
      1 C1        -60.8073    4.2750  -40.9669 C.2    1 LIG      -0.25100
      2 C2        -60.4569    3.1480  -40.1995 C.2    1 LIG       0.13200
      3 C3        -59.8239    5.1946  -40.6953 C.2    1 LIG      -0.03800
      4 N1        -59.3382    3.3325  -39.4936 N.2    1 LIG      -0.57800
      5 N2        -58.9770    4.5861  -39.8163 N.pl3  1 LIG      -0.05900
      6 H1        -61.6536    4.4034  -41.6255 H      1 LIG       0.15700
      7 H2        -60.9704    2.2001  -40.1249 H      1 LIG       0.15600
      8 H3        -59.6556    6.2051  -41.0387 H      1 LIG       0.15900
      9 H4        -58.1381    4.9665  -39.3962 H      1 LIG       0.32200
@<TRIPOS>BOND
      1       1       2 1
      2       1       3 2
      3       2       4 2
      4       3       5 1
      5       4       5 1
      6       1       6 1
      7       2       7 1
      8       3       8 1
      9       5       9 1
@<TRIPOS>ALT_TYPE
CGenFF_4.0_ALT_TYPE_SET
CGenFF_4.0 1 CG2R51 2 CG2R52 3 CG2R51 4 NG2R50 5 NG2R51 6 HGR51 7 HGR52 8 HGR52 9 HGP1
@<TRIPOS>MOLECULE
pyrazole
 9 9 0 0 0
****
USER_CHARGES
INVALID_CHARGES
Pose:  20 Cluster:  20 Fr_nu: 2735643 TotEn:   -11.27
@<TRIPOS>ATOM
      1 C1        -71.7376   -7.1181  -57.6645 C.2    1 LIG      -0.25100
      2 C2        -71.9617   -8.4998  -57.5146 C.2    1 LIG       0.13200
      3 C3        -71.7579   -6.6259  -56.3824 C.2    1 LIG      -0.03800
      4 N1        -72.1132   -8.8621  -56.2380 N.2    1 LIG      -0.57800
      5 N2        -71.9838   -7.7010  -55.5739 N.pl3  1 LIG      -0.05900
      6 H1        -71.5822   -6.5569  -58.5740 H      1 LIG       0.15700
      7 H2        -72.0216   -9.2578  -58.2825 H      1 LIG       0.15600
      8 H3        -71.6370   -5.6298  -55.9817 H      1 LIG       0.15900
      9 H4        -72.0632   -7.7144  -54.5648 H      1 LIG       0.32200
@<TRIPOS>BOND
      1       1       2 1
      2       1       3 2
      3       2       4 2
      4       3       5 1
      5       4       5 1
      6       1       6 1
      7       2       7 1
      8       3       8 1
      9       5       9 1
@<TRIPOS>ALT_TYPE
CGenFF_4.0_ALT_TYPE_SET
CGenFF_4.0 1 CG2R51 2 CG2R52 3 CG2R51 4 NG2R50 5 NG2R51 6 HGR51 7 HGR52 8 HGR52 9 HGP1
@<TRIPOS>MOLECULE
pyrazole
 9 9 0 0 0
****
USER_CHARGES
INVALID_CHARGES
Pose:  21 Cluster:  21 Fr_nu: 383294 TotEn:   -11.14
@<TRIPOS>ATOM
      1 C1        -80.5096  -13.1153  -42.4761 C.2    1 LIG      -0.25100
      2 C2        -80.2402  -12.6488  -41.1755 C.2    1 LIG       0.13200
      3 C3        -81.1214  -12.0562  -43.1009 C.2    1 LIG      -0.03800
      4 N1        -80.6474  -11.3912  -40.9842 N.2    1 LIG      -0.57800
      5 N2        -81.1787  -11.0584  -42.1728 N.pl3  1 LIG      -0.05900
      6 H1        -80.2906  -14.0833  -42.9021 H      1 LIG       0.15700
      7 H2        -79.7646  -13.1730  -40.3589 H      1 LIG       0.15600
      8 H3        -81.5144  -11.9264  -44.0990 H      1 LIG       0.15900
      9 H4        -81.5668  -10.1297  -42.2814 H      1 LIG       0.32200
@<TRIPOS>BOND
      1       1       2 1
      2       1       3 2
      3       2       4 2
      4       3       5 1
      5       4       5 1
      6       1       6 1
      7       2       7 1
      8       3       8 1
      9       5       9 1
@<TRIPOS>ALT_TYPE
CGenFF_4.0_ALT_TYPE_SET
CGenFF_4.0 1 CG2R51 2 CG2R52 3 CG2R51 4 NG2R50 5 NG2R51 6 HGR51 7 HGR52 8 HGR52 9 HGP1
@<TRIPOS>MOLECULE
pyrazole
 9 9 0 0 0
****
USER_CHARGES
INVALID_CHARGES
Pose:  22 Cluster:  22 Fr_nu: 125986 TotEn:   -11.11
@<TRIPOS>ATOM
      1 C1        -68.2522    6.6487  -48.8431 C.2    1 LIG      -0.25100
      2 C2        -67.8367    5.4148  -49.3786 C.2    1 LIG       0.13200
      3 C3        -68.2914    6.4384  -47.4864 C.2    1 LIG      -0.03800
      4 N1        -67.6268    4.4893  -48.4388 N.2    1 LIG      -0.57800
      5 N2        -67.9115    5.1419  -47.2990 N.pl3  1 LIG      -0.05900
      6 H1        -68.4895    7.5631  -49.3665 H      1 LIG       0.15700
      7 H2        -67.6786    5.1513  -50.4146 H      1 LIG       0.15600
      8 H3        -68.5518    7.0793  -46.6564 H      1 LIG       0.15900
      9 H4        -67.8268    4.6389  -46.4246 H      1 LIG       0.32200
@<TRIPOS>BOND
      1       1       2 1
      2       1       3 2
      3       2       4 2
      4       3       5 1
      5       4       5 1
      6       1       6 1
      7       2       7 1
      8       3       8 1
      9       5       9 1
@<TRIPOS>ALT_TYPE
CGenFF_4.0_ALT_TYPE_SET
CGenFF_4.0 1 CG2R51 2 CG2R52 3 CG2R51 4 NG2R50 5 NG2R51 6 HGR51 7 HGR52 8 HGR52 9 HGP1
@<TRIPOS>MOLECULE
pyrazole
 9 9 0 0 0
****
USER_CHARGES
INVALID_CHARGES
Pose:  23 Cluster:  23 Fr_nu: 1369153 TotEn:   -10.53
@<TRIPOS>ATOM
      1 C1        -81.0817  -21.1780  -31.7935 C.2    1 LIG      -0.25100
      2 C2        -80.4278  -21.2629  -30.5497 C.2    1 LIG       0.13200
      3 C3        -80.0687  -20.9899  -32.7017 C.2    1 LIG      -0.03800
      4 N1        -79.1021  -21.1391  -30.6545 N.2    1 LIG      -0.57800
      5 N2        -78.9145  -20.9745  -31.9750 N.pl3  1 LIG      -0.05900
      6 H1        -82.1390  -21.2445  -32.0033 H      1 LIG       0.15700
      7 H2        -80.8622  -21.4094  -29.5711 H      1 LIG       0.15600
      8 H3        -80.0653  -20.8660  -33.7751 H      1 LIG       0.15900
      9 H4        -77.9681  -20.8546  -32.3136 H      1 LIG       0.32200
@<TRIPOS>BOND
      1       1       2 1
      2       1       3 2
      3       2       4 2
      4       3       5 1
      5       4       5 1
      6       1       6 1
      7       2       7 1
      8       3       8 1
      9       5       9 1
@<TRIPOS>ALT_TYPE
CGenFF_4.0_ALT_TYPE_SET
CGenFF_4.0 1 CG2R51 2 CG2R52 3 CG2R51 4 NG2R50 5 NG2R51 6 HGR51 7 HGR52 8 HGR52 9 HGP1
@<TRIPOS>MOLECULE
pyrazole
 9 9 0 0 0
****
USER_CHARGES
INVALID_CHARGES
Pose:  24 Cluster:  24 Fr_nu: 186183 TotEn:   -10.49
@<TRIPOS>ATOM
      1 C1        -65.2911    5.9016  -49.8544 C.2    1 LIG      -0.25100
      2 C2        -66.2330    4.8860  -50.1055 C.2    1 LIG       0.13200
      3 C3        -64.7397    5.5664  -48.6419 C.2    1 LIG      -0.03800
      4 N1        -66.2800    3.9739  -49.1310 N.2    1 LIG      -0.57800
      5 N2        -65.3606    4.4149  -48.2557 N.pl3  1 LIG      -0.05900
      6 H1        -65.0450    6.7568  -50.4664 H      1 LIG       0.15700
      7 H2        -66.8877    4.7728  -50.9578 H      1 LIG       0.15600
      8 H3        -63.9805    6.0341  -48.0319 H      1 LIG       0.15900
      9 H4        -65.2082    3.8798  -47.4100 H      1 LIG       0.32200
@<TRIPOS>BOND
      1       1       2 1
      2       1       3 2
      3       2       4 2
      4       3       5 1
      5       4       5 1
      6       1       6 1
      7       2       7 1
      8       3       8 1
      9       5       9 1
@<TRIPOS>ALT_TYPE
CGenFF_4.0_ALT_TYPE_SET
CGenFF_4.0 1 CG2R51 2 CG2R52 3 CG2R51 4 NG2R50 5 NG2R51 6 HGR51 7 HGR52 8 HGR52 9 HGP1
@<TRIPOS>MOLECULE
pyrazole
 9 9 0 0 0
****
USER_CHARGES
INVALID_CHARGES
Pose:  25 Cluster:  25 Fr_nu: 1931648 TotEn:   -10.38
@<TRIPOS>ATOM
      1 C1        -74.1202   -1.1311  -32.7486 C.2    1 LIG      -0.25100
      2 C2        -75.2721   -1.6518  -32.1292 C.2    1 LIG       0.13200
      3 C3        -74.5992   -0.1971  -33.6344 C.2    1 LIG      -0.03800
      4 N1        -76.3981   -1.0949  -32.5830 N.2    1 LIG      -0.57800
      5 N2        -75.9561   -0.2142  -33.4969 N.pl3  1 LIG      -0.05900
      6 H1        -73.0870   -1.3946  -32.5771 H      1 LIG       0.15700
      7 H2        -75.3381   -2.4145  -31.3664 H      1 LIG       0.15600
      8 H3        -74.1080    0.4616  -34.3361 H      1 LIG       0.15900
      9 H4        -76.6386    0.3443  -33.9938 H      1 LIG       0.32200
@<TRIPOS>BOND
      1       1       2 1
      2       1       3 2
      3       2       4 2
      4       3       5 1
      5       4       5 1
      6       1       6 1
      7       2       7 1
      8       3       8 1
      9       5       9 1
@<TRIPOS>ALT_TYPE
CGenFF_4.0_ALT_TYPE_SET
CGenFF_4.0 1 CG2R51 2 CG2R52 3 CG2R51 4 NG2R50 5 NG2R51 6 HGR51 7 HGR52 8 HGR52 9 HGP1
@<TRIPOS>MOLECULE
pyrazole
 9 9 0 0 0
****
USER_CHARGES
INVALID_CHARGES
Pose:  26 Cluster:  26 Fr_nu: 3844904 TotEn:    -9.82
@<TRIPOS>ATOM
      1 C1        -72.9620   -7.4006  -55.8392 C.2    1 LIG      -0.25100
      2 C2        -73.7409   -8.3177  -56.5698 C.2    1 LIG       0.13200
      3 C3        -71.7303   -7.4363  -56.4460 C.2    1 LIG      -0.03800
      4 N1        -73.0613   -8.8939  -57.5648 N.2    1 LIG      -0.57800
      5 N2        -71.8422   -8.3374  -57.4638 N.pl3  1 LIG      -0.05900
      6 H1        -73.2520   -6.7972  -54.9918 H      1 LIG       0.15700
      7 H2        -74.7755   -8.5907  -56.4184 H      1 LIG       0.15600
      8 H3        -70.8046   -6.9154  -56.2482 H      1 LIG       0.15900
      9 H4        -71.1294   -8.6211  -58.1243 H      1 LIG       0.32200
@<TRIPOS>BOND
      1       1       2 1
      2       1       3 2
      3       2       4 2
      4       3       5 1
      5       4       5 1
      6       1       6 1
      7       2       7 1
      8       3       8 1
      9       5       9 1
@<TRIPOS>ALT_TYPE
CGenFF_4.0_ALT_TYPE_SET
CGenFF_4.0 1 CG2R51 2 CG2R52 3 CG2R51 4 NG2R50 5 NG2R51 6 HGR51 7 HGR52 8 HGR52 9 HGP1
@<TRIPOS>MOLECULE
pyrazole
 9 9 0 0 0
****
USER_CHARGES
INVALID_CHARGES
Pose:  27 Cluster:  27 Fr_nu: 1903930 TotEn:    -9.72
@<TRIPOS>ATOM
      1 C1        -62.3039  -10.4227  -52.7609 C.2    1 LIG      -0.25100
      2 C2        -63.0650  -11.1020  -53.7310 C.2    1 LIG       0.13200
      3 C3        -60.9995  -10.6695  -53.1133 C.2    1 LIG      -0.03800
      4 N1        -62.3073  -11.7327  -54.6321 N.2    1 LIG      -0.57800
      5 N2        -61.0564  -11.4508  -54.2298 N.pl3  1 LIG      -0.05900
      6 H1        -62.6513   -9.8356  -51.9236 H      1 LIG       0.15700
      7 H2        -64.1403  -11.1642  -53.8186 H      1 LIG       0.15600
      8 H3        -60.0573  -10.3682  -52.6786 H      1 LIG       0.15900
      9 H4        -60.2842  -11.8276  -54.7651 H      1 LIG       0.32200
@<TRIPOS>BOND
      1       1       2 1
      2       1       3 2
      3       2       4 2
      4       3       5 1
      5       4       5 1
      6       1       6 1
      7       2       7 1
      8       3       8 1
      9       5       9 1
@<TRIPOS>ALT_TYPE
CGenFF_4.0_ALT_TYPE_SET
CGenFF_4.0 1 CG2R51 2 CG2R52 3 CG2R51 4 NG2R50 5 NG2R51 6 HGR51 7 HGR52 8 HGR52 9 HGP1
@<TRIPOS>MOLECULE
pyrazole
 9 9 0 0 0
****
USER_CHARGES
INVALID_CHARGES
Pose:  28 Cluster:  28 Fr_nu: 1070351 TotEn:    -9.53
@<TRIPOS>ATOM
      1 C1        -73.0512   -7.5418  -55.6642 C.2    1 LIG      -0.25100
      2 C2        -72.1060   -8.2891  -54.9364 C.2    1 LIG       0.13200
      3 C3        -72.6376   -7.6435  -56.9700 C.2    1 LIG      -0.03800
      4 N1        -71.1630   -8.8262  -55.7151 N.2    1 LIG      -0.57800
      5 N2        -71.5137   -8.4160  -56.9459 N.pl3  1 LIG      -0.05900
      6 H1        -73.9124   -7.0048  -55.2950 H      1 LIG       0.15700
      7 H2        -72.0646   -8.4644  -53.8709 H      1 LIG       0.15600
      8 H3        -73.0315   -7.2431  -57.8930 H      1 LIG       0.15900
      9 H4        -70.9372   -8.6997  -57.7282 H      1 LIG       0.32200
@<TRIPOS>BOND
      1       1       2 1
      2       1       3 2
      3       2       4 2
      4       3       5 1
      5       4       5 1
      6       1       6 1
      7       2       7 1
      8       3       8 1
      9       5       9 1
@<TRIPOS>ALT_TYPE
CGenFF_4.0_ALT_TYPE_SET
CGenFF_4.0 1 CG2R51 2 CG2R52 3 CG2R51 4 NG2R50 5 NG2R51 6 HGR51 7 HGR52 8 HGR52 9 HGP1
@<TRIPOS>MOLECULE
pyrazole
 9 9 0 0 0
****
USER_CHARGES
INVALID_CHARGES
Pose:  29 Cluster:  29 Fr_nu: 8470461 TotEn:    -8.87
@<TRIPOS>ATOM
      1 C1        -67.5320    6.0471  -48.2538 C.2    1 LIG      -0.25100
      2 C2        -66.8133    4.8447  -48.1132 C.2    1 LIG       0.13200
      3 C3        -68.0684    5.9808  -49.5164 C.2    1 LIG      -0.03800
      4 N1        -66.8849    4.0712  -49.1997 N.2    1 LIG      -0.57800
      5 N2        -67.6549    4.7890  -50.0351 N.pl3  1 LIG      -0.05900
      6 H1        -67.6462    6.8495  -47.5401 H      1 LIG       0.15700
      7 H2        -66.2400    4.5001  -47.2645 H      1 LIG       0.15600
      8 H3        -68.6911    6.6600  -50.0807 H      1 LIG       0.15900
      9 H4        -67.8581    4.4047  -50.9493 H      1 LIG       0.32200
@<TRIPOS>BOND
      1       1       2 1
      2       1       3 2
      3       2       4 2
      4       3       5 1
      5       4       5 1
      6       1       6 1
      7       2       7 1
      8       3       8 1
      9       5       9 1
@<TRIPOS>ALT_TYPE
CGenFF_4.0_ALT_TYPE_SET
CGenFF_4.0 1 CG2R51 2 CG2R52 3 CG2R51 4 NG2R50 5 NG2R51 6 HGR51 7 HGR52 8 HGR52 9 HGP1
@<TRIPOS>MOLECULE
pyrazole
 9 9 0 0 0
****
USER_CHARGES
INVALID_CHARGES
Pose:  30 Cluster:  30 Fr_nu: 268805 TotEn:    -8.70
@<TRIPOS>ATOM
      1 C1        -65.3935   -1.5457  -24.9522 C.2    1 LIG      -0.25100
      2 C2        -64.6492   -2.2133  -25.9432 C.2    1 LIG       0.13200
      3 C3        -65.4688   -0.2479  -25.3954 C.2    1 LIG      -0.03800
      4 N1        -64.2782   -1.4063  -26.9407 N.2    1 LIG      -0.57800
      5 N2        -64.7916   -0.2182  -26.5790 N.pl3  1 LIG      -0.05900
      6 H1        -65.8172   -1.9482  -24.0440 H      1 LIG       0.15700
      7 H2        -64.3611   -3.2542  -25.9798 H      1 LIG       0.15600
      8 H3        -65.9307    0.6377  -24.9833 H      1 LIG       0.15900
      9 H4        -64.6397    0.5754  -27.1888 H      1 LIG       0.32200
@<TRIPOS>BOND
      1       1       2 1
      2       1       3 2
      3       2       4 2
      4       3       5 1
      5       4       5 1
      6       1       6 1
      7       2       7 1
      8       3       8 1
      9       5       9 1
@<TRIPOS>ALT_TYPE
CGenFF_4.0_ALT_TYPE_SET
CGenFF_4.0 1 CG2R51 2 CG2R52 3 CG2R51 4 NG2R50 5 NG2R51 6 HGR51 7 HGR52 8 HGR52 9 HGP1
@<TRIPOS>MOLECULE
pyrazole
 9 9 0 0 0
****
USER_CHARGES
INVALID_CHARGES
Pose:  31 Cluster:  31 Fr_nu: 304341 TotEn:    -8.68
@<TRIPOS>ATOM
      1 C1        -56.5304   -9.0231  -43.7714 C.2    1 LIG      -0.25100
      2 C2        -57.9366   -9.0893  -43.7631 C.2    1 LIG       0.13200
      3 C3        -56.1796   -9.3342  -45.0624 C.2    1 LIG      -0.03800
      4 N1        -58.4444   -9.4165  -44.9543 N.2    1 LIG      -0.57800
      5 N2        -57.3515   -9.5587  -45.7233 N.pl3  1 LIG      -0.05900
      6 H1        -55.8637   -8.7829  -42.9564 H      1 LIG       0.15700
      7 H2        -58.6125   -8.9132  -42.9386 H      1 LIG       0.15600
      8 H3        -55.2233   -9.4165  -45.5585 H      1 LIG       0.15900
      9 H4        -57.4786   -9.8134  -46.6948 H      1 LIG       0.32200
@<TRIPOS>BOND
      1       1       2 1
      2       1       3 2
      3       2       4 2
      4       3       5 1
      5       4       5 1
      6       1       6 1
      7       2       7 1
      8       3       8 1
      9       5       9 1
@<TRIPOS>ALT_TYPE
CGenFF_4.0_ALT_TYPE_SET
CGenFF_4.0 1 CG2R51 2 CG2R52 3 CG2R51 4 NG2R50 5 NG2R51 6 HGR51 7 HGR52 8 HGR52 9 HGP1
@<TRIPOS>MOLECULE
pyrazole
 9 9 0 0 0
****
USER_CHARGES
INVALID_CHARGES
Pose:  32 Cluster:  32 Fr_nu: 4633447 TotEn:    -8.48
@<TRIPOS>ATOM
      1 C1        -75.6483    0.0045  -32.1345 C.2    1 LIG      -0.25100
      2 C2        -74.5312   -0.8322  -32.3180 C.2    1 LIG       0.13200
      3 C3        -75.9283    0.4838  -33.3908 C.2    1 LIG      -0.03800
      4 N1        -74.1291   -0.8838  -33.5906 N.2    1 LIG      -0.57800
      5 N2        -74.9983   -0.0736  -34.2183 N.pl3  1 LIG      -0.05900
      6 H1        -76.1775    0.2288  -31.2202 H      1 LIG       0.15700
      7 H2        -73.9929   -1.4061  -31.5773 H      1 LIG       0.15600
      8 H3        -76.6869    1.1578  -33.7618 H      1 LIG       0.15900
      9 H4        -74.8973    0.0561  -35.2172 H      1 LIG       0.32200
@<TRIPOS>BOND
      1       1       2 1
      2       1       3 2
      3       2       4 2
      4       3       5 1
      5       4       5 1
      6       1       6 1
      7       2       7 1
      8       3       8 1
      9       5       9 1
@<TRIPOS>ALT_TYPE
CGenFF_4.0_ALT_TYPE_SET
CGenFF_4.0 1 CG2R51 2 CG2R52 3 CG2R51 4 NG2R50 5 NG2R51 6 HGR51 7 HGR52 8 HGR52 9 HGP1
@<TRIPOS>MOLECULE
pyrazole
 9 9 0 0 0
****
USER_CHARGES
INVALID_CHARGES
Pose:  33 Cluster:  33 Fr_nu: 270391 TotEn:    -8.05
@<TRIPOS>ATOM
      1 C1        -57.8386   -8.9987  -44.3632 C.2    1 LIG      -0.25100
      2 C2        -57.0431   -9.0631  -45.5229 C.2    1 LIG       0.13200
      3 C3        -56.9643   -9.2449  -43.3330 C.2    1 LIG      -0.03800
      4 N1        -55.7619   -9.3292  -45.2551 N.2    1 LIG      -0.57800
      5 N2        -55.7456   -9.4341  -43.9154 N.pl3  1 LIG      -0.05900
      6 H1        -58.8974   -8.8008  -44.2842 H      1 LIG       0.15700
      7 H2        -57.3436   -8.9278  -46.5520 H      1 LIG       0.15600
      8 H3        -57.0970   -9.3035  -42.2623 H      1 LIG       0.15900
      9 H4        -54.8645   -9.6394  -43.4613 H      1 LIG       0.32200
@<TRIPOS>BOND
      1       1       2 1
      2       1       3 2
      3       2       4 2
      4       3       5 1
      5       4       5 1
      6       1       6 1
      7       2       7 1
      8       3       8 1
      9       5       9 1
@<TRIPOS>ALT_TYPE
CGenFF_4.0_ALT_TYPE_SET
CGenFF_4.0 1 CG2R51 2 CG2R52 3 CG2R51 4 NG2R50 5 NG2R51 6 HGR51 7 HGR52 8 HGR52 9 HGP1
@<TRIPOS>MOLECULE
pyrazole
 9 9 0 0 0
****
USER_CHARGES
INVALID_CHARGES
Pose:  34 Cluster:  34 Fr_nu: 161894 TotEn:    -7.78
@<TRIPOS>ATOM
      1 C1        -66.6046   -7.3810  -55.9715 C.2    1 LIG      -0.25100
      2 C2        -66.4796   -6.0035  -56.2336 C.2    1 LIG       0.13200
      3 C3        -67.7260   -7.4804  -55.1848 C.2    1 LIG      -0.03800
      4 N1        -67.4448   -5.2799  -55.6602 N.2    1 LIG      -0.57800
      5 N2        -68.1870   -6.2061  -55.0300 N.pl3  1 LIG      -0.05900
      6 H1        -65.9713   -8.1893  -56.3061 H      1 LIG       0.15700
      7 H2        -65.7252   -5.4966  -56.8182 H      1 LIG       0.15600
      8 H3        -68.2250   -8.3238  -54.7297 H      1 LIG       0.15900
      9 H4        -68.9975   -5.8971  -54.5081 H      1 LIG       0.32200
@<TRIPOS>BOND
      1       1       2 1
      2       1       3 2
      3       2       4 2
      4       3       5 1
      5       4       5 1
      6       1       6 1
      7       2       7 1
      8       3       8 1
      9       5       9 1
@<TRIPOS>ALT_TYPE
CGenFF_4.0_ALT_TYPE_SET
CGenFF_4.0 1 CG2R51 2 CG2R52 3 CG2R51 4 NG2R50 5 NG2R51 6 HGR51 7 HGR52 8 HGR52 9 HGP1
@<TRIPOS>MOLECULE
pyrazole
 9 9 0 0 0
****
USER_CHARGES
INVALID_CHARGES
Pose:  35 Cluster:  35 Fr_nu:  69259 TotEn:    -7.15
@<TRIPOS>ATOM
      1 C1        -74.6702    0.3549  -33.4151 C.2    1 LIG      -0.25100
      2 C2        -74.5559   -0.5129  -34.5177 C.2    1 LIG       0.13200
      3 C3        -74.3794   -0.4318  -32.3275 C.2    1 LIG      -0.03800
      4 N1        -74.2187   -1.7556  -34.1630 N.2    1 LIG      -0.57800
      5 N2        -74.1184   -1.6746  -32.8254 N.pl3  1 LIG      -0.05900
      6 H1        -74.9266    1.4040  -33.4088 H      1 LIG       0.15700
      7 H2        -74.7049   -0.2917  -35.5649 H      1 LIG       0.15600
      8 H3        -74.3379   -0.2246  -31.2679 H      1 LIG       0.15900
      9 H4        -73.8687   -2.5104  -32.3118 H      1 LIG       0.32200
@<TRIPOS>BOND
      1       1       2 1
      2       1       3 2
      3       2       4 2
      4       3       5 1
      5       4       5 1
      6       1       6 1
      7       2       7 1
      8       3       8 1
      9       5       9 1
@<TRIPOS>ALT_TYPE
CGenFF_4.0_ALT_TYPE_SET
CGenFF_4.0 1 CG2R51 2 CG2R52 3 CG2R51 4 NG2R50 5 NG2R51 6 HGR51 7 HGR52 8 HGR52 9 HGP1
@<TRIPOS>MOLECULE
pyrazole
 9 9 0 0 0
****
USER_CHARGES
INVALID_CHARGES
Pose:  36 Cluster:  36 Fr_nu: 398864 TotEn:    -5.84
@<TRIPOS>ATOM
      1 C1        -56.0720   -8.9843  -45.1730 C.2    1 LIG      -0.25100
      2 C2        -57.3658   -9.4896  -45.4021 C.2    1 LIG       0.13200
      3 C3        -55.9328   -9.0037  -43.8067 C.2    1 LIG      -0.03800
      4 N1        -58.0031   -9.8069  -44.2720 N.2    1 LIG      -0.57800
      5 N2        -57.1060   -9.5004  -43.3195 N.pl3  1 LIG      -0.05900
      6 H1        -55.3416   -8.6530  -45.8963 H      1 LIG       0.15700
      7 H2        -57.8712   -9.6393  -46.3455 H      1 LIG       0.15600
      8 H3        -55.1239   -8.7132  -43.1520 H      1 LIG       0.15900
      9 H4        -57.3621   -9.6544  -42.3523 H      1 LIG       0.32200
@<TRIPOS>BOND
      1       1       2 1
      2       1       3 2
      3       2       4 2
      4       3       5 1
      5       4       5 1
      6       1       6 1
      7       2       7 1
      8       3       8 1
      9       5       9 1
@<TRIPOS>ALT_TYPE
CGenFF_4.0_ALT_TYPE_SET
CGenFF_4.0 1 CG2R51 2 CG2R52 3 CG2R51 4 NG2R50 5 NG2R51 6 HGR51 7 HGR52 8 HGR52 9 HGP1
@<TRIPOS>MOLECULE
pyrazole
 9 9 0 0 0
****
USER_CHARGES
INVALID_CHARGES
Pose:  37 Cluster:  37 Fr_nu: 8755099 TotEn:    -4.12
@<TRIPOS>ATOM
      1 C1        -50.6912  -10.8750  -28.7011 C.2    1 LIG      -0.25100
      2 C2        -51.8939  -10.5740  -28.0343 C.2    1 LIG       0.13200
      3 C3        -50.9979  -10.7526  -30.0343 C.2    1 LIG      -0.03800
      4 N1        -52.8903  -10.2821  -28.8744 N.2    1 LIG      -0.57800
      5 N2        -52.3144  -10.3991  -30.0830 N.pl3  1 LIG      -0.05900
      6 H1        -49.7352  -11.1427  -28.2758 H      1 LIG       0.15700
      7 H2        -52.0859  -10.5556  -26.9710 H      1 LIG       0.15600
      8 H3        -50.4120  -10.8845  -30.9325 H      1 LIG       0.15900
      9 H4        -52.8814  -10.2243  -30.9032 H      1 LIG       0.32200
@<TRIPOS>BOND
      1       1       2 1
      2       1       3 2
      3       2       4 2
      4       3       5 1
      5       4       5 1
      6       1       6 1
      7       2       7 1
      8       3       8 1
      9       5       9 1
@<TRIPOS>ALT_TYPE
CGenFF_4.0_ALT_TYPE_SET
CGenFF_4.0 1 CG2R51 2 CG2R52 3 CG2R51 4 NG2R50 5 NG2R51 6 HGR51 7 HGR52 8 HGR52 9 HGP1
@<TRIPOS>MOLECULE
pyrazole
 9 9 0 0 0
****
USER_CHARGES
INVALID_CHARGES
Pose:  38 Cluster:  38 Fr_nu: 8790581 TotEn:    -0.49
@<TRIPOS>ATOM
      1 C1        -51.1063  -13.2740  -26.9547 C.2    1 LIG      -0.25100
      2 C2        -51.7207  -12.3357  -27.8055 C.2    1 LIG       0.13200
      3 C3        -51.6388  -13.0142  -25.7156 C.2    1 LIG      -0.03800
      4 N1        -52.5780  -11.5394  -27.1615 N.2    1 LIG      -0.57800
      5 N2        -52.5063  -11.9767  -25.8927 N.pl3  1 LIG      -0.05900
      6 H1        -50.3797  -14.0332  -27.2040 H      1 LIG       0.15700
      7 H2        -51.5790  -12.1986  -28.8681 H      1 LIG       0.15600
      8 H3        -51.4804  -13.4624  -24.7454 H      1 LIG       0.15900
      9 H4        -53.0782  -11.5182  -25.1945 H      1 LIG       0.32200
@<TRIPOS>BOND
      1       1       2 1
      2       1       3 2
      3       2       4 2
      4       3       5 1
      5       4       5 1
      6       1       6 1
      7       2       7 1
      8       3       8 1
      9       5       9 1
@<TRIPOS>ALT_TYPE
CGenFF_4.0_ALT_TYPE_SET
CGenFF_4.0 1 CG2R51 2 CG2R52 3 CG2R51 4 NG2R50 5 NG2R51 6 HGR51 7 HGR52 8 HGR52 9 HGP1
@<TRIPOS>MOLECULE
4_lactone
 9 9 0 0 0
****
USER_CHARGES
INVALID_CHARGES
Pose:   1 Cluster:   1 Fr_nu: 4955317 TotEn:   -19.79
@<TRIPOS>ATOM
      1 C1        -79.4171  -17.6247  -45.5909 C.2    1 LIG       0.04000
      2 C2        -78.2153  -16.6789  -45.7655 C.3    1 LIG       0.11000
      3 C3        -78.7746  -16.5220  -47.1763 C.3    1 LIG       0.08100
      4 O1        -79.8884  -18.3181  -44.7183 O.2    1 LIG      -0.32000
      5 O2        -79.8592  -17.4393  -46.8636 O.3    1 LIG      -0.27100
      6 H1        -78.2554  -15.7871  -45.1382 H      1 LIG       0.09000
      7 H2        -77.2452  -17.1732  -45.6919 H      1 LIG       0.09000
      8 H3        -79.1489  -15.5264  -47.4295 H      1 LIG       0.09000
      9 H4        -78.1415  -16.9077  -47.9802 H      1 LIG       0.09000
@<TRIPOS>BOND
      1       1       2 1
      2       1       4 2
      3       1       5 1
      4       2       3 1
      5       3       5 1
      6       2       6 1
      7       2       7 1
      8       3       8 1
      9       3       9 1
@<TRIPOS>ALT_TYPE
CGenFF_4.0_ALT_TYPE_SET
CGenFF_4.0 1 CG2O4 2 CG3C41 3 CG3C41 4 OG2D1 5 OG3C51 6 HGA2 7 HGA2 8 HGA2 9 HGA2
@<TRIPOS>MOLECULE
4_lactone
 9 9 0 0 0
****
USER_CHARGES
INVALID_CHARGES
Pose:   2 Cluster:   2 Fr_nu: 5536252 TotEn:   -18.25
@<TRIPOS>ATOM
      1 C1        -58.9047    0.0725  -20.9542 C.2    1 LIG       0.04000
      2 C2        -60.3127   -0.3397  -20.4885 C.3    1 LIG       0.11000
      3 C3        -60.6461   -0.2030  -21.9711 C.3    1 LIG       0.08100
      4 O1        -57.8194    0.2647  -20.4547 O.2    1 LIG      -0.32000
      5 O2        -59.2719    0.1762  -22.2596 O.3    1 LIG      -0.27100
      6 H1        -60.3692   -1.3505  -20.0815 H      1 LIG       0.09000
      7 H2        -60.7918    0.3828  -19.8258 H      1 LIG       0.09000
      8 H3        -60.9244   -1.1292  -22.4813 H      1 LIG       0.09000
      9 H4        -61.3457    0.5980  -22.2252 H      1 LIG       0.09000
@<TRIPOS>BOND
      1       1       2 1
      2       1       4 2
      3       1       5 1
      4       2       3 1
      5       3       5 1
      6       2       6 1
      7       2       7 1
      8       3       8 1
      9       3       9 1
@<TRIPOS>ALT_TYPE
CGenFF_4.0_ALT_TYPE_SET
CGenFF_4.0 1 CG2O4 2 CG3C41 3 CG3C41 4 OG2D1 5 OG3C51 6 HGA2 7 HGA2 8 HGA2 9 HGA2
@<TRIPOS>MOLECULE
4_lactone
 9 9 0 0 0
****
USER_CHARGES
INVALID_CHARGES
Pose:   3 Cluster:   3 Fr_nu: 150821 TotEn:   -17.84
@<TRIPOS>ATOM
      1 C1        -80.1542  -12.8314  -41.7778 C.2    1 LIG       0.04000
      2 C2        -80.0443  -11.2961  -41.7739 C.3    1 LIG       0.11000
      3 C3        -81.5645  -11.3682  -41.6664 C.3    1 LIG       0.08100
      4 O1        -79.4056  -13.7802  -41.8389 O.2    1 LIG      -0.32000
      5 O2        -81.5108  -12.8216  -41.6825 O.3    1 LIG      -0.27100
      6 H1        -79.5267  -10.8888  -40.9040 H      1 LIG       0.09000
      7 H2        -79.6536  -10.8753  -42.7019 H      1 LIG       0.09000
      8 H3        -81.9918  -10.9909  -40.7333 H      1 LIG       0.09000
      9 H4        -82.1171  -10.9771  -42.5250 H      1 LIG       0.09000
@<TRIPOS>BOND
      1       1       2 1
      2       1       4 2
      3       1       5 1
      4       2       3 1
      5       3       5 1
      6       2       6 1
      7       2       7 1
      8       3       8 1
      9       3       9 1
@<TRIPOS>ALT_TYPE
CGenFF_4.0_ALT_TYPE_SET
CGenFF_4.0 1 CG2O4 2 CG3C41 3 CG3C41 4 OG2D1 5 OG3C51 6 HGA2 7 HGA2 8 HGA2 9 HGA2
@<TRIPOS>MOLECULE
4_lactone
 9 9 0 0 0
****
USER_CHARGES
INVALID_CHARGES
Pose:   4 Cluster:   4 Fr_nu: 6060726 TotEn:   -17.40
@<TRIPOS>ATOM
      1 C1        -51.9918  -16.0198  -27.3750 C.2    1 LIG       0.04000
      2 C2        -50.7763  -16.7044  -26.7246 C.3    1 LIG       0.11000
      3 C3        -50.8634  -17.6145  -27.9461 C.3    1 LIG       0.08100
      4 O1        -52.7272  -15.0893  -27.1348 O.2    1 LIG      -0.32000
      5 O2        -52.0118  -16.8691  -28.4371 O.3    1 LIG      -0.27100
      6 H1        -49.8880  -16.0735  -26.6665 H      1 LIG       0.09000
      7 H2        -50.9919  -17.1765  -25.7647 H      1 LIG       0.09000
      8 H3        -50.0199  -17.5586  -28.6396 H      1 LIG       0.09000
      9 H4        -51.1197  -18.6573  -27.7398 H      1 LIG       0.09000
@<TRIPOS>BOND
      1       1       2 1
      2       1       4 2
      3       1       5 1
      4       2       3 1
      5       3       5 1
      6       2       6 1
      7       2       7 1
      8       3       8 1
      9       3       9 1
@<TRIPOS>ALT_TYPE
CGenFF_4.0_ALT_TYPE_SET
CGenFF_4.0 1 CG2O4 2 CG3C41 3 CG3C41 4 OG2D1 5 OG3C51 6 HGA2 7 HGA2 8 HGA2 9 HGA2
@<TRIPOS>MOLECULE
4_lactone
 9 9 0 0 0
****
USER_CHARGES
INVALID_CHARGES
Pose:   5 Cluster:   5 Fr_nu: 2626979 TotEn:   -17.40
@<TRIPOS>ATOM
      1 C1        -59.7247    0.1715  -21.7963 C.2    1 LIG       0.04000
      2 C2        -61.1118    0.8387  -21.7950 C.3    1 LIG       0.11000
      3 C3        -61.5983   -0.5880  -22.0313 C.3    1 LIG       0.08100
      4 O1        -58.5701    0.5112  -21.6704 O.2    1 LIG      -0.32000
      5 O2        -60.2276   -1.0741  -22.0092 O.3    1 LIG      -0.27100
      6 H1        -61.3919    1.2822  -20.8383 H      1 LIG       0.09000
      7 H2        -61.2709    1.5368  -22.6185 H      1 LIG       0.09000
      8 H3        -62.1941   -1.0249  -21.2253 H      1 LIG       0.09000
      9 H4        -62.0735   -0.7700  -22.9992 H      1 LIG       0.09000
@<TRIPOS>BOND
      1       1       2 1
      2       1       4 2
      3       1       5 1
      4       2       3 1
      5       3       5 1
      6       2       6 1
      7       2       7 1
      8       3       8 1
      9       3       9 1
@<TRIPOS>ALT_TYPE
CGenFF_4.0_ALT_TYPE_SET
CGenFF_4.0 1 CG2O4 2 CG3C41 3 CG3C41 4 OG2D1 5 OG3C51 6 HGA2 7 HGA2 8 HGA2 9 HGA2
@<TRIPOS>MOLECULE
4_lactone
 9 9 0 0 0
****
USER_CHARGES
INVALID_CHARGES
Pose:   6 Cluster:   6 Fr_nu: 4684561 TotEn:   -17.02
@<TRIPOS>ATOM
      1 C1        -52.2736  -15.5694  -26.5198 C.2    1 LIG       0.04000
      2 C2        -51.4315  -16.8470  -26.3531 C.3    1 LIG       0.11000
      3 C3        -50.2691  -15.8592  -26.3190 C.3    1 LIG       0.08100
      4 O1        -53.4417  -15.2799  -26.6461 O.2    1 LIG      -0.32000
      5 O2        -51.1914  -14.7465  -26.4824 O.3    1 LIG      -0.27100
      6 H1        -51.6211  -17.3875  -25.4244 H      1 LIG       0.09000
      7 H2        -51.4609  -17.5154  -27.2151 H      1 LIG       0.09000
      8 H3        -49.7272  -15.7979  -25.3712 H      1 LIG       0.09000
      9 H4        -49.5684  -15.9264  -27.1557 H      1 LIG       0.09000
@<TRIPOS>BOND
      1       1       2 1
      2       1       4 2
      3       1       5 1
      4       2       3 1
      5       3       5 1
      6       2       6 1
      7       2       7 1
      8       3       8 1
      9       3       9 1
@<TRIPOS>ALT_TYPE
CGenFF_4.0_ALT_TYPE_SET
CGenFF_4.0 1 CG2O4 2 CG3C41 3 CG3C41 4 OG2D1 5 OG3C51 6 HGA2 7 HGA2 8 HGA2 9 HGA2
@<TRIPOS>MOLECULE
4_lactone
 9 9 0 0 0
****
USER_CHARGES
INVALID_CHARGES
Pose:   7 Cluster:   7 Fr_nu: 130259 TotEn:   -16.65
@<TRIPOS>ATOM
      1 C1        -66.0221  -22.6441  -52.2460 C.2    1 LIG       0.04000
      2 C2        -65.8315  -21.1775  -52.6724 C.3    1 LIG       0.11000
      3 C3        -66.3598  -21.6868  -54.0100 C.3    1 LIG       0.08100
      4 O1        -65.8593  -23.3132  -51.2509 O.2    1 LIG      -0.32000
      5 O2        -66.4850  -23.0297  -53.4653 O.3    1 LIG      -0.27100
      6 H1        -66.4769  -20.4729  -52.1455 H      1 LIG       0.09000
      7 H2        -64.7925  -20.8440  -52.6685 H      1 LIG       0.09000
      8 H3        -67.3285  -21.2857  -54.3204 H      1 LIG       0.09000
      9 H4        -65.6495  -21.6549  -54.8407 H      1 LIG       0.09000
@<TRIPOS>BOND
      1       1       2 1
      2       1       4 2
      3       1       5 1
      4       2       3 1
      5       3       5 1
      6       2       6 1
      7       2       7 1
      8       3       8 1
      9       3       9 1
@<TRIPOS>ALT_TYPE
CGenFF_4.0_ALT_TYPE_SET
CGenFF_4.0 1 CG2O4 2 CG3C41 3 CG3C41 4 OG2D1 5 OG3C51 6 HGA2 7 HGA2 8 HGA2 9 HGA2
@<TRIPOS>MOLECULE
4_lactone
 9 9 0 0 0
****
USER_CHARGES
INVALID_CHARGES
Pose:   8 Cluster:   8 Fr_nu:  80030 TotEn:   -15.85
@<TRIPOS>ATOM
      1 C1        -80.4858  -13.6633  -41.9830 C.2    1 LIG       0.04000
      2 C2        -80.2811  -12.2968  -41.3049 C.3    1 LIG       0.11000
      3 C3        -81.3733  -11.8550  -42.2744 C.3    1 LIG       0.08100
      4 O1        -80.0283  -14.7803  -41.8972 O.2    1 LIG      -0.32000
      5 O2        -81.4534  -13.2011  -42.8195 O.3    1 LIG      -0.27100
      6 H1        -80.5507  -12.2792  -40.2478 H      1 LIG       0.09000
      7 H2        -79.2946  -11.8606  -41.4707 H      1 LIG       0.09000
      8 H3        -82.3177  -11.5487  -41.8163 H      1 LIG       0.09000
      9 H4        -81.0651  -11.1316  -43.0342 H      1 LIG       0.09000
@<TRIPOS>BOND
      1       1       2 1
      2       1       4 2
      3       1       5 1
      4       2       3 1
      5       3       5 1
      6       2       6 1
      7       2       7 1
      8       3       8 1
      9       3       9 1
@<TRIPOS>ALT_TYPE
CGenFF_4.0_ALT_TYPE_SET
CGenFF_4.0 1 CG2O4 2 CG3C41 3 CG3C41 4 OG2D1 5 OG3C51 6 HGA2 7 HGA2 8 HGA2 9 HGA2
@<TRIPOS>MOLECULE
4_lactone
 9 9 0 0 0
****
USER_CHARGES
INVALID_CHARGES
Pose:   9 Cluster:   9 Fr_nu: 1123339 TotEn:   -15.51
@<TRIPOS>ATOM
      1 C1        -66.7210   -5.5101  -56.0101 C.2    1 LIG       0.04000
      2 C2        -68.2545   -5.6397  -56.0374 C.3    1 LIG       0.11000
      3 C3        -67.9873   -6.8487  -55.1458 C.3    1 LIG       0.08100
      4 O1        -65.8785   -4.7755  -56.4736 O.2    1 LIG      -0.32000
      5 O2        -66.5558   -6.6002  -55.2137 O.3    1 LIG      -0.27100
      6 H1        -68.7803   -4.8091  -55.5640 H      1 LIG       0.09000
      7 H2        -68.6654   -5.8594  -57.0242 H      1 LIG       0.09000
      8 H3        -68.3615   -6.7735  -54.1212 H      1 LIG       0.09000
      9 H4        -68.2474   -7.8193  -55.5770 H      1 LIG       0.09000
@<TRIPOS>BOND
      1       1       2 1
      2       1       4 2
      3       1       5 1
      4       2       3 1
      5       3       5 1
      6       2       6 1
      7       2       7 1
      8       3       8 1
      9       3       9 1
@<TRIPOS>ALT_TYPE
CGenFF_4.0_ALT_TYPE_SET
CGenFF_4.0 1 CG2O4 2 CG3C41 3 CG3C41 4 OG2D1 5 OG3C51 6 HGA2 7 HGA2 8 HGA2 9 HGA2
@<TRIPOS>MOLECULE
4_lactone
 9 9 0 0 0
****
USER_CHARGES
INVALID_CHARGES
Pose:  10 Cluster:  10 Fr_nu: 3659460 TotEn:   -15.32
@<TRIPOS>ATOM
      1 C1        -46.0018  -11.0888  -44.1722 C.2    1 LIG       0.04000
      2 C2        -46.6864  -10.8698  -45.5333 C.3    1 LIG       0.11000
      3 C3        -45.4737   -9.9822  -45.7967 C.3    1 LIG       0.08100
      4 O1        -46.2154  -11.7075  -43.1544 O.2    1 LIG      -0.32000
      5 O2        -44.9492  -10.2821  -44.4737 O.3    1 LIG      -0.27100
      6 H1        -46.7569  -11.7696  -46.1464 H      1 LIG       0.09000
      7 H2        -47.6466  -10.3551  -45.4712 H      1 LIG       0.09000
      8 H3        -44.7983  -10.3249  -46.5854 H      1 LIG       0.09000
      9 H4        -45.6859   -8.9159  -45.9126 H      1 LIG       0.09000
@<TRIPOS>BOND
      1       1       2 1
      2       1       4 2
      3       1       5 1
      4       2       3 1
      5       3       5 1
      6       2       6 1
      7       2       7 1
      8       3       8 1
      9       3       9 1
@<TRIPOS>ALT_TYPE
CGenFF_4.0_ALT_TYPE_SET
CGenFF_4.0 1 CG2O4 2 CG3C41 3 CG3C41 4 OG2D1 5 OG3C51 6 HGA2 7 HGA2 8 HGA2 9 HGA2
@<TRIPOS>MOLECULE
4_lactone
 9 9 0 0 0
****
USER_CHARGES
INVALID_CHARGES
Pose:  11 Cluster:  11 Fr_nu: 2920348 TotEn:   -15.19
@<TRIPOS>ATOM
      1 C1        -79.7168  -13.0152  -41.6658 C.2    1 LIG       0.04000
      2 C2        -79.7821  -11.8784  -40.6301 C.3    1 LIG       0.11000
      3 C3        -78.8657  -11.1669  -41.6210 C.3    1 LIG       0.08100
      4 O1        -80.1683  -14.1301  -41.7977 O.2    1 LIG      -0.32000
      5 O2        -78.8981  -12.3232  -42.5028 O.3    1 LIG      -0.27100
      6 H1        -80.7755  -11.4439  -40.5076 H      1 LIG       0.09000
      7 H2        -79.3359  -12.1281  -39.6661 H      1 LIG       0.09000
      8 H3        -79.2866  -10.2804  -42.1031 H      1 LIG       0.09000
      9 H4        -77.8527  -10.9625  -41.2636 H      1 LIG       0.09000
@<TRIPOS>BOND
      1       1       2 1
      2       1       4 2
      3       1       5 1
      4       2       3 1
      5       3       5 1
      6       2       6 1
      7       2       7 1
      8       3       8 1
      9       3       9 1
@<TRIPOS>ALT_TYPE
CGenFF_4.0_ALT_TYPE_SET
CGenFF_4.0 1 CG2O4 2 CG3C41 3 CG3C41 4 OG2D1 5 OG3C51 6 HGA2 7 HGA2 8 HGA2 9 HGA2
@<TRIPOS>MOLECULE
4_lactone
 9 9 0 0 0
****
USER_CHARGES
INVALID_CHARGES
Pose:  12 Cluster:  12 Fr_nu: 206838 TotEn:   -15.04
@<TRIPOS>ATOM
      1 C1        -80.2542  -13.0897  -41.9360 C.2    1 LIG       0.04000
      2 C2        -80.2366  -11.5772  -42.2207 C.3    1 LIG       0.11000
      3 C3        -80.3214  -11.4735  -40.7008 C.3    1 LIG       0.08100
      4 O1        -80.2204  -14.1186  -42.5720 O.2    1 LIG      -0.32000
      5 O2        -80.3305  -12.9236  -40.5883 O.3    1 LIG      -0.27100
      6 H1        -79.3085  -11.2189  -42.6688 H      1 LIG       0.09000
      7 H2        -81.1080  -11.2173  -42.7702 H      1 LIG       0.09000
      8 H3        -79.4496  -11.0362  -40.2065 H      1 LIG       0.09000
      9 H4        -81.2428  -11.0343  -40.3087 H      1 LIG       0.09000
@<TRIPOS>BOND
      1       1       2 1
      2       1       4 2
      3       1       5 1
      4       2       3 1
      5       3       5 1
      6       2       6 1
      7       2       7 1
      8       3       8 1
      9       3       9 1
@<TRIPOS>ALT_TYPE
CGenFF_4.0_ALT_TYPE_SET
CGenFF_4.0 1 CG2O4 2 CG3C41 3 CG3C41 4 OG2D1 5 OG3C51 6 HGA2 7 HGA2 8 HGA2 9 HGA2
@<TRIPOS>MOLECULE
4_lactone
 9 9 0 0 0
****
USER_CHARGES
INVALID_CHARGES
Pose:  13 Cluster:  13 Fr_nu: 5374829 TotEn:   -14.97
@<TRIPOS>ATOM
      1 C1        -52.0296  -14.8833  -26.4384 C.2    1 LIG       0.04000
      2 C2        -51.0685  -15.6644  -25.5243 C.3    1 LIG       0.11000
      3 C3        -51.5537  -14.6732  -24.4707 C.3    1 LIG       0.08100
      4 O1        -52.3859  -14.9147  -27.5944 O.2    1 LIG      -0.32000
      5 O2        -52.4168  -14.0325  -25.4506 O.3    1 LIG      -0.27100
      6 H1        -51.3542  -16.7049  -25.3629 H      1 LIG       0.09000
      7 H2        -50.0179  -15.5800  -25.8070 H      1 LIG       0.09000
      8 H3        -52.1292  -15.1024  -23.6460 H      1 LIG       0.09000
      9 H4        -50.7969  -13.9823  -24.0892 H      1 LIG       0.09000
@<TRIPOS>BOND
      1       1       2 1
      2       1       4 2
      3       1       5 1
      4       2       3 1
      5       3       5 1
      6       2       6 1
      7       2       7 1
      8       3       8 1
      9       3       9 1
@<TRIPOS>ALT_TYPE
CGenFF_4.0_ALT_TYPE_SET
CGenFF_4.0 1 CG2O4 2 CG3C41 3 CG3C41 4 OG2D1 5 OG3C51 6 HGA2 7 HGA2 8 HGA2 9 HGA2
@<TRIPOS>MOLECULE
4_lactone
 9 9 0 0 0
****
USER_CHARGES
INVALID_CHARGES
Pose:  14 Cluster:  14 Fr_nu: 4936227 TotEn:   -14.90
@<TRIPOS>ATOM
      1 C1        -80.4583  -12.7093  -42.6645 C.2    1 LIG       0.04000
      2 C2        -81.1451  -11.8669  -41.5747 C.3    1 LIG       0.11000
      3 C3        -79.8649  -12.1582  -40.7973 C.3    1 LIG       0.08100
      4 O1        -80.7067  -13.0948  -43.7844 O.2    1 LIG      -0.32000
      5 O2        -79.3452  -12.9305  -41.9149 O.3    1 LIG      -0.27100
      6 H1        -81.3038  -10.8236  -41.8519 H      1 LIG       0.09000
      7 H2        -82.0559  -12.3145  -41.1737 H      1 LIG       0.09000
      8 H3        -79.2356  -11.2911  -40.5791 H      1 LIG       0.09000
      9 H4        -79.9862  -12.7764  -39.9036 H      1 LIG       0.09000
@<TRIPOS>BOND
      1       1       2 1
      2       1       4 2
      3       1       5 1
      4       2       3 1
      5       3       5 1
      6       2       6 1
      7       2       7 1
      8       3       8 1
      9       3       9 1
@<TRIPOS>ALT_TYPE
CGenFF_4.0_ALT_TYPE_SET
CGenFF_4.0 1 CG2O4 2 CG3C41 3 CG3C41 4 OG2D1 5 OG3C51 6 HGA2 7 HGA2 8 HGA2 9 HGA2
@<TRIPOS>MOLECULE
4_lactone
 9 9 0 0 0
****
USER_CHARGES
INVALID_CHARGES
Pose:  15 Cluster:  15 Fr_nu: 2427893 TotEn:   -14.78
@<TRIPOS>ATOM
      1 C1        -72.5995   -8.7377  -55.5269 C.2    1 LIG       0.04000
      2 C2        -71.8928   -7.4019  -55.8194 C.3    1 LIG       0.11000
      3 C3        -70.6547   -8.1626  -55.3543 C.3    1 LIG       0.08100
      4 O1        -73.7214   -9.1868  -55.5889 O.2    1 LIG      -0.32000
      5 O2        -71.4563   -9.3541  -55.1233 O.3    1 LIG      -0.27100
      6 H1        -71.9038   -7.1131  -56.8715 H      1 LIG       0.09000
      7 H2        -72.2129   -6.5791  -55.1781 H      1 LIG       0.09000
      8 H3        -69.8894   -8.3330  -56.1164 H      1 LIG       0.09000
      9 H4        -70.1982   -7.8000  -54.4292 H      1 LIG       0.09000
@<TRIPOS>BOND
      1       1       2 1
      2       1       4 2
      3       1       5 1
      4       2       3 1
      5       3       5 1
      6       2       6 1
      7       2       7 1
      8       3       8 1
      9       3       9 1
@<TRIPOS>ALT_TYPE
CGenFF_4.0_ALT_TYPE_SET
CGenFF_4.0 1 CG2O4 2 CG3C41 3 CG3C41 4 OG2D1 5 OG3C51 6 HGA2 7 HGA2 8 HGA2 9 HGA2
@<TRIPOS>MOLECULE
4_lactone
 9 9 0 0 0
****
USER_CHARGES
INVALID_CHARGES
Pose:  16 Cluster:  16 Fr_nu:  27605 TotEn:   -14.50
@<TRIPOS>ATOM
      1 C1        -79.0342  -22.1782  -31.3683 C.2    1 LIG       0.04000
      2 C2        -79.7711  -20.9356  -31.8994 C.3    1 LIG       0.11000
      3 C3        -78.6804  -20.1870  -31.1392 C.3    1 LIG       0.08100
      4 O1        -79.1483  -23.3810  -31.4358 O.2    1 LIG      -0.32000
      5 O2        -78.0935  -21.4474  -30.7120 O.3    1 LIG      -0.27100
      6 H1        -79.7468  -20.8335  -32.9854 H      1 LIG       0.09000
      7 H2        -80.7846  -20.8194  -31.5120 H      1 LIG       0.09000
      8 H3        -77.9868  -19.6073  -31.7544 H      1 LIG       0.09000
      9 H4        -79.0221  -19.5936  -30.2867 H      1 LIG       0.09000
@<TRIPOS>BOND
      1       1       2 1
      2       1       4 2
      3       1       5 1
      4       2       3 1
      5       3       5 1
      6       2       6 1
      7       2       7 1
      8       3       8 1
      9       3       9 1
@<TRIPOS>ALT_TYPE
CGenFF_4.0_ALT_TYPE_SET
CGenFF_4.0 1 CG2O4 2 CG3C41 3 CG3C41 4 OG2D1 5 OG3C51 6 HGA2 7 HGA2 8 HGA2 9 HGA2
@<TRIPOS>MOLECULE
4_lactone
 9 9 0 0 0
****
USER_CHARGES
INVALID_CHARGES
Pose:  17 Cluster:  17 Fr_nu:  87874 TotEn:   -14.50
@<TRIPOS>ATOM
      1 C1        -77.8976   -9.4394  -41.5440 C.2    1 LIG       0.04000
      2 C2        -78.9233  -10.5835  -41.4535 C.3    1 LIG       0.11000
      3 C3        -78.5147  -10.8221  -42.9040 C.3    1 LIG       0.08100
      4 O1        -77.4584   -8.5744  -40.8206 O.2    1 LIG      -0.32000
      5 O2        -77.5821   -9.7079  -42.8394 O.3    1 LIG      -0.27100
      6 H1        -78.6513  -11.3710  -40.7490 H      1 LIG       0.09000
      7 H2        -79.9505  -10.2494  -41.2987 H      1 LIG       0.09000
      8 H3        -78.0011  -11.7669  -43.1021 H      1 LIG       0.09000
      9 H4        -79.2965  -10.6491  -43.6487 H      1 LIG       0.09000
@<TRIPOS>BOND
      1       1       2 1
      2       1       4 2
      3       1       5 1
      4       2       3 1
      5       3       5 1
      6       2       6 1
      7       2       7 1
      8       3       8 1
      9       3       9 1
@<TRIPOS>ALT_TYPE
CGenFF_4.0_ALT_TYPE_SET
CGenFF_4.0 1 CG2O4 2 CG3C41 3 CG3C41 4 OG2D1 5 OG3C51 6 HGA2 7 HGA2 8 HGA2 9 HGA2
@<TRIPOS>MOLECULE
4_lactone
 9 9 0 0 0
****
USER_CHARGES
INVALID_CHARGES
Pose:  18 Cluster:  18 Fr_nu: 276807 TotEn:   -14.49
@<TRIPOS>ATOM
      1 C1        -79.3340  -12.6984  -42.6520 C.2    1 LIG       0.04000
      2 C2        -79.1956  -11.1996  -42.3301 C.3    1 LIG       0.11000
      3 C3        -80.3466  -11.4845  -41.3699 C.3    1 LIG       0.08100
      4 O1        -78.8031  -13.5089  -43.3770 O.2    1 LIG      -0.32000
      5 O2        -80.3592  -12.8808  -41.7771 O.3    1 LIG      -0.27100
      6 H1        -78.2463  -10.9297  -41.8647 H      1 LIG       0.09000
      7 H2        -79.4288  -10.5408  -43.1681 H      1 LIG       0.09000
      8 H3        -80.1144  -11.3766  -40.3069 H      1 LIG       0.09000
      9 H4        -81.2919  -10.9885  -41.6065 H      1 LIG       0.09000
@<TRIPOS>BOND
      1       1       2 1
      2       1       4 2
      3       1       5 1
      4       2       3 1
      5       3       5 1
      6       2       6 1
      7       2       7 1
      8       3       8 1
      9       3       9 1
@<TRIPOS>ALT_TYPE
CGenFF_4.0_ALT_TYPE_SET
CGenFF_4.0 1 CG2O4 2 CG3C41 3 CG3C41 4 OG2D1 5 OG3C51 6 HGA2 7 HGA2 8 HGA2 9 HGA2
@<TRIPOS>MOLECULE
4_lactone
 9 9 0 0 0
****
USER_CHARGES
INVALID_CHARGES
Pose:  19 Cluster:  19 Fr_nu: 1099670 TotEn:   -14.43
@<TRIPOS>ATOM
      1 C1        -73.6211   -0.3534  -32.7508 C.2    1 LIG       0.04000
      2 C2        -73.9473   -0.5626  -34.2404 C.3    1 LIG       0.11000
      3 C3        -75.0421    0.4620  -33.9584 C.3    1 LIG       0.08100
      4 O1        -72.8216   -0.7715  -31.9444 O.2    1 LIG      -0.32000
      5 O2        -74.6184    0.5535  -32.5700 O.3    1 LIG      -0.27100
      6 H1        -73.1577   -0.2372  -34.9194 H      1 LIG       0.09000
      7 H2        -74.2910   -1.5693  -34.4839 H      1 LIG       0.09000
      8 H3        -74.9389    1.4200  -34.4753 H      1 LIG       0.09000
      9 H4        -76.0675    0.0917  -34.0419 H      1 LIG       0.09000
@<TRIPOS>BOND
      1       1       2 1
      2       1       4 2
      3       1       5 1
      4       2       3 1
      5       3       5 1
      6       2       6 1
      7       2       7 1
      8       3       8 1
      9       3       9 1
@<TRIPOS>ALT_TYPE
CGenFF_4.0_ALT_TYPE_SET
CGenFF_4.0 1 CG2O4 2 CG3C41 3 CG3C41 4 OG2D1 5 OG3C51 6 HGA2 7 HGA2 8 HGA2 9 HGA2
@<TRIPOS>MOLECULE
4_lactone
 9 9 0 0 0
****
USER_CHARGES
INVALID_CHARGES
Pose:  20 Cluster:  20 Fr_nu: 6059096 TotEn:   -14.43
@<TRIPOS>ATOM
      1 C1        -51.8142  -15.8311  -26.8469 C.2    1 LIG       0.04000
      2 C2        -51.0385  -17.0800  -26.3910 C.3    1 LIG       0.11000
      3 C3        -51.3376  -16.5351  -24.9976 C.3    1 LIG       0.08100
      4 O1        -52.1515  -15.3211  -27.8911 O.2    1 LIG      -0.32000
      5 O2        -52.0436  -15.4028  -25.5766 O.3    1 LIG      -0.27100
      6 H1        -51.5242  -18.0234  -26.6450 H      1 LIG       0.09000
      7 H2        -49.9873  -17.0827  -26.6839 H      1 LIG       0.09000
      8 H3        -51.9987  -17.1496  -24.3805 H      1 LIG       0.09000
      9 H4        -50.4667  -16.2129  -24.4203 H      1 LIG       0.09000
@<TRIPOS>BOND
      1       1       2 1
      2       1       4 2
      3       1       5 1
      4       2       3 1
      5       3       5 1
      6       2       6 1
      7       2       7 1
      8       3       8 1
      9       3       9 1
@<TRIPOS>ALT_TYPE
CGenFF_4.0_ALT_TYPE_SET
CGenFF_4.0 1 CG2O4 2 CG3C41 3 CG3C41 4 OG2D1 5 OG3C51 6 HGA2 7 HGA2 8 HGA2 9 HGA2
@<TRIPOS>MOLECULE
4_lactone
 9 9 0 0 0
****
USER_CHARGES
INVALID_CHARGES
Pose:  21 Cluster:  21 Fr_nu: 1901991 TotEn:   -14.39
@<TRIPOS>ATOM
      1 C1        -77.1050   -9.2954  -44.1187 C.2    1 LIG       0.04000
      2 C2        -77.8574  -10.6381  -44.1021 C.3    1 LIG       0.11000
      3 C3        -77.9365  -10.3687  -42.6024 C.3    1 LIG       0.08100
      4 O1        -76.5778   -8.5771  -44.9376 O.2    1 LIG      -0.32000
      5 O2        -77.2113   -9.1196  -42.7743 O.3    1 LIG      -0.27100
      6 H1        -78.8082  -10.6226  -44.6370 H      1 LIG       0.09000
      7 H2        -77.2483  -11.4935  -44.3990 H      1 LIG       0.09000
      8 H3        -78.9407  -10.2003  -42.2038 H      1 LIG       0.09000
      9 H4        -77.3862  -11.0687  -41.9678 H      1 LIG       0.09000
@<TRIPOS>BOND
      1       1       2 1
      2       1       4 2
      3       1       5 1
      4       2       3 1
      5       3       5 1
      6       2       6 1
      7       2       7 1
      8       3       8 1
      9       3       9 1
@<TRIPOS>ALT_TYPE
CGenFF_4.0_ALT_TYPE_SET
CGenFF_4.0 1 CG2O4 2 CG3C41 3 CG3C41 4 OG2D1 5 OG3C51 6 HGA2 7 HGA2 8 HGA2 9 HGA2
@<TRIPOS>MOLECULE
4_lactone
 9 9 0 0 0
****
USER_CHARGES
INVALID_CHARGES
Pose:  22 Cluster:  22 Fr_nu: 6061301 TotEn:   -14.15
@<TRIPOS>ATOM
      1 C1        -51.6640  -14.9353  -26.7619 C.2    1 LIG       0.04000
      2 C2        -50.2118  -15.4168  -26.5933 C.3    1 LIG       0.11000
      3 C3        -50.7585  -16.7035  -27.2043 C.3    1 LIG       0.08100
      4 O1        -52.3036  -13.9322  -26.5404 O.2    1 LIG      -0.32000
      5 O2        -52.0837  -16.1117  -27.3000 O.3    1 LIG      -0.27100
      6 H1        -49.4885  -14.8730  -27.2030 H      1 LIG       0.09000
      7 H2        -49.8835  -15.4867  -25.5550 H      1 LIG       0.09000
      8 H3        -50.3621  -16.9660  -28.1890 H      1 LIG       0.09000
      9 H4        -50.7551  -17.5767  -26.5462 H      1 LIG       0.09000
@<TRIPOS>BOND
      1       1       2 1
      2       1       4 2
      3       1       5 1
      4       2       3 1
      5       3       5 1
      6       2       6 1
      7       2       7 1
      8       3       8 1
      9       3       9 1
@<TRIPOS>ALT_TYPE
CGenFF_4.0_ALT_TYPE_SET
CGenFF_4.0 1 CG2O4 2 CG3C41 3 CG3C41 4 OG2D1 5 OG3C51 6 HGA2 7 HGA2 8 HGA2 9 HGA2
@<TRIPOS>MOLECULE
4_lactone
 9 9 0 0 0
****
USER_CHARGES
INVALID_CHARGES
Pose:  23 Cluster:  23 Fr_nu: 1516328 TotEn:   -13.94
@<TRIPOS>ATOM
      1 C1        -66.7750   -7.3760  -55.6953 C.2    1 LIG       0.04000
      2 C2        -68.1390   -6.9692  -55.1095 C.3    1 LIG       0.11000
      3 C3        -68.0044   -5.8005  -56.0809 C.3    1 LIG       0.08100
      4 O1        -65.9698   -8.2673  -55.5482 O.2    1 LIG      -0.32000
      5 O2        -66.7199   -6.3086  -56.5364 O.3    1 LIG      -0.27100
      6 H1        -68.9441   -7.6735  -55.3245 H      1 LIG       0.09000
      7 H2        -68.1094   -6.7111  -54.0496 H      1 LIG       0.09000
      8 H3        -68.7372   -5.7718  -56.8920 H      1 LIG       0.09000
      9 H4        -67.9056   -4.8135  -55.6206 H      1 LIG       0.09000
@<TRIPOS>BOND
      1       1       2 1
      2       1       4 2
      3       1       5 1
      4       2       3 1
      5       3       5 1
      6       2       6 1
      7       2       7 1
      8       3       8 1
      9       3       9 1
@<TRIPOS>ALT_TYPE
CGenFF_4.0_ALT_TYPE_SET
CGenFF_4.0 1 CG2O4 2 CG3C41 3 CG3C41 4 OG2D1 5 OG3C51 6 HGA2 7 HGA2 8 HGA2 9 HGA2
@<TRIPOS>MOLECULE
4_lactone
 9 9 0 0 0
****
USER_CHARGES
INVALID_CHARGES
Pose:  24 Cluster:  24 Fr_nu: 1204336 TotEn:   -13.61
@<TRIPOS>ATOM
      1 C1        -64.9045   -0.4751  -26.8110 C.2    1 LIG       0.04000
      2 C2        -65.3862   -1.1944  -25.5383 C.3    1 LIG       0.11000
      3 C3        -64.3362   -2.2254  -25.9415 C.3    1 LIG       0.08100
      4 O1        -65.1610    0.5429  -27.4128 O.2    1 LIG      -0.32000
      5 O2        -63.9880   -1.4341  -27.1112 O.3    1 LIG      -0.27100
      6 H1        -65.1845   -0.6491  -24.6150 H      1 LIG       0.09000
      7 H2        -66.4232   -1.5311  -25.5825 H      1 LIG       0.09000
      8 H3        -63.4886   -2.3301  -25.2587 H      1 LIG       0.09000
      9 H4        -64.7239   -3.2084  -26.2223 H      1 LIG       0.09000
@<TRIPOS>BOND
      1       1       2 1
      2       1       4 2
      3       1       5 1
      4       2       3 1
      5       3       5 1
      6       2       6 1
      7       2       7 1
      8       3       8 1
      9       3       9 1
@<TRIPOS>ALT_TYPE
CGenFF_4.0_ALT_TYPE_SET
CGenFF_4.0 1 CG2O4 2 CG3C41 3 CG3C41 4 OG2D1 5 OG3C51 6 HGA2 7 HGA2 8 HGA2 9 HGA2
@<TRIPOS>MOLECULE
4_lactone
 9 9 0 0 0
****
USER_CHARGES
INVALID_CHARGES
Pose:  25 Cluster:  25 Fr_nu:  25534 TotEn:   -13.31
@<TRIPOS>ATOM
      1 C1        -79.3113  -22.2862  -31.5353 C.2    1 LIG       0.04000
      2 C2        -79.6417  -21.0155  -32.3387 C.3    1 LIG       0.11000
      3 C3        -80.9039  -21.7918  -32.7022 C.3    1 LIG       0.08100
      4 O1        -78.4182  -22.6854  -30.8230 O.2    1 LIG      -0.32000
      5 O2        -80.4575  -22.9205  -31.9008 O.3    1 LIG      -0.27100
      6 H1        -79.7928  -20.1266  -31.7243 H      1 LIG       0.09000
      7 H2        -78.9530  -20.8174  -33.1617 H      1 LIG       0.09000
      8 H3        -81.8416  -21.3750  -32.3246 H      1 LIG       0.09000
      9 H4        -81.0038  -22.0625  -33.7569 H      1 LIG       0.09000
@<TRIPOS>BOND
      1       1       2 1
      2       1       4 2
      3       1       5 1
      4       2       3 1
      5       3       5 1
      6       2       6 1
      7       2       7 1
      8       3       8 1
      9       3       9 1
@<TRIPOS>ALT_TYPE
CGenFF_4.0_ALT_TYPE_SET
CGenFF_4.0 1 CG2O4 2 CG3C41 3 CG3C41 4 OG2D1 5 OG3C51 6 HGA2 7 HGA2 8 HGA2 9 HGA2
@<TRIPOS>MOLECULE
4_lactone
 9 9 0 0 0
****
USER_CHARGES
INVALID_CHARGES
Pose:  26 Cluster:  26 Fr_nu: 5981259 TotEn:   -13.07
@<TRIPOS>ATOM
      1 C1        -51.9024  -15.4823  -26.3187 C.2    1 LIG       0.04000
      2 C2        -51.3188  -15.8068  -24.9319 C.3    1 LIG       0.11000
      3 C3        -50.4202  -16.7468  -25.7299 C.3    1 LIG       0.08100
      4 O1        -52.7625  -14.7674  -26.7806 O.2    1 LIG      -0.32000
      5 O2        -51.0699  -16.3410  -26.9664 O.3    1 LIG      -0.27100
      6 H1        -50.8166  -14.9655  -24.4518 H      1 LIG       0.09000
      7 H2        -52.0249  -16.2880  -24.2531 H      1 LIG       0.09000
      8 H3        -49.3559  -16.4960  -25.7326 H      1 LIG       0.09000
      9 H4        -50.5606  -17.8133  -25.5336 H      1 LIG       0.09000
@<TRIPOS>BOND
      1       1       2 1
      2       1       4 2
      3       1       5 1
      4       2       3 1
      5       3       5 1
      6       2       6 1
      7       2       7 1
      8       3       8 1
      9       3       9 1
@<TRIPOS>ALT_TYPE
CGenFF_4.0_ALT_TYPE_SET
CGenFF_4.0 1 CG2O4 2 CG3C41 3 CG3C41 4 OG2D1 5 OG3C51 6 HGA2 7 HGA2 8 HGA2 9 HGA2
@<TRIPOS>MOLECULE
4_lactone
 9 9 0 0 0
****
USER_CHARGES
INVALID_CHARGES
Pose:  27 Cluster:  27 Fr_nu: 3656804 TotEn:   -12.87
@<TRIPOS>ATOM
      1 C1        -86.0387  -21.7654  -45.2797 C.2    1 LIG       0.04000
      2 C2        -86.2916  -23.0710  -46.0548 C.3    1 LIG       0.11000
      3 C3        -87.6239  -23.0415  -45.3119 C.3    1 LIG       0.08100
      4 O1        -85.1577  -20.9417  -45.1811 O.2    1 LIG      -0.32000
      5 O2        -87.2441  -21.8028  -44.6508 O.3    1 LIG      -0.27100
      6 H1        -86.3497  -22.9427  -47.1367 H      1 LIG       0.09000
      7 H2        -85.6169  -23.8857  -45.7869 H      1 LIG       0.09000
      8 H3        -88.5117  -22.9094  -45.9364 H      1 LIG       0.09000
      9 H4        -87.7804  -23.8495  -44.5919 H      1 LIG       0.09000
@<TRIPOS>BOND
      1       1       2 1
      2       1       4 2
      3       1       5 1
      4       2       3 1
      5       3       5 1
      6       2       6 1
      7       2       7 1
      8       3       8 1
      9       3       9 1
@<TRIPOS>ALT_TYPE
CGenFF_4.0_ALT_TYPE_SET
CGenFF_4.0 1 CG2O4 2 CG3C41 3 CG3C41 4 OG2D1 5 OG3C51 6 HGA2 7 HGA2 8 HGA2 9 HGA2
@<TRIPOS>MOLECULE
4_lactone
 9 9 0 0 0
****
USER_CHARGES
INVALID_CHARGES
Pose:  28 Cluster:  28 Fr_nu: 4533749 TotEn:   -12.85
@<TRIPOS>ATOM
      1 C1        -57.2985  -12.2143  -12.8976 C.2    1 LIG       0.04000
      2 C2        -56.3796  -13.4491  -12.8943 C.3    1 LIG       0.11000
      3 C3        -57.7017  -14.2085  -12.9517 C.3    1 LIG       0.08100
      4 O1        -57.1771  -11.0107  -12.8682 O.2    1 LIG      -0.32000
      5 O2        -58.4384  -12.9544  -12.9477 O.3    1 LIG      -0.27100
      6 H1        -55.7454  -13.5349  -13.7779 H      1 LIG       0.09000
      7 H2        -55.8016  -13.5715  -11.9768 H      1 LIG       0.09000
      8 H3        -57.8811  -14.7786  -13.8673 H      1 LIG       0.09000
      9 H4        -57.9359  -14.8148  -12.0724 H      1 LIG       0.09000
@<TRIPOS>BOND
      1       1       2 1
      2       1       4 2
      3       1       5 1
      4       2       3 1
      5       3       5 1
      6       2       6 1
      7       2       7 1
      8       3       8 1
      9       3       9 1
@<TRIPOS>ALT_TYPE
CGenFF_4.0_ALT_TYPE_SET
CGenFF_4.0 1 CG2O4 2 CG3C41 3 CG3C41 4 OG2D1 5 OG3C51 6 HGA2 7 HGA2 8 HGA2 9 HGA2
@<TRIPOS>MOLECULE
4_lactone
 9 9 0 0 0
****
USER_CHARGES
INVALID_CHARGES
Pose:  29 Cluster:  29 Fr_nu: 5720199 TotEn:   -12.77
@<TRIPOS>ATOM
      1 C1        -86.3230  -22.3741  -45.2620 C.2    1 LIG       0.04000
      2 C2        -87.7500  -22.8712  -45.5547 C.3    1 LIG       0.11000
      3 C3        -87.4417  -23.8587  -44.4333 C.3    1 LIG       0.08100
      4 O1        -85.5710  -21.5224  -45.6786 O.2    1 LIG      -0.32000
      5 O2        -86.1154  -23.2836  -44.2724 O.3    1 LIG      -0.27100
      6 H1        -88.5298  -22.1389  -45.3398 H      1 LIG       0.09000
      7 H2        -87.8754  -23.3053  -46.5480 H      1 LIG       0.09000
      8 H3        -88.0420  -23.7479  -43.5261 H      1 LIG       0.09000
      9 H4        -87.3904  -24.9096  -44.7311 H      1 LIG       0.09000
@<TRIPOS>BOND
      1       1       2 1
      2       1       4 2
      3       1       5 1
      4       2       3 1
      5       3       5 1
      6       2       6 1
      7       2       7 1
      8       3       8 1
      9       3       9 1
@<TRIPOS>ALT_TYPE
CGenFF_4.0_ALT_TYPE_SET
CGenFF_4.0 1 CG2O4 2 CG3C41 3 CG3C41 4 OG2D1 5 OG3C51 6 HGA2 7 HGA2 8 HGA2 9 HGA2
@<TRIPOS>MOLECULE
4_lactone
 9 9 0 0 0
****
USER_CHARGES
INVALID_CHARGES
Pose:  30 Cluster:  30 Fr_nu:  88136 TotEn:   -12.67
@<TRIPOS>ATOM
      1 C1        -78.6802  -11.8673  -42.4008 C.2    1 LIG       0.04000
      2 C2        -79.1464  -11.0690  -41.1702 C.3    1 LIG       0.11000
      3 C3        -77.9370  -10.1997  -41.5013 C.3    1 LIG       0.08100
      4 O1        -79.0318  -12.8497  -43.0137 O.2    1 LIG      -0.32000
      5 O2        -77.6187  -11.0506  -42.6371 O.3    1 LIG      -0.27100
      6 H1        -80.1201  -10.5917  -41.2914 H      1 LIG       0.09000
      7 H2        -79.0897  -11.6235  -40.2320 H      1 LIG       0.09000
      8 H3        -78.1607   -9.1763  -41.8144 H      1 LIG       0.09000
      9 H4        -77.1348  -10.2049  -40.7582 H      1 LIG       0.09000
@<TRIPOS>BOND
      1       1       2 1
      2       1       4 2
      3       1       5 1
      4       2       3 1
      5       3       5 1
      6       2       6 1
      7       2       7 1
      8       3       8 1
      9       3       9 1
@<TRIPOS>ALT_TYPE
CGenFF_4.0_ALT_TYPE_SET
CGenFF_4.0 1 CG2O4 2 CG3C41 3 CG3C41 4 OG2D1 5 OG3C51 6 HGA2 7 HGA2 8 HGA2 9 HGA2
@<TRIPOS>MOLECULE
4_lactone
 9 9 0 0 0
****
USER_CHARGES
INVALID_CHARGES
Pose:  31 Cluster:  31 Fr_nu: 4416042 TotEn:   -12.47
@<TRIPOS>ATOM
      1 C1        -85.4990  -22.1456  -45.8911 C.2    1 LIG       0.04000
      2 C2        -85.6846  -23.4731  -45.1346 C.3    1 LIG       0.11000
      3 C3        -85.9185  -24.0300  -46.5357 C.3    1 LIG       0.08100
      4 O1        -85.2541  -20.9913  -45.6226 O.2    1 LIG      -0.32000
      5 O2        -85.7188  -22.7085  -47.1095 O.3    1 LIG      -0.27100
      6 H1        -84.7851  -23.8269  -44.6284 H      1 LIG       0.09000
      7 H2        -86.5480  -23.4886  -44.4675 H      1 LIG       0.09000
      8 H3        -85.1701  -24.7423  -46.8934 H      1 LIG       0.09000
      9 H4        -86.9268  -24.4049  -46.7318 H      1 LIG       0.09000
@<TRIPOS>BOND
      1       1       2 1
      2       1       4 2
      3       1       5 1
      4       2       3 1
      5       3       5 1
      6       2       6 1
      7       2       7 1
      8       3       8 1
      9       3       9 1
@<TRIPOS>ALT_TYPE
CGenFF_4.0_ALT_TYPE_SET
CGenFF_4.0 1 CG2O4 2 CG3C41 3 CG3C41 4 OG2D1 5 OG3C51 6 HGA2 7 HGA2 8 HGA2 9 HGA2
@<TRIPOS>MOLECULE
4_lactone
 9 9 0 0 0
****
USER_CHARGES
INVALID_CHARGES
Pose:  32 Cluster:  32 Fr_nu:  23209 TotEn:   -12.44
@<TRIPOS>ATOM
      1 C1        -59.6569    3.6570  -39.9185 C.2    1 LIG       0.04000
      2 C2        -60.0067    4.1351  -41.3392 C.3    1 LIG       0.11000
      3 C3        -61.3326    3.4368  -41.0525 C.3    1 LIG       0.08100
      4 O1        -58.7170    3.7252  -39.1594 O.2    1 LIG      -0.32000
      5 O2        -60.8612    3.0535  -39.7310 O.3    1 LIG      -0.27100
      6 H1        -60.0558    5.2200  -41.4446 H      1 LIG       0.09000
      7 H2        -59.3942    3.6870  -42.1233 H      1 LIG       0.09000
      8 H3        -62.2085    4.0887  -40.9948 H      1 LIG       0.09000
      9 H4        -61.5482    2.5616  -41.6716 H      1 LIG       0.09000
@<TRIPOS>BOND
      1       1       2 1
      2       1       4 2
      3       1       5 1
      4       2       3 1
      5       3       5 1
      6       2       6 1
      7       2       7 1
      8       3       8 1
      9       3       9 1
@<TRIPOS>ALT_TYPE
CGenFF_4.0_ALT_TYPE_SET
CGenFF_4.0 1 CG2O4 2 CG3C41 3 CG3C41 4 OG2D1 5 OG3C51 6 HGA2 7 HGA2 8 HGA2 9 HGA2
@<TRIPOS>MOLECULE
4_lactone
 9 9 0 0 0
****
USER_CHARGES
INVALID_CHARGES
Pose:  33 Cluster:  33 Fr_nu: 165050 TotEn:   -12.32
@<TRIPOS>ATOM
      1 C1        -59.7695    3.8613  -40.7108 C.2    1 LIG       0.04000
      2 C2        -61.3039    3.7416  -40.7311 C.3    1 LIG       0.11000
      3 C3        -61.1443    4.2544  -42.1592 C.3    1 LIG       0.08100
      4 O1        -58.8684    3.6626  -39.9278 O.2    1 LIG      -0.32000
      5 O2        -59.7009    4.3161  -41.9907 O.3    1 LIG      -0.27100
      6 H1        -61.6723    2.7193  -40.6333 H      1 LIG       0.09000
      7 H2        -61.8123    4.4151  -40.0392 H      1 LIG       0.09000
      8 H3        -61.4284    3.5534  -42.9487 H      1 LIG       0.09000
      9 H4        -61.5684    5.2429  -42.3555 H      1 LIG       0.09000
@<TRIPOS>BOND
      1       1       2 1
      2       1       4 2
      3       1       5 1
      4       2       3 1
      5       3       5 1
      6       2       6 1
      7       2       7 1
      8       3       8 1
      9       3       9 1
@<TRIPOS>ALT_TYPE
CGenFF_4.0_ALT_TYPE_SET
CGenFF_4.0 1 CG2O4 2 CG3C41 3 CG3C41 4 OG2D1 5 OG3C51 6 HGA2 7 HGA2 8 HGA2 9 HGA2
@<TRIPOS>MOLECULE
4_lactone
 9 9 0 0 0
****
USER_CHARGES
INVALID_CHARGES
Pose:  34 Cluster:  34 Fr_nu:   8962 TotEn:   -12.17
@<TRIPOS>ATOM
      1 C1        -65.2297   -0.8744  -25.8354 C.2    1 LIG       0.04000
      2 C2        -65.0405   -1.3627  -24.3880 C.3    1 LIG       0.11000
      3 C3        -63.8701   -2.1326  -24.9923 C.3    1 LIG       0.08100
      4 O1        -65.9825   -0.1457  -26.4409 O.2    1 LIG      -0.32000
      5 O2        -64.1727   -1.5887  -26.3069 O.3    1 LIG      -0.27100
      6 H1        -64.7748   -0.5737  -23.6827 H      1 LIG       0.09000
      7 H2        -65.8648   -1.9708  -24.0119 H      1 LIG       0.09000
      8 H3        -62.8767   -1.8301  -24.6497 H      1 LIG       0.09000
      9 H4        -63.9639   -3.2219  -24.9770 H      1 LIG       0.09000
@<TRIPOS>BOND
      1       1       2 1
      2       1       4 2
      3       1       5 1
      4       2       3 1
      5       3       5 1
      6       2       6 1
      7       2       7 1
      8       3       8 1
      9       3       9 1
@<TRIPOS>ALT_TYPE
CGenFF_4.0_ALT_TYPE_SET
CGenFF_4.0 1 CG2O4 2 CG3C41 3 CG3C41 4 OG2D1 5 OG3C51 6 HGA2 7 HGA2 8 HGA2 9 HGA2
@<TRIPOS>MOLECULE
4_lactone
 9 9 0 0 0
****
USER_CHARGES
INVALID_CHARGES
Pose:  35 Cluster:  35 Fr_nu:  59506 TotEn:   -12.04
@<TRIPOS>ATOM
      1 C1        -78.4959  -10.2282  -41.6956 C.2    1 LIG       0.04000
      2 C2        -79.6961  -11.0198  -41.1459 C.3    1 LIG       0.11000
      3 C3        -79.5600  -11.7869  -42.4578 C.3    1 LIG       0.08100
      4 O1        -77.7976   -9.3051  -41.3426 O.2    1 LIG      -0.32000
      5 O2        -78.4329  -10.9529  -42.8448 O.3    1 LIG      -0.27100
      6 H1        -79.4779  -11.5878  -40.2402 H      1 LIG       0.09000
      7 H2        -80.6063  -10.4282  -41.0344 H      1 LIG       0.09000
      8 H3        -79.2711  -12.8373  -42.3645 H      1 LIG       0.09000
      9 H4        -80.3959  -11.6813  -43.1547 H      1 LIG       0.09000
@<TRIPOS>BOND
      1       1       2 1
      2       1       4 2
      3       1       5 1
      4       2       3 1
      5       3       5 1
      6       2       6 1
      7       2       7 1
      8       3       8 1
      9       3       9 1
@<TRIPOS>ALT_TYPE
CGenFF_4.0_ALT_TYPE_SET
CGenFF_4.0 1 CG2O4 2 CG3C41 3 CG3C41 4 OG2D1 5 OG3C51 6 HGA2 7 HGA2 8 HGA2 9 HGA2
@<TRIPOS>MOLECULE
4_lactone
 9 9 0 0 0
****
USER_CHARGES
INVALID_CHARGES
Pose:  36 Cluster:  36 Fr_nu:    703 TotEn:   -11.77
@<TRIPOS>ATOM
      1 C1        -79.8795   -7.3752  -30.9170 C.2    1 LIG       0.04000
      2 C2        -81.0084   -7.3027  -31.9608 C.3    1 LIG       0.11000
      3 C3        -81.7056   -6.4770  -30.8836 C.3    1 LIG       0.08100
      4 O1        -78.7778   -7.8674  -30.8259 O.2    1 LIG      -0.32000
      5 O2        -80.5591   -6.6331  -30.0022 O.3    1 LIG      -0.27100
      6 H1        -80.7399   -6.7639  -32.8708 H      1 LIG       0.09000
      7 H2        -81.4657   -8.2666  -32.1899 H      1 LIG       0.09000
      8 H3        -81.8830   -5.4272  -31.1322 H      1 LIG       0.09000
      9 H4        -82.6060   -6.9253  -30.4547 H      1 LIG       0.09000
@<TRIPOS>BOND
      1       1       2 1
      2       1       4 2
      3       1       5 1
      4       2       3 1
      5       3       5 1
      6       2       6 1
      7       2       7 1
      8       3       8 1
      9       3       9 1
@<TRIPOS>ALT_TYPE
CGenFF_4.0_ALT_TYPE_SET
CGenFF_4.0 1 CG2O4 2 CG3C41 3 CG3C41 4 OG2D1 5 OG3C51 6 HGA2 7 HGA2 8 HGA2 9 HGA2
@<TRIPOS>MOLECULE
4_lactone
 9 9 0 0 0
****
USER_CHARGES
INVALID_CHARGES
Pose:  37 Cluster:  37 Fr_nu: 5893971 TotEn:   -11.73
@<TRIPOS>ATOM
      1 C1        -85.9706  -22.5150  -46.1035 C.2    1 LIG       0.04000
      2 C2        -86.1156  -23.6611  -47.1206 C.3    1 LIG       0.11000
      3 C3        -87.3856  -23.9604  -46.3297 C.3    1 LIG       0.08100
      4 O1        -85.1925  -21.6168  -45.8750 O.2    1 LIG      -0.32000
      5 O2        -87.1146  -22.8394  -45.4434 O.3    1 LIG      -0.27100
      6 H1        -86.2654  -23.3280  -48.1488 H      1 LIG       0.09000
      7 H2        -85.3288  -24.4146  -47.0577 H      1 LIG       0.09000
      8 H3        -88.3248  -23.8267  -46.8734 H      1 LIG       0.09000
      9 H4        -87.3904  -24.9096  -45.7869 H      1 LIG       0.09000
@<TRIPOS>BOND
      1       1       2 1
      2       1       4 2
      3       1       5 1
      4       2       3 1
      5       3       5 1
      6       2       6 1
      7       2       7 1
      8       3       8 1
      9       3       9 1
@<TRIPOS>ALT_TYPE
CGenFF_4.0_ALT_TYPE_SET
CGenFF_4.0 1 CG2O4 2 CG3C41 3 CG3C41 4 OG2D1 5 OG3C51 6 HGA2 7 HGA2 8 HGA2 9 HGA2
@<TRIPOS>MOLECULE
4_lactone
 9 9 0 0 0
****
USER_CHARGES
INVALID_CHARGES
Pose:  38 Cluster:  38 Fr_nu:  35754 TotEn:   -11.41
@<TRIPOS>ATOM
      1 C1        -66.1565   -0.1577  -26.2315 C.2    1 LIG       0.04000
      2 C2        -65.8768   -1.4374  -25.4232 C.3    1 LIG       0.11000
      3 C3        -64.5274   -1.3738  -26.1324 C.3    1 LIG       0.08100
      4 O1        -67.0639    0.6308  -26.3697 O.2    1 LIG      -0.32000
      5 O2        -64.9345   -0.1634  -26.8286 O.3    1 LIG      -0.27100
      6 H1        -65.8518   -1.2855  -24.3430 H      1 LIG       0.09000
      7 H2        -66.5143   -2.2816  -25.6911 H      1 LIG       0.09000
      8 H3        -63.6617   -1.1967  -25.4883 H      1 LIG       0.09000
      9 H4        -64.3229   -2.1896  -26.8311 H      1 LIG       0.09000
@<TRIPOS>BOND
      1       1       2 1
      2       1       4 2
      3       1       5 1
      4       2       3 1
      5       3       5 1
      6       2       6 1
      7       2       7 1
      8       3       8 1
      9       3       9 1
@<TRIPOS>ALT_TYPE
CGenFF_4.0_ALT_TYPE_SET
CGenFF_4.0 1 CG2O4 2 CG3C41 3 CG3C41 4 OG2D1 5 OG3C51 6 HGA2 7 HGA2 8 HGA2 9 HGA2
@<TRIPOS>MOLECULE
4_lactone
 9 9 0 0 0
****
USER_CHARGES
INVALID_CHARGES
Pose:  39 Cluster:  39 Fr_nu: 1393209 TotEn:   -11.38
@<TRIPOS>ATOM
      1 C1        -72.8848   -7.4963  -56.1152 C.2    1 LIG       0.04000
      2 C2        -71.4278   -7.1564  -56.4766 C.3    1 LIG       0.11000
      3 C3        -71.1361   -8.4823  -55.7802 C.3    1 LIG       0.08100
      4 O1        -73.9793   -7.0001  -56.2574 O.2    1 LIG      -0.32000
      5 O2        -72.5529   -8.6670  -55.5077 O.3    1 LIG      -0.27100
      6 H1        -71.2292   -7.1311  -57.5492 H      1 LIG       0.09000
      7 H2        -71.0422   -6.2646  -55.9799 H      1 LIG       0.09000
      8 H3        -70.7416   -9.2765  -56.4198 H      1 LIG       0.09000
      9 H4        -70.5552   -8.4120  -54.8565 H      1 LIG       0.09000
@<TRIPOS>BOND
      1       1       2 1
      2       1       4 2
      3       1       5 1
      4       2       3 1
      5       3       5 1
      6       2       6 1
      7       2       7 1
      8       3       8 1
      9       3       9 1
@<TRIPOS>ALT_TYPE
CGenFF_4.0_ALT_TYPE_SET
CGenFF_4.0 1 CG2O4 2 CG3C41 3 CG3C41 4 OG2D1 5 OG3C51 6 HGA2 7 HGA2 8 HGA2 9 HGA2
@<TRIPOS>MOLECULE
4_lactone
 9 9 0 0 0
****
USER_CHARGES
INVALID_CHARGES
Pose:  40 Cluster:  40 Fr_nu: 6055545 TotEn:   -11.28
@<TRIPOS>ATOM
      1 C1        -52.3164  -11.4052  -26.8791 C.2    1 LIG       0.04000
      2 C2        -51.0309  -11.3473  -26.0346 C.3    1 LIG       0.11000
      3 C3        -51.7418  -12.4146  -25.2078 C.3    1 LIG       0.08100
      4 O1        -52.7605  -10.8667  -27.8677 O.2    1 LIG      -0.32000
      5 O2        -52.8915  -12.3576  -26.0969 O.3    1 LIG      -0.27100
      6 H1        -50.1352  -11.6766  -26.5635 H      1 LIG       0.09000
      7 H2        -50.8686  -10.3905  -25.5356 H      1 LIG       0.09000
      8 H3        -51.2774  -13.4044  -25.2122 H      1 LIG       0.09000
      9 H4        -52.0075  -12.1220  -24.1882 H      1 LIG       0.09000
@<TRIPOS>BOND
      1       1       2 1
      2       1       4 2
      3       1       5 1
      4       2       3 1
      5       3       5 1
      6       2       6 1
      7       2       7 1
      8       3       8 1
      9       3       9 1
@<TRIPOS>ALT_TYPE
CGenFF_4.0_ALT_TYPE_SET
CGenFF_4.0 1 CG2O4 2 CG3C41 3 CG3C41 4 OG2D1 5 OG3C51 6 HGA2 7 HGA2 8 HGA2 9 HGA2
@<TRIPOS>MOLECULE
4_lactone
 9 9 0 0 0
****
USER_CHARGES
INVALID_CHARGES
Pose:  41 Cluster:  41 Fr_nu: 4534070 TotEn:   -11.02
@<TRIPOS>ATOM
      1 C1        -57.7575  -11.9930  -12.7076 C.2    1 LIG       0.04000
      2 C2        -57.2341  -13.4294  -12.8871 C.3    1 LIG       0.11000
      3 C3        -57.6442  -13.5686  -11.4241 C.3    1 LIG       0.08100
      4 O1        -57.8725  -10.9938  -13.3804 O.2    1 LIG      -0.32000
      5 O2        -58.0984  -12.1869  -11.4053 O.3    1 LIG      -0.27100
      6 H1        -57.8068  -14.0265  -13.5984 H      1 LIG       0.09000
      7 H2        -56.1633  -13.4913  -13.0877 H      1 LIG       0.09000
      8 H3        -58.4635  -14.2650  -11.2261 H      1 LIG       0.09000
      9 H4        -56.8253  -13.7319  -10.7182 H      1 LIG       0.09000
@<TRIPOS>BOND
      1       1       2 1
      2       1       4 2
      3       1       5 1
      4       2       3 1
      5       3       5 1
      6       2       6 1
      7       2       7 1
      8       3       8 1
      9       3       9 1
@<TRIPOS>ALT_TYPE
CGenFF_4.0_ALT_TYPE_SET
CGenFF_4.0 1 CG2O4 2 CG3C41 3 CG3C41 4 OG2D1 5 OG3C51 6 HGA2 7 HGA2 8 HGA2 9 HGA2
@<TRIPOS>MOLECULE
4_lactone
 9 9 0 0 0
****
USER_CHARGES
INVALID_CHARGES
Pose:  42 Cluster:  42 Fr_nu: 1205471 TotEn:   -10.91
@<TRIPOS>ATOM
      1 C1        -64.5538   -2.1914  -25.7958 C.2    1 LIG       0.04000
      2 C2        -64.1906   -1.8709  -24.3348 C.3    1 LIG       0.11000
      3 C3        -65.3701   -0.9091  -24.4423 C.3    1 LIG       0.08100
      4 O1        -64.1515   -2.9155  -26.6779 O.2    1 LIG      -0.32000
      5 O2        -65.5922   -1.3133  -25.8218 O.3    1 LIG      -0.27100
      6 H1        -64.3236   -2.7087  -23.6486 H      1 LIG       0.09000
      7 H2        -63.2103   -1.4077  -24.2110 H      1 LIG       0.09000
      8 H3        -66.2310   -1.1428  -23.8101 H      1 LIG       0.09000
      9 H4        -65.1205    0.1531  -24.3702 H      1 LIG       0.09000
@<TRIPOS>BOND
      1       1       2 1
      2       1       4 2
      3       1       5 1
      4       2       3 1
      5       3       5 1
      6       2       6 1
      7       2       7 1
      8       3       8 1
      9       3       9 1
@<TRIPOS>ALT_TYPE
CGenFF_4.0_ALT_TYPE_SET
CGenFF_4.0 1 CG2O4 2 CG3C41 3 CG3C41 4 OG2D1 5 OG3C51 6 HGA2 7 HGA2 8 HGA2 9 HGA2
@<TRIPOS>MOLECULE
4_lactone
 9 9 0 0 0
****
USER_CHARGES
INVALID_CHARGES
Pose:  43 Cluster:  43 Fr_nu: 480684 TotEn:   -10.86
@<TRIPOS>ATOM
      1 C1        -64.1386   -9.7036  -60.7992 C.2    1 LIG       0.04000
      2 C2        -62.8706   -9.1397  -61.4652 C.3    1 LIG       0.11000
      3 C3        -63.6745   -9.3374  -62.7468 C.3    1 LIG       0.08100
      4 O1        -64.5208   -9.9604  -59.6802 O.2    1 LIG      -0.32000
      5 O2        -64.7969   -9.8545  -61.9797 O.3    1 LIG      -0.27100
      6 H1        -62.6503   -8.1048  -61.1991 H      1 LIG       0.09000
      7 H2        -61.9898   -9.7745  -61.3549 H      1 LIG       0.09000
      8 H3        -63.9407   -8.4234  -63.2847 H      1 LIG       0.09000
      9 H4        -63.2816  -10.0871  -63.4391 H      1 LIG       0.09000
@<TRIPOS>BOND
      1       1       2 1
      2       1       4 2
      3       1       5 1
      4       2       3 1
      5       3       5 1
      6       2       6 1
      7       2       7 1
      8       3       8 1
      9       3       9 1
@<TRIPOS>ALT_TYPE
CGenFF_4.0_ALT_TYPE_SET
CGenFF_4.0 1 CG2O4 2 CG3C41 3 CG3C41 4 OG2D1 5 OG3C51 6 HGA2 7 HGA2 8 HGA2 9 HGA2
@<TRIPOS>MOLECULE
4_lactone
 9 9 0 0 0
****
USER_CHARGES
INVALID_CHARGES
Pose:  44 Cluster:  44 Fr_nu: 1997973 TotEn:   -10.73
@<TRIPOS>ATOM
      1 C1        -64.6091   -1.0792  -25.9763 C.2    1 LIG       0.04000
      2 C2        -63.6666   -2.0217  -25.2067 C.3    1 LIG       0.11000
      3 C3        -64.6840   -1.8300  -24.0860 C.3    1 LIG       0.08100
      4 O1        -64.6668   -0.5757  -27.0751 O.2    1 LIG      -0.32000
      5 O2        -65.4744   -0.9521  -24.9347 O.3    1 LIG      -0.27100
      6 H1        -63.6051   -3.0282  -25.6235 H      1 LIG       0.09000
      7 H2        -62.6743   -1.6065  -25.0228 H      1 LIG       0.09000
      8 H3        -65.2445   -2.7233  -23.7971 H      1 LIG       0.09000
      9 H4        -64.3159   -1.3068  -23.1992 H      1 LIG       0.09000
@<TRIPOS>BOND
      1       1       2 1
      2       1       4 2
      3       1       5 1
      4       2       3 1
      5       3       5 1
      6       2       6 1
      7       2       7 1
      8       3       8 1
      9       3       9 1
@<TRIPOS>ALT_TYPE
CGenFF_4.0_ALT_TYPE_SET
CGenFF_4.0 1 CG2O4 2 CG3C41 3 CG3C41 4 OG2D1 5 OG3C51 6 HGA2 7 HGA2 8 HGA2 9 HGA2
@<TRIPOS>MOLECULE
4_lactone
 9 9 0 0 0
****
USER_CHARGES
INVALID_CHARGES
Pose:  45 Cluster:  45 Fr_nu:  56365 TotEn:   -10.67
@<TRIPOS>ATOM
      1 C1        -65.6243   -0.1115  -26.3948 C.2    1 LIG       0.04000
      2 C2        -64.4393   -1.0436  -26.0846 C.3    1 LIG       0.11000
      3 C3        -65.2662   -1.3860  -24.8489 C.3    1 LIG       0.08100
      4 O1        -65.9406    0.6731  -27.2600 O.2    1 LIG      -0.32000
      5 O2        -66.3071   -0.4625  -25.2722 O.3    1 LIG      -0.27100
      6 H1        -64.3078   -1.8520  -26.8054 H      1 LIG       0.09000
      7 H2        -63.4995   -0.5217  -25.8969 H      1 LIG       0.09000
      8 H3        -65.6359   -2.4137  -24.7962 H      1 LIG       0.09000
      9 H4        -64.8295   -1.0878  -23.8917 H      1 LIG       0.09000
@<TRIPOS>BOND
      1       1       2 1
      2       1       4 2
      3       1       5 1
      4       2       3 1
      5       3       5 1
      6       2       6 1
      7       2       7 1
      8       3       8 1
      9       3       9 1
@<TRIPOS>ALT_TYPE
CGenFF_4.0_ALT_TYPE_SET
CGenFF_4.0 1 CG2O4 2 CG3C41 3 CG3C41 4 OG2D1 5 OG3C51 6 HGA2 7 HGA2 8 HGA2 9 HGA2
@<TRIPOS>MOLECULE
4_lactone
 9 9 0 0 0
****
USER_CHARGES
INVALID_CHARGES
Pose:  46 Cluster:  46 Fr_nu: 1346060 TotEn:   -10.61
@<TRIPOS>ATOM
      1 C1        -75.3960   -0.8493  -33.2274 C.2    1 LIG       0.04000
      2 C2        -74.8466    0.3705  -33.9886 C.3    1 LIG       0.11000
      3 C3        -73.8276   -0.6396  -34.5074 C.3    1 LIG       0.08100
      4 O1        -76.2982   -1.0896  -32.4576 O.2    1 LIG      -0.32000
      5 O2        -74.4557   -1.6949  -33.7281 O.3    1 LIG      -0.27100
      6 H1        -75.5326    0.7766  -34.7336 H      1 LIG       0.09000
      7 H2        -74.4499    1.1562  -33.3436 H      1 LIG       0.09000
      8 H3        -73.8721   -0.8492  -35.5796 H      1 LIG       0.09000
      9 H4        -72.7938   -0.4699  -34.1942 H      1 LIG       0.09000
@<TRIPOS>BOND
      1       1       2 1
      2       1       4 2
      3       1       5 1
      4       2       3 1
      5       3       5 1
      6       2       6 1
      7       2       7 1
      8       3       8 1
      9       3       9 1
@<TRIPOS>ALT_TYPE
CGenFF_4.0_ALT_TYPE_SET
CGenFF_4.0 1 CG2O4 2 CG3C41 3 CG3C41 4 OG2D1 5 OG3C51 6 HGA2 7 HGA2 8 HGA2 9 HGA2
@<TRIPOS>MOLECULE
4_lactone
 9 9 0 0 0
****
USER_CHARGES
INVALID_CHARGES
Pose:  47 Cluster:  47 Fr_nu:  71909 TotEn:    -9.66
@<TRIPOS>ATOM
      1 C1        -81.4827  -11.4796  -41.7105 C.2    1 LIG       0.04000
      2 C2        -80.5296  -10.5977  -40.8841 C.3    1 LIG       0.11000
      3 C3        -79.9146  -11.9393  -40.4971 C.3    1 LIG       0.08100
      4 O1        -82.4276  -11.3240  -42.4502 O.2    1 LIG      -0.32000
      5 O2        -80.8863  -12.6389  -41.3229 O.3    1 LIG      -0.27100
      6 H1        -79.8967   -9.9420  -41.4840 H      1 LIG       0.09000
      7 H2        -81.0179  -10.0491  -40.0770 H      1 LIG       0.09000
      8 H3        -78.8923  -12.1099  -40.8455 H      1 LIG       0.09000
      9 H4        -80.0100  -12.2155  -39.4434 H      1 LIG       0.09000
@<TRIPOS>BOND
      1       1       2 1
      2       1       4 2
      3       1       5 1
      4       2       3 1
      5       3       5 1
      6       2       6 1
      7       2       7 1
      8       3       8 1
      9       3       9 1
@<TRIPOS>ALT_TYPE
CGenFF_4.0_ALT_TYPE_SET
CGenFF_4.0 1 CG2O4 2 CG3C41 3 CG3C41 4 OG2D1 5 OG3C51 6 HGA2 7 HGA2 8 HGA2 9 HGA2
@<TRIPOS>MOLECULE
4_lactone
 9 9 0 0 0
****
USER_CHARGES
INVALID_CHARGES
Pose:  48 Cluster:  48 Fr_nu: 501607 TotEn:    -9.61
@<TRIPOS>ATOM
      1 C1        -58.5316   -9.3197  -44.8622 C.2    1 LIG       0.04000
      2 C2        -57.4770   -8.6907  -43.9342 C.3    1 LIG       0.11000
      3 C3        -56.4983   -9.4106  -44.8571 C.3    1 LIG       0.08100
      4 O1        -59.7375   -9.3368  -44.9615 O.2    1 LIG      -0.32000
      5 O2        -57.6038   -9.9352  -45.6434 O.3    1 LIG      -0.27100
      6 H1        -57.4463   -7.6006  -43.9690 H      1 LIG       0.09000
      7 H2        -57.5148   -9.0545  -42.9061 H      1 LIG       0.09000
      8 H3        -55.8489   -8.7653  -45.4549 H      1 LIG       0.09000
      9 H4        -55.9177  -10.2136  -44.3947 H      1 LIG       0.09000
@<TRIPOS>BOND
      1       1       2 1
      2       1       4 2
      3       1       5 1
      4       2       3 1
      5       3       5 1
      6       2       6 1
      7       2       7 1
      8       3       8 1
      9       3       9 1
@<TRIPOS>ALT_TYPE
CGenFF_4.0_ALT_TYPE_SET
CGenFF_4.0 1 CG2O4 2 CG3C41 3 CG3C41 4 OG2D1 5 OG3C51 6 HGA2 7 HGA2 8 HGA2 9 HGA2
@<TRIPOS>MOLECULE
4_lactone
 9 9 0 0 0
****
USER_CHARGES
INVALID_CHARGES
Pose:  49 Cluster:  49 Fr_nu:   4180 TotEn:    -8.64
@<TRIPOS>ATOM
      1 C1        -56.8497   -8.9836  -43.2403 C.2    1 LIG       0.04000
      2 C2        -55.6780   -9.3006  -44.1868 C.3    1 LIG       0.11000
      3 C3        -56.7052   -8.9868  -45.2704 C.3    1 LIG       0.08100
      4 O1        -57.0501   -8.9494  -42.0474 O.2    1 LIG      -0.32000
      5 O2        -57.7135   -8.7191  -44.2569 O.3    1 LIG      -0.27100
      6 H1        -54.8423   -8.6033  -44.1102 H      1 LIG       0.09000
      7 H2        -55.3369  -10.3361  -44.1419 H      1 LIG       0.09000
      8 H3        -56.4982   -8.1010  -45.8771 H      1 LIG       0.09000
      9 H4        -56.9901   -9.8282  -45.9081 H      1 LIG       0.09000
@<TRIPOS>BOND
      1       1       2 1
      2       1       4 2
      3       1       5 1
      4       2       3 1
      5       3       5 1
      6       2       6 1
      7       2       7 1
      8       3       8 1
      9       3       9 1
@<TRIPOS>ALT_TYPE
CGenFF_4.0_ALT_TYPE_SET
CGenFF_4.0 1 CG2O4 2 CG3C41 3 CG3C41 4 OG2D1 5 OG3C51 6 HGA2 7 HGA2 8 HGA2 9 HGA2
@<TRIPOS>MOLECULE
4_lactone
 9 9 0 0 0
****
USER_CHARGES
INVALID_CHARGES
Pose:  50 Cluster:  50 Fr_nu: 5710806 TotEn:    -8.49
@<TRIPOS>ATOM
      1 C1        -81.7003  -12.4647  -43.0269 C.2    1 LIG       0.04000
      2 C2        -80.3080  -11.9050  -42.6838 C.3    1 LIG       0.11000
      3 C3        -80.8865  -11.8258  -41.2742 C.3    1 LIG       0.08100
      4 O1        -82.2843  -12.8669  -44.0074 O.2    1 LIG      -0.32000
      5 O2        -82.1514  -12.3655  -41.7477 O.3    1 LIG      -0.27100
      6 H1        -79.4944  -12.6187  -42.8225 H      1 LIG       0.09000
      7 H2        -80.0831  -10.9487  -43.1589 H      1 LIG       0.09000
      8 H3        -80.4205  -12.4813  -40.5335 H      1 LIG       0.09000
      9 H4        -81.0064  -10.8170  -40.8697 H      1 LIG       0.09000
@<TRIPOS>BOND
      1       1       2 1
      2       1       4 2
      3       1       5 1
      4       2       3 1
      5       3       5 1
      6       2       6 1
      7       2       7 1
      8       3       8 1
      9       3       9 1
@<TRIPOS>ALT_TYPE
CGenFF_4.0_ALT_TYPE_SET
CGenFF_4.0 1 CG2O4 2 CG3C41 3 CG3C41 4 OG2D1 5 OG3C51 6 HGA2 7 HGA2 8 HGA2 9 HGA2
@<TRIPOS>MOLECULE
4_lactone
 9 9 0 0 0
****
USER_CHARGES
INVALID_CHARGES
Pose:  51 Cluster:  51 Fr_nu:   4929 TotEn:    -8.39
@<TRIPOS>ATOM
      1 C1        -72.9619   -2.8533  -48.2317 C.2    1 LIG       0.04000
      2 C2        -72.3152   -2.1260  -47.0392 C.3    1 LIG       0.11000
      3 C3        -73.7165   -1.5485  -46.8639 C.3    1 LIG       0.08100
      4 O1        -72.6225   -3.6318  -49.0936 O.2    1 LIG      -0.32000
      5 O2        -74.1856   -2.2998  -48.0177 O.3    1 LIG      -0.27100
      6 H1        -71.9739   -2.7906  -46.2439 H      1 LIG       0.09000
      7 H2        -71.5394   -1.4120  -47.3205 H      1 LIG       0.09000
      8 H3        -74.2398   -1.8440  -45.9505 H      1 LIG       0.09000
      9 H4        -73.8056   -0.4704  -47.0232 H      1 LIG       0.09000
@<TRIPOS>BOND
      1       1       2 1
      2       1       4 2
      3       1       5 1
      4       2       3 1
      5       3       5 1
      6       2       6 1
      7       2       7 1
      8       3       8 1
      9       3       9 1
@<TRIPOS>ALT_TYPE
CGenFF_4.0_ALT_TYPE_SET
CGenFF_4.0 1 CG2O4 2 CG3C41 3 CG3C41 4 OG2D1 5 OG3C51 6 HGA2 7 HGA2 8 HGA2 9 HGA2
@<TRIPOS>MOLECULE
4_lactone
 9 9 0 0 0
****
USER_CHARGES
INVALID_CHARGES
Pose:  52 Cluster:  52 Fr_nu:  35141 TotEn:    -7.94
@<TRIPOS>ATOM
      1 C1        -57.4081   -9.3210  -44.6176 C.2    1 LIG       0.04000
      2 C2        -56.7229   -9.4411  -43.2446 C.3    1 LIG       0.11000
      3 C3        -55.4523   -9.2281  -44.0620 C.3    1 LIG       0.08100
      4 O1        -58.5336   -9.3592  -45.0604 O.2    1 LIG      -0.32000
      5 O2        -56.2366   -9.1372  -45.2836 O.3    1 LIG      -0.27100
      6 H1        -56.9777   -8.6409  -42.5480 H      1 LIG       0.09000
      7 H2        -56.8284  -10.4222  -42.7786 H      1 LIG       0.09000
      8 H3        -54.9099   -8.3002  -43.8611 H      1 LIG       0.09000
      9 H4        -54.7619  -10.0756  -44.0900 H      1 LIG       0.09000
@<TRIPOS>BOND
      1       1       2 1
      2       1       4 2
      3       1       5 1
      4       2       3 1
      5       3       5 1
      6       2       6 1
      7       2       7 1
      8       3       8 1
      9       3       9 1
@<TRIPOS>ALT_TYPE
CGenFF_4.0_ALT_TYPE_SET
CGenFF_4.0 1 CG2O4 2 CG3C41 3 CG3C41 4 OG2D1 5 OG3C51 6 HGA2 7 HGA2 8 HGA2 9 HGA2
@<TRIPOS>MOLECULE
4_lactone
 9 9 0 0 0
****
USER_CHARGES
INVALID_CHARGES
Pose:  53 Cluster:  53 Fr_nu: 2969818 TotEn:    -7.00
@<TRIPOS>ATOM
      1 C1        -77.5573   -9.2748  -46.6825 C.2    1 LIG       0.04000
      2 C2        -78.4158  -10.0305  -45.6523 C.3    1 LIG       0.11000
      3 C3        -77.2299   -9.7565  -44.7323 C.3    1 LIG       0.08100
      4 O1        -77.6439   -8.9370  -47.8412 O.2    1 LIG      -0.32000
      5 O2        -76.5360   -9.0670  -45.8087 O.3    1 LIG      -0.27100
      6 H1        -79.3458   -9.5238  -45.3900 H      1 LIG       0.09000
      7 H2        -78.5908  -11.0784  -45.9015 H      1 LIG       0.09000
      8 H3        -77.4290   -9.0898  -43.8888 H      1 LIG       0.09000
      9 H4        -76.6776  -10.6394  -44.3990 H      1 LIG       0.09000
@<TRIPOS>BOND
      1       1       2 1
      2       1       4 2
      3       1       5 1
      4       2       3 1
      5       3       5 1
      6       2       6 1
      7       2       7 1
      8       3       8 1
      9       3       9 1
@<TRIPOS>ALT_TYPE
CGenFF_4.0_ALT_TYPE_SET
CGenFF_4.0 1 CG2O4 2 CG3C41 3 CG3C41 4 OG2D1 5 OG3C51 6 HGA2 7 HGA2 8 HGA2 9 HGA2
@<TRIPOS>MOLECULE
4_lactone
 9 9 0 0 0
****
USER_CHARGES
INVALID_CHARGES
Pose:  54 Cluster:  54 Fr_nu: 6063497 TotEn:    -5.02
@<TRIPOS>ATOM
      1 C1        -67.0705    4.7377  -48.0829 C.2    1 LIG       0.04000
      2 C2        -66.4746    6.0969  -47.6747 C.3    1 LIG       0.11000
      3 C3        -67.9231    6.4221  -47.3225 C.3    1 LIG       0.08100
      4 O1        -66.6732    3.6883  -48.5359 O.2    1 LIG      -0.32000
      5 O2        -68.3394    5.0952  -47.7488 O.3    1 LIG      -0.27100
      6 H1        -65.7826    6.0452  -46.8327 H      1 LIG       0.09000
      7 H2        -66.0492    6.6639  -48.5044 H      1 LIG       0.09000
      8 H3        -68.1269    6.5870  -46.2610 H      1 LIG       0.09000
      9 H4        -68.3914    7.2036  -47.9271 H      1 LIG       0.09000
@<TRIPOS>BOND
      1       1       2 1
      2       1       4 2
      3       1       5 1
      4       2       3 1
      5       3       5 1
      6       2       6 1
      7       2       7 1
      8       3       8 1
      9       3       9 1
@<TRIPOS>ALT_TYPE
CGenFF_4.0_ALT_TYPE_SET
CGenFF_4.0 1 CG2O4 2 CG3C41 3 CG3C41 4 OG2D1 5 OG3C51 6 HGA2 7 HGA2 8 HGA2 9 HGA2
@<TRIPOS>MOLECULE
4_lactone
 9 9 0 0 0
****
USER_CHARGES
INVALID_CHARGES
Pose:  55 Cluster:  55 Fr_nu: 296677 TotEn:    -3.88
@<TRIPOS>ATOM
      1 C1        -65.9156    4.5017  -48.5396 C.2    1 LIG       0.04000
      2 C2        -65.0270    5.5987  -47.9263 C.3    1 LIG       0.11000
      3 C3        -64.0243    5.1177  -48.9709 C.3    1 LIG       0.08100
      4 O1        -67.0274    4.0548  -48.3707 O.2    1 LIG      -0.32000
      5 O2        -64.9739    4.1231  -49.4449 O.3    1 LIG      -0.27100
      6 H1        -65.4083    6.6112  -48.0668 H      1 LIG       0.09000
      7 H2        -64.7514    5.4186  -46.8859 H      1 LIG       0.09000
      8 H3        -63.7721    5.8391  -49.7529 H      1 LIG       0.09000
      9 H4        -63.1180    4.6512  -48.5751 H      1 LIG       0.09000
@<TRIPOS>BOND
      1       1       2 1
      2       1       4 2
      3       1       5 1
      4       2       3 1
      5       3       5 1
      6       2       6 1
      7       2       7 1
      8       3       8 1
      9       3       9 1
@<TRIPOS>ALT_TYPE
CGenFF_4.0_ALT_TYPE_SET
CGenFF_4.0 1 CG2O4 2 CG3C41 3 CG3C41 4 OG2D1 5 OG3C51 6 HGA2 7 HGA2 8 HGA2 9 HGA2
@<TRIPOS>MOLECULE
4_lactone
 9 9 0 0 0
****
USER_CHARGES
INVALID_CHARGES
Pose:  56 Cluster:  56 Fr_nu: 4673374 TotEn:    -2.20
@<TRIPOS>ATOM
      1 C1        -67.3469    4.6107  -49.7102 C.2    1 LIG       0.04000
      2 C2        -68.3676    5.6586  -50.1890 C.3    1 LIG       0.11000
      3 C3        -67.7187    5.4058  -51.5466 C.3    1 LIG       0.08100
      4 O1        -67.0396    4.0734  -48.6705 O.2    1 LIG      -0.32000
      5 O2        -66.8142    4.4358  -50.9493 O.3    1 LIG      -0.27100
      6 H1        -69.4078    5.3428  -50.0950 H      1 LIG       0.09000
      7 H2        -68.2149    6.6538  -49.7681 H      1 LIG       0.09000
      8 H3        -68.3626    4.9454  -52.3009 H      1 LIG       0.09000
      9 H4        -67.1746    6.2523  -51.9742 H      1 LIG       0.09000
@<TRIPOS>BOND
      1       1       2 1
      2       1       4 2
      3       1       5 1
      4       2       3 1
      5       3       5 1
      6       2       6 1
      7       2       7 1
      8       3       8 1
      9       3       9 1
@<TRIPOS>ALT_TYPE
CGenFF_4.0_ALT_TYPE_SET
CGenFF_4.0 1 CG2O4 2 CG3C41 3 CG3C41 4 OG2D1 5 OG3C51 6 HGA2 7 HGA2 8 HGA2 9 HGA2
@<TRIPOS>MOLECULE
4_lactone
 9 9 0 0 0
****
USER_CHARGES
INVALID_CHARGES
Pose:  57 Cluster:  57 Fr_nu: 4021662 TotEn:    -1.45
@<TRIPOS>ATOM
      1 C1        -52.3919  -12.0339  -26.0279 C.2    1 LIG       0.04000
      2 C2        -51.5757  -12.1463  -24.7278 C.3    1 LIG       0.11000
      3 C3        -50.6727  -13.0289  -25.5842 C.3    1 LIG       0.08100
      4 O1        -53.4040  -11.4864  -26.4025 O.2    1 LIG      -0.32000
      5 O2        -51.5440  -12.8309  -26.7319 O.3    1 LIG      -0.27100
      6 H1        -51.1383  -11.2043  -24.3935 H      1 LIG       0.09000
      7 H2        -52.1002  -12.6514  -23.9150 H      1 LIG       0.09000
      8 H3        -49.6677  -12.6399  -25.7692 H      1 LIG       0.09000
      9 H4        -50.6268  -14.0814  -25.2915 H      1 LIG       0.09000
@<TRIPOS>BOND
      1       1       2 1
      2       1       4 2
      3       1       5 1
      4       2       3 1
      5       3       5 1
      6       2       6 1
      7       2       7 1
      8       3       8 1
      9       3       9 1
@<TRIPOS>ALT_TYPE
CGenFF_4.0_ALT_TYPE_SET
CGenFF_4.0 1 CG2O4 2 CG3C41 3 CG3C41 4 OG2D1 5 OG3C51 6 HGA2 7 HGA2 8 HGA2 9 HGA2
@<TRIPOS>MOLECULE
pyridine
 11 11 0 0 0
****
USER_CHARGES
INVALID_CHARGES
Pose:   1 Cluster:   1 Fr_nu: 548093 TotEn:   -13.36
@<TRIPOS>ATOM
      1 C1        -48.1067    2.1192  -41.0280 C.ar   1 LIG      -0.11300
      2 C2        -47.3798    3.0972  -41.6975 C.ar   1 LIG      -0.11700
      3 C3        -47.4907    0.9246  -40.6718 C.ar   1 LIG      -0.11700
      4 C4        -46.0503    2.8338  -41.9855 C.ar   1 LIG       0.17700
      5 C5        -46.1564    0.7584  -41.0059 C.ar   1 LIG       0.17700
      6 N1        -45.4176    1.6855  -41.6558 N.ar   1 LIG      -0.60000
      7 H1        -49.1516    2.2874  -40.7849 H      1 LIG       0.11500
      8 H2        -47.8391    4.0359  -41.9846 H      1 LIG       0.11500
      9 H3        -48.0380    0.1480  -40.1499 H      1 LIG       0.11500
     10 H4        -45.4404    3.5644  -42.5065 H      1 LIG       0.12400
     11 H5        -45.6294   -0.1553  -40.7514 H      1 LIG       0.12400
@<TRIPOS>BOND
      1       1       2 ar
      2       1       3 ar
      3       2       4 ar
      4       3       5 ar
      5       4       6 ar
      6       5       6 ar
      7       1       7 1
      8       2       8 1
      9       3       9 1
     10       4      10 1
     11       5      11 1
@<TRIPOS>ALT_TYPE
CGenFF_4.0_ALT_TYPE_SET
CGenFF_4.0 1 CG2R61 2 CG2R61 3 CG2R61 4 CG2R61 5 CG2R61 6 NG2R60 7 HGR61 8 HGR61 9 HGR61 10 HGR62 11 HGR62
@<TRIPOS>MOLECULE
pyridine
 11 11 0 0 0
****
USER_CHARGES
INVALID_CHARGES
Pose:   2 Cluster:   2 Fr_nu: 138589 TotEn:   -13.10
@<TRIPOS>ATOM
      1 C1        -81.8082  -11.3661  -42.2227 C.ar   1 LIG      -0.11300
      2 C2        -80.8548  -11.5329  -41.2244 C.ar   1 LIG      -0.11700
      3 C3        -81.6752  -12.0521  -43.4248 C.ar   1 LIG      -0.11700
      4 C4        -79.7958  -12.3902  -41.4757 C.ar   1 LIG       0.17700
      5 C5        -80.5793  -12.8860  -43.5777 C.ar   1 LIG       0.17700
      6 N1        -79.6328  -13.0734  -42.6307 N.ar   1 LIG      -0.60000
      7 H1        -82.6528  -10.7022  -42.0644 H      1 LIG       0.11500
      8 H2        -80.9383  -11.0087  -40.2795 H      1 LIG       0.11500
      9 H3        -82.4060  -11.9370  -44.2172 H      1 LIG       0.11500
     10 H4        -79.0257  -12.5540  -40.7292 H      1 LIG       0.12400
     11 H5        -80.4288  -13.4432  -44.4965 H      1 LIG       0.12400
@<TRIPOS>BOND
      1       1       2 ar
      2       1       3 ar
      3       2       4 ar
      4       3       5 ar
      5       4       6 ar
      6       5       6 ar
      7       1       7 1
      8       2       8 1
      9       3       9 1
     10       4      10 1
     11       5      11 1
@<TRIPOS>ALT_TYPE
CGenFF_4.0_ALT_TYPE_SET
CGenFF_4.0 1 CG2R61 2 CG2R61 3 CG2R61 4 CG2R61 5 CG2R61 6 NG2R60 7 HGR61 8 HGR61 9 HGR61 10 HGR62 11 HGR62
@<TRIPOS>MOLECULE
pyridine
 11 11 0 0 0
****
USER_CHARGES
INVALID_CHARGES
Pose:   3 Cluster:   3 Fr_nu: 2462097 TotEn:   -13.00
@<TRIPOS>ATOM
      1 C1        -83.7369  -15.7156  -47.2953 C.ar   1 LIG      -0.11300
      2 C2        -84.3519  -16.6288  -48.1444 C.ar   1 LIG      -0.11700
      3 C3        -83.4187  -16.0894  -45.9944 C.ar   1 LIG      -0.11700
      4 C4        -84.6255  -17.8933  -47.6483 C.ar   1 LIG       0.17700
      5 C5        -83.7343  -17.3779  -45.5945 C.ar   1 LIG       0.17700
      6 N1        -84.3316  -18.2928  -46.3907 N.ar   1 LIG      -0.60000
      7 H1        -83.5066  -14.7142  -47.6465 H      1 LIG       0.11500
      8 H2        -84.6087  -16.3596  -49.1623 H      1 LIG       0.11500
      9 H3        -82.9396  -15.3940  -45.3148 H      1 LIG       0.11500
     10 H4        -85.1046  -18.6417  -48.2709 H      1 LIG       0.12400
     11 H5        -83.5079  -17.7192  -44.5896 H      1 LIG       0.12400
@<TRIPOS>BOND
      1       1       2 ar
      2       1       3 ar
      3       2       4 ar
      4       3       5 ar
      5       4       6 ar
      6       5       6 ar
      7       1       7 1
      8       2       8 1
      9       3       9 1
     10       4      10 1
     11       5      11 1
@<TRIPOS>ALT_TYPE
CGenFF_4.0_ALT_TYPE_SET
CGenFF_4.0 1 CG2R61 2 CG2R61 3 CG2R61 4 CG2R61 5 CG2R61 6 NG2R60 7 HGR61 8 HGR61 9 HGR61 10 HGR62 11 HGR62
@<TRIPOS>MOLECULE
pyridine
 11 11 0 0 0
****
USER_CHARGES
INVALID_CHARGES
Pose:   4 Cluster:   4 Fr_nu: 642124 TotEn:   -12.95
@<TRIPOS>ATOM
      1 C1        -62.5814   -8.9779  -54.5473 C.ar   1 LIG      -0.11300
      2 C2        -61.4185   -9.1013  -53.7953 C.ar   1 LIG      -0.11700
      3 C3        -63.5314   -9.9928  -54.5199 C.ar   1 LIG      -0.11700
      4 C4        -61.2544  -10.2503  -53.0386 C.ar   1 LIG       0.17700
      5 C5        -63.2726  -11.1020  -53.7310 C.ar   1 LIG       0.17700
      6 N1        -62.1546  -11.2575  -52.9869 N.ar   1 LIG      -0.60000
      7 H1        -62.7469   -8.0926  -55.1541 H      1 LIG       0.11500
      8 H2        -60.6646   -8.3227  -53.8011 H      1 LIG       0.11500
      9 H3        -64.4451   -9.9183  -55.0985 H      1 LIG       0.11500
     10 H4        -60.3644  -10.3944  -52.4350 H      1 LIG       0.12400
     11 H5        -63.9810  -11.9220  -53.6754 H      1 LIG       0.12400
@<TRIPOS>BOND
      1       1       2 ar
      2       1       3 ar
      3       2       4 ar
      4       3       5 ar
      5       4       6 ar
      6       5       6 ar
      7       1       7 1
      8       2       8 1
      9       3       9 1
     10       4      10 1
     11       5      11 1
@<TRIPOS>ALT_TYPE
CGenFF_4.0_ALT_TYPE_SET
CGenFF_4.0 1 CG2R61 2 CG2R61 3 CG2R61 4 CG2R61 5 CG2R61 6 NG2R60 7 HGR61 8 HGR61 9 HGR61 10 HGR62 11 HGR62
@<TRIPOS>MOLECULE
pyridine
 11 11 0 0 0
****
USER_CHARGES
INVALID_CHARGES
Pose:   5 Cluster:   5 Fr_nu: 3113895 TotEn:   -12.71
@<TRIPOS>ATOM
      1 C1        -86.9152  -23.6849  -45.9002 C.ar   1 LIG      -0.11300
      2 C2        -87.2440  -23.0133  -44.7280 C.ar   1 LIG      -0.11700
      3 C3        -85.9391  -23.1644  -46.7426 C.ar   1 LIG      -0.11700
      4 C4        -86.5731  -21.8343  -44.4460 C.ar   1 LIG       0.17700
      5 C5        -85.3268  -21.9785  -46.3706 C.ar   1 LIG       0.17700
      6 N1        -85.6196  -21.2976  -45.2399 N.ar   1 LIG      -0.60000
      7 H1        -87.4191  -24.6118  -46.1570 H      1 LIG       0.11500
      8 H2        -88.0013  -23.4005  -44.0563 H      1 LIG       0.11500
      9 H3        -85.6669  -23.6706  -47.6618 H      1 LIG       0.11500
     10 H4        -86.7935  -21.2727  -43.5442 H      1 LIG       0.12400
     11 H5        -84.5595  -21.5300  -46.9931 H      1 LIG       0.12400
@<TRIPOS>BOND
      1       1       2 ar
      2       1       3 ar
      3       2       4 ar
      4       3       5 ar
      5       4       6 ar
      6       5       6 ar
      7       1       7 1
      8       2       8 1
      9       3       9 1
     10       4      10 1
     11       5      11 1
@<TRIPOS>ALT_TYPE
CGenFF_4.0_ALT_TYPE_SET
CGenFF_4.0 1 CG2R61 2 CG2R61 3 CG2R61 4 CG2R61 5 CG2R61 6 NG2R60 7 HGR61 8 HGR61 9 HGR61 10 HGR62 11 HGR62
@<TRIPOS>MOLECULE
pyridine
 11 11 0 0 0
****
USER_CHARGES
INVALID_CHARGES
Pose:   6 Cluster:   6 Fr_nu: 1034821 TotEn:   -12.12
@<TRIPOS>ATOM
      1 C1        -64.0564   -8.4115  -55.3812 C.ar   1 LIG      -0.11300
      2 C2        -62.9368   -8.6475  -56.1711 C.ar   1 LIG      -0.11700
      3 C3        -64.5699   -9.4329  -54.5897 C.ar   1 LIG      -0.11700
      4 C4        -62.3721   -9.9122  -56.1343 C.ar   1 LIG       0.17700
      5 C5        -63.9322  -10.6625  -54.6239 C.ar   1 LIG       0.17700
      6 N1        -62.8426  -10.9294  -55.3784 N.ar   1 LIG      -0.60000
      7 H1        -64.5284   -7.4335  -55.3829 H      1 LIG       0.11500
      8 H2        -62.5193   -7.8662  -56.7955 H      1 LIG       0.11500
      9 H3        -65.4421   -9.2718  -53.9665 H      1 LIG       0.11500
     10 H4        -61.4978  -10.1468  -56.7324 H      1 LIG       0.12400
     11 H5        -64.2933  -11.4927  -54.0258 H      1 LIG       0.12400
@<TRIPOS>BOND
      1       1       2 ar
      2       1       3 ar
      3       2       4 ar
      4       3       5 ar
      5       4       6 ar
      6       5       6 ar
      7       1       7 1
      8       2       8 1
      9       3       9 1
     10       4      10 1
     11       5      11 1
@<TRIPOS>ALT_TYPE
CGenFF_4.0_ALT_TYPE_SET
CGenFF_4.0 1 CG2R61 2 CG2R61 3 CG2R61 4 CG2R61 5 CG2R61 6 NG2R60 7 HGR61 8 HGR61 9 HGR61 10 HGR62 11 HGR62
@<TRIPOS>MOLECULE
pyridine
 11 11 0 0 0
****
USER_CHARGES
INVALID_CHARGES
Pose:   7 Cluster:   7 Fr_nu:   5994 TotEn:   -12.08
@<TRIPOS>ATOM
      1 C1        -52.5599  -12.8444  -45.2683 C.ar   1 LIG      -0.11300
      2 C2        -51.4031  -13.6131  -45.3317 C.ar   1 LIG      -0.11700
      3 C3        -52.5657  -11.6666  -44.5293 C.ar   1 LIG      -0.11700
      4 C4        -50.2874  -13.1639  -44.6437 C.ar   1 LIG       0.17700
      5 C5        -51.3981  -11.3047  -43.8770 C.ar   1 LIG       0.17700
      6 N1        -50.2550  -12.0255  -43.9153 N.ar   1 LIG      -0.60000
      7 H1        -53.4555  -13.1629  -45.7932 H      1 LIG       0.11500
      8 H2        -51.3754  -14.5344  -45.9018 H      1 LIG       0.11500
      9 H3        -53.4562  -11.0518  -44.4653 H      1 LIG       0.11500
     10 H4        -49.3607  -13.7278  -44.6614 H      1 LIG       0.12400
     11 H5        -51.3502  -10.3956  -43.2866 H      1 LIG       0.12400
@<TRIPOS>BOND
      1       1       2 ar
      2       1       3 ar
      3       2       4 ar
      4       3       5 ar
      5       4       6 ar
      6       5       6 ar
      7       1       7 1
      8       2       8 1
      9       3       9 1
     10       4      10 1
     11       5      11 1
@<TRIPOS>ALT_TYPE
CGenFF_4.0_ALT_TYPE_SET
CGenFF_4.0 1 CG2R61 2 CG2R61 3 CG2R61 4 CG2R61 5 CG2R61 6 NG2R60 7 HGR61 8 HGR61 9 HGR61 10 HGR62 11 HGR62
@<TRIPOS>MOLECULE
pyridine
 11 11 0 0 0
****
USER_CHARGES
INVALID_CHARGES
Pose:   8 Cluster:   8 Fr_nu: 2637578 TotEn:   -12.07
@<TRIPOS>ATOM
      1 C1        -46.5894  -11.9810  -45.2381 C.ar   1 LIG      -0.11300
      2 C2        -46.3942  -12.2974  -43.8983 C.ar   1 LIG      -0.11700
      3 C3        -45.8729  -10.9364  -45.8115 C.ar   1 LIG      -0.11700
      4 C4        -45.4784  -11.5447  -43.1809 C.ar   1 LIG       0.17700
      5 C5        -44.9807  -10.2445  -45.0085 C.ar   1 LIG       0.17700
      6 N1        -44.7641  -10.5227  -43.7033 N.ar   1 LIG      -0.60000
      7 H1        -47.2990  -12.5470  -45.8341 H      1 LIG       0.11500
      8 H2        -46.9412  -13.1076  -43.4305 H      1 LIG       0.11500
      9 H3        -46.0092  -10.6718  -46.8539 H      1 LIG       0.11500
     10 H4        -45.2904  -11.7516  -42.1326 H      1 LIG       0.12400
     11 H5        -44.3978   -9.4206  -45.4070 H      1 LIG       0.12400
@<TRIPOS>BOND
      1       1       2 ar
      2       1       3 ar
      3       2       4 ar
      4       3       5 ar
      5       4       6 ar
      6       5       6 ar
      7       1       7 1
      8       2       8 1
      9       3       9 1
     10       4      10 1
     11       5      11 1
@<TRIPOS>ALT_TYPE
CGenFF_4.0_ALT_TYPE_SET
CGenFF_4.0 1 CG2R61 2 CG2R61 3 CG2R61 4 CG2R61 5 CG2R61 6 NG2R60 7 HGR61 8 HGR61 9 HGR61 10 HGR62 11 HGR62
@<TRIPOS>MOLECULE
pyridine
 11 11 0 0 0
****
USER_CHARGES
INVALID_CHARGES
Pose:   9 Cluster:   9 Fr_nu: 457652 TotEn:   -11.99
@<TRIPOS>ATOM
      1 C1        -60.4173    5.5737  -40.8297 C.ar   1 LIG      -0.11300
      2 C2        -59.2174    5.8143  -40.1697 C.ar   1 LIG      -0.11700
      3 C3        -60.9052    4.2750  -40.9222 C.ar   1 LIG      -0.11700
      4 C4        -58.5489    4.7304  -39.6236 C.ar   1 LIG       0.17700
      5 C5        -60.1610    3.2600  -40.3427 C.ar   1 LIG       0.17700
      6 N1        -58.9913    3.4549  -39.6935 N.ar   1 LIG      -0.60000
      7 H1        -60.9708    6.3967  -41.2718 H      1 LIG       0.11500
      8 H2        -58.8183    6.8183  -40.0850 H      1 LIG       0.11500
      9 H3        -61.8381    4.0639  -41.4324 H      1 LIG       0.11500
     10 H4        -57.6088    4.8655  -39.0991 H      1 LIG       0.12400
     11 H5        -60.4972    2.2293  -40.3875 H      1 LIG       0.12400
@<TRIPOS>BOND
      1       1       2 ar
      2       1       3 ar
      3       2       4 ar
      4       3       5 ar
      5       4       6 ar
      6       5       6 ar
      7       1       7 1
      8       2       8 1
      9       3       9 1
     10       4      10 1
     11       5      11 1
@<TRIPOS>ALT_TYPE
CGenFF_4.0_ALT_TYPE_SET
CGenFF_4.0 1 CG2R61 2 CG2R61 3 CG2R61 4 CG2R61 5 CG2R61 6 NG2R60 7 HGR61 8 HGR61 9 HGR61 10 HGR62 11 HGR62
@<TRIPOS>MOLECULE
pyridine
 11 11 0 0 0
****
USER_CHARGES
INVALID_CHARGES
Pose:  10 Cluster:  10 Fr_nu: 3277922 TotEn:   -11.93
@<TRIPOS>ATOM
      1 C1        -50.4304  -15.8041  -25.5838 C.ar   1 LIG      -0.11300
      2 C2        -51.1530  -14.7079  -25.1262 C.ar   1 LIG      -0.11700
      3 C3        -50.7911  -16.4182  -26.7779 C.ar   1 LIG      -0.11700
      4 C4        -52.2195  -14.2680  -25.8936 C.ar   1 LIG       0.17700
      5 C5        -51.8740  -15.9020  -27.4712 C.ar   1 LIG       0.17700
      6 N1        -52.6001  -14.8389  -27.0584 N.ar   1 LIG      -0.60000
      7 H1        -49.5880  -16.1795  -25.0105 H      1 LIG       0.11500
      8 H2        -50.8896  -14.2132  -24.1986 H      1 LIG       0.11500
      9 H3        -50.2426  -17.2744  -27.1536 H      1 LIG       0.11500
     10 H4        -52.8148  -13.4170  -25.5798 H      1 LIG       0.12400
     11 H5        -52.1969  -16.3451  -28.4076 H      1 LIG       0.12400
@<TRIPOS>BOND
      1       1       2 ar
      2       1       3 ar
      3       2       4 ar
      4       3       5 ar
      5       4       6 ar
      6       5       6 ar
      7       1       7 1
      8       2       8 1
      9       3       9 1
     10       4      10 1
     11       5      11 1
@<TRIPOS>ALT_TYPE
CGenFF_4.0_ALT_TYPE_SET
CGenFF_4.0 1 CG2R61 2 CG2R61 3 CG2R61 4 CG2R61 5 CG2R61 6 NG2R60 7 HGR61 8 HGR61 9 HGR61 10 HGR62 11 HGR62
@<TRIPOS>MOLECULE
pyridine
 11 11 0 0 0
****
USER_CHARGES
INVALID_CHARGES
Pose:  11 Cluster:  11 Fr_nu: 224181 TotEn:   -11.89
@<TRIPOS>ATOM
      1 C1        -52.7468  -11.8197  -44.1482 C.ar   1 LIG      -0.11300
      2 C2        -52.5415  -10.4460  -44.0843 C.ar   1 LIG      -0.11700
      3 C3        -51.9183  -12.6046  -44.9424 C.ar   1 LIG      -0.11700
      4 C4        -51.5023   -9.9103  -44.8278 C.ar   1 LIG       0.17700
      5 C5        -50.9072  -11.9723  -45.6477 C.ar   1 LIG       0.17700
      6 N1        -50.6770  -10.6406  -45.6108 N.ar   1 LIG      -0.60000
      7 H1        -53.5514  -12.2776  -43.5806 H      1 LIG       0.11500
      8 H2        -53.1746   -9.8147  -43.4717 H      1 LIG       0.11500
      9 H3        -52.0601  -13.6774  -45.0078 H      1 LIG       0.11500
     10 H4        -51.3012   -8.8442  -44.8122 H      1 LIG       0.12400
     11 H5        -50.2339  -12.5390  -46.2824 H      1 LIG       0.12400
@<TRIPOS>BOND
      1       1       2 ar
      2       1       3 ar
      3       2       4 ar
      4       3       5 ar
      5       4       6 ar
      6       5       6 ar
      7       1       7 1
      8       2       8 1
      9       3       9 1
     10       4      10 1
     11       5      11 1
@<TRIPOS>ALT_TYPE
CGenFF_4.0_ALT_TYPE_SET
CGenFF_4.0 1 CG2R61 2 CG2R61 3 CG2R61 4 CG2R61 5 CG2R61 6 NG2R60 7 HGR61 8 HGR61 9 HGR61 10 HGR62 11 HGR62
@<TRIPOS>MOLECULE
pyridine
 11 11 0 0 0
****
USER_CHARGES
INVALID_CHARGES
Pose:  12 Cluster:  12 Fr_nu: 1125573 TotEn:   -11.65
@<TRIPOS>ATOM
      1 C1        -81.4191  -12.0603  -42.5980 C.ar   1 LIG      -0.11300
      2 C2        -81.2076  -12.3515  -43.9410 C.ar   1 LIG      -0.11700
      3 C3        -80.8385  -12.8594  -41.6193 C.ar   1 LIG      -0.11700
      4 C4        -80.4138  -13.4441  -44.2506 C.ar   1 LIG       0.17700
      5 C5        -80.0615  -13.9294  -42.0328 C.ar   1 LIG       0.17700
      6 N1        -79.8333  -14.2435  -43.3278 N.ar   1 LIG      -0.60000
      7 H1        -82.0358  -11.2127  -42.3145 H      1 LIG       0.11500
      8 H2        -81.6497  -11.7423  -44.7208 H      1 LIG       0.11500
      9 H3        -80.9902  -12.6516  -40.5663 H      1 LIG       0.11500
     10 H4        -80.2188  -13.7131  -45.2834 H      1 LIG       0.12400
     11 H5        -79.5869  -14.5841  -41.3092 H      1 LIG       0.12400
@<TRIPOS>BOND
      1       1       2 ar
      2       1       3 ar
      3       2       4 ar
      4       3       5 ar
      5       4       6 ar
      6       5       6 ar
      7       1       7 1
      8       2       8 1
      9       3       9 1
     10       4      10 1
     11       5      11 1
@<TRIPOS>ALT_TYPE
CGenFF_4.0_ALT_TYPE_SET
CGenFF_4.0 1 CG2R61 2 CG2R61 3 CG2R61 4 CG2R61 5 CG2R61 6 NG2R60 7 HGR61 8 HGR61 9 HGR61 10 HGR62 11 HGR62
@<TRIPOS>MOLECULE
pyridine
 11 11 0 0 0
****
USER_CHARGES
INVALID_CHARGES
Pose:  13 Cluster:  13 Fr_nu: 172130 TotEn:   -11.65
@<TRIPOS>ATOM
      1 C1        -80.2304  -21.6085  -32.4500 C.ar   1 LIG      -0.11300
      2 C2        -79.2608  -21.2558  -31.5179 C.ar   1 LIG      -0.11700
      3 C3        -80.4747  -22.9510  -32.7166 C.ar   1 LIG      -0.11700
      4 C4        -78.5686  -22.2754  -30.8847 C.ar   1 LIG       0.17700
      5 C5        -79.7279  -23.8948  -32.0300 C.ar   1 LIG       0.17700
      6 N1        -78.7778  -23.5905  -31.1176 N.ar   1 LIG      -0.60000
      7 H1        -80.7941  -20.8384  -32.9681 H      1 LIG       0.11500
      8 H2        -79.0537  -20.2158  -31.2939 H      1 LIG       0.11500
      9 H3        -81.2253  -23.2492  -33.4397 H      1 LIG       0.11500
     10 H4        -77.8022  -22.0524  -30.1498 H      1 LIG       0.12400
     11 H5        -79.8791  -24.9554  -32.2019 H      1 LIG       0.12400
@<TRIPOS>BOND
      1       1       2 ar
      2       1       3 ar
      3       2       4 ar
      4       3       5 ar
      5       4       6 ar
      6       5       6 ar
      7       1       7 1
      8       2       8 1
      9       3       9 1
     10       4      10 1
     11       5      11 1
@<TRIPOS>ALT_TYPE
CGenFF_4.0_ALT_TYPE_SET
CGenFF_4.0 1 CG2R61 2 CG2R61 3 CG2R61 4 CG2R61 5 CG2R61 6 NG2R60 7 HGR61 8 HGR61 9 HGR61 10 HGR62 11 HGR62
@<TRIPOS>MOLECULE
pyridine
 11 11 0 0 0
****
USER_CHARGES
INVALID_CHARGES
Pose:  14 Cluster:  14 Fr_nu: 1521423 TotEn:   -11.44
@<TRIPOS>ATOM
      1 C1        -62.6096   -9.1552  -54.6099 C.ar   1 LIG      -0.11300
      2 C2        -61.4300   -9.8237  -54.9181 C.ar   1 LIG      -0.11700
      3 C3        -63.7425   -9.8812  -54.2597 C.ar   1 LIG      -0.11700
      4 C4        -61.4355  -11.2081  -54.8618 C.ar   1 LIG       0.17700
      5 C5        -63.6445  -11.2630  -54.2331 C.ar   1 LIG       0.17700
      6 N1        -62.5162  -11.9477  -54.5261 N.ar   1 LIG      -0.60000
      7 H1        -62.6460   -8.0704  -54.6432 H      1 LIG       0.11500
      8 H2        -60.5347   -9.2785  -55.1933 H      1 LIG       0.11500
      9 H3        -64.6730   -9.3812  -54.0160 H      1 LIG       0.11500
     10 H4        -60.5406  -11.7761  -55.0936 H      1 LIG       0.12400
     11 H5        -64.4995  -11.8758  -53.9671 H      1 LIG       0.12400
@<TRIPOS>BOND
      1       1       2 ar
      2       1       3 ar
      3       2       4 ar
      4       3       5 ar
      5       4       6 ar
      6       5       6 ar
      7       1       7 1
      8       2       8 1
      9       3       9 1
     10       4      10 1
     11       5      11 1
@<TRIPOS>ALT_TYPE
CGenFF_4.0_ALT_TYPE_SET
CGenFF_4.0 1 CG2R61 2 CG2R61 3 CG2R61 4 CG2R61 5 CG2R61 6 NG2R60 7 HGR61 8 HGR61 9 HGR61 10 HGR62 11 HGR62
@<TRIPOS>MOLECULE
pyridine
 11 11 0 0 0
****
USER_CHARGES
INVALID_CHARGES
Pose:  15 Cluster:  15 Fr_nu:  87729 TotEn:   -11.05
@<TRIPOS>ATOM
      1 C1        -58.9985    3.7997  -39.8315 C.ar   1 LIG      -0.11300
      2 C2        -58.2672    4.5418  -40.7523 C.ar   1 LIG      -0.11700
      3 C3        -60.2136    3.2383  -40.2076 C.ar   1 LIG      -0.11700
      4 C4        -58.7907    4.6920  -42.0263 C.ar   1 LIG       0.17700
      5 C5        -60.6501    3.4470  -41.5059 C.ar   1 LIG       0.17700
      6 N1        -59.9675    4.1619  -42.4283 N.ar   1 LIG      -0.60000
      7 H1        -58.6223    3.6597  -38.8225 H      1 LIG       0.11500
      8 H2        -57.3176    4.9883  -40.4814 H      1 LIG       0.11500
      9 H3        -60.8009    2.6564  -39.5064 H      1 LIG       0.11500
     10 H4        -58.2589    5.2621  -42.7808 H      1 LIG       0.12400
     11 H5        -61.5917    3.0313  -41.8494 H      1 LIG       0.12400
@<TRIPOS>BOND
      1       1       2 ar
      2       1       3 ar
      3       2       4 ar
      4       3       5 ar
      5       4       6 ar
      6       5       6 ar
      7       1       7 1
      8       2       8 1
      9       3       9 1
     10       4      10 1
     11       5      11 1
@<TRIPOS>ALT_TYPE
CGenFF_4.0_ALT_TYPE_SET
CGenFF_4.0 1 CG2R61 2 CG2R61 3 CG2R61 4 CG2R61 5 CG2R61 6 NG2R60 7 HGR61 8 HGR61 9 HGR61 10 HGR62 11 HGR62
@<TRIPOS>MOLECULE
pyridine
 11 11 0 0 0
****
USER_CHARGES
INVALID_CHARGES
Pose:  16 Cluster:  16 Fr_nu:  23202 TotEn:   -11.04
@<TRIPOS>ATOM
      1 C1        -79.8011  -12.2225  -41.8446 C.ar   1 LIG      -0.11300
      2 C2        -79.0007  -12.4528  -42.9579 C.ar   1 LIG      -0.11700
      3 C3        -79.6730  -11.0323  -41.1374 C.ar   1 LIG      -0.11700
      4 C4        -78.0948  -11.4690  -43.3201 C.ar   1 LIG       0.17700
      5 C5        -78.7368  -10.1121  -41.5808 C.ar   1 LIG       0.17700
      6 N1        -77.9416  -10.3004  -42.6578 N.ar   1 LIG      -0.60000
      7 H1        -80.5229  -12.9696  -41.5282 H      1 LIG       0.11500
      8 H2        -79.0835  -13.3730  -43.5244 H      1 LIG       0.11500
      9 H3        -80.2860  -10.8315  -40.2661 H      1 LIG       0.11500
     10 H4        -77.4474  -11.6008  -44.1807 H      1 LIG       0.12400
     11 H5        -78.5970   -9.1683  -41.0640 H      1 LIG       0.12400
@<TRIPOS>BOND
      1       1       2 ar
      2       1       3 ar
      3       2       4 ar
      4       3       5 ar
      5       4       6 ar
      6       5       6 ar
      7       1       7 1
      8       2       8 1
      9       3       9 1
     10       4      10 1
     11       5      11 1
@<TRIPOS>ALT_TYPE
CGenFF_4.0_ALT_TYPE_SET
CGenFF_4.0 1 CG2R61 2 CG2R61 3 CG2R61 4 CG2R61 5 CG2R61 6 NG2R60 7 HGR61 8 HGR61 9 HGR61 10 HGR62 11 HGR62
@<TRIPOS>MOLECULE
pyridine
 11 11 0 0 0
****
USER_CHARGES
INVALID_CHARGES
Pose:  17 Cluster:  17 Fr_nu: 411462 TotEn:   -11.02
@<TRIPOS>ATOM
      1 C1        -45.9069  -13.4785  -42.3264 C.ar   1 LIG      -0.11300
      2 C2        -46.3912  -13.0268  -43.5489 C.ar   1 LIG      -0.11700
      3 C3        -45.1454  -12.6302  -41.5303 C.ar   1 LIG      -0.11700
      4 C4        -46.0885  -11.7286  -43.9268 C.ar   1 LIG       0.17700
      5 C5        -44.8983  -11.3498  -41.9986 C.ar   1 LIG       0.17700
      6 N1        -45.3518  -10.8754  -43.1806 N.ar   1 LIG      -0.60000
      7 H1        -46.1218  -14.4900  -41.9949 H      1 LIG       0.11500
      8 H2        -46.9870  -13.6704  -44.1857 H      1 LIG       0.11500
      9 H3        -44.7570  -12.9610  -40.5738 H      1 LIG       0.11500
     10 H4        -46.4425  -11.3291  -44.8714 H      1 LIG       0.12400
     11 H5        -44.3090  -10.6491  -41.4163 H      1 LIG       0.12400
@<TRIPOS>BOND
      1       1       2 ar
      2       1       3 ar
      3       2       4 ar
      4       3       5 ar
      5       4       6 ar
      6       5       6 ar
      7       1       7 1
      8       2       8 1
      9       3       9 1
     10       4      10 1
     11       5      11 1
@<TRIPOS>ALT_TYPE
CGenFF_4.0_ALT_TYPE_SET
CGenFF_4.0 1 CG2R61 2 CG2R61 3 CG2R61 4 CG2R61 5 CG2R61 6 NG2R60 7 HGR61 8 HGR61 9 HGR61 10 HGR62 11 HGR62
@<TRIPOS>MOLECULE
pyridine
 11 11 0 0 0
****
USER_CHARGES
INVALID_CHARGES
Pose:  18 Cluster:  18 Fr_nu: 392739 TotEn:   -10.96
@<TRIPOS>ATOM
      1 C1        -78.8970  -11.4811  -42.5071 C.ar   1 LIG      -0.11300
      2 C2        -79.4258  -11.5832  -41.2252 C.ar   1 LIG      -0.11700
      3 C3        -79.1111  -12.5034  -43.4249 C.ar   1 LIG      -0.11700
      4 C4        -80.1556  -12.7189  -40.9133 C.ar   1 LIG       0.17700
      5 C5        -79.8547  -13.5980  -43.0145 C.ar   1 LIG       0.17700
      6 N1        -80.3844  -13.7326  -41.7779 N.ar   1 LIG      -0.60000
      7 H1        -78.3184  -10.6068  -42.7900 H      1 LIG       0.11500
      8 H2        -79.2719  -10.7986  -40.4936 H      1 LIG       0.11500
      9 H3        -78.7079  -12.4454  -44.4295 H      1 LIG       0.11500
     10 H4        -80.5886  -12.8463  -39.9267 H      1 LIG       0.12400
     11 H5        -80.0499  -14.4229  -43.6918 H      1 LIG       0.12400
@<TRIPOS>BOND
      1       1       2 ar
      2       1       3 ar
      3       2       4 ar
      4       3       5 ar
      5       4       6 ar
      6       5       6 ar
      7       1       7 1
      8       2       8 1
      9       3       9 1
     10       4      10 1
     11       5      11 1
@<TRIPOS>ALT_TYPE
CGenFF_4.0_ALT_TYPE_SET
CGenFF_4.0 1 CG2R61 2 CG2R61 3 CG2R61 4 CG2R61 5 CG2R61 6 NG2R60 7 HGR61 8 HGR61 9 HGR61 10 HGR62 11 HGR62
@<TRIPOS>MOLECULE
pyridine
 11 11 0 0 0
****
USER_CHARGES
INVALID_CHARGES
Pose:  19 Cluster:  19 Fr_nu: 422426 TotEn:   -10.93
@<TRIPOS>ATOM
      1 C1        -59.7680    4.3891  -42.4240 C.ar   1 LIG      -0.11300
      2 C2        -58.8588    4.4878  -41.3766 C.ar   1 LIG      -0.11700
      3 C3        -60.9503    3.6793  -42.2464 C.ar   1 LIG      -0.11700
      4 C4        -59.1765    3.8635  -40.1811 C.ar   1 LIG       0.17700
      5 C5        -61.1742    3.0909  -41.0121 C.ar   1 LIG       0.17700
      6 N1        -60.3147    3.1650  -39.9712 N.ar   1 LIG      -0.60000
      7 H1        -59.5551    4.8640  -43.3770 H      1 LIG       0.11500
      8 H2        -57.9312    5.0362  -41.4922 H      1 LIG       0.11500
      9 H3        -61.6733    3.5888  -43.0491 H      1 LIG       0.11500
     10 H4        -58.5003    3.9107  -39.3340 H      1 LIG       0.12400
     11 H5        -62.0806    2.5254  -40.8222 H      1 LIG       0.12400
@<TRIPOS>BOND
      1       1       2 ar
      2       1       3 ar
      3       2       4 ar
      4       3       5 ar
      5       4       6 ar
      6       5       6 ar
      7       1       7 1
      8       2       8 1
      9       3       9 1
     10       4      10 1
     11       5      11 1
@<TRIPOS>ALT_TYPE
CGenFF_4.0_ALT_TYPE_SET
CGenFF_4.0 1 CG2R61 2 CG2R61 3 CG2R61 4 CG2R61 5 CG2R61 6 NG2R60 7 HGR61 8 HGR61 9 HGR61 10 HGR62 11 HGR62
@<TRIPOS>MOLECULE
pyridine
 11 11 0 0 0
****
USER_CHARGES
INVALID_CHARGES
Pose:  20 Cluster:  20 Fr_nu: 939588 TotEn:   -10.91
@<TRIPOS>ATOM
      1 C1        -67.2900   -5.5146  -55.9019 C.ar   1 LIG      -0.11300
      2 C2        -67.6853   -6.6994  -55.2910 C.ar   1 LIG      -0.11700
      3 C3        -66.0025   -5.3989  -56.4141 C.ar   1 LIG      -0.11700
      4 C4        -66.7628   -7.7307  -55.2181 C.ar   1 LIG       0.17700
      5 C5        -65.1553   -6.4883  -56.2907 C.ar   1 LIG       0.17700
      6 N1        -65.5035   -7.6554  -55.7039 N.ar   1 LIG      -0.60000
      7 H1        -67.9838   -4.6827  -55.9781 H      1 LIG       0.11500
      8 H2        -68.6838   -6.8122  -54.8850 H      1 LIG       0.11500
      9 H3        -65.6725   -4.4846  -56.8940 H      1 LIG       0.11500
     10 H4        -67.0223   -8.6749  -54.7510 H      1 LIG       0.12400
     11 H5        -64.1405   -6.4493  -56.6729 H      1 LIG       0.12400
@<TRIPOS>BOND
      1       1       2 ar
      2       1       3 ar
      3       2       4 ar
      4       3       5 ar
      5       4       6 ar
      6       5       6 ar
      7       1       7 1
      8       2       8 1
      9       3       9 1
     10       4      10 1
     11       5      11 1
@<TRIPOS>ALT_TYPE
CGenFF_4.0_ALT_TYPE_SET
CGenFF_4.0 1 CG2R61 2 CG2R61 3 CG2R61 4 CG2R61 5 CG2R61 6 NG2R60 7 HGR61 8 HGR61 9 HGR61 10 HGR62 11 HGR62
@<TRIPOS>MOLECULE
pyridine
 11 11 0 0 0
****
USER_CHARGES
INVALID_CHARGES
Pose:  21 Cluster:  21 Fr_nu: 107663 TotEn:   -10.88
@<TRIPOS>ATOM
      1 C1        -53.2558  -11.1758  -45.9854 C.ar   1 LIG      -0.11300
      2 C2        -52.1296  -11.8419  -46.4558 C.ar   1 LIG      -0.11700
      3 C3        -53.1839  -10.4510  -44.8010 C.ar   1 LIG      -0.11700
      4 C4        -50.9648  -11.7525  -45.7107 C.ar   1 LIG       0.17700
      5 C5        -51.9721  -10.4241  -44.1298 C.ar   1 LIG       0.17700
      6 N1        -50.8567  -11.0584  -44.5557 N.ar   1 LIG      -0.60000
      7 H1        -54.1880  -11.2221  -46.5404 H      1 LIG       0.11500
      8 H2        -52.1623  -12.4125  -47.3766 H      1 LIG       0.11500
      9 H3        -54.0493   -9.9244  -44.4151 H      1 LIG       0.11500
     10 H4        -50.0592  -12.2544  -46.0349 H      1 LIG       0.12400
     11 H5        -51.8632   -9.8738  -43.2010 H      1 LIG       0.12400
@<TRIPOS>BOND
      1       1       2 ar
      2       1       3 ar
      3       2       4 ar
      4       3       5 ar
      5       4       6 ar
      6       5       6 ar
      7       1       7 1
      8       2       8 1
      9       3       9 1
     10       4      10 1
     11       5      11 1
@<TRIPOS>ALT_TYPE
CGenFF_4.0_ALT_TYPE_SET
CGenFF_4.0 1 CG2R61 2 CG2R61 3 CG2R61 4 CG2R61 5 CG2R61 6 NG2R60 7 HGR61 8 HGR61 9 HGR61 10 HGR62 11 HGR62
@<TRIPOS>MOLECULE
pyridine
 11 11 0 0 0
****
USER_CHARGES
INVALID_CHARGES
Pose:  22 Cluster:  22 Fr_nu: 653338 TotEn:   -10.80
@<TRIPOS>ATOM
      1 C1        -74.5187   -0.1386  -33.5933 C.ar   1 LIG      -0.11300
      2 C2        -74.2895   -1.1253  -32.6409 C.ar   1 LIG      -0.11700
      3 C3        -75.7914    0.4039  -33.7317 C.ar   1 LIG      -0.11700
      4 C4        -75.3580   -1.5318  -31.8580 C.ar   1 LIG       0.17700
      5 C5        -76.7928   -0.0712  -32.9002 C.ar   1 LIG       0.17700
      6 N1        -76.6082   -1.0284  -31.9635 N.ar   1 LIG      -0.60000
      7 H1        -73.7072    0.2064  -34.2269 H      1 LIG       0.11500
      8 H2        -73.3057   -1.5622  -32.5151 H      1 LIG       0.11500
      9 H3        -75.9934    1.1737  -34.4678 H      1 LIG       0.11500
     10 H4        -75.2309   -2.2987  -31.1011 H      1 LIG       0.12400
     11 H5        -77.8032    0.3183  -32.9683 H      1 LIG       0.12400
@<TRIPOS>BOND
      1       1       2 ar
      2       1       3 ar
      3       2       4 ar
      4       3       5 ar
      5       4       6 ar
      6       5       6 ar
      7       1       7 1
      8       2       8 1
      9       3       9 1
     10       4      10 1
     11       5      11 1
@<TRIPOS>ALT_TYPE
CGenFF_4.0_ALT_TYPE_SET
CGenFF_4.0 1 CG2R61 2 CG2R61 3 CG2R61 4 CG2R61 5 CG2R61 6 NG2R60 7 HGR61 8 HGR61 9 HGR61 10 HGR62 11 HGR62
@<TRIPOS>MOLECULE
pyridine
 11 11 0 0 0
****
USER_CHARGES
INVALID_CHARGES
Pose:  23 Cluster:  23 Fr_nu: 1633667 TotEn:   -10.76
@<TRIPOS>ATOM
      1 C1        -66.7781  -21.8008  -54.4960 C.ar   1 LIG      -0.11300
      2 C2        -67.1177  -23.0975  -54.8653 C.ar   1 LIG      -0.11700
      3 C3        -66.0969  -21.5792  -53.3043 C.ar   1 LIG      -0.11700
      4 C4        -66.7562  -24.1299  -54.0148 C.ar   1 LIG       0.17700
      5 C5        -65.7813  -22.6794  -52.5235 C.ar   1 LIG       0.17700
      6 N1        -66.0945  -23.9537  -52.8492 N.ar   1 LIG      -0.60000
      7 H1        -67.0444  -20.9645  -55.1353 H      1 LIG       0.11500
      8 H2        -67.6483  -23.2940  -55.7897 H      1 LIG       0.11500
      9 H3        -65.8223  -20.5768  -52.9960 H      1 LIG       0.11500
     10 H4        -66.9985  -25.1592  -54.2577 H      1 LIG       0.12400
     11 H5        -65.2511  -22.5608  -51.5843 H      1 LIG       0.12400
@<TRIPOS>BOND
      1       1       2 ar
      2       1       3 ar
      3       2       4 ar
      4       3       5 ar
      5       4       6 ar
      6       5       6 ar
      7       1       7 1
      8       2       8 1
      9       3       9 1
     10       4      10 1
     11       5      11 1
@<TRIPOS>ALT_TYPE
CGenFF_4.0_ALT_TYPE_SET
CGenFF_4.0 1 CG2R61 2 CG2R61 3 CG2R61 4 CG2R61 5 CG2R61 6 NG2R60 7 HGR61 8 HGR61 9 HGR61 10 HGR62 11 HGR62
@<TRIPOS>MOLECULE
pyridine
 11 11 0 0 0
****
USER_CHARGES
INVALID_CHARGES
Pose:  24 Cluster:  24 Fr_nu: 1136487 TotEn:   -10.71
@<TRIPOS>ATOM
      1 C1        -62.9131   -9.0745  -61.2669 C.ar   1 LIG      -0.11300
      2 C2        -64.0641   -9.6747  -61.7650 C.ar   1 LIG      -0.11700
      3 C3        -62.7917   -8.8429  -59.9013 C.ar   1 LIG      -0.11700
      4 C4        -65.0569  -10.0218  -60.8630 C.ar   1 LIG       0.17700
      5 C5        -63.8416   -9.2270  -59.0827 C.ar   1 LIG       0.17700
      6 N1        -64.9751   -9.8126  -59.5299 N.ar   1 LIG      -0.60000
      7 H1        -62.1125   -8.7870  -61.9418 H      1 LIG       0.11500
      8 H2        -64.1803   -9.8652  -62.8256 H      1 LIG       0.11500
      9 H3        -61.9037   -8.3759  -59.4908 H      1 LIG       0.11500
     10 H4        -65.9741  -10.4923  -61.2015 H      1 LIG       0.12400
     11 H5        -63.7971   -9.0679  -58.0103 H      1 LIG       0.12400
@<TRIPOS>BOND
      1       1       2 ar
      2       1       3 ar
      3       2       4 ar
      4       3       5 ar
      5       4       6 ar
      6       5       6 ar
      7       1       7 1
      8       2       8 1
      9       3       9 1
     10       4      10 1
     11       5      11 1
@<TRIPOS>ALT_TYPE
CGenFF_4.0_ALT_TYPE_SET
CGenFF_4.0 1 CG2R61 2 CG2R61 3 CG2R61 4 CG2R61 5 CG2R61 6 NG2R60 7 HGR61 8 HGR61 9 HGR61 10 HGR62 11 HGR62
@<TRIPOS>MOLECULE
pyridine
 11 11 0 0 0
****
USER_CHARGES
INVALID_CHARGES
Pose:  25 Cluster:  25 Fr_nu: 926830 TotEn:   -10.59
@<TRIPOS>ATOM
      1 C1        -52.7788  -11.5157  -46.3930 C.ar   1 LIG      -0.11300
      2 C2        -52.7987  -10.7073  -45.2620 C.ar   1 LIG      -0.11700
      3 C3        -52.3098  -12.8213  -46.2993 C.ar   1 LIG      -0.11700
      4 C4        -52.3425  -11.2476  -44.0704 C.ar   1 LIG       0.17700
      5 C5        -51.8752  -13.2669  -45.0615 C.ar   1 LIG       0.17700
      6 N1        -51.8795  -12.5110  -43.9406 N.ar   1 LIG      -0.60000
      7 H1        -53.1274  -11.1287  -47.3458 H      1 LIG       0.11500
      8 H2        -53.1603   -9.6867  -45.3114 H      1 LIG       0.11500
      9 H3        -52.2846  -13.4693  -47.1680 H      1 LIG       0.11500
     10 H4        -52.3373  -10.6576  -43.1599 H      1 LIG       0.12400
     11 H5        -51.4992  -14.2768  -44.9349 H      1 LIG       0.12400
@<TRIPOS>BOND
      1       1       2 ar
      2       1       3 ar
      3       2       4 ar
      4       3       5 ar
      5       4       6 ar
      6       5       6 ar
      7       1       7 1
      8       2       8 1
      9       3       9 1
     10       4      10 1
     11       5      11 1
@<TRIPOS>ALT_TYPE
CGenFF_4.0_ALT_TYPE_SET
CGenFF_4.0 1 CG2R61 2 CG2R61 3 CG2R61 4 CG2R61 5 CG2R61 6 NG2R60 7 HGR61 8 HGR61 9 HGR61 10 HGR62 11 HGR62
@<TRIPOS>MOLECULE
pyridine
 11 11 0 0 0
****
USER_CHARGES
INVALID_CHARGES
Pose:  26 Cluster:  26 Fr_nu: 615798 TotEn:   -10.49
@<TRIPOS>ATOM
      1 C1        -61.8525    3.7465  -41.5199 C.ar   1 LIG      -0.11300
      2 C2        -61.3266    3.2210  -40.3450 C.ar   1 LIG      -0.11700
      3 C3        -61.0140    4.3891  -42.4240 C.ar   1 LIG      -0.11700
      4 C4        -59.9664    3.3635  -40.1226 C.ar   1 LIG       0.17700
      5 C5        -59.6679    4.4795  -42.1085 C.ar   1 LIG       0.17700
      6 N1        -59.1205    3.9815  -40.9771 N.ar   1 LIG      -0.60000
      7 H1        -62.9139    3.6558  -41.7304 H      1 LIG       0.11500
      8 H2        -61.9611    2.7158  -39.6262 H      1 LIG       0.11500
      9 H3        -61.4021    4.8068  -43.3460 H      1 LIG       0.11500
     10 H4        -59.5077    2.9713  -39.2210 H      1 LIG       0.12400
     11 H5        -58.9716    4.9717  -42.7795 H      1 LIG       0.12400
@<TRIPOS>BOND
      1       1       2 ar
      2       1       3 ar
      3       2       4 ar
      4       3       5 ar
      5       4       6 ar
      6       5       6 ar
      7       1       7 1
      8       2       8 1
      9       3       9 1
     10       4      10 1
     11       5      11 1
@<TRIPOS>ALT_TYPE
CGenFF_4.0_ALT_TYPE_SET
CGenFF_4.0 1 CG2R61 2 CG2R61 3 CG2R61 4 CG2R61 5 CG2R61 6 NG2R60 7 HGR61 8 HGR61 9 HGR61 10 HGR62 11 HGR62
@<TRIPOS>MOLECULE
pyridine
 11 11 0 0 0
****
USER_CHARGES
INVALID_CHARGES
Pose:  27 Cluster:  27 Fr_nu: 332840 TotEn:   -10.26
@<TRIPOS>ATOM
      1 C1        -67.9547   -5.4204  -56.1232 C.ar   1 LIG      -0.11300
      2 C2        -67.3770   -5.3764  -57.3871 C.ar   1 LIG      -0.11700
      3 C3        -67.5864   -6.4212  -55.2310 C.ar   1 LIG      -0.11700
      4 C4        -66.4434   -6.3487  -57.7078 C.ar   1 LIG       0.17700
      5 C5        -66.6436   -7.3469  -55.6482 C.ar   1 LIG       0.17700
      6 N1        -66.0605   -7.3364  -56.8679 N.ar   1 LIG      -0.60000
      7 H1        -68.6911   -4.6765  -55.8342 H      1 LIG       0.11500
      8 H2        -67.6486   -4.6053  -58.0987 H      1 LIG       0.11500
      9 H3        -68.0240   -6.4753  -54.2407 H      1 LIG       0.11500
     10 H4        -65.9644   -6.3581  -58.6812 H      1 LIG       0.12400
     11 H5        -66.3224   -8.1481  -54.9907 H      1 LIG       0.12400
@<TRIPOS>BOND
      1       1       2 ar
      2       1       3 ar
      3       2       4 ar
      4       3       5 ar
      5       4       6 ar
      6       5       6 ar
      7       1       7 1
      8       2       8 1
      9       3       9 1
     10       4      10 1
     11       5      11 1
@<TRIPOS>ALT_TYPE
CGenFF_4.0_ALT_TYPE_SET
CGenFF_4.0 1 CG2R61 2 CG2R61 3 CG2R61 4 CG2R61 5 CG2R61 6 NG2R60 7 HGR61 8 HGR61 9 HGR61 10 HGR62 11 HGR62
@<TRIPOS>MOLECULE
pyridine
 11 11 0 0 0
****
USER_CHARGES
INVALID_CHARGES
Pose:  28 Cluster:  28 Fr_nu: 3230580 TotEn:   -10.14
@<TRIPOS>ATOM
      1 C1        -61.5712  -10.1301  -55.2647 C.ar   1 LIG      -0.11300
      2 C2        -60.4414  -10.8656  -54.9245 C.ar   1 LIG      -0.11700
      3 C3        -62.7279  -10.2505  -54.5024 C.ar   1 LIG      -0.11700
      4 C4        -60.5191  -11.7008  -53.8217 C.ar   1 LIG       0.17700
      5 C5        -62.7033  -11.1134  -53.4187 C.ar   1 LIG       0.17700
      6 N1        -61.6249  -11.8442  -53.0573 N.ar   1 LIG      -0.60000
      7 H1        -61.5506   -9.4649  -56.1227 H      1 LIG       0.11500
      8 H2        -59.5289  -10.7875  -55.5040 H      1 LIG       0.11500
      9 H3        -63.6206   -9.6872  -54.7494 H      1 LIG       0.11500
     10 H4        -59.6652  -12.2959  -53.5154 H      1 LIG       0.12400
     11 H5        -63.5796  -11.2441  -52.7923 H      1 LIG       0.12400
@<TRIPOS>BOND
      1       1       2 ar
      2       1       3 ar
      3       2       4 ar
      4       3       5 ar
      5       4       6 ar
      6       5       6 ar
      7       1       7 1
      8       2       8 1
      9       3       9 1
     10       4      10 1
     11       5      11 1
@<TRIPOS>ALT_TYPE
CGenFF_4.0_ALT_TYPE_SET
CGenFF_4.0 1 CG2R61 2 CG2R61 3 CG2R61 4 CG2R61 5 CG2R61 6 NG2R60 7 HGR61 8 HGR61 9 HGR61 10 HGR62 11 HGR62
@<TRIPOS>MOLECULE
pyridine
 11 11 0 0 0
****
USER_CHARGES
INVALID_CHARGES
Pose:  29 Cluster:  29 Fr_nu: 1882513 TotEn:   -10.02
@<TRIPOS>ATOM
      1 C1        -50.8129  -10.8253  -44.9952 C.ar   1 LIG      -0.11300
      2 C2        -51.8369  -11.0303  -44.0772 C.ar   1 LIG      -0.11700
      3 C3        -50.5833  -11.7654  -45.9936 C.ar   1 LIG      -0.11700
      4 C4        -52.5968  -12.1824  -44.1998 C.ar   1 LIG       0.17700
      5 C5        -51.3992  -12.8847  -46.0303 C.ar   1 LIG       0.17700
      6 N1        -52.4036  -13.1183  -45.1560 N.ar   1 LIG      -0.60000
      7 H1        -50.1945   -9.9350  -44.9322 H      1 LIG       0.11500
      8 H2        -52.0341  -10.3110  -43.2909 H      1 LIG       0.11500
      9 H3        -49.7904  -11.6267  -46.7197 H      1 LIG       0.11500
     10 H4        -53.4070  -12.3886  -43.5083 H      1 LIG       0.12400
     11 H5        -51.2613  -13.6484  -46.7887 H      1 LIG       0.12400
@<TRIPOS>BOND
      1       1       2 ar
      2       1       3 ar
      3       2       4 ar
      4       3       5 ar
      5       4       6 ar
      6       5       6 ar
      7       1       7 1
      8       2       8 1
      9       3       9 1
     10       4      10 1
     11       5      11 1
@<TRIPOS>ALT_TYPE
CGenFF_4.0_ALT_TYPE_SET
CGenFF_4.0 1 CG2R61 2 CG2R61 3 CG2R61 4 CG2R61 5 CG2R61 6 NG2R60 7 HGR61 8 HGR61 9 HGR61 10 HGR62 11 HGR62
@<TRIPOS>MOLECULE
pyridine
 11 11 0 0 0
****
USER_CHARGES
INVALID_CHARGES
Pose:  30 Cluster:  30 Fr_nu:  44103 TotEn:   -10.01
@<TRIPOS>ATOM
      1 C1        -55.9604   -9.3981  -44.2858 C.ar   1 LIG      -0.11300
      2 C2        -56.0117  -10.0516  -45.5120 C.ar   1 LIG      -0.11700
      3 C3        -57.1244   -8.8743  -43.7343 C.ar   1 LIG      -0.11700
      4 C4        -57.2418  -10.1540  -46.1414 C.ar   1 LIG       0.17700
      5 C5        -58.3046   -9.0292  -44.4434 C.ar   1 LIG       0.17700
      6 N1        -58.3937   -9.6578  -45.6370 N.ar   1 LIG      -0.60000
      7 H1        -55.0150   -9.2965  -43.7614 H      1 LIG       0.11500
      8 H2        -55.1173  -10.4679  -45.9606 H      1 LIG       0.11500
      9 H3        -57.1081   -8.3605  -42.7799 H      1 LIG       0.11500
     10 H4        -57.3345  -10.6541  -47.0997 H      1 LIG       0.12400
     11 H5        -59.2403   -8.6382  -44.0574 H      1 LIG       0.12400
@<TRIPOS>BOND
      1       1       2 ar
      2       1       3 ar
      3       2       4 ar
      4       3       5 ar
      5       4       6 ar
      6       5       6 ar
      7       1       7 1
      8       2       8 1
      9       3       9 1
     10       4      10 1
     11       5      11 1
@<TRIPOS>ALT_TYPE
CGenFF_4.0_ALT_TYPE_SET
CGenFF_4.0 1 CG2R61 2 CG2R61 3 CG2R61 4 CG2R61 5 CG2R61 6 NG2R60 7 HGR61 8 HGR61 9 HGR61 10 HGR62 11 HGR62
@<TRIPOS>MOLECULE
pyridine
 11 11 0 0 0
****
USER_CHARGES
INVALID_CHARGES
Pose:  31 Cluster:  31 Fr_nu:  95862 TotEn:   -10.00
@<TRIPOS>ATOM
      1 C1        -57.8229   -9.2114  -44.2143 C.ar   1 LIG      -0.11300
      2 C2        -56.6944   -8.9383  -43.4494 C.ar   1 LIG      -0.11700
      3 C3        -57.6973   -9.3984  -45.5864 C.ar   1 LIG      -0.11700
      4 C4        -55.4730   -8.8632  -44.0992 C.ar   1 LIG       0.17700
      5 C5        -56.4311   -9.3024  -46.1406 C.ar   1 LIG       0.17700
      6 N1        -55.3117   -9.0387  -45.4299 N.ar   1 LIG      -0.60000
      7 H1        -58.7985   -9.2777  -43.7422 H      1 LIG       0.11500
      8 H2        -56.7685   -8.7893  -42.3784 H      1 LIG       0.11500
      9 H3        -58.5634   -9.6118  -46.2025 H      1 LIG       0.11500
     10 H4        -54.5631   -8.6523  -43.5472 H      1 LIG       0.12400
     11 H5        -56.2790   -9.4392  -47.2063 H      1 LIG       0.12400
@<TRIPOS>BOND
      1       1       2 ar
      2       1       3 ar
      3       2       4 ar
      4       3       5 ar
      5       4       6 ar
      6       5       6 ar
      7       1       7 1
      8       2       8 1
      9       3       9 1
     10       4      10 1
     11       5      11 1
@<TRIPOS>ALT_TYPE
CGenFF_4.0_ALT_TYPE_SET
CGenFF_4.0 1 CG2R61 2 CG2R61 3 CG2R61 4 CG2R61 5 CG2R61 6 NG2R60 7 HGR61 8 HGR61 9 HGR61 10 HGR62 11 HGR62
@<TRIPOS>MOLECULE
pyridine
 11 11 0 0 0
****
USER_CHARGES
INVALID_CHARGES
Pose:  32 Cluster:  32 Fr_nu:  18593 TotEn:    -9.98
@<TRIPOS>ATOM
      1 C1        -79.1875  -10.5683  -42.5384 C.ar   1 LIG      -0.11300
      2 C2        -80.1442  -11.1965  -43.3278 C.ar   1 LIG      -0.11700
      3 C3        -78.9569  -11.0200  -41.2438 C.ar   1 LIG      -0.11700
      4 C4        -80.8380  -12.2636  -42.7802 C.ar   1 LIG       0.17700
      5 C5        -79.7039  -12.0948  -40.7893 C.ar   1 LIG       0.17700
      6 N1        -80.6419  -12.7306  -41.5268 N.ar   1 LIG      -0.60000
      7 H1        -78.6231   -9.7279  -42.9311 H      1 LIG       0.11500
      8 H2        -80.3405  -10.8618  -44.3398 H      1 LIG       0.11500
      9 H3        -78.2164  -10.5452  -40.6102 H      1 LIG       0.11500
     10 H4        -81.5947  -12.7869  -43.3553 H      1 LIG       0.12400
     11 H5        -79.5632  -12.4852  -39.7868 H      1 LIG       0.12400
@<TRIPOS>BOND
      1       1       2 ar
      2       1       3 ar
      3       2       4 ar
      4       3       5 ar
      5       4       6 ar
      6       5       6 ar
      7       1       7 1
      8       2       8 1
      9       3       9 1
     10       4      10 1
     11       5      11 1
@<TRIPOS>ALT_TYPE
CGenFF_4.0_ALT_TYPE_SET
CGenFF_4.0 1 CG2R61 2 CG2R61 3 CG2R61 4 CG2R61 5 CG2R61 6 NG2R60 7 HGR61 8 HGR61 9 HGR61 10 HGR62 11 HGR62
@<TRIPOS>MOLECULE
pyridine
 11 11 0 0 0
****
USER_CHARGES
INVALID_CHARGES
Pose:  33 Cluster:  33 Fr_nu: 642526 TotEn:    -9.93
@<TRIPOS>ATOM
      1 C1        -60.9604  -10.9195  -52.6895 C.ar   1 LIG      -0.11300
      2 C2        -60.3572  -11.1370  -53.9231 C.ar   1 LIG      -0.11700
      3 C3        -62.3474  -10.9026  -52.5934 C.ar   1 LIG      -0.11700
      4 C4        -61.1789  -11.3307  -55.0218 C.ar   1 LIG       0.17700
      5 C5        -63.0801  -11.1064  -53.7516 C.ar   1 LIG       0.17700
      6 N1        -62.5297  -11.3209  -54.9677 N.ar   1 LIG      -0.60000
      7 H1        -60.3508  -10.7628  -51.8046 H      1 LIG       0.11500
      8 H2        -59.2780  -11.1547  -54.0216 H      1 LIG       0.11500
      9 H3        -62.8394  -10.7343  -51.6422 H      1 LIG       0.11500
     10 H4        -60.7571  -11.5039  -56.0063 H      1 LIG       0.12400
     11 H5        -64.1650  -11.1020  -53.7310 H      1 LIG       0.12400
@<TRIPOS>BOND
      1       1       2 ar
      2       1       3 ar
      3       2       4 ar
      4       3       5 ar
      5       4       6 ar
      6       5       6 ar
      7       1       7 1
      8       2       8 1
      9       3       9 1
     10       4      10 1
     11       5      11 1
@<TRIPOS>ALT_TYPE
CGenFF_4.0_ALT_TYPE_SET
CGenFF_4.0 1 CG2R61 2 CG2R61 3 CG2R61 4 CG2R61 5 CG2R61 6 NG2R60 7 HGR61 8 HGR61 9 HGR61 10 HGR62 11 HGR62
@<TRIPOS>MOLECULE
pyridine
 11 11 0 0 0
****
USER_CHARGES
INVALID_CHARGES
Pose:  34 Cluster:  34 Fr_nu:  38900 TotEn:    -9.85
@<TRIPOS>ATOM
      1 C1        -80.6746  -11.4384  -41.1157 C.ar   1 LIG      -0.11300
      2 C2        -79.5612  -10.7550  -41.5915 C.ar   1 LIG      -0.11700
      3 C3        -80.8084  -12.7992  -41.3680 C.ar   1 LIG      -0.11700
      4 C4        -78.6174  -11.4724  -42.3087 C.ar   1 LIG       0.17700
      5 C5        -79.8089  -13.4251  -42.0954 C.ar   1 LIG       0.17700
      6 N1        -78.7129  -12.7945  -42.5739 N.ar   1 LIG      -0.60000
      7 H1        -81.4371  -10.9114  -40.5500 H      1 LIG       0.11500
      8 H2        -79.4359   -9.6944  -41.4066 H      1 LIG       0.11500
      9 H3        -81.6682  -13.3522  -41.0074 H      1 LIG       0.11500
     10 H4        -77.7312  -10.9851  -42.7015 H      1 LIG       0.12400
     11 H5        -79.8657  -14.4851  -42.3201 H      1 LIG       0.12400
@<TRIPOS>BOND
      1       1       2 ar
      2       1       3 ar
      3       2       4 ar
      4       3       5 ar
      5       4       6 ar
      6       5       6 ar
      7       1       7 1
      8       2       8 1
      9       3       9 1
     10       4      10 1
     11       5      11 1
@<TRIPOS>ALT_TYPE
CGenFF_4.0_ALT_TYPE_SET
CGenFF_4.0 1 CG2R61 2 CG2R61 3 CG2R61 4 CG2R61 5 CG2R61 6 NG2R60 7 HGR61 8 HGR61 9 HGR61 10 HGR62 11 HGR62
@<TRIPOS>MOLECULE
pyridine
 11 11 0 0 0
****
USER_CHARGES
INVALID_CHARGES
Pose:  35 Cluster:  35 Fr_nu: 1262391 TotEn:    -9.74
@<TRIPOS>ATOM
      1 C1        -65.5211   -1.6094  -25.2838 C.ar   1 LIG      -0.11300
      2 C2        -64.8213   -0.7620  -26.1355 C.ar   1 LIG      -0.11700
      3 C3        -66.8256   -1.2963  -24.9183 C.ar   1 LIG      -0.11700
      4 C4        -65.4657    0.3771  -26.5905 C.ar   1 LIG       0.17700
      5 C5        -67.3802   -0.1332  -25.4275 C.ar   1 LIG       0.17700
      6 N1        -66.7317    0.7146  -26.2572 N.ar   1 LIG      -0.60000
      7 H1        -65.0505   -2.5117  -24.9051 H      1 LIG       0.11500
      8 H2        -63.8038   -0.9861  -26.4340 H      1 LIG       0.11500
      9 H3        -67.3900   -1.9419  -24.2551 H      1 LIG       0.11500
     10 H4        -64.9627    1.0703  -27.2565 H      1 LIG       0.12400
     11 H5        -68.3942    0.1570  -25.1726 H      1 LIG       0.12400
@<TRIPOS>BOND
      1       1       2 ar
      2       1       3 ar
      3       2       4 ar
      4       3       5 ar
      5       4       6 ar
      6       5       6 ar
      7       1       7 1
      8       2       8 1
      9       3       9 1
     10       4      10 1
     11       5      11 1
@<TRIPOS>ALT_TYPE
CGenFF_4.0_ALT_TYPE_SET
CGenFF_4.0 1 CG2R61 2 CG2R61 3 CG2R61 4 CG2R61 5 CG2R61 6 NG2R60 7 HGR61 8 HGR61 9 HGR61 10 HGR62 11 HGR62
@<TRIPOS>MOLECULE
pyridine
 11 11 0 0 0
****
USER_CHARGES
INVALID_CHARGES
Pose:  36 Cluster:  36 Fr_nu: 3194828 TotEn:    -9.59
@<TRIPOS>ATOM
      1 C1        -68.0152    6.9955  -48.2188 C.ar   1 LIG      -0.11300
      2 C2        -68.8242    6.4467  -49.2075 C.ar   1 LIG      -0.11700
      3 C3        -66.9149    6.2837  -47.7540 C.ar   1 LIG      -0.11700
      4 C4        -68.4927    5.1927  -49.6947 C.ar   1 LIG       0.17700
      5 C5        -66.6690    5.0369  -48.3061 C.ar   1 LIG       0.17700
      6 N1        -67.4322    4.4710  -49.2679 N.ar   1 LIG      -0.60000
      7 H1        -68.2423    7.9759  -47.8106 H      1 LIG       0.11500
      8 H2        -69.6867    6.9835  -49.5850 H      1 LIG       0.11500
      9 H3        -66.2707    6.6917  -46.9835 H      1 LIG       0.11500
     10 H4        -69.0923    4.7211  -50.4661 H      1 LIG       0.12400
     11 H5        -65.8239    4.4407  -47.9779 H      1 LIG       0.12400
@<TRIPOS>BOND
      1       1       2 ar
      2       1       3 ar
      3       2       4 ar
      4       3       5 ar
      5       4       6 ar
      6       5       6 ar
      7       1       7 1
      8       2       8 1
      9       3       9 1
     10       4      10 1
     11       5      11 1
@<TRIPOS>ALT_TYPE
CGenFF_4.0_ALT_TYPE_SET
CGenFF_4.0 1 CG2R61 2 CG2R61 3 CG2R61 4 CG2R61 5 CG2R61 6 NG2R60 7 HGR61 8 HGR61 9 HGR61 10 HGR62 11 HGR62
@<TRIPOS>MOLECULE
pyridine
 11 11 0 0 0
****
USER_CHARGES
INVALID_CHARGES
Pose:  37 Cluster:  37 Fr_nu: 692515 TotEn:    -9.55
@<TRIPOS>ATOM
      1 C1        -74.5997   -0.2232  -34.0022 C.ar   1 LIG      -0.11300
      2 C2        -74.7301   -1.3122  -33.1477 C.ar   1 LIG      -0.11700
      3 C3        -75.0395    1.0309  -33.5933 C.ar   1 LIG      -0.11700
      4 C4        -75.3025   -1.0962  -31.9045 C.ar   1 LIG       0.17700
      5 C5        -75.5983    1.1420  -32.3303 C.ar   1 LIG       0.17700
      6 N1        -75.7416    0.1071  -31.4722 N.ar   1 LIG      -0.60000
      7 H1        -74.1569   -0.3516  -34.9853 H      1 LIG       0.11500
      8 H2        -74.3941   -2.2987  -33.4451 H      1 LIG       0.11500
      9 H3        -74.9484    1.8939  -34.2429 H      1 LIG       0.11500
     10 H4        -75.4269   -1.9133  -31.2017 H      1 LIG       0.12400
     11 H5        -75.9576    2.0979  -31.9636 H      1 LIG       0.12400
@<TRIPOS>BOND
      1       1       2 ar
      2       1       3 ar
      3       2       4 ar
      4       3       5 ar
      5       4       6 ar
      6       5       6 ar
      7       1       7 1
      8       2       8 1
      9       3       9 1
     10       4      10 1
     11       5      11 1
@<TRIPOS>ALT_TYPE
CGenFF_4.0_ALT_TYPE_SET
CGenFF_4.0 1 CG2R61 2 CG2R61 3 CG2R61 4 CG2R61 5 CG2R61 6 NG2R60 7 HGR61 8 HGR61 9 HGR61 10 HGR62 11 HGR62
@<TRIPOS>MOLECULE
pyridine
 11 11 0 0 0
****
USER_CHARGES
INVALID_CHARGES
Pose:  38 Cluster:  38 Fr_nu: 2344786 TotEn:    -9.52
@<TRIPOS>ATOM
      1 C1        -65.8289    5.1209  -50.4488 C.ar   1 LIG      -0.11300
      2 C2        -67.1516    5.1334  -50.8772 C.ar   1 LIG      -0.11700
      3 C3        -65.5369    4.8328  -49.1203 C.ar   1 LIG      -0.11700
      4 C4        -68.1378    4.8534  -49.9452 C.ar   1 LIG       0.17700
      5 C5        -66.5954    4.5666  -48.2668 C.ar   1 LIG       0.17700
      6 N1        -67.8930    4.5694  -48.6463 N.ar   1 LIG      -0.60000
      7 H1        -65.0271    5.3359  -51.1489 H      1 LIG       0.11500
      8 H2        -67.4026    5.3549  -51.9080 H      1 LIG       0.11500
      9 H3        -64.5132    4.8180  -48.7640 H      1 LIG       0.11500
     10 H4        -69.1849    4.8510  -50.2294 H      1 LIG       0.12400
     11 H5        -66.4217    4.3369  -47.2206 H      1 LIG       0.12400
@<TRIPOS>BOND
      1       1       2 ar
      2       1       3 ar
      3       2       4 ar
      4       3       5 ar
      5       4       6 ar
      6       5       6 ar
      7       1       7 1
      8       2       8 1
      9       3       9 1
     10       4      10 1
     11       5      11 1
@<TRIPOS>ALT_TYPE
CGenFF_4.0_ALT_TYPE_SET
CGenFF_4.0 1 CG2R61 2 CG2R61 3 CG2R61 4 CG2R61 5 CG2R61 6 NG2R60 7 HGR61 8 HGR61 9 HGR61 10 HGR62 11 HGR62
@<TRIPOS>MOLECULE
pyridine
 11 11 0 0 0
****
USER_CHARGES
INVALID_CHARGES
Pose:  39 Cluster:  39 Fr_nu: 401246 TotEn:    -9.42
@<TRIPOS>ATOM
      1 C1        -43.7872  -13.2397  -42.0504 C.ar   1 LIG      -0.11300
      2 C2        -43.8241  -12.6895  -43.3267 C.ar   1 LIG      -0.11700
      3 C3        -44.3648  -12.5548  -40.9871 C.ar   1 LIG      -0.11700
      4 C4        -44.4455  -11.4613  -43.4858 C.ar   1 LIG       0.17700
      5 C5        -44.9617  -11.3325  -41.2508 C.ar   1 LIG       0.17700
      6 N1        -45.0172  -10.7661  -42.4771 N.ar   1 LIG      -0.60000
      7 H1        -43.3087  -14.2003  -41.8845 H      1 LIG       0.11500
      8 H2        -43.3808  -13.2056  -44.1703 H      1 LIG       0.11500
      9 H3        -44.3474  -12.9643  -39.9835 H      1 LIG       0.11500
     10 H4        -44.5004  -10.9897  -44.4614 H      1 LIG       0.12400
     11 H5        -45.4259  -10.7577  -40.4561 H      1 LIG       0.12400
@<TRIPOS>BOND
      1       1       2 ar
      2       1       3 ar
      3       2       4 ar
      4       3       5 ar
      5       4       6 ar
      6       5       6 ar
      7       1       7 1
      8       2       8 1
      9       3       9 1
     10       4      10 1
     11       5      11 1
@<TRIPOS>ALT_TYPE
CGenFF_4.0_ALT_TYPE_SET
CGenFF_4.0 1 CG2R61 2 CG2R61 3 CG2R61 4 CG2R61 5 CG2R61 6 NG2R60 7 HGR61 8 HGR61 9 HGR61 10 HGR62 11 HGR62
@<TRIPOS>MOLECULE
pyridine
 11 11 0 0 0
****
USER_CHARGES
INVALID_CHARGES
Pose:  40 Cluster:  40 Fr_nu:  24173 TotEn:    -9.28
@<TRIPOS>ATOM
      1 C1        -52.0536  -12.3609  -44.0785 C.ar   1 LIG      -0.11300
      2 C2        -51.9001  -10.9830  -44.1834 C.ar   1 LIG      -0.11700
      3 C3        -52.0986  -13.1395  -45.2296 C.ar   1 LIG      -0.11700
      4 C4        -51.7969  -10.4367  -45.4526 C.ar   1 LIG       0.17700
      5 C5        -51.9868  -12.4966  -46.4519 C.ar   1 LIG       0.17700
      6 N1        -51.8365  -11.1606  -46.5936 N.ar   1 LIG      -0.60000
      7 H1        -52.1388  -12.8270  -43.1015 H      1 LIG       0.11500
      8 H2        -51.8621  -10.3565  -43.2999 H      1 LIG       0.11500
      9 H3        -52.2181  -14.2153  -45.1719 H      1 LIG       0.11500
     10 H4        -51.6762   -9.3670  -45.5878 H      1 LIG       0.12400
     11 H5        -52.0166  -13.0581  -47.3800 H      1 LIG       0.12400
@<TRIPOS>BOND
      1       1       2 ar
      2       1       3 ar
      3       2       4 ar
      4       3       5 ar
      5       4       6 ar
      6       5       6 ar
      7       1       7 1
      8       2       8 1
      9       3       9 1
     10       4      10 1
     11       5      11 1
@<TRIPOS>ALT_TYPE
CGenFF_4.0_ALT_TYPE_SET
CGenFF_4.0 1 CG2R61 2 CG2R61 3 CG2R61 4 CG2R61 5 CG2R61 6 NG2R60 7 HGR61 8 HGR61 9 HGR61 10 HGR62 11 HGR62
@<TRIPOS>MOLECULE
pyridine
 11 11 0 0 0
****
USER_CHARGES
INVALID_CHARGES
Pose:  41 Cluster:  41 Fr_nu:  30184 TotEn:    -9.23
@<TRIPOS>ATOM
      1 C1        -52.0260  -10.8433  -44.3292 C.ar   1 LIG      -0.11300
      2 C2        -52.2474  -12.2127  -44.4229 C.ar   1 LIG      -0.11700
      3 C3        -50.7966  -10.3159  -44.7084 C.ar   1 LIG      -0.11700
      4 C4        -51.2153  -13.0056  -44.8982 C.ar   1 LIG       0.17700
      5 C5        -49.8294  -11.1936  -45.1706 C.ar   1 LIG       0.17700
      6 N1        -50.0076  -12.5297  -45.2757 N.ar   1 LIG      -0.60000
      7 H1        -52.8098  -10.1883  -43.9607 H      1 LIG       0.11500
      8 H2        -53.1978  -12.6458  -44.1333 H      1 LIG       0.11500
      9 H3        -50.6015   -9.2515  -44.6433 H      1 LIG       0.11500
     10 H4        -51.3380  -14.0797  -44.9897 H      1 LIG       0.12400
     11 H5        -48.8532  -10.8333  -45.4783 H      1 LIG       0.12400
@<TRIPOS>BOND
      1       1       2 ar
      2       1       3 ar
      3       2       4 ar
      4       3       5 ar
      5       4       6 ar
      6       5       6 ar
      7       1       7 1
      8       2       8 1
      9       3       9 1
     10       4      10 1
     11       5      11 1
@<TRIPOS>ALT_TYPE
CGenFF_4.0_ALT_TYPE_SET
CGenFF_4.0 1 CG2R61 2 CG2R61 3 CG2R61 4 CG2R61 5 CG2R61 6 NG2R60 7 HGR61 8 HGR61 9 HGR61 10 HGR62 11 HGR62
@<TRIPOS>MOLECULE
pyridine
 11 11 0 0 0
****
USER_CHARGES
INVALID_CHARGES
Pose:  42 Cluster:  42 Fr_nu: 2129025 TotEn:    -9.20
@<TRIPOS>ATOM
      1 C1        -59.9323  -22.8270  -24.9410 C.ar   1 LIG      -0.11300
      2 C2        -59.1832  -23.9797  -24.7326 C.ar   1 LIG      -0.11700
      3 C3        -59.3030  -21.6636  -25.3696 C.ar   1 LIG      -0.11700
      4 C4        -57.8187  -23.9173  -24.9652 C.ar   1 LIG       0.17700
      5 C5        -57.9331  -21.7048  -25.5734 C.ar   1 LIG       0.17700
      6 N1        -57.1720  -22.8056  -25.3816 N.ar   1 LIG      -0.60000
      7 H1        -61.0044  -22.8352  -24.7691 H      1 LIG       0.11500
      8 H2        -59.6525  -24.8979  -24.3991 H      1 LIG       0.11500
      9 H3        -59.8668  -20.7532  -25.5380 H      1 LIG       0.11500
     10 H4        -57.1904  -24.7893  -24.8169 H      1 LIG       0.12400
     11 H5        -57.3940  -20.8241  -25.9068 H      1 LIG       0.12400
@<TRIPOS>BOND
      1       1       2 ar
      2       1       3 ar
      3       2       4 ar
      4       3       5 ar
      5       4       6 ar
      6       5       6 ar
      7       1       7 1
      8       2       8 1
      9       3       9 1
     10       4      10 1
     11       5      11 1
@<TRIPOS>ALT_TYPE
CGenFF_4.0_ALT_TYPE_SET
CGenFF_4.0 1 CG2R61 2 CG2R61 3 CG2R61 4 CG2R61 5 CG2R61 6 NG2R60 7 HGR61 8 HGR61 9 HGR61 10 HGR62 11 HGR62
@<TRIPOS>MOLECULE
pyridine
 11 11 0 0 0
****
USER_CHARGES
INVALID_CHARGES
Pose:  43 Cluster:  43 Fr_nu:  50319 TotEn:    -9.00
@<TRIPOS>ATOM
      1 C1        -56.3389  -10.0850  -45.9800 C.ar   1 LIG      -0.11300
      2 C2        -55.1025   -9.6611  -45.5058 C.ar   1 LIG      -0.11700
      3 C3        -57.4897   -9.8063  -45.2511 C.ar   1 LIG      -0.11700
      4 C4        -55.0709   -8.9674  -44.3068 C.ar   1 LIG       0.17700
      5 C5        -57.3512   -9.1063  -44.0634 C.ar   1 LIG       0.17700
      6 N1        -56.1673   -8.6781  -43.5707 N.ar   1 LIG      -0.60000
      7 H1        -56.4054  -10.6323  -46.9155 H      1 LIG       0.11500
      8 H2        -54.1925   -9.8668  -46.0573 H      1 LIG       0.11500
      9 H3        -58.4640  -10.1274  -45.6012 H      1 LIG       0.11500
     10 H4        -54.1312   -8.6155  -43.8942 H      1 LIG       0.12400
     11 H5        -58.2176   -8.8641  -43.4567 H      1 LIG       0.12400
@<TRIPOS>BOND
      1       1       2 ar
      2       1       3 ar
      3       2       4 ar
      4       3       5 ar
      5       4       6 ar
      6       5       6 ar
      7       1       7 1
      8       2       8 1
      9       3       9 1
     10       4      10 1
     11       5      11 1
@<TRIPOS>ALT_TYPE
CGenFF_4.0_ALT_TYPE_SET
CGenFF_4.0 1 CG2R61 2 CG2R61 3 CG2R61 4 CG2R61 5 CG2R61 6 NG2R60 7 HGR61 8 HGR61 9 HGR61 10 HGR62 11 HGR62
@<TRIPOS>MOLECULE
pyridine
 11 11 0 0 0
****
USER_CHARGES
INVALID_CHARGES
Pose:  44 Cluster:  44 Fr_nu: 433942 TotEn:    -8.91
@<TRIPOS>ATOM
      1 C1        -76.0369    0.4104  -33.1372 C.ar   1 LIG      -0.11300
      2 C2        -74.9433    0.7178  -33.9390 C.ar   1 LIG      -0.11700
      3 C3        -76.0774   -0.8046  -32.4623 C.ar   1 LIG      -0.11700
      4 C4        -73.9243   -0.2164  -34.0319 C.ar   1 LIG       0.17700
      5 C5        -75.0077   -1.6707  -32.6215 C.ar   1 LIG       0.17700
      6 N1        -73.9283   -1.4070  -33.3916 N.ar   1 LIG      -0.60000
      7 H1        -76.8563    1.1160  -33.0390 H      1 LIG       0.11500
      8 H2        -74.8902    1.6588  -34.4740 H      1 LIG       0.11500
      9 H3        -76.9200   -1.0656  -31.8322 H      1 LIG       0.11500
     10 H4        -73.0499   -0.0242  -34.6448 H      1 LIG       0.12400
     11 H5        -74.9906   -2.6315  -32.1174 H      1 LIG       0.12400
@<TRIPOS>BOND
      1       1       2 ar
      2       1       3 ar
      3       2       4 ar
      4       3       5 ar
      5       4       6 ar
      6       5       6 ar
      7       1       7 1
      8       2       8 1
      9       3       9 1
     10       4      10 1
     11       5      11 1
@<TRIPOS>ALT_TYPE
CGenFF_4.0_ALT_TYPE_SET
CGenFF_4.0 1 CG2R61 2 CG2R61 3 CG2R61 4 CG2R61 5 CG2R61 6 NG2R60 7 HGR61 8 HGR61 9 HGR61 10 HGR62 11 HGR62
@<TRIPOS>MOLECULE
pyridine
 11 11 0 0 0
****
USER_CHARGES
INVALID_CHARGES
Pose:  45 Cluster:  45 Fr_nu: 3027234 TotEn:    -8.82
@<TRIPOS>ATOM
      1 C1        -81.3912  -12.0308  -41.9575 C.ar   1 LIG      -0.11300
      2 C2        -80.5593  -11.6270  -40.9192 C.ar   1 LIG      -0.11700
      3 C3        -80.9486  -11.9371  -43.2722 C.ar   1 LIG      -0.11700
      4 C4        -79.3038  -11.1404  -41.2459 C.ar   1 LIG       0.17700
      5 C5        -79.6758  -11.4364  -43.4936 C.ar   1 LIG       0.17700
      6 N1        -78.8389  -11.0342  -42.5109 N.ar   1 LIG      -0.60000
      7 H1        -82.3830  -12.4171  -41.7425 H      1 LIG       0.11500
      8 H2        -80.8832  -11.6913  -39.8869 H      1 LIG       0.11500
      9 H3        -81.5802  -12.2455  -44.0975 H      1 LIG       0.11500
     10 H4        -78.6176  -10.8123  -40.4723 H      1 LIG       0.12400
     11 H5        -79.2830  -11.3420  -44.5007 H      1 LIG       0.12400
@<TRIPOS>BOND
      1       1       2 ar
      2       1       3 ar
      3       2       4 ar
      4       3       5 ar
      5       4       6 ar
      6       5       6 ar
      7       1       7 1
      8       2       8 1
      9       3       9 1
     10       4      10 1
     11       5      11 1
@<TRIPOS>ALT_TYPE
CGenFF_4.0_ALT_TYPE_SET
CGenFF_4.0 1 CG2R61 2 CG2R61 3 CG2R61 4 CG2R61 5 CG2R61 6 NG2R60 7 HGR61 8 HGR61 9 HGR61 10 HGR62 11 HGR62
@<TRIPOS>MOLECULE
pyridine
 11 11 0 0 0
****
USER_CHARGES
INVALID_CHARGES
Pose:  46 Cluster:  46 Fr_nu: 1043651 TotEn:    -8.55
@<TRIPOS>ATOM
      1 C1        -65.4756   -0.5460  -24.3680 C.ar   1 LIG      -0.11300
      2 C2        -65.8454    0.2644  -25.4356 C.ar   1 LIG      -0.11700
      3 C3        -64.5808   -1.5904  -24.5725 C.ar   1 LIG      -0.11700
      4 C4        -65.2964   -0.0091  -26.6780 C.ar   1 LIG       0.17700
      5 C5        -64.0886   -1.7811  -25.8536 C.ar   1 LIG       0.17700
      6 N1        -64.4245   -1.0146  -26.9154 N.ar   1 LIG      -0.60000
      7 H1        -65.8846   -0.3645  -23.3786 H      1 LIG       0.11500
      8 H2        -66.5409    1.0843  -25.2995 H      1 LIG       0.11500
      9 H3        -64.2788   -2.2352  -23.7551 H      1 LIG       0.11500
     10 H4        -65.5532    0.5937  -27.5427 H      1 LIG       0.12400
     11 H5        -63.3884   -2.5822  -26.0665 H      1 LIG       0.12400
@<TRIPOS>BOND
      1       1       2 ar
      2       1       3 ar
      3       2       4 ar
      4       3       5 ar
      5       4       6 ar
      6       5       6 ar
      7       1       7 1
      8       2       8 1
      9       3       9 1
     10       4      10 1
     11       5      11 1
@<TRIPOS>ALT_TYPE
CGenFF_4.0_ALT_TYPE_SET
CGenFF_4.0 1 CG2R61 2 CG2R61 3 CG2R61 4 CG2R61 5 CG2R61 6 NG2R60 7 HGR61 8 HGR61 9 HGR61 10 HGR62 11 HGR62
@<TRIPOS>MOLECULE
pyridine
 11 11 0 0 0
****
USER_CHARGES
INVALID_CHARGES
Pose:  47 Cluster:  47 Fr_nu: 312475 TotEn:    -8.54
@<TRIPOS>ATOM
      1 C1        -54.7854   -9.4394  -45.7597 C.ar   1 LIG      -0.11300
      2 C2        -54.9066   -9.4394  -44.3746 C.ar   1 LIG      -0.11700
      3 C3        -55.9280   -9.4394  -46.5520 C.ar   1 LIG      -0.11700
      4 C4        -56.1829   -9.4395  -43.8353 C.ar   1 LIG       0.17700
      5 C5        -57.1586   -9.4397  -45.9152 C.ar   1 LIG       0.17700
      6 N1        -57.3160   -9.4397  -44.5725 N.ar   1 LIG      -0.60000
      7 H1        -53.8023   -9.4401  -46.2209 H      1 LIG       0.11500
      8 H2        -54.0299   -9.4391  -43.7374 H      1 LIG       0.11500
      9 H3        -55.8575   -9.4399  -47.6338 H      1 LIG       0.11500
     10 H4        -56.3307   -9.4398  -42.7604 H      1 LIG       0.12400
     11 H5        -58.0805   -9.4405  -46.4874 H      1 LIG       0.12400
@<TRIPOS>BOND
      1       1       2 ar
      2       1       3 ar
      3       2       4 ar
      4       3       5 ar
      5       4       6 ar
      6       5       6 ar
      7       1       7 1
      8       2       8 1
      9       3       9 1
     10       4      10 1
     11       5      11 1
@<TRIPOS>ALT_TYPE
CGenFF_4.0_ALT_TYPE_SET
CGenFF_4.0 1 CG2R61 2 CG2R61 3 CG2R61 4 CG2R61 5 CG2R61 6 NG2R60 7 HGR61 8 HGR61 9 HGR61 10 HGR62 11 HGR62
@<TRIPOS>MOLECULE
pyridine
 11 11 0 0 0
****
USER_CHARGES
INVALID_CHARGES
Pose:  48 Cluster:  48 Fr_nu: 394793 TotEn:    -8.35
@<TRIPOS>ATOM
      1 C1        -79.4660  -11.5146  -41.7290 C.ar   1 LIG      -0.11300
      2 C2        -80.6576  -11.0489  -41.1846 C.ar   1 LIG      -0.11700
      3 C3        -79.4970  -12.4137  -42.7891 C.ar   1 LIG      -0.11700
      4 C4        -81.8443  -11.5094  -41.7318 C.ar   1 LIG       0.17700
      5 C5        -80.7357  -12.8133  -43.2644 C.ar   1 LIG       0.17700
      6 N1        -81.9144  -12.3828  -42.7613 N.ar   1 LIG      -0.60000
      7 H1        -78.5149  -11.1779  -41.3275 H      1 LIG       0.11500
      8 H2        -80.6575  -10.3475  -40.3583 H      1 LIG       0.11500
      9 H3        -78.5806  -12.7904  -43.2289 H      1 LIG       0.11500
     10 H4        -82.8007  -11.1764  -41.3423 H      1 LIG       0.12400
     11 H5        -80.8149  -13.5138  -44.0892 H      1 LIG       0.12400
@<TRIPOS>BOND
      1       1       2 ar
      2       1       3 ar
      3       2       4 ar
      4       3       5 ar
      5       4       6 ar
      6       5       6 ar
      7       1       7 1
      8       2       8 1
      9       3       9 1
     10       4      10 1
     11       5      11 1
@<TRIPOS>ALT_TYPE
CGenFF_4.0_ALT_TYPE_SET
CGenFF_4.0 1 CG2R61 2 CG2R61 3 CG2R61 4 CG2R61 5 CG2R61 6 NG2R60 7 HGR61 8 HGR61 9 HGR61 10 HGR62 11 HGR62
@<TRIPOS>MOLECULE
pyridine
 11 11 0 0 0
****
USER_CHARGES
INVALID_CHARGES
Pose:  49 Cluster:  49 Fr_nu: 128596 TotEn:    -8.02
@<TRIPOS>ATOM
      1 C1        -55.7865   -9.0295  -45.4597 C.ar   1 LIG      -0.11300
      2 C2        -55.3878   -9.6108  -46.6581 C.ar   1 LIG      -0.11700
      3 C3        -54.9436   -9.0792  -44.3550 C.ar   1 LIG      -0.11700
      4 C4        -54.1464  -10.2249  -46.6997 C.ar   1 LIG       0.17700
      5 C5        -53.7223   -9.7174  -44.4995 C.ar   1 LIG       0.17700
      6 N1        -53.3004  -10.2935  -45.6475 N.ar   1 LIG      -0.60000
      7 H1        -56.7526   -8.5391  -45.3866 H      1 LIG       0.11500
      8 H2        -56.0281   -9.5838  -47.5321 H      1 LIG       0.11500
      9 H3        -55.2339   -8.6333  -43.4105 H      1 LIG       0.11500
     10 H4        -53.7896  -10.6933  -47.6110 H      1 LIG       0.12400
     11 H5        -53.0284   -9.7845  -43.6680 H      1 LIG       0.12400
@<TRIPOS>BOND
      1       1       2 ar
      2       1       3 ar
      3       2       4 ar
      4       3       5 ar
      5       4       6 ar
      6       5       6 ar
      7       1       7 1
      8       2       8 1
      9       3       9 1
     10       4      10 1
     11       5      11 1
@<TRIPOS>ALT_TYPE
CGenFF_4.0_ALT_TYPE_SET
CGenFF_4.0 1 CG2R61 2 CG2R61 3 CG2R61 4 CG2R61 5 CG2R61 6 NG2R60 7 HGR61 8 HGR61 9 HGR61 10 HGR62 11 HGR62
@<TRIPOS>MOLECULE
pyridine
 11 11 0 0 0
****
USER_CHARGES
INVALID_CHARGES
Pose:  50 Cluster:  50 Fr_nu: 741571 TotEn:    -7.75
@<TRIPOS>ATOM
      1 C1        -56.9614   -9.7845  -45.2892 C.ar   1 LIG      -0.11300
      2 C2        -56.5438  -10.0732  -46.5836 C.ar   1 LIG      -0.11700
      3 C3        -56.0834   -9.1725  -44.4016 C.ar   1 LIG      -0.11700
      4 C4        -55.2485   -9.7325  -46.9384 C.ar   1 LIG       0.17700
      5 C5        -54.8086   -8.8723  -44.8540 C.ar   1 LIG       0.17700
      6 N1        -54.3669   -9.1374  -46.1039 N.ar   1 LIG      -0.60000
      7 H1        -57.9690  -10.0366  -44.9725 H      1 LIG       0.11500
      8 H2        -57.2111  -10.5495  -47.2925 H      1 LIG       0.11500
      9 H3        -56.3870   -8.9386  -43.3876 H      1 LIG       0.11500
     10 H4        -54.8747   -9.9369  -47.9362 H      1 LIG       0.12400
     11 H5        -54.0851   -8.3954  -44.2009 H      1 LIG       0.12400
@<TRIPOS>BOND
      1       1       2 ar
      2       1       3 ar
      3       2       4 ar
      4       3       5 ar
      5       4       6 ar
      6       5       6 ar
      7       1       7 1
      8       2       8 1
      9       3       9 1
     10       4      10 1
     11       5      11 1
@<TRIPOS>ALT_TYPE
CGenFF_4.0_ALT_TYPE_SET
CGenFF_4.0 1 CG2R61 2 CG2R61 3 CG2R61 4 CG2R61 5 CG2R61 6 NG2R60 7 HGR61 8 HGR61 9 HGR61 10 HGR62 11 HGR62
@<TRIPOS>MOLECULE
pyridine
 11 11 0 0 0
****
USER_CHARGES
INVALID_CHARGES
Pose:  51 Cluster:  51 Fr_nu: 305891 TotEn:    -7.09
@<TRIPOS>ATOM
      1 C1        -51.5280  -12.0288  -44.2340 C.ar   1 LIG      -0.11300
      2 C2        -52.2345  -12.6968  -45.2278 C.ar   1 LIG      -0.11700
      3 C3        -51.7402  -10.6696  -44.0318 C.ar   1 LIG      -0.11700
      4 C4        -53.1348  -11.9661  -45.9863 C.ar   1 LIG       0.17700
      5 C5        -52.6624  -10.0295  -44.8440 C.ar   1 LIG       0.17700
      6 N1        -53.3677  -10.6449  -45.8195 N.ar   1 LIG      -0.60000
      7 H1        -50.8127  -12.5662  -43.6186 H      1 LIG       0.11500
      8 H2        -52.0855  -13.7559  -45.4029 H      1 LIG       0.11500
      9 H3        -51.2003  -10.1282  -43.2633 H      1 LIG       0.11500
     10 H4        -53.7102  -12.4410  -46.7740 H      1 LIG       0.12400
     11 H5        -52.8643   -8.9698  -44.7278 H      1 LIG       0.12400
@<TRIPOS>BOND
      1       1       2 ar
      2       1       3 ar
      3       2       4 ar
      4       3       5 ar
      5       4       6 ar
      6       5       6 ar
      7       1       7 1
      8       2       8 1
      9       3       9 1
     10       4      10 1
     11       5      11 1
@<TRIPOS>ALT_TYPE
CGenFF_4.0_ALT_TYPE_SET
CGenFF_4.0 1 CG2R61 2 CG2R61 3 CG2R61 4 CG2R61 5 CG2R61 6 NG2R60 7 HGR61 8 HGR61 9 HGR61 10 HGR62 11 HGR62
@<TRIPOS>MOLECULE
pyridine
 11 11 0 0 0
****
USER_CHARGES
INVALID_CHARGES
Pose:  52 Cluster:  52 Fr_nu: 3279114 TotEn:    -4.47
@<TRIPOS>ATOM
      1 C1        -65.3959    6.3859  -48.9188 C.ar   1 LIG      -0.11300
      2 C2        -65.0412    5.5432  -49.9663 C.ar   1 LIG      -0.11700
      3 C3        -66.4121    6.0118  -48.0466 C.ar   1 LIG      -0.11700
      4 C4        -65.7278    4.3469  -50.0974 C.ar   1 LIG       0.17700
      5 C5        -67.0376    4.7947  -48.2637 C.ar   1 LIG       0.17700
[truncated: 4,206,531 more chars]
