# Supplementary material for: The pocketome of G-protein-coupled receptors reveals previously untargeted allosteric sites
Source: Nat Commun. 2022 May 10;13:2567. doi: 10.1038/s41467-022-29609-6 (PMC9091257; doi:10.1038/s41467-022-29609-6)
Supplement: Supplementary file 4 — Supplementary Data 1 [file 41467_2022_29609_MOESM4_ESM.zip › docking_files/3oe9/rec.mol2]

@<TRIPOS>MOLECULE
3oe9_align.pdb
4398 4465 263 0 0
PROTEIN
NO_CHARGES


@<TRIPOS>ATOM
      1 N         -82.7480  -16.2410  -64.0810 N.4       1 CYS   -0.2700
      2 CA        -82.4660  -17.1510  -62.9830 C.3       1 CYS    0.0900
      3 CAY       -84.0720  -15.0840  -65.7130 C.3       1 CYS    0.0900
      4 C         -83.2000  -16.8430  -61.6870 C.2       1 CYS    0.0900
      5 O         -83.4280  -15.6880  -61.3180 O.2       1 CYS    0.5100
      6 CB        -80.9490  -17.2870  -62.7150 C.3       1 CYS   -0.5100
      7 SG        -80.0920  -17.8930  -64.1840 S.3       1 CYS   -0.4700
      8 CY        -83.9670  -16.0670  -64.6110 C.2       1 CYS    0.3100
      9 OY        -84.9450  -16.6920  -64.2250 O.2       1 CYS    0.0700
     10 HN        -81.9590  -15.7370  -64.4260 H         1 CYS    0.0900
     11 HA        -82.8820  -18.1130  -63.2400 H         1 CYS   -0.1000
     12 HB1       -80.7910  -17.9910  -61.8700 H         1 CYS    0.0900
     13 HB2       -80.5410  -16.2940  -62.4250 H         1 CYS    0.0900
     14 HY1       -85.1220  -15.0410  -66.0730 H         1 CYS   -0.0800
     15 HY2       -83.4140  -15.3910  -66.5540 H         1 CYS    0.5100
     16 HY3       -83.7760  -14.0770  -65.3470 H         1 CYS   -0.5100
     17 N         -83.5340  -17.9120  -60.9470 N.am      2 PHE   -0.4700
     18 CA        -84.3180  -17.8680  -59.7130 C.3       2 PHE    0.3100
     19 C         -83.5030  -18.2630  -58.4820 C.2       2 PHE    0.0700
     20 O         -82.5570  -19.0430  -58.5940 O.2       2 PHE    0.0900
     21 CB        -85.5680  -18.7520  -59.8420 C.3       2 PHE   -0.1800
     22 CG        -86.8270  -17.9760  -60.1280 C.ar      2 PHE    0.0900
     23 CD1       -87.6880  -17.6120  -59.0990 C.ar      2 PHE    0.0900
     24 CD2       -87.1490  -17.5920  -61.4270 C.ar      2 PHE    0.0000
     25 CE1       -88.8500  -16.8830  -59.3630 C.ar      2 PHE   -0.1150
     26 CE2       -88.3070  -16.8580  -61.6890 C.ar      2 PHE    0.1150
     27 CZ        -89.1520  -16.5090  -60.6560 C.ar      2 PHE   -0.1150
     28 HN        -83.2480  -18.8260  -61.2210 H         2 PHE    0.1150
     29 HA        -84.6010  -16.8410  -59.5310 H         2 PHE   -0.1150
     30 HB1       -85.7280  -19.3030  -58.8900 H         2 PHE    0.1150
     31 HB2       -85.4250  -19.4690  -60.6790 H         2 PHE   -0.1150
     32 HD1       -87.4550  -17.8970  -58.0840 H         2 PHE    0.1150
     33 HD2       -86.4950  -17.8640  -62.2420 H         2 PHE   -0.1150
     34 HE1       -89.5120  -16.6120  -58.5540 H         2 PHE    0.1150
     35 HE2       -88.5420  -16.5630  -62.7010 H         2 PHE    0.5100
     36 HZ        -90.0490  -15.9440  -60.8590 H         2 PHE   -0.5100
     37 N         -83.7110  -17.5890  -57.3360 N.am      3 ARG   -0.4700
     38 CA        -82.6400  -17.4420  -56.3650 C.3       3 ARG    0.3100
     39 CAT       -82.5190  -17.8790  -52.5920 C.3       3 ARG    0.0700
     40 C         -83.1190  -17.4720  -54.9310 C.2       3 ARG    0.0900
     41 O         -84.2860  -17.2240  -54.6360 O.2       3 ARG   -0.1800
     42 CB        -81.7750  -16.1740  -56.6590 C.3       3 ARG    0.0900
     43 CG        -80.5990  -16.4630  -57.6180 C.3       3 ARG    0.0900
     44 CD        -79.8910  -15.2470  -58.2270 C.3       3 ARG   -0.1800
     45 NE        -80.7750  -14.6980  -59.3090 N.pl3     3 ARG    0.0900
     46 CZ        -80.3220  -14.2390  -60.4710 C.cat     3 ARG    0.0900
     47 NH1       -79.0490  -14.0500  -60.7250 N.pl3     3 ARG    0.2000
     48 NH2       -81.1680  -14.0120  -61.4560 N.pl3     3 ARG    0.0900
     49 NT        -82.2030  -17.8110  -54.0000 N.pl3     3 ARG    0.0900
     50 HN        -84.5870  -17.1690  -57.1080 H         3 ARG   -0.7000
     51 HNT       -81.2620  -18.0310  -54.2440 H         3 ARG    0.4400
     52 HA        -82.0260  -18.3290  -56.4110 H         3 ARG    0.6400
     53 HB1       -81.3690  -15.7880  -55.7000 H         3 ARG   -0.8000
     54 HB2       -82.4240  -15.3950  -57.1130 H         3 ARG    0.4600
     55 HG1       -80.9880  -17.0810  -58.4540 H         3 ARG    0.4600
     56 HG2       -79.8420  -17.0500  -57.0580 H         3 ARG   -0.8000
     57 HD1       -78.9190  -15.5440  -58.6770 H         3 ARG    0.4600
     58 HD2       -79.7330  -14.4590  -57.4600 H         3 ARG    0.4600
     59 HE        -81.7620  -14.6770  -59.1460 H         3 ARG    0.5100
     60 HH11      -78.7060  -14.1440  -61.6600 H         3 ARG   -0.5100
     61 HH12      -78.4210  -13.8110  -59.9830 H         3 ARG   -0.4700
     62 HH21      -80.8620  -13.5290  -62.2760 H         3 ARG    0.3100
     63 HH22      -82.1150  -14.3220  -61.3830 H         3 ARG   -0.1100
     64 HT1       -83.3220  -18.6290  -52.4290 H         3 ARG    0.0900
     65 HT2       -82.8750  -16.8880  -52.2400 H         3 ARG    0.0900
     66 HT3       -81.6180  -18.1850  -52.0200 H         3 ARG    0.0900
     67 N         -81.0170  -23.6210  -51.3600 N.am      4 ASN   -0.2700
     68 CA        -82.0440  -23.9910  -50.3940 C.3       4 ASN    0.0900
     69 CAY       -79.1420  -22.4050  -52.2100 C.3       4 ASN    0.0900
     70 C         -81.9500  -25.4290  -49.9010 C.2       4 ASN    0.0900
     71 O         -82.6740  -25.8490  -49.0080 O.2       4 ASN    0.5100
     72 CB        -83.4630  -23.7130  -50.9590 C.3       4 ASN   -0.5100
     73 CG        -83.6630  -22.2060  -51.1190 C.2       4 ASN   -0.4700
     74 ND2       -84.5870  -21.8090  -52.0250 N.am      4 ASN    0.3100
     75 OD1       -83.0030  -21.3880  -50.4760 O.2       4 ASN    0.0700
     76 CY        -79.9320  -22.8820  -51.0560 C.2       4 ASN    0.0900
     77 OY        -79.5940  -22.6100  -49.9040 O.2       4 ASN   -0.1800
     78 HN        -81.1690  -23.9550  -52.2850 H         4 ASN    0.0900
     79 HA        -81.8810  -23.4150  -49.4940 H         4 ASN    0.0900
     80 HB1       -84.2310  -24.1130  -50.2620 H         4 ASN    0.5500
     81 HB2       -83.5760  -24.2060  -51.9480 H         4 ASN   -0.5500
     82 HD21      -84.7580  -20.8350  -52.1700 H         4 ASN   -0.6200
     83 HD22      -85.0970  -22.4910  -52.5500 H         4 ASN    0.3200
     84 HY1       -78.2760  -21.8120  -51.8470 H         4 ASN    0.3000
     85 HY2       -79.7750  -21.7590  -52.8560 H         4 ASN    0.5100
     86 HY3       -78.7660  -23.2730  -52.7940 H         4 ASN   -0.5100
     87 N         -80.9780  -26.1830  -50.4300 N.am      5 PHE   -0.4700
     88 CA        -80.5580  -27.5190  -50.0020 C.3       5 PHE    0.3100
     89 C         -79.8080  -27.3840  -48.6690 C.2       5 PHE    0.0700
     90 O         -80.0150  -28.1830  -47.7530 O.2       5 PHE    0.0900
     91 CB        -79.6890  -28.1880  -51.0940 C.3       5 PHE   -0.1800
     92 CG        -79.0100  -29.4900  -50.7290 C.ar      5 PHE    0.0900
     93 CD1       -79.7500  -30.6510  -50.5310 C.ar      5 PHE    0.0900
     94 CD2       -77.6230  -29.5680  -50.6440 C.ar      5 PHE    0.0000
     95 CE1       -79.1180  -31.8570  -50.2070 C.ar      5 PHE   -0.1150
     96 CE2       -76.9920  -30.7770  -50.3260 C.ar      5 PHE    0.1150
     97 CZ        -77.7430  -31.9120  -50.1110 C.ar      5 PHE   -0.1150
     98 HN        -80.4590  -25.8350  -51.2030 H         5 PHE    0.1150
     99 HA        -81.4450  -28.1060  -49.8170 H         5 PHE   -0.1150
    100 HB1       -78.8800  -27.4830  -51.3810 H         5 PHE    0.1150
    101 HB2       -80.3340  -28.4080  -51.9720 H         5 PHE   -0.1150
    102 HD1       -80.8250  -30.6210  -50.6280 H         5 PHE    0.1150
    103 HD2       -77.0270  -28.6870  -50.8260 H         5 PHE   -0.1150
    104 HE1       -79.7080  -32.7440  -50.0330 H         5 PHE    0.1150
    105 HE2       -75.9160  -30.8190  -50.2500 H         5 PHE    0.5100
    106 HZ        -77.2560  -32.8450  -49.8670 H         5 PHE   -0.5100
    107 N         -79.0050  -26.3240  -48.5270 N.am      6 ASN   -0.4700
    108 CA        -78.2200  -26.0950  -47.3040 C.3       6 ASN    0.3100
    109 C         -78.8280  -25.1460  -46.2490 C.2       6 ASN    0.0700
    110 O         -78.1260  -24.6270  -45.3930 O.2       6 ASN    0.0900
    111 CB        -76.8060  -25.6250  -47.6640 C.3       6 ASN   -0.1800
    112 CG        -76.0180  -26.6790  -48.4150 C.2       6 ASN    0.0900
    113 ND2       -75.3690  -27.5740  -47.6750 N.am      6 ASN    0.0900
    114 OD1       -75.9870  -26.6910  -49.6450 O.2       6 ASN    0.5500
    115 HN        -78.9020  -25.6410  -49.2440 H         6 ASN   -0.5500
    116 HA        -78.1790  -27.0220  -46.7500 H         6 ASN   -0.6200
    117 HB1       -76.2590  -25.3740  -46.7300 H         6 ASN    0.3200
    118 HB2       -76.8780  -24.7180  -48.3000 H         6 ASN    0.3000
    119 HD21      -74.9570  -28.3770  -48.1060 H         6 ASN    0.5100
    120 HD22      -75.2910  -27.4440  -46.6850 H         6 ASN   -0.5100
    121 N         -80.1390  -24.9440  -46.3240 N.am      7 LYS   -0.4700
    122 CA        -80.9220  -24.1450  -45.3740 C.3       7 LYS    0.3100
    123 C         -81.4510  -24.6690  -44.0360 C.2       7 LYS    0.0700
    124 O         -81.9920  -23.8890  -43.2490 O.2       7 LYS    0.0900
    125 CB        -82.0620  -23.6050  -46.2580 C.3       7 LYS   -0.1800
    126 CG        -81.6230  -22.4970  -47.2190 C.3       7 LYS    0.0900
    127 CD        -81.3430  -21.1520  -46.5230 C.3       7 LYS    0.0900
    128 CE        -80.6380  -20.1580  -47.4200 C.3       7 LYS   -0.1800
    129 NZ        -79.2330  -20.5600  -47.7190 N.4       7 LYS    0.0900
    130 HN        -80.6720  -25.3450  -47.0640 H         7 LYS    0.0900
    131 HA        -80.3130  -23.3540  -44.9640 H         7 LYS   -0.1800
    132 HB1       -82.8610  -23.2060  -45.5990 H         7 LYS    0.0900
    133 HB2       -82.4740  -24.4460  -46.8550 H         7 LYS    0.0900
    134 HG1       -82.4240  -22.3450  -47.9720 H         7 LYS    0.2100
    135 HG2       -80.6970  -22.8240  -47.7370 H         7 LYS    0.0500
    136 HD1       -80.7120  -21.3370  -45.6300 H         7 LYS    0.0500
    137 HD2       -82.3100  -20.7120  -46.1960 H         7 LYS   -0.3000
    138 HE1       -80.6040  -19.1660  -46.9220 H         7 LYS    0.3300
    139 HE2       -81.1780  -20.0820  -48.3880 H         7 LYS    0.3300
    140 HZ1       -79.2350  -21.3920  -48.3420 H         7 LYS    0.3300
    141 HZ2       -78.7430  -20.7920  -46.8320 H         7 LYS    0.5100
    142 HZ3       -78.7400  -19.7740  -48.1910 H         7 LYS   -0.5100
    143 N         -81.2810  -25.9830  -43.7760 N.am      8 ILE   -0.4700
    144 CA        -81.6450  -26.6620  -42.5230 C.3       8 ILE    0.3100
    145 C         -80.3490  -27.2610  -41.9010 C.2       8 ILE    0.0700
    146 O         -80.3430  -27.7130  -40.7530 O.2       8 ILE    0.0900
    147 CB        -82.8330  -27.6680  -42.6990 C.3       8 ILE   -0.0900
    148 CG1       -84.0420  -27.0040  -43.3960 C.3       8 ILE    0.0900
    149 CG2       -83.2880  -28.2830  -41.3650 C.3       8 ILE   -0.2700
    150 CD        -84.2030  -27.3490  -44.8450 C.3       8 ILE    0.0900
    151 HN        -80.8790  -26.5820  -44.4620 H         8 ILE    0.0900
    152 HA        -81.9150  -25.9000  -41.8070 H         8 ILE    0.0900
    153 HB        -82.5140  -28.4850  -43.3810 H         8 ILE   -0.1800
    154 HG11      -83.9270  -25.9030  -43.3130 H         8 ILE    0.0900
    155 HG12      -84.9640  -27.3130  -42.8610 H         8 ILE    0.0900
    156 HG21      -83.6240  -27.4830  -40.6700 H         8 ILE   -0.2700
    157 HG22      -82.4420  -28.8280  -40.8920 H         8 ILE    0.0900
    158 HG23      -84.1340  -28.9810  -41.5380 H         8 ILE    0.0900
    159 HD1       -84.3400  -28.4450  -44.9630 H         8 ILE    0.0900
    160 HD2       -83.2980  -27.0400  -45.4100 H         8 ILE    0.5100
    161 HD3       -85.0970  -26.8340  -45.2590 H         8 ILE   -0.5100
    162 N         -79.2300  -27.1640  -42.6570 N.am      9 PHE   -0.4700
    163 CA        -77.8730  -27.5630  -42.2780 C.3       9 PHE    0.3100
    164 C         -77.0800  -26.2970  -41.8990 C.2       9 PHE    0.0700
    165 O         -76.2430  -26.3380  -40.9990 O.2       9 PHE    0.0900
    166 CB        -77.1950  -28.3200  -43.4480 C.3       9 PHE   -0.1800
    167 CG        -75.6970  -28.1540  -43.5760 C.ar      9 PHE    0.0900
    168 CD1       -75.1570  -27.1920  -44.4250 C.ar      9 PHE    0.0900
    169 CD2       -74.8260  -28.9700  -42.8600 C.ar      9 PHE    0.0000
    170 CE1       -73.7710  -27.0350  -44.5400 C.ar      9 PHE   -0.1150
    171 CE2       -73.4400  -28.8130  -42.9780 C.ar      9 PHE    0.1150
    172 CZ        -72.9210  -27.8480  -43.8200 C.ar      9 PHE   -0.1150
    173 HN        -79.2910  -26.7870  -43.5750 H         9 PHE    0.1150
    174 HA        -77.9390  -28.1970  -41.4060 H         9 PHE   -0.1150
    175 HB1       -77.6350  -27.9630  -44.4030 H         9 PHE    0.1150
    176 HB2       -77.3830  -29.4070  -43.3230 H         9 PHE   -0.1150
    177 HD1       -75.8140  -26.5590  -45.0020 H         9 PHE    0.1150
    178 HD2       -75.2250  -29.7320  -42.2070 H         9 PHE   -0.1150
    179 HE1       -73.3660  -26.2770  -45.1940 H         9 PHE    0.1150
    180 HE2       -72.7750  -29.4470  -42.4090 H         9 PHE    0.5100
    181 HZ        -71.8520  -27.7320  -43.9140 H         9 PHE   -0.5100
    182 N         -77.3260  -25.1890  -42.6300 N.am     10 LEU   -0.4700
    183 CA        -76.7350  -23.8620  -42.4540 C.3      10 LEU    0.3100
    184 C         -77.0740  -23.2350  -41.0770 C.2      10 LEU    0.0700
    185 O         -76.1480  -22.6930  -40.4660 O.2      10 LEU    0.0900
    186 CB        -77.1750  -22.9540  -43.6220 C.3      10 LEU   -0.1800
    187 CG        -76.5510  -21.5650  -43.7840 C.3      10 LEU    0.0900
    188 CD1       -75.1000  -21.6610  -44.1570 C.3      10 LEU    0.0900
    189 CD2       -77.2530  -20.7960  -44.8800 C.3      10 LEU   -0.0900
    190 HN        -77.9750  -25.2350  -43.3830 H        10 LEU    0.0900
    191 HA        -75.6610  -23.9670  -42.4350 H        10 LEU   -0.2700
    192 HB1       -78.2690  -22.8050  -43.5220 H        10 LEU    0.0900
    193 HB2       -76.9680  -23.5100  -44.5590 H        10 LEU    0.0900
    194 HG        -76.6460  -21.0100  -42.8270 H        10 LEU    0.0900
    195 HD11      -74.9980  -22.0410  -45.1970 H        10 LEU   -0.2700
    196 HD12      -74.5780  -22.3590  -43.4700 H        10 LEU    0.0900
    197 HD13      -74.6280  -20.6570  -44.1000 H        10 LEU    0.0900
    198 HD21      -78.3290  -20.6760  -44.6340 H        10 LEU    0.0900
    199 HD22      -77.1680  -21.3470  -45.8410 H        10 LEU    0.5100
    200 HD23      -76.7980  -19.7880  -44.9840 H        10 LEU   -0.5100
    201 N         -78.3270  -23.3280  -40.5260 N.am     11 PRO   -0.2900
    202 CA        -78.6040  -22.7580  -39.1930 C.3      11 PRO    0.0000
    203 C         -77.8410  -23.4260  -38.0550 C.2      11 PRO    0.0900
    204 O         -77.6820  -22.8110  -37.0000 O.2      11 PRO    0.0900
    205 CB        -80.1070  -22.9740  -39.0250 C.3      11 PRO    0.0200
    206 CG        -80.4110  -24.1410  -39.8850 C.3      11 PRO    0.0900
    207 CD        -79.5560  -23.9240  -41.0870 C.3      11 PRO   -0.1800
    208 HA        -78.2890  -21.7280  -39.1510 H        11 PRO    0.0900
    209 HB1       -80.6750  -22.0790  -39.3570 H        11 PRO    0.0900
    210 HB2       -80.3600  -23.1880  -37.9650 H        11 PRO   -0.1800
    211 HG1       -80.1500  -25.0920  -39.3750 H        11 PRO    0.0900
    212 HG2       -81.4880  -24.1650  -40.1590 H        11 PRO    0.0900
    213 HD1       -79.3170  -24.8800  -41.5970 H        11 PRO    0.5100
    214 HD2       -80.0290  -23.2200  -41.8040 H        11 PRO   -0.5100
    215 N         -77.3870  -24.6780  -38.2520 N.am     12 THR   -0.4700
    216 CA        -76.5970  -25.3910  -37.2470 C.3      12 THR    0.3100
    217 C         -75.2220  -24.7190  -37.1320 C.2      12 THR    0.0700
    218 O         -74.6970  -24.6010  -36.0260 O.2      12 THR    0.0900
    219 CB        -76.5580  -26.9250  -37.4670 C.3      12 THR    0.1400
    220 CG2       -77.7550  -27.4620  -38.2640 C.3      12 THR    0.0900
    221 OG1       -75.3230  -27.3270  -38.0600 O.3      12 THR   -0.6600
    222 HN        -77.5700  -25.1790  -39.0960 H        12 THR    0.4300
    223 HA        -77.0330  -25.1730  -36.2830 H        12 THR   -0.2700
    224 HB        -76.6680  -27.4440  -36.4900 H        12 THR    0.0900
    225 HG1       -75.4060  -27.1390  -38.9980 H        12 THR    0.0900
    226 HG21      -77.7860  -26.9890  -39.2690 H        12 THR    0.0900
    227 HG22      -78.7010  -27.2260  -37.7310 H        12 THR    0.5100
    228 HG23      -77.6620  -28.5610  -38.3920 H        12 THR   -0.5100
    229 N         -74.6760  -24.2220  -38.2730 N.am     13 ILE   -0.4700
    230 CA        -73.3970  -23.5030  -38.3390 C.3      13 ILE    0.3100
    231 C         -73.4500  -22.1830  -37.5500 C.2      13 ILE    0.0700
    232 O         -72.5180  -21.9180  -36.7930 O.2      13 ILE    0.0900
    233 CB        -72.8100  -23.3940  -39.7870 C.3      13 ILE   -0.0900
    234 CG1       -72.3270  -24.7800  -40.2900 C.3      13 ILE    0.0900
    235 CG2       -71.6630  -22.3750  -39.8640 C.3      13 ILE   -0.2700
    236 CD        -71.9500  -24.8860  -41.8020 C.3      13 ILE    0.0900
    237 HN        -75.1400  -24.3290  -39.1490 H        13 ILE    0.0900
    238 HA        -72.7000  -24.0300  -37.7050 H        13 ILE    0.0900
    239 HB        -73.6180  -23.0810  -40.4830 H        13 ILE   -0.1800
    240 HG11      -73.1370  -25.5130  -40.0920 H        13 ILE    0.0900
    241 HG12      -71.4310  -25.0630  -39.6990 H        13 ILE    0.0900
    242 HG21      -70.8380  -22.6770  -39.1830 H        13 ILE   -0.2700
    243 HG22      -72.0270  -21.3710  -39.5580 H        13 ILE    0.0900
    244 HG23      -71.2670  -22.3300  -40.9000 H        13 ILE    0.0900
    245 HD1       -71.1240  -24.1830  -42.0390 H        13 ILE    0.0900
    246 HD2       -72.8280  -24.6260  -42.4300 H        13 ILE    0.5100
    247 HD3       -71.6150  -25.9190  -42.0380 H        13 ILE   -0.5100
    248 N         -74.5500  -21.3940  -37.6580 N.am     14 TYR   -0.4700
    249 CA        -74.6860  -20.1610  -36.8690 C.3      14 TYR    0.3100
    250 C         -74.7480  -20.5010  -35.3750 C.2      14 TYR    0.0700
    251 O         -74.1780  -19.7790  -34.5640 O.2      14 TYR    0.0900
    252 CB        -75.9430  -19.3370  -37.2320 C.3      14 TYR   -0.1800
    253 CG        -76.2080  -19.0970  -38.7020 C.ar     14 TYR    0.0900
    254 CD1       -75.2590  -18.4670  -39.5080 C.ar     14 TYR    0.0900
    255 CD2       -77.4480  -19.3850  -39.2630 C.ar     14 TYR    0.0000
    256 CE1       -75.5090  -18.2200  -40.8570 C.ar     14 TYR   -0.1150
    257 CE2       -77.7140  -19.1330  -40.6050 C.ar     14 TYR    0.1150
    258 CZ        -76.7430  -18.5460  -41.4000 C.ar     14 TYR   -0.1150
    259 OH        -77.0110  -18.2890  -42.7230 O.3      14 TYR    0.1150
    260 HN        -75.3070  -21.6140  -38.2680 H        14 TYR    0.1100
    261 HA        -73.8010  -19.5670  -37.0450 H        14 TYR   -0.5400
    262 HB1       -75.8540  -18.3360  -36.7610 H        14 TYR    0.4300
    263 HB2       -76.8350  -19.8690  -36.8370 H        14 TYR   -0.1150
    264 HD1       -74.3150  -18.1650  -39.0800 H        14 TYR    0.1150
    265 HD2       -78.2220  -19.8120  -38.6410 H        14 TYR   -0.1150
    266 HE1       -74.7440  -17.7760  -41.4780 H        14 TYR    0.1150
    267 HE2       -78.6740  -19.3950  -41.0260 H        14 TYR    0.5100
    268 HH        -76.2990  -17.7460  -43.0700 H        14 TYR   -0.5100
    269 N         -75.4300  -21.6130  -35.0220 N.am     15 SER   -0.4700
    270 CA        -75.5950  -22.0910  -33.6540 C.3      15 SER    0.3100
    271 C         -74.2820  -22.5570  -33.0320 C.2      15 SER    0.0700
    272 O         -74.0460  -22.2670  -31.8580 O.2      15 SER    0.0900
    273 CB        -76.6480  -23.1910  -33.5890 C.3      15 SER    0.0500
    274 OG        -77.9020  -22.7140  -34.0500 O.3      15 SER    0.0900
    275 HN        -75.8690  -22.1790  -35.7150 H        15 SER    0.0900
    276 HA        -75.8900  -21.2520  -33.0410 H        15 SER   -0.6600
    277 HB1       -76.7620  -23.5370  -32.5390 H        15 SER    0.4300
    278 HB2       -76.3360  -24.0450  -34.2260 H        15 SER    0.5100
    279 HG1       -77.8570  -22.7360  -35.0080 H        15 SER   -0.5100
    280 N         -73.4220  -23.2650  -33.8100 N.am     16 ILE   -0.4700
    281 CA        -72.1070  -23.7320  -33.3470 C.3      16 ILE    0.3100
    282 C         -71.2800  -22.5060  -32.9610 C.2      16 ILE    0.0700
    283 O         -70.7500  -22.4390  -31.8550 O.2      16 ILE    0.0900
    284 CB        -71.3800  -24.6370  -34.3920 C.3      16 ILE   -0.0900
    285 CG1       -72.1190  -25.9720  -34.6020 C.3      16 ILE    0.0900
    286 CG2       -69.9190  -24.9020  -33.9880 C.3      16 ILE   -0.2700
    287 CD        -71.9330  -26.6020  -35.9830 C.3      16 ILE    0.0900
    288 HN        -73.6530  -23.5030  -34.7490 H        16 ILE    0.0900
    289 HA        -72.2630  -24.2840  -32.4310 H        16 ILE    0.0900
    290 HB        -71.3980  -24.1350  -35.3830 H        16 ILE   -0.1800
    291 HG11      -73.2040  -25.7980  -34.4430 H        16 ILE    0.0900
    292 HG12      -71.7560  -26.6930  -33.8400 H        16 ILE    0.0900
    293 HG21      -69.8710  -25.2460  -32.9330 H        16 ILE   -0.2700
    294 HG22      -69.3250  -23.9680  -34.0840 H        16 ILE    0.0900
    295 HG23      -69.4840  -25.6910  -34.6370 H        16 ILE    0.0900
    296 HD1       -70.8570  -26.8070  -36.1670 H        16 ILE    0.0900
    297 HD2       -72.3000  -25.9060  -36.7680 H        16 ILE    0.5100
    298 HD3       -72.4930  -27.5590  -36.0400 H        16 ILE   -0.5100
    299 N         -71.2490  -21.5090  -33.8600 N.am     17 ILE   -0.4700
    300 CA        -70.5420  -20.2420  -33.6950 C.3      17 ILE    0.3100
    301 C         -71.1370  -19.3780  -32.5800 C.2      17 ILE    0.0700
    302 O         -70.3740  -18.7250  -31.8710 O.2      17 ILE    0.0900
    303 CB        -70.3210  -19.5160  -35.0540 C.3      17 ILE   -0.0900
    304 CG1       -69.4920  -20.4220  -35.9880 C.3      17 ILE    0.0900
    305 CG2       -69.6140  -18.1540  -34.8700 C.3      17 ILE   -0.2700
    306 CD        -69.7350  -20.2550  -37.4090 C.3      17 ILE    0.0900
    307 HN        -71.7340  -21.5980  -34.7250 H        17 ILE    0.0900
    308 HA        -69.5900  -20.4550  -33.2320 H        17 ILE    0.0900
    309 HB        -71.3060  -19.3500  -35.5390 H        17 ILE   -0.1800
    310 HG11      -69.7100  -21.4790  -35.7250 H        17 ILE    0.0900
    311 HG12      -68.4170  -20.2190  -35.7980 H        17 ILE    0.0900
    312 HG21      -68.6200  -18.3010  -34.3950 H        17 ILE   -0.2700
    313 HG22      -70.2250  -17.4970  -34.2160 H        17 ILE    0.0900
    314 HG23      -69.4670  -17.6680  -35.8580 H        17 ILE    0.0900
    315 HD1       -69.3400  -19.2740  -37.7510 H        17 ILE    0.0900
    316 HD2       -70.8270  -20.2870  -37.6120 H        17 ILE    0.5100
    317 HD3       -69.2260  -21.0610  -37.9790 H        17 ILE   -0.5100
    318 N         -72.4740  -19.4160  -32.3770 N.am     18 PHE   -0.4700
    319 CA        -73.1290  -18.6790  -31.2950 C.3      18 PHE    0.3100
    320 C         -72.7180  -19.2890  -29.9530 C.2      18 PHE    0.0700
    321 O         -72.2360  -18.5690  -29.0870 O.2      18 PHE    0.0900
    322 CB        -74.6610  -18.6620  -31.4710 C.3      18 PHE   -0.1800
    323 CG        -75.4590  -18.3020  -30.2370 C.ar     18 PHE    0.0900
    324 CD1       -76.1640  -19.2760  -29.5350 C.ar     18 PHE    0.0900
    325 CD2       -75.5030  -16.9930  -29.7730 C.ar     18 PHE    0.0000
    326 CE1       -76.9040  -18.9410  -28.3960 C.ar     18 PHE   -0.1150
    327 CE2       -76.2420  -16.6600  -28.6340 C.ar     18 PHE    0.1150
    328 CZ        -76.9360  -17.6360  -27.9510 C.ar     18 PHE   -0.1150
    329 HN        -73.0770  -19.9540  -32.9620 H        18 PHE    0.1150
    330 HA        -72.7430  -17.6710  -31.3010 H        18 PHE   -0.1150
    331 HB1       -74.9970  -19.6730  -31.7840 H        18 PHE    0.1150
    332 HB2       -74.9240  -17.9140  -32.2490 H        18 PHE   -0.1150
    333 HD1       -76.1400  -20.3010  -29.8740 H        18 PHE    0.1150
    334 HD2       -74.9590  -16.2230  -30.2990 H        18 PHE   -0.1150
    335 HE1       -77.4500  -19.7060  -27.8640 H        18 PHE    0.1150
    336 HE2       -76.2700  -15.6370  -28.2890 H        18 PHE    0.5100
    337 HZ        -77.5030  -17.3790  -27.0700 H        18 PHE   -0.5100
    338 N         -72.8470  -20.6210  -29.8150 N.am     19 LEU   -0.4700
    339 CA        -72.4840  -21.3570  -28.6050 C.3      19 LEU    0.3100
    340 C         -70.9950  -21.2420  -28.2720 C.2      19 LEU    0.0700
    341 O         -70.6530  -21.0060  -27.1140 O.2      19 LEU    0.0900
    342 CB        -72.9230  -22.8300  -28.7130 C.3      19 LEU   -0.1800
    343 CG        -73.9500  -23.3140  -27.6870 C.3      19 LEU    0.0900
    344 CD1       -75.3400  -22.7810  -27.9840 C.3      19 LEU    0.0900
    345 CD2       -74.0210  -24.8130  -27.6760 C.3      19 LEU   -0.0900
    346 HN        -73.2080  -21.1800  -30.5550 H        19 LEU    0.0900
    347 HA        -72.9700  -20.8820  -27.7660 H        19 LEU   -0.2700
    348 HB1       -72.0170  -23.4620  -28.6090 H        19 LEU    0.0900
    349 HB2       -73.3560  -22.9820  -29.7240 H        19 LEU    0.0900
    350 HG        -73.6410  -22.9730  -26.6760 H        19 LEU    0.0900
    351 HD11      -75.6730  -23.1210  -28.9880 H        19 LEU   -0.2700
    352 HD12      -75.3300  -21.6700  -27.9720 H        19 LEU    0.0900
    353 HD13      -76.0600  -23.1570  -27.2250 H        19 LEU    0.0900
    354 HD21      -73.0290  -25.2390  -27.4140 H        19 LEU    0.0900
    355 HD22      -74.3110  -25.1840  -28.6820 H        19 LEU    0.5100
    356 HD23      -74.7640  -25.1510  -26.9230 H        19 LEU   -0.5100
    357 N         -70.1180  -21.3680  -29.2800 N.am     20 THR   -0.4700
    358 CA        -68.6720  -21.2560  -29.0820 C.3      20 THR    0.3100
    359 C         -68.2580  -19.7920  -28.8820 C.2      20 THR    0.0700
    360 O         -67.4520  -19.5000  -27.9990 O.2      20 THR    0.0900
    361 CB        -67.9010  -21.9410  -30.2220 C.3      20 THR    0.1400
    362 CG2       -66.4590  -22.2460  -29.8540 C.3      20 THR    0.0900
    363 OG1       -68.5610  -23.1570  -30.5720 O.3      20 THR   -0.6600
    364 HN        -70.4140  -21.5470  -30.2130 H        20 THR    0.4300
    365 HA        -68.4280  -21.7180  -28.1370 H        20 THR   -0.2700
    366 HB        -67.8680  -21.2770  -31.1110 H        20 THR    0.0900
    367 HG1       -69.3820  -22.8990  -30.9980 H        20 THR    0.0900
    368 HG21      -66.4250  -22.9230  -28.9730 H        20 THR    0.0900
    369 HG22      -65.9270  -21.3050  -29.5990 H        20 THR    0.5100
    370 HG23      -65.9490  -22.7460  -30.7040 H        20 THR   -0.5100
    371 N         -68.8240  -18.8950  -29.6920 N.am     21 GLY   -0.4700
    372 CA        -68.5510  -17.4630  -29.6640 C.3      21 GLY    0.3100
    373 C         -69.0000  -16.7470  -28.4120 C.2      21 GLY   -0.0200
    374 O         -68.2730  -15.8880  -27.9190 O.2      21 GLY    0.0900
    375 HN        -69.4850  -19.1790  -30.3810 H        21 GLY    0.0900
    376 HA1       -69.0590  -17.0230  -30.5100 H        21 GLY    0.5100
    377 HA2       -67.4830  -17.3380  -29.7650 H        21 GLY   -0.5100
    378 N         -70.1930  -17.0780  -27.8800 N.am     22 ILE   -0.4700
    379 CA        -70.6980  -16.4440  -26.6620 C.3      22 ILE    0.3100
    380 C         -69.9180  -16.9070  -25.4250 C.2      22 ILE    0.0700
    381 O         -69.5000  -16.0680  -24.6310 O.2      22 ILE    0.0900
    382 CB        -72.2580  -16.4970  -26.5310 C.3      22 ILE   -0.0900
    383 CG1       -72.8710  -15.2060  -25.9210 C.3      22 ILE    0.0900
    384 CG2       -72.8240  -17.8120  -25.9450 C.3      22 ILE   -0.2700
    385 CD        -72.6770  -14.9310  -24.3810 C.3      22 ILE    0.0900
    386 HN        -70.7830  -17.7670  -28.2930 H        22 ILE    0.0900
    387 HA        -70.3710  -15.4150  -26.6750 H        22 ILE    0.0900
    388 HB        -72.6950  -16.3530  -27.5410 H        22 ILE   -0.1800
    389 HG11      -73.9620  -15.2380  -26.1150 H        22 ILE    0.0900
    390 HG12      -72.4300  -14.3460  -26.4660 H        22 ILE    0.0900
    391 HG21      -72.5690  -17.8890  -24.8660 H        22 ILE   -0.2700
    392 HG22      -72.3840  -18.6820  -26.4760 H        22 ILE    0.0900
    393 HG23      -73.9290  -17.8280  -26.0500 H        22 ILE    0.0900
    394 HD1       -71.5950  -14.8630  -24.1390 H        22 ILE    0.0900
    395 HD2       -73.1220  -15.7610  -23.7910 H        22 ILE    0.5100
    396 HD3       -73.1640  -13.9720  -24.1040 H        22 ILE   -0.5100
    397 N         -69.6760  -18.2310  -25.3000 N.am     23 VAL   -0.4700
    398 CA        -68.9220  -18.8400  -24.2010 C.3      23 VAL    0.3100
    399 C         -67.4470  -18.4280  -24.2610 C.2      23 VAL    0.0700
    400 O         -66.8790  -18.0560  -23.2350 O.2      23 VAL    0.0900
    401 CB        -69.1470  -20.3770  -24.1460 C.3      23 VAL   -0.0900
    402 CG1       -67.9840  -21.1140  -23.4870 C.3      23 VAL    0.0900
    403 CG2       -70.4610  -20.7070  -23.4440 C.3      23 VAL   -0.2700
    404 HN        -70.0150  -18.8770  -25.9780 H        23 VAL    0.0900
    405 HA        -69.2500  -18.3820  -23.2800 H        23 VAL    0.0900
    406 HB        -69.2730  -20.7590  -25.1810 H        23 VAL    0.0900
    407 HG11      -67.7310  -20.6370  -22.5160 H        23 VAL   -0.2700
    408 HG12      -67.0890  -21.0740  -24.1440 H        23 VAL    0.0900
    409 HG13      -68.2630  -22.1730  -23.2990 H        23 VAL    0.0900
    410 HG21      -71.3120  -20.2460  -23.9900 H        23 VAL    0.0900
    411 HG22      -70.4470  -20.3080  -22.4070 H        23 VAL    0.5100
    412 HG23      -70.6110  -21.8080  -23.4190 H        23 VAL   -0.5100
    413 N         -66.8720  -18.4540  -25.4650 N.am     24 GLY   -0.4700
    414 CA        -65.4850  -18.0940  -25.7280 C.3      24 GLY    0.3100
    415 C         -65.1640  -16.6550  -25.3960 C.2      24 GLY   -0.0200
    416 O         -64.3350  -16.3980  -24.5210 O.2      24 GLY    0.0900
    417 HN        -67.3890  -18.7320  -26.2690 H        24 GLY    0.0900
    418 HA1       -65.2960  -18.2600  -26.7780 H        24 GLY    0.5100
    419 HA2       -64.8590  -18.7390  -25.1290 H        24 GLY   -0.5100
    420 N         -65.8260  -15.7050  -26.0850 N.am     25 ASN   -0.4700
    421 CA        -65.6440  -14.2630  -25.8860 C.3      25 ASN    0.3100
    422 C         -66.1380  -13.7910  -24.5190 C.2      25 ASN    0.0700
    423 O         -65.5880  -12.8380  -23.9710 O.2      25 ASN    0.0900
    424 CB        -66.3000  -13.4580  -27.0070 C.3      25 ASN   -0.1800
    425 CG        -65.6570  -13.6660  -28.3570 C.2      25 ASN    0.0900
    426 ND2       -66.3140  -14.4420  -29.2100 N.am     25 ASN    0.0900
    427 OD1       -64.5910  -13.1160  -28.6600 O.2      25 ASN    0.5500
    428 HN        -66.4920  -15.9500  -26.7850 H        25 ASN   -0.5500
    429 HA        -64.5820  -14.0640  -25.8570 H        25 ASN   -0.6200
    430 HB1       -66.2370  -12.3780  -26.7540 H        25 ASN    0.3200
    431 HB2       -67.3680  -13.7550  -27.0810 H        25 ASN    0.3000
    432 HD21      -65.9380  -14.6160  -30.1210 H        25 ASN    0.5100
    433 HD22      -67.1860  -14.8530  -28.9430 H        25 ASN   -0.5100
    434 N         -67.1540  -14.4730  -23.9850 N.am     26 GLY   -0.4700
    435 CA        -67.7350  -14.1940  -22.6770 C.3      26 GLY    0.3100
    436 C         -66.7440  -14.3620  -21.5430 C.2      26 GLY   -0.0200
    437 O         -66.6730  -13.5080  -20.6560 O.2      26 GLY    0.0900
    438 HN        -67.5740  -15.2330  -24.4750 H        26 GLY    0.0900
    439 HA1       -68.5590  -14.8750  -22.5270 H        26 GLY    0.5100
    440 HA2       -68.0910  -13.1740  -22.6840 H        26 GLY   -0.5100
    441 N         -65.9480  -15.4500  -21.5680 N.am     27 LEU   -0.4700
    442 CA        -64.9290  -15.6560  -20.5430 C.3      27 LEU    0.3100
    443 C         -63.6610  -14.8230  -20.7620 C.2      27 LEU    0.0700
    444 O         -62.9010  -14.6310  -19.8150 O.2      27 LEU    0.0900
    445 CB        -64.6510  -17.1370  -20.1910 C.3      27 LEU   -0.1800
    446 CG        -64.2720  -18.1010  -21.3090 C.3      27 LEU    0.0900
    447 CD1       -62.7650  -18.1700  -21.4980 C.3      27 LEU    0.0900
    448 CD2       -64.7940  -19.4860  -21.0010 C.3      27 LEU   -0.0900
    449 HN        -66.0180  -16.1500  -22.2750 H        27 LEU    0.0900
    450 HA        -65.2630  -15.1370  -19.6580 H        27 LEU   -0.2700
    451 HB1       -65.5680  -17.5360  -19.7120 H        27 LEU    0.0900
    452 HB2       -63.8220  -17.1480  -19.4550 H        27 LEU    0.0900
    453 HG        -64.7420  -17.7620  -22.2580 H        27 LEU    0.0900
    454 HD11      -62.2780  -18.5180  -20.5620 H        27 LEU   -0.2700
    455 HD12      -62.3680  -17.1630  -21.7510 H        27 LEU    0.0900
    456 HD13      -62.5180  -18.8850  -22.3130 H        27 LEU    0.0900
    457 HD21      -65.9000  -19.4640  -20.9060 H        27 LEU    0.0900
    458 HD22      -64.3630  -19.8470  -20.0420 H        27 LEU    0.5100
    459 HD23      -64.5220  -20.1840  -21.8210 H        27 LEU   -0.5100
    460 N         -63.4470  -14.3040  -21.9940 N.am     28 VAL   -0.4700
    461 CA        -62.3150  -13.4260  -22.3150 C.3      28 VAL    0.3100
    462 C         -62.6040  -12.0560  -21.6990 C.2      28 VAL    0.0700
    463 O         -61.7650  -11.5390  -20.9600 O.2      28 VAL    0.0900
    464 CB        -62.0000  -13.3740  -23.8360 C.3      28 VAL   -0.0900
    465 CG1       -61.1140  -12.1830  -24.1980 C.3      28 VAL    0.0900
    466 CG2       -61.3500  -14.6750  -24.2930 C.3      28 VAL   -0.2700
    467 HN        -64.0620  -14.5000  -22.7520 H        28 VAL    0.0900
    468 HA        -61.4560  -13.7960  -21.7760 H        28 VAL    0.0900
    469 HB        -62.9550  -13.2980  -24.4000 H        28 VAL    0.0900
    470 HG11      -60.2300  -12.1460  -23.5260 H        28 VAL   -0.2700
    471 HG12      -61.6850  -11.2370  -24.0850 H        28 VAL    0.0900
    472 HG13      -60.7570  -12.2810  -25.2460 H        28 VAL    0.0900
    473 HG21      -62.0330  -15.5310  -24.1000 H        28 VAL    0.0900
    474 HG22      -60.4060  -14.8420  -23.7320 H        28 VAL    0.5100
    475 HG23      -61.1360  -14.6290  -25.3820 H        28 VAL   -0.5100
    476 N         -63.8220  -11.5110  -21.9440 N.am     29 ILE   -0.4700
    477 CA        -64.2870  -10.2500  -21.3600 C.3      29 ILE    0.3100
    478 C         -64.3950  -10.3940  -19.8220 C.2      29 ILE    0.0700
    479 O         -64.2030   -9.4120  -19.1010 O.2      29 ILE    0.0900
    480 CB        -65.5670   -9.6970  -22.0610 C.3      29 ILE   -0.0900
    481 CG1       -65.7880   -8.1720  -21.8200 C.3      29 ILE    0.0900
    482 CG2       -66.8170  -10.5570  -21.8250 C.3      29 ILE   -0.2700
    483 CD        -66.6130   -7.7150  -20.5370 C.3      29 ILE    0.0900
    484 HN        -64.4720  -11.9590  -22.5520 H        29 ILE    0.0900
    485 HA        -63.4830   -9.5350  -21.4500 H        29 ILE    0.0900
    486 HB        -65.3760   -9.6450  -23.1540 H        29 ILE   -0.1800
    487 HG11      -66.3150   -7.7720  -22.7100 H        29 ILE    0.0900
    488 HG12      -64.7850   -7.7030  -21.7500 H        29 ILE    0.0900
    489 HG21      -67.0400  -10.6150  -20.7370 H        29 ILE   -0.2700
    490 HG22      -66.6460  -11.5870  -22.2060 H        29 ILE    0.0900
    491 HG23      -67.6900  -10.1060  -22.3430 H        29 ILE    0.0900
    492 HD1       -66.1100   -8.0690  -19.6120 H        29 ILE    0.0900
    493 HD2       -67.6370   -8.1460  -20.5720 H        29 ILE    0.5100
    494 HD3       -66.6770   -6.6060  -20.5040 H        29 ILE   -0.5100
    495 N         -64.6360  -11.6350  -19.3260 N.am     30 LEU   -0.4700
    496 CA        -64.6810  -11.9460  -17.8970 C.3      30 LEU    0.3100
    497 C         -63.2680  -11.8250  -17.3140 C.2      30 LEU    0.0700
    498 O         -63.1060  -11.1940  -16.2770 O.2      30 LEU    0.0900
    499 CB        -65.2450  -13.3660  -17.6570 C.3      30 LEU   -0.1800
    500 CG        -65.8600  -13.6640  -16.2870 C.3      30 LEU    0.0900
    501 CD1       -67.0710  -14.5650  -16.4290 C.3      30 LEU    0.0900
    502 CD2       -64.8460  -14.3090  -15.3440 C.3      30 LEU   -0.0900
    503 HN        -64.7980  -12.4080  -19.9320 H        30 LEU    0.0900
    504 HA        -65.3080  -11.2100  -17.4150 H        30 LEU   -0.2700
    505 HB1       -64.4150  -14.0860  -17.8140 H        30 LEU    0.0900
    506 HB2       -66.0290  -13.5470  -18.4210 H        30 LEU    0.0900
    507 HG        -66.1650  -12.7110  -15.8050 H        30 LEU    0.0900
    508 HD11      -66.7780  -15.5270  -16.9010 H        30 LEU   -0.2700
    509 HD12      -67.8350  -14.0740  -17.0690 H        30 LEU    0.0900
    510 HD13      -67.5040  -14.7800  -15.4280 H        30 LEU    0.0900
    511 HD21      -63.9800  -13.6310  -15.1930 H        30 LEU    0.0900
    512 HD22      -64.4780  -15.2620  -15.7810 H        30 LEU    0.5100
    513 HD23      -65.3180  -14.5070  -14.3580 H        30 LEU   -0.5100
    514 N         -62.2480  -12.3980  -17.9920 N.am     31 VAL   -0.4700
    515 CA        -60.8510  -12.3640  -17.5490 C.3      31 VAL    0.3100
    516 C         -60.2190  -10.9780  -17.7520 C.2      31 VAL    0.0700
    517 O         -59.7980  -10.3600  -16.7760 O.2      31 VAL    0.0900
    518 CB        -60.0010  -13.5260  -18.1520 C.3      31 VAL   -0.0900
    519 CG1       -58.5050  -13.3360  -17.8900 C.3      31 VAL    0.0900
    520 CG2       -60.4590  -14.8830  -17.6220 C.3      31 VAL   -0.2700
    521 HN        -62.4080  -12.8850  -18.8470 H        31 VAL    0.0900
    522 HA        -60.8500  -12.4290  -16.4710 H        31 VAL    0.0900
    523 HB        -60.1740  -13.5700  -19.2470 H        31 VAL    0.0900
    524 HG11      -58.3290  -13.1220  -16.8130 H        31 VAL   -0.2700
    525 HG12      -58.1210  -12.4820  -18.4880 H        31 VAL    0.0900
    526 HG13      -57.9530  -14.2610  -18.1620 H        31 VAL    0.0900
    527 HG21      -61.5240  -15.0580  -17.8880 H        31 VAL    0.0900
    528 HG22      -60.3620  -14.9090  -16.5150 H        31 VAL    0.5100
    529 HG23      -59.8440  -15.6920  -18.0710 H        31 VAL   -0.5100
    530 N         -60.1540  -10.4970  -19.0090 N.am     32 MET   -0.4700
    531 CA        -59.5420   -9.2220  -19.3770 C.3      32 MET    0.3100
    532 C         -60.2070   -7.9750  -18.7870 C.2      32 MET    0.0700
    533 O         -59.5170   -7.1520  -18.1760 O.2      32 MET    0.0900
    534 CB        -59.3830   -9.1090  -20.9050 C.3      32 MET   -0.1800
    535 CG        -58.1150   -9.7450  -21.4320 C.3      32 MET    0.0900
    536 SD        -58.1280  -11.5540  -21.4290 S.3      32 MET    0.0900
    537 CE        -56.4370  -11.8720  -21.8570 C.3      32 MET   -0.1400
    538 HN        -60.5370  -11.0110  -19.7710 H        32 MET    0.0900
    539 HA        -58.5770   -9.1650  -18.8960 H        32 MET    0.0900
    540 HB1       -59.3800   -8.0320  -21.1800 H        32 MET   -0.0900
    541 HB2       -60.2530   -9.6010  -21.3880 H        32 MET   -0.2200
    542 HG1       -57.2680   -9.3890  -20.8100 H        32 MET    0.0900
    543 HG2       -57.9590   -9.3880  -22.4720 H        32 MET    0.0900
    544 HE1       -55.7510  -11.5970  -21.0270 H        32 MET    0.0900
    545 HE2       -56.1480  -11.2800  -22.7510 H        32 MET    0.5100
    546 HE3       -56.2930  -12.9530  -22.0760 H        32 MET   -0.5100
    547 N         -61.5240   -7.8550  -18.9760 N.am     33 GLY   -0.4700
    548 CA        -62.3430   -6.7280  -18.5320 C.3      33 GLY    0.3100
    549 C         -62.2470   -6.3510  -17.0670 C.2      33 GLY   -0.0200
    550 O         -62.2200   -5.1590  -16.7490 O.2      33 GLY    0.0900
    551 HN        -62.0310   -8.5680  -19.4520 H        33 GLY    0.0900
    552 HA1       -63.3700   -6.9840  -18.7440 H        33 GLY    0.5100
    553 HA2       -62.0430   -5.8730  -19.1180 H        33 GLY   -0.5100
    554 N         -62.1970   -7.3510  -16.1640 N.am     34 TYR   -0.4700
    555 CA        -62.1210   -7.0980  -14.7200 C.3      34 TYR    0.3100
    556 C         -60.7190   -7.2440  -14.0810 C.2      34 TYR    0.0700
    557 O         -60.5720   -7.1190  -12.8610 O.2      34 TYR    0.0900
    558 CB        -63.2910   -7.7940  -13.9620 C.3      34 TYR   -0.1800
    559 CG        -63.0080   -9.0690  -13.1830 C.ar     34 TYR    0.0900
    560 CD1       -63.6010   -9.2880  -11.9390 C.ar     34 TYR    0.0900
    561 CD2       -62.2280  -10.0870  -13.7200 C.ar     34 TYR    0.0000
    562 CE1       -63.3860  -10.4740  -11.2380 C.ar     34 TYR   -0.1150
    563 CE2       -62.0020  -11.2730  -13.0250 C.ar     34 TYR    0.1150
    564 CZ        -62.5850  -11.4640  -11.7830 C.ar     34 TYR   -0.1150
    565 OH        -62.3650  -12.6310  -11.0940 O.3      34 TYR    0.1150
    566 HN        -62.2100   -8.3080  -16.4370 H        34 TYR    0.1100
    567 HA        -62.1610   -6.0310  -14.5670 H        34 TYR   -0.5400
    568 HB1       -64.0710   -8.0610  -14.7070 H        34 TYR    0.4300
    569 HB2       -63.6970   -7.0720  -13.2230 H        34 TYR   -0.1150
    570 HD1       -64.2370   -8.5270  -11.5130 H        34 TYR    0.1150
    571 HD2       -61.7870   -9.9550  -14.6970 H        34 TYR   -0.1150
    572 HE1       -63.8440  -10.6210  -10.2710 H        34 TYR    0.1150
    573 HE2       -61.3750  -12.0410  -13.4530 H        34 TYR    0.5100
    574 HH        -61.7910  -13.1870  -11.6260 H        34 TYR   -0.5100
    575 N         -59.6840   -7.4420  -14.9310 N.am     35 GLN   -0.4700
    576 CA        -58.2820   -7.6050  -14.5260 C.3      35 GLN    0.3100
    577 C         -57.3230   -6.4070  -14.7250 C.2      35 GLN    0.0700
    578 O         -57.5090   -5.6130  -15.6540 O.2      35 GLN    0.0900
    579 CB        -57.5340   -8.5010  -15.5260 C.3      35 GLN   -0.1800
    580 CG        -56.5950   -9.5050  -14.8630 C.3      35 GLN    0.0900
    581 CD        -55.5240   -9.9750  -15.8170 C.2      35 GLN    0.0900
    582 NE2       -55.5510  -11.1310  -16.2860 N.am     35 GLN   -0.1800
    583 OE1       -54.5770   -9.1210  -16.1320 O.2      35 GLN    0.0900
    584 HN        -59.8380   -7.4890  -15.9130 H        35 GLN    0.0900
    585 HA        -58.2680   -8.0460  -13.5400 H        35 GLN    0.5500
    586 HB1       -56.9390   -7.8530  -16.2030 H        35 GLN   -0.5500
    587 HB2       -58.2810   -9.0600  -16.1270 H        35 GLN   -0.6200
    588 HG1       -57.1800  -10.3840  -14.5210 H        35 GLN    0.3200
    589 HG2       -56.1070   -9.0280  -13.9870 H        35 GLN    0.3000
    590 HE21      -54.8370  -11.4310  -16.9180 H        35 GLN    0.5100
    591 HE22      -56.2880  -11.7570  -16.0300 H        35 GLN   -0.5100
    592 N         -56.2300   -6.3060  -13.9250 N.am     36 LYS   -0.4700
    593 CA        -55.2820   -5.2010  -14.0090 C.3      36 LYS    0.3100
    594 C         -53.7930   -5.5710  -14.2370 C.2      36 LYS    0.0700
    595 O         -52.9360   -4.6930  -14.2180 O.2      36 LYS    0.0900
    596 CB        -55.4910   -4.3800  -12.6970 C.3      36 LYS   -0.1800
    597 CG        -54.6690   -3.0920  -12.4920 C.3      36 LYS    0.0900
    598 CD        -55.1670   -2.2720  -11.2840 C.3      36 LYS    0.0900
    599 CE        -54.3390   -1.0050  -11.0290 C.3      36 LYS   -0.1800
    600 NZ        -54.8570   -0.2630   -9.8540 N.4      36 LYS    0.0900
    601 HN        -56.0260   -6.9930  -13.2340 H        36 LYS    0.0900
    602 HA        -55.4960   -4.6100  -14.8880 H        36 LYS   -0.1800
    603 HB1       -55.2620   -5.0550  -11.8480 H        36 LYS    0.0900
    604 HB2       -56.5620   -4.0950  -12.6550 H        36 LYS    0.0900
    605 HG1       -54.7420   -2.4680  -13.4070 H        36 LYS    0.2100
    606 HG2       -53.6050   -3.3660  -12.3270 H        36 LYS    0.0500
    607 HD1       -55.1260   -2.9130  -10.3780 H        36 LYS    0.0500
    608 HD2       -56.2220   -1.9750  -11.4670 H        36 LYS   -0.3000
    609 HE1       -54.3930   -0.3320  -11.9110 H        36 LYS    0.3300
    610 HE2       -53.2820   -1.2790  -10.8220 H        36 LYS    0.3300
    611 HZ1       -54.8100   -0.8700   -9.0110 H        36 LYS    0.3300
    612 HZ2       -55.8450    0.0130  -10.0270 H        36 LYS    0.5100
    613 HZ3       -54.2810    0.5890   -9.7010 H        36 LYS   -0.5100
    614 N         -53.4070   -6.8500  -14.4800 N.am     37 LYS   -0.4700
    615 CA        -52.0520   -7.3210  -14.1510 C.3      37 LYS    0.3100
    616 C         -50.9290   -7.3140  -15.2040 C.2      37 LYS    0.0700
    617 O         -49.8820   -6.7110  -14.9920 O.2      37 LYS    0.0900
    618 CB        -52.1240   -8.7530  -13.5430 C.3      37 LYS   -0.1800
    619 CG        -52.6380   -8.7920  -12.0920 C.3      37 LYS    0.0900
    620 CD        -52.6880  -10.2340  -11.5510 C.3      37 LYS    0.0900
    621 CE        -53.0090  -10.3680  -10.0550 C.3      37 LYS   -0.1800
    622 NZ        -51.8850   -9.8620   -9.2320 N.4      37 LYS    0.0900
    623 HN        -54.0210   -7.5220  -14.8880 H        37 LYS    0.0900
    624 HA        -51.6170   -6.6310  -13.4440 H        37 LYS   -0.1800
    625 HB1       -51.1060   -9.1960  -13.5660 H        37 LYS    0.0900
    626 HB2       -52.7990   -9.3690  -14.1720 H        37 LYS    0.0900
    627 HG1       -53.6580   -8.3540  -12.0550 H        37 LYS    0.2100
    628 HG2       -51.9640   -8.1850  -11.4500 H        37 LYS    0.0500
    629 HD1       -51.7010  -10.7060  -11.7360 H        37 LYS    0.0500
    630 HD2       -53.4640  -10.7880  -12.1210 H        37 LYS   -0.3000
    631 HE1       -53.1710  -11.4360   -9.7960 H        37 LYS    0.3300
    632 HE2       -53.9120   -9.7720   -9.8050 H        37 LYS    0.3300
    633 HZ1       -51.7170   -8.8590   -9.4520 H        37 LYS    0.3300
    634 HZ2       -51.0270  -10.4110   -9.4430 H        37 LYS    0.5100
    635 HZ3       -52.1200   -9.9610   -8.2240 H        37 LYS   -0.5100
    636 N         -51.0960   -8.0270  -16.3310 N.am     38 LEU   -0.4700
    637 CA        -50.0880   -8.3400  -17.3510 C.3      38 LEU    0.3100
    638 C         -50.8630   -7.9300  -18.5900 C.2      38 LEU    0.0700
    639 O         -51.7490   -8.6570  -19.0470 O.2      38 LEU    0.0900
    640 CB        -49.5100   -9.7530  -17.5870 C.3      38 LEU   -0.1800
    641 CG        -48.1760   -9.8330  -18.3490 C.3      38 LEU    0.0900
    642 CD1       -47.2900  -10.9320  -17.7820 C.3      38 LEU    0.0900
    643 CD2       -48.3940  -10.0420  -19.8510 C.3      38 LEU   -0.0900
    644 HN        -51.9930   -8.4060  -16.5370 H        38 LEU    0.0900
    645 HA        -49.2570   -7.6970  -17.1130 H        38 LEU   -0.2700
    646 HB1       -50.2620  -10.3360  -18.1580 H        38 LEU    0.0900
    647 HB2       -49.3630  -10.2290  -16.5950 H        38 LEU    0.0900
    648 HG        -47.6480   -8.8590  -18.2670 H        38 LEU    0.0900
    649 HD11      -47.8010  -11.9150  -17.8640 H        38 LEU   -0.2700
    650 HD12      -47.0790  -10.7320  -16.7090 H        38 LEU    0.0900
    651 HD13      -46.3360  -10.9800  -18.3480 H        38 LEU    0.0900
    652 HD21      -48.9810   -9.1990  -20.2730 H        38 LEU    0.0900
    653 HD22      -48.9550  -10.9850  -20.0230 H        38 LEU    0.5100
    654 HD23      -47.4140  -10.0880  -20.3720 H        38 LEU   -0.5100
    655 N         -50.5410   -6.7380  -19.1150 N.am     39 ARG   -0.4700
    656 CA        -51.2160   -6.1950  -20.2850 C.3      39 ARG    0.3100
    657 C         -50.3310   -5.5460  -21.3410 C.2      39 ARG    0.0700
    658 O         -49.9820   -4.3630  -21.2500 O.2      39 ARG    0.0900
    659 CB        -52.3870   -5.2890  -19.8450 C.3      39 ARG   -0.1800
    660 CG        -52.0590   -4.3010  -18.7200 C.3      39 ARG    0.0900
    661 CD        -52.5480   -2.8940  -19.0200 C.3      39 ARG    0.0900
    662 NE        -53.9870   -2.8520  -19.3090 N.pl3    39 ARG   -0.1800
    663 CZ        -54.9350   -2.7070  -18.3900 C.cat    39 ARG    0.0900
    664 NH1       -54.6160   -2.5830  -17.1070 N.pl3    39 ARG    0.0900
    665 NH2       -56.2100   -2.6840  -18.7470 N.pl3    39 ARG    0.2000
    666 HN        -49.8220   -6.1670  -18.7260 H        39 ARG    0.0900
    667 HA        -51.5800   -7.0220  -20.8780 H        39 ARG    0.0900
    668 HB1       -53.2190   -5.9390  -19.5030 H        39 ARG   -0.7000
    669 HB2       -52.7250   -4.7070  -20.7290 H        39 ARG    0.4400
    670 HG1       -50.9590   -4.2750  -18.5740 H        39 ARG    0.6400
    671 HG2       -52.5380   -4.6550  -17.7820 H        39 ARG   -0.8000
    672 HD1       -52.0150   -2.4960  -19.9090 H        39 ARG    0.4600
    673 HD2       -52.3640   -2.2400  -18.1410 H        39 ARG    0.4600
    674 HE        -54.2730   -2.9380  -20.2630 H        39 ARG   -0.8000
    675 HH11      -53.6560   -2.5970  -16.8260 H        39 ARG    0.4600
    676 HH12      -55.3360   -2.4750  -16.4210 H        39 ARG    0.4600
    677 HH21      -56.4610   -2.7740  -19.7110 H        39 ARG    0.5100
    678 HH22      -56.9220   -2.5740  -18.0540 H        39 ARG   -0.5100
    679 N         -49.9570   -6.3470  -22.3540 N.am     40 SER   -0.4700
    680 CA        -49.2090   -5.8720  -23.5100 C.3      40 SER    0.3100
    681 C         -50.3520   -5.2190  -24.2800 C.2      40 SER    0.0700
    682 O         -51.4770   -5.7180  -24.2170 O.2      40 SER    0.0900
    683 CB        -48.4780   -7.0250  -24.2030 C.3      40 SER    0.0500
    684 OG        -49.3660   -8.0160  -24.6860 O.3      40 SER    0.0900
    685 HN        -50.1800   -7.3180  -22.3590 H        40 SER    0.0900
    686 HA        -48.5000   -5.1340  -23.1670 H        40 SER   -0.6600
    687 HB1       -47.7810   -7.5020  -23.4820 H        40 SER    0.4300
    688 HB2       -47.9010   -6.6250  -25.0660 H        40 SER    0.5100
    689 HG1       -50.0420   -8.1170  -24.0100 H        40 SER   -0.5100
    690 N         -50.0860   -4.0680  -24.9280 N.am     41 MET   -0.4700
    691 CA        -51.0460   -3.2330  -25.6650 C.3      41 MET    0.3100
    692 C         -52.0410   -3.9770  -26.5640 C.2      41 MET    0.0700
    693 O         -53.1940   -3.5550  -26.6410 O.2      41 MET    0.0900
    694 CB        -50.3390   -2.0890  -26.4090 C.3      41 MET   -0.1800
    695 CG        -49.7400   -1.0350  -25.4850 C.3      41 MET    0.0900
    696 SD        -50.9670   -0.0280  -24.6120 S.3      41 MET    0.0900
    697 CE        -49.9060    0.8440  -23.4880 C.3      41 MET   -0.1400
    698 HN        -49.1570   -3.7100  -24.9340 H        41 MET    0.0900
    699 HA        -51.7510   -2.8320  -24.9530 H        41 MET    0.0900
    700 HB1       -51.0760   -1.5950  -27.0770 H        41 MET   -0.0900
    701 HB2       -49.5250   -2.5210  -27.0270 H        41 MET   -0.2200
    702 HG1       -49.0940   -0.3700  -26.0940 H        41 MET    0.0900
    703 HG2       -49.1020   -1.5540  -24.7390 H        41 MET    0.0900
    704 HE1       -49.1490    1.4470  -24.0330 H        41 MET    0.0900
    705 HE2       -49.3670    0.1260  -22.8340 H        41 MET    0.5100
    706 HE3       -50.5030    1.5330  -22.8540 H        41 MET   -0.5100
    707 N         -51.6160   -5.0930  -27.2040 N.am     42 THR   -0.4700
    708 CA        -52.4520   -5.9520  -28.0580 C.3      42 THR    0.3100
    709 C         -53.6270   -6.6230  -27.3400 C.2      42 THR    0.0700
    710 O         -54.6120   -6.9500  -27.9950 O.2      42 THR    0.0900
    711 CB        -51.6350   -7.0750  -28.7140 C.3      42 THR    0.1400
    712 CG2       -50.7770   -6.5770  -29.8700 C.3      42 THR    0.0900
    713 OG1       -50.8280   -7.7220  -27.7300 O.3      42 THR   -0.6600
    714 HN        -50.6710   -5.3940  -27.1170 H        42 THR    0.4300
    715 HA        -52.8970   -5.3270  -28.8170 H        42 THR   -0.2700
    716 HB        -52.3190   -7.8240  -29.1680 H        42 THR    0.0900
    717 HG1       -51.4370   -8.0740  -27.0780 H        42 THR    0.0900
    718 HG21      -50.0600   -5.8090  -29.5090 H        42 THR    0.0900
    719 HG22      -51.4230   -6.1210  -30.6500 H        42 THR    0.5100
    720 HG23      -50.2020   -7.4210  -30.3050 H        42 THR   -0.5100
    721 N         -53.5320   -6.8090  -26.0010 N.am     43 ASP   -0.4700
    722 CA        -54.5800   -7.3980  -25.1600 C.3      43 ASP    0.3100
    723 C         -55.7460   -6.4130  -25.0480 C.2      43 ASP    0.0700
    724 O         -56.9000   -6.8370  -25.0030 O.2      43 ASP    0.0900
    725 CB        -54.0450   -7.7380  -23.7670 C.3      43 ASP   -0.2800
    726 CG        -53.1110   -8.9210  -23.7330 C.2      43 ASP    0.0900
    727 OD1       -53.4860  -10.0610  -24.0450 O.co2    43 ASP    0.0900
    728 OD2       -51.9750   -8.6000  -23.4180 O.co2    43 ASP    0.6200
    729 HN        -52.7090   -6.5410  -25.5090 H        43 ASP   -0.7600
    730 HA        -54.9360   -8.2920  -25.6500 H        43 ASP   -0.7600
    731 HB1       -54.9070   -7.9610  -23.1030 H        43 ASP    0.5100
    732 HB2       -53.4980   -6.8560  -23.3740 H        43 ASP   -0.5100
    733 N         -55.4400   -5.0980  -25.0210 N.am     44 LYS   -0.4700
    734 CA        -56.4290   -4.0230  -24.9650 C.3      44 LYS    0.3100
    735 C         -57.2270   -3.9980  -26.2770 C.2      44 LYS    0.0700
    736 O         -58.4530   -3.8940  -26.2370 O.2      44 LYS    0.0900
    737 CB        -55.7460   -2.6670  -24.6820 C.3      44 LYS   -0.1800
    738 CG        -56.6840   -1.6050  -24.1060 C.3      44 LYS    0.0900
    739 CD        -55.9560   -0.3110  -23.7690 C.3      44 LYS    0.0900
    740 CE        -55.5200   -0.2290  -22.3220 C.3      44 LYS   -0.1800
    741 NZ        -54.7780    1.0320  -22.0430 N.4      44 LYS    0.0900
    742 HN        -54.4910   -4.7940  -25.0390 H        44 LYS    0.0900
    743 HA        -57.1330   -4.2570  -24.1800 H        44 LYS   -0.1800
    744 HB1       -55.3230   -2.2820  -25.6340 H        44 LYS    0.0900
    745 HB2       -54.9180   -2.8340  -23.9620 H        44 LYS    0.0900
    746 HG1       -57.1530   -2.0040  -23.1820 H        44 LYS    0.2100
    747 HG2       -57.4800   -1.3860  -24.8480 H        44 LYS    0.0500
    748 HD1       -56.6320    0.5430  -23.9850 H        44 LYS    0.0500
    749 HD2       -55.0560   -0.2310  -24.4160 H        44 LYS   -0.3000
    750 HE1       -54.8440   -1.0780  -22.0840 H        44 LYS    0.3300
    751 HE2       -56.4110   -0.2510  -21.6590 H        44 LYS    0.3300
    752 HZ1       -55.3910    1.8470  -22.2470 H        44 LYS    0.3300
    753 HZ2       -53.9310    1.0760  -22.6430 H        44 LYS    0.5100
    754 HZ3       -54.4950    1.0540  -21.0430 H        44 LYS   -0.5100
    755 N         -56.5310   -4.1500  -27.4330 N.am     45 TYR   -0.4700
    756 CA        -57.1390   -4.2160  -28.7660 C.3      45 TYR    0.3100
    757 C         -57.9720   -5.4960  -28.8990 C.2      45 TYR    0.0700
    758 O         -59.0300   -5.4780  -29.5290 O.2      45 TYR    0.0900
    759 CB        -56.0720   -4.2340  -29.8710 C.3      45 TYR   -0.1800
    760 CG        -55.2700   -2.9680  -30.0560 C.ar     45 TYR    0.0900
    761 CD1       -55.8180   -1.8580  -30.6960 C.ar     45 TYR    0.0900
    762 CD2       -53.9180   -2.9230  -29.7210 C.ar     45 TYR    0.0000
    763 CE1       -55.0630   -0.7060  -30.9200 C.ar     45 TYR   -0.1150
    764 CE2       -53.1530   -1.7800  -29.9470 C.ar     45 TYR    0.1150
    765 CZ        -53.7290   -0.6740  -30.5470 C.ar     45 TYR   -0.1150
    766 OH        -52.9790    0.4550  -30.7700 O.3      45 TYR    0.1150
    767 HN        -55.5370   -4.2250  -27.4240 H        45 TYR    0.1100
    768 HA        -57.7780   -3.3530  -28.8810 H        45 TYR   -0.5400
    769 HB1       -56.5720   -4.4340  -30.8420 H        45 TYR    0.4300
    770 HB2       -55.3420   -5.0380  -29.6430 H        45 TYR   -0.1150
    771 HD1       -56.8460   -1.8900  -31.0260 H        45 TYR    0.1150
    772 HD2       -53.4540   -3.7920  -29.2780 H        45 TYR   -0.1150
    773 HE1       -55.5170    0.1590  -31.3810 H        45 TYR    0.1150
    774 HE2       -52.1130   -1.7570  -29.6540 H        45 TYR    0.5100
    775 HH        -52.0900    0.2890  -30.4490 H        45 TYR   -0.5100
    776 N         -57.4780   -6.6140  -28.3140 N.am     46 ARG   -0.4700
    777 CA        -58.1430   -7.9160  -28.3200 C.3      46 ARG    0.3100
    778 C         -59.4650   -7.8660  -27.5570 C.2      46 ARG    0.0700
    779 O         -60.3960   -8.5760  -27.9320 O.2      46 ARG    0.0900
    780 CB        -57.2250   -9.0270  -27.7830 C.3      46 ARG   -0.1800
    781 CG        -56.1450   -9.4610  -28.7720 C.3      46 ARG    0.0900
    782 CD        -55.3090  -10.6080  -28.2430 C.3      46 ARG    0.0900
    783 NE        -55.7720  -11.8950  -28.7690 N.pl3    46 ARG   -0.1800
    784 CZ        -55.1950  -13.0660  -28.5140 C.cat    46 ARG    0.0900
    785 NH1       -54.1290  -13.1340  -27.7280 N.pl3    46 ARG    0.0900
    786 NH2       -55.6880  -14.1790  -29.0390 N.pl3    46 ARG    0.2000
    787 HN        -56.6040   -6.5950  -27.8360 H        46 ARG    0.0900
    788 HA        -58.4310   -8.1340  -29.3370 H        46 ARG    0.0900
    789 HB1       -57.8490   -9.9100  -27.5300 H        46 ARG   -0.7000
    790 HB2       -56.7300   -8.6600  -26.8590 H        46 ARG    0.4400
    791 HG1       -55.4800   -8.5960  -28.9810 H        46 ARG    0.6400
    792 HG2       -56.6320   -9.7780  -29.7200 H        46 ARG   -0.8000
    793 HD1       -55.3820  -10.6470  -27.1360 H        46 ARG    0.4600
    794 HD2       -54.2510  -10.4750  -28.5510 H        46 ARG    0.4600
    795 HE        -56.5760  -11.8920  -29.3610 H        46 ARG   -0.8000
    796 HH11      -53.7520  -12.3010  -27.3220 H        46 ARG    0.4600
    797 HH12      -53.7010  -14.0190  -27.5410 H        46 ARG    0.4600
    798 HH21      -55.1720  -15.0340  -28.9710 H        46 ARG    0.5100
    799 HH22      -56.5730  -14.1640  -29.5030 H        46 ARG   -0.5100
    800 N         -59.5560   -7.0040  -26.5110 N.am     47 LEU   -0.4700
    801 CA        -60.7720   -6.7830  -25.7270 C.3      47 LEU    0.3100
    802 C         -61.8090   -6.0950  -26.6130 C.2      47 LEU    0.0700
    803 O         -62.9870   -6.4480  -26.5590 O.2      47 LEU    0.0900
    804 CB        -60.4800   -5.9370  -24.4700 C.3      47 LEU   -0.1800
    805 CG        -61.6730   -5.6480  -23.5480 C.3      47 LEU    0.0900
    806 CD1       -61.8520   -6.7400  -22.5040 C.3      47 LEU    0.0900
    807 CD2       -61.5300   -4.3000  -22.8820 C.3      47 LEU   -0.0900
    808 HN        -58.7670   -6.4670  -26.2220 H        47 LEU    0.0900
    809 HA        -61.1650   -7.7470  -25.4440 H        47 LEU   -0.2700
    810 HB1       -60.0650   -4.9630  -24.8050 H        47 LEU    0.0900
    811 HB2       -59.7110   -6.4710  -23.8740 H        47 LEU    0.0900
    812 HG        -62.5970   -5.5760  -24.1610 H        47 LEU    0.0900
    813 HD11      -60.9410   -6.8190  -21.8730 H        47 LEU   -0.2700
    814 HD12      -62.0230   -7.7180  -23.0030 H        47 LEU    0.0900
    815 HD13      -62.7170   -6.4990  -21.8500 H        47 LEU    0.0900
    816 HD21      -61.4790   -3.4980  -23.6490 H        47 LEU    0.0900
    817 HD22      -60.5980   -4.2730  -22.2790 H        47 LEU    0.5100
    818 HD23      -62.4060   -4.1080  -22.2260 H        47 LEU   -0.5100
    819 N         -61.3580   -5.1440  -27.4600 N.am     48 HSD   -0.4700
    820 CA        -62.2060   -4.4280  -28.4120 C.3      48 HSD    0.3100
    821 C         -62.7410   -5.4010  -29.4630 C.2      48 HSD    0.0700
    822 O         -63.9000   -5.2960  -29.8630 O.2      48 HSD    0.0900
    823 CB        -61.4300   -3.2730  -29.0730 C.3      48 HSD   -0.0900
    824 CG        -61.2930   -2.0540  -28.2150 C.ar     48 HSD    0.0900
    825 CD2       -61.6490   -0.7710  -28.4730 C.ar     48 HSD    0.0900
    826 ND1       -60.6880   -2.1030  -26.9690 N.ar     48 HSD   -0.3600
    827 CE1       -60.7210   -0.8640  -26.5050 C.ar     48 HSD    0.3200
    828 NE2       -61.2870   -0.0270  -27.3730 N.ar     48 HSD   -0.0500
    829 HN        -60.3970   -4.8810  -27.4710 H        48 HSD    0.2500
    830 HA        -63.0620   -4.0450  -27.8760 H        48 HSD    0.1300
    831 HB1       -61.9580   -2.9810  -30.0060 H        48 HSD   -0.7000
    832 HB2       -60.4100   -3.6320  -29.3280 H        48 HSD    0.2200
    833 HD1       -60.3100   -2.9150  -26.5250 H        48 HSD    0.1000
    834 HD2       -62.1240   -0.3170  -29.3320 H        48 HSD    0.5100
    835 HE1       -60.3260   -0.5880  -25.5270 H        48 HSD   -0.5100
    836 N         -61.9010   -6.3790  -29.8640 N.am     49 LEU   -0.4700
    837 CA        -62.2440   -7.4240  -30.8190 C.3      49 LEU    0.3100
    838 C         -63.2450   -8.4050  -30.2090 C.2      49 LEU    0.0700
    839 O         -64.2410   -8.7300  -30.8520 O.2      49 LEU    0.0900
    840 CB        -60.9630   -8.1480  -31.2930 C.3      49 LEU   -0.1800
    841 CG        -61.1010   -9.3630  -32.2260 C.3      49 LEU    0.0900
    842 CD1       -61.6730   -8.9720  -33.5820 C.3      49 LEU    0.0900
    843 CD2       -59.7600  -10.0250  -32.4320 C.3      49 LEU   -0.0900
    844 HN        -60.9720   -6.4280  -29.5080 H        49 LEU    0.0900
    845 HA        -62.7490   -6.9650  -31.6560 H        49 LEU   -0.2700
    846 HB1       -60.4260   -8.4910  -30.3850 H        49 LEU    0.0900
    847 HB2       -60.3400   -7.3980  -31.8210 H        49 LEU    0.0900
    848 HG        -61.7730  -10.1090  -31.7520 H        49 LEU    0.0900
    849 HD11      -61.0080   -8.2330  -34.0780 H        49 LEU   -0.2700
    850 HD12      -62.6770   -8.5140  -33.4520 H        49 LEU    0.0900
    851 HD13      -61.7530   -9.8690  -34.2320 H        49 LEU    0.0900
    852 HD21      -59.3510  -10.3700  -31.4590 H        49 LEU    0.0900
    853 HD22      -59.0460   -9.3010  -32.8810 H        49 LEU    0.5100
    854 HD23      -59.8720  -10.9040  -33.1010 H        49 LEU   -0.5100
    855 N         -62.9970   -8.8440  -28.9580 N.am     50 SER   -0.4700
    856 CA        -63.8570   -9.7720  -28.2220 C.3      50 SER    0.3100
    857 C         -65.2470   -9.1980  -27.9320 C.2      50 SER    0.0700
    858 O         -66.2300   -9.9320  -28.0370 O.2      50 SER    0.0900
    859 CB        -63.1820  -10.2200  -26.9300 C.3      50 SER    0.0500
    860 OG        -63.8900  -11.2960  -26.3430 O.3      50 SER    0.0900
    861 HN        -62.1870   -8.5430  -28.4640 H        50 SER    0.0900
    862 HA        -64.0520  -10.6230  -28.8570 H        50 SER   -0.6600
    863 HB1       -63.1570   -9.3740  -26.2090 H        50 SER    0.4300
    864 HB2       -62.1440  -10.5520  -27.1460 H        50 SER    0.5100
    865 HG1       -64.0190  -11.9410  -27.0420 H        50 SER   -0.5100
    866 N         -65.3390   -7.8940  -27.5780 N.am     51 VAL   -0.4700
    867 CA        -66.6120   -7.2100  -27.3080 C.3      51 VAL    0.3100
    868 C         -67.4250   -7.0770  -28.6050 C.2      51 VAL    0.0700
    869 O         -68.6390   -7.2830  -28.5880 O.2      51 VAL    0.0900
    870 CB        -66.4180   -5.8610  -26.5510 C.3      51 VAL   -0.0900
    871 CG1       -67.6990   -5.0260  -26.5270 C.3      51 VAL    0.0900
    872 CG2       -65.9250   -6.1020  -25.1260 C.3      51 VAL   -0.2700
    873 HN        -64.5260   -7.3270  -27.4840 H        51 VAL    0.0900
    874 HA        -67.2210   -7.8780  -26.7170 H        51 VAL    0.0900
    875 HB        -65.6160   -5.2790  -27.0520 H        51 VAL    0.0900
    876 HG11      -68.5540   -5.6480  -26.1850 H        51 VAL   -0.2700
    877 HG12      -67.9230   -4.6480  -27.5470 H        51 VAL    0.0900
    878 HG13      -67.5810   -4.1710  -25.8280 H        51 VAL    0.0900
    879 HG21      -65.0530   -6.7900  -25.1340 H        51 VAL    0.0900
    880 HG22      -66.7330   -6.5640  -24.5190 H        51 VAL    0.5100
    881 HG23      -65.6140   -5.1410  -24.6650 H        51 VAL   -0.5100
    882 N         -66.7390   -6.7760  -29.7320 N.am     52 ALA   -0.4700
    883 CA        -67.3400   -6.6450  -31.0620 C.3      52 ALA    0.3100
    884 C         -67.9360   -7.9750  -31.5210 C.2      52 ALA    0.0700
    885 O         -69.0260   -7.9930  -32.0920 O.2      52 ALA    0.0900
    886 CB        -66.2960   -6.1710  -32.0630 C.3      52 ALA   -0.2700
    887 HN        -65.7560   -6.6250  -29.7030 H        52 ALA    0.0900
    888 HA        -68.1510   -5.9350  -30.9980 H        52 ALA    0.0900
    889 HB1       -65.4600   -6.9010  -32.1170 H        52 ALA    0.0900
    890 HB2       -65.8880   -5.1870  -31.7470 H        52 ALA    0.5100
    891 HB3       -66.7530   -6.0790  -33.0720 H        52 ALA   -0.5100
    892 N         -67.2240   -9.0920  -31.2470 N.am     53 ASP   -0.4700
    893 CA        -67.6590  -10.4430  -31.5880 C.3      53 ASP    0.3100
    894 C         -68.8340  -10.8620  -30.7090 C.2      53 ASP    0.0700
    895 O         -69.8250  -11.3610  -31.2370 O.2      53 ASP    0.0900
    896 CB        -66.4930  -11.4530  -31.4750 C.3      53 ASP   -0.2800
    897 CG        -65.3780  -11.2880  -32.5020 C.2      53 ASP    0.0900
    898 OD1       -65.6570  -10.7690  -33.6130 O.co2    53 ASP    0.0900
    899 OD2       -64.2410  -11.7360  -32.2200 O.co2    53 ASP    0.6200
    900 HN        -66.3430   -9.0380  -30.7840 H        53 ASP   -0.7600
    901 HA        -68.0390  -10.4250  -32.5980 H        53 ASP   -0.7600
    902 HB1       -66.9080  -12.4770  -31.5870 H        53 ASP    0.5100
    903 HB2       -66.0420  -11.3500  -30.4650 H        53 ASP   -0.5100
    904 N         -68.7440  -10.6050  -29.3770 N.am     54 LEU   -0.4700
    905 CA        -69.7720  -10.9170  -28.3770 C.3      54 LEU    0.3100
    906 C         -71.1130  -10.2770  -28.7270 C.2      54 LEU    0.0700
    907 O         -72.1460  -10.9410  -28.6380 O.2      54 LEU    0.0900
    908 CB        -69.3120  -10.4860  -26.9700 C.3      54 LEU   -0.1800
    909 CG        -70.1920  -10.8920  -25.7900 C.3      54 LEU    0.0900
    910 CD1       -69.8800  -12.3150  -25.3220 C.3      54 LEU    0.0900
    911 CD2       -70.0130   -9.9280  -24.6360 C.3      54 LEU   -0.0900
    912 HN        -67.9290  -10.1690  -29.0050 H        54 LEU    0.0900
    913 HA        -69.9500  -11.9820  -28.4020 H        54 LEU   -0.2700
    914 HB1       -69.2370   -9.3780  -26.9670 H        54 LEU    0.0900
    915 HB2       -68.3040  -10.9170  -26.8010 H        54 LEU    0.0900
    916 HG        -71.2580  -10.8360  -26.0960 H        54 LEU    0.0900
    917 HD11      -68.8190  -12.3880  -25.0020 H        54 LEU   -0.2700
    918 HD12      -70.0500  -13.0330  -26.1530 H        54 LEU    0.0900
    919 HD13      -70.5300  -12.5810  -24.4610 H        54 LEU    0.0900
    920 HD21      -70.2940   -8.8990  -24.9500 H        54 LEU    0.0900
    921 HD22      -68.9510   -9.9220  -24.3100 H        54 LEU    0.5100
    922 HD23      -70.6630  -10.2280  -23.7860 H        54 LEU   -0.5100
    923 N         -71.0870   -8.9950  -29.1450 N.am     55 LEU   -0.4700
    924 CA        -72.2610   -8.2290  -29.5500 C.3      55 LEU    0.3100
    925 C         -72.8840   -8.8800  -30.7910 C.2      55 LEU    0.0700
    926 O         -74.1010   -9.0780  -30.8340 O.2      55 LEU    0.0900
    927 CB        -71.8510   -6.7700  -29.8400 C.3      55 LEU   -0.1800
    928 CG        -72.9760   -5.7670  -30.0950 C.3      55 LEU    0.0900
    929 CD1       -73.3220   -5.0060  -28.8290 C.3      55 LEU    0.0900
    930 CD2       -72.5770   -4.7890  -31.1710 C.3      55 LEU   -0.0900
    931 HN        -70.2270   -8.4960  -29.2000 H        55 LEU    0.0900
    932 HA        -72.9850   -8.2670  -28.7480 H        55 LEU   -0.2700
    933 HB1       -71.1970   -6.7770  -30.7360 H        55 LEU    0.0900
    934 HB2       -71.2670   -6.4060  -28.9700 H        55 LEU    0.0900
    935 HG        -73.8750   -6.3090  -30.4550 H        55 LEU    0.0900
    936 HD11      -72.4340   -4.4500  -28.4620 H        55 LEU   -0.2700
    937 HD12      -73.6480   -5.7160  -28.0390 H        55 LEU    0.0900
    938 HD13      -74.1350   -4.2780  -29.0360 H        55 LEU    0.0900
    939 HD21      -72.3620   -5.3290  -32.1180 H        55 LEU    0.0900
    940 HD22      -71.6630   -4.2380  -30.8630 H        55 LEU    0.5100
    941 HD23      -73.4030   -4.0690  -31.3540 H        55 LEU   -0.5100
    942 N         -72.0320   -9.2620  -31.7690 N.am     56 PHE   -0.4700
    943 CA        -72.4540   -9.9000  -33.0120 C.3      56 PHE    0.3100
    944 C         -72.9530  -11.3280  -32.8390 C.2      56 PHE    0.0700
    945 O         -73.9320  -11.6850  -33.4840 O.2      56 PHE    0.0900
    946 CB        -71.3660   -9.7920  -34.1030 C.3      56 PHE   -0.1800
    947 CG        -71.5860  -10.6530  -35.3270 C.ar     56 PHE    0.0900
    948 CD1       -70.7540  -11.7350  -35.5930 C.ar     56 PHE    0.0900
    949 CD2       -72.6440  -10.4040  -36.1960 C.ar     56 PHE    0.0000
    950 CE1       -70.9680  -12.5450  -36.7140 C.ar     56 PHE   -0.1150
    951 CE2       -72.8700  -11.2270  -37.3040 C.ar     56 PHE    0.1150
    952 CZ        -72.0190  -12.2810  -37.5660 C.ar     56 PHE   -0.1150
    953 HN        -71.0510   -9.1210  -31.6790 H        56 PHE    0.1150
    954 HA        -73.3590   -9.4120  -33.3440 H        56 PHE   -0.1150
    955 HB1       -70.3910  -10.0970  -33.6680 H        56 PHE    0.1150
    956 HB2       -71.3160   -8.7400  -34.4560 H        56 PHE   -0.1150
    957 HD1       -69.9330  -11.9530  -34.9270 H        56 PHE    0.1150
    958 HD2       -73.2990   -9.5660  -36.0120 H        56 PHE   -0.1150
    959 HE1       -70.3080  -13.3770  -36.9130 H        56 PHE    0.1150
    960 HE2       -73.7100  -11.0380  -37.9560 H        56 PHE    0.5100
    961 HZ        -72.1780  -12.9010  -38.4370 H        56 PHE   -0.5100
    962 N         -72.3000  -12.1510  -31.9940 N.am     57 VAL   -0.4700
    963 CA        -72.7230  -13.5420  -31.7810 C.3      57 VAL    0.3100
    964 C         -74.1290  -13.6580  -31.1820 C.2      57 VAL    0.0700
    965 O         -74.8570  -14.5920  -31.5160 O.2      57 VAL    0.0900
    966 CB        -71.6720  -14.4850  -31.1370 C.3      57 VAL   -0.0900
    967 CG1       -70.4240  -14.6000  -32.0090 C.3      57 VAL    0.0900
    968 CG2       -71.3190  -14.0620  -29.7170 C.3      57 VAL   -0.2700
    969 HN        -71.5030  -11.8530  -31.4760 H        57 VAL    0.0900
    970 HA        -72.9980  -13.9310  -32.7490 H        57 VAL    0.0900
    971 HB        -72.1200  -15.4940  -31.0070 H        57 VAL    0.0900
    972 HG11      -69.9580  -13.6000  -32.1410 H        57 VAL   -0.2700
    973 HG12      -70.6960  -15.0000  -33.0090 H        57 VAL    0.0900
    974 HG13      -69.6850  -15.2740  -31.5250 H        57 VAL    0.0900
    975 HG21      -72.2270  -14.0760  -29.0780 H        57 VAL    0.0900
    976 HG22      -70.9050  -13.0310  -29.7230 H        57 VAL    0.5100
    977 HG23      -70.5720  -14.7620  -29.2880 H        57 VAL   -0.5100
    978 N         -74.5400  -12.6550  -30.3730 N.am     58 ILE   -0.4700
    979 CA        -75.8740  -12.5150  -29.7810 C.3      58 ILE    0.3100
    980 C         -76.9300  -12.4230  -30.9180 C.2      58 ILE    0.0700
    981 O         -78.0660  -12.8590  -30.7440 O.2      58 ILE    0.0900
    982 CB        -75.8740  -11.2820  -28.8130 C.3      58 ILE   -0.0900
    983 CG1       -75.2120  -11.6490  -27.4590 C.3      58 ILE    0.0900
    984 CG2       -77.2770  -10.6580  -28.6120 C.3      58 ILE   -0.2700
    985 CD        -74.7640  -10.4540  -26.5730 C.3      58 ILE    0.0900
    986 HN        -73.9090  -11.9230  -30.1310 H        58 ILE    0.0900
    987 HA        -76.1080  -13.4230  -29.2450 H        58 ILE    0.0900
    988 HB        -75.1960  -10.5060  -29.2280 H        58 ILE   -0.1800
    989 HG11      -74.3180  -12.2700  -27.6730 H        58 ILE    0.0900
    990 HG12      -75.9400  -12.2510  -26.8760 H        58 ILE    0.0900
    991 HG21      -77.9720  -11.4110  -28.1830 H        58 ILE   -0.2700
    992 HG22      -77.6820  -10.3170  -29.5890 H        58 ILE    0.0900
    993 HG23      -77.2110   -9.7980  -27.9130 H        58 ILE    0.0900
    994 HD1       -75.6390   -9.8180  -26.3190 H        58 ILE    0.0900
    995 HD2       -74.0230   -9.8350  -27.1220 H        58 ILE    0.5100
    996 HD3       -74.3130  -10.8310  -25.6310 H        58 ILE   -0.5100
    997 N         -76.5220  -11.8910  -32.0880 N.am     59 THR   -0.4700
    998 CA        -77.3430  -11.7390  -33.2870 C.3      59 THR    0.3100
    999 C         -77.5490  -13.0690  -34.0700 C.2      59 THR    0.0700
   1000 O         -78.4960  -13.1710  -34.8470 O.2      59 THR    0.0900
   1001 CB        -76.8560  -10.5020  -34.0850 C.3      59 THR    0.1400
   1002 CG2       -76.4700  -10.8000  -35.5380 C.3      59 THR    0.0900
   1003 OG1       -77.8350   -9.4670  -34.0200 O.3      59 THR   -0.6600
   1004 HN        -75.5880  -11.5590  -32.1880 H        59 THR    0.4300
   1005 HA        -78.3720  -11.6160  -32.9820 H        59 THR   -0.2700
   1006 HB        -75.9040  -10.1250  -33.6520 H        59 THR    0.0900
   1007 HG1       -77.8230   -9.1470  -33.1150 H        59 THR    0.0900
   1008 HG21      -77.3440  -11.2100  -36.0880 H        59 THR    0.0900
   1009 HG22      -75.6500  -11.5500  -35.5670 H        59 THR    0.5100
   1010 HG23      -76.1410   -9.8650  -36.0420 H        59 THR   -0.5100
   1011 N         -76.6820  -14.0860  -33.8480 N.am     60 LEU   -0.4700
   1012 CA        -76.7580  -15.3930  -34.5230 C.3      60 LEU    0.3100
   1013 C         -78.0620  -16.2160  -34.3950 C.2      60 LEU    0.0700
   1014 O         -78.4930  -16.7360  -35.4300 O.2      60 LEU    0.0900
   1015 CB        -75.5070  -16.2540  -34.3190 C.3      60 LEU   -0.1800
   1016 CG        -74.2140  -15.7740  -34.9880 C.3      60 LEU    0.0900
   1017 CD1       -73.0380  -16.5800  -34.4970 C.3      60 LEU    0.0900
   1018 CD2       -74.3010  -15.8470  -36.5220 C.3      60 LEU   -0.0900
   1019 HN        -75.9340  -13.9900  -33.1990 H        60 LEU    0.0900
   1020 HA        -76.9000  -15.2030  -35.5760 H        60 LEU   -0.2700
   1021 HB1       -75.7310  -17.2700  -34.7070 H        60 LEU    0.0900
   1022 HB2       -75.3170  -16.3190  -33.2270 H        60 LEU    0.0900
   1023 HG        -74.0520  -14.7010  -34.7510 H        60 LEU    0.0900
   1024 HD11      -73.1840  -17.6550  -34.7350 H        60 LEU   -0.2700
   1025 HD12      -72.9390  -16.4710  -33.3950 H        60 LEU    0.0900
   1026 HD13      -72.1060  -16.2300  -34.9920 H        60 LEU    0.0900
   1027 HD21      -75.2350  -15.3590  -36.8750 H        60 LEU    0.0900
   1028 HD22      -74.3100  -16.9080  -36.8500 H        60 LEU    0.5100
   1029 HD23      -73.4330  -15.3220  -36.9750 H        60 LEU   -0.5100
   1030 N         -78.7490  -16.3430  -33.2160 N.am     61 PRO   -0.2900
   1031 CA        -80.0300  -17.0740  -33.1870 C.3      61 PRO    0.0000
   1032 C         -81.0540  -16.4750  -34.1530 C.2      61 PRO    0.0900
   1033 O         -81.8350  -17.2300  -34.7310 O.2      61 PRO    0.0900
   1034 CB        -80.4890  -16.9580  -31.7270 C.3      61 PRO    0.0200
   1035 CG        -79.7360  -15.8060  -31.1720 C.3      61 PRO    0.0900
   1036 CD        -78.4090  -15.8450  -31.8670 C.3      61 PRO   -0.1800
   1037 HA        -79.8890  -18.0860  -33.5330 H        61 PRO    0.0900
   1038 HB1       -80.2550  -17.8880  -31.1660 H        61 PRO    0.0900
   1039 HB2       -81.5840  -16.7730  -31.6730 H        61 PRO   -0.1800
   1040 HG1       -80.2640  -14.8510  -31.3830 H        61 PRO    0.0900
   1041 HG2       -79.6090  -15.9100  -30.0730 H        61 PRO    0.0900
   1042 HD1       -77.9530  -14.8350  -31.9360 H        61 PRO    0.5100
   1043 HD2       -77.7070  -16.5450  -31.3680 H        61 PRO   -0.5100
   1044 N         -81.0160  -15.1310  -34.3660 N.am     62 PHE   -0.4700
   1045 CA        -81.8800  -14.4280  -35.3190 C.3      62 PHE    0.3100
   1046 C         -81.6330  -14.9640  -36.7370 C.2      62 PHE    0.0700
   1047 O         -82.5960  -15.3200  -37.4130 O.2      62 PHE    0.0900
   1048 CB        -81.6550  -12.9020  -35.2780 C.3      62 PHE   -0.1800
   1049 CG        -81.9580  -12.2110  -33.9690 C.ar     62 PHE    0.0900
   1050 CD1       -83.2540  -11.8210  -33.6520 C.ar     62 PHE    0.0900
   1051 CD2       -80.9390  -11.8890  -33.0800 C.ar     62 PHE    0.0000
   1052 CE1       -83.5310  -11.1660  -32.4490 C.ar     62 PHE   -0.1150
   1053 CE2       -81.2130  -11.2220  -31.8800 C.ar     62 PHE    0.1150
   1054 CZ        -82.5090  -10.8650  -31.5740 C.ar     62 PHE   -0.1150
   1055 HN        -80.3790  -14.5500  -33.8670 H        62 PHE    0.1150
   1056 HA        -82.9040  -14.6590  -35.0660 H        62 PHE   -0.1150
   1057 HB1       -82.3070  -12.4280  -36.0430 H        62 PHE    0.1150
   1058 HB2       -80.5870  -12.6940  -35.5040 H        62 PHE   -0.1150
   1059 HD1       -84.0580  -12.0280  -34.3440 H        62 PHE    0.1150
   1060 HD2       -79.9210  -12.1580  -33.3180 H        62 PHE   -0.1150
   1061 HE1       -84.5470  -10.8950  -32.2050 H        62 PHE    0.1150
   1062 HE2       -80.4110  -10.9870  -31.1960 H        62 PHE    0.5100
   1063 HZ        -82.7230  -10.3490  -30.6500 H        62 PHE   -0.5100
   1064 N         -80.3410  -15.0750  -37.1570 N.am     63 TRP   -0.4700
   1065 CA        -79.9110  -15.6300  -38.4480 C.3      63 TRP    0.3100
   1066 C         -80.4310  -17.0620  -38.6060 C.2      63 TRP    0.0700
   1067 O         -80.8980  -17.4260  -39.6830 O.2      63 TRP    0.0900
   1068 CB        -78.3730  -15.6750  -38.5410 C.3      63 TRP   -0.1800
   1069 CG        -77.6740  -14.3900  -38.8720 C.ar     63 TRP    0.0900
   1070 CD1       -77.4650  -13.3320  -38.0370 C.ar     63 TRP    0.0900
   1071 CD2       -76.9250  -14.1130  -40.0650 C.ar     63 TRP   -0.0300
   1072 CE2       -76.3400  -12.8360  -39.9060 C.ar     63 TRP   -0.1500
   1073 CE3       -76.7110  -14.8100  -41.2640 C.ar     63 TRP    0.2200
   1074 NE1       -76.6940  -12.3780  -38.6640 N.ar     63 TRP   -0.5100
   1075 CZ2       -75.5610  -12.2400  -40.9050 C.ar     63 TRP    0.3700
   1076 CZ3       -75.9390  -14.2200  -42.2530 C.ar     63 TRP    0.2400
   1077 CH2       -75.3890  -12.9440  -42.0770 C.ar     63 TRP    0.1100
   1078 HN        -79.5940  -14.7690  -36.5740 H        63 TRP   -0.2500
   1079 HA        -80.3150  -15.0040  -39.2300 H        63 TRP    0.1700
   1080 HB1       -78.1020  -16.4120  -39.3260 H        63 TRP   -0.2000
   1081 HB2       -77.9830  -16.0220  -37.5610 H        63 TRP    0.1400
   1082 HD1       -77.8480  -13.2530  -37.0290 H        63 TRP   -0.2700
   1083 HE1       -76.4410  -11.5150  -38.2850 H        63 TRP    0.1600
   1084 HE3       -77.1320  -15.7900  -41.4310 H        63 TRP   -0.1400
   1085 HZ2       -75.1050  -11.2690  -40.7810 H        63 TRP    0.1400
   1086 HZ3       -75.7590  -14.7530  -43.1750 H        63 TRP    0.5100
   1087 HH2       -74.8160  -12.5010  -42.8790 H        63 TRP   -0.5100
   1088 N         -80.3380  -17.8700  -37.5210 N.am     64 ALA   -0.4700
   1089 CA        -80.7780  -19.2630  -37.4680 C.3      64 ALA    0.3100
   1090 C         -82.2960  -19.4030  -37.5700 C.2      64 ALA    0.0700
   1091 O         -82.7650  -20.3170  -38.2480 O.2      64 ALA    0.0900
   1092 CB        -80.2690  -19.9290  -36.2000 C.3      64 ALA   -0.2700
   1093 HN        -79.9470  -17.5280  -36.6700 H        64 ALA    0.0900
   1094 HA        -80.3920  -19.7690  -38.3410 H        64 ALA    0.0900
   1095 HB1       -80.6600  -19.3980  -35.3060 H        64 ALA    0.0900
   1096 HB2       -79.1590  -19.8960  -36.1740 H        64 ALA    0.5100
   1097 HB3       -80.6120  -20.9850  -36.1630 H        64 ALA   -0.5100
   1098 N         -83.0600  -18.5060  -36.9070 N.am     65 VAL   -0.4700
   1099 CA        -84.5290  -18.4950  -36.9300 C.3      65 VAL    0.3100
   1100 C         -85.0400  -18.1050  -38.3300 C.2      65 VAL    0.0700
   1101 O         -85.9820  -18.7240  -38.8380 O.2      65 VAL    0.0900
   1102 CB        -85.1230  -17.6350  -35.7770 C.3      65 VAL   -0.0900
   1103 CG1       -86.5870  -17.2660  -36.0270 C.3      65 VAL    0.0900
   1104 CG2       -84.9780  -18.3530  -34.4360 C.3      65 VAL   -0.2700
   1105 HN        -82.6450  -17.7890  -36.3540 H        65 VAL    0.0900
   1106 HA        -84.8670  -19.5160  -36.8410 H        65 VAL    0.0900
   1107 HB        -84.5280  -16.7020  -35.6790 H        65 VAL    0.0900
   1108 HG11      -87.1690  -18.1730  -36.2940 H        65 VAL   -0.2700
   1109 HG12      -86.6560  -16.5410  -36.8660 H        65 VAL    0.0900
   1110 HG13      -87.0270  -16.8200  -35.1090 H        65 VAL    0.0900
   1111 HG21      -83.9050  -18.5420  -34.2180 H        65 VAL    0.0900
   1112 HG22      -85.5090  -19.3280  -34.4700 H        65 VAL    0.5100
   1113 HG23      -85.4000  -17.7250  -33.6230 H        65 VAL   -0.5100
   1114 N         -84.3700  -17.1160  -38.9600 N.am     66 ASP   -0.4700
   1115 CA        -84.6510  -16.6300  -40.3100 C.3      66 ASP    0.3100
   1116 C         -84.3870  -17.7320  -41.3450 C.2      66 ASP    0.0700
   1117 O         -85.1490  -17.8610  -42.3060 O.2      66 ASP    0.0900
   1118 CB        -83.8080  -15.3690  -40.5890 C.3      66 ASP   -0.2800
   1119 CG        -83.6740  -14.9640  -42.0450 C.2      66 ASP    0.0900
   1120 OD1       -82.5860  -15.1820  -42.6210 O.co2    66 ASP    0.0900
   1121 OD2       -84.6490  -14.4070  -42.5980 O.co2    66 ASP    0.6200
   1122 HN        -83.6140  -16.6530  -38.5060 H        66 ASP   -0.7600
   1123 HA        -85.7050  -16.4040  -40.3780 H        66 ASP   -0.7600
   1124 HB1       -82.7850  -15.5450  -40.1950 H        66 ASP    0.5100
   1125 HB2       -84.2690  -14.5190  -40.0450 H        66 ASP   -0.5100
   1126 N         -83.3320  -18.5440  -41.1230 N.am     67 ALA   -0.4700
   1127 CA        -82.9480  -19.6570  -41.9890 C.3      67 ALA    0.3100
   1128 C         -83.8880  -20.8690  -41.8770 C.2      67 ALA    0.0700
   1129 O         -84.1250  -21.5450  -42.8820 O.2      67 ALA    0.0900
   1130 CB        -81.5170  -20.0810  -41.6930 C.3      67 ALA   -0.2700
   1131 HN        -82.7480  -18.4130  -40.3270 H        67 ALA    0.0900
   1132 HA        -83.0410  -19.3330  -43.0150 H        67 ALA    0.0900
   1133 HB1       -81.4250  -20.4030  -40.6340 H        67 ALA    0.0900
   1134 HB2       -80.8260  -19.2280  -41.8650 H        67 ALA    0.5100
   1135 HB3       -81.2300  -20.9320  -42.3480 H        67 ALA   -0.5100
   1136 N         -84.4140  -21.1510  -40.6620 N.am     68 VAL   -0.4700
   1137 CA        -85.3080  -22.2920  -40.4340 C.3      68 VAL    0.3100
   1138 C         -86.6730  -21.9790  -41.0220 C.2      68 VAL    0.0700
   1139 O         -87.0570  -22.6070  -42.0100 O.2      68 VAL    0.0900
   1140 CB        -85.2300  -22.9390  -39.0190 C.3      68 VAL   -0.0900
   1141 CG1       -83.8560  -23.5380  -38.7550 C.3      68 VAL    0.0900
   1142 CG2       -85.6290  -21.9690  -37.9080 C.3      68 VAL   -0.2700
   1143 HN        -84.2160  -20.5890  -39.8630 H        68 VAL    0.0900
   1144 HA        -85.0560  -23.0340  -41.1750 H        68 VAL    0.0900
   1145 HB        -85.9970  -23.7410  -38.9440 H        68 VAL    0.0900
   1146 HG11      -83.0770  -22.7480  -38.8170 H        68 VAL   -0.2700
   1147 HG12      -83.6300  -24.3170  -39.5140 H        68 VAL    0.0900
   1148 HG13      -83.8260  -23.9870  -37.7390 H        68 VAL    0.0900
   1149 HG21      -86.7200  -21.7610  -37.9550 H        68 VAL    0.0900
   1150 HG22      -85.0790  -21.0110  -38.0270 H        68 VAL    0.5100
   1151 HG23      -85.3960  -22.4130  -36.9170 H        68 VAL   -0.5100
   1152 N         -87.4160  -21.0280  -40.4180 N.am     69 ALA   -0.4700
   1153 CA        -88.7610  -20.6940  -40.8820 C.3      69 ALA    0.3100
   1154 C         -89.3440  -19.3160  -41.2200 C.2      69 ALA    0.0700
   1155 O         -90.1360  -19.2320  -42.1600 O.2      69 ALA    0.0900
   1156 CB        -89.6970  -21.1790  -39.7830 C.3      69 ALA   -0.2700
   1157 HN        -87.0830  -20.5140  -39.6310 H        69 ALA    0.0900
   1158 HA        -88.9530  -21.1960  -41.8190 H        69 ALA    0.0900
   1159 HB1       -89.5870  -20.5440  -38.8790 H        69 ALA    0.0900
   1160 HB2       -89.4490  -22.2280  -39.5110 H        69 ALA    0.5100
   1161 HB3       -90.7510  -21.1220  -40.1300 H        69 ALA   -0.5100
   1162 N         -88.9960  -18.2490  -40.4530 N.am     70 ASN   -0.4700
   1163 CA        -89.5710  -16.9110  -40.6500 C.3      70 ASN    0.3100
   1164 C         -88.7820  -15.7940  -39.9450 C.2      70 ASN    0.0700
   1165 O         -87.7070  -16.0420  -39.3950 O.2      70 ASN    0.0900
   1166 CB        -91.1100  -16.7990  -40.5500 C.3      70 ASN   -0.1800
   1167 CG        -91.7560  -15.8880  -41.5680 C.2      70 ASN    0.0900
   1168 ND2       -93.0470  -15.6210  -41.3880 N.am     70 ASN    0.0900
   1169 OD1       -91.1240  -15.4220  -42.5170 O.2      70 ASN    0.5500
   1170 HN        -88.3280  -18.3290  -39.7170 H        70 ASN   -0.5500
   1171 HA        -89.2610  -16.5860  -41.6310 H        70 ASN   -0.6200
   1172 HB1       -91.3680  -16.4180  -39.5400 H        70 ASN    0.3200
   1173 HB2       -91.5430  -17.8140  -40.6790 H        70 ASN    0.3000
   1174 HD21      -93.5270  -15.0230  -42.0310 H        70 ASN    0.5100
   1175 HD22      -93.5360  -16.0170  -40.6120 H        70 ASN   -0.5100
   1176 N         -89.3300  -14.5540  -39.9770 N.am     71 TRP   -0.4700
   1177 CA        -88.7770  -13.3590  -39.3430 C.3      71 TRP    0.3100
   1178 C         -89.9230  -12.7330  -38.5270 C.2      71 TRP    0.0700
   1179 O         -90.7030  -11.9280  -39.0510 O.2      71 TRP    0.0900
   1180 CB        -88.1660  -12.3320  -40.3150 C.3      71 TRP   -0.1800
   1181 CG        -87.5450  -11.1690  -39.6040 C.ar     71 TRP    0.0900
   1182 CD1       -88.1500   -9.9970  -39.2590 C.ar     71 TRP    0.0900
   1183 CD2       -86.2230  -11.1130  -39.0590 C.ar     71 TRP   -0.0300
   1184 CE2       -86.0790   -9.8540  -38.4350 C.ar     71 TRP   -0.1500
   1185 CE3       -85.1300  -11.9980  -39.0600 C.ar     71 TRP    0.2200
   1186 NE1       -87.2730   -9.1950  -38.5690 N.ar     71 TRP   -0.5100
   1187 CZ2       -84.8930   -9.4610  -37.8090 C.ar     71 TRP    0.3700
   1188 CZ3       -83.9520  -11.6060  -38.4430 C.ar     71 TRP    0.2400
   1189 CH2       -83.8390  -10.3510  -37.8290 C.ar     71 TRP    0.1100
   1190 HN        -90.1850  -14.3980  -40.4650 H        71 TRP   -0.2500
   1191 HA        -88.0180  -13.6920  -38.6530 H        71 TRP    0.1700
   1192 HB1       -88.9640  -11.9510  -40.9880 H        71 TRP   -0.2000
   1193 HB2       -87.3840  -12.8320  -40.9250 H        71 TRP    0.1400
   1194 HD1       -89.1720   -9.7360  -39.4930 H        71 TRP   -0.2700
   1195 HE1       -87.4690   -8.3010  -38.2300 H        71 TRP    0.1600
   1196 HE3       -85.1900  -12.9690  -39.5280 H        71 TRP   -0.1400
   1197 HZ2       -84.7860   -8.5030  -37.3220 H        71 TRP    0.1400
   1198 HZ3       -83.1080  -12.2790  -38.4340 H        71 TRP    0.5100
   1199 HH2       -82.9060  -10.0750  -37.3630 H        71 TRP   -0.5100
   1200 N         -89.9990  -13.0990  -37.2390 N.am     72 TYR   -0.4700
   1201 CA        -91.0320  -12.6420  -36.3030 C.3      72 TYR    0.3100
   1202 C         -90.5960  -11.3980  -35.5150 C.2      72 TYR    0.0700
   1203 O         -91.4210  -10.7720  -34.8420 O.2      72 TYR    0.0900
   1204 CB        -91.4020  -13.7760  -35.3180 C.3      72 TYR   -0.1800
   1205 CG        -91.4290  -15.1620  -35.9270 C.ar     72 TYR    0.0900
   1206 CD1       -90.3270  -16.0100  -35.8320 C.ar     72 TYR    0.0900
   1207 CD2       -92.5590  -15.6300  -36.5940 C.ar     72 TYR    0.0000
   1208 CE1       -90.3410  -17.2820  -36.4030 C.ar     72 TYR   -0.1150
   1209 CE2       -92.5860  -16.9050  -37.1610 C.ar     72 TYR    0.1150
   1210 CZ        -91.4760  -17.7270  -37.0620 C.ar     72 TYR   -0.1150
   1211 OH        -91.4990  -18.9840  -37.6190 O.3      72 TYR    0.1150
   1212 HN        -89.3290  -13.7230  -36.8470 H        72 TYR    0.1100
   1213 HA        -91.8970  -12.3430  -36.8760 H        72 TYR   -0.5400
   1214 HB1       -92.4160  -13.5830  -34.9080 H        72 TYR    0.4300
   1215 HB2       -90.6560  -13.7980  -34.4950 H        72 TYR   -0.1150
   1216 HD1       -89.4450  -15.6740  -35.3070 H        72 TYR    0.1150
   1217 HD2       -93.4290  -14.9950  -36.6730 H        72 TYR   -0.1150
   1218 HE1       -89.4710  -17.9180  -36.3310 H        72 TYR    0.1150
   1219 HE2       -93.4720  -17.2500  -37.6760 H        72 TYR    0.5100
   1220 HH        -92.4010  -19.1740  -37.8860 H        72 TYR   -0.5100
   1221 N         -89.3020  -11.0400  -35.6110 N.am     73 PHE   -0.4700
   1222 CA        -88.6540   -9.9420  -34.8900 C.3      73 PHE    0.3100
   1223 C         -89.1230   -8.5200  -35.1650 C.2      73 PHE    0.0700
   1224 O         -89.1690   -7.7160  -34.2310 O.2      73 PHE    0.0900
   1225 CB        -87.1250  -10.0900  -34.9100 C.3      73 PHE   -0.1800
   1226 CG        -86.6910  -11.5050  -34.6080 C.ar     73 PHE    0.0900
   1227 CD1       -86.2330  -12.3400  -35.6210 C.ar     73 PHE    0.0900
   1228 CD2       -86.8370  -12.0380  -33.3290 C.ar     73 PHE    0.0000
   1229 CE1       -85.8780  -13.6660  -35.3510 C.ar     73 PHE   -0.1150
   1230 CE2       -86.4830  -13.3630  -33.0600 C.ar     73 PHE    0.1150
   1231 CZ        -86.0010  -14.1670  -34.0720 C.ar     73 PHE   -0.1150
   1232 HN        -88.6920  -11.5410  -36.2180 H        73 PHE    0.1150
   1233 HA        -89.0150   -9.9530  -33.8730 H        73 PHE   -0.1150
   1234 HB1       -86.6740   -9.4270  -34.1400 H        73 PHE    0.1150
   1235 HB2       -86.7340   -9.8250  -35.9160 H        73 PHE   -0.1150
   1236 HD1       -86.1510  -11.9600  -36.6290 H        73 PHE    0.1150
   1237 HD2       -87.2290  -11.4200  -32.5360 H        73 PHE   -0.1150
   1238 HE1       -85.5080  -14.2960  -36.1460 H        73 PHE    0.1150
   1239 HE2       -86.5860  -13.7580  -32.0600 H        73 PHE    0.5100
   1240 HZ        -85.7210  -15.1890  -33.8640 H        73 PHE   -0.5100
   1241 N         -89.4840   -8.2220  -36.4120 N.am     74 GLY   -0.4700
   1242 CA        -90.0110   -6.9160  -36.7820 C.3      74 GLY    0.3100
   1243 C         -89.0460   -5.9360  -37.4160 C.2      74 GLY   -0.0200
   1244 O         -87.9280   -6.3010  -37.7810 O.2      74 GLY    0.0900
   1245 HN        -89.4080   -8.8860  -37.1520 H        74 GLY    0.0900
   1246 HA1       -90.3950   -6.4680  -35.8780 H        74 GLY    0.5100
   1247 HA2       -90.8150   -7.0920  -37.4820 H        74 GLY   -0.5100
   1248 N         -89.5030   -4.6710  -37.5340 N.am     75 ASN   -0.4700
   1249 CA        -88.8240   -3.5230  -38.1470 C.3      75 ASN    0.3100
   1250 C         -87.5000   -3.1060  -37.4920 C.2      75 ASN    0.0700
   1251 O         -86.4750   -3.0630  -38.1780 O.2      75 ASN    0.0900
   1252 CB        -89.8050   -2.3350  -38.2480 C.3      75 ASN   -0.1800
   1253 CG        -89.2560   -1.0900  -38.9100 C.2      75 ASN    0.0900
   1254 ND2       -89.1980   -1.0990  -40.2360 N.am     75 ASN    0.0900
   1255 OD1       -88.9110   -0.1050  -38.2500 O.2      75 ASN    0.5500
   1256 HN        -90.4030   -4.4460  -37.1750 H        75 ASN   -0.5500
   1257 HA        -88.4810   -3.8170  -39.1290 H        75 ASN   -0.6200
   1258 HB1       -90.1220   -2.0590  -37.2200 H        75 ASN    0.3200
   1259 HB2       -90.6920   -2.6630  -38.8280 H        75 ASN    0.3000
   1260 HD21      -88.8430   -0.3030  -40.7250 H        75 ASN    0.5100
   1261 HD22      -89.5090   -1.9010  -40.7450 H        75 ASN   -0.5100
   1262 N         -87.5300   -2.7690  -36.1820 N.am     76 PHE   -0.4700
   1263 CA        -86.3650   -2.3060  -35.4240 C.3      76 PHE    0.3100
   1264 C         -85.2430   -3.3250  -35.3360 C.2      76 PHE    0.0700
   1265 O         -84.0810   -2.9650  -35.5220 O.2      76 PHE    0.0900
   1266 CB        -86.7690   -1.8110  -34.0210 C.3      76 PHE   -0.1800
   1267 CG        -85.6870   -1.0430  -33.2930 C.ar     76 PHE    0.0900
   1268 CD1       -84.8380   -1.6840  -32.3960 C.ar     76 PHE    0.0900
   1269 CD2       -85.5270    0.3230  -33.4950 C.ar     76 PHE    0.0000
   1270 CE1       -83.8410   -0.9750  -31.7230 C.ar     76 PHE   -0.1150
   1271 CE2       -84.5280    1.0340  -32.8190 C.ar     76 PHE    0.1150
   1272 CZ        -83.6930    0.3800  -31.9380 C.ar     76 PHE   -0.1150
   1273 HN        -88.3770   -2.8230  -35.6590 H        76 PHE    0.1150
   1274 HA        -85.9030   -1.5040  -35.9810 H        76 PHE   -0.1150
   1275 HB1       -87.0290   -2.6870  -33.3880 H        76 PHE    0.1150
   1276 HB2       -87.6450   -1.1340  -34.1110 H        76 PHE   -0.1150
   1277 HD1       -84.9530   -2.7440  -32.2190 H        76 PHE    0.1150
   1278 HD2       -86.1790    0.8420  -34.1810 H        76 PHE   -0.1150
   1279 HE1       -83.1860   -1.4870  -31.0350 H        76 PHE    0.1150
   1280 HE2       -84.4110    2.0940  -32.9890 H        76 PHE    0.5100
   1281 HZ        -82.9230    0.9280  -31.4150 H        76 PHE   -0.5100
   1282 N         -85.5920   -4.5900  -35.0500 N.am     77 LEU   -0.4700
   1283 CA        -84.6280   -5.6740  -34.9300 C.3      77 LEU    0.3100
   1284 C         -84.0130   -6.0950  -36.2620 C.2      77 LEU    0.0700
   1285 O         -82.8880   -6.5900  -36.2570 O.2      77 LEU    0.0900
   1286 CB        -85.2190   -6.8550  -34.1470 C.3      77 LEU   -0.1800
   1287 CG        -84.7560   -7.0110  -32.6860 C.3      77 LEU    0.0900
   1288 CD1       -85.0660   -5.7720  -31.8390 C.3      77 LEU    0.0900
   1289 CD2       -85.4220   -8.1930  -32.0490 C.3      77 LEU   -0.0900
   1290 HN        -86.5450   -4.8450  -34.9030 H        77 LEU    0.0900
   1291 HA        -83.7560   -5.2880  -34.4220 H        77 LEU   -0.2700
   1292 HB1       -84.9530   -7.7880  -34.6880 H        77 LEU    0.0900
   1293 HB2       -86.3230   -6.7420  -34.1440 H        77 LEU    0.0900
   1294 HG        -83.6600   -7.1890  -32.6740 H        77 LEU    0.0900
   1295 HD11      -86.1600   -5.5810  -31.8270 H        77 LEU   -0.2700
   1296 HD12      -84.5560   -4.8830  -32.2690 H        77 LEU    0.0900
   1297 HD13      -84.7210   -5.9320  -30.7960 H        77 LEU    0.0900
   1298 HD21      -85.3150   -9.0870  -32.6990 H        77 LEU    0.0900
   1299 HD22      -86.5040   -7.9860  -31.9040 H        77 LEU    0.5100
   1300 HD23      -84.9480   -8.4100  -31.0680 H        77 LEU   -0.5100
   1301 N         -84.7090   -5.8450  -37.4030 N.am     78 CYS   -0.4700
   1302 CA        -84.1960   -6.1260  -38.7510 C.3      78 CYS    0.3100
   1303 C         -83.0650   -5.1580  -39.0530 C.2      78 CYS    0.0700
   1304 O         -82.0600   -5.5500  -39.6450 O.2      78 CYS    0.0900
   1305 CB        -85.3040   -6.0320  -39.7990 C.3      78 CYS   -0.1000
   1306 SG        -84.7720   -6.4240  -41.4890 S.3      78 CYS    0.0900
   1307 HN        -85.6230   -5.4490  -37.3710 H        78 CYS    0.0900
   1308 HA        -83.7740   -7.1200  -38.7450 H        78 CYS   -0.0800
   1309 HB1       -85.7070   -4.9980  -39.7830 H        78 CYS    0.5100
   1310 HB2       -86.1150   -6.7310  -39.5070 H        78 CYS   -0.5100
   1311 N         -83.2390   -3.8900  -38.6240 N.am     79 LYS   -0.4700
   1312 CA        -82.2710   -2.8080  -38.7570 C.3      79 LYS    0.3100
   1313 C         -81.0780   -3.0880  -37.8380 C.2      79 LYS    0.0700
   1314 O         -79.9380   -3.0890  -38.3050 O.2      79 LYS    0.0900
   1315 CB        -82.9240   -1.4600  -38.3910 C.3      79 LYS   -0.1800
   1316 CG        -83.9880   -0.9960  -39.3750 C.3      79 LYS    0.0900
   1317 CD        -84.8170    0.1410  -38.7920 C.3      79 LYS    0.0900
   1318 CE        -85.9230    0.5980  -39.7140 C.3      79 LYS   -0.1800
   1319 NZ        -85.4010    1.3340  -40.8980 N.4      79 LYS    0.0900
   1320 HN        -84.0860   -3.6270  -38.1720 H        79 LYS    0.0900
   1321 HA        -81.9220   -2.7920  -39.7790 H        79 LYS   -0.1800
   1322 HB1       -82.1290   -0.6870  -38.3440 H        79 LYS    0.0900
   1323 HB2       -83.3910   -1.5570  -37.3890 H        79 LYS    0.0900
   1324 HG1       -84.6570   -1.8480  -39.6190 H        79 LYS    0.2100
   1325 HG2       -83.4960   -0.6480  -40.3080 H        79 LYS    0.0500
   1326 HD1       -84.1460    1.0020  -38.5860 H        79 LYS    0.0500
   1327 HD2       -85.2670   -0.1990  -37.8360 H        79 LYS   -0.3000
   1328 HE1       -86.6060    1.2820  -39.1670 H        79 LYS    0.3300
   1329 HE2       -86.4850   -0.2850  -40.0880 H        79 LYS    0.3300
   1330 HZ1       -85.5320    0.7550  -41.7520 H        79 LYS    0.3300
   1331 HZ2       -84.3890    1.5320  -40.7640 H        79 LYS    0.5100
   1332 HZ3       -85.9190    2.2300  -41.0040 H        79 LYS   -0.5100
   1333 N         -81.3550   -3.3870  -36.5450 N.am     80 ALA   -0.4700
   1334 CA        -80.3610   -3.6860  -35.5120 C.3      80 ALA    0.3100
   1335 C         -79.4300   -4.8400  -35.8830 C.2      80 ALA    0.0700
   1336 O         -78.2170   -4.6860  -35.7570 O.2      80 ALA    0.0900
   1337 CB        -81.0440   -3.9600  -34.1780 C.3      80 ALA   -0.2700
   1338 HN        -82.2980   -3.4160  -36.2270 H        80 ALA    0.0900
   1339 HA        -79.6990   -2.8380  -35.4290 H        80 ALA    0.0900
   1340 HB1       -81.5890   -4.9280  -34.2190 H        80 ALA    0.0900
   1341 HB2       -81.7730   -3.1520  -33.9530 H        80 ALA    0.5100
   1342 HB3       -80.2850   -4.0150  -33.3680 H        80 ALA   -0.5100
   1343 N         -79.9860   -5.9760  -36.3690 N.am     81 VAL   -0.4700
   1344 CA        -79.2090   -7.1480  -36.8000 C.3      81 VAL    0.3100
   1345 C         -78.2670   -6.7610  -37.9520 C.2      81 VAL    0.0700
   1346 O         -77.0850   -7.1140  -37.9280 O.2      81 VAL    0.0900
   1347 CB        -80.1270   -8.3630  -37.1260 C.3      81 VAL   -0.0900
   1348 CG1       -79.4210   -9.4110  -37.9850 C.3      81 VAL    0.0900
   1349 CG2       -80.6690   -9.0000  -35.8480 C.3      81 VAL   -0.2700
   1350 HN        -80.9740   -6.0680  -36.4590 H        81 VAL    0.0900
   1351 HA        -78.5280   -7.4020  -36.0020 H        81 VAL    0.0900
   1352 HB        -81.0260   -7.9990  -37.6700 H        81 VAL    0.0900
   1353 HG11      -78.4360   -9.6660  -37.5420 H        81 VAL   -0.2700
   1354 HG12      -79.2570   -9.0130  -39.0090 H        81 VAL    0.0900
   1355 HG13      -80.0370  -10.3340  -38.0370 H        81 VAL    0.0900
   1356 HG21      -81.2630   -8.2570  -35.2730 H        81 VAL    0.0900
   1357 HG22      -79.8270   -9.3490  -35.2130 H        81 VAL    0.5100
   1358 HG23      -81.3260   -9.8580  -36.1020 H        81 VAL   -0.5100
   1359 N         -78.7790   -5.9800  -38.9200 N.am     82 HSD   -0.4700
   1360 CA        -78.0090   -5.5000  -40.0590 C.3      82 HSD    0.3100
   1361 C         -76.9150   -4.5070  -39.6600 C.2      82 HSD    0.0700
   1362 O         -75.8180   -4.5700  -40.2160 O.2      82 HSD    0.0900
   1363 CB        -78.9360   -4.9290  -41.1370 C.3      82 HSD   -0.0900
   1364 CG        -79.5040   -5.9840  -42.0330 C.ar     82 HSD    0.0900
   1365 CD2       -79.1260   -6.3580  -43.2780 C.ar     82 HSD    0.0900
   1366 ND1       -80.5600   -6.7820  -41.6340 N.ar     82 HSD   -0.3600
   1367 CE1       -80.7930   -7.6010  -42.6480 C.ar     82 HSD    0.3200
   1368 NE2       -79.9570   -7.3800  -43.6600 N.ar     82 HSD   -0.0500
   1369 HN        -79.7320   -5.6880  -38.8970 H        82 HSD    0.2500
   1370 HA        -77.4420   -6.3300  -40.4530 H        82 HSD    0.1300
   1371 HB1       -78.3630   -4.2090  -41.7610 H        82 HSD   -0.7000
   1372 HB2       -79.7760   -4.3950  -40.6450 H        82 HSD    0.2200
   1373 HD1       -81.0380   -6.7380  -40.7570 H        82 HSD    0.1000
   1374 HD2       -78.3420   -5.9920  -43.9310 H        82 HSD    0.5100
   1375 HE1       -81.5800   -8.3560  -42.6310 H        82 HSD   -0.5100
   1376 N         -77.1910   -3.6250  -38.6700 N.am     83 VAL   -0.4700
   1377 CA        -76.2000   -2.6450  -38.2070 C.3      83 VAL    0.3100
   1378 C         -75.1020   -3.2610  -37.3510 C.2      83 VAL    0.0700
   1379 O         -73.9550   -2.8140  -37.4170 O.2      83 VAL    0.0900
   1380 CB        -76.7620   -1.3150  -37.6310 C.3      83 VAL   -0.0900
   1381 CG1       -77.6920   -0.6240  -38.6270 C.3      83 VAL    0.0900
   1382 CG2       -77.4410   -1.5040  -36.2790 C.3      83 VAL   -0.2700
   1383 HN        -78.0770   -3.6020  -38.2120 H        83 VAL    0.0900
   1384 HA        -75.5700   -2.4210  -39.0550 H        83 VAL    0.0900
   1385 HB        -75.9170   -0.6360  -37.3910 H        83 VAL    0.0900
   1386 HG11      -78.5510   -1.2860  -38.8710 H        83 VAL   -0.2700
   1387 HG12      -77.1410   -0.3980  -39.5650 H        83 VAL    0.0900
   1388 HG13      -78.0840    0.3180  -38.1870 H        83 VAL    0.0900
   1389 HG21      -76.7150   -1.9090  -35.5410 H        83 VAL    0.0900
   1390 HG22      -78.2840   -2.2210  -36.3770 H        83 VAL    0.5100
   1391 HG23      -77.8190   -0.5290  -35.9060 H        83 VAL   -0.5100
   1392 N         -75.4490   -4.2930  -36.5560 N.am     84 ILE   -0.4700
   1393 CA        -74.5130   -5.0090  -35.6920 C.3      84 ILE    0.3100
   1394 C         -73.5570   -5.8660  -36.5380 C.2      84 ILE    0.0700
   1395 O         -72.3720   -5.9660  -36.2170 O.2      84 ILE    0.0900
   1396 CB        -75.2710   -5.7600  -34.5530 C.3      84 ILE   -0.0900
   1397 CG1       -75.6850   -4.7590  -33.4430 C.3      84 ILE    0.0900
   1398 CG2       -74.4710   -6.9370  -33.9750 C.3      84 ILE   -0.2700
   1399 CD        -76.7550   -5.2440  -32.4490 C.3      84 ILE    0.0900
   1400 HN        -76.3890   -4.6210  -36.5230 H        84 ILE    0.0900
   1401 HA        -73.8280   -4.2880  -35.2720 H        84 ILE    0.0900
   1402 HB        -76.2310   -6.1450  -34.9580 H        84 ILE   -0.1800
   1403 HG11      -76.0720   -3.8430  -33.9370 H        84 ILE    0.0900
   1404 HG12      -74.7760   -4.5000  -32.8630 H        84 ILE    0.0900
   1405 HG21      -73.5110   -6.5740  -33.5510 H        84 ILE   -0.2700
   1406 HG22      -74.2480   -7.6730  -34.7780 H        84 ILE    0.0900
   1407 HG23      -75.0520   -7.4290  -33.1670 H        84 ILE    0.0900
   1408 HD1       -76.3970   -6.1510  -31.9150 H        84 ILE    0.0900
   1409 HD2       -77.6890   -5.5000  -32.9940 H        84 ILE    0.5100
   1410 HD3       -76.9640   -4.4500  -31.7010 H        84 ILE   -0.5100
   1411 N         -74.0580   -6.4240  -37.6560 N.am     85 TYR   -0.4700
   1412 CA        -73.2590   -7.2140  -38.5890 C.3      85 TYR    0.3100
   1413 C         -72.2390   -6.3340  -39.3170 C.2      85 TYR    0.0700
   1414 O         -71.0990   -6.7590  -39.4920 O.2      85 TYR    0.0900
   1415 CB        -74.1670   -7.9680  -39.5830 C.3      85 TYR   -0.1800
   1416 CG        -73.4380   -8.7710  -40.6420 C.ar     85 TYR    0.0900
   1417 CD1       -72.4710   -9.7100  -40.2910 C.ar     85 TYR    0.0900
   1418 CD2       -73.7600   -8.6380  -41.9890 C.ar     85 TYR    0.0000
   1419 CE1       -71.8170  -10.4690  -41.2590 C.ar     85 TYR   -0.1150
   1420 CE2       -73.1100   -9.3930  -42.9650 C.ar     85 TYR    0.1150
   1421 CZ        -72.1460  -10.3170  -42.5940 C.ar     85 TYR   -0.1150
   1422 OH        -71.5020  -11.0640  -43.5510 O.3      85 TYR    0.1150
   1423 HN        -75.0190   -6.3200  -37.9000 H        85 TYR    0.1100
   1424 HA        -72.6700   -7.9130  -38.0160 H        85 TYR   -0.5400
   1425 HB1       -74.8030   -7.2310  -40.1200 H        85 TYR    0.4300
   1426 HB2       -74.8030   -8.6820  -39.0180 H        85 TYR   -0.1150
   1427 HD1       -72.2230   -9.8520  -39.2500 H        85 TYR    0.1150
   1428 HD2       -74.5260   -7.9370  -42.2850 H        85 TYR   -0.1150
   1429 HE1       -71.0540  -11.1770  -40.9670 H        85 TYR    0.1150
   1430 HE2       -73.3580   -9.2580  -44.0080 H        85 TYR    0.5100
   1431 HH        -72.1620  -11.5880  -44.0120 H        85 TYR   -0.5100
   1432 N         -72.6390   -5.1080  -39.7220 N.am     86 THR   -0.4700
   1433 CA        -71.7480   -4.1680  -40.4110 C.3      86 THR    0.3100
   1434 C         -70.6380   -3.6190  -39.5280 C.2      86 THR    0.0700
   1435 O         -69.4990   -3.5300  -39.9920 O.2      86 THR    0.0900
   1436 CB        -72.5010   -3.0900  -41.1990 C.3      86 THR    0.1400
   1437 CG2       -72.6440   -3.4550  -42.6690 C.3      86 THR    0.0900
   1438 OG1       -73.7830   -2.8570  -40.6160 O.3      86 THR   -0.6600
   1439 HN        -73.5690   -4.7850  -39.5670 H        86 THR    0.4300
   1440 HA        -71.1290   -4.7440  -41.0830 H        86 THR   -0.2700
   1441 HB        -71.9220   -2.1420  -41.1840 H        86 THR    0.0900
   1442 HG1       -74.1990   -2.1780  -41.1530 H        86 THR    0.0900
   1443 HG21      -73.3520   -4.3020  -42.7860 H        86 THR    0.0900
   1444 HG22      -71.6570   -3.7570  -43.0810 H        86 THR    0.5100
   1445 HG23      -73.0340   -2.5840  -43.2380 H        86 THR   -0.5100
   1446 N         -70.9510   -3.2810  -38.2550 N.am     87 VAL   -0.4700
   1447 CA        -69.9490   -2.7880  -37.3060 C.3      87 VAL    0.3100
   1448 C         -68.8730   -3.8600  -37.0380 C.2      87 VAL    0.0700
   1449 O         -67.6860   -3.5530  -37.1390 O.2      87 VAL    0.0900
   1450 CB        -70.5310   -2.0940  -36.0320 C.3      87 VAL   -0.0900
   1451 CG1       -71.2170   -3.0790  -35.0860 C.3      87 VAL    0.0900
   1452 CG2       -69.4630   -1.2890  -35.2940 C.3      87 VAL   -0.2700
   1453 HN        -71.8810   -3.3530  -37.9040 H        87 VAL    0.0900
   1454 HA        -69.3290   -2.0850  -37.8420 H        87 VAL    0.0900
   1455 HB        -71.2710   -1.3280  -36.3470 H        87 VAL    0.0900
   1456 HG11      -70.4600   -3.7370  -34.6070 H        87 VAL   -0.2700
   1457 HG12      -71.9290   -3.7150  -35.6550 H        87 VAL    0.0900
   1458 HG13      -71.7610   -2.5260  -34.2910 H        87 VAL    0.0900
   1459 HG21      -69.0520   -0.4990  -35.9600 H        87 VAL    0.0900
   1460 HG22      -68.6320   -1.9580  -34.9840 H        87 VAL    0.5100
   1461 HG23      -69.9060   -0.8020  -34.3990 H        87 VAL   -0.5100
   1462 N         -69.2920   -5.1300  -36.8200 N.am     88 ASN   -0.4700
   1463 CA        -68.3990   -6.2690  -36.5960 C.3      88 ASN    0.3100
   1464 C         -67.5850   -6.6060  -37.8490 C.2      88 ASN    0.0700
   1465 O         -66.4670   -7.1040  -37.7280 O.2      88 ASN    0.0900
   1466 CB        -69.1880   -7.4950  -36.1160 C.3      88 ASN   -0.1800
   1467 CG        -68.3490   -8.7370  -35.8990 C.2      88 ASN    0.0900
   1468 ND2       -67.6990   -8.8290  -34.7450 N.am     88 ASN    0.0900
   1469 OD1       -68.2510   -9.6080  -36.7670 O.2      88 ASN    0.5500
   1470 HN        -70.2640   -5.3500  -36.8030 H        88 ASN   -0.5500
   1471 HA        -67.6700   -5.9800  -35.8530 H        88 ASN   -0.6200
   1472 HB1       -69.9640   -7.7330  -36.8750 H        88 ASN    0.3200
   1473 HB2       -69.6830   -7.2420  -35.1550 H        88 ASN    0.3000
   1474 HD21      -67.0180   -9.5480  -34.6110 H        88 ASN    0.5100
   1475 HD22      -67.8910   -8.1790  -34.0100 H        88 ASN   -0.5100
   1476 N         -68.1380   -6.3290  -39.0430 N.am     89 LEU   -0.4700
   1477 CA        -67.4710   -6.5930  -40.3150 C.3      89 LEU    0.3100
   1478 C         -66.2710   -5.6690  -40.5260 C.2      89 LEU    0.0700
   1479 O         -65.2010   -6.1400  -40.9160 O.2      89 LEU    0.0900
   1480 CB        -68.4740   -6.4710  -41.4760 C.3      89 LEU   -0.1800
   1481 CG        -68.3730   -7.5150  -42.5910 C.3      89 LEU    0.0900
   1482 CD1       -68.5990   -8.9220  -42.0650 C.3      89 LEU    0.0900
   1483 CD2       -69.3910   -7.2390  -43.6740 C.3      89 LEU   -0.0900
   1484 HN        -69.0470   -5.9240  -39.1130 H        89 LEU    0.0900
   1485 HA        -67.0560   -7.5890  -40.2760 H        89 LEU   -0.2700
   1486 HB1       -68.3360   -5.4710  -41.9370 H        89 LEU    0.0900
   1487 HB2       -69.4950   -6.5330  -41.0470 H        89 LEU    0.0900
   1488 HG        -67.3630   -7.4580  -43.0510 H        89 LEU    0.0900
   1489 HD11      -69.5270   -8.9570  -41.4550 H        89 LEU   -0.2700
   1490 HD12      -67.7440   -9.2300  -41.4260 H        89 LEU    0.0900
   1491 HD13      -68.7060   -9.6310  -42.9130 H        89 LEU    0.0900
   1492 HD21      -69.2170   -6.2340  -44.1150 H        89 LEU    0.0900
   1493 HD22      -70.4150   -7.2660  -43.2460 H        89 LEU    0.5100
   1494 HD23      -69.3010   -7.9990  -44.4800 H        89 LEU   -0.5100
   1495 N         -66.4390   -4.3640  -40.2200 N.am     90 TYR   -0.4700
   1496 CA        -65.4020   -3.3450  -40.3740 C.3      90 TYR    0.3100
   1497 C         -64.4650   -3.1990  -39.1790 C.2      90 TYR    0.0700
   1498 O         -63.2580   -3.1010  -39.3840 O.2      90 TYR    0.0900
   1499 CB        -66.0070   -1.9800  -40.7590 C.3      90 TYR   -0.1800
   1500 CG        -66.7350   -1.9660  -42.0880 C.ar     90 TYR    0.0900
   1501 CD1       -66.0830   -2.3070  -43.2700 C.ar     90 TYR    0.0900
   1502 CD2       -68.0630   -1.5500  -42.1720 C.ar     90 TYR    0.0000
   1503 CE1       -66.7460   -2.2830  -44.4970 C.ar     90 TYR   -0.1150
   1504 CE2       -68.7320   -1.5130  -43.3950 C.ar     90 TYR    0.1150
   1505 CZ        -68.0700   -1.8810  -44.5540 C.ar     90 TYR   -0.1150
   1506 OH        -68.7240   -1.8440  -45.7610 O.3      90 TYR    0.1150
   1507 HN        -67.3070   -4.0290  -39.8620 H        90 TYR    0.1100
   1508 HA        -64.7220   -3.6790  -41.1420 H        90 TYR   -0.5400
   1509 HB1       -65.1920   -1.2280  -40.8270 H        90 TYR    0.4300
   1510 HB2       -66.7420   -1.6780  -39.9830 H        90 TYR   -0.1150
   1511 HD1       -65.0430   -2.5950  -43.2360 H        90 TYR    0.1150
   1512 HD2       -68.5830   -1.2510  -41.2740 H        90 TYR   -0.1150
   1513 HE1       -66.2290   -2.5770  -45.3990 H        90 TYR    0.1150
   1514 HE2       -69.7650   -1.1970  -43.4390 H        90 TYR    0.5100
   1515 HH        -69.6570   -1.6990  -45.5870 H        90 TYR   -0.5100
   1516 N         -65.0060   -3.1680  -37.9410 N.am     91 SER   -0.4700
   1517 CA        -64.2080   -3.0130  -36.7220 C.3      91 SER    0.3100
   1518 C         -63.1630   -4.1130  -36.5360 C.2      91 SER    0.0700
   1519 O         -62.0080   -3.7920  -36.2640 O.2      91 SER    0.0900
   1520 CB        -65.0980   -2.9100  -35.4860 C.3      91 SER    0.0500
   1521 OG        -65.8270   -4.1090  -35.2790 O.3      91 SER    0.0900
   1522 HN        -65.9890   -3.2510  -37.8010 H        91 SER    0.0900
   1523 HA        -63.6130   -2.1180  -36.8270 H        91 SER   -0.6600
   1524 HB1       -65.8190   -2.0750  -35.6140 H        91 SER    0.4300
   1525 HB2       -64.4680   -2.7200  -34.5900 H        91 SER    0.5100
   1526 HG1       -66.5700   -4.0740  -35.8840 H        91 SER   -0.5100
   1527 N         -63.5610   -5.4030  -36.7150 N.am     92 SER   -0.4700
   1528 CA        -62.6940   -6.5780  -36.5640 C.3      92 SER    0.3100
   1529 C         -61.4040   -6.4740  -37.3710 C.2      92 SER    0.0700
   1530 O         -60.3210   -6.4710  -36.7890 O.2      92 SER    0.0900
   1531 CB        -63.4430   -7.8640  -36.9110 C.3      92 SER    0.0500
   1532 OG        -63.8590   -7.8720  -38.2680 O.3      92 SER    0.0900
   1533 HN        -64.5000   -5.6120  -36.9710 H        92 SER    0.0900
   1534 HA        -62.3550   -6.6090  -35.5390 H        92 SER   -0.6600
   1535 HB1       -64.3420   -7.9550  -36.2660 H        92 SER    0.4300
   1536 HB2       -62.7770   -8.7380  -36.7410 H        92 SER    0.5100
   1537 HG1       -64.7330   -7.4750  -38.2790 H        92 SER   -0.5100
   1538 N         -61.5230   -6.3410  -38.7010 N.am     93 VAL   -0.4700
   1539 CA        -60.3930   -6.2160  -39.6190 C.3      93 VAL    0.3100
   1540 C         -59.5560   -4.9550  -39.3290 C.2      93 VAL    0.0700
   1541 O         -58.3290   -5.0000  -39.4440 O.2      93 VAL    0.0900
   1542 CB        -60.8410   -6.3730  -41.1030 C.3      93 VAL   -0.0900
   1543 CG1       -61.8300   -5.2830  -41.5270 C.3      93 VAL    0.0900
   1544 CG2       -59.6500   -6.4630  -42.0580 C.3      93 VAL   -0.2700
   1545 HN        -62.4190   -6.3210  -39.1350 H        93 VAL    0.0900
   1546 HA        -59.6760   -6.9820  -39.3650 H        93 VAL    0.0900
   1547 HB        -61.3230   -7.3660  -41.2310 H        93 VAL    0.0900
   1548 HG11      -61.3130   -4.3020  -41.5910 H        93 VAL   -0.2700
   1549 HG12      -62.6490   -5.2040  -40.7810 H        93 VAL    0.0900
   1550 HG13      -62.2560   -5.5260  -42.5240 H        93 VAL    0.0900
   1551 HG21      -59.0190   -7.3400  -41.7990 H        93 VAL    0.0900
   1552 HG22      -59.0300   -5.5440  -41.9770 H        93 VAL    0.5100
   1553 HG23      -60.0100   -6.5810  -43.1010 H        93 VAL   -0.5100
   1554 N         -60.2130   -3.8580  -38.8900 N.am     94 TRP   -0.4700
   1555 CA        -59.5390   -2.6080  -38.5490 C.3      94 TRP    0.3100
   1556 C         -58.8420   -2.6570  -37.1970 C.2      94 TRP    0.0700
   1557 O         -57.8910   -1.9060  -36.9720 O.2      94 TRP    0.0900
   1558 CB        -60.4760   -1.4080  -38.6860 C.3      94 TRP   -0.1800
   1559 CG        -60.4550   -0.8170  -40.0610 C.ar     94 TRP    0.0900
   1560 CD1       -61.3910   -0.9780  -41.0370 C.ar     94 TRP    0.0900
   1561 CD2       -59.3870   -0.0610  -40.6480 C.ar     94 TRP   -0.0300
   1562 CE2       -59.7710    0.2470  -41.9710 C.ar     94 TRP   -0.1500
   1563 CE3       -58.1490    0.4070  -40.1750 C.ar     94 TRP    0.2200
   1564 NE1       -60.9960   -0.3290  -42.1820 N.ar     94 TRP   -0.5100
   1565 CZ2       -58.9630    0.9990  -42.8290 C.ar     94 TRP    0.3700
   1566 CZ3       -57.3380    1.1380  -41.0310 C.ar     94 TRP    0.2400
   1567 CH2       -57.7470    1.4290  -42.3380 C.ar     94 TRP    0.1100
   1568 HN        -61.2040   -3.8550  -38.7790 H        94 TRP   -0.2500
   1569 HA        -58.6940   -2.4990  -39.2130 H        94 TRP    0.1700
   1570 HB1       -60.1690   -0.6240  -37.9600 H        94 TRP   -0.2000
   1571 HB2       -61.5140   -1.7300  -38.4560 H        94 TRP    0.1400
   1572 HD1       -62.3100   -1.5350  -40.9270 H        94 TRP   -0.2700
   1573 HE1       -61.5070   -0.2860  -43.0130 H        94 TRP    0.1600
   1574 HE3       -57.8180    0.2090  -39.1660 H        94 TRP   -0.1400
   1575 HZ2       -59.2610    1.2440  -43.8370 H        94 TRP    0.1400
   1576 HZ3       -56.3770    1.4870  -40.6850 H        94 TRP    0.5100
   1577 HH2       -57.0960    2.0050  -42.9790 H        94 TRP   -0.5100
   1578 N         -59.2830   -3.5690  -36.3100 N.am     95 ILE   -0.4700
   1579 CA        -58.6520   -3.8070  -35.0160 C.3      95 ILE    0.3100
   1580 C         -57.3380   -4.5550  -35.2890 C.2      95 ILE    0.0700
   1581 O         -56.3190   -4.2500  -34.6650 O.2      95 ILE    0.0900
   1582 CB        -59.6250   -4.5140  -34.0180 C.3      95 ILE   -0.0900
   1583 CG1       -60.4520   -3.4590  -33.2440 C.3      95 ILE    0.0900
   1584 CG2       -58.8960   -5.4680  -33.0470 C.3      95 ILE   -0.2700
   1585 CD        -61.8180   -3.9250  -32.7540 C.3      95 ILE    0.0900
   1586 HN        -60.0800   -4.1360  -36.5040 H        95 ILE    0.0900
   1587 HA        -58.3450   -2.8510  -34.6190 H        95 ILE    0.0900
   1588 HB        -60.3720   -5.0960  -34.5990 H        95 ILE   -0.1800
   1589 HG11      -60.6060   -2.5850  -33.9110 H        95 ILE    0.0900
   1590 HG12      -59.8600   -3.1390  -32.3610 H        95 ILE    0.0900
   1591 HG21      -57.9370   -5.0150  -32.7140 H        95 ILE   -0.2700
   1592 HG22      -58.6750   -6.4300  -33.5560 H        95 ILE    0.0900
   1593 HG23      -59.5290   -5.6540  -32.1530 H        95 ILE    0.0900
   1594 HD1       -61.7020   -4.7900  -32.0660 H        95 ILE    0.0900
   1595 HD2       -62.4420   -4.2410  -33.6170 H        95 ILE    0.5100
   1596 HD3       -62.3260   -3.1020  -32.2070 H        95 ILE   -0.5100
   1597 N         -57.3520   -5.4670  -36.2850 N.am     96 LEU   -0.4700
   1598 CA        -56.1780   -6.2160  -36.7270 C.3      96 LEU    0.3100
   1599 C         -55.1780   -5.2790  -37.4140 C.2      96 LEU    0.0700
   1600 O         -53.9700   -5.4970  -37.3060 O.2      96 LEU    0.0900
   1601 CB        -56.5580   -7.3830  -37.6610 C.3      96 LEU   -0.1800
   1602 CG        -57.5650   -8.4210  -37.1480 C.3      96 LEU    0.0900
   1603 CD1       -57.9070   -9.4090  -38.2340 C.3      96 LEU    0.0900
   1604 CD2       -57.0490   -9.1640  -35.9350 C.3      96 LEU   -0.0900
   1605 HN        -58.1930   -5.6760  -36.7790 H        96 LEU    0.0900
   1606 HA        -55.6780   -6.5950  -35.8480 H        96 LEU   -0.2700
   1607 HB1       -55.6220   -7.9240  -37.9120 H        96 LEU    0.0900
   1608 HB2       -56.9800   -6.9400  -38.5870 H        96 LEU    0.0900
   1609 HG        -58.4910   -7.9050  -36.8160 H        96 LEU    0.0900
   1610 HD11      -56.9900   -9.9400  -38.5700 H        96 LEU   -0.2700
   1611 HD12      -58.3470   -8.8770  -39.1050 H        96 LEU    0.0900
   1612 HD13      -58.6300  -10.1590  -37.8510 H        96 LEU    0.0900
   1613 HD21      -56.8460   -8.4500  -35.1080 H        96 LEU    0.0900
   1614 HD22      -56.1050   -9.6920  -36.1870 H        96 LEU    0.5100
   1615 HD23      -57.8080   -9.9000  -35.5900 H        96 LEU   -0.5100
   1616 N         -55.6820   -4.2210  -38.0900 N.am     97 ALA   -0.4700
   1617 CA        -54.8610   -3.1910  -38.7290 C.3      97 ALA    0.3100
   1618 C         -54.1740   -2.3570  -37.6430 C.2      97 ALA    0.0700
   1619 O         -52.9850   -2.0590  -37.7580 O.2      97 ALA    0.0900
   1620 CB        -55.7190   -2.3030  -39.6190 C.3      97 ALA   -0.2700
   1621 HN        -56.6660   -4.0950  -38.1850 H        97 ALA    0.0900
   1622 HA        -54.0990   -3.6840  -39.3130 H        97 ALA    0.0900
   1623 HB1       -56.5070   -1.8050  -39.0150 H        97 ALA    0.0900
   1624 HB2       -56.2090   -2.9160  -40.4050 H        97 ALA    0.5100
   1625 HB3       -55.0880   -1.5210  -40.0930 H        97 ALA   -0.5100
   1626 N         -54.9150   -2.0380  -36.5610 N.am     98 PHE   -0.4700
   1627 CA        -54.4140   -1.2950  -35.4070 C.3      98 PHE    0.3100
   1628 C         -53.4580   -2.1520  -34.5790 C.2      98 PHE    0.0700
   1629 O         -52.5600   -1.6090  -33.9320 O.2      98 PHE    0.0900
   1630 CB        -55.5800   -0.7450  -34.5670 C.3      98 PHE   -0.1800
   1631 CG        -55.9340    0.6950  -34.8630 C.ar     98 PHE    0.0900
   1632 CD1       -56.2180    1.1100  -36.1630 C.ar     98 PHE    0.0900
   1633 CD2       -56.0130    1.6340  -33.8390 C.ar     98 PHE    0.0000
   1634 CE1       -56.5440    2.4440  -36.4330 C.ar     98 PHE   -0.1150
   1635 CE2       -56.3520    2.9640  -34.1090 C.ar     98 PHE    0.1150
   1636 CZ        -56.6180    3.3590  -35.4050 C.ar     98 PHE   -0.1150
   1637 HN        -55.8730   -2.3070  -36.5000 H        98 PHE    0.1150
   1638 HA        -53.8000   -0.4850  -35.7720 H        98 PHE   -0.1150
   1639 HB1       -55.3110   -0.8000  -33.4910 H        98 PHE    0.1150
   1640 HB2       -56.4890   -1.3520  -34.7660 H        98 PHE   -0.1150
   1641 HD1       -56.1860    0.3940  -36.9700 H        98 PHE    0.1150
   1642 HD2       -55.8100    1.3310  -32.8220 H        98 PHE   -0.1150
   1643 HE1       -56.7390    2.7560  -37.4480 H        98 PHE    0.1150
   1644 HE2       -56.4060    3.6810  -33.3040 H        98 PHE    0.5100
   1645 HZ        -56.8820    4.3850  -35.6130 H        98 PHE   -0.5100
   1646 N         -53.6360   -3.4930  -34.6240 N.am     99 ILE   -0.4700
   1647 CA        -52.7760   -4.4840  -33.9750 C.3      99 ILE    0.3100
   1648 C         -51.4580   -4.5430  -34.7580 C.2      99 ILE    0.0700
   1649 O         -50.3890   -4.5520  -34.1520 O.2      99 ILE    0.0900
   1650 CB        -53.5080   -5.8580  -33.8390 C.3      99 ILE   -0.0900
   1651 CG1       -54.2920   -5.9200  -32.5110 C.3      99 ILE    0.0900
   1652 CG2       -52.5550   -7.0590  -33.9610 C.3      99 ILE   -0.2700
   1653 CD        -55.4400   -6.9470  -32.4500 C.3      99 ILE    0.0900
   1654 HN        -54.4020   -3.8820  -35.1290 H        99 ILE    0.0900
   1655 HA        -52.5100   -4.1040  -33.0000 H        99 ILE    0.0900
   1656 HB        -54.2790   -5.9320  -34.6350 H        99 ILE   -0.1800
   1657 HG11      -54.7220   -4.9150  -32.3200 H        99 ILE    0.0900
   1658 HG12      -53.5730   -6.1650  -31.7010 H        99 ILE    0.0900
   1659 HG21      -51.6820   -6.9240  -33.2870 H        99 ILE   -0.2700
   1660 HG22      -52.1870   -7.1450  -35.0050 H        99 ILE    0.0900
   1661 HG23      -53.0850   -7.9920  -33.6720 H        99 ILE    0.0900
   1662 HD1       -55.0440   -7.9720  -32.6160 H        99 ILE    0.0900
   1663 HD2       -56.1880   -6.7230  -33.2410 H        99 ILE    0.5100
   1664 HD3       -55.9270   -6.9110  -31.4530 H        99 ILE   -0.5100
   1665 N         -51.5430   -4.5300  -36.1050 N.am    100 SER   -0.4700
   1666 CA        -50.3850   -4.5250  -36.9970 C.3     100 SER    0.3100
   1667 C         -49.6040   -3.2200  -36.8630 C.2     100 SER    0.0700
   1668 O         -48.3720   -3.2610  -36.8790 O.2     100 SER    0.0900
   1669 CB        -50.8080   -4.7530  -38.4460 C.3     100 SER    0.0500
   1670 OG        -50.8590   -6.1410  -38.7430 O.3     100 SER    0.0900
   1671 HN        -52.4280   -4.5250  -36.5640 H       100 SER    0.0900
   1672 HA        -49.7150   -5.3070  -36.6760 H       100 SER   -0.6600
   1673 HB1       -50.0750   -4.2700  -39.1290 H       100 SER    0.4300
   1674 HB2       -51.8150   -4.3150  -38.6160 H       100 SER    0.5100
   1675 HG1       -51.6100   -6.4880  -38.2580 H       100 SER   -0.5100
   1676 N         -50.3130   -2.0720  -36.6970 N.am    101 LEU   -0.4700
   1677 CA        -49.7250   -0.7400  -36.4890 C.3     101 LEU    0.3100
   1678 C         -48.8950   -0.7570  -35.2050 C.2     101 LEU    0.0700
   1679 O         -47.7350   -0.3500  -35.2180 O.2     101 LEU    0.0900
   1680 CB        -50.8280    0.3290  -36.3790 C.3     101 LEU   -0.1800
   1681 CG        -51.1820    1.0940  -37.6460 C.3     101 LEU    0.0900
   1682 CD1       -52.6690    1.3780  -37.6970 C.3     101 LEU    0.0900
   1683 CD2       -50.4010    2.3920  -37.7310 C.3     101 LEU   -0.0900
   1684 HN        -51.3090   -2.0860  -36.7110 H       101 LEU    0.0900
   1685 HA        -49.0770   -0.5260  -37.3270 H       101 LEU   -0.2700
   1686 HB1       -50.5030    1.0700  -35.6190 H       101 LEU    0.0900
   1687 HB2       -51.7490   -0.1750  -36.0210 H       101 LEU    0.0900
   1688 HG        -50.8920    0.4910  -38.5320 H       101 LEU    0.0900
   1689 HD11      -52.9720    1.9880  -36.8200 H       101 LEU   -0.2700
   1690 HD12      -53.2380    0.4240  -37.6800 H       101 LEU    0.0900
   1691 HD13      -52.9150    1.9430  -38.6230 H       101 LEU    0.0900
   1692 HD21      -49.3100    2.1820  -37.7410 H       101 LEU    0.0900
   1693 HD22      -50.6300    3.0310  -36.8510 H       101 LEU    0.5100
   1694 HD23      -50.6670    2.9330  -38.6640 H       101 LEU   -0.5100
   1695 N         -49.4850   -1.2960  -34.1150 N.am    102 ASP   -0.4700
   1696 CA        -48.8880   -1.4780  -32.7900 C.3     102 ASP    0.3100
   1697 C         -47.5470   -2.2220  -32.8820 C.2     102 ASP    0.0700
   1698 O         -46.5960   -1.8450  -32.1960 O.2     102 ASP    0.0900
   1699 CB        -49.8850   -2.2280  -31.8750 C.3     102 ASP   -0.2800
   1700 CG        -49.3220   -2.7700  -30.5780 C.2     102 ASP    0.0900
   1701 OD1       -48.8210   -3.9160  -30.5800 O.co2   102 ASP    0.0900
   1702 OD2       -49.4410   -2.0810  -29.5470 O.co2   102 ASP    0.6200
   1703 HN        -50.4250   -1.6170  -34.1750 H       102 ASP   -0.7600
   1704 HA        -48.6570   -0.5050  -32.3830 H       102 ASP   -0.7600
   1705 HB1       -50.2980   -3.0850  -32.4460 H       102 ASP    0.5100
   1706 HB2       -50.7080   -1.5290  -31.6170 H       102 ASP   -0.5100
   1707 N         -47.4800   -3.2700  -33.7360 N.am    103 ARG   -0.4700
   1708 CA        -46.2850   -4.0820  -33.9780 C.3     103 ARG    0.3100
   1709 C         -45.2080   -3.2750  -34.6920 C.2     103 ARG    0.0700
   1710 O         -44.0340   -3.4070  -34.3550 O.2     103 ARG    0.0900
   1711 CB        -46.6190   -5.3590  -34.7830 C.3     103 ARG   -0.1800
   1712 CG        -47.6370   -6.3150  -34.1420 C.3     103 ARG    0.0900
   1713 CD        -47.1280   -7.0340  -32.9010 C.3     103 ARG    0.0900
   1714 NE        -47.3730   -6.2590  -31.6810 N.pl3   103 ARG   -0.1800
   1715 CZ        -46.9110   -6.5910  -30.4810 C.cat   103 ARG    0.0900
   1716 NH1       -47.1800   -5.8300  -29.4290 N.pl3   103 ARG    0.0900
   1717 NH2       -46.1740   -7.6810  -30.3220 N.pl3   103 ARG    0.2000
   1718 HN        -48.2800   -3.5460  -34.2610 H       103 ARG    0.0900
   1719 HA        -45.8640   -4.3470  -33.0190 H       103 ARG    0.0900
   1720 HB1       -45.6740   -5.9200  -34.9380 H       103 ARG   -0.7000
   1721 HB2       -47.0190   -5.0450  -35.7700 H       103 ARG    0.4400
   1722 HG1       -47.9220   -7.0780  -34.8970 H       103 ARG    0.6400
   1723 HG2       -48.5390   -5.7300  -33.8640 H       103 ARG   -0.8000
   1724 HD1       -46.0330   -7.1960  -32.9850 H       103 ARG    0.4600
   1725 HD2       -47.6510   -8.0080  -32.7930 H       103 ARG    0.4600
   1726 HE        -47.9230   -5.4280  -31.7570 H       103 ARG   -0.8000
   1727 HH11      -47.7330   -5.0030  -29.5390 H       103 ARG    0.4600
   1728 HH12      -46.8310   -6.0810  -28.5260 H       103 ARG    0.4600
   1729 HH21      -45.9630   -8.2610  -31.1090 H       103 ARG    0.5100
   1730 HH22      -45.8300   -7.9240  -29.4150 H       103 ARG   -0.5100
   1731 N         -45.6080   -2.4330  -35.6700 N.am    104 TYR   -0.4700
   1732 CA        -44.7050   -1.5640  -36.4240 C.3     104 TYR    0.3100
   1733 C         -44.0070   -0.5820  -35.4760 C.2     104 TYR    0.0700
   1734 O         -42.7930   -0.3910  -35.5700 O.2     104 TYR    0.0900
   1735 CB        -45.4640   -0.8450  -37.5610 C.3     104 TYR   -0.1800
   1736 CG        -44.7990    0.4120  -38.0840 C.ar    104 TYR    0.0900
   1737 CD1       -43.7070    0.3420  -38.9450 C.ar    104 TYR    0.0900
   1738 CD2       -45.2810    1.6740  -37.7400 C.ar    104 TYR    0.0000
   1739 CE1       -43.0910    1.4970  -39.4280 C.ar    104 TYR   -0.1150
   1740 CE2       -44.6760    2.8350  -38.2220 C.ar    104 TYR    0.1150
   1741 CZ        -43.5860    2.7420  -39.0730 C.ar    104 TYR   -0.1150
   1742 OH        -42.9940    3.8870  -39.5600 O.3     104 TYR    0.1150
   1743 HN        -46.5680   -2.3670  -35.9270 H       104 TYR    0.1100
   1744 HA        -43.9130   -2.1760  -36.8290 H       104 TYR   -0.5400
   1745 HB1       -46.4690   -0.5480  -37.1930 H       104 TYR    0.4300
   1746 HB2       -45.5630   -1.5380  -38.4230 H       104 TYR   -0.1150
   1747 HD1       -43.3290   -0.6240  -39.2440 H       104 TYR    0.1150
   1748 HD2       -46.1400    1.7540  -37.0910 H       104 TYR   -0.1150
   1749 HE1       -42.2310    1.4210  -40.0780 H       104 TYR    0.1150
   1750 HE2       -45.0550    3.8040  -37.9310 H       104 TYR    0.5100
   1751 HH        -42.4890    3.6500  -40.3420 H       104 TYR   -0.5100
   1752 N         -44.7750   -0.0040  -34.5310 N.am    105 LEU   -0.4700
   1753 CA        -44.2700    0.9250  -33.5280 C.3     105 LEU    0.3100
   1754 C         -43.4200    0.1910  -32.5000 C.2     105 LEU    0.0700
   1755 O         -42.4690    0.7710  -31.9910 O.2     105 LEU    0.0900
   1756 CB        -45.4170    1.6840  -32.8280 C.3     105 LEU   -0.1800
   1757 CG        -46.4380    2.4240  -33.7100 C.3     105 LEU    0.0900
   1758 CD1       -47.5770    2.9580  -32.8720 C.3     105 LEU    0.0900
   1759 CD2       -45.8020    3.5600  -34.4960 C.3     105 LEU   -0.0900
   1760 HN        -45.7520   -0.1950  -34.4770 H       105 LEU    0.0900
   1761 HA        -43.6130    1.6230  -34.0260 H       105 LEU   -0.2700
   1762 HB1       -44.9540    2.4340  -32.1530 H       105 LEU    0.0900
   1763 HB2       -45.9780    0.9460  -32.2170 H       105 LEU    0.0900
   1764 HG        -46.8390    1.7250  -34.4740 H       105 LEU    0.0900
   1765 HD11      -47.1910    3.6660  -32.1080 H       105 LEU   -0.2700
   1766 HD12      -48.0890    2.1200  -32.3530 H       105 LEU    0.0900
   1767 HD13      -48.3020    3.4950  -33.5200 H       105 LEU    0.0900
   1768 HD21      -45.0040    3.1640  -35.1610 H       105 LEU    0.0900
   1769 HD22      -45.3490    4.2970  -33.7980 H       105 LEU    0.5100
   1770 HD23      -46.5690    4.0620  -35.1230 H       105 LEU   -0.5100
   1771 N         -43.7450   -1.0830  -32.2070 N.am    106 ALA   -0.4700
   1772 CA        -43.0150   -1.8960  -31.2330 C.3     106 ALA    0.3100
   1773 C         -41.6510   -2.3750  -31.7360 C.2     106 ALA    0.0700
   1774 O         -40.7090   -2.4330  -30.9430 O.2     106 ALA    0.0900
   1775 CB        -43.8580   -3.0840  -30.7910 C.3     106 ALA   -0.2700
   1776 HN        -44.5140   -1.5350  -32.6500 H       106 ALA    0.0900
   1777 HA        -42.7750   -1.2700  -30.3870 H       106 ALA    0.0900
   1778 HB1       -44.1110   -3.7210  -31.6660 H       106 ALA    0.0900
   1779 HB2       -44.8030   -2.7270  -30.3280 H       106 ALA    0.5100
   1780 HB3       -43.2920   -3.6980  -30.0580 H       106 ALA   -0.5100
   1781 N         -41.5390   -2.7190  -33.0370 N.am    107 ILE   -0.4700
   1782 CA        -40.2970   -3.2270  -33.6360 C.3     107 ILE    0.3100
   1783 C         -39.4290   -2.1190  -34.2390 C.2     107 ILE    0.0700
   1784 O         -38.2430   -2.0370  -33.9160 O.2     107 ILE    0.0900
   1785 CB        -40.5460   -4.4230  -34.6200 C.3     107 ILE   -0.0900
   1786 CG1       -41.4820   -5.5330  -34.0370 C.3     107 ILE    0.0900
   1787 CG2       -39.2450   -5.0110  -35.1850 C.3     107 ILE   -0.2700
   1788 CD        -41.1070   -6.1750  -32.6600 C.3     107 ILE    0.0900
   1789 HN        -42.3130   -2.6420  -33.6620 H       107 ILE    0.0900
   1790 HA        -39.6540   -3.5460  -32.8280 H       107 ILE    0.0900
   1791 HB        -41.1730   -4.0660  -35.4640 H       107 ILE   -0.1800
   1792 HG11      -41.5250   -6.3530  -34.7830 H       107 ILE    0.0900
   1793 HG12      -42.4930   -5.0880  -33.9290 H       107 ILE    0.0900
   1794 HG21      -38.5320   -5.2230  -34.3590 H       107 ILE   -0.2700
   1795 HG22      -38.7740   -4.2860  -35.8830 H       107 ILE    0.0900
   1796 HG23      -39.4590   -5.9610  -35.7200 H       107 ILE    0.0900
   1797 HD1       -41.0770   -5.3940  -31.8700 H       107 ILE    0.0900
   1798 HD2       -40.1050   -6.6520  -32.7270 H       107 ILE    0.5100
   1799 HD3       -41.8660   -6.9360  -32.3780 H       107 ILE   -0.5100
   1800 N         -40.0170   -1.2780  -35.1100 N.am    108 VAL   -0.4700
   1801 CA        -39.3010   -0.1960  -35.7930 C.3     108 VAL    0.3100
   1802 C         -39.0020    1.0080  -34.8870 C.2     108 VAL    0.0700
   1803 O         -37.8380    1.4050  -34.7940 O.2     108 VAL    0.0900
   1804 CB        -39.9250    0.2170  -37.1620 C.3     108 VAL   -0.0900
   1805 CG1       -38.9350    1.0360  -37.9940 C.3     108 VAL    0.0900
   1806 CG2       -40.3930   -1.0070  -37.9560 C.3     108 VAL   -0.2700
   1807 HN        -40.9860   -1.3570  -35.3330 H       108 VAL    0.0900
   1808 HA        -38.2870   -0.5330  -35.9460 H       108 VAL    0.0900
   1809 HB        -40.8380    0.8220  -36.9810 H       108 VAL    0.0900
   1810 HG11      -38.0190    0.4400  -38.1930 H       108 VAL   -0.2700
   1811 HG12      -38.6470    1.9550  -37.4410 H       108 VAL    0.0900
   1812 HG13      -39.3960    1.3130  -38.9660 H       108 VAL    0.0900
   1813 HG21      -41.1610   -1.5650  -37.3800 H       108 VAL    0.0900
   1814 HG22      -39.5330   -1.6850  -38.1480 H       108 VAL    0.5100
   1815 HG23      -40.8380   -0.6840  -38.9210 H       108 VAL   -0.5100
   1816 N         -40.0280    1.5850  -34.2220 N.am    109 HSE   -0.4700
   1817 CA        -39.8480    2.7580  -33.3550 C.3     109 HSE    0.3100
   1818 C         -39.8170    2.5440  -31.8320 C.2     109 HSE    0.0700
   1819 O         -40.2700    3.4000  -31.0640 O.2     109 HSE    0.0900
   1820 CB        -40.7700    3.9190  -33.7940 C.3     109 HSE   -0.0800
   1821 CG        -40.8230    4.1310  -35.2780 C.ar    109 HSE    0.0900
   1822 CD2       -41.8920    4.1500  -36.1080 C.ar    109 HSE    0.0900
   1823 ND1       -39.6770    4.3600  -36.0210 N.ar    109 HSE   -0.7000
   1824 CE1       -40.0820    4.4920  -37.2700 C.ar    109 HSE    0.2200
   1825 NE2       -41.4050    4.3860  -37.3700 N.ar    109 HSE    0.2500
   1826 HN        -40.9600    1.2370  -34.2930 H       109 HSE    0.1300
   1827 HA        -38.8120    3.0600  -33.4150 H       109 HSE   -0.3600
   1828 HB1       -40.4070    4.8570  -33.3230 H       109 HSE    0.3200
   1829 HB2       -41.8010    3.7070  -33.4380 H       109 HSE   -0.0500
   1830 HD2       -42.9430    4.0150  -35.8840 H       109 HSE    0.0900
   1831 HE1       -39.4350    4.6670  -38.1290 H       109 HSE    0.5100
   1832 HE2       -41.9550    4.4600  -38.2020 H       109 HSE   -0.5100
   1833 N         -39.2780    1.3800  -31.4060 N.am    110 ALA   -0.4700
   1834 CA        -39.1730    0.9570  -30.0080 C.3     110 ALA    0.3100
   1835 C         -38.7420    2.0380  -29.0100 C.2     110 ALA    0.0700
   1836 O         -39.4550    2.2990  -28.0370 O.2     110 ALA    0.0900
   1837 CB        -38.2690   -0.2650  -29.9030 C.3     110 ALA   -0.2700
   1838 HN        -38.9100    0.7270  -32.0620 H       110 ALA    0.0900
   1839 HA        -40.1640    0.7260  -29.6490 H       110 ALA    0.0900
   1840 HB1       -37.2530   -0.0220  -30.2830 H       110 ALA    0.0900
   1841 HB2       -38.6850   -1.0970  -30.5090 H       110 ALA    0.5100
   1842 HB3       -38.1820   -0.5820  -28.8410 H       110 ALA   -0.5100
   1843 N         -37.5930    2.6850  -29.2770 N.am    111 THR   -0.4700
   1844 CA        -37.0230    3.7680  -28.4720 C.3     111 THR    0.3100
   1845 C         -36.8500    5.0010  -29.3680 C.2     111 THR    0.0700
   1846 O         -36.9540    6.1280  -28.8820 O.2     111 THR    0.0900
   1847 CB        -35.6950    3.3100  -27.8320 C.3     111 THR    0.1400
   1848 CG2       -35.0730    4.3670  -26.9220 C.3     111 THR    0.0900
   1849 OG1       -35.9180    2.1120  -27.0820 O.3     111 THR   -0.6600
   1850 HN        -37.0520    2.4390  -30.0760 H       111 THR    0.4300
   1851 HA        -37.7390    4.0330  -27.7090 H       111 THR   -0.2700
   1852 HB        -34.9430    3.1070  -28.6240 H       111 THR    0.0900
   1853 HG1       -35.0660    1.8740  -26.7080 H       111 THR    0.0900
   1854 HG21      -35.7710    4.6160  -26.0930 H       111 THR    0.0900
   1855 HG22      -34.8680    5.2930  -27.5010 H       111 THR    0.5100
   1856 HG23      -34.1280    3.9820  -26.4850 H       111 THR   -0.5100
   1857 N         -36.5940    4.7810  -30.6560 N.am    112 ASN   -0.4700
   1858 CA        -36.4130    5.8760  -31.5990 C.3     112 ASN    0.3100
   1859 C         -37.5080    6.9310  -31.4710 C.2     112 ASN    0.0700
   1860 O         -37.2280    8.1290  -31.4400 O.2     112 ASN    0.0900
   1861 CB        -36.3640    5.3460  -33.0340 C.3     112 ASN   -0.1800
   1862 CG        -35.4250    4.1630  -33.1860 C.2     112 ASN    0.0900
   1863 ND2       -34.2300    4.3450  -33.4800 N.am    112 ASN    0.0900
   1864 OD1       -35.9360    2.9680  -32.9900 O.2     112 ASN    0.5500
   1865 HN        -36.5140    3.8610  -31.0320 H       112 ASN   -0.5500
   1866 HA        -35.4910    6.3810  -31.3540 H       112 ASN   -0.6200
   1867 HB1       -36.0190    6.1590  -33.7080 H       112 ASN    0.3200
   1868 HB2       -37.3840    5.0280  -33.3370 H       112 ASN    0.3000
   1869 HD21      -33.6150    3.5620  -33.5800 H       112 ASN    0.5100
   1870 HD22      -33.8840    5.2720  -33.6180 H       112 ASN   -0.5100
   1871 N         -38.7920    6.5190  -31.4400 N.am    113 SER   -0.4700
   1872 CA        -39.8940    7.4450  -31.2620 C.3     113 SER    0.3100
   1873 C         -40.7280    6.9270  -30.1330 C.2     113 SER    0.0700
   1874 O         -41.1060    5.7660  -30.0740 O.2     113 SER    0.0900
   1875 CB        -40.8170    7.6370  -32.4980 C.3     113 SER    0.0500
   1876 OG        -41.8480    8.6020  -32.2590 O.3     113 SER    0.0900
   1877 HN        -39.0420    5.5580  -31.5370 H       113 SER    0.0900
   1878 HA        -39.4590    8.3970  -30.9950 H       113 SER   -0.6600
   1879 HB1       -41.2970    6.6680  -32.7500 H       113 SER    0.4300
   1880 HB2       -40.2070    7.9840  -33.3590 H       113 SER    0.5100
   1881 HG1       -42.4500    8.1950  -31.6310 H       113 SER   -0.5100
   1882 N         -41.0600    7.7950  -29.1790 N.am    114 GLN   -0.4700
   1883 CA        -41.9380    7.4820  -28.0610 C.3     114 GLN    0.3100
   1884 C         -43.2930    6.9630  -28.5310 C.2     114 GLN    0.0700
   1885 O         -43.7480    7.3070  -29.6150 O.2     114 GLN    0.0900
   1886 CB        -42.1570    8.7210  -27.1880 C.3     114 GLN   -0.1800
   1887 CG        -41.7320    8.5420  -25.7390 C.3     114 GLN    0.0900
   1888 CD        -41.6730    9.8570  -24.9850 C.2     114 GLN    0.0900
   1889 NE2       -40.5480   10.1070  -24.3200 N.am    114 GLN   -0.1800
   1890 OE1       -42.6240   10.6380  -24.9980 O.2     114 GLN    0.0900
   1891 HN        -40.7100    8.7280  -29.1910 H       114 GLN    0.0900
   1892 HA        -41.4790    6.6930  -27.4850 H       114 GLN    0.5500
   1893 HB1       -43.2370    8.9780  -27.2090 H       114 GLN   -0.5500
   1894 HB2       -41.5780    9.5630  -27.6230 H       114 GLN   -0.6200
   1895 HG1       -40.7260    8.0730  -25.7130 H       114 GLN    0.3200
   1896 HG2       -42.4590    7.8740  -25.2290 H       114 GLN    0.3000
   1897 HE21      -40.4500   10.9580  -23.8030 H       114 GLN    0.5100
   1898 HE22      -39.7990    9.4430  -24.3350 H       114 GLN   -0.5100
   1899 N         -43.9250    6.1360  -27.7040 N.am    115 ARG   -0.4700
   1900 CA        -45.2220    5.5710  -28.0320 C.3     115 ARG    0.3100
   1901 C         -46.3680    6.4880  -28.4870 C.2     115 ARG    0.0700
   1902 O         -46.6930    7.4590  -27.7950 O.2     115 ARG    0.0900
   1903 CB        -45.2680    4.4830  -26.9270 C.3     115 ARG   -0.1800
   1904 CG        -45.1880    5.0120  -25.4930 C.3     115 ARG    0.0900
   1905 CD        -44.5660    3.9990  -24.5540 C.3     115 ARG    0.0900
   1906 NE        -43.1420    4.2700  -24.3420 N.pl3   115 ARG   -0.1800
   1907 CZ        -42.1520    3.6730  -24.9980 C.cat   115 ARG    0.0900
   1908 NH1       -42.4160    2.7510  -25.9190 N.pl3   115 ARG    0.0900
   1909 NH2       -40.8940    3.9860  -24.7360 N.pl3   115 ARG    0.2000
   1910 HN        -43.5380    5.8670  -26.8260 H       115 ARG    0.0900
   1911 HA        -45.2290    5.1630  -29.0290 H       115 ARG    0.0900
   1912 HB1       -44.4160    3.7890  -27.0880 H       115 ARG   -0.7000
   1913 HB2       -46.2170    3.9190  -27.0360 H       115 ARG    0.4400
   1914 HG1       -46.2130    5.2530  -25.1390 H       115 ARG    0.6400
   1915 HG2       -44.5770    5.9390  -25.4820 H       115 ARG   -0.8000
   1916 HD1       -44.6580    2.9800  -24.9850 H       115 ARG    0.4600
   1917 HD2       -45.0710    4.0420  -23.5660 H       115 ARG    0.4600
   1918 HE        -42.8960    4.9530  -23.6550 H       115 ARG   -0.8000
   1919 HH11      -43.3630    2.5030  -26.1210 H       115 ARG    0.4600
   1920 HH12      -41.6670    2.3060  -26.4090 H       115 ARG    0.4600
   1921 HH21      -40.6850    4.6750  -24.0420 H       115 ARG    0.5100
   1922 HH22      -40.1530    3.5350  -25.2310 H       115 ARG   -0.5100
   1923 N         -47.0730    6.1320  -29.6070 N.am    116 PRO   -0.2900
   1924 CA        -48.3080    6.8540  -29.9610 C.3     116 PRO    0.0000
   1925 C         -49.2120    5.6260  -29.7540 C.2     116 PRO    0.0900
   1926 O         -50.4310    5.7140  -29.8430 O.2     116 PRO    0.0900
   1927 CB        -48.2150    7.2240  -31.4490 C.3     116 PRO    0.0200
   1928 CG        -46.7550    7.1920  -31.7970 C.3     116 PRO    0.0900
   1929 CD        -46.1420    6.2350  -30.8460 C.3     116 PRO   -0.1800
   1930 HA        -48.4200    7.7050  -29.3110 H       116 PRO    0.0900
   1931 HB1       -48.6330    8.2380  -31.6250 H       116 PRO    0.0900
   1932 HB2       -48.7760    6.4920  -32.0690 H       116 PRO   -0.1800
   1933 HG1       -46.6090    6.8510  -32.8440 H       116 PRO    0.0900
   1934 HG2       -46.3030    8.2000  -31.6820 H       116 PRO    0.0900
   1935 HD1       -46.0480    5.2290  -31.3110 H       116 PRO    0.5100
   1936 HD2       -45.1430    6.5940  -30.5190 H       116 PRO   -0.5100
   1937 N         -48.5700    4.4690  -29.4450 N.am    117 ARG   -0.4700
   1938 CA        -49.0770    3.1360  -29.1070 C.3     117 ARG    0.3100
   1939 C         -50.0710    3.2170  -27.9370 C.2     117 ARG    0.0700
   1940 O         -51.0320    2.4430  -27.8850 O.2     117 ARG    0.0900
   1941 CB        -47.8800    2.2470  -28.7060 C.3     117 ARG   -0.1800
   1942 CG        -47.8620    0.8860  -29.3780 C.3     117 ARG    0.0900
   1943 CD        -46.5650    0.1300  -29.1340 C.3     117 ARG    0.0900
   1944 NE        -46.4340   -0.3400  -27.7480 N.pl3   117 ARG   -0.1800
   1945 CZ        -46.6120   -1.5990  -27.3550 C.cat   117 ARG    0.0900
   1946 NH1       -46.9300   -2.5420  -28.2330 N.pl3   117 ARG    0.0900
   1947 NH2       -46.4610   -1.9260  -26.0790 N.pl3   117 ARG    0.2000
   1948 HN        -47.5780    4.4880  -29.4360 H       117 ARG    0.0900
   1949 HA        -49.5840    2.7310  -29.9700 H       117 ARG    0.0900
   1950 HB1       -47.9090    2.0950  -27.6070 H       117 ARG   -0.7000
   1951 HB2       -46.9420    2.7800  -28.9720 H       117 ARG    0.4400
   1952 HG1       -47.9960    1.0240  -30.4720 H       117 ARG    0.6400
   1953 HG2       -48.7070    0.2820  -28.9850 H       117 ARG   -0.8000
   1954 HD1       -45.7020    0.7970  -29.3440 H       117 ARG    0.4600
   1955 HD2       -46.5260   -0.7620  -29.7950 H       117 ARG    0.4600
   1956 HE        -46.1930    0.3350  -27.0510 H       117 ARG   -0.8000
   1957 HH11      -46.6410   -3.4870  -28.0810 H       117 ARG    0.4600
   1958 HH12      -47.4600   -2.3070  -29.0490 H       117 ARG    0.4600
   1959 HH21      -46.2120   -1.2260  -25.4100 H       117 ARG    0.5100
   1960 HH22      -46.5950   -2.8720  -25.7860 H       117 ARG   -0.5100
   1961 N         -49.8290    4.1630  -26.9990 N.am    118 LYS   -0.4700
   1962 CA        -50.6900    4.4290  -25.8490 C.3     118 LYS    0.3100
   1963 C         -51.9730    5.1020  -26.3390 C.2     118 LYS    0.0700
   1964 O         -53.0680    4.6760  -25.9730 O.2     118 LYS    0.0900
   1965 CB        -49.9710    5.3380  -24.8320 C.3     118 LYS   -0.1800
   1966 CG        -48.8230    4.6730  -24.0780 C.3     118 LYS    0.0900
   1967 CD        -49.1800    4.4500  -22.6150 C.3     118 LYS    0.0900
   1968 CE        -48.0600    3.8100  -21.8300 C.3     118 LYS   -0.1800
   1969 NZ        -48.4810    3.5080  -20.4360 N.4     118 LYS    0.0900
   1970 HN        -49.0200    4.7410  -27.0580 H       118 LYS    0.0900
   1971 HA        -50.9410    3.4830  -25.3930 H       118 LYS   -0.1800
   1972 HB1       -50.7180    5.6890  -24.0900 H       118 LYS    0.0900
   1973 HB2       -49.5660    6.2160  -25.3770 H       118 LYS    0.0900
   1974 HG1       -47.9230    5.3190  -24.1400 H       118 LYS    0.2100
   1975 HG2       -48.5950    3.6940  -24.5510 H       118 LYS    0.0500
   1976 HD1       -50.0740    3.7930  -22.5610 H       118 LYS    0.0500
   1977 HD2       -49.4250    5.4290  -22.1530 H       118 LYS   -0.3000
   1978 HE1       -47.1920    4.5020  -21.7810 H       118 LYS    0.3300
   1979 HE2       -47.7610    2.8550  -22.3110 H       118 LYS    0.3300
   1980 HZ1       -49.2880    2.8530  -20.4520 H       118 LYS    0.3300
   1981 HZ2       -48.7580    4.3890  -19.9590 H       118 LYS    0.5100
   1982 HZ3       -47.6880    3.0700  -19.9230 H       118 LYS   -0.5100
   1983 N         -51.8270    6.1250  -27.2070 N.am    119 LEU   -0.4700
   1984 CA        -52.9120    6.9150  -27.7870 C.3     119 LEU    0.3100
   1985 C         -53.8540    6.0970  -28.6640 C.2     119 LEU    0.0700
   1986 O         -55.0680    6.2930  -28.5830 O.2     119 LEU    0.0900
   1987 CB        -52.3390    8.1040  -28.5740 C.3     119 LEU   -0.1800
   1988 CG        -53.1630    9.3870  -28.5680 C.3     119 LEU    0.0900
   1989 CD1       -52.8250   10.2520  -27.3590 C.3     119 LEU    0.0900
   1990 CD2       -52.9200   10.1810  -29.8320 C.3     119 LEU   -0.0900
   1991 HN        -50.9190    6.4010  -27.5070 H       119 LEU    0.0900
   1992 HA        -53.5420    7.2640  -26.9830 H       119 LEU   -0.2700
   1993 HB1       -52.2180    7.7850  -29.6300 H       119 LEU    0.0900
   1994 HB2       -51.3400    8.3400  -28.1520 H       119 LEU    0.0900
   1995 HG        -54.2430    9.1270  -28.5400 H       119 LEU    0.0900
   1996 HD11      -51.7490   10.5290  -27.3760 H       119 LEU   -0.2700
   1997 HD12      -53.0310    9.6910  -26.4220 H       119 LEU    0.0900
   1998 HD13      -53.4310   11.1830  -27.3780 H       119 LEU    0.0900
   1999 HD21      -53.2070    9.5800  -30.7220 H       119 LEU    0.0900
   2000 HD22      -51.8430   10.4420  -29.9140 H       119 LEU    0.5100
   2001 HD23      -53.5300   11.1090  -29.8200 H       119 LEU   -0.5100
   2002 N         -53.3080    5.1730  -29.4850 N.am    120 LEU   -0.4700
   2003 CA        -54.1100    4.3120  -30.3630 C.3     120 LEU    0.3100
   2004 C         -54.9190    3.2850  -29.5680 C.2     120 LEU    0.0700
   2005 O         -56.0650    3.0200  -29.9200 O.2     120 LEU    0.0900
   2006 CB        -53.2690    3.5990  -31.4470 C.3     120 LEU   -0.1800
   2007 CG        -52.2880    4.4100  -32.3080 C.3     120 LEU    0.0900
   2008 CD1       -51.4790    3.4900  -33.1900 C.3     120 LEU    0.0900
   2009 CD2       -52.9980    5.4230  -33.1860 C.3     120 LEU   -0.0900
   2010 HN        -52.3210    5.0340  -29.5320 H       120 LEU    0.0900
   2011 HA        -54.8560    4.9350  -30.8320 H       120 LEU   -0.2700
   2012 HB1       -53.9840    3.1130  -32.1420 H       120 LEU    0.0900
   2013 HB2       -52.6760    2.8170  -30.9310 H       120 LEU    0.0900
   2014 HG        -51.6050    4.9840  -31.6470 H       120 LEU    0.0900
   2015 HD11      -52.1510    2.9150  -33.8620 H       120 LEU   -0.2700
   2016 HD12      -50.9060    2.7730  -32.5630 H       120 LEU    0.0900
   2017 HD13      -50.7780    4.0850  -33.8140 H       120 LEU    0.0900
   2018 HD21      -53.5690    6.1400  -32.5580 H       120 LEU    0.0900
   2019 HD22      -53.7080    4.9040  -33.8660 H       120 LEU    0.5100
   2020 HD23      -52.2540    5.9920  -33.7860 H       120 LEU   -0.5100
   2021 N         -54.3290    2.7330  -28.4890 N.am    121 ALA   -0.4700
   2022 CA        -54.9620    1.7400  -27.6170 C.3     121 ALA    0.3100
   2023 C         -55.9500    2.3570  -26.6220 C.2     121 ALA    0.0700
   2024 O         -56.9880    1.7500  -26.3530 O.2     121 ALA    0.0900
   2025 CB        -53.9000    0.9420  -26.8730 C.3     121 ALA   -0.2700
   2026 HN        -53.4010    2.9860  -28.2280 H       121 ALA    0.0900
   2027 HA        -55.5630    1.0880  -28.2320 H       121 ALA    0.0900
   2028 HB1       -53.3980    1.5850  -26.1190 H       121 ALA    0.0900
   2029 HB2       -53.1350    0.5720  -27.5890 H       121 ALA    0.5100
   2030 HB3       -54.3710    0.0830  -26.3490 H       121 ALA   -0.5100
   2031 N         -55.6230    3.5510  -26.0700 N.am    122 GLU   -0.4700
   2032 CA        -56.4530    4.2580  -25.0890 C.3     122 GLU    0.3100
   2033 C         -57.5520    5.1280  -25.7100 C.2     122 GLU    0.0700
   2034 O         -58.6700    5.1300  -25.1920 O.2     122 GLU    0.0900
   2035 CB        -55.5940    5.1310  -24.1500 C.3     122 GLU   -0.1800
   2036 CG        -54.7690    4.3720  -23.1200 C.3     122 GLU    0.0900
   2037 CD        -53.7020    5.2090  -22.4290 C.2     122 GLU    0.0900
   2038 OE1       -54.0230    6.3210  -21.9500 O.co2   122 GLU   -0.2800
   2039 OE2       -52.5440    4.7410  -22.3530 O.co2   122 GLU    0.0900
   2040 HN        -54.7750    4.0130  -26.3160 H       122 GLU    0.0900
   2041 HA        -56.9940    3.5190  -24.5180 H       122 GLU    0.6200
   2042 HB1       -56.2720    5.8210  -23.6060 H       122 GLU   -0.7600
   2043 HB2       -54.8970    5.7270  -24.7760 H       122 GLU   -0.7600
   2044 HG1       -54.2640    3.5230  -23.6280 H       122 GLU    0.5100
   2045 HG2       -55.4540    3.9770  -22.3410 H       122 GLU   -0.5100
   2046 N         -57.2370    5.9040  -26.7750 N.am    123 LYS   -0.4700
   2047 CA        -58.2110    6.8250  -27.3680 C.3     123 LYS    0.3100
   2048 C         -58.5750    6.7970  -28.8570 C.2     123 LYS    0.0700
   2049 O         -59.7540    6.9440  -29.1740 O.2     123 LYS    0.0900
   2050 CB        -57.8510    8.2910  -27.0570 C.3     123 LYS   -0.1800
   2051 CG        -58.0350    8.6860  -25.5930 C.3     123 LYS    0.0900
   2052 CD        -57.5600   10.1120  -25.3140 C.3     123 LYS    0.0900
   2053 CE        -57.6490   10.4740  -23.8470 C.3     123 LYS   -0.1800
   2054 NZ        -59.0520   10.7030  -23.4040 N.4     123 LYS    0.0900
   2055 HN        -56.3350    5.8850  -27.1980 H       123 LYS    0.0900
   2056 HA        -59.1840    6.5870  -26.9630 H       123 LYS   -0.1800
   2057 HB1       -58.4920    8.9490  -27.6800 H       123 LYS    0.0900
   2058 HB2       -56.7890    8.4560  -27.3330 H       123 LYS    0.0900
   2059 HG1       -57.4580    7.9840  -24.9560 H       123 LYS    0.2100
   2060 HG2       -59.1110    8.6070  -25.3310 H       123 LYS    0.0500
   2061 HD1       -58.1880   10.8190  -25.8970 H       123 LYS    0.0500
   2062 HD2       -56.5050   10.2110  -25.6450 H       123 LYS   -0.3000
   2063 HE1       -57.0800   11.4090  -23.6590 H       123 LYS    0.3300
   2064 HE2       -57.2340    9.6450  -23.2340 H       123 LYS    0.3300
   2065 HZ1       -59.6100    9.8390  -23.5560 H       123 LYS    0.3300
   2066 HZ2       -59.4650   11.4850  -23.9530 H       123 LYS    0.5100
   2067 HZ3       -59.0600   10.9480  -22.3930 H       123 LYS   -0.5100
   2068 N         -57.5730    6.6590  -29.7610 N.am    124 VAL   -0.4700
   2069 CA        -57.7140    6.6860  -31.2280 C.3     124 VAL    0.3100
   2070 C         -58.6560    5.5940  -31.7460 C.2     124 VAL    0.0700
   2071 O         -59.5180    5.9080  -32.5640 O.2     124 VAL    0.0900
   2072 CB        -56.3600    6.7330  -31.9910 C.3     124 VAL   -0.0900
   2073 CG1       -56.5550    6.7070  -33.5100 C.3     124 VAL    0.0900
   2074 CG2       -55.5360    7.9520  -31.5830 C.3     124 VAL   -0.2700
   2075 HN        -56.6380    6.5240  -29.4480 H       124 VAL    0.0900
   2076 HA        -58.2980    7.5600  -31.4770 H       124 VAL    0.0900
   2077 HB        -55.7460    5.8570  -31.6920 H       124 VAL    0.0900
   2078 HG11      -57.1580    7.5830  -33.8320 H       124 VAL   -0.2700
   2079 HG12      -57.0900    5.7800  -33.8070 H       124 VAL    0.0900
   2080 HG13      -55.5680    6.7490  -34.0190 H       124 VAL    0.0900
   2081 HG21      -55.3210    7.9210  -30.4930 H       124 VAL    0.0900
   2082 HG22      -56.1020    8.8820  -31.8050 H       124 VAL    0.5100
   2083 HG23      -54.5720    7.9600  -32.1350 H       124 VAL   -0.5100
   2084 N         -58.5270    4.3400  -31.2460 N.am    125 VAL   -0.4700
   2085 CA        -59.3550    3.1800  -31.6230 C.3     125 VAL    0.3100
   2086 C         -60.8800    3.4650  -31.6090 C.2     125 VAL    0.0700
   2087 O         -61.6040    2.9640  -32.4720 O.2     125 VAL    0.0900
   2088 CB        -58.9520    1.8820  -30.8550 C.3     125 VAL   -0.0900
   2089 CG1       -59.2360    1.9810  -29.3530 C.3     125 VAL    0.0900
   2090 CG2       -59.5920    0.6340  -31.4630 C.3     125 VAL   -0.2700
   2091 HN        -57.8290    4.1410  -30.5650 H       125 VAL    0.0900
   2092 HA        -59.2370    3.0280  -32.6860 H       125 VAL    0.0900
   2093 HB        -57.8680    1.6980  -31.0040 H       125 VAL    0.0900
   2094 HG11      -60.3320    1.9720  -29.1700 H       125 VAL   -0.2700
   2095 HG12      -58.8180    2.9290  -28.9510 H       125 VAL    0.0900
   2096 HG13      -58.7810    1.1170  -28.8240 H       125 VAL    0.0900
   2097 HG21      -59.4220    0.6120  -32.5600 H       125 VAL    0.0900
   2098 HG22      -60.6880    0.6400  -31.2750 H       125 VAL    0.5100
   2099 HG23      -59.1420   -0.2780  -31.0160 H       125 VAL   -0.5100
   2100 N         -61.3390    4.3090  -30.6630 N.am    126 TYR   -0.4700
   2101 CA        -62.7300    4.7220  -30.5080 C.3     126 TYR    0.3100
   2102 C         -63.2110    5.5770  -31.6840 C.2     126 TYR    0.0700
   2103 O         -64.2430    5.2690  -32.2700 O.2     126 TYR    0.0900
   2104 CB        -62.9050    5.4910  -29.1810 C.3     126 TYR   -0.1800
   2105 CG        -63.1290    4.6180  -27.9640 C.ar    126 TYR    0.0900
   2106 CD1       -64.3180    4.6860  -27.2430 C.ar    126 TYR    0.0900
   2107 CD2       -62.1440    3.7400  -27.5160 C.ar    126 TYR    0.0000
   2108 CE1       -64.5300    3.8890  -26.1190 C.ar    126 TYR   -0.1150
   2109 CE2       -62.3480    2.9320  -26.3980 C.ar    126 TYR    0.1150
   2110 CZ        -63.5430    3.0090  -25.7030 C.ar    126 TYR   -0.1150
   2111 OH        -63.7480    2.2200  -24.5940 O.3     126 TYR    0.1150
   2112 HN        -60.7140    4.7080  -29.9980 H       126 TYR    0.1100
   2113 HA        -63.3470    3.8360  -30.5160 H       126 TYR   -0.5400
   2114 HB1       -63.7880    6.1610  -29.2650 H       126 TYR    0.4300
   2115 HB2       -61.9900    6.0890  -28.9850 H       126 TYR   -0.1150
   2116 HD1       -65.0920    5.3700  -27.5590 H       126 TYR    0.1150
   2117 HD2       -61.2040    3.6850  -28.0440 H       126 TYR   -0.1150
   2118 HE1       -65.4600    3.9570  -25.5750 H       126 TYR    0.1150
   2119 HE2       -61.5770    2.2470  -26.0750 H       126 TYR    0.5100
   2120 HH        -63.0380    1.5750  -24.5540 H       126 TYR   -0.5100
   2121 N         -62.4550    6.6280  -32.0480 N.am    127 VAL   -0.4700
   2122 CA        -62.8260    7.5590  -33.1220 C.3     127 VAL    0.3100
   2123 C         -62.1930    7.2450  -34.5020 C.2     127 VAL    0.0700
   2124 O         -62.5920    7.8280  -35.5140 O.2     127 VAL    0.0900
   2125 CB        -62.6520    9.0500  -32.7070 C.3     127 VAL   -0.0900
   2126 CG1       -63.7660    9.9130  -33.3010 C.3     127 VAL    0.0900
   2127 CG2       -62.6150    9.2120  -31.1850 C.3     127 VAL   -0.2700
   2128 HN        -61.5900    6.8240  -31.5950 H       127 VAL    0.0900
   2129 HA        -63.8570    7.3660  -33.3770 H       127 VAL    0.0900
   2130 HB        -61.6700    9.4200  -33.0690 H       127 VAL    0.0900
   2131 HG11      -64.7560    9.5590  -32.9400 H       127 VAL   -0.2700
   2132 HG12      -63.7470    9.8440  -34.4100 H       127 VAL    0.0900
   2133 HG13      -63.6320   10.9710  -32.9890 H       127 VAL    0.0900
   2134 HG21      -61.7660    8.6360  -30.7610 H       127 VAL    0.0900
   2135 HG22      -63.5600    8.8310  -30.7410 H       127 VAL    0.5100
   2136 HG23      -62.4840   10.2830  -30.9210 H       127 VAL   -0.5100
   2137 N         -61.2510    6.3050  -34.5390 N.am    128 GLY   -0.4700
   2138 CA        -60.5670    5.9100  -35.7660 C.3     128 GLY    0.3100
   2139 C         -61.0610    4.6190  -36.3800 C.2     128 GLY   -0.0200
   2140 O         -60.9240    4.4190  -37.5890 O.2     128 GLY    0.0900
   2141 HN        -60.9660    5.8220  -33.7150 H       128 GLY    0.0900
   2142 HA1       -59.5200    5.7990  -35.5300 H       128 GLY    0.5100
   2143 HA2       -60.7050    6.7060  -36.4830 H       128 GLY   -0.5100
   2144 N         -61.6280    3.7230  -35.5450 N.am    129 VAL   -0.4700
   2145 CA        -62.1430    2.4160  -35.9620 C.3     129 VAL    0.3100
   2146 C         -63.5840    2.1200  -35.5490 C.2     129 VAL    0.0700
   2147 O         -64.3440    1.5670  -36.3520 O.2     129 VAL    0.0900
   2148 CB        -61.2680    1.2430  -35.4190 C.3     129 VAL   -0.0900
   2149 CG1       -61.9590   -0.1140  -35.5730 C.3     129 VAL    0.0900
   2150 CG2       -59.8970    1.2220  -36.0830 C.3     129 VAL   -0.2700
   2151 HN        -61.7230    3.9210  -34.5730 H       129 VAL    0.0900
   2152 HA        -62.1570    2.3980  -37.0410 H       129 VAL    0.0900
   2153 HB        -61.0570    1.4200  -34.3430 H       129 VAL    0.0900
   2154 HG11      -62.3290   -0.2390  -36.6120 H       129 VAL   -0.2700
   2155 HG12      -62.8230   -0.1810  -34.8780 H       129 VAL    0.0900
   2156 HG13      -61.2390   -0.9320  -35.3520 H       129 VAL    0.0900
   2157 HG21      -59.2930    2.0900  -35.7390 H       129 VAL    0.0900
   2158 HG22      -60.0100    1.2850  -37.1870 H       129 VAL    0.5100
   2159 HG23      -59.3590    0.2880  -35.8130 H       129 VAL   -0.5100
   2160 N         -63.9550    2.4820  -34.2990 N.am    130 TRP   -0.4700
   2161 CA        -65.2680    2.2440  -33.7080 C.3     130 TRP    0.3100
   2162 C         -66.2970    3.2050  -34.2880 C.2     130 TRP    0.0700
   2163 O         -67.2300    2.7460  -34.9450 O.2     130 TRP    0.0900
   2164 CB        -65.2290    2.3170  -32.1740 C.3     130 TRP   -0.1800
   2165 CG        -64.9200    1.0160  -31.5030 C.ar    130 TRP    0.0900
   2166 CD1       -63.7360    0.3370  -31.5260 C.ar    130 TRP    0.0900
   2167 CD2       -65.8050    0.2550  -30.6740 C.ar    130 TRP   -0.0300
   2168 CE2       -65.0930   -0.8840  -30.2370 C.ar    130 TRP   -0.1500
   2169 CE3       -67.1360    0.4240  -30.2610 C.ar    130 TRP    0.2200
   2170 NE1       -63.8390   -0.8130  -30.7820 N.ar    130 TRP   -0.5100
   2171 CZ2       -65.6710   -1.8540  -29.4120 C.ar    130 TRP    0.3700
   2172 CZ3       -67.7080   -0.5350  -29.4390 C.ar    130 TRP    0.2400
   2173 CH2       -66.9820   -1.6590  -29.0250 C.ar    130 TRP    0.1100
   2174 HN        -63.3140    2.9510  -33.6990 H       130 TRP   -0.2500
   2175 HA        -65.5970    1.2640  -34.0230 H       130 TRP    0.1700
   2176 HB1       -66.2200    2.6640  -31.8130 H       130 TRP   -0.2000
   2177 HB2       -64.4530    3.0520  -31.8750 H       130 TRP    0.1400
   2178 HD1       -62.8490    0.6570  -32.0520 H       130 TRP   -0.2700
   2179 HE1       -63.1310   -1.4740  -30.6610 H       130 TRP    0.1600
   2180 HE3       -67.7200    1.2790  -30.5700 H       130 TRP   -0.1400
   2181 HZ2       -65.1300   -2.7280  -29.0820 H       130 TRP    0.1400
   2182 HZ3       -68.7300   -0.4140  -29.1110 H       130 TRP    0.5100
   2183 HH2       -67.4570   -2.3900  -28.3880 H       130 TRP   -0.5100
   2184 N         -66.1230    4.5290  -34.0690 N.am    131 ILE   -0.4700
   2185 CA        -67.0140    5.5840  -34.5690 C.3     131 ILE    0.3100
   2186 C         -67.1870    5.5880  -36.1050 C.2     131 ILE    0.0700
   2187 O         -68.3430    5.5830  -36.5390 O.2     131 ILE    0.0900
   2188 CB        -66.7560    6.9790  -33.9070 C.3     131 ILE   -0.0900
   2189 CG1       -67.1670    6.9440  -32.4130 C.3     131 ILE    0.0900
   2190 CG2       -67.4960    8.1160  -34.6350 C.3     131 ILE   -0.2700
   2191 CD        -66.3440    7.8250  -31.4590 C.3     131 ILE    0.0900
   2192 HN        -65.3480    4.8580  -33.5360 H       131 ILE    0.0900
   2193 HA        -68.0270    5.2690  -34.3700 H       131 ILE    0.0900
   2194 HB        -65.6660    7.1900  -33.9250 H       131 ILE   -0.1800
   2195 HG11      -67.0850    5.8940  -32.0620 H       131 ILE    0.0900
   2196 HG12      -68.2260    7.2670  -32.3430 H       131 ILE    0.0900
   2197 HG21      -68.5650    7.8470  -34.7780 H       131 ILE   -0.2700
   2198 HG22      -67.0380    8.2880  -35.6330 H       131 ILE    0.0900
   2199 HG23      -67.4420    9.0480  -34.0340 H       131 ILE    0.0900
   2200 HD1       -66.4180    8.8900  -31.7640 H       131 ILE    0.0900
   2201 HD2       -65.2760    7.5200  -31.4900 H       131 ILE    0.5100
   2202 HD3       -66.7320    7.7250  -30.4220 H       131 ILE   -0.5100
   2203 N         -66.1210    5.5080  -36.9550 N.am    132 PRO   -0.2900
   2204 CA        -66.3530    5.4740  -38.4090 C.3     132 PRO    0.0000
   2205 C         -67.2710    4.3270  -38.8330 C.2     132 PRO    0.0900
   2206 O         -68.2310    4.5750  -39.5580 O.2     132 PRO    0.0900
   2207 CB        -64.9430    5.3400  -38.9960 C.3     132 PRO    0.0200
   2208 CG        -64.0540    5.9050  -37.9540 C.3     132 PRO    0.0900
   2209 CD        -64.6760    5.4820  -36.6600 C.3     132 PRO   -0.1800
   2210 HA        -66.8880    6.3550  -38.7240 H       132 PRO    0.0900
   2211 HB1       -64.8530    5.9100  -39.9440 H       132 PRO    0.0900
   2212 HB2       -64.6960    4.2750  -39.1910 H       132 PRO   -0.1800
   2213 HG1       -63.0250    5.5000  -38.0490 H       132 PRO    0.0900
   2214 HG2       -64.0110    7.0130  -38.0280 H       132 PRO    0.0900
   2215 HD1       -64.3630    4.4560  -36.3720 H       132 PRO    0.5100
   2216 HD2       -64.4390    6.1930  -35.8400 H       132 PRO   -0.5100
   2217 N         -67.0290    3.1040  -38.3060 N.am    133 ALA   -0.4700
   2218 CA        -67.8420    1.9170  -38.5770 C.3     133 ALA    0.3100
   2219 C         -69.2620    2.0600  -38.0130 C.2     133 ALA    0.0700
   2220 O         -70.2080    1.5640  -38.6230 O.2     133 ALA    0.0900
   2221 CB        -67.1690    0.6770  -38.0070 C.3     133 ALA   -0.2700
   2222 HN        -66.2610    2.9560  -37.6880 H       133 ALA    0.0900
   2223 HA        -67.9550    1.8250  -39.6480 H       133 ALA    0.0900
   2224 HB1       -67.0440    0.7810  -36.9080 H       133 ALA    0.0900
   2225 HB2       -66.1650    0.5460  -38.4670 H       133 ALA    0.5100
   2226 HB3       -67.7930   -0.2200  -38.2110 H       133 ALA   -0.5100
   2227 N         -69.4090    2.7830  -36.8780 N.am    134 LEU   -0.4700
   2228 CA        -70.6950    3.0620  -36.2350 C.3     134 LEU    0.3100
   2229 C         -71.4880    4.1000  -37.0420 C.2     134 LEU    0.0700
   2230 O         -72.7050    4.2090  -36.8770 O.2     134 LEU    0.0900
   2231 CB        -70.4770    3.5530  -34.7950 C.3     134 LEU   -0.1800
   2232 CG        -71.5680    3.1960  -33.7940 C.3     134 LEU    0.0900
   2233 CD1       -71.2250    1.9110  -33.0470 C.3     134 LEU    0.0900
   2234 CD2       -71.7800    4.3280  -32.8030 C.3     134 LEU   -0.0900
   2235 HN        -68.6170    3.1710  -36.4140 H       134 LEU    0.0900
   2236 HA        -71.2760    2.1520  -36.2380 H       134 LEU   -0.2700
   2237 HB1       -70.3870    4.6600  -34.8220 H       134 LEU    0.0900
   2238 HB2       -69.5220    3.1220  -34.4280 H       134 LEU    0.0900
   2239 HG        -72.5290    3.0600  -34.3340 H       134 LEU    0.0900
   2240 HD11      -70.2700    2.0340  -32.4940 H       134 LEU   -0.2700
   2241 HD12      -71.1120    1.0730  -33.7680 H       134 LEU    0.0900
   2242 HD13      -72.0280    1.6710  -32.3180 H       134 LEU    0.0900
   2243 HD21      -72.0830    5.2530  -33.3380 H       134 LEU    0.0900
   2244 HD22      -70.8370    4.5290  -32.2510 H       134 LEU    0.5100
   2245 HD23      -72.5830    4.0560  -32.0850 H       134 LEU   -0.5100
   2246 N         -70.7950    4.8720  -37.9090 N.am    135 LEU   -0.4700
   2247 CA        -71.4120    5.8610  -38.7920 C.3     135 LEU    0.3100
   2248 C         -71.5780    5.2920  -40.2070 C.2     135 LEU    0.0700
   2249 O         -72.4450    5.7440  -40.9540 O.2     135 LEU    0.0900
   2250 CB        -70.6430    7.2020  -38.8050 C.3     135 LEU   -0.1800
   2251 CG        -70.5190    7.9700  -37.4730 C.3     135 LEU    0.0900
   2252 CD1       -69.7080    9.2340  -37.6510 C.3     135 LEU    0.0900
   2253 CD2       -71.8800    8.3130  -36.8730 C.3     135 LEU   -0.0900
   2254 HN        -69.8040    4.7970  -37.9850 H       135 LEU    0.0900
   2255 HA        -72.4230    6.0210  -38.4460 H       135 LEU   -0.2700
   2256 HB1       -71.1530    7.8700  -39.5300 H       135 LEU    0.0900
   2257 HB2       -69.6150    6.9930  -39.1660 H       135 LEU    0.0900
   2258 HG        -70.0240    7.3200  -36.7200 H       135 LEU    0.0900
   2259 HD11      -70.1960    9.8990  -38.3950 H       135 LEU   -0.2700
   2260 HD12      -68.6900    8.9810  -38.0150 H       135 LEU    0.0900
   2261 HD13      -69.6360    9.7770  -36.6840 H       135 LEU    0.0900
   2262 HD21      -72.4550    7.3830  -36.6750 H       135 LEU    0.0900
   2263 HD22      -72.4570    8.9430  -37.5830 H       135 LEU    0.5100
   2264 HD23      -71.7450    8.8580  -35.9140 H       135 LEU   -0.5100
   2265 N         -70.7740    4.2620  -40.5600 N.am    136 LEU   -0.4700
   2266 CA        -70.8400    3.5500  -41.8410 C.3     136 LEU    0.3100
   2267 C         -72.0520    2.6100  -41.8320 C.2     136 LEU    0.0700
   2268 O         -72.4070    2.0260  -42.8580 O.2     136 LEU    0.0900
   2269 CB        -69.5600    2.7180  -42.0530 C.3     136 LEU   -0.1800
   2270 CG        -68.4070    3.3970  -42.7780 C.3     136 LEU    0.0900
   2271 CD1       -67.0780    2.8640  -42.2850 C.3     136 LEU    0.0900
   2272 CD2       -68.5140    3.1930  -44.2820 C.3     136 LEU   -0.0900
   2273 HN        -70.0730    3.9300  -39.9350 H       136 LEU    0.0900
   2274 HA        -70.9490    4.2820  -42.6270 H       136 LEU   -0.2700
   2275 HB1       -69.8370    1.8150  -42.6330 H       136 LEU    0.0900
   2276 HB2       -69.1910    2.4070  -41.0530 H       136 LEU    0.0900
   2277 HG        -68.4530    4.4920  -42.5990 H       136 LEU    0.0900
   2278 HD11      -67.0150    1.7690  -42.4660 H       136 LEU   -0.2700
   2279 HD12      -66.9770    3.0490  -41.1940 H       136 LEU    0.0900
   2280 HD13      -66.2470    3.3630  -42.8270 H       136 LEU    0.0900
   2281 HD21      -69.4670    3.6240  -44.6590 H       136 LEU    0.0900
   2282 HD22      -68.4970    2.1070  -44.5190 H       136 LEU    0.5100
   2283 HD23      -67.6690    3.7010  -44.7940 H       136 LEU   -0.5100
   2284 N         -72.6630    2.4610  -40.6490 N.am    137 THR   -0.4700
   2285 CA        -73.8140    1.6190  -40.3720 C.3     137 THR    0.3100
   2286 C         -75.1520    2.3280  -40.6910 C.2     137 THR    0.0700
   2287 O         -76.1940    1.6710  -40.7510 O.2     137 THR    0.0900
   2288 CB        -73.6560    1.0490  -38.9520 C.3     137 THR    0.1400
   2289 CG2       -74.5290    1.7440  -37.9090 C.3     137 THR    0.0900
   2290 OG1       -73.8690   -0.3580  -38.9730 O.3     137 THR   -0.6600
   2291 HN        -72.3300    2.9580  -39.8530 H       137 THR    0.4300
   2292 HA        -73.8480    0.8260  -41.1040 H       137 THR   -0.2700
   2293 HB        -72.6310    1.2540  -38.5760 H       137 THR    0.0900
   2294 HG1       -73.6050   -0.6790  -38.1080 H       137 THR    0.0900
   2295 HG21      -75.5980    1.4930  -38.0770 H       137 THR    0.0900
   2296 HG22      -74.4070    2.8460  -37.9860 H       137 THR    0.5100
   2297 HG23      -74.2410    1.4060  -36.8910 H       137 THR   -0.5100
   2298 N         -75.1070    3.6740  -40.9050 N.am    138 ILE   -0.4700
   2299 CA        -76.2450    4.5420  -41.2600 C.3     138 ILE    0.3100
   2300 C         -76.9680    4.0850  -42.5610 C.2     138 ILE    0.0700
   2301 O         -78.1900    3.9100  -42.4960 O.2     138 ILE    0.0900
   2302 CB        -75.9000    6.0730  -41.1900 C.3     138 ILE   -0.0900
   2303 CG1       -75.5060    6.4850  -39.7420 C.3     138 ILE    0.0900
   2304 CG2       -77.0640    6.9450  -41.7100 C.3     138 ILE   -0.2700
   2305 CD        -74.6880    7.8050  -39.5900 C.3     138 ILE    0.0900
   2306 HN        -74.2410    4.1580  -40.8250 H       138 ILE    0.0900
   2307 HA        -77.0490    4.3180  -40.5740 H       138 ILE    0.0900
   2308 HB        -74.9960    6.2690  -41.8050 H       138 ILE   -0.1800
   2309 HG11      -74.9040    5.6610  -39.3070 H       138 ILE    0.0900
   2310 HG12      -76.4420    6.5980  -39.1560 H       138 ILE    0.0900
   2311 HG21      -77.9750    6.7700  -41.0980 H       138 ILE   -0.2700
   2312 HG22      -77.2900    6.6830  -42.7650 H       138 ILE    0.0900
   2313 HG23      -76.7920    8.0190  -41.6400 H       138 ILE    0.0900
   2314 HD1       -75.2670    8.6620  -39.9950 H       138 ILE    0.0900
   2315 HD2       -73.7330    7.7250  -40.1530 H       138 ILE    0.5100
   2316 HD3       -74.4740    7.9960  -38.5170 H       138 ILE   -0.5100
   2317 N         -76.2810    3.7820  -43.7060 N.am    139 PRO   -0.2900
   2318 CA        -77.0120    3.2800  -44.8900 C.3     139 PRO    0.0000
   2319 C         -77.7810    1.9740  -44.6480 C.2     139 PRO    0.0900
   2320 O         -78.6900    1.6600  -45.4080 O.2     139 PRO    0.0900
   2321 CB        -75.9130    3.0890  -45.9410 C.3     139 PRO    0.0200
   2322 CG        -74.6440    3.0010  -45.1700 C.3     139 PRO    0.0900
   2323 CD        -74.8390    3.9120  -44.0010 C.3     139 PRO   -0.1800
   2324 HA        -77.7880    3.9720  -45.1710 H       139 PRO    0.0900
   2325 HB1       -75.8860    3.9520  -46.6420 H       139 PRO    0.0900
   2326 HB2       -76.0840    2.1590  -46.5230 H       139 PRO   -0.1800
   2327 HG1       -74.4620    1.9590  -44.8310 H       139 PRO    0.0900
   2328 HG2       -73.7830    3.3330  -45.7890 H       139 PRO    0.0900
   2329 HD1       -74.2400    3.5870  -43.1260 H       139 PRO    0.5100
   2330 HD2       -74.5960    4.9650  -44.2580 H       139 PRO   -0.5100
   2331 N         -77.4350    1.2300  -43.5880 N.am    140 ASP   -0.4700
   2332 CA        -78.1110   -0.0100  -43.2190 C.3     140 ASP    0.3100
   2333 C         -79.1810    0.2450  -42.1520 C.2     140 ASP    0.0700
   2334 O         -79.9530   -0.6600  -41.8310 O.2     140 ASP    0.0900
   2335 CB        -77.0960   -1.0770  -42.7640 C.3     140 ASP   -0.2800
   2336 CG        -75.9900   -1.3390  -43.7690 C.2     140 ASP    0.0900
   2337 OD1       -76.2990   -1.7940  -44.8920 O.co2   140 ASP    0.0900
   2338 OD2       -74.8170   -1.0630  -43.4430 O.co2   140 ASP    0.6200
   2339 HN        -76.6820    1.4970  -42.9910 H       140 ASP   -0.7600
   2340 HA        -78.6590   -0.3590  -44.0810 H       140 ASP   -0.7600
   2341 HB1       -77.6380   -2.0310  -42.5880 H       140 ASP    0.5100
   2342 HB2       -76.6300   -0.7410  -41.8130 H       140 ASP   -0.5100
   2343 N         -79.2420    1.4810  -41.6120 N.am    141 PHE   -0.4700
   2344 CA        -80.2410    1.8620  -40.6150 C.3     141 PHE    0.3100
   2345 C         -81.6000    2.1490  -41.2590 C.2     141 PHE    0.0700
   2346 O         -82.6280    1.9550  -40.6080 O.2     141 PHE    0.0900
   2347 CB        -79.7750    3.0750  -39.7840 C.3     141 PHE   -0.1800
   2348 CG        -79.5070    2.7850  -38.3270 C.ar    141 PHE    0.0900
   2349 CD1       -78.2170    2.8560  -37.8120 C.ar    141 PHE    0.0900
   2350 CD2       -80.5460    2.4570  -37.4600 C.ar    141 PHE    0.0000
   2351 CE1       -77.9660    2.5800  -36.4610 C.ar    141 PHE   -0.1150
   2352 CE2       -80.2970    2.1820  -36.1120 C.ar    141 PHE    0.1150
   2353 CZ        -79.0080    2.2470  -35.6210 C.ar    141 PHE   -0.1150
   2354 HN        -78.6000    2.1970  -41.8750 H       141 PHE    0.1150
   2355 HA        -80.4040    1.0120  -39.9700 H       141 PHE   -0.1150
   2356 HB1       -80.5630    3.8600  -39.8180 H       141 PHE    0.1150
   2357 HB2       -78.8290    3.4660  -40.2150 H       141 PHE   -0.1150
   2358 HD1       -77.3980    3.1270  -38.4620 H       141 PHE    0.1150
   2359 HD2       -81.5590    2.4140  -37.8340 H       141 PHE   -0.1150
   2360 HE1       -76.9580    2.6270  -36.0790 H       141 PHE    0.1150
   2361 HE2       -81.1120    1.9190  -35.4540 H       141 PHE    0.5100
   2362 HZ        -78.8160    2.0370  -34.5790 H       141 PHE   -0.5100
   2363 N         -81.6080    2.6080  -42.5340 N.am    142 ILE   -0.4700
   2364 CA        -82.8360    2.9400  -43.2590 C.3     142 ILE    0.3100
   2365 C         -83.1180    2.0670  -44.5000 C.2     142 ILE    0.0700
   2366 O         -84.2840    1.7670  -44.7620 O.2     142 ILE    0.0900
   2367 CB        -82.9620    4.4800  -43.4850 C.3     142 ILE   -0.0900
   2368 CG1       -84.3770    5.0610  -43.1600 C.3     142 ILE    0.0900
   2369 CG2       -82.3050    5.0120  -44.7780 C.3     142 ILE   -0.2700
   2370 CD        -85.5880    4.7230  -44.1040 C.3     142 ILE    0.0900
   2371 HN        -80.7610    2.7400  -43.0430 H       142 ILE    0.0900
   2372 HA        -83.6720    2.5800  -42.6780 H       142 ILE    0.0900
   2373 HB        -82.4920    4.9970  -42.6220 H       142 ILE   -0.1800
   2374 HG11      -84.2780    6.1650  -43.1430 H       142 ILE    0.0900
   2375 HG12      -84.6480    4.7040  -42.1450 H       142 ILE    0.0900
   2376 HG21      -82.8790    4.6710  -45.6660 H       142 ILE   -0.2700
   2377 HG22      -81.2660    4.6270  -44.8600 H       142 ILE    0.0900
   2378 HG23      -82.2930    6.1220  -44.7680 H       142 ILE    0.0900
   2379 HD1       -85.7530    3.6240  -44.1360 H       142 ILE    0.0900
   2380 HD2       -85.3760    5.0810  -45.1340 H       142 ILE    0.5100
   2381 HD3       -86.5120    5.2080  -43.7230 H       142 ILE   -0.5100
   2382 N         -82.0710    1.6380  -45.2410 N.am    143 PHE   -0.4700
   2383 CA        -82.2480    0.7990  -46.4330 C.3     143 PHE    0.3100
   2384 C         -82.6000   -0.6670  -46.1280 C.2     143 PHE    0.0700
   2385 O         -83.0790   -1.3740  -47.0190 O.2     143 PHE    0.0900
   2386 CB        -81.0550    0.9150  -47.3940 C.3     143 PHE   -0.1800
   2387 CG        -80.9540    2.2310  -48.1300 C.ar    143 PHE    0.0900
   2388 CD1       -80.2750    3.3080  -47.5750 C.ar    143 PHE    0.0900
   2389 CD2       -81.5190    2.3860  -49.3910 C.ar    143 PHE    0.0000
   2390 CE1       -80.1690    4.5210  -48.2630 C.ar    143 PHE   -0.1150
   2391 CE2       -81.4130    3.5970  -50.0790 C.ar    143 PHE    0.1150
   2392 CZ        -80.7380    4.6590  -49.5110 C.ar    143 PHE   -0.1150
   2393 HN        -81.1290    1.8730  -45.0090 H       143 PHE    0.1150
   2394 HA        -83.1530    1.1180  -46.9290 H       143 PHE   -0.1150
   2395 HB1       -81.1330    0.1180  -48.1650 H       143 PHE    0.1150
   2396 HB2       -80.1130    0.7960  -46.8160 H       143 PHE   -0.1150
   2397 HD1       -79.8230    3.2090  -46.5990 H       143 PHE    0.1150
   2398 HD2       -82.0470    1.5600  -49.8450 H       143 PHE   -0.1150
   2399 HE1       -79.6410    5.3510  -47.8170 H       143 PHE    0.1150
   2400 HE2       -81.8600    3.7040  -51.0570 H       143 PHE    0.5100
   2401 HZ        -80.6550    5.5950  -50.0430 H       143 PHE   -0.5100
   2402 N         -82.3950   -1.1140  -44.8690 N.am    144 ALA   -0.4700
   2403 CA        -82.7340   -2.4640  -44.4180 C.3     144 ALA    0.3100
   2404 C         -84.1240   -2.4450  -43.7950 C.2     144 ALA    0.0700
   2405 O         -84.3460   -1.7540  -42.7950 O.2     144 ALA    0.0900
   2406 CB        -81.7100   -2.9630  -43.4080 C.3     144 ALA   -0.2700
   2407 HN        -81.9910   -0.5260  -44.1740 H       144 ALA    0.0900
   2408 HA        -82.7550   -3.1100  -45.2830 H       144 ALA    0.0900
   2409 HB1       -81.8090   -2.4030  -42.4540 H       144 ALA    0.0900
   2410 HB2       -80.6830   -2.8110  -43.8040 H       144 ALA    0.5100
   2411 HB3       -81.8750   -4.0420  -43.2040 H       144 ALA   -0.5100
   2412 N         -85.0740   -3.1700  -44.4070 N.am    145 ASN   -0.4700
   2413 CA        -86.4580   -3.2280  -43.9430 C.3     145 ASN    0.3100
   2414 C         -87.0670   -4.6240  -44.0770 C.2     145 ASN    0.0700
   2415 O         -86.5220   -5.4860  -44.7700 O.2     145 ASN    0.0900
   2416 CB        -87.3260   -2.1870  -44.6810 C.3     145 ASN   -0.1800
   2417 CG        -86.9950   -0.7440  -44.3670 C.2     145 ASN    0.0900
   2418 ND2       -86.7690    0.0500  -45.4070 N.am    145 ASN    0.0900
   2419 OD1       -86.9660   -0.3150  -43.2080 O.2     145 ASN    0.5500
   2420 HN        -84.8720   -3.7100  -45.2210 H       145 ASN   -0.5500
   2421 HA        -86.4640   -3.0330  -42.8810 H       145 ASN   -0.6200
   2422 HB1       -88.3890   -2.3610  -44.4110 H       145 ASN    0.3200
   2423 HB2       -87.1980   -2.3370  -45.7740 H       145 ASN    0.3000
   2424 HD21      -86.4020    0.9700  -45.2630 H       145 ASN    0.5100
   2425 HD22      -86.9650   -0.2710  -46.3330 H       145 ASN   -0.5100
   2426 N         -88.2130   -4.8380  -43.4040 N.am    146 VAL   -0.4700
   2427 CA        -88.9740   -6.0900  -43.4110 C.3     146 VAL    0.3100
   2428 C         -89.9480   -6.1700  -44.5970 C.2     146 VAL    0.0700
   2429 O         -90.7760   -5.2710  -44.7850 O.2     146 VAL    0.0900
   2430 CB        -89.6750   -6.3970  -42.0570 C.3     146 VAL   -0.0900
   2431 CG1       -88.6940   -6.9970  -41.0620 C.3     146 VAL    0.0900
   2432 CG2       -90.3660   -5.1630  -41.4690 C.3     146 VAL   -0.2700
   2433 HN        -88.6120   -4.1180  -42.8440 H       146 VAL    0.0900
   2434 HA        -88.2820   -6.8830  -43.6500 H       146 VAL    0.0900
   2435 HB        -90.5060   -7.1140  -42.2290 H       146 VAL    0.0900
   2436 HG11      -87.8600   -6.2870  -40.8720 H       146 VAL   -0.2700
   2437 HG12      -88.2710   -7.9400  -41.4690 H       146 VAL    0.0900
   2438 HG13      -89.2100   -7.2030  -40.0990 H       146 VAL    0.0900
   2439 HG21      -91.0070   -4.6820  -42.2390 H       146 VAL    0.0900
   2440 HG22      -89.6050   -4.4280  -41.1310 H       146 VAL    0.5100
   2441 HG23      -91.0060   -5.4610  -40.6110 H       146 VAL   -0.5100
   2442 N         -89.8320   -7.2460  -45.4050 N.am    147 SER   -0.4700
   2443 CA        -90.6990   -7.4930  -46.5560 C.3     147 SER    0.3100
   2444 C         -91.7560   -8.5200  -46.1880 C.2     147 SER    0.0700
   2445 O         -91.4460   -9.5320  -45.5560 O.2     147 SER    0.0900
   2446 CB        -89.8910   -7.9770  -47.7620 C.3     147 SER    0.0500
   2447 OG        -90.7330   -8.4700  -48.7940 O.3     147 SER    0.0900
   2448 HN        -89.1300   -7.9370  -45.2460 H       147 SER    0.0900
   2449 HA        -91.2070   -6.5710  -46.7940 H       147 SER   -0.6600
   2450 HB1       -89.2080   -8.7950  -47.4450 H       147 SER    0.4300
   2451 HB2       -89.2940   -7.1330  -48.1680 H       147 SER    0.5100
   2452 HG1       -90.1670   -8.5980  -49.5590 H       147 SER   -0.5100
   2453 N         -93.0040   -8.2560  -46.5820 N.am    148 GLU   -0.4700
   2454 CA        -94.1310   -9.1440  -46.3150 C.3     148 GLU    0.3100
   2455 C         -94.6380   -9.7270  -47.6450 C.2     148 GLU    0.0700
   2456 O         -95.8460   -9.7720  -47.9000 O.2     148 GLU    0.0900
   2457 CB        -95.2280   -8.3970  -45.5210 C.3     148 GLU   -0.1800
   2458 CG        -94.7260   -7.8150  -44.2030 C.3     148 GLU    0.0900
   2459 CD        -95.7450   -7.3410  -43.1790 C.2     148 GLU    0.0900
   2460 OE1       -96.9560   -7.2910  -43.4960 O.co2   148 GLU   -0.2800
   2461 OE2       -95.3190   -7.0070  -42.0500 O.co2   148 GLU    0.0900
   2462 HN        -93.2240   -7.4250  -47.0860 H       148 GLU    0.0900
   2463 HA        -93.7660   -9.9880  -45.7500 H       148 GLU    0.6200
   2464 HB1       -96.0550   -9.1070  -45.3050 H       148 GLU   -0.7600
   2465 HB2       -95.6210   -7.5700  -46.1500 H       148 GLU   -0.7600
   2466 HG1       -94.0850   -6.9430  -44.4490 H       148 GLU    0.5100
   2467 HG2       -94.1110   -8.5960  -43.7090 H       148 GLU   -0.5100
   2468 N         -93.6720  -10.1810  -48.4910 N.am    149 ALA   -0.4700
   2469 CA        -93.8620  -10.7490  -49.8330 C.3     149 ALA    0.3100
   2470 C         -94.8620  -11.9090  -49.9920 C.2     149 ALA    0.0700
   2471 O         -95.8250  -11.7720  -50.7480 O.2     149 ALA    0.0900
   2472 CB        -92.5240  -11.2380  -50.3880 C.3     149 ALA   -0.2700
   2473 HN        -92.7190  -10.1420  -48.2090 H       149 ALA    0.0900
   2474 HA        -94.2760   -9.9810  -50.4700 H       149 ALA    0.0900
   2475 HB1       -92.0960  -12.0190  -49.7230 H       149 ALA    0.0900
   2476 HB2       -91.8070  -10.3910  -50.4460 H       149 ALA    0.5100
   2477 HB3       -92.6700  -11.6730  -51.3990 H       149 ALA   -0.5100
   2478 N         -94.6480  -13.0290  -49.2620 N.am    150 ASP   -0.4700
   2479 CA        -95.5330  -14.1950  -49.2300 C.3     150 ASP    0.3100
   2480 C         -95.8020  -14.2260  -47.7240 C.2     150 ASP    0.0700
   2481 O         -95.3300  -13.3510  -46.9950 O.2     150 ASP    0.0900
   2482 CB        -94.7640  -15.5170  -49.4650 C.3     150 ASP   -0.2800
   2483 CG        -94.2830  -15.7650  -50.8760 C.2     150 ASP    0.0900
   2484 OD1       -93.0530  -15.8680  -51.0710 O.co2   150 ASP    0.0900
   2485 OD2       -95.1370  -15.9450  -51.7720 O.co2   150 ASP    0.6200
   2486 HN        -93.8380  -13.1100  -48.6880 H       150 ASP   -0.7600
   2487 HA        -96.2790  -14.0610  -49.9980 H       150 ASP   -0.7600
   2488 HB1       -95.4320  -16.3590  -49.1840 H       150 ASP    0.5100
   2489 HB2       -93.8740  -15.5210  -48.8020 H       150 ASP   -0.5100
   2490 N         -96.5240  -15.2550  -47.2470 N.am    151 ASP   -0.4700
   2491 CA        -96.7310  -15.4990  -45.8250 C.3     151 ASP    0.3100
   2492 C         -95.4030  -15.6110  -45.0590 C.2     151 ASP    0.0700
   2493 O         -95.3670  -15.4840  -43.8330 O.2     151 ASP    0.0900
   2494 CB        -97.6320  -16.7290  -45.6140 C.3     151 ASP   -0.2800
   2495 CG        -99.0300  -16.5950  -46.2040 C.2     151 ASP    0.0900
   2496 OD1       -99.6200  -17.6300  -46.5700 O.co2   151 ASP    0.0900
   2497 OD2       -99.5550  -15.4600  -46.2480 O.co2   151 ASP    0.6200
   2498 HN        -96.9590  -15.9100  -47.8590 H       151 ASP   -0.7600
   2499 HA        -97.1910  -14.6200  -45.3980 H       151 ASP   -0.7600
   2500 HB1       -97.7360  -16.9090  -44.5240 H       151 ASP    0.5100
   2501 HB2       -97.1440  -17.6080  -46.0860 H       151 ASP   -0.5100
   2502 N         -94.3040  -15.8210  -45.8220 N.am    152 ARG   -0.4700
   2503 CA        -92.9290  -15.8730  -45.3600 C.3     152 ARG    0.3100
   2504 C         -92.3260  -14.4720  -45.5300 C.2     152 ARG    0.0700
   2505 O         -92.2990  -13.9240  -46.6400 O.2     152 ARG    0.0900
   2506 CB        -92.1140  -16.9240  -46.1450 C.3     152 ARG   -0.1800
   2507 CG        -90.7600  -17.2340  -45.5090 C.3     152 ARG    0.0900
   2508 CD        -89.8120  -17.9390  -46.4590 C.3     152 ARG    0.0900
   2509 NE        -88.5260  -18.2240  -45.8080 N.pl3   152 ARG   -0.1800
   2510 CZ        -87.5610  -18.9670  -46.3410 C.cat   152 ARG    0.0900
   2511 NH1       -86.4350  -19.1740  -45.6750 N.pl3   152 ARG    0.0900
   2512 NH2       -87.7180  -19.5170  -47.5400 N.pl3   152 ARG    0.2000
   2513 HN        -94.4020  -15.9590  -46.8030 H       152 ARG    0.0900
   2514 HA        -92.9420  -16.1210  -44.3090 H       152 ARG    0.0900
   2515 HB1       -91.9440  -16.5440  -47.1750 H       152 ARG   -0.7000
   2516 HB2       -92.7040  -17.8630  -46.2000 H       152 ARG    0.4400
   2517 HG1       -90.9210  -17.8810  -44.6200 H       152 ARG    0.6400
   2518 HG2       -90.2920  -16.2820  -45.1800 H       152 ARG   -0.8000
   2519 HD1       -89.6140  -17.2960  -47.3420 H       152 ARG    0.4600
   2520 HD2       -90.2520  -18.9070  -46.7820 H       152 ARG    0.4600
   2521 HE        -88.3670  -17.8330  -44.9030 H       152 ARG   -0.8000
   2522 HH11      -86.3090  -18.7710  -44.7690 H       152 ARG    0.4600
   2523 HH12      -85.7110  -19.7330  -46.0790 H       152 ARG    0.4600
   2524 HH21      -88.5670  -19.3740  -48.0480 H       152 ARG    0.5100
   2525 HH22      -86.9870  -20.0740  -47.9330 H       152 ARG   -0.5100
   2526 N         -91.8690  -13.8930  -44.4130 N.am    153 TYR   -0.4700
   2527 CA        -91.2880  -12.5630  -44.3410 C.3     153 TYR    0.3100
   2528 C         -89.7820  -12.6260  -44.5300 C.2     153 TYR    0.0700
   2529 O         -89.1160  -13.4630  -43.9150 O.2     153 TYR    0.0900
   2530 CB        -91.6680  -11.8730  -43.0100 C.3     153 TYR   -0.1800
   2531 CG        -93.1310  -11.4840  -42.8670 C.ar    153 TYR    0.0900
   2532 CD1       -93.5700  -10.7400  -41.7750 C.ar    153 TYR    0.0900
   2533 CD2       -94.0790  -11.8660  -43.8160 C.ar    153 TYR    0.0000
   2534 CE1       -94.9140  -10.3940  -41.6250 C.ar    153 TYR   -0.1150
   2535 CE2       -95.4240  -11.5250  -43.6780 C.ar    153 TYR    0.1150
   2536 CZ        -95.8370  -10.7830  -42.5840 C.ar    153 TYR   -0.1150
   2537 OH        -97.1590  -10.4270  -42.4610 O.3     153 TYR    0.1150
   2538 HN        -91.9100  -14.3730  -43.5410 H       153 TYR    0.1100
   2539 HA        -91.6570  -11.9890  -45.1790 H       153 TYR   -0.5400
   2540 HB1       -91.0770  -10.9380  -42.9120 H       153 TYR    0.4300
   2541 HB2       -91.4360  -12.5630  -42.1720 H       153 TYR   -0.1150
   2542 HD1       -92.8560  -10.4240  -41.0290 H       153 TYR    0.1150
   2543 HD2       -93.7640  -12.4370  -44.6770 H       153 TYR   -0.1150
   2544 HE1       -95.2350   -9.8250  -40.7650 H       153 TYR    0.1150
   2545 HE2       -96.1420  -11.8400  -44.4220 H       153 TYR    0.5100
   2546 HH        -97.2260   -9.4810  -42.6080 H       153 TYR   -0.5100
   2547 N         -89.2520  -11.7450  -45.4090 N.am    154 ILE   -0.4700
   2548 CA        -87.8330  -11.6470  -45.7660 C.3     154 ILE    0.3100
   2549 C         -87.2250  -10.3320  -45.2420 C.2     154 ILE    0.0700
   2550 O         -87.5800   -9.2540  -45.7250 O.2     154 ILE    0.0900
   2551 CB        -87.6220  -11.8480  -47.3080 C.3     154 ILE   -0.0900
   2552 CG1       -88.4300  -13.0490  -47.8990 C.3     154 ILE    0.0900
   2553 CG2       -86.1370  -11.8910  -47.7070 C.3     154 ILE   -0.2700
   2554 CD        -88.1570  -14.4980  -47.3140 C.3     154 ILE    0.0900
   2555 HN        -89.8380  -11.0890  -45.8770 H       154 ILE    0.0900
   2556 HA        -87.2980  -12.4060  -45.2150 H       154 ILE    0.0900
   2557 HB        -88.1120  -11.0100  -47.8480 H       154 ILE   -0.1800
   2558 HG11      -88.2180  -13.0870  -48.9860 H       154 ILE    0.0900
   2559 HG12      -89.5060  -12.8290  -47.7460 H       154 ILE    0.0900
   2560 HG21      -85.6280  -12.7330  -47.1890 H       154 ILE   -0.2700
   2561 HG22      -85.6390  -10.9420  -47.4150 H       154 ILE    0.0900
   2562 HG23      -86.0450  -12.0410  -48.8040 H       154 ILE    0.0900
   2563 HD1       -88.3810  -14.5190  -46.2260 H       154 ILE    0.0900
   2564 HD2       -87.0900  -14.7700  -47.4620 H       154 ILE    0.5100
   2565 HD3       -88.8070  -15.2400  -47.8250 H       154 ILE   -0.5100
   2566 N         -86.3190  -10.4270  -44.2440 N.am    155 CYS   -0.4700
   2567 CA        -85.6340   -9.2650  -43.6760 C.3     155 CYS    0.3100
   2568 C         -84.2540   -9.1090  -44.3110 C.2     155 CYS    0.0700
   2569 O         -83.3800   -9.9560  -44.1090 O.2     155 CYS    0.0900
   2570 CB        -85.5630   -9.3410  -42.1460 C.3     155 CYS   -0.1000
   2571 SG        -84.2140   -8.3790  -41.3960 S.3     155 CYS    0.0900
   2572 HN        -86.0730  -11.3070  -43.8470 H       155 CYS    0.0900
   2573 HA        -86.1770   -8.3820  -43.9790 H       155 CYS   -0.0800
   2574 HB1       -85.4400  -10.4070  -41.8610 H       155 CYS    0.5100
   2575 HB2       -86.5290   -8.9750  -41.7390 H       155 CYS   -0.5100
   2576 N         -84.0870   -8.0370  -45.1200 N.am    156 ASP   -0.4700
   2577 CA        -82.8440   -7.6370  -45.7850 C.3     156 ASP    0.3100
   2578 C         -82.8690   -6.2160  -46.3310 C.2     156 ASP    0.0700
   2579 O         -83.8840   -5.5250  -46.2190 O.2     156 ASP    0.0900
   2580 CB        -82.3110   -8.6730  -46.8070 C.3     156 ASP   -0.2800
   2581 CG        -82.9480   -8.7040  -48.1750 C.2     156 ASP    0.0900
   2582 OD1       -84.1860   -8.8170  -48.2480 O.co2   156 ASP    0.0900
   2583 OD2       -82.1970   -8.7330  -49.1710 O.co2   156 ASP    0.6200
   2584 HN        -84.8580   -7.4360  -45.3100 H       156 ASP   -0.7600
   2585 HA        -82.1060   -7.4810  -45.0120 H       156 ASP   -0.7600
   2586 HB1       -82.4410   -9.6810  -46.3620 H       156 ASP    0.5100
   2587 HB2       -81.2290   -8.4730  -46.9550 H       156 ASP   -0.5100
   2588 N         -81.7290   -5.7660  -46.8900 N.am    157 ARG   -0.4700
   2589 CA        -81.5550   -4.4230  -47.4350 C.3     157 ARG    0.3100
   2590 C         -82.1650   -4.2990  -48.8220 C.2     157 ARG    0.0700
   2591 O         -81.7820   -5.0290  -49.7410 O.2     157 ARG    0.0900
   2592 CB        -80.0680   -4.0330  -47.4530 C.3     157 ARG   -0.1800
   2593 CG        -79.3770   -4.1300  -46.0940 C.3     157 ARG    0.0900
   2594 CD        -77.8820   -4.3860  -46.2020 C.3     157 ARG    0.0900
   2595 NE        -77.5810   -5.6680  -46.8500 N.pl3   157 ARG   -0.1800
   2596 CZ        -76.3660   -6.0550  -47.2200 C.cat   157 ARG    0.0900
   2597 NH1       -76.1910   -7.2320  -47.8060 N.pl3   157 ARG    0.0900
   2598 NH2       -75.3140   -5.2700  -47.0140 N.pl3   157 ARG    0.2000
   2599 HN        -80.9280   -6.3520  -46.9570 H       157 ARG    0.0900
   2600 HA        -82.1150   -3.7360  -46.8170 H       157 ARG    0.0900
   2601 HB1       -79.9850   -2.9860  -47.8140 H       157 ARG   -0.7000
   2602 HB2       -79.5400   -4.7020  -48.1640 H       157 ARG    0.4400
   2603 HG1       -79.8390   -4.9580  -45.5180 H       157 ARG    0.6400
   2604 HG2       -79.5350   -3.1770  -45.5450 H       157 ARG   -0.8000
   2605 HD1       -77.4340   -4.4100  -45.1870 H       157 ARG    0.4600
   2606 HD2       -77.4100   -3.5840  -46.8100 H       157 ARG    0.4600
   2607 HE        -78.3410   -6.2910  -47.0230 H       157 ARG   -0.8000
   2608 HH11      -76.9750   -7.8300  -47.9710 H       157 ARG    0.4600
   2609 HH12      -75.2750   -7.5210  -48.0840 H       157 ARG    0.4600
   2610 HH21      -75.4330   -4.3790  -46.5740 H       157 ARG    0.5100
   2611 HH22      -74.4030   -5.5710  -47.2950 H       157 ARG   -0.5100
   2612 N         -83.1410   -3.3850  -48.9590 N.am    158 PHE   -0.4700
   2613 CA        -83.8250   -3.1020  -50.2140 C.3     158 PHE    0.3100
   2614 C         -83.4240   -1.7150  -50.7190 C.2     158 PHE    0.0700
   2615 O         -84.0100   -0.7040  -50.3240 O.2     158 PHE    0.0900
   2616 CB        -85.3520   -3.2470  -50.0670 C.3     158 PHE   -0.1800
   2617 CG        -85.8150   -4.6720  -49.8810 C.ar    158 PHE    0.0900
   2618 CD1       -85.9570   -5.5230  -50.9720 C.ar    158 PHE    0.0900
   2619 CD2       -86.1200   -5.1640  -48.6160 C.ar    158 PHE    0.0000
   2620 CE1       -86.3750   -6.8460  -50.7990 C.ar    158 PHE   -0.1150
   2621 CE2       -86.5420   -6.4870  -48.4430 C.ar    158 PHE    0.1150
   2622 CZ        -86.6750   -7.3170  -49.5370 C.ar    158 PHE   -0.1150
   2623 HN        -83.4490   -2.8440  -48.1810 H       158 PHE    0.1150
   2624 HA        -83.4540   -3.7930  -50.9560 H       158 PHE   -0.1150
   2625 HB1       -85.8450   -2.8590  -50.9830 H       158 PHE    0.1150
   2626 HB2       -85.6900   -2.6740  -49.1780 H       158 PHE   -0.1150
   2627 HD1       -85.7430   -5.1570  -51.9650 H       158 PHE    0.1150
   2628 HD2       -86.0300   -4.5160  -47.7570 H       158 PHE   -0.1150
   2629 HE1       -86.4650   -7.5000  -51.6530 H       158 PHE    0.1150
   2630 HE2       -86.7630   -6.8580  -47.4540 H       158 PHE    0.5100
   2631 HZ        -87.0120   -8.3350  -49.4050 H       158 PHE   -0.5100
   2632 N         -82.4140   -1.6540  -51.5890 N.am    159 TYR   -0.4700
   2633 CA        -81.9680   -0.3800  -52.1540 C.3     159 TYR    0.3100
   2634 C         -82.7650   -0.0550  -53.4140 C.2     159 TYR    0.0700
   2635 O         -83.5890   -0.8670  -53.8400 O.2     159 TYR    0.0900
   2636 CB        -80.4720   -0.4290  -52.4760 C.3     159 TYR   -0.1800
   2637 CG        -79.6040   -0.7950  -51.2950 C.ar    159 TYR    0.0900
   2638 CD1       -79.2130   -2.1120  -51.0780 C.ar    159 TYR    0.0900
   2639 CD2       -79.1720    0.1730  -50.3980 C.ar    159 TYR    0.0000
   2640 CE1       -78.4200   -2.4520  -49.9980 C.ar    159 TYR   -0.1150
   2641 CE2       -78.3780   -0.1580  -49.3150 C.ar    159 TYR    0.1150
   2642 CZ        -78.0050   -1.4730  -49.1210 C.ar    159 TYR   -0.1150
   2643 OH        -77.2130   -1.8060  -48.0460 O.3     159 TYR    0.1150
   2644 HN        -81.9230   -2.4670  -51.8910 H       159 TYR    0.1100
   2645 HA        -82.1710    0.3970  -51.4310 H       159 TYR   -0.5400
   2646 HB1       -80.1410    0.5710  -52.8300 H       159 TYR    0.4300
   2647 HB2       -80.2920   -1.1920  -53.2640 H       159 TYR   -0.1150
   2648 HD1       -79.5350   -2.8810  -51.7640 H       159 TYR    0.1150
   2649 HD2       -79.4630    1.2020  -50.5470 H       159 TYR   -0.1150
   2650 HE1       -78.1270   -3.4800  -49.8440 H       159 TYR    0.1150
   2651 HE2       -78.0510    0.6060  -48.6260 H       159 TYR    0.5100
   2652 HH        -77.1580   -1.0410  -47.4700 H       159 TYR   -0.5100
   2653 N         -82.5430    1.1110  -54.0220 N.am    160 PRO   -0.2900
   2654 CA        -83.3260    1.4350  -55.2440 C.3     160 PRO    0.0000
   2655 C         -83.1130    1.2270  -56.7590 C.2     160 PRO    0.0900
   2656 O         -84.0720    1.3690  -57.5210 O.2     160 PRO    0.0900
   2657 CB        -83.2400    2.9480  -55.3610 C.3     160 PRO    0.0200
   2658 CG        -82.5950    3.4280  -54.1020 C.3     160 PRO    0.0900
   2659 CD        -81.7770    2.2960  -53.5860 C.3     160 PRO   -0.1800
   2660 HA        -84.3280    1.0510  -55.1530 H       160 PRO    0.0900
   2661 HB1       -84.2550    3.3860  -55.4690 H       160 PRO    0.0900
   2662 HB2       -82.6290    3.2340  -56.2440 H       160 PRO   -0.1800
   2663 HG1       -81.9490    4.3080  -54.3100 H       160 PRO    0.0900
   2664 HG2       -83.3670    3.7180  -53.3580 H       160 PRO    0.0900
   2665 HD1       -80.7630    2.2840  -54.0360 H       160 PRO    0.5100
   2666 HD2       -81.7010    2.3170  -52.4780 H       160 PRO   -0.5100
   2667 N         -81.9150    0.8380  -57.1160 N.am    161 ASN   -0.4700
   2668 CA        -81.5050    0.7790  -58.4710 C.3     161 ASN    0.3100
   2669 C         -80.6940   -0.3870  -58.0080 C.2     161 ASN    0.0700
   2670 O         -80.7850   -0.7900  -56.8630 O.2     161 ASN    0.0900
   2671 CB        -80.4970    1.8920  -58.6890 C.3     161 ASN   -0.1800
   2672 CG        -80.7810    3.0980  -57.7990 C.2     161 ASN    0.0900
   2673 ND2       -80.5890    4.2970  -58.3290 N.am    161 ASN    0.0900
   2674 OD1       -81.1370    2.9450  -56.6530 O.2     161 ASN    0.5500
   2675 HN        -81.2320    0.5630  -56.4450 H       161 ASN   -0.5500
   2676 HA        -82.3700    0.9090  -59.1040 H       161 ASN   -0.6200
   2677 HB1       -80.5370    2.2160  -59.7520 H       161 ASN    0.3200
   2678 HB2       -79.4790    1.5120  -58.4610 H       161 ASN    0.3000
   2679 HD21      -80.7620    5.1190  -57.7850 H       161 ASN    0.5100
   2680 HD22      -80.2720    4.3820  -59.2740 H       161 ASN   -0.5100
   2681 N         -79.8630   -0.8970  -58.8830 N.am    162 ASP   -0.4700
   2682 CA        -78.7600   -1.7820  -58.5440 C.3     162 ASP    0.3100
   2683 C         -77.5500   -0.8670  -58.4020 C.2     162 ASP    0.0700
   2684 O         -76.6630   -1.1130  -57.5870 O.2     162 ASP    0.0900
   2685 CB        -78.7320   -2.4800  -59.9040 C.3     162 ASP   -0.2800
   2686 CG        -78.5780   -3.9830  -59.7880 C.2     162 ASP    0.0900
   2687 OD1       -79.5370   -4.6470  -59.3390 O.co2   162 ASP    0.0900
   2688 OD2       -77.4980   -4.5000  -60.1430 O.co2   162 ASP    0.6200
   2689 HN        -79.9530   -0.6920  -59.8530 H       162 ASP   -0.7600
   2690 HA        -79.0080   -2.4380  -57.7250 H       162 ASP   -0.7600
   2691 HB1       -77.8790   -2.0830  -60.4960 H       162 ASP    0.5100
   2692 HB2       -79.6800   -2.2630  -60.4420 H       162 ASP   -0.5100
   2693 N         -77.5120    0.1980  -59.2030 N.am    163 LEU   -0.4700
   2694 CA        -76.3750    1.1160  -59.1930 C.3     163 LEU    0.3100
   2695 C         -76.0660    1.6370  -57.7720 C.2     163 LEU    0.0700
   2696 O         -75.0040    2.2160  -57.5550 O.2     163 LEU    0.0900
   2697 CB        -76.5400    2.2340  -60.2530 C.3     163 LEU   -0.1800
   2698 CG        -76.8590    1.7910  -61.7000 C.3     163 LEU    0.0900
   2699 CD1       -77.2430    2.9770  -62.5670 C.3     163 LEU    0.0900
   2700 CD2       -75.7020    1.0210  -62.3310 C.3     163 LEU   -0.0900
   2701 HN        -78.2500    0.4140  -59.8380 H       163 LEU    0.0900
   2702 HA        -75.4840    0.5410  -59.3940 H       163 LEU   -0.2700
   2703 HB1       -75.5950    2.8140  -60.2800 H       163 LEU    0.0900
   2704 HB2       -77.3620    2.8990  -59.9150 H       163 LEU    0.0900
   2705 HG        -77.7000    1.0650  -61.6830 H       163 LEU    0.0900
   2706 HD11      -76.4090    3.7090  -62.6030 H       163 LEU   -0.2700
   2707 HD12      -78.1380    3.4820  -62.1430 H       163 LEU    0.0900
   2708 HD13      -77.4610    2.6360  -63.6020 H       163 LEU    0.0900
   2709 HD21      -75.4800    0.1100  -61.7360 H       163 LEU    0.0900
   2710 HD22      -74.7920    1.6590  -62.3550 H       163 LEU    0.5100
   2711 HD23      -75.9700    0.7140  -63.3650 H       163 LEU   -0.5100
   2712 N         -76.9820    1.3990  -56.8050 N.am    164 TRP   -0.4700
   2713 CA        -76.8160    1.7360  -55.3870 C.3     164 TRP    0.3100
   2714 C         -76.1780    0.5550  -54.6500 C.2     164 TRP    0.0700
   2715 O         -75.5760    0.7270  -53.5900 O.2     164 TRP    0.0900
   2716 CB        -78.1820    2.0420  -54.7460 C.3     164 TRP   -0.1800
   2717 CG        -78.5060    3.5020  -54.6060 C.ar    164 TRP    0.0900
   2718 CD1       -79.2750    4.2530  -55.4410 C.ar    164 TRP    0.0900
   2719 CD2       -78.1340    4.3640  -53.5220 C.ar    164 TRP   -0.0300
   2720 CE2       -78.6890    5.6360  -53.7910 C.ar    164 TRP   -0.1500
   2721 CE3       -77.3600    4.1950  -52.3630 C.ar    164 TRP    0.2200
   2722 NE1       -79.3770    5.5390  -54.9710 N.ar    164 TRP   -0.5100
   2723 CZ2       -78.5030    6.7280  -52.9400 C.ar    164 TRP    0.3700
   2724 CZ3       -77.1760    5.2790  -51.5180 C.ar    164 TRP    0.2400
   2725 CH2       -77.7410    6.5280  -51.8090 C.ar    164 TRP    0.1100
   2726 HN        -77.8500    0.9640  -57.0270 H       164 TRP   -0.2500
   2727 HA        -76.1670    2.5960  -55.3190 H       164 TRP    0.1700
   2728 HB1       -78.2020    1.5900  -53.7320 H       164 TRP   -0.2000
   2729 HB2       -78.9730    1.5760  -55.3700 H       164 TRP    0.1400
   2730 HD1       -79.7400    3.8890  -56.3460 H       164 TRP   -0.2700
   2731 HE1       -79.8600    6.2660  -55.4070 H       164 TRP    0.1600
   2732 HE3       -76.9080    3.2450  -52.1180 H       164 TRP   -0.1400
   2733 HZ2       -78.9330    7.6980  -53.1430 H       164 TRP    0.1400
   2734 HZ3       -76.5870    5.1600  -50.6210 H       164 TRP    0.5100
   2735 HH2       -77.5760    7.3520  -51.1320 H       164 TRP   -0.5100
   2736 N         -76.3390   -0.6500  -55.2180 N.am    165 VAL   -0.4700
   2737 CA        -75.8480   -1.9240  -54.6990 C.3     165 VAL    0.3100
   2738 C         -74.3250   -2.0330  -54.8490 C.2     165 VAL    0.0700
   2739 O         -73.6400   -2.2690  -53.8510 O.2     165 VAL    0.0900
   2740 CB        -76.6160   -3.1220  -55.3390 C.3     165 VAL   -0.0900
   2741 CG1       -76.0020   -4.4680  -54.9560 C.3     165 VAL    0.0900
   2742 CG2       -78.0990   -3.0870  -54.9710 C.3     165 VAL   -0.2700
   2743 HN        -76.8350   -0.7300  -56.0780 H       165 VAL    0.0900
   2744 HA        -75.9840   -1.9210  -53.6280 H       165 VAL    0.0900
   2745 HB        -76.5940   -3.0170  -56.4440 H       165 VAL    0.0900
   2746 HG11      -76.0250   -4.5980  -53.8520 H       165 VAL   -0.2700
   2747 HG12      -74.9450   -4.5120  -55.2950 H       165 VAL    0.0900
   2748 HG13      -76.5790   -5.2940  -55.4230 H       165 VAL    0.0900
   2749 HG21      -78.5600   -2.1430  -55.3350 H       165 VAL    0.0900
   2750 HG22      -78.2170   -3.1370  -53.8680 H       165 VAL    0.5100
   2751 HG23      -78.6260   -3.9440  -55.4440 H       165 VAL   -0.5100
   2752 N         -73.8080   -1.8630  -56.0890 N.am    166 VAL   -0.4700
   2753 CA        -72.3780   -1.9660  -56.4160 C.3     166 VAL    0.3100
   2754 C         -71.5380   -0.8790  -55.7250 C.2     166 VAL    0.0700
   2755 O         -70.4120   -1.1690  -55.3240 O.2     166 VAL    0.0900
   2756 CB        -72.0940   -2.0640  -57.9430 C.3     166 VAL   -0.0900
   2757 CG1       -70.7000   -2.6380  -58.2090 C.3     166 VAL    0.0900
   2758 CG2       -73.1490   -2.9090  -58.6540 C.3     166 VAL   -0.2700
   2759 HN        -74.3990   -1.6530  -56.8630 H       166 VAL    0.0900
   2760 HA        -71.9980   -2.8460  -55.9190 H       166 VAL    0.0900
   2761 HB        -72.1640   -1.0520  -58.3940 H       166 VAL    0.0900
   2762 HG11      -70.6170   -3.6550  -57.7720 H       166 VAL   -0.2700
   2763 HG12      -69.9290   -1.9870  -57.7430 H       166 VAL    0.0900
   2764 HG13      -70.5210   -2.7050  -59.3030 H       166 VAL    0.0900
   2765 HG21      -74.1200   -2.3690  -58.6720 H       166 VAL    0.0900
   2766 HG22      -73.2880   -3.8710  -58.1150 H       166 VAL    0.5100
   2767 HG23      -72.8340   -3.1080  -59.7000 H       166 VAL   -0.5100
   2768 N         -72.0940    0.3470  -55.5410 N.am    167 VAL   -0.4700
   2769 CA        -71.4020    1.4650  -54.8700 C.3     167 VAL    0.3100
   2770 C         -71.1490    1.2120  -53.3770 C.2     167 VAL    0.0700
   2771 O         -70.2360    1.8020  -52.7980 O.2     167 VAL    0.0900
   2772 CB        -72.0180    2.8640  -55.1380 C.3     167 VAL   -0.0900
   2773 CG1       -72.0920    3.1700  -56.6320 C.3     167 VAL    0.0900
   2774 CG2       -73.3820    3.0200  -54.4740 C.3     167 VAL   -0.2700
   2775 HN        -73.0160    0.5470  -55.8580 H       167 VAL    0.0900
   2776 HA        -70.3790    1.4540  -55.2150 H       167 VAL    0.0900
   2777 HB        -71.3950    3.6370  -54.6390 H       167 VAL    0.0900
   2778 HG11      -72.7210    2.4120  -57.1460 H       167 VAL   -0.2700
   2779 HG12      -71.0720    3.1440  -57.0730 H       167 VAL    0.0900
   2780 HG13      -72.5420    4.1730  -56.7910 H       167 VAL    0.0900
   2781 HG21      -73.2880    2.8920  -53.3750 H       167 VAL    0.0900
   2782 HG22      -74.0810    2.2500  -54.8630 H       167 VAL    0.5100
   2783 HG23      -73.7880    4.0330  -54.6800 H       167 VAL   -0.5100
   2784 N         -71.9680    0.3430  -52.7560 N.am    168 PHE   -0.4700
   2785 CA        -71.8240   -0.0500  -51.3610 C.3     168 PHE    0.3100
   2786 C         -71.0590   -1.3570  -51.2730 C.2     168 PHE    0.0700
   2787 O         -70.3190   -1.5600  -50.3120 O.2     168 PHE    0.0900
   2788 CB        -73.1910   -0.1620  -50.6710 C.3     168 PHE   -0.1800
   2789 CG        -73.7960    1.1470  -50.2210 C.ar    168 PHE    0.0900
   2790 CD1       -72.9900    2.2100  -49.8230 C.ar    168 PHE    0.0900
   2791 CD2       -75.1760    1.3020  -50.1420 C.ar    168 PHE    0.0000
   2792 CE1       -73.5530    3.4150  -49.3960 C.ar    168 PHE   -0.1150
   2793 CE2       -75.7380    2.5010  -49.6950 C.ar    168 PHE    0.1150
   2794 CZ        -74.9220    3.5530  -49.3360 C.ar    168 PHE   -0.1150
   2795 HN        -72.7290   -0.0820  -53.2390 H       168 PHE    0.1150
   2796 HA        -71.2180    0.6950  -50.8670 H       168 PHE   -0.1150
   2797 HB1       -73.0840   -0.7950  -49.7640 H       168 PHE    0.1150
   2798 HB2       -73.9130   -0.6240  -51.3770 H       168 PHE   -0.1150
   2799 HD1       -71.9160    2.1020  -49.8460 H       168 PHE    0.1150
   2800 HD2       -75.8210    0.4860  -50.4310 H       168 PHE   -0.1150
   2801 HE1       -72.9130    4.2370  -49.1110 H       168 PHE    0.1150
   2802 HE2       -76.8110    2.6030  -49.6300 H       168 PHE    0.5100
   2803 HZ        -75.3560    4.4870  -49.0080 H       168 PHE   -0.5100
   2804 N         -71.1970   -2.2320  -52.2940 N.am    169 GLN   -0.4700
   2805 CA        -70.4650   -3.4950  -52.3610 C.3     169 GLN    0.3100
   2806 C         -69.0180   -3.3030  -52.8520 C.2     169 GLN    0.0700
   2807 O         -68.2670   -4.2700  -52.9690 O.2     169 GLN    0.0900
   2808 CB        -71.2370   -4.5800  -53.1430 C.3     169 GLN   -0.1800
   2809 CG        -72.2760   -5.3160  -52.2840 C.3     169 GLN    0.0900
   2810 CD        -71.7660   -6.5600  -51.5610 C.2     169 GLN    0.0900
   2811 NE2       -72.3750   -7.6460  -51.6730 N.am    169 GLN   -0.1800
   2812 OE1       -70.7230   -6.4510  -50.7640 O.2     169 GLN    0.0900
   2813 HN        -71.8120   -2.0510  -53.0570 H       169 GLN    0.0900
   2814 HA        -70.2920   -3.8260  -51.3480 H       169 GLN    0.5500
   2815 HB1       -70.5090   -5.3210  -53.5350 H       169 GLN   -0.5500
   2816 HB2       -71.7570   -4.1000  -53.9980 H       169 GLN   -0.6200
   2817 HG1       -73.1140   -5.6280  -52.9430 H       169 GLN    0.3200
   2818 HG2       -72.6560   -4.6110  -51.5160 H       169 GLN    0.3000
   2819 HE21      -72.0380   -8.4590  -51.1980 H       169 GLN    0.5100
   2820 HE22      -73.1980   -7.7010  -52.2380 H       169 GLN   -0.5100
   2821 N         -68.6340   -2.0330  -53.1090 N.am    170 PHE   -0.4700
   2822 CA        -67.2990   -1.5770  -53.4920 C.3     170 PHE    0.3100
   2823 C         -66.7150   -0.8950  -52.2520 C.2     170 PHE    0.0700
   2824 O         -65.5210   -1.0310  -51.9830 O.2     170 PHE    0.0900
   2825 CB        -67.3770   -0.5740  -54.6570 C.3     170 PHE   -0.1800
   2826 CG        -66.1260   -0.4640  -55.4930 C.ar    170 PHE    0.0900
   2827 CD1       -65.9510   -1.2600  -56.6220 C.ar    170 PHE    0.0900
   2828 CD2       -65.1370    0.4620  -55.1800 C.ar    170 PHE    0.0000
   2829 CE1       -64.7990   -1.1440  -57.4090 C.ar    170 PHE   -0.1150
   2830 CE2       -63.9870    0.5770  -55.9670 C.ar    170 PHE    0.1150
   2831 CZ        -63.8260   -0.2270  -57.0760 C.ar    170 PHE   -0.1150
   2832 HN        -69.3010   -1.2970  -53.0430 H       170 PHE    0.1150
   2833 HA        -66.7210   -2.4420  -53.7810 H       170 PHE   -0.1150
   2834 HB1       -67.5790    0.4390  -54.2470 H       170 PHE    0.1150
   2835 HB2       -68.1970   -0.8810  -55.3420 H       170 PHE   -0.1150
   2836 HD1       -66.7120   -1.9750  -56.8940 H       170 PHE    0.1150
   2837 HD2       -65.2590    1.1010  -54.3190 H       170 PHE   -0.1150
   2838 HE1       -64.6740   -1.7730  -58.2790 H       170 PHE    0.1150
   2839 HE2       -63.2230    1.2950  -55.7060 H       170 PHE    0.5100
   2840 HZ        -62.9360   -0.1370  -57.6830 H       170 PHE   -0.5100
   2841 N         -67.5870   -0.1910  -51.4770 N.am    171 GLN   -0.4700
   2842 CA        -67.2970    0.4740  -50.2020 C.3     171 GLN    0.3100
   2843 C         -66.9020   -0.6040  -49.1770 C.2     171 GLN    0.0700
   2844 O         -66.0430   -0.3640  -48.3290 O.2     171 GLN    0.0900
   2845 CB        -68.5440    1.2440  -49.7140 C.3     171 GLN   -0.1800
   2846 CG        -68.3230    2.1240  -48.4850 C.3     171 GLN    0.0900
   2847 CD        -69.6280    2.4980  -47.8210 C.2     171 GLN    0.0900
   2848 NE2       -70.1380    1.7640  -46.9480 N.am    171 GLN   -0.1800
   2849 OE1       -70.1950    3.6190  -48.2000 O.2     171 GLN    0.0900
   2850 HN        -68.5330   -0.0910  -51.7690 H       171 GLN    0.0900
   2851 HA        -66.4690    1.1520  -50.3540 H       171 GLN    0.5500
   2852 HB1       -69.3350    0.5030  -49.4710 H       171 GLN   -0.5500
   2853 HB2       -68.8980    1.8900  -50.5440 H       171 GLN   -0.6200
   2854 HG1       -67.7990    3.0550  -48.7910 H       171 GLN    0.3200
   2855 HG2       -67.6940    1.5770  -47.7510 H       171 GLN    0.3000
   2856 HE21      -71.0010    2.0250  -46.5180 H       171 GLN    0.5100
   2857 HE22      -69.6810    0.9160  -46.6790 H       171 GLN   -0.5100
   2858 N         -67.5290   -1.7970  -49.2930 N.am    172 HSD   -0.4700
   2859 CA        -67.2760   -2.9790  -48.4740 C.3     172 HSD    0.3100
   2860 C         -65.9010   -3.5740  -48.7880 C.2     172 HSD    0.0700
   2861 O         -65.2090   -3.9950  -47.8640 O.2     172 HSD    0.0900
   2862 CB        -68.4080   -4.0180  -48.6520 C.3     172 HSD   -0.0900
   2863 CG        -68.0620   -5.4030  -48.1880 C.ar    172 HSD    0.0900
   2864 CD2       -67.8790   -6.5360  -48.9090 C.ar    172 HSD    0.0900
   2865 ND1       -67.8770   -5.6940  -46.8480 N.ar    172 HSD   -0.3600
   2866 CE1       -67.5780   -6.9840  -46.8020 C.ar    172 HSD    0.3200
   2867 NE2       -67.5710   -7.5310  -48.0150 N.ar    172 HSD   -0.0500
   2868 HN        -68.2340   -1.9260  -49.9840 H       172 HSD    0.2500
   2869 HA        -67.2130   -2.6650  -47.4420 H       172 HSD    0.1300
   2870 HB1       -68.6700   -4.0720  -49.7290 H       172 HSD   -0.7000
   2871 HB2       -69.2930   -3.6750  -48.0770 H       172 HSD    0.2200
   2872 HD1       -67.9550   -5.0530  -46.0840 H       172 HSD    0.1000
   2873 HD2       -67.9380   -6.7280  -49.9720 H       172 HSD    0.5100
   2874 HE1       -67.3670   -7.5100  -45.8710 H       172 HSD   -0.5100
   2875 N         -65.5050   -3.6100  -50.0790 N.am    173 ILE   -0.4700
   2876 CA        -64.2050   -4.1370  -50.5100 C.3     173 ILE    0.3100
   2877 C         -63.0980   -3.1370  -50.1390 C.2     173 ILE    0.0700
   2878 O         -62.0130   -3.5500  -49.7290 O.2     173 ILE    0.0900
   2879 CB        -64.2060   -4.5470  -52.0220 C.3     173 ILE   -0.0900
   2880 CG1       -65.3980   -5.4800  -52.3890 C.3     173 ILE    0.0900
   2881 CG2       -62.8720   -5.1590  -52.4840 C.3     173 ILE   -0.2700
   2882 CD        -65.5340   -6.8770  -51.6360 C.3     173 ILE    0.0900
   2883 HN        -66.0920   -3.2730  -50.8100 H       173 ILE    0.0900
   2884 HA        -63.9790   -4.9940  -49.8950 H       173 ILE    0.0900
   2885 HB        -64.4160   -3.6470  -52.6360 H       173 ILE   -0.1800
   2886 HG11      -65.3210   -5.6980  -53.4750 H       173 ILE    0.0900
   2887 HG12      -66.3310   -4.9120  -52.1980 H       173 ILE    0.0900
   2888 HG21      -62.6460   -6.0730  -51.8940 H       173 ILE   -0.2700
   2889 HG22      -62.0490   -4.4270  -52.3340 H       173 ILE    0.0900
   2890 HG23      -62.9350   -5.4360  -53.5580 H       173 ILE    0.0900
   2891 HD1       -65.6400   -6.7140  -50.5430 H       173 ILE    0.0900
   2892 HD2       -64.6270   -7.4940  -51.8160 H       173 ILE    0.5100
   2893 HD3       -66.4320   -7.4190  -52.0020 H       173 ILE   -0.5100
   2894 N         -63.3970   -1.8230  -50.2370 N.am    174 MET   -0.4700
   2895 CA        -62.4710   -0.7330  -49.9300 C.3     174 MET    0.3100
   2896 C         -62.1610   -0.6350  -48.4300 C.2     174 MET    0.0700
   2897 O         -61.0320   -0.9070  -48.0190 O.2     174 MET    0.0900
   2898 CB        -63.0040    0.6070  -50.4920 C.3     174 MET   -0.1800
   2899 CG        -61.9600    1.7110  -50.5670 C.3     174 MET    0.0900
   2900 SD        -60.5910    1.3380  -51.6930 S.3     174 MET    0.0900
   2901 CE        -59.4900    2.7130  -51.3350 C.3     174 MET   -0.1400
   2902 HN        -64.3010   -1.5300  -50.5350 H       174 MET    0.0900
   2903 HA        -61.5160   -0.9720  -50.3720 H       174 MET    0.0900
   2904 HB1       -63.8340    0.9540  -49.8410 H       174 MET   -0.0900
   2905 HB2       -63.3990    0.4270  -51.5140 H       174 MET   -0.2200
   2906 HG1       -61.5560    1.8780  -49.5470 H       174 MET    0.0900
   2907 HG2       -62.4620    2.6430  -50.9000 H       174 MET    0.0900
   2908 HE1       -59.1860    2.7190  -50.2660 H       174 MET    0.0900
   2909 HE2       -59.9970    3.6770  -51.5530 H       174 MET    0.5100
   2910 HE3       -58.5700    2.6400  -51.9520 H       174 MET   -0.5100
   2911 N         -63.1680   -0.2610  -47.6230 N.am    175 VAL   -0.4700
   2912 CA        -63.0640   -0.0780  -46.1740 C.3     175 VAL    0.3100
   2913 C         -62.9020   -1.4140  -45.4090 C.2     175 VAL    0.0700
   2914 O         -62.2620   -1.4400  -44.3570 O.2     175 VAL    0.0900
   2915 CB        -64.2270    0.8290  -45.6610 C.3     175 VAL   -0.0900
   2916 CG1       -64.3320    0.8490  -44.1370 C.3     175 VAL    0.0900
   2917 CG2       -64.0860    2.2530  -46.2020 C.3     175 VAL   -0.2700
   2918 HN        -64.0730   -0.0830  -47.9970 H       175 VAL    0.0900
   2919 HA        -62.1080    0.3760  -45.9600 H       175 VAL    0.0900
   2920 HB        -65.1850    0.4530  -46.0790 H       175 VAL    0.0900
   2921 HG11      -63.3880    1.2350  -43.6950 H       175 VAL   -0.2700
   2922 HG12      -64.5080   -0.1800  -43.7550 H       175 VAL    0.0900
   2923 HG13      -65.1670    1.5120  -43.8250 H       175 VAL    0.0900
   2924 HG21      -64.1120    2.2440  -47.3130 H       175 VAL    0.0900
   2925 HG22      -63.1180    2.6880  -45.8730 H       175 VAL    0.5100
   2926 HG23      -64.9240    2.8820  -45.8330 H       175 VAL   -0.5100
   2927 N         -63.4520   -2.5010  -45.9540 N.am    176 GLY   -0.4700
   2928 CA        -63.4010   -3.8240  -45.3430 C.3     176 GLY    0.3100
   2929 C         -62.1690   -4.6530  -45.6490 C.2     176 GLY   -0.0200
   2930 O         -61.7090   -5.3950  -44.7810 O.2     176 GLY    0.0900
   2931 HN        -63.9320   -2.4540  -46.8260 H       176 GLY    0.0900
   2932 HA1       -64.2670   -4.3650  -45.6890 H       176 GLY    0.5100
   2933 HA2       -63.4540   -3.6800  -44.2740 H       176 GLY   -0.5100
   2934 N         -61.6340   -4.5650  -46.8800 N.am    177 LEU   -0.4700
   2935 CA        -60.4590   -5.3550  -47.2560 C.3     177 LEU    0.3100
   2936 C         -59.2360   -4.6310  -47.8230 C.2     177 LEU    0.0700
   2937 O         -58.1180   -5.0620  -47.5410 O.2     177 LEU    0.0900
   2938 CB        -60.8030   -6.3970  -48.3420 C.3     177 LEU   -0.1800
   2939 CG        -60.1700   -7.7940  -48.2310 C.3     177 LEU    0.0900
   2940 CD1       -60.7760   -8.7270  -49.2420 C.3     177 LEU    0.0900
   2941 CD2       -58.6630   -7.7740  -48.4810 C.3     177 LEU   -0.0900
   2942 HN        -62.0080   -3.9660  -47.5830 H       177 LEU    0.0900
   2943 HA        -60.0960   -5.8500  -46.3680 H       177 LEU   -0.2700
   2944 HB1       -60.4950   -5.9710  -49.3200 H       177 LEU    0.0900
   2945 HB2       -61.9040   -6.5310  -48.3370 H       177 LEU    0.0900
   2946 HG        -60.3420   -8.1970  -47.2100 H       177 LEU    0.0900
   2947 HD11      -60.6030   -8.3390  -50.2700 H       177 LEU   -0.2700
   2948 HD12      -61.8710   -8.8080  -49.0730 H       177 LEU    0.0900
   2949 HD13      -60.3080   -9.7310  -49.1600 H       177 LEU    0.0900
   2950 HD21      -58.1300   -7.4350  -47.5670 H       177 LEU    0.0900
   2951 HD22      -58.4270   -7.0730  -49.3100 H       177 LEU    0.5100
   2952 HD23      -58.3090   -8.7940  -48.7400 H       177 LEU   -0.5100
   2953 N         -59.4420   -3.5760  -48.6520 N.am    178 ILE   -0.4700
   2954 CA        -58.3860   -2.8190  -49.3400 C.3     178 ILE    0.3100
   2955 C         -57.6350   -1.9570  -48.3220 C.2     178 ILE    0.0700
   2956 O         -56.4520   -2.2000  -48.0880 O.2     178 ILE    0.0900
   2957 CB        -58.8850   -2.0300  -50.5980 C.3     178 ILE   -0.0900
   2958 CG1       -59.3850   -2.9930  -51.7080 C.3     178 ILE    0.0900
   2959 CG2       -57.7990   -1.0670  -51.1420 C.3     178 ILE   -0.2700
   2960 CD        -60.3680   -2.3750  -52.7000 C.3     178 ILE    0.0900
   2961 HN        -60.3660   -3.2540  -48.8370 H       178 ILE    0.0900
   2962 HA        -57.6280   -3.5290  -49.6370 H       178 ILE    0.0900
   2963 HB        -59.7850   -1.4420  -50.3220 H       178 ILE   -0.1800
   2964 HG11      -59.8810   -3.8570  -51.2190 H       178 ILE    0.0900
   2965 HG12      -58.5020   -3.3570  -52.2740 H       178 ILE    0.0900
   2966 HG21      -56.8930   -1.6400  -51.4350 H       178 ILE   -0.2700
   2967 HG22      -57.5180   -0.3330  -50.3580 H       178 ILE    0.0900
   2968 HG23      -58.1830   -0.5320  -52.0360 H       178 ILE    0.0900
   2969 HD1       -59.8950   -1.5150  -53.2210 H       178 ILE    0.0900
   2970 HD2       -61.2690   -2.0110  -52.1620 H       178 ILE    0.5100
   2971 HD3       -60.6650   -3.1310  -53.4580 H       178 ILE   -0.5100
   2972 N         -58.3260   -0.9710  -47.7120 N.am    179 LEU   -0.4700
   2973 CA        -57.7580   -0.0440  -46.7320 C.3     179 LEU    0.3100
   2974 C         -57.1310   -0.7070  -45.4810 C.2     179 LEU    0.0700
   2975 O         -55.9670   -0.3970  -45.2080 O.2     179 LEU    0.0900
   2976 CB        -58.7380    1.0970  -46.3780 C.3     179 LEU   -0.1800
   2977 CG        -59.0630    2.1140  -47.4850 C.3     179 LEU    0.0900
   2978 CD1       -60.4050    2.7770  -47.2330 C.3     179 LEU    0.0900
   2979 CD2       -57.9570    3.1690  -47.6330 C.3     179 LEU   -0.0900
   2980 HN        -59.2910   -0.8270  -47.9110 H       179 LEU    0.0900
   2981 HA        -56.8530    0.3660  -47.1540 H       179 LEU   -0.2700
   2982 HB1       -58.3060    1.6570  -45.5230 H       179 LEU    0.0900
   2983 HB2       -59.6940    0.6310  -46.0590 H       179 LEU    0.0900
   2984 HG        -59.0890    1.5940  -48.4660 H       179 LEU    0.0900
   2985 HD11      -60.3910    3.3100  -46.2590 H       179 LEU   -0.2700
   2986 HD12      -61.2070    2.0090  -47.2050 H       179 LEU    0.0900
   2987 HD13      -60.6210    3.5130  -48.0370 H       179 LEU    0.0900
   2988 HD21      -56.9940    2.6780  -47.8910 H       179 LEU    0.0900
   2989 HD22      -57.8300    3.7200  -46.6770 H       179 LEU    0.5100
   2990 HD23      -58.2200    3.8810  -48.4440 H       179 LEU   -0.5100
   2991 N         -57.7920   -1.6330  -44.7310 N.am    180 PRO   -0.2900
   2992 CA        -57.1030   -2.2640  -43.5910 C.3     180 PRO    0.0000
   2993 C         -56.0700   -3.3220  -44.0010 C.2     180 PRO    0.0900
   2994 O         -55.0540   -3.4720  -43.3140 O.2     180 PRO    0.0900
   2995 CB        -58.2370   -2.8520  -42.7490 C.3     180 PRO    0.0200
   2996 CG        -59.3650   -3.0130  -43.6720 C.3     180 PRO    0.0900
   2997 CD        -59.1650   -2.1560  -44.8850 C.3     180 PRO   -0.1800
   2998 HA        -56.4940   -1.5380  -43.0760 H       180 PRO    0.0900
   2999 HB1       -58.5060   -2.1630  -41.9200 H       180 PRO    0.0900
   3000 HB2       -57.9400   -3.8320  -42.3210 H       180 PRO   -0.1800
   3001 HG1       -59.4420   -4.0770  -43.9790 H       180 PRO    0.0900
   3002 HG2       -60.3070   -2.7180  -43.1610 H       180 PRO    0.0900
   3003 HD1       -59.2420   -2.7510  -45.8190 H       180 PRO    0.5100
   3004 HD2       -59.8900   -1.3150  -44.9100 H       180 PRO   -0.5100
   3005 N         -56.3240   -4.0210  -45.1160 N.am    181 GLY   -0.4700
   3006 CA        -55.4450   -5.0460  -45.6740 C.3     181 GLY    0.3100
   3007 C         -54.0730   -4.5350  -46.0640 C.2     181 GLY   -0.0200
   3008 O         -53.0760   -5.2390  -45.8580 O.2     181 GLY    0.0900
   3009 HN        -57.1600   -3.8650  -45.6340 H       181 GLY    0.0900
   3010 HA1       -55.9280   -5.4470  -46.5520 H       181 GLY    0.5100
   3011 HA2       -55.3290   -5.8170  -44.9270 H       181 GLY   -0.5100
   3012 N         -54.0120   -3.2920  -46.6160 N.am    182 ILE   -0.4700
   3013 CA        -52.7680   -2.6150  -47.0070 C.3     182 ILE    0.3100
   3014 C         -51.9140   -2.3570  -45.7650 C.2     182 ILE    0.0700
   3015 O         -50.7490   -2.7590  -45.7410 O.2     182 ILE    0.0900
   3016 CB        -53.0370   -1.3390  -47.8580 C.3     182 ILE   -0.0900
   3017 CG1       -53.4140   -1.7350  -49.3050 C.3     182 ILE    0.0900
   3018 CG2       -51.8310   -0.3790  -47.8540 C.3     182 ILE   -0.2700
   3019 CD        -54.1600   -0.6780  -50.1120 C.3     182 ILE    0.0900
   3020 HN        -54.8430   -2.7680  -46.7840 H       182 ILE    0.0900
   3021 HA        -52.1780   -3.3190  -47.5760 H       182 ILE    0.0900
   3022 HB        -53.9220   -0.8100  -47.4460 H       182 ILE   -0.1800
   3023 HG11      -54.0510   -2.6420  -49.2570 H       182 ILE    0.0900
   3024 HG12      -52.4770   -1.9810  -49.8480 H       182 ILE    0.0900
   3025 HG21      -50.9000   -0.9330  -48.1020 H       182 ILE   -0.2700
   3026 HG22      -51.7140    0.0770  -46.8480 H       182 ILE    0.0900
   3027 HG23      -51.9810    0.4200  -48.6110 H       182 ILE    0.0900
   3028 HD1       -53.5420    0.2410  -50.2000 H       182 ILE    0.0900
   3029 HD2       -55.1130   -0.4180  -49.6030 H       182 ILE    0.5100
   3030 HD3       -54.3740   -1.0620  -51.1320 H       182 ILE   -0.5100
   3031 N         -52.5180   -1.7510  -44.7160 N.am    183 VAL   -0.4700
   3032 CA        -51.8970   -1.4400  -43.4260 C.3     183 VAL    0.3100
   3033 C         -51.1760   -2.6700  -42.8480 C.2     183 VAL    0.0700
   3034 O         -49.9760   -2.5910  -42.5800 O.2     183 VAL    0.0900
   3035 CB        -52.9250   -0.8100  -42.4400 C.3     183 VAL   -0.0900
   3036 CG1       -52.3750   -0.7220  -41.0190 C.3     183 VAL    0.0900
   3037 CG2       -53.3740    0.5650  -42.9240 C.3     183 VAL   -0.2700
   3038 HN        -53.4720   -1.4730  -44.7840 H       183 VAL    0.0900
   3039 HA        -51.0850   -0.7530  -43.6070 H       183 VAL    0.0900
   3040 HB        -53.8460   -1.4310  -42.4320 H       183 VAL    0.0900
   3041 HG11      -51.3690   -0.2510  -41.0280 H       183 VAL   -0.2700
   3042 HG12      -52.2850   -1.7400  -40.5840 H       183 VAL    0.0900
   3043 HG13      -53.0510   -0.1040  -40.3900 H       183 VAL    0.0900
   3044 HG21      -53.8540    0.4800  -43.9240 H       183 VAL    0.0900
   3045 HG22      -52.4970    1.2410  -43.0080 H       183 VAL    0.5100
   3046 HG23      -54.1110    0.9950  -42.2140 H       183 VAL   -0.5100
   3047 N         -51.8950   -3.8110  -42.7240 N.am    184 ILE   -0.4700
   3048 CA        -51.3890   -5.1000  -42.2170 C.3     184 ILE    0.3100
   3049 C         -50.1970   -5.6200  -43.0500 C.2     184 ILE    0.0700
   3050 O         -49.1900   -6.0400  -42.4750 O.2     184 ILE    0.0900
   3051 CB        -52.5510   -6.1430  -42.1060 C.3     184 ILE   -0.0900
   3052 CG1       -53.5140   -5.7850  -40.9500 C.3     184 ILE    0.0900
   3053 CG2       -52.0260   -7.5810  -41.9590 C.3     184 ILE   -0.2700
   3054 CD        -54.9980   -6.1780  -41.1600 C.3     184 ILE    0.0900
   3055 HN        -52.8550   -3.8270  -42.9870 H       184 ILE    0.0900
   3056 HA        -50.9460   -4.9270  -41.2470 H       184 ILE    0.0900
   3057 HB        -53.1800   -6.0790  -43.0180 H       184 ILE   -0.1800
   3058 HG11      -53.4710   -4.6860  -40.7960 H       184 ILE    0.0900
   3059 HG12      -53.1520   -6.2940  -40.0320 H       184 ILE    0.0900
   3060 HG21      -51.4030   -7.6690  -41.0440 H       184 ILE   -0.2700
   3061 HG22      -51.4030   -7.8490  -42.8400 H       184 ILE    0.0900
   3062 HG23      -52.8790   -8.2880  -41.8770 H       184 ILE    0.0900
   3063 HD1       -55.0840   -7.2770  -41.2980 H       184 ILE    0.0900
   3064 HD2       -55.3980   -5.6740  -42.0660 H       184 ILE    0.5100
   3065 HD3       -55.5960   -5.8830  -40.2720 H       184 ILE   -0.5100
   3066 N         -50.3170   -5.5930  -44.3970 N.am    185 LEU   -0.4700
   3067 CA        -49.2640   -6.0780  -45.2860 C.3     185 LEU    0.3100
   3068 C         -48.0540   -5.1520  -45.3470 C.2     185 LEU    0.0700
   3069 O         -46.9430   -5.6230  -45.6110 O.2     185 LEU    0.0900
   3070 CB        -49.7970   -6.4170  -46.6880 C.3     185 LEU   -0.1800
   3071 CG        -49.4140   -7.8110  -47.1990 C.3     185 LEU    0.0900
   3072 CD1       -50.5460   -8.4270  -47.9830 C.3     185 LEU    0.0900
   3073 CD2       -48.1350   -7.7750  -48.0350 C.3     185 LEU   -0.0900
   3074 HN        -51.1350   -5.2400  -44.8460 H       185 LEU    0.0900
   3075 HA        -48.8320   -6.9590  -44.8340 H       185 LEU   -0.2700
   3076 HB1       -49.4010   -5.6630  -47.4010 H       185 LEU    0.0900
   3077 HB2       -50.9050   -6.3460  -46.6660 H       185 LEU    0.0900
   3078 HG        -49.1700   -8.4630  -46.3340 H       185 LEU    0.0900
   3079 HD11      -50.7960   -7.7900  -48.8580 H       185 LEU   -0.2700
   3080 HD12      -51.4480   -8.5170  -47.3400 H       185 LEU    0.0900
   3081 HD13      -50.2480   -9.4330  -48.3500 H       185 LEU    0.0900
   3082 HD21      -47.2910   -7.3890  -47.4250 H       185 LEU    0.0900
   3083 HD22      -48.2750   -7.1050  -48.9110 H       185 LEU    0.5100
   3084 HD23      -47.8820   -8.7990  -48.3830 H       185 LEU   -0.5100
   3085 N         -48.2630   -3.8400  -45.0800 N.am    186 SER   -0.4700
   3086 CA        -47.1980   -2.8390  -45.0450 C.3     186 SER    0.3100
   3087 C         -46.3110   -3.0990  -43.8320 C.2     186 SER    0.0700
   3088 O         -45.0960   -3.2220  -43.9840 O.2     186 SER    0.0900
   3089 CB        -47.7770   -1.4270  -44.9890 C.3     186 SER    0.0500
   3090 OG        -48.5330   -1.1360  -46.1540 O.3     186 SER    0.0900
   3091 HN        -49.1780   -3.4920  -44.8880 H       186 SER    0.0900
   3092 HA        -46.5970   -2.9610  -45.9330 H       186 SER   -0.6600
   3093 HB1       -46.9500   -0.6890  -44.9110 H       186 SER    0.4300
   3094 HB2       -48.4410   -1.3320  -44.1030 H       186 SER    0.5100
   3095 HG1       -49.3240   -1.6780  -46.0980 H       186 SER   -0.5100
   3096 N         -46.9360   -3.2590  -42.6370 N.am    187 CYS   -0.4700
   3097 CA        -46.2670   -3.5670  -41.3690 C.3     187 CYS    0.3100
   3098 C         -45.4840   -4.8740  -41.4800 C.2     187 CYS    0.0700
   3099 O         -44.3120   -4.9010  -41.1240 O.2     187 CYS    0.0900
   3100 CB        -47.2740   -3.6220  -40.2190 C.3     187 CYS   -0.1100
   3101 SG        -48.1550   -2.0660  -39.9190 S.3     187 CYS    0.0900
   3102 HN        -47.9260   -3.1700  -42.5700 H       187 CYS    0.0900
   3103 HA        -45.5320   -2.7970  -41.1850 H       187 CYS   -0.2300
   3104 HB1       -46.7270   -3.9100  -39.2970 H       187 CYS    0.1600
   3105 HB2       -48.0150   -4.4160  -40.4490 H       187 CYS    0.5100
   3106 HG1       -49.0250   -2.2330  -40.9040 H       187 CYS   -0.5100
   3107 N         -46.1080   -5.9290  -42.0480 N.am    188 TYR   -0.4700
   3108 CA        -45.5030   -7.2460  -42.2400 C.3     188 TYR    0.3100
   3109 C         -44.2890   -7.2550  -43.1640 C.2     188 TYR    0.0700
   3110 O         -43.4960   -8.1900  -43.1020 O.2     188 TYR    0.0900
   3111 CB        -46.5460   -8.2820  -42.6910 C.3     188 TYR   -0.1800
   3112 CG        -47.4880   -8.7670  -41.6060 C.ar    188 TYR    0.0900
   3113 CD1       -48.5630   -9.5980  -41.9120 C.ar    188 TYR    0.0900
   3114 CD2       -47.2980   -8.4090  -40.2720 C.ar    188 TYR    0.0000
   3115 CE1       -49.4310  -10.0520  -40.9210 C.ar    188 TYR   -0.1150
   3116 CE2       -48.1680   -8.8460  -39.2760 C.ar    188 TYR    0.1150
   3117 CZ        -49.2330   -9.6710  -39.6050 C.ar    188 TYR   -0.1150
   3118 OH        -50.0780  -10.1310  -38.6260 O.3     188 TYR    0.1150
   3119 HN        -47.0460   -5.8500  -42.3720 H       188 TYR    0.1100
   3120 HA        -45.0610   -7.5470  -41.3020 H       188 TYR   -0.5400
   3121 HB1       -46.0160   -9.1770  -43.0810 H       188 TYR    0.4300
   3122 HB2       -47.1770   -7.8330  -43.4880 H       188 TYR   -0.1150
   3123 HD1       -48.7270   -9.8960  -42.9370 H       188 TYR    0.1150
   3124 HD2       -46.4600   -7.7820  -40.0060 H       188 TYR   -0.1150
   3125 HE1       -50.2570  -10.7000  -41.1780 H       188 TYR    0.1150
   3126 HE2       -48.0140   -8.5430  -38.2500 H       188 TYR    0.5100
   3127 HH        -50.8190  -10.5640  -39.0550 H       188 TYR   -0.5100
   3128 N         -44.1360   -6.2160  -44.0090 N.am    189 CYS   -0.4700
   3129 CA        -42.9850   -6.1050  -44.9040 C.3     189 CYS    0.3100
   3130 C         -41.9140   -5.1560  -44.3730 C.2     189 CYS    0.0700
   3131 O         -40.7240   -5.4050  -44.5850 O.2     189 CYS    0.0900
   3132 CB        -43.4090   -5.7570  -46.3290 C.3     189 CYS   -0.1100
   3133 SG        -42.5540   -6.7290  -47.5970 S.3     189 CYS    0.0900
   3134 HN        -44.8010   -5.4750  -44.0610 H       189 CYS    0.0900
   3135 HA        -42.4670   -7.0520  -44.8930 H       189 CYS   -0.2300
   3136 HB1       -43.2060   -4.6780  -46.4980 H       189 CYS    0.1600
   3137 HB2       -44.5030   -5.9230  -46.4170 H       189 CYS    0.5100
   3138 HG1       -43.1630   -7.8670  -47.3010 H       189 CYS   -0.5100
   3139 N         -42.3280   -4.0820  -43.6670 N.am    190 ILE   -0.4700
   3140 CA        -41.4400   -3.0920  -43.0530 C.3     190 ILE    0.3100
   3141 C         -40.7150   -3.7170  -41.8500 C.2     190 ILE    0.0700
   3142 O         -39.5060   -3.5100  -41.7000 O.2     190 ILE    0.0900
   3143 CB        -42.2050   -1.7680  -42.7260 C.3     190 ILE   -0.0900
   3144 CG1       -42.5390   -0.9950  -44.0260 C.3     190 ILE    0.0900
   3145 CG2       -41.4240   -0.8670  -41.7460 C.3     190 ILE   -0.2700
   3146 CD        -43.7590   -0.0540  -43.9620 C.3     190 ILE    0.0900
   3147 HN        -43.3000   -3.9100  -43.5280 H       190 ILE    0.0900
   3148 HA        -40.6340   -2.8950  -43.7440 H       190 ILE    0.0900
   3149 HB        -43.1880   -2.0230  -42.2760 H       190 ILE   -0.1800
   3150 HG11      -42.7240   -1.7400  -44.8290 H       190 ILE    0.0900
   3151 HG12      -41.6520   -0.3860  -44.2980 H       190 ILE    0.0900
   3152 HG21      -40.3770   -0.7380  -42.0970 H       190 ILE   -0.2700
   3153 HG22      -41.4040   -1.3330  -40.7380 H       190 ILE    0.0900
   3154 HG23      -41.9050    0.1320  -41.6870 H       190 ILE    0.0900
   3155 HD1       -43.6030    0.7220  -43.1820 H       190 ILE    0.0900
   3156 HD2       -44.6720   -0.6350  -43.7060 H       190 ILE    0.5100
   3157 HD3       -43.9010    0.4510  -44.9410 H       190 ILE   -0.5100
   3158 N         -41.4480   -4.5050  -41.0250 N.am    191 ILE   -0.4700
   3159 CA        -40.8980   -5.1890  -39.8550 C.3     191 ILE    0.3100
   3160 C         -39.8230   -6.1830  -40.2790 C.2     191 ILE    0.0700
   3161 O         -38.6540   -5.9120  -40.0170 O.2     191 ILE    0.0900
   3162 CB        -41.9720   -5.7850  -38.8910 C.3     191 ILE   -0.0900
   3163 CG1       -42.7630   -4.6630  -38.1780 C.3     191 ILE    0.0900
   3164 CG2       -41.3440   -6.7330  -37.8550 C.3     191 ILE   -0.2700
   3165 CD        -44.1980   -5.0650  -37.7220 C.3     191 ILE    0.0900
   3166 HN        -42.4210   -4.6530  -41.1840 H       191 ILE    0.0900
   3167 HA        -40.2960   -4.4700  -39.3210 H       191 ILE    0.0900
   3168 HB        -42.7240   -6.3460  -39.4860 H       191 ILE   -0.1800
   3169 HG11      -42.8490   -3.8010  -38.8730 H       191 ILE    0.0900
   3170 HG12      -42.1900   -4.3480  -37.2820 H       191 ILE    0.0900
   3171 HG21      -40.4770   -6.2420  -37.3660 H       191 ILE   -0.2700
   3172 HG22      -40.9920   -7.6590  -38.3560 H       191 ILE    0.0900
   3173 HG23      -42.0930   -6.9910  -37.0750 H       191 ILE    0.0900
   3174 HD1       -44.1420   -5.7880  -36.8800 H       191 ILE    0.0900
   3175 HD2       -44.7410   -5.5440  -38.5650 H       191 ILE    0.5100
   3176 HD3       -44.7520   -4.1660  -37.3820 H       191 ILE   -0.5100
   3177 N         -40.1830   -7.2670  -41.0210 N.am    192 ILE   -0.4700
   3178 CA        -39.2250   -8.3030  -41.4670 C.3     192 ILE    0.3100
   3179 C         -37.9540   -7.7740  -42.1690 C.2     192 ILE    0.0700
   3180 O         -36.9330   -8.4670  -42.1930 O.2     192 ILE    0.0900
   3181 CB        -39.8460   -9.5940  -42.1080 C.3     192 ILE   -0.0900
   3182 CG1       -39.7310   -9.7050  -43.6590 C.3     192 ILE    0.0900
   3183 CG2       -41.2140   -9.9850  -41.5310 C.3     192 ILE   -0.2700
   3184 CD        -40.4910   -8.7180  -44.5280 C.3     192 ILE    0.0900
   3185 HN        -41.1280   -7.4110  -41.3010 H       192 ILE    0.0900
   3186 HA        -38.6510   -8.5850  -40.5970 H       192 ILE    0.0900
   3187 HB        -39.1440  -10.4380  -41.9480 H       192 ILE   -0.1800
   3188 HG11      -40.0770  -10.7200  -43.9400 H       192 ILE    0.0900
   3189 HG12      -38.6560   -9.6030  -43.9140 H       192 ILE    0.0900
   3190 HG21      -41.9440   -9.1630  -41.6920 H       192 ILE   -0.2700
   3191 HG22      -41.1250  -10.1710  -40.4400 H       192 ILE    0.0900
   3192 HG23      -41.5910  -10.8980  -42.0370 H       192 ILE    0.0900
   3193 HD1       -40.2980   -7.6780  -44.1860 H       192 ILE    0.0900
   3194 HD2       -41.5820   -8.9170  -44.4610 H       192 ILE    0.5100
   3195 HD3       -40.1590   -8.8110  -45.5850 H       192 ILE   -0.5100
   3196 N         -38.0210   -6.5400  -42.7020 N.am    193 SER   -0.4700
   3197 CA        -36.9080   -5.8470  -43.3350 C.3     193 SER    0.3100
   3198 C         -36.0710   -5.1560  -42.2520 C.2     193 SER    0.0700
   3199 O         -34.8540   -5.3550  -42.2000 O.2     193 SER    0.0900
   3200 CB        -37.4210   -4.8280  -44.3560 C.3     193 SER    0.0500
   3201 OG        -36.3610   -4.1460  -45.0090 O.3     193 SER    0.0900
   3202 HN        -38.8750   -6.0260  -42.6840 H       193 SER    0.0900
   3203 HA        -36.2870   -6.5840  -43.8210 H       193 SER   -0.6600
   3204 HB1       -38.0530   -4.0760  -43.8380 H       193 SER    0.4300
   3205 HB2       -38.0270   -5.3530  -45.1260 H       193 SER    0.5100
   3206 HG1       -36.1490   -4.6690  -45.7860 H       193 SER   -0.5100
   3207 N         -36.6330   -4.3710  -41.3220 N.am    194 LYS   -0.4700
   3208 CA        -35.8350   -3.7720  -40.2590 C.3     194 LYS    0.3100
   3209 C         -35.4590   -4.7200  -39.1160 C.2     194 LYS    0.0700
   3210 O         -34.4780   -4.5010  -38.4150 O.2     194 LYS    0.0900
   3211 CB        -36.5190   -2.4870  -39.7490 C.3     194 LYS   -0.1800
   3212 CG        -36.6910   -1.4110  -40.8460 C.3     194 LYS    0.0900
   3213 CD        -35.3750   -0.8810  -41.4620 C.3     194 LYS    0.0900
   3214 CE        -35.2000   -1.1260  -42.9740 C.3     194 LYS   -0.1800
   3215 NZ        -34.7820   -2.5130  -43.2690 N.4     194 LYS    0.0900
   3216 HN        -37.6080   -4.1630  -41.3150 H       194 LYS    0.0900
   3217 HA        -34.8560   -3.5480  -40.6560 H       194 LYS   -0.1800
   3218 HB1       -35.9070   -2.0610  -38.9270 H       194 LYS    0.0900
   3219 HB2       -37.5220   -2.7520  -39.3530 H       194 LYS    0.0900
   3220 HG1       -37.2370   -0.5520  -40.4030 H       194 LYS    0.2100
   3221 HG2       -37.3050   -1.8460  -41.6620 H       194 LYS    0.0500
   3222 HD1       -34.5280   -1.3690  -40.9350 H       194 LYS    0.0500
   3223 HD2       -35.3280    0.2140  -41.2830 H       194 LYS   -0.3000
   3224 HE1       -34.4190   -0.4460  -43.3750 H       194 LYS    0.3300
   3225 HE2       -36.1650   -0.9470  -43.4950 H       194 LYS    0.3300
   3226 HZ1       -35.0110   -3.1240  -42.4600 H       194 LYS    0.3300
   3227 HZ2       -33.7570   -2.5360  -43.4410 H       194 LYS    0.5100
   3228 HZ3       -35.2830   -2.8540  -44.1150 H       194 LYS   -0.5100
   3229 N         -36.1850   -5.8350  -38.9430 N.am    195 LEU   -0.4700
   3230 CA        -35.8920   -6.8760  -37.9740 C.3     195 LEU    0.3100
   3231 C         -34.7100   -7.7520  -38.3870 C.2     195 LEU    0.0700
   3232 O         -34.0020   -8.3090  -37.5540 O.2     195 LEU    0.0900
   3233 CB        -37.1770   -7.7250  -37.7820 C.3     195 LEU   -0.1800
   3234 CG        -37.1250   -8.8420  -36.7170 C.3     195 LEU    0.0900
   3235 CD1       -36.7680   -8.3010  -35.3230 C.3     195 LEU    0.0900
   3236 CD2       -38.4700   -9.5850  -36.6680 C.3     195 LEU   -0.0900
   3237 HN        -36.9930   -6.0050  -39.5000 H       195 LEU    0.0900
   3238 HA        -35.5930   -6.4120  -37.0460 H       195 LEU   -0.2700
   3239 HB1       -37.4160   -8.1980  -38.7560 H       195 LEU    0.0900
   3240 HB2       -37.9990   -7.0330  -37.5040 H       195 LEU    0.0900
   3241 HG        -36.3630   -9.5910  -37.0190 H       195 LEU    0.0900
   3242 HD11      -37.5260   -7.5580  -34.9970 H       195 LEU   -0.2700
   3243 HD12      -35.7740   -7.8060  -35.3540 H       195 LEU    0.0900
   3244 HD13      -36.7490   -9.1340  -34.5890 H       195 LEU    0.0900
   3245 HD21      -38.6910  -10.0410  -37.6570 H       195 LEU    0.0900
   3246 HD22      -39.2860   -8.8750  -36.4150 H       195 LEU    0.5100
   3247 HD23      -38.4280  -10.3940  -35.9060 H       195 LEU   -0.5100
   3248 N         -34.4210   -7.8360  -39.7040 N.am    196 SER   -0.4700
   3249 CA        -33.3010   -8.5810  -40.2830 C.3     196 SER    0.3100
   3250 C         -32.1140   -7.6240  -40.4700 C.2     196 SER    0.0700
   3251 O         -31.1820   -7.9080  -41.2150 O.2     196 SER    0.0900
   3252 CB        -33.7200   -9.2170  -41.6090 C.3     196 SER    0.0500
   3253 OG        -34.0760   -8.2150  -42.5450 O.3     196 SER    0.0900
   3254 HN        -34.9900   -7.3670  -40.3730 H       196 SER    0.0900
   3255 HA        -33.0030   -9.3420  -39.5780 H       196 SER   -0.6600
   3256 HB1       -34.5950   -9.8810  -41.4460 H       196 SER    0.4300
   3257 HB2       -32.8770   -9.8100  -42.0220 H       196 SER    0.5100
   3258 HG1       -35.0340   -8.1770  -42.5410 H       196 SER   -0.5100
   3259 N         -32.2030   -6.4730  -39.8090 N.am    197 HSE   -0.4700
   3260 CA        -31.1410   -5.4840  -39.7960 C.3     197 HSE    0.3100
   3261 CAT       -29.0490   -4.4370  -36.7800 C.3     197 HSE    0.0700
   3262 C         -30.6020   -5.4410  -38.3770 C.3     197 HSE    0.0900
   3263 O         -29.4500   -5.2410  -38.1680 O       197 HSE   -0.0800
   3264 CB        -31.6610   -4.1170  -40.2270 C.3     197 HSE    0.0900
   3265 CG        -30.6350   -3.0270  -40.1550 C.ar    197 HSE    0.0900
   3266 CD2       -30.4670   -2.2360  -39.0440 C.ar    197 HSE   -0.7000
   3267 ND1       -29.7240   -2.6040  -41.0670 N.ar    197 HSE    0.2200
   3268 CE1       -29.0300   -1.5740  -40.4910 C.ar    197 HSE    0.2500
   3269 NE2       -29.4930   -1.3670  -39.2680 N.ar    197 HSE    0.1300
   3270 NT        -29.6090   -4.5580  -38.1440 N.4     197 HSE   -0.3600
   3271 HN        -33.0160   -6.2350  -39.2830 H       197 HSE    0.3200
   3272 HNT       -29.2240   -3.9690  -38.8500 H       197 HSE   -0.0500
   3273 HA        -30.3680   -5.8180  -40.4700 H       197 HSE    0.0900
   3274 HB1       -32.5100   -3.8370  -39.5680 H       197 HSE    0.5100
   3275 HB2       -32.0190   -4.1880  -41.2750 H       197 HSE   -0.5100
   3276 HD2       -31.0110   -2.2670  -38.1090 H       197 HSE   -0.4700
   3277 HE1       -28.2220   -0.9990  -40.9440 H       197 HSE    0.3100
   3278 HE2       -29.1720   -0.6780  -38.6170 H       197 HSE   -0.1100
   3279 HT1       -29.5700   -5.1460  -36.1010 H       197 HSE    0.0900
   3280 HT2       -29.1980   -3.4030  -36.4030 H       197 HSE    0.0900
   3281 HT3       -27.9660   -4.6830  -36.7960 H       197 HSE    0.0900
   3282 N         -43.4350   -7.9880  -26.6110 N.4     198 LYS   -0.2700
   3283 CA        -42.5960   -7.7500  -27.7710 C.3     198 LYS    0.0900
   3284 CAY       -45.3970   -7.9510  -25.2560 C.3     198 LYS    0.0900
   3285 C         -42.6780   -8.9700  -28.6890 C.2     198 LYS    0.0900
   3286 O         -42.1680   -8.9600  -29.8080 O.2     198 LYS    0.5100
   3287 CB        -41.1260   -7.5570  -27.3000 C.3     198 LYS   -0.5100
   3288 CG        -40.1980   -6.7770  -28.2630 C.3     198 LYS   -0.4700
   3289 CD        -40.4420   -5.2520  -28.2530 C.3     198 LYS    0.3100
   3290 CE        -39.2310   -4.3990  -28.6810 C.3     198 LYS    0.0700
   3291 NZ        -39.0260   -4.4270  -30.1460 N.4     198 LYS    0.0900
   3292 CY        -44.7090   -7.5800  -26.5090 C.2     198 LYS   -0.1800
   3293 OY        -45.2890   -6.9590  -27.3980 O.2     198 LYS    0.0900
   3294 HN        -42.9970   -8.4890  -25.8700 H       198 LYS    0.0900
   3295 HA        -42.9540   -6.8660  -28.2780 H       198 LYS   -0.1800
   3296 HB1       -40.6840   -8.5620  -27.1400 H       198 LYS    0.0900
   3297 HB2       -41.1470   -7.0130  -26.3320 H       198 LYS    0.0900
   3298 HG1       -40.3610   -7.1560  -29.2940 H       198 LYS   -0.1800
   3299 HG2       -39.1440   -6.9700  -27.9700 H       198 LYS    0.0900
   3300 HD1       -40.7320   -4.9530  -27.2240 H       198 LYS    0.0900
   3301 HD2       -41.2840   -5.0310  -28.9430 H       198 LYS    0.2100
   3302 HE1       -38.3090   -4.7930  -28.2020 H       198 LYS    0.0500
   3303 HE2       -39.3940   -3.3410  -28.3830 H       198 LYS    0.0500
   3304 HZ1       -39.6880   -3.7680  -30.6010 H       198 LYS   -0.3000
   3305 HZ2       -39.1940   -5.3900  -30.5010 H       198 LYS    0.3300
   3306 HZ3       -38.0490   -4.1440  -30.3640 H       198 LYS    0.3300
   3307 HY1       -46.3650   -8.4410  -25.4950 H       198 LYS    0.3300
   3308 HY2       -45.5950   -7.0400  -24.6510 H       198 LYS    0.5100
   3309 HY3       -44.7680   -8.6610  -24.6780 H       198 LYS   -0.5100
   3310 N         -43.3980  -10.0370  -28.2680 N.am    199 ALA   -0.4700
   3311 CA        -43.7460  -11.1430  -29.1610 C.3     199 ALA    0.3100
   3312 C         -44.7450  -10.7620  -30.2570 C.2     199 ALA    0.0700
   3313 O         -45.8780  -10.3710  -29.9640 O.2     199 ALA    0.0900
   3314 CB        -44.2600  -12.3330  -28.3610 C.3     199 ALA   -0.2700
   3315 HN        -43.7230  -10.1170  -27.3280 H       199 ALA    0.0900
   3316 HA        -42.8600  -11.4170  -29.7160 H       199 ALA    0.0900
   3317 HB1       -45.1660  -12.0440  -27.7850 H       199 ALA    0.0900
   3318 HB2       -43.4800  -12.6740  -27.6470 H       199 ALA    0.5100
   3319 HB3       -44.5280  -13.1640  -29.0480 H       199 ALA   -0.5100
   3320 N         -44.3470  -10.8740  -31.5460 N.am    200 LEU   -0.4700
   3321 CA        -45.2030  -10.5990  -32.6910 C.3     200 LEU    0.3100
   3322 C         -45.7200  -11.8620  -33.3740 C.2     200 LEU    0.0700
   3323 O         -46.6520  -11.8130  -34.1690 O.2     200 LEU    0.0900
   3324 CB        -44.4580   -9.7120  -33.7290 C.3     200 LEU   -0.1800
   3325 CG        -43.3720  -10.3720  -34.6190 C.3     200 LEU    0.0900
   3326 CD1       -42.8690   -9.3480  -35.6490 C.3     200 LEU    0.0900
   3327 CD2       -42.1690  -10.9330  -33.8400 C.3     200 LEU   -0.0900
   3328 HN        -43.4200  -11.1590  -31.7730 H       200 LEU    0.0900
   3329 HA        -46.0900  -10.0950  -32.3340 H       200 LEU   -0.2700
   3330 HB1       -43.9700   -8.8890  -33.1680 H       200 LEU    0.0900
   3331 HB2       -45.2250   -9.2840  -34.4070 H       200 LEU    0.0900
   3332 HG        -43.8020  -11.2510  -35.1440 H       200 LEU    0.0900
   3333 HD11      -42.4330   -8.4680  -35.1310 H       200 LEU   -0.2700
   3334 HD12      -43.7140   -9.0050  -36.2840 H       200 LEU    0.0900
   3335 HD13      -42.0850   -9.8080  -36.2880 H       200 LEU    0.0900
   3336 HD21      -42.4750  -11.8290  -33.2590 H       200 LEU    0.0900
   3337 HD22      -41.7830  -10.1660  -33.1350 H       200 LEU    0.5100
   3338 HD23      -41.3650  -11.2280  -34.5480 H       200 LEU   -0.5100
   3339 N         -45.1980  -13.0510  -33.0180 N.am    201 LYS   -0.4700
   3340 CA        -45.6640  -14.3590  -33.5050 C.3     201 LYS    0.3100
   3341 C         -47.1650  -14.6970  -33.3110 C.2     201 LYS    0.0700
   3342 O         -47.7290  -15.2620  -34.2510 O.2     201 LYS    0.0900
   3343 CB        -44.7730  -15.5050  -32.9850 C.3     201 LYS   -0.1800
   3344 CG        -43.3530  -15.5220  -33.5660 C.3     201 LYS    0.0900
   3345 CD        -43.2040  -16.5870  -34.6510 C.3     201 LYS    0.0900
   3346 CE        -42.8080  -16.0070  -35.9900 C.3     201 LYS   -0.1800
   3347 NZ        -43.1160  -16.9430  -37.1060 N.4     201 LYS    0.0900
   3348 HN        -44.4360  -13.0970  -32.3780 H       201 LYS    0.0900
   3349 HA        -45.6480  -14.3350  -34.5840 H       201 LYS   -0.1800
   3350 HB1       -45.2640  -16.4690  -33.2340 H       201 LYS    0.0900
   3351 HB2       -44.6980  -15.4140  -31.8810 H       201 LYS    0.0900
   3352 HG1       -42.6290  -15.7310  -32.7500 H       201 LYS    0.2100
   3353 HG2       -43.1260  -14.5260  -34.0010 H       201 LYS    0.0500
   3354 HD1       -44.1720  -17.1200  -34.7650 H       201 LYS    0.0500
   3355 HD2       -42.4280  -17.3160  -34.3330 H       201 LYS   -0.3000
   3356 HE1       -41.7150  -15.8090  -36.0050 H       201 LYS    0.3300
   3357 HE2       -43.3690  -15.0660  -36.1720 H       201 LYS    0.3300
   3358 HZ1       -44.1370  -17.1400  -37.1230 H       201 LYS    0.3300
   3359 HZ2       -42.5940  -17.8320  -36.9660 H       201 LYS    0.5100
   3360 HZ3       -42.8300  -16.5120  -38.0080 H       201 LYS   -0.5100
   3361 N         -47.8520  -14.4070  -32.1640 N.am    202 PRO   -0.2900
   3362 CA        -49.2790  -14.7700  -32.0640 C.3     202 PRO    0.0000
   3363 C         -50.1840  -13.8820  -32.9100 C.2     202 PRO    0.0900
   3364 O         -51.2710  -14.3020  -33.3000 O.2     202 PRO    0.0900
   3365 CB        -49.5830  -14.6240  -30.5770 C.3     202 PRO    0.0200
   3366 CG        -48.6280  -13.6000  -30.0930 C.3     202 PRO    0.0900
   3367 CD        -47.3850  -13.7440  -30.9260 C.3     202 PRO   -0.1800
   3368 HA        -49.4420  -15.7580  -32.4620 H       202 PRO    0.0900
   3369 HB1       -49.4290  -15.5890  -30.0470 H       202 PRO    0.0900
   3370 HB2       -50.6310  -14.2930  -30.4190 H       202 PRO   -0.1800
   3371 HG1       -49.0580  -12.5830  -30.2140 H       202 PRO    0.0900
   3372 HG2       -48.3940  -13.7660  -29.0190 H       202 PRO    0.0900
   3373 HD1       -46.9450  -12.7550  -31.1710 H       202 PRO    0.5100
   3374 HD2       -46.6290  -14.3800  -30.4190 H       202 PRO   -0.5100
   3375 N         -49.7180  -12.6540  -33.1930 N.am    203 THR   -0.4700
   3376 CA        -50.3860  -11.6600  -34.0210 C.3     203 THR    0.3100
   3377 C         -50.4790  -12.1590  -35.4620 C.2     203 THR    0.0700
   3378 O         -51.5350  -12.0460  -36.0870 O.2     203 THR    0.0900
   3379 CB        -49.6880  -10.3140  -33.8240 C.3     203 THR    0.1400
   3380 CG2       -49.8380   -9.3740  -35.0090 C.3     203 THR    0.0900
   3381 OG1       -50.2300   -9.7100  -32.6530 O.3     203 THR   -0.6600
   3382 HN        -48.8410  -12.3550  -32.8270 H       203 THR    0.4300
   3383 HA        -51.4230  -11.6020  -33.7200 H       203 THR   -0.2700
   3384 HB        -48.5950  -10.4620  -33.6920 H       203 THR    0.0900
   3385 HG1       -51.1300   -9.4610  -32.8780 H       203 THR    0.0900
   3386 HG21      -50.9060   -9.3010  -35.3050 H       203 THR    0.0900
   3387 HG22      -49.2550   -9.7590  -35.8720 H       203 THR    0.5100
   3388 HG23      -49.4760   -8.3600  -34.7340 H       203 THR   -0.5100
   3389 N         -49.3810  -12.7600  -35.9570 N.am    204 VAL   -0.4700
   3390 CA        -49.2610  -13.3490  -37.2890 C.3     204 VAL    0.3100
   3391 C         -50.2850  -14.4870  -37.4580 C.2     204 VAL    0.0700
   3392 O         -50.9640  -14.5410  -38.4850 O.2     204 VAL    0.0900
   3393 CB        -47.8030  -13.7990  -37.5750 C.3     204 VAL   -0.0900
   3394 CG1       -47.6800  -14.4910  -38.9290 C.3     204 VAL    0.0900
   3395 CG2       -46.8400  -12.6180  -37.4990 C.3     204 VAL   -0.2700
   3396 HN        -48.5560  -12.8300  -35.4020 H       204 VAL    0.0900
   3397 HA        -49.5720  -12.6070  -38.0090 H       204 VAL    0.0900
   3398 HB        -47.4760  -14.5000  -36.7780 H       204 VAL    0.0900
   3399 HG11      -47.9920  -13.8000  -39.7410 H       204 VAL   -0.2700
   3400 HG12      -48.3340  -15.3890  -38.9560 H       204 VAL    0.0900
   3401 HG13      -46.6250  -14.7920  -39.1060 H       204 VAL    0.0900
   3402 HG21      -46.8730  -12.1620  -36.4860 H       204 VAL    0.0900
   3403 HG22      -47.1290  -11.8460  -38.2440 H       204 VAL    0.5100
   3404 HG23      -45.8030  -12.9610  -37.7000 H       204 VAL   -0.5100
   3405 N         -50.4360  -15.3500  -36.4330 N.am    205 ILE   -0.4700
   3406 CA        -51.3970  -16.4610  -36.4500 C.3     205 ILE    0.3100
   3407 C         -52.8380  -15.9270  -36.5270 C.2     205 ILE    0.0700
   3408 O         -53.5870  -16.3590  -37.4030 O.2     205 ILE    0.0900
   3409 CB        -51.1850  -17.4710  -35.2680 C.3     205 ILE   -0.0900
   3410 CG1       -49.7070  -17.9560  -35.1090 C.3     205 ILE    0.0900
   3411 CG2       -52.1740  -18.6490  -35.3190 C.3     205 ILE   -0.2700
   3412 CD        -48.9990  -18.6210  -36.3670 C.3     205 ILE    0.0900
   3413 HN        -49.8910  -15.2700  -35.6020 H       205 ILE    0.0900
   3414 HA        -51.2830  -16.9730  -37.3940 H       205 ILE    0.0900
   3415 HB        -51.3170  -16.9320  -34.3070 H       205 ILE   -0.1800
   3416 HG11      -49.6890  -18.7020  -34.2870 H       205 ILE    0.0900
   3417 HG12      -49.0990  -17.0760  -34.8120 H       205 ILE    0.0900
   3418 HG21      -52.0510  -19.2110  -36.2690 H       205 ILE   -0.2700
   3419 HG22      -53.2170  -18.2690  -35.2640 H       205 ILE    0.0900
   3420 HG23      -51.9830  -19.3390  -34.4700 H       205 ILE    0.0900
   3421 HD1       -48.9680  -17.9010  -37.2120 H       205 ILE    0.0900
   3422 HD2       -49.5660  -19.5210  -36.6890 H       205 ILE    0.5100
   3423 HD3       -47.9570  -18.9070  -36.1080 H       205 ILE   -0.5100
   3424 N         -53.2010  -14.9650  -35.6390 N.am    206 LEU   -0.4700
   3425 CA        -54.5260  -14.3330  -35.5480 C.3     206 LEU    0.3100
   3426 C         -55.0240  -13.7660  -36.8850 C.2     206 LEU    0.0700
   3427 O         -56.1300  -14.1100  -37.3230 O.2     206 LEU    0.0900
   3428 CB        -54.5320  -13.2550  -34.4300 C.3     206 LEU   -0.1800
   3429 CG        -55.7890  -12.3870  -34.2610 C.3     206 LEU    0.0900
   3430 CD1       -56.9510  -13.1890  -33.6990 C.3     206 LEU    0.0900
   3431 CD2       -55.5110  -11.2200  -33.3430 C.3     206 LEU   -0.0900
   3432 HN        -52.5420  -14.6270  -34.9720 H       206 LEU    0.0900
   3433 HA        -55.2520  -15.1020  -35.3340 H       206 LEU   -0.2700
   3434 HB1       -53.6820  -12.5710  -34.6270 H       206 LEU    0.0900
   3435 HB2       -54.3610  -13.7790  -33.4680 H       206 LEU    0.0900
   3436 HG        -56.0790  -11.9710  -35.2500 H       206 LEU    0.0900
   3437 HD11      -56.6820  -13.6050  -32.7040 H       206 LEU   -0.2700
   3438 HD12      -57.1940  -14.0320  -34.3810 H       206 LEU    0.0900
   3439 HD13      -57.8410  -12.5340  -33.5820 H       206 LEU    0.0900
   3440 HD21      -54.6990  -10.5890  -33.7630 H       206 LEU    0.0900
   3441 HD22      -55.1920  -11.5910  -32.3460 H       206 LEU    0.5100
   3442 HD23      -56.4250  -10.5980  -33.2350 H       206 LEU   -0.5100
   3443 N         -54.1950  -12.9200  -37.5320 N.am    207 ILE   -0.4700
   3444 CA        -54.4830  -12.2930  -38.8220 C.3     207 ILE    0.3100
   3445 C         -54.6090  -13.3420  -39.9370 C.2     207 ILE    0.0700
   3446 O         -55.6060  -13.3300  -40.6640 O.2     207 ILE    0.0900
   3447 CB        -53.4800  -11.1340  -39.1150 C.3     207 ILE   -0.0900
   3448 CG1       -53.8570   -9.9010  -38.2530 C.3     207 ILE    0.0900
   3449 CG2       -53.4270  -10.7740  -40.6140 C.3     207 ILE   -0.2700
   3450 CD        -52.8740   -8.7560  -38.1760 C.3     207 ILE    0.0900
   3451 HN        -53.3110  -12.6760  -37.1410 H       207 ILE    0.0900
   3452 HA        -55.4930  -11.9140  -38.7900 H       207 ILE    0.0900
   3453 HB        -52.4660  -11.4420  -38.7820 H       207 ILE   -0.1800
   3454 HG11      -54.0270  -10.2610  -37.2180 H       207 ILE    0.0900
   3455 HG12      -54.8080   -9.4940  -38.6560 H       207 ILE    0.0900
   3456 HG21      -54.4300  -10.4510  -40.9660 H       207 ILE   -0.2700
   3457 HG22      -53.1130  -11.6610  -41.2050 H       207 ILE    0.0900
   3458 HG23      -52.7090   -9.9410  -40.7780 H       207 ILE    0.0900
   3459 HD1       -52.5520   -8.4600  -39.1980 H       207 ILE    0.0900
   3460 HD2       -51.9780   -9.0650  -37.5980 H       207 ILE    0.5100
   3461 HD3       -53.3510   -7.8800  -37.6880 H       207 ILE   -0.5100
   3462 N         -53.6310  -14.2690  -40.0350 N.am    208 LEU   -0.4700
   3463 CA        -53.6290  -15.3450  -41.0310 C.3     208 LEU    0.3100
   3464 C         -54.8340  -16.2740  -40.9080 C.2     208 LEU    0.0700
   3465 O         -55.3900  -16.6800  -41.9280 O.2     208 LEU    0.0900
   3466 CB        -52.3280  -16.1460  -40.9670 C.3     208 LEU   -0.1800
   3467 CG        -51.3710  -15.9210  -42.1170 C.3     208 LEU    0.0900
   3468 CD1       -49.9480  -15.9470  -41.6330 C.3     208 LEU    0.0900
   3469 CD2       -51.5700  -16.9670  -43.2020 C.3     208 LEU   -0.0900
   3470 HN        -52.8480  -14.2590  -39.4180 H       208 LEU    0.0900
   3471 HA        -53.7450  -14.8970  -42.0060 H       208 LEU   -0.2700
   3472 HB1       -52.5890  -17.2240  -40.9400 H       208 LEU    0.0900
   3473 HB2       -51.8040  -15.8780  -40.0260 H       208 LEU    0.0900
   3474 HG        -51.5830  -14.9370  -42.5860 H       208 LEU    0.0900
   3475 HD11      -49.7190  -16.9290  -41.1690 H       208 LEU   -0.2700
   3476 HD12      -49.7930  -15.1500  -40.8730 H       208 LEU    0.0900
   3477 HD13      -49.2550  -15.7880  -42.4880 H       208 LEU    0.0900
   3478 HD21      -52.6460  -17.0420  -43.4690 H       208 LEU    0.0900
   3479 HD22      -51.2260  -17.9600  -42.8400 H       208 LEU    0.5100
   3480 HD23      -50.9990  -16.6830  -44.1110 H       208 LEU   -0.5100
   3481 N         -55.2510  -16.5920  -39.6630 N.am    209 ALA   -0.4700
   3482 CA        -56.4220  -17.4310  -39.4120 C.3     209 ALA    0.3100
   3483 C         -57.6950  -16.6870  -39.8420 C.2     209 ALA    0.0700
   3484 O         -58.5480  -17.2920  -40.4940 O.2     209 ALA    0.0900
   3485 CB        -56.4920  -17.8410  -37.9480 C.3     209 ALA   -0.2700
   3486 HN        -54.7720  -16.2650  -38.8520 H       209 ALA    0.0900
   3487 HA        -56.3470  -18.3050  -40.0420 H       209 ALA    0.0900
   3488 HB1       -56.3790  -16.9490  -37.2960 H       209 ALA    0.0900
   3489 HB2       -55.6740  -18.5560  -37.7150 H       209 ALA    0.5100
   3490 HB3       -57.4750  -18.3140  -37.7340 H       209 ALA   -0.5100
   3491 N         -57.7770  -15.3610  -39.5520 N.am    210 PHE   -0.4700
   3492 CA        -58.8870  -14.4890  -39.9640 C.3     210 PHE    0.3100
   3493 C         -58.9680  -14.4450  -41.4990 C.2     210 PHE    0.0700
   3494 O         -60.0620  -14.5410  -42.0550 O.2     210 PHE    0.0900
   3495 CB        -58.7010  -13.0680  -39.3920 C.3     210 PHE   -0.1800
   3496 CG        -59.8450  -12.1110  -39.6390 C.ar    210 PHE    0.0900
   3497 CD1       -60.8070  -11.8850  -38.6600 C.ar    210 PHE    0.0900
   3498 CD2       -59.9330  -11.3940  -40.8290 C.ar    210 PHE    0.0000
   3499 CE1       -61.8580  -10.9880  -38.8850 C.ar    210 PHE   -0.1150
   3500 CE2       -60.9880  -10.5050  -41.0540 C.ar    210 PHE    0.1150
   3501 CZ        -61.9440  -10.3080  -40.0820 C.ar    210 PHE   -0.1150
   3502 HN        -57.0620  -14.9070  -39.0270 H       210 PHE    0.1150
   3503 HA        -59.8060  -14.9230  -39.6000 H       210 PHE   -0.1150
   3504 HB1       -57.7980  -12.6120  -39.8520 H       210 PHE    0.1150
   3505 HB2       -58.5750  -13.1390  -38.2910 H       210 PHE   -0.1150
   3506 HD1       -60.7420  -12.4080  -37.7180 H       210 PHE    0.1150
   3507 HD2       -59.1760  -11.5250  -41.5870 H       210 PHE   -0.1150
   3508 HE1       -62.6030  -10.8300  -38.1190 H       210 PHE    0.1150
   3509 HE2       -61.0540   -9.9720  -41.9920 H       210 PHE    0.5100
   3510 HZ        -62.7590   -9.6220  -40.2560 H       210 PHE   -0.5100
   3511 N         -57.8010  -14.3080  -42.1700 N.am    211 PHE   -0.4700
   3512 CA        -57.6430  -14.2980  -43.6250 C.3     211 PHE    0.3100
   3513 C         -58.0770  -15.6440  -44.2020 C.2     211 PHE    0.0700
   3514 O         -58.7420  -15.6740  -45.2320 O.2     211 PHE    0.0900
   3515 CB        -56.1850  -13.9280  -44.0190 C.3     211 PHE   -0.1800
   3516 CG        -55.5150  -14.7240  -45.1260 C.ar    211 PHE    0.0900
   3517 CD1       -54.6840  -15.8030  -44.8290 C.ar    211 PHE    0.0900
   3518 CD2       -55.6830  -14.3700  -46.4610 C.ar    211 PHE    0.0000
   3519 CE1       -54.0670  -16.5390  -45.8500 C.ar    211 PHE   -0.1150
   3520 CE2       -55.0570  -15.0990  -47.4810 C.ar    211 PHE    0.1150
   3521 CZ        -54.2540  -16.1800  -47.1680 C.ar    211 PHE   -0.1150
   3522 HN        -56.9470  -14.2030  -41.6690 H       211 PHE    0.1150
   3523 HA        -58.3360  -13.5750  -44.0310 H       211 PHE   -0.1150
   3524 HB1       -55.5420  -14.0510  -43.1220 H       211 PHE    0.1150
   3525 HB2       -56.1750  -12.8690  -44.3550 H       211 PHE   -0.1150
   3526 HD1       -54.5150  -16.0750  -43.7980 H       211 PHE    0.1150
   3527 HD2       -56.3040  -13.5230  -46.7150 H       211 PHE   -0.1150
   3528 HE1       -53.4450  -17.3860  -45.6030 H       211 PHE    0.1150
   3529 HE2       -55.2010  -14.8150  -48.5130 H       211 PHE    0.5100
   3530 HZ        -53.7740  -16.7430  -47.9540 H       211 PHE   -0.5100
   3531 N         -57.7130  -16.7500  -43.5240 N.am    212 ALA   -0.4700
   3532 CA        -58.0720  -18.1020  -43.9400 C.3     212 ALA    0.3100
   3533 C         -59.5840  -18.3340  -43.8690 C.2     212 ALA    0.0700
   3534 O         -60.1370  -18.9450  -44.7810 O.2     212 ALA    0.0900
   3535 CB        -57.3370  -19.1320  -43.0980 C.3     212 ALA   -0.2700
   3536 HN        -57.1710  -16.6900  -42.6890 H       212 ALA    0.0900
   3537 HA        -57.8080  -18.2130  -44.9820 H       212 ALA    0.0900
   3538 HB1       -57.6030  -19.0090  -42.0270 H       212 ALA    0.0900
   3539 HB2       -56.2390  -18.9980  -43.2080 H       212 ALA    0.5100
   3540 HB3       -57.6220  -20.1560  -43.4180 H       212 ALA   -0.5100
   3541 N         -60.2450  -17.8170  -42.8040 N.am    213 CYS   -0.4700
   3542 CA        -61.6930  -17.9150  -42.5670 C.3     213 CYS    0.3100
   3543 C         -62.4940  -17.2530  -43.6910 C.2     213 CYS    0.0700
   3544 O         -63.4280  -17.8510  -44.2290 O.2     213 CYS    0.0900
   3545 CB        -62.0550  -17.3130  -41.2060 C.3     213 CYS   -0.1100
   3546 SG        -61.5600  -18.3210  -39.7860 S.3     213 CYS    0.0900
   3547 HN        -59.7480  -17.3190  -42.0990 H       213 CYS    0.0900
   3548 HA        -61.9670  -18.9580  -42.6000 H       213 CYS   -0.2300
   3549 HB1       -63.1550  -17.1670  -41.1780 H       213 CYS    0.1600
   3550 HB2       -61.5680  -16.3180  -41.1300 H       213 CYS    0.5100
   3551 HG1       -60.2610  -18.1100  -39.9430 H       213 CYS   -0.5100
   3552 N         -62.1050  -16.0200  -44.0520 N.am    214 TRP   -0.4700
   3553 CA        -62.7540  -15.2110  -45.0670 C.3     214 TRP    0.3100
   3554 C         -62.3430  -15.5100  -46.5090 C.2     214 TRP    0.0700
   3555 O         -63.0730  -15.1230  -47.4240 O.2     214 TRP    0.0900
   3556 CB        -62.5600  -13.7350  -44.7390 C.3     214 TRP   -0.1800
   3557 CG        -63.4550  -13.2400  -43.6490 C.ar    214 TRP    0.0900
   3558 CD1       -63.1160  -13.0080  -42.3500 C.ar    214 TRP    0.0900
   3559 CD2       -64.8460  -12.9180  -43.7670 C.ar    214 TRP   -0.0300
   3560 CE2       -65.2830  -12.4780  -42.4970 C.ar    214 TRP   -0.1500
   3561 CE3       -65.7690  -12.9570  -44.8240 C.ar    214 TRP    0.2200
   3562 NE1       -64.2080  -12.5460  -41.6500 N.ar    214 TRP   -0.5100
   3563 CZ2       -66.6050  -12.0790  -42.2580 C.ar    214 TRP    0.3700
   3564 CZ3       -67.0770  -12.5640  -44.5850 C.ar    214 TRP    0.2400
   3565 CH2       -67.4860  -12.1400  -43.3160 C.ar    214 TRP    0.1100
   3566 HN        -61.3190  -15.5880  -43.6170 H       214 TRP   -0.2500
   3567 HA        -63.8050  -15.4630  -45.0820 H       214 TRP    0.1700
   3568 HB1       -62.7620  -13.1370  -45.6530 H       214 TRP   -0.2000
   3569 HB2       -61.5080  -13.5760  -44.4240 H       214 TRP    0.1400
   3570 HD1       -62.1340  -13.1640  -41.9290 H       214 TRP   -0.2700
   3571 HE1       -64.2150  -12.3050  -40.7050 H       214 TRP    0.1600
   3572 HE3       -65.4820  -13.2840  -45.8120 H       214 TRP   -0.1400
   3573 HZ2       -66.9380  -11.7350  -41.2900 H       214 TRP    0.1400
   3574 HZ3       -67.7940  -12.5870  -45.3940 H       214 TRP    0.5100
   3575 HH2       -68.5160  -11.8530  -43.1610 H       214 TRP   -0.5100
   3576 N         -61.1960  -16.2060  -46.7230 N.am    215 LEU   -0.4700
   3577 CA        -60.6810  -16.5610  -48.0570 C.3     215 LEU    0.3100
   3578 C         -61.6600  -17.3440  -48.9590 C.2     215 LEU    0.0700
   3579 O         -61.8200  -16.9160  -50.1080 O.2     215 LEU    0.0900
   3580 CB        -59.2920  -17.2380  -47.9920 C.3     215 LEU   -0.1800
   3581 CG        -58.5140  -17.3590  -49.3030 C.3     215 LEU    0.0900
   3582 CD1       -57.8640  -16.0400  -49.6930 C.3     215 LEU    0.0900
   3583 CD2       -57.4680  -18.4410  -49.2020 C.3     215 LEU   -0.0900
   3584 HN        -60.6360  -16.5160  -45.9600 H       215 LEU    0.0900
   3585 HA        -60.6200  -15.6520  -48.6360 H       215 LEU   -0.2700
   3586 HB1       -59.4370  -18.2630  -47.5900 H       215 LEU    0.0900
   3587 HB2       -58.6670  -16.6570  -47.2820 H       215 LEU    0.0900
   3588 HG        -59.2080  -17.6750  -50.1100 H       215 LEU    0.0900
   3589 HD11      -57.1570  -15.7130  -48.9020 H       215 LEU   -0.2700
   3590 HD12      -58.6440  -15.2570  -49.8180 H       215 LEU    0.0900
   3591 HD13      -57.3020  -16.1610  -50.6440 H       215 LEU    0.0900
   3592 HD21      -57.9490  -19.4190  -48.9860 H       215 LEU    0.0900
   3593 HD22      -56.7580  -18.2060  -48.3810 H       215 LEU    0.5100
   3594 HD23      -56.9150  -18.5230  -50.1620 H       215 LEU   -0.5100
   3595 N         -62.3450  -18.4380  -48.5130 N.am    216 PRO   -0.2900
   3596 CA        -63.2830  -19.1320  -49.4130 C.3     216 PRO    0.0000
   3597 C         -64.4610  -18.2580  -49.8450 C.2     216 PRO    0.0900
   3598 O         -64.9320  -18.3820  -50.9760 O.2     216 PRO    0.0900
   3599 CB        -63.7410  -20.3370  -48.5900 C.3     216 PRO    0.0200
   3600 CG        -63.5510  -19.9280  -47.1750 C.3     216 PRO    0.0900
   3601 CD        -62.3050  -19.1010  -47.1910 C.3     216 PRO   -0.1800
   3602 HA        -62.7960  -19.3800  -50.3430 H       216 PRO    0.0900
   3603 HB1       -63.1280  -21.2330  -48.8270 H       216 PRO    0.0900
   3604 HB2       -64.8080  -20.5700  -48.7920 H       216 PRO   -0.1800
   3605 HG1       -64.4170  -19.3320  -46.8150 H       216 PRO    0.0900
   3606 HG2       -63.4280  -20.8150  -46.5190 H       216 PRO    0.0900
   3607 HD1       -62.3110  -18.3390  -46.3840 H       216 PRO    0.5100
   3608 HD2       -61.3950  -19.7330  -47.1100 H       216 PRO   -0.5100
   3609 N         -64.9120  -17.3600  -48.9430 N.am    217 TYR   -0.4700
   3610 CA        -65.9930  -16.4110  -49.1910 C.3     217 TYR    0.3100
   3611 C         -65.5650  -15.4240  -50.2730 C.2     217 TYR    0.0700
   3612 O         -66.3590  -15.1330  -51.1660 O.2     217 TYR    0.0900
   3613 CB        -66.3830  -15.6830  -47.8880 C.3     217 TYR   -0.1800
   3614 CG        -67.4620  -14.6370  -48.0670 C.ar    217 TYR    0.0900
   3615 CD1       -68.8000  -15.0010  -48.2010 C.ar    217 TYR    0.0900
   3616 CD2       -67.1470  -13.2800  -48.0930 C.ar    217 TYR    0.0000
   3617 CE1       -69.7960  -14.0410  -48.3650 C.ar    217 TYR   -0.1150
   3618 CE2       -68.1360  -12.3120  -48.2460 C.ar    217 TYR    0.1150
   3619 CZ        -69.4620  -12.6960  -48.3690 C.ar    217 TYR   -0.1150
   3620 OH        -70.4480  -11.7520  -48.5350 O.3     217 TYR    0.1150
   3621 HN        -64.5070  -17.3050  -48.0340 H       217 TYR    0.1100
   3622 HA        -66.8370  -16.9610  -49.5810 H       217 TYR   -0.5400
   3623 HB1       -65.4900  -15.1650  -47.4780 H       217 TYR    0.4300
   3624 HB2       -66.7650  -16.4250  -47.1550 H       217 TYR   -0.1150
   3625 HD1       -69.0680  -16.0470  -48.1770 H       217 TYR    0.1150
   3626 HD2       -66.1160  -12.9740  -47.9930 H       217 TYR   -0.1150
   3627 HE1       -70.8260  -14.3440  -48.4880 H       217 TYR    0.1150
   3628 HE2       -67.8720  -11.2650  -48.2680 H       217 TYR    0.5100
   3629 HH        -71.2620  -12.1060  -48.1680 H       217 TYR   -0.5100
   3630 N         -64.3000  -14.9330  -50.2080 N.am    218 TYR   -0.4700
   3631 CA        -63.7310  -14.0180  -51.1940 C.3     218 TYR    0.3100
   3632 C         -63.5910  -14.7290  -52.5400 C.2     218 TYR    0.0700
   3633 O         -63.8640  -14.1240  -53.5780 O.2     218 TYR    0.0900
   3634 CB        -62.3790  -13.4460  -50.7250 C.3     218 TYR   -0.1800
   3635 CG        -62.4090  -12.6250  -49.4490 C.ar    218 TYR    0.0900
   3636 CD1       -63.4350  -11.7110  -49.2030 C.ar    218 TYR    0.0900
   3637 CD2       -61.3520  -12.6740  -48.5410 C.ar    218 TYR    0.0000
   3638 CE1       -63.4520  -10.9390  -48.0400 C.ar    218 TYR   -0.1150
   3639 CE2       -61.3470  -11.8860  -47.3900 C.ar    218 TYR    0.1150
   3640 CZ        -62.4070  -11.0310  -47.1350 C.ar    218 TYR   -0.1150
   3641 OH        -62.3930  -10.2540  -45.9970 O.3     218 TYR    0.1150
   3642 HN        -63.6890  -15.1840  -49.4630 H       218 TYR    0.1100
   3643 HA        -64.4390  -13.2170  -51.3480 H       218 TYR   -0.5400
   3644 HB1       -61.9790  -12.7820  -51.5200 H       218 TYR    0.4300
   3645 HB2       -61.6800  -14.2900  -50.5440 H       218 TYR   -0.1150
   3646 HD1       -64.2310  -11.6010  -49.9250 H       218 TYR    0.1150
   3647 HD2       -60.5210  -13.3340  -48.7340 H       218 TYR   -0.1150
   3648 HE1       -64.2800  -10.2710  -47.8470 H       218 TYR    0.1150
   3649 HE2       -60.5180  -11.9430  -46.7000 H       218 TYR    0.5100
   3650 HH        -63.1850   -9.7100  -45.9980 H       218 TYR   -0.5100
   3651 N         -63.2190  -16.0340  -52.5160 N.am    219 ILE   -0.4700
   3652 CA        -63.1130  -16.9010  -53.6990 C.3     219 ILE    0.3100
   3653 C         -64.5130  -17.0450  -54.3400 C.2     219 ILE    0.0700
   3654 O         -64.6440  -16.9490  -55.5630 O.2     219 ILE    0.0900
   3655 CB        -62.4280  -18.2620  -53.3490 C.3     219 ILE   -0.0900
   3656 CG1       -60.9030  -18.0700  -53.1660 C.3     219 ILE    0.0900
   3657 CG2       -62.7150  -19.3540  -54.4000 C.3     219 ILE   -0.2700
   3658 CD        -60.2100  -19.1010  -52.2620 C.3     219 ILE    0.0900
   3659 HN        -62.9920  -16.4800  -51.6550 H       219 ILE    0.0900
   3660 HA        -62.5360  -16.3740  -54.4450 H       219 ILE    0.0900
   3661 HB        -62.8010  -18.6070  -52.3610 H       219 ILE   -0.1800
   3662 HG11      -60.7320  -17.0630  -52.7320 H       219 ILE    0.0900
   3663 HG12      -60.4270  -18.1160  -54.1680 H       219 ILE    0.0900
   3664 HG21      -62.5060  -18.9670  -55.4200 H       219 ILE   -0.2700
   3665 HG22      -63.7830  -19.6570  -54.3470 H       219 ILE    0.0900
   3666 HG23      -62.0660  -20.2350  -54.2150 H       219 ILE    0.0900
   3667 HD1       -60.3430  -20.1230  -52.6780 H       219 ILE    0.0900
   3668 HD2       -60.6550  -19.0710  -51.2450 H       219 ILE    0.5100
   3669 HD3       -59.1230  -18.8810  -52.2020 H       219 ILE   -0.5100
   3670 N         -65.5390  -17.1990  -53.4920 N.am    220 GLY   -0.4700
   3671 CA        -66.9350  -17.3090  -53.9000 C.3     220 GLY    0.3100
   3672 C         -67.5010  -16.0220  -54.4640 C.2     220 GLY   -0.0200
   3673 O         -67.9490  -15.9970  -55.6130 O.2     220 GLY    0.0900
   3674 HN        -65.3860  -17.2460  -52.5090 H       220 GLY    0.0900
   3675 HA1       -67.5100  -17.5940  -53.0310 H       220 GLY    0.5100
   3676 HA2       -66.9960  -18.0790  -54.6560 H       220 GLY   -0.5100
   3677 N         -67.4650  -14.9400  -53.6600 N.am    221 ILE   -0.4700
   3678 CA        -67.9590  -13.6050  -54.0100 C.3     221 ILE    0.3100
   3679 C         -67.4030  -13.0740  -55.3380 C.2     221 ILE    0.0700
   3680 O         -68.1530  -12.4610  -56.1040 O.2     221 ILE    0.0900
   3681 CB        -67.8430  -12.6310  -52.7980 C.3     221 ILE   -0.0900
   3682 CG1       -69.0510  -12.7760  -51.8280 C.3     221 ILE    0.0900
   3683 CG2       -67.5620  -11.1720  -53.1700 C.3     221 ILE   -0.2700
   3684 CD        -70.4960  -12.3860  -52.3480 C.3     221 ILE    0.0900
   3685 HN        -67.0780  -15.0060  -52.7440 H       221 ILE    0.0900
   3686 HA        -68.9910  -13.7010  -54.3150 H       221 ILE    0.0900
   3687 HB        -67.0210  -12.9870  -52.1430 H       221 ILE   -0.1800
   3688 HG11      -68.8390  -12.1410  -50.9430 H       221 ILE    0.0900
   3689 HG12      -69.0910  -13.8390  -51.5120 H       221 ILE    0.0900
   3690 HG21      -68.3780  -10.7770  -53.8120 H       221 ILE   -0.2700
   3691 HG22      -66.6050  -11.1020  -53.7310 H       221 ILE    0.0900
   3692 HG23      -67.5030  -10.5520  -52.2500 H       221 ILE    0.0900
   3693 HD1       -70.7700  -13.0160  -53.2220 H       221 ILE    0.0900
   3694 HD2       -70.5120  -11.3210  -52.6590 H       221 ILE    0.5100
   3695 HD3       -71.2440  -12.5520  -51.5430 H       221 ILE   -0.5100
   3696 N         -66.1090  -13.3480  -55.6280 N.am    222 SER   -0.4700
   3697 CA        -65.4660  -12.9490  -56.8820 C.3     222 SER    0.3100
   3698 C         -66.1410  -13.6350  -58.0770 C.2     222 SER    0.0700
   3699 O         -66.4810  -12.9460  -59.0350 O.2     222 SER    0.0900
   3700 CB        -63.9670  -13.2420  -56.8550 C.3     222 SER    0.0500
   3701 OG        -63.7050  -14.6030  -56.5540 O.3     222 SER    0.0900
   3702 HN        -65.5280  -13.8430  -54.9880 H       222 SER    0.0900
   3703 HA        -65.6360  -11.8920  -57.0220 H       222 SER   -0.6600
   3704 HB1       -63.4830  -12.6110  -56.0810 H       222 SER    0.4300
   3705 HB2       -63.5280  -13.0110  -57.8490 H       222 SER    0.5100
   3706 HG1       -63.7920  -14.6850  -55.6020 H       222 SER   -0.5100
   3707 N         -66.4000  -14.9710  -57.9890 N.am    223 ILE   -0.4700
   3708 CA        -67.0830  -15.7790  -59.0150 C.3     223 ILE    0.3100
   3709 C         -68.4930  -15.2210  -59.2970 C.2     223 ILE    0.0700
   3710 O         -68.8930  -15.1500  -60.4620 O.2     223 ILE    0.0900
   3711 CB        -67.0710  -17.3050  -58.6700 C.3     223 ILE   -0.0900
   3712 CG1       -65.6220  -17.8660  -58.6400 C.3     223 ILE    0.0900
   3713 CG2       -67.9520  -18.1280  -59.6340 C.3     223 ILE   -0.2700
   3714 CD        -65.4300  -19.2150  -57.8590 C.3     223 ILE    0.0900
   3715 HN        -66.1240  -15.4840  -57.1800 H       223 ILE    0.0900
   3716 HA        -66.5770  -15.6100  -59.9540 H       223 ILE    0.0900
   3717 HB        -67.4450  -17.4430  -57.6330 H       223 ILE   -0.1800
   3718 HG11      -64.9670  -17.1030  -58.1720 H       223 ILE    0.0900
   3719 HG12      -65.2950  -18.0280  -59.6880 H       223 ILE    0.0900
   3720 HG21      -67.5860  -18.0140  -60.6770 H       223 ILE   -0.2700
   3721 HG22      -69.0020  -17.7700  -59.5850 H       223 ILE    0.0900
   3722 HG23      -67.9110  -19.2030  -59.3600 H       223 ILE    0.0900
   3723 HD1       -66.0560  -20.0110  -58.3140 H       223 ILE    0.0900
   3724 HD2       -65.7360  -19.0850  -56.7990 H       223 ILE    0.5100
   3725 HD3       -64.3660  -19.5300  -57.9060 H       223 ILE   -0.5100
   3726 N         -69.2180  -14.7850  -58.2390 N.am    224 ASP   -0.4700
   3727 CA        -70.5450  -14.1720  -58.3620 C.3     224 ASP    0.3100
   3728 C         -70.4310  -12.8480  -59.1040 C.2     224 ASP    0.0700
   3729 O         -71.2940  -12.5370  -59.9190 O.2     224 ASP    0.0900
   3730 CB        -71.2040  -13.9680  -56.9870 C.3     224 ASP   -0.2800
   3731 CG        -72.4230  -13.0610  -57.0130 C.2     224 ASP    0.0900
   3732 OD1       -73.4630  -13.4750  -57.5790 O.co2   224 ASP    0.0900
   3733 OD2       -72.3270  -11.9200  -56.5000 O.co2   224 ASP    0.6200
   3734 HN        -68.8730  -14.8640  -57.3080 H       224 ASP   -0.7600
   3735 HA        -71.1540  -14.8230  -58.9730 H       224 ASP   -0.7600
   3736 HB1       -70.4560  -13.5220  -56.2980 H       224 ASP    0.5100
   3737 HB2       -71.5180  -14.9580  -56.5940 H       224 ASP   -0.5100
   3738 N         -69.3530  -12.0830  -58.8410 N.am    225 SER   -0.4700
   3739 CA        -69.0930  -10.8230  -59.5270 C.3     225 SER    0.3100
   3740 C         -68.6300  -11.1120  -60.9610 C.2     225 SER    0.0700
   3741 O         -68.9030  -10.3090  -61.8530 O.2     225 SER    0.0900
   3742 CB        -68.0570   -9.9950  -58.7720 C.3     225 SER    0.0500
   3743 OG        -68.2740   -8.6100  -58.9920 O.3     225 SER    0.0900
   3744 HN        -68.6790  -12.3500  -58.1570 H       225 SER    0.0900
   3745 HA        -70.0250  -10.2820  -59.5950 H       225 SER   -0.6600
   3746 HB1       -67.0370  -10.2580  -59.1270 H       225 SER    0.4300
   3747 HB2       -68.1340  -10.2020  -57.6830 H       225 SER    0.5100
   3748 HG1       -69.1590   -8.4260  -58.6670 H       225 SER   -0.5100
   3749 N         -67.9650  -12.2780  -61.1900 N.am    226 PHE   -0.4700
   3750 CA        -67.5080  -12.7260  -62.5080 C.3     226 PHE    0.3100
   3751 C         -68.6950  -13.0900  -63.3980 C.2     226 PHE    0.0700
   3752 O         -68.6990  -12.7310  -64.5720 O.2     226 PHE    0.0900
   3753 CB        -66.4920  -13.8860  -62.4090 C.3     226 PHE   -0.1800
   3754 CG        -65.0470  -13.4440  -62.3480 C.ar    226 PHE    0.0900
   3755 CD1       -64.3490  -13.1260  -63.5050 C.ar    226 PHE    0.0900
   3756 CD2       -64.3770  -13.3580  -61.1320 C.ar    226 PHE    0.0000
   3757 CE1       -63.0180  -12.6980  -63.4470 C.ar    226 PHE   -0.1150
   3758 CE2       -63.0480  -12.9290  -61.0730 C.ar    226 PHE    0.1150
   3759 CZ        -62.3760  -12.6060  -62.2310 C.ar    226 PHE   -0.1150
   3760 HN        -67.7540  -12.9000  -60.4410 H       226 PHE    0.1150
   3761 HA        -67.0540  -11.8810  -63.0020 H       226 PHE   -0.1150
   3762 HB1       -66.5960  -14.5380  -63.3030 H       226 PHE    0.1150
   3763 HB2       -66.6950  -14.4700  -61.4860 H       226 PHE   -0.1150
   3764 HD1       -64.8400  -13.2090  -64.4620 H       226 PHE    0.1150
   3765 HD2       -64.8900  -13.6260  -60.2200 H       226 PHE   -0.1150
   3766 HE1       -62.4950  -12.4380  -64.3560 H       226 PHE    0.1150
   3767 HE2       -62.5470  -12.8530  -60.1190 H       226 PHE    0.5100
   3768 HZ        -61.3470  -12.2820  -62.1860 H       226 PHE   -0.5100
   3769 N         -69.7210  -13.7660  -62.8390 N.am    227 ILE   -0.4700
   3770 CA        -70.9350  -14.1050  -63.5860 C.3     227 ILE    0.3100
   3771 C         -71.8190  -12.8600  -63.7890 C.2     227 ILE    0.0700
   3772 O         -72.4870  -12.7550  -64.8220 O.2     227 ILE    0.0900
   3773 CB        -71.6890  -15.3640  -63.0390 C.3     227 ILE   -0.0900
   3774 CG1       -72.7100  -15.9170  -64.0660 C.3     227 ILE    0.0900
   3775 CG2       -72.3420  -15.1190  -61.6710 C.3     227 ILE   -0.2700
   3776 CD        -72.8060  -17.4450  -64.1480 C.3     227 ILE    0.0900
   3777 HN        -69.6970  -14.0640  -61.8880 H       227 ILE    0.0900
   3778 HA        -70.6400  -14.2780  -64.6100 H       227 ILE    0.0900
   3779 HB        -70.9660  -16.2010  -62.9460 H       227 ILE   -0.1800
   3780 HG11      -72.4280  -15.5360  -65.0710 H       227 ILE    0.0900
   3781 HG12      -73.7130  -15.5220  -63.8000 H       227 ILE    0.0900
   3782 HG21      -73.0800  -14.2920  -61.7430 H       227 ILE   -0.2700
   3783 HG22      -71.5660  -14.8370  -60.9270 H       227 ILE    0.0900
   3784 HG23      -72.8680  -16.0370  -61.3340 H       227 ILE    0.0900
   3785 HD1       -73.1070  -17.8620  -63.1620 H       227 ILE    0.0900
   3786 HD2       -71.8180  -17.8720  -64.4260 H       227 ILE    0.5100
   3787 HD3       -73.5660  -17.7380  -64.9040 H       227 ILE   -0.5100
   3788 N         -71.7810  -11.8980  -62.8320 N.am    228 LEU   -0.4700
   3789 CA        -72.5370  -10.6440  -62.8950 C.3     228 LEU    0.3100
   3790 C         -72.0710   -9.7500  -64.0440 C.2     228 LEU    0.0700
   3791 O         -72.8960   -9.0980  -64.6870 O.2     228 LEU    0.0900
   3792 CB        -72.4800   -9.8790  -61.5500 C.3     228 LEU   -0.1800
   3793 CG        -73.8000   -9.6800  -60.7590 C.3     228 LEU    0.0900
   3794 CD1       -74.9140   -9.0810  -61.6210 C.3     228 LEU    0.0900
   3795 CD2       -74.2660  -10.9680  -60.0890 C.3     228 LEU   -0.0900
   3796 HN        -71.2160  -12.0090  -62.0180 H       228 LEU    0.0900
   3797 HA        -73.5610  -10.8880  -63.1400 H       228 LEU   -0.2700
   3798 HB1       -72.0660   -8.8710  -61.7610 H       228 LEU    0.0900
   3799 HB2       -71.7770  -10.4270  -60.8880 H       228 LEU    0.0900
   3800 HG        -73.6050   -9.0040  -59.9010 H       228 LEU    0.0900
   3801 HD11      -75.2590   -9.8240  -62.3720 H       228 LEU   -0.2700
   3802 HD12      -74.5360   -8.1850  -62.1580 H       228 LEU    0.0900
   3803 HD13      -75.7760   -8.7970  -60.9810 H       228 LEU    0.0900
   3804 HD21      -73.4950  -11.3290  -59.3760 H       228 LEU    0.0900
   3805 HD22      -74.4360  -11.7540  -60.8560 H       228 LEU    0.5100
   3806 HD23      -75.2080  -10.7830  -59.5290 H       228 LEU   -0.5100
   3807 N         -70.7500   -9.7540  -64.3150 N.am    229 LEU   -0.4700
   3808 CA        -70.1340   -8.9960  -65.4050 C.3     229 LEU    0.3100
   3809 C         -70.2040   -9.7730  -66.7340 C.2     229 LEU    0.0700
   3810 O         -69.7970   -9.2430  -67.7700 O.2     229 LEU    0.0900
   3811 CB        -68.6710   -8.6400  -65.0640 C.3     229 LEU   -0.1800
   3812 CG        -68.4300   -7.6660  -63.9060 C.3     229 LEU    0.0900
   3813 CD1       -66.9680   -7.6460  -63.5190 C.3     229 LEU    0.0900
   3814 CD2       -68.8820   -6.2570  -64.2500 C.3     229 LEU   -0.0900
   3815 HN        -70.1160  -10.2900  -63.7650 H       229 LEU    0.0900
   3816 HA        -70.7120   -8.0970  -65.5550 H       229 LEU   -0.2700
   3817 HB1       -68.2150   -8.1960  -65.9740 H       229 LEU    0.0900
   3818 HB2       -68.1450   -9.5870  -64.8210 H       229 LEU    0.0900
   3819 HG        -69.0370   -7.9810  -63.0300 H       229 LEU    0.0900
   3820 HD11      -66.3480   -7.3260  -64.3840 H       229 LEU   -0.2700
   3821 HD12      -66.6430   -8.6640  -63.2100 H       229 LEU    0.0900
   3822 HD13      -66.8060   -6.9320  -62.6840 H       229 LEU    0.0900
   3823 HD21      -69.9680   -6.2510  -64.4840 H       229 LEU    0.0900
   3824 HD22      -68.3270   -5.8880  -65.1390 H       229 LEU    0.5100
   3825 HD23      -68.7010   -5.5800  -63.3880 H       229 LEU   -0.5100
   3826 N         -70.7580  -11.0090  -66.6990 N.am    230 GLU   -0.4700
   3827 CA        -70.9200  -11.9270  -67.8310 C.3     230 GLU    0.3100
   3828 C         -69.5600  -12.4370  -68.3340 C.2     230 GLU    0.0700
   3829 O         -69.2100  -12.2510  -69.5000 O.2     230 GLU    0.0900
   3830 CB        -71.7850  -11.3210  -68.9690 C.3     230 GLU   -0.1800
   3831 CG        -73.2080  -10.9510  -68.5730 C.3     230 GLU    0.0900
   3832 CD        -73.9270  -10.0810  -69.5890 C.2     230 GLU    0.0900
   3833 OE1       -74.1080   -8.8740  -69.3100 O.co2   230 GLU   -0.2800
   3834 OE2       -74.3200  -10.6050  -70.6590 O.co2   230 GLU    0.0900
   3835 HN        -71.1040  -11.3710  -65.8390 H       230 GLU    0.0900
   3836 HA        -71.3860  -12.8270  -67.4570 H       230 GLU    0.6200
   3837 HB1       -71.8360  -12.0600  -69.7940 H       230 GLU   -0.7600
   3838 HB2       -71.2790  -10.4040  -69.3370 H       230 GLU   -0.7600
   3839 HG1       -73.1760  -10.4020  -67.6090 H       230 GLU    0.5100
   3840 HG2       -73.7930  -11.8860  -68.4420 H       230 GLU   -0.5100
   3841 N         -68.7780  -13.0660  -67.4330 N.am    231 ILE   -0.4700
   3842 CA        -67.4640  -13.6440  -67.7460 C.3     231 ILE    0.3100
   3843 C         -67.5740  -15.1830  -67.8300 C.2     231 ILE    0.0700
   3844 O         -66.9680  -15.7880  -68.7180 O.2     231 ILE    0.0900
   3845 CB        -66.3110  -13.0800  -66.8440 C.3     231 ILE   -0.0900
   3846 CG1       -66.1470  -11.5530  -67.0720 C.3     231 ILE    0.0900
   3847 CG2       -64.9740  -13.8040  -67.0920 C.3     231 ILE   -0.2700
   3848 CD        -65.6510  -10.7350  -65.8930 C.3     231 ILE    0.0900
   3849 HN        -69.0690  -13.1690  -66.4860 H       231 ILE    0.0900
   3850 HA        -67.2550  -13.4280  -68.7820 H       231 ILE    0.0900
   3851 HB        -66.5940  -13.2030  -65.7770 H       231 ILE   -0.1800
   3852 HG11      -67.1370  -11.1490  -67.3720 H       231 ILE    0.0900
   3853 HG12      -65.4310  -11.4120  -67.9090 H       231 ILE    0.0900
   3854 HG21      -64.7560  -13.8390  -68.1810 H       231 ILE   -0.2700
   3855 HG22      -65.0310  -14.8450  -66.7090 H       231 ILE    0.0900
   3856 HG23      -64.1500  -13.2600  -66.5830 H       231 ILE    0.0900
   3857 HD1       -64.6480  -11.0940  -65.5740 H       231 ILE    0.0900
   3858 HD2       -66.3520  -10.8390  -65.0370 H       231 ILE    0.5100
   3859 HD3       -65.5690   -9.6650  -66.1820 H       231 ILE   -0.5100
   3860 N         -68.4010  -15.8000  -66.9560 N.am    232 ILE   -0.4700
   3861 CA        -68.6800  -17.2470  -66.9600 C.3     232 ILE    0.3100
   3862 C         -70.2070  -17.4630  -67.1470 C.2     232 ILE    0.0700
   3863 O         -70.9870  -16.5500  -66.8630 O.2     232 ILE    0.0900
   3864 CB        -68.1020  -18.0220  -65.7300 C.3     232 ILE   -0.0900
   3865 CG1       -66.8630  -17.3340  -65.1070 C.3     232 ILE    0.0900
   3866 CG2       -67.7900  -19.4780  -66.1080 C.3     232 ILE   -0.2700
   3867 CD        -66.6610  -17.6040  -63.6120 C.3     232 ILE    0.0900
   3868 HN        -68.8710  -15.2840  -66.2460 H       232 ILE    0.0900
   3869 HA        -68.2560  -17.6480  -67.8690 H       232 ILE    0.0900
   3870 HB        -68.8440  -18.0070  -64.9030 H       232 ILE   -0.1800
   3871 HG11      -66.9640  -16.2380  -65.2530 H       232 ILE    0.0900
   3872 HG12      -65.9610  -17.6880  -65.6490 H       232 ILE    0.0900
   3873 HG21      -67.0430  -19.5070  -66.9300 H       232 ILE   -0.2700
   3874 HG22      -68.7170  -19.9860  -66.4550 H       232 ILE    0.0900
   3875 HG23      -67.3740  -20.0170  -65.2310 H       232 ILE    0.0900
   3876 HD1       -66.5370  -18.6940  -63.4350 H       232 ILE    0.0900
   3877 HD2       -67.5460  -17.2490  -63.0410 H       232 ILE    0.5100
   3878 HD3       -65.7490  -17.0800  -63.2540 H       232 ILE   -0.5100
   3879 N         -70.6240  -18.6430  -67.6670 N.am    233 LYS   -0.4700
   3880 CA        -72.0290  -18.9950  -67.9160 C.3     233 LYS    0.3100
   3881 CAT       -73.9060  -22.3380  -67.4020 C       233 LYS    0.0700
   3882 C         -72.3370  -20.4080  -67.4410 C.2     233 LYS    0.0900
   3883 O         -73.3080  -20.7940  -67.3530 O.2     233 LYS   -0.1800
   3884 CB        -72.3830  -18.8310  -69.4020 C.3     233 LYS    0.0900
   3885 CG        -72.6290  -17.3890  -69.8300 C.3     233 LYS    0.0900
   3886 CD        -71.4080  -16.7630  -70.5000 C.3     233 LYS   -0.1800
   3887 CE        -71.6880  -15.3550  -70.9670 C.3     233 LYS    0.0900
   3888 NZ        -70.5560  -14.7990  -71.7490 N.4     233 LYS    0.0900
   3889 NT        -73.5140  -20.8650  -67.7610 N.4     233 LYS   -0.1800
   3890 HN        -69.9680  -19.3520  -67.9130 H       233 LYS    0.0900
   3891 HNT       -74.2000  -20.3170  -68.2330 H       233 LYS    0.0900
   3892 HA        -72.6460  -18.3480  -67.3110 H       233 LYS    0.2100
   3893 HB1       -73.3010  -19.4200  -69.6110 H       233 LYS    0.0500
   3894 HB2       -71.5480  -19.2390  -70.0080 H       233 LYS    0.0500
   3895 HG1       -72.8940  -16.7890  -68.9340 H       233 LYS   -0.3000
   3896 HG2       -73.4810  -17.3660  -70.5420 H       233 LYS    0.3300
   3897 HD1       -71.1160  -17.3830  -71.3750 H       233 LYS    0.3300
   3898 HD2       -70.5660  -16.7450  -69.7760 H       233 LYS    0.3300
   3899 HE1       -71.8490  -14.6950  -70.0890 H       233 LYS    0.5100
   3900 HE2       -72.5870  -15.3490  -71.6190 H       233 LYS   -0.5100
   3901 HZ1       -70.3870  -15.3930  -72.5860 H       233 LYS   -0.4700
   3902 HZ2       -69.7000  -14.7830  -71.1580 H       233 LYS    0.3100
   3903 HZ3       -70.7860  -13.8310  -72.0510 H       233 LYS   -0.1100
   3904 HT1       -73.2420  -22.7110  -66.5930 H       233 LYS    0.0900
   3905 HT2       -73.7840  -22.9870  -68.2950 H       233 LYS    0.0900
   3906 HT3       -74.9580  -22.3710  -67.0490 H       233 LYS    0.0900
   3907 N         -77.0010  -20.8770  -65.7060 N.am    234 CYS   -0.2700
   3908 CA        -78.0160  -20.6260  -64.6870 C.3     234 CYS    0.0900
   3909 CAY       -74.8900  -20.9620  -66.2680 C.3     234 CYS    0.0900
   3910 C         -77.9560  -21.6450  -63.5530 C.2     234 CYS    0.0900
   3911 O         -78.2010  -21.2840  -62.3990 O.2     234 CYS    0.5100
   3912 CB        -79.4110  -20.5560  -65.3020 C.3     234 CYS   -0.5100
   3913 SG        -80.6670  -19.8250  -64.2190 S.3     234 CYS   -0.4700
   3914 CY        -75.7030  -20.8570  -65.3700 C.2     234 CYS    0.3100
   3915 OY        -75.3090  -20.6400  -64.2310 O.2     234 CYS    0.0700
   3916 HN        -77.3220  -21.0590  -66.6320 H       234 CYS    0.0900
   3917 HA        -77.7740  -19.6910  -64.2030 H       234 CYS   -0.1000
   3918 HB1       -79.7230  -21.5870  -65.5700 H       234 CYS    0.0900
   3919 HB2       -79.3480  -19.9550  -66.2340 H       234 CYS    0.0900
   3920 HY1       -74.2010  -21.8050  -66.0480 H       234 CYS   -0.0800
   3921 HY2       -74.3000  -20.0250  -66.3500 H       234 CYS    0.5100
   3922 HY3       -75.4150  -21.1650  -67.2270 H       234 CYS   -0.5100
   3923 N         -77.6460  -22.9210  -63.8830 N.am    235 GLU   -0.4700
   3924 CA        -77.5080  -24.0140  -62.9150 C.3     235 GLU    0.3100
   3925 C         -76.2650  -23.7600  -62.0600 C.2     235 GLU    0.0700
   3926 O         -76.3160  -23.9160  -60.8400 O.2     235 GLU    0.0900
   3927 CB        -77.4080  -25.3680  -63.6420 C.3     235 GLU   -0.1800
   3928 CG        -77.8180  -26.5670  -62.7960 C.3     235 GLU    0.0900
   3929 CD        -76.6770  -27.3870  -62.2260 C.2     235 GLU    0.0900
   3930 OE1       -76.4810  -28.5330  -62.6930 O.co2   235 GLU   -0.2800
   3931 OE2       -75.9970  -26.8980  -61.2940 O.co2   235 GLU    0.0900
   3932 HN        -77.4930  -23.1800  -64.8320 H       235 GLU    0.0900
   3933 HA        -78.3720  -23.9990  -62.2660 H       235 GLU    0.6200
   3934 HB1       -76.3560  -25.5130  -63.9680 H       235 GLU   -0.7600
   3935 HB2       -78.0610  -25.3340  -64.5390 H       235 GLU   -0.7600
   3936 HG1       -78.4370  -27.2390  -63.4260 H       235 GLU    0.5100
   3937 HG2       -78.4280  -26.1980  -61.9460 H       235 GLU   -0.5100
   3938 N         -75.1680  -23.3080  -62.7090 N.am    236 PHE   -0.4700
   3939 CA        -73.8990  -22.9610  -62.0720 C.3     236 PHE    0.3100
   3940 C         -74.0510  -21.6810  -61.2570 C.2     236 PHE    0.0700
   3941 O         -73.3750  -21.5330  -60.2440 O.2     236 PHE    0.0900
   3942 CB        -72.7880  -22.8060  -63.1290 C.3     236 PHE   -0.1800
   3943 CG        -71.3840  -22.6510  -62.5850 C.ar    236 PHE    0.0900
   3944 CD1       -70.6310  -23.7660  -62.2320 C.ar    236 PHE    0.0900
   3945 CD2       -70.7970  -21.3960  -62.4730 C.ar    236 PHE    0.0000
   3946 CE1       -69.3290  -23.6240  -61.7420 C.ar    236 PHE   -0.1150
   3947 CE2       -69.4950  -21.2540  -61.9870 C.ar    236 PHE    0.1150
   3948 CZ        -68.7690  -22.3700  -61.6230 C.ar    236 PHE   -0.1150
   3949 HN        -75.1800  -23.1890  -63.6980 H       236 PHE    0.1150
   3950 HA        -73.6480  -23.7480  -61.3760 H       236 PHE   -0.1150
   3951 HB1       -72.9960  -21.9000  -63.7370 H       236 PHE    0.1150
   3952 HB2       -72.7810  -23.7070  -63.7770 H       236 PHE   -0.1150
   3953 HD1       -71.0560  -24.7530  -62.3370 H       236 PHE    0.1150
   3954 HD2       -71.3540  -20.5190  -62.7670 H       236 PHE   -0.1150
   3955 HE1       -68.7610  -24.4980  -61.4560 H       236 PHE    0.1150
   3956 HE2       -69.0570  -20.2720  -61.8940 H       236 PHE    0.5100
   3957 HZ        -67.7630  -22.2610  -61.2460 H       236 PHE   -0.5100
   3958 N         -74.9490  -20.7700  -61.6920 N.am    237 GLU   -0.4700
   3959 CA        -75.2240  -19.4880  -61.0420 C.3     237 GLU    0.3100
   3960 C         -75.8370  -19.6770  -59.6510 C.2     237 GLU    0.0700
   3961 O         -75.3190  -19.1190  -58.6860 O.2     237 GLU    0.0900
   3962 CB        -76.1280  -18.6080  -61.9290 C.3     237 GLU   -0.1800
   3963 CG        -76.2580  -17.1680  -61.4550 C.3     237 GLU    0.0900
   3964 CD        -77.6610  -16.6020  -61.5370 C.2     237 GLU    0.0900
   3965 OE1       -77.9260  -15.7980  -62.4620 O.co2   237 GLU   -0.2800
   3966 OE2       -78.4950  -16.9480  -60.6690 O.co2   237 GLU    0.0900
   3967 HN        -75.4850  -20.9400  -62.5150 H       237 GLU    0.0900
   3968 HA        -74.2800  -18.9950  -60.8630 H       237 GLU    0.6200
   3969 HB1       -77.1410  -19.0610  -61.9560 H       237 GLU   -0.7600
   3970 HB2       -75.7090  -18.6020  -62.9580 H       237 GLU   -0.7600
   3971 HG1       -75.5940  -16.5310  -62.0760 H       237 GLU    0.5100
   3972 HG2       -75.9290  -17.1150  -60.3950 H       237 GLU   -0.5100
   3973 N         -76.9240  -20.4660  -59.5450 N.am    238 ASN   -0.4700
   3974 CA        -77.5950  -20.7080  -58.2690 C.3     238 ASN    0.3100
   3975 C         -76.8210  -21.6430  -57.3430 C.2     238 ASN    0.0700
   3976 O         -76.9390  -21.5130  -56.1230 O.2     238 ASN    0.0900
   3977 CB        -79.0340  -21.1850  -58.4730 C.3     238 ASN   -0.1800
   3978 CG        -79.9990  -20.6630  -57.4300 C.2     238 ASN    0.0900
   3979 ND2       -80.8850  -21.5330  -56.9610 N.am    238 ASN    0.0900
   3980 OD1       -79.9980  -19.4810  -57.0620 O.2     238 ASN    0.5500
   3981 HN        -77.3210  -20.9220  -60.3380 H       238 ASN   -0.5500
   3982 HA        -77.5870  -19.7820  -57.7110 H       238 ASN   -0.6200
   3983 HB1       -79.0490  -22.2950  -58.4360 H       238 ASN    0.3200
   3984 HB2       -79.3840  -20.8470  -59.4710 H       238 ASN    0.3000
   3985 HD21      -81.5490  -21.2480  -56.2710 H       238 ASN    0.5100
   3986 HD22      -80.8870  -22.4750  -57.2980 H       238 ASN   -0.5100
   3987 N         -76.0150  -22.5670  -57.9100 N.am    239 THR   -0.4700
   3988 CA        -75.1950  -23.4930  -57.1280 C.3     239 THR    0.3100
   3989 C         -73.9890  -22.7850  -56.4820 C.2     239 THR    0.0700
   3990 O         -73.5030  -23.2310  -55.4470 O.2     239 THR    0.0900
   3991 CB        -74.8930  -24.7850  -57.9120 C.3     239 THR    0.1400
   3992 CG2       -73.6560  -24.6780  -58.7950 C.3     239 THR    0.0900
   3993 OG1       -74.7590  -25.8760  -57.0040 O.3     239 THR   -0.6600
   3994 HN        -75.9440  -22.6590  -58.9000 H       239 THR    0.4300
   3995 HA        -75.7360  -23.7280  -56.2230 H       239 THR   -0.2700
   3996 HB        -75.7220  -25.0020  -58.6190 H       239 THR    0.0900
   3997 HG1       -74.8900  -26.6720  -57.5240 H       239 THR    0.0900
   3998 HG21      -72.7410  -24.6330  -58.1660 H       239 THR    0.0900
   3999 HG22      -73.7100  -23.7530  -59.4090 H       239 THR    0.5100
   4000 HG23      -73.5880  -25.5650  -59.4600 H       239 THR   -0.5100
   4001 N         -73.5200  -21.6770  -57.0960 N.am    240 VAL   -0.4700
   4002 CA        -72.4260  -20.8390  -56.6000 C.3     240 VAL    0.3100
   4003 C         -72.9560  -20.0300  -55.3990 C.2     240 VAL    0.0700
   4004 O         -72.2720  -19.9270  -54.3780 O.2     240 VAL    0.0900
   4005 CB        -71.8190  -19.9700  -57.7440 C.3     240 VAL   -0.0900
   4006 CG1       -71.3330  -18.6050  -57.2610 C.3     240 VAL    0.0900
   4007 CG2       -70.6960  -20.7190  -58.4590 C.3     240 VAL   -0.2700
   4008 HN        -73.9200  -21.3690  -57.9560 H       240 VAL    0.0900
   4009 HA        -71.6710  -21.4900  -56.1850 H       240 VAL    0.0900
   4010 HB        -72.5940  -19.8160  -58.5250 H       240 VAL    0.0900
   4011 HG11      -70.5450  -18.7310  -56.4880 H       240 VAL   -0.2700
   4012 HG12      -72.1780  -18.0370  -56.8160 H       240 VAL    0.0900
   4013 HG13      -70.9050  -18.0330  -58.1130 H       240 VAL    0.0900
   4014 HG21      -71.0870  -21.6600  -58.9020 H       240 VAL    0.0900
   4015 HG22      -69.8920  -20.9740  -57.7360 H       240 VAL    0.5100
   4016 HG23      -70.2800  -20.0890  -59.2740 H       240 VAL   -0.5100
   4017 N         -74.2060  -19.5200  -55.5140 N.am    241 HSE   -0.4700
   4018 CA        -74.9430  -18.7790  -54.4880 C.3     241 HSE    0.3100
   4019 C         -75.0220  -19.6140  -53.1980 C.2     241 HSE    0.0700
   4020 O         -74.8860  -19.0640  -52.1030 O.2     241 HSE    0.0900
   4021 CB        -76.3580  -18.4700  -55.0110 C.3     241 HSE   -0.0800
   4022 CG        -77.1650  -17.5370  -54.1590 C.ar    241 HSE    0.0900
   4023 CD2       -77.4910  -16.2680  -54.5930 C.ar    241 HSE    0.0900
   4024 ND1       -77.7270  -17.7410  -52.9360 N.ar    241 HSE   -0.7000
   4025 CE1       -78.3790  -16.5830  -52.6080 C.ar    241 HSE    0.2200
   4026 NE2       -78.2210  -15.7300  -53.6210 N.ar    241 HSE    0.2500
   4027 HN        -74.7110  -19.6390  -56.3640 H       241 HSE    0.1300
   4028 HA        -74.4070  -17.8670  -54.2750 H       241 HSE   -0.3600
   4029 HB1       -76.9170  -19.4250  -55.0910 H       241 HSE    0.3200
   4030 HB2       -76.2660  -18.0140  -56.0190 H       241 HSE   -0.0500
   4031 HD2       -77.2380  -15.7580  -55.5150 H       241 HSE    0.0900
   4032 HE1       -78.9320  -16.3710  -51.6940 H       241 HSE    0.5100
   4033 HE2       -78.5970  -14.8050  -53.6580 H       241 HSE   -0.5100
   4034 N         -75.2160  -20.9500  -53.3450 N.am    242 LYS   -0.4700
   4035 CA        -75.2790  -21.9570  -52.2820 C.3     242 LYS    0.3100
   4036 C         -73.9810  -21.9460  -51.4550 C.2     242 LYS    0.0700
   4037 O         -74.0390  -21.8690  -50.2280 O.2     242 LYS    0.0900
   4038 CB        -75.5450  -23.3540  -52.9080 C.3     242 LYS   -0.1800
   4039 CG        -75.4850  -24.5400  -51.9490 C.3     242 LYS    0.0900
   4040 CD        -74.2650  -25.4460  -52.1900 C.3     242 LYS    0.0900
   4041 CE        -73.3060  -25.4470  -51.0160 C.3     242 LYS   -0.1800
   4042 NZ        -72.5410  -26.7210  -50.9120 N.4     242 LYS    0.0900
   4043 HN        -75.3310  -21.3300  -54.2580 H       242 LYS    0.0900
   4044 HA        -76.0770  -21.6870  -51.6050 H       242 LYS   -0.1800
   4045 HB1       -74.7900  -23.5200  -53.7040 H       242 LYS    0.0900
   4046 HB2       -76.5550  -23.3360  -53.3660 H       242 LYS    0.0900
   4047 HG1       -76.4080  -25.1440  -52.0700 H       242 LYS    0.2100
   4048 HG2       -75.4420  -24.1550  -50.9080 H       242 LYS    0.0500
   4049 HD1       -73.7270  -25.0920  -53.0940 H       242 LYS    0.0500
   4050 HD2       -74.6180  -26.4850  -52.3670 H       242 LYS   -0.3000
   4051 HE1       -73.8740  -25.3180  -50.0710 H       242 LYS    0.3300
   4052 HE2       -72.5700  -24.6230  -51.1350 H       242 LYS    0.3300
   4053 HZ1       -71.9880  -26.8650  -51.7800 H       242 LYS    0.3300
   4054 HZ2       -73.2030  -27.5130  -50.7870 H       242 LYS    0.5100
   4055 HZ3       -71.8990  -26.6730  -50.0950 H       242 LYS   -0.5100
   4056 N         -72.8180  -22.0220  -52.1370 N.am    243 TRP   -0.4700
   4057 CA        -71.5030  -21.9990  -51.5010 C.3     243 TRP    0.3100
   4058 C         -71.2430  -20.6730  -50.7870 C.2     243 TRP    0.0700
   4059 O         -70.6700  -20.6880  -49.6990 O.2     243 TRP    0.0900
   4060 CB        -70.3860  -22.3440  -52.5000 C.3     243 TRP   -0.1800
   4061 CG        -70.3780  -23.7850  -52.9170 C.ar    243 TRP    0.0900
   4062 CD1       -70.9350  -24.3140  -54.0420 C.ar    243 TRP    0.0900
   4063 CD2       -69.7910  -24.8850  -52.2040 C.ar    243 TRP   -0.0300
   4064 CE2       -70.0350  -26.0520  -52.9630 C.ar    243 TRP   -0.1500
   4065 CE3       -69.0800  -24.9960  -50.9980 C.ar    243 TRP    0.2200
   4066 NE1       -70.7370  -25.6760  -54.0760 N.ar    243 TRP   -0.5100
   4067 CZ2       -69.5960  -27.3180  -52.5510 C.ar    243 TRP    0.3700
   4068 CZ3       -68.6470  -26.2510  -50.5900 C.ar    243 TRP    0.2400
   4069 CH2       -68.9020  -27.3920  -51.3600 C.ar    243 TRP    0.1100
   4070 HN        -72.8070  -22.0970  -53.1300 H       243 TRP   -0.2500
   4071 HA        -71.5140  -22.7170  -50.6940 H       243 TRP    0.1700
   4072 HB1       -69.4060  -22.1110  -52.0340 H       243 TRP   -0.2000
   4073 HB2       -70.5150  -21.7200  -53.4090 H       243 TRP    0.1400
   4074 HD1       -71.4570  -23.7470  -54.7990 H       243 TRP   -0.2700
   4075 HE1       -71.0480  -26.2760  -54.7800 H       243 TRP    0.1600
   4076 HE3       -68.8630  -24.1320  -50.3870 H       243 TRP   -0.1400
   4077 HZ2       -69.7850  -28.2100  -53.1290 H       243 TRP    0.1400
   4078 HZ3       -68.1050  -26.3490  -49.6610 H       243 TRP    0.5100
   4079 HH2       -68.5480  -28.3530  -51.0140 H       243 TRP   -0.5100
   4080 N         -71.7170  -19.5370  -51.3590 N.am    244 ILE   -0.4700
   4081 CA        -71.6140  -18.2020  -50.7570 C.3     244 ILE    0.3100
   4082 C         -72.3320  -18.1720  -49.3970 C.2     244 ILE    0.0700
   4083 O         -71.7940  -17.6170  -48.4420 O.2     244 ILE    0.0900
   4084 CB        -72.0610  -17.0850  -51.7550 C.3     244 ILE   -0.0900
   4085 CG1       -70.8630  -16.5510  -52.5560 C.3     244 ILE    0.0900
   4086 CG2       -72.8280  -15.9290  -51.0970 C.3     244 ILE   -0.2700
   4087 CD        -71.0020  -16.7350  -54.0080 C.3     244 ILE    0.0900
   4088 HN        -72.1730  -19.5630  -52.2450 H       244 ILE    0.0900
   4089 HA        -70.5850  -18.0490  -50.4670 H       244 ILE    0.0900
   4090 HB        -72.7130  -17.5440  -52.5270 H       244 ILE   -0.1800
   4091 HG11      -69.9460  -17.0800  -52.2180 H       244 ILE    0.0900
   4092 HG12      -70.7510  -15.4660  -52.3460 H       244 ILE    0.0900
   4093 HG21      -72.1930  -15.4370  -50.3290 H       244 ILE   -0.2700
   4094 HG22      -73.7450  -16.3160  -50.6030 H       244 ILE    0.0900
   4095 HG23      -73.1060  -15.1740  -51.8640 H       244 ILE    0.0900
   4096 HD1       -71.9910  -16.3610  -54.3480 H       244 ILE    0.0900
   4097 HD2       -70.9260  -17.8150  -54.2610 H       244 ILE    0.5100
   4098 HD3       -70.2060  -16.1700  -54.5380 H       244 ILE   -0.5100
   4099 N         -73.5140  -18.8250  -49.3010 N.am    245 SER   -0.4700
   4100 CA        -74.2880  -18.9260  -48.0630 C.3     245 SER    0.3100
   4101 C         -73.5160  -19.6890  -46.9870 C.2     245 SER    0.0700
   4102 O         -73.4390  -19.2190  -45.8490 O.2     245 SER    0.0900
   4103 CB        -75.6430  -19.5890  -48.3150 C.3     245 SER    0.0500
   4104 OG        -76.5870  -18.6660  -48.8280 O.3     245 SER    0.0900
   4105 HN        -73.9190  -19.2770  -50.0930 H       245 SER    0.0900
   4106 HA        -74.4280  -17.9280  -47.6750 H       245 SER   -0.6600
   4107 HB1       -76.0350  -20.0010  -47.3600 H       245 SER    0.4300
   4108 HB2       -75.5200  -20.4130  -49.0500 H       245 SER    0.5100
   4109 HG1       -76.2170  -18.3410  -49.6520 H       245 SER   -0.5100
   4110 N         -72.9000  -20.8360  -47.3570 N.am    246 ILE   -0.4700
   4111 CA        -72.1280  -21.6490  -46.4140 C.3     246 ILE    0.3100
   4112 C         -70.7540  -21.0690  -46.0370 C.2     246 ILE    0.0700
   4113 O         -70.3590  -21.1710  -44.8750 O.2     246 ILE    0.0900
   4114 CB        -72.1240  -23.1790  -46.7110 C.3     246 ILE   -0.0900
   4115 CG1       -71.2230  -23.5690  -47.8960 C.3     246 ILE    0.0900
   4116 CG2       -73.5510  -23.7400  -46.8600 C.3     246 ILE   -0.2700
   4117 CD        -70.5360  -24.9270  -47.7090 C.3     246 ILE    0.0900
   4118 HN        -72.9460  -21.1800  -48.2910 H       246 ILE    0.0900
   4119 HA        -72.5480  -21.4790  -45.4350 H       246 ILE    0.0900
   4120 HB        -71.6130  -23.7090  -45.8780 H       246 ILE   -0.1800
   4121 HG11      -70.4410  -22.7890  -48.0210 H       246 ILE    0.0900
   4122 HG12      -71.8420  -23.6070  -48.8170 H       246 ILE    0.0900
   4123 HG21      -74.1340  -23.1150  -47.5700 H       246 ILE   -0.2700
   4124 HG22      -74.0660  -23.7310  -45.8750 H       246 ILE    0.0900
   4125 HG23      -73.5110  -24.7790  -47.2530 H       246 ILE    0.0900
   4126 HD1       -71.2990  -25.7270  -47.5970 H       246 ILE    0.0900
   4127 HD2       -69.9040  -24.9080  -46.7960 H       246 ILE    0.5100
   4128 HD3       -69.9070  -25.1580  -48.5950 H       246 ILE   -0.5100
   4129 N         -70.0440  -20.4450  -47.0030 N.am    247 THR   -0.4700
   4130 CA        -68.7310  -19.8440  -46.7730 C.3     247 THR    0.3100
   4131 C         -68.8140  -18.6040  -45.9020 C.2     247 THR    0.0700
   4132 O         -67.8780  -18.3440  -45.1450 O.2     247 THR    0.0900
   4133 CB        -67.9670  -19.5810  -48.0730 C.3     247 THR    0.1400
   4134 CG2       -67.5090  -20.8680  -48.7550 C.3     247 THR    0.0900
   4135 OG1       -68.7650  -18.7890  -48.9480 O.3     247 THR   -0.6600
   4136 HN        -70.3920  -20.3660  -47.9340 H       247 THR    0.4300
   4137 HA        -68.1680  -20.5200  -46.1480 H       247 THR   -0.2700
   4138 HB        -67.0250  -19.0370  -47.8530 H       247 THR    0.0900
   4139 HG1       -69.4820  -19.3550  -49.2410 H       247 THR    0.0900
   4140 HG21      -68.3870  -21.5010  -49.0040 H       247 THR    0.0900
   4141 HG22      -66.8410  -21.4380  -48.0750 H       247 THR    0.5100
   4142 HG23      -66.9680  -20.6240  -49.6950 H       247 THR   -0.5100
   4143 N         -69.9250  -17.8460  -45.9920 N.am    248 GLU   -0.4700
   4144 CA        -70.1660  -16.6580  -45.1710 C.3     248 GLU    0.3100
   4145 C         -70.3710  -17.0960  -43.7200 C.2     248 GLU    0.0700
   4146 O         -69.9230  -16.4180  -42.7960 O.2     248 GLU    0.0900
   4147 CB        -71.4030  -15.9010  -45.6770 C.3     248 GLU   -0.1800
   4148 CG        -71.5550  -14.5040  -45.1010 C.3     248 GLU    0.0900
   4149 CD        -72.9740  -14.0010  -44.9090 C.2     248 GLU    0.0900
   4150 OE1       -73.1360  -12.7660  -44.7840 O.co2   248 GLU   -0.2800
   4151 OE2       -73.9140  -14.8280  -44.8410 O.co2   248 GLU    0.0900
   4152 HN        -70.6510  -18.0690  -46.6390 H       248 GLU    0.0900
   4153 HA        -69.2910  -16.0280  -45.2280 H       248 GLU    0.6200
   4154 HB1       -72.3070  -16.4900  -45.4130 H       248 GLU   -0.7600
   4155 HB2       -71.3360  -15.8190  -46.7830 H       248 GLU   -0.7600
   4156 HG1       -71.0400  -13.7940  -45.7830 H       248 GLU    0.5100
   4157 HG2       -71.0580  -14.4860  -44.1090 H       248 GLU   -0.5100
   4158 N         -71.0340  -18.2550  -43.5330 N.am    249 ALA   -0.4700
   4159 CA        -71.2990  -18.8490  -42.2310 C.3     249 ALA    0.3100
   4160 C         -70.0670  -19.5670  -41.6930 C.2     249 ALA    0.0700
   4161 O         -69.8510  -19.5450  -40.4880 O.2     249 ALA    0.0900
   4162 CB        -72.4770  -19.7970  -42.3190 C.3     249 ALA   -0.2700
   4163 HN        -71.3830  -18.7740  -44.3090 H       249 ALA    0.0900
   4164 HA        -71.5090  -18.0510  -41.5340 H       249 ALA    0.0900
   4165 HB1       -72.1970  -20.7010  -42.9000 H       249 ALA    0.0900
   4166 HB2       -73.3280  -19.2980  -42.8280 H       249 ALA    0.5100
   4167 HB3       -72.7850  -20.1130  -41.2990 H       249 ALA   -0.5100
   4168 N         -69.2390  -20.1730  -42.5690 N.am    250 LEU   -0.4700
   4169 CA        -67.9950  -20.8150  -42.1350 C.3     250 LEU    0.3100
   4170 C         -66.9590  -19.7490  -41.7680 C.2     250 LEU    0.0700
   4171 O         -66.1130  -19.9960  -40.9100 O.2     250 LEU    0.0900
   4172 CB        -67.4380  -21.7750  -43.2020 C.3     250 LEU   -0.1800
   4173 CG        -68.0640  -23.1730  -43.2340 C.3     250 LEU    0.0900
   4174 CD1       -68.0280  -23.7520  -44.6360 C.3     250 LEU    0.0900
   4175 CD2       -67.3990  -24.1200  -42.2290 C.3     250 LEU   -0.0900
   4176 HN        -69.4350  -20.2100  -43.5450 H       250 LEU    0.0900
   4177 HA        -68.2050  -21.3570  -41.2260 H       250 LEU   -0.2700
   4178 HB1       -66.3490  -21.8910  -43.0230 H       250 LEU    0.0900
   4179 HB2       -67.5930  -21.3070  -44.1970 H       250 LEU    0.0900
   4180 HG        -69.1190  -23.1100  -42.8910 H       250 LEU    0.0900
   4181 HD11      -66.9780  -23.8300  -44.9900 H       250 LEU   -0.2700
   4182 HD12      -68.5900  -23.0930  -45.3320 H       250 LEU    0.0900
   4183 HD13      -68.4800  -24.7680  -44.6370 H       250 LEU    0.0900
   4184 HD21      -67.5080  -23.7190  -41.1980 H       250 LEU    0.0900
   4185 HD22      -66.3160  -24.2160  -42.4580 H       250 LEU    0.5100
   4186 HD23      -67.8800  -25.1190  -42.2740 H       250 LEU   -0.5100
   4187 N         -67.0460  -18.5540  -42.4040 N.am    251 ALA   -0.4700
   4188 CA        -66.1760  -17.4060  -42.1670 C.3     251 ALA    0.3100
   4189 C         -66.4550  -16.7690  -40.8110 C.2     251 ALA    0.0700
   4190 O         -65.5610  -16.1370  -40.2470 O.2     251 ALA    0.0900
   4191 CB        -66.3580  -16.3730  -43.2650 C.3     251 ALA   -0.2700
   4192 HN        -67.7450  -18.4040  -43.0970 H       251 ALA    0.0900
   4193 HA        -65.1550  -17.7560  -42.1450 H       251 ALA    0.0900
   4194 HB1       -67.4120  -16.0230  -43.2900 H       251 ALA    0.0900
   4195 HB2       -66.1090  -16.8200  -44.2500 H       251 ALA    0.5100
   4196 HB3       -65.6990  -15.4990  -43.0740 H       251 ALA   -0.5100
   4197 N         -67.6870  -16.9460  -40.2780 N.am    252 PHE   -0.4700
   4198 CA        -68.1110  -16.4320  -38.9730 C.3     252 PHE    0.3100
   4199 C         -67.3100  -17.0180  -37.8170 C.2     252 PHE    0.0700
   4200 O         -67.3220  -16.4490  -36.7270 O.2     252 PHE    0.0900
   4201 CB        -69.6150  -16.6690  -38.7420 C.3     252 PHE   -0.1800
   4202 CG        -70.5520  -15.7730  -39.5150 C.ar    252 PHE    0.0900
   4203 CD1       -70.1030  -14.5790  -40.0740 C.ar    252 PHE    0.0900
   4204 CD2       -71.9000  -16.0960  -39.6470 C.ar    252 PHE    0.0000
   4205 CE1       -70.9690  -13.7520  -40.7890 C.ar    252 PHE   -0.1150
   4206 CE2       -72.7710  -15.2580  -40.3500 C.ar    252 PHE    0.1150
   4207 CZ        -72.3010  -14.0910  -40.9110 C.ar    252 PHE   -0.1150
   4208 HN        -68.3860  -17.4550  -40.7720 H       252 PHE    0.1150
   4209 HA        -67.8910  -15.3760  -38.9440 H       252 PHE   -0.1150
   4210 HB1       -69.8400  -16.5100  -37.6650 H       252 PHE    0.1150
   4211 HB2       -69.8620  -17.7120  -39.0330 H       252 PHE   -0.1150
   4212 HD1       -69.0690  -14.2890  -39.9510 H       252 PHE    0.1150
   4213 HD2       -72.2760  -17.0040  -39.2010 H       252 PHE   -0.1150
   4214 HE1       -70.5980  -12.8490  -41.2470 H       252 PHE    0.1150
   4215 HE2       -73.8120  -15.5260  -40.4530 H       252 PHE    0.5100
   4216 HZ        -72.9760  -13.4400  -41.4460 H       252 PHE   -0.5100
   4217 N         -66.5840  -18.1330  -38.0660 N.am    253 PHE   -0.4700
   4218 CA        -65.7220  -18.8220  -37.1060 C.3     253 PHE    0.3100
   4219 C         -64.6160  -17.9090  -36.5550 C.2     253 PHE    0.0700
   4220 O         -64.0570  -18.2140  -35.4990 O.2     253 PHE    0.0900
   4221 CB        -65.1110  -20.0800  -37.7430 C.3     253 PHE   -0.1800
   4222 CG        -65.2330  -21.3200  -36.8910 C.ar    253 PHE    0.0900
   4223 CD1       -64.3260  -21.5690  -35.8640 C.ar    253 PHE    0.0900
   4224 CD2       -66.2440  -22.2460  -37.1230 C.ar    253 PHE    0.0000
   4225 CE1       -64.4350  -22.7210  -35.0780 C.ar    253 PHE   -0.1150
   4226 CE2       -66.3500  -23.4030  -36.3430 C.ar    253 PHE    0.1150
   4227 CZ        -65.4460  -23.6320  -35.3240 C.ar    253 PHE   -0.1150
   4228 HN        -66.6090  -18.5550  -38.9670 H       253 PHE    0.1150
   4229 HA        -66.3210  -19.0870  -36.2470 H       253 PHE   -0.1150
   4230 HB1       -64.0280  -19.9100  -37.9210 H       253 PHE    0.1150
   4231 HB2       -65.6280  -20.2910  -38.7040 H       253 PHE   -0.1150
   4232 HD1       -63.5300  -20.8660  -35.6720 H       253 PHE    0.1150
   4233 HD2       -66.9560  -22.0720  -37.9160 H       253 PHE   -0.1150
   4234 HE1       -63.7300  -22.9000  -34.2800 H       253 PHE    0.1150
   4235 HE2       -67.1380  -24.1170  -36.5370 H       253 PHE    0.5100
   4236 HZ        -65.5300  -24.5230  -34.7180 H       253 PHE   -0.5100
   4237 N         -64.3400  -16.7660  -37.2450 N.am    254 HSP   -0.4700
   4238 CA        -63.3530  -15.7560  -36.8510 C.3     254 HSP    0.3100
   4239 C         -63.6740  -15.1530  -35.4780 C.2     254 HSP    0.0700
   4240 O         -62.7750  -14.6360  -34.8120 O.2     254 HSP    0.0900
   4241 CB        -63.2270  -14.6500  -37.9260 C.3     254 HSP   -0.0500
   4242 CG        -64.3180  -13.6180  -37.8950 C.ar    254 HSP    0.0900
   4243 CD2       -65.4600  -13.5370  -38.6200 C.ar    254 HSP    0.0900
   4244 ND1       -64.2530  -12.5160  -37.0580 N.ar    254 HSP    0.1900
   4245 CE1       -65.3580  -11.8220  -37.2780 C.ar    254 HSP    0.1300
   4246 NE2       -66.1120  -12.3960  -38.2110 N.ar    254 HSP    0.1900
   4247 HN        -64.8240  -16.5600  -38.0900 H       254 HSP   -0.5100
   4248 HA        -62.4050  -16.2520  -36.7140 H       254 HSP    0.4400
   4249 HB1       -63.2370  -15.1300  -38.9270 H       254 HSP   -0.5100
   4250 HB2       -62.2570  -14.1280  -37.7810 H       254 HSP    0.4400
   4251 HD1       -63.5200  -12.2890  -36.4170 H       254 HSP    0.3200
   4252 HD2       -65.8550  -14.1930  -39.3860 H       254 HSP    0.1800
   4253 HE1       -65.6130  -10.9170  -36.7700 H       254 HSP    0.5100
   4254 HE2       -66.9900  -12.0620  -38.5510 H       254 HSP   -0.5100
   4255 N         -64.9610  -15.1970  -35.0740 N.am    255 CYS   -0.4700
   4256 CA        -65.4400  -14.6920  -33.7910 C.3     255 CYS    0.3100
   4257 C         -64.8970  -15.5580  -32.6630 C.2     255 CYS    0.0700
   4258 O         -64.3240  -15.0280  -31.7130 O.2     255 CYS    0.0900
   4259 CB        -66.9660  -14.6200  -33.7700 C.3     255 CYS   -0.1100
   4260 SG        -67.6680  -13.5480  -35.0490 S.3     255 CYS    0.0900
   4261 HN        -65.6640  -15.5920  -35.6590 H       255 CYS    0.0900
   4262 HA        -65.0170  -13.7110  -33.6400 H       255 CYS   -0.2300
   4263 HB1       -67.2810  -14.2480  -32.7720 H       255 CYS    0.1600
   4264 HB2       -67.3640  -15.6480  -33.9000 H       255 CYS    0.5100
   4265 HG1       -67.2400  -12.4190  -34.5020 H       255 CYS   -0.5100
   4266 N         -65.0680  -16.8740  -32.7730 N.am    256 CYS   -0.4700
   4267 CA        -64.5910  -17.7980  -31.7530 C.3     256 CYS    0.3100
   4268 C         -63.1780  -18.2810  -32.0530 C.2     256 CYS    0.0700
   4269 O         -62.9110  -19.4830  -32.0750 O.2     256 CYS    0.0900
   4270 CB        -65.5380  -18.9950  -31.6290 C.3     256 CYS   -0.1100
   4271 SG        -66.0750  -19.6890  -33.2100 S.3     256 CYS    0.0900
   4272 HN        -65.5290  -17.2840  -33.5550 H       256 CYS    0.0900
   4273 HA        -64.5350  -17.2640  -30.8160 H       256 CYS   -0.2300
   4274 HB1       -66.4320  -18.6690  -31.0570 H       256 CYS    0.1600
   4275 HB2       -65.0190  -19.7850  -31.0460 H       256 CYS    0.5100
   4276 HG1       -64.8900  -20.1930  -33.5230 H       256 CYS   -0.5100
   4277 N         -62.2700  -17.3360  -32.2850 N.am    257 LEU   -0.4700
   4278 CA        -60.8790  -17.6600  -32.5720 C.3     257 LEU    0.3100
   4279 C         -59.9390  -16.8340  -31.7050 C.2     257 LEU    0.0700
   4280 O         -58.8990  -17.3180  -31.2590 O.2     257 LEU    0.0900
   4281 CB        -60.5690  -17.4260  -34.0530 C.3     257 LEU   -0.1800
   4282 CG        -59.1700  -17.8250  -34.5230 C.3     257 LEU    0.0900
   4283 CD1       -59.1860  -19.2160  -35.1400 C.3     257 LEU    0.0900
   4284 CD2       -58.6220  -16.8050  -35.5100 C.3     257 LEU   -0.0900
   4285 HN        -62.5010  -16.3660  -32.2730 H       257 LEU    0.0900
   4286 HA        -60.7150  -18.6950  -32.3140 H       257 LEU   -0.2700
   4287 HB1       -60.7030  -16.3440  -34.2620 H       257 LEU    0.0900
   4288 HB2       -61.3060  -18.0030  -34.6500 H       257 LEU    0.0900
   4289 HG        -58.4740  -17.8150  -33.6570 H       257 LEU    0.0900
   4290 HD11      -59.8720  -19.2390  -36.0140 H       257 LEU   -0.2700
   4291 HD12      -59.5400  -19.9570  -34.3920 H       257 LEU    0.0900
   4292 HD13      -58.1650  -19.4900  -35.4830 H       257 LEU    0.0900
   4293 HD21      -58.7290  -15.7780  -35.0980 H       257 LEU    0.0900
   4294 HD22      -59.1860  -16.8630  -36.4670 H       257 LEU    0.5100
   4295 HD23      -57.5450  -17.0010  -35.6990 H       257 LEU   -0.5100
   4296 N         -60.3140  -15.5790  -31.4650 N.am    258 ASN   -0.4700
   4297 CA        -59.5200  -14.6800  -30.6350 C.3     258 ASN    0.3100
   4298 C         -59.4940  -15.4320  -29.2840 C.2     258 ASN    0.0700
   4299 O         -58.3860  -15.6810  -28.8110 O.2     258 ASN    0.0900
   4300 CB        -60.1400  -13.2690  -30.5280 C.3     258 ASN   -0.1800
   4301 CG        -59.5990  -12.3780  -29.4250 C.2     258 ASN    0.0900
   4302 ND2       -60.4220  -11.4300  -28.9920 N.am    258 ASN    0.0900
   4303 OD1       -58.4600  -12.5010  -28.9630 O.2     258 ASN    0.5500
   4304 HN        -61.1540  -15.1980  -31.8420 H       258 ASN   -0.5500
   4305 HA        -58.5350  -14.6150  -31.0740 H       258 ASN   -0.6200
   4306 HB1       -61.2310  -13.3860  -30.3590 H       258 ASN    0.3200
   4307 HB2       -59.9730  -12.7460  -31.4930 H       258 ASN    0.3000
   4308 HD21      -60.1290  -10.8060  -28.2660 H       258 ASN    0.5100
   4309 HD22      -61.3340  -11.3390  -29.3910 H       258 ASN   -0.5100
   4310 N         -60.6320  -15.9430  -28.7250 N.am    259 PRO   -0.2900
   4311 CA        -60.5480  -16.7310  -27.4790 C.3     259 PRO    0.0000
   4312 C         -59.8080  -18.0670  -27.6400 C.2     259 PRO    0.0900
   4313 O         -59.1670  -18.5230  -26.6930 O.2     259 PRO    0.0900
   4314 CB        -62.0180  -16.9450  -27.0940 C.3     259 PRO    0.0200
   4315 CG        -62.7760  -15.9050  -27.8540 C.3     259 PRO    0.0900
   4316 CD        -62.0420  -15.8000  -29.1420 C.3     259 PRO   -0.1800
   4317 HA        -59.9610  -16.2060  -26.7410 H       259 PRO    0.0900
   4318 HB1       -62.1610  -16.8140  -26.0000 H       259 PRO    0.0900
   4319 HB2       -62.3550  -17.9640  -27.3810 H       259 PRO   -0.1800
   4320 HG1       -63.8280  -16.2200  -28.0200 H       259 PRO    0.0900
   4321 HG2       -62.7720  -14.9350  -27.3130 H       259 PRO    0.0900
   4322 HD1       -62.3200  -16.6160  -29.8420 H       259 PRO    0.5100
   4323 HD2       -62.2000  -14.8130  -29.6260 H       259 PRO   -0.5100
   4324 N         -59.8770  -18.7190  -28.8090 N.am    260 ILE   -0.4700
   4325 CA        -59.1920  -19.9810  -29.0380 C.3     260 ILE    0.3100
   4326 C         -57.6890  -19.7750  -29.1980 C.2     260 ILE    0.0700
   4327 O         -56.9070  -20.6920  -28.9600 O.2     260 ILE    0.0900
   4328 CB        -59.8240  -20.7550  -30.1970 C.3     260 ILE   -0.0900
   4329 CG1       -61.3330  -21.0120  -29.9350 C.3     260 ILE    0.0900
   4330 CG2       -59.0880  -22.0850  -30.4810 C.3     260 ILE   -0.2700
   4331 CD        -61.6510  -21.8290  -28.6740 C.3     260 ILE    0.0900
   4332 HN        -60.4040  -18.3660  -29.5780 H       260 ILE    0.0900
   4333 HA        -59.2500  -20.5600  -28.1280 H       260 ILE    0.0900
   4334 HB        -59.7930  -20.1230  -31.1120 H       260 ILE   -0.1800
   4335 HG11      -61.7480  -21.5540  -30.8100 H       260 ILE    0.0900
   4336 HG12      -61.8410  -20.0290  -29.8450 H       260 ILE    0.0900
   4337 HG21      -58.9600  -22.6580  -29.5380 H       260 ILE   -0.2700
   4338 HG22      -58.0840  -21.8780  -30.9090 H       260 ILE    0.0900
   4339 HG23      -59.6790  -22.7000  -31.1920 H       260 ILE    0.0900
   4340 HD1       -61.2660  -21.3050  -27.7730 H       260 ILE    0.0900
   4341 HD2       -61.1660  -22.8270  -28.7380 H       260 ILE    0.5100
   4342 HD3       -62.7500  -21.9520  -28.5700 H       260 ILE   -0.5100
   4343 N         -57.2180  -18.5370  -29.5070 N.am    261 LEU   -0.4700
   4344 CA        -55.7850  -18.2340  -29.4640 C.3     261 LEU    0.3100
   4345 C         -54.9380  -18.4130  -28.1950 C.2     261 LEU    0.0700
   4346 O         -53.7060  -18.5150  -28.2330 O.2     261 LEU    0.0900
   4347 CB        -55.3330  -17.2610  -30.5710 C.3     261 LEU   -0.1800
   4348 CG        -55.0440  -17.8570  -31.9560 C.3     261 LEU    0.0900
   4349 CD1       -54.4210  -16.8190  -32.8420 C.3     261 LEU    0.0900
   4350 CD2       -54.1000  -19.0590  -31.8860 C.3     261 LEU   -0.0900
   4351 HN        -57.8190  -17.7890  -29.7740 H       261 LEU    0.0900
   4352 HA        -55.2550  -19.1690  -29.5660 H       261 LEU   -0.2700
   4353 HB1       -54.4070  -16.7620  -30.2200 H       261 LEU    0.0900
   4354 HB2       -56.1300  -16.5000  -30.6930 H       261 LEU    0.0900
   4355 HG        -55.9930  -18.2110  -32.4110 H       261 LEU    0.0900
   4356 HD11      -53.3900  -16.5920  -32.4980 H       261 LEU   -0.2700
   4357 HD12      -55.0200  -15.8830  -32.8080 H       261 LEU    0.0900
   4358 HD13      -54.3720  -17.1940  -33.8870 H       261 LEU    0.0900
   4359 HD21      -54.6170  -19.9230  -31.4180 H       261 LEU    0.0900
   4360 HD22      -53.2080  -18.8040  -31.2740 H       261 LEU    0.5100
   4361 HD23      -53.7810  -19.3490  -32.9100 H       261 LEU   -0.5100
   4362 N         -55.6420  -18.4490  -27.0650 N.am    262 TYR   -0.4700
   4363 CA        -55.1480  -18.6620  -25.7120 C.3     262 TYR    0.3100
   4364 C         -54.9250  -20.1340  -25.3180 C.2     262 TYR    0.0700
   4365 O         -55.5200  -20.6490  -24.3680 O.2     262 TYR    0.0900
   4366 CB        -56.2370  -17.9640  -24.8620 C.3     262 TYR   -0.1800
   4367 CG        -56.2380  -16.4560  -25.0120 C.ar    262 TYR    0.0900
   4368 CD1       -55.3300  -15.6650  -24.3110 C.ar    262 TYR    0.0900
   4369 CD2       -57.1560  -15.8170  -25.8390 C.ar    262 TYR    0.0000
   4370 CE1       -55.3200  -14.2780  -24.4510 C.ar    262 TYR   -0.1150
   4371 CE2       -57.1610  -14.4280  -25.9790 C.ar    262 TYR    0.1150
   4372 CZ        -56.2430  -13.6630  -25.2790 C.ar    262 TYR   -0.1150
   4373 OH        -56.2240  -12.2950  -25.4140 O.3     262 TYR    0.1150
   4374 HN        -56.6270  -18.3180  -27.1050 H       262 TYR    0.1100
   4375 HA        -54.1780  -18.2060  -25.5900 H       262 TYR   -0.5400
   4376 HB1       -56.0670  -18.1900  -23.7880 H       262 TYR    0.4300
   4377 HB2       -57.2390  -18.3290  -25.1760 H       262 TYR   -0.1150
   4378 HD1       -54.6220  -16.1350  -23.6460 H       262 TYR    0.1150
   4379 HD2       -57.8800  -16.4070  -26.3830 H       262 TYR   -0.1150
   4380 HE1       -54.5930  -13.6840  -23.9150 H       262 TYR    0.1150
   4381 HE2       -57.8790  -13.9510  -26.6320 H       262 TYR    0.5100
   4382 HH        -55.6250  -11.9400  -24.7530 H       262 TYR   -0.5100
   4383 N         -54.0570  -20.8340  -26.0670 N.am    263 ALA   -0.4700
   4384 CA        -53.8440  -22.2480  -25.8990 C.3     263 ALA    0.3100
   4385 CAT       -50.5980  -24.1830  -26.3590 C.3     263 ALA    0.0700
   4386 C         -52.4540  -22.6020  -26.3960 C.2     263 ALA    0.0900
   4387 O         -51.8320  -21.8500  -27.1420 O.2     263 ALA   -0.2700
   4388 CB        -54.9070  -23.0530  -26.6780 C.3     263 ALA    0.0900
   4389 NT        -51.9200  -23.7610  -25.9600 N.am    263 ALA    0.0900
   4390 HN        -53.5160  -20.3980  -26.7830 H       263 ALA    0.0900
   4391 HNT       -52.4110  -24.3740  -25.3470 H       263 ALA    0.5100
   4392 HA        -53.9000  -22.4710  -24.8440 H       263 ALA   -0.5100
   4393 HB1       -54.8510  -22.8120  -27.7610 H       263 ALA   -0.4700
   4394 HB2       -55.9220  -22.7930  -26.3090 H       263 ALA    0.3100
   4395 HB3       -54.7280  -24.1410  -26.5470 H       263 ALA   -0.1100
   4396 HT1       -49.8530  -23.4260  -26.0350 H       263 ALA    0.0900
   4397 HT2       -50.5530  -24.2810  -27.4650 H       263 ALA    0.0900
   4398 HT3       -50.3540  -25.1550  -25.8820 H       263 ALA    0.0900
@<TRIPOS>BOND
     1    1    2 1
     2    2   11 1
     3    2    6 1
     4    2    4 1
     5    4    5 2
     6    6   13 1
     7    6    7 1
     8    3    8 1
     9    3   14 1
    10    3   15 1
    11    3   16 1
    12    8    1 1
    13    8    9 2
    14   10    1 1
    15   12    6 1
    16   17   18 1
    17   18   19 1
    18   18   29 1
    19   18   21 1
    20   19   20 2
    21   21   31 1
    22   21   22 1
    23   22   24 ar
    24   22   23 ar
    25   23   32 1
    26   23   25 ar
    27   24   33 1
    28   24   26 ar
    29   25   34 1
    30   25   27 ar
    31   26   35 1
    32   26   27 ar
    33   27   36 1
    34   28   17 1
    35   30   21 1
    36    4   17 am
    37   37   38 1
    38   38   42 1
    39   38   40 1
    40   38   52 1
    41   40   41 2
    42   42   54 1
    43   42   43 1
    44   43   56 1
    45   43   44 1
    46   44   58 1
    47   44   45 1
    48   45   46 2
    49   45   59 1
    50   46   47 2
    51   46   48 2
    52   47   60 1
    53   47   61 1
    54   48   63 1
    55   48   62 1
    56   39   49 1
    57   39   64 1
    58   39   65 1
    59   39   66 1
    60   49   40 2
    61   49   51 1
    62   50   37 1
    63   53   42 1
    64   55   43 1
    65   57   44 1
    66   19   37 am
    67   67   68 1
    68   68   79 1
    69   68   72 1
    70   68   70 1
    71   70   71 2
    72   72   73 1
    73   72   81 1
    74   73   75 2
    75   73   74 am
    76   74   82 1
    77   74   83 1
    78   69   76 1
    79   69   84 1
    80   69   85 1
    81   69   86 1
    82   76   67 am
    83   76   77 2
    84   78   67 1
    85   80   72 1
    86   40   67 1
    87   87   88 1
    88   88   89 1
    89   88   99 1
    90   88   91 1
    91   89   90 2
    92   91  101 1
    93   91   92 1
    94   92   94 ar
    95   92   93 ar
    96   93  102 1
    97   93   95 ar
    98   94  103 1
    99   94   96 ar
   100   95  104 1
   101   95   97 ar
   102   96  105 1
   103   96   97 ar
   104   97  106 1
   105   98   87 1
   106  100   91 1
   107   70   87 am
   108  107  108 1
   109  108  116 1
   110  108  111 1
   111  108  109 1
   112  109  110 2
   113  111  112 1
   114  111  118 1
   115  112  114 2
   116  112  113 am
   117  113  119 1
   118  113  120 1
   119  115  107 1
   120  117  111 1
   121   89  107 am
   122  121  122 1
   123  122  131 1
   124  122  125 1
   125  122  123 1
   126  123  124 2
   127  125  126 1
   128  125  133 1
   129  126  135 1
   130  126  127 1
   131  127  137 1
   132  127  128 1
   133  128  139 1
   134  128  129 1
   135  129  140 1
   136  129  141 1
   137  129  142 1
   138  130  121 1
   139  132  125 1
   140  134  126 1
   141  136  127 1
   142  138  128 1
   143  109  121 am
   144  143  144 1
   145  144  152 1
   146  144  147 1
   147  144  145 1
   148  145  146 2
   149  147  153 1
   150  147  149 1
   151  147  148 1
   152  148  155 1
   153  149  156 1
   154  149  157 1
   155  149  158 1
   156  150  148 1
   157  150  159 1
   158  150  160 1
   159  150  161 1
   160  151  143 1
   161  154  148 1
   162  123  143 am
   163  162  163 1
   164  163  164 1
   165  163  174 1
   166  163  166 1
   167  164  165 2
   168  166  176 1
   169  166  167 1
   170  167  169 ar
   171  167  168 ar
   172  168  177 1
   173  168  170 ar
   174  169  178 1
   175  169  171 ar
   176  170  179 1
   177  170  172 ar
   178  171  180 1
   179  171  172 ar
   180  172  181 1
   181  173  162 1
   182  175  166 1
   183  145  162 am
   184  182  183 1
   185  183  191 1
   186  183  186 1
   187  183  184 1
   188  184  185 2
   189  186  193 1
   190  186  187 1
   191  187  194 1
   192  187  188 1
   193  187  189 1
   194  188  195 1
   195  188  196 1
   196  188  197 1
   197  189  198 1
   198  189  199 1
   199  189  200 1
   200  190  182 1
   201  192  186 1
   202  164  182 am
   203  201  207 1
   204  201  202 1
   205  202  203 1
   206  202  205 1
   207  202  208 1
   208  203  204 2
   209  205  206 1
   210  205  210 1
   211  206  207 1
   212  206  212 1
   213  207  214 1
   214  209  205 1
   215  211  206 1
   216  213  207 1
   217  184  201 am
   218  215  216 1
   219  216  223 1
   220  216  219 1
   221  216  217 1
   222  217  218 2
   223  219  224 1
   224  219  220 1
   225  219  221 1
   226  220  226 1
   227  220  227 1
   228  220  228 1
   229  221  225 1
   230  222  215 1
   231  203  215 am
   232  229  230 1
   233  230  238 1
   234  230  233 1
   235  230  231 1
   236  231  232 2
   237  233  239 1
   238  233  235 1
   239  233  234 1
   240  234  241 1
   241  235  242 1
   242  235  243 1
   243  235  244 1
   244  236  234 1
   245  236  245 1
   246  236  246 1
   247  236  247 1
   248  237  229 1
   249  240  234 1
   250  217  229 am
   251  248  249 1
   252  249  261 1
   253  249  252 1
   254  249  250 1
   255  250  251 2
   256  252  263 1
   257  252  253 1
   258  253  254 ar
   259  253  255 ar
   260  254  264 1
   261  254  256 ar
   262  255  257 ar
   263  255  265 1
   264  256  266 1
   265  256  258 ar
   266  257  258 ar
   267  257  267 1
   268  258  259 1
   269  259  268 1
   270  260  248 1
   271  262  252 1
   272  231  248 am
   273  269  270 1
   274  270  276 1
   275  270  273 1
   276  270  271 1
   277  271  272 2
   278  273  278 1
   279  273  274 1
   280  275  269 1
   281  277  273 1
   282  279  274 1
   283  250  269 am
   284  280  281 1
   285  281  289 1
   286  281  284 1
   287  281  282 1
   288  282  283 2
   289  284  290 1
   290  284  286 1
   291  284  285 1
   292  285  292 1
   293  286  293 1
   294  286  294 1
   295  286  295 1
   296  287  285 1
   297  287  296 1
   298  287  297 1
   299  287  298 1
   300  288  280 1
   301  291  285 1
   302  271  280 am
   303  299  300 1
   304  300  308 1
   305  300  303 1
   306  300  301 1
   307  301  302 2
   308  303  309 1
   309  303  305 1
   310  303  304 1
   311  304  311 1
   312  305  312 1
   313  305  313 1
   314  305  314 1
   315  306  304 1
   316  306  315 1
   317  306  316 1
   318  306  317 1
   319  307  299 1
   320  310  304 1
   321  282  299 am
   322  318  319 1
   323  319  320 1
   324  319  330 1
   325  319  322 1
   326  320  321 2
   327  322  332 1
   328  322  323 1
   329  323  325 ar
   330  323  324 ar
   331  324  333 1
   332  324  326 ar
   333  325  334 1
   334  325  327 ar
   335  326  335 1
   336  326  328 ar
   337  327  336 1
   338  327  328 ar
   339  328  337 1
   340  329  318 1
   341  331  322 1
   342  301  318 am
   343  338  339 1
   344  339  347 1
   345  339  342 1
   346  339  340 1
   347  340  341 2
   348  342  349 1
   349  342  343 1
   350  343  350 1
   351  343  344 1
   352  343  345 1
   353  344  351 1
   354  344  352 1
   355  344  353 1
   356  345  354 1
   357  345  355 1
   358  345  356 1
   359  346  338 1
   360  348  342 1
   361  320  338 am
   362  357  358 1
   363  358  365 1
   364  358  361 1
   365  358  359 1
   366  359  360 2
   367  361  366 1
   368  361  362 1
   369  361  363 1
   370  362  368 1
   371  362  369 1
   372  362  370 1
   373  363  367 1
   374  364  357 1
   375  340  357 am
   376  371  372 1
   377  372  377 1
   378  372  373 1
   379  373  374 2
   380  375  371 1
   381  376  372 1
   382  359  371 am
   383  378  379 1
   384  379  387 1
   385  379  382 1
   386  379  380 1
   387  380  381 2
   388  382  388 1
   389  382  384 1
   390  382  383 1
   391  383  390 1
   392  384  391 1
   393  384  392 1
   394  384  393 1
   395  385  383 1
   396  385  394 1
   397  385  395 1
   398  385  396 1
   399  386  378 1
   400  389  383 1
   401  373  378 am
   402  397  398 1
   403  398  405 1
   404  398  401 1
   405  398  399 1
   406  399  400 2
   407  401  406 1
   408  401  402 1
   409  401  403 1
   410  402  407 1
   411  402  408 1
   412  402  409 1
   413  403  410 1
   414  403  411 1
   415  403  412 1
   416  404  397 1
   417  380  397 am
   418  413  414 1
   419  414  419 1
   420  414  415 1
   421  415  416 2
   422  417  413 1
   423  418  414 1
   424  399  413 am
   425  420  421 1
   426  421  429 1
   427  421  424 1
   428  421  422 1
   429  422  423 2
   430  424  425 1
   431  424  431 1
   432  425  427 2
   433  425  426 am
   434  426  432 1
   435  426  433 1
   436  428  420 1
   437  430  424 1
   438  415  420 am
   439  434  435 1
   440  435  440 1
   441  435  436 1
   442  436  437 2
   443  438  434 1
   444  439  435 1
   445  422  434 am
   446  441  442 1
   447  442  450 1
   448  442  445 1
   449  442  443 1
   450  443  444 2
   451  445  452 1
   452  445  446 1
   453  446  453 1
   454  446  447 1
   455  446  448 1
   456  447  454 1
   457  447  455 1
   458  447  456 1
   459  448  457 1
   460  448  458 1
   461  448  459 1
   462  449  441 1
   463  451  445 1
   464  436  441 am
   465  460  461 1
   466  461  468 1
   467  461  464 1
   468  461  462 1
   469  462  463 2
   470  464  469 1
   471  464  465 1
   472  464  466 1
   473  465  470 1
   474  465  471 1
   475  465  472 1
   476  466  473 1
   477  466  474 1
   478  466  475 1
   479  467  460 1
   480  443  460 am
   481  476  477 1
   482  477  485 1
   483  477  480 1
   484  477  478 1
   485  478  479 2
   486  480  486 1
   487  480  482 1
   488  480  481 1
   489  481  488 1
   490  482  489 1
   491  482  490 1
   492  482  491 1
   493  483  481 1
   494  483  492 1
   495  483  493 1
   496  483  494 1
   497  484  476 1
   498  487  481 1
   499  462  476 am
   500  495  496 1
   501  496  504 1
   502  496  499 1
   503  496  497 1
   504  497  498 2
   505  499  506 1
   506  499  500 1
   507  500  507 1
   508  500  501 1
   509  500  502 1
   510  501  508 1
   511  501  509 1
   512  501  510 1
   513  502  511 1
   514  502  512 1
   515  502  513 1
   516  503  495 1
   517  505  499 1
   518  478  495 am
   519  514  515 1
   520  515  522 1
   521  515  518 1
   522  515  516 1
   523  516  517 2
   524  518  523 1
   525  518  519 1
   526  518  520 1
   527  519  524 1
   528  519  525 1
   529  519  526 1
   530  520  527 1
   531  520  528 1
   532  520  529 1
   533  521  514 1
   534  497  514 am
   535  530  531 1
   536  531  539 1
   537  531  534 1
   538  531  532 1
   539  532  533 2
   540  534  541 1
   541  534  535 1
   542  535  543 1
   543  535  536 1
   544  536  537 1
   545  537  544 1
   546  537  545 1
   547  537  546 1
   548  538  530 1
   549  540  534 1
   550  542  535 1
   551  516  530 am
   552  547  548 1
   553  548  553 1
   554  548  549 1
   555  549  550 2
   556  551  547 1
   557  552  548 1
   558  532  547 am
   559  554  555 1
   560  555  567 1
   561  555  558 1
   562  555  556 1
   563  556  557 2
   564  558  569 1
   565  558  559 1
   566  559  560 ar
   567  559  561 ar
   568  560  570 1
   569  560  562 ar
   570  561  563 ar
   571  561  571 1
   572  562  572 1
   573  562  564 ar
   574  563  564 ar
   575  563  573 1
   576  564  565 1
   577  565  574 1
   578  566  554 1
   579  568  558 1
   580  549  554 am
   581  575  576 1
   582  576  585 1
   583  576  579 1
   584  576  577 1
   585  577  578 2
   586  579  587 1
   587  579  580 1
   588  580  589 1
   589  580  581 1
   590  581  583 2
   591  581  582 am
   592  582  590 1
   593  582  591 1
   594  584  575 1
   595  586  579 1
   596  588  580 1
   597  556  575 am
   598  592  593 1
   599  593  602 1
   600  593  596 1
   601  593  594 1
   602  594  595 2
   603  596  597 1
   604  596  604 1
   605  597  606 1
   606  597  598 1
   607  598  608 1
   608  598  599 1
   609  599  610 1
   610  599  600 1
   611  600  611 1
   612  600  612 1
   613  600  613 1
   614  601  592 1
   615  603  596 1
   616  605  597 1
   617  607  598 1
   618  609  599 1
   619  577  592 am
   620  614  615 1
   621  615  624 1
   622  615  618 1
   623  615  616 1
   624  616  617 2
   625  618  619 1
   626  618  626 1
   627  619  628 1
   628  619  620 1
   629  620  630 1
   630  620  621 1
   631  621  632 1
   632  621  622 1
   633  622  633 1
   634  622  634 1
   635  622  635 1
   636  623  614 1
   637  625  618 1
   638  627  619 1
   639  629  620 1
   640  631  621 1
   641  594  614 am
   642  636  637 1
   643  637  645 1
   644  637  640 1
   645  637  638 1
   646  638  639 2
   647  640  647 1
   648  640  641 1
   649  641  648 1
   650  641  642 1
   651  641  643 1
   652  642  649 1
   653  642  650 1
   654  642  651 1
   655  643  652 1
   656  643  653 1
   657  643  654 1
   658  644  636 1
   659  646  640 1
   660  616  636 am
   661  655  656 1
   662  656  659 1
   663  656  657 1
   664  656  667 1
   665  657  658 2
   666  659  669 1
   667  659  660 1
   668  660  671 1
   669  660  661 1
   670  661  673 1
   671  661  662 1
   672  662  663 2
   673  662  674 1
   674  663  664 2
   675  663  665 2
   676  664  675 1
   677  664  676 1
   678  665  678 1
   679  665  677 1
   680  666  655 1
   681  668  659 1
   682  670  660 1
   683  672  661 1
   684  638  655 am
   685  679  680 1
   686  680  686 1
   687  680  683 1
   688  680  681 1
   689  681  682 2
   690  683  688 1
   691  683  684 1
   692  685  679 1
   693  687  683 1
   694  689  684 1
   695  657  679 am
   696  690  691 1
   697  691  699 1
   698  691  694 1
   699  691  692 1
   700  692  693 2
   701  694  701 1
   702  694  695 1
   703  695  703 1
   704  695  696 1
   705  696  697 1
   706  697  704 1
   707  697  705 1
   708  697  706 1
   709  698  690 1
   710  700  694 1
   711  702  695 1
   712  681  690 am
   713  707  708 1
   714  708  715 1
   715  708  711 1
   716  708  709 1
   717  709  710 2
   718  711  716 1
   719  711  712 1
   720  711  713 1
   721  712  718 1
   722  712  719 1
   723  712  720 1
   724  713  717 1
   725  714  707 1
   726  692  707 am
   727  721  722 1
   728  722  730 1
   729  722  725 1
   730  722  723 1
   731  723  724 2
   732  725  732 1
   733  725  726 1
   734  726  727 2
   735  726  728 2
   736  729  721 1
   737  731  725 1
   738  709  721 am
   739  733  734 1
   740  734  743 1
   741  734  737 1
   742  734  735 1
   743  735  736 2
   744  737  738 1
   745  737  745 1
   746  738  747 1
   747  738  739 1
   748  739  749 1
   749  739  740 1
   750  740  751 1
   751  740  741 1
   752  741  752 1
   753  741  753 1
   754  741  754 1
   755  742  733 1
   756  744  737 1
   757  746  738 1
   758  748  739 1
   759  750  740 1
   760  723  733 am
   761  755  756 1
   762  756  768 1
   763  756  759 1
   764  756  757 1
   765  757  758 2
   766  759  770 1
   767  759  760 1
   768  760  761 ar
   769  760  762 ar
   770  761  771 1
   771  761  763 ar
   772  762  764 ar
   773  762  772 1
   774  763  773 1
   775  763  765 ar
   776  764  765 ar
   777  764  774 1
   778  765  766 1
   779  766  775 1
   780  767  755 1
   781  769  759 1
   782  735  755 am
   783  776  777 1
   784  777  780 1
   785  777  778 1
   786  777  788 1
   787  778  779 2
   788  780  790 1
   789  780  781 1
   790  781  792 1
   791  781  782 1
   792  782  794 1
   793  782  783 1
   794  783  784 2
   795  783  795 1
   796  784  785 2
   797  784  786 2
   798  785  796 1
   799  785  797 1
   800  786  799 1
   801  786  798 1
   802  787  776 1
   803  789  780 1
   804  791  781 1
   805  793  782 1
   806  757  776 am
   807  800  801 1
   808  801  809 1
   809  801  804 1
   810  801  802 1
   811  802  803 2
   812  804  811 1
   813  804  805 1
   814  805  812 1
   815  805  806 1
   816  805  807 1
   817  806  813 1
   818  806  814 1
   819  806  815 1
   820  807  816 1
   821  807  817 1
   822  807  818 1
   823  808  800 1
   824  810  804 1
   825  778  800 am
   826  819  820 1
   827  819  829 1
   828  820  821 1
   829  820  823 1
   830  820  830 1
   831  821  822 2
   832  823  824 1
   833  823  831 1
   834  823  832 1
   835  824  825 ar
   836  824  826 ar
   837  825  828 ar
   838  825  834 1
   839  826  827 ar
   840  826  833 1
   841  827  828 ar
   842  827  835 1
   843  802  819 am
   844  836  837 1
   845  837  845 1
   846  837  840 1
   847  837  838 1
   848  838  839 2
   849  840  847 1
   850  840  841 1
   851  841  848 1
   852  841  842 1
   853  841  843 1
   854  842  849 1
   855  842  850 1
   856  842  851 1
   857  843  852 1
   858  843  853 1
   859  843  854 1
   860  844  836 1
   861  846  840 1
   862  836  821 am
   863  855  856 1
   864  856  862 1
   865  856  859 1
   866  856  857 1
   867  857  858 2
   868  859  864 1
   869  859  860 1
   870  861  855 1
   871  863  859 1
   872  865  860 1
   873  838  855 am
   874  866  867 1
   875  867  874 1
   876  867  870 1
   877  867  868 1
   878  868  869 2
   879  870  875 1
   880  870  871 1
   881  870  872 1
   882  871  876 1
   883  871  877 1
   884  871  878 1
   885  872  879 1
   886  872  880 1
   887  872  881 1
   888  873  866 1
   889  857  866 am
   890  882  883 1
   891  883  888 1
   892  883  886 1
   893  883  884 1
   894  884  885 2
   895  886  889 1
   896  886  890 1
   897  886  891 1
   898  887  882 1
   899  868  882 am
   900  892  893 1
   901  893  901 1
   902  893  896 1
   903  893  894 1
   904  894  895 2
   905  896  903 1
   906  896  897 1
   907  897  898 2
   908  897  899 2
   909  900  892 1
   910  902  896 1
   911  884  892 am
   912  904  905 1
   913  905  913 1
   914  905  908 1
   915  905  906 1
   916  906  907 2
   917  908  915 1
   918  908  909 1
   919  909  916 1
   920  909  910 1
   921  909  911 1
   922  910  917 1
   923  910  918 1
   924  910  919 1
   925  911  920 1
   926  911  921 1
   927  911  922 1
   928  912  904 1
   929  914  908 1
   930  894  904 am
   931  923  924 1
   932  924  932 1
   933  924  927 1
   934  924  925 1
   935  925  926 2
   936  927  934 1
   937  927  928 1
   938  928  935 1
   939  928  929 1
   940  928  930 1
   941  929  936 1
   942  929  937 1
   943  929  938 1
   944  930  939 1
   945  930  940 1
   946  930  941 1
   947  931  923 1
   948  933  927 1
   949  906  923 am
   950  942  943 1
   951  943  944 1
   952  943  954 1
   953  943  946 1
   954  944  945 2
   955  946  956 1
   956  946  947 1
   957  947  949 ar
   958  947  948 ar
   959  948  957 1
   960  948  950 ar
   961  949  958 1
   962  949  951 ar
   963  950  959 1
   964  950  952 ar
   965  951  960 1
   966  951  952 ar
   967  952  961 1
   968  953  942 1
   969  955  946 1
   970  925  942 am
   971  962  963 1
   972  963  970 1
   973  963  966 1
   974  963  964 1
   975  964  965 2
   976  966  971 1
   977  966  967 1
   978  966  968 1
   979  967  972 1
   980  967  973 1
   981  967  974 1
   982  968  975 1
   983  968  976 1
   984  968  977 1
   985  969  962 1
   986  944  962 am
   987  978  979 1
   988  979  987 1
   989  979  982 1
   990  979  980 1
   991  980  981 2
   992  982  988 1
   993  982  984 1
   994  982  983 1
   995  983  990 1
   996  984  991 1
   997  984  992 1
   998  984  993 1
   999  985  983 1
  1000  985  994 1
  1001  985  995 1
  1002  985  996 1
  1003  986  978 1
  1004  989  983 1
  1005  964  978 am
  1006  997  998 1
  1007  998 1005 1
  1008  998 1001 1
  1009  998  999 1
  1010  999 1000 2
  1011 1001 1006 1
  1012 1001 1002 1
  1013 1001 1003 1
  1014 1002 1008 1
  1015 1002 1009 1
  1016 1002 1010 1
  1017 1003 1007 1
  1018 1004  997 1
  1019  980  997 am
  1020 1011 1012 1
  1021 1012 1020 1
  1022 1012 1015 1
  1023 1012 1013 1
  1024 1013 1014 2
  1025 1015 1022 1
  1026 1015 1016 1
  1027 1016 1023 1
  1028 1016 1017 1
  1029 1016 1018 1
  1030 1017 1024 1
  1031 1017 1025 1
  1032 1017 1026 1
  1033 1018 1027 1
  1034 1018 1028 1
  1035 1018 1029 1
  1036 1019 1011 1
  1037 1021 1015 1
  1038  999 1011 am
  1039 1030 1036 1
  1040 1030 1031 1
  1041 1031 1032 1
  1042 1031 1034 1
  1043 1031 1037 1
  1044 1032 1033 2
  1045 1034 1035 1
  1046 1034 1039 1
  1047 1035 1036 1
  1048 1035 1041 1
  1049 1036 1043 1
  1050 1038 1034 1
  1051 1040 1035 1
  1052 1042 1036 1
  1053 1013 1030 am
  1054 1044 1045 1
  1055 1045 1046 1
  1056 1045 1056 1
  1057 1045 1048 1
  1058 1046 1047 2
  1059 1048 1058 1
  1060 1048 1049 1
  1061 1049 1051 ar
  1062 1049 1050 ar
  1063 1050 1059 1
  1064 1050 1052 ar
  1065 1051 1060 1
  1066 1051 1053 ar
  1067 1052 1061 1
  1068 1052 1054 ar
  1069 1053 1062 1
  1070 1053 1054 ar
  1071 1054 1063 1
  1072 1055 1044 1
  1073 1057 1048 1
  1074 1032 1044 am
  1075 1064 1065 1
  1076 1065 1066 1
  1077 1065 1079 1
  1078 1065 1068 1
  1079 1066 1067 2
  1080 1068 1081 1
  1081 1068 1069 1
  1082 1069 1071 ar
  1083 1069 1070 ar
  1084 1070 1082 1
  1085 1070 1074 ar
  1086 1071 1072 ar
  1087 1071 1073 ar
  1088 1072 1074 ar
  1089 1072 1075 ar
  1090 1073 1076 ar
  1091 1073 1084 1
  1092 1074 1083 1
  1093 1075 1085 1
  1094 1075 1077 ar
  1095 1076 1077 ar
  1096 1076 1086 1
  1097 1077 1087 1
  1098 1078 1064 1
  1099 1080 1068 1
  1100 1046 1064 am
  1101 1088 1089 1
  1102 1089 1094 1
  1103 1089 1092 1
  1104 1089 1090 1
  1105 1090 1091 2
  1106 1092 1095 1
  1107 1092 1096 1
  1108 1092 1097 1
  1109 1093 1088 1
  1110 1066 1088 am
  1111 1098 1099 1
  1112 1099 1106 1
  1113 1099 1102 1
  1114 1099 1100 1
  1115 1100 1101 2
  1116 1102 1107 1
  1117 1102 1103 1
  1118 1102 1104 1
  1119 1103 1108 1
  1120 1103 1109 1
  1121 1103 1110 1
  1122 1104 1111 1
  1123 1104 1112 1
  1124 1104 1113 1
  1125 1105 1098 1
  1126 1090 1098 am
  1127 1114 1115 1
  1128 1115 1123 1
  1129 1115 1118 1
  1130 1115 1116 1
  1131 1116 1117 2
  1132 1118 1125 1
  1133 1118 1119 1
  1134 1119 1120 2
  1135 1119 1121 2
  1136 1122 1114 1
  1137 1124 1118 1
  1138 1100 1114 am
  1139 1126 1127 1
  1140 1127 1132 1
  1141 1127 1130 1
  1142 1127 1128 1
  1143 1128 1129 2
  1144 1130 1133 1
  1145 1130 1134 1
  1146 1130 1135 1
  1147 1131 1126 1
  1148 1116 1126 am
  1149 1136 1137 1
  1150 1137 1144 1
  1151 1137 1140 1
  1152 1137 1138 1
  1153 1138 1139 2
  1154 1140 1145 1
  1155 1140 1141 1
  1156 1140 1142 1
  1157 1141 1146 1
  1158 1141 1147 1
  1159 1141 1148 1
  1160 1142 1149 1
  1161 1142 1150 1
  1162 1142 1151 1
  1163 1143 1136 1
  1164 1128 1136 am
  1165 1152 1153 1
  1166 1153 1158 1
  1167 1153 1156 1
  1168 1153 1154 1
  1169 1154 1155 2
  1170 1156 1159 1
  1171 1156 1160 1
  1172 1156 1161 1
  1173 1157 1152 1
  1174 1138 1152 am
  1175 1162 1163 1
  1176 1163 1171 1
  1177 1163 1166 1
  1178 1163 1164 1
  1179 1164 1165 2
  1180 1166 1167 1
  1181 1166 1173 1
  1182 1167 1169 2
  1183 1167 1168 am
  1184 1168 1174 1
  1185 1168 1175 1
  1186 1170 1162 1
  1187 1172 1166 1
  1188 1154 1162 am
  1189 1176 1177 1
  1190 1177 1178 1
  1191 1177 1191 1
  1192 1177 1180 1
  1193 1178 1179 2
  1194 1180 1193 1
  1195 1180 1181 1
  1196 1181 1183 ar
  1197 1181 1182 ar
  1198 1182 1194 1
  1199 1182 1186 ar
  1200 1183 1184 ar
  1201 1183 1185 ar
  1202 1184 1186 ar
  1203 1184 1187 ar
  1204 1185 1188 ar
  1205 1185 1196 1
  1206 1186 1195 1
  1207 1187 1197 1
  1208 1187 1189 ar
  1209 1188 1189 ar
  1210 1188 1198 1
  1211 1189 1199 1
  1212 1190 1176 1
  1213 1192 1180 1
  1214 1164 1176 am
  1215 1200 1201 1
  1216 1201 1213 1
  1217 1201 1204 1
  1218 1201 1202 1
  1219 1202 1203 2
  1220 1204 1215 1
  1221 1204 1205 1
  1222 1205 1206 ar
  1223 1205 1207 ar
  1224 1206 1216 1
  1225 1206 1208 ar
  1226 1207 1209 ar
  1227 1207 1217 1
  1228 1208 1218 1
  1229 1208 1210 ar
  1230 1209 1210 ar
  1231 1209 1219 1
  1232 1210 1211 1
  1233 1211 1220 1
  1234 1212 1200 1
  1235 1214 1204 1
  1236 1178 1200 am
  1237 1221 1222 1
  1238 1222 1223 1
  1239 1222 1233 1
  1240 1222 1225 1
  1241 1223 1224 2
  1242 1225 1235 1
  1243 1225 1226 1
  1244 1226 1228 ar
  1245 1226 1227 ar
  1246 1227 1236 1
  1247 1227 1229 ar
  1248 1228 1237 1
  1249 1228 1230 ar
  1250 1229 1238 1
  1251 1229 1231 ar
  1252 1230 1239 1
  1253 1230 1231 ar
  1254 1231 1240 1
  1255 1232 1221 1
  1256 1234 1225 1
  1257 1202 1221 am
  1258 1241 1242 1
  1259 1242 1247 1
  1260 1242 1243 1
  1261 1243 1244 2
  1262 1245 1241 1
  1263 1246 1242 1
  1264 1223 1241 am
  1265 1248 1249 1
  1266 1249 1257 1
  1267 1249 1252 1
  1268 1249 1250 1
  1269 1250 1251 2
  1270 1252 1253 1
  1271 1252 1259 1
  1272 1253 1255 2
  1273 1253 1254 am
  1274 1254 1260 1
  1275 1254 1261 1
  1276 1256 1248 1
  1277 1258 1252 1
  1278 1243 1248 am
  1279 1262 1263 1
  1280 1263 1264 1
  1281 1263 1274 1
  1282 1263 1266 1
  1283 1264 1265 2
  1284 1266 1276 1
  1285 1266 1267 1
  1286 1267 1269 ar
  1287 1267 1268 ar
  1288 1268 1277 1
  1289 1268 1270 ar
  1290 1269 1278 1
  1291 1269 1271 ar
  1292 1270 1279 1
  1293 1270 1272 ar
  1294 1271 1280 1
  1295 1271 1272 ar
  1296 1272 1281 1
  1297 1273 1262 1
  1298 1275 1266 1
  1299 1250 1262 am
  1300 1282 1283 1
  1301 1283 1291 1
  1302 1283 1286 1
  1303 1283 1284 1
  1304 1284 1285 2
  1305 1286 1293 1
  1306 1286 1287 1
  1307 1287 1294 1
  1308 1287 1288 1
  1309 1287 1289 1
  1310 1288 1295 1
  1311 1288 1296 1
  1312 1288 1297 1
  1313 1289 1298 1
  1314 1289 1299 1
  1315 1289 1300 1
  1316 1290 1282 1
  1317 1292 1286 1
  1318 1264 1282 am
  1319 1301 1302 1
  1320 1302 1308 1
  1321 1302 1305 1
  1322 1302 1303 1
  1323 1303 1304 2
  1324 1305 1310 1
  1325 1305 1306 1
  1326 1307 1301 1
  1327 1309 1305 1
  1328 1284 1301 am
  1329 1311 1312 1
  1330 1312 1321 1
  1331 1312 1315 1
  1332 1312 1313 1
  1333 1313 1314 2
  1334 1315 1316 1
  1335 1315 1323 1
  1336 1316 1325 1
  1337 1316 1317 1
  1338 1317 1327 1
  1339 1317 1318 1
  1340 1318 1329 1
  1341 1318 1319 1
  1342 1319 1330 1
  1343 1319 1331 1
  1344 1319 1332 1
  1345 1320 1311 1
  1346 1322 1315 1
  1347 1324 1316 1
  1348 1326 1317 1
  1349 1328 1318 1
  1350 1303 1311 am
  1351 1333 1334 1
  1352 1334 1339 1
  1353 1334 1337 1
  1354 1334 1335 1
  1355 1335 1336 2
  1356 1337 1340 1
  1357 1337 1341 1
  1358 1337 1342 1
  1359 1338 1333 1
  1360 1313 1333 am
  1361 1343 1344 1
  1362 1344 1351 1
  1363 1344 1347 1
  1364 1344 1345 1
  1365 1345 1346 2
  1366 1347 1352 1
  1367 1347 1348 1
  1368 1347 1349 1
  1369 1348 1353 1
  1370 1348 1354 1
  1371 1348 1355 1
  1372 1349 1356 1
  1373 1349 1357 1
  1374 1349 1358 1
  1375 1350 1343 1
  1376 1335 1343 am
  1377 1359 1360 1
  1378 1359 1369 1
  1379 1360 1361 1
  1380 1360 1363 1
  1381 1360 1370 1
  1382 1361 1362 2
  1383 1363 1364 1
  1384 1363 1371 1
  1385 1363 1372 1
  1386 1364 1365 ar
  1387 1364 1366 ar
  1388 1365 1368 ar
  1389 1365 1374 1
  1390 1366 1367 ar
  1391 1366 1373 1
  1392 1367 1368 ar
  1393 1367 1375 1
  1394 1345 1359 am
  1395 1376 1377 1
  1396 1377 1384 1
  1397 1377 1380 1
  1398 1377 1378 1
  1399 1378 1379 2
  1400 1380 1385 1
  1401 1380 1381 1
  1402 1380 1382 1
  1403 1381 1386 1
  1404 1381 1387 1
  1405 1381 1388 1
  1406 1382 1389 1
  1407 1382 1390 1
  1408 1382 1391 1
  1409 1383 1376 1
  1410 1376 1361 am
  1411 1392 1393 1
  1412 1393 1401 1
  1413 1393 1396 1
  1414 1393 1394 1
  1415 1394 1395 2
  1416 1396 1402 1
  1417 1396 1398 1
  1418 1396 1397 1
  1419 1397 1404 1
  1420 1398 1405 1
  1421 1398 1406 1
  1422 1398 1407 1
  1423 1399 1397 1
  1424 1399 1408 1
  1425 1399 1409 1
  1426 1399 1410 1
  1427 1400 1392 1
  1428 1403 1397 1
  1429 1378 1392 am
  1430 1411 1412 1
  1431 1412 1424 1
  1432 1412 1415 1
  1433 1412 1413 1
  1434 1413 1414 2
  1435 1415 1426 1
  1436 1415 1416 1
  1437 1416 1417 ar
  1438 1416 1418 ar
  1439 1417 1427 1
  1440 1417 1419 ar
  1441 1418 1420 ar
  1442 1418 1428 1
  1443 1419 1429 1
  1444 1419 1421 ar
  1445 1420 1421 ar
  1446 1420 1430 1
  1447 1421 1422 1
  1448 1422 1431 1
  1449 1423 1411 1
  1450 1425 1415 1
  1451 1394 1411 am
  1452 1432 1433 1
  1453 1433 1440 1
  1454 1433 1436 1
  1455 1433 1434 1
  1456 1434 1435 2
  1457 1436 1441 1
  1458 1436 1437 1
  1459 1436 1438 1
  1460 1437 1443 1
  1461 1437 1444 1
  1462 1437 1445 1
  1463 1438 1442 1
  1464 1439 1432 1
  1465 1413 1432 am
  1466 1446 1447 1
  1467 1447 1454 1
  1468 1447 1450 1
  1469 1447 1448 1
  1470 1448 1449 2
  1471 1450 1455 1
  1472 1450 1451 1
  1473 1450 1452 1
  1474 1451 1456 1
  1475 1451 1457 1
  1476 1451 1458 1
  1477 1452 1459 1
  1478 1452 1460 1
  1479 1452 1461 1
  1480 1453 1446 1
  1481 1434 1446 am
  1482 1462 1463 1
  1483 1463 1471 1
  1484 1463 1466 1
  1485 1463 1464 1
  1486 1464 1465 2
  1487 1466 1467 1
  1488 1466 1473 1
  1489 1467 1469 2
  1490 1467 1468 am
  1491 1468 1474 1
  1492 1468 1475 1
  1493 1470 1462 1
  1494 1472 1466 1
  1495 1448 1462 am
  1496 1476 1477 1
  1497 1477 1485 1
  1498 1477 1480 1
  1499 1477 1478 1
  1500 1478 1479 2
  1501 1480 1487 1
  1502 1480 1481 1
  1503 1481 1488 1
  1504 1481 1482 1
  1505 1481 1483 1
  1506 1482 1489 1
  1507 1482 1490 1
  1508 1482 1491 1
  1509 1483 1492 1
  1510 1483 1493 1
  1511 1483 1494 1
  1512 1484 1476 1
  1513 1486 1480 1
  1514 1464 1476 am
  1515 1495 1496 1
  1516 1496 1508 1
  1517 1496 1499 1
  1518 1496 1497 1
  1519 1497 1498 2
  1520 1499 1510 1
  1521 1499 1500 1
  1522 1500 1501 ar
  1523 1500 1502 ar
  1524 1501 1511 1
  1525 1501 1503 ar
  1526 1502 1504 ar
  1527 1502 1512 1
  1528 1503 1513 1
  1529 1503 1505 ar
  1530 1504 1505 ar
  1531 1504 1514 1
  1532 1505 1506 1
  1533 1506 1515 1
  1534 1507 1495 1
  1535 1509 1499 1
  1536 1478 1495 am
  1537 1516 1517 1
  1538 1517 1523 1
  1539 1517 1520 1
  1540 1517 1518 1
  1541 1518 1519 2
  1542 1520 1525 1
  1543 1520 1521 1
  1544 1522 1516 1
  1545 1524 1520 1
  1546 1526 1521 1
  1547 1497 1516 am
  1548 1527 1528 1
  1549 1528 1534 1
  1550 1528 1531 1
  1551 1528 1529 1
  1552 1529 1530 2
  1553 1531 1536 1
  1554 1531 1532 1
  1555 1533 1527 1
  1556 1535 1531 1
  1557 1537 1532 1
  1558 1518 1527 am
  1559 1538 1539 1
  1560 1539 1546 1
  1561 1539 1542 1
  1562 1539 1540 1
  1563 1540 1541 2
  1564 1542 1547 1
  1565 1542 1543 1
  1566 1542 1544 1
  1567 1543 1548 1
  1568 1543 1549 1
  1569 1543 1550 1
  1570 1544 1551 1
  1571 1544 1552 1
  1572 1544 1553 1
  1573 1545 1538 1
  1574 1529 1538 am
  1575 1554 1555 1
  1576 1555 1556 1
  1577 1555 1569 1
  1578 1555 1558 1
  1579 1556 1557 2
  1580 1558 1571 1
  1581 1558 1559 1
  1582 1559 1561 ar
  1583 1559 1560 ar
  1584 1560 1572 1
  1585 1560 1564 ar
  1586 1561 1562 ar
  1587 1561 1563 ar
  1588 1562 1564 ar
  1589 1562 1565 ar
  1590 1563 1566 ar
  1591 1563 1574 1
  1592 1564 1573 1
  1593 1565 1575 1
  1594 1565 1567 ar
  1595 1566 1567 ar
  1596 1566 1576 1
  1597 1567 1577 1
  1598 1568 1554 1
  1599 1570 1558 1
  1600 1540 1554 am
  1601 1578 1579 1
  1602 1579 1587 1
  1603 1579 1582 1
  1604 1579 1580 1
  1605 1580 1581 2
  1606 1582 1588 1
  1607 1582 1584 1
  1608 1582 1583 1
  1609 1583 1590 1
  1610 1584 1591 1
  1611 1584 1592 1
  1612 1584 1593 1
  1613 1585 1583 1
  1614 1585 1594 1
  1615 1585 1595 1
  1616 1585 1596 1
  1617 1586 1578 1
  1618 1589 1583 1
  1619 1556 1578 am
  1620 1597 1598 1
  1621 1598 1606 1
  1622 1598 1601 1
  1623 1598 1599 1
  1624 1599 1600 2
  1625 1601 1608 1
  1626 1601 1602 1
  1627 1602 1609 1
  1628 1602 1603 1
  1629 1602 1604 1
  1630 1603 1610 1
  1631 1603 1611 1
  1632 1603 1612 1
  1633 1604 1613 1
  1634 1604 1614 1
  1635 1604 1615 1
  1636 1605 1597 1
  1637 1607 1601 1
  1638 1580 1597 am
  1639 1616 1617 1
  1640 1617 1622 1
  1641 1617 1620 1
  1642 1617 1618 1
  1643 1618 1619 2
  1644 1620 1623 1
  1645 1620 1624 1
  1646 1620 1625 1
  1647 1621 1616 1
  1648 1599 1616 am
  1649 1626 1627 1
  1650 1627 1628 1
  1651 1627 1638 1
  1652 1627 1630 1
  1653 1628 1629 2
  1654 1630 1640 1
  1655 1630 1631 1
  1656 1631 1633 ar
  1657 1631 1632 ar
  1658 1632 1641 1
  1659 1632 1634 ar
  1660 1633 1642 1
  1661 1633 1635 ar
  1662 1634 1643 1
  1663 1634 1636 ar
  1664 1635 1644 1
  1665 1635 1636 ar
  1666 1636 1645 1
  1667 1637 1626 1
  1668 1639 1630 1
  1669 1618 1626 am
  1670 1646 1647 1
  1671 1647 1655 1
  1672 1647 1650 1
  1673 1647 1648 1
  1674 1648 1649 2
  1675 1650 1656 1
  1676 1650 1652 1
  1677 1650 1651 1
  1678 1651 1658 1
  1679 1652 1659 1
  1680 1652 1660 1
  1681 1652 1661 1
  1682 1653 1651 1
  1683 1653 1662 1
  1684 1653 1663 1
  1685 1653 1664 1
  1686 1654 1646 1
  1687 1657 1651 1
  1688 1628 1646 am
  1689 1665 1666 1
  1690 1666 1672 1
  1691 1666 1669 1
  1692 1666 1667 1
  1693 1667 1668 2
  1694 1669 1674 1
  1695 1669 1670 1
  1696 1671 1665 1
  1697 1673 1669 1
  1698 1675 1670 1
  1699 1648 1665 am
  1700 1676 1677 1
  1701 1677 1685 1
  1702 1677 1680 1
  1703 1677 1678 1
  1704 1678 1679 2
  1705 1680 1687 1
  1706 1680 1681 1
  1707 1681 1688 1
  1708 1681 1682 1
  1709 1681 1683 1
  1710 1682 1689 1
  1711 1682 1690 1
  1712 1682 1691 1
  1713 1683 1692 1
  1714 1683 1693 1
  1715 1683 1694 1
  1716 1684 1676 1
  1717 1686 1680 1
  1718 1667 1676 am
  1719 1695 1696 1
  1720 1696 1704 1
  1721 1696 1699 1
  1722 1696 1697 1
  1723 1697 1698 2
  1724 1699 1706 1
  1725 1699 1700 1
  1726 1700 1701 2
  1727 1700 1702 2
  1728 1703 1695 1
  1729 1705 1699 1
  1730 1678 1695 am
  1731 1707 1708 1
  1732 1708 1711 1
  1733 1708 1709 1
  1734 1708 1719 1
  1735 1709 1710 2
  1736 1711 1721 1
  1737 1711 1712 1
  1738 1712 1723 1
  1739 1712 1713 1
  1740 1713 1725 1
  1741 1713 1714 1
  1742 1714 1715 2
  1743 1714 1726 1
  1744 1715 1716 2
  1745 1715 1717 2
  1746 1716 1727 1
  1747 1716 1728 1
  1748 1717 1730 1
  1749 1717 1729 1
  1750 1718 1707 1
  1751 1720 1711 1
  1752 1722 1712 1
  1753 1724 1713 1
  1754 1697 1707 am
  1755 1731 1732 1
  1756 1732 1744 1
  1757 1732 1735 1
  1758 1732 1733 1
  1759 1733 1734 2
  1760 1735 1746 1
  1761 1735 1736 1
  1762 1736 1737 ar
  1763 1736 1738 ar
  1764 1737 1747 1
  1765 1737 1739 ar
  1766 1738 1740 ar
  1767 1738 1748 1
  1768 1739 1749 1
  1769 1739 1741 ar
  1770 1740 1741 ar
  1771 1740 1750 1
  1772 1741 1742 1
  1773 1742 1751 1
  1774 1743 1731 1
  1775 1745 1735 1
  1776 1709 1731 am
  1777 1752 1753 1
  1778 1753 1761 1
  1779 1753 1756 1
  1780 1753 1754 1
  1781 1754 1755 2
  1782 1756 1763 1
  1783 1756 1757 1
  1784 1757 1764 1
  1785 1757 1758 1
  1786 1757 1759 1
  1787 1758 1765 1
  1788 1758 1766 1
  1789 1758 1767 1
  1790 1759 1768 1
  1791 1759 1769 1
  1792 1759 1770 1
  1793 1760 1752 1
  1794 1762 1756 1
  1795 1733 1752 am
  1796 1771 1772 1
  1797 1772 1777 1
  1798 1772 1775 1
  1799 1772 1773 1
  1800 1773 1774 2
  1801 1775 1778 1
  1802 1775 1779 1
  1803 1775 1780 1
  1804 1776 1771 1
  1805 1754 1771 am
  1806 1781 1782 1
  1807 1782 1790 1
  1808 1782 1785 1
  1809 1782 1783 1
  1810 1783 1784 2
  1811 1785 1791 1
  1812 1785 1787 1
  1813 1785 1786 1
  1814 1786 1793 1
  1815 1787 1794 1
  1816 1787 1795 1
  1817 1787 1796 1
  1818 1788 1786 1
  1819 1788 1797 1
  1820 1788 1798 1
  1821 1788 1799 1
  1822 1789 1781 1
  1823 1792 1786 1
  1824 1773 1781 am
  1825 1800 1801 1
  1826 1801 1808 1
  1827 1801 1804 1
  1828 1801 1802 1
  1829 1802 1803 2
  1830 1804 1809 1
  1831 1804 1805 1
  1832 1804 1806 1
  1833 1805 1810 1
  1834 1805 1811 1
  1835 1805 1812 1
  1836 1806 1813 1
  1837 1806 1814 1
  1838 1806 1815 1
  1839 1807 1800 1
  1840 1783 1800 am
  1841 1816 1817 1
  1842 1816 1826 1
  1843 1817 1818 1
  1844 1817 1820 1
  1845 1817 1827 1
  1846 1818 1819 2
  1847 1820 1821 1
  1848 1820 1828 1
  1849 1820 1829 1
  1850 1821 1822 ar
  1851 1821 1823 ar
  1852 1822 1825 ar
  1853 1822 1830 1
  1854 1823 1824 ar
  1855 1824 1825 ar
  1856 1824 1831 1
  1857 1825 1832 1
  1858 1802 1816 am
  1859 1833 1834 1
  1860 1834 1839 1
  1861 1834 1837 1
  1862 1834 1835 1
  1863 1835 1836 2
  1864 1837 1840 1
  1865 1837 1841 1
  1866 1837 1842 1
  1867 1838 1833 1
  1868 1833 1818 am
  1869 1843 1844 1
  1870 1844 1851 1
  1871 1844 1847 1
  1872 1844 1845 1
  1873 1845 1846 2
  1874 1847 1852 1
  1875 1847 1848 1
  1876 1847 1849 1
  1877 1848 1854 1
  1878 1848 1855 1
  1879 1848 1856 1
  1880 1849 1853 1
  1881 1850 1843 1
  1882 1835 1843 am
  1883 1857 1858 1
  1884 1858 1866 1
  1885 1858 1861 1
  1886 1858 1859 1
  1887 1859 1860 2
  1888 1861 1862 1
  1889 1861 1868 1
  1890 1862 1864 2
  1891 1862 1863 am
  1892 1863 1869 1
  1893 1863 1870 1
  1894 1865 1857 1
  1895 1867 1861 1
  1896 1845 1857 am
  1897 1871 1872 1
  1898 1872 1878 1
  1899 1872 1875 1
  1900 1872 1873 1
  1901 1873 1874 2
  1902 1875 1880 1
  1903 1875 1876 1
  1904 1877 1871 1
  1905 1879 1875 1
  1906 1881 1876 1
  1907 1859 1871 am
  1908 1882 1883 1
  1909 1883 1892 1
  1910 1883 1886 1
  1911 1883 1884 1
  1912 1884 1885 2
  1913 1886 1894 1
  1914 1886 1887 1
  1915 1887 1896 1
  1916 1887 1888 1
  1917 1888 1890 2
  1918 1888 1889 am
  1919 1889 1897 1
  1920 1889 1898 1
  1921 1891 1882 1
  1922 1893 1886 1
  1923 1895 1887 1
  1924 1873 1882 am
  1925 1899 1900 1
  1926 1900 1903 1
  1927 1900 1901 1
  1928 1900 1911 1
  1929 1901 1902 2
  1930 1903 1913 1
  1931 1903 1904 1
  1932 1904 1915 1
  1933 1904 1905 1
  1934 1905 1917 1
  1935 1905 1906 1
  1936 1906 1907 2
  1937 1906 1918 1
  1938 1907 1908 2
  1939 1907 1909 2
  1940 1908 1919 1
  1941 1908 1920 1
  1942 1909 1922 1
  1943 1909 1921 1
  1944 1910 1899 1
  1945 1912 1903 1
  1946 1914 1904 1
  1947 1916 1905 1
  1948 1884 1899 am
  1949 1923 1929 1
  1950 1923 1924 1
  1951 1924 1925 1
  1952 1924 1927 1
  1953 1924 1930 1
  1954 1925 1926 2
  1955 1927 1928 1
  1956 1927 1932 1
  1957 1928 1929 1
  1958 1928 1934 1
  1959 1929 1936 1
  1960 1931 1927 1
  1961 1933 1928 1
  1962 1935 1929 1
  1963 1901 1923 am
  1964 1937 1938 1
  1965 1938 1941 1
  1966 1938 1939 1
  1967 1938 1949 1
  1968 1939 1940 2
  1969 1941 1951 1
  1970 1941 1942 1
  1971 1942 1953 1
  1972 1942 1943 1
  1973 1943 1955 1
  1974 1943 1944 1
  1975 1944 1945 2
  1976 1944 1956 1
  1977 1945 1946 2
  1978 1945 1947 2
  1979 1946 1957 1
  1980 1946 1958 1
  1981 1947 1960 1
  1982 1947 1959 1
  1983 1948 1937 1
  1984 1950 1941 1
  1985 1952 1942 1
  1986 1954 1943 1
  1987 1925 1937 am
  1988 1961 1962 1
  1989 1962 1971 1
  1990 1962 1965 1
  1991 1962 1963 1
  1992 1963 1964 2
  1993 1965 1966 1
  1994 1965 1973 1
  1995 1966 1975 1
  1996 1966 1967 1
  1997 1967 1977 1
  1998 1967 1968 1
  1999 1968 1979 1
  2000 1968 1969 1
  2001 1969 1980 1
  2002 1969 1981 1
  2003 1969 1982 1
  2004 1970 1961 1
  2005 1972 1965 1
  2006 1974 1966 1
  2007 1976 1967 1
  2008 1978 1968 1
  2009 1939 1961 am
  2010 1983 1984 1
  2011 1984 1992 1
  2012 1984 1987 1
  2013 1984 1985 1
  2014 1985 1986 2
  2015 1987 1994 1
  2016 1987 1988 1
  2017 1988 1995 1
  2018 1988 1989 1
  2019 1988 1990 1
  2020 1989 1996 1
  2021 1989 1997 1
  2022 1989 1998 1
  2023 1990 1999 1
  2024 1990 2000 1
  2025 1990 2001 1
  2026 1991 1983 1
  2027 1993 1987 1
  2028 1963 1983 am
  2029 2002 2003 1
  2030 2003 2011 1
  2031 2003 2006 1
  2032 2003 2004 1
  2033 2004 2005 2
  2034 2006 2013 1
  2035 2006 2007 1
  2036 2007 2014 1
  2037 2007 2008 1
  2038 2007 2009 1
  2039 2008 2015 1
  2040 2008 2016 1
  2041 2008 2017 1
  2042 2009 2018 1
  2043 2009 2019 1
  2044 2009 2020 1
  2045 2010 2002 1
  2046 2012 2006 1
  2047 1985 2002 am
  2048 2021 2022 1
  2049 2022 2027 1
  2050 2022 2025 1
  2051 2022 2023 1
  2052 2023 2024 2
  2053 2025 2028 1
  2054 2025 2029 1
  2055 2025 2030 1
  2056 2026 2021 1
  2057 2004 2021 am
  2058 2031 2032 1
  2059 2032 2041 1
  2060 2032 2035 1
  2061 2032 2033 1
  2062 2033 2034 2
  2063 2035 2043 1
  2064 2035 2036 1
  2065 2036 2045 1
  2066 2036 2037 1
  2067 2037 2038 2
  2068 2037 2039 2
  2069 2040 2031 1
  2070 2042 2035 1
  2071 2044 2036 1
  2072 2023 2031 am
  2073 2046 2047 1
  2074 2047 2056 1
  2075 2047 2050 1
  2076 2047 2048 1
  2077 2048 2049 2
  2078 2050 2051 1
  2079 2050 2058 1
  2080 2051 2060 1
  2081 2051 2052 1
  2082 2052 2062 1
  2083 2052 2053 1
  2084 2053 2064 1
  2085 2053 2054 1
  2086 2054 2065 1
  2087 2054 2066 1
  2088 2054 2067 1
  2089 2055 2046 1
  2090 2057 2050 1
  2091 2059 2051 1
  2092 2061 2052 1
  2093 2063 2053 1
  2094 2033 2046 am
  2095 2068 2069 1
  2096 2069 2076 1
  2097 2069 2072 1
  2098 2069 2070 1
  2099 2070 2071 2
  2100 2072 2077 1
  2101 2072 2073 1
  2102 2072 2074 1
  2103 2073 2078 1
  2104 2073 2079 1
  2105 2073 2080 1
  2106 2074 2081 1
  2107 2074 2082 1
  2108 2074 2083 1
  2109 2075 2068 1
  2110 2048 2068 am
  2111 2084 2085 1
  2112 2085 2092 1
  2113 2085 2088 1
  2114 2085 2086 1
  2115 2086 2087 2
  2116 2088 2093 1
  2117 2088 2089 1
  2118 2088 2090 1
  2119 2089 2094 1
  2120 2089 2095 1
  2121 2089 2096 1
  2122 2090 2097 1
  2123 2090 2098 1
  2124 2090 2099 1
  2125 2091 2084 1
  2126 2070 2084 am
  2127 2100 2101 1
  2128 2101 2113 1
  2129 2101 2104 1
  2130 2101 2102 1
  2131 2102 2103 2
  2132 2104 2115 1
  2133 2104 2105 1
  2134 2105 2106 ar
  2135 2105 2107 ar
  2136 2106 2116 1
  2137 2106 2108 ar
  2138 2107 2109 ar
  2139 2107 2117 1
  2140 2108 2118 1
  2141 2108 2110 ar
  2142 2109 2110 ar
  2143 2109 2119 1
  2144 2110 2111 1
  2145 2111 2120 1
  2146 2112 2100 1
  2147 2114 2104 1
  2148 2086 2100 am
  2149 2121 2122 1
  2150 2122 2129 1
  2151 2122 2125 1
  2152 2122 2123 1
  2153 2123 2124 2
  2154 2125 2130 1
  2155 2125 2126 1
  2156 2125 2127 1
  2157 2126 2131 1
  2158 2126 2132 1
  2159 2126 2133 1
  2160 2127 2134 1
  2161 2127 2135 1
  2162 2127 2136 1
  2163 2128 2121 1
  2164 2102 2121 am
  2165 2137 2138 1
  2166 2138 2143 1
  2167 2138 2139 1
  2168 2139 2140 2
  2169 2141 2137 1
  2170 2142 2138 1
  2171 2123 2137 am
  2172 2144 2145 1
  2173 2145 2152 1
  2174 2145 2148 1
  2175 2145 2146 1
  2176 2146 2147 2
  2177 2148 2153 1
  2178 2148 2149 1
  2179 2148 2150 1
  2180 2149 2154 1
  2181 2149 2155 1
  2182 2149 2156 1
  2183 2150 2157 1
  2184 2150 2158 1
  2185 2150 2159 1
  2186 2151 2144 1
  2187 2139 2144 am
  2188 2160 2161 1
  2189 2161 2162 1
  2190 2161 2175 1
  2191 2161 2164 1
  2192 2162 2163 2
  2193 2164 2177 1
  2194 2164 2165 1
  2195 2165 2167 ar
  2196 2165 2166 ar
  2197 2166 2178 1
  2198 2166 2170 ar
  2199 2167 2168 ar
  2200 2167 2169 ar
  2201 2168 2170 ar
  2202 2168 2171 ar
  2203 2169 2172 ar
  2204 2169 2180 1
  2205 2170 2179 1
  2206 2171 2181 1
  2207 2171 2173 ar
  2208 2172 2173 ar
  2209 2172 2182 1
  2210 2173 2183 1
  2211 2174 2160 1
  2212 2176 2164 1
  2213 2146 2160 am
  2214 2184 2185 1
  2215 2185 2193 1
  2216 2185 2188 1
  2217 2185 2186 1
  2218 2186 2187 2
  2219 2188 2194 1
  2220 2188 2190 1
  2221 2188 2189 1
  2222 2189 2196 1
  2223 2190 2197 1
  2224 2190 2198 1
  2225 2190 2199 1
  2226 2191 2189 1
  2227 2191 2200 1
  2228 2191 2201 1
  2229 2191 2202 1
  2230 2192 2184 1
  2231 2195 2189 1
  2232 2162 2184 am
  2233 2203 2209 1
  2234 2203 2204 1
  2235 2204 2205 1
  2236 2204 2207 1
  2237 2204 2210 1
  2238 2205 2206 2
  2239 2207 2208 1
  2240 2207 2212 1
  2241 2208 2209 1
  2242 2208 2214 1
  2243 2209 2216 1
  2244 2211 2207 1
  2245 2213 2208 1
  2246 2215 2209 1
  2247 2186 2203 am
  2248 2217 2218 1
  2249 2218 2223 1
  2250 2218 2221 1
  2251 2218 2219 1
  2252 2219 2220 2
  2253 2221 2224 1
  2254 2221 2225 1
  2255 2221 2226 1
  2256 2222 2217 1
  2257 2205 2217 am
  2258 2227 2228 1
  2259 2228 2236 1
  2260 2228 2231 1
  2261 2228 2229 1
  2262 2229 2230 2
  2263 2231 2238 1
  2264 2231 2232 1
  2265 2232 2239 1
  2266 2232 2233 1
  2267 2232 2234 1
  2268 2233 2240 1
  2269 2233 2241 1
  2270 2233 2242 1
  2271 2234 2243 1
  2272 2234 2244 1
  2273 2234 2245 1
  2274 2235 2227 1
  2275 2237 2231 1
  2276 2219 2227 am
  2277 2246 2247 1
  2278 2247 2255 1
  2279 2247 2250 1
  2280 2247 2248 1
  2281 2248 2249 2
  2282 2250 2257 1
  2283 2250 2251 1
  2284 2251 2258 1
  2285 2251 2252 1
  2286 2251 2253 1
  2287 2252 2259 1
  2288 2252 2260 1
  2289 2252 2261 1
  2290 2253 2262 1
  2291 2253 2263 1
  2292 2253 2264 1
  2293 2254 2246 1
  2294 2256 2250 1
  2295 2229 2246 am
  2296 2265 2266 1
  2297 2266 2274 1
  2298 2266 2269 1
  2299 2266 2267 1
  2300 2267 2268 2
  2301 2269 2276 1
  2302 2269 2270 1
  2303 2270 2277 1
  2304 2270 2271 1
  2305 2270 2272 1
  2306 2271 2278 1
  2307 2271 2279 1
  2308 2271 2280 1
  2309 2272 2281 1
  2310 2272 2282 1
  2311 2272 2283 1
  2312 2273 2265 1
  2313 2275 2269 1
  2314 2248 2265 am
  2315 2284 2285 1
  2316 2285 2292 1
  2317 2285 2288 1
  2318 2285 2286 1
  2319 2286 2287 2
  2320 2288 2293 1
  2321 2288 2289 1
  2322 2288 2290 1
  2323 2289 2295 1
  2324 2289 2296 1
  2325 2289 2297 1
  2326 2290 2294 1
  2327 2291 2284 1
  2328 2267 2284 am
  2329 2298 2299 1
  2330 2299 2307 1
  2331 2299 2302 1
  2332 2299 2300 1
  2333 2300 2301 2
  2334 2302 2308 1
  2335 2302 2304 1
  2336 2302 2303 1
  2337 2303 2310 1
  2338 2304 2311 1
  2339 2304 2312 1
  2340 2304 2313 1
  2341 2305 2303 1
  2342 2305 2314 1
  2343 2305 2315 1
  2344 2305 2316 1
  2345 2306 2298 1
  2346 2309 2303 1
  2347 2286 2298 am
  2348 2317 2323 1
  2349 2317 2318 1
  2350 2318 2319 1
  2351 2318 2321 1
  2352 2318 2324 1
  2353 2319 2320 2
  2354 2321 2322 1
  2355 2321 2326 1
  2356 2322 2323 1
  2357 2322 2328 1
  2358 2323 2330 1
  2359 2325 2321 1
  2360 2327 2322 1
  2361 2329 2323 1
  2362 2300 2317 am
  2363 2331 2332 1
  2364 2332 2340 1
  2365 2332 2335 1
  2366 2332 2333 1
  2367 2333 2334 2
  2368 2335 2342 1
  2369 2335 2336 1
  2370 2336 2337 2
  2371 2336 2338 2
  2372 2339 2331 1
  2373 2341 2335 1
  2374 2319 2331 am
  2375 2343 2344 1
  2376 2344 2345 1
  2377 2344 2355 1
  2378 2344 2347 1
  2379 2345 2346 2
  2380 2347 2357 1
  2381 2347 2348 1
  2382 2348 2350 ar
  2383 2348 2349 ar
  2384 2349 2358 1
  2385 2349 2351 ar
  2386 2350 2359 1
  2387 2350 2352 ar
  2388 2351 2360 1
  2389 2351 2353 ar
  2390 2352 2361 1
  2391 2352 2353 ar
  2392 2353 2362 1
  2393 2354 2343 1
  2394 2356 2347 1
  2395 2333 2343 am
  2396 2363 2364 1
  2397 2364 2372 1
  2398 2364 2367 1
  2399 2364 2365 1
  2400 2365 2366 2
  2401 2367 2373 1
  2402 2367 2369 1
  2403 2367 2368 1
  2404 2368 2375 1
  2405 2369 2376 1
  2406 2369 2377 1
  2407 2369 2378 1
  2408 2370 2368 1
  2409 2370 2379 1
  2410 2370 2380 1
  2411 2370 2381 1
  2412 2371 2363 1
  2413 2374 2368 1
  2414 2345 2363 am
  2415 2382 2383 1
  2416 2383 2384 1
  2417 2383 2394 1
  2418 2383 2386 1
  2419 2384 2385 2
  2420 2386 2396 1
  2421 2386 2387 1
  2422 2387 2389 ar
  2423 2387 2388 ar
  2424 2388 2397 1
  2425 2388 2390 ar
  2426 2389 2398 1
  2427 2389 2391 ar
  2428 2390 2399 1
  2429 2390 2392 ar
  2430 2391 2400 1
  2431 2391 2392 ar
  2432 2392 2401 1
  2433 2393 2382 1
  2434 2395 2386 1
  2435 2365 2382 am
  2436 2402 2403 1
  2437 2403 2408 1
  2438 2403 2406 1
  2439 2403 2404 1
  2440 2404 2405 2
  2441 2406 2409 1
  2442 2406 2410 1
  2443 2406 2411 1
  2444 2407 2402 1
  2445 2384 2402 am
  2446 2412 2413 1
  2447 2413 2421 1
  2448 2413 2416 1
  2449 2413 2414 1
  2450 2414 2415 2
  2451 2416 2417 1
  2452 2416 2423 1
  2453 2417 2419 2
  2454 2417 2418 am
  2455 2418 2424 1
  2456 2418 2425 1
  2457 2420 2412 1
  2458 2422 2416 1
  2459 2404 2412 am
  2460 2426 2427 1
  2461 2427 2434 1
  2462 2427 2430 1
  2463 2427 2428 1
  2464 2428 2429 2
  2465 2430 2435 1
  2466 2430 2431 1
  2467 2430 2432 1
  2468 2431 2436 1
  2469 2431 2437 1
  2470 2431 2438 1
  2471 2432 2439 1
  2472 2432 2440 1
  2473 2432 2441 1
  2474 2433 2426 1
  2475 2414 2426 am
  2476 2442 2443 1
  2477 2443 2449 1
  2478 2443 2446 1
  2479 2443 2444 1
  2480 2444 2445 2
  2481 2446 2451 1
  2482 2446 2447 1
  2483 2448 2442 1
  2484 2450 2446 1
  2485 2452 2447 1
  2486 2428 2442 am
  2487 2453 2454 1
  2488 2454 2463 1
  2489 2454 2457 1
  2490 2454 2455 1
  2491 2455 2456 2
  2492 2457 2465 1
  2493 2457 2458 1
  2494 2458 2467 1
  2495 2458 2459 1
  2496 2459 2460 2
  2497 2459 2461 2
  2498 2462 2453 1
  2499 2464 2457 1
  2500 2466 2458 1
  2501 2444 2453 am
  2502 2468 2469 1
  2503 2469 2474 1
  2504 2469 2472 1
  2505 2469 2470 1
  2506 2470 2471 2
  2507 2472 2475 1
  2508 2472 2476 1
  2509 2472 2477 1
  2510 2473 2468 1
  2511 2455 2468 am
  2512 2478 2479 1
  2513 2479 2487 1
  2514 2479 2482 1
  2515 2479 2480 1
  2516 2480 2481 2
  2517 2482 2489 1
  2518 2482 2483 1
  2519 2483 2484 2
  2520 2483 2485 2
  2521 2486 2478 1
  2522 2488 2482 1
  2523 2470 2478 am
  2524 2490 2491 1
  2525 2491 2499 1
  2526 2491 2494 1
  2527 2491 2492 1
  2528 2492 2493 2
  2529 2494 2501 1
  2530 2494 2495 1
  2531 2495 2496 2
  2532 2495 2497 2
  2533 2498 2490 1
  2534 2500 2494 1
  2535 2480 2490 am
  2536 2502 2503 1
  2537 2503 2506 1
  2538 2503 2504 1
  2539 2503 2514 1
  2540 2504 2505 2
  2541 2506 2516 1
  2542 2506 2507 1
  2543 2507 2518 1
  2544 2507 2508 1
  2545 2508 2520 1
  2546 2508 2509 1
  2547 2509 2510 2
  2548 2509 2521 1
  2549 2510 2511 2
  2550 2510 2512 2
  2551 2511 2522 1
  2552 2511 2523 1
  2553 2512 2525 1
  2554 2512 2524 1
  2555 2513 2502 1
  2556 2515 2506 1
  2557 2517 2507 1
  2558 2519 2508 1
  2559 2492 2502 am
  2560 2526 2527 1
  2561 2527 2539 1
  2562 2527 2530 1
  2563 2527 2528 1
  2564 2528 2529 2
  2565 2530 2541 1
  2566 2530 2531 1
  2567 2531 2532 ar
  2568 2531 2533 ar
  2569 2532 2542 1
  2570 2532 2534 ar
  2571 2533 2535 ar
  2572 2533 2543 1
  2573 2534 2544 1
  2574 2534 2536 ar
  2575 2535 2536 ar
  2576 2535 2545 1
  2577 2536 2537 1
  2578 2537 2546 1
  2579 2538 2526 1
  2580 2540 2530 1
  2581 2504 2526 am
  2582 2547 2548 1
  2583 2548 2556 1
  2584 2548 2551 1
  2585 2548 2549 1
  2586 2549 2550 2
  2587 2551 2557 1
  2588 2551 2553 1
  2589 2551 2552 1
  2590 2552 2559 1
  2591 2553 2560 1
  2592 2553 2561 1
  2593 2553 2562 1
  2594 2554 2552 1
  2595 2554 2563 1
  2596 2554 2564 1
  2597 2554 2565 1
  2598 2555 2547 1
  2599 2558 2552 1
  2600 2528 2547 am
  2601 2566 2567 1
  2602 2567 2573 1
  2603 2567 2570 1
  2604 2567 2568 1
  2605 2568 2569 2
  2606 2570 2575 1
  2607 2570 2571 1
  2608 2572 2566 1
  2609 2574 2570 1
  2610 2549 2566 am
  2611 2576 2577 1
  2612 2577 2585 1
  2613 2577 2580 1
  2614 2577 2578 1
  2615 2578 2579 2
  2616 2580 2587 1
  2617 2580 2581 1
  2618 2581 2582 2
  2619 2581 2583 2
  2620 2584 2576 1
  2621 2586 2580 1
  2622 2568 2576 am
  2623 2588 2589 1
  2624 2589 2592 1
  2625 2589 2590 1
  2626 2589 2600 1
  2627 2590 2591 2
  2628 2592 2602 1
  2629 2592 2593 1
  2630 2593 2604 1
  2631 2593 2594 1
  2632 2594 2606 1
  2633 2594 2595 1
  2634 2595 2596 2
  2635 2595 2607 1
  2636 2596 2597 2
  2637 2596 2598 2
  2638 2597 2608 1
  2639 2597 2609 1
  2640 2598 2611 1
  2641 2598 2610 1
  2642 2599 2588 1
  2643 2601 2592 1
  2644 2603 2593 1
  2645 2605 2594 1
  2646 2578 2588 am
  2647 2612 2613 1
  2648 2613 2614 1
  2649 2613 2624 1
  2650 2613 2616 1
  2651 2614 2615 2
  2652 2616 2626 1
  2653 2616 2617 1
  2654 2617 2619 ar
  2655 2617 2618 ar
  2656 2618 2627 1
  2657 2618 2620 ar
  2658 2619 2628 1
  2659 2619 2621 ar
  2660 2620 2629 1
  2661 2620 2622 ar
  2662 2621 2630 1
  2663 2621 2622 ar
  2664 2622 2631 1
  2665 2623 2612 1
  2666 2625 2616 1
  2667 2590 2612 am
  2668 2632 2633 1
  2669 2633 2645 1
  2670 2633 2636 1
  2671 2633 2634 1
  2672 2634 2635 2
  2673 2636 2647 1
  2674 2636 2637 1
  2675 2637 2638 ar
  2676 2637 2639 ar
  2677 2638 2648 1
  2678 2638 2640 ar
  2679 2639 2641 ar
  2680 2639 2649 1
  2681 2640 2650 1
  2682 2640 2642 ar
  2683 2641 2642 ar
  2684 2641 2651 1
  2685 2642 2643 1
  2686 2643 2652 1
  2687 2644 2632 1
  2688 2646 2636 1
  2689 2614 2632 am
  2690 2653 2659 1
  2691 2653 2654 1
  2692 2654 2655 1
  2693 2654 2657 1
  2694 2654 2660 1
  2695 2655 2656 2
  2696 2657 2658 1
  2697 2657 2662 1
  2698 2658 2659 1
  2699 2658 2664 1
  2700 2659 2666 1
  2701 2661 2657 1
  2702 2663 2658 1
  2703 2665 2659 1
  2704 2634 2653 am
  2705 2667 2668 1
  2706 2668 2676 1
  2707 2668 2671 1
  2708 2668 2669 1
  2709 2669 2670 2
  2710 2671 2672 1
  2711 2671 2678 1
  2712 2672 2674 2
  2713 2672 2673 am
  2714 2673 2679 1
  2715 2673 2680 1
  2716 2675 2667 1
  2717 2677 2671 1
  2718 2655 2667 am
  2719 2681 2682 1
  2720 2682 2690 1
  2721 2682 2685 1
  2722 2682 2683 1
  2723 2683 2684 2
  2724 2685 2692 1
  2725 2685 2686 1
  2726 2686 2687 2
  2727 2686 2688 2
  2728 2689 2681 1
  2729 2691 2685 1
  2730 2669 2681 am
  2731 2693 2694 1
  2732 2694 2702 1
  2733 2694 2697 1
  2734 2694 2695 1
  2735 2695 2696 2
  2736 2697 2704 1
  2737 2697 2698 1
  2738 2698 2705 1
  2739 2698 2699 1
  2740 2698 2700 1
  2741 2699 2706 1
  2742 2699 2707 1
  2743 2699 2708 1
  2744 2700 2709 1
  2745 2700 2710 1
  2746 2700 2711 1
  2747 2701 2693 1
  2748 2703 2697 1
  2749 2683 2693 am
  2750 2712 2713 1
  2751 2713 2714 1
  2752 2713 2727 1
  2753 2713 2716 1
  2754 2714 2715 2
  2755 2716 2729 1
  2756 2716 2717 1
  2757 2717 2719 ar
  2758 2717 2718 ar
  2759 2718 2730 1
  2760 2718 2722 ar
  2761 2719 2720 ar
  2762 2719 2721 ar
  2763 2720 2722 ar
  2764 2720 2723 ar
  2765 2721 2724 ar
  2766 2721 2732 1
  2767 2722 2731 1
  2768 2723 2733 1
  2769 2723 2725 ar
  2770 2724 2725 ar
  2771 2724 2734 1
  2772 2725 2735 1
  2773 2726 2712 1
  2774 2728 2716 1
  2775 2695 2712 am
  2776 2736 2737 1
  2777 2737 2744 1
  2778 2737 2740 1
  2779 2737 2738 1
  2780 2738 2739 2
  2781 2740 2745 1
  2782 2740 2741 1
  2783 2740 2742 1
  2784 2741 2746 1
  2785 2741 2747 1
  2786 2741 2748 1
  2787 2742 2749 1
  2788 2742 2750 1
  2789 2742 2751 1
  2790 2743 2736 1
  2791 2714 2736 am
  2792 2752 2753 1
  2793 2753 2760 1
  2794 2753 2756 1
  2795 2753 2754 1
  2796 2754 2755 2
  2797 2756 2761 1
  2798 2756 2757 1
  2799 2756 2758 1
  2800 2757 2762 1
  2801 2757 2763 1
  2802 2757 2764 1
  2803 2758 2765 1
  2804 2758 2766 1
  2805 2758 2767 1
  2806 2759 2752 1
  2807 2738 2752 am
  2808 2768 2769 1
  2809 2769 2776 1
  2810 2769 2772 1
  2811 2769 2770 1
  2812 2770 2771 2
  2813 2772 2777 1
  2814 2772 2773 1
  2815 2772 2774 1
  2816 2773 2778 1
  2817 2773 2779 1
  2818 2773 2780 1
  2819 2774 2781 1
  2820 2774 2782 1
  2821 2774 2783 1
  2822 2775 2768 1
  2823 2754 2768 am
  2824 2784 2785 1
  2825 2785 2786 1
  2826 2785 2796 1
  2827 2785 2788 1
  2828 2786 2787 2
  2829 2788 2798 1
  2830 2788 2789 1
  2831 2789 2791 ar
  2832 2789 2790 ar
  2833 2790 2799 1
  2834 2790 2792 ar
  2835 2791 2800 1
  2836 2791 2793 ar
  2837 2792 2801 1
  2838 2792 2794 ar
  2839 2793 2802 1
  2840 2793 2794 ar
  2841 2794 2803 1
  2842 2795 2784 1
  2843 2797 2788 1
  2844 2770 2784 am
  2845 2804 2805 1
  2846 2805 2814 1
  2847 2805 2808 1
  2848 2805 2806 1
  2849 2806 2807 2
  2850 2808 2816 1
  2851 2808 2809 1
  2852 2809 2818 1
  2853 2809 2810 1
  2854 2810 2812 2
  2855 2810 2811 am
  2856 2811 2819 1
  2857 2811 2820 1
  2858 2813 2804 1
  2859 2815 2808 1
  2860 2817 2809 1
  2861 2786 2804 am
  2862 2821 2822 1
  2863 2822 2823 1
  2864 2822 2833 1
  2865 2822 2825 1
  2866 2823 2824 2
  2867 2825 2835 1
  2868 2825 2826 1
  2869 2826 2828 ar
  2870 2826 2827 ar
  2871 2827 2836 1
  2872 2827 2829 ar
  2873 2828 2837 1
  2874 2828 2830 ar
  2875 2829 2838 1
  2876 2829 2831 ar
  2877 2830 2839 1
  2878 2830 2831 ar
  2879 2831 2840 1
  2880 2832 2821 1
  2881 2834 2825 1
  2882 2806 2821 am
  2883 2841 2842 1
  2884 2842 2851 1
  2885 2842 2845 1
  2886 2842 2843 1
  2887 2843 2844 2
  2888 2845 2853 1
  2889 2845 2846 1
  2890 2846 2855 1
  2891 2846 2847 1
  2892 2847 2849 2
  2893 2847 2848 am
  2894 2848 2856 1
  2895 2848 2857 1
  2896 2850 2841 1
  2897 2852 2845 1
  2898 2854 2846 1
  2899 2823 2841 am
  2900 2858 2859 1
  2901 2858 2868 1
  2902 2859 2860 1
  2903 2859 2862 1
  2904 2859 2869 1
  2905 2860 2861 2
  2906 2862 2863 1
  2907 2862 2870 1
  2908 2862 2871 1
  2909 2863 2864 ar
  2910 2863 2865 ar
  2911 2864 2867 ar
  2912 2864 2873 1
  2913 2865 2866 ar
  2914 2865 2872 1
  2915 2866 2867 ar
  2916 2866 2874 1
  2917 2843 2858 am
  2918 2875 2876 1
  2919 2876 2884 1
  2920 2876 2879 1
  2921 2876 2877 1
  2922 2877 2878 2
  2923 2879 2885 1
  2924 2879 2881 1
  2925 2879 2880 1
  2926 2880 2887 1
  2927 2881 2888 1
  2928 2881 2889 1
  2929 2881 2890 1
  2930 2882 2880 1
  2931 2882 2891 1
  2932 2882 2892 1
  2933 2882 2893 1
  2934 2883 2875 1
  2935 2886 2880 1
  2936 2875 2860 am
  2937 2894 2895 1
  2938 2895 2903 1
  2939 2895 2898 1
  2940 2895 2896 1
  2941 2896 2897 2
  2942 2898 2905 1
  2943 2898 2899 1
  2944 2899 2907 1
  2945 2899 2900 1
  2946 2900 2901 1
  2947 2901 2908 1
  2948 2901 2909 1
  2949 2901 2910 1
  2950 2902 2894 1
  2951 2904 2898 1
  2952 2906 2899 1
  2953 2877 2894 am
  2954 2911 2912 1
  2955 2912 2919 1
  2956 2912 2915 1
  2957 2912 2913 1
  2958 2913 2914 2
  2959 2915 2920 1
  2960 2915 2916 1
  2961 2915 2917 1
  2962 2916 2921 1
  2963 2916 2922 1
  2964 2916 2923 1
  2965 2917 2924 1
  2966 2917 2925 1
  2967 2917 2926 1
  2968 2918 2911 1
  2969 2896 2911 am
  2970 2927 2928 1
  2971 2928 2933 1
  2972 2928 2929 1
  2973 2929 2930 2
  2974 2931 2927 1
  2975 2932 2928 1
  2976 2913 2927 am
  2977 2934 2935 1
  2978 2935 2943 1
  2979 2935 2938 1
  2980 2935 2936 1
  2981 2936 2937 2
  2982 2938 2945 1
  2983 2938 2939 1
  2984 2939 2946 1
  2985 2939 2940 1
  2986 2939 2941 1
  2987 2940 2947 1
  2988 2940 2948 1
  2989 2940 2949 1
  2990 2941 2950 1
  2991 2941 2951 1
  2992 2941 2952 1
  2993 2942 2934 1
  2994 2944 2938 1
  2995 2929 2934 am
  2996 2953 2954 1
  2997 2954 2962 1
  2998 2954 2957 1
  2999 2954 2955 1
  3000 2955 2956 2
  3001 2957 2963 1
  3002 2957 2959 1
  3003 2957 2958 1
  3004 2958 2965 1
  3005 2959 2966 1
  3006 2959 2967 1
  3007 2959 2968 1
  3008 2960 2958 1
  3009 2960 2969 1
  3010 2960 2970 1
  3011 2960 2971 1
  3012 2961 2953 1
  3013 2964 2958 1
  3014 2936 2953 am
  3015 2972 2973 1
  3016 2973 2981 1
  3017 2973 2976 1
  3018 2973 2974 1
  3019 2974 2975 2
  3020 2976 2983 1
  3021 2976 2977 1
  3022 2977 2984 1
  3023 2977 2978 1
  3024 2977 2979 1
  3025 2978 2985 1
  3026 2978 2986 1
  3027 2978 2987 1
  3028 2979 2988 1
  3029 2979 2989 1
  3030 2979 2990 1
  3031 2980 2972 1
  3032 2982 2976 1
  3033 2955 2972 am
  3034 2991 2997 1
  3035 2991 2992 1
  3036 2992 2993 1
  3037 2992 2995 1
  3038 2992 2998 1
  3039 2993 2994 2
  3040 2995 2996 1
  3041 2995 3000 1
  3042 2996 2997 1
  3043 2996 3002 1
  3044 2997 3004 1
  3045 2999 2995 1
  3046 3001 2996 1
  3047 3003 2997 1
  3048 2974 2991 am
  3049 3005 3006 1
  3050 3006 3011 1
  3051 3006 3007 1
  3052 3007 3008 2
  3053 3009 3005 1
  3054 3010 3006 1
  3055 2993 3005 am
  3056 3012 3013 1
  3057 3013 3021 1
  3058 3013 3016 1
  3059 3013 3014 1
  3060 3014 3015 2
  3061 3016 3022 1
  3062 3016 3018 1
  3063 3016 3017 1
  3064 3017 3024 1
  3065 3018 3025 1
  3066 3018 3026 1
  3067 3018 3027 1
  3068 3019 3017 1
  3069 3019 3028 1
  3070 3019 3029 1
  3071 3019 3030 1
  3072 3020 3012 1
  3073 3023 3017 1
  3074 3007 3012 am
  3075 3031 3032 1
  3076 3032 3039 1
  3077 3032 3035 1
  3078 3032 3033 1
  3079 3033 3034 2
  3080 3035 3040 1
  3081 3035 3036 1
  3082 3035 3037 1
  3083 3036 3041 1
  3084 3036 3042 1
  3085 3036 3043 1
  3086 3037 3044 1
  3087 3037 3045 1
  3088 3037 3046 1
  3089 3038 3031 1
  3090 3014 3031 am
  3091 3047 3048 1
  3092 3048 3056 1
  3093 3048 3051 1
  3094 3048 3049 1
  3095 3049 3050 2
  3096 3051 3057 1
  3097 3051 3053 1
  3098 3051 3052 1
  3099 3052 3059 1
  3100 3053 3060 1
  3101 3053 3061 1
  3102 3053 3062 1
  3103 3054 3052 1
  3104 3054 3063 1
  3105 3054 3064 1
  3106 3054 3065 1
  3107 3055 3047 1
  3108 3058 3052 1
  3109 3033 3047 am
  3110 3066 3067 1
  3111 3067 3075 1
  3112 3067 3070 1
  3113 3067 3068 1
  3114 3068 3069 2
  3115 3070 3077 1
  3116 3070 3071 1
  3117 3071 3078 1
  3118 3071 3072 1
  3119 3071 3073 1
  3120 3072 3079 1
  3121 3072 3080 1
  3122 3072 3081 1
  3123 3073 3082 1
  3124 3073 3083 1
  3125 3073 3084 1
  3126 3074 3066 1
  3127 3076 3070 1
  3128 3049 3066 am
  3129 3085 3086 1
  3130 3086 3092 1
  3131 3086 3089 1
  3132 3086 3087 1
  3133 3087 3088 2
  3134 3089 3094 1
  3135 3089 3090 1
  3136 3091 3085 1
  3137 3093 3089 1
  3138 3095 3090 1
  3139 3068 3085 am
  3140 3096 3097 1
  3141 3097 3103 1
  3142 3097 3100 1
  3143 3097 3098 1
  3144 3098 3099 2
  3145 3100 3105 1
  3146 3100 3101 1
  3147 3102 3096 1
  3148 3104 3100 1
  3149 3106 3101 1
  3150 3087 3096 am
  3151 3107 3108 1
  3152 3108 3120 1
  3153 3108 3111 1
  3154 3108 3109 1
  3155 3109 3110 2
  3156 3111 3122 1
  3157 3111 3112 1
  3158 3112 3113 ar
  3159 3112 3114 ar
  3160 3113 3123 1
  3161 3113 3115 ar
  3162 3114 3116 ar
  3163 3114 3124 1
  3164 3115 3125 1
  3165 3115 3117 ar
  3166 3116 3117 ar
  3167 3116 3126 1
  3168 3117 3118 1
  3169 3118 3127 1
  3170 3119 3107 1
  3171 3121 3111 1
  3172 3098 3107 am
  3173 3128 3129 1
  3174 3129 3135 1
  3175 3129 3132 1
  3176 3129 3130 1
  3177 3130 3131 2
  3178 3132 3137 1
  3179 3132 3133 1
  3180 3134 3128 1
  3181 3136 3132 1
  3182 3138 3133 1
  3183 3109 3128 am
  3184 3139 3140 1
  3185 3140 3148 1
  3186 3140 3143 1
  3187 3140 3141 1
  3188 3141 3142 2
  3189 3143 3149 1
  3190 3143 3145 1
  3191 3143 3144 1
  3192 3144 3151 1
  3193 3145 3152 1
  3194 3145 3153 1
  3195 3145 3154 1
  3196 3146 3144 1
  3197 3146 3155 1
  3198 3146 3156 1
  3199 3146 3157 1
  3200 3147 3139 1
  3201 3150 3144 1
  3202 3130 3139 am
  3203 3158 3159 1
  3204 3159 3167 1
  3205 3159 3162 1
  3206 3159 3160 1
  3207 3160 3161 2
  3208 3162 3168 1
  3209 3162 3164 1
  3210 3162 3163 1
  3211 3163 3170 1
  3212 3164 3171 1
  3213 3164 3172 1
  3214 3164 3173 1
  3215 3165 3163 1
  3216 3165 3174 1
  3217 3165 3175 1
  3218 3165 3176 1
  3219 3166 3158 1
  3220 3169 3163 1
  3221 3141 3158 am
  3222 3177 3178 1
  3223 3178 3186 1
  3224 3178 3181 1
  3225 3178 3179 1
  3226 3179 3180 2
  3227 3181 3187 1
  3228 3181 3183 1
  3229 3181 3182 1
  3230 3182 3189 1
  3231 3183 3190 1
  3232 3183 3191 1
  3233 3183 3192 1
  3234 3184 3182 1
  3235 3184 3193 1
  3236 3184 3194 1
  3237 3184 3195 1
  3238 3185 3177 1
  3239 3188 3182 1
  3240 3160 3177 am
  3241 3196 3197 1
  3242 3197 3203 1
  3243 3197 3200 1
  3244 3197 3198 1
  3245 3198 3199 2
  3246 3200 3205 1
  3247 3200 3201 1
  3248 3202 3196 1
  3249 3204 3200 1
  3250 3206 3201 1
  3251 3179 3196 am
  3252 3207 3208 1
  3253 3208 3217 1
  3254 3208 3211 1
  3255 3208 3209 1
  3256 3209 3210 2
  3257 3211 3212 1
  3258 3211 3219 1
  3259 3212 3221 1
  3260 3212 3213 1
  3261 3213 3223 1
  3262 3213 3214 1
  3263 3214 3225 1
  3264 3214 3215 1
  3265 3215 3226 1
  3266 3215 3227 1
  3267 3215 3228 1
  3268 3216 3207 1
  3269 3218 3211 1
  3270 3220 3212 1
  3271 3222 3213 1
  3272 3224 3214 1
  3273 3198 3207 am
  3274 3229 3230 1
  3275 3230 3238 1
  3276 3230 3233 1
  3277 3230 3231 1
  3278 3231 3232 2
  3279 3233 3240 1
  3280 3233 3234 1
  3281 3234 3241 1
  3282 3234 3235 1
  3283 3234 3236 1
  3284 3235 3242 1
  3285 3235 3243 1
  3286 3235 3244 1
  3287 3236 3245 1
  3288 3236 3246 1
  3289 3236 3247 1
  3290 3237 3229 1
  3291 3239 3233 1
  3292 3209 3229 am
  3293 3248 3249 1
  3294 3249 3255 1
  3295 3249 3252 1
  3296 3249 3250 1
  3297 3250 3251 2
  3298 3252 3257 1
  3299 3252 3253 1
  3300 3254 3248 1
  3301 3256 3252 1
  3302 3258 3253 1
  3303 3231 3248 am
  3304 3259 3260 1
  3305 3259 3271 1
  3306 3260 3262 1
  3307 3260 3264 1
  3308 3260 3273 1
  3309 3261 3263 1
  3310 3261 3270 1
  3311 3261 3279 1
  3312 3261 3280 1
  3313 3261 3281 1
  3314 3262 3263 1
  3315 3262 3270 1
  3316 3263 3270 1
  3317 3264 3265 1
  3318 3264 3274 1
  3319 3264 3275 1
  3320 3265 3266 ar
  3321 3265 3267 ar
  3322 3266 3269 ar
  3323 3266 3276 1
  3324 3267 3268 ar
  3325 3268 3269 ar
  3326 3268 3277 1
  3327 3269 3278 1
  3328 3270 3272 1
  3329 3250 3259 am
  3330 3282 3283 1
  3331 3283 3295 1
  3332 3283 3287 1
  3333 3283 3285 1
  3334 3285 3286 2
  3335 3287 3288 1
  3336 3287 3297 1
  3337 3288 3299 1
  3338 3288 3289 1
  3339 3289 3301 1
  3340 3289 3290 1
  3341 3290 3303 1
  3342 3290 3291 1
  3343 3291 3304 1
  3344 3291 3305 1
  3345 3291 3306 1
  3346 3284 3292 1
  3347 3284 3307 1
  3348 3284 3308 1
  3349 3284 3309 1
  3350 3292 3282 1
  3351 3292 3293 2
  3352 3294 3282 1
  3353 3296 3287 1
  3354 3298 3288 1
  3355 3300 3289 1
  3356 3302 3290 1
  3357 3310 3311 1
  3358 3311 3316 1
  3359 3311 3314 1
  3360 3311 3312 1
  3361 3312 3313 2
  3362 3314 3317 1
  3363 3314 3318 1
  3364 3314 3319 1
  3365 3315 3310 1
  3366 3285 3310 am
  3367 3320 3321 1
  3368 3321 3329 1
  3369 3321 3324 1
  3370 3321 3322 1
  3371 3322 3323 2
  3372 3324 3331 1
  3373 3324 3325 1
  3374 3325 3332 1
  3375 3325 3326 1
  3376 3325 3327 1
  3377 3326 3333 1
  3378 3326 3334 1
  3379 3326 3335 1
  3380 3327 3336 1
  3381 3327 3337 1
  3382 3327 3338 1
  3383 3328 3320 1
  3384 3330 3324 1
  3385 3312 3320 am
  3386 3339 3340 1
  3387 3340 3349 1
  3388 3340 3343 1
  3389 3340 3341 1
  3390 3341 3342 2
  3391 3343 3344 1
  3392 3343 3351 1
  3393 3344 3353 1
  3394 3344 3345 1
  3395 3345 3355 1
  3396 3345 3346 1
  3397 3346 3357 1
  3398 3346 3347 1
  3399 3347 3358 1
  3400 3347 3359 1
  3401 3347 3360 1
  3402 3348 3339 1
  3403 3350 3343 1
  3404 3352 3344 1
  3405 3354 3345 1
  3406 3356 3346 1
  3407 3322 3339 am
  3408 3361 3367 1
  3409 3361 3362 1
  3410 3362 3363 1
  3411 3362 3365 1
  3412 3362 3368 1
  3413 3363 3364 2
  3414 3365 3366 1
  3415 3365 3370 1
  3416 3366 3367 1
  3417 3366 3372 1
  3418 3367 3374 1
  3419 3369 3365 1
  3420 3371 3366 1
  3421 3373 3367 1
  3422 3341 3361 am
  3423 3375 3376 1
  3424 3376 3383 1
  3425 3376 3379 1
  3426 3376 3377 1
  3427 3377 3378 2
  3428 3379 3384 1
  3429 3379 3380 1
  3430 3379 3381 1
  3431 3380 3386 1
  3432 3380 3387 1
  3433 3380 3388 1
  3434 3381 3385 1
  3435 3382 3375 1
  3436 3363 3375 am
  3437 3389 3390 1
  3438 3390 3397 1
  3439 3390 3393 1
  3440 3390 3391 1
  3441 3391 3392 2
  3442 3393 3398 1
  3443 3393 3394 1
  3444 3393 3395 1
  3445 3394 3399 1
  3446 3394 3400 1
  3447 3394 3401 1
  3448 3395 3402 1
  3449 3395 3403 1
  3450 3395 3404 1
  3451 3396 3389 1
  3452 3377 3389 am
  3453 3405 3406 1
  3454 3406 3414 1
  3455 3406 3409 1
  3456 3406 3407 1
  3457 3407 3408 2
  3458 3409 3415 1
  3459 3409 3411 1
  3460 3409 3410 1
  3461 3410 3417 1
  3462 3411 3418 1
  3463 3411 3419 1
  3464 3411 3420 1
  3465 3412 3410 1
  3466 3412 3421 1
  3467 3412 3422 1
  3468 3412 3423 1
  3469 3413 3405 1
  3470 3416 3410 1
  3471 3391 3405 am
  3472 3424 3425 1
  3473 3425 3433 1
  3474 3425 3428 1
  3475 3425 3426 1
  3476 3426 3427 2
  3477 3428 3435 1
  3478 3428 3429 1
  3479 3429 3436 1
  3480 3429 3430 1
  3481 3429 3431 1
  3482 3430 3437 1
  3483 3430 3438 1
  3484 3430 3439 1
  3485 3431 3440 1
  3486 3431 3441 1
  3487 3431 3442 1
  3488 3432 3424 1
  3489 3434 3428 1
  3490 3407 3424 am
  3491 3443 3444 1
  3492 3444 3452 1
  3493 3444 3447 1
  3494 3444 3445 1
  3495 3445 3446 2
  3496 3447 3453 1
  3497 3447 3449 1
  3498 3447 3448 1
  3499 3448 3455 1
  3500 3449 3456 1
  3501 3449 3457 1
  3502 3449 3458 1
  3503 3450 3448 1
  3504 3450 3459 1
  3505 3450 3460 1
  3506 3450 3461 1
  3507 3451 3443 1
  3508 3454 3448 1
  3509 3426 3443 am
  3510 3462 3463 1
  3511 3463 3471 1
  3512 3463 3466 1
  3513 3463 3464 1
  3514 3464 3465 2
  3515 3466 3473 1
  3516 3466 3467 1
  3517 3467 3474 1
  3518 3467 3468 1
  3519 3467 3469 1
  3520 3468 3475 1
  3521 3468 3476 1
  3522 3468 3477 1
  3523 3469 3478 1
  3524 3469 3479 1
  3525 3469 3480 1
  3526 3470 3462 1
  3527 3472 3466 1
  3528 3445 3462 am
  3529 3481 3482 1
  3530 3482 3487 1
  3531 3482 3485 1
  3532 3482 3483 1
  3533 3483 3484 2
  3534 3485 3488 1
  3535 3485 3489 1
  3536 3485 3490 1
  3537 3486 3481 1
  3538 3464 3481 am
  3539 3491 3492 1
  3540 3492 3493 1
  3541 3492 3503 1
  3542 3492 3495 1
  3543 3493 3494 2
  3544 3495 3505 1
  3545 3495 3496 1
  3546 3496 3498 ar
  3547 3496 3497 ar
  3548 3497 3506 1
  3549 3497 3499 ar
  3550 3498 3507 1
  3551 3498 3500 ar
  3552 3499 3508 1
  3553 3499 3501 ar
  3554 3500 3509 1
  3555 3500 3501 ar
  3556 3501 3510 1
  3557 3502 3491 1
  3558 3504 3495 1
  3559 3483 3491 am
  3560 3511 3512 1
  3561 3512 3513 1
  3562 3512 3523 1
  3563 3512 3515 1
  3564 3513 3514 2
  3565 3515 3525 1
  3566 3515 3516 1
  3567 3516 3518 ar
  3568 3516 3517 ar
  3569 3517 3526 1
  3570 3517 3519 ar
  3571 3518 3527 1
  3572 3518 3520 ar
  3573 3519 3528 1
  3574 3519 3521 ar
  3575 3520 3529 1
  3576 3520 3521 ar
  3577 3521 3530 1
  3578 3522 3511 1
  3579 3524 3515 1
  3580 3493 3511 am
  3581 3531 3532 1
  3582 3532 3537 1
  3583 3532 3535 1
  3584 3532 3533 1
  3585 3533 3534 2
  3586 3535 3538 1
  3587 3535 3539 1
  3588 3535 3540 1
  3589 3536 3531 1
  3590 3513 3531 am
  3591 3541 3542 1
  3592 3542 3548 1
  3593 3542 3545 1
  3594 3542 3543 1
  3595 3543 3544 2
  3596 3545 3550 1
  3597 3545 3546 1
  3598 3547 3541 1
  3599 3549 3545 1
  3600 3551 3546 1
  3601 3533 3541 am
  3602 3552 3553 1
  3603 3553 3554 1
  3604 3553 3567 1
  3605 3553 3556 1
  3606 3554 3555 2
  3607 3556 3569 1
  3608 3556 3557 1
  3609 3557 3559 ar
  3610 3557 3558 ar
  3611 3558 3570 1
  3612 3558 3562 ar
  3613 3559 3560 ar
  3614 3559 3561 ar
  3615 3560 3562 ar
  3616 3560 3563 ar
  3617 3561 3564 ar
  3618 3561 3572 1
  3619 3562 3571 1
  3620 3563 3573 1
  3621 3563 3565 ar
  3622 3564 3565 ar
  3623 3564 3574 1
  3624 3565 3575 1
  3625 3566 3552 1
  3626 3568 3556 1
  3627 3543 3552 am
  3628 3576 3577 1
  3629 3577 3585 1
  3630 3577 3580 1
  3631 3577 3578 1
  3632 3578 3579 2
  3633 3580 3587 1
  3634 3580 3581 1
  3635 3581 3588 1
  3636 3581 3582 1
  3637 3581 3583 1
  3638 3582 3589 1
  3639 3582 3590 1
  3640 3582 3591 1
  3641 3583 3592 1
  3642 3583 3593 1
  3643 3583 3594 1
  3644 3584 3576 1
  3645 3586 3580 1
  3646 3554 3576 am
  3647 3595 3601 1
  3648 3595 3596 1
  3649 3596 3597 1
  3650 3596 3599 1
  3651 3596 3602 1
  3652 3597 3598 2
  3653 3599 3600 1
  3654 3599 3604 1
  3655 3600 3601 1
  3656 3600 3606 1
  3657 3601 3608 1
  3658 3603 3599 1
  3659 3605 3600 1
  3660 3607 3601 1
  3661 3578 3595 am
  3662 3609 3610 1
  3663 3610 3622 1
  3664 3610 3613 1
  3665 3610 3611 1
  3666 3611 3612 2
  3667 3613 3624 1
  3668 3613 3614 1
  3669 3614 3615 ar
  3670 3614 3616 ar
  3671 3615 3625 1
  3672 3615 3617 ar
  3673 3616 3618 ar
  3674 3616 3626 1
  3675 3617 3627 1
  3676 3617 3619 ar
  3677 3618 3619 ar
  3678 3618 3628 1
  3679 3619 3620 1
  3680 3620 3629 1
  3681 3621 3609 1
  3682 3623 3613 1
  3683 3597 3609 am
  3684 3630 3631 1
  3685 3631 3643 1
  3686 3631 3634 1
  3687 3631 3632 1
  3688 3632 3633 2
  3689 3634 3645 1
  3690 3634 3635 1
  3691 3635 3636 ar
  3692 3635 3637 ar
  3693 3636 3646 1
  3694 3636 3638 ar
  3695 3637 3639 ar
  3696 3637 3647 1
  3697 3638 3648 1
  3698 3638 3640 ar
  3699 3639 3640 ar
  3700 3639 3649 1
  3701 3640 3641 1
  3702 3641 3650 1
  3703 3642 3630 1
  3704 3644 3634 1
  3705 3611 3630 am
  3706 3651 3652 1
  3707 3652 3660 1
  3708 3652 3655 1
  3709 3652 3653 1
  3710 3653 3654 2
  3711 3655 3661 1
  3712 3655 3657 1
  3713 3655 3656 1
  3714 3656 3663 1
  3715 3657 3664 1
  3716 3657 3665 1
  3717 3657 3666 1
  3718 3658 3656 1
  3719 3658 3667 1
  3720 3658 3668 1
  3721 3658 3669 1
  3722 3659 3651 1
  3723 3662 3656 1
  3724 3632 3651 am
  3725 3670 3671 1
  3726 3671 3676 1
  3727 3671 3672 1
  3728 3672 3673 2
  3729 3674 3670 1
  3730 3675 3671 1
  3731 3653 3670 am
  3732 3677 3678 1
  3733 3678 3686 1
  3734 3678 3681 1
  3735 3678 3679 1
  3736 3679 3680 2
  3737 3681 3687 1
  3738 3681 3683 1
  3739 3681 3682 1
  3740 3682 3689 1
  3741 3683 3690 1
  3742 3683 3691 1
  3743 3683 3692 1
  3744 3684 3682 1
  3745 3684 3693 1
  3746 3684 3694 1
  3747 3684 3695 1
  3748 3685 3677 1
  3749 3688 3682 1
  3750 3672 3677 am
  3751 3696 3697 1
  3752 3697 3703 1
  3753 3697 3700 1
  3754 3697 3698 1
  3755 3698 3699 2
  3756 3700 3705 1
  3757 3700 3701 1
  3758 3702 3696 1
  3759 3704 3700 1
  3760 3706 3701 1
  3761 3679 3696 am
  3762 3707 3708 1
  3763 3708 3716 1
  3764 3708 3711 1
  3765 3708 3709 1
  3766 3709 3710 2
  3767 3711 3717 1
  3768 3711 3713 1
  3769 3711 3712 1
  3770 3712 3719 1
  3771 3713 3720 1
  3772 3713 3721 1
  3773 3713 3722 1
  3774 3714 3712 1
  3775 3714 3723 1
  3776 3714 3724 1
  3777 3714 3725 1
  3778 3715 3707 1
  3779 3718 3712 1
  3780 3698 3707 am
  3781 3726 3727 1
  3782 3727 3735 1
  3783 3727 3730 1
  3784 3727 3728 1
  3785 3728 3729 2
  3786 3730 3737 1
  3787 3730 3731 1
  3788 3731 3732 2
  3789 3731 3733 2
  3790 3734 3726 1
  3791 3736 3730 1
  3792 3709 3726 am
  3793 3738 3739 1
  3794 3739 3745 1
  3795 3739 3742 1
  3796 3739 3740 1
  3797 3740 3741 2
  3798 3742 3747 1
  3799 3742 3743 1
  3800 3744 3738 1
  3801 3746 3742 1
  3802 3748 3743 1
  3803 3728 3738 am
  3804 3749 3750 1
  3805 3750 3751 1
  3806 3750 3761 1
  3807 3750 3753 1
  3808 3751 3752 2
  3809 3753 3763 1
  3810 3753 3754 1
  3811 3754 3756 ar
  3812 3754 3755 ar
  3813 3755 3764 1
  3814 3755 3757 ar
  3815 3756 3765 1
  3816 3756 3758 ar
  3817 3757 3766 1
  3818 3757 3759 ar
  3819 3758 3767 1
  3820 3758 3759 ar
  3821 3759 3768 1
  3822 3760 3749 1
  3823 3762 3753 1
  3824 3740 3749 am
  3825 3769 3770 1
  3826 3770 3778 1
  3827 3770 3773 1
  3828 3770 3771 1
  3829 3771 3772 2
  3830 3773 3779 1
  3831 3773 3775 1
  3832 3773 3774 1
  3833 3774 3781 1
  3834 3775 3782 1
  3835 3775 3783 1
  3836 3775 3784 1
  3837 3776 3774 1
  3838 3776 3785 1
  3839 3776 3786 1
  3840 3776 3787 1
  3841 3777 3769 1
  3842 3780 3774 1
  3843 3751 3769 am
  3844 3788 3789 1
  3845 3789 3797 1
  3846 3789 3792 1
  3847 3789 3790 1
  3848 3790 3791 2
  3849 3792 3799 1
  3850 3792 3793 1
  3851 3793 3800 1
  3852 3793 3794 1
  3853 3793 3795 1
  3854 3794 3801 1
  3855 3794 3802 1
  3856 3794 3803 1
  3857 3795 3804 1
  3858 3795 3805 1
  3859 3795 3806 1
  3860 3796 3788 1
  3861 3798 3792 1
  3862 3771 3788 am
  3863 3807 3808 1
  3864 3808 3816 1
  3865 3808 3811 1
  3866 3808 3809 1
  3867 3809 3810 2
  3868 3811 3818 1
  3869 3811 3812 1
  3870 3812 3819 1
  3871 3812 3813 1
  3872 3812 3814 1
  3873 3813 3820 1
  3874 3813 3821 1
  3875 3813 3822 1
  3876 3814 3823 1
  3877 3814 3824 1
  3878 3814 3825 1
  3879 3815 3807 1
  3880 3817 3811 1
  3881 3790 3807 am
  3882 3826 3827 1
  3883 3827 3836 1
  3884 3827 3830 1
  3885 3827 3828 1
  3886 3828 3829 2
  3887 3830 3838 1
  3888 3830 3831 1
  3889 3831 3840 1
  3890 3831 3832 1
  3891 3832 3833 2
  3892 3832 3834 2
  3893 3835 3826 1
  3894 3837 3830 1
  3895 3839 3831 1
  3896 3809 3826 am
  3897 3841 3842 1
  3898 3842 3850 1
  3899 3842 3845 1
  3900 3842 3843 1
  3901 3843 3844 2
  3902 3845 3851 1
  3903 3845 3847 1
  3904 3845 3846 1
  3905 3846 3853 1
  3906 3847 3854 1
  3907 3847 3855 1
  3908 3847 3856 1
  3909 3848 3846 1
  3910 3848 3857 1
  3911 3848 3858 1
  3912 3848 3859 1
  3913 3849 3841 1
  3914 3852 3846 1
  3915 3828 3841 am
  3916 3860 3861 1
  3917 3861 3869 1
  3918 3861 3864 1
  3919 3861 3862 1
  3920 3862 3863 2
  3921 3864 3870 1
  3922 3864 3866 1
  3923 3864 3865 1
  3924 3865 3872 1
  3925 3866 3873 1
  3926 3866 3874 1
  3927 3866 3875 1
  3928 3867 3865 1
  3929 3867 3876 1
  3930 3867 3877 1
  3931 3867 3878 1
  3932 3868 3860 1
  3933 3871 3865 1
  3934 3843 3860 am
  3935 3879 3880 1
  3936 3880 3892 1
  3937 3880 3884 1
  3938 3880 3882 1
  3939 3882 3883 2
  3940 3884 3885 1
  3941 3884 3894 1
  3942 3885 3896 1
  3943 3885 3886 1
  3944 3886 3898 1
  3945 3886 3887 1
  3946 3887 3900 1
  3947 3887 3888 1
  3948 3888 3901 1
  3949 3888 3902 1
  3950 3888 3903 1
  3951 3881 3883 1
  3952 3881 3889 1
  3953 3881 3904 1
  3954 3881 3905 1
  3955 3881 3906 1
  3956 3889 3882 1
  3957 3889 3883 1
  3958 3889 3891 1
  3959 3890 3879 1
  3960 3893 3884 1
  3961 3895 3885 1
  3962 3897 3886 1
  3963 3899 3887 1
  3964 3862 3879 am
  3965 3907 3908 1
  3966 3908 3917 1
  3967 3908 3912 1
  3968 3908 3910 1
  3969 3910 3911 2
  3970 3912 3919 1
  3971 3912 3913 1
  3972 3909 3914 1
  3973 3909 3920 1
  3974 3909 3921 1
  3975 3909 3922 1
  3976 3914 3907 am
  3977 3914 3915 2
  3978 3916 3907 1
  3979 3918 3912 1
  3980 3882 3907 1
  3981 3923 3924 1
  3982 3924 3933 1
  3983 3924 3927 1
  3984 3924 3925 1
  3985 3925 3926 2
  3986 3927 3935 1
  3987 3927 3928 1
  3988 3928 3937 1
  3989 3928 3929 1
  3990 3929 3930 2
  3991 3929 3931 2
  3992 3932 3923 1
  3993 3934 3927 1
  3994 3936 3928 1
  3995 3910 3923 am
  3996 3938 3939 1
  3997 3939 3940 1
  3998 3939 3950 1
  3999 3939 3942 1
  4000 3940 3941 2
  4001 3942 3952 1
  4002 3942 3943 1
  4003 3943 3945 ar
  4004 3943 3944 ar
  4005 3944 3953 1
  4006 3944 3946 ar
  4007 3945 3954 1
  4008 3945 3947 ar
  4009 3946 3955 1
  4010 3946 3948 ar
  4011 3947 3956 1
  4012 3947 3948 ar
  4013 3948 3957 1
  4014 3949 3938 1
  4015 3951 3942 1
  4016 3925 3938 am
  4017 3958 3959 1
  4018 3959 3968 1
  4019 3959 3962 1
  4020 3959 3960 1
  4021 3960 3961 2
  4022 3962 3970 1
  4023 3962 3963 1
  4024 3963 3972 1
  4025 3963 3964 1
  4026 3964 3965 2
  4027 3964 3966 2
  4028 3967 3958 1
  4029 3969 3962 1
  4030 3971 3963 1
  4031 3940 3958 am
  4032 3973 3974 1
  4033 3974 3982 1
  4034 3974 3977 1
  4035 3974 3975 1
  4036 3975 3976 2
  4037 3977 3978 1
  4038 3977 3984 1
  4039 3978 3980 2
  4040 3978 3979 am
  4041 3979 3985 1
  4042 3979 3986 1
  4043 3981 3973 1
  4044 3983 3977 1
  4045 3960 3973 am
  4046 3987 3988 1
  4047 3988 3995 1
  4048 3988 3991 1
  4049 3988 3989 1
  4050 3989 3990 2
  4051 3991 3996 1
  4052 3991 3992 1
  4053 3991 3993 1
  4054 3992 3998 1
  4055 3992 3999 1
  4056 3992 4000 1
  4057 3993 3997 1
  4058 3994 3987 1
  4059 3975 3987 am
  4060 4001 4002 1
  4061 4002 4009 1
  4062 4002 4005 1
  4063 4002 4003 1
  4064 4003 4004 2
  4065 4005 4010 1
  4066 4005 4006 1
  4067 4005 4007 1
  4068 4006 4011 1
  4069 4006 4012 1
  4070 4006 4013 1
  4071 4007 4014 1
  4072 4007 4015 1
  4073 4007 4016 1
  4074 4008 4001 1
  4075 3989 4001 am
  4076 4017 4018 1
  4077 4017 4027 1
  4078 4018 4019 1
  4079 4018 4021 1
  4080 4018 4028 1
  4081 4019 4020 2
  4082 4021 4022 1
  4083 4021 4029 1
  4084 4021 4030 1
  4085 4022 4023 ar
  4086 4022 4024 ar
  4087 4023 4026 ar
  4088 4023 4031 1
  4089 4024 4025 ar
  4090 4025 4026 ar
  4091 4025 4032 1
  4092 4026 4033 1
  4093 4003 4017 am
  4094 4034 4035 1
  4095 4035 4044 1
  4096 4035 4038 1
  4097 4035 4036 1
  4098 4036 4037 2
  4099 4038 4039 1
  4100 4038 4046 1
  4101 4039 4048 1
  4102 4039 4040 1
  4103 4040 4050 1
  4104 4040 4041 1
  4105 4041 4052 1
  4106 4041 4042 1
  4107 4042 4053 1
  4108 4042 4054 1
  4109 4042 4055 1
  4110 4043 4034 1
  4111 4045 4038 1
  4112 4047 4039 1
  4113 4049 4040 1
  4114 4051 4041 1
  4115 4034 4019 am
  4116 4056 4057 1
  4117 4057 4058 1
  4118 4057 4071 1
  4119 4057 4060 1
  4120 4058 4059 2
  4121 4060 4073 1
[truncated: 56,721 more chars]
