# Supplementary material for: The pocketome of G-protein-coupled receptors reveals previously untargeted allosteric sites
Source: Nat Commun. 2022 May 10;13:2567. doi: 10.1038/s41467-022-29609-6 (PMC9091257; doi:10.1038/s41467-022-29609-6)
Supplement: Supplementary file 4 — Supplementary Data 1 [file 41467_2022_29609_MOESM4_ESM.zip › docking_files/3p0g/mols.mol2]

# TRIPOS MOL2 file generated by SEED

@<TRIPOS>MOLECULE
methanamine
 8 7 0 0 0
****
USER_CHARGES
INVALID_CHARGES
Pose:   1 Cluster:   1 Fr_nu: 193298 TotEn:   -51.77
@<TRIPOS>ATOM
      1 C1        -68.9810    3.5405  -46.7459 C.3    1 LIG       0.04000
      2 N1        -67.8860    2.7772  -47.3748 N.4    1 LIG      -0.30000
      3 H1        -68.8625    4.5884  -47.0277 H      1 LIG       0.09000
      4 H2        -69.9253    3.1383  -47.1176 H      1 LIG       0.09000
      5 H3        -68.8986    3.4134  -45.6647 H      1 LIG       0.09000
      6 H4        -67.9453    1.7769  -47.1437 H      1 LIG       0.33000
      7 H5        -66.9663    3.1135  -47.0600 H      1 LIG       0.33000
      8 H6        -67.9118    2.8602  -48.3998 H      1 LIG       0.33000
@<TRIPOS>BOND
      1       1       2 1
      2       1       3 1
      3       1       4 1
      4       1       5 1
      5       2       6 1
      6       2       7 1
      7       2       8 1
@<TRIPOS>ALT_TYPE
CGenFF_4.0_ALT_TYPE_SET
CGenFF_4.0 1 CG334 2 NG3P3 3 HGA3 4 HGA3 5 HGA3 6 HGP2 7 HGP2 8 HGP2
@<TRIPOS>MOLECULE
methanamine
 8 7 0 0 0
****
USER_CHARGES
INVALID_CHARGES
Pose:   2 Cluster:   2 Fr_nu: 1558776 TotEn:   -51.42
@<TRIPOS>ATOM
      1 C1        -77.0945   -8.2303  -58.6200 C.3    1 LIG       0.04000
      2 N1        -75.6401   -8.2804  -58.8637 N.4    1 LIG      -0.30000
      3 H1        -77.2814   -7.4572  -57.8725 H      1 LIG       0.09000
      4 H2        -77.5837   -7.9887  -59.5655 H      1 LIG       0.09000
      5 H3        -77.4061   -9.2113  -58.2562 H      1 LIG       0.09000
      6 H4        -75.4016   -8.9951  -59.5637 H      1 LIG       0.33000
      7 H5        -75.1238   -8.5057  -58.0031 H      1 LIG       0.33000
      8 H6        -75.2867   -7.3784  -59.2096 H      1 LIG       0.33000
@<TRIPOS>BOND
      1       1       2 1
      2       1       3 1
      3       1       4 1
      4       1       5 1
      5       2       6 1
      6       2       7 1
      7       2       8 1
@<TRIPOS>ALT_TYPE
CGenFF_4.0_ALT_TYPE_SET
CGenFF_4.0 1 CG334 2 NG3P3 3 HGA3 4 HGA3 5 HGA3 6 HGP2 7 HGP2 8 HGP2
@<TRIPOS>MOLECULE
methanamine
 8 7 0 0 0
****
USER_CHARGES
INVALID_CHARGES
Pose:   3 Cluster:   3 Fr_nu: 1503639 TotEn:   -48.83
@<TRIPOS>ATOM
      1 C1        -68.6245    4.1586  -46.4361 C.3    1 LIG       0.04000
      2 N1        -68.0940    2.8146  -46.1371 N.4    1 LIG      -0.30000
      3 H1        -69.6779    4.0505  -46.7010 H      1 LIG       0.09000
      4 H2        -68.5057    4.7716  -45.5407 H      1 LIG       0.09000
      5 H3        -68.0501    4.5665  -47.2701 H      1 LIG       0.09000
      6 H4        -67.0991    2.8530  -45.8794 H      1 LIG       0.33000
      7 H5        -68.1793    2.1892  -46.9493 H      1 LIG       0.33000
      8 H6        -68.5996    2.3774  -45.3553 H      1 LIG       0.33000
@<TRIPOS>BOND
      1       1       2 1
      2       1       3 1
      3       1       4 1
      4       1       5 1
      5       2       6 1
      6       2       7 1
      7       2       8 1
@<TRIPOS>ALT_TYPE
CGenFF_4.0_ALT_TYPE_SET
CGenFF_4.0 1 CG334 2 NG3P3 3 HGA3 4 HGA3 5 HGA3 6 HGP2 7 HGP2 8 HGP2
@<TRIPOS>MOLECULE
methanamine
 8 7 0 0 0
****
USER_CHARGES
INVALID_CHARGES
Pose:   4 Cluster:   4 Fr_nu: 963625 TotEn:   -45.12
@<TRIPOS>ATOM
      1 C1        -70.1154    2.8089  -47.3361 C.3    1 LIG       0.04000
      2 N1        -68.7941    3.1020  -46.7485 N.4    1 LIG      -0.30000
      3 H1        -69.9668    2.1073  -48.1590 H      1 LIG       0.09000
      4 H2        -70.7391    2.3710  -46.5545 H      1 LIG       0.09000
      5 H3        -70.5378    3.7498  -47.6943 H      1 LIG       0.09000
      6 H4        -68.8709    3.7619  -45.9634 H      1 LIG       0.33000
      7 H5        -68.1599    3.5192  -47.4425 H      1 LIG       0.33000
      8 H6        -68.3446    2.2482  -46.3922 H      1 LIG       0.33000
@<TRIPOS>BOND
      1       1       2 1
      2       1       3 1
      3       1       4 1
      4       1       5 1
      5       2       6 1
      6       2       7 1
      7       2       8 1
@<TRIPOS>ALT_TYPE
CGenFF_4.0_ALT_TYPE_SET
CGenFF_4.0 1 CG334 2 NG3P3 3 HGA3 4 HGA3 5 HGA3 6 HGP2 7 HGP2 8 HGP2
@<TRIPOS>MOLECULE
methanamine
 8 7 0 0 0
****
USER_CHARGES
INVALID_CHARGES
Pose:   5 Cluster:   5 Fr_nu: 207478 TotEn:   -40.57
@<TRIPOS>ATOM
      1 C1        -68.7983    3.1488  -46.7976 C.3    1 LIG       0.04000
      2 N1        -67.8136    4.1775  -46.4110 N.4    1 LIG      -0.30000
      3 H1        -68.4790    2.7220  -47.7501 H      1 LIG       0.09000
      4 H2        -68.8143    2.3899  -46.0130 H      1 LIG       0.09000
      5 H3        -69.7706    3.6361  -46.8923 H      1 LIG       0.09000
      6 H4        -68.0630    4.6176  -45.5156 H      1 LIG       0.33000
      7 H5        -67.7548    4.9234  -47.1168 H      1 LIG       0.33000
      8 H6        -66.8726    3.7752  -46.3067 H      1 LIG       0.33000
@<TRIPOS>BOND
      1       1       2 1
      2       1       3 1
      3       1       4 1
      4       1       5 1
      5       2       6 1
      6       2       7 1
      7       2       8 1
@<TRIPOS>ALT_TYPE
CGenFF_4.0_ALT_TYPE_SET
CGenFF_4.0 1 CG334 2 NG3P3 3 HGA3 4 HGA3 5 HGA3 6 HGP2 7 HGP2 8 HGP2
@<TRIPOS>MOLECULE
methanamine
 8 7 0 0 0
****
USER_CHARGES
INVALID_CHARGES
Pose:   6 Cluster:   6 Fr_nu: 189476 TotEn:   -40.26
@<TRIPOS>ATOM
      1 C1        -68.5947    3.9435  -46.7392 C.3    1 LIG       0.04000
      2 N1        -67.5071    4.2267  -47.6953 N.4    1 LIG      -0.30000
      3 H1        -69.5244    4.3198  -47.1699 H      1 LIG       0.09000
      4 H2        -68.6387    2.8625  -46.5937 H      1 LIG       0.09000
      5 H3        -68.3596    4.4562  -45.8045 H      1 LIG       0.09000
      6 H4        -66.6008    3.8928  -47.3420 H      1 LIG       0.33000
      7 H5        -67.4174    5.2360  -47.8722 H      1 LIG       0.33000
      8 H6        -67.6746    3.7675  -48.6004 H      1 LIG       0.33000
@<TRIPOS>BOND
      1       1       2 1
      2       1       3 1
      3       1       4 1
      4       1       5 1
      5       2       6 1
      6       2       7 1
      7       2       8 1
@<TRIPOS>ALT_TYPE
CGenFF_4.0_ALT_TYPE_SET
CGenFF_4.0 1 CG334 2 NG3P3 3 HGA3 4 HGA3 5 HGA3 6 HGP2 7 HGP2 8 HGP2
@<TRIPOS>MOLECULE
methanamine
 8 7 0 0 0
****
USER_CHARGES
INVALID_CHARGES
Pose:   7 Cluster:   7 Fr_nu: 162674 TotEn:   -39.39
@<TRIPOS>ATOM
      1 C1        -75.2153    2.2877  -59.1085 C.3    1 LIG       0.04000
      2 N1        -74.5595    1.3514  -60.0416 N.4    1 LIG      -0.30000
      3 H1        -75.8827    2.9262  -59.6901 H      1 LIG       0.09000
      4 H2        -75.7734    1.6970  -58.3796 H      1 LIG       0.09000
      5 H3        -74.4348    2.8759  -58.6221 H      1 LIG       0.09000
      6 H4        -73.9146    0.7204  -59.5481 H      1 LIG       0.33000
      7 H5        -74.0152    1.8539  -60.7552 H      1 LIG       0.33000
      8 H6        -75.2490    0.7671  -60.5327 H      1 LIG       0.33000
@<TRIPOS>BOND
      1       1       2 1
      2       1       3 1
      3       1       4 1
      4       1       5 1
      5       2       6 1
      6       2       7 1
      7       2       8 1
@<TRIPOS>ALT_TYPE
CGenFF_4.0_ALT_TYPE_SET
CGenFF_4.0 1 CG334 2 NG3P3 3 HGA3 4 HGA3 5 HGA3 6 HGP2 7 HGP2 8 HGP2
@<TRIPOS>MOLECULE
methanamine
 8 7 0 0 0
****
USER_CHARGES
INVALID_CHARGES
Pose:   8 Cluster:   8 Fr_nu: 1496749 TotEn:   -12.27
@<TRIPOS>ATOM
      1 C1        -51.4666    2.8498  -34.4105 C.3    1 LIG       0.04000
      2 N1        -51.2453    1.4019  -34.2314 N.4    1 LIG      -0.30000
      3 H1        -51.1817    3.3485  -33.4823 H      1 LIG       0.09000
      4 H2        -50.8431    3.1827  -35.2425 H      1 LIG       0.09000
      5 H3        -52.5255    3.0014  -34.6283 H      1 LIG       0.09000
      6 H4        -51.4978    0.8764  -35.0786 H      1 LIG       0.33000
      7 H5        -51.8104    1.0299  -33.4566 H      1 LIG       0.33000
      8 H6        -50.2594    1.1965  -34.0220 H      1 LIG       0.33000
@<TRIPOS>BOND
      1       1       2 1
      2       1       3 1
      3       1       4 1
      4       1       5 1
      5       2       6 1
      6       2       7 1
      7       2       8 1
@<TRIPOS>ALT_TYPE
CGenFF_4.0_ALT_TYPE_SET
CGenFF_4.0 1 CG334 2 NG3P3 3 HGA3 4 HGA3 5 HGA3 6 HGP2 7 HGP2 8 HGP2
@<TRIPOS>MOLECULE
methanol
 6 5 0 0 0
****
USER_CHARGES
INVALID_CHARGES
Pose:   1 Cluster:   1 Fr_nu: 9959242 TotEn:   -15.38
@<TRIPOS>ATOM
      1 C1        -60.5167    9.7712  -24.0173 C.3    1 LIG      -0.04000
      2 O1        -59.1072    9.7697  -23.8836 O.3    1 LIG      -0.65000
      3 H1        -60.9528    9.0782  -23.2935 H      1 LIG       0.09000
      4 H2        -60.7876    9.4720  -25.0330 H      1 LIG       0.09000
      5 H3        -60.8910   10.7793  -23.8244 H      1 LIG       0.09000
      6 H4        -58.7574   10.3951  -24.5411 H      1 LIG       0.42000
@<TRIPOS>BOND
      1       1       2 1
      2       1       3 1
      3       1       4 1
      4       1       5 1
      5       2       6 1
@<TRIPOS>ALT_TYPE
CGenFF_4.0_ALT_TYPE_SET
CGenFF_4.0 1 CG331 2 OG311 3 HGA3 4 HGA3 5 HGA3 6 HGP1
@<TRIPOS>MOLECULE
methanol
 6 5 0 0 0
****
USER_CHARGES
INVALID_CHARGES
Pose:   2 Cluster:   2 Fr_nu:  60167 TotEn:   -15.21
@<TRIPOS>ATOM
      1 C1        -70.6457   -8.0447  -44.1126 C.3    1 LIG      -0.04000
      2 O1        -70.0065   -9.2793  -43.8449 O.3    1 LIG      -0.65000
      3 H1        -70.8809   -7.9788  -45.1778 H      1 LIG       0.09000
      4 H2        -69.9872   -7.2220  -43.8225 H      1 LIG       0.09000
      5 H3        -71.5705   -7.9903  -43.5336 H      1 LIG       0.09000
      6 H4        -69.8140   -9.3005  -42.8919 H      1 LIG       0.42000
@<TRIPOS>BOND
      1       1       2 1
      2       1       3 1
      3       1       4 1
      4       1       5 1
      5       2       6 1
@<TRIPOS>ALT_TYPE
CGenFF_4.0_ALT_TYPE_SET
CGenFF_4.0 1 CG331 2 OG311 3 HGA3 4 HGA3 5 HGA3 6 HGP1
@<TRIPOS>MOLECULE
methanol
 6 5 0 0 0
****
USER_CHARGES
INVALID_CHARGES
Pose:   3 Cluster:   3 Fr_nu: 10048661 TotEn:   -14.86
@<TRIPOS>ATOM
      1 C1        -54.0326  -20.6688  -24.9443 C.3    1 LIG      -0.04000
      2 O1        -53.8640  -21.2905  -23.6835 O.3    1 LIG      -0.65000
      3 H1        -53.0542  -20.4901  -25.3970 H      1 LIG       0.09000
      4 H2        -54.5652  -19.7230  -24.8169 H      1 LIG       0.09000
      5 H3        -54.6156  -21.3288  -25.5909 H      1 LIG       0.09000
      6 H4        -54.7523  -21.4324  -23.3140 H      1 LIG       0.42000
@<TRIPOS>BOND
      1       1       2 1
      2       1       3 1
      3       1       4 1
      4       1       5 1
      5       2       6 1
@<TRIPOS>ALT_TYPE
CGenFF_4.0_ALT_TYPE_SET
CGenFF_4.0 1 CG331 2 OG311 3 HGA3 4 HGA3 5 HGA3 6 HGP1
@<TRIPOS>MOLECULE
methanol
 6 5 0 0 0
****
USER_CHARGES
INVALID_CHARGES
Pose:   4 Cluster:   4 Fr_nu: 5480325 TotEn:   -14.78
@<TRIPOS>ATOM
      1 C1        -54.7488  -19.9908  -24.8090 C.3    1 LIG      -0.04000
      2 O1        -53.3527  -20.1316  -24.6205 O.3    1 LIG      -0.65000
      3 H1        -55.2734  -20.3130  -23.9061 H      1 LIG       0.09000
      4 H2        -55.0651  -20.5960  -25.6624 H      1 LIG       0.09000
      5 H3        -54.9769  -18.9405  -25.0050 H      1 LIG       0.09000
      6 H4        -52.9226  -19.8366  -25.4413 H      1 LIG       0.42000
@<TRIPOS>BOND
      1       1       2 1
      2       1       3 1
      3       1       4 1
      4       1       5 1
      5       2       6 1
@<TRIPOS>ALT_TYPE
CGenFF_4.0_ALT_TYPE_SET
CGenFF_4.0 1 CG331 2 OG311 3 HGA3 4 HGA3 5 HGA3 6 HGP1
@<TRIPOS>MOLECULE
methanol
 6 5 0 0 0
****
USER_CHARGES
INVALID_CHARGES
Pose:   5 Cluster:   5 Fr_nu: 9699686 TotEn:   -14.28
@<TRIPOS>ATOM
      1 C1        -51.5861    2.1717  -34.1969 C.3    1 LIG      -0.04000
      2 O1        -50.2041    1.9137  -34.3636 O.3    1 LIG      -0.65000
      3 H1        -51.8922    2.9730  -34.8740 H      1 LIG       0.09000
      4 H2        -51.7814    2.4610  -33.1612 H      1 LIG       0.09000
      5 H3        -52.1480    1.2647  -34.4319 H      1 LIG       0.09000
      6 H4        -49.9707    1.1986  -33.7472 H      1 LIG       0.42000
@<TRIPOS>BOND
      1       1       2 1
      2       1       3 1
      3       1       4 1
      4       1       5 1
      5       2       6 1
@<TRIPOS>ALT_TYPE
CGenFF_4.0_ALT_TYPE_SET
CGenFF_4.0 1 CG331 2 OG311 3 HGA3 4 HGA3 5 HGA3 6 HGP1
@<TRIPOS>MOLECULE
methanol
 6 5 0 0 0
****
USER_CHARGES
INVALID_CHARGES
Pose:   6 Cluster:   6 Fr_nu: 252638 TotEn:   -13.43
@<TRIPOS>ATOM
      1 C1        -45.1834   -0.9207  -43.3405 C.3    1 LIG      -0.04000
      2 O1        -44.4626   -1.9748  -42.7291 O.3    1 LIG      -0.65000
      3 H1        -45.8841   -1.3331  -44.0707 H      1 LIG       0.09000
      4 H2        -44.4858   -0.2392  -43.8338 H      1 LIG       0.09000
      5 H3        -45.7388   -0.3775  -42.5724 H      1 LIG       0.09000
      6 H4        -43.8524   -1.5698  -42.0891 H      1 LIG       0.42000
@<TRIPOS>BOND
      1       1       2 1
      2       1       3 1
      3       1       4 1
      4       1       5 1
      5       2       6 1
@<TRIPOS>ALT_TYPE
CGenFF_4.0_ALT_TYPE_SET
CGenFF_4.0 1 CG331 2 OG311 3 HGA3 4 HGA3 5 HGA3 6 HGP1
@<TRIPOS>MOLECULE
methanol
 6 5 0 0 0
****
USER_CHARGES
INVALID_CHARGES
Pose:   7 Cluster:   7 Fr_nu: 1766507 TotEn:   -12.69
@<TRIPOS>ATOM
      1 C1        -76.6840  -12.6870  -47.0620 C.3    1 LIG      -0.04000
      2 O1        -77.7538  -12.5758  -47.9827 O.3    1 LIG      -0.65000
      3 H1        -75.7883  -13.0340  -47.5831 H      1 LIG       0.09000
      4 H2        -76.9543  -13.3915  -46.2713 H      1 LIG       0.09000
      5 H3        -76.4899  -11.7058  -46.6224 H      1 LIG       0.09000
      6 H4        -78.5290  -12.2662  -47.4837 H      1 LIG       0.42000
@<TRIPOS>BOND
      1       1       2 1
      2       1       3 1
      3       1       4 1
      4       1       5 1
      5       2       6 1
@<TRIPOS>ALT_TYPE
CGenFF_4.0_ALT_TYPE_SET
CGenFF_4.0 1 CG331 2 OG311 3 HGA3 4 HGA3 5 HGA3 6 HGP1
@<TRIPOS>MOLECULE
methanol
 6 5 0 0 0
****
USER_CHARGES
INVALID_CHARGES
Pose:   8 Cluster:   8 Fr_nu: 4960910 TotEn:   -12.57
@<TRIPOS>ATOM
      1 C1        -85.2946   -4.7212  -45.5428 C.3    1 LIG      -0.04000
      2 O1        -85.2886   -3.4834  -46.2299 O.3    1 LIG      -0.65000
      3 H1        -84.2663   -5.0379  -45.3521 H      1 LIG       0.09000
      4 H2        -85.8122   -5.4714  -46.1461 H      1 LIG       0.09000
      5 H3        -85.8176   -4.5973  -44.5916 H      1 LIG       0.09000
      6 H4        -86.2170   -3.2360  -46.3808 H      1 LIG       0.42000
@<TRIPOS>BOND
      1       1       2 1
      2       1       3 1
      3       1       4 1
      4       1       5 1
      5       2       6 1
@<TRIPOS>ALT_TYPE
CGenFF_4.0_ALT_TYPE_SET
CGenFF_4.0 1 CG331 2 OG311 3 HGA3 4 HGA3 5 HGA3 6 HGP1
@<TRIPOS>MOLECULE
methanol
 6 5 0 0 0
****
USER_CHARGES
INVALID_CHARGES
Pose:   9 Cluster:   9 Fr_nu: 1864588 TotEn:   -12.37
@<TRIPOS>ATOM
      1 C1        -78.3787  -12.7506  -45.8735 C.3    1 LIG      -0.04000
      2 O1        -78.7876  -13.2101  -47.1487 O.3    1 LIG      -0.65000
      3 H1        -77.3489  -13.0639  -45.6855 H      1 LIG       0.09000
      4 H2        -79.0414  -13.1613  -45.1075 H      1 LIG       0.09000
      5 H3        -78.4346  -11.6597  -45.8541 H      1 LIG       0.09000
      6 H4        -79.7045  -12.9132  -47.2788 H      1 LIG       0.42000
@<TRIPOS>BOND
      1       1       2 1
      2       1       3 1
      3       1       4 1
      4       1       5 1
      5       2       6 1
@<TRIPOS>ALT_TYPE
CGenFF_4.0_ALT_TYPE_SET
CGenFF_4.0 1 CG331 2 OG311 3 HGA3 4 HGA3 5 HGA3 6 HGP1
@<TRIPOS>MOLECULE
methanol
 6 5 0 0 0
****
USER_CHARGES
INVALID_CHARGES
Pose:  10 Cluster:  10 Fr_nu: 1769193 TotEn:   -12.19
@<TRIPOS>ATOM
      1 C1        -77.4199  -12.7325  -47.5208 C.3    1 LIG      -0.04000
      2 O1        -77.1217  -12.5958  -48.8981 O.3    1 LIG      -0.65000
      3 H1        -78.4180  -13.1619  -47.4042 H      1 LIG       0.09000
      4 H2        -77.3745  -11.7529  -47.0382 H      1 LIG       0.09000
      5 H3        -76.6840  -13.3970  -47.0620 H      1 LIG       0.09000
      6 H4        -76.2302  -12.2124  -48.9605 H      1 LIG       0.42000
@<TRIPOS>BOND
      1       1       2 1
      2       1       3 1
      3       1       4 1
      4       1       5 1
      5       2       6 1
@<TRIPOS>ALT_TYPE
CGenFF_4.0_ALT_TYPE_SET
CGenFF_4.0 1 CG331 2 OG311 3 HGA3 4 HGA3 5 HGA3 6 HGP1
@<TRIPOS>MOLECULE
methanol
 6 5 0 0 0
****
USER_CHARGES
INVALID_CHARGES
Pose:  11 Cluster:  11 Fr_nu: 373128 TotEn:   -11.77
@<TRIPOS>ATOM
      1 C1        -74.4675   -8.0875  -44.8910 C.3    1 LIG      -0.04000
      2 O1        -73.3058   -7.7577  -45.6299 O.3    1 LIG      -0.65000
      3 H1        -74.2087   -8.7968  -44.1010 H      1 LIG       0.09000
      4 H2        -75.2131   -8.5261  -45.5591 H      1 LIG       0.09000
      5 H3        -74.8734   -7.1779  -44.4422 H      1 LIG       0.09000
      6 H4        -73.5755   -7.1279  -46.3201 H      1 LIG       0.42000
@<TRIPOS>BOND
      1       1       2 1
      2       1       3 1
      3       1       4 1
      4       1       5 1
      5       2       6 1
@<TRIPOS>ALT_TYPE
CGenFF_4.0_ALT_TYPE_SET
CGenFF_4.0 1 CG331 2 OG311 3 HGA3 4 HGA3 5 HGA3 6 HGP1
@<TRIPOS>MOLECULE
methanol
 6 5 0 0 0
****
USER_CHARGES
INVALID_CHARGES
Pose:  12 Cluster:  12 Fr_nu: 9969104 TotEn:   -11.64
@<TRIPOS>ATOM
      1 C1        -50.6128    2.8126  -34.1329 C.3    1 LIG      -0.04000
      2 O1        -49.3870    2.3481  -33.5979 O.3    1 LIG      -0.65000
      3 H1        -50.4589    3.7849  -34.6074 H      1 LIG       0.09000
      4 H2        -51.3515    2.8990  -33.3321 H      1 LIG       0.09000
      5 H3        -50.9686    2.0980  -34.8788 H      1 LIG       0.09000
      6 H4        -49.5640    1.4850  -33.1861 H      1 LIG       0.42000
@<TRIPOS>BOND
      1       1       2 1
      2       1       3 1
      3       1       4 1
      4       1       5 1
      5       2       6 1
@<TRIPOS>ALT_TYPE
CGenFF_4.0_ALT_TYPE_SET
CGenFF_4.0 1 CG331 2 OG311 3 HGA3 4 HGA3 5 HGA3 6 HGP1
@<TRIPOS>MOLECULE
methanol
 6 5 0 0 0
****
USER_CHARGES
INVALID_CHARGES
Pose:  13 Cluster:  13 Fr_nu: 10052568 TotEn:   -11.53
@<TRIPOS>ATOM
      1 C1        -61.5629    9.0847  -23.7358 C.3    1 LIG      -0.04000
      2 O1        -60.1931    9.3785  -23.9401 O.3    1 LIG      -0.65000
      3 H1        -61.6730    8.4545  -22.8499 H      1 LIG       0.09000
      4 H2        -61.9610    8.5699  -24.6139 H      1 LIG       0.09000
      5 H3        -62.1084   10.0193  -23.5854 H      1 LIG       0.09000
      6 H4        -60.1363    9.9381  -24.7335 H      1 LIG       0.42000
@<TRIPOS>BOND
      1       1       2 1
      2       1       3 1
      3       1       4 1
      4       1       5 1
      5       2       6 1
@<TRIPOS>ALT_TYPE
CGenFF_4.0_ALT_TYPE_SET
CGenFF_4.0 1 CG331 2 OG311 3 HGA3 4 HGA3 5 HGA3 6 HGP1
@<TRIPOS>MOLECULE
methanol
 6 5 0 0 0
****
USER_CHARGES
INVALID_CHARGES
Pose:  14 Cluster:  14 Fr_nu: 160853 TotEn:   -11.22
@<TRIPOS>ATOM
      1 C1        -70.4058  -19.6327  -57.3964 C.3    1 LIG      -0.04000
      2 O1        -71.3591  -20.6025  -57.0025 O.3    1 LIG      -0.65000
      3 H1        -70.6806  -19.2261  -58.3728 H      1 LIG       0.09000
      4 H2        -69.4158  -20.0932  -57.4472 H      1 LIG       0.09000
      5 H3        -70.3931  -18.8267  -56.6591 H      1 LIG       0.09000
      6 H4        -71.0813  -20.9394  -56.1336 H      1 LIG       0.42000
@<TRIPOS>BOND
      1       1       2 1
      2       1       3 1
      3       1       4 1
      4       1       5 1
      5       2       6 1
@<TRIPOS>ALT_TYPE
CGenFF_4.0_ALT_TYPE_SET
CGenFF_4.0 1 CG331 2 OG311 3 HGA3 4 HGA3 5 HGA3 6 HGP1
@<TRIPOS>MOLECULE
methanol
 6 5 0 0 0
****
USER_CHARGES
INVALID_CHARGES
Pose:  15 Cluster:  15 Fr_nu:  79856 TotEn:   -11.21
@<TRIPOS>ATOM
      1 C1        -60.4354    3.9295  -38.0415 C.3    1 LIG      -0.04000
      2 O1        -60.5745    5.1306  -38.7780 O.3    1 LIG      -0.65000
      3 H1        -59.4630    3.9175  -37.5429 H      1 LIG       0.09000
      4 H2        -60.5209    3.0747  -38.7172 H      1 LIG       0.09000
      5 H3        -61.2277    3.8789  -37.2910 H      1 LIG       0.09000
      6 H4        -61.4478    5.1041  -39.2052 H      1 LIG       0.42000
@<TRIPOS>BOND
      1       1       2 1
      2       1       3 1
      3       1       4 1
      4       1       5 1
      5       2       6 1
@<TRIPOS>ALT_TYPE
CGenFF_4.0_ALT_TYPE_SET
CGenFF_4.0 1 CG331 2 OG311 3 HGA3 4 HGA3 5 HGA3 6 HGP1
@<TRIPOS>MOLECULE
methanol
 6 5 0 0 0
****
USER_CHARGES
INVALID_CHARGES
Pose:  16 Cluster:  16 Fr_nu: 10078337 TotEn:   -11.00
@<TRIPOS>ATOM
      1 C1        -54.7849  -21.9322  -24.2505 C.3    1 LIG      -0.04000
      2 O1        -54.0439  -22.1389  -23.0619 O.3    1 LIG      -0.65000
      3 H1        -54.1501  -22.1352  -25.1165 H      1 LIG       0.09000
      4 H2        -55.1438  -20.9003  -24.2823 H      1 LIG       0.09000
      5 H3        -55.6389  -22.6135  -24.2600 H      1 LIG       0.09000
      6 H4        -54.6398  -21.9492  -22.3172 H      1 LIG       0.42000
@<TRIPOS>BOND
      1       1       2 1
      2       1       3 1
      3       1       4 1
      4       1       5 1
      5       2       6 1
@<TRIPOS>ALT_TYPE
CGenFF_4.0_ALT_TYPE_SET
CGenFF_4.0 1 CG331 2 OG311 3 HGA3 4 HGA3 5 HGA3 6 HGP1
@<TRIPOS>MOLECULE
methanol
 6 5 0 0 0
****
USER_CHARGES
INVALID_CHARGES
Pose:  17 Cluster:  17 Fr_nu: 265041 TotEn:   -10.91
@<TRIPOS>ATOM
      1 C1        -59.5038  -18.2957  -24.7252 C.3    1 LIG      -0.04000
      2 O1        -58.1498  -18.1925  -25.1258 O.3    1 LIG      -0.65000
      3 H1        -59.5536  -18.4679  -23.6472 H      1 LIG       0.09000
      4 H2        -59.9808  -19.1215  -25.2592 H      1 LIG       0.09000
      5 H3        -60.0181  -17.3626  -24.9669 H      1 LIG       0.09000
      6 H4        -58.1470  -18.0404  -26.0863 H      1 LIG       0.42000
@<TRIPOS>BOND
      1       1       2 1
      2       1       3 1
      3       1       4 1
      4       1       5 1
      5       2       6 1
@<TRIPOS>ALT_TYPE
CGenFF_4.0_ALT_TYPE_SET
CGenFF_4.0 1 CG331 2 OG311 3 HGA3 4 HGA3 5 HGA3 6 HGP1
@<TRIPOS>MOLECULE
methanol
 6 5 0 0 0
****
USER_CHARGES
INVALID_CHARGES
Pose:  18 Cluster:  18 Fr_nu: 856368 TotEn:   -10.84
@<TRIPOS>ATOM
      1 C1        -73.1279  -24.9970  -40.4792 C.3    1 LIG      -0.04000
      2 O1        -72.8874  -23.6130  -40.3027 O.3    1 LIG      -0.65000
      3 H1        -74.0951  -25.2581  -40.0425 H      1 LIG       0.09000
      4 H2        -72.3319  -25.5704  -39.9973 H      1 LIG       0.09000
      5 H3        -73.1407  -25.2222  -41.5481 H      1 LIG       0.09000
      6 H4        -72.0220  -23.4203  -40.7022 H      1 LIG       0.42000
@<TRIPOS>BOND
      1       1       2 1
      2       1       3 1
      3       1       4 1
      4       1       5 1
      5       2       6 1
@<TRIPOS>ALT_TYPE
CGenFF_4.0_ALT_TYPE_SET
CGenFF_4.0 1 CG331 2 OG311 3 HGA3 4 HGA3 5 HGA3 6 HGP1
@<TRIPOS>MOLECULE
methanol
 6 5 0 0 0
****
USER_CHARGES
INVALID_CHARGES
Pose:  19 Cluster:  19 Fr_nu: 10060158 TotEn:   -10.83
@<TRIPOS>ATOM
      1 C1        -60.8725    8.7993  -24.7012 C.3    1 LIG      -0.04000
      2 O1        -59.4999    9.1379  -24.6242 O.3    1 LIG      -0.65000
      3 H1        -61.2587    8.6100  -23.6967 H      1 LIG       0.09000
      4 H2        -60.9948    7.9094  -25.3238 H      1 LIG       0.09000
      5 H3        -61.4196    9.6325  -25.1484 H      1 LIG       0.09000
      6 H4        -59.1939    9.2981  -25.5333 H      1 LIG       0.42000
@<TRIPOS>BOND
      1       1       2 1
      2       1       3 1
      3       1       4 1
      4       1       5 1
      5       2       6 1
@<TRIPOS>ALT_TYPE
CGenFF_4.0_ALT_TYPE_SET
CGenFF_4.0 1 CG331 2 OG311 3 HGA3 4 HGA3 5 HGA3 6 HGP1
@<TRIPOS>MOLECULE
methanol
 6 5 0 0 0
****
USER_CHARGES
INVALID_CHARGES
Pose:  20 Cluster:  20 Fr_nu: 8316166 TotEn:   -10.69
@<TRIPOS>ATOM
      1 C1        -75.8929  -11.0097  -52.1142 C.3    1 LIG      -0.04000
      2 O1        -75.8804  -12.3692  -51.7190 O.3    1 LIG      -0.65000
      3 H1        -76.6563  -10.4716  -51.5469 H      1 LIG       0.09000
      4 H2        -76.1041  -10.9424  -53.1844 H      1 LIG       0.09000
      5 H3        -74.9134  -10.5711  -51.9097 H      1 LIG       0.09000
      6 H4        -75.1919  -12.8127  -52.2434 H      1 LIG       0.42000
@<TRIPOS>BOND
      1       1       2 1
      2       1       3 1
      3       1       4 1
      4       1       5 1
      5       2       6 1
@<TRIPOS>ALT_TYPE
CGenFF_4.0_ALT_TYPE_SET
CGenFF_4.0 1 CG331 2 OG311 3 HGA3 4 HGA3 5 HGA3 6 HGP1
@<TRIPOS>MOLECULE
methanol
 6 5 0 0 0
****
USER_CHARGES
INVALID_CHARGES
Pose:  21 Cluster:  21 Fr_nu: 10027978 TotEn:   -10.58
@<TRIPOS>ATOM
      1 C1        -59.1134   10.5955  -24.3770 C.3    1 LIG      -0.04000
      2 O1        -59.6610   10.1973  -23.1337 O.3    1 LIG      -0.65000
      3 H1        -58.5332    9.7721  -24.8009 H      1 LIG       0.09000
      4 H2        -58.4730   11.4692  -24.2311 H      1 LIG       0.09000
      5 H3        -59.9279   10.8528  -25.0582 H      1 LIG       0.09000
      6 H4        -60.1676   10.9528  -22.7897 H      1 LIG       0.42000
@<TRIPOS>BOND
      1       1       2 1
      2       1       3 1
      3       1       4 1
      4       1       5 1
      5       2       6 1
@<TRIPOS>ALT_TYPE
CGenFF_4.0_ALT_TYPE_SET
CGenFF_4.0 1 CG331 2 OG311 3 HGA3 4 HGA3 5 HGA3 6 HGP1
@<TRIPOS>MOLECULE
methanol
 6 5 0 0 0
****
USER_CHARGES
INVALID_CHARGES
Pose:  22 Cluster:  22 Fr_nu: 1377047 TotEn:   -10.31
@<TRIPOS>ATOM
      1 C1        -84.2820   -6.3878  -46.5312 C.3    1 LIG      -0.04000
      2 O1        -83.9854   -7.1097  -47.7124 O.3    1 LIG      -0.65000
      3 H1        -84.1843   -5.3166  -46.7237 H      1 LIG       0.09000
      4 H2        -83.5955   -6.6901  -45.7363 H      1 LIG       0.09000
      5 H3        -85.3079   -6.6090  -46.2276 H      1 LIG       0.09000
      6 H4        -84.0827   -8.0542  -47.5019 H      1 LIG       0.42000
@<TRIPOS>BOND
      1       1       2 1
      2       1       3 1
      3       1       4 1
      4       1       5 1
      5       2       6 1
@<TRIPOS>ALT_TYPE
CGenFF_4.0_ALT_TYPE_SET
CGenFF_4.0 1 CG331 2 OG311 3 HGA3 4 HGA3 5 HGA3 6 HGP1
@<TRIPOS>MOLECULE
methanol
 6 5 0 0 0
****
USER_CHARGES
INVALID_CHARGES
Pose:  23 Cluster:  23 Fr_nu: 10047985 TotEn:   -10.29
@<TRIPOS>ATOM
      1 C1        -54.8243  -20.9674  -25.0165 C.3    1 LIG      -0.04000
      2 O1        -53.4865  -21.3719  -24.7903 O.3    1 LIG      -0.65000
      3 H1        -55.3634  -20.9410  -24.0663 H      1 LIG       0.09000
      4 H2        -55.3070  -21.6686  -25.7020 H      1 LIG       0.09000
      5 H3        -54.8236  -19.9691  -25.4602 H      1 LIG       0.09000
      6 H4        -53.0415  -21.3833  -25.6549 H      1 LIG       0.42000
@<TRIPOS>BOND
      1       1       2 1
      2       1       3 1
      3       1       4 1
      4       1       5 1
      5       2       6 1
@<TRIPOS>ALT_TYPE
CGenFF_4.0_ALT_TYPE_SET
CGenFF_4.0 1 CG331 2 OG311 3 HGA3 4 HGA3 5 HGA3 6 HGP1
@<TRIPOS>MOLECULE
methanol
 6 5 0 0 0
****
USER_CHARGES
INVALID_CHARGES
Pose:  24 Cluster:  24 Fr_nu: 271810 TotEn:   -10.28
@<TRIPOS>ATOM
      1 C1        -56.8904  -20.7015  -34.7770 C.3    1 LIG      -0.04000
      2 O1        -55.7431  -20.0945  -35.3425 O.3    1 LIG      -0.65000
      3 H1        -56.5871  -21.3795  -33.9754 H      1 LIG       0.09000
      4 H2        -57.4305  -21.2533  -35.5505 H      1 LIG       0.09000
      5 H3        -57.5386  -19.9234  -34.3671 H      1 LIG       0.09000
      6 H4        -56.0525  -19.5015  -36.0484 H      1 LIG       0.42000
@<TRIPOS>BOND
      1       1       2 1
      2       1       3 1
      3       1       4 1
      4       1       5 1
      5       2       6 1
@<TRIPOS>ALT_TYPE
CGenFF_4.0_ALT_TYPE_SET
CGenFF_4.0 1 CG331 2 OG311 3 HGA3 4 HGA3 5 HGA3 6 HGP1
@<TRIPOS>MOLECULE
methanol
 6 5 0 0 0
****
USER_CHARGES
INVALID_CHARGES
Pose:  25 Cluster:  25 Fr_nu: 5616390 TotEn:   -10.26
@<TRIPOS>ATOM
      1 C1        -57.0649  -21.2472  -35.1625 C.3    1 LIG      -0.04000
      2 O1        -56.9015  -19.9913  -34.5298 O.3    1 LIG      -0.65000
      3 H1        -57.0823  -22.0370  -34.4075 H      1 LIG       0.09000
      4 H2        -56.2410  -21.4143  -35.8610 H      1 LIG       0.09000
      5 H3        -58.0103  -21.2490  -35.7102 H      1 LIG       0.09000
      6 H4        -56.8908  -19.3175  -35.2309 H      1 LIG       0.42000
@<TRIPOS>BOND
      1       1       2 1
      2       1       3 1
      3       1       4 1
      4       1       5 1
      5       2       6 1
@<TRIPOS>ALT_TYPE
CGenFF_4.0_ALT_TYPE_SET
CGenFF_4.0 1 CG331 2 OG311 3 HGA3 4 HGA3 5 HGA3 6 HGP1
@<TRIPOS>MOLECULE
methanol
 6 5 0 0 0
****
USER_CHARGES
INVALID_CHARGES
Pose:  26 Cluster:  26 Fr_nu: 1124826 TotEn:   -10.09
@<TRIPOS>ATOM
      1 C1        -77.3883  -13.0393  -47.2636 C.3    1 LIG      -0.04000
      2 O1        -77.3945  -13.8758  -48.4059 O.3    1 LIG      -0.65000
      3 H1        -76.6283  -12.2633  -47.3834 H      1 LIG       0.09000
      4 H2        -77.1762  -13.6376  -46.3739 H      1 LIG       0.09000
      5 H3        -78.3702  -12.5716  -47.1602 H      1 LIG       0.09000
      6 H4        -78.0801  -14.5503  -48.2622 H      1 LIG       0.42000
@<TRIPOS>BOND
      1       1       2 1
      2       1       3 1
      3       1       4 1
      4       1       5 1
      5       2       6 1
@<TRIPOS>ALT_TYPE
CGenFF_4.0_ALT_TYPE_SET
CGenFF_4.0 1 CG331 2 OG311 3 HGA3 4 HGA3 5 HGA3 6 HGP1
@<TRIPOS>MOLECULE
methanol
 6 5 0 0 0
****
USER_CHARGES
INVALID_CHARGES
Pose:  27 Cluster:  27 Fr_nu: 6170657 TotEn:    -9.93
@<TRIPOS>ATOM
      1 C1        -75.8280  -12.2630  -52.6824 C.3    1 LIG      -0.04000
      2 O1        -76.4787  -13.2072  -53.5127 O.3    1 LIG      -0.65000
      3 H1        -75.8320  -12.6208  -51.6499 H      1 LIG       0.09000
      4 H2        -76.3442  -11.3018  -52.7481 H      1 LIG       0.09000
      5 H3        -74.7960  -12.1440  -53.0204 H      1 LIG       0.09000
      6 H4        -76.4551  -12.8549  -54.4189 H      1 LIG       0.42000
@<TRIPOS>BOND
      1       1       2 1
      2       1       3 1
      3       1       4 1
      4       1       5 1
      5       2       6 1
@<TRIPOS>ALT_TYPE
CGenFF_4.0_ALT_TYPE_SET
CGenFF_4.0 1 CG331 2 OG311 3 HGA3 4 HGA3 5 HGA3 6 HGP1
@<TRIPOS>MOLECULE
methanol
 6 5 0 0 0
****
USER_CHARGES
INVALID_CHARGES
Pose:  28 Cluster:  28 Fr_nu: 419150 TotEn:    -9.86
@<TRIPOS>ATOM
      1 C1        -78.3485  -21.5299  -32.6517 C.3    1 LIG      -0.04000
      2 O1        -79.1332  -22.5286  -33.2774 O.3    1 LIG      -0.65000
      3 H1        -78.2848  -21.7339  -31.5800 H      1 LIG       0.09000
      4 H2        -78.8021  -20.5500  -32.8205 H      1 LIG       0.09000
      5 H3        -77.3450  -21.5440  -33.0833 H      1 LIG       0.09000
      6 H4        -79.1665  -22.3134  -34.2252 H      1 LIG       0.42000
@<TRIPOS>BOND
      1       1       2 1
      2       1       3 1
      3       1       4 1
      4       1       5 1
      5       2       6 1
@<TRIPOS>ALT_TYPE
CGenFF_4.0_ALT_TYPE_SET
CGenFF_4.0 1 CG331 2 OG311 3 HGA3 4 HGA3 5 HGA3 6 HGP1
@<TRIPOS>MOLECULE
methanol
 6 5 0 0 0
****
USER_CHARGES
INVALID_CHARGES
Pose:  29 Cluster:  29 Fr_nu: 3133719 TotEn:    -9.77
@<TRIPOS>ATOM
      1 C1        -70.8794    2.5787  -47.5115 C.3    1 LIG      -0.04000
      2 O1        -71.0723    1.3661  -48.2163 O.3    1 LIG      -0.65000
      3 H1        -70.8982    2.3832  -46.4366 H      1 LIG       0.09000
      4 H2        -71.6693    3.2856  -47.7779 H      1 LIG       0.09000
      5 H3        -69.9091    2.9990  -47.7862 H      1 LIG       0.09000
      6 H4        -71.0495    1.5802  -49.1647 H      1 LIG       0.42000
@<TRIPOS>BOND
      1       1       2 1
      2       1       3 1
      3       1       4 1
      4       1       5 1
      5       2       6 1
@<TRIPOS>ALT_TYPE
CGenFF_4.0_ALT_TYPE_SET
CGenFF_4.0 1 CG331 2 OG311 3 HGA3 4 HGA3 5 HGA3 6 HGP1
@<TRIPOS>MOLECULE
methanol
 6 5 0 0 0
****
USER_CHARGES
INVALID_CHARGES
Pose:  30 Cluster:  30 Fr_nu: 156723 TotEn:    -9.70
@<TRIPOS>ATOM
      1 C1        -73.9582  -26.1652  -51.0993 C.3    1 LIG      -0.04000
      2 O1        -73.7387  -24.8675  -50.5775 O.3    1 LIG      -0.65000
      3 H1        -73.2012  -26.8491  -50.7078 H      1 LIG       0.09000
      4 H2        -73.9064  -26.1336  -52.1906 H      1 LIG       0.09000
      5 H3        -74.9492  -26.5084  -50.7933 H      1 LIG       0.09000
      6 H4        -74.4287  -24.2906  -50.9472 H      1 LIG       0.42000
@<TRIPOS>BOND
      1       1       2 1
      2       1       3 1
      3       1       4 1
      4       1       5 1
      5       2       6 1
@<TRIPOS>ALT_TYPE
CGenFF_4.0_ALT_TYPE_SET
CGenFF_4.0 1 CG331 2 OG311 3 HGA3 4 HGA3 5 HGA3 6 HGP1
@<TRIPOS>MOLECULE
methanol
 6 5 0 0 0
****
USER_CHARGES
INVALID_CHARGES
Pose:  31 Cluster:  31 Fr_nu: 9243717 TotEn:    -9.70
@<TRIPOS>ATOM
      1 C1        -51.6928    2.4992  -33.6242 C.3    1 LIG      -0.04000
      2 O1        -51.4809    1.4502  -34.5511 O.3    1 LIG      -0.65000
      3 H1        -52.1233    3.3609  -34.1401 H      1 LIG       0.09000
      4 H2        -50.7418    2.7756  -33.1618 H      1 LIG       0.09000
      5 H3        -52.3853    2.1565  -32.8518 H      1 LIG       0.09000
      6 H4        -51.0989    0.7050  -34.0567 H      1 LIG       0.42000
@<TRIPOS>BOND
      1       1       2 1
      2       1       3 1
      3       1       4 1
      4       1       5 1
      5       2       6 1
@<TRIPOS>ALT_TYPE
CGenFF_4.0_ALT_TYPE_SET
CGenFF_4.0 1 CG331 2 OG311 3 HGA3 4 HGA3 5 HGA3 6 HGP1
@<TRIPOS>MOLECULE
methanol
 6 5 0 0 0
****
USER_CHARGES
INVALID_CHARGES
Pose:  32 Cluster:  32 Fr_nu: 5018801 TotEn:    -9.64
@<TRIPOS>ATOM
      1 C1        -75.5953  -13.2689  -53.8087 C.3    1 LIG      -0.04000
      2 O1        -75.8288  -12.4438  -52.6821 O.3    1 LIG      -0.65000
      3 H1        -75.3238  -14.2736  -53.4754 H      1 LIG       0.09000
      4 H2        -74.7896  -12.8436  -54.4123 H      1 LIG       0.09000
      5 H3        -76.5081  -13.3203  -54.4069 H      1 LIG       0.09000
      6 H4        -76.0665  -11.5626  -53.0179 H      1 LIG       0.42000
@<TRIPOS>BOND
      1       1       2 1
      2       1       3 1
      3       1       4 1
      4       1       5 1
      5       2       6 1
@<TRIPOS>ALT_TYPE
CGenFF_4.0_ALT_TYPE_SET
CGenFF_4.0 1 CG331 2 OG311 3 HGA3 4 HGA3 5 HGA3 6 HGP1
@<TRIPOS>MOLECULE
methanol
 6 5 0 0 0
****
USER_CHARGES
INVALID_CHARGES
Pose:  33 Cluster:  33 Fr_nu: 8898236 TotEn:    -9.60
@<TRIPOS>ATOM
      1 C1        -84.1366   -6.0214  -46.1202 C.3    1 LIG      -0.04000
      2 O1        -84.6950   -4.7270  -45.9889 O.3    1 LIG      -0.65000
      3 H1        -83.1022   -6.0102  -45.7681 H      1 LIG       0.09000
      4 H2        -84.1727   -6.3303  -47.1680 H      1 LIG       0.09000
      5 H3        -84.7173   -6.7220  -45.5156 H      1 LIG       0.09000
      6 H4        -85.6113   -4.7773  -46.3109 H      1 LIG       0.42000
@<TRIPOS>BOND
      1       1       2 1
      2       1       3 1
      3       1       4 1
      4       1       5 1
      5       2       6 1
@<TRIPOS>ALT_TYPE
CGenFF_4.0_ALT_TYPE_SET
CGenFF_4.0 1 CG331 2 OG311 3 HGA3 4 HGA3 5 HGA3 6 HGP1
@<TRIPOS>MOLECULE
methanol
 6 5 0 0 0
****
USER_CHARGES
INVALID_CHARGES
Pose:  34 Cluster:  34 Fr_nu: 8366978 TotEn:    -9.51
@<TRIPOS>ATOM
      1 C1        -74.5948  -27.2733  -28.9664 C.3    1 LIG      -0.04000
      2 O1        -75.6575  -26.3574  -29.1566 O.3    1 LIG      -0.65000
      3 H1        -74.0055  -27.3446  -29.8839 H      1 LIG       0.09000
      4 H2        -75.0002  -28.2538  -28.7041 H      1 LIG       0.09000
      5 H3        -73.9580  -26.9152  -28.1540 H      1 LIG       0.09000
      6 H4        -76.1564  -26.3216  -28.3226 H      1 LIG       0.42000
@<TRIPOS>BOND
      1       1       2 1
      2       1       3 1
      3       1       4 1
      4       1       5 1
      5       2       6 1
@<TRIPOS>ALT_TYPE
CGenFF_4.0_ALT_TYPE_SET
CGenFF_4.0 1 CG331 2 OG311 3 HGA3 4 HGA3 5 HGA3 6 HGP1
@<TRIPOS>MOLECULE
methanol
 6 5 0 0 0
****
USER_CHARGES
INVALID_CHARGES
Pose:  35 Cluster:  35 Fr_nu: 454401 TotEn:    -9.49
@<TRIPOS>ATOM
      1 C1        -75.6852  -11.2022  -52.7702 C.3    1 LIG      -0.04000
      2 O1        -76.5387  -12.0744  -53.4879 O.3    1 LIG      -0.65000
      3 H1        -75.6802  -11.4834  -51.7142 H      1 LIG       0.09000
      4 H2        -76.0363  -10.1733  -52.8825 H      1 LIG       0.09000
      5 H3        -74.6726  -11.2855  -53.1718 H      1 LIG       0.09000
      6 H4        -76.5168  -11.7934  -54.4187 H      1 LIG       0.42000
@<TRIPOS>BOND
      1       1       2 1
      2       1       3 1
      3       1       4 1
      4       1       5 1
      5       2       6 1
@<TRIPOS>ALT_TYPE
CGenFF_4.0_ALT_TYPE_SET
CGenFF_4.0 1 CG331 2 OG311 3 HGA3 4 HGA3 5 HGA3 6 HGP1
@<TRIPOS>MOLECULE
methanol
 6 5 0 0 0
****
USER_CHARGES
INVALID_CHARGES
Pose:  36 Cluster:  36 Fr_nu: 257766 TotEn:    -9.18
@<TRIPOS>ATOM
      1 C1        -78.8735  -22.3995  -33.1704 C.3    1 LIG      -0.04000
      2 O1        -79.3411  -23.5437  -33.8607 O.3    1 LIG      -0.65000
      3 H1        -78.8869  -22.5912  -32.0946 H      1 LIG       0.09000
      4 H2        -79.5116  -21.5442  -33.4067 H      1 LIG       0.09000
      5 H3        -77.8499  -22.1866  -33.4875 H      1 LIG       0.09000
      6 H4        -79.3146  -23.3351  -34.8102 H      1 LIG       0.42000
@<TRIPOS>BOND
      1       1       2 1
      2       1       3 1
      3       1       4 1
      4       1       5 1
      5       2       6 1
@<TRIPOS>ALT_TYPE
CGenFF_4.0_ALT_TYPE_SET
CGenFF_4.0 1 CG331 2 OG311 3 HGA3 4 HGA3 5 HGA3 6 HGP1
@<TRIPOS>MOLECULE
methanol
 6 5 0 0 0
****
USER_CHARGES
INVALID_CHARGES
Pose:  37 Cluster:  37 Fr_nu: 1972934 TotEn:    -9.13
@<TRIPOS>ATOM
      1 C1        -53.4048  -11.5558  -49.6115 C.3    1 LIG      -0.04000
      2 O1        -53.0993  -12.3186  -48.4586 O.3    1 LIG      -0.65000
      3 H1        -52.5707  -10.8875  -49.8388 H      1 LIG       0.09000
      4 H2        -54.3135  -10.9747  -49.4348 H      1 LIG       0.09000
      5 H3        -53.5659  -12.2331  -50.4535 H      1 LIG       0.09000
      6 H4        -53.8618  -12.8981  -48.2893 H      1 LIG       0.42000
@<TRIPOS>BOND
      1       1       2 1
      2       1       3 1
      3       1       4 1
      4       1       5 1
      5       2       6 1
@<TRIPOS>ALT_TYPE
CGenFF_4.0_ALT_TYPE_SET
CGenFF_4.0 1 CG331 2 OG311 3 HGA3 4 HGA3 5 HGA3 6 HGP1
@<TRIPOS>MOLECULE
methanol
 6 5 0 0 0
****
USER_CHARGES
INVALID_CHARGES
Pose:  38 Cluster:  38 Fr_nu: 504662 TotEn:    -8.96
@<TRIPOS>ATOM
      1 C1        -70.3274    2.6757  -47.8086 C.3    1 LIG      -0.04000
      2 O1        -71.1072    2.0247  -46.8224 O.3    1 LIG      -0.65000
      3 H1        -70.9425    2.8702  -48.6906 H      1 LIG       0.09000
      4 H2        -69.4764    2.0444  -48.0768 H      1 LIG       0.09000
      5 H3        -69.9629    3.6233  -47.4051 H      1 LIG       0.09000
      6 H4        -70.5278    1.8692  -46.0569 H      1 LIG       0.42000
@<TRIPOS>BOND
      1       1       2 1
      2       1       3 1
      3       1       4 1
      4       1       5 1
      5       2       6 1
@<TRIPOS>ALT_TYPE
CGenFF_4.0_ALT_TYPE_SET
CGenFF_4.0 1 CG331 2 OG311 3 HGA3 4 HGA3 5 HGA3 6 HGP1
@<TRIPOS>MOLECULE
methanol
 6 5 0 0 0
****
USER_CHARGES
INVALID_CHARGES
Pose:  39 Cluster:  39 Fr_nu:  56325 TotEn:    -8.83
@<TRIPOS>ATOM
      1 C1        -75.1853  -13.9796  -43.0941 C.3    1 LIG      -0.04000
      2 O1        -75.8606  -14.0962  -41.8552 O.3    1 LIG      -0.65000
      3 H1        -74.2850  -14.5989  -43.0789 H      1 LIG       0.09000
      4 H2        -74.9182  -12.9340  -43.2675 H      1 LIG       0.09000
      5 H3        -75.8469  -14.3220  -43.8932 H      1 LIG       0.09000
      6 H4        -76.6521  -13.5335  -41.9074 H      1 LIG       0.42000
@<TRIPOS>BOND
      1       1       2 1
      2       1       3 1
      3       1       4 1
      4       1       5 1
      5       2       6 1
@<TRIPOS>ALT_TYPE
CGenFF_4.0_ALT_TYPE_SET
CGenFF_4.0 1 CG331 2 OG311 3 HGA3 4 HGA3 5 HGA3 6 HGP1
@<TRIPOS>MOLECULE
methanol
 6 5 0 0 0
****
USER_CHARGES
INVALID_CHARGES
Pose:  40 Cluster:  40 Fr_nu:  19972 TotEn:    -8.82
@<TRIPOS>ATOM
      1 C1        -62.9835  -20.9953  -28.7713 C.3    1 LIG      -0.04000
      2 O1        -63.2564  -20.7689  -30.1420 O.3    1 LIG      -0.65000
      3 H1        -61.9842  -20.6236  -28.5318 H      1 LIG       0.09000
      4 H2        -63.0466  -22.0654  -28.5582 H      1 LIG       0.09000
      5 H3        -63.7223  -20.4615  -28.1689 H      1 LIG       0.09000
      6 H4        -64.1499  -21.1115  -30.3156 H      1 LIG       0.42000
@<TRIPOS>BOND
      1       1       2 1
      2       1       3 1
      3       1       4 1
      4       1       5 1
      5       2       6 1
@<TRIPOS>ALT_TYPE
CGenFF_4.0_ALT_TYPE_SET
CGenFF_4.0 1 CG331 2 OG311 3 HGA3 4 HGA3 5 HGA3 6 HGP1
@<TRIPOS>MOLECULE
methanol
 6 5 0 0 0
****
USER_CHARGES
INVALID_CHARGES
Pose:  41 Cluster:  41 Fr_nu: 373203 TotEn:    -8.58
@<TRIPOS>ATOM
      1 C1        -74.4675   -8.0875  -44.8910 C.3    1 LIG      -0.04000
      2 O1        -75.4595   -8.8082  -44.1831 O.3    1 LIG      -0.65000
      3 H1        -73.5188   -8.1465  -44.3519 H      1 LIG       0.09000
      4 H2        -74.7767   -7.0441  -44.9926 H      1 LIG       0.09000
      5 H3        -74.3481   -8.5284  -45.8834 H      1 LIG       0.09000
      6 H4        -76.2850   -8.7324  -44.6916 H      1 LIG       0.42000
@<TRIPOS>BOND
      1       1       2 1
      2       1       3 1
      3       1       4 1
      4       1       5 1
      5       2       6 1
@<TRIPOS>ALT_TYPE
CGenFF_4.0_ALT_TYPE_SET
CGenFF_4.0 1 CG331 2 OG311 3 HGA3 4 HGA3 5 HGA3 6 HGP1
@<TRIPOS>MOLECULE
methanol
 6 5 0 0 0
****
USER_CHARGES
INVALID_CHARGES
Pose:  42 Cluster:  42 Fr_nu: 1326706 TotEn:    -8.56
@<TRIPOS>ATOM
      1 C1        -63.4233    4.2013  -26.2070 C.3    1 LIG      -0.04000
      2 O1        -63.0196    5.5427  -26.0022 O.3    1 LIG      -0.65000
      3 H1        -64.4927    4.1718  -26.4300 H      1 LIG       0.09000
      4 H2        -63.2112    3.6149  -25.3093 H      1 LIG       0.09000
      5 H3        -62.8660    3.7871  -27.0505 H      1 LIG       0.09000
      6 H4        -62.0670    5.5277  -25.8071 H      1 LIG       0.42000
@<TRIPOS>BOND
      1       1       2 1
      2       1       3 1
      3       1       4 1
      4       1       5 1
      5       2       6 1
@<TRIPOS>ALT_TYPE
CGenFF_4.0_ALT_TYPE_SET
CGenFF_4.0 1 CG331 2 OG311 3 HGA3 4 HGA3 5 HGA3 6 HGP1
@<TRIPOS>MOLECULE
methanol
 6 5 0 0 0
****
USER_CHARGES
INVALID_CHARGES
Pose:  43 Cluster:  43 Fr_nu: 10069985 TotEn:    -8.50
@<TRIPOS>ATOM
      1 C1        -54.6282  -20.0882  -24.1238 C.3    1 LIG      -0.04000
      2 O1        -54.1608  -20.5759  -22.8796 O.3    1 LIG      -0.65000
      3 H1        -54.3813  -20.8033  -24.9124 H      1 LIG       0.09000
      4 H2        -54.1636  -19.1217  -24.3352 H      1 LIG       0.09000
      5 H3        -55.7127  -19.9656  -24.0728 H      1 LIG       0.09000
      6 H4        -54.3980  -19.9152  -22.2066 H      1 LIG       0.42000
@<TRIPOS>BOND
      1       1       2 1
      2       1       3 1
      3       1       4 1
      4       1       5 1
      5       2       6 1
@<TRIPOS>ALT_TYPE
CGenFF_4.0_ALT_TYPE_SET
CGenFF_4.0 1 CG331 2 OG311 3 HGA3 4 HGA3 5 HGA3 6 HGP1
@<TRIPOS>MOLECULE
methanol
 6 5 0 0 0
****
USER_CHARGES
INVALID_CHARGES
Pose:  44 Cluster:  44 Fr_nu: 218191 TotEn:    -8.49
@<TRIPOS>ATOM
      1 C1        -78.1624  -20.8368  -32.1957 C.3    1 LIG      -0.04000
      2 O1        -77.5617  -21.8275  -33.0094 O.3    1 LIG      -0.65000
      3 H1        -79.0569  -20.4507  -32.6907 H      1 LIG       0.09000
      4 H2        -77.4505  -20.0258  -32.0220 H      1 LIG       0.09000
      5 H3        -78.4425  -21.2843  -31.2392 H      1 LIG       0.09000
      6 H4        -76.7730  -22.1451  -32.5374 H      1 LIG       0.42000
@<TRIPOS>BOND
      1       1       2 1
      2       1       3 1
      3       1       4 1
      4       1       5 1
      5       2       6 1
@<TRIPOS>ALT_TYPE
CGenFF_4.0_ALT_TYPE_SET
CGenFF_4.0 1 CG331 2 OG311 3 HGA3 4 HGA3 5 HGA3 6 HGP1
@<TRIPOS>MOLECULE
methanol
 6 5 0 0 0
****
USER_CHARGES
INVALID_CHARGES
Pose:  45 Cluster:  45 Fr_nu: 1247846 TotEn:    -7.90
@<TRIPOS>ATOM
      1 C1        -78.6993  -13.6447  -45.5238 C.3    1 LIG      -0.04000
      2 O1        -78.9832  -12.3079  -45.8936 O.3    1 LIG      -0.65000
      3 H1        -77.7187  -13.6903  -45.0437 H      1 LIG       0.09000
      4 H2        -78.7111  -14.2800  -46.4131 H      1 LIG       0.09000
      5 H3        -79.4625  -13.9893  -44.8221 H      1 LIG       0.09000
      6 H4        -79.8594  -12.3083  -46.3156 H      1 LIG       0.42000
@<TRIPOS>BOND
      1       1       2 1
      2       1       3 1
      3       1       4 1
      4       1       5 1
      5       2       6 1
@<TRIPOS>ALT_TYPE
CGenFF_4.0_ALT_TYPE_SET
CGenFF_4.0 1 CG331 2 OG311 3 HGA3 4 HGA3 5 HGA3 6 HGP1
@<TRIPOS>MOLECULE
methanol
 6 5 0 0 0
****
USER_CHARGES
INVALID_CHARGES
Pose:  46 Cluster:  46 Fr_nu: 9874726 TotEn:    -7.53
@<TRIPOS>ATOM
      1 C1        -41.3642   -5.4139  -47.7203 C.3    1 LIG      -0.04000
      2 O1        -40.7760   -6.0072  -46.5773 O.3    1 LIG      -0.65000
      3 H1        -42.2116   -4.7949  -47.4152 H      1 LIG       0.09000
      4 H2        -41.6991   -6.1960  -48.4065 H      1 LIG       0.09000
      5 H3        -40.6200   -4.7885  -48.2190 H      1 LIG       0.09000
      6 H4        -40.0296   -6.5475  -46.8882 H      1 LIG       0.42000
@<TRIPOS>BOND
      1       1       2 1
      2       1       3 1
      3       1       4 1
      4       1       5 1
      5       2       6 1
@<TRIPOS>ALT_TYPE
CGenFF_4.0_ALT_TYPE_SET
CGenFF_4.0 1 CG331 2 OG311 3 HGA3 4 HGA3 5 HGA3 6 HGP1
@<TRIPOS>MOLECULE
methanol
 6 5 0 0 0
****
USER_CHARGES
INVALID_CHARGES
Pose:  47 Cluster:  47 Fr_nu:  60205 TotEn:    -7.49
@<TRIPOS>ATOM
      1 C1        -70.0998   -7.7835  -44.1534 C.3    1 LIG      -0.04000
      2 O1        -70.9850   -8.3529  -43.2066 O.3    1 LIG      -0.65000
      3 H1        -70.6732   -7.3709  -44.9873 H      1 LIG       0.09000
      4 H2        -69.4101   -8.5500  -44.5157 H      1 LIG       0.09000
      5 H3        -69.5323   -6.9831  -43.6731 H      1 LIG       0.09000
      6 H4        -70.4401   -8.7077  -42.4835 H      1 LIG       0.42000
@<TRIPOS>BOND
      1       1       2 1
      2       1       3 1
      3       1       4 1
      4       1       5 1
      5       2       6 1
@<TRIPOS>ALT_TYPE
CGenFF_4.0_ALT_TYPE_SET
CGenFF_4.0 1 CG331 2 OG311 3 HGA3 4 HGA3 5 HGA3 6 HGP1
@<TRIPOS>MOLECULE
methanol
 6 5 0 0 0
****
USER_CHARGES
INVALID_CHARGES
Pose:  48 Cluster:  48 Fr_nu: 4897606 TotEn:    -7.08
@<TRIPOS>ATOM
      1 C1        -78.7668  -12.6670  -45.8154 C.3    1 LIG      -0.04000
      2 O1        -79.8969  -11.9350  -45.3779 O.3    1 LIG      -0.65000
      3 H1        -77.9778  -12.6057  -45.0617 H      1 LIG       0.09000
      4 H2        -78.4113  -12.2576  -46.7644 H      1 LIG       0.09000
      5 H3        -79.0527  -13.7121  -45.9559 H      1 LIG       0.09000
      6 H4        -80.5738  -12.0130  -46.0718 H      1 LIG       0.42000
@<TRIPOS>BOND
      1       1       2 1
      2       1       3 1
      3       1       4 1
      4       1       5 1
      5       2       6 1
@<TRIPOS>ALT_TYPE
CGenFF_4.0_ALT_TYPE_SET
CGenFF_4.0 1 CG331 2 OG311 3 HGA3 4 HGA3 5 HGA3 6 HGP1
@<TRIPOS>MOLECULE
methanol
 6 5 0 0 0
****
USER_CHARGES
INVALID_CHARGES
Pose:  49 Cluster:  49 Fr_nu: 10089708 TotEn:    -6.81
@<TRIPOS>ATOM
      1 C1        -70.2700  -20.2558  -58.8995 C.3    1 LIG      -0.04000
      2 O1        -71.1805  -20.5117  -57.8460 O.3    1 LIG      -0.65000
      3 H1        -70.8210  -19.9478  -59.7916 H      1 LIG       0.09000
      4 H2        -69.6913  -21.1589  -59.1096 H      1 LIG       0.09000
      5 H3        -69.5929  -19.4535  -58.5972 H      1 LIG       0.09000
      6 H4        -70.6550  -20.7819  -57.0737 H      1 LIG       0.42000
@<TRIPOS>BOND
      1       1       2 1
      2       1       3 1
      3       1       4 1
      4       1       5 1
      5       2       6 1
@<TRIPOS>ALT_TYPE
CGenFF_4.0_ALT_TYPE_SET
CGenFF_4.0 1 CG331 2 OG311 3 HGA3 4 HGA3 5 HGA3 6 HGP1
@<TRIPOS>MOLECULE
methanol
 6 5 0 0 0
****
USER_CHARGES
INVALID_CHARGES
Pose:  50 Cluster:  50 Fr_nu:  57079 TotEn:    -6.73
@<TRIPOS>ATOM
      1 C1        -81.8445   -7.0391  -45.2731 C.3    1 LIG      -0.04000
      2 O1        -81.3431   -8.0102  -44.3730 O.3    1 LIG      -0.65000
      3 H1        -82.4328   -7.5317  -46.0512 H      1 LIG       0.09000
      4 H2        -81.0113   -6.4928  -45.7223 H      1 LIG       0.09000
      5 H3        -82.4817   -6.3414  -44.7246 H      1 LIG       0.09000
      6 H4        -80.8277   -7.5354  -43.6987 H      1 LIG       0.42000
@<TRIPOS>BOND
      1       1       2 1
      2       1       3 1
      3       1       4 1
      4       1       5 1
      5       2       6 1
@<TRIPOS>ALT_TYPE
CGenFF_4.0_ALT_TYPE_SET
CGenFF_4.0 1 CG331 2 OG311 3 HGA3 4 HGA3 5 HGA3 6 HGP1
@<TRIPOS>MOLECULE
furan
 9 9 0 0 0
****
USER_CHARGES
INVALID_CHARGES
Pose:   1 Cluster:   1 Fr_nu: 472635 TotEn:    -9.38
@<TRIPOS>ATOM
      1 C1        -78.1380  -13.1923  -45.4638 C.2    1 LIG      -0.26000
      2 C2        -76.8124  -12.7549  -45.6976 C.2    1 LIG      -0.26000
      3 C3        -78.7252  -13.3103  -46.7021 C.2    1 LIG       0.09300
      4 C4        -76.6840  -12.6370  -47.0620 C.2    1 LIG       0.09300
      5 O1        -77.8456  -12.9738  -47.6816 O.3    1 LIG      -0.29200
      6 H1        -78.6070  -13.3955  -44.5120 H      1 LIG       0.17500
      7 H2        -76.0463  -12.5513  -44.9634 H      1 LIG       0.17500
      8 H3        -79.7081  -13.6070  -47.0382 H      1 LIG       0.13800
      9 H4        -75.8748  -12.3416  -47.7139 H      1 LIG       0.13800
@<TRIPOS>BOND
      1       1       2 1
      2       1       3 2
      3       2       4 2
      4       3       5 1
      5       4       5 1
      6       1       6 1
      7       2       7 1
      8       3       8 1
      9       4       9 1
@<TRIPOS>ALT_TYPE
CGenFF_4.0_ALT_TYPE_SET
CGenFF_4.0 1 CG2R51 2 CG2R51 3 CG2R51 4 CG2R51 5 OG2R50 6 HGR51 7 HGR51 8 HGR52 9 HGR52
@<TRIPOS>MOLECULE
furan
 9 9 0 0 0
****
USER_CHARGES
INVALID_CHARGES
Pose:   2 Cluster:   2 Fr_nu:   6564 TotEn:    -9.27
@<TRIPOS>ATOM
      1 C1        -73.8033   -7.1483  -54.9943 C.2    1 LIG      -0.26000
      2 C2        -74.8420   -7.4602  -54.0849 C.2    1 LIG      -0.26000
      3 C3        -72.6739   -7.7673  -54.5111 C.2    1 LIG       0.09300
      4 C4        -74.2733   -8.2477  -53.1110 C.2    1 LIG       0.09300
      5 O1        -72.9520   -8.4397  -53.3635 O.3    1 LIG      -0.29200
      6 H1        -73.8694   -6.5470  -55.8895 H      1 LIG       0.17500
      7 H2        -75.8758   -7.1500  -54.1334 H      1 LIG       0.17500
      8 H3        -71.6497   -7.8242  -54.8499 H      1 LIG       0.13800
      9 H4        -74.6534   -8.7257  -52.2198 H      1 LIG       0.13800
@<TRIPOS>BOND
      1       1       2 1
      2       1       3 2
      3       2       4 2
      4       3       5 1
      5       4       5 1
      6       1       6 1
      7       2       7 1
      8       3       8 1
      9       4       9 1
@<TRIPOS>ALT_TYPE
CGenFF_4.0_ALT_TYPE_SET
CGenFF_4.0 1 CG2R51 2 CG2R51 3 CG2R51 4 CG2R51 5 OG2R50 6 HGR51 7 HGR51 8 HGR52 9 HGR52
@<TRIPOS>MOLECULE
furan
 9 9 0 0 0
****
USER_CHARGES
INVALID_CHARGES
Pose:   3 Cluster:   3 Fr_nu: 1709822 TotEn:    -9.04
@<TRIPOS>ATOM
      1 C1        -59.5761  -21.0143  -23.8477 C.2    1 LIG      -0.26000
      2 C2        -59.6748  -19.9492  -24.7745 C.2    1 LIG      -0.26000
      3 C3        -58.9709  -20.4917  -22.7284 C.2    1 LIG       0.09300
      4 C4        -59.1231  -18.8517  -24.1555 C.2    1 LIG       0.09300
      5 O1        -58.6917  -19.1740  -22.9079 O.3    1 LIG      -0.29200
      6 H1        -59.9044  -22.0351  -23.9792 H      1 LIG       0.17500
      7 H2        -60.0956  -19.9778  -25.7692 H      1 LIG       0.17500
      8 H3        -58.6856  -20.9039  -21.7715 H      1 LIG       0.13800
      9 H4        -58.9705  -17.8242  -24.4521 H      1 LIG       0.13800
@<TRIPOS>BOND
      1       1       2 1
      2       1       3 2
      3       2       4 2
      4       3       5 1
      5       4       5 1
      6       1       6 1
      7       2       7 1
      8       3       8 1
      9       4       9 1
@<TRIPOS>ALT_TYPE
CGenFF_4.0_ALT_TYPE_SET
CGenFF_4.0 1 CG2R51 2 CG2R51 3 CG2R51 4 CG2R51 5 OG2R50 6 HGR51 7 HGR51 8 HGR52 9 HGR52
@<TRIPOS>MOLECULE
furan
 9 9 0 0 0
****
USER_CHARGES
INVALID_CHARGES
Pose:   4 Cluster:   4 Fr_nu: 1091327 TotEn:    -8.76
@<TRIPOS>ATOM
      1 C1        -75.6922  -22.0118  -44.5560 C.2    1 LIG      -0.26000
      2 C2        -74.4148  -21.8513  -43.9681 C.2    1 LIG      -0.26000
      3 C3        -75.9984  -23.3483  -44.4453 C.2    1 LIG       0.09300
      4 C4        -74.0315  -23.1010  -43.5399 C.2    1 LIG       0.09300
      5 O1        -74.9914  -24.0191  -43.8270 O.3    1 LIG      -0.29200
      6 H1        -76.3119  -21.2491  -45.0048 H      1 LIG       0.17500
      7 H2        -73.8449  -20.9388  -43.8686 H      1 LIG       0.17500
      8 H3        -76.8477  -23.9476  -44.7396 H      1 LIG       0.13800
      9 H4        -73.1535  -23.4832  -43.0399 H      1 LIG       0.13800
@<TRIPOS>BOND
      1       1       2 1
      2       1       3 2
      3       2       4 2
      4       3       5 1
      5       4       5 1
      6       1       6 1
      7       2       7 1
      8       3       8 1
      9       4       9 1
@<TRIPOS>ALT_TYPE
CGenFF_4.0_ALT_TYPE_SET
CGenFF_4.0 1 CG2R51 2 CG2R51 3 CG2R51 4 CG2R51 5 OG2R50 6 HGR51 7 HGR51 8 HGR52 9 HGR52
@<TRIPOS>MOLECULE
furan
 9 9 0 0 0
****
USER_CHARGES
INVALID_CHARGES
Pose:   5 Cluster:   5 Fr_nu: 2349505 TotEn:    -8.73
@<TRIPOS>ATOM
      1 C1        -47.4246  -12.7469  -45.5302 C.2    1 LIG      -0.26000
      2 C2        -46.9457  -11.4460  -45.8161 C.2    1 LIG      -0.26000
      3 C3        -47.1378  -12.9767  -44.2047 C.2    1 LIG       0.09300
      4 C4        -46.4006  -10.9737  -44.6448 C.2    1 LIG       0.09300
      5 O1        -46.5137  -11.9007  -43.6577 O.3    1 LIG      -0.29200
      6 H1        -47.9166  -13.4315  -46.2058 H      1 LIG       0.17500
      7 H2        -46.9923  -10.9186  -46.7579 H      1 LIG       0.17500
      8 H3        -47.3045  -13.8097  -43.5373 H      1 LIG       0.13800
      9 H4        -45.9192  -10.0482  -44.3642 H      1 LIG       0.13800
@<TRIPOS>BOND
      1       1       2 1
      2       1       3 2
      3       2       4 2
      4       3       5 1
      5       4       5 1
      6       1       6 1
      7       2       7 1
      8       3       8 1
      9       4       9 1
@<TRIPOS>ALT_TYPE
CGenFF_4.0_ALT_TYPE_SET
CGenFF_4.0 1 CG2R51 2 CG2R51 3 CG2R51 4 CG2R51 5 OG2R50 6 HGR51 7 HGR51 8 HGR52 9 HGR52
@<TRIPOS>MOLECULE
furan
 9 9 0 0 0
****
USER_CHARGES
INVALID_CHARGES
Pose:   6 Cluster:   6 Fr_nu: 100926 TotEn:    -8.56
@<TRIPOS>ATOM
      1 C1        -74.6371  -22.0259  -44.2252 C.2    1 LIG      -0.26000
      2 C2        -75.5206  -23.1317  -44.2244 C.2    1 LIG      -0.26000
      3 C3        -73.7116  -22.2758  -43.2388 C.2    1 LIG       0.09300
      4 C4        -75.0719  -23.9784  -43.2377 C.2    1 LIG       0.09300
      5 O1        -73.9695  -23.4640  -42.6321 O.3    1 LIG      -0.29200
      6 H1        -74.6710  -21.1555  -44.8644 H      1 LIG       0.17500
      7 H2        -76.3771  -23.2915  -44.8634 H      1 LIG       0.17500
      8 H3        -72.8530  -21.7369  -42.8654 H      1 LIG       0.13800
      9 H4        -75.4083  -24.9342  -42.8629 H      1 LIG       0.13800
@<TRIPOS>BOND
      1       1       2 1
      2       1       3 2
      3       2       4 2
      4       3       5 1
      5       4       5 1
      6       1       6 1
      7       2       7 1
      8       3       8 1
      9       4       9 1
@<TRIPOS>ALT_TYPE
CGenFF_4.0_ALT_TYPE_SET
CGenFF_4.0 1 CG2R51 2 CG2R51 3 CG2R51 4 CG2R51 5 OG2R50 6 HGR51 7 HGR51 8 HGR52 9 HGR52
@<TRIPOS>MOLECULE
furan
 9 9 0 0 0
****
USER_CHARGES
INVALID_CHARGES
Pose:   7 Cluster:   7 Fr_nu: 1124538 TotEn:    -8.51
@<TRIPOS>ATOM
      1 C1        -58.8335  -17.9431  -25.1229 C.2    1 LIG      -0.26000
      2 C2        -57.9523  -19.0130  -24.8366 C.2    1 LIG      -0.26000
      3 C3        -59.9601  -18.1628  -24.3649 C.2    1 LIG       0.09300
      4 C4        -58.6032  -19.8102  -23.9240 C.2    1 LIG       0.09300
      5 O1        -59.8276  -19.2988  -23.6311 O.3    1 LIG      -0.29200
      6 H1        -58.6684  -17.1156  -25.7978 H      1 LIG       0.17500
      7 H2        -56.9661  -19.1818  -25.2443 H      1 LIG       0.17500
      8 H3        -60.8928  -17.6320  -24.2405 H      1 LIG       0.13800
      9 H4        -58.3447  -20.7263  -23.4132 H      1 LIG       0.13800
@<TRIPOS>BOND
      1       1       2 1
      2       1       3 2
      3       2       4 2
      4       3       5 1
      5       4       5 1
      6       1       6 1
      7       2       7 1
      8       3       8 1
      9       4       9 1
@<TRIPOS>ALT_TYPE
CGenFF_4.0_ALT_TYPE_SET
CGenFF_4.0 1 CG2R51 2 CG2R51 3 CG2R51 4 CG2R51 5 OG2R50 6 HGR51 7 HGR51 8 HGR52 9 HGR52
@<TRIPOS>MOLECULE
furan
 9 9 0 0 0
****
USER_CHARGES
INVALID_CHARGES
Pose:   8 Cluster:   8 Fr_nu: 3338929 TotEn:    -8.49
@<TRIPOS>ATOM
      1 C1        -52.0309    3.3986  -34.7854 C.2    1 LIG      -0.26000
      2 C2        -51.5912    2.2067  -34.1616 C.2    1 LIG      -0.26000
      3 C3        -50.8935    4.0871  -35.1381 C.2    1 LIG       0.09300
      4 C4        -50.2165    2.2517  -34.1777 C.2    1 LIG       0.09300
      5 O1        -49.7833    3.3948  -34.7713 O.3    1 LIG      -0.29200
      6 H1        -53.0493    3.7164  -34.9561 H      1 LIG       0.17500
      7 H2        -52.2001    1.4138  -33.7517 H      1 LIG       0.17500
      8 H3        -50.7139    5.0316  -35.6308 H      1 LIG       0.13800
      9 H4        -49.4426    1.5851  -33.8262 H      1 LIG       0.13800
@<TRIPOS>BOND
      1       1       2 1
      2       1       3 2
      3       2       4 2
      4       3       5 1
      5       4       5 1
      6       1       6 1
      7       2       7 1
      8       3       8 1
      9       4       9 1
@<TRIPOS>ALT_TYPE
CGenFF_4.0_ALT_TYPE_SET
CGenFF_4.0 1 CG2R51 2 CG2R51 3 CG2R51 4 CG2R51 5 OG2R50 6 HGR51 7 HGR51 8 HGR52 9 HGR52
@<TRIPOS>MOLECULE
furan
 9 9 0 0 0
****
USER_CHARGES
INVALID_CHARGES
Pose:   9 Cluster:   9 Fr_nu:   1744 TotEn:    -8.46
@<TRIPOS>ATOM
      1 C1        -75.5264  -10.3638  -45.5235 C.2    1 LIG      -0.26000
      2 C2        -74.6185   -9.2951  -45.7157 C.2    1 LIG      -0.26000
      3 C3        -76.3298   -9.9974  -44.4688 C.2    1 LIG       0.09300
      4 C4        -74.9319   -8.3518  -44.7650 C.2    1 LIG       0.09300
      5 O1        -75.9741   -8.7722  -44.0009 O.3    1 LIG      -0.29200
      6 H1        -75.5872  -11.2859  -46.0832 H      1 LIG       0.17500
      7 H2        -73.8340   -9.2216  -46.4550 H      1 LIG       0.17500
      8 H3        -77.1562  -10.4707  -43.9589 H      1 LIG       0.13800
      9 H4        -74.5303   -7.3808  -44.5145 H      1 LIG       0.13800
@<TRIPOS>BOND
      1       1       2 1
      2       1       3 2
      3       2       4 2
      4       3       5 1
      5       4       5 1
      6       1       6 1
      7       2       7 1
      8       3       8 1
      9       4       9 1
@<TRIPOS>ALT_TYPE
CGenFF_4.0_ALT_TYPE_SET
CGenFF_4.0 1 CG2R51 2 CG2R51 3 CG2R51 4 CG2R51 5 OG2R50 6 HGR51 7 HGR51 8 HGR52 9 HGR52
@<TRIPOS>MOLECULE
furan
 9 9 0 0 0
****
USER_CHARGES
INVALID_CHARGES
Pose:  10 Cluster:  10 Fr_nu: 1898384 TotEn:    -8.43
@<TRIPOS>ATOM
      1 C1        -59.5474  -20.0618  -25.1821 C.2    1 LIG      -0.26000
      2 C2        -58.9855  -20.7713  -24.0939 C.2    1 LIG      -0.26000
      3 C3        -58.9950  -18.8026  -25.1430 C.2    1 LIG       0.09300
      4 C4        -58.1299  -19.8953  -23.4676 C.2    1 LIG       0.09300
      5 O1        -58.1299  -18.6930  -24.1009 O.3    1 LIG      -0.29200
      6 H1        -60.2654  -20.4228  -25.9042 H      1 LIG       0.17500
      7 H2        -59.1798  -21.7935  -23.8028 H      1 LIG       0.17500
      8 H3        -59.1068  -17.9180  -25.7529 H      1 LIG       0.13800
      9 H4        -57.4827  -19.9698  -22.6058 H      1 LIG       0.13800
@<TRIPOS>BOND
      1       1       2 1
      2       1       3 2
      3       2       4 2
      4       3       5 1
      5       4       5 1
      6       1       6 1
      7       2       7 1
      8       3       8 1
      9       4       9 1
@<TRIPOS>ALT_TYPE
CGenFF_4.0_ALT_TYPE_SET
CGenFF_4.0 1 CG2R51 2 CG2R51 3 CG2R51 4 CG2R51 5 OG2R50 6 HGR51 7 HGR51 8 HGR52 9 HGR52
@<TRIPOS>MOLECULE
furan
 9 9 0 0 0
****
USER_CHARGES
INVALID_CHARGES
Pose:  11 Cluster:  11 Fr_nu:  80886 TotEn:    -8.23
@<TRIPOS>ATOM
      1 C1        -65.4072  -18.0748  -15.6847 C.2    1 LIG      -0.26000
      2 C2        -65.9072  -16.7558  -15.8009 C.2    1 LIG      -0.26000
      3 C3        -64.4018  -18.1857  -16.6167 C.2    1 LIG       0.09300
      4 C4        -65.1716  -16.1547  -16.7957 C.2    1 LIG       0.09300
      5 O1        -64.2517  -17.0196  -17.2980 O.3    1 LIG      -0.29200
      6 H1        -65.7386  -18.8480  -15.0067 H      1 LIG       0.17500
      7 H2        -66.7040  -16.3003  -15.2308 H      1 LIG       0.17500
      8 H3        -63.7326  -18.9839  -16.9032 H      1 LIG       0.13800
      9 H4        -65.1790  -15.1700  -17.2397 H      1 LIG       0.13800
@<TRIPOS>BOND
      1       1       2 1
      2       1       3 2
      3       2       4 2
      4       3       5 1
      5       4       5 1
      6       1       6 1
      7       2       7 1
      8       3       8 1
      9       4       9 1
@<TRIPOS>ALT_TYPE
CGenFF_4.0_ALT_TYPE_SET
CGenFF_4.0 1 CG2R51 2 CG2R51 3 CG2R51 4 CG2R51 5 OG2R50 6 HGR51 7 HGR51 8 HGR52 9 HGR52
@<TRIPOS>MOLECULE
furan
 9 9 0 0 0
****
USER_CHARGES
INVALID_CHARGES
Pose:  12 Cluster:  12 Fr_nu: 3138266 TotEn:    -8.19
@<TRIPOS>ATOM
      1 C1        -59.7008  -19.0138  -24.6618 C.2    1 LIG      -0.26000
      2 C2        -59.9696  -20.0655  -25.5701 C.2    1 LIG      -0.26000
      3 C3        -58.9076  -19.5537  -23.6762 C.2    1 LIG       0.09300
      4 C4        -59.3214  -21.1730  -25.0749 C.2    1 LIG       0.09300
      5 O1        -58.6716  -20.8694  -23.9207 O.3    1 LIG      -0.29200
      6 H1        -60.0428  -17.9905  -24.7182 H      1 LIG       0.17500
      7 H2        -60.5616  -20.0216  -26.4729 H      1 LIG       0.17500
      8 H3        -58.4514  -19.1553  -22.7817 H      1 LIG       0.13800
      9 H4        -59.2294  -22.1965  -25.4080 H      1 LIG       0.13800
@<TRIPOS>BOND
      1       1       2 1
      2       1       3 2
      3       2       4 2
      4       3       5 1
      5       4       5 1
      6       1       6 1
      7       2       7 1
      8       3       8 1
      9       4       9 1
@<TRIPOS>ALT_TYPE
CGenFF_4.0_ALT_TYPE_SET
CGenFF_4.0 1 CG2R51 2 CG2R51 3 CG2R51 4 CG2R51 5 OG2R50 6 HGR51 7 HGR51 8 HGR52 9 HGR52
@<TRIPOS>MOLECULE
furan
 9 9 0 0 0
****
USER_CHARGES
INVALID_CHARGES
Pose:  13 Cluster:  13 Fr_nu: 377982 TotEn:    -8.17
@<TRIPOS>ATOM
      1 C1        -75.6019  -23.7860  -45.0022 C.2    1 LIG      -0.26000
      2 C2        -75.2019  -22.6794  -45.7888 C.2    1 LIG      -0.26000
      3 C3        -76.0238  -23.2676  -43.8001 C.2    1 LIG       0.09300
      4 C4        -75.4082  -21.5636  -45.0112 C.2    1 LIG       0.09300
      5 O1        -75.9091  -21.9136  -43.7975 O.3    1 LIG      -0.29200
      6 H1        -75.5842  -24.8308  -45.2770 H      1 LIG       0.17500
      7 H2        -74.8123  -22.6933  -46.7964 H      1 LIG       0.17500
      8 H3        -76.4144  -23.7054  -42.8929 H      1 LIG       0.13800
      9 H4        -75.2573  -20.5054  -45.1673 H      1 LIG       0.13800
@<TRIPOS>BOND
      1       1       2 1
      2       1       3 2
      3       2       4 2
      4       3       5 1
      5       4       5 1
      6       1       6 1
      7       2       7 1
      8       3       8 1
      9       4       9 1
@<TRIPOS>ALT_TYPE
CGenFF_4.0_ALT_TYPE_SET
CGenFF_4.0 1 CG2R51 2 CG2R51 3 CG2R51 4 CG2R51 5 OG2R50 6 HGR51 7 HGR51 8 HGR52 9 HGR52
@<TRIPOS>MOLECULE
furan
 9 9 0 0 0
****
USER_CHARGES
INVALID_CHARGES
Pose:  14 Cluster:  14 Fr_nu: 1325048 TotEn:    -7.70
@<TRIPOS>ATOM
      1 C1        -75.0390  -23.2666  -43.8289 C.2    1 LIG      -0.26000
      2 C2        -74.1273  -22.2763  -43.3916 C.2    1 LIG      -0.26000
      3 C3        -76.0142  -22.6025  -44.5360 C.2    1 LIG       0.09300
      4 C4        -74.6103  -21.0776  -43.8626 C.2    1 LIG       0.09300
      5 O1        -75.7602  -21.2678  -44.5613 O.3    1 LIG      -0.29200
      6 H1        -74.9915  -24.3312  -43.6507 H      1 LIG       0.17500
      7 H2        -73.2302  -22.4185  -42.8064 H      1 LIG       0.17500
      8 H3        -76.9068  -22.9185  -45.0561 H      1 LIG       0.13800
      9 H4        -74.2706  -20.0547  -43.7907 H      1 LIG       0.13800
@<TRIPOS>BOND
      1       1       2 1
      2       1       3 2
      3       2       4 2
      4       3       5 1
      5       4       5 1
      6       1       6 1
      7       2       7 1
      8       3       8 1
      9       4       9 1
@<TRIPOS>ALT_TYPE
CGenFF_4.0_ALT_TYPE_SET
CGenFF_4.0 1 CG2R51 2 CG2R51 3 CG2R51 4 CG2R51 5 OG2R50 6 HGR51 7 HGR51 8 HGR52 9 HGR52
@<TRIPOS>MOLECULE
furan
 9 9 0 0 0
****
USER_CHARGES
INVALID_CHARGES
Pose:  15 Cluster:  15 Fr_nu: 731021 TotEn:    -7.66
@<TRIPOS>ATOM
      1 C1        -45.8901  -11.9373  -44.4881 C.2    1 LIG      -0.26000
      2 C2        -46.7353  -12.9744  -44.9500 C.2    1 LIG      -0.26000
      3 C3        -46.4606  -10.7608  -44.9153 C.2    1 LIG       0.09300
      4 C4        -47.7621  -12.3577  -45.6263 C.2    1 LIG       0.09300
      5 O1        -47.6021  -11.0084  -45.6097 O.3    1 LIG      -0.29200
      6 H1        -44.9788  -12.0350  -43.9160 H      1 LIG       0.17500
      7 H2        -46.6116  -14.0382  -44.8075 H      1 LIG       0.17500
      8 H3        -46.1931   -9.7193  -44.8117 H      1 LIG       0.13800
      9 H4        -48.6367  -12.7186  -46.1477 H      1 LIG       0.13800
@<TRIPOS>BOND
      1       1       2 1
      2       1       3 2
      3       2       4 2
      4       3       5 1
      5       4       5 1
      6       1       6 1
      7       2       7 1
      8       3       8 1
      9       4       9 1
@<TRIPOS>ALT_TYPE
CGenFF_4.0_ALT_TYPE_SET
CGenFF_4.0 1 CG2R51 2 CG2R51 3 CG2R51 4 CG2R51 5 OG2R50 6 HGR51 7 HGR51 8 HGR52 9 HGR52
@<TRIPOS>MOLECULE
furan
 9 9 0 0 0
****
USER_CHARGES
INVALID_CHARGES
Pose:  16 Cluster:  16 Fr_nu: 307848 TotEn:    -7.65
@<TRIPOS>ATOM
      1 C1        -50.3378  -10.4191  -27.9559 C.2    1 LIG      -0.26000
      2 C2        -50.1426  -11.7934  -28.2320 C.2    1 LIG      -0.26000
      3 C3        -50.9752  -10.3608  -26.7384 C.2    1 LIG       0.09300
      4 C4        -50.6745  -12.4770  -27.1635 C.2    1 LIG       0.09300
      5 O1        -51.1840  -11.6110  -26.2486 O.3    1 LIG      -0.29200
      6 H1        -50.0504   -9.5764  -28.5679 H      1 LIG       0.17500
      7 H2        -49.6727  -12.2310  -29.1010 H      1 LIG       0.17500
      8 H3        -51.3282   -9.5504  -26.1173 H      1 LIG       0.13800
      9 H4        -50.7643  -13.5248  -26.9162 H      1 LIG       0.13800
@<TRIPOS>BOND
      1       1       2 1
      2       1       3 2
      3       2       4 2
      4       3       5 1
      5       4       5 1
      6       1       6 1
      7       2       7 1
      8       3       8 1
      9       4       9 1
@<TRIPOS>ALT_TYPE
CGenFF_4.0_ALT_TYPE_SET
CGenFF_4.0 1 CG2R51 2 CG2R51 3 CG2R51 4 CG2R51 5 OG2R50 6 HGR51 7 HGR51 8 HGR52 9 HGR52
@<TRIPOS>MOLECULE
furan
 9 9 0 0 0
****
USER_CHARGES
INVALID_CHARGES
Pose:  17 Cluster:  17 Fr_nu: 2949313 TotEn:    -7.60
@<TRIPOS>ATOM
      1 C1        -50.0627    2.4781  -34.3125 C.2    1 LIG      -0.26000
      2 C2        -50.4593    3.7103  -34.8849 C.2    1 LIG      -0.26000
      3 C3        -51.1113    1.6101  -34.5101 C.2    1 LIG       0.09300
      4 C4        -51.7219    3.5073  -35.3916 C.2    1 LIG       0.09300
      5 O1        -52.1266    2.2296  -35.1672 O.3    1 LIG      -0.29200
      6 H1        -49.1296    2.2512  -33.8174 H      1 LIG       0.17500
      7 H2        -49.8953    4.6310  -34.9235 H      1 LIG       0.17500
      8 H3        -51.2815    0.5735  -34.2577 H      1 LIG       0.13800
      9 H4        -52.4285    4.1370  -35.9124 H      1 LIG       0.13800
@<TRIPOS>BOND
      1       1       2 1
      2       1       3 2
      3       2       4 2
      4       3       5 1
      5       4       5 1
      6       1       6 1
      7       2       7 1
      8       3       8 1
      9       4       9 1
@<TRIPOS>ALT_TYPE
CGenFF_4.0_ALT_TYPE_SET
CGenFF_4.0 1 CG2R51 2 CG2R51 3 CG2R51 4 CG2R51 5 OG2R50 6 HGR51 7 HGR51 8 HGR52 9 HGR52
@<TRIPOS>MOLECULE
furan
 9 9 0 0 0
****
USER_CHARGES
INVALID_CHARGES
Pose:  18 Cluster:  18 Fr_nu:   2015 TotEn:    -7.58
@<TRIPOS>ATOM
      1 C1        -74.9110   -6.9349  -55.0460 C.2    1 LIG      -0.26000
      2 C2        -74.1673   -7.3090  -53.9014 C.2    1 LIG      -0.26000
      3 C3        -74.1869   -7.3710  -56.1312 C.2    1 LIG       0.09300
      4 C4        -73.0419   -7.9470  -54.3686 C.2    1 LIG       0.09300
      5 O1        -73.0463   -7.9891  -55.7269 O.3    1 LIG      -0.29200
      6 H1        -75.8561   -6.4124  -55.0764 H      1 LIG       0.17500
      7 H2        -74.4201   -7.1354  -52.8653 H      1 LIG       0.17500
      8 H3        -74.3390   -7.3230  -57.1997 H      1 LIG       0.13800
      9 H4        -72.1883   -8.4039  -53.8894 H      1 LIG       0.13800
@<TRIPOS>BOND
      1       1       2 1
      2       1       3 2
      3       2       4 2
      4       3       5 1
      5       4       5 1
      6       1       6 1
      7       2       7 1
      8       3       8 1
      9       4       9 1
@<TRIPOS>ALT_TYPE
CGenFF_4.0_ALT_TYPE_SET
CGenFF_4.0 1 CG2R51 2 CG2R51 3 CG2R51 4 CG2R51 5 OG2R50 6 HGR51 7 HGR51 8 HGR52 9 HGR52
@<TRIPOS>MOLECULE
furan
 9 9 0 0 0
****
USER_CHARGES
INVALID_CHARGES
Pose:  19 Cluster:  19 Fr_nu: 220083 TotEn:    -7.53
@<TRIPOS>ATOM
      1 C1        -71.4421  -23.9675  -42.0356 C.2    1 LIG      -0.26000
      2 C2        -71.5410  -25.2522  -41.4499 C.2    1 LIG      -0.26000
      3 C3        -72.3762  -23.1842  -41.3983 C.2    1 LIG       0.09300
      4 C4        -72.5283  -25.1623  -40.4964 C.2    1 LIG       0.09300
      5 O1        -73.0424  -23.9050  -40.4586 O.3    1 LIG      -0.29200
      6 H1        -70.7740  -23.6520  -42.8239 H      1 LIG       0.17500
      7 H2        -70.9645  -26.1333  -41.6922 H      1 LIG       0.17500
      8 H3        -72.6733  -22.1498  -41.4916 H      1 LIG       0.13800
      9 H4        -72.9596  -25.8650  -39.7984 H      1 LIG       0.13800
@<TRIPOS>BOND
      1       1       2 1
      2       1       3 2
      3       2       4 2
      4       3       5 1
      5       4       5 1
      6       1       6 1
      7       2       7 1
      8       3       8 1
      9       4       9 1
@<TRIPOS>ALT_TYPE
CGenFF_4.0_ALT_TYPE_SET
CGenFF_4.0 1 CG2R51 2 CG2R51 3 CG2R51 4 CG2R51 5 OG2R50 6 HGR51 7 HGR51 8 HGR52 9 HGR52
@<TRIPOS>MOLECULE
furan
 9 9 0 0 0
****
USER_CHARGES
INVALID_CHARGES
Pose:  20 Cluster:  20 Fr_nu: 2329277 TotEn:    -7.47
@<TRIPOS>ATOM
      1 C1        -59.9233  -19.4851  -24.7355 C.2    1 LIG      -0.26000
      2 C2        -58.6632  -20.0329  -25.0749 C.2    1 LIG      -0.26000
      3 C3        -59.7101  -18.1442  -24.5153 C.2    1 LIG       0.09300
      4 C4        -57.7698  -18.9877  -25.0380 C.2    1 LIG       0.09300
      5 O1        -58.4000  -17.8329  -24.6978 O.3    1 LIG      -0.29200
      6 H1        -60.8686  -20.0029  -24.6602 H      1 LIG       0.17500
      7 H2        -58.4348  -21.0610  -25.3164 H      1 LIG       0.17500
      8 H3        -60.3520  -17.3207  -24.2380 H      1 LIG       0.13800
      9 H4        -56.7080  -18.9052  -25.2189 H      1 LIG       0.13800
@<TRIPOS>BOND
      1       1       2 1
      2       1       3 2
      3       2       4 2
      4       3       5 1
      5       4       5 1
      6       1       6 1
      7       2       7 1
      8       3       8 1
      9       4       9 1
@<TRIPOS>ALT_TYPE
CGenFF_4.0_ALT_TYPE_SET
CGenFF_4.0 1 CG2R51 2 CG2R51 3 CG2R51 4 CG2R51 5 OG2R50 6 HGR51 7 HGR51 8 HGR52 9 HGR52
@<TRIPOS>MOLECULE
furan
 9 9 0 0 0
****
USER_CHARGES
INVALID_CHARGES
Pose:  21 Cluster:  21 Fr_nu: 505257 TotEn:    -7.46
@<TRIPOS>ATOM
      1 C1        -78.2582  -13.9530  -45.1350 C.2    1 LIG      -0.26000
      2 C2        -78.3640  -12.7761  -45.9140 C.2    1 LIG      -0.26000
      3 C3        -76.9704  -13.9769  -44.6521 C.2    1 LIG       0.09300
      4 C4        -77.1335  -12.1646  -45.8515 C.2    1 LIG       0.09300
      5 O1        -76.2784  -12.8902  -45.0842 O.3    1 LIG      -0.29200
      6 H1        -79.0244  -14.6917  -44.9492 H      1 LIG       0.17500
      7 H2        -79.2291  -12.4181  -46.4533 H      1 LIG       0.17500
      8 H3        -76.4211  -14.6604  -44.0212 H      1 LIG       0.13800
      9 H4        -76.7273  -11.2574  -46.2744 H      1 LIG       0.13800
@<TRIPOS>BOND
      1       1       2 1
      2       1       3 2
      3       2       4 2
      4       3       5 1
      5       4       5 1
      6       1       6 1
      7       2       7 1
      8       3       8 1
      9       4       9 1
@<TRIPOS>ALT_TYPE
CGenFF_4.0_ALT_TYPE_SET
CGenFF_4.0 1 CG2R51 2 CG2R51 3 CG2R51 4 CG2R51 5 OG2R50 6 HGR51 7 HGR51 8 HGR52 9 HGR52
@<TRIPOS>MOLECULE
furan
 9 9 0 0 0
****
USER_CHARGES
INVALID_CHARGES
Pose:  22 Cluster:  22 Fr_nu: 200881 TotEn:    -7.35
@<TRIPOS>ATOM
      1 C1        -70.3786   -2.5406  -29.1608 C.2    1 LIG      -0.26000
      2 C2        -69.6711   -1.3150  -29.1342 C.2    1 LIG      -0.26000
      3 C3        -69.6095   -3.4409  -28.4608 C.2    1 LIG       0.09300
      4 C4        -68.5202   -1.5538  -28.4198 C.2    1 LIG       0.09300
      5 O1        -68.4751   -2.8472  -28.0057 O.3    1 LIG      -0.29200
      6 H1        -71.3298   -2.7426  -29.6316 H      1 LIG       0.17500
      7 H2        -69.9636   -0.3752  -29.5799 H      1 LIG       0.17500
      8 H3        -69.7238   -4.4853  -28.2093 H      1 LIG       0.13800
      9 H4        -67.6777   -0.9413  -28.1333 H      1 LIG       0.13800
@<TRIPOS>BOND
      1       1       2 1
      2       1       3 2
      3       2       4 2
      4       3       5 1
      5       4       5 1
      6       1       6 1
      7       2       7 1
      8       3       8 1
      9       4       9 1
@<TRIPOS>ALT_TYPE
CGenFF_4.0_ALT_TYPE_SET
CGenFF_4.0 1 CG2R51 2 CG2R51 3 CG2R51 4 CG2R51 5 OG2R50 6 HGR51 7 HGR51 8 HGR52 9 HGR52
@<TRIPOS>MOLECULE
furan
 9 9 0 0 0
****
USER_CHARGES
INVALID_CHARGES
Pose:  23 Cluster:  23 Fr_nu:  16654 TotEn:    -7.35
@<TRIPOS>ATOM
      1 C1        -74.2386   -8.4827  -52.9770 C.2    1 LIG      -0.26000
      2 C2        -75.3976   -8.3426  -53.7771 C.2    1 LIG      -0.26000
      3 C3        -73.2686   -7.7093  -53.5711 C.2    1 LIG       0.09300
      4 C4        -75.0533   -7.4935  -54.8030 C.2    1 LIG       0.09300
      5 O1        -73.7572   -7.1029  -54.6846 O.3    1 LIG      -0.29200
      6 H1        -74.1243   -9.0738  -52.0799 H      1 LIG       0.17500
      7 H2        -76.3632   -8.8029  -53.6249 H      1 LIG       0.17500
      8 H3        -72.2359   -7.4951  -53.3372 H      1 LIG       0.13800
      9 H4        -75.5876   -7.0907  -55.6512 H      1 LIG       0.13800
@<TRIPOS>BOND
      1       1       2 1
      2       1       3 2
      3       2       4 2
      4       3       5 1
      5       4       5 1
      6       1       6 1
      7       2       7 1
      8       3       8 1
      9       4       9 1
@<TRIPOS>ALT_TYPE
CGenFF_4.0_ALT_TYPE_SET
CGenFF_4.0 1 CG2R51 2 CG2R51 3 CG2R51 4 CG2R51 5 OG2R50 6 HGR51 7 HGR51 8 HGR52 9 HGR52
@<TRIPOS>MOLECULE
furan
 9 9 0 0 0
****
USER_CHARGES
INVALID_CHARGES
Pose:  24 Cluster:  24 Fr_nu: 239676 TotEn:    -7.27
@<TRIPOS>ATOM
      1 C1        -78.1264  -12.6874  -46.5722 C.2    1 LIG      -0.26000
      2 C2        -76.9157  -12.9981  -45.9082 C.2    1 LIG      -0.26000
      3 C3        -79.1248  -13.3038  -45.8544 C.2    1 LIG       0.09300
      4 C4        -77.2606  -13.7820  -44.8319 C.2    1 LIG       0.09300
      5 O1        -78.6054  -13.9730  -44.7919 O.3    1 LIG      -0.29200
      6 H1        -78.2552  -12.0895  -47.4629 H      1 LIG       0.17500
      7 H2        -75.9167  -12.6890  -46.1801 H      1 LIG       0.17500
      8 H3        -80.1983  -13.3588  -45.9621 H      1 LIG       0.13800
      9 H4        -76.6971  -14.2576  -44.0424 H      1 LIG       0.13800
@<TRIPOS>BOND
      1       1       2 1
      2       1       3 2
      3       2       4 2
      4       3       5 1
      5       4       5 1
      6       1       6 1
      7       2       7 1
      8       3       8 1
      9       4       9 1
@<TRIPOS>ALT_TYPE
CGenFF_4.0_ALT_TYPE_SET
CGenFF_4.0 1 CG2R51 2 CG2R51 3 CG2R51 4 CG2R51 5 OG2R50 6 HGR51 7 HGR51 8 HGR52 9 HGR52
@<TRIPOS>MOLECULE
furan
 9 9 0 0 0
****
USER_CHARGES
INVALID_CHARGES
Pose:  25 Cluster:  25 Fr_nu: 1488384 TotEn:    -7.24
@<TRIPOS>ATOM
      1 C1        -58.6949    3.7329  -37.4174 C.2    1 LIG      -0.26000
      2 C2        -60.0620    3.7329  -37.7838 C.2    1 LIG      -0.26000
      3 C3        -57.9839    3.7329  -38.5950 C.2    1 LIG       0.09300
      4 C4        -60.0890    3.7330  -39.1590 C.2    1 LIG       0.09300
      5 O1        -58.8263    3.7331  -39.6612 O.3    1 LIG      -0.29200
      6 H1        -58.2797    3.7323  -36.4200 H      1 LIG       0.17500
      7 H2        -60.9203    3.7330  -37.1275 H      1 LIG       0.17500
      8 H3        -56.9299    3.7339  -38.8319 H      1 LIG       0.13800
      9 H4        -60.8834    3.7333  -39.8911 H      1 LIG       0.13800
@<TRIPOS>BOND
      1       1       2 1
      2       1       3 2
      3       2       4 2
      4       3       5 1
      5       4       5 1
      6       1       6 1
      7       2       7 1
      8       3       8 1
      9       4       9 1
@<TRIPOS>ALT_TYPE
CGenFF_4.0_ALT_TYPE_SET
CGenFF_4.0 1 CG2R51 2 CG2R51 3 CG2R51 4 CG2R51 5 OG2R50 6 HGR51 7 HGR51 8 HGR52 9 HGR52
@<TRIPOS>MOLECULE
furan
 9 9 0 0 0
****
USER_CHARGES
INVALID_CHARGES
Pose:  26 Cluster:  26 Fr_nu: 1899664 TotEn:    -7.13
@<TRIPOS>ATOM
      1 C1        -59.1534  -18.5867  -24.5134 C.2    1 LIG      -0.26000
      2 C2        -58.4096  -19.5572  -23.8005 C.2    1 LIG      -0.26000
      3 C3        -60.1308  -19.2772  -25.1918 C.2    1 LIG       0.09300
      4 C4        -58.9855  -20.7713  -24.0939 C.2    1 LIG       0.09300
      5 O1        -60.0354  -20.6093  -24.9413 O.3    1 LIG      -0.29200
      6 H1        -58.9965  -17.5180  -24.5310 H      1 LIG       0.17500
      7 H2        -57.5601  -19.3922  -23.1535 H      1 LIG       0.17500
      8 H3        -60.9291  -18.9826  -25.8573 H      1 LIG       0.13800
      9 H4        -58.7776  -21.7888  -23.7962 H      1 LIG       0.13800
@<TRIPOS>BOND
      1       1       2 1
      2       1       3 2
      3       2       4 2
      4       3       5 1
      5       4       5 1
      6       1       6 1
      7       2       7 1
      8       3       8 1
      9       4       9 1
@<TRIPOS>ALT_TYPE
CGenFF_4.0_ALT_TYPE_SET
CGenFF_4.0 1 CG2R51 2 CG2R51 3 CG2R51 4 CG2R51 5 OG2R50 6 HGR51 7 HGR51 8 HGR52 9 HGR52
@<TRIPOS>MOLECULE
furan
 9 9 0 0 0
****
USER_CHARGES
INVALID_CHARGES
Pose:  27 Cluster:  27 Fr_nu: 3339324 TotEn:    -7.09
@<TRIPOS>ATOM
      1 C1        -50.0044    3.7747  -34.1577 C.2    1 LIG      -0.26000
      2 C2        -50.2370    2.3881  -34.3206 C.2    1 LIG      -0.26000
      3 C3        -51.2331    4.3417  -33.9109 C.2    1 LIG       0.09300
      4 C4        -51.5912    2.2067  -34.1616 C.2    1 LIG       0.09300
      5 O1        -52.2056    3.3927  -33.9114 O.3    1 LIG      -0.29200
      6 H1        -49.0596    4.2957  -34.2137 H      1 LIG       0.17500
      7 H2        -49.5087    1.6174  -34.5277 H      1 LIG       0.17500
      8 H3        -51.5660    5.3521  -33.7227 H      1 LIG       0.13800
      9 H4        -52.2385    1.3425  -34.1944 H      1 LIG       0.13800
@<TRIPOS>BOND
      1       1       2 1
      2       1       3 2
      3       2       4 2
      4       3       5 1
      5       4       5 1
      6       1       6 1
      7       2       7 1
      8       3       8 1
      9       4       9 1
@<TRIPOS>ALT_TYPE
CGenFF_4.0_ALT_TYPE_SET
CGenFF_4.0 1 CG2R51 2 CG2R51 3 CG2R51 4 CG2R51 5 OG2R50 6 HGR51 7 HGR51 8 HGR52 9 HGR52
@<TRIPOS>MOLECULE
furan
 9 9 0 0 0
****
USER_CHARGES
INVALID_CHARGES
Pose:  28 Cluster:  28 Fr_nu: 261633 TotEn:    -7.01
@<TRIPOS>ATOM
      1 C1        -78.7159  -21.8280  -32.7665 C.2    1 LIG      -0.26000
      2 C2        -80.0626  -21.5822  -32.4071 C.2    1 LIG      -0.26000
      3 C3        -77.9775  -20.8179  -32.1949 C.2    1 LIG       0.09300
      4 C4        -80.0511  -20.4395  -31.6414 C.2    1 LIG       0.09300
      5 O1        -78.7839  -19.9675  -31.5073 O.3    1 LIG      -0.29200
      6 H1        -78.3316  -22.6395  -33.3674 H      1 LIG       0.17500
      7 H2        -80.9327  -22.1651  -32.6727 H      1 LIG       0.17500
      8 H3        -76.9247  -20.5761  -32.1832 H      1 LIG       0.13800
      9 H4        -80.8192  -19.8650  -31.1445 H      1 LIG       0.13800
@<TRIPOS>BOND
      1       1       2 1
      2       1       3 2
      3       2       4 2
      4       3       5 1
      5       4       5 1
      6       1       6 1
      7       2       7 1
      8       3       8 1
      9       4       9 1
@<TRIPOS>ALT_TYPE
CGenFF_4.0_ALT_TYPE_SET
CGenFF_4.0 1 CG2R51 2 CG2R51 3 CG2R51 4 CG2R51 5 OG2R50 6 HGR51 7 HGR51 8 HGR52 9 HGR52
@<TRIPOS>MOLECULE
furan
 9 9 0 0 0
****
USER_CHARGES
INVALID_CHARGES
Pose:  29 Cluster:  29 Fr_nu:   3440 TotEn:    -6.95
@<TRIPOS>ATOM
      1 C1        -79.1335  -20.8280  -31.1439 C.2    1 LIG      -0.26000
      2 C2        -78.1672  -20.8827  -32.1766 C.2    1 LIG      -0.26000
      3 C3        -80.0442  -21.8212  -31.4199 C.2    1 LIG       0.09300
      4 C4        -78.5562  -21.9056  -33.0099 C.2    1 LIG       0.09300
      5 O1        -79.6994  -22.4829  -32.5556 O.3    1 LIG      -0.29200
      6 H1        -79.1629  -20.1491  -30.3039 H      1 LIG       0.17500
      7 H2        -77.2961  -20.2553  -32.2981 H      1 LIG       0.17500
      8 H3        -80.9436  -22.1676  -30.9318 H      1 LIG       0.13800
      9 H4        -78.1494  -22.3254  -33.9183 H      1 LIG       0.13800
@<TRIPOS>BOND
      1       1       2 1
      2       1       3 2
      3       2       4 2
      4       3       5 1
      5       4       5 1
      6       1       6 1
      7       2       7 1
      8       3       8 1
      9       4       9 1
@<TRIPOS>ALT_TYPE
CGenFF_4.0_ALT_TYPE_SET
CGenFF_4.0 1 CG2R51 2 CG2R51 3 CG2R51 4 CG2R51 5 OG2R50 6 HGR51 7 HGR51 8 HGR52 9 HGR52
@<TRIPOS>MOLECULE
furan
 9 9 0 0 0
****
USER_CHARGES
INVALID_CHARGES
Pose:  30 Cluster:  30 Fr_nu:   2663 TotEn:    -6.93
@<TRIPOS>ATOM
      1 C1        -79.9870  -19.8064  -31.6639 C.2    1 LIG      -0.26000
      2 C2        -78.6108  -19.9368  -31.3601 C.2    1 LIG      -0.26000
      3 C3        -80.3015  -20.8715  -32.4756 C.2    1 LIG       0.09300
      4 C4        -78.1825  -21.0722  -32.0077 C.2    1 LIG       0.09300
      5 O1        -79.2071  -21.6479  -32.6898 O.3    1 LIG      -0.29200
      6 H1        -80.6647  -19.0328  -31.3331 H      1 LIG       0.17500
      7 H2        -78.0067  -19.2848  -30.7458 H      1 LIG       0.17500
      8 H3        -81.2105  -21.2016  -32.9571 H      1 LIG       0.13800
      9 H4        -77.2306  -21.5781  -32.0790 H      1 LIG       0.13800
@<TRIPOS>BOND
      1       1       2 1
      2       1       3 2
      3       2       4 2
      4       3       5 1
      5       4       5 1
      6       1       6 1
      7       2       7 1
      8       3       8 1
      9       4       9 1
@<TRIPOS>ALT_TYPE
CGenFF_4.0_ALT_TYPE_SET
CGenFF_4.0 1 CG2R51 2 CG2R51 3 CG2R51 4 CG2R51 5 OG2R50 6 HGR51 7 HGR51 8 HGR52 9 HGR52
@<TRIPOS>MOLECULE
furan
 9 9 0 0 0
****
USER_CHARGES
INVALID_CHARGES
Pose:  31 Cluster:  31 Fr_nu: 1647399 TotEn:    -6.93
@<TRIPOS>ATOM
      1 C1        -75.4646  -22.3944  -44.9121 C.2    1 LIG      -0.26000
      2 C2        -74.9239  -23.6271  -44.4747 C.2    1 LIG      -0.26000
      3 C3        -74.9019  -21.4258  -44.1137 C.2    1 LIG       0.09300
      4 C4        -74.0693  -23.3239  -43.4404 C.2    1 LIG       0.09300
      5 O1        -74.0502  -21.9841  -43.2142 O.3    1 LIG      -0.29200
      6 H1        -76.1758  -22.2322  -45.7090 H      1 LIG       0.17500
      7 H2        -75.1310  -24.6132  -44.8647 H      1 LIG       0.17500
      8 H3        -74.9977  -20.3510  -44.0622 H      1 LIG       0.13800
      9 H4        -73.4346  -23.9159  -42.7971 H      1 LIG       0.13800
@<TRIPOS>BOND
      1       1       2 1
      2       1       3 2
      3       2       4 2
      4       3       5 1
      5       4       5 1
      6       1       6 1
      7       2       7 1
      8       3       8 1
      9       4       9 1
@<TRIPOS>ALT_TYPE
CGenFF_4.0_ALT_TYPE_SET
CGenFF_4.0 1 CG2R51 2 CG2R51 3 CG2R51 4 CG2R51 5 OG2R50 6 HGR51 7 HGR51 8 HGR52 9 HGR52
@<TRIPOS>MOLECULE
furan
 9 9 0 0 0
****
USER_CHARGES
INVALID_CHARGES
Pose:  32 Cluster:  32 Fr_nu:   3385 TotEn:    -6.87
@<TRIPOS>ATOM
      1 C1        -78.5860  -20.2256  -30.9950 C.2    1 LIG      -0.26000
      2 C2        -78.1672  -20.8827  -32.1766 C.2    1 LIG      -0.26000
      3 C3        -79.9388  -20.4519  -30.8911 C.2    1 LIG       0.09300
      4 C4        -79.2939  -21.4638  -32.7104 C.2    1 LIG       0.09300
      5 O1        -80.3780  -21.2060  -31.9327 O.3    1 LIG      -0.29200
      6 H1        -77.9781  -19.6577  -30.3057 H      1 LIG       0.17500
      7 H2        -77.1690  -20.9274  -32.5875 H      1 LIG       0.17500
      8 H3        -80.6924  -20.1619  -30.1735 H      1 LIG       0.13800
      9 H4        -79.4812  -22.0615  -33.5905 H      1 LIG       0.13800
@<TRIPOS>BOND
      1       1       2 1
      2       1       3 2
      3       2       4 2
      4       3       5 1
      5       4       5 1
      6       1       6 1
      7       2       7 1
      8       3       8 1
      9       4       9 1
@<TRIPOS>ALT_TYPE
CGenFF_4.0_ALT_TYPE_SET
CGenFF_4.0 1 CG2R51 2 CG2R51 3 CG2R51 4 CG2R51 5 OG2R50 6 HGR51 7 HGR51 8 HGR52 9 HGR52
@<TRIPOS>MOLECULE
furan
 9 9 0 0 0
****
USER_CHARGES
INVALID_CHARGES
Pose:  33 Cluster:  33 Fr_nu: 212798 TotEn:    -6.87
@<TRIPOS>ATOM
      1 C1        -76.8008  -13.5906  -45.0627 C.2    1 LIG      -0.26000
      2 C2        -78.1516  -13.2788  -45.3476 C.2    1 LIG      -0.26000
      3 C3        -76.0424  -12.7912  -45.8861 C.2    1 LIG       0.09300
      4 C4        -78.1225  -12.3111  -46.3246 C.2    1 LIG       0.09300
      5 O1        -76.8405  -12.0082  -46.6583 O.3    1 LIG      -0.29200
      6 H1        -76.4267  -14.3085  -44.3472 H      1 LIG       0.17500
      7 H2        -79.0359  -13.7059  -44.8969 H      1 LIG       0.17500
      8 H3        -74.9797  -12.6658  -46.0345 H      1 LIG       0.13800
      9 H4        -78.8862  -11.7647  -46.8586 H      1 LIG       0.13800
@<TRIPOS>BOND
      1       1       2 1
      2       1       3 2
      3       2       4 2
      4       3       5 1
      5       4       5 1
      6       1       6 1
      7       2       7 1
      8       3       8 1
      9       4       9 1
@<TRIPOS>ALT_TYPE
CGenFF_4.0_ALT_TYPE_SET
CGenFF_4.0 1 CG2R51 2 CG2R51 3 CG2R51 4 CG2R51 5 OG2R50 6 HGR51 7 HGR51 8 HGR52 9 HGR52
@<TRIPOS>MOLECULE
furan
 9 9 0 0 0
****
USER_CHARGES
INVALID_CHARGES
Pose:  34 Cluster:  34 Fr_nu: 2323059 TotEn:    -6.75
@<TRIPOS>ATOM
      1 C1        -71.7016  -24.3679  -40.7738 C.2    1 LIG      -0.26000
      2 C2        -71.6036  -23.8340  -42.0810 C.2    1 LIG      -0.26000
      3 C3        -73.0416  -24.5799  -40.5473 C.2    1 LIG       0.09300
      4 C4        -72.8908  -23.7580  -42.5600 C.2    1 LIG       0.09300
      5 O1        -73.7733  -24.2109  -41.6312 O.3    1 LIG      -0.29200
      6 H1        -70.8963  -24.5721  -40.0831 H      1 LIG       0.17500
      7 H2        -70.7070  -23.5414  -42.6081 H      1 LIG       0.17500
      8 H3        -73.6065  -24.9676  -39.7120 H      1 LIG       0.13800
      9 H4        -73.3231  -23.4231  -43.4917 H      1 LIG       0.13800
@<TRIPOS>BOND
      1       1       2 1
      2       1       3 2
      3       2       4 2
      4       3       5 1
      5       4       5 1
      6       1       6 1
      7       2       7 1
      8       3       8 1
      9       4       9 1
@<TRIPOS>ALT_TYPE
CGenFF_4.0_ALT_TYPE_SET
CGenFF_4.0 1 CG2R51 2 CG2R51 3 CG2R51 4 CG2R51 5 OG2R50 6 HGR51 7 HGR51 8 HGR52 9 HGR52
@<TRIPOS>MOLECULE
furan
 9 9 0 0 0
****
USER_CHARGES
INVALID_CHARGES
Pose:  35 Cluster:  35 Fr_nu: 180510 TotEn:    -6.70
@<TRIPOS>ATOM
      1 C1        -80.2137  -21.4600  -32.6219 C.2    1 LIG      -0.26000
      2 C2        -79.0338  -20.7164  -32.3811 C.2    1 LIG      -0.26000
      3 C3        -79.8036  -22.6817  -33.1030 C.2    1 LIG       0.09300
      4 C4        -77.9869  -21.5367  -32.7320 C.2    1 LIG       0.09300
      5 O1        -78.4477  -22.7366  -33.1729 O.3    1 LIG      -0.29200
      6 H1        -81.2351  -21.1449  -32.4651 H      1 LIG       0.17500
      7 H2        -78.9562  -19.7086  -31.9993 H      1 LIG       0.17500
      8 H3        -80.3246  -23.5724  -33.4227 H      1 LIG       0.13800
      9 H4        -76.9128  -21.4215  -32.7268 H      1 LIG       0.13800
@<TRIPOS>BOND
      1       1       2 1
      2       1       3 2
      3       2       4 2
      4       3       5 1
      5       4       5 1
      6       1       6 1
      7       2       7 1
      8       3       8 1
      9       4       9 1
@<TRIPOS>ALT_TYPE
CGenFF_4.0_ALT_TYPE_SET
CGenFF_4.0 1 CG2R51 2 CG2R51 3 CG2R51 4 CG2R51 5 OG2R50 6 HGR51 7 HGR51 8 HGR52 9 HGR52
@<TRIPOS>MOLECULE
furan
 9 9 0 0 0
****
USER_CHARGES
INVALID_CHARGES
Pose:  36 Cluster:  36 Fr_nu:   1308 TotEn:    -6.68
@<TRIPOS>ATOM
      1 C1        -60.9865   -5.0586  -55.4620 C.2    1 LIG      -0.26000
      2 C2        -62.0539   -4.1704  -55.1880 C.2    1 LIG      -0.26000
      3 C3        -60.1488   -4.9965  -54.3728 C.2    1 LIG       0.09300
      4 C4        -61.7924   -3.6291  -53.9509 C.2    1 LIG       0.09300
      5 O1        -60.6329   -4.1275  -53.4471 O.3    1 LIG      -0.29200
      6 H1        -60.8451   -5.6673  -56.3434 H      1 LIG       0.17500
      7 H2        -62.9072   -3.9524  -55.8139 H      1 LIG       0.17500
      8 H3        -59.2191   -5.4831  -54.1160 H      1 LIG       0.13800
      9 H4        -62.3055   -2.9144  -53.3240 H      1 LIG       0.13800
@<TRIPOS>BOND
      1       1       2 1
      2       1       3 2
      3       2       4 2
      4       3       5 1
      5       4       5 1
      6       1       6 1
      7       2       7 1
      8       3       8 1
      9       4       9 1
@<TRIPOS>ALT_TYPE
CGenFF_4.0_ALT_TYPE_SET
CGenFF_4.0 1 CG2R51 2 CG2R51 3 CG2R51 4 CG2R51 5 OG2R50 6 HGR51 7 HGR51 8 HGR52 9 HGR52
@<TRIPOS>MOLECULE
furan
 9 9 0 0 0
****
USER_CHARGES
INVALID_CHARGES
Pose:  37 Cluster:  37 Fr_nu: 1009508 TotEn:    -6.61
@<TRIPOS>ATOM
      1 C1        -72.7688    4.4877  -49.6045 C.2    1 LIG      -0.26000
      2 C2        -71.7844    4.6459  -50.6090 C.2    1 LIG      -0.26000
      3 C3        -73.9573    4.2773  -50.2643 C.2    1 LIG       0.09300
      4 C4        -72.4414    4.5208  -51.8110 C.2    1 LIG       0.09300
      5 O1        -73.7663    4.2959  -51.6095 O.3    1 LIG      -0.29200
      6 H1        -72.6297    4.5231  -48.5337 H      1 LIG       0.17500
      7 H2        -70.7280    4.8280  -50.4738 H      1 LIG       0.17500
      8 H3        -74.9730    4.1057  -49.9386 H      1 LIG       0.13800
      9 H4        -72.1261    4.5638  -52.8433 H      1 LIG       0.13800
@<TRIPOS>BOND
      1       1       2 1
      2       1       3 2
      3       2       4 2
      4       3       5 1
      5       4       5 1
      6       1       6 1
      7       2       7 1
      8       3       8 1
      9       4       9 1
@<TRIPOS>ALT_TYPE
CGenFF_4.0_ALT_TYPE_SET
CGenFF_4.0 1 CG2R51 2 CG2R51 3 CG2R51 4 CG2R51 5 OG2R50 6 HGR51 7 HGR51 8 HGR52 9 HGR52
@<TRIPOS>MOLECULE
furan
 9 9 0 0 0
****
USER_CHARGES
INVALID_CHARGES
Pose:  38 Cluster:  38 Fr_nu: 1510451 TotEn:    -6.56
@<TRIPOS>ATOM
      1 C1        -77.4330  -12.3078  -46.6750 C.2    1 LIG      -0.26000
      2 C2        -78.3366  -13.3962  -46.7222 C.2    1 LIG      -0.26000
      3 C3        -76.7594  -12.3183  -47.8743 C.2    1 LIG       0.09300
      4 C4        -78.1508  -13.9941  -47.9469 C.2    1 LIG       0.09300
      5 O1        -77.1912  -13.3430  -48.6553 O.3    1 LIG      -0.29200
      6 H1        -77.2902  -11.6041  -45.8678 H      1 LIG       0.17500
      7 H2        -79.0359  -13.7059  -45.9591 H      1 LIG       0.17500
      8 H3        -75.9862  -11.6975  -48.3030 H      1 LIG       0.13800
      9 H4        -78.5987  -14.8452  -48.4389 H      1 LIG       0.13800
@<TRIPOS>BOND
      1       1       2 1
      2       1       3 2
      3       2       4 2
      4       3       5 1
      5       4       5 1
      6       1       6 1
      7       2       7 1
      8       3       8 1
      9       4       9 1
@<TRIPOS>ALT_TYPE
CGenFF_4.0_ALT_TYPE_SET
CGenFF_4.0 1 CG2R51 2 CG2R51 3 CG2R51 4 CG2R51 5 OG2R50 6 HGR51 7 HGR51 8 HGR52 9 HGR52
@<TRIPOS>MOLECULE
furan
 9 9 0 0 0
****
USER_CHARGES
INVALID_CHARGES
Pose:  39 Cluster:  39 Fr_nu:   7060 TotEn:    -6.49
@<TRIPOS>ATOM
      1 C1        -75.3503   -7.6914  -54.5057 C.2    1 LIG      -0.26000
      2 C2        -76.0861   -8.6164  -53.7271 C.2    1 LIG      -0.26000
      3 C3        -74.1188   -7.5794  -53.9031 C.2    1 LIG       0.09300
      4 C4        -75.2518   -9.0038  -52.7044 C.2    1 LIG       0.09300
      5 O1        -74.0507   -8.3763  -52.8046 O.3    1 LIG      -0.29200
      6 H1        -75.6768   -7.1710  -55.3944 H      1 LIG       0.17500
      7 H2        -77.0978   -8.9582  -53.8911 H      1 LIG       0.17500
      8 H3        -73.2290   -7.0071  -54.1214 H      1 LIG       0.13800
      9 H4        -75.3572   -9.6816  -51.8699 H      1 LIG       0.13800
@<TRIPOS>BOND
      1       1       2 1
      2       1       3 2
      3       2       4 2
      4       3       5 1
      5       4       5 1
      6       1       6 1
      7       2       7 1
      8       3       8 1
      9       4       9 1
@<TRIPOS>ALT_TYPE
CGenFF_4.0_ALT_TYPE_SET
CGenFF_4.0 1 CG2R51 2 CG2R51 3 CG2R51 4 CG2R51 5 OG2R50 6 HGR51 7 HGR51 8 HGR52 9 HGR52
@<TRIPOS>MOLECULE
furan
 9 9 0 0 0
****
USER_CHARGES
INVALID_CHARGES
Pose:  40 Cluster:  40 Fr_nu: 2825948 TotEn:    -6.47
@<TRIPOS>ATOM
      1 C1        -78.4598  -13.2174  -46.8581 C.2    1 LIG      -0.26000
      2 C2        -77.1321  -12.9958  -47.2954 C.2    1 LIG      -0.26000
      3 C3        -78.3636  -13.6924  -45.5708 C.2    1 LIG       0.09300
      4 C4        -76.3193  -13.3511  -46.2442 C.2    1 LIG       0.09300
      5 O1        -77.0623  -13.7768  -45.1890 O.3    1 LIG      -0.29200
      6 H1        -79.3726  -13.0521  -47.4120 H      1 LIG       0.17500
      7 H2        -76.8081  -12.6235  -48.2566 H      1 LIG       0.17500
      8 H3        -79.0887  -13.9988  -44.8308 H      1 LIG       0.13800
      9 H4        -75.2492  -13.3587  -46.0960 H      1 LIG       0.13800
@<TRIPOS>BOND
      1       1       2 1
      2       1       3 2
      3       2       4 2
      4       3       5 1
      5       4       5 1
      6       1       6 1
      7       2       7 1
      8       3       8 1
      9       4       9 1
@<TRIPOS>ALT_TYPE
CGenFF_4.0_ALT_TYPE_SET
CGenFF_4.0 1 CG2R51 2 CG2R51 3 CG2R51 4 CG2R51 5 OG2R50 6 HGR51 7 HGR51 8 HGR52 9 HGR52
@<TRIPOS>MOLECULE
furan
 9 9 0 0 0
****
USER_CHARGES
INVALID_CHARGES
Pose:  41 Cluster:  41 Fr_nu:  60030 TotEn:    -6.47
@<TRIPOS>ATOM
      1 C1        -75.7926  -23.5680  -44.0425 C.2    1 LIG      -0.26000
      2 C2        -75.1401  -22.3322  -43.8180 C.2    1 LIG      -0.26000
      3 C3        -76.7846  -23.3148  -44.9611 C.2    1 LIG       0.09300
      4 C4        -75.7797  -21.4121  -44.6157 C.2    1 LIG       0.09300
      5 O1        -76.7833  -22.0030  -45.3157 O.3    1 LIG      -0.29200
      6 H1        -75.5684  -24.5234  -43.5907 H      1 LIG       0.17500
      7 H2        -74.3075  -22.1368  -43.1577 H      1 LIG       0.17500
      8 H3        -77.5347  -23.9276  -45.4394 H      1 LIG       0.13800
      9 H4        -75.6480  -20.3541  -44.7899 H      1 LIG       0.13800
@<TRIPOS>BOND
      1       1       2 1
      2       1       3 2
      3       2       4 2
      4       3       5 1
      5       4       5 1
      6       1       6 1
      7       2       7 1
      8       3       8 1
      9       4       9 1
@<TRIPOS>ALT_TYPE
CGenFF_4.0_ALT_TYPE_SET
CGenFF_4.0 1 CG2R51 2 CG2R51 3 CG2R51 4 CG2R51 5 OG2R50 6 HGR51 7 HGR51 8 HGR52 9 HGR52
@<TRIPOS>MOLECULE
furan
 9 9 0 0 0
****
USER_CHARGES
INVALID_CHARGES
Pose:  42 Cluster:  42 Fr_nu:  88403 TotEn:    -6.40
@<TRIPOS>ATOM
      1 C1        -78.1304  -12.6728  -46.0392 C.2    1 LIG      -0.26000
      2 C2        -76.8643  -12.2871  -45.5377 C.2    1 LIG      -0.26000
      3 C3        -77.8816  -13.4708  -47.1316 C.2    1 LIG       0.09300
      4 C4        -75.9321  -12.8771  -46.3593 C.2    1 LIG       0.09300
      5 O1        -76.5441  -13.6004  -47.3334 O.3    1 LIG      -0.29200
      6 H1        -79.1026  -12.4025  -45.6531 H      1 LIG       0.17500
      7 H2        -76.6572  -11.6581  -44.6841 H      1 LIG       0.17500
      8 H3        -78.5133  -13.9959  -47.8333 H      1 LIG       0.13800
      9 H4        -74.8521  -12.8799  -46.3834 H      1 LIG       0.13800
@<TRIPOS>BOND
      1       1       2 1
      2       1       3 2
      3       2       4 2
      4       3       5 1
      5       4       5 1
      6       1       6 1
      7       2       7 1
      8       3       8 1
      9       4       9 1
@<TRIPOS>ALT_TYPE
CGenFF_4.0_ALT_TYPE_SET
CGenFF_4.0 1 CG2R51 2 CG2R51 3 CG2R51 4 CG2R51 5 OG2R50 6 HGR51 7 HGR51 8 HGR52 9 HGR52
@<TRIPOS>MOLECULE
furan
 9 9 0 0 0
****
USER_CHARGES
INVALID_CHARGES
Pose:  43 Cluster:  43 Fr_nu: 472557 TotEn:    -6.07
@<TRIPOS>ATOM
      1 C1        -78.0422  -12.7482  -46.6798 C.2    1 LIG      -0.26000
      2 C2        -76.6840  -12.6370  -47.0620 C.2    1 LIG      -0.26000
      3 C3        -78.0994  -12.3698  -45.3586 C.2    1 LIG       0.09300
      4 C4        -76.0081  -12.1985  -45.9472 C.2    1 LIG       0.09300
      5 O1        -76.8637  -12.0331  -44.9045 O.3    1 LIG      -0.29200
      6 H1        -78.8751  -13.0649  -47.2907 H      1 LIG       0.17500
      7 H2        -76.2518  -12.8496  -48.0292 H      1 LIG       0.17500
      8 H3        -78.9003  -12.2889  -44.6381 H      1 LIG       0.13800
      9 H4        -74.9725  -11.9681  -45.7433 H      1 LIG       0.13800
@<TRIPOS>BOND
      1       1       2 1
      2       1       3 2
      3       2       4 2
      4       3       5 1
      5       4       5 1
      6       1       6 1
      7       2       7 1
      8       3       8 1
      9       4       9 1
@<TRIPOS>ALT_TYPE
CGenFF_4.0_ALT_TYPE_SET
CGenFF_4.0 1 CG2R51 2 CG2R51 3 CG2R51 4 CG2R51 5 OG2R50 6 HGR51 7 HGR51 8 HGR52 9 HGR52
@<TRIPOS>MOLECULE
furan
 9 9 0 0 0
****
USER_CHARGES
INVALID_CHARGES
Pose:  44 Cluster:  44 Fr_nu: 2795722 TotEn:    -6.07
@<TRIPOS>ATOM
      1 C1        -70.1801    4.4201  -47.1750 C.2    1 LIG      -0.26000
      2 C2        -71.3536    4.6053  -47.9444 C.2    1 LIG      -0.26000
      3 C3        -69.8526    3.0893  -47.2922 C.2    1 LIG       0.09300
      4 C4        -71.6593    3.3745  -48.4770 C.2    1 LIG       0.09300
      5 O1        -70.7492    2.4450  -48.0843 O.3    1 LIG      -0.29200
      6 H1        -69.6409    5.1634  -46.6058 H      1 LIG       0.17500
      7 H2        -71.9070    5.5213  -48.0924 H      1 LIG       0.17500
      8 H3        -69.0546    2.4781  -46.8963 H      1 LIG       0.13800
      9 H4        -72.4483    3.0136  -49.1207 H      1 LIG       0.13800
@<TRIPOS>BOND
      1       1       2 1
      2       1       3 2
      3       2       4 2
      4       3       5 1
      5       4       5 1
      6       1       6 1
      7       2       7 1
      8       3       8 1
      9       4       9 1
@<TRIPOS>ALT_TYPE
CGenFF_4.0_ALT_TYPE_SET
CGenFF_4.0 1 CG2R51 2 CG2R51 3 CG2R51 4 CG2R51 5 OG2R50 6 HGR51 7 HGR51 8 HGR52 9 HGR52
@<TRIPOS>MOLECULE
furan
 9 9 0 0 0
****
USER_CHARGES
INVALID_CHARGES
Pose:  45 Cluster:  45 Fr_nu:   3250 TotEn:    -6.01
@<TRIPOS>ATOM
      1 C1        -73.9845   -8.0322  -53.0019 C.2    1 LIG      -0.26000
      2 C2        -73.7010   -7.7519  -54.3600 C.2    1 LIG      -0.26000
      3 C3        -75.3537   -8.1242  -52.9087 C.2    1 LIG       0.09300
      4 C4        -74.9172   -7.6927  -54.9998 C.2    1 LIG       0.09300
      5 O1        -75.9297   -7.9187  -54.1222 O.3    1 LIG      -0.29200
      6 H1        -73.2791   -8.1517  -52.1923 H      1 LIG       0.17500
      7 H2        -72.7314   -7.6108  -54.8154 H      1 LIG       0.17500
      8 H3        -76.0361   -8.3210  -52.0947 H      1 LIG       0.13800
      9 H4        -75.2161   -7.5097  -56.0216 H      1 LIG       0.13800
@<TRIPOS>BOND
      1       1       2 1
      2       1       3 2
      3       2       4 2
      4       3       5 1
      5       4       5 1
      6       1       6 1
      7       2       7 1
      8       3       8 1
      9       4       9 1
@<TRIPOS>ALT_TYPE
CGenFF_4.0_ALT_TYPE_SET
CGenFF_4.0 1 CG2R51 2 CG2R51 3 CG2R51 4 CG2R51 5 OG2R50 6 HGR51 7 HGR51 8 HGR52 9 HGR52
@<TRIPOS>MOLECULE
furan
 9 9 0 0 0
****
USER_CHARGES
INVALID_CHARGES
Pose:  46 Cluster:  46 Fr_nu: 1462746 TotEn:    -5.95
@<TRIPOS>ATOM
      1 C1        -66.1696  -18.4553  -16.7338 C.2    1 LIG      -0.26000
      2 C2        -66.0623  -17.0454  -16.7957 C.2    1 LIG      -0.26000
      3 C3        -64.8816  -18.9377  -16.7549 C.2    1 LIG       0.09300
      4 C4        -64.7164  -16.7668  -16.8500 C.2    1 LIG       0.09300
      5 O1        -63.9899  -17.9149  -16.8255 O.3    1 LIG      -0.29200
      6 H1        -67.0727  -19.0460  -16.6810 H      1 LIG       0.17500
      7 H2        -66.8655  -16.3227  -16.7999 H      1 LIG       0.17500
      8 H3        -64.4542  -19.9295  -16.7263 H      1 LIG       0.13800
      9 H4        -64.1440  -15.8523  -16.9059 H      1 LIG       0.13800
@<TRIPOS>BOND
      1       1       2 1
      2       1       3 2
      3       2       4 2
      4       3       5 1
      5       4       5 1
      6       1       6 1
      7       2       7 1
      8       3       8 1
      9       4       9 1
@<TRIPOS>ALT_TYPE
CGenFF_4.0_ALT_TYPE_SET
CGenFF_4.0 1 CG2R51 2 CG2R51 3 CG2R51 4 CG2R51 5 OG2R50 6 HGR51 7 HGR51 8 HGR52 9 HGR52
@<TRIPOS>MOLECULE
furan
 9 9 0 0 0
****
USER_CHARGES
INVALID_CHARGES
Pose:  47 Cluster:  47 Fr_nu: 226005 TotEn:    -5.93
@<TRIPOS>ATOM
      1 C1        -79.2778  -20.5792  -32.4034 C.2    1 LIG      -0.26000
      2 C2        -80.4776  -19.8432  -32.5517 C.2    1 LIG      -0.26000
      3 C3        -78.7820  -20.2553  -31.1619 C.2    1 LIG       0.09300
      4 C4        -80.6296  -19.1222  -31.3902 C.2    1 LIG       0.09300
      5 O1        -79.6002  -19.3679  -30.5378 O.3    1 LIG      -0.29200
      6 H1        -78.8301  -21.2601  -33.1128 H      1 LIG       0.17500
      7 H2        -81.1479  -19.8391  -33.3991 H      1 LIG       0.17500
      8 H3        -77.9062  -20.5552  -30.6051 H      1 LIG       0.13800
      9 H4        -81.3756  -18.4266  -31.0344 H      1 LIG       0.13800
@<TRIPOS>BOND
      1       1       2 1
      2       1       3 2
      3       2       4 2
      4       3       5 1
      5       4       5 1
      6       1       6 1
      7       2       7 1
      8       3       8 1
      9       4       9 1
@<TRIPOS>ALT_TYPE
CGenFF_4.0_ALT_TYPE_SET
CGenFF_4.0 1 CG2R51 2 CG2R51 3 CG2R51 4 CG2R51 5 OG2R50 6 HGR51 7 HGR51 8 HGR52 9 HGR52
@<TRIPOS>MOLECULE
furan
 9 9 0 0 0
****
USER_CHARGES
INVALID_CHARGES
Pose:  48 Cluster:  48 Fr_nu: 312358 TotEn:    -5.89
@<TRIPOS>ATOM
      1 C1        -66.2634  -18.1264  -17.6995 C.2    1 LIG      -0.26000
      2 C2        -65.3998  -18.9197  -16.9070 C.2    1 LIG      -0.26000
      3 C3        -65.9625  -16.8180  -17.3999 C.2    1 LIG       0.09300
      4 C4        -64.6327  -18.0396  -16.1797 C.2    1 LIG       0.09300
      5 O1        -64.9694  -16.7565  -16.4744 O.3    1 LIG      -0.29200
      6 H1        -67.0118  -18.4657  -18.4009 H      1 LIG       0.17500
      7 H2        -65.3434  -19.9980  -16.8706 H      1 LIG       0.17500
      8 H3        -66.3428  -15.8663  -17.7415 H      1 LIG       0.13800
      9 H4        -63.8460  -18.1606  -15.4492 H      1 LIG       0.13800
@<TRIPOS>BOND
      1       1       2 1
      2       1       3 2
      3       2       4 2
      4       3       5 1
      5       4       5 1
      6       1       6 1
      7       2       7 1
      8       3       8 1
      9       4       9 1
@<TRIPOS>ALT_TYPE
CGenFF_4.0_ALT_TYPE_SET
CGenFF_4.0 1 CG2R51 2 CG2R51 3 CG2R51 4 CG2R51 5 OG2R50 6 HGR51 7 HGR51 8 HGR52 9 HGR52
@<TRIPOS>MOLECULE
furan
 9 9 0 0 0
****
USER_CHARGES
INVALID_CHARGES
Pose:  49 Cluster:  49 Fr_nu: 505850 TotEn:    -5.69
@<TRIPOS>ATOM
      1 C1        -77.7596  -13.7053  -47.3923 C.2    1 LIG      -0.26000
      2 C2        -76.6307  -13.2334  -46.6808 C.2    1 LIG      -0.26000
      3 C3        -78.8611  -13.2772  -46.6884 C.2    1 LIG       0.09300
      4 C4        -77.1229  -12.5504  -45.5930 C.2    1 LIG       0.09300
      5 O1        -78.4816  -12.5724  -45.5904 O.3    1 LIG      -0.29200
      6 H1        -77.7691  -14.2854  -48.3037 H      1 LIG       0.17500
      7 H2        -75.5887  -13.3733  -46.9299 H      1 LIG       0.17500
      8 H3        -79.9267  -13.3845  -46.8298 H      1 LIG       0.13800
      9 H4        -76.6622  -12.0203  -44.7722 H      1 LIG       0.13800
@<TRIPOS>BOND
      1       1       2 1
      2       1       3 2
      3       2       4 2
      4       3       5 1
      5       4       5 1
      6       1       6 1
      7       2       7 1
      8       3       8 1
      9       4       9 1
@<TRIPOS>ALT_TYPE
CGenFF_4.0_ALT_TYPE_SET
CGenFF_4.0 1 CG2R51 2 CG2R51 3 CG2R51 4 CG2R51 5 OG2R50 6 HGR51 7 HGR51 8 HGR52 9 HGR52
@<TRIPOS>MOLECULE
furan
 9 9 0 0 0
****
USER_CHARGES
INVALID_CHARGES
Pose:  50 Cluster:  50 Fr_nu:   5486 TotEn:    -5.10
@<TRIPOS>ATOM
      1 C1        -58.7463    3.1869  -39.2446 C.2    1 LIG      -0.26000
      2 C2        -57.9144    3.1869  -38.0996 C.2    1 LIG      -0.26000
      3 C3        -60.0035    3.5289  -38.8034 C.2    1 LIG       0.09300
      4 C4        -58.7224    3.5290  -37.0403 C.2    1 LIG       0.09300
      5 O1        -59.9974    3.7392  -37.4610 O.3    1 LIG      -0.29200
      6 H1        -58.4650    2.9648  -40.2639 H      1 LIG       0.17500
      7 H2        -56.8579    2.9654  -38.0524 H      1 LIG       0.17500
      8 H3        -60.9576    3.6597  -39.2928 H      1 LIG       0.13800
      9 H4        -58.5519    3.6591  -35.9816 H      1 LIG       0.13800
@<TRIPOS>BOND
      1       1       2 1
      2       1       3 2
      3       2       4 2
      4       3       5 1
      5       4       5 1
      6       1       6 1
      7       2       7 1
      8       3       8 1
      9       4       9 1
@<TRIPOS>ALT_TYPE
CGenFF_4.0_ALT_TYPE_SET
CGenFF_4.0 1 CG2R51 2 CG2R51 3 CG2R51 4 CG2R51 5 OG2R50 6 HGR51 7 HGR51 8 HGR52 9 HGR52
@<TRIPOS>MOLECULE
furan
 9 9 0 0 0
****
USER_CHARGES
INVALID_CHARGES
Pose:  51 Cluster:  51 Fr_nu: 505510 TotEn:    -4.82
@<TRIPOS>ATOM
      1 C1        -77.2513  -13.4013  -47.7435 C.2    1 LIG      -0.26000
      2 C2        -78.3210  -13.7496  -46.8847 C.2    1 LIG      -0.26000
      3 C3        -76.7170  -12.2397  -47.2365 C.2    1 LIG       0.09300
      4 C4        -78.3640  -12.7761  -45.9140 C.2    1 LIG       0.09300
      5 O1        -77.3895  -11.8520  -46.1212 O.3    1 LIG      -0.29200
      6 H1        -76.9124  -13.9305  -48.6225 H      1 LIG       0.17500
      7 H2        -78.9782  -14.6036  -46.9633 H      1 LIG       0.17500
      8 H3        -75.9000  -11.5995  -47.5359 H      1 LIG       0.13800
      9 H4        -78.9938  -12.6064  -45.0528 H      1 LIG       0.13800
@<TRIPOS>BOND
      1       1       2 1
      2       1       3 2
      3       2       4 2
      4       3       5 1
      5       4       5 1
      6       1       6 1
      7       2       7 1
      8       3       8 1
      9       4       9 1
@<TRIPOS>ALT_TYPE
CGenFF_4.0_ALT_TYPE_SET
CGenFF_4.0 1 CG2R51 2 CG2R51 3 CG2R51 4 CG2R51 5 OG2R50 6 HGR51 7 HGR51 8 HGR52 9 HGR52
@<TRIPOS>MOLECULE
pyrimidine
 10 10 0 0 0
****
USER_CHARGES
INVALID_CHARGES
Pose:   1 Cluster:   1 Fr_nu: 3961966 TotEn:   -17.77
@<TRIPOS>ATOM
      1 C1        -51.5803    2.1314  -34.2376 C.ar   1 LIG      -0.13100
      2 C2        -52.3807    3.1798  -34.6436 C.ar   1 LIG       0.28900
      3 C3        -50.2370    2.4200  -34.1111 C.ar   1 LIG       0.28900
      4 C4        -50.5882    4.5737  -34.7478 C.ar   1 LIG       0.50700
      5 N1        -51.9162    4.4185  -34.9082 N.ar   1 LIG      -0.71900
      6 N2        -49.7045    3.6347  -34.3590 N.ar   1 LIG      -0.71900
      7 H1        -51.9800    1.1474  -34.0322 H      1 LIG       0.11500
      8 H2        -53.4497    3.0483  -34.7712 H      1 LIG       0.11400
      9 H3        -49.5300    1.6594  -33.7980 H      1 LIG       0.11400
     10 H4        -50.1876    5.5586  -34.9544 H      1 LIG       0.14100
@<TRIPOS>BOND
      1       1       2 ar
      2       1       3 ar
      3       2       5 ar
      4       3       6 ar
      5       4       5 ar
      6       4       6 ar
      7       1       7 1
      8       2       8 1
      9       3       9 1
     10       4      10 1
@<TRIPOS>ALT_TYPE
CGenFF_4.0_ALT_TYPE_SET
CGenFF_4.0 1 CG2R61 2 CG2R61 3 CG2R61 4 CG2R64 5 NG2R62 6 NG2R62 7 HGR61 8 HGR62 9 HGR62 10 HGR62
@<TRIPOS>MOLECULE
pyrimidine
 10 10 0 0 0
****
USER_CHARGES
INVALID_CHARGES
Pose:   2 Cluster:   2 Fr_nu: 3909776 TotEn:   -17.13
@<TRIPOS>ATOM
      1 C1        -59.3009    3.7540  -38.0504 C.ar   1 LIG      -0.13100
      2 C2        -58.2213    3.6968  -37.1928 C.ar   1 LIG       0.28900
      3 C3        -59.4240    4.9198  -38.7783 C.ar   1 LIG       0.28900
      4 C4        -57.5535    5.7789  -37.8139 C.ar   1 LIG       0.50700
      5 N1        -57.3246    4.6945  -37.0490 N.ar   1 LIG      -0.71900
      6 N2        -58.5655    5.9563  -38.6846 N.ar   1 LIG      -0.71900
      7 H1        -60.0050    2.9383  -38.1456 H      1 LIG       0.11500
      8 H2        -58.0424    2.8205  -36.5791 H      1 LIG       0.11400
      9 H3        -60.2415    5.0570  -39.4778 H      1 LIG       0.11400
     10 H4        -56.8493    6.5962  -37.7179 H      1 LIG       0.14100
@<TRIPOS>BOND
      1       1       2 ar
      2       1       3 ar
      3       2       5 ar
      4       3       6 ar
      5       4       5 ar
      6       4       6 ar
      7       1       7 1
      8       2       8 1
      9       3       9 1
     10       4      10 1
@<TRIPOS>ALT_TYPE
CGenFF_4.0_ALT_TYPE_SET
CGenFF_4.0 1 CG2R61 2 CG2R61 3 CG2R61 4 CG2R64 5 NG2R62 6 NG2R62 7 HGR61 8 HGR62 9 HGR62 10 HGR62
@<TRIPOS>MOLECULE
pyrimidine
 10 10 0 0 0
****
USER_CHARGES
INVALID_CHARGES
Pose:   3 Cluster:   3 Fr_nu: 3676264 TotEn:   -15.15
@<TRIPOS>ATOM
      1 C1        -55.1145  -20.4120  -25.5383 C.ar   1 LIG      -0.13100
      2 C2        -54.0660  -20.5980  -24.6606 C.ar   1 LIG       0.28900
      3 C3        -56.2000  -21.2444  -25.3567 C.ar   1 LIG       0.28900
      4 C4        -55.1823  -22.2721  -23.6032 C.ar   1 LIG       0.50700
      5 N1        -54.0663  -21.5221  -23.6776 N.ar   1 LIG      -0.71900
      6 N2        -56.2678  -22.1891  -24.3959 N.ar   1 LIG      -0.71900
      7 H1        -55.0872  -19.6627  -26.3181 H      1 LIG       0.11500
      8 H2        -53.1697  -19.9907  -24.7258 H      1 LIG       0.11400
      9 H3        -57.0713  -21.1730  -25.9987 H      1 LIG       0.11400
     10 H4        -55.2094  -23.0232  -22.8232 H      1 LIG       0.14100
@<TRIPOS>BOND
      1       1       2 ar
      2       1       3 ar
      3       2       5 ar
      4       3       6 ar
      5       4       5 ar
      6       4       6 ar
      7       1       7 1
      8       2       8 1
      9       3       9 1
     10       4      10 1
@<TRIPOS>ALT_TYPE
CGenFF_4.0_ALT_TYPE_SET
CGenFF_4.0 1 CG2R61 2 CG2R61 3 CG2R61 4 CG2R64 5 NG2R62 6 NG2R62 7 HGR61 8 HGR62 9 HGR62 10 HGR62
@<TRIPOS>MOLECULE
pyrimidine
 10 10 0 0 0
****
USER_CHARGES
INVALID_CHARGES
Pose:   4 Cluster:   4 Fr_nu: 2404673 TotEn:   -14.78
@<TRIPOS>ATOM
      1 C1        -71.4329  -23.4927  -42.1018 C.ar   1 LIG      -0.13100
      2 C2        -71.5840  -23.3629  -40.7362 C.ar   1 LIG       0.28900
      3 C3        -72.4985  -24.0614  -42.7689 C.ar   1 LIG       0.28900
      4 C4        -73.6556  -24.2943  -40.8263 C.ar   1 LIG       0.50700
      5 N1        -72.6860  -23.7545  -40.0635 N.ar   1 LIG      -0.71900
      6 N2        -73.6294  -24.4753  -42.1606 N.ar   1 LIG      -0.71900
      7 H1        -70.5374  -23.1699  -42.6156 H      1 LIG       0.11500
      8 H2        -70.7992  -22.9275  -40.1272 H      1 LIG       0.11400
      9 H3        -72.4713  -24.2050  -43.8437 H      1 LIG       0.11400
     10 H4        -74.5519  -24.6186  -40.3118 H      1 LIG       0.14100
@<TRIPOS>BOND
      1       1       2 ar
      2       1       3 ar
      3       2       5 ar
      4       3       6 ar
      5       4       5 ar
      6       4       6 ar
      7       1       7 1
      8       2       8 1
      9       3       9 1
     10       4      10 1
@<TRIPOS>ALT_TYPE
CGenFF_4.0_ALT_TYPE_SET
CGenFF_4.0 1 CG2R61 2 CG2R61 3 CG2R61 4 CG2R64 5 NG2R62 6 NG2R62 7 HGR61 8 HGR62 9 HGR62 10 HGR62
@<TRIPOS>MOLECULE
pyrimidine
 10 10 0 0 0
****
USER_CHARGES
INVALID_CHARGES
Pose:   5 Cluster:   5 Fr_nu: 2384996 TotEn:   -14.58
@<TRIPOS>ATOM
      1 C1        -59.7352  -19.7604  -26.0240 C.ar   1 LIG      -0.13100
      2 C2        -58.5390  -19.1077  -25.8058 C.ar   1 LIG       0.28900
      3 C3        -60.2934  -20.3694  -24.9188 C.ar   1 LIG       0.28900
      4 C4        -58.5701  -19.6806  -23.6062 C.ar   1 LIG       0.50700
      5 N1        -57.9261  -19.0478  -24.6053 N.ar   1 LIG      -0.71900
      6 N2        -59.7360  -20.3495  -23.6903 N.ar   1 LIG      -0.71900
      7 H1        -60.2046  -19.7926  -26.9981 H      1 LIG       0.11500
      8 H2        -58.0251  -18.6000  -26.6147 H      1 LIG       0.11400
      9 H3        -61.2325  -20.9070  -24.9929 H      1 LIG       0.11400
     10 H4        -58.0998  -19.6494  -22.6311 H      1 LIG       0.14100
@<TRIPOS>BOND
      1       1       2 ar
      2       1       3 ar
      3       2       5 ar
      4       3       6 ar
      5       4       5 ar
      6       4       6 ar
      7       1       7 1
      8       2       8 1
      9       3       9 1
     10       4      10 1
@<TRIPOS>ALT_TYPE
CGenFF_4.0_ALT_TYPE_SET
CGenFF_4.0 1 CG2R61 2 CG2R61 3 CG2R61 4 CG2R64 5 NG2R62 6 NG2R62 7 HGR61 8 HGR62 9 HGR62 10 HGR62
@<TRIPOS>MOLECULE
pyrimidine
 10 10 0 0 0
****
USER_CHARGES
INVALID_CHARGES
Pose:   6 Cluster:   6 Fr_nu: 3501597 TotEn:   -14.16
@<TRIPOS>ATOM
      1 C1        -51.4205    2.2277  -34.8169 C.ar   1 LIG      -0.13100
      2 C2        -50.1135    2.6675  -34.8699 C.ar   1 LIG       0.28900
      3 C3        -52.3461    3.0281  -35.4547 C.ar   1 LIG       0.28900
      4 C4        -50.7240    4.4931  -36.0790 C.ar   1 LIG       0.50700
      5 N1        -49.7285    3.7997  -35.4946 N.ar   1 LIG      -0.71900
      6 N2        -52.0317    4.1718  -36.0977 N.ar   1 LIG      -0.71900
      7 H1        -51.7012    1.3151  -34.3084 H      1 LIG       0.11500
      8 H2        -49.3161    2.1046  -34.3971 H      1 LIG       0.11400
      9 H3        -53.3981    2.7643  -35.4660 H      1 LIG       0.11400
     10 H4        -50.4434    5.4074  -36.5873 H      1 LIG       0.14100
@<TRIPOS>BOND
      1       1       2 ar
      2       1       3 ar
      3       2       5 ar
      4       3       6 ar
      5       4       5 ar
      6       4       6 ar
      7       1       7 1
      8       2       8 1
      9       3       9 1
     10       4      10 1
@<TRIPOS>ALT_TYPE
CGenFF_4.0_ALT_TYPE_SET
CGenFF_4.0 1 CG2R61 2 CG2R61 3 CG2R61 4 CG2R64 5 NG2R62 6 NG2R62 7 HGR61 8 HGR62 9 HGR62 10 HGR62
@<TRIPOS>MOLECULE
pyrimidine
 10 10 0 0 0
****
USER_CHARGES
INVALID_CHARGES
Pose:   7 Cluster:   7 Fr_nu: 3992274 TotEn:   -14.12
@<TRIPOS>ATOM
      1 C1        -69.0969    3.8538  -47.0557 C.ar   1 LIG      -0.13100
      2 C2        -70.0294    4.7933  -47.4460 C.ar   1 LIG       0.28900
      3 C3        -69.4811    2.5362  -47.1987 C.ar   1 LIG       0.28900
      4 C4        -71.5017    3.1629  -48.0300 C.ar   1 LIG       0.50700
      5 N1        -71.2459    4.4819  -47.9393 N.ar   1 LIG      -0.71900
      6 N2        -70.6803    2.1534  -47.6840 N.ar   1 LIG      -0.71900
      7 H1        -68.1281    4.1321  -46.6631 H      1 LIG       0.11500
      8 H2        -69.8173    5.8543  -47.3703 H      1 LIG       0.11400
      9 H3        -68.8152    1.7274  -46.9178 H      1 LIG       0.11400
     10 H4        -72.4721    2.8841  -48.4221 H      1 LIG       0.14100
@<TRIPOS>BOND
      1       1       2 ar
      2       1       3 ar
      3       2       5 ar
      4       3       6 ar
      5       4       5 ar
      6       4       6 ar
      7       1       7 1
      8       2       8 1
      9       3       9 1
     10       4      10 1
@<TRIPOS>ALT_TYPE
CGenFF_4.0_ALT_TYPE_SET
CGenFF_4.0 1 CG2R61 2 CG2R61 3 CG2R61 4 CG2R64 5 NG2R62 6 NG2R62 7 HGR61 8 HGR62 9 HGR62 10 HGR62
@<TRIPOS>MOLECULE
pyrimidine
 10 10 0 0 0
****
USER_CHARGES
INVALID_CHARGES
Pose:   8 Cluster:   8 Fr_nu: 228126 TotEn:   -14.10
@<TRIPOS>ATOM
      1 C1        -75.3158   -6.7351  -58.4523 C.ar   1 LIG      -0.13100
      2 C2        -74.9523   -7.8959  -57.8005 C.ar   1 LIG       0.28900
      3 C3        -75.3221   -5.5927  -57.6784 C.ar   1 LIG       0.28900
      4 C4        -74.6631   -6.7684  -55.8480 C.ar   1 LIG       0.50700
      5 N1        -74.6186   -7.9490  -56.4943 N.ar   1 LIG      -0.71900
      6 N2        -75.0003   -5.5729  -56.3683 N.ar   1 LIG      -0.71900
      7 H1        -75.5789   -6.7217  -59.5015 H      1 LIG       0.11500
      8 H2        -74.9185   -8.8438  -58.3266 H      1 LIG       0.11400
      9 H3        -75.5951   -4.6328  -58.1031 H      1 LIG       0.11400
     10 H4        -74.4009   -6.7818  -54.7972 H      1 LIG       0.14100
@<TRIPOS>BOND
      1       1       2 ar
      2       1       3 ar
      3       2       5 ar
      4       3       6 ar
      5       4       5 ar
      6       4       6 ar
      7       1       7 1
      8       2       8 1
      9       3       9 1
     10       4      10 1
@<TRIPOS>ALT_TYPE
CGenFF_4.0_ALT_TYPE_SET
CGenFF_4.0 1 CG2R61 2 CG2R61 3 CG2R61 4 CG2R64 5 NG2R62 6 NG2R62 7 HGR61 8 HGR62 9 HGR62 10 HGR62
@<TRIPOS>MOLECULE
pyrimidine
 10 10 0 0 0
****
USER_CHARGES
INVALID_CHARGES
Pose:   9 Cluster:   9 Fr_nu: 1190156 TotEn:   -14.06
@<TRIPOS>ATOM
      1 C1        -56.8408  -21.7593  -35.1173 C.ar   1 LIG      -0.13100
      2 C2        -56.7020  -22.8156  -34.2401 C.ar   1 LIG       0.28900
      3 C3        -56.0213  -20.6747  -34.8803 C.ar   1 LIG       0.28900
      4 C4        -55.0898  -21.7076  -33.0824 C.ar   1 LIG       0.50700
      5 N1        -55.8331  -22.8234  -33.2079 N.ar   1 LIG      -0.71900
      6 N2        -55.1310  -20.6147  -33.8683 N.ar   1 LIG      -0.71900
      7 H1        -57.5464  -21.7800  -35.9370 H      1 LIG       0.11500
      8 H2        -57.3038  -23.7116  -34.3464 H      1 LIG       0.11400
      9 H3        -56.0594  -19.7972  -35.5166 H      1 LIG       0.11400
     10 H4        -54.3841  -21.6861  -32.2610 H      1 LIG       0.14100
@<TRIPOS>BOND
      1       1       2 ar
      2       1       3 ar
      3       2       5 ar
      4       3       6 ar
      5       4       5 ar
      6       4       6 ar
      7       1       7 1
      8       2       8 1
      9       3       9 1
     10       4      10 1
@<TRIPOS>ALT_TYPE
CGenFF_4.0_ALT_TYPE_SET
CGenFF_4.0 1 CG2R61 2 CG2R61 3 CG2R61 4 CG2R64 5 NG2R62 6 NG2R62 7 HGR61 8 HGR62 9 HGR62 10 HGR62
@<TRIPOS>MOLECULE
pyrimidine
 10 10 0 0 0
****
USER_CHARGES
INVALID_CHARGES
Pose:  10 Cluster:  10 Fr_nu: 3700924 TotEn:   -13.99
@<TRIPOS>ATOM
      1 C1        -59.9252  -20.0338  -25.6106 C.ar   1 LIG      -0.13100
      2 C2        -59.6296  -18.8777  -24.9175 C.ar   1 LIG       0.28900
      3 C3        -59.2803  -21.1730  -25.1743 C.ar   1 LIG       0.28900
      4 C4        -58.2073  -20.0031  -23.5473 C.ar   1 LIG       0.50700
      5 N1        -58.7722  -18.8261  -23.8770 N.ar   1 LIG      -0.71900
      6 N2        -58.4117  -21.1940  -24.1421 N.ar   1 LIG      -0.71900
      7 H1        -60.6172  -20.0462  -26.4420 H      1 LIG       0.11500
      8 H2        -60.0878  -17.9326  -25.1881 H      1 LIG       0.11400
      9 H3        -59.4487  -22.1292  -25.6577 H      1 LIG       0.11400
     10 H4        -57.5135  -19.9908  -22.7156 H      1 LIG       0.14100
@<TRIPOS>BOND
      1       1       2 ar
      2       1       3 ar
      3       2       5 ar
      4       3       6 ar
      5       4       5 ar
      6       4       6 ar
      7       1       7 1
      8       2       8 1
      9       3       9 1
     10       4      10 1
@<TRIPOS>ALT_TYPE
CGenFF_4.0_ALT_TYPE_SET
CGenFF_4.0 1 CG2R61 2 CG2R61 3 CG2R61 4 CG2R64 5 NG2R62 6 NG2R62 7 HGR61 8 HGR62 9 HGR62 10 HGR62
@<TRIPOS>MOLECULE
pyrimidine
 10 10 0 0 0
****
USER_CHARGES
INVALID_CHARGES
Pose:  11 Cluster:  11 Fr_nu: 3962241 TotEn:   -13.76
@<TRIPOS>ATOM
      1 C1        -50.9448    2.6047  -34.6410 C.ar   1 LIG      -0.13100
      2 C2        -49.8971    2.7752  -33.7591 C.ar   1 LIG       0.28900
      3 C3        -51.2158    3.6807  -35.4613 C.ar   1 LIG       0.28900
      4 C4        -49.5259    4.8815  -34.5289 C.ar   1 LIG       0.50700
      5 N1        -49.1636    3.9045  -33.6760 N.ar   1 LIG      -0.71900
      6 N2        -50.5241    4.8387  -35.4320 N.ar   1 LIG      -0.71900
      7 H1        -51.5165    1.6875  -34.6861 H      1 LIG       0.11500
      8 H2        -49.6102    1.9845  -33.0744 H      1 LIG       0.11400
      9 H3        -52.0214    3.6403  -36.1864 H      1 LIG       0.11400
     10 H4        -48.9543    5.8004  -34.4832 H      1 LIG       0.14100
@<TRIPOS>BOND
      1       1       2 ar
      2       1       3 ar
      3       2       5 ar
      4       3       6 ar
      5       4       5 ar
      6       4       6 ar
      7       1       7 1
      8       2       8 1
      9       3       9 1
     10       4      10 1
@<TRIPOS>ALT_TYPE
CGenFF_4.0_ALT_TYPE_SET
CGenFF_4.0 1 CG2R61 2 CG2R61 3 CG2R61 4 CG2R64 5 NG2R62 6 NG2R62 7 HGR61 8 HGR62 9 HGR62 10 HGR62
@<TRIPOS>MOLECULE
pyrimidine
 10 10 0 0 0
****
USER_CHARGES
INVALID_CHARGES
Pose:  12 Cluster:  12 Fr_nu: 2728061 TotEn:   -13.75
@<TRIPOS>ATOM
      1 C1        -75.2325   -7.8768  -57.7255 C.ar   1 LIG      -0.13100
      2 C2        -74.7138   -6.7840  -58.3896 C.ar   1 LIG       0.28900
      3 C3        -75.7975   -7.6143  -56.4942 C.ar   1 LIG       0.28900
      4 C4        -75.3174   -5.4011  -56.6895 C.ar   1 LIG       0.50700
      5 N1        -74.7393   -5.5273  -57.8992 N.ar   1 LIG      -0.71900
      6 N2        -75.8572   -6.3840  -55.9437 N.ar   1 LIG      -0.71900
      7 H1        -75.1982   -8.8743  -58.1427 H      1 LIG       0.11500
      8 H2        -74.2493   -6.8922  -59.3637 H      1 LIG       0.11400
      9 H3        -76.2303   -8.4103  -55.8980 H      1 LIG       0.11400
     10 H4        -75.3508   -4.4026  -56.2710 H      1 LIG       0.14100
@<TRIPOS>BOND
      1       1       2 ar
      2       1       3 ar
      3       2       5 ar
      4       3       6 ar
      5       4       5 ar
      6       4       6 ar
      7       1       7 1
      8       2       8 1
      9       3       9 1
     10       4      10 1
@<TRIPOS>ALT_TYPE
CGenFF_4.0_ALT_TYPE_SET
CGenFF_4.0 1 CG2R61 2 CG2R61 3 CG2R61 4 CG2R64 5 NG2R62 6 NG2R62 7 HGR61 8 HGR62 9 HGR62 10 HGR62
@<TRIPOS>MOLECULE
pyrimidine
 10 10 0 0 0
****
USER_CHARGES
INVALID_CHARGES
Pose:  13 Cluster:  13 Fr_nu: 3951910 TotEn:   -13.75
@<TRIPOS>ATOM
      1 C1        -76.4594   -8.2768  -57.9547 C.ar   1 LIG      -0.13100
      2 C2        -77.1804   -7.8408  -56.8617 C.ar   1 LIG       0.28900
      3 C3        -75.2353   -7.6685  -58.1437 C.ar   1 LIG       0.28900
      4 C4        -75.5402   -6.3694  -56.3035 C.ar   1 LIG       0.50700
      5 N1        -76.7494   -6.8854  -56.0122 N.ar   1 LIG      -0.71900
      6 N2        -74.7428   -6.7076  -57.3348 N.ar   1 LIG      -0.71900
      7 H1        -76.8297   -9.0452  -58.6200 H      1 LIG       0.11500
      8 H2        -78.1540   -8.2603  -56.6325 H      1 LIG       0.11400
      9 H3        -74.5977   -7.9449  -58.9765 H      1 LIG       0.11400
     10 H4        -75.1696   -5.5992  -55.6381 H      1 LIG       0.14100
@<TRIPOS>BOND
      1       1       2 ar
      2       1       3 ar
      3       2       5 ar
      4       3       6 ar
      5       4       5 ar
      6       4       6 ar
      7       1       7 1
      8       2       8 1
      9       3       9 1
     10       4      10 1
@<TRIPOS>ALT_TYPE
CGenFF_4.0_ALT_TYPE_SET
CGenFF_4.0 1 CG2R61 2 CG2R61 3 CG2R61 4 CG2R64 5 NG2R62 6 NG2R62 7 HGR61 8 HGR62 9 HGR62 10 HGR62
@<TRIPOS>MOLECULE
pyrimidine
 10 10 0 0 0
****
USER_CHARGES
INVALID_CHARGES
Pose:  14 Cluster:  14 Fr_nu:  78053 TotEn:   -13.48
@<TRIPOS>ATOM
      1 C1        -74.5471  -21.2961  -43.9510 C.ar   1 LIG      -0.13100
      2 C2        -73.9686  -22.3996  -43.3577 C.ar   1 LIG       0.28900
      3 C3        -75.7270  -21.5313  -44.6267 C.ar   1 LIG       0.28900
      4 C4        -75.6459  -23.7414  -44.1014 C.ar   1 LIG       0.50700
      5 N1        -74.4927  -23.6416  -43.4132 N.ar   1 LIG      -0.71900
      6 N2        -76.3068  -22.7458  -44.7225 N.ar   1 LIG      -0.71900
      7 H1        -74.1044  -20.3109  -43.8905 H      1 LIG       0.11500
      8 H2        -73.0395  -22.3127  -42.8048 H      1 LIG       0.11400
      9 H3        -76.2545  -20.7254  -45.1254 H      1 LIG       0.11400
     10 H4        -76.0888  -24.7279  -44.1631 H      1 LIG       0.14100
@<TRIPOS>BOND
      1       1       2 ar
      2       1       3 ar
      3       2       5 ar
      4       3       6 ar
      5       4       5 ar
      6       4       6 ar
      7       1       7 1
      8       2       8 1
      9       3       9 1
     10       4      10 1
@<TRIPOS>ALT_TYPE
CGenFF_4.0_ALT_TYPE_SET
CGenFF_4.0 1 CG2R61 2 CG2R61 3 CG2R61 4 CG2R64 5 NG2R62 6 NG2R62 7 HGR61 8 HGR62 9 HGR62 10 HGR62
@<TRIPOS>MOLECULE
pyrimidine
 10 10 0 0 0
****
USER_CHARGES
INVALID_CHARGES
Pose:  15 Cluster:  15 Fr_nu: 3991232 TotEn:   -13.25
@<TRIPOS>ATOM
      1 C1        -68.8857    3.0026  -47.0393 C.ar   1 LIG      -0.13100
      2 C2        -70.1582    2.6259  -47.4180 C.ar   1 LIG       0.28900
      3 C3        -68.7150    4.3457  -46.7732 C.ar   1 LIG       0.28900
      4 C4        -70.8982    4.7682  -47.2445 C.ar   1 LIG       0.50700
      5 N1        -71.1918    3.4856  -47.5312 N.ar   1 LIG      -0.71900
      6 N2        -69.7029    5.2599  -46.8661 N.ar   1 LIG      -0.71900
      7 H1        -68.0749    2.2913  -46.9568 H      1 LIG       0.11500
      8 H2        -70.3884    1.5912  -47.6478 H      1 LIG       0.11400
      9 H3        -67.7497    4.7359  -46.4692 H      1 LIG       0.11400
     10 H4        -71.7096    5.4807  -47.3282 H      1 LIG       0.14100
@<TRIPOS>BOND
      1       1       2 ar
      2       1       3 ar
      3       2       5 ar
      4       3       6 ar
      5       4       5 ar
      6       4       6 ar
      7       1       7 1
      8       2       8 1
      9       3       9 1
     10       4      10 1
@<TRIPOS>ALT_TYPE
CGenFF_4.0_ALT_TYPE_SET
CGenFF_4.0 1 CG2R61 2 CG2R61 3 CG2R61 4 CG2R64 5 NG2R62 6 NG2R62 7 HGR61 8 HGR62 9 HGR62 10 HGR62
@<TRIPOS>MOLECULE
pyrimidine
 10 10 0 0 0
****
USER_CHARGES
INVALID_CHARGES
Pose:  16 Cluster:  16 Fr_nu: 1641397 TotEn:   -12.88
@<TRIPOS>ATOM
      1 C1        -59.9534    3.6254  -37.7858 C.ar   1 LIG      -0.13100
      2 C2        -58.6566    3.6254  -37.3138 C.ar   1 LIG       0.28900
      3 C3        -60.0890    3.6254  -39.1590 C.ar   1 LIG       0.28900
      4 C4        -57.8324    3.6251  -39.4322 C.ar   1 LIG       0.50700
      5 N1        -57.5686    3.6252  -38.1117 N.ar   1 LIG      -0.71900
      6 N2        -59.0464    3.6254  -40.0153 N.ar   1 LIG      -0.71900
      7 H1        -60.8080    3.6257  -37.1225 H      1 LIG       0.11500
      8 H2        -58.4508    3.6257  -36.2489 H      1 LIG       0.11400
      9 H3        -61.0695    3.6261  -39.6228 H      1 LIG       0.11400
     10 H4        -56.9769    3.6260  -40.0965 H      1 LIG       0.14100
@<TRIPOS>BOND
      1       1       2 ar
      2       1       3 ar
      3       2       5 ar
      4       3       6 ar
      5       4       5 ar
      6       4       6 ar
      7       1       7 1
      8       2       8 1
      9       3       9 1
     10       4      10 1
@<TRIPOS>ALT_TYPE
CGenFF_4.0_ALT_TYPE_SET
CGenFF_4.0 1 CG2R61 2 CG2R61 3 CG2R61 4 CG2R64 5 NG2R62 6 NG2R62 7 HGR61 8 HGR62 9 HGR62 10 HGR62
@<TRIPOS>MOLECULE
pyrimidine
 10 10 0 0 0
****
USER_CHARGES
INVALID_CHARGES
Pose:  17 Cluster:  17 Fr_nu: 246610 TotEn:   -12.42
@<TRIPOS>ATOM
      1 C1        -76.4900  -13.4675  -45.1521 C.ar   1 LIG      -0.13100
      2 C2        -77.7049  -13.9328  -44.6916 C.ar   1 LIG       0.28900
      3 C3        -76.5413  -12.6890  -46.2902 C.ar   1 LIG       0.28900
      4 C4        -78.8029  -12.8949  -46.3899 C.ar   1 LIG       0.50700
      5 N1        -78.8850  -13.6648  -45.2881 N.ar   1 LIG      -0.71900
      6 N2        -77.6846  -12.3817  -46.9374 N.ar   1 LIG      -0.71900
      7 H1        -75.5581  -13.6984  -44.6535 H      1 LIG       0.11500
      8 H2        -77.7643  -14.5527  -43.8036 H      1 LIG       0.11400
      9 H3        -75.6371  -12.2789  -46.7267 H      1 LIG       0.11400
     10 H4        -79.7357  -12.6646  -46.8899 H      1 LIG       0.14100
@<TRIPOS>BOND
      1       1       2 ar
      2       1       3 ar
      3       2       5 ar
      4       3       6 ar
      5       4       5 ar
      6       4       6 ar
      7       1       7 1
      8       2       8 1
      9       3       9 1
     10       4      10 1
@<TRIPOS>ALT_TYPE
CGenFF_4.0_ALT_TYPE_SET
CGenFF_4.0 1 CG2R61 2 CG2R61 3 CG2R61 4 CG2R64 5 NG2R62 6 NG2R62 7 HGR61 8 HGR62 9 HGR62 10 HGR62
@<TRIPOS>MOLECULE
pyrimidine
 10 10 0 0 0
****
USER_CHARGES
INVALID_CHARGES
Pose:  18 Cluster:  18 Fr_nu: 2738538 TotEn:   -12.28
@<TRIPOS>ATOM
      1 C1        -75.9450   -7.9316  -56.7402 C.ar   1 LIG      -0.13100
      2 C2        -76.5635   -7.9339  -55.5065 C.ar   1 LIG       0.28900
      3 C3        -74.8845   -7.0591  -56.8747 C.ar   1 LIG       0.28900
      4 C4        -75.1372   -6.3422  -54.7325 C.ar   1 LIG       0.50700
      5 N1        -76.1842   -7.1494  -54.4765 N.ar   1 LIG      -0.71900
      6 N2        -74.4521   -6.2468  -55.8881 N.ar   1 LIG      -0.71900
      7 H1        -76.2705   -8.5718  -57.5491 H      1 LIG       0.11500
      8 H2        -77.4065   -8.5863  -55.3066 H      1 LIG       0.11400
      9 H3        -74.3368   -6.9864  -57.8082 H      1 LIG       0.11400
     10 H4        -74.8118   -5.7002  -53.9231 H      1 LIG       0.14100
@<TRIPOS>BOND
      1       1       2 ar
      2       1       3 ar
      3       2       5 ar
      4       3       6 ar
      5       4       5 ar
      6       4       6 ar
      7       1       7 1
      8       2       8 1
      9       3       9 1
     10       4      10 1
@<TRIPOS>ALT_TYPE
CGenFF_4.0_ALT_TYPE_SET
CGenFF_4.0 1 CG2R61 2 CG2R61 3 CG2R61 4 CG2R64 5 NG2R62 6 NG2R62 7 HGR61 8 HGR62 9 HGR62 10 HGR62
@<TRIPOS>MOLECULE
pyrimidine
 10 10 0 0 0
****
USER_CHARGES
INVALID_CHARGES
Pose:  19 Cluster:  19 Fr_nu: 3983320 TotEn:   -12.18
@<TRIPOS>ATOM
      1 C1        -51.8904    1.5365  -34.6106 C.ar   1 LIG      -0.13100
      2 C2        -51.0386    2.4345  -34.0003 C.ar   1 LIG       0.28900
      3 C3        -52.5645    2.0106  -35.7173 C.ar   1 LIG       0.28900
      4 C4        -51.5655    4.0427  -35.5179 C.ar   1 LIG       0.50700
      5 N1        -50.8513    3.7000  -34.4290 N.ar   1 LIG      -0.71900
      6 N2        -52.4256    3.2627  -36.2003 N.ar   1 LIG      -0.71900
      7 H1        -52.0215    0.5269  -34.2450 H      1 LIG       0.11500
      8 H2        -50.4661    2.1525  -33.1233 H      1 LIG       0.11400
      9 H3        -53.2563    1.3777  -36.2626 H      1 LIG       0.11400
     10 H4        -51.4353    5.0539  -35.8835 H      1 LIG       0.14100
@<TRIPOS>BOND
      1       1       2 ar
      2       1       3 ar
      3       2       5 ar
      4       3       6 ar
      5       4       5 ar
      6       4       6 ar
      7       1       7 1
      8       2       8 1
      9       3       9 1
     10       4      10 1
@<TRIPOS>ALT_TYPE
CGenFF_4.0_ALT_TYPE_SET
CGenFF_4.0 1 CG2R61 2 CG2R61 3 CG2R61 4 CG2R64 5 NG2R62 6 NG2R62 7 HGR61 8 HGR62 9 HGR62 10 HGR62
@<TRIPOS>MOLECULE
pyrimidine
 10 10 0 0 0
****
USER_CHARGES
INVALID_CHARGES
Pose:  20 Cluster:  20 Fr_nu: 4093081 TotEn:   -11.83
@<TRIPOS>ATOM
      1 C1        -40.1075   -6.8899  -48.5535 C.ar   1 LIG      -0.13100
      2 C2        -41.2688   -6.9771  -47.8130 C.ar   1 LIG       0.28900
      3 C3        -40.1116   -5.9479  -49.5618 C.ar   1 LIG       0.28900
      4 C4        -42.2360   -5.3280  -49.0426 C.ar   1 LIG       0.50700
      5 N1        -42.3561   -6.2087  -48.0310 N.ar   1 LIG      -0.71900
      6 N2        -41.1624   -5.1471  -49.8353 N.ar   1 LIG      -0.71900
      7 H1        -39.2500   -7.5193  -48.3566 H      1 LIG       0.11500
      8 H2        -41.3593   -7.6887  -46.9995 H      1 LIG       0.11400
      9 H3        -39.2440   -5.8072  -50.1973 H      1 LIG       0.11400
     10 H4        -43.0949   -4.6985  -49.2407 H      1 LIG       0.14100
@<TRIPOS>BOND
      1       1       2 ar
      2       1       3 ar
      3       2       5 ar
      4       3       6 ar
      5       4       5 ar
      6       4       6 ar
      7       1       7 1
      8       2       8 1
      9       3       9 1
     10       4      10 1
@<TRIPOS>ALT_TYPE
CGenFF_4.0_ALT_TYPE_SET
CGenFF_4.0 1 CG2R61 2 CG2R61 3 CG2R61 4 CG2R64 5 NG2R62 6 NG2R62 7 HGR61 8 HGR62 9 HGR62 10 HGR62
@<TRIPOS>MOLECULE
pyrimidine
 10 10 0 0 0
****
USER_CHARGES
INVALID_CHARGES
Pose:  21 Cluster:  21 Fr_nu:  89944 TotEn:   -11.69
@<TRIPOS>ATOM
      1 C1        -78.4940  -12.2881  -45.8118 C.ar   1 LIG      -0.13100
      2 C2        -77.4518  -11.8326  -45.0302 C.ar   1 LIG       0.28900
      3 C3        -78.1336  -13.0659  -46.8931 C.ar   1 LIG       0.28900
      4 C4        -75.9321  -12.8771  -46.3593 C.ar   1 LIG       0.50700
      5 N1        -76.1543  -12.1090  -45.2758 N.ar   1 LIG      -0.71900
      6 N2        -76.8576  -13.3812  -47.1978 N.ar   1 LIG      -0.71900
      7 H1        -79.5261  -12.0507  -45.5913 H      1 LIG       0.11500
      8 H2        -77.6373  -11.2141  -44.1588 H      1 LIG       0.11400
      9 H3        -78.8836  -13.4687  -47.5652 H      1 LIG       0.11400
     10 H4        -74.8987  -13.1139  -46.5809 H      1 LIG       0.14100
@<TRIPOS>BOND
      1       1       2 ar
      2       1       3 ar
      3       2       5 ar
      4       3       6 ar
      5       4       5 ar
      6       4       6 ar
      7       1       7 1
      8       2       8 1
      9       3       9 1
     10       4      10 1
@<TRIPOS>ALT_TYPE
CGenFF_4.0_ALT_TYPE_SET
CGenFF_4.0 1 CG2R61 2 CG2R61 3 CG2R61 4 CG2R64 5 NG2R62 6 NG2R62 7 HGR61 8 HGR62 9 HGR62 10 HGR62
@<TRIPOS>MOLECULE
pyrimidine
 10 10 0 0 0
****
USER_CHARGES
INVALID_CHARGES
Pose:  22 Cluster:  22 Fr_nu: 3321228 TotEn:   -11.51
@<TRIPOS>ATOM
      1 C1        -59.8765  -18.9296  -24.6891 C.ar   1 LIG      -0.13100
      2 C2        -59.0655  -18.9536  -23.5728 C.ar   1 LIG       0.28900
      3 C3        -60.2402  -20.1630  -25.1896 C.ar   1 LIG       0.28900
      4 C4        -59.0596  -21.2267  -23.5643 C.ar   1 LIG       0.50700
      5 N1        -58.6367  -20.0884  -22.9823 N.ar   1 LIG      -0.71900
      6 N2        -59.8484  -21.3360  -24.6504 N.ar   1 LIG      -0.71900
      7 H1        -60.2055  -18.0041  -25.1424 H      1 LIG       0.11500
      8 H2        -58.7280  -18.0333  -23.1088 H      1 LIG       0.11400
      9 H3        -60.8753  -20.2445  -26.0650 H      1 LIG       0.11400
     10 H4        -58.7294  -22.1535  -23.1113 H      1 LIG       0.14100
@<TRIPOS>BOND
      1       1       2 ar
      2       1       3 ar
      3       2       5 ar
      4       3       6 ar
      5       4       5 ar
      6       4       6 ar
      7       1       7 1
      8       2       8 1
      9       3       9 1
     10       4      10 1
@<TRIPOS>ALT_TYPE
CGenFF_4.0_ALT_TYPE_SET
CGenFF_4.0 1 CG2R61 2 CG2R61 3 CG2R61 4 CG2R64 5 NG2R62 6 NG2R62 7 HGR61 8 HGR62 9 HGR62 10 HGR62
@<TRIPOS>MOLECULE
pyrimidine
 10 10 0 0 0
****
USER_CHARGES
INVALID_CHARGES
Pose:  23 Cluster:  23 Fr_nu:   7410 TotEn:   -11.45
@<TRIPOS>ATOM
      1 C1        -69.8443    3.0552  -47.4992 C.ar   1 LIG      -0.13100
      2 C2        -69.8050    4.2613  -46.8298 C.ar   1 LIG       0.28900
      3 C3        -70.8963    2.8937  -48.3774 C.ar   1 LIG       0.28900
      4 C4        -71.6942    4.9635  -47.8809 C.ar   1 LIG       0.50700
      5 N1        -70.7170    5.2414  -46.9971 N.ar   1 LIG      -0.71900
      6 N2        -71.8429    3.8305  -48.5936 N.ar   1 LIG      -0.71900
      7 H1        -69.0991    2.2863  -47.3453 H      1 LIG       0.11500
      8 H2        -69.0153    4.4791  -46.1190 H      1 LIG       0.11400
      9 H3        -71.0111    1.9787  -48.9482 H      1 LIG       0.11400
     10 H4        -72.4411    5.7328  -48.0343 H      1 LIG       0.14100
@<TRIPOS>BOND
      1       1       2 ar
      2       1       3 ar
      3       2       5 ar
      4       3       6 ar
      5       4       5 ar
      6       4       6 ar
      7       1       7 1
      8       2       8 1
      9       3       9 1
     10       4      10 1
@<TRIPOS>ALT_TYPE
CGenFF_4.0_ALT_TYPE_SET
CGenFF_4.0 1 CG2R61 2 CG2R61 3 CG2R61 4 CG2R64 5 NG2R62 6 NG2R62 7 HGR61 8 HGR62 9 HGR62 10 HGR62
@<TRIPOS>MOLECULE
pyrimidine
 10 10 0 0 0
****
USER_CHARGES
INVALID_CHARGES
Pose:  24 Cluster:  24 Fr_nu: 2021427 TotEn:   -11.42
@<TRIPOS>ATOM
      1 C1        -75.9433   -7.5461  -58.3347 C.ar   1 LIG      -0.13100
      2 C2        -74.9395   -6.6724  -58.7001 C.ar   1 LIG       0.28900
      3 C3        -77.0174   -6.9807  -57.6784 C.ar   1 LIG       0.28900
      4 C4        -76.0720   -4.9173  -57.8036 C.ar   1 LIG       0.50700
      5 N1        -74.9714   -5.3471  -58.4495 N.ar   1 LIG      -0.71900
      6 N2        -77.1150   -5.6651  -57.3953 N.ar   1 LIG      -0.71900
      7 H1        -75.8914   -8.6053  -58.5485 H      1 LIG       0.11500
      8 H2        -74.0553   -7.0249  -59.2201 H      1 LIG       0.11400
      9 H3        -77.8542   -7.5883  -57.3516 H      1 LIG       0.11400
     10 H4        -76.1237   -3.8570  -57.5884 H      1 LIG       0.14100
@<TRIPOS>BOND
      1       1       2 ar
      2       1       3 ar
      3       2       5 ar
      4       3       6 ar
      5       4       5 ar
      6       4       6 ar
      7       1       7 1
      8       2       8 1
      9       3       9 1
     10       4      10 1
@<TRIPOS>ALT_TYPE
CGenFF_4.0_ALT_TYPE_SET
CGenFF_4.0 1 CG2R61 2 CG2R61 3 CG2R61 4 CG2R64 5 NG2R62 6 NG2R62 7 HGR61 8 HGR62 9 HGR62 10 HGR62
@<TRIPOS>MOLECULE
pyrimidine
 10 10 0 0 0
****
USER_CHARGES
INVALID_CHARGES
Pose:  25 Cluster:  25 Fr_nu: 2536140 TotEn:   -11.34
@<TRIPOS>ATOM
      1 C1        -71.1601  -24.1873  -42.3911 C.ar   1 LIG      -0.13100
      2 C2        -71.0607  -25.0968  -41.3579 C.ar   1 LIG       0.28900
      3 C3        -72.3758  -23.5446  -42.5059 C.ar   1 LIG       0.28900
      4 C4        -73.1991  -24.6742  -40.7134 C.ar   1 LIG       0.50700
      5 N1        -72.0641  -25.3658  -40.4971 N.ar   1 LIG      -0.71900
      6 N2        -73.4209  -23.7647  -41.6815 N.ar   1 LIG      -0.71900
      7 H1        -70.3387  -23.9912  -43.0672 H      1 LIG       0.11500
      8 H2        -70.1437  -25.6508  -41.1890 H      1 LIG       0.11400
      9 H3        -72.5485  -22.8133  -43.2880 H      1 LIG       0.11400
     10 H4        -74.0221  -24.8712  -40.0373 H      1 LIG       0.14100
@<TRIPOS>BOND
      1       1       2 ar
      2       1       3 ar
      3       2       5 ar
      4       3       6 ar
      5       4       5 ar
      6       4       6 ar
      7       1       7 1
      8       2       8 1
      9       3       9 1
     10       4      10 1
@<TRIPOS>ALT_TYPE
CGenFF_4.0_ALT_TYPE_SET
CGenFF_4.0 1 CG2R61 2 CG2R61 3 CG2R61 4 CG2R64 5 NG2R62 6 NG2R62 7 HGR61 8 HGR62 9 HGR62 10 HGR62
@<TRIPOS>MOLECULE
pyrimidine
 10 10 0 0 0
****
USER_CHARGES
INVALID_CHARGES
Pose:  26 Cluster:  26 Fr_nu: 2811893 TotEn:   -11.31
@<TRIPOS>ATOM
      1 C1        -75.3282  -21.9601  -45.1223 C.ar   1 LIG      -0.13100
      2 C2        -74.5612  -21.5108  -44.0667 C.ar   1 LIG       0.28900
      3 C3        -75.4219  -23.3307  -45.2514 C.ar   1 LIG       0.28900
      4 C4        -74.0988  -23.6432  -43.4297 C.ar   1 LIG       0.50700
      5 N1        -73.9301  -22.3275  -43.1978 N.ar   1 LIG      -0.71900
      6 N2        -74.8180  -24.2050  -44.4201 N.ar   1 LIG      -0.71900
      7 H1        -75.8234  -21.2820  -45.8044 H      1 LIG       0.11500
      8 H2        -74.4291  -20.4496  -43.8853 H      1 LIG       0.11400
      9 H3        -76.0024  -23.7772  -46.0514 H      1 LIG       0.11400
     10 H4        -73.6021  -24.3224  -42.7476 H      1 LIG       0.14100
@<TRIPOS>BOND
      1       1       2 ar
      2       1       3 ar
      3       2       5 ar
      4       3       6 ar
      5       4       5 ar
      6       4       6 ar
      7       1       7 1
      8       2       8 1
      9       3       9 1
     10       4      10 1
@<TRIPOS>ALT_TYPE
CGenFF_4.0_ALT_TYPE_SET
CGenFF_4.0 1 CG2R61 2 CG2R61 3 CG2R61 4 CG2R64 5 NG2R62 6 NG2R62 7 HGR61 8 HGR62 9 HGR62 10 HGR62
@<TRIPOS>MOLECULE
pyrimidine
 10 10 0 0 0
****
USER_CHARGES
INVALID_CHARGES
Pose:  27 Cluster:  27 Fr_nu: 1069349 TotEn:   -11.29
@<TRIPOS>ATOM
      1 C1        -56.3925  -20.9459  -23.8335 C.ar   1 LIG      -0.13100
      2 C2        -55.1508  -21.2293  -23.3023 C.ar   1 LIG       0.28900
      3 C3        -56.4613  -19.8140  -24.6197 C.ar   1 LIG       0.28900
      4 C4        -54.2500  -19.3961  -24.2997 C.ar   1 LIG       0.50700
      5 N1        -54.0539  -20.4732  -23.5157 N.ar   1 LIG      -0.71900
      6 N2        -55.4060  -19.0130  -24.8747 N.ar   1 LIG      -0.71900
      7 H1        -57.2558  -21.5701  -23.6455 H      1 LIG       0.11500
      8 H2        -54.9993  -22.0984  -22.6713 H      1 LIG       0.11400
      9 H3        -57.3954  -19.5103  -25.0798 H      1 LIG       0.11400
     10 H4        -53.3861  -18.7702  -24.4871 H      1 LIG       0.14100
@<TRIPOS>BOND
      1       1       2 ar
      2       1       3 ar
      3       2       5 ar
      4       3       6 ar
      5       4       5 ar
      6       4       6 ar
      7       1       7 1
      8       2       8 1
      9       3       9 1
     10       4      10 1
@<TRIPOS>ALT_TYPE
CGenFF_4.0_ALT_TYPE_SET
CGenFF_4.0 1 CG2R61 2 CG2R61 3 CG2R61 4 CG2R64 5 NG2R62 6 NG2R62 7 HGR61 8 HGR62 9 HGR62 10 HGR62
@<TRIPOS>MOLECULE
pyrimidine
 10 10 0 0 0
****
USER_CHARGES
INVALID_CHARGES
Pose:  28 Cluster:  28 Fr_nu: 475202 TotEn:   -11.06
@<TRIPOS>ATOM
      1 C1        -66.8726    0.1996  -28.6138 C.ar   1 LIG      -0.13100
      2 C2        -68.1785    0.5264  -28.9179 C.ar   1 LIG       0.28900
      3 C3        -66.6612   -1.1036  -28.2127 C.ar   1 LIG       0.28900
      4 C4        -68.8716   -1.5843  -28.4369 C.ar   1 LIG       0.50700
      5 N1        -69.2065   -0.3439  -28.8402 N.ar   1 LIG      -0.71900
      6 N2        -67.6412   -2.0255  -28.1125 N.ar   1 LIG      -0.71900
      7 H1        -66.0673    0.9184  -28.6849 H      1 LIG       0.11500
      8 H2        -68.4418    1.5274  -29.2421 H      1 LIG       0.11400
      9 H3        -65.6680   -1.4530  -27.9523 H      1 LIG       0.11400
     10 H4        -69.6780   -2.3038  -28.3645 H      1 LIG       0.14100
@<TRIPOS>BOND
      1       1       2 ar
      2       1       3 ar
      3       2       5 ar
      4       3       6 ar
      5       4       5 ar
      6       4       6 ar
      7       1       7 1
      8       2       8 1
      9       3       9 1
     10       4      10 1
@<TRIPOS>ALT_TYPE
CGenFF_4.0_ALT_TYPE_SET
CGenFF_4.0 1 CG2R61 2 CG2R61 3 CG2R61 4 CG2R64 5 NG2R62 6 NG2R62 7 HGR61 8 HGR62 9 HGR62 10 HGR62
@<TRIPOS>MOLECULE
pyrimidine
 10 10 0 0 0
****
USER_CHARGES
INVALID_CHARGES
Pose:  29 Cluster:  29 Fr_nu: 2983969 TotEn:   -10.91
@<TRIPOS>ATOM
      1 C1        -75.6133   -6.2774  -57.3321 C.ar   1 LIG      -0.13100
      2 C2        -75.2578   -5.1609  -56.6031 C.ar   1 LIG       0.28900
      3 C3        -75.3260   -7.4916  -56.7430 C.ar   1 LIG       0.28900
      4 C4        -74.4392   -6.4562  -54.9241 C.ar   1 LIG       0.50700
      5 N1        -74.6669   -5.2140  -55.3913 N.ar   1 LIG      -0.71900
      6 N2        -74.7372   -7.6185  -55.5357 N.ar   1 LIG      -0.71900
      7 H1        -76.0863   -6.2054  -58.3024 H      1 LIG       0.11500
      8 H2        -75.4437   -4.1630  -56.9850 H      1 LIG       0.11400
      9 H3        -75.5680   -8.4244  -57.2408 H      1 LIG       0.11400
     10 H4        -73.9646   -6.5286  -53.9531 H      1 LIG       0.14100
@<TRIPOS>BOND
      1       1       2 ar
      2       1       3 ar
      3       2       5 ar
      4       3       6 ar
      5       4       5 ar
      6       4       6 ar
      7       1       7 1
      8       2       8 1
      9       3       9 1
     10       4      10 1
@<TRIPOS>ALT_TYPE
CGenFF_4.0_ALT_TYPE_SET
CGenFF_4.0 1 CG2R61 2 CG2R61 3 CG2R61 4 CG2R64 5 NG2R62 6 NG2R62 7 HGR61 8 HGR62 9 HGR62 10 HGR62
@<TRIPOS>MOLECULE
pyrimidine
 10 10 0 0 0
****
USER_CHARGES
INVALID_CHARGES
Pose:  30 Cluster:  30 Fr_nu: 246638 TotEn:   -10.91
@<TRIPOS>ATOM
      1 C1        -78.6090  -14.4412  -45.7698 C.ar   1 LIG      -0.13100
      2 C2        -78.3846  -13.9579  -47.0428 C.ar   1 LIG       0.28900
      3 C3        -77.7595  -13.9654  -44.7921 C.ar   1 LIG       0.28900
      4 C4        -76.6473  -12.6890  -46.3089 C.ar   1 LIG       0.50700
      5 N1        -77.4091  -13.0776  -47.3490 N.ar   1 LIG      -0.71900
      6 N2        -76.7641  -13.0855  -45.0271 N.ar   1 LIG      -0.71900
      7 H1        -79.3993  -15.1473  -45.5526 H      1 LIG       0.11500
      8 H2        -79.0016  -14.2750  -47.8765 H      1 LIG       0.11400
      9 H3        -77.8583  -14.2889  -43.7615 H      1 LIG       0.11400
     10 H4        -75.8552  -11.9829  -46.5263 H      1 LIG       0.14100
@<TRIPOS>BOND
      1       1       2 ar
      2       1       3 ar
      3       2       5 ar
      4       3       6 ar
      5       4       5 ar
      6       4       6 ar
      7       1       7 1
      8       2       8 1
      9       3       9 1
     10       4      10 1
@<TRIPOS>ALT_TYPE
CGenFF_4.0_ALT_TYPE_SET
CGenFF_4.0 1 CG2R61 2 CG2R61 3 CG2R61 4 CG2R64 5 NG2R62 6 NG2R62 7 HGR61 8 HGR62 9 HGR62 10 HGR62
@<TRIPOS>MOLECULE
pyrimidine
 10 10 0 0 0
****
USER_CHARGES
INVALID_CHARGES
Pose:  31 Cluster:  31 Fr_nu: 184704 TotEn:   -10.67
@<TRIPOS>ATOM
      1 C1        -78.3739  -22.0799  -33.1476 C.ar   1 LIG      -0.13100
      2 C2        -79.6953  -22.3835  -33.4049 C.ar   1 LIG       0.28900
      3 C3        -78.1609  -21.0259  -32.2829 C.ar   1 LIG       0.28900
      4 C4        -80.3984  -20.7092  -32.0377 C.ar   1 LIG       0.50700
      5 N1        -80.7364  -21.7165  -32.8651 N.ar   1 LIG      -0.71900
      6 N2        -79.1534  -20.3157  -31.7077 N.ar   1 LIG      -0.71900
      7 H1        -77.5582  -22.6320  -33.5948 H      1 LIG       0.11500
      8 H2        -79.9610  -23.1960  -34.0724 H      1 LIG       0.11400
      9 H3        -77.1558  -20.7133  -32.0212 H      1 LIG       0.11400
     10 H4        -81.2150  -20.1555  -31.5907 H      1 LIG       0.14100
@<TRIPOS>BOND
      1       1       2 ar
      2       1       3 ar
      3       2       5 ar
      4       3       6 ar
      5       4       5 ar
      6       4       6 ar
      7       1       7 1
      8       2       8 1
      9       3       9 1
     10       4      10 1
@<TRIPOS>ALT_TYPE
CGenFF_4.0_ALT_TYPE_SET
CGenFF_4.0 1 CG2R61 2 CG2R61 3 CG2R61 4 CG2R64 5 NG2R62 6 NG2R62 7 HGR61 8 HGR62 9 HGR62 10 HGR62
@<TRIPOS>MOLECULE
pyrimidine
 10 10 0 0 0
****
USER_CHARGES
INVALID_CHARGES
Pose:  32 Cluster:  32 Fr_nu:   1596 TotEn:   -10.67
@<TRIPOS>ATOM
      1 C1        -73.6648   -7.2635  -55.2625 C.ar   1 LIG      -0.13100
      2 C2        -74.9733   -6.9841  -54.9245 C.ar   1 LIG       0.28900
      3 C3        -72.9519   -7.9957  -54.3354 C.ar   1 LIG       0.28900
      4 C4        -74.7527   -8.0912  -52.9515 C.ar   1 LIG       0.50700
      5 N1        -75.5516   -7.3839  -53.7730 N.ar   1 LIG      -0.71900
      6 N2        -73.4662   -8.4274  -53.1651 N.ar   1 LIG      -0.71900
      7 H1        -73.2264   -6.9299  -56.1935 H      1 LIG       0.11500
      8 H2        -75.6117   -6.4138  -55.5905 H      1 LIG       0.11400
      9 H3        -71.9159   -8.2631  -54.5129 H      1 LIG       0.11400
     10 H4        -75.1910   -8.4243  -52.0188 H      1 LIG       0.14100
@<TRIPOS>BOND
      1       1       2 ar
      2       1       3 ar
      3       2       5 ar
      4       3       6 ar
      5       4       5 ar
      6       4       6 ar
      7       1       7 1
      8       2       8 1
      9       3       9 1
     10       4      10 1
@<TRIPOS>ALT_TYPE
CGenFF_4.0_ALT_TYPE_SET
CGenFF_4.0 1 CG2R61 2 CG2R61 3 CG2R61 4 CG2R64 5 NG2R62 6 NG2R62 7 HGR61 8 HGR62 9 HGR62 10 HGR62
@<TRIPOS>MOLECULE
pyrimidine
 10 10 0 0 0
****
USER_CHARGES
INVALID_CHARGES
Pose:  33 Cluster:  33 Fr_nu:   3069 TotEn:   -10.67
@<TRIPOS>ATOM
      1 C1        -78.1568  -20.7839  -32.2177 C.ar   1 LIG      -0.13100
      2 C2        -78.9014  -21.8578  -32.6613 C.ar   1 LIG       0.28900
      3 C3        -78.5522  -20.2402  -31.0127 C.ar   1 LIG       0.28900
      4 C4        -80.2389  -21.7526  -30.8264 C.ar   1 LIG       0.50700
      5 N1        -79.9527  -22.3699  -31.9884 N.ar   1 LIG      -0.71900
      6 N2        -79.5926  -20.7010  -30.2877 N.ar   1 LIG      -0.71900
      7 H1        -77.3180  -20.3935  -32.7783 H      1 LIG       0.11500
      8 H2        -78.6659  -22.3507  -33.5983 H      1 LIG       0.11400
      9 H3        -78.0279  -19.3930  -30.5841 H      1 LIG       0.11400
     10 H4        -81.0794  -22.1426  -30.2655 H      1 LIG       0.14100
@<TRIPOS>BOND
      1       1       2 ar
      2       1       3 ar
      3       2       5 ar
      4       3       6 ar
      5       4       5 ar
      6       4       6 ar
      7       1       7 1
      8       2       8 1
      9       3       9 1
     10       4      10 1
@<TRIPOS>ALT_TYPE
CGenFF_4.0_ALT_TYPE_SET
CGenFF_4.0 1 CG2R61 2 CG2R61 3 CG2R61 4 CG2R64 5 NG2R62 6 NG2R62 7 HGR61 8 HGR62 9 HGR62 10 HGR62
@<TRIPOS>MOLECULE
pyrimidine
 10 10 0 0 0
****
USER_CHARGES
INVALID_CHARGES
Pose:  34 Cluster:  34 Fr_nu: 2341501 TotEn:   -10.49
@<TRIPOS>ATOM
      1 C1        -51.7343    3.1949  -33.8647 C.ar   1 LIG      -0.13100
      2 C2        -51.2199    4.2959  -33.2107 C.ar   1 LIG       0.28900
      3 C3        -51.1433    2.8884  -35.0734 C.ar   1 LIG       0.28900
      4 C4        -49.7149    4.6457  -34.8779 C.ar   1 LIG       0.50700
      5 N1        -50.2067    5.0468  -33.6902 N.ar   1 LIG      -0.71900
      6 N2        -50.1278    3.5948  -35.6119 N.ar   1 LIG      -0.71900
      7 H1        -52.5480    2.6105  -33.4567 H      1 LIG       0.11500
      8 H2        -51.6206    4.6140  -32.2544 H      1 LIG       0.11400
      9 H3        -51.4806    2.0409  -35.6603 H      1 LIG       0.11400
     10 H4        -48.9009    5.2314  -35.2872 H      1 LIG       0.14100
@<TRIPOS>BOND
      1       1       2 ar
      2       1       3 ar
      3       2       5 ar
      4       3       6 ar
      5       4       5 ar
      6       4       6 ar
      7       1       7 1
      8       2       8 1
      9       3       9 1
     10       4      10 1
@<TRIPOS>ALT_TYPE
CGenFF_4.0_ALT_TYPE_SET
CGenFF_4.0 1 CG2R61 2 CG2R61 3 CG2R61 4 CG2R64 5 NG2R62 6 NG2R62 7 HGR61 8 HGR62 9 HGR62 10 HGR62
@<TRIPOS>MOLECULE
pyrimidine
 10 10 0 0 0
****
USER_CHARGES
INVALID_CHARGES
Pose:  35 Cluster:  35 Fr_nu: 3277621 TotEn:   -10.47
@<TRIPOS>ATOM
      1 C1        -60.3269   11.3986  -24.9850 C.ar   1 LIG      -0.13100
      2 C2        -59.4548   10.3869  -24.6380 C.ar   1 LIG       0.28900
      3 C3        -61.6435   11.0209  -25.1516 C.ar   1 LIG       0.28900
      4 C4        -61.1393    8.8607  -24.6554 C.ar   1 LIG       0.50700
      5 N1        -59.8283    9.1021  -24.4644 N.ar   1 LIG      -0.71900
      6 N2        -62.0863    9.7562  -24.9944 N.ar   1 LIG      -0.71900
      7 H1        -59.9996   12.4211  -25.1179 H      1 LIG       0.11500
      8 H2        -58.3999   10.5877  -24.4857 H      1 LIG       0.11400
      9 H3        -62.4017   11.7467  -25.4251 H      1 LIG       0.11400
     10 H4        -61.4670    7.8368  -24.5235 H      1 LIG       0.14100
@<TRIPOS>BOND
      1       1       2 ar
      2       1       3 ar
      3       2       5 ar
      4       3       6 ar
      5       4       5 ar
      6       4       6 ar
      7       1       7 1
      8       2       8 1
      9       3       9 1
     10       4      10 1
@<TRIPOS>ALT_TYPE
CGenFF_4.0_ALT_TYPE_SET
CGenFF_4.0 1 CG2R61 2 CG2R61 3 CG2R61 4 CG2R64 5 NG2R62 6 NG2R62 7 HGR61 8 HGR62 9 HGR62 10 HGR62
@<TRIPOS>MOLECULE
pyrimidine
 10 10 0 0 0
****
USER_CHARGES
INVALID_CHARGES
Pose:  36 Cluster:  36 Fr_nu: 143541 TotEn:   -10.45
@<TRIPOS>ATOM
      1 C1        -79.5305  -21.9646  -32.6699 C.ar   1 LIG      -0.13100
      2 C2        -80.2477  -22.2440  -31.5244 C.ar   1 LIG       0.28900
      3 C3        -79.3164  -23.0335  -33.5159 C.ar   1 LIG       0.28900
      4 C4        -80.4497  -24.4275  -32.1232 C.ar   1 LIG       0.50700
      5 N1        -80.7241  -23.4686  -31.2184 N.ar   1 LIG      -0.71900
      6 N2        -79.7632  -24.2832  -33.2728 N.ar   1 LIG      -0.71900
      7 H1        -79.1601  -20.9724  -32.8901 H      1 LIG       0.11500
      8 H2        -80.4653  -21.4673  -30.7994 H      1 LIG       0.11400
      9 H3        -78.7624  -22.9111  -34.4402 H      1 LIG       0.11400
     10 H4        -80.8195  -25.4213  -31.9024 H      1 LIG       0.14100
@<TRIPOS>BOND
      1       1       2 ar
      2       1       3 ar
      3       2       5 ar
      4       3       6 ar
      5       4       5 ar
      6       4       6 ar
      7       1       7 1
      8       2       8 1
      9       3       9 1
     10       4      10 1
@<TRIPOS>ALT_TYPE
CGenFF_4.0_ALT_TYPE_SET
CGenFF_4.0 1 CG2R61 2 CG2R61 3 CG2R61 4 CG2R64 5 NG2R62 6 NG2R62 7 HGR61 8 HGR62 9 HGR62 10 HGR62
@<TRIPOS>MOLECULE
pyrimidine
 10 10 0 0 0
****
USER_CHARGES
INVALID_CHARGES
Pose:  37 Cluster:  37 Fr_nu: 1797433 TotEn:   -10.01
@<TRIPOS>ATOM
      1 C1        -70.8697   -2.7889  -29.2009 C.ar   1 LIG      -0.13100
      2 C2        -69.6616   -3.3281  -28.8084 C.ar   1 LIG       0.28900
      3 C3        -70.9301   -1.4105  -29.2205 C.ar   1 LIG       0.28900
      4 C4        -68.7732   -1.2558  -28.5200 C.ar   1 LIG       0.50700
      5 N1        -68.5885   -2.5883  -28.4599 N.ar   1 LIG      -0.71900
      6 N2        -69.8973   -0.6100  -28.8849 N.ar   1 LIG      -0.71900
      7 H1        -71.7144   -3.4066  -29.4751 H      1 LIG       0.11500
      8 H2        -69.5191   -4.4023  -28.7618 H      1 LIG       0.11400
      9 H3        -71.8385   -0.8961  -29.5149 H      1 LIG       0.11400
     10 H4        -67.9279   -0.6372  -28.2444 H      1 LIG       0.14100
@<TRIPOS>BOND
      1       1       2 ar
      2       1       3 ar
      3       2       5 ar
      4       3       6 ar
      5       4       5 ar
      6       4       6 ar
      7       1       7 1
      8       2       8 1
      9       3       9 1
     10       4      10 1
@<TRIPOS>ALT_TYPE
CGenFF_4.0_ALT_TYPE_SET
CGenFF_4.0 1 CG2R61 2 CG2R61 3 CG2R61 4 CG2R64 5 NG2R62 6 NG2R62 7 HGR61 8 HGR62 9 HGR62 10 HGR62
@<TRIPOS>MOLECULE
pyrimidine
 10 10 0 0 0
****
USER_CHARGES
INVALID_CHARGES
Pose:  38 Cluster:  38 Fr_nu: 379995 TotEn:    -9.91
@<TRIPOS>ATOM
      1 C1        -65.3400    0.0306  -27.8566 C.ar   1 LIG      -0.13100
      2 C2        -66.2766    0.8439  -28.4613 C.ar   1 LIG       0.28900
      3 C3        -65.7384   -1.2703  -27.6267 C.ar   1 LIG       0.28900
      4 C4        -67.7786   -0.8604  -28.5413 C.ar   1 LIG       0.50700
      5 N1        -67.5100    0.4297  -28.8184 N.ar   1 LIG      -0.71900
      6 N2        -66.9548   -1.7514  -27.9572 N.ar   1 LIG      -0.71900
      7 H1        -64.3575    0.3896  -27.5806 H      1 LIG       0.11500
      8 H2        -66.0543    1.8824  -28.6817 H      1 LIG       0.11400
      9 H3        -65.0705   -1.9832  -27.1554 H      1 LIG       0.11400
     10 H4        -68.7626   -1.2198  -28.8166 H      1 LIG       0.14100
@<TRIPOS>BOND
      1       1       2 ar
      2       1       3 ar
      3       2       5 ar
      4       3       6 ar
      5       4       5 ar
      6       4       6 ar
      7       1       7 1
      8       2       8 1
      9       3       9 1
     10       4      10 1
@<TRIPOS>ALT_TYPE
CGenFF_4.0_ALT_TYPE_SET
CGenFF_4.0 1 CG2R61 2 CG2R61 3 CG2R61 4 CG2R64 5 NG2R62 6 NG2R62 7 HGR61 8 HGR62 9 HGR62 10 HGR62
@<TRIPOS>MOLECULE
pyrimidine
 10 10 0 0 0
****
USER_CHARGES
INVALID_CHARGES
Pose:  39 Cluster:  39 Fr_nu: 220022 TotEn:    -9.76
@<TRIPOS>ATOM
      1 C1        -78.4109  -13.4130  -45.7299 C.ar   1 LIG      -0.13100
      2 C2        -77.3944  -12.4892  -45.5968 C.ar   1 LIG       0.28900
      3 C3        -78.5784  -13.9385  -46.9947 C.ar   1 LIG       0.28900
      4 C4        -76.8599  -12.6857  -47.7975 C.ar   1 LIG       0.50700
      5 N1        -76.5966  -12.1010  -46.6133 N.ar   1 LIG      -0.71900
      6 N2        -77.8182  -13.5960  -48.0555 N.ar   1 LIG      -0.71900
      7 H1        -79.0359  -13.7059  -44.8969 H      1 LIG       0.11500
      8 H2        -77.1874  -12.0216  -44.6404 H      1 LIG       0.11400
      9 H3        -79.3523  -14.6710  -47.1965 H      1 LIG       0.11400
     10 H4        -76.2349  -12.3917  -48.6319 H      1 LIG       0.14100
@<TRIPOS>BOND
      1       1       2 ar
      2       1       3 ar
      3       2       5 ar
      4       3       6 ar
      5       4       5 ar
      6       4       6 ar
      7       1       7 1
      8       2       8 1
      9       3       9 1
     10       4      10 1
@<TRIPOS>ALT_TYPE
CGenFF_4.0_ALT_TYPE_SET
CGenFF_4.0 1 CG2R61 2 CG2R61 3 CG2R61 4 CG2R64 5 NG2R62 6 NG2R62 7 HGR61 8 HGR62 9 HGR62 10 HGR62
@<TRIPOS>MOLECULE
pyrimidine
 10 10 0 0 0
****
USER_CHARGES
INVALID_CHARGES
Pose:  40 Cluster:  40 Fr_nu:  15568 TotEn:    -9.71
@<TRIPOS>ATOM
      1 C1        -76.1504   -8.4178  -54.3791 C.ar   1 LIG      -0.13100
      2 C2        -75.7800   -8.8199  -53.1120 C.ar   1 LIG       0.28900
      3 C3        -75.2245   -7.6513  -55.0568 C.ar   1 LIG       0.28900
      4 C4        -73.7823   -7.7523  -53.3026 C.ar   1 LIG       0.50700
      5 N1        -74.5993   -8.5041  -52.5406 N.ar   1 LIG      -0.71900
      6 N2        -74.0263   -7.2983  -54.5469 N.ar   1 LIG      -0.71900
      7 H1        -77.1045   -8.6858  -54.8128 H      1 LIG       0.11500
      8 H2        -76.4427   -9.4253  -52.5031 H      1 LIG       0.11400
      9 H3        -75.4269   -7.2882  -56.0586 H      1 LIG       0.11400
     10 H4        -72.8274   -7.4829  -52.8682 H      1 LIG       0.14100
@<TRIPOS>BOND
      1       1       2 ar
      2       1       3 ar
      3       2       5 ar
      4       3       6 ar
      5       4       5 ar
      6       4       6 ar
      7       1       7 1
      8       2       8 1
      9       3       9 1
     10       4      10 1
@<TRIPOS>ALT_TYPE
CGenFF_4.0_ALT_TYPE_SET
CGenFF_4.0 1 CG2R61 2 CG2R61 3 CG2R61 4 CG2R64 5 NG2R62 6 NG2R62 7 HGR61 8 HGR62 9 HGR62 10 HGR62
@<TRIPOS>MOLECULE
pyrimidine
 10 10 0 0 0
****
USER_CHARGES
INVALID_CHARGES
Pose:  41 Cluster:  41 Fr_nu: 4122994 TotEn:    -9.62
@<TRIPOS>ATOM
      1 C1        -59.4334   11.7787  -24.9673 C.ar   1 LIG      -0.13100
      2 C2        -58.9274   10.6283  -24.3972 C.ar   1 LIG       0.28900
      3 C3        -60.8042   11.9237  -24.9032 C.ar   1 LIG       0.28900
      4 C4        -61.0131    9.9424  -23.8088 C.ar   1 LIG       0.50700
      5 N1        -59.6912    9.6855  -23.8073 N.ar   1 LIG      -0.71900
      6 N2        -61.6274   11.0218  -24.3295 N.ar   1 LIG      -0.71900
      7 H1        -58.7970   12.5185  -25.4341 H      1 LIG       0.11500
      8 H2        -57.8616   10.4270  -24.3994 H      1 LIG       0.11400
      9 H3        -61.2932   12.7951  -25.3249 H      1 LIG       0.11400
     10 H4        -61.6506    9.2013  -23.3424 H      1 LIG       0.14100
@<TRIPOS>BOND
      1       1       2 ar
      2       1       3 ar
      3       2       5 ar
      4       3       6 ar
      5       4       5 ar
      6       4       6 ar
      7       1       7 1
      8       2       8 1
      9       3       9 1
     10       4      10 1
@<TRIPOS>ALT_TYPE
CGenFF_4.0_ALT_TYPE_SET
CGenFF_4.0 1 CG2R61 2 CG2R61 3 CG2R61 4 CG2R64 5 NG2R62 6 NG2R62 7 HGR61 8 HGR62 9 HGR62 10 HGR62
@<TRIPOS>MOLECULE
pyrimidine
 10 10 0 0 0
****
USER_CHARGES
INVALID_CHARGES
Pose:  42 Cluster:  42 Fr_nu: 1542355 TotEn:    -9.58
@<TRIPOS>ATOM
      1 C1        -78.6976  -22.1497  -33.0517 C.ar   1 LIG      -0.13100
      2 C2        -79.2070  -21.5269  -31.9304 C.ar   1 LIG       0.28900
      3 C3        -79.4670  -23.1720  -33.5683 C.ar   1 LIG       0.28900
      4 C4        -81.0338  -22.8795  -31.9476 C.ar   1 LIG       0.50700
      5 N1        -80.3764  -21.8675  -31.3501 N.ar   1 LIG      -0.71900
      6 N2        -80.6445  -23.5648  -33.0397 N.ar   1 LIG      -0.71900
      7 H1        -77.7563  -21.8558  -33.4964 H      1 LIG       0.11500
      8 H2        -78.6725  -20.7124  -31.4536 H      1 LIG       0.11400
      9 H3        -79.1479  -23.7206  -34.4479 H      1 LIG       0.11400
     10 H4        -81.9758  -23.1747  -31.5018 H      1 LIG       0.14100
@<TRIPOS>BOND
      1       1       2 ar
      2       1       3 ar
      3       2       5 ar
      4       3       6 ar
      5       4       5 ar
      6       4       6 ar
      7       1       7 1
      8       2       8 1
      9       3       9 1
     10       4      10 1
@<TRIPOS>ALT_TYPE
CGenFF_4.0_ALT_TYPE_SET
CGenFF_4.0 1 CG2R61 2 CG2R61 3 CG2R61 4 CG2R64 5 NG2R62 6 NG2R62 7 HGR61 8 HGR62 9 HGR62 10 HGR62
@<TRIPOS>MOLECULE
pyrimidine
 10 10 0 0 0
****
USER_CHARGES
INVALID_CHARGES
Pose:  43 Cluster:  43 Fr_nu: 183137 TotEn:    -9.53
@<TRIPOS>ATOM
      1 C1        -78.0944  -20.9017  -32.3738 C.ar   1 LIG      -0.13100
      2 C2        -78.4115  -22.1090  -32.9626 C.ar   1 LIG       0.28900
      3 C3        -79.1344  -20.2573  -31.7358 C.ar   1 LIG       0.28900
      4 C4        -80.5733  -21.9296  -32.2834 C.ar   1 LIG       0.50700
      5 N1        -79.6452  -22.6545  -32.9365 N.ar   1 LIG      -0.71900
      6 N2        -80.3910  -20.7441  -31.6710 N.ar   1 LIG      -0.71900
      7 H1        -77.0958  -20.4875  -32.4104 H      1 LIG       0.11500
      8 H2        -77.6594  -22.6880  -33.4873 H      1 LIG       0.11400
      9 H3        -78.9815  -19.3023  -31.2447 H      1 LIG       0.11400
     10 H4        -81.5735  -22.3436  -32.2476 H      1 LIG       0.14100
@<TRIPOS>BOND
      1       1       2 ar
      2       1       3 ar
      3       2       5 ar
      4       3       6 ar
      5       4       5 ar
      6       4       6 ar
      7       1       7 1
      8       2       8 1
      9       3       9 1
     10       4      10 1
@<TRIPOS>ALT_TYPE
CGenFF_4.0_ALT_TYPE_SET
CGenFF_4.0 1 CG2R61 2 CG2R61 3 CG2R61 4 CG2R64 5 NG2R62 6 NG2R62 7 HGR61 8 HGR62 9 HGR62 10 HGR62
@<TRIPOS>MOLECULE
pyrimidine
 10 10 0 0 0
****
USER_CHARGES
INVALID_CHARGES
Pose:  44 Cluster:  44 Fr_nu: 968035 TotEn:    -9.50
@<TRIPOS>ATOM
      1 C1        -65.8000  -19.5725  -16.9879 C.ar   1 LIG      -0.13100
      2 C2        -64.8744  -18.8008  -16.3154 C.ar   1 LIG       0.28900
      3 C3        -66.7632  -18.8750  -17.6877 C.ar   1 LIG       0.28900
      4 C4        -65.8687  -16.8888  -17.0382 C.ar   1 LIG       0.50700
      5 N1        -64.8791  -17.4516  -16.3191 N.ar   1 LIG      -0.71900
      6 N2        -66.8278  -17.5282  -17.7347 N.ar   1 LIG      -0.71900
      7 H1        -65.7724  -20.6537  -16.9675 H      1 LIG       0.11500
      8 H2        -64.0797  -19.2601  -15.7377 H      1 LIG       0.11400
      9 H3        -67.5334  -19.3956  -18.2464 H      1 LIG       0.11400
     10 H4        -65.8973  -15.8062  -17.0579 H      1 LIG       0.14100
@<TRIPOS>BOND
      1       1       2 ar
      2       1       3 ar
      3       2       5 ar
      4       3       6 ar
      5       4       5 ar
      6       4       6 ar
      7       1       7 1
      8       2       8 1
      9       3       9 1
     10       4      10 1
@<TRIPOS>ALT_TYPE
CGenFF_4.0_ALT_TYPE_SET
CGenFF_4.0 1 CG2R61 2 CG2R61 3 CG2R61 4 CG2R64 5 NG2R62 6 NG2R62 7 HGR61 8 HGR62 9 HGR62 10 HGR62
@<TRIPOS>MOLECULE
pyrimidine
 10 10 0 0 0
****
USER_CHARGES
INVALID_CHARGES
Pose:  45 Cluster:  45 Fr_nu: 3441956 TotEn:    -9.44
@<TRIPOS>ATOM
      1 C1        -48.8120  -10.3305  -29.0921 C.ar   1 LIG      -0.13100
      2 C2        -47.5922   -9.6901  -29.0103 C.ar   1 LIG       0.28900
      3 C3        -49.0350  -11.0441  -30.2519 C.ar   1 LIG       0.28900
      4 C4        -46.9914  -10.4647  -31.0612 C.ar   1 LIG       0.50700
      5 N1        -46.6550   -9.7362  -29.9797 N.ar   1 LIG      -0.71900
      6 N2        -48.1436  -11.1329  -31.2607 N.ar   1 LIG      -0.71900
      7 H1        -49.5455  -10.2763  -28.2989 H      1 LIG       0.11500
      8 H2        -47.3273   -9.1047  -28.1366 H      1 LIG       0.11400
      9 H3        -49.9652  -11.5799  -30.4070 H      1 LIG       0.11400
     10 H4        -46.2575  -10.5182  -31.8560 H      1 LIG       0.14100
@<TRIPOS>BOND
      1       1       2 ar
      2       1       3 ar
      3       2       5 ar
      4       3       6 ar
      5       4       5 ar
      6       4       6 ar
      7       1       7 1
      8       2       8 1
      9       3       9 1
     10       4      10 1
@<TRIPOS>ALT_TYPE
CGenFF_4.0_ALT_TYPE_SET
CGenFF_4.0 1 CG2R61 2 CG2R61 3 CG2R61 4 CG2R64 5 NG2R62 6 NG2R62 7 HGR61 8 HGR62 9 HGR62 10 HGR62
@<TRIPOS>MOLECULE
pyrimidine
 10 10 0 0 0
****
USER_CHARGES
INVALID_CHARGES
Pose:  46 Cluster:  46 Fr_nu: 1976661 TotEn:    -9.31
@<TRIPOS>ATOM
      1 C1        -73.3929  -23.0437  -43.0967 C.ar   1 LIG      -0.13100
      2 C2        -74.1192  -24.2149  -43.0238 C.ar   1 LIG       0.28900
      3 C3        -74.0807  -21.9428  -43.5643 C.ar   1 LIG       0.28900
      4 C4        -75.9762  -23.1716  -43.8176 C.ar   1 LIG       0.50700
      5 N1        -75.4174  -24.3150  -43.3773 N.ar   1 LIG      -0.71900
      6 N2        -75.3776  -21.9710  -43.9352 N.ar   1 LIG      -0.71900
      7 H1        -72.3520  -22.9922  -42.8064 H      1 LIG       0.11500
      8 H2        -73.6633  -25.1326  -42.6684 H      1 LIG       0.11400
      9 H3        -73.5931  -20.9784  -43.6573 H      1 LIG       0.11400
     10 H4        -77.0180  -23.2232  -44.1093 H      1 LIG       0.14100
@<TRIPOS>BOND
      1       1       2 ar
      2       1       3 ar
      3       2       5 ar
      4       3       6 ar
      5       4       5 ar
      6       4       6 ar
      7       1       7 1
      8       2       8 1
      9       3       9 1
     10       4      10 1
@<TRIPOS>ALT_TYPE
CGenFF_4.0_ALT_TYPE_SET
CGenFF_4.0 1 CG2R61 2 CG2R61 3 CG2R61 4 CG2R64 5 NG2R62 6 NG2R62 7 HGR61 8 HGR62 9 HGR62 10 HGR62
@<TRIPOS>MOLECULE
pyrimidine
 10 10 0 0 0
****
USER_CHARGES
INVALID_CHARGES
Pose:  47 Cluster:  47 Fr_nu: 188774 TotEn:    -9.27
@<TRIPOS>ATOM
      1 C1        -46.8520  -10.8451  -46.4471 C.ar   1 LIG      -0.13100
      2 C2        -47.2984  -11.9861  -47.0821 C.ar   1 LIG       0.28900
      3 C3        -46.7603  -10.9238  -45.0726 C.ar   1 LIG       0.28900
      4 C4        -47.4995  -13.0732  -45.0959 C.ar   1 LIG       0.50700
      5 N1        -47.6321  -13.1221  -46.4351 N.ar   1 LIG      -0.71900
      6 N2        -47.0771  -12.0260  -44.3620 N.ar   1 LIG      -0.71900
      7 H1        -46.5913   -9.9473  -46.9915 H      1 LIG       0.11500
      8 H2        -47.4033  -12.0191  -48.1611 H      1 LIG       0.11400
      9 H3        -46.4198  -10.0768  -44.4868 H      1 LIG       0.11400
     10 H4        -47.7615  -13.9716  -44.5506 H      1 LIG       0.14100
@<TRIPOS>BOND
      1       1       2 ar
      2       1       3 ar
      3       2       5 ar
      4       3       6 ar
      5       4       5 ar
      6       4       6 ar
      7       1       7 1
      8       2       8 1
      9       3       9 1
     10       4      10 1
@<TRIPOS>ALT_TYPE
CGenFF_4.0_ALT_TYPE_SET
CGenFF_4.0 1 CG2R61 2 CG2R61 3 CG2R61 4 CG2R64 5 NG2R62 6 NG2R62 7 HGR61 8 HGR62 9 HGR62 10 HGR62
@<TRIPOS>MOLECULE
pyrimidine
 10 10 0 0 0
****
USER_CHARGES
INVALID_CHARGES
Pose:  48 Cluster:  48 Fr_nu: 3413082 TotEn:    -9.04
@<TRIPOS>ATOM
      1 C1        -47.1946  -11.6333  -31.0293 C.ar   1 LIG      -0.13100
      2 C2        -47.0377  -12.0809  -29.7333 C.ar   1 LIG       0.28900
      3 C3        -46.7335  -10.3572  -31.2802 C.ar   1 LIG       0.28900
      4 C4        -46.0654  -10.1197  -29.1205 C.ar   1 LIG       0.50700
      5 N1        -46.4753  -11.3477  -28.7501 N.ar   1 LIG      -0.71900
      6 N2        -46.1617   -9.5695  -30.3460 N.ar   1 LIG      -0.71900
      7 H1        -47.6496  -12.2431  -31.7983 H      1 LIG       0.11500
      8 H2        -47.3701  -13.0711  -29.4411 H      1 LIG       0.11400
      9 H3        -46.8142   -9.9194  -32.2692 H      1 LIG       0.11400
     10 H4        -45.6108   -9.5085  -28.3505 H      1 LIG       0.14100
@<TRIPOS>BOND
      1       1       2 ar
      2       1       3 ar
      3       2       5 ar
      4       3       6 ar
      5       4       5 ar
      6       4       6 ar
      7       1       7 1
      8       2       8 1
      9       3       9 1
     10       4      10 1
@<TRIPOS>ALT_TYPE
CGenFF_4.0_ALT_TYPE_SET
CGenFF_4.0 1 CG2R61 2 CG2R61 3 CG2R61 4 CG2R64 5 NG2R62 6 NG2R62 7 HGR61 8 HGR62 9 HGR62 10 HGR62
@<TRIPOS>MOLECULE
pyrimidine
 10 10 0 0 0
****
USER_CHARGES
INVALID_CHARGES
Pose:  49 Cluster:  49 Fr_nu: 775285 TotEn:    -9.00
@<TRIPOS>ATOM
      1 C1        -78.9075  -20.2936  -32.1715 C.ar   1 LIG      -0.13100
      2 C2        -78.6649  -19.8491  -30.8877 C.ar   1 LIG       0.28900
      3 C3        -80.1040  -19.8893  -32.7271 C.ar   1 LIG       0.28900
      4 C4        -80.6502  -18.7430  -30.8417 C.ar   1 LIG       0.50700
      5 N1        -79.5175  -19.0697  -30.1908 N.ar   1 LIG      -0.71900
      6 N2        -81.0023  -19.1112  -32.0884 N.ar   1 LIG      -0.71900
      7 H1        -78.2054  -20.9184  -32.7072 H      1 LIG       0.11500
      8 H2        -77.7507  -20.1159  -30.3686 H      1 LIG       0.11400
      9 H3        -80.3823  -20.1895  -33.7316 H      1 LIG       0.11400
     10 H4        -81.3538  -18.1183  -30.3051 H      1 LIG       0.14100
@<TRIPOS>BOND
      1       1       2 ar
      2       1       3 ar
      3       2       5 ar
      4       3       6 ar
      5       4       5 ar
      6       4       6 ar
      7       1       7 1
      8       2       8 1
      9       3       9 1
     10       4      10 1
@<TRIPOS>ALT_TYPE
CGenFF_4.0_ALT_TYPE_SET
CGenFF_4.0 1 CG2R61 2 CG2R61 3 CG2R61 4 CG2R64 5 NG2R62 6 NG2R62 7 HGR61 8 HGR62 9 HGR62 10 HGR62
@<TRIPOS>MOLECULE
pyrimidine
 10 10 0 0 0
****
USER_CHARGES
INVALID_CHARGES
Pose:  50 Cluster:  50 Fr_nu: 2402691 TotEn:    -8.69
@<TRIPOS>ATOM
      1 C1        -69.1774  -19.3755  -57.4279 C.ar   1 LIG      -0.13100
      2 C2        -68.8169  -18.8658  -58.6586 C.ar   1 LIG       0.28900
      3 C3        -70.4427  -19.9210  -57.3550 C.ar   1 LIG       0.28900
      4 C4        -70.8304  -19.4412  -59.5428 C.ar   1 LIG       0.50700
      5 N1        -69.6215  -18.8821  -59.7415 N.ar   1 LIG      -0.71900
      6 N2        -71.2989  -19.9706  -58.3965 N.ar   1 LIG      -0.71900
      7 H1        -68.5114  -19.3490  -56.5758 H      1 LIG       0.11500
      8 H2        -67.8417  -18.4165  -58.8123 H      1 LIG       0.11400
      9 H3        -70.8146  -20.3456  -56.4288 H      1 LIG       0.11400
     10 H4        -71.4977  -19.4668  -60.3955 H      1 LIG       0.14100
@<TRIPOS>BOND
      1       1       2 ar
      2       1       3 ar
      3       2       5 ar
      4       3       6 ar
      5       4       5 ar
      6       4       6 ar
      7       1       7 1
      8       2       8 1
      9       3       9 1
     10       4      10 1
@<TRIPOS>ALT_TYPE
CGenFF_4.0_ALT_TYPE_SET
CGenFF_4.0 1 CG2R61 2 CG2R61 3 CG2R61 4 CG2R64 5 NG2R62 6 NG2R62 7 HGR61 8 HGR62 9 HGR62 10 HGR62
@<TRIPOS>MOLECULE
pyrimidine
 10 10 0 0 0
****
USER_CHARGES
INVALID_CHARGES
Pose:  51 Cluster:  51 Fr_nu: 2532782 TotEn:    -8.35
@<TRIPOS>ATOM
      1 C1        -83.0362    6.6438  -40.1968 C.ar   1 LIG      -0.13100
      2 C2        -82.7230    5.4589  -39.5624 C.ar   1 LIG       0.28900
      3 C3        -84.0409    6.5689  -41.1396 C.ar   1 LIG       0.28900
      4 C4        -84.2997    4.3426  -40.7603 C.ar   1 LIG       0.50700
      5 N1        -83.3369    4.2855  -39.8206 N.ar   1 LIG      -0.71900
      6 N2        -84.6964    5.4306  -41.4479 N.ar   1 LIG      -0.71900
      7 H1        -82.5271    7.5709  -39.9698 H      1 LIG       0.11500
      8 H2        -81.9463    5.4194  -38.8064 H      1 LIG       0.11400
      9 H3        -84.3557    7.4485  -41.6905 H      1 LIG       0.11400
     10 H4        -84.8089    3.4142  -40.9885 H      1 LIG       0.14100
@<TRIPOS>BOND
      1       1       2 ar
      2       1       3 ar
      3       2       5 ar
      4       3       6 ar
      5       4       5 ar
      6       4       6 ar
      7       1       7 1
      8       2       8 1
      9       3       9 1
     10       4      10 1
@<TRIPOS>ALT_TYPE
CGenFF_4.0_ALT_TYPE_SET
CGenFF_4.0 1 CG2R61 2 CG2R61 3 CG2R61 4 CG2R64 5 NG2R62 6 NG2R62 7 HGR61 8 HGR62 9 HGR62 10 HGR62
@<TRIPOS>MOLECULE
pyrimidine
 10 10 0 0 0
****
USER_CHARGES
INVALID_CHARGES
Pose:  52 Cluster:  52 Fr_nu:   3035 TotEn:    -8.19
@<TRIPOS>ATOM
      1 C1        -78.1568  -20.7839  -32.2177 C.ar   1 LIG      -0.13100
      2 C2        -78.2500  -20.2461  -30.9502 C.ar   1 LIG       0.28900
      3 C3        -79.3518  -20.9383  -32.8901 C.ar   1 LIG       0.28900
      4 C4        -80.5101  -20.0836  -31.1309 C.ar   1 LIG       0.50700
      5 N1        -79.4147  -19.8834  -30.3737 N.ar   1 LIG      -0.71900
      6 N2        -80.5514  -20.5977  -32.3750 N.ar   1 LIG      -0.71900
      7 H1        -77.2087  -21.0662  -32.6556 H      1 LIG       0.11500
      8 H2        -77.3640  -20.0876  -30.3452 H      1 LIG       0.11400
      9 H3        -79.3787  -21.3534  -33.8918 H      1 LIG       0.11400
     10 H4        -81.4596  -19.8020  -30.6923 H      1 LIG       0.14100
@<TRIPOS>BOND
      1       1       2 ar
      2       1       3 ar
      3       2       5 ar
      4       3       6 ar
      5       4       5 ar
      6       4       6 ar
      7       1       7 1
      8       2       8 1
      9       3       9 1
     10       4      10 1
@<TRIPOS>ALT_TYPE
CGenFF_4.0_ALT_TYPE_SET
CGenFF_4.0 1 CG2R61 2 CG2R61 3 CG2R61 4 CG2R64 5 NG2R62 6 NG2R62 7 HGR61 8 HGR62 9 HGR62 10 HGR62
@<TRIPOS>MOLECULE
pyrimidine
 10 10 0 0 0
****
USER_CHARGES
INVALID_CHARGES
Pose:  53 Cluster:  53 Fr_nu: 723944 TotEn:    -8.18
@<TRIPOS>ATOM
      1 C1        -45.6193  -11.8756  -44.8863 C.ar   1 LIG      -0.13100
      2 C2        -45.7353  -13.2223  -44.6082 C.ar   1 LIG       0.28900
      3 C3        -46.7359  -11.2814  -45.4378 C.ar   1 LIG       0.28900
      4 C4        -47.8712  -13.2500  -45.3855 C.ar   1 LIG       0.50700
      5 N1        -46.8507  -13.9433  -44.8459 N.ar   1 LIG      -0.71900
      6 N2        -47.8829  -11.9410  -45.7018 N.ar   1 LIG      -0.71900
      7 H1        -44.7120  -11.3219  -44.6853 H      1 LIG       0.11500
      8 H2        -44.9096  -13.7752  -44.1737 H      1 LIG       0.11400
      9 H3        -46.7391  -10.2267  -45.6908 H      1 LIG       0.11400
     10 H4        -48.7794  -13.8044  -45.5879 H      1 LIG       0.14100
@<TRIPOS>BOND
      1       1       2 ar
      2       1       3 ar
      3       2       5 ar
      4       3       6 ar
      5       4       5 ar
      6       4       6 ar
      7       1       7 1
      8       2       8 1
      9       3       9 1
     10       4      10 1
@<TRIPOS>ALT_TYPE
CGenFF_4.0_ALT_TYPE_SET
CGenFF_4.0 1 CG2R61 2 CG2R61 3 CG2R61 4 CG2R64 5 NG2R62 6 NG2R62 7 HGR61 8 HGR62 9 HGR62 10 HGR62
@<TRIPOS>MOLECULE
pyrimidine
 10 10 0 0 0
****
USER_CHARGES
INVALID_CHARGES
Pose:  54 Cluster:  54 Fr_nu: 661588 TotEn:    -8.02
@<TRIPOS>ATOM
      1 C1        -79.4496  -21.7784  -32.9052 C.ar   1 LIG      -0.13100
      2 C2        -80.7183  -21.5723  -33.4075 C.ar   1 LIG       0.28900
      3 C3        -78.9781  -20.7999  -32.0542 C.ar   1 LIG       0.28900
      4 C4        -80.9059  -19.6145  -32.2679 C.ar   1 LIG       0.50700
      5 N1        -81.4773  -20.4976  -33.1087 N.ar   1 LIG      -0.71900
      6 N2        -79.6819  -19.7006  -31.7127 N.ar   1 LIG      -0.71900
      7 H1        -78.8628  -22.6501  -33.1621 H      1 LIG       0.11500
      8 H2        -81.1730  -22.2873  -34.0846 H      1 LIG       0.11400
      9 H3        -77.9912  -20.8746  -31.6105 H      1 LIG       0.11400
     10 H4        -81.4928  -18.7411  -32.0114 H      1 LIG       0.14100
@<TRIPOS>BOND
      1       1       2 ar
      2       1       3 ar
      3       2       5 ar
      4       3       6 ar
      5       4       5 ar
      6       4       6 ar
      7       1       7 1
      8       2       8 1
      9       3       9 1
     10       4      10 1
@<TRIPOS>ALT_TYPE
CGenFF_4.0_ALT_TYPE_SET
CGenFF_4.0 1 CG2R61 2 CG2R61 3 CG2R61 4 CG2R64 5 NG2R62 6 NG2R62 7 HGR61 8 HGR62 9 HGR62 10 HGR62
@<TRIPOS>MOLECULE
pyrimidine
 10 10 0 0 0
****
USER_CHARGES
INVALID_CHARGES
Pose:  55 Cluster:  55 Fr_nu: 2544363 TotEn:    -7.53
@<TRIPOS>ATOM
      1 C1        -82.5506    3.0236  -34.6852 C.ar   1 LIG      -0.13100
      2 C2        -82.0948    2.5639  -35.9040 C.ar   1 LIG       0.28900
      3 C3        -82.1584    4.3020  -34.3447 C.ar   1 LIG       0.28900
      4 C4        -81.0019    4.5194  -36.2895 C.ar   1 LIG       0.50700
      5 N1        -81.3159    3.2878  -36.7344 N.ar   1 LIG      -0.71900
      6 N2        -81.3814    5.0808  -35.1257 N.ar   1 LIG      -0.71900
      7 H1        -83.1744    2.4209  -34.0388 H      1 LIG       0.11500
      8 H2        -82.3511    1.5708  -36.2567 H      1 LIG       0.11400
      9 H3        -82.4669    4.7486  -33.4057 H      1 LIG       0.11400
     10 H4        -80.3763    5.1225  -36.9361 H      1 LIG       0.14100
@<TRIPOS>BOND
      1       1       2 ar
      2       1       3 ar
      3       2       5 ar
      4       3       6 ar
      5       4       5 ar
      6       4       6 ar
      7       1       7 1
      8       2       8 1
      9       3       9 1
     10       4      10 1
@<TRIPOS>ALT_TYPE
CGenFF_4.0_ALT_TYPE_SET
CGenFF_4.0 1 CG2R61 2 CG2R61 3 CG2R61 4 CG2R64 5 NG2R62 6 NG2R62 7 HGR61 8 HGR62 9 HGR62 10 HGR62
@<TRIPOS>MOLECULE
pyrimidine
 10 10 0 0 0
****
USER_CHARGES
INVALID_CHARGES
Pose:  56 Cluster:  56 Fr_nu: 185059 TotEn:    -7.29
@<TRIPOS>ATOM
      1 C1        -79.3765  -20.6007  -32.4439 C.ar   1 LIG      -0.13100
      2 C2        -80.6384  -20.6192  -33.0021 C.ar   1 LIG       0.28900
      3 C3        -78.6858  -21.7944  -32.4896 C.ar   1 LIG       0.28900
      4 C4        -80.4198  -22.8151  -33.5473 C.ar   1 LIG       0.50700
      5 N1        -81.1933  -21.7130  -33.5644 N.ar   1 LIG      -0.71900
      6 N2        -79.1789  -22.9254  -33.0356 N.ar   1 LIG      -0.71900
      7 H1        -78.9562  -19.7086  -31.9993 H      1 LIG       0.11500
      8 H2        -81.2567  -19.7282  -33.0126 H      1 LIG       0.11400
      9 H3        -77.6868  -21.8771  -32.0754 H      1 LIG       0.11400
     10 H4        -80.8408  -23.7088  -33.9914 H      1 LIG       0.14100
@<TRIPOS>BOND
      1       1       2 ar
      2       1       3 ar
      3       2       5 ar
      4       3       6 ar
      5       4       5 ar
      6       4       6 ar
      7       1       7 1
      8       2       8 1
      9       3       9 1
     10       4      10 1
@<TRIPOS>ALT_TYPE
CGenFF_4.0_ALT_TYPE_SET
CGenFF_4.0 1 CG2R61 2 CG2R61 3 CG2R61 4 CG2R64 5 NG2R62 6 NG2R62 7 HGR61 8 HGR62 9 HGR62 10 HGR62
@<TRIPOS>MOLECULE
pyrimidine
 10 10 0 0 0
****
USER_CHARGES
INVALID_CHARGES
Pose:  57 Cluster:  57 Fr_nu: 319139 TotEn:    -7.12
@<TRIPOS>ATOM
      1 C1        -76.7214  -13.2090  -45.6203 C.ar   1 LIG      -0.13100
      2 C2        -77.0910  -12.9138  -46.9167 C.ar   1 LIG       0.28900
      3 C3        -77.4454  -14.2105  -45.0064 C.ar   1 LIG       0.28900
      4 C4        -78.7189  -14.4995  -46.8670 C.ar   1 LIG       0.50700
      5 N1        -78.0887  -13.5416  -47.5730 N.ar   1 LIG      -0.71900
      6 N2        -78.4544  -14.8792  -45.6022 N.ar   1 LIG      -0.71900
      7 H1        -75.9167  -12.6890  -45.1179 H      1 LIG       0.11500
      8 H2        -76.5796  -12.1409  -47.4801 H      1 LIG       0.11400
      9 H3        -77.2279  -14.5117  -43.9874 H      1 LIG       0.11400
     10 H4        -79.5253  -15.0196  -47.3693 H      1 LIG       0.14100
@<TRIPOS>BOND
      1       1       2 ar
      2       1       3 ar
      3       2       5 ar
      4       3       6 ar
      5       4       5 ar
      6       4       6 ar
      7       1       7 1
      8       2       8 1
      9       3       9 1
     10       4      10 1
@<TRIPOS>ALT_TYPE
CGenFF_4.0_ALT_TYPE_SET
CGenFF_4.0 1 CG2R61 2 CG2R61 3 CG2R61 4 CG2R64 5 NG2R62 6 NG2R62 7 HGR61 8 HGR62 9 HGR62 10 HGR62
@<TRIPOS>MOLECULE
pyrimidine
 10 10 0 0 0
****
USER_CHARGES
INVALID_CHARGES
Pose:  58 Cluster:  58 Fr_nu: 3412455 TotEn:    -6.94
@<TRIPOS>ATOM
      1 C1        -45.9861  -11.8645  -31.7076 C.ar   1 LIG      -0.13100
      2 C2        -45.3447  -10.7631  -31.1783 C.ar   1 LIG       0.28900
      3 C3        -47.2966  -12.0393  -31.3125 C.ar   1 LIG       0.28900
      4 C4        -47.2086  -10.1720  -30.0192 C.ar   1 LIG       0.50700
      5 N1        -45.9280   -9.8929  -30.3281 N.ar   1 LIG      -0.71900
      6 N2        -47.9416  -11.2095  -30.4664 N.ar   1 LIG      -0.71900
      7 H1        -45.4935  -12.5464  -32.3877 H      1 LIG       0.11500
      8 H2        -44.3130  -10.5438  -31.4309 H      1 LIG       0.11400
      9 H3        -47.8817  -12.8772  -31.6757 H      1 LIG       0.11400
     10 H4        -47.7016   -9.4899  -29.3374 H      1 LIG       0.14100
@<TRIPOS>BOND
      1       1       2 ar
      2       1       3 ar
      3       2       5 ar
      4       3       6 ar
      5       4       5 ar
      6       4       6 ar
      7       1       7 1
      8       2       8 1
      9       3       9 1
     10       4      10 1
@<TRIPOS>ALT_TYPE
CGenFF_4.0_ALT_TYPE_SET
CGenFF_4.0 1 CG2R61 2 CG2R61 3 CG2R61 4 CG2R64 5 NG2R62 6 NG2R62 7 HGR61 8 HGR62 9 HGR62 10 HGR62
@<TRIPOS>MOLECULE
pyrimidine
 10 10 0 0 0
****
USER_CHARGES
INVALID_CHARGES
Pose:  59 Cluster:  59 Fr_nu: 4209984 TotEn:    -5.92
@<TRIPOS>ATOM
      1 C1        -56.3262  -21.7971  -22.6752 C.ar   1 LIG      -0.13100
      2 C2        -56.4994  -21.6861  -24.0398 C.ar   1 LIG       0.28900
      3 C3        -55.0260  -21.9819  -22.2515 C.ar   1 LIG       0.28900
      4 C4        -54.2675  -21.9318  -24.3937 C.ar   1 LIG       0.50700
      5 N1        -55.4886  -21.7491  -24.9312 N.ar   1 LIG      -0.71900
      6 N2        -53.9686  -22.0544  -23.0862 N.ar   1 LIG      -0.71900
      7 H1        -57.1556  -21.7429  -21.9828 H      1 LIG       0.11500
      8 H2        -57.4856  -21.5393  -24.4666 H      1 LIG       0.11400
      9 H3        -54.7916  -22.0804  -21.1971 H      1 LIG       0.11400
     10 H4        -53.4370  -21.9871  -25.0868 H      1 LIG       0.14100
@<TRIPOS>BOND
      1       1       2 ar
      2       1       3 ar
      3       2       5 ar
      4       3       6 ar
      5       4       5 ar
      6       4       6 ar
      7       1       7 1
      8       2       8 1
      9       3       9 1
     10       4      10 1
@<TRIPOS>ALT_TYPE
CGenFF_4.0_ALT_TYPE_SET
CGenFF_4.0 1 CG2R61 2 CG2R61 3 CG2R61 4 CG2R64 5 NG2R62 6 NG2R62 7 HGR61 8 HGR62 9 HGR62 10 HGR62
@<TRIPOS>MOLECULE
pyrimidine
 10 10 0 0 0
****
USER_CHARGES
INVALID_CHARGES
Pose:  60 Cluster:  60 Fr_nu: 2545381 TotEn:    -2.19
@<TRIPOS>ATOM
      1 C1        -82.4528    3.1427  -35.2649 C.ar   1 LIG      -0.13100
      2 C2        -81.4088    3.1640  -36.1672 C.ar   1 LIG       0.28900
      3 C3        -83.4469    4.0752  -35.4800 C.ar   1 LIG       0.28900
      4 C4        -82.3620    4.8849  -37.3060 C.ar   1 LIG       0.50700
      5 N1        -81.3311    4.0247  -37.2033 N.ar   1 LIG      -0.71900
      6 N2        -83.4336    4.9648  -36.4942 N.ar   1 LIG      -0.71900
      7 H1        -82.4893    2.4409  -34.4425 H      1 LIG       0.11500
      8 H2        -80.5811    2.4686  -36.0789 H      1 LIG       0.11400
      9 H3        -84.3074    4.1350  -34.8224 H      1 LIG       0.11400
     10 H4        -82.3251    5.5884  -38.1287 H      1 LIG       0.14100
@<TRIPOS>BOND
      1       1       2 ar
      2       1       3 ar
      3       2       5 ar
      4       3       6 ar
      5       4       5 ar
      6       4       6 ar
      7       1       7 1
      8       2       8 1
      9       3       9 1
     10       4      10 1
@<TRIPOS>ALT_TYPE
CGenFF_4.0_ALT_TYPE_SET
CGenFF_4.0 1 CG2R61 2 CG2R61 3 CG2R61 4 CG2R64 5 NG2R62 6 NG2R62 7 HGR61 8 HGR62 9 HGR62 10 HGR62
@<TRIPOS>MOLECULE
naphtalene
 18 19 0 0 0
****
USER_CHARGES
INVALID_CHARGES
Pose:   1 Cluster:   1 Fr_nu: 230985 TotEn:   -12.18
@<TRIPOS>ATOM
      1 C1        -61.3503  -23.3592  -25.3119 C.ar   1 LIG      -0.11500
      2 C2        -61.7767  -22.3360  -26.1533 C.ar   1 LIG      -0.11500
      3 C3        -58.3074  -20.2726  -23.1012 C.ar   1 LIG      -0.11500
      4 C4        -58.7340  -19.2495  -23.9428 C.ar   1 LIG      -0.11500
      5 C5        -60.3809  -23.1066  -24.3408 C.ar   1 LIG      -0.11700
      6 C6        -61.2357  -21.0564  -26.0270 C.ar   1 LIG      -0.11700
      7 C7        -58.8487  -21.5523  -23.2275 C.ar   1 LIG      -0.11700
      8 C8        -59.7033  -19.5020  -24.9139 C.ar   1 LIG      -0.11700
      9 C9        -59.8252  -21.8245  -24.1995 C.ar   1 LIG       0.00400
     10 C10       -60.2590  -20.7841  -25.0552 C.ar   1 LIG       0.00400
     11 H1        -61.7715  -24.3554  -25.4110 H      1 LIG       0.11500
     12 H2        -62.5316  -22.5337  -26.9088 H      1 LIG       0.11500
     13 H3        -57.5525  -20.0755  -22.3453 H      1 LIG       0.11500
     14 H4        -58.3114  -18.2539  -23.8441 H      1 LIG       0.11500
     15 H5        -60.0622  -23.9216  -23.6942 H      1 LIG       0.11500
     16 H6        -61.5843  -20.2716  -26.6951 H      1 LIG       0.11500
     17 H7        -58.5005  -22.3367  -22.5588 H      1 LIG       0.11500
     18 H8        -60.0216  -18.6872  -25.5611 H      1 LIG       0.11500
@<TRIPOS>BOND
      1       1       2 ar
      2       1       5 ar
      3       2       6 ar
      4       3       4 ar
      5       3       7 ar
      6       4       8 ar
      7       5       9 ar
      8       6      10 ar
      9       7       9 ar
     10       8      10 ar
     11       9      10 ar
     12       1      11 1
     13       2      12 1
     14       3      13 1
     15       4      14 1
     16       5      15 1
     17       6      16 1
     18       7      17 1
     19       8      18 1
@<TRIPOS>ALT_TYPE
CGenFF_4.0_ALT_TYPE_SET
CGenFF_4.0 1 CG2R61 2 CG2R61 3 CG2R61 4 CG2R61 5 CG2R61 6 CG2R61 7 CG2R61 8 CG2R61 9 CG2R61 10 CG2R61 11 HGR61 12 HGR61 13 HGR61 14 HGR61 15 HGR61 16 HGR61 17 HGR61 18 HGR61
@<TRIPOS>MOLECULE
naphtalene
 18 19 0 0 0
****
USER_CHARGES
INVALID_CHARGES
Pose:   2 Cluster:   2 Fr_nu: 522538 TotEn:   -12.15
@<TRIPOS>ATOM
      1 C1        -48.5133    6.3208  -33.7528 C.ar   1 LIG      -0.11500
      2 C2        -49.4585    6.9523  -34.5557 C.ar   1 LIG      -0.11500
      3 C3        -50.7919    2.0728  -34.4126 C.ar   1 LIG      -0.11500
      4 C4        -51.7370    2.7045  -35.2155 C.ar   1 LIG      -0.11500
      5 C5        -48.6045    4.9493  -33.5136 C.ar   1 LIG      -0.11700
      6 C6        -50.4984    6.2151  -35.1225 C.ar   1 LIG      -0.11700
      7 C7        -49.7519    2.8101  -33.8459 C.ar   1 LIG      -0.11700
      8 C8        -51.6459    4.0760  -35.4547 C.ar   1 LIG      -0.11700
      9 C9        -49.6447    4.1914  -34.0759 C.ar   1 LIG       0.00400
     10 C10       -50.6058    4.8338  -34.8923 C.ar   1 LIG       0.00400
     11 H1        -47.7043    6.8953  -33.3114 H      1 LIG       0.11500
     12 H2        -49.3864    8.0200  -34.7415 H      1 LIG       0.11500
     13 H3        -50.8633    1.0048  -34.2265 H      1 LIG       0.11500
     14 H4        -52.5466    2.1297  -35.6555 H      1 LIG       0.11500
     15 H5        -47.8548    4.4766  -32.8824 H      1 LIG       0.11500
     16 H6        -51.2257    6.7294  -35.7472 H      1 LIG       0.11500
     17 H7        -49.0243    2.2955  -33.2218 H      1 LIG       0.11500
     18 H8        -52.3960    4.5490  -36.0852 H      1 LIG       0.11500
@<TRIPOS>BOND
      1       1       2 ar
      2       1       5 ar
      3       2       6 ar
      4       3       4 ar
      5       3       7 ar
      6       4       8 ar
      7       5       9 ar
      8       6      10 ar
      9       7       9 ar
     10       8      10 ar
     11       9      10 ar
     12       1      11 1
     13       2      12 1
     14       3      13 1
     15       4      14 1
     16       5      15 1
     17       6      16 1
     18       7      17 1
     19       8      18 1
@<TRIPOS>ALT_TYPE
CGenFF_4.0_ALT_TYPE_SET
CGenFF_4.0 1 CG2R61 2 CG2R61 3 CG2R61 4 CG2R61 5 CG2R61 6 CG2R61 7 CG2R61 8 CG2R61 9 CG2R61 10 CG2R61 11 HGR61 12 HGR61 13 HGR61 14 HGR61 15 HGR61 16 HGR61 17 HGR61 18 HGR61
@<TRIPOS>MOLECULE
naphtalene
 18 19 0 0 0
****
USER_CHARGES
INVALID_CHARGES
Pose:   3 Cluster:   3 Fr_nu:   4550 TotEn:   -12.05
@<TRIPOS>ATOM
      1 C1        -84.4330  -19.7070  -50.2516 C.ar   1 LIG      -0.11500
      2 C2        -83.1010  -20.0100  -50.5179 C.ar   1 LIG      -0.11500
      3 C3        -83.1422  -17.8007  -45.9653 C.ar   1 LIG      -0.11500
      4 C4        -81.8103  -18.1037  -46.2317 C.ar   1 LIG      -0.11500
      5 C5        -84.7812  -19.0817  -49.0540 C.ar   1 LIG      -0.11700
      6 C6        -82.1121  -19.6889  -49.5878 C.ar   1 LIG      -0.11700
      7 C7        -84.1312  -18.1217  -46.8956 C.ar   1 LIG      -0.11700
      8 C8        -81.4621  -18.7291  -47.4292 C.ar   1 LIG      -0.11700
      9 C9        -83.7988  -18.7513  -48.1062 C.ar   1 LIG       0.00400
     10 C10       -82.4444  -19.0595  -48.3770 C.ar   1 LIG       0.00400
     11 H1        -85.2025  -19.9577  -50.9759 H      1 LIG       0.11500
     12 H2        -82.8311  -20.4965  -51.4506 H      1 LIG       0.11500
     13 H3        -83.4130  -17.3139  -45.0326 H      1 LIG       0.11500
     14 H4        -81.0414  -17.8541  -45.5064 H      1 LIG       0.11500
     15 H5        -85.8287  -18.8546  -48.8668 H      1 LIG       0.11500
     16 H6        -81.0773  -19.9346  -49.8170 H      1 LIG       0.11500
     17 H7        -85.1658  -17.8752  -46.6664 H      1 LIG       0.11500
     18 H8        -80.4146  -18.9569  -47.6163 H      1 LIG       0.11500
@<TRIPOS>BOND
      1       1       2 ar
      2       1       5 ar
      3       2       6 ar
      4       3       4 ar
      5       3       7 ar
      6       4       8 ar
      7       5       9 ar
      8       6      10 ar
      9       7       9 ar
     10       8      10 ar
     11       9      10 ar
     12       1      11 1
     13       2      12 1
     14       3      13 1
     15       4      14 1
     16       5      15 1
     17       6      16 1
     18       7      17 1
     19       8      18 1
@<TRIPOS>ALT_TYPE
CGenFF_4.0_ALT_TYPE_SET
CGenFF_4.0 1 CG2R61 2 CG2R61 3 CG2R61 4 CG2R61 5 CG2R61 6 CG2R61 7 CG2R61 8 CG2R61 9 CG2R61 10 CG2R61 11 HGR61 12 HGR61 13 HGR61 14 HGR61 15 HGR61 16 HGR61 17 HGR61 18 HGR61
@<TRIPOS>MOLECULE
naphtalene
 18 19 0 0 0
****
USER_CHARGES
INVALID_CHARGES
Pose:   4 Cluster:   4 Fr_nu:  40562 TotEn:   -12.05
@<TRIPOS>ATOM
      1 C1        -85.3477  -16.6805  -48.7048 C.ar   1 LIG      -0.11500
      2 C2        -85.5286  -16.5597  -47.3302 C.ar   1 LIG      -0.11500
      3 C3        -81.1948  -19.0990  -47.9453 C.ar   1 LIG      -0.11500
      4 C4        -81.3758  -18.9781  -46.5707 C.ar   1 LIG      -0.11500
      5 C5        -84.2260  -17.3415  -49.2062 C.ar   1 LIG      -0.11700
      6 C6        -84.5888  -17.0993  -46.4518 C.ar   1 LIG      -0.11700
      7 C7        -82.1348  -18.5594  -48.8238 C.ar   1 LIG      -0.11700
      8 C8        -82.4974  -18.3171  -46.0692 C.ar   1 LIG      -0.11700
      9 C9        -83.2697  -17.8908  -48.3366 C.ar   1 LIG       0.00400
     10 C10       -83.4538  -17.7678  -46.9388 C.ar   1 LIG       0.00400
     11 H1        -86.0794  -16.2597  -49.3882 H      1 LIG       0.11500
     12 H2        -86.4024  -16.0452  -46.9409 H      1 LIG       0.11500
     13 H3        -80.3211  -19.6136  -48.3353 H      1 LIG       0.11500
     14 H4        -80.6430  -19.3978  -45.8878 H      1 LIG       0.11500
     15 H5        -84.1048  -17.4236  -50.2844 H      1 LIG       0.11500
     16 H6        -84.7508  -16.9935  -45.3810 H      1 LIG       0.11500
     17 H7        -81.9730  -18.6660  -49.8944 H      1 LIG       0.11500
     18 H8        -82.6185  -18.2341  -44.9910 H      1 LIG       0.11500
@<TRIPOS>BOND
      1       1       2 ar
      2       1       5 ar
      3       2       6 ar
      4       3       4 ar
      5       3       7 ar
      6       4       8 ar
      7       5       9 ar
      8       6      10 ar
      9       7       9 ar
     10       8      10 ar
     11       9      10 ar
     12       1      11 1
     13       2      12 1
     14       3      13 1
     15       4      14 1
     16       5      15 1
     17       6      16 1
     18       7      17 1
     19       8      18 1
@<TRIPOS>ALT_TYPE
CGenFF_4.0_ALT_TYPE_SET
CGenFF_4.0 1 CG2R61 2 CG2R61 3 CG2R61 4 CG2R61 5 CG2R61 6 CG2R61 7 CG2R61 8 CG2R61 9 CG2R61 10 CG2R61 11 HGR61 12 HGR61 13 HGR61 14 HGR61 15 HGR61 16 HGR61 17 HGR61 18 HGR61
@<TRIPOS>MOLECULE
naphtalene
 18 19 0 0 0
****
USER_CHARGES
INVALID_CHARGES
Pose:   5 Cluster:   5 Fr_nu: 141266 TotEn:   -12.02
@<TRIPOS>ATOM
      1 C1        -59.1310   -3.7201  -53.5124 C.ar   1 LIG      -0.11500
      2 C2        -60.4755   -3.8489  -53.8482 C.ar   1 LIG      -0.11500
      3 C3        -58.2491   -8.1376  -55.3512 C.ar   1 LIG      -0.11500
      4 C4        -59.5936   -8.2662  -55.6869 C.ar   1 LIG      -0.11500
      5 C5        -58.2373   -4.7521  -53.8003 C.ar   1 LIG      -0.11700
      6 C6        -60.9314   -5.0098  -54.4731 C.ar   1 LIG      -0.11700
      7 C7        -57.7932   -6.9765  -54.7263 C.ar   1 LIG      -0.11700
      8 C8        -60.4874   -7.2344  -55.3990 C.ar   1 LIG      -0.11700
      9 C9        -58.6788   -5.9278  -54.4290 C.ar   1 LIG       0.00400
     10 C10       -60.0460   -6.0586  -54.7703 C.ar   1 LIG       0.00400
     11 H1        -58.7767   -2.8163  -53.0255 H      1 LIG       0.11500
     12 H2        -61.1704   -3.0448  -53.6239 H      1 LIG       0.11500
     13 H3        -57.5535   -8.9414  -55.5754 H      1 LIG       0.11500
     14 H4        -59.9476   -9.1708  -56.1726 H      1 LIG       0.11500
     15 H5        -57.1909   -4.6299  -53.5284 H      1 LIG       0.11500
     16 H6        -61.9865   -5.0886  -54.7271 H      1 LIG       0.11500
     17 H7        -56.7380   -6.8976  -54.4732 H      1 LIG       0.11500
     18 H8        -61.5341   -7.3567  -55.6701 H      1 LIG       0.11500
@<TRIPOS>BOND
      1       1       2 ar
      2       1       5 ar
      3       2       6 ar
      4       3       4 ar
      5       3       7 ar
      6       4       8 ar
      7       5       9 ar
      8       6      10 ar
      9       7       9 ar
     10       8      10 ar
     11       9      10 ar
     12       1      11 1
     13       2      12 1
     14       3      13 1
     15       4      14 1
     16       5      15 1
     17       6      16 1
     18       7      17 1
     19       8      18 1
@<TRIPOS>ALT_TYPE
CGenFF_4.0_ALT_TYPE_SET
CGenFF_4.0 1 CG2R61 2 CG2R61 3 CG2R61 4 CG2R61 5 CG2R61 6 CG2R61 7 CG2R61 8 CG2R61 9 CG2R61 10 CG2R61 11 HGR61 12 HGR61 13 HGR61 14 HGR61 15 HGR61 16 HGR61 17 HGR61 18 HGR61
@<TRIPOS>MOLECULE
naphtalene
 18 19 0 0 0
****
USER_CHARGES
INVALID_CHARGES
Pose:   6 Cluster:   6 Fr_nu: 123239 TotEn:   -11.88
@<TRIPOS>ATOM
      1 C1        -59.7455    3.5288  -43.1068 C.ar   1 LIG      -0.11500
      2 C2        -58.3615    3.6524  -43.1837 C.ar   1 LIG      -0.11500
      3 C3        -59.4500    3.2406  -38.2589 C.ar   1 LIG      -0.11500
      4 C4        -58.0659    3.3642  -38.3360 C.ar   1 LIG      -0.11500
      5 C5        -60.3669    3.3952  -41.8648 C.ar   1 LIG      -0.11700
      6 C6        -57.5934    3.6430  -42.0192 C.ar   1 LIG      -0.11700
      7 C7        -60.2181    3.2501  -39.4236 C.ar   1 LIG      -0.11700
      8 C8        -57.4445    3.4977  -39.5779 C.ar   1 LIG      -0.11700
      9 C9        -59.6094    3.3836  -40.6822 C.ar   1 LIG       0.00400
     10 C10       -58.2019    3.5093  -40.7605 C.ar   1 LIG       0.00400
     11 H1        -60.3429    3.5357  -44.0138 H      1 LIG       0.11500
     12 H2        -57.8787    3.7567  -44.1511 H      1 LIG       0.11500
     13 H3        -59.9334    3.1365  -37.2916 H      1 LIG       0.11500
     14 H4        -57.4690    3.3558  -37.4287 H      1 LIG       0.11500
     15 H5        -61.4501    3.2996  -41.8285 H      1 LIG       0.11500
     16 H6        -56.5131    3.7415  -42.1030 H      1 LIG       0.11500
     17 H7        -61.2984    3.1524  -39.3395 H      1 LIG       0.11500
     18 H8        -56.3611    3.5926  -39.6145 H      1 LIG       0.11500
@<TRIPOS>BOND
      1       1       2 ar
      2       1       5 ar
      3       2       6 ar
      4       3       4 ar
      5       3       7 ar
      6       4       8 ar
      7       5       9 ar
      8       6      10 ar
      9       7       9 ar
     10       8      10 ar
     11       9      10 ar
     12       1      11 1
     13       2      12 1
     14       3      13 1
     15       4      14 1
     16       5      15 1
     17       6      16 1
     18       7      17 1
     19       8      18 1
@<TRIPOS>ALT_TYPE
CGenFF_4.0_ALT_TYPE_SET
CGenFF_4.0 1 CG2R61 2 CG2R61 3 CG2R61 4 CG2R61 5 CG2R61 6 CG2R61 7 CG2R61 8 CG2R61 9 CG2R61 10 CG2R61 11 HGR61 12 HGR61 13 HGR61 14 HGR61 15 HGR61 16 HGR61 17 HGR61 18 HGR61
@<TRIPOS>MOLECULE
naphtalene
 18 19 0 0 0
****
USER_CHARGES
INVALID_CHARGES
Pose:   7 Cluster:   7 Fr_nu: 357845 TotEn:   -11.78
@<TRIPOS>ATOM
      1 C1        -60.7631   -5.4887  -55.6060 C.ar   1 LIG      -0.11500
      2 C2        -61.3679   -4.2455  -55.4462 C.ar   1 LIG      -0.11500
      3 C3        -57.0067   -4.0101  -52.8902 C.ar   1 LIG      -0.11500
      4 C4        -57.6116   -2.7670  -52.7304 C.ar   1 LIG      -0.11500
      5 C5        -59.5271   -5.7457  -55.0121 C.ar   1 LIG      -0.11700
      6 C6        -60.7392   -3.2546  -54.6919 C.ar   1 LIG      -0.11700
      7 C7        -57.6355   -5.0012  -53.6445 C.ar   1 LIG      -0.11700
      8 C8        -58.8475   -2.5099  -53.3243 C.ar   1 LIG      -0.11700
      9 C9        -58.8798   -4.7598  -54.2494 C.ar   1 LIG       0.00400
     10 C10       -59.4949   -3.4957  -54.0870 C.ar   1 LIG       0.00400
     11 H1        -61.2528   -6.2596  -56.1938 H      1 LIG       0.11500
     12 H2        -62.3303   -4.0466  -55.9087 H      1 LIG       0.11500
     13 H3        -56.0442   -4.2098  -52.4277 H      1 LIG       0.11500
     14 H4        -57.1208   -1.9960  -52.1437 H      1 LIG       0.11500
     15 H5        -59.0727   -6.7245  -55.1508 H      1 LIG       0.11500
     16 H6        -61.2305   -2.2902  -54.5798 H      1 LIG       0.11500
     17 H7        -57.1444   -5.9656  -53.7558 H      1 LIG       0.11500
     18 H8        -59.3018   -1.5308  -53.1864 H      1 LIG       0.11500
@<TRIPOS>BOND
      1       1       2 ar
      2       1       5 ar
      3       2       6 ar
      4       3       4 ar
      5       3       7 ar
      6       4       8 ar
      7       5       9 ar
      8       6      10 ar
      9       7       9 ar
     10       8      10 ar
     11       9      10 ar
     12       1      11 1
     13       2      12 1
     14       3      13 1
     15       4      14 1
     16       5      15 1
     17       6      16 1
     18       7      17 1
     19       8      18 1
@<TRIPOS>ALT_TYPE
CGenFF_4.0_ALT_TYPE_SET
CGenFF_4.0 1 CG2R61 2 CG2R61 3 CG2R61 4 CG2R61 5 CG2R61 6 CG2R61 7 CG2R61 8 CG2R61 9 CG2R61 10 CG2R61 11 HGR61 12 HGR61 13 HGR61 14 HGR61 15 HGR61 16 HGR61 17 HGR61 18 HGR61
@<TRIPOS>MOLECULE
naphtalene
 18 19 0 0 0
****
USER_CHARGES
INVALID_CHARGES
Pose:   8 Cluster:   8 Fr_nu: 412795 TotEn:   -11.57
@<TRIPOS>ATOM
      1 C1        -50.9115  -14.5235  -46.1923 C.ar   1 LIG      -0.11500
      2 C2        -49.5370  -14.3107  -46.1428 C.ar   1 LIG      -0.11500
      3 C3        -51.2169  -11.6384  -50.0982 C.ar   1 LIG      -0.11500
      4 C4        -49.8425  -11.4257  -50.0485 C.ar   1 LIG      -0.11500
      5 C5        -51.6772  -13.9141  -47.1868 C.ar   1 LIG      -0.11700
      6 C6        -48.9229  -13.4879  -47.0873 C.ar   1 LIG      -0.11700
      7 C7        -51.8310  -12.4613  -49.1536 C.ar   1 LIG      -0.11700
      8 C8        -49.0767  -12.0349  -49.0541 C.ar   1 LIG      -0.11700
      9 C9        -51.0758  -13.0827  -48.1457 C.ar   1 LIG       0.00400
     10 C10       -49.6781  -12.8664  -48.0952 C.ar   1 LIG       0.00400
     11 H1        -51.3891  -15.1637  -45.4564 H      1 LIG       0.11500
     12 H2        -48.9418  -14.7858  -45.3684 H      1 LIG       0.11500
     13 H3        -51.8128  -11.1636  -50.8726 H      1 LIG       0.11500
     14 H4        -49.3656  -10.7842  -50.7838 H      1 LIG       0.11500
     15 H5        -52.7501  -14.0943  -47.2060 H      1 LIG       0.11500
     16 H6        -47.8471  -13.3361  -47.0298 H      1 LIG       0.11500
     17 H7        -52.9067  -12.6136  -49.2118 H      1 LIG       0.11500
     18 H8        -48.0039  -11.8543  -49.0342 H      1 LIG       0.11500
@<TRIPOS>BOND
      1       1       2 ar
      2       1       5 ar
      3       2       6 ar
      4       3       4 ar
      5       3       7 ar
      6       4       8 ar
      7       5       9 ar
      8       6      10 ar
      9       7       9 ar
     10       8      10 ar
     11       9      10 ar
     12       1      11 1
     13       2      12 1
     14       3      13 1
     15       4      14 1
     16       5      15 1
     17       6      16 1
     18       7      17 1
     19       8      18 1
@<TRIPOS>ALT_TYPE
CGenFF_4.0_ALT_TYPE_SET
CGenFF_4.0 1 CG2R61 2 CG2R61 3 CG2R61 4 CG2R61 5 CG2R61 6 CG2R61 7 CG2R61 8 CG2R61 9 CG2R61 10 CG2R61 11 HGR61 12 HGR61 13 HGR61 14 HGR61 15 HGR61 16 HGR61 17 HGR61 18 HGR61
@<TRIPOS>MOLECULE
naphtalene
 18 19 0 0 0
****
USER_CHARGES
INVALID_CHARGES
Pose:   9 Cluster:   9 Fr_nu:  45596 TotEn:   -11.38
@<TRIPOS>ATOM
      1 C1        -71.1209   -1.4183  -29.6167 C.ar   1 LIG      -0.11500
      2 C2        -71.5749   -0.1358  -29.9100 C.ar   1 LIG      -0.11500
      3 C3        -75.3662   -3.2635  -31.1151 C.ar   1 LIG      -0.11500
      4 C4        -75.8201   -1.9810  -31.4083 C.ar   1 LIG      -0.11500
      5 C5        -71.9468   -2.5200  -29.8415 C.ar   1 LIG      -0.11700
      6 C6        -72.8564    0.0500  -30.4291 C.ar   1 LIG      -0.11700
      7 C7        -74.0846   -3.4493  -30.5960 C.ar   1 LIG      -0.11700
      8 C8        -74.9943   -0.8792  -31.1835 C.ar   1 LIG      -0.11700
      9 C9        -73.2398   -2.3517  -30.3634 C.ar   1 LIG       0.00400
     10 C10       -73.7014   -1.0475  -30.6616 C.ar   1 LIG       0.00400
     11 H1        -70.1233   -1.5622  -29.2121 H      1 LIG       0.11500
     12 H2        -70.9310    0.7212  -29.7349 H      1 LIG       0.11500
     13 H3        -76.0097   -4.1211  -31.2901 H      1 LIG       0.11500
     14 H4        -76.8183   -1.8375  -31.8115 H      1 LIG       0.11500
     15 H5        -71.5712   -3.5133  -29.6045 H      1 LIG       0.11500
     16 H6        -73.1903    1.0613  -30.6515 H      1 LIG       0.11500
     17 H7        -73.7506   -4.4607  -30.3745 H      1 LIG       0.11500
     18 H8        -75.3700    0.1143  -31.4198 H      1 LIG       0.11500
@<TRIPOS>BOND
      1       1       2 ar
      2       1       5 ar
      3       2       6 ar
      4       3       4 ar
      5       3       7 ar
      6       4       8 ar
      7       5       9 ar
      8       6      10 ar
      9       7       9 ar
     10       8      10 ar
     11       9      10 ar
     12       1      11 1
     13       2      12 1
     14       3      13 1
     15       4      14 1
     16       5      15 1
     17       6      16 1
     18       7      17 1
     19       8      18 1
@<TRIPOS>ALT_TYPE
CGenFF_4.0_ALT_TYPE_SET
CGenFF_4.0 1 CG2R61 2 CG2R61 3 CG2R61 4 CG2R61 5 CG2R61 6 CG2R61 7 CG2R61 8 CG2R61 9 CG2R61 10 CG2R61 11 HGR61 12 HGR61 13 HGR61 14 HGR61 15 HGR61 16 HGR61 17 HGR61 18 HGR61
@<TRIPOS>MOLECULE
naphtalene
 18 19 0 0 0
****
USER_CHARGES
INVALID_CHARGES
Pose:  10 Cluster:  10 Fr_nu: 145282 TotEn:   -11.38
@<TRIPOS>ATOM
      1 C1        -79.1872    3.9403  -53.6800 C.ar   1 LIG      -0.11500
      2 C2        -79.3314    5.0096  -52.8011 C.ar   1 LIG      -0.11500
      3 C3        -83.8897    2.8325  -53.1034 C.ar   1 LIG      -0.11500
      4 C4        -84.0338    3.9018  -52.2244 C.ar   1 LIG      -0.11500
      5 C5        -80.2822    3.1286  -53.9781 C.ar   1 LIG      -0.11700
      6 C6        -80.5709    5.2714  -52.2168 C.ar   1 LIG      -0.11700
      7 C7        -82.6501    2.5707  -53.6877 C.ar   1 LIG      -0.11700
      8 C8        -82.9389    4.7136  -51.9263 C.ar   1 LIG      -0.11700
      9 C9        -81.5373    3.3774  -53.3991 C.ar   1 LIG       0.00400
     10 C10       -81.6838    4.4648  -52.5053 C.ar   1 LIG       0.00400
     11 H1        -78.2219    3.7366  -54.1342 H      1 LIG       0.11500
     12 H2        -78.4785    5.6411  -52.5699 H      1 LIG       0.11500
     13 H3        -84.7425    2.2006  -53.3351 H      1 LIG       0.11500
     14 H4        -84.9990    4.1042  -51.7695 H      1 LIG       0.11500
     15 H5        -80.1462    2.2979  -54.6676 H      1 LIG       0.11500
     16 H6        -80.6608    6.1130  -51.5330 H      1 LIG       0.11500
     17 H7        -82.5607    1.7297  -54.3721 H      1 LIG       0.11500
     18 H8        -83.0745    5.5439  -51.2362 H      1 LIG       0.11500
@<TRIPOS>BOND
      1       1       2 ar
      2       1       5 ar
      3       2       6 ar
      4       3       4 ar
      5       3       7 ar
      6       4       8 ar
      7       5       9 ar
      8       6      10 ar
      9       7       9 ar
     10       8      10 ar
     11       9      10 ar
     12       1      11 1
     13       2      12 1
     14       3      13 1
     15       4      14 1
     16       5      15 1
     17       6      16 1
     18       7      17 1
     19       8      18 1
@<TRIPOS>ALT_TYPE
CGenFF_4.0_ALT_TYPE_SET
CGenFF_4.0 1 CG2R61 2 CG2R61 3 CG2R61 4 CG2R61 5 CG2R61 6 CG2R61 7 CG2R61 8 CG2R61 9 CG2R61 10 CG2R61 11 HGR61 12 HGR61 13 HGR61 14 HGR61 15 HGR61 16 HGR61 17 HGR61 18 HGR61
@<TRIPOS>MOLECULE
naphtalene
 18 19 0 0 0
****
USER_CHARGES
INVALID_CHARGES
Pose:  11 Cluster:  11 Fr_nu: 130320 TotEn:   -11.36
@<TRIPOS>ATOM
      1 C1        -46.3204  -12.0977  -44.3772 C.ar   1 LIG      -0.11500
      2 C2        -46.9098  -11.0690  -45.1061 C.ar   1 LIG      -0.11500
      3 C3        -49.5341  -15.2484  -46.2260 C.ar   1 LIG      -0.11500
      4 C4        -50.1234  -14.2196  -46.9548 C.ar   1 LIG      -0.11500
      5 C5        -46.8223  -13.3962  -44.4703 C.ar   1 LIG      -0.11700
      6 C6        -48.0032  -11.3346  -45.9308 C.ar   1 LIG      -0.11700
      7 C7        -48.4406  -14.9828  -45.4013 C.ar   1 LIG      -0.11700
      8 C8        -49.6216  -12.9212  -46.8617 C.ar   1 LIG      -0.11700
      9 C9        -47.9223  -13.6818  -45.2955 C.ar   1 LIG       0.00400
     10 C10       -48.5216  -12.6356  -46.0366 C.ar   1 LIG       0.00400
     11 H1        -45.4695  -11.8902  -43.7350 H      1 LIG       0.11500
     12 H2        -46.5181  -10.0586  -45.0331 H      1 LIG       0.11500
     13 H3        -49.9253  -16.2593  -46.2986 H      1 LIG       0.11500
     14 H4        -50.9751  -14.4274  -47.5958 H      1 LIG       0.11500
     15 H5        -46.3461  -14.1847  -43.8912 H      1 LIG       0.11500
     16 H6        -48.4478  -10.5153  -46.4919 H      1 LIG       0.11500
     17 H7        -47.9956  -15.8024  -44.8410 H      1 LIG       0.11500
     18 H8        -50.0982  -12.1323  -47.4402 H      1 LIG       0.11500
@<TRIPOS>BOND
      1       1       2 ar
      2       1       5 ar
      3       2       6 ar
      4       3       4 ar
      5       3       7 ar
      6       4       8 ar
      7       5       9 ar
      8       6      10 ar
      9       7       9 ar
     10       8      10 ar
     11       9      10 ar
     12       1      11 1
     13       2      12 1
     14       3      13 1
     15       4      14 1
     16       5      15 1
     17       6      16 1
     18       7      17 1
     19       8      18 1
@<TRIPOS>ALT_TYPE
CGenFF_4.0_ALT_TYPE_SET
CGenFF_4.0 1 CG2R61 2 CG2R61 3 CG2R61 4 CG2R61 5 CG2R61 6 CG2R61 7 CG2R61 8 CG2R61 9 CG2R61 10 CG2R61 11 HGR61 12 HGR61 13 HGR61 14 HGR61 15 HGR61 16 HGR61 17 HGR61 18 HGR61
@<TRIPOS>MOLECULE
naphtalene
 18 19 0 0 0
****
USER_CHARGES
INVALID_CHARGES
Pose:  12 Cluster:  12 Fr_nu: 381411 TotEn:   -11.29
@<TRIPOS>ATOM
      1 C1        -78.0873  -21.0381  -32.1434 C.ar   1 LIG      -0.11500
      2 C2        -78.6279  -19.9801  -31.4188 C.ar   1 LIG      -0.11500
      3 C3        -82.5285  -22.2060  -33.7510 C.ar   1 LIG      -0.11500
      4 C4        -83.0690  -21.1479  -33.0263 C.ar   1 LIG      -0.11500
      5 C5        -78.9184  -21.8591  -32.9062 C.ar   1 LIG      -0.11700
      6 C6        -80.0015  -19.7388  -31.4540 C.ar   1 LIG      -0.11700
      7 C7        -81.1548  -22.4472  -33.7157 C.ar   1 LIG      -0.11700
      8 C8        -82.2380  -20.3269  -32.2635 C.ar   1 LIG      -0.11700
      9 C9        -80.3034  -21.6310  -32.9533 C.ar   1 LIG       0.00400
     10 C10       -80.8530  -20.5550  -32.2163 C.ar   1 LIG       0.00400
     11 H1        -77.0179  -21.2258  -32.1151 H      1 LIG       0.11500
     12 H2        -77.9800  -19.3414  -30.8255 H      1 LIG       0.11500
     13 H3        -83.1760  -22.8451  -34.3447 H      1 LIG       0.11500
     14 H4        -84.1386  -20.9616  -33.0539 H      1 LIG       0.11500
     15 H5        -78.4740  -22.6806  -33.4643 H      1 LIG       0.11500
     16 H6        -80.4023  -18.9058  -30.8802 H      1 LIG       0.11500
     17 H7        -80.7541  -23.2797  -34.2903 H      1 LIG       0.11500
     18 H8        -82.6823  -19.5058  -31.7046 H      1 LIG       0.11500
@<TRIPOS>BOND
      1       1       2 ar
      2       1       5 ar
      3       2       6 ar
      4       3       4 ar
      5       3       7 ar
      6       4       8 ar
      7       5       9 ar
      8       6      10 ar
      9       7       9 ar
     10       8      10 ar
     11       9      10 ar
     12       1      11 1
     13       2      12 1
     14       3      13 1
     15       4      14 1
     16       5      15 1
     17       6      16 1
     18       7      17 1
     19       8      18 1
@<TRIPOS>ALT_TYPE
CGenFF_4.0_ALT_TYPE_SET
CGenFF_4.0 1 CG2R61 2 CG2R61 3 CG2R61 4 CG2R61 5 CG2R61 6 CG2R61 7 CG2R61 8 CG2R61 9 CG2R61 10 CG2R61 11 HGR61 12 HGR61 13 HGR61 14 HGR61 15 HGR61 16 HGR61 17 HGR61 18 HGR61
@<TRIPOS>MOLECULE
naphtalene
 18 19 0 0 0
****
USER_CHARGES
INVALID_CHARGES
Pose:  13 Cluster:  13 Fr_nu:    803 TotEn:   -11.20
@<TRIPOS>ATOM
      1 C1        -54.9935    2.8416  -39.4967 C.ar   1 LIG      -0.11500
      2 C2        -54.9469    3.2579  -38.1695 C.ar   1 LIG      -0.11500
      3 C3        -59.8278    3.3912  -39.4991 C.ar   1 LIG      -0.11500
      4 C4        -59.7811    3.8074  -38.1719 C.ar   1 LIG      -0.11500
      5 C5        -56.2169    2.7691  -40.1634 C.ar   1 LIG      -0.11700
      6 C6        -56.1233    3.6032  -37.5039 C.ar   1 LIG      -0.11700
      7 C7        -58.6512    3.0459  -40.1647 C.ar   1 LIG      -0.11700
      8 C8        -58.5578    3.8799  -37.5050 C.ar   1 LIG      -0.11700
      9 C9        -57.4111    3.1129  -39.5090 C.ar   1 LIG       0.00400
     10 C10       -57.3636    3.5361  -38.1594 C.ar   1 LIG       0.00400
     11 H1        -54.0773    2.5724  -40.0141 H      1 LIG       0.11500
     12 H2        -53.9939    3.3142  -37.6514 H      1 LIG       0.11500
     13 H3        -60.7806    3.3348  -40.0179 H      1 LIG       0.11500
     14 H4        -60.6977    4.0752  -37.6546 H      1 LIG       0.11500
     15 H5        -56.2295    2.4406  -41.2006 H      1 LIG       0.11500
     16 H6        -56.0632    3.9264  -36.4667 H      1 LIG       0.11500
     17 H7        -58.7115    2.7235  -41.2021 H      1 LIG       0.11500
     18 H8        -58.5450    4.2076  -36.4675 H      1 LIG       0.11500
@<TRIPOS>BOND
      1       1       2 ar
      2       1       5 ar
      3       2       6 ar
      4       3       4 ar
      5       3       7 ar
      6       4       8 ar
      7       5       9 ar
      8       6      10 ar
      9       7       9 ar
     10       8      10 ar
     11       9      10 ar
     12       1      11 1
     13       2      12 1
     14       3      13 1
     15       4      14 1
     16       5      15 1
     17       6      16 1
     18       7      17 1
     19       8      18 1
@<TRIPOS>ALT_TYPE
CGenFF_4.0_ALT_TYPE_SET
CGenFF_4.0 1 CG2R61 2 CG2R61 3 CG2R61 4 CG2R61 5 CG2R61 6 CG2R61 7 CG2R61 8 CG2R61 9 CG2R61 10 CG2R61 11 HGR61 12 HGR61 13 HGR61 14 HGR61 15 HGR61 16 HGR61 17 HGR61 18 HGR61
@<TRIPOS>MOLECULE
naphtalene
 18 19 0 0 0
****
USER_CHARGES
INVALID_CHARGES
Pose:  14 Cluster:  14 Fr_nu:  41575 TotEn:   -10.90
@<TRIPOS>ATOM
      1 C1        -79.2294  -20.0790  -30.0290 C.ar   1 LIG      -0.11500
      2 C2        -78.2877  -19.9871  -31.0497 C.ar   1 LIG      -0.11500
      3 C3        -81.1604  -24.0014  -32.1641 C.ar   1 LIG      -0.11500
      4 C4        -80.2187  -23.9094  -33.1847 C.ar   1 LIG      -0.11500
      5 C5        -80.1814  -21.0988  -30.0467 C.ar   1 LIG      -0.11700
      6 C6        -78.2943  -20.9145  -32.0919 C.ar   1 LIG      -0.11700
      7 C7        -81.1538  -23.0739  -31.1218 C.ar   1 LIG      -0.11700
      8 C8        -79.2668  -22.8896  -33.1672 C.ar   1 LIG      -0.11700
      9 C9        -80.2028  -22.0410  -31.0880 C.ar   1 LIG       0.00400
     10 C10       -79.2453  -21.9474  -32.1259 C.ar   1 LIG       0.00400
     11 H1        -79.2241  -19.3564  -29.2182 H      1 LIG       0.11500
     12 H2        -77.5469  -19.1930  -31.0348 H      1 LIG       0.11500
     13 H3        -81.9016  -24.7955  -32.1783 H      1 LIG       0.11500
     14 H4        -80.2254  -24.6314  -33.9960 H      1 LIG       0.11500
     15 H5        -80.9081  -21.1510  -29.2387 H      1 LIG       0.11500
     16 H6        -77.5485  -20.8238  -32.8789 H      1 LIG       0.11500
     17 H7        -81.8991  -23.1653  -30.3345 H      1 LIG       0.11500
     18 H8        -78.5403  -22.8367  -33.9756 H      1 LIG       0.11500
@<TRIPOS>BOND
      1       1       2 ar
      2       1       5 ar
      3       2       6 ar
      4       3       4 ar
      5       3       7 ar
      6       4       8 ar
      7       5       9 ar
      8       6      10 ar
      9       7       9 ar
     10       8      10 ar
     11       9      10 ar
     12       1      11 1
     13       2      12 1
     14       3      13 1
     15       4      14 1
     16       5      15 1
     17       6      16 1
     18       7      17 1
     19       8      18 1
@<TRIPOS>ALT_TYPE
CGenFF_4.0_ALT_TYPE_SET
CGenFF_4.0 1 CG2R61 2 CG2R61 3 CG2R61 4 CG2R61 5 CG2R61 6 CG2R61 7 CG2R61 8 CG2R61 9 CG2R61 10 CG2R61 11 HGR61 12 HGR61 13 HGR61 14 HGR61 15 HGR61 16 HGR61 17 HGR61 18 HGR61
@<TRIPOS>MOLECULE
naphtalene
 18 19 0 0 0
****
USER_CHARGES
INVALID_CHARGES
Pose:  15 Cluster:  15 Fr_nu:  46201 TotEn:   -10.43
@<TRIPOS>ATOM
      1 C1        -64.8356   -1.8604  -25.4744 C.ar   1 LIG      -0.11500
      2 C2        -64.5168   -0.9191  -26.4487 C.ar   1 LIG      -0.11500
      3 C3        -69.1739   -2.5544  -27.5650 C.ar   1 LIG      -0.11500
      4 C4        -68.8550   -1.6131  -28.5392 C.ar   1 LIG      -0.11500
      5 C5        -66.0725   -2.5052  -25.5044 C.ar   1 LIG      -0.11700
      6 C6        -65.4334   -0.6189  -27.4566 C.ar   1 LIG      -0.11700
      7 C7        -68.2571   -2.8547  -26.5571 C.ar   1 LIG      -0.11700
      8 C8        -67.6181   -0.9683  -28.5093 C.ar   1 LIG      -0.11700
      9 C9        -67.0075   -2.2153  -26.5115 C.ar   1 LIG       0.00400
     10 C10       -66.6832   -1.2581  -27.5022 C.ar   1 LIG       0.00400
     11 H1        -64.1218   -2.0933  -24.6897 H      1 LIG       0.11500
     12 H2        -63.5535   -0.4180  -26.4246 H      1 LIG       0.11500
     13 H3        -70.1372   -3.0561  -27.5886 H      1 LIG       0.11500
     14 H4        -69.5697   -1.3796  -29.3229 H      1 LIG       0.11500
     15 H5        -66.3005   -3.2372  -24.7323 H      1 LIG       0.11500
     16 H6        -65.1628    0.1198  -28.2082 H      1 LIG       0.11500
     17 H7        -68.5276   -3.5940  -25.8061 H      1 LIG       0.11500
     18 H8        -67.3902   -0.2356  -29.2809 H      1 LIG       0.11500
@<TRIPOS>BOND
      1       1       2 ar
      2       1       5 ar
      3       2       6 ar
      4       3       4 ar
      5       3       7 ar
      6       4       8 ar
      7       5       9 ar
      8       6      10 ar
      9       7       9 ar
     10       8      10 ar
     11       9      10 ar
     12       1      11 1
     13       2      12 1
     14       3      13 1
     15       4      14 1
     16       5      15 1
     17       6      16 1
     18       7      17 1
     19       8      18 1
@<TRIPOS>ALT_TYPE
CGenFF_4.0_ALT_TYPE_SET
CGenFF_4.0 1 CG2R61 2 CG2R61 3 CG2R61 4 CG2R61 5 CG2R61 6 CG2R61 7 CG2R61 8 CG2R61 9 CG2R61 10 CG2R61 11 HGR61 12 HGR61 13 HGR61 14 HGR61 15 HGR61 16 HGR61 17 HGR61 18 HGR61
@<TRIPOS>MOLECULE
naphtalene
 18 19 0 0 0
****
USER_CHARGES
INVALID_CHARGES
Pose:  16 Cluster:  16 Fr_nu:  14304 TotEn:   -10.36
@<TRIPOS>ATOM
      1 C1        -69.3317    4.0225  -46.9382 C.ar   1 LIG      -0.11500
      2 C2        -70.0869    2.9199  -47.3266 C.ar   1 LIG      -0.11500
      3 C3        -72.3087    6.9438  -49.4435 C.ar   1 LIG      -0.11500
      4 C4        -73.0638    5.8412  -49.8318 C.ar   1 LIG      -0.11500
      5 C5        -69.6916    5.3011  -47.3651 C.ar   1 LIG      -0.11700
      6 C6        -71.2049    3.0915  -48.1432 C.ar   1 LIG      -0.11700
      7 C7        -71.1907    6.7721  -48.6266 C.ar   1 LIG      -0.11700
      8 C8        -72.7040    4.5626  -49.4050 C.ar   1 LIG      -0.11700
      9 C9        -70.8138    5.4924  -48.1876 C.ar   1 LIG       0.00400
     10 C10       -71.5817    4.3712  -48.5825 C.ar   1 LIG       0.00400
     11 H1        -68.4612    3.8882  -46.3028 H      1 LIG       0.11500
     12 H2        -69.8061    1.9250  -46.9934 H      1 LIG       0.11500
     13 H3        -72.5891    7.9392  -49.7762 H      1 LIG       0.11500
     14 H4        -73.9334    5.9759  -50.4683 H      1 LIG       0.11500
     15 H5        -69.0864    6.1484  -47.0496 H      1 LIG       0.11500
     16 H6        -71.7809    2.2155  -48.4341 H      1 LIG       0.11500
     17 H7        -70.6153    7.6483  -48.3352 H      1 LIG       0.11500
     18 H8        -73.3086    3.7149  -49.7210 H      1 LIG       0.11500
@<TRIPOS>BOND
      1       1       2 ar
      2       1       5 ar
      3       2       6 ar
      4       3       4 ar
      5       3       7 ar
      6       4       8 ar
      7       5       9 ar
      8       6      10 ar
      9       7       9 ar
     10       8      10 ar
     11       9      10 ar
     12       1      11 1
     13       2      12 1
     14       3      13 1
     15       4      14 1
     16       5      15 1
     17       6      16 1
     18       7      17 1
     19       8      18 1
@<TRIPOS>ALT_TYPE
CGenFF_4.0_ALT_TYPE_SET
CGenFF_4.0 1 CG2R61 2 CG2R61 3 CG2R61 4 CG2R61 5 CG2R61 6 CG2R61 7 CG2R61 8 CG2R61 9 CG2R61 10 CG2R61 11 HGR61 12 HGR61 13 HGR61 14 HGR61 15 HGR61 16 HGR61 17 HGR61 18 HGR61
@<TRIPOS>MOLECULE
naphtalene
 18 19 0 0 0
****
USER_CHARGES
INVALID_CHARGES
Pose:  17 Cluster:  17 Fr_nu:  48042 TotEn:   -10.26
@<TRIPOS>ATOM
      1 C1        -72.2013   -0.0489  -30.5130 C.ar   1 LIG      -0.11500
      2 C2        -71.3248    1.0269  -30.4077 C.ar   1 LIG      -0.11500
      3 C3        -69.0017   -2.8829  -28.1884 C.ar   1 LIG      -0.11500
      4 C4        -68.1252   -1.8070  -28.0832 C.ar   1 LIG      -0.11500
      5 C5        -71.8470   -1.2924  -29.9888 C.ar   1 LIG      -0.11700
      6 C6        -70.0907    0.8636  -29.7779 C.ar   1 LIG      -0.11700
      7 C7        -70.2359   -2.7195  -28.8182 C.ar   1 LIG      -0.11700
      8 C8        -68.4794   -0.5635  -28.6074 C.ar   1 LIG      -0.11700
      9 C9        -70.6088   -1.4750  -29.3516 C.ar   1 LIG       0.00400
     10 C10       -69.7175   -0.3809  -29.2446 C.ar   1 LIG       0.00400
     11 H1        -73.1617    0.0787  -31.0038 H      1 LIG       0.11500
     12 H2        -71.6017    1.9946  -30.8159 H      1 LIG       0.11500
     13 H3        -68.7254   -3.8510  -27.7802 H      1 LIG       0.11500
     14 H4        -67.1644   -1.9356  -27.5935 H      1 LIG       0.11500
     15 H5        -72.5477   -2.1194  -30.0829 H      1 LIG       0.11500
     16 H6        -69.4214    1.7185  -29.7065 H      1 LIG       0.11500
     17 H7        -70.9053   -3.5743  -28.8887 H      1 LIG       0.11500
     18 H8        -67.7785    0.2636  -28.5141 H      1 LIG       0.11500
@<TRIPOS>BOND
      1       1       2 ar
      2       1       5 ar
      3       2       6 ar
      4       3       4 ar
      5       3       7 ar
      6       4       8 ar
      7       5       9 ar
      8       6      10 ar
      9       7       9 ar
     10       8      10 ar
     11       9      10 ar
     12       1      11 1
     13       2      12 1
     14       3      13 1
     15       4      14 1
     16       5      15 1
     17       6      16 1
     18       7      17 1
     19       8      18 1
@<TRIPOS>ALT_TYPE
CGenFF_4.0_ALT_TYPE_SET
CGenFF_4.0 1 CG2R61 2 CG2R61 3 CG2R61 4 CG2R61 5 CG2R61 6 CG2R61 7 CG2R61 8 CG2R61 9 CG2R61 10 CG2R61 11 HGR61 12 HGR61 13 HGR61 14 HGR61 15 HGR61 16 HGR61 17 HGR61 18 HGR61
@<TRIPOS>MOLECULE
naphtalene
 18 19 0 0 0
****
USER_CHARGES
INVALID_CHARGES
Pose:  18 Cluster:  18 Fr_nu: 346866 TotEn:   -10.16
@<TRIPOS>ATOM
      1 C1        -74.1455   -8.1377  -52.7508 C.ar   1 LIG      -0.11500
      2 C2        -73.2096   -7.7076  -53.6867 C.ar   1 LIG      -0.11500
      3 C3        -77.5857   -8.1376  -56.1914 C.ar   1 LIG      -0.11500
      4 C4        -76.6497   -7.7075  -57.1272 C.ar   1 LIG      -0.11500
      5 C5        -75.4693   -8.3536  -53.1351 C.ar   1 LIG      -0.11700
      6 C6        -73.5936   -7.4918  -55.0104 C.ar   1 LIG      -0.11700
      7 C7        -77.2016   -8.3535  -54.8676 C.ar   1 LIG      -0.11700
      8 C8        -75.3260   -7.4916  -56.7430 C.ar   1 LIG      -0.11700
      9 C9        -75.8736   -8.1413  -54.4632 C.ar   1 LIG       0.00400
     10 C10       -74.9217   -7.7039  -55.4149 C.ar   1 LIG       0.00400
     11 H1        -73.8461   -8.3051  -51.7203 H      1 LIG       0.11500
     12 H2        -72.1793   -7.5402  -53.3865 H      1 LIG       0.11500
     13 H3        -78.6164   -8.3055  -56.4910 H      1 LIG       0.11500
     14 H4        -76.9500   -7.5390  -58.1572 H      1 LIG       0.11500
     15 H5        -76.1840   -8.6893  -52.3865 H      1 LIG       0.11500
     16 H6        -72.8452   -7.1561  -55.7252 H      1 LIG       0.11500
     17 H7        -77.9501   -8.6899  -54.1532 H      1 LIG       0.11500
     18 H8        -74.6112   -7.1551  -57.4913 H      1 LIG       0.11500
@<TRIPOS>BOND
      1       1       2 ar
      2       1       5 ar
      3       2       6 ar
      4       3       4 ar
      5       3       7 ar
      6       4       8 ar
      7       5       9 ar
      8       6      10 ar
      9       7       9 ar
     10       8      10 ar
     11       9      10 ar
     12       1      11 1
     13       2      12 1
     14       3      13 1
     15       4      14 1
     16       5      15 1
     17       6      16 1
     18       7      17 1
     19       8      18 1
@<TRIPOS>ALT_TYPE
CGenFF_4.0_ALT_TYPE_SET
CGenFF_4.0 1 CG2R61 2 CG2R61 3 CG2R61 4 CG2R61 5 CG2R61 6 CG2R61 7 CG2R61 8 CG2R61 9 CG2R61 10 CG2R61 11 HGR61 12 HGR61 13 HGR61 14 HGR61 15 HGR61 16 HGR61 17 HGR61 18 HGR61
@<TRIPOS>MOLECULE
naphtalene
 18 19 0 0 0
****
USER_CHARGES
INVALID_CHARGES
Pose:  19 Cluster:  19 Fr_nu:  18078 TotEn:   -10.09
@<TRIPOS>ATOM
      1 C1        -75.6369   -0.8735  -31.1085 C.ar   1 LIG      -0.11500
      2 C2        -74.3756   -0.3976  -31.4542 C.ar   1 LIG      -0.11500
      3 C3        -77.6929    2.6941  -33.7005 C.ar   1 LIG      -0.11500
      4 C4        -76.4315    3.1698  -34.0461 C.ar   1 LIG      -0.11500
      5 C5        -76.7804   -0.2267  -31.5784 C.ar   1 LIG      -0.11700
      6 C6        -74.2527    0.7266  -32.2710 C.ar   1 LIG      -0.11700
      7 C7        -77.8157    1.5697  -32.8836 C.ar   1 LIG      -0.11700
      8 C8        -75.2880    2.5232  -33.5762 C.ar   1 LIG      -0.11700
      9 C9        -76.6755    0.9063  -32.4016 C.ar   1 LIG       0.00400
     10 C10       -75.3928    1.3901  -32.7530 C.ar   1 LIG       0.00400
     11 H1        -75.7319   -1.7484  -30.4721 H      1 LIG       0.11500
     12 H2        -73.4861   -0.9020  -31.0881 H      1 LIG       0.11500
     13 H3        -78.5830    3.1980  -34.0665 H      1 LIG       0.11500
     14 H4        -76.3371    4.0456  -34.6814 H      1 LIG       0.11500
     15 H5        -77.7561   -0.6160  -31.2951 H      1 LIG       0.11500
     16 H6        -73.2568    1.0807  -32.5290 H      1 LIG       0.11500
     17 H7        -78.8117    1.2153  -32.6265 H      1 LIG       0.11500
     18 H8        -74.3121    2.9127  -33.8588 H      1 LIG       0.11500
@<TRIPOS>BOND
      1       1       2 ar
      2       1       5 ar
      3       2       6 ar
      4       3       4 ar
      5       3       7 ar
      6       4       8 ar
      7       5       9 ar
      8       6      10 ar
      9       7       9 ar
     10       8      10 ar
     11       9      10 ar
     12       1      11 1
     13       2      12 1
     14       3      13 1
     15       4      14 1
     16       5      15 1
     17       6      16 1
     18       7      17 1
     19       8      18 1
@<TRIPOS>ALT_TYPE
CGenFF_4.0_ALT_TYPE_SET
CGenFF_4.0 1 CG2R61 2 CG2R61 3 CG2R61 4 CG2R61 5 CG2R61 6 CG2R61 7 CG2R61 8 CG2R61 9 CG2R61 10 CG2R61 11 HGR61 12 HGR61 13 HGR61 14 HGR61 15 HGR61 16 HGR61 17 HGR61 18 HGR61
@<TRIPOS>MOLECULE
naphtalene
 18 19 0 0 0
****
USER_CHARGES
INVALID_CHARGES
Pose:  20 Cluster:  20 Fr_nu: 358806 TotEn:    -9.95
@<TRIPOS>ATOM
      1 C1        -79.3882  -18.5122  -28.7633 C.ar   1 LIG      -0.11500
      2 C2        -80.6785  -18.1286  -29.1166 C.ar   1 LIG      -0.11500
      3 C3        -79.0540  -21.1436  -32.8421 C.ar   1 LIG      -0.11500
      4 C4        -80.3443  -20.7599  -33.1953 C.ar   1 LIG      -0.11500
      5 C5        -78.6576  -19.3580  -29.5984 C.ar   1 LIG      -0.11700
      6 C6        -81.2432  -18.5891  -30.3063 C.ar   1 LIG      -0.11700
      7 C7        -78.4893  -20.6830  -31.6524 C.ar   1 LIG      -0.11700
      8 C8        -81.0750  -19.9142  -32.3603 C.ar   1 LIG      -0.11700
      9 C9        -79.2103  -19.8312  -30.7998 C.ar   1 LIG       0.00400
     10 C10       -80.5224  -19.4410  -31.1589 C.ar   1 LIG       0.00400
     11 H1        -78.9494  -18.1539  -27.8367 H      1 LIG       0.11500
     12 H2        -81.2463  -17.4699  -28.4659 H      1 LIG       0.11500
     13 H3        -78.4854  -21.8023  -33.4926 H      1 LIG       0.11500
     14 H4        -80.7831  -21.1197  -34.1213 H      1 LIG       0.11500
     15 H5        -77.6509  -19.6452  -29.3020 H      1 LIG       0.11500
     16 H6        -82.2531  -18.2759  -30.5628 H      1 LIG       0.11500
     17 H7        -77.4791  -20.9956  -31.3965 H      1 LIG       0.11500
     18 H8        -82.0820  -19.6274  -32.6562 H      1 LIG       0.11500
@<TRIPOS>BOND
      1       1       2 ar
      2       1       5 ar
      3       2       6 ar
      4       3       4 ar
      5       3       7 ar
      6       4       8 ar
      7       5       9 ar
      8       6      10 ar
      9       7       9 ar
     10       8      10 ar
     11       9      10 ar
     12       1      11 1
     13       2      12 1
     14       3      13 1
     15       4      14 1
     16       5      15 1
     17       6      16 1
     18       7      17 1
     19       8      18 1
@<TRIPOS>ALT_TYPE
CGenFF_4.0_ALT_TYPE_SET
CGenFF_4.0 1 CG2R61 2 CG2R61 3 CG2R61 4 CG2R61 5 CG2R61 6 CG2R61 7 CG2R61 8 CG2R61 9 CG2R61 10 CG2R61 11 HGR61 12 HGR61 13 HGR61 14 HGR61 15 HGR61 16 HGR61 17 HGR61 18 HGR61
@<TRIPOS>MOLECULE
naphtalene
 18 19 0 0 0
****
USER_CHARGES
INVALID_CHARGES
Pose:  21 Cluster:  21 Fr_nu: 158364 TotEn:    -9.93
@<TRIPOS>ATOM
      1 C1        -84.5669  -21.5432  -34.2895 C.ar   1 LIG      -0.11500
      2 C2        -83.4357  -22.1634  -34.8118 C.ar   1 LIG      -0.11500
      3 C3        -81.7594  -18.9823  -31.2510 C.ar   1 LIG      -0.11500
      4 C4        -80.6284  -19.6025  -31.7734 C.ar   1 LIG      -0.11500
      5 C5        -84.4377  -20.5962  -33.2731 C.ar   1 LIG      -0.11700
      6 C6        -82.1712  -21.8390  -34.3199 C.ar   1 LIG      -0.11700
      7 C7        -83.0241  -19.3066  -31.7430 C.ar   1 LIG      -0.11700
      8 C8        -80.7574  -20.5495  -32.7897 C.ar   1 LIG      -0.11700
      9 C9        -83.1726  -20.2575  -32.7658 C.ar   1 LIG       0.00400
     10 C10       -82.0225  -20.8882  -33.2970 C.ar   1 LIG       0.00400
     11 H1        -85.5511  -21.7965  -34.6725 H      1 LIG       0.11500
     12 H2        -83.5373  -22.9002  -35.6033 H      1 LIG       0.11500
     13 H3        -81.6585  -18.2450  -30.4595 H      1 LIG       0.11500
     14 H4        -79.6446  -19.3498  -31.3890 H      1 LIG       0.11500
     15 H5        -85.3357  -20.1245  -32.8795 H      1 LIG       0.11500
     16 H6        -81.3007  -22.3359  -34.7434 H      1 LIG       0.11500
     17 H7        -83.8942  -18.8091  -31.3200 H      1 LIG       0.11500
     18 H8        -79.8596  -21.0220  -33.1829 H      1 LIG       0.11500
@<TRIPOS>BOND
      1       1       2 ar
      2       1       5 ar
      3       2       6 ar
      4       3       4 ar
      5       3       7 ar
      6       4       8 ar
      7       5       9 ar
      8       6      10 ar
      9       7       9 ar
     10       8      10 ar
     11       9      10 ar
     12       1      11 1
     13       2      12 1
     14       3      13 1
     15       4      14 1
     16       5      15 1
     17       6      16 1
     18       7      17 1
     19       8      18 1
@<TRIPOS>ALT_TYPE
CGenFF_4.0_ALT_TYPE_SET
CGenFF_4.0 1 CG2R61 2 CG2R61 3 CG2R61 4 CG2R61 5 CG2R61 6 CG2R61 7 CG2R61 8 CG2R61 9 CG2R61 10 CG2R61 11 HGR61 12 HGR61 13 HGR61 14 HGR61 15 HGR61 16 HGR61 17 HGR61 18 HGR61
@<TRIPOS>MOLECULE
naphtalene
 18 19 0 0 0
****
USER_CHARGES
INVALID_CHARGES
Pose:  22 Cluster:  22 Fr_nu: 170461 TotEn:    -9.92
@<TRIPOS>ATOM
      1 C1        -46.3145  -11.3893  -45.9085 C.ar   1 LIG      -0.11500
      2 C2        -47.4986  -12.0497  -45.5945 C.ar   1 LIG      -0.11500
      3 C3        -43.7632  -15.2503  -44.4061 C.ar   1 LIG      -0.11500
      4 C4        -44.9474  -15.9105  -44.0921 C.ar   1 LIG      -0.11500
      5 C5        -45.0868  -12.0163  -45.6932 C.ar   1 LIG      -0.11700
      6 C6        -47.4598  -13.3394  -45.0640 C.ar   1 LIG      -0.11700
      7 C7        -43.8021  -13.9605  -44.9367 C.ar   1 LIG      -0.11700
      8 C8        -46.1751  -15.2836  -44.3073 C.ar   1 LIG      -0.11700
      9 C9        -45.0289  -13.3143  -45.1599 C.ar   1 LIG       0.00400
     10 C10       -46.2331  -13.9857  -44.8406 C.ar   1 LIG       0.00400
     11 H1        -46.3453  -10.3851  -46.3210 H      1 LIG       0.11500
     12 H2        -48.4538  -11.5608  -45.7627 H      1 LIG       0.11500
     13 H3        -42.8075  -15.7387  -44.2382 H      1 LIG       0.11500
     14 H4        -44.9159  -16.9142  -43.6784 H      1 LIG       0.11500
     15 H5        -44.1738  -11.4810  -45.9457 H      1 LIG       0.11500
     16 H6        -48.3978  -13.8369  -44.8263 H      1 LIG       0.11500
     17 H7        -42.8640  -13.4636  -45.1750 H      1 LIG       0.11500
     18 H8        -47.0882  -15.8185  -44.0542 H      1 LIG       0.11500
@<TRIPOS>BOND
      1       1       2 ar
      2       1       5 ar
      3       2       6 ar
      4       3       4 ar
      5       3       7 ar
      6       4       8 ar
      7       5       9 ar
      8       6      10 ar
      9       7       9 ar
     10       8      10 ar
     11       9      10 ar
     12       1      11 1
     13       2      12 1
     14       3      13 1
     15       4      14 1
     16       5      15 1
     17       6      16 1
     18       7      17 1
     19       8      18 1
@<TRIPOS>ALT_TYPE
CGenFF_4.0_ALT_TYPE_SET
CGenFF_4.0 1 CG2R61 2 CG2R61 3 CG2R61 4 CG2R61 5 CG2R61 6 CG2R61 7 CG2R61 8 CG2R61 9 CG2R61 10 CG2R61 11 HGR61 12 HGR61 13 HGR61 14 HGR61 15 HGR61 16 HGR61 17 HGR61 18 HGR61
@<TRIPOS>MOLECULE
naphtalene
 18 19 0 0 0
****
USER_CHARGES
INVALID_CHARGES
Pose:  23 Cluster:  23 Fr_nu:  30487 TotEn:    -9.92
@<TRIPOS>ATOM
      1 C1        -58.9646  -17.6314  -52.1518 C.ar   1 LIG      -0.11500
      2 C2        -59.0100  -16.5706  -53.0515 C.ar   1 LIG      -0.11500
      3 C3        -63.6664  -18.5514  -53.0002 C.ar   1 LIG      -0.11500
      4 C4        -63.7116  -17.4904  -53.8998 C.ar   1 LIG      -0.11500
      5 C5        -60.1090  -18.3923  -51.9109 C.ar   1 LIG      -0.11700
      6 C6        -60.1996  -16.2664  -53.7136 C.ar   1 LIG      -0.11700
      7 C7        -62.4766  -18.8556  -52.3381 C.ar   1 LIG      -0.11700
      8 C8        -62.5673  -16.7295  -54.1408 C.ar   1 LIG      -0.11700
      9 C9        -61.3152  -18.1003  -52.5685 C.ar   1 LIG       0.00400
     10 C10       -61.3612  -17.0215  -53.4832 C.ar   1 LIG       0.00400
     11 H1        -58.0383  -17.8674  -51.6362 H      1 LIG       0.11500
     12 H2        -58.1184  -15.9790  -53.2385 H      1 LIG       0.11500
     13 H3        -64.5577  -19.1435  -52.8128 H      1 LIG       0.11500
     14 H4        -64.6385  -17.2540  -54.4141 H      1 LIG       0.11500
     15 H5        -60.0506  -19.2167  -51.2032 H      1 LIG       0.11500
     16 H6        -60.2119  -15.4330  -54.4130 H      1 LIG       0.11500
     17 H7        -62.4644  -19.6894  -51.6394 H      1 LIG       0.11500
     18 H8        -62.6258  -15.9045  -54.8479 H      1 LIG       0.11500
@<TRIPOS>BOND
      1       1       2 ar
      2       1       5 ar
      3       2       6 ar
      4       3       4 ar
      5       3       7 ar
      6       4       8 ar
      7       5       9 ar
      8       6      10 ar
      9       7       9 ar
     10       8      10 ar
     11       9      10 ar
     12       1      11 1
     13       2      12 1
     14       3      13 1
     15       4      14 1
     16       5      15 1
     17       6      16 1
     18       7      17 1
     19       8      18 1
@<TRIPOS>ALT_TYPE
CGenFF_4.0_ALT_TYPE_SET
CGenFF_4.0 1 CG2R61 2 CG2R61 3 CG2R61 4 CG2R61 5 CG2R61 6 CG2R61 7 CG2R61 8 CG2R61 9 CG2R61 10 CG2R61 11 HGR61 12 HGR61 13 HGR61 14 HGR61 15 HGR61 16 HGR61 17 HGR61 18 HGR61
@<TRIPOS>MOLECULE
naphtalene
 18 19 0 0 0
****
USER_CHARGES
INVALID_CHARGES
Pose:  24 Cluster:  24 Fr_nu: 132762 TotEn:    -9.82
@<TRIPOS>ATOM
      1 C1        -68.5421  -23.4574  -42.4832 C.ar   1 LIG      -0.11500
      2 C2        -68.5496  -24.3054  -41.3797 C.ar   1 LIG      -0.11500
      3 C3        -73.4058  -23.5449  -42.5829 C.ar   1 LIG      -0.11500
      4 C4        -73.4131  -24.3929  -41.4794 C.ar   1 LIG      -0.11500
      5 C5        -69.7457  -23.0535  -43.0618 C.ar   1 LIG      -0.11700
      6 C6        -69.7604  -24.7527  -40.8505 C.ar   1 LIG      -0.11700
      7 C7        -72.1948  -23.0975  -43.1121 C.ar   1 LIG      -0.11700
      8 C8        -72.2096  -24.7969  -40.9007 C.ar   1 LIG      -0.11700
      9 C9        -70.9739  -23.4941  -42.5423 C.ar   1 LIG       0.00400
     10 C10       -70.9814  -24.3564  -41.4202 C.ar   1 LIG       0.00400
     11 H1        -67.5992  -23.1100  -42.8951 H      1 LIG       0.11500
     12 H2        -67.6121  -24.6191  -40.9298 H      1 LIG       0.11500
     13 H3        -74.3432  -23.2307  -43.0333 H      1 LIG       0.11500
     14 H4        -74.3563  -24.7412  -41.0689 H      1 LIG       0.11500
     15 H5        -69.7159  -22.3906  -43.9241 H      1 LIG       0.11500
     16 H6        -69.7425  -25.4147  -39.9872 H      1 LIG       0.11500
     17 H7        -72.2130  -22.4350  -43.9748 H      1 LIG       0.11500
     18 H8        -72.2391  -25.4605  -40.0389 H      1 LIG       0.11500
@<TRIPOS>BOND
      1       1       2 ar
      2       1       5 ar
      3       2       6 ar
      4       3       4 ar
      5       3       7 ar
      6       4       8 ar
      7       5       9 ar
      8       6      10 ar
      9       7       9 ar
     10       8      10 ar
     11       9      10 ar
     12       1      11 1
     13       2      12 1
     14       3      13 1
     15       4      14 1
     16       5      15 1
     17       6      16 1
     18       7      17 1
     19       8      18 1
@<TRIPOS>ALT_TYPE
CGenFF_4.0_ALT_TYPE_SET
CGenFF_4.0 1 CG2R61 2 CG2R61 3 CG2R61 4 CG2R61 5 CG2R61 6 CG2R61 7 CG2R61 8 CG2R61 9 CG2R61 10 CG2R61 11 HGR61 12 HGR61 13 HGR61 14 HGR61 15 HGR61 16 HGR61 17 HGR61 18 HGR61
@<TRIPOS>MOLECULE
naphtalene
 18 19 0 0 0
****
USER_CHARGES
INVALID_CHARGES
Pose:  25 Cluster:  25 Fr_nu: 267679 TotEn:    -9.68
@<TRIPOS>ATOM
      1 C1        -63.9444  -24.2452  -32.2627 C.ar   1 LIG      -0.11500
      2 C2        -63.3416  -23.5394  -33.2997 C.ar   1 LIG      -0.11500
      3 C3        -67.5696  -25.5279  -35.2436 C.ar   1 LIG      -0.11500
      4 C4        -66.9667  -24.8220  -36.2805 C.ar   1 LIG      -0.11500
      5 C5        -65.1468  -24.9178  -32.4822 C.ar   1 LIG      -0.11700
      6 C6        -63.9387  -23.5035  -34.5600 C.ar   1 LIG      -0.11700
      7 C7        -66.9723  -25.5638  -33.9832 C.ar   1 LIG      -0.11700
      8 C8        -65.7643  -24.1493  -36.0611 C.ar   1 LIG      -0.11700
      9 C9        -65.7621  -24.8924  -33.7445 C.ar   1 LIG       0.00400
     10 C10       -65.1490  -24.1747  -34.7989 C.ar   1 LIG       0.00400
     11 H1        -63.4793  -24.2723  -31.2816 H      1 LIG       0.11500
     12 H2        -62.4053  -23.0163  -33.1279 H      1 LIG       0.11500
     13 H3        -68.5059  -26.0514  -35.4148 H      1 LIG       0.11500
     14 H4        -67.4329  -24.7941  -37.2609 H      1 LIG       0.11500
     15 H5        -65.6004  -25.4628  -31.6569 H      1 LIG       0.11500
     16 H6        -63.4495  -22.9460  -35.3561 H      1 LIG       0.11500
     17 H7        -67.4612  -26.1220  -33.1875 H      1 LIG       0.11500
     18 H8        -65.3109  -23.6036  -36.8861 H      1 LIG       0.11500
@<TRIPOS>BOND
      1       1       2 ar
      2       1       5 ar
      3       2       6 ar
      4       3       4 ar
      5       3       7 ar
      6       4       8 ar
      7       5       9 ar
      8       6      10 ar
      9       7       9 ar
     10       8      10 ar
     11       9      10 ar
     12       1      11 1
     13       2      12 1
     14       3      13 1
     15       4      14 1
     16       5      15 1
     17       6      16 1
     18       7      17 1
     19       8      18 1
@<TRIPOS>ALT_TYPE
CGenFF_4.0_ALT_TYPE_SET
CGenFF_4.0 1 CG2R61 2 CG2R61 3 CG2R61 4 CG2R61 5 CG2R61 6 CG2R61 7 CG2R61 8 CG2R61 9 CG2R61 10 CG2R61 11 HGR61 12 HGR61 13 HGR61 14 HGR61 15 HGR61 16 HGR61 17 HGR61 18 HGR61
@<TRIPOS>MOLECULE
naphtalene
 18 19 0 0 0
****
USER_CHARGES
INVALID_CHARGES
Pose:  26 Cluster:  26 Fr_nu:  12067 TotEn:    -9.63
@<TRIPOS>ATOM
      1 C1        -65.7040    3.1014  -26.8858 C.ar   1 LIG      -0.11500
      2 C2        -65.9688    2.4800  -28.1026 C.ar   1 LIG      -0.11500
      3 C3        -64.4339   -1.1879  -24.9721 C.ar   1 LIG      -0.11500
      4 C4        -64.6987   -1.8091  -26.1890 C.ar   1 LIG      -0.11500
      5 C5        -65.2558    2.3485  -25.8000 C.ar   1 LIG      -0.11700
      6 C6        -65.7864    1.1036  -28.2385 C.ar   1 LIG      -0.11700
      7 C7        -64.6162    0.1887  -24.8364 C.ar   1 LIG      -0.11700
      8 C8        -65.1470   -1.0564  -27.2748 C.ar   1 LIG      -0.11700
      9 C9        -65.0667    0.9620  -25.9187 C.ar   1 LIG       0.00400
     10 C10       -65.3360    0.3302  -27.1561 C.ar   1 LIG       0.00400
     11 H1        -65.8466    4.1729  -26.7805 H      1 LIG       0.11500
     12 H2        -66.3174    3.0670  -28.9473 H      1 LIG       0.11500
     13 H3        -64.0850   -1.7744  -24.1269 H      1 LIG       0.11500
     14 H4        -64.5572   -2.8808  -26.2933 H      1 LIG       0.11500
     15 H5        -65.0555    2.8553  -24.8582 H      1 LIG       0.11500
     16 H6        -65.9991    0.6389  -29.1990 H      1 LIG       0.11500
     17 H7        -64.4027    0.6532  -23.8760 H      1 LIG       0.11500
     18 H8        -65.3481   -1.5631  -28.2165 H      1 LIG       0.11500
@<TRIPOS>BOND
      1       1       2 ar
      2       1       5 ar
      3       2       6 ar
      4       3       4 ar
      5       3       7 ar
      6       4       8 ar
      7       5       9 ar
      8       6      10 ar
      9       7       9 ar
     10       8      10 ar
     11       9      10 ar
     12       1      11 1
     13       2      12 1
     14       3      13 1
     15       4      14 1
     16       5      15 1
     17       6      16 1
     18       7      17 1
     19       8      18 1
@<TRIPOS>ALT_TYPE
CGenFF_4.0_ALT_TYPE_SET
CGenFF_4.0 1 CG2R61 2 CG2R61 3 CG2R61 4 CG2R61 5 CG2R61 6 CG2R61 7 CG2R61 8 CG2R61 9 CG2R61 10 CG2R61 11 HGR61 12 HGR61 13 HGR61 14 HGR61 15 HGR61 16 HGR61 17 HGR61 18 HGR61
@<TRIPOS>MOLECULE
naphtalene
 18 19 0 0 0
****
USER_CHARGES
INVALID_CHARGES
Pose:  27 Cluster:  27 Fr_nu: 140041 TotEn:    -9.37
@<TRIPOS>ATOM
      1 C1        -79.7726  -21.4536  -31.4239 C.ar   1 LIG      -0.11500
      2 C2        -79.9228  -21.6038  -32.7993 C.ar   1 LIG      -0.11500
      3 C3        -80.5012  -26.2266  -30.8236 C.ar   1 LIG      -0.11500
      4 C4        -80.6514  -26.3766  -32.1990 C.ar   1 LIG      -0.11500
      5 C5        -79.8781  -22.5631  -30.5845 C.ar   1 LIG      -0.11700
      6 C6        -80.1789  -22.8637  -33.3407 C.ar   1 LIG      -0.11700
      7 C7        -80.2450  -24.9665  -30.2822 C.ar   1 LIG      -0.11700
      8 C8        -80.5460  -25.2673  -33.0385 C.ar   1 LIG      -0.11700
      9 C9        -80.1357  -23.8389  -31.1122 C.ar   1 LIG       0.00400
     10 C10       -80.2884  -23.9914  -32.5108 C.ar   1 LIG       0.00400
     11 H1        -79.5738  -20.4724  -31.0029 H      1 LIG       0.11500
     12 H2        -79.8402  -20.7395  -33.4519 H      1 LIG       0.11500
     13 H3        -80.5835  -27.0907  -30.1703 H      1 LIG       0.11500
     14 H4        -80.8516  -27.3578  -32.6193 H      1 LIG       0.11500
     15 H5        -79.7576  -22.4221  -29.5124 H      1 LIG       0.11500
     16 H6        -80.2922  -22.9578  -34.4187 H      1 LIG       0.11500
     17 H7        -80.1309  -24.8728  -29.2043 H      1 LIG       0.11500
     18 H8        -80.6672  -25.4078  -34.1106 H      1 LIG       0.11500
@<TRIPOS>BOND
      1       1       2 ar
      2       1       5 ar
      3       2       6 ar
      4       3       4 ar
      5       3       7 ar
      6       4       8 ar
      7       5       9 ar
      8       6      10 ar
      9       7       9 ar
     10       8      10 ar
     11       9      10 ar
     12       1      11 1
     13       2      12 1
     14       3      13 1
     15       4      14 1
     16       5      15 1
     17       6      16 1
     18       7      17 1
     19       8      18 1
@<TRIPOS>ALT_TYPE
CGenFF_4.0_ALT_TYPE_SET
CGenFF_4.0 1 CG2R61 2 CG2R61 3 CG2R61 4 CG2R61 5 CG2R61 6 CG2R61 7 CG2R61 8 CG2R61 9 CG2R61 10 CG2R61 11 HGR61 12 HGR61 13 HGR61 14 HGR61 15 HGR61 16 HGR61 17 HGR61 18 HGR61
@<TRIPOS>MOLECULE
naphtalene
 18 19 0 0 0
****
USER_CHARGES
INVALID_CHARGES
Pose:  28 Cluster:  28 Fr_nu:   4074 TotEn:    -9.33
@<TRIPOS>ATOM
      1 C1        -68.4091    6.2130  -44.7284 C.ar   1 LIG      -0.11500
      2 C2        -69.5034    7.0104  -45.0499 C.ar   1 LIG      -0.11500
      3 C3        -70.0947    2.7174  -47.6631 C.ar   1 LIG      -0.11500
      4 C4        -71.1889    3.5149  -47.9845 C.ar   1 LIG      -0.11500
      5 C5        -68.2783    4.9450  -45.2955 C.ar   1 LIG      -0.11700
      6 C6        -70.4710    6.5432  -45.9397 C.ar   1 LIG      -0.11700
      7 C7        -69.1270    3.1847  -46.7733 C.ar   1 LIG      -0.11700
      8 C8        -71.3199    4.7829  -47.4175 C.ar   1 LIG      -0.11700
      9 C9        -69.2427    4.4584  -46.1931 C.ar   1 LIG       0.00400
     10 C10       -70.3555    5.2695  -46.5199 C.ar   1 LIG       0.00400
     11 H1        -67.6565    6.5771  -44.0352 H      1 LIG       0.11500
     12 H2        -69.6042    7.9975  -44.6081 H      1 LIG       0.11500
     13 H3        -69.9932    1.7300  -48.1048 H      1 LIG       0.11500
     14 H4        -71.9420    3.1498  -48.6767 H      1 LIG       0.11500
     15 H5        -67.4149    4.3387  -45.0294 H      1 LIG       0.11500
     16 H6        -71.3178    7.1838  -46.1771 H      1 LIG       0.11500
     17 H7        -68.2799    2.5443  -46.5367 H      1 LIG       0.11500
     18 H8        -72.1837    5.3891  -47.6828 H      1 LIG       0.11500
@<TRIPOS>BOND
      1       1       2 ar
      2       1       5 ar
      3       2       6 ar
      4       3       4 ar
      5       3       7 ar
      6       4       8 ar
      7       5       9 ar
      8       6      10 ar
      9       7       9 ar
     10       8      10 ar
     11       9      10 ar
     12       1      11 1
     13       2      12 1
     14       3      13 1
     15       4      14 1
     16       5      15 1
     17       6      16 1
     18       7      17 1
     19       8      18 1
@<TRIPOS>ALT_TYPE
CGenFF_4.0_ALT_TYPE_SET
CGenFF_4.0 1 CG2R61 2 CG2R61 3 CG2R61 4 CG2R61 5 CG2R61 6 CG2R61 7 CG2R61 8 CG2R61 9 CG2R61 10 CG2R61 11 HGR61 12 HGR61 13 HGR61 14 HGR61 15 HGR61 16 HGR61 17 HGR61 18 HGR61
@<TRIPOS>MOLECULE
naphtalene
 18 19 0 0 0
****
USER_CHARGES
INVALID_CHARGES
Pose:  29 Cluster:  29 Fr_nu:    184 TotEn:    -9.32
@<TRIPOS>ATOM
      1 C1        -44.4608  -13.7036  -30.9994 C.ar   1 LIG      -0.11500
      2 C2        -43.4150  -13.7564  -31.9160 C.ar   1 LIG      -0.11500
      3 C3        -46.8985  -10.7038  -33.9544 C.ar   1 LIG      -0.11500
      4 C4        -45.8526  -10.7567  -34.8709 C.ar   1 LIG      -0.11500
      5 C5        -45.5909  -12.9324  -31.2729 C.ar   1 LIG      -0.11700
      6 C6        -43.4950  -13.0385  -33.1095 C.ar   1 LIG      -0.11700
      7 C7        -46.8185  -11.4219  -32.7608 C.ar   1 LIG      -0.11700
      8 C8        -44.7224  -11.5278  -34.5975 C.ar   1 LIG      -0.11700
      9 C9        -45.6885  -12.2032  -32.4692 C.ar   1 LIG       0.00400
     10 C10       -44.6249  -12.2570  -33.4012 C.ar   1 LIG       0.00400
     11 H1        -44.3977  -14.2623  -30.0702 H      1 LIG       0.11500
     12 H2        -42.5358  -14.3573  -31.7023 H      1 LIG       0.11500
     13 H3        -47.7783  -10.1031  -34.1676 H      1 LIG       0.11500
     14 H4        -45.9156  -10.1967  -35.7993 H      1 LIG       0.11500
     15 H5        -46.3962  -12.9055  -30.5417 H      1 LIG       0.11500
     16 H6        -42.6658  -13.0949  -33.8117 H      1 LIG       0.11500
     17 H7        -47.6481  -11.3660  -32.0592 H      1 LIG       0.11500
     18 H8        -43.9166  -11.5542  -35.3283 H      1 LIG       0.11500
@<TRIPOS>BOND
      1       1       2 ar
      2       1       5 ar
      3       2       6 ar
      4       3       4 ar
      5       3       7 ar
      6       4       8 ar
      7       5       9 ar
      8       6      10 ar
      9       7       9 ar
     10       8      10 ar
     11       9      10 ar
     12       1      11 1
     13       2      12 1
     14       3      13 1
     15       4      14 1
     16       5      15 1
     17       6      16 1
     18       7      17 1
     19       8      18 1
@<TRIPOS>ALT_TYPE
CGenFF_4.0_ALT_TYPE_SET
CGenFF_4.0 1 CG2R61 2 CG2R61 3 CG2R61 4 CG2R61 5 CG2R61 6 CG2R61 7 CG2R61 8 CG2R61 9 CG2R61 10 CG2R61 11 HGR61 12 HGR61 13 HGR61 14 HGR61 15 HGR61 16 HGR61 17 HGR61 18 HGR61
@<TRIPOS>MOLECULE
naphtalene
 18 19 0 0 0
****
USER_CHARGES
INVALID_CHARGES
Pose:  30 Cluster:  30 Fr_nu:    586 TotEn:    -9.21
@<TRIPOS>ATOM
      1 C1        -82.8665  -24.0299  -32.6394 C.ar   1 LIG      -0.11500
      2 C2        -81.8219  -24.5944  -33.3652 C.ar   1 LIG      -0.11500
      3 C3        -80.0855  -20.1635  -31.6446 C.ar   1 LIG      -0.11500
      4 C4        -79.0409  -20.7281  -32.3704 C.ar   1 LIG      -0.11500
      5 C5        -82.7005  -22.7867  -32.0281 C.ar   1 LIG      -0.11700
      6 C6        -80.6074  -23.9182  -33.4827 C.ar   1 LIG      -0.11700
      7 C7        -81.3002  -20.8397  -31.5272 C.ar   1 LIG      -0.11700
      8 C8        -79.2068  -21.9712  -32.9817 C.ar   1 LIG      -0.11700
      9 C9        -81.4848  -22.0919  -32.1358 C.ar   1 LIG       0.00400
     10 C10       -80.4225  -22.6661  -32.8739 C.ar   1 LIG       0.00400
     11 H1        -83.8117  -24.5570  -32.5478 H      1 LIG       0.11500
     12 H2        -81.9522  -25.5621  -33.8409 H      1 LIG       0.11500
     13 H3        -79.9558  -19.1955  -31.1686 H      1 LIG       0.11500
     14 H4        -78.0956  -20.2012  -32.4604 H      1 LIG       0.11500
     15 H5        -83.5306  -22.3647  -31.4653 H      1 LIG       0.11500
     16 H6        -79.8046  -24.3781  -34.0553 H      1 LIG       0.11500
     17 H7        -82.1030  -20.3793  -30.9552 H      1 LIG       0.11500
     18 H8        -78.3765  -22.3938  -33.5439 H      1 LIG       0.11500
@<TRIPOS>BOND
      1       1       2 ar
      2       1       5 ar
      3       2       6 ar
      4       3       4 ar
      5       3       7 ar
      6       4       8 ar
      7       5       9 ar
      8       6      10 ar
      9       7       9 ar
     10       8      10 ar
     11       9      10 ar
     12       1      11 1
     13       2      12 1
     14       3      13 1
     15       4      14 1
     16       5      15 1
     17       6      16 1
     18       7      17 1
     19       8      18 1
@<TRIPOS>ALT_TYPE
CGenFF_4.0_ALT_TYPE_SET
CGenFF_4.0 1 CG2R61 2 CG2R61 3 CG2R61 4 CG2R61 5 CG2R61 6 CG2R61 7 CG2R61 8 CG2R61 9 CG2R61 10 CG2R61 11 HGR61 12 HGR61 13 HGR61 14 HGR61 15 HGR61 16 HGR61 17 HGR61 18 HGR61
@<TRIPOS>MOLECULE
naphtalene
 18 19 0 0 0
****
USER_CHARGES
INVALID_CHARGES
Pose:  31 Cluster:  31 Fr_nu: 113954 TotEn:    -9.03
@<TRIPOS>ATOM
      1 C1        -69.5676   -0.8848  -29.2342 C.ar   1 LIG      -0.11500
      2 C2        -69.1685   -2.0844  -28.6523 C.ar   1 LIG      -0.11500
      3 C3        -65.3737    1.1711  -27.8714 C.ar   1 LIG      -0.11500
      4 C4        -64.9747   -0.0285  -27.2896 C.ar   1 LIG      -0.11500
      5 C5        -68.7268    0.2276  -29.1880 C.ar   1 LIG      -0.11700
      6 C6        -67.9273   -2.1763  -28.0221 C.ar   1 LIG      -0.11700
      7 C7        -66.6149    1.2630  -28.5018 C.ar   1 LIG      -0.11700
      8 C8        -65.8154   -1.1410  -27.3357 C.ar   1 LIG      -0.11700
      9 C9        -67.4739    0.1533  -28.5577 C.ar   1 LIG       0.00400
     10 C10       -67.0682   -1.0666  -27.9660 C.ar   1 LIG       0.00400
     11 H1        -70.5342   -0.8137  -29.7242 H      1 LIG       0.11500
     12 H2        -69.8236   -2.9499  -28.6891 H      1 LIG       0.11500
     13 H3        -64.7188    2.0372  -27.8351 H      1 LIG       0.11500
     14 H4        -64.0086   -0.0986  -26.7984 H      1 LIG       0.11500
     15 H5        -69.0596    1.1553  -29.6491 H      1 LIG       0.11500
     16 H6        -67.6356   -3.1241  -27.5744 H      1 LIG       0.11500
     17 H7        -66.9060    2.2106  -28.9501 H      1 LIG       0.11500
     18 H8        -65.4831   -2.0686  -26.8739 H      1 LIG       0.11500
@<TRIPOS>BOND
      1       1       2 ar
      2       1       5 ar
      3       2       6 ar
      4       3       4 ar
      5       3       7 ar
      6       4       8 ar
      7       5       9 ar
      8       6      10 ar
      9       7       9 ar
     10       8      10 ar
     11       9      10 ar
     12       1      11 1
     13       2      12 1
     14       3      13 1
     15       4      14 1
     16       5      15 1
     17       6      16 1
     18       7      17 1
     19       8      18 1
@<TRIPOS>ALT_TYPE
CGenFF_4.0_ALT_TYPE_SET
CGenFF_4.0 1 CG2R61 2 CG2R61 3 CG2R61 4 CG2R61 5 CG2R61 6 CG2R61 7 CG2R61 8 CG2R61 9 CG2R61 10 CG2R61 11 HGR61 12 HGR61 13 HGR61 14 HGR61 15 HGR61 16 HGR61 17 HGR61 18 HGR61
@<TRIPOS>MOLECULE
naphtalene
 18 19 0 0 0
****
USER_CHARGES
INVALID_CHARGES
Pose:  32 Cluster:  32 Fr_nu: 178206 TotEn:    -8.95
@<TRIPOS>ATOM
      1 C1        -47.2114  -15.3795  -44.8603 C.ar   1 LIG      -0.11500
      2 C2        -47.0112  -14.0938  -45.3542 C.ar   1 LIG      -0.11500
      3 C3        -51.7950  -15.2913  -46.4901 C.ar   1 LIG      -0.11500
      4 C4        -51.5946  -14.0057  -46.9840 C.ar   1 LIG      -0.11500
      5 C5        -48.4497  -16.0029  -45.0170 C.ar   1 LIG      -0.11700
      6 C6        -48.0482  -13.4267  -46.0066 C.ar   1 LIG      -0.11700
      7 C7        -50.7578  -15.9585  -45.8377 C.ar   1 LIG      -0.11700
      8 C8        -50.3564  -13.3822  -46.8273 C.ar   1 LIG      -0.11700
      9 C9        -49.5049  -15.3462  -45.6711 C.ar   1 LIG       0.00400
     10 C10       -49.3012  -14.0388  -46.1732 C.ar   1 LIG       0.00400
     11 H1        -46.4039  -15.8982  -44.3520 H      1 LIG       0.11500
     12 H2        -46.0467  -13.6095  -45.2319 H      1 LIG       0.11500
     13 H3        -52.7594  -15.7763  -46.6122 H      1 LIG       0.11500
     14 H4        -52.4029  -13.4869  -47.4909 H      1 LIG       0.11500
     15 H5        -48.5838  -17.0080  -44.6225 H      1 LIG       0.11500
     16 H6        -47.8691  -12.4224  -46.3852 H      1 LIG       0.11500
     17 H7        -50.9369  -16.9630  -45.4600 H      1 LIG       0.11500
     18 H8        -50.2223  -12.3767  -47.2210 H      1 LIG       0.11500
@<TRIPOS>BOND
      1       1       2 ar
      2       1       5 ar
      3       2       6 ar
      4       3       4 ar
      5       3       7 ar
      6       4       8 ar
      7       5       9 ar
      8       6      10 ar
      9       7       9 ar
     10       8      10 ar
     11       9      10 ar
     12       1      11 1
     13       2      12 1
     14       3      13 1
     15       4      14 1
     16       5      15 1
     17       6      16 1
     18       7      17 1
     19       8      18 1
@<TRIPOS>ALT_TYPE
CGenFF_4.0_ALT_TYPE_SET
CGenFF_4.0 1 CG2R61 2 CG2R61 3 CG2R61 4 CG2R61 5 CG2R61 6 CG2R61 7 CG2R61 8 CG2R61 9 CG2R61 10 CG2R61 11 HGR61 12 HGR61 13 HGR61 14 HGR61 15 HGR61 16 HGR61 17 HGR61 18 HGR61
@<TRIPOS>MOLECULE
naphtalene
 18 19 0 0 0
****
USER_CHARGES
INVALID_CHARGES
Pose:  33 Cluster:  33 Fr_nu:  16978 TotEn:    -8.75
@<TRIPOS>ATOM
      1 C1        -60.6150    3.1090  -42.6903 C.ar   1 LIG      -0.11500
      2 C2        -59.9538    1.8866  -42.7642 C.ar   1 LIG      -0.11500
      3 C3        -58.0215    4.2730  -38.7417 C.ar   1 LIG      -0.11500
      4 C4        -57.3604    3.0505  -38.8156 C.ar   1 LIG      -0.11500
      5 C5        -60.3030    4.0115  -41.6731 C.ar   1 LIG      -0.11700
      6 C6        -58.9782    1.5619  -41.8213 C.ar   1 LIG      -0.11700
      7 C7        -58.9971    4.5976  -39.6847 C.ar   1 LIG      -0.11700
      8 C8        -57.6722    2.1480  -39.8328 C.ar   1 LIG      -0.11700
      9 C9        -59.3238    3.7012  -40.7153 C.ar   1 LIG       0.00400
     10 C10       -58.6515    2.4582  -40.7905 C.ar   1 LIG       0.00400
     11 H1        -61.3747    3.3609  -43.4243 H      1 LIG       0.11500
     12 H2        -60.1972    1.1848  -43.5566 H      1 LIG       0.11500
     13 H3        -57.7784    4.9754  -37.9494 H      1 LIG       0.11500
     14 H4        -56.6017    2.7985  -38.0805 H      1 LIG       0.11500
     15 H5        -60.8329    4.9610  -41.6346 H      1 LIG       0.11500
     16 H6        -58.4737    0.6010  -41.8986 H      1 LIG       0.11500
     17 H7        -59.5008    5.5589  -39.6077 H      1 LIG       0.11500
     18 H8        -57.1430    1.1980  -39.8711 H      1 LIG       0.11500
@<TRIPOS>BOND
      1       1       2 ar
      2       1       5 ar
      3       2       6 ar
      4       3       4 ar
      5       3       7 ar
      6       4       8 ar
      7       5       9 ar
      8       6      10 ar
      9       7       9 ar
     10       8      10 ar
     11       9      10 ar
     12       1      11 1
     13       2      12 1
     14       3      13 1
     15       4      14 1
     16       5      15 1
     17       6      16 1
     18       7      17 1
     19       8      18 1
@<TRIPOS>ALT_TYPE
CGenFF_4.0_ALT_TYPE_SET
CGenFF_4.0 1 CG2R61 2 CG2R61 3 CG2R61 4 CG2R61 5 CG2R61 6 CG2R61 7 CG2R61 8 CG2R61 9 CG2R61 10 CG2R61 11 HGR61 12 HGR61 13 HGR61 14 HGR61 15 HGR61 16 HGR61 17 HGR61 18 HGR61
@<TRIPOS>MOLECULE
naphtalene
 18 19 0 0 0
****
USER_CHARGES
INVALID_CHARGES
Pose:  34 Cluster:  34 Fr_nu: 283187 TotEn:    -8.73
@<TRIPOS>ATOM
      1 C1        -73.3367  -23.0647  -43.2219 C.ar   1 LIG      -0.11500
      2 C2        -73.8577  -21.8028  -42.9515 C.ar   1 LIG      -0.11500
      3 C3        -76.4939  -23.5823  -46.8875 C.ar   1 LIG      -0.11500
      4 C4        -77.0149  -22.3204  -46.6170 C.ar   1 LIG      -0.11500
      5 C5        -73.8589  -23.8265  -44.2676 C.ar   1 LIG      -0.11700
      6 C6        -74.9027  -21.2979  -43.7255 C.ar   1 LIG      -0.11700
      7 C7        -75.4487  -24.0872  -46.1135 C.ar   1 LIG      -0.11700
      8 C8        -76.4928  -21.5585  -45.5713 C.ar   1 LIG      -0.11700
      9 C9        -74.9110  -23.3341  -45.0570 C.ar   1 LIG       0.00400
     10 C10       -75.4407  -22.0509  -44.7819 C.ar   1 LIG       0.00400
     11 H1        -72.5235  -23.4575  -42.6187 H      1 LIG       0.11500
     12 H2        -73.4502  -21.2104  -42.1374 H      1 LIG       0.11500
     13 H3        -76.9009  -24.1753  -47.7018 H      1 LIG       0.11500
     14 H4        -77.8290  -21.9288  -47.2197 H      1 LIG       0.11500
     15 H5        -73.4364  -24.8105  -44.4607 H      1 LIG       0.11500
     16 H6        -75.2942  -20.3089  -43.4966 H      1 LIG       0.11500
     17 H7        -75.0569  -25.0759  -46.3431 H      1 LIG       0.11500
     18 H8        -76.9156  -20.5748  -45.3776 H      1 LIG       0.11500
@<TRIPOS>BOND
      1       1       2 ar
      2       1       5 ar
      3       2       6 ar
      4       3       4 ar
      5       3       7 ar
      6       4       8 ar
      7       5       9 ar
      8       6      10 ar
      9       7       9 ar
     10       8      10 ar
     11       9      10 ar
     12       1      11 1
     13       2      12 1
     14       3      13 1
     15       4      14 1
     16       5      15 1
     17       6      16 1
     18       7      17 1
     19       8      18 1
@<TRIPOS>ALT_TYPE
CGenFF_4.0_ALT_TYPE_SET
CGenFF_4.0 1 CG2R61 2 CG2R61 3 CG2R61 4 CG2R61 5 CG2R61 6 CG2R61 7 CG2R61 8 CG2R61 9 CG2R61 10 CG2R61 11 HGR61 12 HGR61 13 HGR61 14 HGR61 15 HGR61 16 HGR61 17 HGR61 18 HGR61
@<TRIPOS>MOLECULE
naphtalene
 18 19 0 0 0
****
USER_CHARGES
INVALID_CHARGES
Pose:  35 Cluster:  35 Fr_nu:   2130 TotEn:    -8.47
@<TRIPOS>ATOM
      1 C1        -76.9942   -9.2534  -53.8529 C.ar   1 LIG      -0.11500
      2 C2        -75.8199   -8.7146  -53.3356 C.ar   1 LIG      -0.11500
      3 C3        -76.9754   -5.9045  -57.3824 C.ar   1 LIG      -0.11500
      4 C4        -75.8011   -5.3658  -56.8650 C.ar   1 LIG      -0.11500
      5 C5        -77.5789   -8.6925  -54.9887 C.ar   1 LIG      -0.11700
      6 C6        -75.2258   -7.6131  -53.9519 C.ar   1 LIG      -0.11700
      7 C7        -77.5695   -7.0062  -56.7661 C.ar   1 LIG      -0.11700
      8 C8        -75.2163   -5.9266  -55.7292 C.ar   1 LIG      -0.11700
      9 C9        -76.9947   -7.5834  -55.6220 C.ar   1 LIG       0.00400
     10 C10       -75.8005   -7.0356  -55.0959 C.ar   1 LIG       0.00400
     11 H1        -77.4566  -10.1106  -53.3723 H      1 LIG       0.11500
     12 H2        -75.3653   -9.1522  -52.4515 H      1 LIG       0.11500
     13 H3        -77.4304   -5.4674  -58.2668 H      1 LIG       0.11500
     14 H4        -75.3399   -4.5078  -57.3452 H      1 LIG       0.11500
     15 H5        -78.4971   -9.1298  -55.3754 H      1 LIG       0.11500
     16 H6        -74.3077   -7.2087  -53.5306 H      1 LIG       0.11500
     17 H7        -78.4870   -7.4109  -57.1880 H      1 LIG       0.11500
     18 H8        -74.2984   -5.4890  -55.3418 H      1 LIG       0.11500
@<TRIPOS>BOND
      1       1       2 ar
      2       1       5 ar
      3       2       6 ar
      4       3       4 ar
      5       3       7 ar
      6       4       8 ar
      7       5       9 ar
      8       6      10 ar
      9       7       9 ar
     10       8      10 ar
     11       9      10 ar
     12       1      11 1
     13       2      12 1
     14       3      13 1
     15       4      14 1
     16       5      15 1
     17       6      16 1
     18       7      17 1
     19       8      18 1
@<TRIPOS>ALT_TYPE
CGenFF_4.0_ALT_TYPE_SET
CGenFF_4.0 1 CG2R61 2 CG2R61 3 CG2R61 4 CG2R61 5 CG2R61 6 CG2R61 7 CG2R61 8 CG2R61 9 CG2R61 10 CG2R61 11 HGR61 12 HGR61 13 HGR61 14 HGR61 15 HGR61 16 HGR61 17 HGR61 18 HGR61
@<TRIPOS>MOLECULE
naphtalene
 18 19 0 0 0
****
USER_CHARGES
INVALID_CHARGES
Pose:  36 Cluster:  36 Fr_nu:  12055 TotEn:    -8.27
@<TRIPOS>ATOM
      1 C1        -63.9066   -0.4604  -23.2930 C.ar   1 LIG      -0.11500
      2 C2        -63.1469   -1.2613  -24.1404 C.ar   1 LIG      -0.11500
      3 C3        -67.0746    0.3469  -26.8965 C.ar   1 LIG      -0.11500
      4 C4        -66.3147   -0.4541  -27.7438 C.ar   1 LIG      -0.11500
      5 C5        -65.0744    0.1420  -23.7621 C.ar   1 LIG      -0.11700
      6 C6        -63.5518   -1.4630  -25.4601 C.ar   1 LIG      -0.11700
      7 C7        -66.6696    0.5485  -25.5766 C.ar   1 LIG      -0.11700
      8 C8        -65.1470   -1.0564  -27.2748 C.ar   1 LIG      -0.11700
      9 C9        -65.4970   -0.0500  -25.0876 C.ar   1 LIG       0.00400
     10 C10       -64.7243   -0.8644  -25.9493 C.ar   1 LIG       0.00400
     11 H1        -63.5906   -0.3033  -22.2658 H      1 LIG       0.11500
     12 H2        -62.2381   -1.7300  -23.7741 H      1 LIG       0.11500
     13 H3        -67.9837    0.8158  -27.2622 H      1 LIG       0.11500
     14 H4        -66.6304   -0.6096  -28.7712 H      1 LIG       0.11500
     15 H5        -65.6524    0.7644  -23.0821 H      1 LIG       0.11500
     16 H6        -62.9427   -2.0933  -26.1047 H      1 LIG       0.11500
     17 H7        -67.2792    1.1782  -24.9320 H      1 LIG       0.11500
     18 H8        -64.5683   -1.6783  -27.9549 H      1 LIG       0.11500
@<TRIPOS>BOND
      1       1       2 ar
      2       1       5 ar
      3       2       6 ar
      4       3       4 ar
      5       3       7 ar
      6       4       8 ar
      7       5       9 ar
      8       6      10 ar
      9       7       9 ar
     10       8      10 ar
     11       9      10 ar
     12       1      11 1
     13       2      12 1
     14       3      13 1
     15       4      14 1
     16       5      15 1
     17       6      16 1
     18       7      17 1
     19       8      18 1
@<TRIPOS>ALT_TYPE
CGenFF_4.0_ALT_TYPE_SET
CGenFF_4.0 1 CG2R61 2 CG2R61 3 CG2R61 4 CG2R61 5 CG2R61 6 CG2R61 7 CG2R61 8 CG2R61 9 CG2R61 10 CG2R61 11 HGR61 12 HGR61 13 HGR61 14 HGR61 15 HGR61 16 HGR61 17 HGR61 18 HGR61
@<TRIPOS>MOLECULE
naphtalene
 18 19 0 0 0
****
USER_CHARGES
INVALID_CHARGES
Pose:  37 Cluster:  37 Fr_nu: 244599 TotEn:    -8.01
@<TRIPOS>ATOM
      1 C1        -42.7398  -13.1306  -47.3780 C.ar   1 LIG      -0.11500
      2 C2        -43.3118  -12.4090  -48.4215 C.ar   1 LIG      -0.11500
      3 C3        -46.4153  -11.8329  -44.4661 C.ar   1 LIG      -0.11500
      4 C4        -46.9872  -11.1112  -45.5096 C.ar   1 LIG      -0.11500
      5 C5        -43.3651  -13.1707  -46.1314 C.ar   1 LIG      -0.11700
      6 C6        -44.5111  -11.7247  -48.2226 C.ar   1 LIG      -0.11700
      7 C7        -45.2159  -12.5173  -44.6651 C.ar   1 LIG      -0.11700
      8 C8        -46.3620  -11.0710  -46.7562 C.ar   1 LIG      -0.11700
      9 C9        -44.5728  -12.4878  -45.9132 C.ar   1 LIG       0.00400
     10 C10       -45.1543  -11.7539  -46.9744 C.ar   1 LIG       0.00400
     11 H1        -41.8058  -13.6627  -47.5333 H      1 LIG       0.11500
     12 H2        -42.8244  -12.3786  -49.3916 H      1 LIG       0.11500
     13 H3        -46.9024  -11.8638  -43.4955 H      1 LIG       0.11500
     14 H4        -47.9204  -10.5782  -45.3533 H      1 LIG       0.11500
     15 H5        -42.8997  -13.7409  -45.3300 H      1 LIG       0.11500
     16 H6        -44.9405  -11.1673  -49.0525 H      1 LIG       0.11500
     17 H7        -44.7872  -13.0752  -43.8352 H      1 LIG       0.11500
     18 H8        -46.8268  -10.5003  -47.5576 H      1 LIG       0.11500
@<TRIPOS>BOND
      1       1       2 ar
      2       1       5 ar
      3       2       6 ar
      4       3       4 ar
      5       3       7 ar
      6       4       8 ar
      7       5       9 ar
      8       6      10 ar
      9       7       9 ar
     10       8      10 ar
     11       9      10 ar
     12       1      11 1
     13       2      12 1
     14       3      13 1
     15       4      14 1
     16       5      15 1
     17       6      16 1
     18       7      17 1
     19       8      18 1
@<TRIPOS>ALT_TYPE
CGenFF_4.0_ALT_TYPE_SET
CGenFF_4.0 1 CG2R61 2 CG2R61 3 CG2R61 4 CG2R61 5 CG2R61 6 CG2R61 7 CG2R61 8 CG2R61 9 CG2R61 10 CG2R61 11 HGR61 12 HGR61 13 HGR61 14 HGR61 15 HGR61 16 HGR61 17 HGR61 18 HGR61
@<TRIPOS>MOLECULE
naphtalene
 18 19 0 0 0
****
USER_CHARGES
INVALID_CHARGES
Pose:  38 Cluster:  38 Fr_nu: 229068 TotEn:    -7.45
@<TRIPOS>ATOM
      1 C1        -66.3395    0.4585  -27.9257 C.ar   1 LIG      -0.11500
      2 C2        -67.5078   -0.2549  -27.6753 C.ar   1 LIG      -0.11500
      3 C3        -64.0536   -2.0661  -24.4509 C.ar   1 LIG      -0.11500
      4 C4        -65.2221   -2.7795  -24.2007 C.ar   1 LIG      -0.11500
      5 C5        -65.1856    0.1899  -27.1888 C.ar   1 LIG      -0.11700
      6 C6        -67.5270   -1.2397  -26.6873 C.ar   1 LIG      -0.11700
      7 C7        -64.0345   -1.0814  -25.4391 C.ar   1 LIG      -0.11700
      8 C8        -66.3760   -2.5110  -24.9374 C.ar   1 LIG      -0.11700
      9 C9        -65.1867   -0.7978  -26.1904 C.ar   1 LIG       0.00400
     10 C10       -66.3749   -1.5233  -25.9359 C.ar   1 LIG       0.00400
     11 H1        -66.3253    1.2254  -28.6946 H      1 LIG       0.11500
     12 H2        -68.4055   -0.0453  -28.2497 H      1 LIG       0.11500
     13 H3        -63.1554   -2.2755  -23.8769 H      1 LIG       0.11500
     14 H4        -65.2360   -3.5453  -23.4307 H      1 LIG       0.11500
     15 H5        -64.2837    0.7603  -27.4013 H      1 LIG       0.11500
     16 H6        -68.4513   -1.7854  -26.5090 H      1 LIG       0.11500
     17 H7        -63.1099   -0.5364  -25.6178 H      1 LIG       0.11500
     18 H8        -67.2783   -3.0808  -24.7246 H      1 LIG       0.11500
@<TRIPOS>BOND
      1       1       2 ar
      2       1       5 ar
      3       2       6 ar
      4       3       4 ar
      5       3       7 ar
      6       4       8 ar
      7       5       9 ar
      8       6      10 ar
      9       7       9 ar
     10       8      10 ar
     11       9      10 ar
     12       1      11 1
     13       2      12 1
     14       3      13 1
     15       4      14 1
     16       5      15 1
     17       6      16 1
     18       7      17 1
     19       8      18 1
@<TRIPOS>ALT_TYPE
CGenFF_4.0_ALT_TYPE_SET
CGenFF_4.0 1 CG2R61 2 CG2R61 3 CG2R61 4 CG2R61 5 CG2R61 6 CG2R61 7 CG2R61 8 CG2R61 9 CG2R61 10 CG2R61 11 HGR61 12 HGR61 13 HGR61 14 HGR61 15 HGR61 16 HGR61 17 HGR61 18 HGR61
# TRIPOS MOL2 file generated by SEED

@<TRIPOS>MOLECULE
pyrazole
 9 9 0 0 0
****
USER_CHARGES
INVALID_CHARGES
Pose:   1 Cluster:   1 Fr_nu: 4649520 TotEn:   -23.44
@<TRIPOS>ATOM
      1 C1        -56.0528  -20.2786  -24.0745 C.2    1 LIG      -0.25100
      2 C2        -55.1631  -21.1189  -23.3788 C.2    1 LIG       0.13200
      3 C3        -55.2678  -19.6427  -25.0050 C.2    1 LIG      -0.03800
      4 N1        -53.9089  -21.0275  -23.8289 N.2    1 LIG      -0.57800
      5 N2        -54.0048  -20.1223  -24.8176 N.pl3  1 LIG      -0.05900
      6 H1        -57.1147  -20.1517  -23.9239 H      1 LIG       0.15700
      7 H2        -55.3762  -21.7938  -22.5621 H      1 LIG       0.15600
      8 H3        -55.4886  -18.9070  -25.7648 H      1 LIG       0.15900
      9 H4        -53.1642  -19.8754  -25.3247 H      1 LIG       0.32200
@<TRIPOS>BOND
      1       1       2 1
      2       1       3 2
      3       2       4 2
      4       3       5 1
      5       4       5 1
      6       1       6 1
      7       2       7 1
      8       3       8 1
      9       5       9 1
@<TRIPOS>ALT_TYPE
CGenFF_4.0_ALT_TYPE_SET
CGenFF_4.0 1 CG2R51 2 CG2R52 3 CG2R51 4 NG2R50 5 NG2R51 6 HGR51 7 HGR52 8 HGR52 9 HGP1
@<TRIPOS>MOLECULE
pyrazole
 9 9 0 0 0
****
USER_CHARGES
INVALID_CHARGES
Pose:   2 Cluster:   2 Fr_nu: 9640337 TotEn:   -22.69
@<TRIPOS>ATOM
      1 C1        -51.6795    3.5730  -34.2707 C.2    1 LIG      -0.25100
      2 C2        -50.3946    4.0369  -33.9307 C.2    1 LIG       0.13200
      3 C3        -51.5912    2.2067  -34.1616 C.2    1 LIG      -0.03800
      4 N1        -49.5519    3.0459  -33.6280 N.2    1 LIG      -0.57800
      5 N2        -50.3088    1.9455  -33.7773 N.pl3  1 LIG      -0.05900
      6 H1        -52.5487    4.1477  -34.5545 H      1 LIG       0.15700
      7 H2        -50.0370    5.0559  -33.8914 H      1 LIG       0.15600
      8 H3        -52.3084    1.4146  -34.3213 H      1 LIG       0.15900
      9 H4        -49.8836    1.0437  -33.6018 H      1 LIG       0.32200
@<TRIPOS>BOND
      1       1       2 1
      2       1       3 2
      3       2       4 2
      4       3       5 1
      5       4       5 1
      6       1       6 1
      7       2       7 1
      8       3       8 1
      9       5       9 1
@<TRIPOS>ALT_TYPE
CGenFF_4.0_ALT_TYPE_SET
CGenFF_4.0 1 CG2R51 2 CG2R52 3 CG2R51 4 NG2R50 5 NG2R51 6 HGR51 7 HGR52 8 HGR52 9 HGP1
@<TRIPOS>MOLECULE
pyrazole
 9 9 0 0 0
****
USER_CHARGES
INVALID_CHARGES
Pose:   3 Cluster:   3 Fr_nu: 956584 TotEn:   -21.49
@<TRIPOS>ATOM
      1 C1        -77.3374  -13.7494  -45.5899 C.2    1 LIG      -0.25100
      2 C2        -76.9629  -13.1557  -46.8102 C.2    1 LIG       0.13200
      3 C3        -78.7078  -13.6596  -45.5708 C.2    1 LIG      -0.03800
      4 N1        -78.0107  -12.7211  -47.5153 N.2    1 LIG      -0.57800
      5 N2        -79.0572  -13.0420  -46.7357 N.pl3  1 LIG      -0.05900
      6 H1        -76.7036  -14.1826  -44.8304 H      1 LIG       0.15700
      7 H2        -75.9699  -13.0212  -47.2149 H      1 LIG       0.15600
      8 H3        -79.4489  -13.9703  -44.8486 H      1 LIG       0.15900
      9 H4        -79.9868  -12.8074  -47.0606 H      1 LIG       0.32200
@<TRIPOS>BOND
      1       1       2 1
      2       1       3 2
      3       2       4 2
      4       3       5 1
      5       4       5 1
      6       1       6 1
      7       2       7 1
      8       3       8 1
      9       5       9 1
@<TRIPOS>ALT_TYPE
CGenFF_4.0_ALT_TYPE_SET
CGenFF_4.0 1 CG2R51 2 CG2R52 3 CG2R51 4 NG2R50 5 NG2R51 6 HGR51 7 HGR52 8 HGR52 9 HGP1
@<TRIPOS>MOLECULE
pyrazole
 9 9 0 0 0
****
USER_CHARGES
INVALID_CHARGES
Pose:   4 Cluster:   4 Fr_nu: 8337850 TotEn:   -18.64
@<TRIPOS>ATOM
      1 C1        -47.3757  -11.4192  -31.1560 C.2    1 LIG      -0.25100
      2 C2        -46.4604  -10.3793  -31.4064 C.2    1 LIG       0.13200
      3 C3        -47.8565  -11.1574  -29.8964 C.2    1 LIG      -0.03800
      4 N1        -46.3640   -9.5208  -30.3878 N.2    1 LIG      -0.57800
      5 N2        -47.2249  -10.0206  -29.4850 N.pl3  1 LIG      -0.05900
      6 H1        -47.6496  -12.2431  -31.7983 H      1 LIG       0.15700
      7 H2        -45.8592  -10.2116  -32.2886 H      1 LIG       0.15600
      8 H3        -48.5732  -11.6673  -29.2689 H      1 LIG       0.15900
      9 H4        -47.3316   -9.5342  -28.6037 H      1 LIG       0.32200
@<TRIPOS>BOND
      1       1       2 1
      2       1       3 2
      3       2       4 2
      4       3       5 1
      5       4       5 1
      6       1       6 1
      7       2       7 1
      8       3       8 1
      9       5       9 1
@<TRIPOS>ALT_TYPE
CGenFF_4.0_ALT_TYPE_SET
CGenFF_4.0 1 CG2R51 2 CG2R52 3 CG2R51 4 NG2R50 5 NG2R51 6 HGR51 7 HGR52 8 HGR52 9 HGP1
@<TRIPOS>MOLECULE
pyrazole
 9 9 0 0 0
****
USER_CHARGES
INVALID_CHARGES
Pose:   5 Cluster:   5 Fr_nu: 10077502 TotEn:   -17.98
@<TRIPOS>ATOM
      1 C1        -56.3033  -21.7695  -23.7332 C.2    1 LIG      -0.25100
      2 C2        -55.2234  -21.6019  -22.8458 C.2    1 LIG       0.13200
      3 C3        -55.7211  -21.8240  -24.9760 C.2    1 LIG      -0.03800
      4 N1        -54.0444  -21.5533  -23.4716 N.2    1 LIG      -0.57800
      5 N2        -54.3800  -21.6914  -24.7656 N.pl3  1 LIG      -0.05900
      6 H1        -57.3564  -21.8415  -23.5049 H      1 LIG       0.15700
      7 H2        -55.2464  -21.5125  -21.7691 H      1 LIG       0.15600
      8 H3        -56.1311  -21.9403  -25.9689 H      1 LIG       0.15900
      9 H4        -53.6398  -21.6843  -25.4562 H      1 LIG       0.32200
@<TRIPOS>BOND
      1       1       2 1
      2       1       3 2
      3       2       4 2
      4       3       5 1
      5       4       5 1
      6       1       6 1
      7       2       7 1
      8       3       8 1
      9       5       9 1
@<TRIPOS>ALT_TYPE
CGenFF_4.0_ALT_TYPE_SET
CGenFF_4.0 1 CG2R51 2 CG2R52 3 CG2R51 4 NG2R50 5 NG2R51 6 HGR51 7 HGR52 8 HGR52 9 HGP1
@<TRIPOS>MOLECULE
pyrazole
 9 9 0 0 0
****
USER_CHARGES
INVALID_CHARGES
Pose:   6 Cluster:   6 Fr_nu: 9683532 TotEn:   -17.90
@<TRIPOS>ATOM
      1 C1        -55.3367  -20.7049  -24.9996 C.2    1 LIG      -0.25100
      2 C2        -54.0384  -20.4621  -24.5127 C.2    1 LIG       0.13200
      3 C3        -56.0983  -20.8860  -23.8711 C.2    1 LIG      -0.03800
      4 N1        -53.9750  -20.4859  -23.1788 N.2    1 LIG      -0.57800
      5 N2        -55.2432  -20.7457  -22.8178 N.pl3  1 LIG      -0.05900
      6 H1        -55.6743  -20.7428  -26.0248 H      1 LIG       0.15700
      7 H2        -53.1355  -20.2693  -25.0744 H      1 LIG       0.15600
      8 H3        -57.1475  -21.0996  -23.7259 H      1 LIG       0.15900
      9 H4        -55.4557  -20.8163  -21.8305 H      1 LIG       0.32200
@<TRIPOS>BOND
      1       1       2 1
      2       1       3 2
      3       2       4 2
      4       3       5 1
      5       4       5 1
      6       1       6 1
      7       2       7 1
      8       3       8 1
      9       5       9 1
@<TRIPOS>ALT_TYPE
CGenFF_4.0_ALT_TYPE_SET
CGenFF_4.0 1 CG2R51 2 CG2R52 3 CG2R51 4 NG2R50 5 NG2R51 6 HGR51 7 HGR52 8 HGR52 9 HGP1
@<TRIPOS>MOLECULE
pyrazole
 9 9 0 0 0
****
USER_CHARGES
INVALID_CHARGES
Pose:   7 Cluster:   7 Fr_nu: 8541551 TotEn:   -17.21
@<TRIPOS>ATOM
      1 C1        -52.2845    2.9665  -35.5179 C.2    1 LIG      -0.25100
      2 C2        -51.0962    3.6137  -35.9063 C.2    1 LIG       0.13200
      3 C3        -51.8738    1.9900  -34.6438 C.2    1 LIG      -0.03800
      4 N1        -50.0119    3.0925  -35.3262 N.2    1 LIG      -0.57800
      5 N2        -50.5172    2.1074  -34.5644 N.pl3  1 LIG      -0.05900
      6 H1        -53.2975    3.1781  -35.8272 H      1 LIG       0.15700
      7 H2        -50.9751    4.4433  -36.5882 H      1 LIG       0.15600
      8 H3        -52.4121    1.2378  -34.0855 H      1 LIG       0.15900
      9 H4        -49.8759    1.5499  -34.0142 H      1 LIG       0.32200
@<TRIPOS>BOND
      1       1       2 1
      2       1       3 2
      3       2       4 2
      4       3       5 1
      5       4       5 1
      6       1       6 1
      7       2       7 1
      8       3       8 1
      9       5       9 1
@<TRIPOS>ALT_TYPE
CGenFF_4.0_ALT_TYPE_SET
CGenFF_4.0 1 CG2R51 2 CG2R52 3 CG2R51 4 NG2R50 5 NG2R51 6 HGR51 7 HGR52 8 HGR52 9 HGP1
@<TRIPOS>MOLECULE
pyrazole
 9 9 0 0 0
****
USER_CHARGES
INVALID_CHARGES
Pose:   8 Cluster:   8 Fr_nu: 10067796 TotEn:   -16.86
@<TRIPOS>ATOM
      1 C1        -61.8192   10.6239  -24.5166 C.2    1 LIG      -0.25100
      2 C2        -60.4393   10.6452  -24.2385 C.2    1 LIG       0.13200
      3 C3        -62.1123    9.2944  -24.6984 C.2    1 LIG      -0.03800
      4 N1        -59.8937    9.4261  -24.2420 N.2    1 LIG      -0.57800
      5 N2        -60.9361    8.6262  -24.5244 N.pl3  1 LIG      -0.05900
      6 H1        -62.5060   11.4552  -24.5764 H      1 LIG       0.15700
      7 H2        -59.8084   11.4984  -24.0339 H      1 LIG       0.15600
      8 H3        -63.0306    8.7757  -24.9328 H      1 LIG       0.15900
      9 H4        -60.7724    7.6291  -24.5856 H      1 LIG       0.32200
@<TRIPOS>BOND
      1       1       2 1
      2       1       3 2
      3       2       4 2
      4       3       5 1
      5       4       5 1
      6       1       6 1
      7       2       7 1
      8       3       8 1
      9       5       9 1
@<TRIPOS>ALT_TYPE
CGenFF_4.0_ALT_TYPE_SET
CGenFF_4.0 1 CG2R51 2 CG2R52 3 CG2R51 4 NG2R50 5 NG2R51 6 HGR51 7 HGR52 8 HGR52 9 HGP1
@<TRIPOS>MOLECULE
pyrazole
 9 9 0 0 0
****
USER_CHARGES
INVALID_CHARGES
Pose:   9 Cluster:   9 Fr_nu: 9995198 TotEn:   -16.44
@<TRIPOS>ATOM
      1 C1        -60.3436   12.0255  -23.8439 C.2    1 LIG      -0.25100
      2 C2        -60.2180   10.8891  -23.0226 C.2    1 LIG       0.13200
      3 C3        -59.4518   11.8106  -24.8662 C.2    1 LIG      -0.03800
      4 N1        -59.3175   10.0169  -23.4833 N.2    1 LIG      -0.57800
      5 N2        -58.8693   10.6052  -24.6054 N.pl3  1 LIG      -0.05900
      6 H1        -60.9902   12.8808  -23.7142 H      1 LIG       0.15700
      7 H2        -60.7447   10.6604  -22.1071 H      1 LIG       0.15600
      8 H3        -59.1837   12.3945  -25.7348 H      1 LIG       0.15900
      9 H4        -58.1602   10.1270  -25.1470 H      1 LIG       0.32200
@<TRIPOS>BOND
      1       1       2 1
      2       1       3 2
      3       2       4 2
      4       3       5 1
      5       4       5 1
      6       1       6 1
      7       2       7 1
      8       3       8 1
      9       5       9 1
@<TRIPOS>ALT_TYPE
CGenFF_4.0_ALT_TYPE_SET
CGenFF_4.0 1 CG2R51 2 CG2R52 3 CG2R51 4 NG2R50 5 NG2R51 6 HGR51 7 HGR52 8 HGR52 9 HGP1
@<TRIPOS>MOLECULE
pyrazole
 9 9 0 0 0
****
USER_CHARGES
INVALID_CHARGES
Pose:  10 Cluster:  10 Fr_nu: 1231169 TotEn:   -15.62
@<TRIPOS>ATOM
      1 C1        -76.8863  -12.8636  -45.0800 C.2    1 LIG      -0.25100
      2 C2        -76.3853  -12.7008  -46.3855 C.2    1 LIG       0.13200
      3 C3        -78.1990  -12.4682  -45.1642 C.2    1 LIG      -0.03800
      4 N1        -77.3048  -12.2383  -47.2367 N.2    1 LIG      -0.57800
      5 N2        -78.3968  -12.1071  -46.4645 N.pl3  1 LIG      -0.05900
      6 H1        -76.3693  -13.2185  -44.2007 H      1 LIG       0.15700
      7 H2        -75.3883  -12.8995  -46.7520 H      1 LIG       0.15600
      8 H3        -78.9915  -12.4104  -44.4321 H      1 LIG       0.15900
      9 H4        -79.2473  -11.7618  -46.8915 H      1 LIG       0.32200
@<TRIPOS>BOND
      1       1       2 1
      2       1       3 2
      3       2       4 2
      4       3       5 1
      5       4       5 1
      6       1       6 1
      7       2       7 1
      8       3       8 1
      9       5       9 1
@<TRIPOS>ALT_TYPE
CGenFF_4.0_ALT_TYPE_SET
CGenFF_4.0 1 CG2R51 2 CG2R52 3 CG2R51 4 NG2R50 5 NG2R51 6 HGR51 7 HGR52 8 HGR52 9 HGP1
@<TRIPOS>MOLECULE
pyrazole
 9 9 0 0 0
****
USER_CHARGES
INVALID_CHARGES
Pose:  11 Cluster:  11 Fr_nu: 4066533 TotEn:   -14.50
@<TRIPOS>ATOM
      1 C1        -77.3240  -12.5430  -46.0541 C.2    1 LIG      -0.25100
      2 C2        -76.7819  -12.5743  -47.3529 C.2    1 LIG       0.13200
      3 C3        -78.3494  -13.4561  -46.0879 C.2    1 LIG      -0.03800
      4 N1        -77.4108  -13.4389  -48.1534 N.2    1 LIG      -0.57800
      5 N2        -78.3586  -13.9595  -47.3555 N.pl3  1 LIG      -0.05900
      6 H1        -77.0148  -11.9434  -45.2107 H      1 LIG       0.15700
      7 H2        -75.9551  -12.0027  -47.7497 H      1 LIG       0.15600
      8 H3        -79.0588  -13.7838  -45.3417 H      1 LIG       0.15900
      9 H4        -78.9824  -14.6561  -47.7434 H      1 LIG       0.32200
@<TRIPOS>BOND
      1       1       2 1
      2       1       3 2
      3       2       4 2
      4       3       5 1
      5       4       5 1
      6       1       6 1
      7       2       7 1
      8       3       8 1
      9       5       9 1
@<TRIPOS>ALT_TYPE
CGenFF_4.0_ALT_TYPE_SET
CGenFF_4.0 1 CG2R51 2 CG2R52 3 CG2R51 4 NG2R50 5 NG2R51 6 HGR51 7 HGR52 8 HGR52 9 HGP1
@<TRIPOS>MOLECULE
pyrazole
 9 9 0 0 0
****
USER_CHARGES
INVALID_CHARGES
Pose:  12 Cluster:  12 Fr_nu: 5208365 TotEn:   -14.33
@<TRIPOS>ATOM
      1 C1        -72.5403  -23.7181  -42.5852 C.2    1 LIG      -0.25100
      2 C2        -73.4954  -23.9985  -41.5897 C.2    1 LIG       0.13200
      3 C3        -71.3605  -23.5714  -41.8974 C.2    1 LIG      -0.03800
      4 N1        -72.9680  -24.0289  -40.3630 N.2    1 LIG      -0.57800
      5 N2        -71.6686  -23.7657  -40.5830 N.pl3  1 LIG      -0.05900
      6 H1        -72.6856  -23.6345  -43.6521 H      1 LIG       0.15700
      7 H2        -74.5540  -24.1815  -41.7070 H      1 LIG       0.15600
      8 H3        -70.3527  -23.3490  -42.2173 H      1 LIG       0.15900
      9 H4        -71.0448  -23.7316  -39.7864 H      1 LIG       0.32200
@<TRIPOS>BOND
      1       1       2 1
      2       1       3 2
      3       2       4 2
      4       3       5 1
      5       4       5 1
      6       1       6 1
      7       2       7 1
      8       3       8 1
      9       5       9 1
@<TRIPOS>ALT_TYPE
CGenFF_4.0_ALT_TYPE_SET
CGenFF_4.0 1 CG2R51 2 CG2R52 3 CG2R51 4 NG2R50 5 NG2R51 6 HGR51 7 HGR52 8 HGR52 9 HGP1
@<TRIPOS>MOLECULE
pyrazole
 9 9 0 0 0
****
USER_CHARGES
INVALID_CHARGES
Pose:  13 Cluster:  13 Fr_nu: 10192155 TotEn:   -14.20
@<TRIPOS>ATOM
      1 C1        -55.5035  -21.2272  -24.4791 C.2    1 LIG      -0.25100
      2 C2        -54.2829  -21.9050  -24.2986 C.2    1 LIG       0.13200
      3 C3        -56.0063  -21.0813  -23.2093 C.2    1 LIG      -0.03800
      4 N1        -54.0258  -22.1711  -23.0152 N.2    1 LIG      -0.57800
      5 N2        -55.0917  -21.6578  -22.3777 N.pl3  1 LIG      -0.05900
      6 H1        -55.9559  -20.8905  -25.4001 H      1 LIG       0.15700
      7 H2        -53.5703  -22.2166  -25.0488 H      1 LIG       0.15600
      8 H3        -56.9130  -20.6315  -22.8312 H      1 LIG       0.15900
      9 H4        -55.1317  -21.7381  -21.3694 H      1 LIG       0.32200
@<TRIPOS>BOND
      1       1       2 1
      2       1       3 2
      3       2       4 2
      4       3       5 1
      5       4       5 1
      6       1       6 1
      7       2       7 1
      8       3       8 1
      9       5       9 1
@<TRIPOS>ALT_TYPE
CGenFF_4.0_ALT_TYPE_SET
CGenFF_4.0 1 CG2R51 2 CG2R52 3 CG2R51 4 NG2R50 5 NG2R51 6 HGR51 7 HGR52 8 HGR52 9 HGP1
@<TRIPOS>MOLECULE
pyrazole
 9 9 0 0 0
****
USER_CHARGES
INVALID_CHARGES
Pose:  14 Cluster:  14 Fr_nu: 10033487 TotEn:   -14.03
@<TRIPOS>ATOM
      1 C1        -41.6372   -7.4854  -49.8312 C.2    1 LIG      -0.25100
      2 C2        -42.4279   -6.6651  -49.0043 C.2    1 LIG       0.13200
      3 C3        -40.8162   -8.1602  -48.9612 C.2    1 LIG      -0.03800
      4 N1        -42.1355   -6.8045  -47.7086 N.2    1 LIG      -0.57800
      5 N2        -41.1521   -7.7204  -47.7145 N.pl3  1 LIG      -0.05900
      6 H1        -41.6593   -7.5761  -50.9072 H      1 LIG       0.15700
      7 H2        -43.2046   -5.9710  -49.2920 H      1 LIG       0.15600
      8 H3        -40.0391   -8.8953  -49.1135 H      1 LIG       0.15900
      9 H4        -40.7517   -7.9998  -46.8277 H      1 LIG       0.32200
@<TRIPOS>BOND
      1       1       2 1
      2       1       3 2
      3       2       4 2
      4       3       5 1
      5       4       5 1
      6       1       6 1
      7       2       7 1
      8       3       8 1
      9       5       9 1
@<TRIPOS>ALT_TYPE
CGenFF_4.0_ALT_TYPE_SET
CGenFF_4.0 1 CG2R51 2 CG2R52 3 CG2R51 4 NG2R50 5 NG2R51 6 HGR51 7 HGR52 8 HGR52 9 HGP1
@<TRIPOS>MOLECULE
pyrazole
 9 9 0 0 0
****
USER_CHARGES
INVALID_CHARGES
Pose:  15 Cluster:  15 Fr_nu: 304383 TotEn:   -13.88
@<TRIPOS>ATOM
      1 C1        -59.6156  -19.9183  -25.3570 C.2    1 LIG      -0.25100
      2 C2        -58.6835  -20.3056  -24.3757 C.2    1 LIG       0.13200
      3 C3        -59.9149  -18.6134  -25.0502 C.2    1 LIG      -0.03800
      4 N1        -58.4086  -19.3260  -23.5104 N.2    1 LIG      -0.57800
      5 N2        -59.1724  -18.3101  -23.9470 N.pl3  1 LIG      -0.05900
      6 H1        -60.0146  -20.5023  -26.1731 H      1 LIG       0.15700
      7 H2        -58.1934  -21.2611  -24.2547 H      1 LIG       0.15600
      8 H3        -60.5760  -17.8904  -25.5058 H      1 LIG       0.15900
      9 H4        -59.1396  -17.4338  -23.4411 H      1 LIG       0.32200
@<TRIPOS>BOND
      1       1       2 1
      2       1       3 2
      3       2       4 2
      4       3       5 1
      5       4       5 1
      6       1       6 1
      7       2       7 1
      8       3       8 1
      9       5       9 1
@<TRIPOS>ALT_TYPE
CGenFF_4.0_ALT_TYPE_SET
CGenFF_4.0 1 CG2R51 2 CG2R52 3 CG2R51 4 NG2R50 5 NG2R51 6 HGR51 7 HGR52 8 HGR52 9 HGP1
@<TRIPOS>MOLECULE
pyrazole
 9 9 0 0 0
****
USER_CHARGES
INVALID_CHARGES
Pose:  16 Cluster:  16 Fr_nu: 2936266 TotEn:   -13.69
@<TRIPOS>ATOM
      1 C1        -56.6985  -22.6821  -34.9067 C.2    1 LIG      -0.25100
      2 C2        -56.2635  -21.9142  -33.8100 C.2    1 LIG       0.13200
      3 C3        -56.8046  -21.7800  -35.9370 C.2    1 LIG      -0.03800
      4 N1        -56.1040  -20.6236  -34.1150 N.2    1 LIG      -0.57800
      5 N2        -56.4404  -20.5736  -35.4151 N.pl3  1 LIG      -0.05900
      6 H1        -56.9057  -23.7413  -34.9460 H      1 LIG       0.15700
      7 H2        -56.0565  -22.2410  -32.8010 H      1 LIG       0.15600
      8 H3        -57.1019  -21.8850  -36.9704 H      1 LIG       0.15900
      9 H4        -56.4008  -19.6786  -35.8865 H      1 LIG       0.32200
@<TRIPOS>BOND
      1       1       2 1
      2       1       3 2
      3       2       4 2
      4       3       5 1
      5       4       5 1
      6       1       6 1
      7       2       7 1
      8       3       8 1
      9       5       9 1
@<TRIPOS>ALT_TYPE
CGenFF_4.0_ALT_TYPE_SET
CGenFF_4.0 1 CG2R51 2 CG2R52 3 CG2R51 4 NG2R50 5 NG2R51 6 HGR51 7 HGR52 8 HGR52 9 HGP1
@<TRIPOS>MOLECULE
pyrazole
 9 9 0 0 0
****
USER_CHARGES
INVALID_CHARGES
Pose:  17 Cluster:  17 Fr_nu: 9615634 TotEn:   -13.67
@<TRIPOS>ATOM
      1 C1        -77.3067   -7.5982  -57.4907 C.2    1 LIG      -0.25100
      2 C2        -76.0335   -7.1846  -57.0551 C.2    1 LIG       0.13200
      3 C3        -77.0590   -8.3397  -58.6200 C.2    1 LIG      -0.03800
      4 N1        -75.0500   -7.6266  -57.8432 N.2    1 LIG      -0.57800
      5 N2        -75.7051   -8.3259  -58.7855 N.pl3  1 LIG      -0.05900
      6 H1        -78.2695   -7.3893  -57.0482 H      1 LIG       0.15700
      7 H2        -75.7814   -6.5789  -56.1963 H      1 LIG       0.15600
      8 H3        -77.7095   -8.8620  -59.3065 H      1 LIG       0.15900
      9 H4        -75.1636   -8.7688  -59.5172 H      1 LIG       0.32200
@<TRIPOS>BOND
      1       1       2 1
      2       1       3 2
      3       2       4 2
      4       3       5 1
      5       4       5 1
      6       1       6 1
      7       2       7 1
      8       3       8 1
      9       5       9 1
@<TRIPOS>ALT_TYPE
CGenFF_4.0_ALT_TYPE_SET
CGenFF_4.0 1 CG2R51 2 CG2R52 3 CG2R51 4 NG2R50 5 NG2R51 6 HGR51 7 HGR52 8 HGR52 9 HGP1
@<TRIPOS>MOLECULE
pyrazole
 9 9 0 0 0
****
USER_CHARGES
INVALID_CHARGES
Pose:  18 Cluster:  18 Fr_nu: 768001 TotEn:   -13.09
@<TRIPOS>ATOM
      1 C1        -78.2588  -13.5298  -45.6260 C.2    1 LIG      -0.25100
      2 C2        -78.3921  -13.2548  -47.0001 C.2    1 LIG       0.13200
      3 C3        -76.9032  -13.5254  -45.4049 C.2    1 LIG      -0.03800
      4 N1        -77.2151  -13.0877  -47.6091 N.2    1 LIG      -0.57800
      5 N2        -76.3293  -13.2580  -46.6130 N.pl3  1 LIG      -0.05900
      6 H1        -79.0359  -13.7059  -44.8969 H      1 LIG       0.15700
      7 H2        -79.2978  -13.1698  -47.5834 H      1 LIG       0.15600
      8 H3        -76.3086  -13.6870  -44.5173 H      1 LIG       0.15900
      9 H4        -75.3435  -13.1796  -46.8294 H      1 LIG       0.32200
@<TRIPOS>BOND
      1       1       2 1
      2       1       3 2
      3       2       4 2
      4       3       5 1
      5       4       5 1
      6       1       6 1
      7       2       7 1
      8       3       8 1
      9       5       9 1
@<TRIPOS>ALT_TYPE
CGenFF_4.0_ALT_TYPE_SET
CGenFF_4.0 1 CG2R51 2 CG2R52 3 CG2R51 4 NG2R50 5 NG2R51 6 HGR51 7 HGR52 8 HGR52 9 HGP1
@<TRIPOS>MOLECULE
pyrazole
 9 9 0 0 0
****
USER_CHARGES
INVALID_CHARGES
Pose:  19 Cluster:  19 Fr_nu: 336361 TotEn:   -13.00
@<TRIPOS>ATOM
      1 C1        -74.7829  -22.0322  -44.2469 C.2    1 LIG      -0.25100
      2 C2        -74.1572  -23.2159  -43.8121 C.2    1 LIG       0.13200
      3 C3        -76.1089  -22.3691  -44.3675 C.2    1 LIG      -0.03800
      4 N1        -75.0151  -24.2291  -43.6662 N.2    1 LIG      -0.57800
      5 N2        -76.1936  -23.6830  -44.0111 N.pl3  1 LIG      -0.05900
      6 H1        -74.3362  -21.0689  -44.4446 H      1 LIG       0.15700
      7 H2        -73.1115  -23.3826  -43.5960 H      1 LIG       0.15600
      8 H3        -76.9798  -21.8058  -44.6701 H      1 LIG       0.15900
      9 H4        -77.0196  -24.2676  -43.9825 H      1 LIG       0.32200
@<TRIPOS>BOND
      1       1       2 1
      2       1       3 2
      3       2       4 2
      4       3       5 1
      5       4       5 1
      6       1       6 1
      7       2       7 1
      8       3       8 1
      9       5       9 1
@<TRIPOS>ALT_TYPE
CGenFF_4.0_ALT_TYPE_SET
CGenFF_4.0 1 CG2R51 2 CG2R52 3 CG2R51 4 NG2R50 5 NG2R51 6 HGR51 7 HGR52 8 HGR52 9 HGP1
@<TRIPOS>MOLECULE
pyrazole
 9 9 0 0 0
****
USER_CHARGES
INVALID_CHARGES
Pose:  20 Cluster:  20 Fr_nu: 454097 TotEn:   -12.77
@<TRIPOS>ATOM
      1 C1        -75.9458  -22.3872  -44.6596 C.2    1 LIG      -0.25100
      2 C2        -75.6173  -23.6535  -44.1397 C.2    1 LIG       0.13200
      3 C3        -74.9265  -21.5684  -44.2389 C.2    1 LIG      -0.03800
      4 N1        -74.4784  -23.6450  -43.4422 N.2    1 LIG      -0.57800
      5 N2        -74.0821  -22.3632  -43.5209 N.pl3  1 LIG      -0.05900
      6 H1        -76.8010  -22.1066  -45.2565 H      1 LIG       0.15700
      7 H2        -76.1608  -24.5823  -44.2396 H      1 LIG       0.15600
      8 H3        -74.7315  -20.5152  -44.3807 H      1 LIG       0.15900
      9 H4        -73.2222  -22.0979  -43.0572 H      1 LIG       0.32200
@<TRIPOS>BOND
      1       1       2 1
      2       1       3 2
      3       2       4 2
      4       3       5 1
      5       4       5 1
      6       1       6 1
      7       2       7 1
      8       3       8 1
      9       5       9 1
@<TRIPOS>ALT_TYPE
CGenFF_4.0_ALT_TYPE_SET
CGenFF_4.0 1 CG2R51 2 CG2R52 3 CG2R51 4 NG2R50 5 NG2R51 6 HGR51 7 HGR52 8 HGR52 9 HGP1
@<TRIPOS>MOLECULE
pyrazole
 9 9 0 0 0
****
USER_CHARGES
INVALID_CHARGES
Pose:  21 Cluster:  21 Fr_nu: 579697 TotEn:   -12.24
@<TRIPOS>ATOM
      1 C1        -69.6761    4.4044  -47.3940 C.2    1 LIG      -0.25100
      2 C2        -70.6314    3.4090  -47.6740 C.2    1 LIG       0.13200
      3 C3        -68.6176    3.7205  -46.8479 C.2    1 LIG      -0.03800
      4 N1        -70.2164    2.1858  -47.3340 N.2    1 LIG      -0.57800
      5 N2        -68.9886    2.4080  -46.8349 N.pl3  1 LIG      -0.05900
      6 H1        -69.7441    5.4687  -47.5646 H      1 LIG       0.15700
      7 H2        -71.6130    3.5240  -48.1111 H      1 LIG       0.15600
      8 H3        -67.6564    4.0424  -46.4738 H      1 LIG       0.15900
      9 H4        -68.4567    1.6147  -46.4994 H      1 LIG       0.32200
@<TRIPOS>BOND
      1       1       2 1
      2       1       3 2
      3       2       4 2
      4       3       5 1
      5       4       5 1
      6       1       6 1
      7       2       7 1
      8       3       8 1
      9       5       9 1
@<TRIPOS>ALT_TYPE
CGenFF_4.0_ALT_TYPE_SET
CGenFF_4.0 1 CG2R51 2 CG2R52 3 CG2R51 4 NG2R50 5 NG2R51 6 HGR51 7 HGR52 8 HGR52 9 HGP1
@<TRIPOS>MOLECULE
pyrazole
 9 9 0 0 0
****
USER_CHARGES
INVALID_CHARGES
Pose:  22 Cluster:  22 Fr_nu: 303208 TotEn:   -12.19
@<TRIPOS>ATOM
      1 C1        -79.6582  -22.6104  -31.8385 C.2    1 LIG      -0.25100
      2 C2        -80.2988  -23.8561  -31.9783 C.2    1 LIG       0.13200
      3 C3        -79.0144  -22.4190  -33.0366 C.2    1 LIG      -0.03800
      4 N1        -80.0819  -24.4165  -33.1711 N.2    1 LIG      -0.57800
      5 N2        -79.2978  -23.5188  -33.7919 N.pl3  1 LIG      -0.05900
      6 H1        -79.6626  -21.9436  -30.9889 H      1 LIG       0.15700
      7 H2        -80.9143  -24.3792  -31.2605 H      1 LIG       0.15600
      8 H3        -78.3923  -21.6186  -33.4103 H      1 LIG       0.15900
      9 H4        -78.9893  -23.7222  -34.7343 H      1 LIG       0.32200
@<TRIPOS>BOND
      1       1       2 1
      2       1       3 2
      3       2       4 2
      4       3       5 1
      5       4       5 1
      6       1       6 1
      7       2       7 1
      8       3       8 1
      9       5       9 1
@<TRIPOS>ALT_TYPE
CGenFF_4.0_ALT_TYPE_SET
CGenFF_4.0 1 CG2R51 2 CG2R52 3 CG2R51 4 NG2R50 5 NG2R51 6 HGR51 7 HGR52 8 HGR52 9 HGP1
@<TRIPOS>MOLECULE
pyrazole
 9 9 0 0 0
****
USER_CHARGES
INVALID_CHARGES
Pose:  23 Cluster:  23 Fr_nu: 8390574 TotEn:   -12.09
@<TRIPOS>ATOM
      1 C1        -50.5540    3.6845  -34.6193 C.2    1 LIG      -0.25100
      2 C2        -51.7682    3.5608  -35.3208 C.2    1 LIG       0.13200
      3 C3        -50.2491    2.4026  -34.2320 C.2    1 LIG      -0.03800
      4 N1        -52.2047    2.2997  -35.3777 N.2    1 LIG      -0.57800
      5 N2        -51.2596    1.6193  -34.7070 N.pl3  1 LIG      -0.05900
      6 H1        -49.9793    4.5774  -34.4221 H      1 LIG       0.15700
      7 H2        -52.3536    4.3370  -35.7927 H      1 LIG       0.15600
      8 H3        -49.4239    1.9869  -33.6719 H      1 LIG       0.15900
      9 H4        -51.3686    0.6176  -34.6089 H      1 LIG       0.32200
@<TRIPOS>BOND
      1       1       2 1
      2       1       3 2
      3       2       4 2
      4       3       5 1
      5       4       5 1
      6       1       6 1
      7       2       7 1
      8       3       8 1
      9       5       9 1
@<TRIPOS>ALT_TYPE
CGenFF_4.0_ALT_TYPE_SET
CGenFF_4.0 1 CG2R51 2 CG2R52 3 CG2R51 4 NG2R50 5 NG2R51 6 HGR51 7 HGR52 8 HGR52 9 HGP1
@<TRIPOS>MOLECULE
pyrazole
 9 9 0 0 0
****
USER_CHARGES
INVALID_CHARGES
Pose:  24 Cluster:  24 Fr_nu:  69010 TotEn:   -11.84
@<TRIPOS>ATOM
      1 C1        -77.4691  -12.3241  -45.9521 C.2    1 LIG      -0.25100
      2 C2        -77.1130  -13.5569  -45.3731 C.2    1 LIG       0.13200
      3 C3        -78.8345  -12.3892  -46.0858 C.2    1 LIG      -0.03800
      4 N1        -78.1672  -14.3472  -45.1538 N.2    1 LIG      -0.57800
      5 N2        -79.1992  -13.6094  -45.5972 N.pl3  1 LIG      -0.05900
      6 H1        -76.8268  -11.5026  -46.2330 H      1 LIG       0.15700
      7 H2        -76.1292  -13.9125  -45.1022 H      1 LIG       0.15600
      8 H3        -79.5628  -11.6939  -46.4777 H      1 LIG       0.15900
      9 H4        -80.1301  -14.0026  -45.5382 H      1 LIG       0.32200
@<TRIPOS>BOND
      1       1       2 1
      2       1       3 2
      3       2       4 2
      4       3       5 1
      5       4       5 1
      6       1       6 1
      7       2       7 1
      8       3       8 1
      9       5       9 1
@<TRIPOS>ALT_TYPE
CGenFF_4.0_ALT_TYPE_SET
CGenFF_4.0 1 CG2R51 2 CG2R52 3 CG2R51 4 NG2R50 5 NG2R51 6 HGR51 7 HGR52 8 HGR52 9 HGP1
@<TRIPOS>MOLECULE
pyrazole
 9 9 0 0 0
****
USER_CHARGES
INVALID_CHARGES
Pose:  25 Cluster:  25 Fr_nu: 989502 TotEn:   -11.54
@<TRIPOS>ATOM
      1 C1        -77.5542  -13.8400  -45.0291 C.2    1 LIG      -0.25100
      2 C2        -76.7458  -12.6890  -44.9718 C.2    1 LIG       0.13200
      3 C3        -78.7316  -13.4051  -45.5869 C.2    1 LIG      -0.03800
      4 N1        -77.3577  -11.6045  -45.4547 N.2    1 LIG      -0.57800
      5 N2        -78.5632  -12.0720  -45.8210 N.pl3  1 LIG      -0.05900
      6 H1        -77.3173  -14.8447  -44.7116 H      1 LIG       0.15700
      7 H2        -75.7363  -12.5951  -44.5977 H      1 LIG       0.15600
      8 H3        -79.6540  -13.9122  -45.8306 H      1 LIG       0.15900
      9 H4        -79.2269  -11.4228  -46.2244 H      1 LIG       0.32200
@<TRIPOS>BOND
      1       1       2 1
      2       1       3 2
      3       2       4 2
      4       3       5 1
      5       4       5 1
      6       1       6 1
      7       2       7 1
      8       3       8 1
      9       5       9 1
@<TRIPOS>ALT_TYPE
CGenFF_4.0_ALT_TYPE_SET
CGenFF_4.0 1 CG2R51 2 CG2R52 3 CG2R51 4 NG2R50 5 NG2R51 6 HGR51 7 HGR52 8 HGR52 9 HGP1
@<TRIPOS>MOLECULE
pyrazole
 9 9 0 0 0
****
USER_CHARGES
INVALID_CHARGES
Pose:  26 Cluster:  26 Fr_nu: 2009574 TotEn:   -11.18
@<TRIPOS>ATOM
      1 C1        -46.3307  -12.8724  -44.7166 C.2    1 LIG      -0.25100
      2 C2        -47.5211  -12.4423  -45.3328 C.2    1 LIG       0.13200
      3 C3        -45.6069  -11.7206  -44.5266 C.2    1 LIG      -0.03800
      4 N1        -47.5557  -11.1205  -45.5215 N.2    1 LIG      -0.57800
      5 N2        -46.3780  -10.7100  -45.0209 N.pl3  1 LIG      -0.05900
      6 H1        -46.0377  -13.8763  -44.4470 H      1 LIG       0.15700
      7 H2        -48.3647  -13.0371  -45.6528 H      1 LIG       0.15600
      8 H3        -44.6338  -11.5337  -44.0960 H      1 LIG       0.15900
      9 H4        -46.1630   -9.7212  -45.0506 H      1 LIG       0.32200
@<TRIPOS>BOND
      1       1       2 1
      2       1       3 2
      3       2       4 2
      4       3       5 1
      5       4       5 1
      6       1       6 1
      7       2       7 1
      8       3       8 1
      9       5       9 1
@<TRIPOS>ALT_TYPE
CGenFF_4.0_ALT_TYPE_SET
CGenFF_4.0 1 CG2R51 2 CG2R52 3 CG2R51 4 NG2R50 5 NG2R51 6 HGR51 7 HGR52 8 HGR52 9 HGP1
@<TRIPOS>MOLECULE
pyrazole
 9 9 0 0 0
****
USER_CHARGES
INVALID_CHARGES
Pose:  27 Cluster:  27 Fr_nu:  51564 TotEn:   -11.16
@<TRIPOS>ATOM
      1 C1        -69.7133   -1.2478  -29.0039 C.2    1 LIG      -0.25100
      2 C2        -68.6228   -1.9583  -28.4675 C.2    1 LIG       0.13200
      3 C3        -70.6146   -2.2207  -29.3610 C.2    1 LIG      -0.03800
      4 N1        -68.8120   -3.2804  -28.4804 N.2    1 LIG      -0.57800
      5 N2        -70.0320   -3.4085  -29.0292 N.pl3  1 LIG      -0.05900
      6 H1        -69.8307   -0.1801  -29.1158 H      1 LIG       0.15700
      7 H2        -67.6977   -1.5677  -28.0681 H      1 LIG       0.15600
      8 H3        -71.5949   -2.1760  -29.8131 H      1 LIG       0.15900
      9 H4        -70.4076   -4.3407  -29.1506 H      1 LIG       0.32200
@<TRIPOS>BOND
      1       1       2 1
      2       1       3 2
      3       2       4 2
      4       3       5 1
      5       4       5 1
      6       1       6 1
      7       2       7 1
      8       3       8 1
      9       5       9 1
@<TRIPOS>ALT_TYPE
CGenFF_4.0_ALT_TYPE_SET
CGenFF_4.0 1 CG2R51 2 CG2R52 3 CG2R51 4 NG2R50 5 NG2R51 6 HGR51 7 HGR52 8 HGR52 9 HGP1
@<TRIPOS>MOLECULE
pyrazole
 9 9 0 0 0
****
USER_CHARGES
INVALID_CHARGES
Pose:  28 Cluster:  28 Fr_nu:  20537 TotEn:   -10.46
@<TRIPOS>ATOM
      1 C1        -78.9346  -21.9588  -32.8046 C.2    1 LIG      -0.25100
      2 C2        -79.6447  -20.9452  -32.1337 C.2    1 LIG       0.13200
      3 C3        -77.6671  -21.4506  -32.9514 C.2    1 LIG      -0.03800
      4 N1        -78.8909  -19.8741  -31.8721 N.2    1 LIG      -0.57800
      5 N2        -77.6939  -20.2118  -32.3813 N.pl3  1 LIG      -0.05900
      6 H1        -79.2906  -22.9234  -33.1352 H      1 LIG       0.15700
      7 H2        -80.6802  -20.9422  -31.8248 H      1 LIG       0.15600
      8 H3        -76.7694  -21.8488  -33.4020 H      1 LIG       0.15900
      9 H4        -76.9357  -19.5451  -32.3065 H      1 LIG       0.32200
@<TRIPOS>BOND
      1       1       2 1
      2       1       3 2
      3       2       4 2
      4       3       5 1
      5       4       5 1
      6       1       6 1
      7       2       7 1
      8       3       8 1
      9       5       9 1
@<TRIPOS>ALT_TYPE
CGenFF_4.0_ALT_TYPE_SET
CGenFF_4.0 1 CG2R51 2 CG2R52 3 CG2R51 4 NG2R50 5 NG2R51 6 HGR51 7 HGR52 8 HGR52 9 HGP1
@<TRIPOS>MOLECULE
pyrazole
 9 9 0 0 0
****
USER_CHARGES
INVALID_CHARGES
Pose:  29 Cluster:  29 Fr_nu: 3116799 TotEn:    -9.60
@<TRIPOS>ATOM
      1 C1        -80.0072    3.8097  -35.2636 C.2    1 LIG      -0.25100
      2 C2        -80.4723    4.2894  -36.5027 C.2    1 LIG       0.13200
      3 C3        -80.8495    2.7680  -34.9606 C.2    1 LIG      -0.03800
      4 N1        -81.5280    3.6083  -36.9559 N.2    1 LIG      -0.57800
      5 N2        -81.7333    2.6899  -35.9966 N.pl3  1 LIG      -0.05900
      6 H1        -79.1772    4.1677  -34.6725 H      1 LIG       0.15700
      7 H2        -80.0862    5.1073  -37.0941 H      1 LIG       0.15600
      8 H3        -80.9000    2.0921  -34.1192 H      1 LIG       0.15900
      9 H4        -82.4996    2.0386  -36.1125 H      1 LIG       0.32200
@<TRIPOS>BOND
      1       1       2 1
      2       1       3 2
      3       2       4 2
      4       3       5 1
      5       4       5 1
      6       1       6 1
      7       2       7 1
      8       3       8 1
      9       5       9 1
@<TRIPOS>ALT_TYPE
CGenFF_4.0_ALT_TYPE_SET
CGenFF_4.0 1 CG2R51 2 CG2R52 3 CG2R51 4 NG2R50 5 NG2R51 6 HGR51 7 HGR52 8 HGR52 9 HGP1
@<TRIPOS>MOLECULE
pyrazole
 9 9 0 0 0
****
USER_CHARGES
INVALID_CHARGES
Pose:  30 Cluster:  30 Fr_nu: 7800483 TotEn:    -9.27
@<TRIPOS>ATOM
      1 C1        -70.2590    4.0082  -47.0829 C.2    1 LIG      -0.25100
      2 C2        -70.2340    2.6043  -46.9825 C.2    1 LIG       0.13200
      3 C3        -70.9954    4.2584  -48.2150 C.2    1 LIG      -0.03800
      4 N1        -70.9017    2.0046  -47.9717 N.2    1 LIG      -0.57800
      5 N2        -71.3532    3.0366  -48.7045 N.pl3  1 LIG      -0.05900
      6 H1        -69.8073    4.7375  -46.4267 H      1 LIG       0.15700
      7 H2        -69.7567    1.9930  -46.2299 H      1 LIG       0.15600
      8 H3        -71.2885    5.1748  -48.7065 H      1 LIG       0.15900
      9 H4        -71.9006    2.8341  -49.5316 H      1 LIG       0.32200
@<TRIPOS>BOND
      1       1       2 1
      2       1       3 2
      3       2       4 2
      4       3       5 1
      5       4       5 1
      6       1       6 1
      7       2       7 1
      8       3       8 1
      9       5       9 1
@<TRIPOS>ALT_TYPE
CGenFF_4.0_ALT_TYPE_SET
CGenFF_4.0 1 CG2R51 2 CG2R52 3 CG2R51 4 NG2R50 5 NG2R51 6 HGR51 7 HGR52 8 HGR52 9 HGP1
@<TRIPOS>MOLECULE
pyrazole
 9 9 0 0 0
****
USER_CHARGES
INVALID_CHARGES
Pose:  31 Cluster:  31 Fr_nu: 1951953 TotEn:    -9.13
@<TRIPOS>ATOM
      1 C1        -79.6108  -19.9124  -32.1095 C.2    1 LIG      -0.25100
      2 C2        -80.2859  -21.1230  -32.3552 C.2    1 LIG       0.13200
      3 C3        -78.2796  -20.2344  -32.2129 C.2    1 LIG      -0.03800
      4 N1        -79.4524  -22.1384  -32.5967 N.2    1 LIG      -0.57800
      5 N2        -78.2398  -21.5665  -32.5034 N.pl3  1 LIG      -0.05900
      6 H1        -80.0296  -18.9416  -31.8890 H      1 LIG       0.15700
      7 H2        -81.3505  -21.3079  -32.3678 H      1 LIG       0.15600
      8 H3        -77.3775  -19.6496  -32.1061 H      1 LIG       0.15900
      9 H4        -77.4235  -22.1473  -32.6483 H      1 LIG       0.32200
@<TRIPOS>BOND
      1       1       2 1
      2       1       3 2
      3       2       4 2
      4       3       5 1
      5       4       5 1
      6       1       6 1
      7       2       7 1
      8       3       8 1
      9       5       9 1
@<TRIPOS>ALT_TYPE
CGenFF_4.0_ALT_TYPE_SET
CGenFF_4.0 1 CG2R51 2 CG2R52 3 CG2R51 4 NG2R50 5 NG2R51 6 HGR51 7 HGR52 8 HGR52 9 HGP1
@<TRIPOS>MOLECULE
pyrazole
 9 9 0 0 0
****
USER_CHARGES
INVALID_CHARGES
Pose:  32 Cluster:  32 Fr_nu: 767986 TotEn:    -8.85
@<TRIPOS>ATOM
      1 C1        -78.1460  -13.2444  -45.2987 C.2    1 LIG      -0.25100
      2 C2        -78.0472  -12.2205  -46.2599 C.2    1 LIG       0.13200
      3 C3        -76.8440  -13.5366  -44.9733 C.2    1 LIG      -0.03800
      4 N1        -76.7825  -11.8848  -46.5275 N.2    1 LIG      -0.57800
      5 N2        -76.0744  -12.7022  -45.7297 N.pl3  1 LIG      -0.05900
      6 H1        -79.0359  -13.7059  -44.8969 H      1 LIG       0.15700
      7 H2        -78.8441  -11.7054  -46.7769 H      1 LIG       0.15600
      8 H3        -76.4056  -14.2486  -44.2890 H      1 LIG       0.15900
      9 H4        -75.0644  -12.6385  -45.7531 H      1 LIG       0.32200
@<TRIPOS>BOND
      1       1       2 1
      2       1       3 2
      3       2       4 2
      4       3       5 1
      5       4       5 1
      6       1       6 1
      7       2       7 1
      8       3       8 1
      9       5       9 1
@<TRIPOS>ALT_TYPE
CGenFF_4.0_ALT_TYPE_SET
CGenFF_4.0 1 CG2R51 2 CG2R52 3 CG2R51 4 NG2R50 5 NG2R51 6 HGR51 7 HGR52 8 HGR52 9 HGP1
@<TRIPOS>MOLECULE
pyrazole
 9 9 0 0 0
****
USER_CHARGES
INVALID_CHARGES
Pose:  33 Cluster:  33 Fr_nu: 291077 TotEn:    -8.43
@<TRIPOS>ATOM
      1 C1        -78.4889  -20.2449  -31.0035 C.2    1 LIG      -0.25100
      2 C2        -79.7795  -19.7285  -31.2262 C.2    1 LIG       0.13200
      3 C3        -78.1672  -20.8827  -32.1766 C.2    1 LIG      -0.03800
      4 N1        -80.2457  -20.0135  -32.4449 N.2    1 LIG      -0.57800
      5 N2        -79.2426  -20.7158  -32.9988 N.pl3  1 LIG      -0.05900
      6 H1        -77.8766  -20.1656  -30.1174 H      1 LIG       0.15700
      7 H2        -80.4000  -19.1568  -30.5509 H      1 LIG       0.15600
      8 H3        -77.2907  -21.4300  -32.4924 H      1 LIG       0.15900
      9 H4        -79.3602  -21.0546  -33.9454 H      1 LIG       0.32200
@<TRIPOS>BOND
      1       1       2 1
      2       1       3 2
      3       2       4 2
      4       3       5 1
      5       4       5 1
      6       1       6 1
      7       2       7 1
      8       3       8 1
      9       5       9 1
@<TRIPOS>ALT_TYPE
CGenFF_4.0_ALT_TYPE_SET
CGenFF_4.0 1 CG2R51 2 CG2R52 3 CG2R51 4 NG2R50 5 NG2R51 6 HGR51 7 HGR52 8 HGR52 9 HGP1
@<TRIPOS>MOLECULE
pyrazole
 9 9 0 0 0
****
USER_CHARGES
INVALID_CHARGES
Pose:  34 Cluster:  34 Fr_nu: 6672432 TotEn:    -7.01
@<TRIPOS>ATOM
      1 C1        -80.0154    4.6679  -35.2622 C.2    1 LIG      -0.25100
      2 C2        -80.9345    3.6730  -35.6456 C.2    1 LIG       0.13200
      3 C3        -79.3388    4.9740  -36.4176 C.2    1 LIG      -0.03800
      4 N1        -80.8522    3.3674  -36.9432 N.2    1 LIG      -0.57800
      5 N2        -79.8733    4.1751  -37.3853 N.pl3  1 LIG      -0.05900
      6 H1        -79.8642    5.1034  -34.2855 H      1 LIG       0.15700
      7 H2        -81.6607    3.1575  -35.0334 H      1 LIG       0.15600
      8 H3        -78.5416    5.6707  -36.6330 H      1 LIG       0.15900
      9 H4        -79.6178    4.1276  -38.3637 H      1 LIG       0.32200
@<TRIPOS>BOND
      1       1       2 1
      2       1       3 2
      3       2       4 2
      4       3       5 1
      5       4       5 1
      6       1       6 1
      7       2       7 1
      8       3       8 1
      9       5       9 1
@<TRIPOS>ALT_TYPE
CGenFF_4.0_ALT_TYPE_SET
CGenFF_4.0 1 CG2R51 2 CG2R52 3 CG2R51 4 NG2R50 5 NG2R51 6 HGR51 7 HGR52 8 HGR52 9 HGP1
@<TRIPOS>MOLECULE
pyrazole
 9 9 0 0 0
****
USER_CHARGES
INVALID_CHARGES
Pose:  35 Cluster:  35 Fr_nu: 242856 TotEn:    -4.54
@<TRIPOS>ATOM
      1 C1        -69.9616  -22.1449  -59.5563 C.2    1 LIG      -0.25100
      2 C2        -71.1773  -21.4429  -59.4508 C.2    1 LIG       0.13200
      3 C3        -69.5507  -22.3169  -58.2571 C.2    1 LIG      -0.03800
      4 N1        -71.5166  -21.1866  -58.1847 N.2    1 LIG      -0.57800
      5 N2        -70.5081  -21.7306  -57.4825 N.pl3  1 LIG      -0.05900
      6 H1        -69.4540  -22.4803  -60.4486 H      1 LIG       0.15700
      7 H2        -71.8299  -21.1069  -60.2439 H      1 LIG       0.15600
      8 H3        -68.6817  -22.7908  -57.8238 H      1 LIG       0.15900
      9 H4        -70.5360  -21.6634  -56.4728 H      1 LIG       0.32200
@<TRIPOS>BOND
      1       1       2 1
      2       1       3 2
      3       2       4 2
      4       3       5 1
      5       4       5 1
      6       1       6 1
      7       2       7 1
      8       3       8 1
      9       5       9 1
@<TRIPOS>ALT_TYPE
CGenFF_4.0_ALT_TYPE_SET
CGenFF_4.0 1 CG2R51 2 CG2R52 3 CG2R51 4 NG2R50 5 NG2R51 6 HGR51 7 HGR52 8 HGR52 9 HGP1
@<TRIPOS>MOLECULE
4_lactone
 9 9 0 0 0
****
USER_CHARGES
INVALID_CHARGES
Pose:   1 Cluster:   1 Fr_nu: 554215 TotEn:   -20.38
@<TRIPOS>ATOM
      1 C1        -78.0108  -13.5049  -47.5996 C.2    1 LIG       0.04000
      2 C2        -79.2547  -14.0617  -46.8843 C.3    1 LIG       0.11000
      3 C3        -78.8849  -13.0284  -45.8244 C.3    1 LIG       0.08100
      4 O1        -77.4095  -13.7040  -48.6307 O.2    1 LIG      -0.32000
      5 O2        -77.7390  -12.6069  -46.6149 O.3    1 LIG      -0.27100
      6 H1        -80.1913  -13.8821  -47.4145 H      1 LIG       0.09000
      7 H2        -79.1639  -15.1060  -46.5809 H      1 LIG       0.09000
      8 H3        -79.6012  -12.2138  -45.6867 H      1 LIG       0.09000
      9 H4        -78.5779  -13.4344  -44.8567 H      1 LIG       0.09000
@<TRIPOS>BOND
      1       1       2 1
      2       1       4 2
      3       1       5 1
      4       2       3 1
      5       3       5 1
      6       2       6 1
      7       2       7 1
      8       3       8 1
      9       3       9 1
@<TRIPOS>ALT_TYPE
CGenFF_4.0_ALT_TYPE_SET
CGenFF_4.0 1 CG2O4 2 CG3C41 3 CG3C41 4 OG2D1 5 OG3C51 6 HGA2 7 HGA2 8 HGA2 9 HGA2
@<TRIPOS>MOLECULE
4_lactone
 9 9 0 0 0
****
USER_CHARGES
INVALID_CHARGES
Pose:   2 Cluster:   2 Fr_nu: 3069288 TotEn:   -19.38
@<TRIPOS>ATOM
      1 C1        -54.2988  -21.0625  -23.9899 C.2    1 LIG       0.04000
      2 C2        -55.5858  -21.0442  -24.8339 C.3    1 LIG       0.11000
      3 C3        -55.2372  -19.5688  -25.0050 C.3    1 LIG       0.08100
      4 O1        -53.6590  -21.8694  -23.3542 O.2    1 LIG      -0.32000
      5 O2        -54.0494  -19.7396  -24.1831 O.3    1 LIG      -0.27100
      6 H1        -55.5337  -21.6513  -25.7390 H      1 LIG       0.09000
      7 H2        -56.4937  -21.2545  -24.2661 H      1 LIG       0.09000
      8 H3        -54.9826  -19.2570  -26.0216 H      1 LIG       0.09000
      9 H4        -55.9398  -18.8627  -24.5539 H      1 LIG       0.09000
@<TRIPOS>BOND
      1       1       2 1
      2       1       4 2
      3       1       5 1
      4       2       3 1
      5       3       5 1
      6       2       6 1
      7       2       7 1
      8       3       8 1
      9       3       9 1
@<TRIPOS>ALT_TYPE
CGenFF_4.0_ALT_TYPE_SET
CGenFF_4.0 1 CG2O4 2 CG3C41 3 CG3C41 4 OG2D1 5 OG3C51 6 HGA2 7 HGA2 8 HGA2 9 HGA2
@<TRIPOS>MOLECULE
4_lactone
 9 9 0 0 0
****
USER_CHARGES
INVALID_CHARGES
Pose:   3 Cluster:   3 Fr_nu: 5731861 TotEn:   -19.33
@<TRIPOS>ATOM
      1 C1        -50.1577    3.2380  -33.9480 C.2    1 LIG       0.04000
      2 C2        -51.2498    2.1533  -33.9552 C.3    1 LIG       0.11000
      3 C3        -51.7455    2.9161  -35.1800 C.3    1 LIG       0.08100
      4 O1        -49.1884    3.5250  -33.2829 O.2    1 LIG      -0.32000
      5 O2        -50.6553    3.8695  -35.0449 O.3    1 LIG      -0.27100
      6 H1        -50.8758    1.1458  -34.1440 H      1 LIG       0.09000
      7 H2        -51.9063    2.1766  -33.0839 H      1 LIG       0.09000
      8 H3        -51.6925    2.3748  -36.1286 H      1 LIG       0.09000
      9 H4        -52.7193    3.4013  -35.0712 H      1 LIG       0.09000
@<TRIPOS>BOND
      1       1       2 1
      2       1       4 2
      3       1       5 1
      4       2       3 1
      5       3       5 1
      6       2       6 1
      7       2       7 1
      8       3       8 1
      9       3       9 1
@<TRIPOS>ALT_TYPE
CGenFF_4.0_ALT_TYPE_SET
CGenFF_4.0 1 CG2O4 2 CG3C41 3 CG3C41 4 OG2D1 5 OG3C51 6 HGA2 7 HGA2 8 HGA2 9 HGA2
@<TRIPOS>MOLECULE
4_lactone
 9 9 0 0 0
****
USER_CHARGES
INVALID_CHARGES
Pose:   4 Cluster:   4 Fr_nu: 758832 TotEn:   -19.08
@<TRIPOS>ATOM
      1 C1        -77.1470  -12.8026  -47.7239 C.2    1 LIG       0.04000
      2 C2        -78.1821  -13.1389  -46.6355 C.3    1 LIG       0.11000
      3 C3        -77.0421  -12.7685  -45.6916 C.3    1 LIG       0.08100
      4 O1        -77.0953  -12.7864  -48.9328 O.2    1 LIG      -0.32000
      5 O2        -76.1754  -12.4881  -46.8256 O.3    1 LIG      -0.27100
      6 H1        -79.0454  -12.4718  -46.6203 H      1 LIG       0.09000
      7 H2        -78.4889  -14.1860  -46.6210 H      1 LIG       0.09000
      8 H3        -77.2050  -11.8777  -45.0788 H      1 LIG       0.09000
      9 H4        -76.6515  -13.5864  -45.0800 H      1 LIG       0.09000
@<TRIPOS>BOND
      1       1       2 1
      2       1       4 2
      3       1       5 1
      4       2       3 1
      5       3       5 1
      6       2       6 1
      7       2       7 1
      8       3       8 1
      9       3       9 1
@<TRIPOS>ALT_TYPE
CGenFF_4.0_ALT_TYPE_SET
CGenFF_4.0 1 CG2O4 2 CG3C41 3 CG3C41 4 OG2D1 5 OG3C51 6 HGA2 7 HGA2 8 HGA2 9 HGA2
@<TRIPOS>MOLECULE
4_lactone
 9 9 0 0 0
****
USER_CHARGES
INVALID_CHARGES
Pose:   5 Cluster:   5 Fr_nu: 1029629 TotEn:   -18.95
@<TRIPOS>ATOM
      1 C1        -55.3482  -20.9623  -33.4433 C.2    1 LIG       0.04000
      2 C2        -55.3923  -20.7921  -34.9724 C.3    1 LIG       0.11000
      3 C3        -56.8770  -21.0869  -34.7810 C.3    1 LIG       0.08100
      4 O1        -54.5195  -20.9135  -32.5628 O.2    1 LIG      -0.32000
      5 O2        -56.6802  -21.2193  -33.3460 O.3    1 LIG      -0.27100
      6 H1        -55.1498  -19.7852  -35.3158 H      1 LIG       0.09000
      7 H2        -54.8257  -21.5463  -35.5210 H      1 LIG       0.09000
      8 H3        -57.5578  -20.2655  -35.0204 H      1 LIG       0.09000
      9 H4        -57.2337  -22.0202  -35.2254 H      1 LIG       0.09000
@<TRIPOS>BOND
      1       1       2 1
      2       1       4 2
      3       1       5 1
      4       2       3 1
      5       3       5 1
      6       2       6 1
      7       2       7 1
      8       3       8 1
      9       3       9 1
@<TRIPOS>ALT_TYPE
CGenFF_4.0_ALT_TYPE_SET
CGenFF_4.0 1 CG2O4 2 CG3C41 3 CG3C41 4 OG2D1 5 OG3C51 6 HGA2 7 HGA2 8 HGA2 9 HGA2
@<TRIPOS>MOLECULE
4_lactone
 9 9 0 0 0
****
USER_CHARGES
INVALID_CHARGES
Pose:   6 Cluster:   6 Fr_nu: 6146941 TotEn:   -18.21
@<TRIPOS>ATOM
      1 C1        -60.1216    9.6642  -23.9964 C.2    1 LIG       0.04000
      2 C2        -61.1835   10.6150  -24.5773 C.3    1 LIG       0.11000
      3 C3        -62.1063    9.4171  -24.3738 C.3    1 LIG       0.08100
      4 O1        -58.9410    9.6980  -23.7329 O.2    1 LIG      -0.32000
      5 O2        -60.9994    8.6367  -23.8433 O.3    1 LIG      -0.27100
      6 H1        -61.3920   11.4850  -23.9527 H      1 LIG       0.09000
      7 H2        -61.0030   10.9042  -25.6140 H      1 LIG       0.09000
      8 H3        -62.8982    9.5499  -23.6316 H      1 LIG       0.09000
      9 H4        -62.5100    8.9722  -25.2874 H      1 LIG       0.09000
@<TRIPOS>BOND
      1       1       2 1
      2       1       4 2
      3       1       5 1
      4       2       3 1
      5       3       5 1
      6       2       6 1
      7       2       7 1
      8       3       8 1
      9       3       9 1
@<TRIPOS>ALT_TYPE
CGenFF_4.0_ALT_TYPE_SET
CGenFF_4.0 1 CG2O4 2 CG3C41 3 CG3C41 4 OG2D1 5 OG3C51 6 HGA2 7 HGA2 8 HGA2 9 HGA2
@<TRIPOS>MOLECULE
4_lactone
 9 9 0 0 0
****
USER_CHARGES
INVALID_CHARGES
Pose:   7 Cluster:   7 Fr_nu: 6998583 TotEn:   -18.13
@<TRIPOS>ATOM
      1 C1        -74.6617   -5.6434  -58.0515 C.2    1 LIG       0.04000
      2 C2        -75.2768   -6.7402  -58.9391 C.3    1 LIG       0.11000
      3 C3        -74.3766   -6.1274  -60.0078 C.3    1 LIG       0.08100
      4 O1        -74.7515   -5.2677  -56.9047 O.2    1 LIG      -0.32000
      5 O2        -73.8859   -5.1468  -59.0522 O.3    1 LIG      -0.27100
      6 H1        -75.0235   -7.7561  -58.6320 H      1 LIG       0.09000
      7 H2        -76.3501   -6.6306  -59.1029 H      1 LIG       0.09000
      8 H3        -73.5720   -6.7704  -60.3749 H      1 LIG       0.09000
      9 H4        -74.8949   -5.6494  -60.8436 H      1 LIG       0.09000
@<TRIPOS>BOND
      1       1       2 1
      2       1       4 2
      3       1       5 1
      4       2       3 1
      5       3       5 1
      6       2       6 1
      7       2       7 1
      8       3       8 1
      9       3       9 1
@<TRIPOS>ALT_TYPE
CGenFF_4.0_ALT_TYPE_SET
CGenFF_4.0 1 CG2O4 2 CG3C41 3 CG3C41 4 OG2D1 5 OG3C51 6 HGA2 7 HGA2 8 HGA2 9 HGA2
@<TRIPOS>MOLECULE
4_lactone
 9 9 0 0 0
****
USER_CHARGES
INVALID_CHARGES
Pose:   8 Cluster:   8 Fr_nu: 2412190 TotEn:   -17.89
@<TRIPOS>ATOM
      1 C1        -70.2317    3.9449  -47.2165 C.2    1 LIG       0.04000
      2 C2        -69.7326    2.4899  -47.1614 C.3    1 LIG       0.11000
      3 C3        -68.4143    3.1478  -46.7648 C.3    1 LIG       0.08100
      4 O1        -71.2632    4.5263  -47.4663 O.2    1 LIG      -0.32000
      5 O2        -69.0263    4.4639  -46.8597 O.3    1 LIG      -0.27100
      6 H1        -70.2103    1.8839  -46.3901 H      1 LIG       0.09000
      7 H2        -69.7372    1.9807  -48.1266 H      1 LIG       0.09000
      8 H3        -68.0663    2.9372  -45.7499 H      1 LIG       0.09000
      9 H4        -67.5957    3.0329  -47.4807 H      1 LIG       0.09000
@<TRIPOS>BOND
      1       1       2 1
      2       1       4 2
      3       1       5 1
      4       2       3 1
      5       3       5 1
      6       2       6 1
      7       2       7 1
      8       3       8 1
      9       3       9 1
@<TRIPOS>ALT_TYPE
CGenFF_4.0_ALT_TYPE_SET
CGenFF_4.0 1 CG2O4 2 CG3C41 3 CG3C41 4 OG2D1 5 OG3C51 6 HGA2 7 HGA2 8 HGA2 9 HGA2
@<TRIPOS>MOLECULE
4_lactone
 9 9 0 0 0
****
USER_CHARGES
INVALID_CHARGES
Pose:   9 Cluster:   9 Fr_nu: 996217 TotEn:   -17.84
@<TRIPOS>ATOM
      1 C1        -58.9757  -19.5020  -23.9176 C.2    1 LIG       0.04000
      2 C2        -59.7590  -19.1741  -25.2014 C.3    1 LIG       0.11000
      3 C3        -59.8864  -17.7975  -24.5561 C.3    1 LIG       0.08100
      4 O1        -58.4037  -20.4551  -23.4392 O.2    1 LIG      -0.32000
      5 O2        -59.1288  -18.2532  -23.4011 O.3    1 LIG      -0.27100
      6 H1        -59.1597  -19.2167  -26.1121 H      1 LIG       0.09000
      7 H2        -60.6889  -19.7346  -25.3111 H      1 LIG       0.09000
      8 H3        -59.3770  -16.9816  -25.0761 H      1 LIG       0.09000
      9 H4        -60.9010  -17.4987  -24.2786 H      1 LIG       0.09000
@<TRIPOS>BOND
      1       1       2 1
      2       1       4 2
      3       1       5 1
      4       2       3 1
      5       3       5 1
      6       2       6 1
      7       2       7 1
      8       3       8 1
      9       3       9 1
@<TRIPOS>ALT_TYPE
CGenFF_4.0_ALT_TYPE_SET
CGenFF_4.0 1 CG2O4 2 CG3C41 3 CG3C41 4 OG2D1 5 OG3C51 6 HGA2 7 HGA2 8 HGA2 9 HGA2
@<TRIPOS>MOLECULE
4_lactone
 9 9 0 0 0
****
USER_CHARGES
INVALID_CHARGES
Pose:  10 Cluster:  10 Fr_nu: 6626895 TotEn:   -17.50
@<TRIPOS>ATOM
      1 C1        -50.9746    3.8364  -34.3205 C.2    1 LIG       0.04000
      2 C2        -51.3079    2.3359  -34.4017 C.3    1 LIG       0.11000
      3 C3        -52.3240    2.8026  -35.4397 C.3    1 LIG       0.08100
      4 O1        -50.2129    4.5501  -33.7083 O.2    1 LIG      -0.32000
      5 O2        -51.9019    4.1820  -35.2534 O.3    1 LIG      -0.27100
      6 H1        -50.4924    1.7183  -34.7815 H      1 LIG       0.09000
      7 H2        -51.7249    1.9219  -33.4822 H      1 LIG       0.09000
      8 H3        -52.1464    2.4614  -36.4633 H      1 LIG       0.09000
      9 H4        -53.3739    2.6636  -35.1677 H      1 LIG       0.09000
@<TRIPOS>BOND
      1       1       2 1
      2       1       4 2
      3       1       5 1
      4       2       3 1
      5       3       5 1
      6       2       6 1
      7       2       7 1
      8       3       8 1
      9       3       9 1
@<TRIPOS>ALT_TYPE
CGenFF_4.0_ALT_TYPE_SET
CGenFF_4.0 1 CG2O4 2 CG3C41 3 CG3C41 4 OG2D1 5 OG3C51 6 HGA2 7 HGA2 8 HGA2 9 HGA2
@<TRIPOS>MOLECULE
4_lactone
 9 9 0 0 0
****
USER_CHARGES
INVALID_CHARGES
Pose:  11 Cluster:  11 Fr_nu: 6585987 TotEn:   -17.32
@<TRIPOS>ATOM
      1 C1        -50.8615    3.8902  -33.4463 C.2    1 LIG       0.04000
      2 C2        -50.1624    2.6993  -34.1260 C.3    1 LIG       0.11000
      3 C3        -51.5831    2.1507  -34.2181 C.3    1 LIG       0.08100
      4 O1        -50.5455    4.9518  -32.9588 O.2    1 LIG      -0.32000
      5 O2        -52.1003    3.3406  -33.5606 O.3    1 LIG      -0.27100
      6 H1        -49.6871    2.9452  -35.0769 H      1 LIG       0.09000
      7 H2        -49.4829    2.1497  -33.4726 H      1 LIG       0.09000
      8 H3        -51.9844    2.0423  -35.2294 H      1 LIG       0.09000
      9 H4        -51.7797    1.2496  -33.6307 H      1 LIG       0.09000
@<TRIPOS>BOND
      1       1       2 1
      2       1       4 2
      3       1       5 1
      4       2       3 1
      5       3       5 1
      6       2       6 1
      7       2       7 1
      8       3       8 1
      9       3       9 1
@<TRIPOS>ALT_TYPE
CGenFF_4.0_ALT_TYPE_SET
CGenFF_4.0 1 CG2O4 2 CG3C41 3 CG3C41 4 OG2D1 5 OG3C51 6 HGA2 7 HGA2 8 HGA2 9 HGA2
@<TRIPOS>MOLECULE
4_lactone
 9 9 0 0 0
****
USER_CHARGES
INVALID_CHARGES
Pose:  12 Cluster:  12 Fr_nu: 6044138 TotEn:   -17.22
@<TRIPOS>ATOM
      1 C1        -54.7723  -21.1407  -24.5562 C.2    1 LIG       0.04000
      2 C2        -55.4586  -20.6850  -25.8564 C.3    1 LIG       0.11000
      3 C3        -56.7192  -21.1730  -25.1488 C.3    1 LIG       0.08100
      4 O1        -53.6514  -21.1714  -24.1013 O.2    1 LIG      -0.32000
      5 O2        -55.9347  -21.5569  -23.9857 O.3    1 LIG      -0.27100
      6 H1        -55.4026  -19.6104  -26.0368 H      1 LIG       0.09000
      7 H2        -55.1605  -21.2523  -26.7397 H      1 LIG       0.09000
      8 H3        -57.4534  -20.4009  -24.9030 H      1 LIG       0.09000
      9 H4        -57.2114  -22.0367  -25.6042 H      1 LIG       0.09000
@<TRIPOS>BOND
      1       1       2 1
      2       1       4 2
      3       1       5 1
      4       2       3 1
      5       3       5 1
      6       2       6 1
      7       2       7 1
      8       3       8 1
      9       3       9 1
@<TRIPOS>ALT_TYPE
CGenFF_4.0_ALT_TYPE_SET
CGenFF_4.0 1 CG2O4 2 CG3C41 3 CG3C41 4 OG2D1 5 OG3C51 6 HGA2 7 HGA2 8 HGA2 9 HGA2
@<TRIPOS>MOLECULE
4_lactone
 9 9 0 0 0
****
USER_CHARGES
INVALID_CHARGES
Pose:  13 Cluster:  13 Fr_nu: 4058911 TotEn:   -16.82
@<TRIPOS>ATOM
      1 C1        -72.5692  -23.8382  -40.5561 C.2    1 LIG       0.04000
      2 C2        -71.1148  -24.2224  -40.8821 C.3    1 LIG       0.11000
      3 C3        -71.7070  -24.5907  -42.2391 C.3    1 LIG       0.08100
      4 O1        -73.1858  -23.3931  -39.6148 O.2    1 LIG      -0.32000
      5 O2        -73.0295  -24.1879  -41.7872 O.3    1 LIG      -0.27100
      6 H1        -70.4207  -23.3806  -40.8809 H      1 LIG       0.09000
      7 H2        -70.7308  -25.0549  -40.2902 H      1 LIG       0.09000
      8 H3        -71.3678  -23.9852  -43.0840 H      1 LIG       0.09000
      9 H4        -71.6761  -25.6535  -42.4944 H      1 LIG       0.09000
@<TRIPOS>BOND
      1       1       2 1
      2       1       4 2
      3       1       5 1
      4       2       3 1
      5       3       5 1
      6       2       6 1
      7       2       7 1
      8       3       8 1
      9       3       9 1
@<TRIPOS>ALT_TYPE
CGenFF_4.0_ALT_TYPE_SET
CGenFF_4.0 1 CG2O4 2 CG3C41 3 CG3C41 4 OG2D1 5 OG3C51 6 HGA2 7 HGA2 8 HGA2 9 HGA2
@<TRIPOS>MOLECULE
4_lactone
 9 9 0 0 0
****
USER_CHARGES
INVALID_CHARGES
Pose:  14 Cluster:  14 Fr_nu: 6876112 TotEn:   -16.71
@<TRIPOS>ATOM
      1 C1        -59.1620   10.5957  -24.4072 C.2    1 LIG       0.04000
      2 C2        -59.6855   11.9316  -24.9643 C.3    1 LIG       0.11000
      3 C3        -58.1995   12.2546  -25.0883 C.3    1 LIG       0.08100
      4 O1        -59.6261    9.5624  -23.9814 O.2    1 LIG      -0.32000
      5 O2        -57.8561   10.9502  -24.5441 O.3    1 LIG      -0.27100
      6 H1        -60.2302   11.8391  -25.9051 H      1 LIG       0.09000
      7 H2        -60.2420   12.5286  -24.2400 H      1 LIG       0.09000
      8 H3        -57.8250   12.3773  -26.1082 H      1 LIG       0.09000
      9 H4        -57.8379   13.0645  -24.4488 H      1 LIG       0.09000
@<TRIPOS>BOND
      1       1       2 1
      2       1       4 2
      3       1       5 1
      4       2       3 1
      5       3       5 1
      6       2       6 1
      7       2       7 1
      8       3       8 1
      9       3       9 1
@<TRIPOS>ALT_TYPE
CGenFF_4.0_ALT_TYPE_SET
CGenFF_4.0 1 CG2O4 2 CG3C41 3 CG3C41 4 OG2D1 5 OG3C51 6 HGA2 7 HGA2 8 HGA2 9 HGA2
@<TRIPOS>MOLECULE
4_lactone
 9 9 0 0 0
****
USER_CHARGES
INVALID_CHARGES
Pose:  15 Cluster:  15 Fr_nu: 7032397 TotEn:   -16.51
@<TRIPOS>ATOM
      1 C1        -49.7124  -19.4681  -30.8419 C.2    1 LIG       0.04000
      2 C2        -48.8831  -18.1920  -31.0726 C.3    1 LIG       0.11000
      3 C3        -50.2362  -17.5989  -31.4537 C.3    1 LIG       0.08100
      4 O1        -49.5165  -20.6088  -30.4887 O.2    1 LIG      -0.32000
      5 O2        -50.8842  -18.8753  -31.1956 O.3    1 LIG      -0.27100
      6 H1        -48.4266  -17.7877  -30.1678 H      1 LIG       0.09000
      7 H2        -48.1559  -18.2738  -31.8821 H      1 LIG       0.09000
      8 H3        -50.6129  -16.8144  -30.7917 H      1 LIG       0.09000
      9 H4        -50.3419  -17.2990  -32.4999 H      1 LIG       0.09000
@<TRIPOS>BOND
      1       1       2 1
      2       1       4 2
      3       1       5 1
      4       2       3 1
      5       3       5 1
      6       2       6 1
      7       2       7 1
      8       3       8 1
      9       3       9 1
@<TRIPOS>ALT_TYPE
CGenFF_4.0_ALT_TYPE_SET
CGenFF_4.0 1 CG2O4 2 CG3C41 3 CG3C41 4 OG2D1 5 OG3C51 6 HGA2 7 HGA2 8 HGA2 9 HGA2
@<TRIPOS>MOLECULE
4_lactone
 9 9 0 0 0
****
USER_CHARGES
INVALID_CHARGES
Pose:  16 Cluster:  16 Fr_nu: 4479796 TotEn:   -16.44
@<TRIPOS>ATOM
      1 C1        -58.5356   -2.6317  -19.1657 C.2    1 LIG       0.04000
      2 C2        -60.0051   -2.8324  -18.7542 C.3    1 LIG       0.11000
      3 C3        -60.1785   -3.1978  -20.2254 C.3    1 LIG       0.08100
      4 O1        -57.4969   -2.3051  -18.6377 O.2    1 LIG      -0.32000
      5 O2        -58.7623   -2.9676  -20.4640 O.3    1 LIG      -0.27100
      6 H1        -60.1616   -3.6448  -18.0428 H      1 LIG       0.09000
      7 H2        -60.5056   -1.9185  -18.4301 H      1 LIG       0.09000
      8 H3        -60.4576   -4.2358  -20.4259 H      1 LIG       0.09000
      9 H4        -60.8007   -2.5152  -20.8107 H      1 LIG       0.09000
@<TRIPOS>BOND
      1       1       2 1
      2       1       4 2
      3       1       5 1
      4       2       3 1
      5       3       5 1
      6       2       6 1
      7       2       7 1
      8       3       8 1
      9       3       9 1
@<TRIPOS>ALT_TYPE
CGenFF_4.0_ALT_TYPE_SET
CGenFF_4.0 1 CG2O4 2 CG3C41 3 CG3C41 4 OG2D1 5 OG3C51 6 HGA2 7 HGA2 8 HGA2 9 HGA2
@<TRIPOS>MOLECULE
4_lactone
 9 9 0 0 0
****
USER_CHARGES
INVALID_CHARGES
Pose:  17 Cluster:  17 Fr_nu: 2778448 TotEn:   -16.36
@<TRIPOS>ATOM
      1 C1        -76.0319  -13.0724  -53.6680 C.2    1 LIG       0.04000
      2 C2        -75.3196  -14.0487  -54.6213 C.3    1 LIG       0.11000
      3 C3        -76.6603  -14.0318  -55.3495 C.3    1 LIG       0.08100
      4 O1        -75.7678  -12.4540  -52.6620 O.2    1 LIG      -0.32000
      5 O2        -77.1988  -13.1055  -54.3659 O.3    1 LIG      -0.27100
      6 H1        -74.4806  -13.6096  -55.1634 H      1 LIG       0.09000
      7 H2        -75.0419  -14.9981  -54.1605 H      1 LIG       0.09000
      8 H3        -76.6495  -13.5945  -56.3516 H      1 LIG       0.09000
      9 H4        -77.2077  -14.9783  -55.3518 H      1 LIG       0.09000
@<TRIPOS>BOND
      1       1       2 1
      2       1       4 2
      3       1       5 1
      4       2       3 1
      5       3       5 1
      6       2       6 1
      7       2       7 1
      8       3       8 1
      9       3       9 1
@<TRIPOS>ALT_TYPE
CGenFF_4.0_ALT_TYPE_SET
CGenFF_4.0 1 CG2O4 2 CG3C41 3 CG3C41 4 OG2D1 5 OG3C51 6 HGA2 7 HGA2 8 HGA2 9 HGA2
@<TRIPOS>MOLECULE
4_lactone
 9 9 0 0 0
****
USER_CHARGES
INVALID_CHARGES
Pose:  18 Cluster:  18 Fr_nu: 5731342 TotEn:   -16.22
@<TRIPOS>ATOM
      1 C1        -50.5393    3.1389  -35.4029 C.2    1 LIG       0.04000
      2 C2        -51.9887    2.6283  -35.3144 C.3    1 LIG       0.11000
      3 C3        -51.4454    1.8343  -34.1302 C.3    1 LIG       0.08100
      4 O1        -49.8996    3.8948  -36.0983 O.2    1 LIG      -0.32000
      5 O2        -50.1226    2.4019  -34.3385 O.3    1 LIG      -0.27100
      6 H1        -52.7193    3.4013  -35.0712 H      1 LIG       0.09000
      7 H2        -52.3063    2.0382  -36.1757 H      1 LIG       0.09000
      8 H3        -51.8512    2.1057  -33.1518 H      1 LIG       0.09000
      9 H4        -51.4403    0.7478  -34.2534 H      1 LIG       0.09000
@<TRIPOS>BOND
      1       1       2 1
      2       1       4 2
      3       1       5 1
      4       2       3 1
      5       3       5 1
      6       2       6 1
      7       2       7 1
      8       3       8 1
      9       3       9 1
@<TRIPOS>ALT_TYPE
CGenFF_4.0_ALT_TYPE_SET
CGenFF_4.0 1 CG2O4 2 CG3C41 3 CG3C41 4 OG2D1 5 OG3C51 6 HGA2 7 HGA2 8 HGA2 9 HGA2
@<TRIPOS>MOLECULE
4_lactone
 9 9 0 0 0
****
USER_CHARGES
INVALID_CHARGES
Pose:  19 Cluster:  19 Fr_nu: 7031404 TotEn:   -15.96
@<TRIPOS>ATOM
      1 C1        -54.8006  -22.2451  -23.7109 C.2    1 LIG       0.04000
      2 C2        -56.3383  -22.1795  -23.6904 C.3    1 LIG       0.11000
      3 C3        -56.2120  -23.0592  -24.9306 C.3    1 LIG       0.08100
      4 O1        -53.8795  -21.8126  -23.0561 O.2    1 LIG      -0.32000
      5 O2        -54.7619  -23.0290  -24.8216 O.3    1 LIG      -0.27100
      6 H1        -56.7928  -22.6525  -22.8185 H      1 LIG       0.09000
      7 H2        -56.7437  -21.1802  -23.8568 H      1 LIG       0.09000
      8 H3        -56.6026  -24.0757  -24.8321 H      1 LIG       0.09000
      9 H4        -56.5541  -22.6078  -25.8659 H      1 LIG       0.09000
@<TRIPOS>BOND
      1       1       2 1
      2       1       4 2
      3       1       5 1
      4       2       3 1
      5       3       5 1
      6       2       6 1
      7       2       7 1
      8       3       8 1
      9       3       9 1
@<TRIPOS>ALT_TYPE
CGenFF_4.0_ALT_TYPE_SET
CGenFF_4.0 1 CG2O4 2 CG3C41 3 CG3C41 4 OG2D1 5 OG3C51 6 HGA2 7 HGA2 8 HGA2 9 HGA2
@<TRIPOS>MOLECULE
4_lactone
 9 9 0 0 0
****
USER_CHARGES
INVALID_CHARGES
Pose:  20 Cluster:  20 Fr_nu: 4796075 TotEn:   -15.96
@<TRIPOS>ATOM
      1 C1        -72.8932  -24.9527  -40.3465 C.2    1 LIG       0.04000
      2 C2        -71.7149  -25.2791  -41.2816 C.3    1 LIG       0.11000
      3 C3        -71.5353  -23.7640  -41.2877 C.3    1 LIG       0.08100
      4 O1        -73.7483  -25.5592  -39.7422 O.2    1 LIG      -0.32000
      5 O2        -72.6760  -23.6111  -40.3982 O.3    1 LIG      -0.27100
      6 H1        -70.9144  -25.8490  -40.8073 H      1 LIG       0.09000
      7 H2        -72.0112  -25.7257  -42.2321 H      1 LIG       0.09000
      8 H3        -70.6141  -23.3943  -40.8291 H      1 LIG       0.09000
      9 H4        -71.7070  -23.2726  -42.2493 H      1 LIG       0.09000
@<TRIPOS>BOND
      1       1       2 1
      2       1       4 2
      3       1       5 1
      4       2       3 1
      5       3       5 1
      6       2       6 1
      7       2       7 1
      8       3       8 1
      9       3       9 1
@<TRIPOS>ALT_TYPE
CGenFF_4.0_ALT_TYPE_SET
CGenFF_4.0 1 CG2O4 2 CG3C41 3 CG3C41 4 OG2D1 5 OG3C51 6 HGA2 7 HGA2 8 HGA2 9 HGA2
@<TRIPOS>MOLECULE
4_lactone
 9 9 0 0 0
****
USER_CHARGES
INVALID_CHARGES
Pose:  21 Cluster:  21 Fr_nu: 3935904 TotEn:   -15.88
@<TRIPOS>ATOM
      1 C1        -71.0009    4.2846  -47.1979 C.2    1 LIG       0.04000
      2 C2        -69.6410    3.5648  -47.2371 C.3    1 LIG       0.11000
      3 C3        -70.5065    2.3266  -47.4508 C.3    1 LIG       0.08100
      4 O1        -71.4093    5.4150  -47.0570 O.2    1 LIG      -0.32000
      5 O2        -71.7105    3.1404  -47.3901 O.3    1 LIG      -0.27100
      6 H1        -69.0089    3.8519  -48.0788 H      1 LIG       0.09000
      7 H2        -69.0902    3.6020  -46.2958 H      1 LIG       0.09000
      8 H3        -70.3999    1.8361  -48.4221 H      1 LIG       0.09000
      9 H4        -70.4799    1.5878  -46.6450 H      1 LIG       0.09000
@<TRIPOS>BOND
      1       1       2 1
      2       1       4 2
      3       1       5 1
      4       2       3 1
      5       3       5 1
      6       2       6 1
      7       2       7 1
      8       3       8 1
      9       3       9 1
@<TRIPOS>ALT_TYPE
CGenFF_4.0_ALT_TYPE_SET
CGenFF_4.0 1 CG2O4 2 CG3C41 3 CG3C41 4 OG2D1 5 OG3C51 6 HGA2 7 HGA2 8 HGA2 9 HGA2
@<TRIPOS>MOLECULE
4_lactone
 9 9 0 0 0
****
USER_CHARGES
INVALID_CHARGES
Pose:  22 Cluster:  22 Fr_nu: 5631867 TotEn:   -15.51
@<TRIPOS>ATOM
      1 C1        -46.5972  -10.0476  -30.5953 C.2    1 LIG       0.04000
      2 C2        -47.7041  -10.8337  -29.8701 C.3    1 LIG       0.11000
      3 C3        -48.1564  -11.1552  -31.2913 C.3    1 LIG       0.08100
      4 O1        -45.6417   -9.3681  -30.2958 O.2    1 LIG      -0.32000
      5 O2        -47.0567  -10.3727  -31.8334 O.3    1 LIG      -0.27100
      6 H1        -47.3398  -11.6802  -29.2860 H      1 LIG       0.09000
      7 H2        -48.3830  -10.2105  -29.2856 H      1 LIG       0.09000
      8 H3        -48.0862  -12.2063  -31.5844 H      1 LIG       0.09000
      9 H4        -49.1257  -10.7415  -31.5827 H      1 LIG       0.09000
@<TRIPOS>BOND
      1       1       2 1
      2       1       4 2
      3       1       5 1
      4       2       3 1
      5       3       5 1
      6       2       6 1
      7       2       7 1
      8       3       8 1
      9       3       9 1
@<TRIPOS>ALT_TYPE
CGenFF_4.0_ALT_TYPE_SET
CGenFF_4.0 1 CG2O4 2 CG3C41 3 CG3C41 4 OG2D1 5 OG3C51 6 HGA2 7 HGA2 8 HGA2 9 HGA2
@<TRIPOS>MOLECULE
4_lactone
 9 9 0 0 0
****
USER_CHARGES
INVALID_CHARGES
Pose:  23 Cluster:  23 Fr_nu: 5811642 TotEn:   -15.32
@<TRIPOS>ATOM
      1 C1        -59.2062  -19.7820  -23.6710 C.2    1 LIG       0.04000
      2 C2        -59.7593  -19.1784  -24.9745 C.3    1 LIG       0.11000
      3 C3        -60.3683  -20.5668  -25.1462 C.3    1 LIG       0.08100
      4 O1        -58.5217  -19.4221  -22.7402 O.2    1 LIG      -0.32000
      5 O2        -59.7776  -20.9968  -23.8885 O.3    1 LIG      -0.27100
      6 H1        -60.4702  -18.3649  -24.8222 H      1 LIG       0.09000
      7 H2        -58.9910  -18.9043  -25.6994 H      1 LIG       0.09000
      8 H3        -61.4603  -20.6121  -25.1151 H      1 LIG       0.09000
      9 H4        -59.9859  -21.1486  -25.9893 H      1 LIG       0.09000
@<TRIPOS>BOND
      1       1       2 1
      2       1       4 2
      3       1       5 1
      4       2       3 1
      5       3       5 1
      6       2       6 1
      7       2       7 1
      8       3       8 1
      9       3       9 1
@<TRIPOS>ALT_TYPE
CGenFF_4.0_ALT_TYPE_SET
CGenFF_4.0 1 CG2O4 2 CG3C41 3 CG3C41 4 OG2D1 5 OG3C51 6 HGA2 7 HGA2 8 HGA2 9 HGA2
@<TRIPOS>MOLECULE
4_lactone
 9 9 0 0 0
****
USER_CHARGES
INVALID_CHARGES
Pose:  24 Cluster:  24 Fr_nu: 1782732 TotEn:   -15.08
@<TRIPOS>ATOM
      1 C1        -53.9988  -19.8717  -24.3194 C.2    1 LIG       0.04000
      2 C2        -55.4425  -19.8218  -24.8509 C.3    1 LIG       0.11000
      3 C3        -55.0713  -21.1687  -25.4640 C.3    1 LIG       0.08100
      4 O1        -53.2700  -19.1775  -23.6477 O.2    1 LIG      -0.32000
      5 O2        -53.7358  -21.0753  -24.8955 O.3    1 LIG      -0.27100
      6 H1        -56.2054  -19.8504  -24.0713 H      1 LIG       0.09000
      7 H2        -55.6285  -19.0130  -25.5594 H      1 LIG       0.09000
      8 H3        -55.6159  -22.0329  -25.0741 H      1 LIG       0.09000
      9 H4        -55.0416  -21.1973  -26.5567 H      1 LIG       0.09000
@<TRIPOS>BOND
      1       1       2 1
      2       1       4 2
      3       1       5 1
      4       2       3 1
      5       3       5 1
      6       2       6 1
      7       2       7 1
      8       3       8 1
      9       3       9 1
@<TRIPOS>ALT_TYPE
CGenFF_4.0_ALT_TYPE_SET
CGenFF_4.0 1 CG2O4 2 CG3C41 3 CG3C41 4 OG2D1 5 OG3C51 6 HGA2 7 HGA2 8 HGA2 9 HGA2
@<TRIPOS>MOLECULE
4_lactone
 9 9 0 0 0
****
USER_CHARGES
INVALID_CHARGES
Pose:  25 Cluster:  25 Fr_nu: 6503709 TotEn:   -14.82
@<TRIPOS>ATOM
      1 C1        -47.1164   -9.4928  -28.8988 C.2    1 LIG       0.04000
      2 C2        -47.3708   -8.9142  -27.4953 C.3    1 LIG       0.11000
      3 C3        -48.3540  -10.0763  -27.3919 C.3    1 LIG       0.08100
      4 O1        -46.4234   -9.2384  -29.8575 O.2    1 LIG      -0.32000
      5 O2        -48.0104  -10.5052  -28.7386 O.3    1 LIG      -0.27100
      6 H1        -46.5075   -8.9635  -26.8299 H      1 LIG       0.09000
      7 H2        -47.8136   -7.9169  -27.4984 H      1 LIG       0.09000
      8 H3        -48.1074  -10.8408  -26.6501 H      1 LIG       0.09000
      9 H4        -49.4084   -9.7967  -27.3161 H      1 LIG       0.09000
@<TRIPOS>BOND
      1       1       2 1
      2       1       4 2
      3       1       5 1
      4       2       3 1
      5       3       5 1
      6       2       6 1
      7       2       7 1
      8       3       8 1
      9       3       9 1
@<TRIPOS>ALT_TYPE
CGenFF_4.0_ALT_TYPE_SET
CGenFF_4.0 1 CG2O4 2 CG3C41 3 CG3C41 4 OG2D1 5 OG3C51 6 HGA2 7 HGA2 8 HGA2 9 HGA2
@<TRIPOS>MOLECULE
4_lactone
 9 9 0 0 0
****
USER_CHARGES
INVALID_CHARGES
Pose:  26 Cluster:  26 Fr_nu:  22708 TotEn:   -14.73
@<TRIPOS>ATOM
      1 C1        -45.5723   -0.4295  -42.7265 C.2    1 LIG       0.04000
      2 C2        -46.5894    0.5008  -43.4114 C.3    1 LIG       0.11000
      3 C3        -46.7862    1.0308  -41.9943 C.3    1 LIG       0.08100
      4 O1        -44.8123   -1.3141  -43.0496 O.2    1 LIG      -0.32000
      5 O2        -45.7987    0.0895  -41.4900 O.3    1 LIG      -0.27100
      6 H1        -46.1456    1.2004  -44.1214 H      1 LIG       0.09000
      7 H2        -47.4448   -0.0182  -43.8469 H      1 LIG       0.09000
      8 H3        -46.4773    2.0665  -41.8288 H      1 LIG       0.09000
      9 H4        -47.7721    0.8518  -41.5565 H      1 LIG       0.09000
@<TRIPOS>BOND
      1       1       2 1
      2       1       4 2
      3       1       5 1
      4       2       3 1
      5       3       5 1
      6       2       6 1
      7       2       7 1
      8       3       8 1
      9       3       9 1
@<TRIPOS>ALT_TYPE
CGenFF_4.0_ALT_TYPE_SET
CGenFF_4.0 1 CG2O4 2 CG3C41 3 CG3C41 4 OG2D1 5 OG3C51 6 HGA2 7 HGA2 8 HGA2 9 HGA2
@<TRIPOS>MOLECULE
4_lactone
 9 9 0 0 0
****
USER_CHARGES
INVALID_CHARGES
Pose:  27 Cluster:  27 Fr_nu: 1911314 TotEn:   -14.70
@<TRIPOS>ATOM
      1 C1        -69.9606    4.1804  -46.3219 C.2    1 LIG       0.04000
      2 C2        -68.9615    3.1020  -46.7780 C.3    1 LIG       0.11000
      3 C3        -70.2082    2.4570  -47.3759 C.3    1 LIG       0.08100
      4 O1        -69.9315    5.2215  -45.7057 O.2    1 LIG      -0.32000
      5 O2        -71.0293    3.5498  -46.8786 O.3    1 LIG      -0.27100
      6 H1        -68.2206    3.4563  -47.4963 H      1 LIG       0.09000
      7 H2        -68.4911    2.5557  -45.9587 H      1 LIG       0.09000
      8 H3        -70.2338    2.3979  -48.4674 H      1 LIG       0.09000
      9 H4        -70.5022    1.5007  -46.9348 H      1 LIG       0.09000
@<TRIPOS>BOND
      1       1       2 1
      2       1       4 2
      3       1       5 1
      4       2       3 1
      5       3       5 1
      6       2       6 1
      7       2       7 1
      8       3       8 1
      9       3       9 1
@<TRIPOS>ALT_TYPE
CGenFF_4.0_ALT_TYPE_SET
CGenFF_4.0 1 CG2O4 2 CG3C41 3 CG3C41 4 OG2D1 5 OG3C51 6 HGA2 7 HGA2 8 HGA2 9 HGA2
@<TRIPOS>MOLECULE
4_lactone
 9 9 0 0 0
****
USER_CHARGES
INVALID_CHARGES
Pose:  28 Cluster:  28 Fr_nu: 453460 TotEn:   -14.68
@<TRIPOS>ATOM
      1 C1        -45.0007   -1.1779  -43.3366 C.2    1 LIG       0.04000
      2 C2        -46.0636   -0.0647  -43.3162 C.3    1 LIG       0.11000
      3 C3        -45.5937    0.1611  -44.7502 C.3    1 LIG       0.08100
      4 O1        -44.5699   -2.0152  -42.5767 O.2    1 LIG      -0.32000
      5 O2        -44.6304   -0.9209  -44.6198 O.3    1 LIG      -0.27100
      6 H1        -47.0865   -0.4274  -43.2046 H      1 LIG       0.09000
      7 H2        -45.8494    0.7427  -42.6141 H      1 LIG       0.09000
      8 H3        -46.3320   -0.0481  -45.5291 H      1 LIG       0.09000
      9 H4        -45.0997    1.1180  -44.9395 H      1 LIG       0.09000
@<TRIPOS>BOND
      1       1       2 1
      2       1       4 2
      3       1       5 1
      4       2       3 1
      5       3       5 1
      6       2       6 1
      7       2       7 1
      8       3       8 1
      9       3       9 1
@<TRIPOS>ALT_TYPE
CGenFF_4.0_ALT_TYPE_SET
CGenFF_4.0 1 CG2O4 2 CG3C41 3 CG3C41 4 OG2D1 5 OG3C51 6 HGA2 7 HGA2 8 HGA2 9 HGA2
@<TRIPOS>MOLECULE
4_lactone
 9 9 0 0 0
****
USER_CHARGES
INVALID_CHARGES
Pose:  29 Cluster:  29 Fr_nu: 553945 TotEn:   -14.57
@<TRIPOS>ATOM
      1 C1        -77.8571  -12.9787  -47.2306 C.2    1 LIG       0.04000
      2 C2        -78.0221  -12.3134  -45.8525 C.3    1 LIG       0.11000
      3 C3        -78.6942  -13.6359  -45.4957 C.3    1 LIG       0.08100
      4 O1        -77.3893  -12.6938  -48.3096 O.2    1 LIG      -0.32000
      5 O2        -78.4682  -14.1308  -46.8446 O.3    1 LIG      -0.27100
      6 H1        -77.0803  -12.1076  -45.3414 H      1 LIG       0.09000
      7 H2        -78.6720  -11.4367  -45.8562 H      1 LIG       0.09000
      8 H3        -78.1752  -14.2450  -44.7505 H      1 LIG       0.09000
      9 H4        -79.7610  -13.5752  -45.2634 H      1 LIG       0.09000
@<TRIPOS>BOND
      1       1       2 1
      2       1       4 2
      3       1       5 1
      4       2       3 1
      5       3       5 1
      6       2       6 1
      7       2       7 1
      8       3       8 1
      9       3       9 1
@<TRIPOS>ALT_TYPE
CGenFF_4.0_ALT_TYPE_SET
CGenFF_4.0 1 CG2O4 2 CG3C41 3 CG3C41 4 OG2D1 5 OG3C51 6 HGA2 7 HGA2 8 HGA2 9 HGA2
@<TRIPOS>MOLECULE
4_lactone
 9 9 0 0 0
****
USER_CHARGES
INVALID_CHARGES
Pose:  30 Cluster:  30 Fr_nu: 264806 TotEn:   -14.25
@<TRIPOS>ATOM
      1 C1        -71.2091    3.4035  -48.2858 C.2    1 LIG       0.04000
      2 C2        -69.9577    3.8937  -47.5357 C.3    1 LIG       0.11000
      3 C3        -69.7424    2.4032  -47.2906 C.3    1 LIG       0.08100
      4 O1        -72.1305    3.8915  -48.9000 O.2    1 LIG      -0.32000
      5 O2        -70.9563    2.0921  -48.0289 O.3    1 LIG      -0.27100
      6 H1        -69.2181    4.3805  -48.1733 H      1 LIG       0.09000
      7 H2        -70.1755    4.4935  -46.6505 H      1 LIG       0.09000
      8 H3        -68.8589    1.9679  -47.7654 H      1 LIG       0.09000
      9 H4        -69.8129    2.0817  -46.2478 H      1 LIG       0.09000
@<TRIPOS>BOND
      1       1       2 1
      2       1       4 2
      3       1       5 1
      4       2       3 1
      5       3       5 1
      6       2       6 1
      7       2       7 1
      8       3       8 1
      9       3       9 1
@<TRIPOS>ALT_TYPE
CGenFF_4.0_ALT_TYPE_SET
CGenFF_4.0 1 CG2O4 2 CG3C41 3 CG3C41 4 OG2D1 5 OG3C51 6 HGA2 7 HGA2 8 HGA2 9 HGA2
@<TRIPOS>MOLECULE
4_lactone
 9 9 0 0 0
****
USER_CHARGES
INVALID_CHARGES
Pose:  31 Cluster:  31 Fr_nu: 3853866 TotEn:   -14.09
@<TRIPOS>ATOM
      1 C1        -73.3798  -24.3865  -40.9469 C.2    1 LIG       0.04000
      2 C2        -72.0504  -23.8207  -41.4777 C.3    1 LIG       0.11000
      3 C3        -72.8589  -23.6087  -42.7541 C.3    1 LIG       0.08100
      4 O1        -73.7991  -24.8653  -39.9177 O.2    1 LIG      -0.32000
      5 O2        -74.0394  -24.1703  -42.1165 O.3    1 LIG      -0.27100
      6 H1        -71.7186  -22.9131  -40.9710 H      1 LIG       0.09000
      7 H2        -71.2471  -24.5565  -41.5415 H      1 LIG       0.09000
      8 H3        -73.0162  -22.5672  -43.0477 H      1 LIG       0.09000
      9 H4        -72.5455  -24.2050  -43.6154 H      1 LIG       0.09000
@<TRIPOS>BOND
      1       1       2 1
      2       1       4 2
      3       1       5 1
      4       2       3 1
      5       3       5 1
      6       2       6 1
      7       2       7 1
      8       3       8 1
      9       3       9 1
@<TRIPOS>ALT_TYPE
CGenFF_4.0_ALT_TYPE_SET
CGenFF_4.0 1 CG2O4 2 CG3C41 3 CG3C41 4 OG2D1 5 OG3C51 6 HGA2 7 HGA2 8 HGA2 9 HGA2
@<TRIPOS>MOLECULE
4_lactone
 9 9 0 0 0
****
USER_CHARGES
INVALID_CHARGES
Pose:  32 Cluster:  32 Fr_nu: 1442006 TotEn:   -13.71
@<TRIPOS>ATOM
      1 C1        -76.9395  -12.4708  -48.2165 C.2    1 LIG       0.04000
      2 C2        -76.3168  -12.5960  -46.8145 C.3    1 LIG       0.11000
      3 C3        -77.7508  -12.9173  -46.4041 C.3    1 LIG       0.08100
      4 O1        -76.5674  -12.2164  -49.3395 O.2    1 LIG      -0.32000
      5 O2        -78.1942  -12.7635  -47.7808 O.3    1 LIG      -0.27100
      6 H1        -75.6014  -13.4140  -46.7162 H      1 LIG       0.09000
      7 H2        -75.9091  -11.6625  -46.4232 H      1 LIG       0.09000
      8 H3        -77.9220  -13.9327  -46.0364 H      1 LIG       0.09000
      9 H4        -78.2274  -12.1870  -45.7445 H      1 LIG       0.09000
@<TRIPOS>BOND
      1       1       2 1
      2       1       4 2
      3       1       5 1
      4       2       3 1
      5       3       5 1
      6       2       6 1
      7       2       7 1
      8       3       8 1
      9       3       9 1
@<TRIPOS>ALT_TYPE
CGenFF_4.0_ALT_TYPE_SET
CGenFF_4.0 1 CG2O4 2 CG3C41 3 CG3C41 4 OG2D1 5 OG3C51 6 HGA2 7 HGA2 8 HGA2 9 HGA2
@<TRIPOS>MOLECULE
4_lactone
 9 9 0 0 0
****
USER_CHARGES
INVALID_CHARGES
Pose:  33 Cluster:  33 Fr_nu: 654564 TotEn:   -13.26
@<TRIPOS>ATOM
      1 C1        -77.1832  -13.4468  -46.9458 C.2    1 LIG       0.04000
      2 C2        -78.5756  -13.8706  -46.4451 C.3    1 LIG       0.11000
      3 C3        -77.9934  -13.5164  -45.0800 C.3    1 LIG       0.08100
      4 O1        -76.6010  -13.3657  -48.0035 O.2    1 LIG      -0.32000
      5 O2        -76.7286  -13.1512  -45.6985 O.3    1 LIG      -0.27100
      6 H1        -79.3881  -13.2312  -46.7939 H      1 LIG       0.09000
      7 H2        -78.8040  -14.9257  -46.6043 H      1 LIG       0.09000
      8 H3        -78.4559  -12.6643  -44.5744 H      1 LIG       0.09000
      9 H4        -77.8746  -14.3533  -44.3864 H      1 LIG       0.09000
@<TRIPOS>BOND
      1       1       2 1
      2       1       4 2
      3       1       5 1
      4       2       3 1
      5       3       5 1
      6       2       6 1
      7       2       7 1
      8       3       8 1
      9       3       9 1
@<TRIPOS>ALT_TYPE
CGenFF_4.0_ALT_TYPE_SET
CGenFF_4.0 1 CG2O4 2 CG3C41 3 CG3C41 4 OG2D1 5 OG3C51 6 HGA2 7 HGA2 8 HGA2 9 HGA2
@<TRIPOS>MOLECULE
4_lactone
 9 9 0 0 0
****
USER_CHARGES
INVALID_CHARGES
Pose:  34 Cluster:  34 Fr_nu: 7031818 TotEn:   -12.66
@<TRIPOS>ATOM
      1 C1        -54.4129  -21.8353  -23.1385 C.2    1 LIG       0.04000
      2 C2        -55.5512  -20.8003  -23.1849 C.3    1 LIG       0.11000
      3 C3        -54.6130  -20.0794  -24.1481 C.3    1 LIG       0.08100
      4 O1        -54.1860  -22.8893  -22.5891 O.2    1 LIG      -0.32000
      5 O2        -53.6270  -21.1387  -24.0028 O.3    1 LIG      -0.27100
      6 H1        -56.4784  -21.1770  -23.6197 H      1 LIG       0.09000
      7 H2        -55.7340  -20.2965  -22.2343 H      1 LIG       0.09000
      8 H3        -54.9659  -19.9958  -25.1796 H      1 LIG       0.09000
      9 H4        -54.2251  -19.1187  -23.7983 H      1 LIG       0.09000
@<TRIPOS>BOND
      1       1       2 1
      2       1       4 2
      3       1       5 1
      4       2       3 1
      5       3       5 1
      6       2       6 1
      7       2       7 1
      8       3       8 1
      9       3       9 1
@<TRIPOS>ALT_TYPE
CGenFF_4.0_ALT_TYPE_SET
CGenFF_4.0 1 CG2O4 2 CG3C41 3 CG3C41 4 OG2D1 5 OG3C51 6 HGA2 7 HGA2 8 HGA2 9 HGA2
@<TRIPOS>MOLECULE
4_lactone
 9 9 0 0 0
****
USER_CHARGES
INVALID_CHARGES
Pose:  35 Cluster:  35 Fr_nu: 3069561 TotEn:   -12.48
@<TRIPOS>ATOM
      1 C1        -54.8107  -20.1379  -24.0361 C.2    1 LIG       0.04000
      2 C2        -56.2826  -20.5484  -23.8513 C.3    1 LIG       0.11000
      3 C3        -56.5209  -19.5103  -24.9438 C.3    1 LIG       0.08100
      4 O1        -53.7354  -20.4328  -23.5658 O.2    1 LIG      -0.32000
      5 O2        -55.0956  -19.2269  -25.0050 O.3    1 LIG      -0.27100
      6 H1        -56.4945  -21.5828  -24.1264 H      1 LIG       0.09000
      7 H2        -56.6924  -20.3065  -22.8693 H      1 LIG       0.09000
      8 H3        -56.8956  -19.9003  -25.8941 H      1 LIG       0.09000
      9 H4        -57.0930  -18.6292  -24.6404 H      1 LIG       0.09000
@<TRIPOS>BOND
      1       1       2 1
      2       1       4 2
      3       1       5 1
      4       2       3 1
      5       3       5 1
      6       2       6 1
      7       2       7 1
      8       3       8 1
      9       3       9 1
@<TRIPOS>ALT_TYPE
CGenFF_4.0_ALT_TYPE_SET
CGenFF_4.0 1 CG2O4 2 CG3C41 3 CG3C41 4 OG2D1 5 OG3C51 6 HGA2 7 HGA2 8 HGA2 9 HGA2
@<TRIPOS>MOLECULE
4_lactone
 9 9 0 0 0
****
USER_CHARGES
INVALID_CHARGES
Pose:  36 Cluster:  36 Fr_nu: 5633010 TotEn:   -12.00
@<TRIPOS>ATOM
      1 C1        -47.3027  -10.2332  -30.3666 C.2    1 LIG       0.04000
      2 C2        -47.8749  -11.5801  -30.8436 C.3    1 LIG       0.11000
      3 C3        -48.7779  -11.4225  -29.6238 C.3    1 LIG       0.08100
      4 O1        -46.4475   -9.4519  -30.7167 O.2    1 LIG      -0.32000
      5 O2        -48.1385  -10.1578  -29.2963 O.3    1 LIG      -0.27100
      6 H1        -48.3750  -11.5337  -31.8122 H      1 LIG       0.09000
      7 H2        -47.1627  -12.4059  -30.8032 H      1 LIG       0.09000
      8 H3        -49.8426  -11.2929  -29.8363 H      1 LIG       0.09000
      9 H4        -48.6339  -12.1625  -28.8317 H      1 LIG       0.09000
@<TRIPOS>BOND
      1       1       2 1
      2       1       4 2
      3       1       5 1
      4       2       3 1
      5       3       5 1
      6       2       6 1
      7       2       7 1
      8       3       8 1
      9       3       9 1
@<TRIPOS>ALT_TYPE
CGenFF_4.0_ALT_TYPE_SET
CGenFF_4.0 1 CG2O4 2 CG3C41 3 CG3C41 4 OG2D1 5 OG3C51 6 HGA2 7 HGA2 8 HGA2 9 HGA2
@<TRIPOS>MOLECULE
4_lactone
 9 9 0 0 0
****
USER_CHARGES
INVALID_CHARGES
Pose:  37 Cluster:  37 Fr_nu: 483724 TotEn:   -11.74
@<TRIPOS>ATOM
      1 C1        -77.7763  -12.7665  -46.4716 C.2    1 LIG       0.04000
      2 C2        -78.9329  -13.7819  -46.4943 C.3    1 LIG       0.11000
      3 C3        -79.0781  -13.3761  -45.0307 C.3    1 LIG       0.08100
      4 O1        -76.9537  -12.3324  -47.2457 O.2    1 LIG      -0.32000
      5 O2        -77.9617  -12.4530  -45.1613 O.3    1 LIG      -0.27100
      6 H1        -79.7599  -13.5006  -47.1481 H      1 LIG       0.09000
      7 H2        -78.6181  -14.8115  -46.6723 H      1 LIG       0.09000
      8 H3        -80.0042  -12.8549  -44.7734 H      1 LIG       0.09000
      9 H4        -78.8665  -14.1617  -44.3002 H      1 LIG       0.09000
@<TRIPOS>BOND
      1       1       2 1
      2       1       4 2
      3       1       5 1
      4       2       3 1
      5       3       5 1
      6       2       6 1
      7       2       7 1
      8       3       8 1
      9       3       9 1
@<TRIPOS>ALT_TYPE
CGenFF_4.0_ALT_TYPE_SET
CGenFF_4.0 1 CG2O4 2 CG3C41 3 CG3C41 4 OG2D1 5 OG3C51 6 HGA2 7 HGA2 8 HGA2 9 HGA2
@<TRIPOS>MOLECULE
4_lactone
 9 9 0 0 0
****
USER_CHARGES
INVALID_CHARGES
Pose:  38 Cluster:  38 Fr_nu:    487 TotEn:   -11.47
@<TRIPOS>ATOM
      1 C1        -72.9774   -8.4160  -44.0877 C.2    1 LIG       0.04000
      2 C2        -73.2626   -8.1696  -45.5801 C.3    1 LIG       0.11000
      3 C3        -74.6941   -7.9766  -45.0888 C.3    1 LIG       0.08100
      4 O1        -72.0226   -8.6792  -43.3925 O.2    1 LIG      -0.32000
      5 O2        -74.2739   -8.2324  -43.7200 O.3    1 LIG      -0.27100
      6 H1        -72.7771   -7.2806  -45.9855 H      1 LIG       0.09000
      7 H2        -73.0924   -9.0402  -46.2156 H      1 LIG       0.09000
      8 H3        -75.1025   -6.9688  -45.2036 H      1 LIG       0.09000
      9 H4        -75.4157   -8.7224  -45.4335 H      1 LIG       0.09000
@<TRIPOS>BOND
      1       1       2 1
      2       1       4 2
      3       1       5 1
      4       2       3 1
      5       3       5 1
      6       2       6 1
      7       2       7 1
      8       3       8 1
      9       3       9 1
@<TRIPOS>ALT_TYPE
CGenFF_4.0_ALT_TYPE_SET
CGenFF_4.0 1 CG2O4 2 CG3C41 3 CG3C41 4 OG2D1 5 OG3C51 6 HGA2 7 HGA2 8 HGA2 9 HGA2
@<TRIPOS>MOLECULE
4_lactone
 9 9 0 0 0
****
USER_CHARGES
INVALID_CHARGES
Pose:  39 Cluster:  39 Fr_nu:   4591 TotEn:   -11.15
@<TRIPOS>ATOM
      1 C1        -44.9083  -11.2980  -35.3973 C.2    1 LIG       0.04000
      2 C2        -43.5051  -11.4526  -34.7838 C.3    1 LIG       0.11000
      3 C3        -43.7875  -12.9410  -34.9652 C.3    1 LIG       0.08100
      4 O1        -45.6591  -10.3964  -35.6936 O.2    1 LIG      -0.32000
      5 O2        -45.0938  -12.6389  -35.5290 O.3    1 LIG      -0.27100
      6 H1        -42.7023  -11.0443  -35.3996 H      1 LIG       0.09000
      7 H2        -43.4297  -11.1062  -33.7518 H      1 LIG       0.09000
      8 H3        -43.1482  -13.4601  -35.6844 H      1 LIG       0.09000
      9 H4        -43.8727  -13.5207  -34.0420 H      1 LIG       0.09000
@<TRIPOS>BOND
      1       1       2 1
      2       1       4 2
      3       1       5 1
      4       2       3 1
      5       3       5 1
      6       2       6 1
      7       2       7 1
      8       3       8 1
      9       3       9 1
@<TRIPOS>ALT_TYPE
CGenFF_4.0_ALT_TYPE_SET
CGenFF_4.0 1 CG2O4 2 CG3C41 3 CG3C41 4 OG2D1 5 OG3C51 6 HGA2 7 HGA2 8 HGA2 9 HGA2
@<TRIPOS>MOLECULE
4_lactone
 9 9 0 0 0
****
USER_CHARGES
INVALID_CHARGES
Pose:  40 Cluster:  40 Fr_nu: 5581231 TotEn:   -10.75
@<TRIPOS>ATOM
      1 C1        -46.6619  -10.3761  -30.2803 C.2    1 LIG       0.04000
      2 C2        -46.0198  -11.7612  -30.4762 C.3    1 LIG       0.11000
      3 C3        -47.2812  -12.0304  -31.2913 C.3    1 LIG       0.08100
      4 O1        -46.3954   -9.3402  -29.7145 O.2    1 LIG      -0.32000
      5 O2        -47.7613  -10.6847  -31.0190 O.3    1 LIG      -0.27100
      6 H1        -45.0861  -11.7437  -31.0404 H      1 LIG       0.09000
      7 H2        -45.9173  -12.3387  -29.5560 H      1 LIG       0.09000
      8 H3        -47.1276  -12.1949  -32.3613 H      1 LIG       0.09000
      9 H4        -47.9548  -12.7879  -30.8814 H      1 LIG       0.09000
@<TRIPOS>BOND
      1       1       2 1
      2       1       4 2
      3       1       5 1
      4       2       3 1
      5       3       5 1
      6       2       6 1
      7       2       7 1
      8       3       8 1
      9       3       9 1
@<TRIPOS>ALT_TYPE
CGenFF_4.0_ALT_TYPE_SET
CGenFF_4.0 1 CG2O4 2 CG3C41 3 CG3C41 4 OG2D1 5 OG3C51 6 HGA2 7 HGA2 8 HGA2 9 HGA2
@<TRIPOS>MOLECULE
4_lactone
 9 9 0 0 0
****
USER_CHARGES
INVALID_CHARGES
Pose:  41 Cluster:  41 Fr_nu: 801991 TotEn:    -9.02
@<TRIPOS>ATOM
      1 C1        -77.2605  -13.6287  -47.0264 C.2    1 LIG       0.04000
      2 C2        -77.4218  -13.6359  -45.4957 C.3    1 LIG       0.11000
      3 C3        -75.9374  -13.2842  -45.5187 C.3    1 LIG       0.08100
      4 O1        -77.9566  -13.8143  -47.9986 O.2    1 LIG      -0.32000
      5 O2        -75.9382  -13.3152  -46.9729 O.3    1 LIG      -0.27100
      6 H1        -78.0867  -12.8594  -45.1141 H      1 LIG       0.09000
      7 H2        -77.6716  -14.6129  -45.0788 H      1 LIG       0.09000
      8 H3        -75.6795  -12.2926  -45.1367 H      1 LIG       0.09000
      9 H4        -75.2670  -14.0404  -45.1011 H      1 LIG       0.09000
@<TRIPOS>BOND
      1       1       2 1
      2       1       4 2
      3       1       5 1
      4       2       3 1
      5       3       5 1
      6       2       6 1
      7       2       7 1
      8       3       8 1
      9       3       9 1
@<TRIPOS>ALT_TYPE
CGenFF_4.0_ALT_TYPE_SET
CGenFF_4.0 1 CG2O4 2 CG3C41 3 CG3C41 4 OG2D1 5 OG3C51 6 HGA2 7 HGA2 8 HGA2 9 HGA2
@<TRIPOS>MOLECULE
4_lactone
 9 9 0 0 0
****
USER_CHARGES
INVALID_CHARGES
Pose:  42 Cluster:  42 Fr_nu: 802368 TotEn:    -8.48
@<TRIPOS>ATOM
      1 C1        -76.7590  -12.8786  -46.8604 C.2    1 LIG       0.04000
      2 C2        -76.6048  -13.1722  -45.3574 C.3    1 LIG       0.11000
      3 C3        -76.2107  -11.6996  -45.2946 C.3    1 LIG       0.08100
      4 O1        -77.0699  -13.4835  -47.8613 O.2    1 LIG      -0.32000
      5 O2        -76.3972  -11.5739  -46.7316 O.3    1 LIG      -0.27100
      6 H1        -77.5381  -13.4344  -44.8567 H      1 LIG       0.09000
      7 H2        -75.8135  -13.8857  -45.1219 H      1 LIG       0.09000
      8 H3        -76.8937  -11.0496  -44.7410 H      1 LIG       0.09000
      9 H4        -75.1752  -11.5004  -45.0050 H      1 LIG       0.09000
@<TRIPOS>BOND
      1       1       2 1
      2       1       4 2
      3       1       5 1
      4       2       3 1
      5       3       5 1
      6       2       6 1
      7       2       7 1
      8       3       8 1
      9       3       9 1
@<TRIPOS>ALT_TYPE
CGenFF_4.0_ALT_TYPE_SET
CGenFF_4.0 1 CG2O4 2 CG3C41 3 CG3C41 4 OG2D1 5 OG3C51 6 HGA2 7 HGA2 8 HGA2 9 HGA2
@<TRIPOS>MOLECULE
4_lactone
 9 9 0 0 0
****
USER_CHARGES
INVALID_CHARGES
Pose:  43 Cluster:  43 Fr_nu: 5581428 TotEn:    -7.45
@<TRIPOS>ATOM
      1 C1        -46.4512  -10.1991  -30.9755 C.2    1 LIG       0.04000
      2 C2        -46.8956  -10.9181  -32.2619 C.3    1 LIG       0.11000
      3 C3        -47.2812  -12.0304  -31.2913 C.3    1 LIG       0.08100
      4 O1        -45.9569   -9.1373  -30.6712 O.2    1 LIG      -0.32000
      5 O2        -46.8170  -11.2308  -30.1685 O.3    1 LIG      -0.27100
      6 H1        -47.7244  -10.4330  -32.7798 H      1 LIG       0.09000
      7 H2        -46.0789  -11.1489  -32.9479 H      1 LIG       0.09000
      8 H3        -48.3507  -12.2456  -31.2182 H      1 LIG       0.09000
      9 H4        -46.7107  -12.9584  -31.3867 H      1 LIG       0.09000
@<TRIPOS>BOND
      1       1       2 1
      2       1       4 2
      3       1       5 1
      4       2       3 1
      5       3       5 1
      6       2       6 1
      7       2       7 1
      8       3       8 1
      9       3       9 1
@<TRIPOS>ALT_TYPE
CGenFF_4.0_ALT_TYPE_SET
CGenFF_4.0 1 CG2O4 2 CG3C41 3 CG3C41 4 OG2D1 5 OG3C51 6 HGA2 7 HGA2 8 HGA2 9 HGA2
@<TRIPOS>MOLECULE
4_lactone
 9 9 0 0 0
****
USER_CHARGES
INVALID_CHARGES
Pose:  44 Cluster:  44 Fr_nu: 5950911 TotEn:    -6.93
@<TRIPOS>ATOM
      1 C1        -71.3853  -21.0178  -58.7445 C.2    1 LIG       0.04000
      2 C2        -69.8494  -20.9658  -58.8312 C.3    1 LIG       0.11000
      3 C3        -70.0203  -19.7480  -57.9280 C.3    1 LIG       0.08100
      4 O1        -72.2813  -21.7073  -59.1760 O.2    1 LIG      -0.32000
      5 O2        -71.4641  -19.9237  -57.9405 O.3    1 LIG      -0.27100
      6 H1        -69.3484  -21.8236  -58.3800 H      1 LIG       0.09000
      7 H2        -69.4666  -20.7636  -59.8329 H      1 LIG       0.09000
      8 H3        -69.6110  -19.8457  -56.9188 H      1 LIG       0.09000
      9 H4        -69.7283  -18.7903  -58.3674 H      1 LIG       0.09000
@<TRIPOS>BOND
      1       1       2 1
      2       1       4 2
      3       1       5 1
      4       2       3 1
      5       3       5 1
      6       2       6 1
      7       2       7 1
      8       3       8 1
      9       3       9 1
@<TRIPOS>ALT_TYPE
CGenFF_4.0_ALT_TYPE_SET
CGenFF_4.0 1 CG2O4 2 CG3C41 3 CG3C41 4 OG2D1 5 OG3C51 6 HGA2 7 HGA2 8 HGA2 9 HGA2
@<TRIPOS>MOLECULE
4_lactone
 9 9 0 0 0
****
USER_CHARGES
INVALID_CHARGES
Pose:  45 Cluster:  45 Fr_nu: 3847168 TotEn:    -5.64
@<TRIPOS>ATOM
      1 C1        -70.1329  -20.0731  -57.5092 C.2    1 LIG       0.04000
      2 C2        -68.7590  -20.7651  -57.4550 C.3    1 LIG       0.11000
      3 C3        -68.2582  -19.3490  -57.1872 C.3    1 LIG       0.08100
      4 O1        -71.2865  -20.3911  -57.6890 O.2    1 LIG      -0.32000
      5 O2        -69.6175  -18.8378  -57.2679 O.3    1 LIG      -0.27100
      6 H1        -68.6479  -21.4707  -56.6302 H      1 LIG       0.09000
      7 H2        -68.4459  -21.2081  -58.4018 H      1 LIG       0.09000
      8 H3        -67.8218  -19.1798  -56.1991 H      1 LIG       0.09000
      9 H4        -67.6206  -18.9194  -57.9648 H      1 LIG       0.09000
@<TRIPOS>BOND
      1       1       2 1
      2       1       4 2
      3       1       5 1
      4       2       3 1
      5       3       5 1
      6       2       6 1
      7       2       7 1
      8       3       8 1
      9       3       9 1
@<TRIPOS>ALT_TYPE
CGenFF_4.0_ALT_TYPE_SET
CGenFF_4.0 1 CG2O4 2 CG3C41 3 CG3C41 4 OG2D1 5 OG3C51 6 HGA2 7 HGA2 8 HGA2 9 HGA2
@<TRIPOS>MOLECULE
4_lactone
 9 9 0 0 0
****
USER_CHARGES
INVALID_CHARGES
Pose:  46 Cluster:  46 Fr_nu: 6966557 TotEn:    -4.56
@<TRIPOS>ATOM
      1 C1        -70.8507  -21.4377  -58.1382 C.2    1 LIG       0.04000
      2 C2        -69.3157  -21.5380  -58.0857 C.3    1 LIG       0.11000
      3 C3        -69.5929  -23.0378  -58.1273 C.3    1 LIG       0.08100
      4 O1        -71.6888  -20.5649  -58.1489 O.2    1 LIG      -0.32000
      5 O2        -71.0248  -22.7862  -58.1718 O.3    1 LIG      -0.27100
      6 H1        -68.8120  -21.1249  -58.9610 H      1 LIG       0.09000
      7 H2        -68.8763  -21.1622  -57.1602 H      1 LIG       0.09000
      8 H3        -69.2470  -23.5587  -59.0243 H      1 LIG       0.09000
      9 H4        -69.3105  -23.5947  -57.2296 H      1 LIG       0.09000
@<TRIPOS>BOND
      1       1       2 1
      2       1       4 2
      3       1       5 1
      4       2       3 1
      5       3       5 1
      6       2       6 1
      7       2       7 1
      8       3       8 1
      9       3       9 1
@<TRIPOS>ALT_TYPE
CGenFF_4.0_ALT_TYPE_SET
CGenFF_4.0 1 CG2O4 2 CG3C41 3 CG3C41 4 OG2D1 5 OG3C51 6 HGA2 7 HGA2 8 HGA2 9 HGA2
@<TRIPOS>MOLECULE
4_lactone
 9 9 0 0 0
****
USER_CHARGES
INVALID_CHARGES
Pose:  47 Cluster:  47 Fr_nu: 3069626 TotEn:    -1.59
@<TRIPOS>ATOM
      1 C1        -54.8633  -20.6337  -23.5727 C.2    1 LIG       0.04000
      2 C2        -55.3507  -19.9561  -24.8660 C.3    1 LIG       0.11000
      3 C3        -56.7174  -20.0733  -24.1978 C.3    1 LIG       0.08100
      4 O1        -53.8132  -21.0070  -23.1011 O.2    1 LIG      -0.32000
      5 O2        -56.1114  -20.7069  -23.0373 O.3    1 LIG      -0.27100
      6 H1        -54.9769  -18.9405  -25.0050 H      1 LIG       0.09000
      7 H2        -55.2088  -20.5583  -25.7649 H      1 LIG       0.09000
      8 H3        -57.1989  -19.1274  -23.9353 H      1 LIG       0.09000
      9 H4        -57.4290  -20.7393  -24.6934 H      1 LIG       0.09000
@<TRIPOS>BOND
      1       1       2 1
      2       1       4 2
      3       1       5 1
      4       2       3 1
      5       3       5 1
      6       2       6 1
      7       2       7 1
      8       3       8 1
      9       3       9 1
@<TRIPOS>ALT_TYPE
CGenFF_4.0_ALT_TYPE_SET
CGenFF_4.0 1 CG2O4 2 CG3C41 3 CG3C41 4 OG2D1 5 OG3C51 6 HGA2 7 HGA2 8 HGA2 9 HGA2
@<TRIPOS>MOLECULE
pyridine
 11 11 0 0 0
****
USER_CHARGES
INVALID_CHARGES
Pose:   1 Cluster:   1 Fr_nu: 3891292 TotEn:   -16.28
@<TRIPOS>ATOM
      1 C1        -56.6638  -22.2552  -24.1807 C.ar   1 LIG      -0.11300
      2 C2        -56.3344  -22.5846  -22.8707 C.ar   1 LIG      -0.11700
      3 C3        -55.6663  -21.8557  -25.0631 C.ar   1 LIG      -0.11700
      4 C4        -55.0034  -22.4986  -22.4954 C.ar   1 LIG       0.17700
      5 C5        -54.3652  -21.8020  -24.5896 C.ar   1 LIG       0.17700
      6 N1        -54.0068  -22.1143  -23.3240 N.ar   1 LIG      -0.60000
      7 H1        -57.6961  -22.3092  -24.5133 H      1 LIG       0.11500
      8 H2        -57.0953  -22.8989  -22.1658 H      1 LIG       0.11500
      9 H3        -55.8999  -21.5937  -26.0887 H      1 LIG       0.11500
     10 H4        -54.6952  -22.7444  -21.4846 H      1 LIG       0.12400
     11 H5        -53.5502  -21.4958  -25.2373 H      1 LIG       0.12400
@<TRIPOS>BOND
      1       1       2 ar
      2       1       3 ar
      3       2       4 ar
      4       3       5 ar
      5       4       6 ar
      6       5       6 ar
      7       1       7 1
      8       2       8 1
      9       3       9 1
     10       4      10 1
     11       5      11 1
@<TRIPOS>ALT_TYPE
CGenFF_4.0_ALT_TYPE_SET
CGenFF_4.0 1 CG2R61 2 CG2R61 3 CG2R61 4 CG2R61 5 CG2R61 6 NG2R60 7 HGR61 8 HGR61 9 HGR61 10 HGR62 11 HGR62
@<TRIPOS>MOLECULE
pyridine
 11 11 0 0 0
****
USER_CHARGES
INVALID_CHARGES
Pose:   2 Cluster:   2 Fr_nu: 3150005 TotEn:   -15.93
@<TRIPOS>ATOM
      1 C1        -48.7983  -10.8505  -29.7922 C.ar   1 LIG      -0.11300
      2 C2        -48.3515  -10.0765  -28.7271 C.ar   1 LIG      -0.11700
      3 C3        -48.0401  -10.9268  -30.9552 C.ar   1 LIG      -0.11700
      4 C4        -47.1493   -9.4035  -28.8740 C.ar   1 LIG       0.17700
      5 C5        -46.8520  -10.2156  -31.0024 C.ar   1 LIG       0.17700
      6 N1        -46.3853   -9.4532  -29.9882 N.ar   1 LIG      -0.60000
      7 H1        -49.7361  -11.3927  -29.7164 H      1 LIG       0.11500
      8 H2        -48.9258  -10.0026  -27.8110 H      1 LIG       0.11500
      9 H3        -48.3691  -11.5236  -31.7983 H      1 LIG       0.11500
     10 H4        -46.7576   -8.7863  -28.0722 H      1 LIG       0.12400
     11 H5        -46.2238  -10.2408  -31.8868 H      1 LIG       0.12400
@<TRIPOS>BOND
      1       1       2 ar
      2       1       3 ar
      3       2       4 ar
      4       3       5 ar
      5       4       6 ar
      6       5       6 ar
      7       1       7 1
      8       2       8 1
      9       3       9 1
     10       4      10 1
     11       5      11 1
@<TRIPOS>ALT_TYPE
CGenFF_4.0_ALT_TYPE_SET
CGenFF_4.0 1 CG2R61 2 CG2R61 3 CG2R61 4 CG2R61 5 CG2R61 6 NG2R60 7 HGR61 8 HGR61 9 HGR61 10 HGR62 11 HGR62
@<TRIPOS>MOLECULE
pyridine
 11 11 0 0 0
****
USER_CHARGES
INVALID_CHARGES
Pose:   3 Cluster:   3 Fr_nu: 3701088 TotEn:   -15.19
@<TRIPOS>ATOM
      1 C1        -51.8422    2.7039  -35.3441 C.ar   1 LIG      -0.11300
      2 C2        -50.9735    1.9431  -34.5697 C.ar   1 LIG      -0.11700
      3 C3        -51.6459    4.0760  -35.4547 C.ar   1 LIG      -0.11700
      4 C4        -49.9322    2.5971  -33.9309 C.ar   1 LIG       0.17700
      5 C5        -50.5748    4.6345  -34.7761 C.ar   1 LIG       0.17700
      6 N1        -49.7097    3.9279  -34.0144 N.ar   1 LIG      -0.60000
      7 H1        -52.6711    2.2285  -35.8600 H      1 LIG       0.11500
      8 H2        -51.1069    0.8723  -34.4695 H      1 LIG       0.11500
      9 H3        -52.3109    4.6889  -36.0524 H      1 LIG       0.11500
     10 H4        -49.2275    2.0484  -33.3149 H      1 LIG       0.12400
     11 H5        -50.3782    5.7003  -34.8288 H      1 LIG       0.12400
@<TRIPOS>BOND
      1       1       2 ar
      2       1       3 ar
      3       2       4 ar
      4       3       5 ar
      5       4       6 ar
      6       5       6 ar
      7       1       7 1
      8       2       8 1
      9       3       9 1
     10       4      10 1
     11       5      11 1
@<TRIPOS>ALT_TYPE
CGenFF_4.0_ALT_TYPE_SET
CGenFF_4.0 1 CG2R61 2 CG2R61 3 CG2R61 4 CG2R61 5 CG2R61 6 NG2R60 7 HGR61 8 HGR61 9 HGR61 10 HGR62 11 HGR62
@<TRIPOS>MOLECULE
pyridine
 11 11 0 0 0
****
USER_CHARGES
INVALID_CHARGES
Pose:   4 Cluster:   4 Fr_nu: 2986840 TotEn:   -14.90
@<TRIPOS>ATOM
      1 C1        -61.5639   11.3427  -24.7414 C.ar   1 LIG      -0.11300
      2 C2        -60.5008   11.8622  -24.0112 C.ar   1 LIG      -0.11700
      3 C3        -61.6245    9.9769  -24.9947 C.ar   1 LIG      -0.11700
      4 C4        -59.5316   10.9808  -23.5603 C.ar   1 LIG       0.17700
      5 C5        -60.6048    9.1799  -24.5000 C.ar   1 LIG       0.17700
      6 N1        -59.5562    9.6482  -23.7867 N.ar   1 LIG      -0.60000
      7 H1        -62.3434   12.0012  -25.1129 H      1 LIG       0.11500
      8 H2        -60.4332   12.9234  -23.8015 H      1 LIG       0.11500
      9 H3        -62.4436    9.5500  -25.5622 H      1 LIG       0.11500
     10 H4        -58.6821   11.3365  -22.9866 H      1 LIG       0.12400
     11 H5        -60.6045    8.1083  -24.6705 H      1 LIG       0.12400
@<TRIPOS>BOND
      1       1       2 ar
      2       1       3 ar
      3       2       4 ar
      4       3       5 ar
      5       4       6 ar
      6       5       6 ar
      7       1       7 1
      8       2       8 1
      9       3       9 1
     10       4      10 1
     11       5      11 1
@<TRIPOS>ALT_TYPE
CGenFF_4.0_ALT_TYPE_SET
CGenFF_4.0 1 CG2R61 2 CG2R61 3 CG2R61 4 CG2R61 5 CG2R61 6 NG2R60 7 HGR61 8 HGR61 9 HGR61 10 HGR62 11 HGR62
@<TRIPOS>MOLECULE
pyridine
 11 11 0 0 0
****
USER_CHARGES
INVALID_CHARGES
Pose:   5 Cluster:   5 Fr_nu: 3852102 TotEn:   -12.89
@<TRIPOS>ATOM
      1 C1        -41.5185   -9.0406  -49.6053 C.ar   1 LIG      -0.11300
      2 C2        -40.7951   -8.4201  -48.5930 C.ar   1 LIG      -0.11700
      3 C3        -42.8259   -8.6430  -49.8620 C.ar   1 LIG      -0.11700
      4 C4        -41.4196   -7.4153  -47.8718 C.ar   1 LIG       0.17700
      5 C5        -43.3597   -7.6284  -49.0838 C.ar   1 LIG       0.17700
      6 N1        -42.6878   -7.0021  -48.0918 N.ar   1 LIG      -0.60000
      7 H1        -41.0645   -9.8330  -50.1928 H      1 LIG       0.11500
      8 H2        -39.7746   -8.7134  -48.3756 H      1 LIG       0.11500
      9 H3        -43.4089   -9.1129  -50.6458 H      1 LIG       0.11500
     10 H4        -40.8981   -6.9007  -47.0716 H      1 LIG       0.12400
     11 H5        -44.3755   -7.2818  -49.2429 H      1 LIG       0.12400
@<TRIPOS>BOND
      1       1       2 ar
      2       1       3 ar
      3       2       4 ar
      4       3       5 ar
      5       4       6 ar
      6       5       6 ar
      7       1       7 1
      8       2       8 1
      9       3       9 1
     10       4      10 1
     11       5      11 1
@<TRIPOS>ALT_TYPE
CGenFF_4.0_ALT_TYPE_SET
CGenFF_4.0 1 CG2R61 2 CG2R61 3 CG2R61 4 CG2R61 5 CG2R61 6 NG2R60 7 HGR61 8 HGR61 9 HGR61 10 HGR62 11 HGR62
@<TRIPOS>MOLECULE
pyridine
 11 11 0 0 0
****
USER_CHARGES
INVALID_CHARGES
Pose:   6 Cluster:   6 Fr_nu: 3880282 TotEn:   -12.60
@<TRIPOS>ATOM
      1 C1        -58.5398   12.7329  -24.0258 C.ar   1 LIG      -0.11300
      2 C2        -59.2977   12.3563  -22.9227 C.ar   1 LIG      -0.11700
      3 C3        -58.1706   11.7787  -24.9673 C.ar   1 LIG      -0.11700
      4 C4        -59.6580   11.0233  -22.8080 C.ar   1 LIG       0.17700
      5 C5        -58.5811   10.4715  -24.7609 C.ar   1 LIG       0.17700
      6 N1        -59.3180   10.0678  -23.7018 N.ar   1 LIG      -0.60000
      7 H1        -58.2368   13.7681  -24.1512 H      1 LIG       0.11500
      8 H2        -59.5972   13.0830  -22.1766 H      1 LIG       0.11500
      9 H3        -57.5794   12.0494  -25.8347 H      1 LIG       0.11500
     10 H4        -60.2488   10.6789  -21.9656 H      1 LIG       0.12400
     11 H5        -58.3189    9.6888  -25.4652 H      1 LIG       0.12400
@<TRIPOS>BOND
      1       1       2 ar
      2       1       3 ar
      3       2       4 ar
      4       3       5 ar
      5       4       6 ar
      6       5       6 ar
      7       1       7 1
      8       2       8 1
      9       3       9 1
     10       4      10 1
     11       5      11 1
@<TRIPOS>ALT_TYPE
CGenFF_4.0_ALT_TYPE_SET
CGenFF_4.0 1 CG2R61 2 CG2R61 3 CG2R61 4 CG2R61 5 CG2R61 6 NG2R60 7 HGR61 8 HGR61 9 HGR61 10 HGR62 11 HGR62
@<TRIPOS>MOLECULE
pyridine
 11 11 0 0 0
****
USER_CHARGES
INVALID_CHARGES
Pose:   7 Cluster:   7 Fr_nu: 3039110 TotEn:   -12.42
@<TRIPOS>ATOM
      1 C1        -66.7628   -8.3488  -16.6279 C.ar   1 LIG      -0.11300
      2 C2        -65.9095   -7.6473  -15.7835 C.ar   1 LIG      -0.11700
      3 C3        -67.1087   -9.6608  -16.3239 C.ar   1 LIG      -0.11700
      4 C4        -65.4331   -8.2976  -14.6566 C.ar   1 LIG       0.17700
      5 C5        -66.5785  -10.2211  -15.1730 C.ar   1 LIG       0.17700
      6 N1        -65.7467   -9.5710  -14.3284 N.ar   1 LIG      -0.60000
      7 H1        -67.1568   -7.8743  -17.5216 H      1 LIG       0.11500
      8 H2        -65.6266   -6.6238  -16.0004 H      1 LIG       0.11500
      9 H3        -67.7718  -10.2270  -16.9680 H      1 LIG       0.11500
     10 H4        -64.7644   -7.7938  -13.9666 H      1 LIG       0.12400
     11 H5        -66.8164  -11.2416  -14.8911 H      1 LIG       0.12400
@<TRIPOS>BOND
      1       1       2 ar
      2       1       3 ar
      3       2       4 ar
      4       3       5 ar
      5       4       6 ar
      6       5       6 ar
      7       1       7 1
      8       2       8 1
      9       3       9 1
     10       4      10 1
     11       5      11 1
@<TRIPOS>ALT_TYPE
CGenFF_4.0_ALT_TYPE_SET
CGenFF_4.0 1 CG2R61 2 CG2R61 3 CG2R61 4 CG2R61 5 CG2R61 6 NG2R60 7 HGR61 8 HGR61 9 HGR61 10 HGR62 11 HGR62
@<TRIPOS>MOLECULE
pyridine
 11 11 0 0 0
****
USER_CHARGES
INVALID_CHARGES
Pose:   8 Cluster:   8 Fr_nu: 2194601 TotEn:   -12.41
@<TRIPOS>ATOM
      1 C1        -60.1419  -19.9984  -25.1821 C.ar   1 LIG      -0.11300
      2 C2        -58.9516  -20.5936  -25.5847 C.ar   1 LIG      -0.11700
      3 C3        -60.1180  -18.7422  -24.5866 C.ar   1 LIG      -0.11700
      4 C4        -57.7733  -19.8966  -25.3712 C.ar   1 LIG       0.17700
      5 C5        -58.8875  -18.1282  -24.4175 C.ar   1 LIG       0.17700
      6 N1        -57.7103  -18.6749  -24.7958 N.ar   1 LIG      -0.60000
      7 H1        -61.0864  -20.5130  -25.3314 H      1 LIG       0.11500
      8 H2        -58.9462  -21.5719  -26.0512 H      1 LIG       0.11500
      9 H3        -61.0335  -18.2593  -24.2644 H      1 LIG       0.11500
     10 H4        -56.8182  -20.3179  -25.6671 H      1 LIG       0.12400
     11 H5        -58.8138  -17.1481  -23.9576 H      1 LIG       0.12400
@<TRIPOS>BOND
      1       1       2 ar
      2       1       3 ar
      3       2       4 ar
      4       3       5 ar
      5       4       6 ar
      6       5       6 ar
      7       1       7 1
      8       2       8 1
      9       3       9 1
     10       4      10 1
     11       5      11 1
@<TRIPOS>ALT_TYPE
CGenFF_4.0_ALT_TYPE_SET
CGenFF_4.0 1 CG2R61 2 CG2R61 3 CG2R61 4 CG2R61 5 CG2R61 6 NG2R60 7 HGR61 8 HGR61 9 HGR61 10 HGR62 11 HGR62
@<TRIPOS>MOLECULE
pyridine
 11 11 0 0 0
****
USER_CHARGES
INVALID_CHARGES
Pose:   9 Cluster:   9 Fr_nu: 3872608 TotEn:   -12.33
@<TRIPOS>ATOM
      1 C1        -76.1959   -6.8579  -57.6819 C.ar   1 LIG      -0.11300
      2 C2        -75.3643   -7.5276  -58.5724 C.ar   1 LIG      -0.11700
      3 C3        -76.2125   -5.4676  -57.6662 C.ar   1 LIG      -0.11700
      4 C4        -74.5748   -6.7671  -59.4198 C.ar   1 LIG       0.17700
      5 C5        -75.3849   -4.7993  -58.5539 C.ar   1 LIG       0.17700
      6 N1        -74.5635   -5.4153  -59.4335 N.ar   1 LIG      -0.60000
      7 H1        -76.8294   -7.4183  -57.0009 H      1 LIG       0.11500
      8 H2        -75.3352   -8.6106  -58.6025 H      1 LIG       0.11500
      9 H3        -76.8524   -4.9244  -56.9802 H      1 LIG       0.11500
     10 H4        -73.9088   -7.2421  -60.1325 H      1 LIG       0.12400
     11 H5        -75.3596   -3.7148  -58.5814 H      1 LIG       0.12400
@<TRIPOS>BOND
      1       1       2 ar
      2       1       3 ar
      3       2       4 ar
      4       3       5 ar
      5       4       6 ar
      6       5       6 ar
      7       1       7 1
      8       2       8 1
      9       3       9 1
     10       4      10 1
     11       5      11 1
@<TRIPOS>ALT_TYPE
CGenFF_4.0_ALT_TYPE_SET
CGenFF_4.0 1 CG2R61 2 CG2R61 3 CG2R61 4 CG2R61 5 CG2R61 6 NG2R60 7 HGR61 8 HGR61 9 HGR61 10 HGR62 11 HGR62
@<TRIPOS>MOLECULE
pyridine
 11 11 0 0 0
****
USER_CHARGES
INVALID_CHARGES
Pose:  10 Cluster:  10 Fr_nu: 390229 TotEn:   -12.33
@<TRIPOS>ATOM
      1 C1        -76.8531  -12.9660  -45.0800 C.ar   1 LIG      -0.11300
      2 C2        -76.1775  -12.2947  -46.0930 C.ar   1 LIG      -0.11700
      3 C3        -78.0678  -13.5847  -45.3536 C.ar   1 LIG      -0.11700
      4 C4        -76.7544  -12.2713  -47.3525 C.ar   1 LIG       0.17700
      5 C5        -78.5603  -13.5035  -46.6461 C.ar   1 LIG       0.17700
      6 N1        -77.9326  -12.8605  -47.6563 N.ar   1 LIG      -0.60000
      7 H1        -76.4341  -13.0062  -44.0790 H      1 LIG       0.11500
      8 H2        -75.2292  -11.8055  -45.9028 H      1 LIG       0.11500
      9 H3        -78.6122  -14.1132  -44.5793 H      1 LIG       0.11500
     10 H4        -76.2671  -11.7606  -48.1764 H      1 LIG       0.12400
     11 H5        -79.5041  -13.9684  -46.9116 H      1 LIG       0.12400
@<TRIPOS>BOND
      1       1       2 ar
      2       1       3 ar
      3       2       4 ar
      4       3       5 ar
      5       4       6 ar
      6       5       6 ar
      7       1       7 1
      8       2       8 1
      9       3       9 1
     10       4      10 1
     11       5      11 1
@<TRIPOS>ALT_TYPE
CGenFF_4.0_ALT_TYPE_SET
CGenFF_4.0 1 CG2R61 2 CG2R61 3 CG2R61 4 CG2R61 5 CG2R61 6 NG2R60 7 HGR61 8 HGR61 9 HGR61 10 HGR62 11 HGR62
@<TRIPOS>MOLECULE
pyridine
 11 11 0 0 0
****
USER_CHARGES
INVALID_CHARGES
Pose:  11 Cluster:  11 Fr_nu:  97348 TotEn:   -12.30
@<TRIPOS>ATOM
      1 C1        -74.6501  -22.0897  -44.1059 C.ar   1 LIG      -0.11300
      2 C2        -73.4687  -22.3199  -43.4099 C.ar   1 LIG      -0.11700
      3 C3        -75.6114  -23.0912  -44.1833 C.ar   1 LIG      -0.11700
      4 C4        -73.2983  -23.5589  -42.8135 C.ar   1 LIG       0.17700
      5 C5        -75.3450  -24.2958  -43.5525 C.ar   1 LIG       0.17700
      6 N1        -74.2091  -24.5564  -42.8672 N.ar   1 LIG      -0.60000
      7 H1        -74.8210  -21.1317  -44.5878 H      1 LIG       0.11500
      8 H2        -72.7057  -21.5538  -43.3362 H      1 LIG       0.11500
      9 H3        -76.5396  -22.9342  -44.7209 H      1 LIG       0.11500
     10 H4        -72.3940  -23.7880  -42.2594 H      1 LIG       0.12400
     11 H5        -76.0617  -25.1099  -43.5835 H      1 LIG       0.12400
@<TRIPOS>BOND
      1       1       2 ar
      2       1       3 ar
      3       2       4 ar
      4       3       5 ar
      5       4       6 ar
      6       5       6 ar
      7       1       7 1
      8       2       8 1
      9       3       9 1
     10       4      10 1
     11       5      11 1
@<TRIPOS>ALT_TYPE
CGenFF_4.0_ALT_TYPE_SET
CGenFF_4.0 1 CG2R61 2 CG2R61 3 CG2R61 4 CG2R61 5 CG2R61 6 NG2R60 7 HGR61 8 HGR61 9 HGR61 10 HGR62 11 HGR62
@<TRIPOS>MOLECULE
pyridine
 11 11 0 0 0
****
USER_CHARGES
INVALID_CHARGES
Pose:  12 Cluster:  12 Fr_nu:  28598 TotEn:   -12.23
@<TRIPOS>ATOM
      1 C1        -75.2270   -7.9190  -54.8555 C.ar   1 LIG      -0.11300
      2 C2        -75.8132   -8.2433  -53.6371 C.ar   1 LIG      -0.11700
      3 C3        -73.8710   -7.6160  -54.9094 C.ar   1 LIG      -0.11700
      4 C4        -75.0065   -8.2502  -52.5106 C.ar   1 LIG       0.17700
      5 C5        -73.1513   -7.6508  -53.7260 C.ar   1 LIG       0.17700
      6 N1        -73.6860   -7.9612  -52.5237 N.ar   1 LIG      -0.60000
      7 H1        -75.8258   -7.9019  -55.7611 H      1 LIG       0.11500
      8 H2        -76.8681   -8.4832  -53.5714 H      1 LIG       0.11500
      9 H3        -73.3929   -7.3599  -55.8480 H      1 LIG       0.11500
     10 H4        -75.4162   -8.4963  -51.5366 H      1 LIG       0.12400
     11 H5        -72.0908   -7.4218  -53.7135 H      1 LIG       0.12400
@<TRIPOS>BOND
      1       1       2 ar
      2       1       3 ar
      3       2       4 ar
      4       3       5 ar
      5       4       6 ar
      6       5       6 ar
      7       1       7 1
      8       2       8 1
      9       3       9 1
     10       4      10 1
     11       5      11 1
@<TRIPOS>ALT_TYPE
CGenFF_4.0_ALT_TYPE_SET
CGenFF_4.0 1 CG2R61 2 CG2R61 3 CG2R61 4 CG2R61 5 CG2R61 6 NG2R60 7 HGR61 8 HGR61 9 HGR61 10 HGR62 11 HGR62
@<TRIPOS>MOLECULE
pyridine
 11 11 0 0 0
****
USER_CHARGES
INVALID_CHARGES
Pose:  13 Cluster:  13 Fr_nu: 3028489 TotEn:   -12.21
@<TRIPOS>ATOM
      1 C1        -59.9031  -21.3360  -24.6107 C.ar   1 LIG      -0.11300
      2 C2        -59.0860  -21.3117  -23.4860 C.ar   1 LIG      -0.11700
      3 C3        -60.3208  -20.1409  -25.1856 C.ar   1 LIG      -0.11700
      4 C4        -58.7174  -20.0762  -22.9786 C.ar   1 LIG       0.17700
      5 C5        -59.8972  -18.9578  -24.6020 C.ar   1 LIG       0.17700
      6 N1        -59.1034  -18.8944  -23.5095 N.ar   1 LIG      -0.60000
      7 H1        -60.2144  -22.2845  -25.0379 H      1 LIG       0.11500
      8 H2        -58.7480  -22.2307  -23.0214 H      1 LIG       0.11500
      9 H3        -60.9584  -20.1357  -26.0623 H      1 LIG       0.11500
     10 H4        -58.0814  -20.0036  -22.1026 H      1 LIG       0.12400
     11 H5        -60.1956  -17.9982  -25.0113 H      1 LIG       0.12400
@<TRIPOS>BOND
      1       1       2 ar
      2       1       3 ar
      3       2       4 ar
      4       3       5 ar
      5       4       6 ar
      6       5       6 ar
      7       1       7 1
      8       2       8 1
      9       3       9 1
     10       4      10 1
     11       5      11 1
@<TRIPOS>ALT_TYPE
CGenFF_4.0_ALT_TYPE_SET
CGenFF_4.0 1 CG2R61 2 CG2R61 3 CG2R61 4 CG2R61 5 CG2R61 6 NG2R60 7 HGR61 8 HGR61 9 HGR61 10 HGR62 11 HGR62
@<TRIPOS>MOLECULE
pyridine
 11 11 0 0 0
****
USER_CHARGES
INVALID_CHARGES
Pose:  14 Cluster:  14 Fr_nu: 208555 TotEn:   -12.01
@<TRIPOS>ATOM
      1 C1        -75.3981   -6.1087  -58.4200 C.ar   1 LIG      -0.11300
      2 C2        -74.9827   -7.3968  -58.1015 C.ar   1 LIG      -0.11700
      3 C3        -75.3494   -5.1098  -57.4540 C.ar   1 LIG      -0.11700
      4 C4        -74.5307   -7.6326  -56.8132 C.ar   1 LIG       0.17700
      5 C5        -74.8813   -5.4480  -56.1946 C.ar   1 LIG       0.17700
      6 N1        -74.4691   -6.6881  -55.8480 N.ar   1 LIG      -0.60000
      7 H1        -75.7597   -5.8839  -59.4189 H      1 LIG       0.11500
      8 H2        -75.0116   -8.1910  -58.8385 H      1 LIG       0.11500
      9 H3        -75.6686   -4.0987  -57.6797 H      1 LIG       0.11500
     10 H4        -74.1960   -8.6206  -56.5149 H      1 LIG       0.12400
     11 H5        -74.8240   -4.7058  -55.4051 H      1 LIG       0.12400
@<TRIPOS>BOND
      1       1       2 ar
      2       1       3 ar
      3       2       4 ar
      4       3       5 ar
      5       4       6 ar
      6       5       6 ar
      7       1       7 1
      8       2       8 1
      9       3       9 1
     10       4      10 1
     11       5      11 1
@<TRIPOS>ALT_TYPE
CGenFF_4.0_ALT_TYPE_SET
CGenFF_4.0 1 CG2R61 2 CG2R61 3 CG2R61 4 CG2R61 5 CG2R61 6 NG2R60 7 HGR61 8 HGR61 9 HGR61 10 HGR62 11 HGR62
@<TRIPOS>MOLECULE
pyridine
 11 11 0 0 0
****
USER_CHARGES
INVALID_CHARGES
Pose:  15 Cluster:  15 Fr_nu: 3411172 TotEn:   -11.84
@<TRIPOS>ATOM
      1 C1        -59.8825  -19.9751  -25.5424 C.ar   1 LIG      -0.11300
      2 C2        -59.5847  -18.8103  -24.8441 C.ar   1 LIG      -0.11700
      3 C3        -59.2803  -21.1730  -25.1743 C.ar   1 LIG      -0.11700
      4 C4        -58.6850  -18.8958  -23.7937 C.ar   1 LIG       0.17700
      5 C5        -58.3941  -21.1528  -24.1094 C.ar   1 LIG       0.17700
      6 N1        -58.0798  -20.0411  -23.4071 N.ar   1 LIG      -0.60000
      7 H1        -60.5822  -19.9492  -26.3724 H      1 LIG       0.11500
      8 H2        -60.0424  -17.8654  -25.1131 H      1 LIG       0.11500
      9 H3        -59.4970  -22.0932  -25.7047 H      1 LIG       0.11500
     10 H4        -58.4193  -18.0155  -23.2180 H      1 LIG       0.12400
     11 H5        -57.8968  -22.0602  -23.7828 H      1 LIG       0.12400
@<TRIPOS>BOND
      1       1       2 ar
      2       1       3 ar
      3       2       4 ar
      4       3       5 ar
      5       4       6 ar
      6       5       6 ar
      7       1       7 1
      8       2       8 1
      9       3       9 1
     10       4      10 1
     11       5      11 1
@<TRIPOS>ALT_TYPE
CGenFF_4.0_ALT_TYPE_SET
CGenFF_4.0 1 CG2R61 2 CG2R61 3 CG2R61 4 CG2R61 5 CG2R61 6 NG2R60 7 HGR61 8 HGR61 9 HGR61 10 HGR62 11 HGR62
@<TRIPOS>MOLECULE
pyridine
 11 11 0 0 0
****
USER_CHARGES
INVALID_CHARGES
Pose:  16 Cluster:  16 Fr_nu:  36873 TotEn:   -11.81
@<TRIPOS>ATOM
      1 C1        -70.9835  -24.9203  -42.0856 C.ar   1 LIG      -0.11300
      2 C2        -71.4082  -23.5985  -42.1617 C.ar   1 LIG      -0.11700
      3 C3        -71.5413  -25.7704  -41.1372 C.ar   1 LIG      -0.11700
      4 C4        -72.3855  -23.1792  -41.2736 C.ar   1 LIG       0.17700
      5 C5        -72.5124  -25.2538  -40.2947 C.ar   1 LIG       0.17700
      6 N1        -72.9505  -23.9755  -40.3386 N.ar   1 LIG      -0.60000
      7 H1        -70.2188  -25.2871  -42.7638 H      1 LIG       0.11500
      8 H2        -70.9877  -22.9182  -42.8932 H      1 LIG       0.11500
      9 H3        -71.2253  -26.8044  -41.0594 H      1 LIG       0.11500
     10 H4        -72.7503  -22.1576  -41.2922 H      1 LIG       0.12400
     11 H5        -72.9786  -25.8750  -39.5370 H      1 LIG       0.12400
@<TRIPOS>BOND
      1       1       2 ar
      2       1       3 ar
      3       2       4 ar
      4       3       5 ar
      5       4       6 ar
      6       5       6 ar
      7       1       7 1
      8       2       8 1
      9       3       9 1
     10       4      10 1
     11       5      11 1
@<TRIPOS>ALT_TYPE
CGenFF_4.0_ALT_TYPE_SET
CGenFF_4.0 1 CG2R61 2 CG2R61 3 CG2R61 4 CG2R61 5 CG2R61 6 NG2R60 7 HGR61 8 HGR61 9 HGR61 10 HGR62 11 HGR62
@<TRIPOS>MOLECULE
pyridine
 11 11 0 0 0
****
USER_CHARGES
INVALID_CHARGES
Pose:  17 Cluster:  17 Fr_nu: 2669146 TotEn:   -11.80
@<TRIPOS>ATOM
      1 C1        -58.6414    3.6386  -37.7490 C.ar   1 LIG      -0.11300
      2 C2        -59.7146    3.8846  -38.5982 C.ar   1 LIG      -0.11700
      3 C3        -57.6598    4.6086  -37.5793 C.ar   1 LIG      -0.11700
      4 C4        -59.7594    5.1068  -39.2494 C.ar   1 LIG       0.17700
      5 C5        -57.7964    5.7982  -38.2763 C.ar   1 LIG       0.17700
      6 N1        -58.8246    6.0734  -39.1099 N.ar   1 LIG      -0.60000
      7 H1        -58.5699    2.6925  -37.2210 H      1 LIG       0.11500
      8 H2        -60.4914    3.1434  -38.7454 H      1 LIG       0.11500
      9 H3        -56.8141    4.4384  -36.9229 H      1 LIG       0.11500
     10 H4        -60.5756    5.3469  -39.9226 H      1 LIG       0.12400
     11 H5        -57.0577    6.5871  -38.1796 H      1 LIG       0.12400
@<TRIPOS>BOND
      1       1       2 ar
      2       1       3 ar
      3       2       4 ar
      4       3       5 ar
      5       4       6 ar
      6       5       6 ar
      7       1       7 1
      8       2       8 1
      9       3       9 1
     10       4      10 1
     11       5      11 1
@<TRIPOS>ALT_TYPE
CGenFF_4.0_ALT_TYPE_SET
CGenFF_4.0 1 CG2R61 2 CG2R61 3 CG2R61 4 CG2R61 5 CG2R61 6 NG2R60 7 HGR61 8 HGR61 9 HGR61 10 HGR62 11 HGR62
@<TRIPOS>MOLECULE
pyridine
 11 11 0 0 0
****
USER_CHARGES
INVALID_CHARGES
Pose:  18 Cluster:  18 Fr_nu: 1181655 TotEn:   -11.72
@<TRIPOS>ATOM
      1 C1        -71.3742  -23.4474  -42.6718 C.ar   1 LIG      -0.11300
      2 C2        -72.6852  -23.2161  -43.0732 C.ar   1 LIG      -0.11700
      3 C3        -71.1232  -24.2519  -41.5659 C.ar   1 LIG      -0.11700
      4 C4        -73.7016  -23.8077  -42.3407 C.ar   1 LIG       0.17700
      5 C5        -72.2096  -24.7969  -40.9007 C.ar   1 LIG       0.17700
      6 N1        -73.4970  -24.5949  -41.2609 N.ar   1 LIG      -0.60000
      7 H1        -70.5496  -23.0009  -43.2195 H      1 LIG       0.11500
      8 H2        -72.9044  -22.5927  -43.9322 H      1 LIG       0.11500
      9 H3        -70.1094  -24.4455  -41.2347 H      1 LIG       0.11500
     10 H4        -74.7411  -23.6578  -42.6130 H      1 LIG       0.12400
     11 H5        -72.0682  -25.4310  -40.0316 H      1 LIG       0.12400
@<TRIPOS>BOND
      1       1       2 ar
      2       1       3 ar
      3       2       4 ar
      4       3       5 ar
      5       4       6 ar
      6       5       6 ar
      7       1       7 1
      8       2       8 1
      9       3       9 1
     10       4      10 1
     11       5      11 1
@<TRIPOS>ALT_TYPE
CGenFF_4.0_ALT_TYPE_SET
CGenFF_4.0 1 CG2R61 2 CG2R61 3 CG2R61 4 CG2R61 5 CG2R61 6 NG2R60 7 HGR61 8 HGR61 9 HGR61 10 HGR62 11 HGR62
@<TRIPOS>MOLECULE
pyridine
 11 11 0 0 0
****
USER_CHARGES
INVALID_CHARGES
Pose:  19 Cluster:  19 Fr_nu:   6707 TotEn:   -11.40
@<TRIPOS>ATOM
      1 C1        -75.1378   -6.9273  -54.7506 C.ar   1 LIG      -0.11300
      2 C2        -73.8938   -6.9211  -55.3716 C.ar   1 LIG      -0.11700
      3 C3        -75.3091   -7.6183  -53.5563 C.ar   1 LIG      -0.11700
      4 C4        -72.8614   -7.6161  -54.7624 C.ar   1 LIG       0.17700
      5 C5        -74.2134   -8.2823  -53.0285 C.ar   1 LIG       0.17700
      6 N1        -72.9896   -8.2990  -53.6028 N.ar   1 LIG      -0.60000
      7 H1        -75.9725   -6.3950  -55.1969 H      1 LIG       0.11500
      8 H2        -73.7371   -6.3890  -56.3027 H      1 LIG       0.11500
      9 H3        -76.2700   -7.6373  -53.0549 H      1 LIG       0.11500
     10 H4        -71.8722   -7.6421  -55.2072 H      1 LIG       0.12400
     11 H5        -74.2942   -8.8369  -52.0994 H      1 LIG       0.12400
@<TRIPOS>BOND
      1       1       2 ar
      2       1       3 ar
      3       2       4 ar
      4       3       5 ar
      5       4       6 ar
      6       5       6 ar
      7       1       7 1
      8       2       8 1
      9       3       9 1
     10       4      10 1
     11       5      11 1
@<TRIPOS>ALT_TYPE
CGenFF_4.0_ALT_TYPE_SET
CGenFF_4.0 1 CG2R61 2 CG2R61 3 CG2R61 4 CG2R61 5 CG2R61 6 NG2R60 7 HGR61 8 HGR61 9 HGR61 10 HGR62 11 HGR62
@<TRIPOS>MOLECULE
pyridine
 11 11 0 0 0
****
USER_CHARGES
INVALID_CHARGES
Pose:  20 Cluster:  20 Fr_nu: 3051356 TotEn:   -11.25
@<TRIPOS>ATOM
      1 C1        -64.7512  -24.0888  -35.9260 C.ar   1 LIG      -0.11300
      2 C2        -64.5370  -23.2980  -34.8026 C.ar   1 LIG      -0.11700
      3 C3        -65.9813  -24.7113  -36.1068 C.ar   1 LIG      -0.11700
      4 C4        -65.5767  -23.1627  -33.8968 C.ar   1 LIG       0.17700
      5 C5        -66.9563  -24.5130  -35.1425 C.ar   1 LIG       0.17700
      6 N1        -66.7851  -23.7520  -34.0383 N.ar   1 LIG      -0.60000
      7 H1        -63.9608  -24.2203  -36.6589 H      1 LIG       0.11500
      8 H2        -63.5864  -22.8030  -34.6413 H      1 LIG       0.11500
      9 H3        -66.1706  -25.3327  -36.9747 H      1 LIG       0.11500
     10 H4        -65.4595  -22.5570  -33.0044 H      1 LIG       0.12400
     11 H5        -67.9328  -24.9768  -35.2358 H      1 LIG       0.12400
@<TRIPOS>BOND
      1       1       2 ar
      2       1       3 ar
      3       2       4 ar
      4       3       5 ar
      5       4       6 ar
      6       5       6 ar
      7       1       7 1
      8       2       8 1
      9       3       9 1
     10       4      10 1
     11       5      11 1
@<TRIPOS>ALT_TYPE
CGenFF_4.0_ALT_TYPE_SET
CGenFF_4.0 1 CG2R61 2 CG2R61 3 CG2R61 4 CG2R61 5 CG2R61 6 NG2R60 7 HGR61 8 HGR61 9 HGR61 10 HGR62 11 HGR62
@<TRIPOS>MOLECULE
pyridine
 11 11 0 0 0
****
USER_CHARGES
INVALID_CHARGES
Pose:  21 Cluster:  21 Fr_nu: 256859 TotEn:   -11.18
@<TRIPOS>ATOM
      1 C1        -81.1067    4.2016  -54.0014 C.ar   1 LIG      -0.11300
      2 C2        -80.8096    3.6752  -55.2535 C.ar   1 LIG      -0.11700
      3 C3        -80.3242    3.8568  -52.9049 C.ar   1 LIG      -0.11700
      4 C4        -79.7280    2.8152  -55.3555 C.ar   1 LIG       0.17700
      5 C5        -79.2646    2.9884  -53.1120 C.ar   1 LIG       0.17700
      6 N1        -78.9451    2.4569  -54.3133 N.ar   1 LIG      -0.60000
      7 H1        -81.9469    4.8787  -53.8801 H      1 LIG       0.11500
      8 H2        -81.4055    3.9303  -56.1221 H      1 LIG       0.11500
      9 H3        -80.5375    4.2546  -51.9193 H      1 LIG       0.11500
     10 H4        -79.4554    2.3777  -56.3102 H      1 LIG       0.12400
     11 H5        -78.6239    2.6873  -52.2896 H      1 LIG       0.12400
@<TRIPOS>BOND
      1       1       2 ar
      2       1       3 ar
      3       2       4 ar
      4       3       5 ar
      5       4       6 ar
      6       5       6 ar
      7       1       7 1
      8       2       8 1
      9       3       9 1
     10       4      10 1
     11       5      11 1
@<TRIPOS>ALT_TYPE
CGenFF_4.0_ALT_TYPE_SET
CGenFF_4.0 1 CG2R61 2 CG2R61 3 CG2R61 4 CG2R61 5 CG2R61 6 NG2R60 7 HGR61 8 HGR61 9 HGR61 10 HGR62 11 HGR62
@<TRIPOS>MOLECULE
pyridine
 11 11 0 0 0
****
USER_CHARGES
INVALID_CHARGES
Pose:  22 Cluster:  22 Fr_nu: 3896618 TotEn:   -11.11
@<TRIPOS>ATOM
      1 C1        -75.1903  -28.9022  -28.0299 C.ar   1 LIG      -0.11300
      2 C2        -74.3192  -28.7655  -29.1049 C.ar   1 LIG      -0.11700
      3 C3        -76.0987  -27.8888  -27.7451 C.ar   1 LIG      -0.11700
      4 C4        -74.3957  -27.6051  -29.8582 C.ar   1 LIG       0.17700
      5 C5        -76.0954  -26.7675  -28.5591 C.ar   1 LIG       0.17700
      6 N1        -75.2644  -26.5990  -29.6121 N.ar   1 LIG      -0.60000
      7 H1        -75.1610  -29.7966  -27.4148 H      1 LIG       0.11500
      8 H2        -73.6032  -29.5427  -29.3457 H      1 LIG       0.11500
      9 H3        -76.7869  -27.9735  -26.9118 H      1 LIG       0.11500
     10 H4        -73.7377  -27.4504  -30.7068 H      1 LIG       0.12400
     11 H5        -76.7836  -25.9481  -28.3792 H      1 LIG       0.12400
@<TRIPOS>BOND
      1       1       2 ar
      2       1       3 ar
      3       2       4 ar
      4       3       5 ar
      5       4       6 ar
      6       5       6 ar
      7       1       7 1
      8       2       8 1
      9       3       9 1
     10       4      10 1
     11       5      11 1
@<TRIPOS>ALT_TYPE
CGenFF_4.0_ALT_TYPE_SET
CGenFF_4.0 1 CG2R61 2 CG2R61 3 CG2R61 4 CG2R61 5 CG2R61 6 NG2R60 7 HGR61 8 HGR61 9 HGR61 10 HGR62 11 HGR62
@<TRIPOS>MOLECULE
pyridine
 11 11 0 0 0
****
USER_CHARGES
INVALID_CHARGES
[truncated: 5,055,803 more chars]
