# Supplementary material for: The pocketome of G-protein-coupled receptors reveals previously untargeted allosteric sites
Source: Nat Commun. 2022 May 10;13:2567. doi: 10.1038/s41467-022-29609-6 (PMC9091257; doi:10.1038/s41467-022-29609-6)
Supplement: Supplementary file 4 — Supplementary Data 1 [file 41467_2022_29609_MOESM4_ESM.zip › docking_files/3p0g/rec.mol2]

@<TRIPOS>MOLECULE
3p0g_align.pdb
4650 4709 284 0 0
PROTEIN
NO_CHARGES


@<TRIPOS>ATOM
      1 N         -82.1800  -41.5570  -47.9900 N.4       1 ASP   -0.2700
      2 CA        -83.3920  -41.6010  -48.7680 C.3       1 ASP    0.0900
      3 CAY       -79.8380  -41.6100  -47.5060 C.3       1 ASP    0.0900
      4 C         -83.7320  -40.2140  -49.3160 C.2       1 ASP    0.0900
      5 O         -83.0020  -39.2330  -49.1560 O.2       1 ASP    0.5100
      6 CB        -84.5410  -42.1580  -47.8760 C.3       1 ASP   -0.5100
      7 CG        -84.8950  -41.1860  -46.7580 C.2       1 ASP   -0.4700
      8 OD1       -86.0380  -40.6630  -46.7850 O.co2     1 ASP    0.3100
      9 OD2       -84.0090  -40.9110  -45.9100 O.co2     1 ASP    0.0700
     10 CY        -80.9500  -41.7460  -48.4750 C.2       1 ASP    0.0900
     11 OY        -80.7350  -42.0210  -49.6500 O.2       1 ASP   -0.2800
     12 HN        -82.3170  -41.3670  -47.0230 H         1 ASP    0.0900
     13 HA        -83.2290  -42.2410  -49.6220 H         1 ASP    0.0900
     14 HB1       -84.2220  -43.1210  -47.4250 H         1 ASP    0.6200
     15 HB2       -85.4430  -42.3280  -48.5010 H         1 ASP   -0.7600
     16 HY1       -78.8720  -41.7930  -48.0220 H         1 ASP   -0.7600
     17 HY2       -79.9580  -42.3560  -46.6910 H         1 ASP    0.5100
     18 HY3       -79.8330  -40.5830  -47.0830 H         1 ASP   -0.5100
     19 N         -84.8850  -40.0890  -49.9930 N.am      2 VAL   -0.4700
     20 CA        -85.4690  -38.7610  -50.2230 C.3       2 VAL    0.3100
     21 C         -86.9940  -38.6850  -49.9890 C.2       2 VAL    0.0700
     22 O         -87.8000  -38.8880  -50.9030 O.2       2 VAL    0.0900
     23 CB        -84.9280  -37.9990  -51.4780 C.3       2 VAL   -0.0900
     24 CG1       -85.2150  -38.7450  -52.7820 C.3       2 VAL    0.0900
     25 CG2       -85.4340  -36.5600  -51.5330 C.3       2 VAL   -0.2700
     26 HN        -85.3840  -40.8700  -50.3600 H         2 VAL    0.0900
     27 HA        -85.2670  -38.1750  -49.3400 H         2 VAL    0.0900
     28 HB        -83.8290  -37.8690  -51.3730 H         2 VAL    0.0900
     29 HG11      -86.3110  -38.8760  -52.9140 H         2 VAL   -0.2700
     30 HG12      -84.7390  -39.7480  -52.7560 H         2 VAL    0.0900
     31 HG13      -84.8210  -38.1670  -53.6440 H         2 VAL    0.0900
     32 HG21      -85.4320  -36.1140  -50.5150 H         2 VAL    0.0900
     33 HG22      -86.4730  -36.5390  -51.9260 H         2 VAL    0.5100
     34 HG23      -84.7740  -35.9510  -52.1880 H         2 VAL   -0.5100
     35 N         -87.3720  -38.4170  -48.7280 N.am      3 THR   -0.4700
     36 CA        -88.7580  -38.2660  -48.2770 C.3       3 THR    0.3100
     37 C         -88.9470  -36.8180  -47.7970 C.2       3 THR    0.0700
     38 O         -88.1650  -35.9460  -48.1880 O.2       3 THR    0.0900
     39 CB        -89.0910  -39.3130  -47.1930 C.3       3 THR    0.1400
     40 CG2       -89.1930  -40.7250  -47.7490 C.3       3 THR    0.0900
     41 OG1       -88.1100  -39.2640  -46.1570 O.3       3 THR   -0.6600
     42 HN        -86.6900  -38.3020  -48.0110 H         3 THR    0.4300
     43 HA        -89.4020  -38.3930  -49.1330 H         3 THR   -0.2700
     44 HB        -90.0900  -39.0990  -46.7560 H         3 THR    0.0900
     45 HG1       -87.4220  -39.8810  -46.4140 H         3 THR    0.0900
     46 HG21      -88.2290  -41.0220  -48.2150 H         3 THR    0.0900
     47 HG22      -89.9890  -40.7690  -48.5230 H         3 THR    0.5100
     48 HG23      -89.4270  -41.4390  -46.9310 H         3 THR   -0.5100
     49 N         -89.9770  -36.5550  -46.9670 N.am      4 GLN   -0.4700
     50 CA        -90.2290  -35.2270  -46.3990 C.3       4 GLN    0.3100
     51 C         -89.7070  -35.1260  -44.9480 C.2       4 GLN    0.0700
     52 O         -89.9990  -34.1570  -44.2450 O.2       4 GLN    0.0900
     53 CB        -91.7150  -34.8300  -46.5330 C.3       4 GLN   -0.1800
     54 CG        -92.0930  -34.3560  -47.9370 C.3       4 GLN    0.0900
     55 CD        -93.4640  -33.7270  -47.9870 C.2       4 GLN    0.0900
     56 NE2       -94.4920  -34.4300  -47.9690 N.am      4 GLN   -0.1800
     57 OE1       -93.5250  -32.4210  -48.0730 O.2       4 GLN    0.0900
     58 HN        -90.6240  -37.2640  -46.6990 H         4 GLN    0.0900
     59 HA        -89.6060  -34.5180  -46.9250 H         4 GLN    0.5500
     60 HB1       -91.9290  -34.0120  -45.8120 H         4 GLN   -0.5500
     61 HB2       -92.3410  -35.7100  -46.2740 H         4 GLN   -0.6200
     62 HG1       -92.0790  -35.2260  -48.6270 H         4 GLN    0.3200
     63 HG2       -91.3490  -33.6060  -48.2790 H         4 GLN    0.3000
     64 HE21      -95.3930  -33.9980  -48.0040 H         4 GLN    0.5100
     65 HE22      -94.4150  -35.4250  -47.9220 H         4 GLN   -0.5100
     66 N         -88.8870  -36.1170  -44.5270 N.am      5 GLN   -0.4700
     67 CA        -88.2660  -36.1950  -43.2040 C.3       5 GLN    0.3100
     68 C         -86.7440  -36.0850  -43.2810 C.2       5 GLN    0.0700
     69 O         -86.1520  -35.4640  -42.4000 O.2       5 GLN    0.0900
     70 CB        -88.6630  -37.4920  -42.4750 C.3       5 GLN   -0.1800
     71 CG        -88.8170  -37.3410  -40.9560 C.3       5 GLN    0.0900
     72 CD        -87.5140  -37.1370  -40.2070 C.2       5 GLN    0.0900
     73 NE2       -86.6730  -38.0540  -40.1140 N.am      5 GLN   -0.1800
     74 OE1       -87.3070  -35.9560  -39.6830 O.2       5 GLN    0.0900
     75 HN        -88.6610  -36.8760  -45.1330 H         5 GLN    0.0900
     76 HA        -88.5890  -35.3350  -42.6350 H         5 GLN    0.5500
     77 HB1       -87.8820  -38.2570  -42.6740 H         5 GLN   -0.5500
     78 HB2       -89.6290  -37.8470  -42.8920 H         5 GLN   -0.6200
     79 HG1       -89.3020  -38.2560  -40.5570 H         5 GLN    0.3200
     80 HG2       -89.4680  -36.4640  -40.7540 H         5 GLN    0.3000
     81 HE21      -85.8200  -37.9010  -39.6160 H         5 GLN    0.5100
     82 HE22      -86.8530  -38.9420  -40.5370 H         5 GLN   -0.5100
     83 N         -86.1060  -36.6790  -44.3250 N.am      6 ARG   -0.4700
     84 CA        -84.6480  -36.6650  -44.5630 C.3       6 ARG    0.3100
     85 C         -84.0330  -35.2450  -44.5740 C.2       6 ARG    0.0700
     86 O         -82.8210  -35.0850  -44.3930 O.2       6 ARG    0.0900
     87 CB        -84.2870  -37.4300  -45.8570 C.3       6 ARG   -0.1800
     88 CG        -84.7690  -36.7680  -47.1500 C.3       6 ARG    0.0900
     89 CD        -83.6250  -36.3220  -48.0530 C.3       6 ARG    0.0900
     90 NE        -82.9900  -35.0740  -47.6090 N.pl3     6 ARG   -0.1800
     91 CZ        -82.0020  -34.4580  -48.2550 C.cat     6 ARG    0.0900
     92 NH1       -81.5200  -34.9620  -49.3860 N.pl3     6 ARG    0.0900
     93 NH2       -81.4900  -33.3310  -47.7760 N.pl3     6 ARG    0.2000
     94 HN        -86.6260  -37.1790  -45.0120 H         6 ARG    0.0900
     95 HA        -84.1670  -37.1220  -43.7110 H         6 ARG    0.0900
     96 HB1       -84.7360  -38.4440  -45.7970 H         6 ARG   -0.7000
     97 HB2       -83.1820  -37.5280  -45.9060 H         6 ARG    0.4400
     98 HG1       -85.3830  -35.8800  -46.8890 H         6 ARG    0.6400
     99 HG2       -85.4010  -37.4910  -47.7070 H         6 ARG   -0.8000
    100 HD1       -84.0110  -36.1500  -49.0810 H         6 ARG    0.4600
    101 HD2       -82.8390  -37.1070  -48.0670 H         6 ARG    0.4600
    102 HE        -83.3220  -34.6580  -46.7630 H         6 ARG   -0.8000
    103 HH11      -81.8980  -35.8100  -49.7580 H         6 ARG    0.4600
    104 HH12      -80.7780  -34.4940  -49.8670 H         6 ARG    0.4600
    105 HH21      -81.8450  -32.9420  -46.9270 H         6 ARG    0.5100
    106 HH22      -80.7470  -32.8720  -48.2650 H         6 ARG   -0.5100
    107 N         -84.8840  -34.2310  -44.8150 N.am      7 ASP   -0.4700
    108 CA        -84.5740  -32.8020  -44.8590 C.3       7 ASP    0.3100
    109 C         -84.5050  -32.2330  -43.4290 C.2       7 ASP    0.0700
    110 O         -83.5480  -31.5320  -43.0950 O.2       7 ASP    0.0900
    111 CB        -85.6330  -32.0510  -45.7040 C.3       7 ASP   -0.2800
    112 CG        -86.7570  -32.9290  -46.2580 C.2       7 ASP    0.0900
    113 OD1       -86.4670  -33.8000  -47.1120 O.co2     7 ASP    0.0900
    114 OD2       -87.9220  -32.7400  -45.8390 O.co2     7 ASP    0.6200
    115 HN        -85.8430  -34.4310  -44.9890 H         7 ASP   -0.7600
    116 HA        -83.5930  -32.6830  -45.2920 H         7 ASP   -0.7600
    117 HB1       -85.1190  -31.5720  -46.5640 H         7 ASP    0.5100
    118 HB2       -86.0950  -31.2650  -45.0700 H         7 ASP   -0.5100
    119 N         -85.4910  -32.6040  -42.5720 N.am      8 GLU   -0.4700
    120 CA        -85.6200  -32.2180  -41.1590 C.3       8 GLU    0.3100
    121 C         -84.5010  -32.8180  -40.2720 C.2       8 GLU    0.0700
    122 O         -84.5320  -32.6710  -39.0500 O.2       8 GLU    0.0900
    123 CB        -87.0160  -32.6270  -40.6400 C.3       8 GLU   -0.1800
    124 CG        -87.6310  -31.6440  -39.6570 C.3       8 GLU    0.0900
    125 CD        -89.0320  -31.9770  -39.1670 C.2       8 GLU    0.0900
    126 OE1       -89.8280  -31.0310  -38.9630 O.co2     8 GLU   -0.2800
    127 OE2       -89.3300  -33.1790  -38.9740 O.co2     8 GLU    0.0900
    128 HN        -86.2210  -33.2000  -42.8900 H         8 GLU    0.0900
    129 HA        -85.4870  -31.1480  -41.0850 H         8 GLU    0.6200
    130 HB1       -86.9260  -33.6140  -40.1390 H         8 GLU   -0.7600
    131 HB2       -87.6970  -32.7270  -41.5110 H         8 GLU   -0.7600
    132 HG1       -87.6750  -30.6490  -40.1470 H         8 GLU    0.5100
    133 HG2       -86.9700  -31.5850  -38.7670 H         8 GLU   -0.5100
    134 N         -83.5120  -33.4840  -40.9020 N.am      9 VAL   -0.4700
    135 CA        -82.3530  -34.1000  -40.2640 C.3       9 VAL    0.3100
    136 C         -81.0990  -33.2970  -40.5870 C.2       9 VAL    0.0700
    137 O         -80.3550  -32.9570  -39.6660 O.2       9 VAL    0.0900
    138 CB        -82.2400  -35.6060  -40.5970 C.3       9 VAL   -0.0900
    139 CG1       -80.8150  -36.1300  -40.4180 C.3       9 VAL    0.0900
    140 CG2       -83.2200  -36.4170  -39.7510 C.3       9 VAL   -0.2700
    141 HN        -83.5330  -33.5890  -41.8920 H         9 VAL    0.0900
    142 HA        -82.4560  -33.9640  -39.1970 H         9 VAL    0.0900
    143 HB        -82.5530  -35.7670  -41.6490 H         9 VAL    0.0900
    144 HG11      -80.4190  -35.8300  -39.4240 H         9 VAL   -0.2700
    145 HG12      -80.1550  -35.7060  -41.2050 H         9 VAL    0.0900
    146 HG13      -80.8080  -37.2390  -40.4820 H         9 VAL    0.0900
    147 HG21      -84.2610  -36.0870  -39.9520 H         9 VAL    0.0900
    148 HG22      -83.0020  -36.2660  -38.6710 H         9 VAL    0.5100
    149 HG23      -83.1350  -37.4950  -40.0020 H         9 VAL   -0.5100
    150 N         -80.8870  -32.9460  -41.8820 N.am     10 TRP   -0.4700
    151 CA        -79.7670  -32.1030  -42.3180 C.3      10 TRP    0.3100
    152 C         -79.9120  -30.7130  -41.6780 C.2      10 TRP    0.0700
    153 O         -78.9130  -30.0300  -41.4560 O.2      10 TRP    0.0900
    154 CB        -79.7180  -31.9820  -43.8510 C.3      10 TRP   -0.1800
    155 CG        -78.5840  -31.1310  -44.3680 C.ar     10 TRP    0.0900
    156 CD1       -77.3070  -31.5370  -44.6340 C.ar     10 TRP    0.0900
    157 CD2       -78.6310  -29.7240  -44.6800 C.ar     10 TRP   -0.0300
    158 CE2       -77.3480  -29.3530  -45.1450 C.ar     10 TRP   -0.1500
    159 CE3       -79.6360  -28.7370  -44.6110 C.ar     10 TRP    0.2200
    160 NE1       -76.5570  -30.4760  -45.0950 N.ar     10 TRP   -0.5100
    161 CZ2       -77.0400  -28.0390  -45.5240 C.ar     10 TRP    0.3700
    162 CZ3       -79.3280  -27.4380  -44.9920 C.ar     10 TRP    0.2400
    163 CH2       -78.0450  -27.0960  -45.4380 C.ar     10 TRP    0.1100
    164 HN        -81.4970  -33.2530  -42.6080 H        10 TRP   -0.2500
    165 HA        -78.8550  -32.5470  -41.9500 H        10 TRP    0.1700
    166 HB1       -80.6730  -31.5370  -44.2030 H        10 TRP   -0.2000
    167 HB2       -79.6100  -33.0010  -44.2820 H        10 TRP    0.1400
    168 HD1       -76.9380  -32.5440  -44.5020 H        10 TRP   -0.2700
    169 HE1       -75.6150  -30.5160  -45.3460 H        10 TRP    0.1600
    170 HE3       -80.6340  -28.9710  -44.2690 H        10 TRP   -0.1400
    171 HZ2       -76.0580  -27.7550  -45.8750 H        10 TRP    0.1400
    172 HZ3       -80.0930  -26.6760  -44.9460 H        10 TRP    0.5100
    173 HH2       -77.8370  -26.0740  -45.7180 H        10 TRP   -0.5100
    174 N         -81.1710  -30.3130  -41.3760 N.am     11 VAL   -0.4700
    175 CA        -81.5430  -29.0720  -40.6990 C.3      11 VAL    0.3100
    176 C         -81.0680  -29.1270  -39.2230 C.2      11 VAL    0.0700
    177 O         -80.3930  -28.2000  -38.7820 O.2      11 VAL    0.0900
    178 CB        -83.0630  -28.7810  -40.8730 C.3      11 VAL   -0.0900
    179 CG1       -83.5820  -27.7800  -39.8450 C.3      11 VAL    0.0900
    180 CG2       -83.3610  -28.2940  -42.2860 C.3      11 VAL   -0.2700
    181 HN        -81.9470  -30.8880  -41.6210 H        11 VAL    0.0900
    182 HA        -80.9570  -28.2710  -41.1240 H        11 VAL    0.0900
    183 HB        -83.6270  -29.7320  -40.7660 H        11 VAL    0.0900
    184 HG11      -83.0390  -26.8160  -39.9430 H        11 VAL   -0.2700
    185 HG12      -83.4210  -28.1750  -38.8180 H        11 VAL    0.0900
    186 HG13      -84.6650  -27.5970  -40.0090 H        11 VAL    0.0900
    187 HG21      -83.0620  -29.0670  -43.0280 H        11 VAL    0.0900
    188 HG22      -82.7890  -27.3640  -42.4950 H        11 VAL    0.5100
    189 HG23      -84.4480  -28.0970  -42.3980 H        11 VAL   -0.5100
    190 N         -81.3600  -30.2310  -38.4930 N.am     12 VAL   -0.4700
    191 CA        -80.9360  -30.4280  -37.0970 C.3      12 VAL    0.3100
    192 C         -79.4220  -30.6720  -37.0260 C.2      12 VAL    0.0700
    193 O         -78.7750  -30.2910  -36.0470 O.2      12 VAL    0.0900
    194 CB        -81.7710  -31.5200  -36.3830 C.3      12 VAL   -0.0900
    195 CG1       -81.2520  -31.8090  -34.9760 C.3      12 VAL    0.0900
    196 CG2       -83.2440  -31.1220  -36.3290 C.3      12 VAL   -0.2700
    197 HN        -81.8900  -30.9790  -38.8820 H        12 VAL    0.0900
    198 HA        -81.0470  -29.4840  -36.5850 H        12 VAL    0.0900
    199 HB        -81.7320  -32.4540  -36.9810 H        12 VAL    0.0900
    200 HG11      -81.1230  -30.8600  -34.4130 H        12 VAL   -0.2700
    201 HG12      -80.2690  -32.3220  -35.0340 H        12 VAL    0.0900
    202 HG13      -81.9770  -32.4510  -34.4300 H        12 VAL    0.0900
    203 HG21      -83.6420  -30.9890  -37.3580 H        12 VAL    0.0900
    204 HG22      -83.3570  -30.1630  -35.7790 H        12 VAL    0.5100
    205 HG23      -83.8330  -31.9160  -35.8210 H        12 VAL   -0.5100
    206 N         -78.8710  -31.2550  -38.0920 N.am     13 GLY   -0.4700
    207 CA        -77.4400  -31.4880  -38.2510 C.3      13 GLY    0.3100
    208 C         -76.6650  -30.1960  -38.4470 C.2      13 GLY   -0.0200
    209 O         -75.5920  -30.0320  -37.8700 O.2      13 GLY    0.0900
    210 HN        -79.4340  -31.5670  -38.8520 H        13 GLY    0.0900
    211 HA1       -77.3000  -32.1210  -39.1150 H        13 GLY    0.5100
    212 HA2       -77.0820  -31.9850  -37.3620 H        13 GLY   -0.5100
    213 N         -77.2080  -29.2580  -39.2570 N.am     14 MET   -0.4700
    214 CA        -76.6170  -27.9420  -39.4830 C.3      14 MET    0.3100
    215 C         -76.8820  -27.0880  -38.2570 C.2      14 MET    0.0700
    216 O         -75.9630  -26.4270  -37.7710 O.2      14 MET    0.0900
    217 CB        -77.1630  -27.2840  -40.7680 C.3      14 MET   -0.1800
    218 CG        -76.1260  -27.2020  -41.8990 C.3      14 MET    0.0900
    219 SD        -75.3500  -28.8000  -42.3890 S.3      14 MET    0.0900
    220 CE        -73.7270  -28.2460  -42.9790 C.3      14 MET   -0.1400
    221 HN        -78.0590  -29.4310  -39.7480 H        14 MET    0.0900
    222 HA        -75.5470  -28.0700  -39.5590 H        14 MET    0.0900
    223 HB1       -77.5040  -26.2560  -40.5230 H        14 MET   -0.0900
    224 HB2       -78.0320  -27.8750  -41.1260 H        14 MET   -0.2200
    225 HG1       -75.3250  -26.5060  -41.5700 H        14 MET    0.0900
    226 HG2       -76.6280  -26.7640  -42.7850 H        14 MET    0.0900
    227 HE1       -73.1610  -27.7250  -42.1760 H        14 MET    0.0900
    228 HE2       -73.8480  -27.5380  -43.8270 H        14 MET    0.5100
    229 HE3       -73.1230  -29.1150  -43.3160 H        14 MET   -0.5100
    230 N         -78.1100  -27.1960  -37.7200 N.am     15 GLY   -0.4700
    231 CA        -78.6120  -26.5020  -36.5340 C.3      15 GLY    0.3100
    232 C         -77.7900  -26.6500  -35.2670 C.2      15 GLY   -0.0200
    233 O         -77.7280  -25.7190  -34.4600 O.2      15 GLY    0.0900
    234 HN        -78.7790  -27.8000  -38.1410 H        15 GLY    0.0900
    235 HA1       -79.6010  -26.8860  -36.3390 H        15 GLY    0.5100
    236 HA2       -78.6610  -25.4520  -36.7820 H        15 GLY   -0.5100
    237 N         -77.1680  -27.8210  -35.0670 N.am     16 ILE   -0.4700
    238 CA        -76.3080  -28.0030  -33.9050 C.3      16 ILE    0.3100
    239 C         -74.8820  -27.5350  -34.1880 C.2      16 ILE    0.0700
    240 O         -74.2440  -27.0270  -33.2710 O.2      16 ILE    0.0900
    241 CB        -76.4380  -29.3590  -33.1520 C.3      16 ILE   -0.0900
    242 CG1       -75.8140  -30.5430  -33.9100 C.3      16 ILE    0.0900
    243 CG2       -77.8850  -29.6260  -32.7190 C.3      16 ILE   -0.2700
    244 CD        -74.4540  -30.9510  -33.3710 C.3      16 ILE    0.0900
    245 HN        -77.2620  -28.5970  -35.6850 H        16 ILE    0.0900
    246 HA        -76.5430  -27.2010  -33.2220 H        16 ILE    0.0900
    247 HB        -75.7880  -29.3400  -32.2510 H        16 ILE   -0.1800
    248 HG11      -75.7030  -30.2610  -34.9780 H        16 ILE    0.0900
    249 HG12      -76.5000  -31.4130  -33.8370 H        16 ILE    0.0900
    250 HG21      -78.5160  -29.8380  -33.6080 H        16 ILE   -0.2700
    251 HG22      -78.2950  -28.7330  -32.1990 H        16 ILE    0.0900
    252 HG23      -77.9220  -30.5040  -32.0410 H        16 ILE    0.0900
    253 HD1       -74.5410  -31.2520  -32.3050 H        16 ILE    0.0900
    254 HD2       -73.7480  -30.0960  -33.4410 H        16 ILE    0.5100
    255 HD3       -74.0590  -31.8110  -33.9520 H        16 ILE   -0.5100
    256 N         -74.4030  -27.6470  -35.4670 N.am     17 VAL   -0.4700
    257 CA        -73.0740  -27.1750  -35.9040 C.3      17 VAL    0.3100
    258 C         -73.0270  -25.6670  -35.6960 C.2      17 VAL    0.0700
    259 O         -72.0230  -25.1560  -35.1970 O.2      17 VAL    0.0900
    260 CB        -72.6780  -27.5790  -37.3550 C.3      17 VAL   -0.0900
    261 CG1       -71.3680  -26.9170  -37.7880 C.3      17 VAL    0.0900
    262 CG2       -72.5600  -29.0920  -37.4970 C.3      17 VAL   -0.2700
    263 HN        -74.9530  -28.0670  -36.1820 H        17 VAL    0.0900
    264 HA        -72.3540  -27.5820  -35.2120 H        17 VAL    0.0900
    265 HB        -73.4870  -27.2740  -38.0510 H        17 VAL    0.0900
    266 HG11      -70.5870  -27.0720  -37.0130 H        17 VAL   -0.2700
    267 HG12      -71.5230  -25.8250  -37.9220 H        17 VAL    0.0900
    268 HG13      -71.0150  -27.3640  -38.7420 H        17 VAL    0.0900
    269 HG21      -73.4680  -29.5850  -37.0860 H        17 VAL    0.0900
    270 HG22      -71.6730  -29.4570  -36.9350 H        17 VAL    0.5100
    271 HG23      -72.4630  -29.3650  -38.5690 H        17 VAL   -0.5100
    272 N         -74.1440  -24.9690  -36.0180 N.am     18 MET   -0.4700
    273 CA        -74.2980  -23.5340  -35.8030 C.3      18 MET    0.3100
    274 C         -74.2520  -23.2390  -34.3110 C.2      18 MET    0.0700
    275 O         -73.4580  -22.3980  -33.8940 O.2      18 MET    0.0900
    276 CB        -75.5960  -22.9960  -36.4200 C.3      18 MET   -0.1800
    277 CG        -75.5510  -22.9300  -37.9190 C.3      18 MET    0.0900
    278 SD        -77.1730  -22.5550  -38.6140 S.3      18 MET    0.0900
    279 CE        -76.7900  -22.6500  -40.3400 C.3      18 MET   -0.1400
    280 HN        -74.9310  -25.4220  -36.4290 H        18 MET    0.0900
    281 HA        -73.4460  -23.0410  -36.2490 H        18 MET    0.0900
    282 HB1       -75.7830  -21.9750  -36.0240 H        18 MET   -0.0900
    283 HB2       -76.4340  -23.6580  -36.1180 H        18 MET   -0.2200
    284 HG1       -75.1920  -23.9050  -38.3090 H        18 MET    0.0900
    285 HG2       -74.8260  -22.1450  -38.2200 H        18 MET    0.0900
    286 HE1       -76.4120  -23.6580  -40.6150 H        18 MET    0.0900
    287 HE2       -76.0050  -21.9080  -40.5990 H        18 MET    0.5100
    288 HE3       -77.6980  -22.4450  -40.9470 H        18 MET   -0.5100
    289 N         -75.0180  -23.9900  -33.4920 N.am     19 SER   -0.4700
    290 CA        -75.0180  -23.8020  -32.0470 C.3      19 SER    0.3100
    291 C         -73.6750  -24.0790  -31.3430 C.2      19 SER    0.0700
    292 O         -73.5000  -23.6500  -30.1990 O.2      19 SER    0.0900
    293 CB        -76.2070  -24.4910  -31.3860 C.3      19 SER    0.0500
    294 OG        -77.1360  -23.5110  -30.9450 O.3      19 SER    0.0900
    295 HN        -75.6180  -24.7060  -33.8390 H        19 SER    0.0900
    296 HA        -75.0520  -22.7390  -31.8530 H        19 SER   -0.6600
    297 HB1       -75.8640  -25.0840  -30.5110 H        19 SER    0.4300
    298 HB2       -76.7080  -25.1630  -32.1140 H        19 SER    0.5100
    299 HG1       -76.7170  -23.0610  -30.2080 H        19 SER   -0.5100
    300 N         -72.6980  -24.7210  -32.0490 N.am     20 LEU   -0.4700
    301 CA        -71.3290  -24.9390  -31.5540 C.3      20 LEU    0.3100
    302 C         -70.5790  -23.6310  -31.7790 C.2      20 LEU    0.0700
    303 O         -69.9520  -23.1070  -30.8560 O.2      20 LEU    0.0900
    304 CB        -70.5660  -26.0280  -32.3440 C.3      20 LEU   -0.1800
    305 CG        -71.1060  -27.4450  -32.3960 C.3      20 LEU    0.0900
    306 CD1       -70.3850  -28.2410  -33.4820 C.3      20 LEU    0.0900
    307 CD2       -70.9750  -28.1380  -31.0390 C.3      20 LEU   -0.0900
    308 HN        -72.8780  -25.0810  -32.9600 H        20 LEU    0.0900
    309 HA        -71.4020  -25.2260  -30.5160 H        20 LEU   -0.2700
    310 HB1       -69.5480  -26.0870  -31.9080 H        20 LEU    0.0900
    311 HB2       -70.4930  -25.6730  -33.3920 H        20 LEU    0.0900
    312 HG        -72.1940  -27.4180  -32.6160 H        20 LEU    0.0900
    313 HD11      -69.3330  -28.4350  -33.1800 H        20 LEU   -0.2700
    314 HD12      -70.3810  -27.6670  -34.4330 H        20 LEU    0.0900
    315 HD13      -70.8950  -29.2170  -33.6370 H        20 LEU    0.0900
    316 HD21      -71.5450  -27.5770  -30.2670 H        20 LEU    0.0900
    317 HD22      -69.9080  -28.1750  -30.7350 H        20 LEU    0.5100
    318 HD23      -71.3830  -29.1700  -31.1010 H        20 LEU   -0.5100
    319 N         -70.6460  -23.1250  -33.0390 N.am     21 ILE   -0.4700
    320 CA        -70.0280  -21.8990  -33.5320 C.3      21 ILE    0.3100
    321 C         -70.4010  -20.7340  -32.6300 C.2      21 ILE    0.0700
    322 O         -69.5180  -20.0680  -32.1010 O.2      21 ILE    0.0900
    323 CB        -70.4650  -21.6750  -34.9970 C.3      21 ILE   -0.0900
    324 CG1       -69.9090  -22.7750  -35.9040 C.3      21 ILE    0.0900
    325 CG2       -70.0780  -20.2920  -35.4950 C.3      21 ILE   -0.2700
    326 CD        -70.8030  -23.1040  -37.0780 C.3      21 ILE    0.0900
    327 HN        -71.1650  -23.6120  -33.7340 H        21 ILE    0.0900
    328 HA        -68.9560  -22.0040  -33.4640 H        21 ILE    0.0900
    329 HB        -71.5680  -21.7910  -35.0680 H        21 ILE   -0.1800
    330 HG11      -69.7680  -23.6950  -35.2990 H        21 ILE    0.0900
    331 HG12      -68.9230  -22.4460  -36.2940 H        21 ILE    0.0900
    332 HG21      -69.0070  -20.0940  -35.2750 H        21 ILE   -0.2700
    333 HG22      -70.6920  -19.5200  -34.9840 H        21 ILE    0.0900
    334 HG23      -70.2330  -20.2280  -36.5930 H        21 ILE    0.0900
    335 HD1       -71.0950  -22.1720  -37.6090 H        21 ILE    0.0900
    336 HD2       -71.7240  -23.6130  -36.7220 H        21 ILE    0.5100
    337 HD3       -70.2630  -23.7640  -37.7920 H        21 ILE   -0.5100
    338 N         -71.7070  -20.5510  -32.4020 N.am     22 VAL   -0.4700
    339 CA        -72.3170  -19.5200  -31.5660 C.3      22 VAL    0.3100
    340 C         -71.8300  -19.5250  -30.1180 C.2      22 VAL    0.0700
    341 O         -71.7930  -18.4710  -29.4930 O.2      22 VAL    0.0900
    342 CB        -73.8590  -19.5940  -31.6850 C.3      22 VAL   -0.0900
    343 CG1       -74.5210  -20.3130  -30.5000 C.3      22 VAL    0.0900
    344 CG2       -74.4480  -18.2170  -31.8970 C.3      22 VAL   -0.2700
    345 HN        -72.3690  -21.1600  -32.8270 H        22 VAL    0.0900
    346 HA        -71.9570  -18.5580  -31.8980 H        22 VAL    0.0900
    347 HB        -74.1190  -20.1350  -32.6200 H        22 VAL    0.0900
    348 HG11      -74.4430  -19.6900  -29.5830 H        22 VAL   -0.2700
    349 HG12      -74.0130  -21.2830  -30.3140 H        22 VAL    0.0900
    350 HG13      -75.5960  -20.4900  -30.7180 H        22 VAL    0.0900
    351 HG21      -73.9160  -17.6960  -32.7210 H        22 VAL    0.0900
    352 HG22      -74.3420  -17.6140  -30.9700 H        22 VAL    0.5100
    353 HG23      -75.5220  -18.3020  -32.1670 H        22 VAL   -0.5100
    354 N         -71.4660  -20.7110  -29.5940 N.am     23 LEU   -0.4700
    355 CA        -70.9940  -20.9370  -28.2380 C.3      23 LEU    0.3100
    356 C         -69.5010  -20.6930  -28.1260 C.2      23 LEU    0.0700
    357 O         -69.0440  -20.0920  -27.1570 O.2      23 LEU    0.0900
    358 CB        -71.2990  -22.3750  -27.8720 C.3      23 LEU   -0.1800
    359 CG        -72.0050  -22.5270  -26.5670 C.3      23 LEU    0.0900
    360 CD1       -73.4690  -22.9710  -26.7820 C.3      23 LEU    0.0900
    361 CD2       -71.1910  -23.4140  -25.6230 C.3      23 LEU   -0.0900
    362 HN        -71.5090  -21.5350  -30.1520 H        23 LEU    0.0900
    363 HA        -71.5020  -20.2540  -27.5740 H        23 LEU   -0.2700
    364 HB1       -70.3420  -22.9370  -27.8230 H        23 LEU    0.0900
    365 HB2       -71.9340  -22.8150  -28.6700 H        23 LEU    0.0900
    366 HG        -71.9920  -21.5560  -26.0270 H        23 LEU    0.0900
    367 HD11      -73.4980  -23.9460  -27.3130 H        23 LEU   -0.2700
    368 HD12      -74.0060  -22.2180  -27.3940 H        23 LEU    0.0900
    369 HD13      -73.9770  -23.0870  -25.8000 H        23 LEU    0.0900
    370 HD21      -70.1950  -22.9610  -25.4380 H        23 LEU    0.0900
    371 HD22      -71.0450  -24.4170  -26.0780 H        23 LEU    0.5100
    372 HD23      -71.7200  -23.5170  -24.6510 H        23 LEU   -0.5100
    373 N         -68.7430  -21.1840  -29.1310 N.am     24 ALA   -0.4700
    374 CA        -67.3000  -21.0450  -29.2790 C.3      24 ALA    0.3100
    375 C         -66.9430  -19.5580  -29.4310 C.2      24 ALA    0.0700
    376 O         -65.9620  -19.0910  -28.8430 O.2      24 ALA    0.0900
    377 CB        -66.8360  -21.8270  -30.5010 C.3      24 ALA   -0.2700
    378 HN        -69.1730  -21.6990  -29.8660 H        24 ALA    0.0900
    379 HA        -66.8280  -21.4240  -28.3850 H        24 ALA    0.0900
    380 HB1       -67.3350  -21.4390  -31.4150 H        24 ALA    0.0900
    381 HB2       -67.0960  -22.9010  -30.3830 H        24 ALA    0.5100
    382 HB3       -65.7370  -21.7200  -30.6240 H        24 ALA   -0.5100
    383 N         -67.7710  -18.8110  -30.2010 N.am     25 ILE   -0.4700
    384 CA        -67.6250  -17.3740  -30.4100 C.3      25 ILE    0.3100
    385 C         -67.8370  -16.6560  -29.0710 C.2      25 ILE    0.0700
    386 O         -67.0030  -15.8270  -28.6970 O.2      25 ILE    0.0900
    387 CB        -68.5640  -16.8380  -31.5300 C.3      25 ILE   -0.0900
    388 CG1       -68.1520  -17.3720  -32.9240 C.3      25 ILE    0.0900
    389 CG2       -68.5560  -15.3120  -31.5480 C.3      25 ILE   -0.2700
    390 CD        -69.1200  -17.0470  -34.0530 C.3      25 ILE    0.0900
    391 HN        -68.5440  -19.2270  -30.6740 H        25 ILE    0.0900
    392 HA        -66.5940  -17.1870  -30.6740 H        25 ILE    0.0900
    393 HB        -69.5990  -17.2000  -31.3470 H        25 ILE   -0.1800
    394 HG11      -68.0570  -18.4760  -32.8570 H        25 ILE    0.0900
    395 HG12      -67.1630  -16.9390  -33.1810 H        25 ILE    0.0900
    396 HG21      -67.5110  -14.9360  -31.5570 H        25 ILE   -0.2700
    397 HG22      -69.0660  -14.9210  -30.6410 H        25 ILE    0.0900
    398 HG23      -69.0740  -14.9410  -32.4570 H        25 ILE    0.0900
    399 HD1       -69.0900  -15.9610  -34.2820 H        25 ILE    0.0900
    400 HD2       -70.1550  -17.3170  -33.7530 H        25 ILE    0.5100
    401 HD3       -68.8370  -17.6100  -34.9680 H        25 ILE   -0.5100
    402 N         -68.9250  -17.0020  -28.3360 N.am     26 VAL   -0.4700
    403 CA        -69.2330  -16.4050  -27.0350 C.3      26 VAL    0.3100
    404 C         -68.2220  -16.7840  -25.9360 C.2      26 VAL    0.0700
    405 O         -67.6380  -15.8780  -25.3270 O.2      26 VAL    0.0900
    406 CB        -70.7060  -16.6040  -26.6050 C.3      26 VAL   -0.0900
    407 CG1       -70.9070  -16.2840  -25.1200 C.3      26 VAL    0.0900
    408 CG2       -71.6380  -15.7580  -27.4670 C.3      26 VAL   -0.2700
    409 HN        -69.5710  -17.6900  -28.6550 H        26 VAL    0.0900
    410 HA        -69.0140  -15.3500  -27.1050 H        26 VAL    0.0900
    411 HB        -71.0010  -17.6580  -26.7940 H        26 VAL    0.0900
    412 HG11      -70.4610  -15.2950  -24.8780 H        26 VAL   -0.2700
    413 HG12      -70.4110  -17.0580  -24.4970 H        26 VAL    0.0900
    414 HG13      -71.9910  -16.2510  -24.8820 H        26 VAL    0.0900
    415 HG21      -71.6750  -16.1630  -28.5010 H        26 VAL    0.0900
    416 HG22      -71.2660  -14.7110  -27.5110 H        26 VAL    0.5100
    417 HG23      -72.6640  -15.7730  -27.0430 H        26 VAL   -0.5100
    418 N         -67.9970  -18.1040  -25.7050 N.am     27 PHE   -0.4700
    419 CA        -67.0870  -18.5970  -24.6700 C.3      27 PHE    0.3100
    420 C         -65.7190  -17.9460  -24.7140 C.2      27 PHE    0.0700
    421 O         -65.2440  -17.4610  -23.6850 O.2      27 PHE    0.0900
    422 CB        -66.9400  -20.1360  -24.7070 C.3      27 PHE   -0.1800
    423 CG        -66.2440  -20.6840  -23.4790 C.ar     27 PHE    0.0900
    424 CD1       -66.9700  -21.0610  -22.3550 C.ar     27 PHE    0.0900
    425 CD2       -64.8580  -20.7970  -23.4350 C.ar     27 PHE    0.0000
    426 CE1       -66.3230  -21.5520  -21.2160 C.ar     27 PHE   -0.1150
    427 CE2       -64.2110  -21.2730  -22.2890 C.ar     27 PHE    0.1150
    428 CZ        -64.9470  -21.6610  -21.1940 C.ar     27 PHE   -0.1150
    429 HN        -68.4530  -18.8080  -26.2430 H        27 PHE    0.1150
    430 HA        -67.4800  -18.2880  -23.7130 H        27 PHE   -0.1150
    431 HB1       -66.3380  -20.4300  -25.5930 H        27 PHE    0.1150
    432 HB2       -67.9460  -20.6030  -24.7560 H        27 PHE   -0.1150
    433 HD1       -68.0470  -20.9740  -22.3610 H        27 PHE    0.1150
    434 HD2       -64.2730  -20.5130  -24.2960 H        27 PHE   -0.1150
    435 HE1       -66.9020  -21.8450  -20.3520 H        27 PHE    0.1150
    436 HE2       -63.1330  -21.3360  -22.2640 H        27 PHE    0.5100
    437 HZ        -64.4500  -22.0500  -20.3180 H        27 PHE   -0.5100
    438 N         -65.1070  -17.9640  -25.9020 N.am     28 GLY   -0.4700
    439 CA        -63.7640  -17.4590  -26.1670 C.3      28 GLY    0.3100
    440 C         -63.5650  -15.9950  -25.8600 C.2      28 GLY   -0.0200
    441 O         -62.5070  -15.5980  -25.3600 O.2      28 GLY    0.0900
    442 HN        -65.5680  -18.3440  -26.7000 H        28 GLY    0.0900
    443 HA1       -63.5600  -17.6210  -27.2140 H        28 GLY    0.5100
    444 HA2       -63.0790  -18.0320  -25.5600 H        28 GLY   -0.5100
    445 N         -64.6050  -15.1940  -26.1460 N.am     29 ASN   -0.4700
    446 CA        -64.5750  -13.7550  -25.9480 C.3      29 ASN    0.3100
    447 C         -65.0500  -13.2990  -24.5480 C.2      29 ASN    0.0700
    448 O         -64.5000  -12.3530  -23.9780 O.2      29 ASN    0.0900
    449 CB        -65.1900  -13.0290  -27.1570 C.3      29 ASN   -0.1800
    450 CG        -64.4010  -13.2590  -28.4570 C.2      29 ASN    0.0900
    451 ND2       -64.9310  -14.1160  -29.3300 N.am     29 ASN    0.0900
    452 OD1       -63.3100  -12.6990  -28.6920 O.2      29 ASN    0.5500
    453 HN        -65.4590  -15.5580  -26.5120 H        29 ASN   -0.5500
    454 HA        -63.5460  -13.4580  -25.8150 H        29 ASN   -0.6200
    455 HB1       -65.2130  -11.9390  -26.9480 H        29 ASN    0.3200
    456 HB2       -66.2280  -13.3950  -27.3060 H        29 ASN    0.3000
    457 HD21      -64.4610  -14.3040  -30.1930 H        29 ASN    0.5100
    458 HD22      -65.7970  -14.5700  -29.1220 H        29 ASN   -0.5100
    459 N         -65.9630  -14.0500  -23.9350 N.am     30 VAL   -0.4700
    460 CA        -66.3900  -13.7960  -22.5620 C.3      30 VAL    0.3100
    461 C         -65.2110  -14.1170  -21.6030 C.2      30 VAL    0.0700
    462 O         -65.1140  -13.5370  -20.5190 O.2      30 VAL    0.0900
    463 CB        -67.6680  -14.6170  -22.2630 C.3      30 VAL   -0.0900
    464 CG1       -67.5100  -15.5370  -21.0510 C.3      30 VAL    0.0900
    465 CG2       -68.8860  -13.7200  -22.1270 C.3      30 VAL   -0.2700
    466 HN        -66.3970  -14.8240  -24.3890 H        30 VAL    0.0900
    467 HA        -66.5840  -12.7390  -22.4560 H        30 VAL    0.0900
    468 HB        -67.9120  -15.2360  -23.1520 H        30 VAL    0.0900
    469 HG11      -67.2790  -14.9380  -20.1450 H        30 VAL   -0.2700
    470 HG12      -66.6780  -16.2520  -21.2250 H        30 VAL    0.0900
    471 HG13      -68.4540  -16.0960  -20.8760 H        30 VAL    0.0900
    472 HG21      -68.9480  -13.0260  -22.9920 H        30 VAL    0.0900
    473 HG22      -68.8120  -13.1190  -21.1950 H        30 VAL    0.5100
    474 HG23      -69.8100  -14.3370  -22.1000 H        30 VAL   -0.5100
    475 N         -64.3150  -15.0370  -22.0170 N.am     31 LEU   -0.4700
    476 CA        -63.1450  -15.4250  -21.2440 C.3      31 LEU    0.3100
    477 C         -62.0270  -14.4030  -21.4120 C.2      31 LEU    0.0700
    478 O         -61.3890  -14.0220  -20.4300 O.2      31 LEU    0.0900
    479 CB        -62.6620  -16.8320  -21.6330 C.3      31 LEU   -0.1800
    480 CG        -62.5690  -17.8140  -20.4660 C.3      31 LEU    0.0900
    481 CD1       -63.9360  -18.3460  -20.0870 C.3      31 LEU    0.0900
    482 CD2       -61.6660  -18.9600  -20.7930 C.3      31 LEU   -0.0900
    483 HN        -64.4200  -15.5030  -22.8910 H        31 LEU    0.0900
    484 HA        -63.4130  -15.3990  -20.1990 H        31 LEU   -0.2700
    485 HB1       -61.6560  -16.7410  -22.0950 H        31 LEU    0.0900
    486 HB2       -63.3660  -17.2470  -22.3840 H        31 LEU    0.0900
    487 HG        -62.1220  -17.2970  -19.5890 H        31 LEU    0.0900
    488 HD11      -64.3930  -18.8750  -20.9500 H        31 LEU   -0.2700
    489 HD12      -64.6010  -17.5050  -19.7930 H        31 LEU    0.0900
    490 HD13      -63.8430  -19.0620  -19.2410 H        31 LEU    0.0900
    491 HD21      -60.6440  -18.5890  -21.0180 H        31 LEU    0.0900
    492 HD22      -62.0500  -19.5020  -21.6840 H        31 LEU    0.5100
    493 HD23      -61.6080  -19.6550  -19.9290 H        31 LEU   -0.5100
    494 N         -61.7920  -13.9510  -22.6480 N.am     32 VAL   -0.4700
    495 CA        -60.7620  -12.9550  -22.9490 C.3      32 VAL    0.3100
    496 C         -61.0710  -11.6120  -22.2600 C.2      32 VAL    0.0700
    497 O         -60.1660  -11.0410  -21.6490 O.2      32 VAL    0.0900
    498 CB        -60.5550  -12.8390  -24.4820 C.3      32 VAL   -0.0900
    499 CG1       -59.7520  -11.5890  -24.8770 C.3      32 VAL    0.0900
    500 CG2       -59.9220  -14.1160  -25.0350 C.3      32 VAL   -0.2700
    501 HN        -62.3160  -14.2770  -23.4310 H        32 VAL    0.0900
    502 HA        -59.8460  -13.2630  -22.4670 H        32 VAL    0.0900
    503 HB        -61.5490  -12.7970  -24.9770 H        32 VAL    0.0900
    504 HG11      -58.7470  -11.6170  -24.4040 H        32 VAL   -0.2700
    505 HG12      -60.2810  -10.6750  -24.5320 H        32 VAL    0.0900
    506 HG13      -59.6240  -11.5540  -25.9800 H        32 VAL    0.0900
    507 HG21      -60.3640  -15.0070  -24.5390 H        32 VAL    0.0900
    508 HG22      -58.8270  -14.1110  -24.8420 H        32 VAL    0.5100
    509 HG23      -60.1090  -14.1900  -26.1270 H        32 VAL   -0.5100
    510 N         -62.3520  -11.1370  -22.3240 N.am     33 ILE   -0.4700
    511 CA        -62.7600   -9.8690  -21.7100 C.3      33 ILE    0.3100
    512 C         -62.5910   -9.8930  -20.1950 C.2      33 ILE    0.0700
    513 O         -62.0130   -8.9460  -19.6560 O.2      33 ILE    0.0900
    514 CB        -64.1420   -9.3240  -22.1300 C.3      33 ILE   -0.0900
    515 CG1       -64.2860   -9.1790  -23.6410 C.3      33 ILE    0.0900
    516 CG2       -64.3680   -7.9680  -21.4850 C.3      33 ILE   -0.2700
    517 CD        -65.7770   -9.1730  -24.1470 C.3      33 ILE    0.0900
    518 HN        -63.0720  -11.6380  -22.7960 H        33 ILE    0.0900
    519 HA        -62.0040   -9.1440  -21.9700 H        33 ILE    0.0900
    520 HB        -64.9370  -10.0290  -21.8040 H        33 ILE   -0.1800
    521 HG11      -63.7530  -10.0230  -24.1270 H        33 ILE    0.0900
    522 HG12      -63.8060   -8.2260  -23.9490 H        33 ILE    0.0900
    523 HG21      -63.4900   -7.3100  -21.6610 H        33 ILE   -0.2700
    524 HG22      -64.5050   -8.0890  -20.3890 H        33 ILE    0.0900
    525 HG23      -65.2670   -7.4840  -21.9230 H        33 ILE    0.0900
    526 HD1       -66.3330   -8.3270  -23.6900 H        33 ILE    0.0900
    527 HD2       -66.2780  -10.1220  -23.8580 H        33 ILE    0.5100
    528 HD3       -65.8020   -9.0570  -25.2520 H        33 ILE   -0.5100
    529 N         -63.0640  -10.9750  -19.5170 N.am     34 THR   -0.4700
    530 CA        -62.9550  -11.1790  -18.0630 C.3      34 THR    0.3100
    531 C         -61.5010  -11.2800  -17.6180 C.2      34 THR    0.0700
    532 O         -61.1510  -10.7120  -16.5870 O.2      34 THR    0.0900
    533 CB        -63.7560  -12.3910  -17.6390 C.3      34 THR    0.1400
    534 CG2       -63.7860  -12.5640  -16.1480 C.3      34 THR    0.0900
    535 OG1       -65.0850  -12.2100  -18.0980 O.3      34 THR   -0.6600
    536 HN        -63.5280  -11.7110  -20.0020 H        34 THR    0.4300
    537 HA        -63.3260  -10.2920  -17.5700 H        34 THR   -0.2700
    538 HB        -63.3300  -13.3120  -18.0900 H        34 THR    0.0900
    539 HG1       -65.1160  -12.5980  -18.9770 H        34 THR    0.0900
    540 HG21      -64.2450  -11.6720  -15.6690 H        34 THR    0.0900
    541 HG22      -62.7510  -12.6820  -15.7600 H        34 THR    0.5100
    542 HG23      -64.3880  -13.4590  -15.8840 H        34 THR   -0.5100
    543 N         -60.6510  -11.9760  -18.4120 N.am     35 ALA   -0.4700
    544 CA        -59.2180  -12.1300  -18.1570 C.3      35 ALA    0.3100
    545 C         -58.5650  -10.7710  -18.0090 C.2      35 ALA    0.0700
    546 O         -58.0400  -10.4930  -16.9420 O.2      35 ALA    0.0900
    547 CB        -58.5500  -12.9290  -19.2750 C.3      35 ALA   -0.2700
    548 HN        -60.9800  -12.4290  -19.2350 H        35 ALA    0.0900
    549 HA        -59.1000  -12.6390  -17.2120 H        35 ALA    0.0900
    550 HB1       -58.6800  -12.4080  -20.2480 H        35 ALA    0.0900
    551 HB2       -59.0130  -13.9370  -19.3480 H        35 ALA    0.5100
    552 HB3       -57.4630  -13.0310  -19.0710 H        35 ALA   -0.5100
    553 N         -58.6850   -9.8990  -19.0390 N.am     36 ILE   -0.4700
    554 CA        -58.1220   -8.5420  -19.0730 C.3      36 ILE    0.3100
    555 C         -58.7360   -7.6670  -17.9820 C.2      36 ILE    0.0700
    556 O         -58.0220   -6.8880  -17.3600 O.2      36 ILE    0.0900
    557 CB        -58.1900   -7.8940  -20.4910 C.3      36 ILE   -0.0900
    558 CG1       -57.4380   -8.7480  -21.5500 C.3      36 ILE    0.0900
    559 CG2       -57.6220   -6.4770  -20.4640 C.3      36 ILE   -0.2700
    560 CD        -57.7380   -8.4350  -23.0530 C.3      36 ILE    0.0900
    561 HN        -59.1860  -10.1570  -19.8600 H        36 ILE    0.0900
    562 HA        -57.0940   -8.6100  -18.7500 H        36 ILE    0.0900
    563 HB        -59.2470   -7.8600  -20.8300 H        36 ILE   -0.1800
    564 HG11      -57.6970   -9.8120  -21.3700 H        36 ILE    0.0900
    565 HG12      -56.3500   -8.6070  -21.3880 H        36 ILE    0.0900
    566 HG21      -56.5610   -6.4970  -20.1350 H        36 ILE   -0.2700
    567 HG22      -58.2020   -5.8500  -19.7530 H        36 ILE    0.0900
    568 HG23      -57.6690   -6.0310  -21.4810 H        36 ILE    0.0900
    569 HD1       -57.3080   -7.4490  -23.3300 H        36 ILE    0.0900
    570 HD2       -58.8350   -8.4050  -23.2220 H        36 ILE    0.5100
    571 HD3       -57.2810   -9.2160  -23.7000 H        36 ILE   -0.5100
    572 N         -60.0470   -7.8430  -17.7150 N.am     37 ALA   -0.4700
    573 CA        -60.8070   -7.1010  -16.6960 C.3      37 ALA    0.3100
    574 C         -60.4720   -7.4750  -15.2520 C.2      37 ALA    0.0700
    575 O         -60.5720   -6.6140  -14.3700 O.2      37 ALA    0.0900
    576 CB        -62.3080   -7.2640  -16.9300 C.3      37 ALA   -0.2700
    577 HN        -60.5810   -8.5150  -18.2210 H        37 ALA    0.0900
    578 HA        -60.5260   -6.0610  -16.7600 H        37 ALA    0.0900
    579 HB1       -62.5890   -8.3370  -16.8740 H        37 ALA    0.0900
    580 HB2       -62.5770   -6.8800  -17.9370 H        37 ALA    0.5100
    581 HB3       -62.8740   -6.7070  -16.1540 H        37 ALA   -0.5100
    582 N         -60.1100   -8.7550  -15.0000 N.am     38 LYS   -0.4700
    583 CA        -59.8120   -9.2480  -13.6520 C.3      38 LYS    0.3100
    584 C         -58.3330   -9.2850  -13.2640 C.2      38 LYS    0.0700
    585 O         -57.9990   -8.9950  -12.1120 O.2      38 LYS    0.0900
    586 CB        -60.5970  -10.5450  -13.3150 C.3      38 LYS   -0.1800
    587 CG        -62.1340  -10.3020  -13.2030 C.3      38 LYS    0.0900
    588 CD        -62.9210  -11.4180  -12.5020 C.3      38 LYS    0.0900
    589 CE        -64.2920  -10.9600  -12.0370 C.3      38 LYS   -0.1800
    590 NZ        -65.1810  -12.0860  -11.6020 N.4      38 LYS    0.0900
    591 HN        -60.0290   -9.4270  -15.7310 H        38 LYS    0.0900
    592 HA        -60.0740   -8.4670  -12.9530 H        38 LYS   -0.1800
    593 HB1       -60.2270  -10.9470  -12.3480 H        38 LYS    0.0900
    594 HB2       -60.4100  -11.2940  -14.1120 H        38 LYS    0.0900
    595 HG1       -62.5400  -10.1830  -14.2290 H        38 LYS    0.2100
    596 HG2       -62.2940   -9.3590  -12.6400 H        38 LYS    0.0500
    597 HD1       -62.3420  -11.7680  -11.6210 H        38 LYS    0.0500
    598 HD2       -63.0470  -12.2660  -13.2070 H        38 LYS   -0.3000
    599 HE1       -64.8070  -10.4360  -12.8700 H        38 LYS    0.3300
    600 HE2       -64.1770  -10.2760  -11.1690 H        38 LYS    0.3300
    601 HZ1       -64.7360  -12.5930  -10.8110 H        38 LYS    0.3300
    602 HZ2       -65.3240  -12.7410  -12.3970 H        38 LYS    0.5100
    603 HZ3       -66.0990  -11.7040  -11.2980 H        38 LYS   -0.5100
    604 N         -57.4440   -9.5560  -14.2400 N.am     39 PHE   -0.4700
    605 CA        -55.9910   -9.6210  -14.0350 C.3      39 PHE    0.3100
    606 C         -55.2660   -8.3740  -14.4840 C.2      39 PHE    0.0700
    607 O         -55.3810   -7.9650  -15.6400 O.2      39 PHE    0.0900
    608 CB        -55.3820  -10.8960  -14.6460 C.3      39 PHE   -0.1800
    609 CG        -55.9520  -12.1390  -14.0130 C.ar     39 PHE    0.0900
    610 CD1       -57.0440  -12.7860  -14.5750 C.ar     39 PHE    0.0900
    611 CD2       -55.4640  -12.6070  -12.8010 C.ar     39 PHE    0.0000
    612 CE1       -57.5870  -13.9210  -13.9740 C.ar     39 PHE   -0.1150
    613 CE2       -56.0230  -13.7300  -12.1920 C.ar     39 PHE    0.1150
    614 CZ        -57.0790  -14.3820  -12.7840 C.ar     39 PHE   -0.1150
    615 HN        -57.7460   -9.7280  -15.1740 H        39 PHE    0.1150
    616 HA        -55.8080   -9.5990  -12.9710 H        39 PHE   -0.1150
    617 HB1       -54.2830  -10.9050  -14.4820 H        39 PHE    0.1150
    618 HB2       -55.6050  -10.9360  -15.7340 H        39 PHE   -0.1150
    619 HD1       -57.4780  -12.4060  -15.4880 H        39 PHE    0.1150
    620 HD2       -54.6430  -12.0960  -12.3230 H        39 PHE   -0.1150
    621 HE1       -58.4080  -14.4400  -14.4460 H        39 PHE    0.1150
    622 HE2       -55.6270  -14.0880  -11.2530 H        39 PHE    0.5100
    623 HZ        -57.5080  -15.2550  -12.3140 H        39 PHE   -0.5100
    624 N         -54.5310   -7.7610  -13.5390 N.am     40 GLU   -0.4700
    625 CA        -53.7790   -6.5300  -13.7230 C.3      40 GLU    0.3100
    626 C         -52.6440   -6.6530  -14.7490 C.2      40 GLU    0.0700
    627 O         -52.5350   -5.7950  -15.6340 O.2      40 GLU    0.0900
    628 CB        -53.2470   -6.0330  -12.3750 C.3      40 GLU   -0.1800
    629 CG        -53.1960   -4.5150  -12.2820 C.3      40 GLU    0.0900
    630 CD        -52.0610   -3.8560  -13.0520 C.2      40 GLU    0.0900
    631 OE1       -50.9200   -3.8500  -12.5330 O.co2    40 GLU   -0.2800
    632 OE2       -52.3080   -3.3650  -14.1810 O.co2    40 GLU    0.0900
    633 HN        -54.4680   -8.1480  -12.6230 H        40 GLU    0.0900
    634 HA        -54.4360   -5.7970  -14.1650 H        40 GLU    0.6200
    635 HB1       -52.2230   -6.4340  -12.2240 H        40 GLU   -0.7600
    636 HB2       -53.9070   -6.4160  -11.5680 H        40 GLU   -0.7600
    637 HG1       -53.0890   -4.2350  -11.2130 H        40 GLU    0.5100
    638 HG2       -54.1520   -4.1090  -12.6730 H        40 GLU   -0.5100
    639 N         -51.8180   -7.7350  -14.6490 N.am     41 ARG   -0.4700
    640 CA        -50.6670   -8.0300  -15.5240 C.3      41 ARG    0.3100
    641 C         -51.0090   -8.1090  -17.0350 C.2      41 ARG    0.0700
    642 O         -50.1010   -8.1660  -17.8660 O.2      41 ARG    0.0900
    643 CB        -49.9250   -9.2950  -15.0340 C.3      41 ARG   -0.1800
    644 CG        -48.4050   -9.2540  -15.2340 C.3      41 ARG    0.0900
    645 CD        -47.6710  -10.1850  -14.2760 C.3      41 ARG    0.0900
    646 NE        -46.4380  -10.7370  -14.8560 N.pl3    41 ARG   -0.1800
    647 CZ        -45.7570  -11.7590  -14.3400 C.cat    41 ARG    0.0900
    648 NH1       -46.1720  -12.3530  -13.2250 N.pl3    41 ARG    0.0900
    649 NH2       -44.6560  -12.1970  -14.9370 N.pl3    41 ARG    0.2000
    650 HN        -51.9690   -8.4130  -13.9340 H        41 ARG    0.0900
    651 HA        -50.0060   -7.1770  -15.5070 H        41 ARG    0.0900
    652 HB1       -50.3270  -10.1720  -15.5850 H        41 ARG   -0.7000
    653 HB2       -50.1330   -9.4250  -13.9520 H        41 ARG    0.4400
    654 HG1       -48.0480   -8.2150  -15.0710 H        41 ARG    0.6400
    655 HG2       -48.1710   -9.5540  -16.2780 H        41 ARG   -0.8000
    656 HD1       -48.3290  -11.0400  -14.0120 H        41 ARG    0.4600
    657 HD2       -47.3860   -9.6240  -13.3600 H        41 ARG    0.4600
    658 HE        -46.0890  -10.3190  -15.6940 H        41 ARG   -0.8000
    659 HH11      -47.0020  -12.0330  -12.7670 H        41 ARG    0.4600
    660 HH12      -45.6560  -13.1190  -12.8440 H        41 ARG    0.4600
    661 HH21      -44.0660  -12.8600  -14.4740 H        41 ARG    0.5100
    662 HH22      -44.4160  -11.8650  -15.8480 H        41 ARG   -0.5100
    663 N         -52.3170   -8.0630  -17.3810 N.am     42 LEU   -0.4700
    664 CA        -52.8470   -8.0820  -18.7470 C.3      42 LEU    0.3100
    665 C         -53.2730   -6.6990  -19.2350 C.2      42 LEU    0.0700
    666 O         -53.8440   -6.6000  -20.3140 O.2      42 LEU    0.0900
    667 CB        -54.0610   -9.0220  -18.8330 C.3      42 LEU   -0.1800
    668 CG        -53.7890  -10.5070  -18.8770 C.3      42 LEU    0.0900
    669 CD1       -55.0550  -11.2640  -18.6100 C.3      42 LEU    0.0900
    670 CD2       -53.1920  -10.9300  -20.2160 C.3      42 LEU   -0.0900
    671 HN        -53.0180   -8.0100  -16.6760 H        42 LEU    0.0900
    672 HA        -52.0630   -8.4200  -19.4070 H        42 LEU   -0.2700
    673 HB1       -54.6240   -8.7570  -19.7520 H        42 LEU    0.0900
    674 HB2       -54.7000   -8.8250  -17.9470 H        42 LEU    0.0900
    675 HG        -53.0310  -10.7690  -18.1090 H        42 LEU    0.0900
    676 HD11      -55.7520  -11.1560  -19.4680 H        42 LEU   -0.2700
    677 HD12      -55.5500  -10.8630  -17.6990 H        42 LEU    0.0900
    678 HD13      -54.8280  -12.3420  -18.4700 H        42 LEU    0.0900
    679 HD21      -52.2320  -10.3980  -20.3900 H        42 LEU    0.0900
    680 HD22      -53.8920  -10.6750  -21.0400 H        42 LEU    0.5100
    681 HD23      -52.9970  -12.0230  -20.2140 H        42 LEU   -0.5100
    682 N         -53.0150   -5.6370  -18.4650 N.am     43 GLN   -0.4700
    683 CA        -53.4250   -4.2920  -18.8440 C.3      43 GLN    0.3100
    684 C         -52.4430   -3.5710  -19.8090 C.2      43 GLN    0.0700
    685 O         -52.0560   -2.4270  -19.5580 O.2      43 GLN    0.0900
    686 CB        -53.7300   -3.4640  -17.5800 C.3      43 GLN   -0.1800
    687 CG        -55.1970   -3.0500  -17.4250 C.3      43 GLN    0.0900
    688 CD        -55.9420   -3.9200  -16.4400 C.2      43 GLN    0.0900
    689 NE2       -56.5850   -4.9490  -16.9630 N.am     43 GLN   -0.1800
    690 OE1       -55.9580   -3.6810  -15.2160 O.2      43 GLN    0.0900
    691 HN        -52.5290   -5.7170  -17.5980 H        43 GLN    0.0900
    692 HA        -54.3040   -4.3700  -19.4670 H        43 GLN    0.5500
    693 HB1       -53.1090   -2.5440  -17.6090 H        43 GLN   -0.5500
    694 HB2       -53.4420   -4.0660  -16.6920 H        43 GLN   -0.6200
    695 HG1       -55.7000   -3.1240  -18.4130 H        43 GLN    0.3200
    696 HG2       -55.2390   -1.9980  -17.0710 H        43 GLN    0.3000
    697 HE21      -57.1010   -5.5690  -16.3720 H        43 GLN    0.5100
    698 HE22      -56.5550   -5.1070  -17.9500 H        43 GLN   -0.5100
    699 N         -52.0640   -4.2230  -20.9300 N.am     44 THR   -0.4700
    700 CA        -51.1350   -3.6420  -21.9150 C.3      44 THR    0.3100
    701 C         -51.8760   -2.9140  -23.0610 C.2      44 THR    0.0700
    702 O         -53.0510   -3.1950  -23.2960 O.2      44 THR    0.0900
    703 CB        -50.1030   -4.6870  -22.3960 C.3      44 THR    0.1400
    704 CG2       -49.4000   -5.4110  -21.2480 C.3      44 THR    0.0900
    705 OG1       -50.7340   -5.6430  -23.2360 O.3      44 THR   -0.6600
    706 HN        -52.4030   -5.1350  -21.1430 H        44 THR    0.4300
    707 HA        -50.6320   -2.8100  -21.4450 H        44 THR   -0.2700
    708 HB        -49.2960   -4.1820  -22.9690 H        44 THR    0.0900
    709 HG1       -50.0910   -6.3430  -23.3690 H        44 THR    0.0900
    710 HG21      -50.1130   -6.0900  -20.7320 H        44 THR    0.0900
    711 HG22      -49.0170   -4.6720  -20.5120 H        44 THR    0.5100
    712 HG23      -48.5570   -6.0170  -21.6430 H        44 THR   -0.5100
    713 N         -51.1990   -1.9610  -23.7600 N.am     45 VAL   -0.4700
    714 CA        -51.7710   -1.1820  -24.8890 C.3      45 VAL    0.3100
    715 C         -52.3400   -2.1530  -25.9400 C.2      45 VAL    0.0700
    716 O         -53.5070   -2.0450  -26.3010 O.2      45 VAL    0.0900
    717 CB        -50.7570   -0.1870  -25.5420 C.3      45 VAL   -0.0900
    718 CG1       -51.4530    0.7700  -26.5010 C.3      45 VAL    0.0900
    719 CG2       -49.9730    0.5950  -24.4920 C.3      45 VAL   -0.2700
    720 HN        -50.2550   -1.7370  -23.5350 H        45 VAL    0.0900
    721 HA        -52.6180   -0.6360  -24.5040 H        45 VAL    0.0900
    722 HB        -49.9880   -0.7640  -26.0980 H        45 VAL    0.0900
    723 HG11      -52.2200    1.3640  -25.9580 H        45 VAL   -0.2700
    724 HG12      -51.9550    0.1960  -27.3100 H        45 VAL    0.0900
    725 HG13      -50.7110    1.4690  -26.9430 H        45 VAL    0.0900
    726 HG21      -49.3980   -0.1040  -23.8460 H        45 VAL    0.0900
    727 HG22      -50.6720    1.1750  -23.8530 H        45 VAL    0.5100
    728 HG23      -49.2590    1.2850  -24.9900 H        45 VAL   -0.5100
    729 N         -51.5110   -3.1330  -26.3770 N.am     46 THR   -0.4700
    730 CA        -51.8290   -4.1960  -27.3340 C.3      46 THR    0.3100
    731 C         -53.0300   -4.9740  -26.8060 C.2      46 THR    0.0700
    732 O         -53.8640   -5.3930  -27.5970 O.2      46 THR    0.0900
    733 CB        -50.5920   -5.0970  -27.5690 C.3      46 THR    0.1400
    734 CG2       -50.8120   -6.1330  -28.6540 C.3      46 THR    0.0900
    735 OG1       -49.4390   -4.3060  -27.8840 O.3      46 THR   -0.6600
    736 HN        -50.5770   -3.1730  -26.0360 H        46 THR    0.4300
    737 HA        -52.1390   -3.7330  -28.2590 H        46 THR   -0.2700
    738 HB        -50.3810   -5.6870  -26.6520 H        46 THR    0.0900
    739 HG1       -49.6610   -3.8200  -28.6820 H        46 THR    0.0900
    740 HG21      -51.0450   -5.6330  -29.6190 H        46 THR    0.0900
    741 HG22      -51.6630   -6.7920  -28.3810 H        46 THR    0.5100
    742 HG23      -49.8930   -6.7440  -28.7850 H        46 THR   -0.5100
    743 N         -53.1550   -5.1120  -25.4700 N.am     47 ASN   -0.4700
    744 CA        -54.2900   -5.8040  -24.8650 C.3      47 ASN    0.3100
    745 C         -55.5820   -5.0000  -24.8720 C.2      47 ASN    0.0700
    746 O         -56.6580   -5.5880  -24.7790 O.2      47 ASN    0.0900
    747 CB        -53.9610   -6.3510  -23.4890 C.3      47 ASN   -0.1800
    748 CG        -53.2100   -7.6530  -23.5140 C.2      47 ASN    0.0900
    749 ND2       -52.8240   -8.1170  -22.3330 N.am     47 ASN    0.0900
    750 OD1       -52.9720   -8.2630  -24.5660 O.2      47 ASN    0.5500
    751 HN        -52.4780   -4.7490  -24.8360 H        47 ASN   -0.5500
    752 HA        -54.5700   -6.6120  -25.5240 H        47 ASN   -0.6200
    753 HB1       -54.9100   -6.5070  -22.9330 H        47 ASN    0.3200
    754 HB2       -53.3410   -5.6040  -22.9500 H        47 ASN    0.3000
    755 HD21      -53.0370   -7.6040  -21.5020 H        47 ASN    0.5100
    756 HD22      -52.3210   -8.9780  -22.2750 H        47 ASN   -0.5100
    757 N         -55.4820   -3.6600  -25.0260 N.am     48 TYR   -0.4700
    758 CA        -56.6600   -2.8060  -25.1510 C.3      48 TYR    0.3100
    759 C         -57.2440   -2.9930  -26.5430 C.2      48 TYR    0.0700
    760 O         -58.4470   -2.8170  -26.7710 O.2      48 TYR    0.0900
    761 CB        -56.3480   -1.3200  -24.8940 C.3      48 TYR   -0.1800
    762 CG        -57.6360   -0.5570  -24.7330 C.ar     48 TYR    0.0900
    763 CD1       -58.4850   -0.8120  -23.6590 C.ar     48 TYR    0.0900
    764 CD2       -58.0940    0.2950  -25.7370 C.ar     48 TYR    0.0000
    765 CE1       -59.7400   -0.2110  -23.5660 C.ar     48 TYR   -0.1150
    766 CE2       -59.3350    0.9340  -25.6360 C.ar     48 TYR    0.1150
    767 CZ        -60.1560    0.6750  -24.5450 C.ar     48 TYR   -0.1150
    768 OH        -61.3750    1.2930  -24.3880 O.3      48 TYR    0.1150
    769 HN        -54.6010   -3.1970  -25.0610 H        48 TYR    0.1100
    770 HA        -57.3910   -3.1550  -24.4370 H        48 TYR   -0.5400
    771 HB1       -55.7910   -0.8890  -25.7540 H        48 TYR    0.4300
    772 HB2       -55.7560   -1.2070  -23.9610 H        48 TYR   -0.1150
    773 HD1       -58.1650   -1.4890  -22.8820 H        48 TYR    0.1150
    774 HD2       -57.4800    0.4650  -26.6090 H        48 TYR   -0.1150
    775 HE1       -60.3870   -0.4370  -22.7310 H        48 TYR    0.1150
    776 HE2       -59.6530    1.6250  -26.4030 H        48 TYR    0.5100
    777 HH        -61.6620    1.6090  -25.2480 H        48 TYR   -0.5100
    778 N         -56.3700   -3.3690  -27.4690 N.am     49 PHE   -0.4700
    779 CA        -56.7470   -3.6490  -28.8250 C.3      49 PHE    0.3100
    780 C         -57.3230   -5.0510  -28.9290 C.2      49 PHE    0.0700
    781 O         -58.3110   -5.2140  -29.6430 O.2      49 PHE    0.0900
    782 CB        -55.5870   -3.3940  -29.7790 C.3      49 PHE   -0.1800
    783 CG        -55.0520   -1.9830  -29.7550 C.ar     49 PHE    0.0900
    784 CD1       -55.9100   -0.8950  -29.8450 C.ar     49 PHE    0.0900
    785 CD2       -53.6830   -1.7450  -29.6880 C.ar     49 PHE    0.0000
    786 CE1       -55.4170    0.4070  -29.8450 C.ar     49 PHE   -0.1150
    787 CE2       -53.1870   -0.4440  -29.6820 C.ar     49 PHE    0.1150
    788 CZ        -54.0550    0.6250  -29.7600 C.ar     49 PHE   -0.1150
    789 HN        -55.4010   -3.4750  -27.2600 H        49 PHE    0.1150
    790 HA        -57.5840   -3.0130  -29.0760 H        49 PHE   -0.1150
    791 HB1       -55.9210   -3.5960  -30.8170 H        49 PHE    0.1150
    792 HB2       -54.7440   -4.0650  -29.5100 H        49 PHE   -0.1150
    793 HD1       -56.9750   -1.0620  -29.9170 H        49 PHE    0.1150
    794 HD2       -52.9980   -2.5770  -29.6420 H        49 PHE   -0.1150
    795 HE1       -56.0970    1.2440  -29.9100 H        49 PHE    0.1150
    796 HE2       -52.1230   -0.2710  -29.6170 H        49 PHE    0.5100
    797 HZ        -53.6710    1.6340  -29.7540 H        49 PHE   -0.5100
    798 N         -56.8050   -6.0430  -28.1470 N.am     50 ILE   -0.4700
    799 CA        -57.3940   -7.4000  -28.0990 C.3      50 ILE    0.3100
    800 C         -58.8570   -7.2650  -27.5950 C.2      50 ILE    0.0700
    801 O         -59.7500   -7.9030  -28.1400 O.2      50 ILE    0.0900
    802 CB        -56.5950   -8.4220  -27.2130 C.3      50 ILE   -0.0900
    803 CG1       -55.0400   -8.4130  -27.4070 C.3      50 ILE    0.0900
    804 CG2       -57.1740   -9.8320  -27.2880 C.3      50 ILE   -0.2700
    805 CD        -54.4010   -8.7700  -28.8010 C.3      50 ILE    0.0900
    806 HN        -56.0040   -5.8960  -27.5720 H        50 ILE    0.0900
    807 HA        -57.4370   -7.7620  -29.1150 H        50 ILE    0.0900
    808 HB        -56.6190   -8.0790  -26.1580 H        50 ILE   -0.1800
    809 HG11      -54.6230   -9.1330  -26.6740 H        50 ILE    0.0900
    810 HG12      -54.6940   -7.3920  -27.1520 H        50 ILE    0.0900
    811 HG21      -57.1480  -10.2010  -28.3360 H        50 ILE   -0.2700
    812 HG22      -58.2290   -9.8270  -26.9410 H        50 ILE    0.0900
    813 HG23      -56.5750  -10.5210  -26.6540 H        50 ILE    0.0900
    814 HD1       -53.9580   -7.8610  -29.2620 H        50 ILE    0.0900
    815 HD2       -55.1810   -9.1690  -29.4830 H        50 ILE    0.5100
    816 HD3       -53.5990   -9.5260  -28.6660 H        50 ILE   -0.5100
    817 N         -59.0970   -6.3790  -26.5960 N.am     51 THR   -0.4700
    818 CA        -60.4090   -6.1100  -25.9910 C.3      51 THR    0.3100
    819 C         -61.4380   -5.6450  -26.9800 C.2      51 THR    0.0700
    820 O         -62.5330   -6.2090  -26.9940 O.2      51 THR    0.0900
    821 CB        -60.3350   -5.0750  -24.8640 C.3      51 THR    0.1400
    822 CG2       -61.4580   -5.2580  -23.8260 C.3      51 THR    0.0900
    823 OG1       -59.0470   -5.0980  -24.2520 O.3      51 THR   -0.6600
    824 HN        -58.3520   -5.8430  -26.2100 H        51 THR    0.4300
    825 HA        -60.7870   -7.0450  -25.6060 H        51 THR   -0.2700
    826 HB        -60.5180   -4.0600  -25.2750 H        51 THR    0.0900
    827 HG1       -58.7980   -6.0230  -24.1940 H        51 THR    0.0900
    828 HG21      -61.3900   -6.2660  -23.3640 H        51 THR    0.0900
    829 HG22      -62.4490   -5.1610  -24.3210 H        51 THR    0.5100
    830 HG23      -61.3630   -4.4940  -23.0270 H        51 THR   -0.5100
    831 N         -61.1130   -4.5870  -27.7700 N.am     52 SER   -0.4700
    832 CA        -62.0060   -3.9950  -28.7790 C.3      52 SER    0.3100
    833 C         -62.4840   -5.0620  -29.7950 C.2      52 SER    0.0700
    834 O         -63.6580   -5.0600  -30.1990 O.2      52 SER    0.0900
    835 CB        -61.3050   -2.8300  -29.4780 C.3      52 SER    0.0500
    836 OG        -62.0960   -2.1980  -30.4720 O.3      52 SER    0.0900
    837 HN        -60.2210   -4.1500  -27.6950 H        52 SER    0.0900
    838 HA        -62.9000   -3.6520  -28.2800 H        52 SER   -0.6600
    839 HB1       -60.3820   -3.2080  -29.9670 H        52 SER    0.4300
    840 HB2       -61.0360   -2.0650  -28.7190 H        52 SER    0.5100
    841 HG1       -61.9110   -2.6620  -31.2930 H        52 SER   -0.5100
    842 N         -61.5670   -6.0150  -30.1380 N.am     53 LEU   -0.4700
    843 CA        -61.7870   -7.1630  -31.0160 C.3      53 LEU    0.3100
    844 C         -62.6620   -8.1900  -30.3080 C.2      53 LEU    0.0700
    845 O         -63.5410   -8.7610  -30.9390 O.2      53 LEU    0.0900
    846 CB        -60.4230   -7.7780  -31.3880 C.3      53 LEU   -0.1800
    847 CG        -60.3940   -9.0590  -32.2250 C.3      53 LEU    0.0900
    848 CD1       -60.7280   -8.7700  -33.6760 C.3      53 LEU    0.0900
    849 CD2       -59.0220   -9.7240  -32.1340 C.3      53 LEU   -0.0900
    850 HN        -60.6420   -5.9610  -29.7750 H        53 LEU    0.0900
    851 HA        -62.3080   -6.8230  -31.9000 H        53 LEU   -0.2700
    852 HB1       -59.8920   -7.9940  -30.4390 H        53 LEU    0.0900
    853 HB2       -59.8590   -7.0060  -31.9510 H        53 LEU    0.0900
    854 HG        -61.1330   -9.7800  -31.8160 H        53 LEU    0.0900
    855 HD11      -59.9910   -8.0560  -34.1030 H        53 LEU   -0.2700
    856 HD12      -61.7410   -8.3180  -33.7480 H        53 LEU    0.0900
    857 HD13      -60.6940   -9.7100  -34.2670 H        53 LEU    0.0900
    858 HD21      -58.8680  -10.1440  -31.1180 H        53 LEU    0.0900
    859 HD22      -58.2250   -8.9750  -32.3340 H        53 LEU    0.5100
    860 HD23      -58.9520  -10.5500  -32.8740 H        53 LEU   -0.5100
    861 N         -62.4350   -8.3990  -28.9890 N.am     54 ALA   -0.4700
    862 CA        -63.1710   -9.3340  -28.1390 C.3      54 ALA    0.3100
    863 C         -64.6230   -8.9230  -27.8860 C.2      54 ALA    0.0700
    864 O         -65.4490   -9.7850  -27.6020 O.2      54 ALA    0.0900
    865 CB        -62.4410   -9.5340  -26.8260 C.3      54 ALA   -0.2700
    866 HN        -61.7170   -7.8950  -28.5190 H        54 ALA    0.0900
    867 HA        -63.2590  -10.2710  -28.6680 H        54 ALA    0.0900
    868 HB1       -62.5010   -8.6110  -26.2100 H        54 ALA    0.0900
    869 HB2       -61.3700   -9.7620  -27.0180 H        54 ALA    0.5100
    870 HB3       -62.9050  -10.3690  -26.2580 H        54 ALA   -0.5100
    871 N         -64.9520   -7.6250  -28.0080 N.am     55 CYS   -0.4700
    872 CA        -66.3310   -7.1600  -27.8590 C.3      55 CYS    0.3100
    873 C         -67.0230   -7.2440  -29.1930 C.2      55 CYS    0.0700
    874 O         -68.1920   -7.6040  -29.2550 O.2      55 CYS    0.0900
    875 CB        -66.3760   -5.7490  -27.2900 C.3      55 CYS   -0.1100
    876 SG        -65.6200   -5.6040  -25.6480 S.3      55 CYS    0.0900
    877 HN        -64.2720   -6.9230  -28.2040 H        55 CYS    0.0900
    878 HA        -66.8430   -7.8450  -27.1980 H        55 CYS   -0.2300
    879 HB1       -67.4370   -5.4300  -27.2330 H        55 CYS    0.1600
    880 HB2       -65.8470   -5.0740  -27.9960 H        55 CYS    0.5100
    881 HG1       -64.4210   -6.0130  -26.0360 H        55 CYS   -0.5100
    882 N         -66.2640   -6.9880  -30.2700 N.am     56 ALA   -0.4700
    883 CA        -66.7000   -7.0940  -31.6600 C.3      56 ALA    0.3100
    884 C         -67.0660   -8.5420  -32.0190 C.2      56 ALA    0.0700
    885 O         -68.0340   -8.7650  -32.7440 O.2      56 ALA    0.0900
    886 CB        -65.5910   -6.6020  -32.5880 C.3      56 ALA   -0.2700
    887 HN        -65.3180   -6.6980  -30.1590 H        56 ALA    0.0900
    888 HA        -67.5900   -6.4960  -31.7820 H        56 ALA    0.0900
    889 HB1       -64.6750   -7.2150  -32.4480 H        56 ALA    0.0900
    890 HB2       -65.3470   -5.5430  -32.3570 H        56 ALA    0.5100
    891 HB3       -65.9180   -6.6880  -33.6460 H        56 ALA   -0.5100
    892 N         -66.2790   -9.5190  -31.5290 N.am     57 ASP   -0.4700
    893 CA        -66.5070  -10.9340  -31.7810 C.3      57 ASP    0.3100
    894 C         -67.5960  -11.4910  -30.8740 C.2      57 ASP    0.0700
    895 O         -68.3140  -12.3890  -31.2910 O.2      57 ASP    0.0900
    896 CB        -65.2030  -11.7420  -31.6460 C.3      57 ASP   -0.2800
    897 CG        -64.0870  -11.3990  -32.6340 C.2      57 ASP    0.0900
    898 OD1       -64.4030  -11.0900  -33.8170 O.co2    57 ASP    0.0900
    899 OD2       -62.8880  -11.5020  -32.2420 O.co2    57 ASP    0.6200
    900 HN        -65.4880   -9.3100  -30.9590 H        57 ASP   -0.7600
    901 HA        -66.9040  -11.0320  -32.7800 H        57 ASP   -0.7600
    902 HB1       -65.4500  -12.8160  -31.7780 H        57 ASP    0.5100
    903 HB2       -64.8040  -11.5820  -30.6220 H        57 ASP   -0.5100
    904 N         -67.7420  -10.9520  -29.6520 N.am     58 LEU   -0.4700
    905 CA        -68.7790  -11.3980  -28.7230 C.3      58 LEU    0.3100
    906 C         -70.1700  -11.0500  -29.2540 C.2      58 LEU    0.0700
    907 O         -71.0690  -11.8840  -29.1810 O.2      58 LEU    0.0900
    908 CB        -68.5680  -10.8300  -27.3010 C.3      58 LEU   -0.1800
    909 CG        -69.6220  -11.2000  -26.2470 C.3      58 LEU    0.0900
    910 CD1       -69.4820  -12.6400  -25.7910 C.3      58 LEU    0.0900
    911 CD2       -69.5520  -10.2710  -25.0730 C.3      58 LEU   -0.0900
    912 HN        -67.1480  -10.2200  -29.3240 H        58 LEU    0.0900
    913 HA        -68.7530  -12.4770  -28.6960 H        58 LEU   -0.2700
    914 HB1       -68.5420   -9.7240  -27.3790 H        58 LEU    0.0900
    915 HB2       -67.5840  -11.1900  -26.9360 H        58 LEU    0.0900
    916 HG        -70.6350  -11.0550  -26.6810 H        58 LEU    0.0900
    917 HD11      -68.4780  -12.8030  -25.3430 H        58 LEU   -0.2700
    918 HD12      -69.5980  -13.3250  -26.6580 H        58 LEU    0.0900
    919 HD13      -70.2530  -12.8720  -25.0260 H        58 LEU    0.0900
    920 HD21      -69.7340   -9.2260  -25.4020 H        58 LEU    0.0900
    921 HD22      -68.5440  -10.3260  -24.6090 H        58 LEU    0.5100
    922 HD23      -70.3240  -10.5480  -24.3250 H        58 LEU   -0.5100
    923 N         -70.3320   -9.8450  -29.8330 N.am     59 VAL   -0.4700
    924 CA        -71.5900   -9.3570  -30.4090 C.3      59 VAL    0.3100
    925 C         -71.9930  -10.1050  -31.6910 C.2      59 VAL    0.0700
    926 O         -73.1710  -10.1100  -32.0540 O.2      59 VAL    0.0900
    927 CB        -71.5130   -7.8340  -30.5890 C.3      59 VAL   -0.0900
    928 CG1       -72.7300   -7.2880  -31.3220 C.3      59 VAL    0.0900
    929 CG2       -71.3510   -7.1540  -29.2350 C.3      59 VAL   -0.2700
    930 HN        -69.5690   -9.2080  -29.8990 H        59 VAL    0.0900
    931 HA        -72.3950   -9.6200  -29.7380 H        59 VAL    0.0900
    932 HB        -70.6000   -7.5840  -31.1700 H        59 VAL    0.0900
    933 HG11      -73.6550   -7.5180  -30.7490 H        59 VAL   -0.2700
    934 HG12      -72.8100   -7.7570  -32.3260 H        59 VAL    0.0900
    935 HG13      -72.6450   -6.1850  -31.4290 H        59 VAL    0.0900
    936 HG21      -70.5270   -7.6320  -28.6630 H        59 VAL    0.0900
    937 HG22      -72.2900   -7.2500  -28.6480 H        59 VAL    0.5100
    938 HG23      -71.1080   -6.0790  -29.3770 H        59 VAL   -0.5100
    939 N         -71.0120  -10.7680  -32.3460 N.am     60 MET   -0.4700
    940 CA        -71.1850  -11.5760  -33.5550 C.3      60 MET    0.3100
    941 C         -72.0100  -12.8260  -33.2420 C.2      60 MET    0.0700
    942 O         -73.1010  -12.9940  -33.7930 O.2      60 MET    0.0900
    943 CB        -69.8210  -11.9970  -34.1300 C.3      60 MET   -0.1800
    944 CG        -69.8080  -12.0810  -35.6450 C.3      60 MET    0.0900
    945 SD        -69.6060  -10.4390  -36.4160 S.3      60 MET    0.0900
    946 CE        -67.7980  -10.1150  -36.0350 C.3      60 MET   -0.1400
    947 HN        -70.0750  -10.7300  -32.0110 H        60 MET    0.0900
    948 HA        -71.7290  -10.9860  -34.2760 H        60 MET    0.0900
    949 HB1       -69.5550  -12.9930  -33.7180 H        60 MET   -0.0900
    950 HB2       -69.0570  -11.2580  -33.8080 H        60 MET   -0.2200
    951 HG1       -70.7620  -12.5360  -35.9850 H        60 MET    0.0900
    952 HG2       -68.9740  -12.7430  -35.9580 H        60 MET    0.0900
    953 HE1       -67.1460  -10.8940  -36.4850 H        60 MET    0.0900
    954 HE2       -67.6300  -10.1200  -34.9370 H        60 MET    0.5100
    955 HE3       -67.4900   -9.1310  -36.4450 H        60 MET   -0.5100
    956 N         -71.4950  -13.6710  -32.3370 N.am     61 GLY   -0.4700
    957 CA        -72.1610  -14.8880  -31.8980 C.3      61 GLY    0.3100
    958 C         -73.1920  -14.6320  -30.8250 C.2      61 GLY   -0.0200
    959 O         -73.6600  -15.5800  -30.2030 O.2      61 GLY    0.0900
    960 HN        -70.6090  -13.4970  -31.9170 H        61 GLY    0.0900
    961 HA1       -71.4080  -15.5580  -31.5110 H        61 GLY    0.5100
    962 HA2       -72.6470  -15.3300  -32.7560 H        61 GLY   -0.5100
    963 N         -73.5290  -13.3470  -30.5690 N.am     62 LEU   -0.4700
    964 CA        -74.5510  -12.9800  -29.6030 C.3      62 LEU    0.3100
    965 C         -75.7790  -12.4070  -30.2720 C.2      62 LEU    0.0700
    966 O         -76.8700  -12.8480  -29.9630 O.2      62 LEU    0.0900
    967 CB        -74.0580  -12.0600  -28.4670 C.3      62 LEU   -0.1800
    968 CG        -73.6780  -12.6990  -27.0920 C.3      62 LEU    0.0900
    969 CD1       -73.4790  -11.6290  -26.0210 C.3      62 LEU    0.0900
    970 CD2       -74.7210  -13.7030  -26.5910 C.3      62 LEU   -0.0900
    971 HN        -73.0870  -12.5860  -31.0390 H        62 LEU    0.0900
    972 HA        -74.9280  -13.8990  -29.1790 H        62 LEU   -0.2700
    973 HB1       -74.8620  -11.3200  -28.2740 H        62 LEU    0.0900
    974 HB2       -73.1590  -11.5290  -28.8420 H        62 LEU    0.0900
    975 HG        -72.7380  -13.2790  -27.2080 H        62 LEU    0.0900
    976 HD11      -74.4540  -11.1670  -25.7580 H        62 LEU   -0.2700
    977 HD12      -72.8020  -10.8350  -26.4010 H        62 LEU    0.0900
    978 HD13      -73.0440  -12.0860  -25.1060 H        62 LEU    0.0900
    979 HD21      -74.7080  -14.6160  -27.2240 H        62 LEU    0.0900
    980 HD22      -75.7350  -13.2520  -26.6410 H        62 LEU    0.5100
    981 HD23      -74.4930  -13.9940  -25.5430 H        62 LEU   -0.5100
    982 N         -75.6410  -11.4510  -31.1860 N.am     63 ALA   -0.4700
    983 CA        -76.8330  -10.8890  -31.8210 C.3      63 ALA    0.3100
    984 C         -77.0110  -11.2590  -33.2860 C.2      63 ALA    0.0700
    985 O         -78.1450  -11.3570  -33.7530 O.2      63 ALA    0.0900
    986 CB        -76.8430   -9.3810  -31.6630 C.3      63 ALA   -0.2700
    987 HN        -74.7570  -11.0880  -31.4690 H        63 ALA    0.0900
    988 HA        -77.7030  -11.3230  -31.3520 H        63 ALA    0.0900
    989 HB1       -75.9410   -8.9400  -32.1400 H        63 ALA    0.0900
    990 HB2       -76.8410   -9.1130  -30.5850 H        63 ALA    0.5100
    991 HB3       -77.7450   -8.9550  -32.1530 H        63 ALA   -0.5100
    992 N         -75.8920  -11.4670  -34.0000 N.am     64 VAL   -0.4700
    993 CA        -75.8310  -11.7680  -35.4290 C.3      64 VAL    0.3100
    994 C         -75.9390  -13.2540  -35.8050 C.2      64 VAL    0.0700
    995 O         -76.8420  -13.6260  -36.5620 O.2      64 VAL    0.0900
    996 CB        -74.5920  -11.1320  -36.0880 C.3      64 VAL   -0.0900
    997 CG1       -74.8750  -10.8260  -37.5520 C.3      64 VAL    0.0900
    998 CG2       -74.1290   -9.8820  -35.3450 C.3      64 VAL   -0.2700
    999 HN        -75.0010  -11.4210  -33.5570 H        64 VAL    0.0900
   1000 HA        -76.7320  -11.3860  -35.8860 H        64 VAL    0.0900
   1001 HB        -73.7340  -11.8340  -36.0160 H        64 VAL    0.0900
   1002 HG11      -75.6020   -9.9890  -37.6340 H        64 VAL   -0.2700
   1003 HG12      -75.3090  -11.7210  -38.0490 H        64 VAL    0.0900
   1004 HG13      -73.9350  -10.5320  -38.0660 H        64 VAL    0.0900
   1005 HG21      -73.6960  -10.1610  -34.3610 H        64 VAL    0.0900
   1006 HG22      -74.9910   -9.2020  -35.1730 H        64 VAL    0.5100
   1007 HG23      -73.3510   -9.3550  -35.9390 H        64 VAL   -0.5100
   1008 N         -74.9710  -14.0830  -35.3530 N.am     65 VAL   -0.4700
   1009 CA        -74.9230  -15.5260  -35.6280 C.3      65 VAL    0.3100
   1010 C         -76.1920  -16.2290  -35.1310 C.2      65 VAL    0.0700
   1011 O         -76.7350  -16.9950  -35.9250 O.2      65 VAL    0.0900
   1012 CB        -73.6260  -16.2310  -35.1460 C.3      65 VAL   -0.0900
   1013 CG1       -73.6130  -17.6980  -35.5460 C.3      65 VAL    0.0900
   1014 CG2       -72.3840  -15.5400  -35.6900 C.3      65 VAL   -0.2700
   1015 HN        -74.2220  -13.7380  -34.7950 H        65 VAL    0.0900
   1016 HA        -75.0200  -15.6480  -36.6960 H        65 VAL    0.0900
   1017 HB        -73.5590  -16.1540  -34.0390 H        65 VAL    0.0900
   1018 HG11      -73.6700  -17.7940  -36.6520 H        65 VAL   -0.2700
   1019 HG12      -74.4870  -18.2210  -35.1000 H        65 VAL    0.0900
   1020 HG13      -72.6730  -18.1770  -35.1960 H        65 VAL    0.0900
   1021 HG21      -72.5820  -14.4560  -35.8340 H        65 VAL    0.0900
   1022 HG22      -72.1030  -15.9820  -36.6700 H        65 VAL    0.5100
   1023 HG23      -71.5430  -15.6540  -34.9730 H        65 VAL   -0.5100
   1024 N         -76.7200  -15.9760  -33.8920 N.am     66 PRO   -0.2900
   1025 CA        -77.9630  -16.6520  -33.4670 C.3      66 PRO    0.0000
   1026 C         -79.1580  -16.4060  -34.3970 C.2      66 PRO    0.0900
   1027 O         -79.8990  -17.3470  -34.7030 O.2      66 PRO    0.0900
   1028 CB        -78.2240  -16.0730  -32.0730 C.3      66 PRO    0.0200
   1029 CG        -76.9300  -15.5810  -31.6130 C.3      66 PRO    0.0900
   1030 CD        -76.2250  -15.0870  -32.8210 C.3      66 PRO   -0.1800
   1031 HA        -77.8350  -17.7220  -33.4930 H        66 PRO    0.0900
   1032 HB1       -78.6120  -16.8570  -31.3890 H        66 PRO    0.0900
   1033 HB2       -78.9630  -15.2450  -32.1260 H        66 PRO   -0.1800
   1034 HG1       -77.0650  -14.7590  -30.8780 H        66 PRO    0.0900
   1035 HG2       -76.3510  -16.3990  -31.1330 H        66 PRO    0.0900
   1036 HD1       -76.4920  -14.0330  -33.0460 H        66 PRO    0.5100
   1037 HD2       -75.1230  -15.1860  -32.7200 H        66 PRO   -0.5100
   1038 N         -79.3300  -15.1470  -34.8560 N.am     67 PHE   -0.4700
   1039 CA        -80.3880  -14.7420  -35.7820 C.3      67 PHE    0.3100
   1040 C         -80.0960  -15.2850  -37.1710 C.2      67 PHE    0.0700
   1041 O         -81.0230  -15.5830  -37.9210 O.2      67 PHE    0.0900
   1042 CB        -80.4900  -13.2200  -35.8280 C.3      67 PHE   -0.1800
   1043 CG        -81.2230  -12.6090  -34.6710 C.ar     67 PHE    0.0900
   1044 CD1       -82.1670  -11.6120  -34.8790 C.ar     67 PHE    0.0900
   1045 CD2       -80.9810  -13.0340  -33.3700 C.ar     67 PHE    0.0000
   1046 CE1       -82.8810  -11.0740  -33.8060 C.ar     67 PHE   -0.1150
   1047 CE2       -81.6890  -12.4910  -32.3010 C.ar     67 PHE    0.1150
   1048 CZ        -82.6300  -11.5060  -32.5230 C.ar     67 PHE   -0.1150
   1049 HN        -78.7200  -14.4130  -34.5720 H        67 PHE    0.1150
   1050 HA        -81.3180  -15.1720  -35.4410 H        67 PHE   -0.1150
   1051 HB1       -81.0310  -12.9210  -36.7500 H        67 PHE    0.1150
   1052 HB2       -79.4660  -12.7880  -35.8290 H        67 PHE   -0.1150
   1053 HD1       -82.3500  -11.2500  -35.8800 H        67 PHE    0.1150
   1054 HD2       -80.2360  -13.7930  -33.1860 H        67 PHE   -0.1150
   1055 HE1       -83.6320  -10.3180  -33.9830 H        67 PHE    0.1150
   1056 HE2       -81.5020  -12.8420  -31.2960 H        67 PHE    0.5100
   1057 HZ        -83.1680  -11.0740  -31.6920 H        67 PHE   -0.5100
   1058 N         -78.8020  -15.4010  -37.4920 N.am     68 GLY   -0.4700
   1059 CA        -78.3250  -15.9880  -38.7300 C.3      68 GLY    0.3100
   1060 C         -78.7760  -17.4330  -38.7800 C.2      68 GLY   -0.0200
   1061 O         -79.4290  -17.8490  -39.7380 O.2      68 GLY    0.0900
   1062 HN        -78.0870  -15.0780  -36.8760 H        68 GLY    0.0900
   1063 HA1       -77.2470  -15.9350  -38.7520 H        68 GLY    0.5100
   1064 HA2       -78.7420  -15.4400  -39.5630 H        68 GLY   -0.5100
   1065 N         -78.5270  -18.1760  -37.6810 N.am     69 ALA   -0.4700
   1066 CA        -78.9270  -19.5690  -37.5300 C.3      69 ALA    0.3100
   1067 C         -80.3940  -19.6850  -37.8450 C.2      69 ALA    0.0700
   1068 O         -80.7330  -20.3500  -38.8220 O.2      69 ALA    0.0900
   1069 CB        -78.6350  -20.0630  -36.1220 C.3      69 ALA   -0.2700
   1070 HN        -78.0420  -17.7900  -36.9010 H        69 ALA    0.0900
   1071 HA        -78.3790  -20.1540  -38.2540 H        69 ALA    0.0900
   1072 HB1       -79.1940  -19.4530  -35.3800 H        69 ALA    0.0900
   1073 HB2       -77.5490  -19.9750  -35.9070 H        69 ALA    0.5100
   1074 HB3       -78.9520  -21.1230  -36.0200 H        69 ALA   -0.5100
   1075 N         -81.2400  -18.9120  -37.1210 N.am     70 ALA   -0.4700
   1076 CA        -82.6950  -18.8590  -37.2970 C.3      70 ALA    0.3100
   1077 C         -83.0670  -18.6890  -38.7670 C.2      70 ALA    0.0700
   1078 O         -83.3850  -19.6870  -39.4080 O.2      70 ALA    0.0900
   1079 CB        -83.2970  -17.7420  -36.4460 C.3      70 ALA   -0.2700
   1080 HN        -80.8900  -18.3160  -36.4040 H        70 ALA    0.0900
   1081 HA        -83.1020  -19.8160  -37.0050 H        70 ALA    0.0900
   1082 HB1       -82.8680  -16.7610  -36.7430 H        70 ALA    0.0900
   1083 HB2       -83.0690  -17.9180  -35.3730 H        70 ALA    0.5100
   1084 HB3       -84.3980  -17.7070  -36.5920 H        70 ALA   -0.5100
   1085 N         -82.9180  -17.4680  -39.3230 N.am     71 HSE   -0.4700
   1086 CA        -83.1930  -17.0840  -40.7130 C.3      71 HSE    0.3100
   1087 C         -82.9620  -18.2110  -41.7250 C.2      71 HSE    0.0700
   1088 O         -83.7830  -18.3910  -42.6330 O.2      71 HSE    0.0900
   1089 CB        -82.3490  -15.8470  -41.0880 C.3      71 HSE   -0.0800
   1090 CG        -82.6360  -15.2850  -42.4490 C.ar     71 HSE    0.0900
   1091 CD2       -81.7320  -15.4060  -43.4840 C.ar     71 HSE    0.0900
   1092 ND1       -83.7310  -14.6120  -42.8950 N.ar     71 HSE   -0.7000
   1093 CE1       -83.4970  -14.3130  -44.2110 C.ar     71 HSE    0.2200
   1094 NE2       -82.2960  -14.8030  -44.5290 N.ar     71 HSE    0.2500
   1095 HN        -82.5860  -16.7160  -38.7640 H        71 HSE    0.1300
   1096 HA        -84.2470  -16.8650  -40.8030 H        71 HSE   -0.3600
   1097 HB1       -81.2760  -16.1300  -41.0530 H        71 HSE    0.3200
   1098 HB2       -82.5420  -15.0500  -40.3400 H        71 HSE   -0.0500
   1099 HD2       -80.7570  -15.8760  -43.5080 H        71 HSE    0.0900
   1100 HE1       -84.1520  -13.7750  -44.8950 H        71 HSE    0.5100
   1101 HE2       -81.8660  -14.7360  -45.4280 H        71 HSE   -0.5100
   1102 N         -81.8400  -18.9680  -41.5480 N.am     72 ILE   -0.4700
   1103 CA        -81.4170  -20.0880  -42.3950 C.3      72 ILE    0.3100
   1104 C         -82.2660  -21.3270  -42.1490 C.2      72 ILE    0.0700
   1105 O         -82.8900  -21.8320  -43.0850 O.2      72 ILE    0.0900
   1106 CB        -79.8930  -20.3680  -42.2600 C.3      72 ILE   -0.0900
   1107 CG1       -79.0600  -19.2330  -42.9190 C.3      72 ILE    0.0900
   1108 CG2       -79.5280  -21.7380  -42.8420 C.3      72 ILE   -0.2700
   1109 CD        -77.6650  -18.9840  -42.3170 C.3      72 ILE    0.0900
   1110 HN        -81.2250  -18.7780  -40.7900 H        72 ILE    0.0900
   1111 HA        -81.6590  -19.8380  -43.4180 H        72 ILE    0.0900
   1112 HB        -79.6100  -20.3410  -41.1850 H        72 ILE   -0.1800
   1113 HG11      -79.6410  -18.2910  -42.8370 H        72 ILE    0.0900
   1114 HG12      -78.9300  -19.4850  -43.9920 H        72 ILE    0.0900
   1115 HG21      -79.9550  -21.8440  -43.8630 H        72 ILE   -0.2700
   1116 HG22      -79.9410  -22.5450  -42.2000 H        72 ILE    0.0900
   1117 HG23      -78.4240  -21.8390  -42.9080 H        72 ILE    0.0900
   1118 HD1       -77.0440  -19.9010  -42.4000 H        72 ILE    0.0900
   1119 HD2       -77.7590  -18.7150  -41.2430 H        72 ILE    0.5100
   1120 HD3       -77.1570  -18.1620  -42.8650 H        72 ILE   -0.5100
   1121 N         -82.2910  -21.8160  -40.8960 N.am     73 LEU   -0.4700
   1122 CA        -83.0700  -23.0030  -40.5370 C.3      73 LEU    0.3100
   1123 C         -84.5750  -22.7600  -40.6560 C.2      73 LEU    0.0700
   1124 O         -85.3020  -23.6630  -41.0680 O.2      73 LEU    0.0900
   1125 CB        -82.6820  -23.5480  -39.1540 C.3      73 LEU   -0.1800
   1126 CG        -81.1900  -23.7550  -38.9070 C.3      73 LEU    0.0900
   1127 CD1       -80.8720  -23.7460  -37.4210 C.3      73 LEU    0.0900
   1128 CD2       -80.6630  -24.9910  -39.6040 C.3      73 LEU   -0.0900
   1129 HN        -81.7790  -21.3910  -40.1550 H        73 LEU    0.0900
   1130 HA        -82.8910  -23.7530  -41.2930 H        73 LEU   -0.2700
   1131 HB1       -83.1890  -24.5270  -39.0190 H        73 LEU    0.0900
   1132 HB2       -83.0600  -22.8380  -38.3900 H        73 LEU    0.0900
   1133 HG        -80.6210  -22.9410  -39.4060 H        73 LEU    0.0900
   1134 HD11      -81.2780  -24.6620  -36.9390 H        73 LEU   -0.2700
   1135 HD12      -81.3350  -22.8580  -36.9400 H        73 LEU    0.0900
   1136 HD13      -79.7720  -23.7240  -37.2690 H        73 LEU    0.0900
   1137 HD21      -80.8170  -24.9070  -40.7010 H        73 LEU    0.0900
   1138 HD22      -81.2030  -25.8910  -39.2390 H        73 LEU    0.5100
   1139 HD23      -79.5750  -25.1030  -39.4060 H        73 LEU   -0.5100
   1140 N         -85.0320  -21.5230  -40.3670 N.am     74 MET   -0.4700
   1141 CA        -86.4260  -21.1130  -40.5080 C.3      74 MET    0.3100
   1142 C         -86.7850  -21.0740  -41.9830 C.2      74 MET    0.0700
   1143 O         -87.9640  -21.1630  -42.3210 O.2      74 MET    0.0900
   1144 CB        -86.6560  -19.7200  -39.9060 C.3      74 MET   -0.1800
   1145 CG        -86.5360  -19.6740  -38.3970 C.3      74 MET    0.0900
   1146 SD        -88.1180  -19.8550  -37.5390 S.3      74 MET    0.0900
   1147 CE        -87.8330  -18.7630  -36.0830 C.3      74 MET   -0.1400
   1148 HN        -84.4160  -20.8130  -40.0350 H        74 MET    0.0900
   1149 HA        -87.0400  -21.8430  -40.0010 H        74 MET    0.0900
   1150 HB1       -87.6740  -19.3780  -40.1880 H        74 MET   -0.0900
   1151 HB2       -85.9090  -19.0220  -40.3400 H        74 MET   -0.2200
   1152 HG1       -86.0770  -18.7030  -38.1140 H        74 MET    0.0900
   1153 HG2       -85.8520  -20.4890  -38.0780 H        74 MET    0.0900
   1154 HE1       -87.4510  -17.7690  -36.3940 H        74 MET    0.0900
   1155 HE2       -87.0860  -19.2220  -35.4000 H        74 MET    0.5100
   1156 HE3       -88.7830  -18.6080  -35.5280 H        74 MET   -0.5100
   1157 N         -85.7600  -20.9420  -42.8670 N.am     75 LYS   -0.4700
   1158 CA        -85.8820  -20.8540  -44.3280 C.3      75 LYS    0.3100
   1159 C         -86.7470  -19.6310  -44.7200 C.2      75 LYS    0.0700
   1160 O         -87.3140  -19.5620  -45.8130 O.2      75 LYS    0.0900
   1161 CB        -86.3670  -22.1980  -44.9320 C.3      75 LYS   -0.1800
   1162 CG        -85.8330  -22.5150  -46.3320 C.3      75 LYS    0.0900
   1163 CD        -84.3870  -23.0240  -46.3540 C.3      75 LYS    0.0900
   1164 CE        -83.8600  -23.1730  -47.7670 C.3      75 LYS   -0.1800
   1165 NZ        -82.3870  -23.3730  -47.7880 N.4      75 LYS    0.0900
   1166 HN        -84.8210  -20.8980  -42.5370 H        75 LYS    0.0900
   1167 HA        -84.9130  -20.5950  -44.7260 H        75 LYS   -0.1800
   1168 HB1       -87.4750  -22.1750  -44.9830 H        75 LYS    0.0900
   1169 HB2       -86.0540  -23.0170  -44.2500 H        75 LYS    0.0900
   1170 HG1       -85.8880  -21.5910  -46.9450 H        75 LYS    0.2100
   1171 HG2       -86.4840  -23.2890  -46.7890 H        75 LYS    0.0500
   1172 HD1       -84.3430  -24.0110  -45.8460 H        75 LYS    0.0500
   1173 HD2       -83.7420  -22.3060  -45.8020 H        75 LYS   -0.3000
   1174 HE1       -84.0860  -22.2540  -48.3500 H        75 LYS    0.3300
   1175 HE2       -84.3300  -24.0560  -48.2510 H        75 LYS    0.3300
   1176 HZ1       -82.1460  -24.2350  -47.2580 H        75 LYS    0.3300
   1177 HZ2       -81.9190  -22.5540  -47.3500 H        75 LYS    0.5100
   1178 HZ3       -82.0650  -23.4710  -48.7720 H        75 LYS   -0.5100
   1179 N         -86.8160  -18.6550  -43.7800 N.am     76 MET   -0.4700
   1180 CA        -87.5080  -17.3600  -43.8290 C.3      76 MET    0.3100
   1181 C         -87.1720  -16.4590  -42.6080 C.2      76 MET    0.0700
   1182 O         -86.4120  -16.8680  -41.7190 O.2      76 MET    0.0900
   1183 CB        -89.0310  -17.4860  -44.1080 C.3      76 MET   -0.1800
   1184 CG        -89.7700  -18.4510  -43.1970 C.3      76 MET    0.0900
   1185 SD        -90.4310  -17.6950  -41.6840 S.3      76 MET    0.0900
   1186 CE        -91.9300  -16.9100  -42.3230 C.3      76 MET   -0.1400
   1187 HN        -86.3430  -18.7970  -42.9180 H        76 MET    0.0900
   1188 HA        -87.0430  -16.7760  -44.6090 H        76 MET    0.0900
   1189 HB1       -89.1660  -17.8260  -45.1560 H        76 MET   -0.0900
   1190 HB2       -89.4900  -16.4810  -43.9920 H        76 MET   -0.2200
   1191 HG1       -89.0690  -19.2650  -42.9180 H        76 MET    0.0900
   1192 HG2       -90.6090  -18.8950  -43.7730 H        76 MET    0.0900
   1193 HE1       -92.6930  -17.6670  -42.6040 H        76 MET    0.0900
   1194 HE2       -91.6920  -16.3100  -43.2270 H        76 MET    0.5100
   1195 HE3       -92.3730  -16.2450  -41.5520 H        76 MET   -0.5100
   1196 N         -87.7140  -15.2210  -42.5990 N.am     77 TRP   -0.4700
   1197 CA        -87.4980  -14.2110  -41.5680 C.3      77 TRP    0.3100
   1198 C         -88.7400  -13.9790  -40.7520 C.2      77 TRP    0.0700
   1199 O         -89.8010  -13.7340  -41.3170 O.2      77 TRP    0.0900
   1200 CB        -87.0570  -12.9040  -42.2290 C.3      77 TRP   -0.1800
   1201 CG        -86.6450  -11.8090  -41.2950 C.ar     77 TRP    0.0900
   1202 CD1       -87.1810  -10.5620  -41.2290 C.ar     77 TRP    0.0900
   1203 CD2       -85.5120  -11.8060  -40.4100 C.ar     77 TRP   -0.0300
   1204 CE2       -85.4500  -10.5290  -39.8170 C.ar     77 TRP   -0.1500
   1205 CE3       -84.5610  -12.7660  -40.0390 C.ar     77 TRP    0.2200
   1206 NE1       -86.4860   -9.7970  -40.3260 N.ar     77 TRP   -0.5100
   1207 CZ2       -84.4850  -10.1890  -38.8670 C.ar     77 TRP    0.3700
   1208 CZ3       -83.5980  -12.4260  -39.1070 C.ar     77 TRP    0.2400
   1209 CH2       -83.5690  -11.1540  -38.5250 C.ar     77 TRP    0.1100
   1210 HN        -88.3150  -14.9310  -43.3380 H        77 TRP   -0.2500
   1211 HA        -86.7370  -14.5710  -40.8900 H        77 TRP    0.1700
   1212 HB1       -87.9020  -12.5240  -42.8410 H        77 TRP   -0.2000
   1213 HB2       -86.1950  -13.1250  -42.8920 H        77 TRP    0.1400
   1214 HD1       -88.0300  -10.2230  -41.8030 H        77 TRP   -0.2700
   1215 HE1       -86.6980   -8.8760  -40.0860 H        77 TRP    0.1600
   1216 HE3       -84.5650  -13.7590  -40.4640 H        77 TRP   -0.1400
   1217 HZ2       -84.4430   -9.2120  -38.4080 H        77 TRP    0.1400
   1218 HZ3       -82.8550  -13.1560  -38.8210 H        77 TRP    0.5100
   1219 HH2       -82.8100  -10.9260  -37.7920 H        77 TRP   -0.5100
   1220 N         -88.6160  -14.0280  -39.4230 N.am     78 THR   -0.4700
   1221 CA        -89.7630  -13.8390  -38.5360 C.3      78 THR    0.3100
   1222 C         -89.6770  -12.6340  -37.6040 C.2      78 THR    0.0700
   1223 O         -90.3590  -12.6250  -36.5760 O.2      78 THR    0.0900
   1224 CB        -90.1020  -15.1310  -37.7880 C.3      78 THR    0.1400
   1225 CG2       -91.1440  -15.9670  -38.5210 C.3      78 THR    0.0900
   1226 OG1       -88.9100  -15.8870  -37.5590 O.3      78 THR   -0.6600
   1227 HN        -87.7390  -14.1960  -38.9790 H        78 THR    0.4300
   1228 HA        -90.6020  -13.5260  -39.1410 H        78 THR   -0.2700
   1229 HB        -90.5690  -14.8890  -36.8100 H        78 THR    0.0900
   1230 HG1       -88.7220  -16.3400  -38.3830 H        78 THR    0.0900
   1231 HG21      -90.8510  -16.0960  -39.5850 H        78 THR    0.0900
   1232 HG22      -92.1310  -15.4570  -38.4830 H        78 THR    0.5100
   1233 HG23      -91.2230  -16.9700  -38.0500 H        78 THR   -0.5100
   1234 N         -88.8850  -11.5970  -37.9770 N.am     79 PHE   -0.4700
   1235 CA        -88.6950  -10.4050  -37.1480 C.3      79 PHE    0.3100
   1236 C         -89.0700   -9.0710  -37.7820 C.2      79 PHE    0.0700
   1237 O         -88.8980   -8.0370  -37.1510 O.2      79 PHE    0.0900
   1238 CB        -87.2900  -10.3760  -36.5040 C.3      79 PHE   -0.1800
   1239 CG        -86.9620  -11.6100  -35.6950 C.ar     79 PHE    0.0900
   1240 CD1       -86.4100  -12.7380  -36.3020 C.ar     79 PHE    0.0900
   1241 CD2       -87.2290  -11.6620  -34.3350 C.ar     79 PHE    0.0000
   1242 CE1       -86.1610  -13.8990  -35.5700 C.ar     79 PHE   -0.1150
   1243 CE2       -86.9740  -12.8200  -33.6030 C.ar     79 PHE    0.1150
   1244 CZ        -86.4360  -13.9330  -34.2270 C.ar     79 PHE   -0.1150
   1245 HN        -88.3920  -11.6010  -38.8440 H        79 PHE    0.1150
   1246 HA        -89.4540  -10.4130  -36.3800 H        79 PHE   -0.1150
   1247 HB1       -87.2200   -9.5050  -35.8180 H        79 PHE    0.1150
   1248 HB2       -86.5230  -10.2940  -37.3050 H        79 PHE   -0.1150
   1249 HD1       -86.1710  -12.7120  -37.3550 H        79 PHE    0.1150
   1250 HD2       -87.6380  -10.7940  -33.8380 H        79 PHE   -0.1150
   1251 HE1       -85.7520  -14.7710  -36.0600 H        79 PHE    0.1150
   1252 HE2       -87.1960  -12.8500  -32.5470 H        79 PHE    0.5100
   1253 HZ        -86.2360  -14.8280  -33.6560 H        79 PHE   -0.5100
   1254 N         -89.6240   -9.0920  -38.9870 N.am     80 GLY   -0.4700
   1255 CA        -90.0770   -7.8740  -39.6510 C.3      80 GLY    0.3100
   1256 C         -89.0000   -7.1290  -40.4000 C.2      80 GLY   -0.0200
   1257 O         -87.8290   -7.4650  -40.2670 O.2      80 GLY    0.0900
   1258 HN        -89.7550   -9.9400  -39.4930 H        80 GLY    0.0900
   1259 HA1       -90.4820   -7.2220  -38.8910 H        80 GLY    0.5100
   1260 HA2       -90.8510   -8.1560  -40.3500 H        80 GLY   -0.5100
   1261 N         -89.3760   -6.1110  -41.1970 N.am     81 ASN   -0.4700
   1262 CA        -88.4150   -5.3590  -42.0040 C.3      81 ASN    0.3100
   1263 C         -87.5550   -4.3690  -41.2590 C.2      81 ASN    0.0700
   1264 O         -86.4470   -4.1000  -41.7190 O.2      81 ASN    0.0900
   1265 CB        -89.0420   -4.7060  -43.2310 C.3      81 ASN   -0.1800
   1266 CG        -89.4940   -5.6740  -44.2920 C.2      81 ASN    0.0900
   1267 ND2       -88.5610   -6.4760  -44.8510 N.am     81 ASN    0.0900
   1268 OD1       -90.6730   -5.6730  -44.6550 O.2      81 ASN    0.5500
   1269 HN        -90.3280   -5.8250  -41.2740 H        81 ASN   -0.5500
   1270 HA        -87.6440   -6.0490  -42.3130 H        81 ASN   -0.6200
   1271 HB1       -88.2950   -4.0210  -43.6860 H        81 ASN    0.3200
   1272 HB2       -89.9250   -4.1180  -42.9040 H        81 ASN    0.3000
   1273 HD21      -88.8260   -7.1310  -45.5590 H        81 ASN    0.5100
   1274 HD22      -87.6070   -6.4150  -44.5580 H        81 ASN   -0.5100
   1275 N         -88.0370   -3.7990  -40.1450 N.am     82 PHE   -0.4700
   1276 CA        -87.1930   -2.8800  -39.4020 C.3      82 PHE    0.3100
   1277 C         -86.1620   -3.6680  -38.5880 C.2      82 PHE    0.0700
   1278 O         -85.0270   -3.2040  -38.4450 O.2      82 PHE    0.0900
   1279 CB        -88.0090   -1.9090  -38.5360 C.3      82 PHE   -0.1800
   1280 CG        -87.2050   -1.3620  -37.3780 C.ar     82 PHE    0.0900
   1281 CD1       -86.2990   -0.3190  -37.5710 C.ar     82 PHE    0.0900
   1282 CD2       -87.2860   -1.9510  -36.1160 C.ar     82 PHE    0.0000
   1283 CE1       -85.5080    0.1370  -36.5190 C.ar     82 PHE   -0.1150
   1284 CE2       -86.4900   -1.5040  -35.0670 C.ar     82 PHE    0.1150
   1285 CZ        -85.6110   -0.4600  -35.2730 C.ar     82 PHE   -0.1150
   1286 HN        -88.9540   -3.9710  -39.7910 H        82 PHE    0.1150
   1287 HA        -86.6030   -2.3270  -40.1180 H        82 PHE   -0.1150
   1288 HB1       -88.8910   -2.4360  -38.1150 H        82 PHE    0.1150
   1289 HB2       -88.3380   -1.0450  -39.1540 H        82 PHE   -0.1150
   1290 HD1       -86.2100    0.1400  -38.5450 H        82 PHE    0.1150
   1291 HD2       -87.9760   -2.7650  -35.9510 H        82 PHE   -0.1150
   1292 HE1       -84.8180    0.9520  -36.6750 H        82 PHE    0.1150
   1293 HE2       -86.5590   -1.9720  -34.0960 H        82 PHE    0.5100
   1294 HZ        -84.9990   -0.1070  -34.4560 H        82 PHE   -0.5100
   1295 N         -86.5430   -4.8530  -38.0500 N.am     83 TRP   -0.4700
   1296 CA        -85.5790   -5.6780  -37.3340 C.3      83 TRP    0.3100
   1297 C         -84.5760   -6.3200  -38.2950 C.2      83 TRP    0.0700
   1298 O         -83.4550   -6.6150  -37.9130 O.2      83 TRP    0.0900
   1299 CB        -86.2060   -6.6990  -36.3730 C.3      83 TRP   -0.1800
   1300 CG        -85.1470   -7.2750  -35.4890 C.ar     83 TRP    0.0900
   1301 CD1       -84.4260   -8.4100  -35.7240 C.ar     83 TRP    0.0900
   1302 CD2       -84.4870   -6.5960  -34.4080 C.ar     83 TRP   -0.0300
   1303 CE2       -83.4050   -7.4090  -34.0020 C.ar     83 TRP   -0.1500
   1304 CE3       -84.7360   -5.4000  -33.7110 C.ar     83 TRP    0.2200
   1305 NE1       -83.3770   -8.4910  -34.8410 N.ar     83 TRP   -0.5100
   1306 CZ2       -82.5810   -7.0730  -32.9200 C.ar     83 TRP    0.3700
   1307 CZ3       -83.9230   -5.0730  -32.6340 C.ar     83 TRP    0.2400
   1308 CH2       -82.8580   -5.8980  -32.2540 C.ar     83 TRP    0.1100
   1309 HN        -87.4730   -5.2040  -38.1190 H        83 TRP   -0.2500
   1310 HA        -84.9410   -5.0070  -36.7780 H        83 TRP    0.1700
   1311 HB1       -86.6830   -7.5170  -36.9550 H        83 TRP   -0.2000
   1312 HB2       -86.9760   -6.2000  -35.7460 H        83 TRP    0.1400
   1313 HD1       -84.6470   -9.1370  -36.4910 H        83 TRP   -0.2700
   1314 HE1       -82.7150   -9.2080  -34.8150 H        83 TRP    0.1600
   1315 HE3       -85.5400   -4.7360  -33.9930 H        83 TRP   -0.1400
   1316 HZ2       -81.7590   -7.6980  -32.6050 H        83 TRP    0.1400
   1317 HZ3       -84.1160   -4.1660  -32.0790 H        83 TRP    0.5100
   1318 HH2       -82.2380   -5.6060  -31.4190 H        83 TRP   -0.5100
   1319 N         -84.9620   -6.4770  -39.5550 N.am     84 CYS   -0.4700
   1320 CA        -84.0970   -6.9440  -40.6280 C.3      84 CYS    0.3100
   1321 C         -83.0500   -5.8370  -40.8820 C.2      84 CYS    0.0700
   1322 O         -81.8540   -6.1220  -40.8950 O.2      84 CYS    0.0900
   1323 CB        -84.9320   -7.2280  -41.8760 C.3      84 CYS   -0.1000
   1324 SG        -83.9670   -7.6470  -43.3450 S.3      84 CYS    0.0900
   1325 HN        -85.8970   -6.2740  -39.8320 H        84 CYS    0.0900
   1326 HA        -83.5970   -7.8410  -40.2930 H        84 CYS   -0.0800
   1327 HB1       -85.5420   -6.3260  -42.0950 H        84 CYS    0.5100
   1328 HB2       -85.6190   -8.0700  -41.6470 H        84 CYS   -0.5100
   1329 N         -83.5130   -4.5670  -41.0100 N.am     85 GLU   -0.4700
   1330 CA        -82.7190   -3.3520  -41.2070 C.3      85 GLU    0.3100
   1331 C         -81.6880   -3.2330  -40.1060 C.2      85 GLU    0.0700
   1332 O         -80.5420   -2.8760  -40.3690 O.2      85 GLU    0.0900
   1333 CB        -83.6200   -2.1090  -41.1200 C.3      85 GLU   -0.1800
   1334 CG        -84.2590   -1.6400  -42.4150 C.3      85 GLU    0.0900
   1335 CD        -85.3610   -0.6190  -42.1730 C.2      85 GLU    0.0900
   1336 OE1       -86.4750   -0.8120  -42.7170 O.co2    85 GLU   -0.2800
   1337 OE2       -85.1250    0.3430  -41.4040 O.co2    85 GLU    0.0900
   1338 HN        -84.4930   -4.3970  -40.9730 H        85 GLU    0.0900
   1339 HA        -82.2500   -3.4100  -42.1780 H        85 GLU    0.6200
   1340 HB1       -83.0060   -1.2740  -40.7220 H        85 GLU   -0.7600
   1341 HB2       -84.4340   -2.3320  -40.4000 H        85 GLU   -0.7600
   1342 HG1       -84.6950   -2.5140  -42.9430 H        85 GLU    0.5100
   1343 HG2       -83.4800   -1.1760  -43.0570 H        85 GLU   -0.5100
   1344 N         -82.1160   -3.5120  -38.8660 N.am     86 PHE   -0.4700
   1345 CA        -81.3200   -3.4380  -37.6580 C.3      86 PHE    0.3100
   1346 C         -80.2210   -4.5040  -37.5950 C.2      86 PHE    0.0700
   1347 O         -79.0550   -4.1580  -37.4090 O.2      86 PHE    0.0900
   1348 CB        -82.2480   -3.5760  -36.4540 C.3      86 PHE   -0.1800
   1349 CG        -81.7430   -2.8800  -35.2260 C.ar     86 PHE    0.0900
   1350 CD1       -82.2680   -1.6520  -34.8410 C.ar     86 PHE    0.0900
   1351 CD2       -80.7490   -3.4520  -34.4400 C.ar     86 PHE    0.0000
   1352 CE1       -81.8050   -1.0050  -33.6960 C.ar     86 PHE   -0.1150
   1353 CE2       -80.2710   -2.7970  -33.3110 C.ar     86 PHE    0.1150
   1354 CZ        -80.8060   -1.5790  -32.9390 C.ar     86 PHE   -0.1150
   1355 HN        -83.0580   -3.8000  -38.7170 H        86 PHE    0.1150
   1356 HA        -80.8080   -2.4880  -37.6400 H        86 PHE   -0.1150
   1357 HB1       -82.3610   -4.6520  -36.2000 H        86 PHE    0.1150
   1358 HB2       -83.2370   -3.1360  -36.7010 H        86 PHE   -0.1150
   1359 HD1       -83.0440   -1.1940  -35.4350 H        86 PHE    0.1150
   1360 HD2       -80.3450   -4.4160  -34.7100 H        86 PHE   -0.1150
   1361 HE1       -82.2270   -0.0550  -33.4030 H        86 PHE    0.1150
   1362 HE2       -79.4810   -3.2410  -32.7240 H        86 PHE    0.5100
   1363 HZ        -80.4410   -1.0770  -32.0560 H        86 PHE   -0.5100
   1364 N         -80.6040   -5.7960  -37.7140 N.am     87 TRP   -0.4700
   1365 CA        -79.7300   -6.9710  -37.6780 C.3      87 TRP    0.3100
   1366 C         -78.6110   -6.8990  -38.7060 C.2      87 TRP    0.0700
   1367 O         -77.4890   -7.2690  -38.3930 O.2      87 TRP    0.0900
   1368 CB        -80.5550   -8.2490  -37.8690 C.3      87 TRP   -0.1800
   1369 CG        -79.7250   -9.4800  -38.0310 C.ar     87 TRP    0.0900
   1370 CD1       -79.0500  -10.1430  -37.0510 C.ar     87 TRP    0.0900
   1371 CD2       -79.4140  -10.1540  -39.2620 C.ar     87 TRP   -0.0300
   1372 CE2       -78.5540  -11.2340  -38.9440 C.ar     87 TRP   -0.1500
   1373 CE3       -79.7810   -9.9560  -40.6020 C.ar     87 TRP    0.2200
   1374 NE1       -78.3400  -11.1930  -37.5900 N.ar     87 TRP   -0.5100
   1375 CZ2       -78.0770  -12.1250  -39.9150 C.ar     87 TRP    0.3700
   1376 CZ3       -79.2900  -10.8290  -41.5640 C.ar     87 TRP    0.2400
   1377 CH2       -78.4380  -11.8890  -41.2220 C.ar     87 TRP    0.1100
   1378 HN        -81.5660   -6.0170  -37.8400 H        87 TRP   -0.2500
   1379 HA        -79.2260   -6.9860  -36.7230 H        87 TRP    0.1700
   1380 HB1       -81.1860   -8.1340  -38.7750 H        87 TRP   -0.2000
   1381 HB2       -81.2100   -8.3870  -36.9820 H        87 TRP    0.1400
   1382 HD1       -79.0690   -9.8840  -36.0020 H        87 TRP   -0.2700
   1383 HE1       -77.7740  -11.8100  -37.0890 H        87 TRP    0.1600
   1384 HE3       -80.4300   -9.1450  -40.8980 H        87 TRP   -0.1400
   1385 HZ2       -77.4490  -12.9690  -39.6670 H        87 TRP    0.1400
   1386 HZ3       -79.5690  -10.6890  -42.5970 H        87 TRP    0.5100
   1387 HH2       -78.0580  -12.5340  -42.0000 H        87 TRP   -0.5100
   1388 N         -78.9240   -6.4320  -39.9330 N.am     88 THR   -0.4700
   1389 CA        -78.0030   -6.2280  -41.0600 C.3      88 THR    0.3100
   1390 C         -76.9660   -5.1560  -40.6770 C.2      88 THR    0.0700
   1391 O         -75.8030   -5.2280  -41.0750 O.2      88 THR    0.0900
   1392 CB        -78.8140   -5.7980  -42.3050 C.3      88 THR    0.1400
   1393 CG2       -77.9750   -5.7200  -43.5770 C.3      88 THR    0.0900
   1394 OG1       -79.9120   -6.6920  -42.5010 O.3      88 THR   -0.6600
   1395 HN        -79.8660   -6.1870  -40.1400 H        88 THR    0.4300
   1396 HA        -77.4790   -7.1540  -41.2460 H        88 THR   -0.2700
   1397 HB        -79.2080   -4.7700  -42.1610 H        88 THR    0.0900
   1398 HG1       -80.5930   -6.4130  -41.8850 H        88 THR    0.0900
   1399 HG21      -77.5300   -6.7140  -43.8030 H        88 THR    0.0900
   1400 HG22      -77.1520   -4.9850  -43.4440 H        88 THR    0.5100
   1401 HG23      -78.6130   -5.4150  -44.4330 H        88 THR   -0.5100
   1402 N         -77.4010   -4.1630  -39.8940 N.am     89 SER   -0.4700
   1403 CA        -76.5580   -3.0810  -39.4380 C.3      89 SER    0.3100
   1404 C         -75.5780   -3.5420  -38.3780 C.2      89 SER    0.0700
   1405 O         -74.4370   -3.0990  -38.4140 O.2      89 SER    0.0900
   1406 CB        -77.4040   -1.9130  -38.9570 C.3      89 SER    0.0500
   1407 OG        -78.0350   -1.2670  -40.0520 O.3      89 SER    0.0900
   1408 HN        -78.3470   -4.1250  -39.5840 H        89 SER    0.0900
   1409 HA        -75.9310   -2.7750  -40.2620 H        89 SER   -0.6600
   1410 HB1       -76.7600   -1.1760  -38.4320 H        89 SER    0.4300
   1411 HB2       -78.1880   -2.2810  -38.2600 H        89 SER    0.5100
   1412 HG1       -78.7720   -0.7760  -39.6810 H        89 SER   -0.5100
   1413 N         -75.9810   -4.4630  -37.4720 N.am     90 ILE   -0.4700
   1414 CA        -75.0990   -5.0560  -36.4430 C.3      90 ILE    0.3100
   1415 C         -74.0070   -5.8800  -37.1390 C.2      90 ILE    0.0700
   1416 O         -72.8330   -5.7560  -36.8140 O.2      90 ILE    0.0900
   1417 CB        -75.9000   -5.9650  -35.4740 C.3      90 ILE   -0.0900
   1418 CG1       -77.0540   -5.2020  -34.8050 C.3      90 ILE    0.0900
   1419 CG2       -74.9790   -6.6140  -34.4430 C.3      90 ILE   -0.2700
   1420 CD        -78.2170   -6.1060  -34.3080 C.3      90 ILE    0.0900
   1421 HN        -76.9210   -4.7910  -37.4600 H        90 ILE    0.0900
   1422 HA        -74.6360   -4.2480  -35.8970 H        90 ILE    0.0900
   1423 HB        -76.4110   -6.7600  -36.0580 H        90 ILE   -0.1800
   1424 HG11      -77.4660   -4.4760  -35.5370 H        90 ILE    0.0900
   1425 HG12      -76.6480   -4.6450  -33.9350 H        90 ILE    0.0900
   1426 HG21      -74.4650   -5.8310  -33.8440 H        90 ILE   -0.2700
   1427 HG22      -74.2090   -7.2290  -34.9560 H        90 ILE    0.0900
   1428 HG23      -75.5720   -7.2540  -33.7560 H        90 ILE    0.0900
   1429 HD1       -77.8640   -7.1540  -34.1960 H        90 ILE    0.0900
   1430 HD2       -79.0500   -6.0890  -35.0420 H        90 ILE    0.5100
   1431 HD3       -78.5800   -5.7470  -33.3210 H        90 ILE   -0.5100
   1432 N         -74.4310   -6.7190  -38.0930 N.am     91 ASP   -0.4700
   1433 CA        -73.6440   -7.5970  -38.9420 C.3      91 ASP    0.3100
   1434 C         -72.4630   -6.8630  -39.5560 C.2      91 ASP    0.0700
   1435 O         -71.3280   -7.2940  -39.3840 O.2      91 ASP    0.0900
   1436 CB        -74.5640   -8.1290  -40.0460 C.3      91 ASP   -0.2800
   1437 CG        -74.1200   -9.3750  -40.7810 C.2      91 ASP    0.0900
   1438 OD1       -72.8980   -9.5360  -41.0090 O.co2    91 ASP    0.0900
   1439 OD2       -75.0010  -10.1280  -41.2390 O.co2    91 ASP    0.6200
   1440 HN        -75.4070   -6.7790  -38.2780 H        91 ASP   -0.7600
   1441 HA        -73.2560   -8.4060  -38.3390 H        91 ASP   -0.7600
   1442 HB1       -74.6840   -7.3260  -40.8020 H        91 ASP    0.5100
   1443 HB2       -75.5500   -8.3520  -39.5870 H        91 ASP   -0.5100
   1444 N         -72.7160   -5.7430  -40.2320 N.am     92 VAL   -0.4700
   1445 CA        -71.6660   -4.9490  -40.8550 C.3      92 VAL    0.3100
   1446 C         -70.7920   -4.2710  -39.7750 C.2      92 VAL    0.0700
   1447 O         -69.5760   -4.4320  -39.8070 O.2      92 VAL    0.0900
   1448 CB        -72.2620   -3.9870  -41.9290 C.3      92 VAL   -0.0900
   1449 CG1       -71.1950   -3.1000  -42.5760 C.3      92 VAL    0.0900
   1450 CG2       -72.9930   -4.7770  -43.0050 C.3      92 VAL   -0.2700
   1451 HN        -73.6430   -5.3960  -40.3420 H        92 VAL    0.0900
   1452 HA        -70.9600   -5.6270  -41.3100 H        92 VAL    0.0900
   1453 HB        -73.0250   -3.3380  -41.4480 H        92 VAL    0.0900
   1454 HG11      -70.4270   -3.7290  -43.0740 H        92 VAL   -0.2700
   1455 HG12      -70.6960   -2.4810  -41.7980 H        92 VAL    0.0900
   1456 HG13      -71.6620   -2.4400  -43.3360 H        92 VAL    0.0900
   1457 HG21      -73.8230   -5.3620  -42.5520 H        92 VAL    0.0900
   1458 HG22      -72.2910   -5.4830  -43.4980 H        92 VAL    0.5100
   1459 HG23      -73.4190   -4.0830  -43.7610 H        92 VAL   -0.5100
   1460 N         -71.4220   -3.6120  -38.7740 N.am     93 LEU   -0.4700
   1461 CA        -70.7860   -2.9100  -37.6380 C.3      93 LEU    0.3100
   1462 C         -69.7640   -3.7620  -36.8730 C.2      93 LEU    0.0700
   1463 O         -68.7580   -3.2410  -36.3850 O.2      93 LEU    0.0900
   1464 CB        -71.8760   -2.3960  -36.6750 C.3      93 LEU   -0.1800
   1465 CG        -71.4530   -1.8720  -35.3050 C.3      93 LEU    0.0900
   1466 CD1       -71.6670   -0.3650  -35.1980 C.3      93 LEU    0.0900
   1467 CD2       -72.1700   -2.6360  -34.2080 C.3      93 LEU   -0.0900
   1468 HN        -72.4160   -3.5690  -38.7640 H        93 LEU    0.0900
   1469 HA        -70.2050   -2.0890  -38.0290 H        93 LEU   -0.2700
   1470 HB1       -72.5850   -3.2320  -36.5030 H        93 LEU    0.0900
   1471 HB2       -72.4080   -1.5710  -37.1920 H        93 LEU    0.0900
   1472 HG        -70.3770   -2.1000  -35.1450 H        93 LEU    0.0900
   1473 HD11      -72.7410   -0.1210  -35.3470 H        93 LEU   -0.2700
   1474 HD12      -71.0730    0.1580  -35.9770 H        93 LEU    0.0900
   1475 HD13      -71.3590   -0.0090  -34.1910 H        93 LEU    0.0900
   1476 HD21      -71.9230   -3.7170  -34.2700 H        93 LEU    0.0900
   1477 HD22      -73.2690   -2.5160  -34.3200 H        93 LEU    0.5100
   1478 HD23      -71.8520   -2.2560  -33.2130 H        93 LEU   -0.5100
   1479 N         -70.0510   -5.0630  -36.7550 N.am     94 CYS   -0.4700
   1480 CA        -69.2030   -6.0320  -36.0890 C.3      94 CYS    0.3100
   1481 C         -68.1130   -6.5780  -36.9860 C.2      94 CYS    0.0700
   1482 O         -67.0070   -6.8250  -36.4920 O.2      94 CYS    0.0900
   1483 CB        -70.0420   -7.1480  -35.4880 C.3      94 CYS   -0.1100
   1484 SG        -70.8670   -6.6740  -33.9570 S.3      94 CYS    0.0900
   1485 HN        -70.8930   -5.4370  -37.1340 H        94 CYS    0.0900
   1486 HA        -68.6500   -5.5180  -35.3160 H        94 CYS   -0.2300
   1487 HB1       -69.3780   -8.0160  -35.2920 H        94 CYS    0.1600
   1488 HB2       -70.8040   -7.4530  -36.2360 H        94 CYS    0.5100
   1489 HG1       -71.7200   -5.8430  -34.5380 H        94 CYS   -0.5100
   1490 N         -68.4090   -6.7860  -38.2950 N.am     95 VAL   -0.4700
   1491 CA        -67.4240   -7.2910  -39.2480 C.3      95 VAL    0.3100
   1492 C         -66.3360   -6.2380  -39.4530 C.2      95 VAL    0.0700
   1493 O         -65.1570   -6.5890  -39.4500 O.2      95 VAL    0.0900
   1494 CB        -68.0610   -7.8150  -40.5600 C.3      95 VAL   -0.0900
   1495 CG1       -67.0110   -8.0640  -41.6470 C.3      95 VAL    0.0900
   1496 CG2       -68.8720   -9.0810  -40.2990 C.3      95 VAL   -0.2700
   1497 HN        -69.3170   -6.6020  -38.6640 H        95 VAL    0.0900
   1498 HA        -66.8850   -8.0890  -38.7610 H        95 VAL    0.0900
   1499 HB        -68.7940   -7.0660  -40.9300 H        95 VAL    0.0900
   1500 HG11      -66.1780   -8.6770  -41.2400 H        95 VAL   -0.2700
   1501 HG12      -66.5980   -7.0960  -42.0030 H        95 VAL    0.0900
   1502 HG13      -67.4700   -8.6090  -42.4990 H        95 VAL    0.0900
   1503 HG21      -69.5670   -8.9210  -39.4460 H        95 VAL    0.0900
   1504 HG22      -68.1920   -9.9220  -40.0490 H        95 VAL    0.5100
   1505 HG23      -69.4720   -9.3380  -41.1990 H        95 VAL   -0.5100
   1506 N         -66.7270   -4.9380  -39.5420 N.am     96 THR   -0.4700
   1507 CA        -65.7990   -3.8060  -39.7070 C.3      96 THR    0.3100
   1508 C         -64.9650   -3.6450  -38.4500 C.2      96 THR    0.0700
   1509 O         -63.7600   -3.4340  -38.5500 O.2      96 THR    0.0900
   1510 CB        -66.5400   -2.4860  -40.0440 C.3      96 THR    0.1400
   1511 CG2       -65.5740   -1.3480  -40.4650 C.3      96 THR    0.0900
   1512 OG1       -67.5530   -2.7020  -41.0420 O.3      96 THR   -0.6600
   1513 HN        -67.6900   -4.6880  -39.4970 H        96 THR    0.4300
   1514 HA        -65.1150   -4.0580  -40.5030 H        96 THR   -0.2700
   1515 HB        -67.0230   -2.0870  -39.1270 H        96 THR    0.0900
   1516 HG1       -67.0940   -3.0370  -41.8160 H        96 THR    0.0900
   1517 HG21      -65.1350   -1.5680  -41.4610 H        96 THR    0.0900
   1518 HG22      -64.7500   -1.2580  -39.7260 H        96 THR    0.5100
   1519 HG23      -66.1270   -0.3870  -40.5270 H        96 THR   -0.5100
   1520 N         -65.6090   -3.7530  -37.2670 N.am     97 ALA   -0.4700
   1521 CA        -64.9550   -3.6620  -35.9610 C.3      97 ALA    0.3100
   1522 C         -63.9680   -4.8320  -35.7570 C.2      97 ALA    0.0700
   1523 O         -62.8400   -4.6020  -35.3240 O.2      97 ALA    0.0900
   1524 CB        -65.9900   -3.6180  -34.8490 C.3      97 ALA   -0.2700
   1525 HN        -66.5920   -3.9050  -37.2340 H        97 ALA    0.0900
   1526 HA        -64.3520   -2.7660  -35.9490 H        97 ALA    0.0900
   1527 HB1       -66.6130   -4.5390  -34.8710 H        97 ALA    0.0900
   1528 HB2       -66.6530   -2.7380  -34.9850 H        97 ALA    0.5100
   1529 HB3       -65.4830   -3.5570  -33.8620 H        97 ALA   -0.5100
   1530 N         -64.3540   -6.0610  -36.1480 N.am     98 SER   -0.4700
   1531 CA        -63.4550   -7.1970  -36.0910 C.3      98 SER    0.3100
   1532 C         -62.2030   -6.8950  -36.9640 C.2      98 SER    0.0700
   1533 O         -61.1150   -6.7380  -36.3980 O.2      98 SER    0.0900
   1534 CB        -64.1770   -8.4600  -36.5590 C.3      98 SER    0.0500
   1535 OG        -63.3810   -9.6340  -36.4720 O.3      98 SER    0.0900
   1536 HN        -65.2710   -6.2440  -36.4920 H        98 SER    0.0900
   1537 HA        -63.1190   -7.3100  -35.0710 H        98 SER   -0.6600
   1538 HB1       -64.4790   -8.3300  -37.6210 H        98 SER    0.4300
   1539 HB2       -65.0810   -8.6120  -35.9330 H        98 SER    0.5100
   1540 HG1       -63.5390   -9.9950  -35.5960 H        98 SER   -0.5100
   1541 N         -62.3820   -6.6810  -38.2970 N.am     99 ILE   -0.4700
   1542 CA        -61.3060   -6.4360  -39.2800 C.3      99 ILE    0.3100
   1543 C         -60.4510   -5.1930  -39.0920 C.2      99 ILE    0.0700
   1544 O         -59.2560   -5.2500  -39.3820 O.2      99 ILE    0.0900
   1545 CB        -61.7440   -6.6250  -40.7420 C.3      99 ILE   -0.0900
   1546 CG1       -62.7730   -7.7630  -40.9220 C.3      99 ILE    0.0900
   1547 CG2       -60.5430   -6.7760  -41.6850 C.3      99 ILE   -0.2700
   1548 CD        -62.3940   -9.1190  -40.3560 C.3      99 ILE    0.0900
   1549 HN        -63.2990   -6.6810  -38.6860 H        99 ILE    0.0900
   1550 HA        -60.5030   -7.1200  -39.0520 H        99 ILE    0.0900
   1551 HB        -62.3430   -5.7450  -41.0590 H        99 ILE   -0.1800
   1552 HG11      -62.9520   -7.8900  -42.0100 H        99 ILE    0.0900
   1553 HG12      -63.7170   -7.4460  -40.4340 H        99 ILE    0.0900
   1554 HG21      -59.9370   -7.6600  -41.3920 H        99 ILE   -0.2700
   1555 HG22      -59.9020   -5.8710  -41.6270 H        99 ILE    0.0900
   1556 HG23      -60.8960   -6.9190  -42.7280 H        99 ILE    0.0900
   1557 HD1       -61.7320   -8.9930  -39.4720 H        99 ILE    0.0900
   1558 HD2       -61.8500   -9.7110  -41.1240 H        99 ILE    0.5100
   1559 HD3       -63.3070   -9.6660  -40.0390 H        99 ILE   -0.5100
   1560 N         -61.0390   -4.0790  -38.6340 N.am    100 GLU   -0.4700
   1561 CA        -60.2760   -2.8740  -38.3430 C.3     100 GLU    0.3100
   1562 C         -59.3300   -3.1870  -37.1880 C.2     100 GLU    0.0700
   1563 O         -58.1120   -3.0550  -37.3360 O.2     100 GLU    0.0900
   1564 CB        -61.2000   -1.7270  -37.9370 C.3     100 GLU   -0.1800
   1565 CG        -61.1500   -0.5480  -38.8870 C.3     100 GLU    0.0900
   1566 CD        -61.9360   -0.7010  -40.1810 C.2     100 GLU    0.0900
   1567 OE1       -62.5950    0.2840  -40.6000 O.co2   100 GLU   -0.2800
   1568 OE2       -61.8770   -1.7990  -40.7840 O.co2   100 GLU    0.0900
   1569 HN        -62.0220   -4.0260  -38.4720 H       100 GLU    0.0900
   1570 HA        -59.7210   -2.6100  -39.2310 H       100 GLU    0.6200
   1571 HB1       -60.9070   -1.3780  -36.9240 H       100 GLU   -0.7600
   1572 HB2       -62.2430   -2.1080  -37.8990 H       100 GLU   -0.7600
   1573 HG1       -60.0890   -0.3670  -39.1590 H       100 GLU    0.5100
   1574 HG2       -61.5480    0.3410  -38.3550 H       100 GLU   -0.5100
   1575 N         -59.8930   -3.6990  -36.0670 N.am    101 THR   -0.4700
   1576 CA        -59.1540   -4.0580  -34.8470 C.3     101 THR    0.3100
   1577 C         -58.0170   -5.0580  -35.0790 C.2     101 THR    0.0700
   1578 O         -56.9810   -4.9640  -34.4110 O.2     101 THR    0.0900
   1579 CB        -60.1170   -4.4480  -33.7220 C.3     101 THR    0.1400
   1580 CG2       -59.4650   -4.3500  -32.3540 C.3     101 THR    0.0900
   1581 OG1       -61.2460   -3.5690  -33.7620 O.3     101 THR   -0.6600
   1582 HN        -60.8750   -3.8590  -36.0190 H       101 THR    0.4300
   1583 HA        -58.5600   -3.2060  -34.5510 H       101 THR   -0.2700
   1584 HB        -60.4640   -5.4950  -33.8590 H       101 THR    0.0900
   1585 HG1       -61.8870   -3.9860  -34.3410 H       101 THR    0.0900
   1586 HG21      -59.1260   -3.3100  -32.1660 H       101 THR    0.0900
   1587 HG22      -58.5850   -5.0250  -32.3070 H       101 THR    0.5100
   1588 HG23      -60.1960   -4.6330  -31.5660 H       101 THR   -0.5100
   1589 N         -58.2090   -5.9850  -36.0470 N.am    102 LEU   -0.4700
   1590 CA        -57.2150   -6.9680  -36.4540 C.3     102 LEU    0.3100
   1591 C         -56.0090   -6.2620  -37.0740 C.2     102 LEU    0.0700
   1592 O         -54.8550   -6.6770  -36.8680 O.2     102 LEU    0.0900
   1593 CB        -57.8070   -7.9380  -37.4820 C.3     102 LEU   -0.1800
   1594 CG        -58.7190   -9.0200  -36.9560 C.3     102 LEU    0.0900
   1595 CD1       -59.3530   -9.7780  -38.0890 C.3     102 LEU    0.0900
   1596 CD2       -57.9780   -9.9890  -36.0910 C.3     102 LEU   -0.0900
   1597 HN        -59.0730   -6.0350  -36.5410 H       102 LEU    0.0900
   1598 HA        -56.8940   -7.5040  -35.5730 H       102 LEU   -0.2700
   1599 HB1       -56.9630   -8.4340  -38.0030 H       102 LEU    0.0900
   1600 HB2       -58.3850   -7.3390  -38.2160 H       102 LEU    0.0900
   1601 HG        -59.5140   -8.5580  -36.3320 H       102 LEU    0.0900
   1602 HD11      -58.5910  -10.3970  -38.6100 H       102 LEU   -0.2700
   1603 HD12      -59.7930   -9.0680  -38.8220 H       102 LEU    0.0900
   1604 HD13      -60.1480  -10.4500  -37.6980 H       102 LEU    0.0900
   1605 HD21      -57.5320   -9.4620  -35.2210 H       102 LEU    0.0900
   1606 HD22      -57.1620  -10.4680  -36.6730 H       102 LEU    0.5100
   1607 HD23      -58.6750  -10.7690  -35.7140 H       102 LEU   -0.5100
   1608 N         -56.2850   -5.1880  -37.8300 N.am    103 CYS   -0.4700
   1609 CA        -55.2540   -4.4110  -38.4810 C.3     103 CYS    0.3100
   1610 C         -54.6720   -3.3120  -37.5770 C.2     103 CYS    0.0700
   1611 O         -53.5320   -2.8870  -37.7860 O.2     103 CYS    0.0900
   1612 CB        -55.7610   -3.8830  -39.8180 C.3     103 CYS   -0.1100
   1613 SG        -55.5570   -2.1030  -40.0560 S.3     103 CYS    0.0900
   1614 HN        -57.2200   -4.8760  -37.9780 H       103 CYS    0.0900
   1615 HA        -54.3950   -5.0480  -38.6270 H       103 CYS   -0.2300
   1616 HB1       -56.8380   -4.1340  -39.8990 H       103 CYS    0.1600
   1617 HB2       -55.2150   -4.4160  -40.6240 H       103 CYS    0.5100
   1618 HG1       -56.6200   -1.7680  -39.3400 H       103 CYS   -0.5100
   1619 N         -55.4180   -2.8880  -36.5380 N.am    104 VAL   -0.4700
   1620 CA        -54.9190   -1.9040  -35.5650 C.3     104 VAL    0.3100
   1621 C         -53.9310   -2.5900  -34.5820 C.2     104 VAL    0.0700
   1622 O         -52.9450   -1.9820  -34.1990 O.2     104 VAL    0.0900
   1623 CB        -56.0580   -1.1150  -34.8660 C.3     104 VAL   -0.0900
   1624 CG1       -55.5130   -0.2170  -33.7580 C.3     104 VAL    0.0900
   1625 CG2       -56.8570   -0.2900  -35.8750 C.3     104 VAL   -0.2700
   1626 HN        -56.3430   -3.2230  -36.3830 H       104 VAL    0.0900
   1627 HA        -54.2740   -1.2210  -36.0980 H       104 VAL    0.0900
   1628 HB        -56.7850   -1.8320  -34.4290 H       104 VAL    0.0900
   1629 HG11      -54.7910    0.5140  -34.1790 H       104 VAL   -0.2700
   1630 HG12      -54.9890   -0.8340  -32.9960 H       104 VAL    0.0900
   1631 HG13      -56.3450    0.3410  -33.2790 H       104 VAL    0.0900
   1632 HG21      -57.3120   -0.9580  -36.6380 H       104 VAL    0.0900
   1633 HG22      -56.1860    0.4310  -36.3910 H       104 VAL    0.5100
   1634 HG23      -57.6700    0.2600  -35.3560 H       104 VAL   -0.5100
   1635 N         -54.1840   -3.8580  -34.2100 N.am    105 ILE   -0.4700
   1636 CA        -53.2900   -4.6540  -33.3860 C.3     105 ILE    0.3100
   1637 C         -52.0210   -4.8300  -34.2050 C.2     105 ILE    0.0700
   1638 O         -50.9370   -4.6430  -33.6610 O.2     105 ILE    0.0900
   1639 CB        -53.9340   -6.0150  -33.0250 C.3     105 ILE   -0.0900
   1640 CG1       -54.9070   -5.8620  -31.8440 C.3     105 ILE    0.0900
   1641 CG2       -52.8900   -7.1100  -32.7300 C.3     105 ILE   -0.2700
   1642 CD        -56.0760   -6.9360  -31.7180 C.3     105 ILE    0.0900
   1643 HN        -55.0210   -4.3200  -34.4930 H       105 ILE    0.0900
   1644 HA        -53.0760   -4.0910  -32.4890 H       105 ILE    0.0900
   1645 HB        -54.5700   -6.3460  -33.8730 H       105 ILE   -0.1800
   1646 HG11      -55.3790   -4.8620  -31.9250 H       105 ILE    0.0900
   1647 HG12      -54.3100   -5.9060  -30.9100 H       105 ILE    0.0900
   1648 HG21      -52.1400   -6.7360  -32.0000 H       105 ILE   -0.2700
   1649 HG22      -52.3640   -7.3920  -33.6660 H       105 ILE    0.0900
   1650 HG23      -53.3900   -8.0020  -32.2970 H       105 ILE    0.0900
   1651 HD1       -55.6480   -7.9560  -31.6090 H       105 ILE    0.0900
   1652 HD2       -56.7120   -6.9130  -32.6290 H       105 ILE    0.5100
   1653 HD3       -56.6980   -6.7150  -30.8230 H       105 ILE   -0.5100
   1654 N         -52.1600   -5.1400  -35.5290 N.am    106 ALA   -0.4700
   1655 CA        -51.0670   -5.3380  -36.5000 C.3     106 ALA    0.3100
   1656 C         -50.0510   -4.1740  -36.6100 C.2     106 ALA    0.0700
   1657 O         -48.8570   -4.4290  -36.4770 O.2     106 ALA    0.0900
   1658 CB        -51.6400   -5.6700  -37.8670 C.3     106 ALA   -0.2700
   1659 HN        -53.0690   -5.2550  -35.9170 H       106 ALA    0.0900
   1660 HA        -50.4420   -6.1440  -36.1470 H       106 ALA    0.0900
   1661 HB1       -52.1390   -4.7770  -38.2990 H       106 ALA    0.0900
   1662 HB2       -52.3880   -6.4850  -37.7750 H       106 ALA    0.5100
   1663 HB3       -50.8240   -5.9860  -38.5520 H       106 ALA   -0.5100
   1664 N         -50.5140   -2.9100  -36.8330 N.am    107 VAL   -0.4700
   1665 CA        -49.6700   -1.6910  -36.9060 C.3     107 VAL    0.3100
   1666 C         -48.9540   -1.4310  -35.5580 C.2     107 VAL    0.0700
   1667 O         -47.7700   -1.0820  -35.5280 O.2     107 VAL    0.0900
   1668 CB        -50.4640   -0.4270  -37.3520 C.3     107 VAL   -0.0900
   1669 CG1       -49.5420    0.7840  -37.5000 C.3     107 VAL    0.0900
   1670 CG2       -51.2330   -0.6700  -38.6420 C.3     107 VAL   -0.2700
   1671 HN        -51.4870   -2.7460  -36.9640 H       107 VAL    0.0900
   1672 HA        -48.8760   -1.8900  -37.6110 H       107 VAL    0.0900
   1673 HB        -51.2450   -0.2010  -36.5940 H       107 VAL    0.0900
   1674 HG11      -48.7610    0.5770  -38.2620 H       107 VAL   -0.2700
   1675 HG12      -49.0430    1.0010  -36.5300 H       107 VAL    0.0900
   1676 HG13      -50.1290    1.6690  -37.8240 H       107 VAL    0.0900
   1677 HG21      -51.8240   -1.6080  -38.5630 H       107 VAL    0.0900
   1678 HG22      -50.5240   -0.7690  -39.4920 H       107 VAL    0.5100
   1679 HG23      -51.9310    0.1730  -38.8320 H       107 VAL   -0.5100
   1680 N         -49.7140   -1.5850  -34.4570 N.am    108 ASP   -0.4700
   1681 CA        -49.3260   -1.4110  -33.0620 C.3     108 ASP    0.3100
   1682 C         -48.2140   -2.3560  -32.7040 C.2     108 ASP    0.0700
   1683 O         -47.2000   -1.9280  -32.1420 O.2     108 ASP    0.0900
   1684 CB        -50.5520   -1.6710  -32.1580 C.3     108 ASP   -0.2800
   1685 CG        -50.2450   -1.9570  -30.7060 C.2     108 ASP    0.0900
   1686 OD1       -50.0670   -0.9850  -29.9400 O.co2   108 ASP    0.0900
   1687 OD2       -50.2040   -3.1560  -30.3260 O.co2   108 ASP    0.6200
   1688 HN        -50.6670   -1.8500  -34.5640 H       108 ASP   -0.7600
   1689 HA        -48.9630   -0.4030  -32.9320 H       108 ASP   -0.7600
   1690 HB1       -51.1050   -2.5440  -32.5650 H       108 ASP    0.5100
   1691 HB2       -51.2070   -0.7750  -32.1960 H       108 ASP   -0.5100
   1692 N         -48.4170   -3.6530  -33.0050 N.am    109 ARG   -0.4700
   1693 CA        -47.4420   -4.6900  -32.7160 C.3     109 ARG    0.3100
   1694 C         -46.1680   -4.5270  -33.5110 C.2     109 ARG    0.0700
   1695 O         -45.0980   -4.5900  -32.9240 O.2     109 ARG    0.0900
   1696 CB        -48.0410   -6.0990  -32.7810 C.3     109 ARG   -0.1800
   1697 CG        -48.1350   -6.7150  -31.4020 C.3     109 ARG    0.0900
   1698 CD        -46.7430   -6.9360  -30.8650 C.3     109 ARG    0.0900
   1699 NE        -46.5110   -6.3010  -29.5720 N.pl3   109 ARG   -0.1800
   1700 CZ        -45.4800   -6.5930  -28.7810 C.cat   109 ARG    0.0900
   1701 NH1       -44.5870   -7.5100  -29.1500 N.pl3   109 ARG    0.0900
   1702 NH2       -45.3340   -5.9740  -27.6100 N.pl3   109 ARG    0.2000
   1703 HN        -49.2560   -3.9610  -33.4460 H       109 ARG    0.0900
   1704 HA        -47.0530   -4.5030  -31.7270 H       109 ARG    0.0900
   1705 HB1       -47.4010   -6.7380  -33.4250 H       109 ARG   -0.7000
   1706 HB2       -49.0570   -6.0430  -33.2270 H       109 ARG    0.4400
   1707 HG1       -48.6740   -7.6850  -31.4610 H       109 ARG    0.6400
   1708 HG2       -48.6950   -6.0350  -30.7250 H       109 ARG   -0.8000
   1709 HD1       -46.0030   -6.5150  -31.5780 H       109 ARG    0.4600
   1710 HD2       -46.5690   -8.0260  -30.7340 H       109 ARG    0.4600
   1711 HE        -47.1610   -5.6080  -29.2630 H       109 ARG   -0.8000
   1712 HH11      -44.6880   -7.9830  -30.0240 H       109 ARG    0.4600
   1713 HH12      -43.8140   -7.7240  -28.5520 H       109 ARG    0.4600
   1714 HH21      -46.0010   -5.2870  -27.3210 H       109 ARG    0.5100
   1715 HH22      -44.5580   -6.1970  -27.0200 H       109 ARG   -0.5100
   1716 N         -46.2720   -4.1870  -34.8010 N.am    110 TYR   -0.4700
   1717 CA        -45.1070   -3.8950  -35.6200 C.3     110 TYR    0.3100
   1718 C         -44.3850   -2.6440  -35.1010 C.2     110 TYR    0.0700
   1719 O         -43.1640   -2.6190  -35.1400 O.2     110 TYR    0.0900
   1720 CB        -45.4760   -3.7840  -37.1110 C.3     110 TYR   -0.1800
   1721 CG        -44.6240   -2.8120  -37.8960 C.ar    110 TYR    0.0900
   1722 CD1       -43.5010   -3.2450  -38.6000 C.ar    110 TYR    0.0900
   1723 CD2       -44.9390   -1.4540  -37.9340 C.ar    110 TYR    0.0000
   1724 CE1       -42.7130   -2.3470  -39.3250 C.ar    110 TYR   -0.1150
   1725 CE2       -44.1460   -0.5460  -38.6300 C.ar    110 TYR    0.1150
   1726 CZ        -43.0430   -0.9950  -39.3370 C.ar    110 TYR   -0.1150
   1727 OH        -42.2870   -0.0710  -40.0220 O.3     110 TYR    0.1150
   1728 HN        -47.1550   -4.1170  -35.2590 H       110 TYR    0.1100
   1729 HA        -44.3930   -4.6930  -35.4730 H       110 TYR   -0.5400
   1730 HB1       -46.5280   -3.4390  -37.2000 H       110 TYR    0.4300
   1731 HB2       -45.3590   -4.7790  -37.5900 H       110 TYR   -0.1150
   1732 HD1       -43.2350   -4.2920  -38.5840 H       110 TYR    0.1150
   1733 HD2       -45.8150   -1.0990  -37.4110 H       110 TYR   -0.1150
   1734 HE1       -41.8530   -2.7000  -39.8740 H       110 TYR    0.1150
   1735 HE2       -44.3900    0.5070  -38.6200 H       110 TYR    0.5100
   1736 HH        -41.3670   -0.1970  -39.7730 H       110 TYR   -0.5100
   1737 N         -45.1100   -1.6150  -34.6160 N.am    111 PHE   -0.4700
   1738 CA        -44.4250   -0.4380  -34.0950 C.3     111 PHE    0.3100
   1739 C         -43.6100   -0.7260  -32.8710 C.2     111 PHE    0.0700
   1740 O         -42.5050   -0.2160  -32.7540 O.2     111 PHE    0.0900
   1741 CB        -45.3410    0.7720  -33.8840 C.3     111 PHE   -0.1800
   1742 CG        -45.2390    1.7520  -35.0310 C.ar    111 PHE    0.0900
   1743 CD1       -46.3550    2.4690  -35.4590 C.ar    111 PHE    0.0900
   1744 CD2       -44.0470    1.8950  -35.7490 C.ar    111 PHE    0.0000
   1745 CE1       -46.2760    3.3360  -36.5610 C.ar    111 PHE   -0.1150
   1746 CE2       -43.9690    2.7540  -36.8580 C.ar    111 PHE    0.1150
   1747 CZ        -45.0840    3.4770  -37.2490 C.ar    111 PHE   -0.1150
   1748 HN        -46.1060   -1.6110  -34.5910 H       111 PHE    0.1150
   1749 HA        -43.6490   -0.1830  -34.8010 H       111 PHE   -0.1150
   1750 HB1       -45.0500    1.3070  -32.9550 H       111 PHE    0.1150
   1751 HB2       -46.3980    0.4370  -33.8160 H       111 PHE   -0.1150
   1752 HD1       -47.2920    2.3570  -34.9340 H       111 PHE    0.1150
   1753 HD2       -43.1740    1.3350  -35.4460 H       111 PHE   -0.1150
   1754 HE1       -47.1490    3.8920  -36.8730 H       111 PHE    0.1150
   1755 HE2       -43.0420    2.8520  -37.4040 H       111 PHE    0.5100
   1756 HZ        -45.0220    4.1510  -38.0910 H       111 PHE   -0.5100
   1757 N         -44.1190   -1.5760  -31.9830 N.am    112 ALA   -0.4700
   1758 CA        -43.4210   -1.9630  -30.7690 C.3     112 ALA    0.3100
   1759 C         -42.2370   -2.8960  -31.0640 C.2     112 ALA    0.0700
   1760 O         -41.1960   -2.7510  -30.4380 O.2     112 ALA    0.0900
   1761 CB        -44.3970   -2.6240  -29.8200 C.3     112 ALA   -0.2700
   1762 HN        -45.0150   -1.9920  -32.1130 H       112 ALA    0.0900
   1763 HA        -42.9970   -1.0750  -30.3230 H       112 ALA    0.0900
   1764 HB1       -44.6990   -3.6170  -30.2150 H       112 ALA    0.0900
   1765 HB2       -45.3060   -1.9940  -29.7120 H       112 ALA    0.5100
   1766 HB3       -43.9210   -2.7670  -28.8270 H       112 ALA   -0.5100
   1767 N         -42.3980   -3.8450  -32.0210 N.am    113 ILE   -0.4700
   1768 CA        -41.3630   -4.7900  -32.4600 C.3     113 ILE    0.3100
   1769 C         -40.2300   -4.0080  -33.1250 C.2     113 ILE    0.0700
   1770 O         -39.0810   -4.1760  -32.7300 O.2     113 ILE    0.0900
   1771 CB        -41.9300   -5.8830  -33.4130 C.3     113 ILE   -0.0900
   1772 CG1       -42.8490   -6.8760  -32.6880 C.3     113 ILE    0.0900
   1773 CG2       -40.8110   -6.6240  -34.1360 C.3     113 ILE   -0.2700
   1774 CD        -43.8620   -7.5950  -33.6430 C.3     113 ILE    0.0900
   1775 HN        -43.2700   -3.9420  -32.4910 H       113 ILE    0.0900
   1776 HA        -40.9480   -5.2530  -31.5770 H       113 ILE    0.0900
   1777 HB        -42.5920   -5.4020  -34.1640 H       113 ILE   -0.1800
   1778 HG11      -43.4210   -6.3260  -31.9110 H       113 ILE    0.0900
   1779 HG12      -42.2190   -7.6460  -32.1940 H       113 ILE    0.0900
   1780 HG21      -40.0460   -6.9670  -33.4060 H       113 ILE   -0.2700
   1781 HG22      -40.3230   -5.9490  -34.8710 H       113 ILE    0.0900
   1782 HG23      -41.2230   -7.5130  -34.6610 H       113 ILE    0.0900
   1783 HD1       -43.3140   -8.1660  -34.4220 H       113 ILE    0.0900
   1784 HD2       -44.5100   -6.8430  -34.1430 H       113 ILE    0.5100
   1785 HD3       -44.4920   -8.3030  -33.0620 H       113 ILE   -0.5100
   1786 N         -40.5560   -3.1640  -34.1330 N.am    114 THR   -0.4700
   1787 CA        -39.5970   -2.3300  -34.8510 C.3     114 THR    0.3100
   1788 C         -39.0260   -1.2720  -33.8990 C.2     114 THR    0.0700
   1789 O         -37.8710   -1.4150  -33.5030 O.2     114 THR    0.0900
   1790 CB        -40.1870   -1.8180  -36.1730 C.3     114 THR    0.1400
   1791 CG2       -39.1720   -1.0670  -37.0230 C.3     114 THR    0.0900
   1792 OG1       -40.6850   -2.9370  -36.9060 O.3     114 THR   -0.6600
   1793 HN        -41.5010   -3.0750  -34.4380 H       114 THR    0.4300
   1794 HA        -38.7160   -2.9250  -35.0410 H       114 THR   -0.2700
   1795 HB        -41.0190   -1.1100  -35.9740 H       114 THR    0.0900
   1796 HG1       -39.9140   -3.4310  -37.1910 H       114 THR    0.0900
   1797 HG21      -38.3180   -1.7310  -37.2760 H       114 THR    0.0900
   1798 HG22      -38.7850   -0.1900  -36.4620 H       114 THR    0.5100
   1799 HG23      -39.6480   -0.7260  -37.9680 H       114 THR   -0.5100
   1800 N         -39.8160   -0.2590  -33.4750 N.am    115 SER   -0.4700
   1801 CA        -39.2880    0.7320  -32.5380 C.3     115 SER    0.3100
   1802 C         -39.9500    0.7440  -31.1460 C.2     115 SER    0.0700
   1803 O         -40.9720    1.4140  -30.9470 O.2     115 SER    0.0900
   1804 CB        -39.2090    2.1210  -33.1580 C.3     115 SER    0.0500
   1805 OG        -38.2530    2.8640  -32.4180 O.3     115 SER    0.0900
   1806 HN        -40.7620   -0.1460  -33.7710 H       115 SER    0.0900
   1807 HA        -38.3040    0.4060  -32.2350 H       115 SER   -0.6600
   1808 HB1       -40.1960    2.6280  -33.1020 H       115 SER    0.4300
   1809 HB2       -38.8860    2.0540  -34.2190 H       115 SER    0.5100
   1810 HG1       -37.5350    2.2560  -32.2270 H       115 SER   -0.5100
   1811 N         -39.3650    0.0210  -30.1570 N.am    116 PRO   -0.2900
   1812 CA        -39.9640   -0.0030  -28.8090 C.3     116 PRO    0.0000
   1813 C         -39.7700    1.2750  -28.0170 C.2     116 PRO    0.0900
   1814 O         -40.5200    1.4920  -27.0710 O.2     116 PRO    0.0900
   1815 CB        -39.2510   -1.1640  -28.1220 C.3     116 PRO    0.0200
   1816 CG        -37.9300   -1.2390  -28.7980 C.3     116 PRO    0.0900
   1817 CD        -38.1570   -0.8270  -30.2240 C.3     116 PRO   -0.1800
   1818 HA        -41.0350   -0.1100  -28.8770 H       116 PRO    0.0900
   1819 HB1       -39.8170   -2.1110  -28.2540 H       116 PRO    0.0900
   1820 HB2       -39.1300   -0.9680  -27.0340 H       116 PRO   -0.1800
   1821 HG1       -37.2060   -0.5530  -28.3080 H       116 PRO    0.0900
   1822 HG2       -37.5300   -2.2740  -28.7530 H       116 PRO    0.0900
   1823 HD1       -37.3010   -0.2400  -30.6190 H       116 PRO    0.5100
   1824 HD2       -38.3460   -1.7060  -30.8750 H       116 PRO   -0.5100
   1825 N         -38.7550    2.0930  -28.3660 N.am    117 PHE   -0.4700
   1826 CA        -38.4630    3.3220  -27.6360 C.3     117 PHE    0.3100
   1827 C         -39.4120    4.4550  -27.9780 C.2     117 PHE    0.0700
   1828 O         -39.8460    5.1630  -27.0650 O.2     117 PHE    0.0900
   1829 CB        -36.9690    3.7120  -27.7010 C.3     117 PHE   -0.1800
   1830 CG        -36.0140    2.5940  -27.3180 C.ar    117 PHE    0.0900
   1831 CD1       -36.1910    1.8730  -26.1390 C.ar    117 PHE    0.0900
   1832 CD2       -34.9470    2.2550  -28.1410 C.ar    117 PHE    0.0000
   1833 CE1       -35.3280    0.8290  -25.8040 C.ar    117 PHE   -0.1150
   1834 CE2       -34.0860    1.2090  -27.8020 C.ar    117 PHE    0.1150
   1835 CZ        -34.2810    0.5040  -26.6390 C.ar    117 PHE   -0.1150
   1836 HN        -38.1590    1.8910  -29.1390 H       117 PHE    0.1150
   1837 HA        -38.7570    3.1690  -26.6090 H       117 PHE   -0.1150
   1838 HB1       -36.7820    4.5550  -27.0020 H       117 PHE    0.1150
   1839 HB2       -36.7170    4.0140  -28.7410 H       117 PHE   -0.1150
   1840 HD1       -37.0060    2.1250  -25.4770 H       117 PHE    0.1150
   1841 HD2       -34.7810    2.8080  -29.0540 H       117 PHE   -0.1150
   1842 HE1       -35.4800    0.2750  -24.8890 H       117 PHE    0.1150
   1843 HE2       -33.2650    0.9550  -28.4560 H       117 PHE    0.5100
   1844 HZ        -33.6140   -0.3050  -26.3790 H       117 PHE   -0.5100
   1845 N         -39.7980    4.5820  -29.2740 N.am    118 LYS   -0.4700
   1846 CA        -40.7680    5.5790  -29.7470 C.3     118 LYS    0.3100
   1847 C         -42.1700    5.2330  -29.2170 C.2     118 LYS    0.0700
   1848 O         -42.8140    6.0960  -28.6220 O.2     118 LYS    0.0900
   1849 CB        -40.7760    5.6760  -31.2900 C.3     118 LYS   -0.1800
   1850 CG        -39.8290    6.7330  -31.8750 C.3     118 LYS    0.0900
   1851 CD        -38.5910    6.1330  -32.5950 C.3     118 LYS    0.0900
   1852 CE        -38.8000    5.7680  -34.0640 C.3     118 LYS   -0.1800
   1853 NZ        -37.6960    4.9220  -34.6190 N.4     118 LYS    0.0900
   1854 HN        -39.4270    3.9850  -29.9810 H       118 LYS    0.0900
   1855 HA        -40.4980    6.5310  -29.3180 H       118 LYS   -0.1800
   1856 HB1       -41.8090    5.9170  -31.6180 H       118 LYS    0.0900
   1857 HB2       -40.4890    4.6860  -31.7030 H       118 LYS    0.0900
   1858 HG1       -39.4750    7.3850  -31.0490 H       118 LYS    0.2100
   1859 HG2       -40.3960    7.3500  -32.6030 H       118 LYS    0.0500
   1860 HD1       -38.2880    5.2140  -32.0520 H       118 LYS    0.0500
   1861 HD2       -37.7660    6.8730  -32.5380 H       118 LYS   -0.3000
   1862 HE1       -38.8460    6.6970  -34.6730 H       118 LYS    0.3300
   1863 HE2       -39.7450    5.1950  -34.1710 H       118 LYS    0.3300
   1864 HZ1       -37.6340    4.0350  -34.0780 H       118 LYS    0.3300
   1865 HZ2       -36.7950    5.4370  -34.5460 H       118 LYS    0.5100
   1866 HZ3       -37.8920    4.7060  -35.6170 H       118 LYS   -0.5100
   1867 N         -42.6050    3.9580  -29.3940 N.am    119 TYR   -0.4700
   1868 CA        -43.8800    3.3710  -28.9590 C.3     119 TYR    0.3100
   1869 C         -44.1880    3.6590  -27.4810 C.2     119 TYR    0.0700
   1870 O         -45.2350    4.2370  -27.1930 O.2     119 TYR    0.0900
   1871 CB        -43.8470    1.8560  -29.2460 C.3     119 TYR   -0.1800
   1872 CG        -44.9790    1.0010  -28.7050 C.ar    119 TYR    0.0900
   1873 CD1       -46.1020    0.7210  -29.4850 C.ar    119 TYR    0.0900
   1874 CD2       -44.8480    0.3270  -27.4920 C.ar    119 TYR    0.0000
   1875 CE1       -47.0940   -0.1580  -29.0430 C.ar    119 TYR   -0.1150
   1876 CE2       -45.8350   -0.5480  -27.0360 C.ar    119 TYR    0.1150
   1877 CZ        -46.9560   -0.7950  -27.8160 C.ar    119 TYR   -0.1150
   1878 OH        -47.9140   -1.6820  -27.3620 O.3     119 TYR    0.1150
   1879 HN        -42.0210    3.3090  -29.8710 H       119 TYR    0.1100
   1880 HA        -44.6820    3.8470  -29.5040 H       119 TYR   -0.5400
   1881 HB1       -42.9140    1.4420  -28.8090 H       119 TYR    0.4300
   1882 HB2       -43.8520    1.7130  -30.3470 H       119 TYR   -0.1150
   1883 HD1       -46.2060    1.1930  -30.4510 H       119 TYR    0.1150
   1884 HD2       -43.9640    0.4860  -26.8910 H       119 TYR   -0.1150
   1885 HE1       -47.9660   -0.3410  -29.6540 H       119 TYR    0.1150
   1886 HE2       -45.7270   -1.0330  -26.0760 H       119 TYR    0.5100
   1887 HH        -48.6070   -1.7380  -28.0230 H       119 TYR   -0.5100
   1888 N         -43.2570    3.2790  -26.5600 N.am    120 GLN   -0.4700
   1889 CA        -43.3330    3.4700  -25.1000 C.3     120 GLN    0.3100
   1890 C         -43.6850    4.9160  -24.7430 C.2     120 GLN    0.0700
   1891 O         -44.5850    5.1520  -23.9370 O.2     120 GLN    0.0900
   1892 CB        -42.0030    3.0650  -24.4300 C.3     120 GLN   -0.1800
   1893 CG        -42.1150    1.8580  -23.4920 C.3     120 GLN    0.0900
   1894 CD        -41.9820    0.5070  -24.1850 C.2     120 GLN    0.0900
   1895 NE2       -40.8150   -0.1250  -24.0290 N.am    120 GLN   -0.1800
   1896 OE1       -42.9290   -0.0140  -24.8040 O.2     120 GLN    0.0900
   1897 HN        -42.4250    2.8230  -26.8580 H       120 GLN    0.0900
   1898 HA        -44.1430    2.8620  -24.7230 H       120 GLN    0.5500
   1899 HB1       -41.6260    3.9310  -23.8450 H       120 GLN   -0.5500
   1900 HB2       -41.2690    2.8230  -25.2280 H       120 GLN   -0.6200
   1901 HG1       -43.1050    1.8910  -22.9900 H       120 GLN    0.3200
   1902 HG2       -41.3150    1.9310  -22.7250 H       120 GLN    0.3000
   1903 HE21      -40.6660   -1.0160  -24.4590 H       120 GLN    0.5100
   1904 HE22      -40.0890    0.2920  -23.4810 H       120 GLN   -0.5100
   1905 N         -42.9970    5.8790  -25.3920 N.am    121 SER   -0.4700
   1906 CA        -43.2140    7.3140  -25.2300 C.3     121 SER    0.3100
   1907 C         -44.5110    7.7780  -25.9030 C.2     121 SER    0.0700
   1908 O         -45.3130    8.4850  -25.2820 O.2     121 SER    0.0900
   1909 CB        -42.0370    8.0890  -25.8220 C.3     121 SER    0.0500
   1910 OG        -42.3240    9.4750  -25.9550 O.3     121 SER    0.0900
   1911 HN        -42.2790    5.6390  -26.0390 H       121 SER    0.0900
   1912 HA        -43.3130    7.5250  -24.1750 H       121 SER   -0.6600
   1913 HB1       -41.7990    7.6830  -26.8290 H       121 SER    0.4300
   1914 HB2       -41.1530    7.9770  -25.1590 H       121 SER    0.5100
   1915 HG1       -42.6660    9.7560  -25.1040 H       121 SER   -0.5100
   1916 N         -44.6930    7.4130  -27.1830 N.am    122 LEU   -0.4700
   1917 CA        -45.8170    7.8620  -27.9760 C.3     122 LEU    0.3100
   1918 C         -47.1720    7.2480  -27.6680 C.2     122 LEU    0.0700
   1919 O         -48.0460    7.9780  -27.2060 O.2     122 LEU    0.0900
   1920 CB        -45.4810    7.9050  -29.4790 C.3     122 LEU   -0.1800
   1921 CG        -44.6890    9.1340  -30.0420 C.3     122 LEU    0.0900
   1922 CD1       -44.4250   10.2390  -28.9990 C.3     122 LEU    0.0900
   1923 CD2       -43.4180    8.7120  -30.7740 C.3     122 LEU   -0.0900
   1924 HN        -44.0520    6.8080  -27.6500 H       122 LEU    0.0900
   1925 HA        -46.0890    8.8490  -27.6300 H       122 LEU   -0.2700
   1926 HB1       -46.4420    7.8550  -30.0310 H       122 LEU    0.0900
   1927 HB2       -44.8850    6.9980  -29.7070 H       122 LEU    0.0900
   1928 HG        -45.2690    9.5730  -30.8800 H       122 LEU    0.0900
   1929 HD11      -43.8300    9.8310  -28.1540 H       122 LEU   -0.2700
   1930 HD12      -45.3890   10.6210  -28.6020 H       122 LEU    0.0900
   1931 HD13      -43.8550   11.0700  -29.4650 H       122 LEU    0.0900
   1932 HD21      -43.6500    7.9150  -31.5130 H       122 LEU    0.0900
   1933 HD22      -42.6760    8.3170  -30.0470 H       122 LEU    0.5100
   1934 HD23      -42.9860    9.5800  -31.3140 H       122 LEU   -0.5100
   1935 N         -47.3670    5.9360  -27.8950 N.am    123 LEU   -0.4700
   1936 CA        -48.6620    5.2930  -27.6590 C.3     123 LEU    0.3100
   1937 C         -49.1270    5.1480  -26.2060 C.2     123 LEU    0.0700
   1938 O         -48.8230    4.1510  -25.5470 O.2     123 LEU    0.0900
   1939 CB        -48.8080    3.9740  -28.4230 C.3     123 LEU   -0.1800
   1940 CG        -49.8100    4.0000  -29.5690 C.3     123 LEU    0.0900
   1941 CD1       -49.7470    2.6990  -30.3740 C.3     123 LEU    0.0900
   1942 CD2       -51.2600    4.3180  -29.0880 C.3     123 LEU   -0.0900
   1943 HN        -46.6390    5.3450  -28.2340 H       123 LEU    0.0900
   1944 HA        -49.4320    5.9830  -27.9700 H       123 LEU   -0.2700
   1945 HB1       -49.1260    3.1900  -27.7030 H       123 LEU    0.0900
   1946 HB2       -47.8150    3.7020  -28.8370 H       123 LEU    0.0900
   1947 HG        -49.5820    4.8570  -30.2370 H       123 LEU    0.0900
   1948 HD11      -49.9830    1.8330  -29.7200 H       123 LEU   -0.2700
   1949 HD12      -48.7270    2.5620  -30.7910 H       123 LEU    0.0900
   1950 HD13      -50.4880    2.7310  -31.2020 H       123 LEU    0.0900
   1951 HD21      -51.2880    5.3130  -28.5950 H       123 LEU    0.0900
   1952 HD22      -51.5920    3.5490  -28.3580 H       123 LEU    0.5100
   1953 HD23      -51.9510    4.3330  -29.9570 H       123 LEU   -0.5100
   1954 N         -49.9170    6.1340  -25.7300 N.am    124 THR   -0.4700
   1955 CA        -50.5050    6.1910  -24.3830 C.3     124 THR    0.3100
   1956 C         -51.8000    5.3430  -24.3170 C.2     124 THR    0.0700
   1957 O         -52.1310    4.6570  -25.2810 O.2     124 THR    0.0900
   1958 CB        -50.6750    7.6760  -23.9020 C.3     124 THR    0.1400
   1959 CG2       -50.0930    8.7000  -24.8680 C.3     124 THR    0.0900
   1960 OG1       -52.0440    8.0090  -23.6380 O.3     124 THR   -0.6600
   1961 HN        -50.1460    6.9120  -26.3080 H       124 THR    0.4300
   1962 HA        -49.8510    5.6530  -23.7120 H       124 THR   -0.2700
   1963 HB        -50.0940    7.8260  -22.9660 H       124 THR    0.0900
   1964 HG1       -52.0650    8.9610  -23.5080 H       124 THR    0.0900
   1965 HG21      -50.5940    8.6180  -25.8570 H       124 THR    0.0900
   1966 HG22      -49.0060    8.5150  -25.0050 H       124 THR    0.5100
   1967 HG23      -50.2520    9.7260  -24.4740 H       124 THR   -0.5100
   1968 N         -52.5090    5.3640  -23.1580 N.am    125 LYS   -0.4700
   1969 CA        -53.8020    4.7010  -22.9430 C.3     125 LYS    0.3100
   1970 C         -54.8380    5.6280  -23.5230 C.2     125 LYS    0.0700
   1971 O         -55.7020    5.1810  -24.2640 O.2     125 LYS    0.0900
   1972 CB        -54.1020    4.4690  -21.4400 C.3     125 LYS   -0.1800
   1973 CG        -53.8990    3.0210  -20.9760 C.3     125 LYS    0.0900
   1974 CD        -55.0870    2.0760  -21.2900 C.3     125 LYS    0.0900
   1975 CE        -54.6890    0.6110  -21.2380 C.3     125 LYS   -0.1800
   1976 NZ        -55.8230   -0.2850  -21.5970 N.4     125 LYS    0.0900
   1977 HN        -52.1630    5.8550  -22.3630 H       125 LYS    0.0900
   1978 HA        -53.7740    3.7550  -23.4620 H       125 LYS   -0.1800
   1979 HB1       -55.1570    4.7570  -21.2450 H       125 LYS    0.0900
   1980 HB2       -53.4340    5.1250  -20.8430 H       125 LYS    0.0900
   1981 HG1       -53.7370    3.0250  -19.8770 H       125 LYS    0.2100
   1982 HG2       -52.9910    2.6180  -21.4720 H       125 LYS    0.0500
   1983 HD1       -55.4720    2.3080  -22.3060 H       125 LYS    0.0500
   1984 HD2       -55.8950    2.2570  -20.5510 H       125 LYS   -0.3000
   1985 HE1       -54.3640    0.3470  -20.2080 H       125 LYS    0.3300
   1986 HE2       -53.8660    0.4180  -21.9590 H       125 LYS    0.3300
   1987 HZ1       -56.2520    0.0390  -22.4880 H       125 LYS    0.3300
   1988 HZ2       -56.5360   -0.2620  -20.8410 H       125 LYS    0.5100
   1989 HZ3       -55.4730   -1.2580  -21.7140 H       125 LYS   -0.5100
   1990 N         -54.6910    6.9420  -23.2410 N.am    126 ASN   -0.4700
   1991 CA        -55.5560    8.0240  -23.6970 C.3     126 ASN    0.3100
   1992 C         -55.3690    8.3730  -25.1640 C.2     126 ASN    0.0700
   1993 O         -56.0970    9.2140  -25.6890 O.2     126 ASN    0.0900
   1994 CB        -55.4510    9.2300  -22.7710 C.3     126 ASN   -0.1800
   1995 CG        -56.0980    8.9700  -21.4290 C.2     126 ASN    0.0900
   1996 ND2       -55.4200    8.2260  -20.5570 N.am    126 ASN    0.0900
   1997 OD1       -57.2250    9.3910  -21.1670 O.2     126 ASN    0.5500
   1998 HN        -53.9330    7.2450  -22.6710 H       126 ASN   -0.5500
   1999 HA        -56.5710    7.6530  -23.7150 H       126 ASN   -0.6200
   2000 HB1       -55.9540   10.1000  -23.2470 H       126 ASN    0.3200
   2001 HB2       -54.3800    9.4730  -22.6090 H       126 ASN    0.3000
   2002 HD21      -55.8100    8.0290  -19.6580 H       126 ASN    0.5100
   2003 HD22      -54.5210    7.8640  -20.8030 H       126 ASN   -0.5100
   2004 N         -54.3990    7.7060  -25.8210 N.am    127 LYS   -0.4700
   2005 CA        -54.1500    7.7390  -27.2560 C.3     127 LYS    0.3100
   2006 C         -54.8480    6.4630  -27.7980 C.2     127 LYS    0.0700
   2007 O         -55.7230    6.5700  -28.6600 O.2     127 LYS    0.0900
   2008 CB        -52.6380    7.7760  -27.5880 C.3     127 LYS   -0.1800
   2009 CG        -52.3460    8.0130  -29.0700 C.3     127 LYS    0.0900
   2010 CD        -50.9580    8.5990  -29.3830 C.3     127 LYS    0.0900
   2011 CE        -50.7370    8.6070  -30.8950 C.3     127 LYS   -0.1800
   2012 NZ        -49.4200    9.1780  -31.3070 N.4     127 LYS    0.0900
   2013 HN        -53.7690    7.1230  -25.3160 H       127 LYS    0.0900
   2014 HA        -54.6350    8.6190  -27.6530 H       127 LYS   -0.1800
   2015 HB1       -52.1850    6.8070  -27.2880 H       127 LYS    0.0900
   2016 HB2       -52.1660    8.5910  -26.9990 H       127 LYS    0.0900
   2017 HG1       -53.1120    8.7120  -29.4650 H       127 LYS    0.2100
   2018 HG2       -52.4370    7.0420  -29.5980 H       127 LYS    0.0500
   2019 HD1       -50.1740    7.9820  -28.8940 H       127 LYS    0.0500
   2020 HD2       -50.8940    9.6370  -28.9910 H       127 LYS   -0.3000
   2021 HE1       -51.5260    9.2210  -31.3770 H       127 LYS    0.3300
   2022 HE2       -50.7770    7.5650  -31.2760 H       127 LYS    0.3300
   2023 HZ1       -48.6520    8.6170  -30.8850 H       127 LYS    0.3300
   2024 HZ2       -49.3510   10.1620  -30.9800 H       127 LYS    0.5100
   2025 HZ3       -49.3400    9.1510  -32.3440 H       127 LYS   -0.5100
   2026 N         -54.5420    5.2720  -27.2050 N.am    128 ALA   -0.4700
   2027 CA        -55.1260    3.9600  -27.5410 C.3     128 ALA    0.3100
   2028 C         -56.6530    3.9150  -27.4500 C.2     128 ALA    0.0700
   2029 O         -57.2790    3.3220  -28.3290 O.2     128 ALA    0.0900
   2030 CB        -54.5290    2.8680  -26.6680 C.3     128 ALA   -0.2700
   2031 HN        -53.8660    5.2400  -26.4750 H       128 ALA    0.0900
   2032 HA        -54.9250    3.7610  -28.5820 H       128 ALA    0.0900
   2033 HB1       -54.7310    3.0820  -25.5960 H       128 ALA    0.0900
   2034 HB2       -53.4290    2.8220  -26.8180 H       128 ALA    0.5100
   2035 HB3       -54.9830    1.8870  -26.9250 H       128 ALA   -0.5100
   2036 N         -57.2540    4.5180  -26.3900 N.am    129 ARG   -0.4700
   2037 CA        -58.7040    4.5710  -26.1870 C.3     129 ARG    0.3100
   2038 C         -59.3120    5.3220  -27.3580 C.2     129 ARG    0.0700
   2039 O         -60.3350    4.8920  -27.8920 O.2     129 ARG    0.0900
   2040 CB        -59.0540    5.2570  -24.8540 C.3     129 ARG   -0.1800
   2041 CG        -59.0270    4.3240  -23.6200 C.3     129 ARG    0.0900
   2042 CD        -58.2230    4.8730  -22.4180 C.3     129 ARG    0.0900
   2043 NE        -59.0100    5.6960  -21.4790 N.pl3   129 ARG   -0.1800
   2044 CZ        -59.2880    6.9970  -21.6330 C.cat   129 ARG    0.0900
   2045 NH1       -58.8600    7.6570  -22.7050 N.pl3   129 ARG    0.0900
   2046 NH2       -60.0130    7.6390  -20.7220 N.pl3   129 ARG    0.2000
   2047 HN        -56.7150    4.9650  -25.6820 H       129 ARG    0.0900
   2048 HA        -59.0780    3.5580  -26.1940 H       129 ARG    0.0900
   2049 HB1       -60.0730    5.6880  -24.9410 H       129 ARG   -0.7000
   2050 HB2       -58.3280    6.0800  -24.6840 H       129 ARG    0.4400
   2051 HG1       -58.5810    3.3550  -23.9250 H       129 ARG    0.6400
   2052 HG2       -60.0730    4.1520  -23.2900 H       129 ARG   -0.8000
   2053 HD1       -57.3960    5.5110  -22.7950 H       129 ARG    0.4600
   2054 HD2       -57.8130    4.0200  -21.8360 H       129 ARG    0.4600
   2055 HE        -59.3650    5.2450  -20.6620 H       129 ARG   -0.8000
   2056 HH11      -58.4590    7.1570  -23.4730 H       129 ARG    0.4600
   2057 HH12      -58.9400    8.6520  -22.7440 H       129 ARG    0.4600
   2058 HH21      -60.3520    7.1500  -19.9180 H       129 ARG    0.5100
   2059 HH22      -60.2190    8.6100  -20.8400 H       129 ARG   -0.5100
   2060 N         -58.6160    6.4000  -27.8130 N.am    130 VAL   -0.4700
   2061 CA        -58.9910    7.2450  -28.9480 C.3     130 VAL    0.3100
   2062 C         -58.9070    6.5310  -30.3060 C.2     130 VAL    0.0700
   2063 O         -59.7350    6.8020  -31.1780 O.2     130 VAL    0.0900
   2064 CB        -58.3030    8.6250  -28.8690 C.3     130 VAL   -0.0900
   2065 CG1       -57.5390    8.9880  -30.1420 C.3     130 VAL    0.0900
   2066 CG2       -59.3080    9.6990  -28.4980 C.3     130 VAL   -0.2700
   2067 HN        -57.7700    6.6730  -27.3640 H       130 VAL    0.0900
   2068 HA        -60.0650    7.3630  -28.9330 H       130 VAL    0.0900
   2069 HB        -57.5930    8.6200  -28.0170 H       130 VAL    0.0900
   2070 HG11      -58.2320    9.0140  -31.0100 H       130 VAL   -0.2700
   2071 HG12      -56.7510    8.2300  -30.3400 H       130 VAL    0.0900
   2072 HG13      -57.0740    9.9910  -30.0310 H       130 VAL    0.0900
   2073 HG21      -59.7620    9.4720  -27.5090 H       130 VAL    0.0900
   2074 HG22      -60.1180    9.7390  -29.2570 H       130 VAL    0.5100
   2075 HG23      -58.8020   10.6850  -28.4370 H       130 VAL   -0.5100
   2076 N         -57.9440    5.5850  -30.4690 N.am    131 ILE   -0.4700
   2077 CA        -57.8010    4.7400  -31.6660 C.3     131 ILE    0.3100
   2078 C         -59.0990    3.9060  -31.7880 C.2     131 ILE    0.0700
   2079 O         -59.7000    3.8100  -32.8520 O.2     131 ILE    0.0900
   2080 CB        -56.5660    3.7730  -31.5670 C.3     131 ILE   -0.0900
   2081 CG1       -55.2310    4.4450  -31.1960 C.3     131 ILE    0.0900
   2082 CG2       -56.4230    2.9000  -32.7850 C.3     131 ILE   -0.2700
   2083 CD        -54.7540    5.6330  -32.0510 C.3     131 ILE    0.0900
   2084 HN        -57.2680    5.4190  -29.7560 H       131 ILE    0.0900
   2085 HA        -57.6890    5.3940  -32.5170 H       131 ILE    0.0900
   2086 HB        -56.6860    3.1240  -30.6730 H       131 ILE   -0.1800
   2087 HG11      -54.4440    3.6660  -31.2430 H       131 ILE    0.0900
   2088 HG12      -55.3230    4.8060  -30.1510 H       131 ILE    0.0900
   2089 HG21      -56.2890    3.5290  -33.6910 H       131 ILE   -0.2700
   2090 HG22      -57.3380    2.2820  -32.9150 H       131 ILE    0.0900
   2091 HG23      -55.5370    2.2400  -32.6760 H       131 ILE    0.0900
   2092 HD1       -55.5010    6.4540  -32.0160 H       131 ILE    0.0900
   2093 HD2       -54.6300    5.3120  -33.1080 H       131 ILE    0.5100
   2094 HD3       -53.7870    6.0160  -31.6610 H       131 ILE   -0.5100
   2095 N         -59.5140    3.3140  -30.6760 N.am    132 ILE   -0.4700
   2096 CA        -60.6680    2.4420  -30.5630 C.3     132 ILE    0.3100
   2097 C         -61.9900    3.1430  -30.8370 C.2     132 ILE    0.0700
   2098 O         -62.8800    2.5490  -31.4520 O.2     132 ILE    0.0900
   2099 CB        -60.5950    1.6760  -29.2080 C.3     132 ILE   -0.0900
   2100 CG1       -59.3670    0.7270  -29.1600 C.3     132 ILE    0.0900
   2101 CG2       -61.8940    0.9390  -28.8570 C.3     132 ILE   -0.2700
   2102 CD        -59.1270   -0.1210  -30.4110 C.3     132 ILE    0.0900
   2103 HN        -59.0220    3.4520  -29.8210 H       132 ILE    0.0900
   2104 HA        -60.6580    1.7510  -31.3930 H       132 ILE    0.0900
   2105 HB        -60.3720    2.4030  -28.4000 H       132 ILE   -0.1800
   2106 HG11      -59.5010    0.0390  -28.3000 H       132 ILE    0.0900
   2107 HG12      -58.4630    1.3480  -28.9890 H       132 ILE    0.0900
   2108 HG21      -62.1330    0.1920  -29.6450 H       132 ILE   -0.2700
   2109 HG22      -62.7330    1.6630  -28.7890 H       132 ILE    0.0900
   2110 HG23      -61.7780    0.4080  -27.8880 H       132 ILE    0.0900
   2111 HD1       -58.3320    0.3370  -31.0360 H       132 ILE    0.0900
   2112 HD2       -60.0590   -0.1820  -31.0110 H       132 ILE    0.5100
   2113 HD3       -58.8030   -1.1440  -30.1180 H       132 ILE   -0.5100
   2114 N         -62.1200    4.4100  -30.4080 N.am    133 LEU   -0.4700
   2115 CA        -63.3550    5.1700  -30.6270 C.3     133 LEU    0.3100
   2116 C         -63.5780    5.3350  -32.1080 C.2     133 LEU    0.0700
   2117 O         -64.6550    5.0210  -32.6020 O.2     133 LEU    0.0900
   2118 CB        -63.3080    6.5380  -29.9150 C.3     133 LEU   -0.1800
   2119 CG        -64.4980    7.4740  -30.1110 C.3     133 LEU    0.0900
   2120 CD1       -65.8070    6.8200  -29.6860 C.3     133 LEU    0.0900
   2121 CD2       -64.2780    8.7680  -29.3640 C.3     133 LEU   -0.0900
   2122 HN        -61.3880    4.8860  -29.9270 H       133 LEU    0.0900
   2123 HA        -64.1770    4.5820  -30.2470 H       133 LEU   -0.2700
   2124 HB1       -62.4010    7.0690  -30.2720 H       133 LEU    0.0900
   2125 HB2       -63.2090    6.3460  -28.8270 H       133 LEU    0.0900
   2126 HG        -64.5650    7.7550  -31.1840 H       133 LEU    0.0900
   2127 HD11      -65.7630    6.5410  -28.6110 H       133 LEU   -0.2700
   2128 HD12      -65.9820    5.9000  -30.2840 H       133 LEU    0.0900
   2129 HD13      -66.6490    7.5280  -29.8350 H       133 LEU    0.0900
   2130 HD21      -63.3620    9.2750  -29.7370 H       133 LEU    0.0900
   2131 HD22      -64.1530    8.5630  -28.2790 H       133 LEU    0.5100
   2132 HD23      -65.1460    9.4460  -29.5180 H       133 LEU   -0.5100
   2133 N         -62.5130    5.7600  -32.8030 N.am    134 MET   -0.4700
   2134 CA        -62.4170    5.9610  -34.2300 C.3     134 MET    0.3100
   2135 C         -62.8200    4.6670  -34.9770 C.2     134 MET    0.0700
   2136 O         -63.6440    4.7380  -35.8960 O.2     134 MET    0.0900
   2137 CB        -60.9690    6.3730  -34.5440 C.3     134 MET   -0.1800
   2138 CG        -60.7710    6.9490  -35.9170 C.3     134 MET    0.0900
   2139 SD        -61.0730    8.7270  -35.9210 S.3     134 MET    0.0900
   2140 CE        -62.4070    8.8700  -37.2640 C.3     134 MET   -0.1400
   2141 HN        -61.6700    5.9730  -32.3190 H       134 MET    0.0900
   2142 HA        -63.1130    6.7350  -34.5210 H       134 MET    0.0900
   2143 HB1       -60.3200    5.4780  -34.4430 H       134 MET   -0.0900
   2144 HB2       -60.6510    7.1330  -33.7970 H       134 MET   -0.2200
   2145 HG1       -61.4680    6.4460  -36.6220 H       134 MET    0.0900
   2146 HG2       -59.7320    6.7410  -36.2490 H       134 MET    0.0900
   2147 HE1       -63.3110    8.2810  -37.0000 H       134 MET    0.0900
   2148 HE2       -62.0190    8.4880  -38.2320 H       134 MET    0.5100
   2149 HE3       -62.7130    9.9300  -37.3890 H       134 MET   -0.5100
   2150 N         -62.2750    3.4840  -34.5370 N.am    135 VAL   -0.4700
   2151 CA        -62.5260    2.1350  -35.0930 C.3     135 VAL    0.3100
   2152 C         -64.0060    1.8530  -35.0900 C.2     135 VAL    0.0700
   2153 O         -64.5300    1.4220  -36.1140 O.2     135 VAL    0.0900
   2154 CB        -61.7130    0.9960  -34.3970 C.3     135 VAL   -0.0900
   2155 CG1       -62.3990   -0.3700  -34.5210 C.3     135 VAL    0.0900
   2156 CG2       -60.2790    0.9310  -34.9300 C.3     135 VAL   -0.2700
   2157 HN        -61.6410    3.4890  -33.7690 H       135 VAL    0.0900
   2158 HA        -62.2710    2.1700  -36.1410 H       135 VAL    0.0900
   2159 HB        -61.5970    1.2430  -33.3190 H       135 VAL    0.0900
   2160 HG11      -62.6760   -0.5630  -35.5790 H       135 VAL   -0.2700
   2161 HG12      -63.3230   -0.3870  -33.9030 H       135 VAL    0.0900
   2162 HG13      -61.7090   -1.1730  -34.1830 H       135 VAL    0.0900
   2163 HG21      -59.7580    1.8950  -34.7430 H       135 VAL    0.0900
   2164 HG22      -60.2910    0.7400  -36.0240 H       135 VAL    0.5100
   2165 HG23      -59.7200    0.1210  -34.4160 H       135 VAL   -0.5100
   2166 N         -64.6820    2.1400  -33.9570 N.am    136 TRP   -0.4700
   2167 CA        -66.1220    1.9660  -33.8240 C.3     136 TRP    0.3100
   2168 C         -66.9180    3.1010  -34.4590 C.2     136 TRP    0.0700
   2169 O         -68.0690    2.8630  -34.7980 O.2     136 TRP    0.0900
   2170 CB        -66.5360    1.7100  -32.3710 C.3     136 TRP   -0.1800
   2171 CG        -66.0070    0.4120  -31.8400 C.ar    136 TRP    0.0900
   2172 CD1       -64.7720    0.1890  -31.3090 C.ar    136 TRP    0.0900
   2173 CD2       -66.6720   -0.8600  -31.8610 C.ar    136 TRP   -0.0300
   2174 CE2       -65.7830   -1.8070  -31.3070 C.ar    136 TRP   -0.1500
   2175 CE3       -67.9340   -1.2920  -32.2950 C.ar    136 TRP    0.2200
   2176 NE1       -64.6280   -1.1410  -30.9900 N.ar    136 TRP   -0.5100
   2177 CZ2       -66.1190   -3.1520  -31.1630 C.ar    136 TRP    0.3700
   2178 CZ3       -68.2690   -2.6280  -32.1460 C.ar    136 TRP    0.2400
   2179 CH2       -67.3740   -3.5390  -31.5750 C.ar    136 TRP    0.1100
   2180 HN        -64.2150    2.4880  -33.1480 H       136 TRP   -0.2500
   2181 HA        -66.4120    1.1300  -34.4430 H       136 TRP    0.1700
   2182 HB1       -67.6460    1.6900  -32.3100 H       136 TRP   -0.2000
   2183 HB2       -66.1500    2.5350  -31.7340 H       136 TRP    0.1400
   2184 HD1       -64.0160    0.9450  -31.1610 H       136 TRP   -0.2700
   2185 HE1       -63.8320   -1.5470  -30.5990 H       136 TRP    0.1600
   2186 HE3       -68.6450   -0.6100  -32.7390 H       136 TRP   -0.1400
   2187 HZ2       -65.4360   -3.8770  -30.7470 H       136 TRP    0.1400
   2188 HZ3       -69.2380   -2.9730  -32.4760 H       136 TRP    0.5100
   2189 HH2       -67.6730   -4.5690  -31.4530 H       136 TRP   -0.5100
   2190 N         -66.3170    4.3130  -34.6640 N.am    137 ILE   -0.4700
   2191 CA        -66.9710    5.4650  -35.3080 C.3     137 ILE    0.3100
   2192 C         -67.1730    5.1820  -36.7890 C.2     137 ILE    0.0700
   2193 O         -68.2550    5.4310  -37.3140 O.2     137 ILE    0.0900
   2194 CB        -66.2530    6.8090  -35.0090 C.3     137 ILE   -0.0900
   2195 CG1       -67.0120    7.5790  -33.9340 C.3     137 ILE    0.0900
   2196 CG2       -66.0290    7.6700  -36.2600 C.3     137 ILE   -0.2700
   2197 CD        -66.2720    8.7100  -33.3330 C.3     137 ILE    0.0900
   2198 HN        -65.3770    4.4740  -34.3740 H       137 ILE    0.0900
   2199 HA        -67.9870    5.5040  -34.9450 H       137 ILE    0.0900
   2200 HB        -65.2670    6.5880  -34.5490 H       137 ILE   -0.1800
   2201 HG11      -67.2810    6.8690  -33.1240 H       137 ILE    0.0900
   2202 HG12      -67.9450    7.9770  -34.3880 H       137 ILE    0.0900
   2203 HG21      -67.0050    7.9180  -36.7320 H       137 ILE   -0.2700
   2204 HG22      -65.4100    7.1140  -36.9960 H       137 ILE    0.0900
   2205 HG23      -65.5200    8.6170  -35.9810 H       137 ILE    0.0900
   2206 HD1       -66.1620    9.5320  -34.0730 H       137 ILE    0.0900
   2207 HD2       -65.2600    8.3760  -33.0200 H       137 ILE    0.5100
   2208 HD3       -66.8260    9.1000  -32.4520 H       137 ILE   -0.5100
   2209 N         -66.1410    4.6220  -37.4510 N.am    138 VAL   -0.4700
   2210 CA        -66.2000    4.2380  -38.8600 C.3     138 VAL    0.3100
   2211 C         -67.1020    3.0260  -38.9850 C.2     138 VAL    0.0700
   2212 O         -68.0600    3.0810  -39.7460 O.2     138 VAL    0.0900
   2213 CB        -64.8060    3.9720  -39.4540 C.3     138 VAL   -0.0900
   2214 CG1       -64.9130    3.3060  -40.8220 C.3     138 VAL    0.0900
   2215 CG2       -64.0050    5.2630  -39.5410 C.3     138 VAL   -0.2700
   2216 HN        -65.2730    4.4410  -36.9960 H       138 VAL    0.0900
   2217 HA        -66.6810    5.0420  -39.3980 H       138 VAL    0.0900
   2218 HB        -64.2360    3.3100  -38.7680 H       138 VAL    0.0900
   2219 HG11      -65.6200    3.8700  -41.4670 H       138 VAL   -0.2700
   2220 HG12      -65.2890    2.2670  -40.7090 H       138 VAL    0.0900
   2221 HG13      -63.9180    3.2920  -41.3160 H       138 VAL    0.0900
   2222 HG21      -63.8810    5.7040  -38.5290 H       138 VAL    0.0900
   2223 HG22      -64.5380    5.9960  -40.1840 H       138 VAL    0.5100
   2224 HG23      -62.9990    5.0570  -39.9640 H       138 VAL   -0.5100
   2225 N         -66.8360    1.9570  -38.2040 N.am    139 SER   -0.4700
   2226 CA        -67.6670    0.7620  -38.1750 C.3     139 SER    0.3100
   2227 C         -69.1570    1.1210  -38.2220 C.2     139 SER    0.0700
   2228 O         -69.9080    0.5270  -38.9960 O.2     139 SER    0.0900
   2229 CB        -67.3910   -0.0460  -36.9140 C.3     139 SER    0.0500
   2230 OG        -66.0740   -0.5600  -36.9520 O.3     139 SER    0.0900
   2231 HN        -66.0430    1.9400  -37.6010 H       139 SER    0.0900
   2232 HA        -67.4420    0.1760  -39.0540 H       139 SER   -0.6600
   2233 HB1       -68.1070   -0.8940  -36.8460 H       139 SER    0.4300
   2234 HB2       -67.5000    0.6020  -36.0190 H       139 SER    0.5100
   2235 HG1       -65.5010    0.1640  -36.6880 H       139 SER   -0.5100
   2236 N         -69.5500    2.1220  -37.4240 N.am    140 GLY   -0.4700
   2237 CA        -70.9170    2.6110  -37.3370 C.3     140 GLY    0.3100
   2238 C         -71.3320    3.2970  -38.6100 C.2     140 GLY   -0.0200
   2239 O         -72.3890    2.9930  -39.1570 O.2     140 GLY    0.0900
   2240 HN        -68.9000    2.5930  -36.8340 H       140 GLY    0.0900
   2241 HA1       -70.9750    3.3100  -36.5160 H       140 GLY    0.5100
   2242 HA2       -71.5670    1.7680  -37.1560 H       140 GLY   -0.5100
   2243 N         -70.4710    4.1930  -39.1070 N.am    141 LEU   -0.4700
   2244 CA        -70.7020    4.9610  -40.3250 C.3     141 LEU    0.3100
   2245 C         -70.8590    4.0860  -41.5410 C.2     141 LEU    0.0700
   2246 O         -71.7350    4.3740  -42.3350 O.2     141 LEU    0.0900
   2247 CB        -69.5920    5.9860  -40.5510 C.3     141 LEU   -0.1800
   2248 CG        -69.8590    7.4360  -40.1810 C.3     141 LEU    0.0900
   2249 CD1       -71.1790    7.6140  -39.4420 C.3     141 LEU    0.0900
   2250 CD2       -68.6810    8.0090  -39.4230 C.3     141 LEU   -0.0900
   2251 HN        -69.6070    4.3810  -38.6490 H       141 LEU    0.0900
   2252 HA        -71.6540    5.4590  -40.2260 H       141 LEU   -0.2700
   2253 HB1       -69.3380    5.9630  -41.6310 H       141 LEU    0.0900
   2254 HB2       -68.7120    5.6520  -39.9640 H       141 LEU    0.0900
   2255 HG        -69.8830    8.0450  -41.1090 H       141 LEU    0.0900
   2256 HD11      -71.2480    6.8910  -38.6020 H       141 LEU   -0.2700
   2257 HD12      -72.0280    7.4340  -40.1360 H       141 LEU    0.0900
   2258 HD13      -71.2450    8.6430  -39.0300 H       141 LEU    0.0900
   2259 HD21      -67.7370    7.8010  -39.9710 H       141 LEU    0.0900
   2260 HD22      -68.6160    7.5430  -38.4160 H       141 LEU    0.5100
   2261 HD23      -68.7960    9.1100  -39.3190 H       141 LEU   -0.5100
   2262 N         -70.0580    3.0080  -41.6800 N.am    142 THR   -0.4700
   2263 CA        -70.1640    2.0620  -42.8030 C.3     142 THR    0.3100
   2264 C         -71.3930    1.1190  -42.6950 C.2     142 THR    0.0700
   2265 O         -71.8100    0.5580  -43.7090 O.2     142 THR    0.0900
   2266 CB        -68.7970    1.3570  -43.1370 C.3     142 THR    0.1400
   2267 CG2       -68.1190    0.7420  -41.9280 C.3     142 THR    0.0900
   2268 OG1       -68.9850    0.3280  -44.1130 O.3     142 THR   -0.6600
   2269 HN        -69.3450    2.8030  -41.0150 H       142 THR    0.4300
   2270 HA        -70.5100    2.6160  -43.6630 H       142 THR   -0.2700
   2271 HB        -68.0810    2.1040  -43.5410 H       142 THR    0.0900
   2272 HG1       -69.7140   -0.2090  -43.7950 H       142 THR    0.0900
   2273 HG21      -68.8760    0.2590  -41.2720 H       142 THR    0.0900
   2274 HG22      -67.5970    1.5300  -41.3450 H       142 THR    0.5100
   2275 HG23      -67.3900   -0.0290  -42.2540 H       142 THR   -0.5100
   2276 N         -71.9910    0.9890  -41.4860 N.am    143 SER   -0.4700
   2277 CA        -73.1080    0.0780  -41.1990 C.3     143 SER    0.3100
   2278 C         -74.4760    0.7170  -40.9220 C.2     143 SER    0.0700
   2279 O         -75.4340    0.4540  -41.6550 O.2     143 SER    0.0900
   2280 CB        -72.7490   -0.8430  -40.0360 C.3     143 SER    0.0500
   2281 OG        -72.6160   -0.1290  -38.8180 O.3     143 SER    0.0900
   2282 HN        -71.6840    1.5290  -40.7080 H       143 SER    0.0900
   2283 HA        -73.3110   -0.4990  -42.0880 H       143 SER   -0.6600
   2284 HB1       -71.7850   -1.3500  -40.2520 H       143 SER    0.4300
   2285 HB2       -73.5480   -1.6060  -39.9100 H       143 SER    0.5100
   2286 HG1       -71.6950    0.1340  -38.7650 H       143 SER   -0.5100
   2287 N         -74.5940    1.4790  -39.8230 N.am    144 PHE   -0.4700
   2288 CA        -75.8610    2.0840  -39.4470 C.3     144 PHE    0.3100
   2289 C         -76.2530    3.2780  -40.3270 C.2     144 PHE    0.0700
   2290 O         -77.4120    3.3490  -40.7320 O.2     144 PHE    0.0900
   2291 CB        -75.9500    2.3530  -37.9280 C.3     144 PHE   -0.1800
   2292 CG        -76.2640    1.1390  -37.0730 C.ar    144 PHE    0.0900
   2293 CD1       -77.5340    0.9570  -36.5290 C.ar    144 PHE    0.0900
   2294 CD2       -75.2880    0.1810  -36.8000 C.ar    144 PHE    0.0000
   2295 CE1       -77.8360   -0.1740  -35.7430 C.ar    144 PHE   -0.1150
   2296 CE2       -75.5840   -0.9430  -36.0040 C.ar    144 PHE    0.1150
   2297 CZ        -76.8570   -1.1150  -35.4840 C.ar    144 PHE   -0.1150
   2298 HN        -73.8230    1.6650  -39.2190 H       144 PHE    0.1150
   2299 HA        -76.6490    1.4100  -39.7490 H       144 PHE   -0.1150
   2300 HB1       -76.7540    3.0960  -37.7410 H       144 PHE    0.1150
   2301 HB2       -74.9730    2.7510  -37.5770 H       144 PHE   -0.1150
   2302 HD1       -78.3010    1.6950  -36.7130 H       144 PHE    0.1150
   2303 HD2       -74.2940    0.3020  -37.2040 H       144 PHE   -0.1150
   2304 HE1       -78.8310   -0.3040  -35.3440 H       144 PHE    0.1150
   2305 HE2       -74.8150   -1.6740  -35.7990 H       144 PHE    0.5100
   2306 HZ        -77.0830   -1.9810  -34.8780 H       144 PHE   -0.5100
   2307 N         -75.2960    4.1710  -40.6840 N.am    145 LEU   -0.4700
   2308 CA        -75.6160    5.3180  -41.5400 C.3     145 LEU    0.3100
   2309 C         -76.1120    4.9010  -42.9000 C.2     145 LEU    0.0700
   2310 O         -77.1560    5.4060  -43.2830 O.2     145 LEU    0.0900
   2311 CB        -74.4580    6.3200  -41.7190 C.3     145 LEU   -0.1800
   2312 CG        -74.7520    7.8470  -41.6300 C.3     145 LEU    0.0900
   2313 CD1       -73.7830    8.6230  -42.4570 C.3     145 LEU    0.0900
   2314 CD2       -76.1500    8.2370  -42.0580 C.3     145 LEU   -0.0900
   2315 HN        -74.3480    4.0890  -40.3850 H       145 LEU    0.0900
   2316 HA        -76.4600    5.8210  -41.0950 H       145 LEU   -0.2700
   2317 HB1       -74.0140    6.1310  -42.7180 H       145 LEU    0.0900
   2318 HB2       -73.7050    6.0890  -40.9380 H       145 LEU    0.0900
   2319 HG        -74.6760    8.1740  -40.5720 H       145 LEU    0.0900
   2320 HD11      -73.8540    8.3120  -43.5210 H       145 LEU   -0.2700
   2321 HD12      -72.7480    8.4350  -42.1010 H       145 LEU    0.0900
   2322 HD13      -74.0110    9.7080  -42.3880 H       145 LEU    0.0900
   2323 HD21      -76.9010    7.7300  -41.4150 H       145 LEU    0.0900
   2324 HD22      -76.3220    7.9310  -43.1130 H       145 LEU    0.5100
   2325 HD23      -76.2830    9.3350  -41.9600 H       145 LEU   -0.5100
   2326 N         -75.4490    4.0050  -43.6700 N.am    146 PRO   -0.2900
   2327 CA        -75.9630    3.7060  -45.0140 C.3     146 PRO    0.0000
   2328 C         -77.0480    2.6420  -45.1170 C.2     146 PRO    0.0900
   2329 O         -77.8720    2.7390  -46.0170 O.2     146 PRO    0.0900
   2330 CB        -74.7020    3.4090  -45.8150 C.3     146 PRO    0.0200
   2331 CG        -73.6030    3.1540  -44.7770 C.3     146 PRO    0.0900
   2332 CD        -74.1950    3.2670  -43.4190 C.3     146 PRO   -0.1800
   2333 HA        -76.5480    4.5310  -45.3840 H       146 PRO    0.0900
   2334 HB1       -74.4350    4.2740  -46.4590 H       146 PRO    0.0900
   2335 HB2       -74.8470    2.5150  -46.4570 H       146 PRO   -0.1800
   2336 HG1       -73.1790    2.1370  -44.9200 H       146 PRO    0.0900
   2337 HG2       -72.7900    3.9020  -44.8970 H       146 PRO    0.0900
   2338 HD1       -74.4180    2.2700  -42.9830 H       146 PRO    0.5100
   2339 HD2       -73.5420    3.8440  -42.7320 H       146 PRO   -0.5100
   2340 N         -77.0860    1.6650  -44.2000 N.am    147 ILE   -0.4700
   2341 CA        -78.1400    0.6470  -44.1930 C.3     147 ILE    0.3100
   2342 C         -79.4740    1.2390  -43.7050 C.2     147 ILE    0.0700
   2343 O         -80.4700    1.1900  -44.4450 O.2     147 ILE    0.0900
   2344 CB        -77.7390   -0.6620  -43.4320 C.3     147 ILE   -0.0900
   2345 CG1       -76.6900   -1.4600  -44.2310 C.3     147 ILE    0.0900
   2346 CG2       -78.9730   -1.5530  -43.0860 C.3     147 ILE   -0.2700
   2347 CD        -75.9140   -2.4510  -43.3990 C.3     147 ILE    0.0900
   2348 HN        -76.3980    1.5880  -43.4820 H       147 ILE    0.0900
   2349 HA        -78.3670    0.4130  -45.2230 H       147 ILE    0.0900
   2350 HB        -77.2220   -0.3850  -42.4880 H       147 ILE   -0.1800
   2351 HG11      -75.9730   -0.7440  -44.6860 H       147 ILE    0.0900
   2352 HG12      -77.2100   -2.0130  -45.0410 H       147 ILE    0.0900
   2353 HG21      -79.4990   -1.8530  -44.0180 H       147 ILE   -0.2700
   2354 HG22      -79.6820   -0.9860  -42.4470 H       147 ILE    0.0900
   2355 HG23      -78.6410   -2.4710  -42.5560 H       147 ILE    0.0900
   2356 HD1       -76.6100   -3.0770  -42.8020 H       147 ILE    0.0900
   2357 HD2       -75.2380   -1.9110  -42.7020 H       147 ILE    0.5100
   2358 HD3       -75.3170   -3.1150  -44.0600 H       147 ILE   -0.5100
   2359 N         -79.4750    1.7870  -42.4520 N.am    148 GLN   -0.4700
   2360 CA        -80.6130    2.3810  -41.7510 C.3     148 GLN    0.3100
   2361 C         -81.2720    3.5080  -42.5230 C.2     148 GLN    0.0700
   2362 O         -82.4940    3.5950  -42.5520 O.2     148 GLN    0.0900
   2363 CB        -80.1790    2.8720  -40.3700 C.3     148 GLN   -0.1800
   2364 CG        -81.1790    2.5710  -39.2710 C.3     148 GLN    0.0900
   2365 CD        -81.2810    1.1000  -38.8930 C.2     148 GLN    0.0900
   2366 NE2       -82.4100    0.5420  -38.7900 N.am    148 GLN   -0.1800
   2367 OE1       -80.1520    0.4540  -38.6380 O.2     148 GLN    0.0900
   2368 HN        -78.6310    1.8050  -41.9260 H       148 GLN    0.0900
   2369 HA        -81.3830    1.6290  -41.6600 H       148 GLN    0.5500
   2370 HB1       -80.0290    3.9710  -40.4180 H       148 GLN   -0.5500
   2371 HB2       -79.2140    2.3880  -40.1110 H       148 GLN   -0.6200
   2372 HG1       -82.1830    2.9080  -39.6070 H       148 GLN    0.3200
   2373 HG2       -80.8860    3.1390  -38.3640 H       148 GLN    0.3000
   2374 HE21      -83.2330    1.0170  -39.1000 H       148 GLN    0.5100
   2375 HE22      -82.4790   -0.3750  -38.3970 H       148 GLN   -0.5100
   2376 N         -80.4620    4.3430  -43.1810 N.am    149 MET   -0.4700
   2377 CA        -80.9100    5.4800  -43.9740 C.3     149 MET    0.3100
   2378 C         -81.3710    5.1440  -45.3790 C.2     149 MET    0.0700
   2379 O         -81.7200    6.0770  -46.0930 O.2     149 MET    0.0900
   2380 CB        -79.7930    6.5090  -44.0670 C.3     149 MET   -0.1800
   2381 CG        -79.7020    7.3730  -42.8640 C.3     149 MET    0.0900
   2382 SD        -80.4110    8.9700  -43.2610 S.3     149 MET    0.0900
   2383 CE        -79.0440   10.0540  -42.7690 C.3     149 MET   -0.1400
   2384 HN        -79.4740    4.2190  -43.1540 H       149 MET    0.0900
   2385 HA        -81.7800    5.9050  -43.4960 H       149 MET    0.0900
   2386 HB1       -79.9730    7.1510  -44.9550 H       149 MET   -0.0900
   2387 HB2       -78.8280    5.9760  -44.1980 H       149 MET   -0.2200
   2388 HG1       -78.6380    7.4840  -42.5640 H       149 MET    0.0900
   2389 HG2       -80.2530    6.9020  -42.0230 H       149 MET    0.0900
   2390 HE1       -78.1210    9.8260  -43.3450 H       149 MET    0.0900
   2391 HE2       -78.8170    9.9180  -41.6900 H       149 MET    0.5100
   2392 HE3       -79.3100   11.1150  -42.9520 H       149 MET   -0.5100
   2393 N         -81.3360    3.8460  -45.8080 N.am    150 HSD   -0.4700
   2394 CA        -81.7350    3.3330  -47.1410 C.3     150 HSD    0.3100
   2395 C         -80.7700    3.6500  -48.2880 C.2     150 HSD    0.0700
   2396 O         -81.0500    3.3670  -49.4450 O.2     150 HSD    0.0900
   2397 CB        -83.1660    3.7650  -47.5160 C.3     150 HSD   -0.0900
   2398 CG        -84.2600    3.1350  -46.7210 C.ar    150 HSD    0.0900
   2399 CD2       -85.5750    3.0370  -47.0120 C.ar    150 HSD    0.0900
   2400 ND1       -84.0300    2.5730  -45.4780 N.ar    150 HSD   -0.3600
   2401 CE1       -85.2090    2.1490  -45.0600 C.ar    150 HSD    0.3200
   2402 NE2       -86.1660    2.4080  -45.9540 N.ar    150 HSD   -0.0500
   2403 HN        -81.0150    3.1350  -45.1900 H       150 HSD    0.2500
   2404 HA        -81.6700    2.2550  -47.1120 H       150 HSD    0.1300
   2405 HB1       -83.3360    3.5130  -48.5850 H       150 HSD   -0.7000
   2406 HB2       -83.2420    4.8650  -47.3840 H       150 HSD    0.2200
   2407 HD1       -83.1510    2.5090  -45.0070 H       150 HSD    0.1000
   2408 HD2       -86.1460    3.3570  -47.8740 H       150 HSD    0.5100
   2409 HE1       -85.3550    1.6530  -44.1010 H       150 HSD   -0.5100
   2410 N         -79.6210    4.1980  -47.9680 N.am    151 TRP   -0.4700
   2411 CA        -78.6100    4.5460  -48.9570 C.3     151 TRP    0.3100
   2412 C         -77.9610    3.3000  -49.5850 C.2     151 TRP    0.0700
   2413 O         -77.1410    3.4220  -50.5070 O.2     151 TRP    0.0900
   2414 CB        -77.4820    5.3400  -48.2850 C.3     151 TRP   -0.1800
   2415 CG        -77.8280    6.6190  -47.5820 C.ar    151 TRP    0.0900
   2416 CD1       -79.0400    7.2420  -47.5040 C.ar    151 TRP    0.0900
   2417 CD2       -76.8950    7.4640  -46.9230 C.ar    151 TRP   -0.0300
   2418 CE2       -77.6170    8.5730  -46.4280 C.ar    151 TRP   -0.1500
   2419 CE3       -75.5080    7.3870  -46.6960 C.ar    151 TRP    0.2200
   2420 NE1       -78.9240    8.4080  -46.7940 N.ar    151 TRP   -0.5100
   2421 CZ2       -76.9960    9.6000  -45.7130 C.ar    151 TRP    0.3700
   2422 CZ3       -74.8910    8.4060  -45.9960 C.ar    151 TRP    0.2400
   2423 CH2       -75.6300    9.4970  -45.5160 C.ar    151 TRP    0.1100
   2424 HN        -79.3860    4.4020  -47.0210 H       151 TRP   -0.2500
   2425 HA        -79.0810    5.1360  -49.7300 H       151 TRP    0.1700
   2426 HB1       -76.7400    5.5930  -49.0700 H       151 TRP   -0.2000
   2427 HB2       -77.0090    4.6760  -47.5340 H       151 TRP    0.1400
   2428 HD1       -79.9570    6.8710  -47.9380 H       151 TRP   -0.2700
   2429 HE1       -79.6530    9.0210  -46.5840 H       151 TRP    0.1600
   2430 HE3       -74.9210    6.5560  -47.0570 H       151 TRP   -0.1400
   2431 HZ2       -77.5430   10.4460  -45.3230 H       151 TRP    0.1400
   2432 HZ3       -73.8270    8.3620  -45.8150 H       151 TRP    0.5100
   2433 HH2       -75.1180   10.2810  -44.9780 H       151 TRP   -0.5100
   2434 N         -78.2810    2.1210  -49.0360 N.am    152 TYR   -0.4700
   2435 CA        -77.7200    0.8450  -49.4330 C.3     152 TYR    0.3100
   2436 C         -78.5840    0.1240  -50.4200 C.2     152 TYR    0.0700
   2437 O         -78.0760   -0.6900  -51.1870 O.2     152 TYR    0.0900
   2438 CB        -77.4940    0.0110  -48.1690 C.3     152 TYR   -0.1800
   2439 CG        -78.4970   -1.0800  -47.8510 C.ar    152 TYR    0.0900
   2440 CD1       -78.2140   -2.4070  -48.1460 C.ar    152 TYR    0.0900
   2441 CD2       -79.6430   -0.8100  -47.1070 C.ar    152 TYR    0.0000
   2442 CE1       -79.0710   -3.4380  -47.7710 C.ar    152 TYR   -0.1150
   2443 CE2       -80.5060   -1.8370  -46.7090 C.ar    152 TYR    0.1150
   2444 CZ        -80.2120   -3.1550  -47.0490 C.ar    152 TYR   -0.1150
   2445 OH        -81.0130   -4.2240  -46.7080 O.3     152 TYR    0.1150
   2446 HN        -78.9470    2.0700  -48.2980 H       152 TYR    0.1100
   2447 HA        -76.7890    1.0220  -49.9500 H       152 TYR   -0.5400
   2448 HB1       -77.4990    0.6980  -47.2950 H       152 TYR    0.4300
   2449 HB2       -76.5090   -0.4910  -48.2570 H       152 TYR   -0.1150
   2450 HD1       -77.3070   -2.6450  -48.6810 H       152 TYR    0.1150
   2451 HD2       -79.8690    0.2090  -46.8320 H       152 TYR   -0.1150
   2452 HE1       -78.8430   -4.4580  -48.0460 H       152 TYR    0.1150
   2453 HE2       -81.3960   -1.6090  -46.1420 H       152 TYR    0.5100
   2454 HH        -81.4530   -4.0140  -45.8800 H       152 TYR   -0.5100
   2455 N         -79.9000    0.4190  -50.3880 N.am    153 ARG   -0.4700
   2456 CA        -80.9790   -0.1930  -51.1650 C.3     153 ARG    0.3100
   2457 C         -80.7300   -0.3910  -52.6290 C.2     153 ARG    0.0700
   2458 O         -80.1460    0.4590  -53.2910 O.2     153 ARG    0.0900
   2459 CB        -82.3160    0.5480  -50.9590 C.3     153 ARG   -0.1800
   2460 CG        -82.8110    0.5900  -49.5140 C.3     153 ARG    0.0900
   2461 CD        -83.3150   -0.7330  -48.9960 C.3     153 ARG    0.0900
   2462 NE        -84.7360   -0.6600  -48.6730 N.pl3   153 ARG   -0.1800
   2463 CZ        -85.2160   -0.6260  -47.4360 C.cat   153 ARG    0.0900
   2464 NH1       -84.3930   -0.6880  -46.3920 N.pl3   153 ARG    0.0900
   2465 NH2       -86.5270   -0.5540  -47.2330 N.pl3   153 ARG    0.2000
   2466 HN        -80.2180    1.1350  -49.7740 H       153 ARG    0.0900
   2467 HA        -81.0710   -1.2210  -50.8490 H       153 ARG    0.0900
   2468 HB1       -83.0890    0.0460  -51.5770 H       153 ARG   -0.7000
   2469 HB2       -82.1920    1.5920  -51.3140 H       153 ARG    0.4400
   2470 HG1       -83.6360    1.3310  -49.4480 H       153 ARG    0.6400
   2471 HG2       -81.9730    0.9240  -48.8660 H       153 ARG   -0.8000
   2472 HD1       -82.7670   -1.0100  -48.0710 H       153 ARG    0.4600
   2473 HD2       -83.1800   -1.5180  -49.7700 H       153 ARG    0.4600
   2474 HE        -85.3890   -0.6330  -49.4300 H       153 ARG   -0.8000
   2475 HH11      -83.4070   -0.7610  -46.5360 H       153 ARG    0.4600
   2476 HH12      -84.7610   -0.6630  -45.4620 H       153 ARG    0.4600
   2477 HH21      -87.1530   -0.5250  -48.0120 H       153 ARG    0.5100
   2478 HH22      -86.8870   -0.5290  -46.3000 H       153 ARG   -0.5100
   2479 N         -81.2110   -1.5230  -53.1330 N.am    154 ALA   -0.4700
   2480 CA        -81.1500   -1.8600  -54.5380 C.3     154 ALA    0.3100
   2481 C         -82.3800   -1.2400  -55.2240 C.2     154 ALA    0.0700
   2482 O         -83.2890   -0.7610  -54.5260 O.2     154 ALA    0.0900
   2483 CB        -81.1490   -3.3700  -54.7060 C.3     154 ALA   -0.2700
   2484 HN        -81.6450   -2.2050  -52.5510 H       154 ALA    0.0900
   2485 HA        -80.2470   -1.4330  -54.9490 H       154 ALA    0.0900
   2486 HB1       -82.0750   -3.8040  -54.2710 H       154 ALA    0.0900
   2487 HB2       -80.2730   -3.8090  -54.1830 H       154 ALA    0.5100
   2488 HB3       -81.1090   -3.6300  -55.7850 H       154 ALA   -0.5100
   2489 N         -82.3930   -1.2260  -56.5870 N.am    155 THR   -0.4700
   2490 CA        -83.4770   -0.6600  -57.4040 C.3     155 THR    0.3100
   2491 C         -84.2880   -1.6810  -58.2170 C.2     155 THR    0.0700
   2492 O         -85.4490   -1.4110  -58.5240 O.2     155 THR    0.0900
   2493 CB        -82.9960    0.5420  -58.2480 C.3     155 THR    0.1400
   2494 CG2       -83.1810    1.8710  -57.5290 C.3     155 THR    0.0900
   2495 OG1       -81.6270    0.3630  -58.6350 O.3     155 THR   -0.6600
   2496 HN        -81.6370   -1.6140  -57.1070 H       155 THR    0.4300
   2497 HA        -84.2650   -0.3510  -56.7340 H       155 THR   -0.2700
   2498 HB        -83.6180    0.6290  -59.1640 H       155 THR    0.0900
   2499 HG1       -81.3960    1.1380  -59.1500 H       155 THR    0.0900
   2500 HG21      -82.6040    1.8770  -56.5790 H       155 THR    0.0900
   2501 HG22      -84.2550    2.0270  -57.2920 H       155 THR    0.5100
   2502 HG23      -82.8160    2.7030  -58.1700 H       155 THR   -0.5100
   2503 N         -83.7000   -2.8400  -58.5610 N.am    156 HSE   -0.4700
   2504 CA        -84.3870   -3.8710  -59.3430 C.3     156 HSE    0.3100
   2505 C         -85.6230   -4.3820  -58.6340 C.2     156 HSE    0.0700
   2506 O         -85.6090   -4.4670  -57.4060 O.2     156 HSE    0.0900
   2507 CB        -83.4420   -5.0230  -59.6920 C.3     156 HSE   -0.0800
   2508 CG        -82.9820   -5.8420  -58.5220 C.ar    156 HSE    0.0900
   2509 CD2       -83.3130   -7.1080  -58.1770 C.ar    156 HSE    0.0900
   2510 ND1       -82.0400   -5.3630  -57.6270 N.ar    156 HSE   -0.7000
   2511 CE1       -81.8310   -6.3470  -56.7660 C.ar    156 HSE    0.2200
   2512 NE2       -82.5820   -7.4140  -57.0510 N.ar    156 HSE    0.2500
   2513 HN        -82.7620   -3.0510  -58.2990 H       156 HSE    0.1300
   2514 HA        -84.7610   -3.4090  -60.2460 H       156 HSE   -0.3600
   2515 HB1       -82.5420   -4.6000  -60.1870 H       156 HSE    0.3200
   2516 HB2       -83.9630   -5.7010  -60.4000 H       156 HSE   -0.0500
   2517 HD2       -84.0060   -7.7960  -58.6480 H       156 HSE    0.0900
   2518 HE1       -81.1400   -6.3150  -55.9240 H       156 HSE    0.5100
   2519 HE2       -82.6170   -8.2780  -56.5500 H       156 HSE   -0.5100
   2520 N         -86.6890   -4.7100  -59.3930 N.am    157 GLN   -0.4700
   2521 CA        -87.9690   -5.1620  -58.8450 C.3     157 GLN    0.3100
   2522 C         -87.9020   -6.2590  -57.7660 C.2     157 GLN    0.0700
   2523 O         -88.5810   -6.1180  -56.7430 O.2     157 GLN    0.0900
   2524 CB        -88.9760   -5.4900  -59.9620 C.3     157 GLN   -0.1800
   2525 CG        -90.4020   -5.8600  -59.4960 C.3     157 GLN    0.0900
   2526 CD        -91.2410   -4.7200  -58.9260 C.2     157 GLN    0.0900
   2527 NE2       -92.5330   -5.0030  -58.7100 N.am    157 GLN   -0.1800
   2528 OE1       -90.7680   -3.6000  -58.6630 O.2     157 GLN    0.0900
   2529 HN        -86.6490   -4.6570  -60.3870 H       157 GLN    0.0900
   2530 HA        -88.3560   -4.3730  -58.2160 H       157 GLN    0.5500
   2531 HB1       -88.5740   -6.3450  -60.5450 H       157 GLN   -0.5500
   2532 HB2       -89.0520   -4.6040  -60.6260 H       157 GLN   -0.6200
   2533 HG1       -90.3150   -6.6380  -58.7090 H       157 GLN    0.3200
   2534 HG2       -90.9500   -6.2770  -60.3660 H       157 GLN    0.3000
   2535 HE21      -93.1430   -4.3040  -58.3380 H       157 GLN    0.5100
   2536 HE22      -92.8870   -5.9140  -58.9210 H       157 GLN   -0.5100
   2537 N         -87.0570   -7.3150  -57.9540 N.am    158 GLU   -0.4700
   2538 CA        -86.8990   -8.4390  -57.0040 C.3     158 GLU    0.3100
   2539 C         -86.6270   -7.9720  -55.5590 C.2     158 GLU    0.0700
   2540 O         -87.1800   -8.5450  -54.6090 O.2     158 GLU    0.0900
   2541 CB        -85.8080   -9.4240  -57.4820 C.3     158 GLU   -0.1800
   2542 CG        -85.7020  -10.7040  -56.6520 C.3     158 GLU    0.0900
   2543 CD        -84.3420  -11.3860  -56.5700 C.2     158 GLU    0.0900
   2544 OE1       -83.3790  -10.9220  -57.2290 O.co2   158 GLU   -0.2800
   2545 OE2       -84.2460  -12.4030  -55.8430 O.co2   158 GLU    0.0900
   2546 HN        -86.4900   -7.3740  -58.7710 H       158 GLU    0.0900
   2547 HA        -87.8500   -8.9450  -56.9260 H       158 GLU    0.6200
   2548 HB1       -84.8270   -8.9030  -57.4480 H       158 GLU   -0.7600
   2549 HB2       -86.0290   -9.7060  -58.5330 H       158 GLU   -0.7600
   2550 HG1       -86.4130  -11.4400  -57.0780 H       158 GLU    0.5100
   2551 HG2       -86.0070  -10.4570  -55.6140 H       158 GLU   -0.5100
   2552 N         -85.7800   -6.9230  -55.4150 N.am    159 ALA   -0.4700
   2553 CA        -85.4090   -6.3130  -54.1430 C.3     159 ALA    0.3100
   2554 C         -86.5340   -5.4520  -53.6230 C.2     159 ALA    0.0700
   2555 O         -86.8260   -5.5200  -52.4310 O.2     159 ALA    0.0900
   2556 CB        -84.1510   -5.4790  -54.3000 C.3     159 ALA   -0.2700
   2557 HN        -85.3550   -6.5040  -56.2120 H       159 ALA    0.0900
   2558 HA        -85.2470   -7.1050  -53.4260 H       159 ALA    0.0900
   2559 HB1       -84.3190   -4.6720  -55.0450 H       159 ALA    0.0900
   2560 HB2       -83.3140   -6.1190  -54.6540 H       159 ALA    0.5100
   2561 HB3       -83.8800   -5.0140  -53.3280 H       159 ALA   -0.5100
   2562 N         -87.1920   -4.6690  -54.5130 N.am    160 ILE   -0.4700
   2563 CA        -88.3230   -3.7980  -54.1750 C.3     160 ILE    0.3100
   2564 C         -89.4270   -4.5930  -53.4630 C.2     160 ILE    0.0700
   2565 O         -89.9960   -4.1080  -52.4740 O.2     160 ILE    0.0900
   2566 CB        -88.8210   -3.0090  -55.4110 C.3     160 ILE   -0.0900
   2567 CG1       -87.6930   -2.1880  -56.0560 C.3     160 ILE    0.0900
   2568 CG2       -90.0440   -2.1390  -55.1130 C.3     160 ILE   -0.2700
   2569 CD        -86.8940   -1.2460  -55.1360 C.3     160 ILE    0.0900
   2570 HN        -86.9240   -4.6520  -55.4730 H       160 ILE    0.0900
   2571 HA        -87.9960   -3.1160  -53.4040 H       160 ILE    0.0900
   2572 HB        -89.0850   -3.7320  -56.2130 H       160 ILE   -0.1800
   2573 HG11      -88.1450   -1.5690  -56.8590 H       160 ILE    0.0900
   2574 HG12      -86.9750   -2.9020  -56.5100 H       160 ILE    0.0900
   2575 HG21      -89.8000   -1.3970  -54.3230 H       160 ILE   -0.2700
   2576 HG22      -90.8830   -2.7740  -54.7560 H       160 ILE    0.0900
   2577 HG23      -90.3530   -1.5920  -56.0290 H       160 ILE    0.0900
   2578 HD1       -86.2610   -1.8380  -54.4410 H       160 ILE    0.0900
   2579 HD2       -87.5910   -0.6220  -54.5370 H       160 ILE    0.5100
   2580 HD3       -86.2360   -0.5910  -55.7450 H       160 ILE   -0.5100
   2581 N         -89.6680   -5.8440  -53.9280 N.am    161 ASN   -0.4700
   2582 CA        -90.6240   -6.7820  -53.3430 C.3     161 ASN    0.3100
   2583 C         -90.1350   -7.2550  -51.9740 C.2     161 ASN    0.0700
   2584 O         -90.9070   -7.2400  -51.0160 O.2     161 ASN    0.0900
   2585 CB        -90.8310   -7.9820  -54.2630 C.3     161 ASN   -0.1800
   2586 CG        -91.2140   -7.6290  -55.6730 C.2     161 ASN    0.0900
   2587 ND2       -90.9020   -8.5290  -56.5900 N.am    161 ASN    0.0900
   2588 OD1       -91.7900   -6.5720  -55.9570 O.2     161 ASN    0.5500
   2589 HN        -89.1810   -6.1920  -54.7240 H       161 ASN   -0.5500
   2590 HA        -91.5570   -6.2590  -53.1940 H       161 ASN   -0.6200
   2591 HB1       -91.6360   -8.6170  -53.8370 H       161 ASN    0.3200
   2592 HB2       -89.8870   -8.5650  -54.2990 H       161 ASN    0.3000
   2593 HD21      -91.1260   -8.3620  -57.5500 H       161 ASN    0.5100
   2594 HD22      -90.4420   -9.3760  -56.3230 H       161 ASN   -0.5100
   2595 N         -88.8430   -7.6480  -51.8830 N.am    162 CYS   -0.4700
   2596 CA        -88.2130   -8.1180  -50.6540 C.3     162 CYS    0.3100
   2597 C         -88.2240   -7.0680  -49.5580 C.2     162 CYS    0.0700
   2598 O         -88.5300   -7.3710  -48.4040 O.2     162 CYS    0.0900
   2599 CB        -86.7980   -8.6150  -50.9240 C.3     162 CYS   -0.1000
   2600 SG        -86.0180   -9.3720  -49.4770 S.3     162 CYS    0.0900
   2601 HN        -88.2470   -7.6320  -52.6790 H       162 CYS    0.0900
   2602 HA        -88.8190   -8.9160  -50.2540 H       162 CYS   -0.0800
   2603 HB1       -86.1820   -7.7530  -51.2590 H       162 CYS    0.5100
   2604 HB2       -86.8380   -9.3590  -51.7460 H       162 CYS   -0.5100
   2605 N         -87.8960   -5.8280  -49.9310 N.am    163 TYR   -0.4700
   2606 CA        -87.8720   -4.6980  -49.0200 C.3     163 TYR    0.3100
   2607 C         -89.2490   -4.4400  -48.4390 C.2     163 TYR    0.0700
   2608 O         -89.3410   -4.0150  -47.2890 O.2     163 TYR    0.0900
   2609 CB        -87.3280   -3.4280  -49.7160 C.3     163 TYR   -0.1800
   2610 CG        -85.8830   -3.4970  -50.1680 C.ar    163 TYR    0.0900
   2611 CD1       -84.9380   -4.2350  -49.4560 C.ar    163 TYR    0.0900
   2612 CD2       -85.4420   -2.7680  -51.2720 C.ar    163 TYR    0.0000
   2613 CE1       -83.6080   -4.3040  -49.8680 C.ar    163 TYR   -0.1150
   2614 CE2       -84.1130   -2.8260  -51.6930 C.ar    163 TYR    0.1150
   2615 CZ        -83.2000   -3.5950  -50.9850 C.ar    163 TYR   -0.1150
   2616 OH        -81.8850   -3.6490  -51.3710 O.3     163 TYR    0.1150
   2617 HN        -87.6470   -5.6190  -50.8730 H       163 TYR    0.1100
   2618 HA        -87.2430   -4.9600  -48.1820 H       163 TYR   -0.5400
   2619 HB1       -87.4020   -2.5740  -49.0100 H       163 TYR    0.4300
   2620 HB2       -87.9380   -3.2290  -50.6230 H       163 TYR   -0.1150
   2621 HD1       -85.2430   -4.7660  -48.5660 H       163 TYR    0.1150
   2622 HD2       -86.1420   -2.1460  -51.8110 H       163 TYR   -0.1150
   2623 HE1       -82.8990   -4.9060  -49.3190 H       163 TYR    0.1150
   2624 HE2       -83.7970   -2.2750  -52.5670 H       163 TYR    0.5100
   2625 HH        -81.3880   -4.0830  -50.6730 H       163 TYR   -0.5100
   2626 N         -90.3170   -4.7160  -49.2260 N.am    164 ALA   -0.4700
   2627 CA        -91.7210   -4.5420  -48.8360 C.3     164 ALA    0.3100
   2628 C         -92.2290   -5.6700  -47.9200 C.2     164 ALA    0.0700
   2629 O         -92.9510   -5.3930  -46.9510 O.2     164 ALA    0.0900
   2630 CB        -92.5900   -4.4430  -50.0810 C.3     164 ALA   -0.2700
   2631 HN        -90.1860   -5.0650  -50.1490 H       164 ALA    0.0900
   2632 HA        -91.7990   -3.6410  -48.2470 H       164 ALA    0.0900
   2633 HB1       -92.4950   -5.3680  -50.6880 H       164 ALA    0.0900
   2634 HB2       -92.2680   -3.5790  -50.7000 H       164 ALA    0.5100
   2635 HB3       -93.6540   -4.3190  -49.7890 H       164 ALA   -0.5100
   2636 N         -91.8240   -6.9360  -48.2340 N.am    165 GLU   -0.4700
   2637 CA        -92.1770   -8.1950  -47.5570 C.3     165 GLU    0.3100
   2638 C         -91.5060   -8.3550  -46.1930 C.2     165 GLU    0.0700
   2639 O         -90.2690   -8.4420  -46.1120 O.2     165 GLU    0.0900
   2640 CB        -91.8570   -9.3930  -48.4780 C.3     165 GLU   -0.1800
   2641 CG        -92.1960  -10.7620  -47.9140 C.3     165 GLU    0.0900
   2642 CD        -93.6670  -11.1380  -47.9530 C.2     165 GLU    0.0900
   2643 OE1       -94.4320  -10.6250  -47.1010 O.co2   165 GLU   -0.2800
   2644 OE2       -94.0490  -11.9700  -48.8100 O.co2   165 GLU    0.0900
   2645 HN        -91.2150   -7.0690  -49.0070 H       165 GLU    0.0900
   2646 HA        -93.2320   -8.1690  -47.3240 H       165 GLU    0.6200
   2647 HB1       -90.7700   -9.3740  -48.7010 H       165 GLU   -0.7600
   2648 HB2       -92.4230   -9.2610  -49.4240 H       165 GLU   -0.7600
   2649 HG1       -91.8680  -10.7930  -46.8540 H       165 GLU    0.5100
   2650 HG2       -91.6370  -11.5260  -48.4930 H       165 GLU   -0.5100
   2651 N         -92.3360   -8.4230  -45.1220 N.am    166 GLU   -0.4700
   2652 CA        -91.8750   -8.5670  -43.7380 C.3     166 GLU    0.3100
   2653 C         -91.2340   -9.9210  -43.4240 C.2     166 GLU    0.0700
   2654 O         -90.4020   -9.9980  -42.5200 O.2     166 GLU    0.0900
   2655 CB        -92.9500   -8.1500  -42.7210 C.3     166 GLU   -0.1800
   2656 CG        -93.3440   -6.6810  -42.8350 C.3     166 GLU    0.0900
   2657 CD        -92.9650   -5.7540  -41.6930 C.2     166 GLU    0.0900
   2658 OE1       -93.6900   -5.7400  -40.6740 O.co2   166 GLU   -0.2800
   2659 OE2       -91.9990   -4.9710  -41.8520 O.co2   166 GLU    0.0900
   2660 HN        -93.3250   -8.3770  -45.2340 H       166 GLU    0.0900
   2661 HA        -90.9980   -7.9480  -43.6200 H       166 GLU    0.6200
   2662 HB1       -92.5630   -8.3370  -41.6970 H       166 GLU   -0.7600
   2663 HB2       -93.8550   -8.7750  -42.8820 H       166 GLU   -0.7600
   2664 HG1       -94.4480   -6.6350  -42.9400 H       166 GLU    0.5100
   2665 HG2       -92.8700   -6.2780  -43.7540 H       166 GLU   -0.5100
   2666 N         -91.5660  -10.9730  -44.2040 N.am    167 THR   -0.4700
   2667 CA        -90.9650  -12.3000  -44.0540 C.3     167 THR    0.3100
   2668 C         -89.6830  -12.4210  -44.8840 C.2     167 THR    0.0700
   2669 O         -89.0160  -13.4530  -44.7940 O.2     167 THR    0.0900
   2670 CB        -91.9470  -13.4480  -44.3590 C.3     167 THR    0.1400
   2671 CG2       -93.1620  -13.4480  -43.4560 C.3     167 THR    0.0900
   2672 OG1       -92.3420  -13.4010  -45.7240 O.3     167 THR   -0.6600
   2673 HN        -92.2460  -10.8900  -44.9280 H       167 THR    0.4300
   2674 HA        -90.6140  -12.3830  -43.0370 H       167 THR   -0.2700
   2675 HB        -91.4590  -14.4250  -44.1590 H       167 THR    0.0900
   2676 HG1       -93.0200  -12.7240  -45.7810 H       167 THR    0.0900
   2677 HG21      -93.7230  -12.4960  -43.5690 H       167 THR    0.0900
   2678 HG22      -92.8450  -13.5490  -42.3960 H       167 THR    0.5100
   2679 HG23      -93.8340  -14.2900  -43.7260 H       167 THR   -0.5100
   2680 N         -89.3240  -11.3780  -45.6810 N.am    168 CYS   -0.4700
   2681 CA        -88.1100  -11.3710  -46.5160 C.3     168 CYS    0.3100
   2682 C         -86.9640  -10.6430  -45.8210 C.2     168 CYS    0.0700
   2683 O         -87.1560   -9.4970  -45.3920 O.2     168 CYS    0.0900
   2684 CB        -88.3860  -10.7620  -47.8970 C.3     168 CYS   -0.1000
   2685 SG        -87.0990  -11.0890  -49.1500 S.3     168 CYS    0.0900
   2686 HN        -89.8820  -10.5530  -45.7350 H       168 CYS    0.0900
   2687 HA        -87.7720  -12.3910  -46.6190 H       168 CYS   -0.0800
   2688 HB1       -88.4930   -9.6640  -47.7730 H       168 CYS    0.5100
   2689 HB2       -89.3520  -11.1700  -48.2640 H       168 CYS   -0.5100
   2690 N         -85.7750  -11.3020  -45.7280 N.am    169 CYS   -0.4700
   2691 CA        -84.5400  -10.6880  -45.2150 C.3     169 CYS    0.3100
   2692 C         -83.2500  -11.0570  -45.9550 C.2     169 CYS    0.0700
   2693 O         -82.2270  -11.4180  -45.3570 O.2     169 CYS    0.0900
   2694 CB        -84.3940  -10.7280  -43.6930 C.3     169 CYS   -0.1000
   2695 SG        -83.2030   -9.5200  -43.0290 S.3     169 CYS    0.0900
   2696 HN        -85.6880  -12.2530  -46.0100 H       169 CYS    0.0900
   2697 HA        -84.5370   -9.6600  -45.5480 H       169 CYS   -0.0800
   2698 HB1       -84.0700  -11.7490  -43.4020 H       169 CYS    0.5100
   2699 HB2       -85.3900  -10.5340  -43.2440 H       169 CYS   -0.5100
   2700 N         -83.3130  -10.9040  -47.2930 N.am    170 ASP   -0.4700
   2701 CA        -82.2040  -11.1020  -48.2170 C.3     170 ASP    0.3100
   2702 C         -81.5640   -9.7450  -48.4150 C.2     170 ASP    0.0700
   2703 O         -82.2450   -8.7410  -48.6630 O.2     170 ASP    0.0900
   2704 CB        -82.6740  -11.6660  -49.5720 C.3     170 ASP   -0.2800
   2705 CG        -83.2710  -13.0710  -49.5650 C.2     170 ASP    0.0900
   2706 OD1       -83.4440  -13.6520  -48.4530 O.co2   170 ASP    0.0900
   2707 OD2       -83.5920  -13.5780  -50.6700 O.co2   170 ASP    0.6200
   2708 HN        -84.1680  -10.6360  -47.7280 H       170 ASP   -0.7600
   2709 HA        -81.5090  -11.7860  -47.7530 H       170 ASP   -0.7600
   2710 HB1       -81.8010  -11.6780  -50.2570 H       170 ASP    0.5100
   2711 HB2       -83.4470  -10.9790  -49.9760 H       170 ASP   -0.5100
   2712 N         -80.2470   -9.7200  -48.2410 N.am    171 PHE   -0.4700
   2713 CA        -79.4260   -8.5330  -48.3610 C.3     171 PHE    0.3100
   2714 C         -79.1740   -8.2400  -49.8370 C.2     171 PHE    0.0700
   2715 O         -78.5900   -9.0670  -50.5470 O.2     171 PHE    0.0900
   2716 CB        -78.1180   -8.7520  -47.5830 C.3     171 PHE   -0.1800
   2717 CG        -77.0400   -7.7170  -47.7550 C.ar    171 PHE    0.0900
   2718 CD1       -77.1490   -6.4690  -47.1500 C.ar    171 PHE    0.0900
   2719 CD2       -75.8810   -8.0120  -48.4640 C.ar    171 PHE    0.0000
   2720 CE1       -76.1380   -5.5200  -47.2880 C.ar    171 PHE   -0.1150
   2721 CE2       -74.8740   -7.0620  -48.6060 C.ar    171 PHE    0.1150
   2722 CZ        -75.0060   -5.8230  -48.0150 C.ar    171 PHE   -0.1150
   2723 HN        -79.7480  -10.5520  -48.0130 H       171 PHE    0.1150
   2724 HA        -79.9740   -7.6940  -47.9570 H       171 PHE   -0.1150
   2725 HB1       -77.6760   -9.7200  -47.9020 H       171 PHE    0.1150
   2726 HB2       -78.3540   -8.7800  -46.4980 H       171 PHE   -0.1150
   2727 HD1       -78.0270   -6.2320  -46.5680 H       171 PHE    0.1150
   2728 HD2       -75.7610   -8.9890  -48.9080 H       171 PHE   -0.1150
   2729 HE1       -76.2410   -4.5490  -46.8280 H       171 PHE    0.1150
   2730 HE2       -73.9900   -7.2960  -49.1790 H       171 PHE    0.5100
   2731 HZ        -74.2210   -5.0890  -48.1210 H       171 PHE   -0.5100
   2732 N         -79.6730   -7.0820  -50.3030 N.am    172 PHE   -0.4700
   2733 CA        -79.5230   -6.6190  -51.6780 C.3     172 PHE    0.3100
   2734 C         -78.8920   -5.2210  -51.6420 C.2     172 PHE    0.0700
   2735 O         -79.4760   -4.3110  -51.0530 O.2     172 PHE    0.0900
   2736 CB        -80.9050   -6.5810  -52.3990 C.3     172 PHE   -0.1800
   2737 CG        -81.5720   -7.8990  -52.7630 C.ar    172 PHE    0.0900
   2738 CD1       -81.0830   -8.6860  -53.8020 C.ar    172 PHE    0.0900
   2739 CD2       -82.7450   -8.3000  -52.1340 C.ar    172 PHE    0.0000
   2740 CE1       -81.7070   -9.8880  -54.1480 C.ar    172 PHE   -0.1150
   2741 CE2       -83.3710   -9.5010  -52.4870 C.ar    172 PHE    0.1150
   2742 CZ        -82.8440  -10.2900  -53.4870 C.ar    172 PHE   -0.1150
   2743 HN        -80.1830   -6.4680  -49.7080 H       172 PHE    0.1150
   2744 HA        -78.8530   -7.2950  -52.1870 H       172 PHE   -0.1150
   2745 HB1       -80.7780   -6.0300  -53.3530 H       172 PHE    0.1150
   2746 HB2       -81.6220   -6.0490  -51.7390 H       172 PHE   -0.1150
   2747 HD1       -80.2080   -8.3640  -54.3480 H       172 PHE    0.1150
   2748 HD2       -83.1780   -7.6780  -51.3660 H       172 PHE   -0.1150
   2749 HE1       -81.2960  -10.5020  -54.9350 H       172 PHE    0.1150
   2750 HE2       -84.2710   -9.8100  -51.9750 H       172 PHE    0.5100
   2751 HZ        -83.3230  -11.2220  -53.7490 H       172 PHE   -0.5100
   2752 N         -77.6840   -5.0520  -52.2030 N.am    173 THR   -0.4700
   2753 CA        -77.0420   -3.7310  -52.2280 C.3     173 THR    0.3100
   2754 C         -76.8890   -3.2100  -53.6220 C.2     173 THR    0.0700
   2755 O         -76.9460   -3.9960  -54.5660 O.2     173 THR    0.0900
   2756 CB        -75.6850   -3.6450  -51.4810 C.3     173 THR    0.1400
   2757 CG2       -75.8260   -3.1280  -50.1070 C.3     173 THR    0.0900
   2758 OG1       -74.9580   -4.8720  -51.4700 O.3     173 THR   -0.6600
   2759 HN        -77.1780   -5.8010  -52.6210 H       173 THR    0.4300
   2760 HA        -77.7370   -3.0370  -51.7830 H       173 THR   -0.2700
   2761 HB        -75.0510   -2.8770  -51.9740 H       173 THR    0.0900
   2762 HG1       -75.4470   -5.4640  -50.8930 H       173 THR    0.0900
   2763 HG21      -76.3390   -3.8770  -49.4680 H       173 THR    0.0900
   2764 HG22      -76.4300   -2.1950  -50.1150 H       173 THR    0.5100
   2765 HG23      -74.8230   -2.9200  -49.6760 H       173 THR   -0.5100
   2766 N         -76.6860   -1.8760  -53.7530 N.am    174 ASN   -0.4700
   2767 CA        -76.4360   -1.1970  -55.0240 C.3     174 ASN    0.3100
   2768 C         -74.9460   -1.2760  -55.2990 C.2     174 ASN    0.0700
   2769 O         -74.1540   -1.1850  -54.3560 O.2     174 ASN    0.0900
   2770 CB        -76.9450    0.2570  -55.0160 C.3     174 ASN   -0.1800
   2771 CG        -76.2130    1.2280  -54.1050 C.2     174 ASN    0.0900
   2772 ND2       -75.5380    2.1740  -54.5850 N.am    174 ASN    0.0900
   2773 OD1       -76.4070    1.0950  -52.8140 O.2     174 ASN    0.5500
   2774 HN        -76.6990   -1.2790  -52.9550 H       174 ASN   -0.5500
   2775 HA        -76.9380   -1.7580  -55.7990 H       174 ASN   -0.6200
   2776 HB1       -78.0090    0.2460  -54.7040 H       174 ASN    0.3200
   2777 HB2       -76.8710    0.6510  -56.0510 H       174 ASN    0.3000
   2778 HD21      -75.0600    2.8070  -53.9740 H       174 ASN    0.5100
   2779 HD22      -75.4770    2.2930  -55.5760 H       174 ASN   -0.5100
   2780 N         -74.5630   -1.4770  -56.5830 N.am    175 GLN   -0.4700
   2781 CA        -73.1780   -1.6630  -57.0340 C.3     175 GLN    0.3100
   2782 C         -72.1450   -0.8780  -56.2140 C.2     175 GLN    0.0700
   2783 O         -71.1200   -1.4370  -55.8310 O.2     175 GLN    0.0900
   2784 CB        -73.0280   -1.4180  -58.5610 C.3     175 GLN   -0.1800
   2785 CG        -71.8820   -2.2240  -59.2460 C.3     175 GLN    0.0900
   2786 CD        -71.2710   -1.5930  -60.5110 C.2     175 GLN    0.0900
   2787 NE2       -70.8120   -2.4420  -61.4450 N.am    175 GLN   -0.1800
   2788 OE1       -71.1250   -0.3640  -60.6440 O.2     175 GLN    0.0900
   2789 HN        -75.2410   -1.5100  -57.3110 H       175 GLN    0.0900
   2790 HA        -72.8860   -2.6730  -56.7930 H       175 GLN    0.5500
   2791 HB1       -72.8350   -0.3360  -58.7220 H       175 GLN   -0.5500
   2792 HB2       -73.9850   -1.6890  -59.0520 H       175 GLN   -0.6200
   2793 HG1       -72.2840   -3.2200  -59.5280 H       175 GLN    0.3200
   2794 HG2       -71.0640   -2.3540  -58.5070 H       175 GLN    0.3000
   2795 HE21      -70.8760   -3.4290  -61.2990 H       175 GLN    0.5100
   2796 HE22      -70.4040   -2.0860  -62.2860 H       175 GLN   -0.5100
   2797 N         -72.4530    0.3760  -55.8750 N.am    176 ALA   -0.4700
   2798 CA        -71.5610    1.2440  -55.1230 C.3     176 ALA    0.3100
   2799 C         -71.4240    0.9730  -53.6460 C.2     176 ALA    0.0700
   2800 O         -70.3470    1.1800  -53.1060 O.2     176 ALA    0.0900
   2801 CB        -71.9450    2.6860  -55.3460 C.3     176 ALA   -0.2700
   2802 HN        -73.3280    0.7810  -56.1290 H       176 ALA    0.0900
   2803 HA        -70.5500    1.0650  -55.4600 H       176 ALA    0.0900
   2804 HB1       -72.9140    2.9050  -54.8490 H       176 ALA    0.0900
   2805 HB2       -72.0530    2.8850  -56.4340 H       176 ALA    0.5100
   2806 HB3       -71.1690    3.3550  -54.9190 H       176 ALA   -0.5100
   2807 N         -72.4890    0.5610  -52.9710 N.am    177 TYR   -0.4700
   2808 CA        -72.3860    0.2760  -51.5480 C.3     177 TYR    0.3100
   2809 C         -71.4610   -0.9040  -51.3450 C.2     177 TYR    0.0700
   2810 O         -70.4920   -0.8050  -50.6030 O.2     177 TYR    0.0900
   2811 CB        -73.7580   -0.0240  -50.9160 C.3     177 TYR   -0.1800
   2812 CG        -73.6810   -0.2520  -49.4200 C.ar    177 TYR    0.0900
   2813 CD1       -73.9810    0.7660  -48.5240 C.ar    177 TYR    0.0900
   2814 CD2       -73.2380   -1.4690  -48.9010 C.ar    177 TYR    0.0000
   2815 CE1       -73.8870    0.5660  -47.1460 C.ar    177 TYR   -0.1150
   2816 CE2       -73.1410   -1.6790  -47.5260 C.ar    177 TYR    0.1150
   2817 CZ        -73.4560   -0.6530  -46.6530 C.ar    177 TYR   -0.1150
   2818 OH        -73.3350   -0.8520  -45.3020 O.3     177 TYR    0.1150
   2819 HN        -73.3830    0.4310  -53.3930 H       177 TYR    0.1100
   2820 HA        -71.9420    1.1390  -51.0730 H       177 TYR   -0.5400
   2821 HB1       -74.1820   -0.9440  -51.3710 H       177 TYR    0.4300
   2822 HB2       -74.4400    0.8370  -51.0860 H       177 TYR   -0.1150
   2823 HD1       -74.2930    1.7290  -48.9000 H       177 TYR    0.1150
   2824 HD2       -72.9650   -2.2640  -49.5780 H       177 TYR   -0.1150
   2825 HE1       -74.1520    1.3610  -46.4650 H       177 TYR    0.1150
   2826 HE2       -72.8210   -2.6380  -47.1440 H       177 TYR    0.5100
   2827 HH        -72.8290   -0.1210  -44.9400 H       177 TYR   -0.5100
   2828 N         -71.7660   -2.0170  -52.0040 N.am    178 ALA   -0.4700
   2829 CA        -70.9900   -3.2310  -51.9100 C.3     178 ALA    0.3100
   2830 C         -69.4940   -2.9850  -52.1370 C.2     178 ALA    0.0700
   2831 O         -68.7110   -3.4910  -51.3360 O.2     178 ALA    0.0900
   2832 CB        -71.5290   -4.2770  -52.8680 C.3     178 ALA   -0.2700
   2833 HN        -72.5600   -2.0650  -52.6040 H       178 ALA    0.0900
   2834 HA        -71.0470   -3.5880  -50.8920 H       178 ALA    0.0900
   2835 HB1       -71.4770   -3.9000  -53.9120 H       178 ALA    0.0900
   2836 HB2       -72.5890   -4.5020  -52.6250 H       178 ALA    0.5100
   2837 HB3       -70.9230   -5.2050  -52.7960 H       178 ALA   -0.5100
   2838 N         -69.0930   -2.1580  -53.1540 N.am    179 ILE   -0.4700
   2839 CA        -67.6710   -1.8180  -53.4310 C.3     179 ILE    0.3100
   2840 C         -67.0730   -0.9570  -52.2930 C.2     179 ILE    0.0700
   2841 O         -66.0370   -1.3230  -51.7160 O.2     179 ILE    0.0900
   2842 CB        -67.4380   -1.1510  -54.8250 C.3     179 ILE   -0.0900
   2843 CG1       -67.7890   -2.0900  -55.9730 C.3     179 ILE    0.0900
   2844 CG2       -65.9990   -0.6700  -54.9650 C.3     179 ILE   -0.2700
   2845 CD        -67.8300   -1.4350  -57.3490 C.3     179 ILE    0.0900
   2846 HN        -69.7560   -1.7370  -53.7670 H       179 ILE    0.0900
   2847 HA        -67.1070   -2.7380  -53.3720 H       179 ILE    0.0900
   2848 HB        -68.1260   -0.2860  -54.9370 H       179 ILE   -0.1800
   2849 HG11      -68.7870   -2.5310  -55.7680 H       179 ILE    0.0900
   2850 HG12      -67.0330   -2.9040  -56.0000 H       179 ILE    0.0900
   2851 HG21      -65.2980   -1.5260  -54.8640 H       179 ILE   -0.2700
   2852 HG22      -65.7690    0.0720  -54.1690 H       179 ILE    0.0900
   2853 HG23      -65.8510   -0.2050  -55.9630 H       179 ILE    0.0900
   2854 HD1       -66.8030   -1.1600  -57.6720 H       179 ILE    0.0900
   2855 HD2       -68.4490   -0.5130  -57.3110 H       179 ILE    0.5100
   2856 HD3       -68.2580   -2.1420  -58.0920 H       179 ILE   -0.5100
   2857 N         -67.7260    0.1920  -51.9930 N.am    180 ALA   -0.4700
   2858 CA        -67.2920    1.1380  -50.9840 C.3     180 ALA    0.3100
   2859 C         -67.1080    0.4880  -49.6230 C.2     180 ALA    0.0700
   2860 O         -66.0630    0.6780  -49.0000 O.2     180 ALA    0.0900
   2861 CB        -68.2800    2.2760  -50.8940 C.3     180 ALA   -0.2700
   2862 HN        -68.5630    0.4440  -52.4720 H       180 ALA    0.0900
   2863 HA        -66.3150    1.5050  -51.2610 H       180 ALA    0.0900
   2864 HB1       -69.2850    1.8890  -50.6190 H       180 ALA    0.0900
   2865 HB2       -68.3550    2.7900  -51.8760 H       180 ALA    0.5100
   2866 HB3       -67.9550    2.9990  -50.1150 H       180 ALA   -0.5100
   2867 N         -68.0990   -0.3130  -49.1820 N.am    181 SER   -0.4700
   2868 CA        -68.0610   -1.0000  -47.8940 C.3     181 SER    0.3100
   2869 C         -67.0060   -2.1010  -47.8620 C.2     181 SER    0.0700
   2870 O         -66.3110   -2.2250  -46.8530 O.2     181 SER    0.0900
   2871 CB        -69.4580   -1.4690  -47.4690 C.3     181 SER    0.0500
   2872 OG        -69.6410   -2.8690  -47.3360 O.3     181 SER    0.0900
   2873 HN        -68.9180   -0.4740  -49.7290 H       181 SER    0.0900
   2874 HA        -67.6630   -0.3110  -47.1640 H       181 SER   -0.6600
   2875 HB1       -70.1880   -1.1140  -48.2270 H       181 SER    0.4300
   2876 HB2       -69.6920   -1.0120  -46.4850 H       181 SER    0.5100
   2877 HG1       -69.1370   -3.1290  -46.5610 H       181 SER   -0.5100
   2878 N         -66.8280   -2.8460  -48.9860 N.am    182 SER   -0.4700
   2879 CA        -65.8200   -3.9030  -49.0910 C.3     182 SER    0.3100
   2880 C         -64.4030   -3.3510  -48.9410 C.2     182 SER    0.0700
   2881 O         -63.5980   -3.9580  -48.2300 O.2     182 SER    0.0900
   2882 CB        -65.9690   -4.6810  -50.3910 C.3     182 SER    0.0500
   2883 OG        -67.1980   -5.3920  -50.3830 O.3     182 SER    0.0900
   2884 HN        -67.3860   -2.7020  -49.7990 H       182 SER    0.0900
   2885 HA        -65.9410   -4.5640  -48.2460 H       182 SER   -0.6600
   2886 HB1       -65.1330   -5.4050  -50.4970 H       182 SER    0.4300
   2887 HB2       -65.9630   -3.9800  -51.2540 H       182 SER    0.5100
   2888 HG1       -67.8750   -4.7530  -50.6160 H       182 SER   -0.5100
   2889 N         -64.1230   -2.1610  -49.5430 N.am    183 ILE   -0.4700
   2890 CA        -62.8350   -1.4530  -49.4300 C.3     183 ILE    0.3100
   2891 C         -62.5640   -0.9880  -48.0000 C.2     183 ILE    0.0700
   2892 O         -61.4650   -1.2170  -47.4990 O.2     183 ILE    0.0900
   2893 CB        -62.6530   -0.3170  -50.4740 C.3     183 ILE   -0.0900
   2894 CG1       -62.6510   -0.9100  -51.9160 C.3     183 ILE    0.0900
   2895 CG2       -61.3560    0.4940  -50.1920 C.3     183 ILE   -0.2700
   2896 CD        -62.8730    0.0590  -53.0420 C.3     183 ILE    0.0900
   2897 HN        -64.8040   -1.7000  -50.1050 H       183 ILE    0.0900
   2898 HA        -62.0540   -2.1890  -49.5560 H       183 ILE    0.0900
   2899 HB        -63.5280    0.3650  -50.4310 H       183 ILE   -0.1800
   2900 HG11      -63.4510   -1.6780  -51.9670 H       183 ILE    0.0900
   2901 HG12      -61.6690   -1.4020  -52.0790 H       183 ILE    0.0900
   2902 HG21      -60.4960   -0.1950  -50.0630 H       183 ILE   -0.2700
   2903 HG22      -61.4790    1.0890  -49.2610 H       183 ILE    0.0900
   2904 HG23      -61.1430    1.1740  -51.0440 H       183 ILE    0.0900
   2905 HD1       -62.0770    0.8330  -53.0400 H       183 ILE    0.0900
   2906 HD2       -63.8560    0.5600  -52.9210 H       183 ILE    0.5100
   2907 HD3       -62.8430   -0.4790  -54.0140 H       183 ILE   -0.5100
   2908 N         -63.5720   -0.3820  -47.3340 N.am    184 VAL   -0.4700
   2909 CA        -63.4780    0.1110  -45.9530 C.3     184 VAL    0.3100
   2910 C         -63.3780   -1.0250  -44.9340 C.2     184 VAL    0.0700
   2911 O         -62.4280   -1.0370  -44.1440 O.2     184 VAL    0.0900
   2912 CB        -64.6140    1.1080  -45.6010 C.3     184 VAL   -0.0900
   2913 CG1       -64.6830    1.3900  -44.0950 C.3     184 VAL    0.0900
   2914 CG2       -64.4720    2.4070  -46.3930 C.3     184 VAL   -0.2700
   2915 HN        -64.4560   -0.2370  -47.7700 H       184 VAL    0.0900
   2916 HA        -62.5180    0.5940  -45.8440 H       184 VAL    0.0900
   2917 HB        -65.5850    0.6810  -45.9340 H       184 VAL    0.0900
   2918 HG11      -63.6750    1.6560  -43.7110 H       184 VAL   -0.2700
   2919 HG12      -65.0400    0.4860  -43.5560 H       184 VAL    0.0900
   2920 HG13      -65.3730    2.2380  -43.9010 H       184 VAL    0.0900
   2921 HG21      -64.5170    2.1970  -47.4830 H       184 VAL    0.0900
   2922 HG22      -63.4950    2.8850  -46.1640 H       184 VAL    0.5100
   2923 HG23      -65.2980    3.1020  -46.1320 H       184 VAL   -0.5100
   2924 N         -64.3630   -1.9650  -44.9430 N.am    185 SER   -0.4700
   2925 CA        -64.4350   -3.0930  -44.0000 C.3     185 SER    0.3100
   2926 C         -63.3350   -4.1020  -44.1910 C.2     185 SER    0.0700
   2927 O         -62.9820   -4.7760  -43.2290 O.2     185 SER    0.0900
   2928 CB        -65.7700   -3.8380  -44.1020 C.3     185 SER    0.0500
   2929 OG        -66.8750   -3.1820  -43.5030 O.3     185 SER    0.0900
   2930 HN        -65.1020   -1.9270  -45.6110 H       185 SER    0.0900
   2931 HA        -64.3070   -2.6960  -43.0040 H       185 SER   -0.6600
   2932 HB1       -65.6590   -4.8260  -43.6080 H       185 SER    0.4300
   2933 HB2       -66.0100   -3.9850  -45.1760 H       185 SER    0.5100
   2934 HG1       -66.9600   -2.3400  -43.9560 H       185 SER   -0.5100
   2935 N         -62.8290   -4.2630  -45.4300 N.am    186 PHE   -0.4700
   2936 CA        -61.8720   -5.3290  -45.6700 C.3     186 PHE    0.3100
   2937 C         -60.5670   -5.0700  -46.4070 C.2     186 PHE    0.0700
   2938 O         -59.5190   -5.4570  -45.8740 O.2     186 PHE    0.0900
   2939 CB        -62.5960   -6.5680  -46.2130 C.3     186 PHE   -0.1800
   2940 CG        -61.6910   -7.7190  -46.5440 C.ar    186 PHE    0.0900
   2941 CD1       -61.1450   -8.5020  -45.5360 C.ar    186 PHE    0.0900
   2942 CD2       -61.3390   -7.9840  -47.8610 C.ar    186 PHE    0.0000
   2943 CE1       -60.2680   -9.5470  -45.8430 C.ar    186 PHE   -0.1150
   2944 CE2       -60.4950   -9.0460  -48.1730 C.ar    186 PHE    0.1150
   2945 CZ        -59.9530   -9.8180  -47.1600 C.ar    186 PHE   -0.1150
   2946 HN        -63.0760   -3.6850  -46.2040 H       186 PHE    0.1150
   2947 HA        -61.3800   -5.5570  -44.7370 H       186 PHE   -0.1150
   2948 HB1       -63.1320   -6.2960  -47.1480 H       186 PHE    0.1150
   2949 HB2       -63.3180   -6.9310  -45.4500 H       186 PHE   -0.1150
   2950 HD1       -61.3990   -8.3040  -44.5060 H       186 PHE    0.1150
   2951 HD2       -61.7250   -7.3590  -48.6520 H       186 PHE   -0.1150
   2952 HE1       -59.8380  -10.1420  -45.0510 H       186 PHE    0.1150
   2953 HE2       -60.2640   -9.2660  -49.2040 H       186 PHE    0.5100
   2954 HZ        -59.2850  -10.6310  -47.4010 H       186 PHE   -0.5100
   2955 N         -60.6030   -4.5310  -47.6360 N.am    187 TYR   -0.4700
   2956 CA        -59.3600   -4.3580  -48.3700 C.3     187 TYR    0.3100
   2957 C         -58.3420   -3.3980  -47.7820 C.2     187 TYR    0.0700
   2958 O         -57.1670   -3.7600  -47.7450 O.2     187 TYR    0.0900
   2959 CB        -59.5830   -4.1620  -49.8510 C.3     187 TYR   -0.1800
   2960 CG        -60.3540   -5.2940  -50.4800 C.ar    187 TYR    0.0900
   2961 CD1       -61.7210   -5.1740  -50.7400 C.ar    187 TYR    0.0900
   2962 CD2       -59.7170   -6.4790  -50.8430 C.ar    187 TYR    0.0000
   2963 CE1       -62.4330   -6.1990  -51.3630 C.ar    187 TYR   -0.1150
   2964 CE2       -60.4210   -7.5170  -51.4530 C.ar    187 TYR    0.1150
   2965 CZ        -61.7770   -7.3730  -51.7130 C.ar    187 TYR   -0.1150
   2966 OH        -62.4710   -8.3950  -52.3170 O.3     187 TYR    0.1150
   2967 HN        -61.4450   -4.2390  -48.0830 H       187 TYR    0.1100
   2968 HA        -58.7590   -5.2390  -48.2030 H       187 TYR   -0.5400
   2969 HB1       -58.6020   -4.0990  -50.3680 H       187 TYR    0.4300
   2970 HB2       -60.1630   -3.2300  -50.0180 H       187 TYR   -0.1150
   2971 HD1       -62.2360   -4.2710  -50.4510 H       187 TYR    0.1150
   2972 HD2       -58.6610   -6.5950  -50.6500 H       187 TYR   -0.1150
   2973 HE1       -63.4860   -6.0810  -51.5730 H       187 TYR    0.1150
   2974 HE2       -59.9110   -8.4310  -51.7240 H       187 TYR    0.5100
   2975 HH        -63.4070   -8.1860  -52.2720 H       187 TYR   -0.5100
   2976 N         -58.7700   -2.2110  -47.2790 N.am    188 VAL   -0.4700
   2977 CA        -57.8760   -1.2400  -46.6170 C.3     188 VAL    0.3100
   2978 C         -57.2040   -1.9490  -45.4320 C.2     188 VAL    0.0700
   2979 O         -55.9720   -2.0720  -45.4530 O.2     188 VAL    0.0900
   2980 CB        -58.5790    0.1020  -46.2360 C.3     188 VAL   -0.0900
   2981 CG1       -57.8190    0.8840  -45.1710 C.3     188 VAL    0.0900
   2982 CG2       -58.8000    0.9670  -47.4670 C.3     188 VAL   -0.2700
   2983 HN        -59.7260   -1.9380  -47.3390 H       188 VAL    0.0900
   2984 HA        -57.0600   -1.0410  -47.2950 H       188 VAL    0.0900
   2985 HB        -59.5970   -0.1230  -45.8560 H       188 VAL    0.0900
   2986 HG11      -56.7490    0.9770  -45.4560 H       188 VAL   -0.2700
   2987 HG12      -57.8810    0.3540  -44.1960 H       188 VAL    0.0900
   2988 HG13      -58.2490    1.9030  -45.0710 H       188 VAL    0.0900
   2989 HG21      -59.4390    0.4330  -48.2010 H       188 VAL    0.0900
   2990 HG22      -57.8240    1.1970  -47.9480 H       188 VAL    0.5100
   2991 HG23      -59.3060    1.9130  -47.1780 H       188 VAL   -0.5100
   2992 N         -57.9790   -2.5630  -44.4870 N.am    189 PRO   -0.2900
   2993 CA        -57.3380   -3.3160  -43.3930 C.3     189 PRO    0.0000
   2994 C         -56.4550   -4.4870  -43.8560 C.2     189 PRO    0.0900
   2995 O         -55.4700   -4.8010  -43.1830 O.2     189 PRO    0.0900
   2996 CB        -58.5200   -3.7710  -42.5260 C.3     189 PRO    0.0200
   2997 CG        -59.6410   -2.8580  -42.8840 C.3     189 PRO    0.0900
   2998 CD        -59.4510   -2.5510  -44.3260 C.3     189 PRO   -0.1800
   2999 HA        -56.6180   -2.6960  -42.8820 H       189 PRO    0.0900
   3000 HB1       -58.2710   -3.6840  -41.4470 H       189 PRO    0.0900
   3001 HB2       -58.7860   -4.8260  -42.7500 H       189 PRO   -0.1800
   3002 HG1       -60.6200   -3.3550  -42.7140 H       189 PRO    0.0900
   3003 HG2       -59.6000   -1.9300  -42.2760 H       189 PRO    0.0900
   3004 HD1       -59.9110   -3.3260  -44.9730 H       189 PRO    0.5100
   3005 HD2       -59.8550   -1.5500  -44.5860 H       189 PRO   -0.5100
   3006 N         -56.7710   -5.1000  -45.0190 N.am    190 LEU   -0.4700
   3007 CA        -55.9540   -6.1710  -45.6010 C.3     190 LEU    0.3100
   3008 C         -54.5860   -5.6390  -46.0880 C.2     190 LEU    0.0700
   3009 O         -53.5470   -6.1790  -45.6870 O.2     190 LEU    0.0900
   3010 CB        -56.7080   -6.8840  -46.7380 C.3     190 LEU   -0.1800
   3011 CG        -55.9210   -7.8790  -47.5890 C.3     190 LEU    0.0900
   3012 CD1       -55.6970   -9.2160  -46.8550 C.3     190 LEU    0.0900
   3013 CD2       -56.6420   -8.1110  -48.9010 C.3     190 LEU   -0.0900
   3014 HN        -57.5830   -4.8460  -45.5390 H       190 LEU    0.0900
   3015 HA        -55.7150   -6.8710  -44.8140 H       190 LEU   -0.2700
   3016 HB1       -57.1050   -6.1020  -47.4180 H       190 LEU    0.0900
   3017 HB2       -57.5580   -7.4320  -46.2820 H       190 LEU    0.0900
   3018 HG        -54.9360   -7.4360  -47.8440 H       190 LEU    0.0900
   3019 HD11      -56.6580   -9.7650  -46.7620 H       190 LEU   -0.2700
   3020 HD12      -55.2970   -9.0240  -45.8370 H       190 LEU    0.0900
   3021 HD13      -54.9820   -9.8460  -47.4260 H       190 LEU    0.0900
   3022 HD21      -56.7390   -7.1540  -49.4580 H       190 LEU    0.0900
   3023 HD22      -57.6600   -8.5120  -48.7090 H       190 LEU    0.5100
   3024 HD23      -56.0680   -8.8290  -49.5260 H       190 LEU   -0.5100
   3025 N         -54.6020   -4.5660  -46.9310 N.am    191 VAL   -0.4700
   3026 CA        -53.4100   -3.8990  -47.4680 C.3     191 VAL    0.3100
   3027 C         -52.4910   -3.5400  -46.3200 C.2     191 VAL    0.0700
   3028 O         -51.3160   -3.9100  -46.3580 O.2     191 VAL    0.0900
   3029 CB        -53.7200   -2.6320  -48.3060 C.3     191 VAL   -0.0900
   3030 CG1       -52.4310   -1.9940  -48.8220 C.3     191 VAL    0.0900
   3031 CG2       -54.6690   -2.9330  -49.4570 C.3     191 VAL   -0.2700
   3032 HN        -55.4670   -4.1720  -47.2310 H       191 VAL    0.0900
   3033 HA        -52.8920   -4.6190  -48.0830 H       191 VAL    0.0900
   3034 HB        -54.2660   -1.8990  -47.6740 H       191 VAL    0.0900
   3035 HG11      -51.7930   -2.7610  -49.3100 H       191 VAL   -0.2700
   3036 HG12      -51.8640   -1.5480  -47.9760 H       191 VAL    0.0900
   3037 HG13      -52.6700   -1.2060  -49.5670 H       191 VAL    0.0900
   3038 HG21      -55.4590   -3.6420  -49.1250 H       191 VAL    0.0900
   3039 HG22      -54.1090   -3.3950  -50.2980 H       191 VAL    0.5100
   3040 HG23      -55.1550   -1.9960  -49.8010 H       191 VAL   -0.5100
   3041 N         -53.0410   -2.8330  -45.2940 N.am    192 ILE   -0.4700
   3042 CA        -52.3270   -2.3960  -44.0870 C.3     192 ILE    0.3100
   3043 C         -51.6270   -3.5850  -43.4070 C.2     192 ILE    0.0700
   3044 O         -50.4100   -3.5420  -43.2040 O.2     192 ILE    0.0900
   3045 CB        -53.2470   -1.5840  -43.1270 C.3     192 ILE   -0.0900
   3046 CG1       -53.6290   -0.2340  -43.7510 C.3     192 ILE    0.0900
   3047 CG2       -52.5750   -1.3770  -41.7710 C.3     192 ILE   -0.2700
   3048 CD        -54.7100    0.4900  -43.0370 C.3     192 ILE    0.0900
   3049 HN        -54.0010   -2.5680  -45.3220 H       192 ILE    0.0900
   3050 HA        -51.4930   -1.7870  -44.4010 H       192 ILE    0.0900
   3051 HB        -54.2010   -2.1340  -42.9830 H       192 ILE   -0.1800
   3052 HG11      -53.9600   -0.4130  -44.7960 H       192 ILE    0.0900
   3053 HG12      -52.7260    0.4120  -43.7660 H       192 ILE    0.0900
   3054 HG21      -51.5450   -0.9840  -41.9110 H       192 ILE   -0.2700
   3055 HG22      -52.5150   -2.3430  -41.2270 H       192 ILE    0.0900
   3056 HG23      -53.1550   -0.6450  -41.1700 H       192 ILE    0.0900
   3057 HD1       -54.3380    0.8580  -42.0570 H       192 ILE    0.0900
   3058 HD2       -55.5670   -0.1940  -42.8570 H       192 ILE    0.5100
   3059 HD3       -55.0450    1.3600  -43.6390 H       192 ILE   -0.5100
   3060 N         -52.3830   -4.6670  -43.1430 N.am    193 MET   -0.4700
   3061 CA        -51.8810   -5.8980  -42.5420 C.3     193 MET    0.3100
   3062 C         -50.8400   -6.6160  -43.3920 C.2     193 MET    0.0700
   3063 O         -49.9540   -7.2810  -42.8380 O.2     193 MET    0.0900
   3064 CB        -53.0270   -6.8490  -42.2900 C.3     193 MET   -0.1800
   3065 CG        -53.7330   -6.5530  -41.0430 C.3     193 MET    0.0900
   3066 SD        -55.0360   -7.7490  -40.8490 S.3     193 MET    0.0900
   3067 CE        -54.0790   -9.1050  -40.0400 C.3     193 MET   -0.1400
   3068 HN        -53.3570   -4.6720  -43.3560 H       193 MET    0.0900
   3069 HA        -51.3870   -5.6460  -41.6150 H       193 MET    0.0900
   3070 HB1       -52.6290   -7.8860  -42.2410 H       193 MET   -0.0900
   3071 HB2       -53.7440   -6.7790  -43.1350 H       193 MET   -0.2200
   3072 HG1       -54.1510   -5.5250  -41.0850 H       193 MET    0.0900
   3073 HG2       -53.0240   -6.6060  -40.1900 H       193 MET    0.0900
   3074 HE1       -53.6360   -8.7670  -39.0780 H       193 MET    0.0900
   3075 HE2       -53.2500   -9.4360  -40.7020 H       193 MET    0.5100
   3076 HE3       -54.7420   -9.9700  -39.8280 H       193 MET   -0.5100
   3077 N         -50.9640   -6.5190  -44.7350 N.am    194 VAL   -0.4700
   3078 CA        -50.0170   -7.1390  -45.6490 C.3     194 VAL    0.3100
   3079 C         -48.6650   -6.4870  -45.4690 C.2     194 VAL    0.0700
   3080 O         -47.7470   -7.1670  -45.0300 O.2     194 VAL    0.0900
   3081 CB        -50.5230   -7.1520  -47.1090 C.3     194 VAL   -0.0900
   3082 CG1       -49.3860   -7.3440  -48.1060 C.3     194 VAL    0.0900
   3083 CG2       -51.5670   -8.2380  -47.2960 C.3     194 VAL   -0.2700
   3084 HN        -51.7140   -6.0170  -45.1600 H       194 VAL    0.0900
   3085 HA        -49.8520   -8.1500  -45.3090 H       194 VAL    0.0900
   3086 HB        -51.0320   -6.1880  -47.3240 H       194 VAL    0.0900
   3087 HG11      -48.7600   -8.2130  -47.8080 H       194 VAL   -0.2700
   3088 HG12      -48.7450   -6.4360  -48.1280 H       194 VAL    0.0900
   3089 HG13      -49.7990   -7.5350  -49.1180 H       194 VAL    0.0900
   3090 HG21      -52.3420   -8.1630  -46.5030 H       194 VAL    0.0900
   3091 HG22      -51.0880   -9.2390  -47.2310 H       194 VAL    0.5100
   3092 HG23      -52.0600   -8.1240  -48.2850 H       194 VAL   -0.5100
   3093 N         -48.5600   -5.1650  -45.6910 N.am    195 PHE   -0.4700
   3094 CA        -47.2830   -4.4720  -45.5820 C.3     195 PHE    0.3100
   3095 C         -46.7370   -4.2600  -44.1930 C.2     195 PHE    0.0700
   3096 O         -45.5280   -4.0590  -44.0550 O.2     195 PHE    0.0900
   3097 CB        -47.1520   -3.2550  -46.5220 C.3     195 PHE   -0.1800
   3098 CG        -47.2180   -3.6600  -47.9880 C.ar    195 PHE    0.0900
   3099 CD1       -46.1660   -4.3620  -48.5860 C.ar    195 PHE    0.0900
   3100 CD2       -48.3530   -3.3900  -48.7550 C.ar    195 PHE    0.0000
   3101 CE1       -46.2470   -4.7800  -49.9190 C.ar    195 PHE   -0.1150
   3102 CE2       -48.4310   -3.7990  -50.0920 C.ar    195 PHE    0.1150
   3103 CZ        -47.3760   -4.4860  -50.6650 C.ar    195 PHE   -0.1150
   3104 HN        -49.3460   -4.6040  -45.9400 H       195 PHE    0.1150
   3105 HA        -46.5090   -5.1890  -45.8110 H       195 PHE   -0.1150
   3106 HB1       -46.1750   -2.7550  -46.3540 H       195 PHE    0.1150
   3107 HB2       -47.9850   -2.5430  -46.3310 H       195 PHE   -0.1150
   3108 HD1       -45.2790   -4.5850  -48.0110 H       195 PHE    0.1150
   3109 HD2       -49.1820   -2.8580  -48.3110 H       195 PHE   -0.1150
   3110 HE1       -45.4310   -5.3280  -50.3660 H       195 PHE    0.1150
   3111 HE2       -49.3130   -3.5770  -50.6750 H       195 PHE    0.5100
   3112 HZ        -47.4350   -4.7970  -51.6970 H       195 PHE   -0.5100
   3113 N         -47.5860   -4.3960  -43.1580 N.am    196 VAL   -0.4700
   3114 CA        -47.1550   -4.2950  -41.7620 C.3     196 VAL    0.3100
   3115 C         -46.3980   -5.5670  -41.3300 C.2     196 VAL    0.0700
   3116 O         -45.3260   -5.4430  -40.7410 O.2     196 VAL    0.0900
   3117 CB        -48.3000   -3.8470  -40.8140 C.3     196 VAL   -0.0900
   3118 CG1       -48.3320   -4.6390  -39.5150 C.3     196 VAL    0.0900
   3119 CG2       -48.2190   -2.3550  -40.5370 C.3     196 VAL   -0.2700
   3120 HN        -48.5560   -4.5750  -43.2980 H       196 VAL    0.0900
   3121 HA        -46.3470   -3.5810  -41.7220 H       196 VAL    0.0900
   3122 HB        -49.2710   -3.9810  -41.3370 H       196 VAL    0.0900
   3123 HG11      -47.3740   -4.5100  -38.9660 H       196 VAL   -0.2700
   3124 HG12      -48.4730   -5.7190  -39.7340 H       196 VAL    0.0900
   3125 HG13      -49.1610   -4.2760  -38.8700 H       196 VAL    0.0900
   3126 HG21      -48.3060   -1.7860  -41.4870 H       196 VAL    0.0900
   3127 HG22      -47.2450   -2.1110  -40.0640 H       196 VAL    0.5100
   3128 HG23      -49.0480   -2.0500  -39.8630 H       196 VAL   -0.5100
   3129 N         -46.9210   -6.7800  -41.6730 N.am    197 TYR   -0.4700
   3130 CA        -46.2800   -8.0710  -41.3850 C.3     197 TYR    0.3100
   3131 C         -45.1810   -8.3830  -42.4080 C.2     197 TYR    0.0700
   3132 O         -44.3400   -9.2470  -42.1620 O.2     197 TYR    0.0900
   3133 CB        -47.3060   -9.2210  -41.2800 C.3     197 TYR   -0.1800
   3134 CG        -48.2880   -9.1050  -40.1290 C.ar    197 TYR    0.0900
   3135 CD1       -49.6340   -9.4280  -40.2980 C.ar    197 TYR    0.0900
   3136 CD2       -47.8730   -8.6890  -38.8650 C.ar    197 TYR    0.0000
   3137 CE1       -50.5460   -9.3200  -39.2430 C.ar    197 TYR   -0.1150
   3138 CE2       -48.7770   -8.5760  -37.8030 C.ar    197 TYR    0.1150
   3139 CZ        -50.1110   -8.9040  -37.9940 C.ar    197 TYR   -0.1150
   3140 OH        -51.0130   -8.7800  -36.9550 O.3     197 TYR    0.1150
   3141 HN        -47.7920   -6.8440  -42.1530 H       197 TYR    0.1100
   3142 HA        -45.7450   -7.9690  -40.4520 H       197 TYR   -0.5400
   3143 HB1       -46.7610  -10.1790  -41.1430 H       197 TYR    0.4300
   3144 HB2       -47.9070   -9.2530  -42.2140 H       197 TYR   -0.1150
   3145 HD1       -49.9790   -9.7660  -41.2640 H       197 TYR    0.1150
   3146 HD2       -46.8330   -8.4500  -38.7020 H       197 TYR   -0.1150
   3147 HE1       -51.5870   -9.5610  -39.4020 H       197 TYR    0.1150
   3148 HE2       -48.4360   -8.2350  -36.8370 H       197 TYR    0.5100
   3149 HH        -51.8820   -9.0230  -37.2860 H       197 TYR   -0.5100
   3150 N         -45.1750   -7.6500  -43.5450 N.am    198 SER   -0.4700
   3151 CA        -44.1530   -7.7320  -44.5820 C.3     198 SER    0.3100
   3152 C         -42.8630   -7.1990  -43.9940 C.2     198 SER    0.0700
   3153 O         -41.8660   -7.9190  -44.0040 O.2     198 SER    0.0900
   3154 CB        -44.5330   -6.8750  -45.7830 C.3     198 SER    0.0500
   3155 OG        -45.7110   -7.3520  -46.4050 O.3     198 SER    0.0900
   3156 HN        -45.9020   -6.9930  -43.7290 H       198 SER    0.0900
   3157 HA        -44.0580   -8.7670  -44.8750 H       198 SER   -0.6600
   3158 HB1       -43.7090   -6.8950  -46.5270 H       198 SER    0.4300
   3159 HB2       -44.7080   -5.8290  -45.4520 H       198 SER    0.5100
   3160 HG1       -46.3980   -7.3120  -45.7360 H       198 SER   -0.5100
   3161 N         -42.9000   -5.9580  -43.4240 N.am    199 ARG   -0.4700
   3162 CA        -41.7550   -5.3250  -42.7670 C.3     199 ARG    0.3100
   3163 C         -41.3040   -6.0400  -41.4960 C.2     199 ARG    0.0700
   3164 O         -40.1760   -5.8240  -41.0700 O.2     199 ARG    0.0900
   3165 CB        -41.9260   -3.8100  -42.5630 C.3     199 ARG   -0.1800
   3166 CG        -41.1270   -2.9840  -43.5760 C.3     199 ARG    0.0900
   3167 CD        -40.3610   -1.8000  -42.9700 C.3     199 ARG    0.0900
   3168 NE        -41.2300   -0.6590  -42.6180 N.pl3   199 ARG   -0.1800
   3169 CZ        -41.4150    0.4380  -43.3590 C.cat   199 ARG    0.0900
   3170 NH1       -40.7950    0.5760  -44.5270 N.pl3   199 ARG    0.0900
   3171 NH2       -42.2230    1.4050  -42.9380 N.pl3   199 ARG    0.2000
   3172 HN        -43.7340   -5.4130  -43.4310 H       199 ARG    0.0900
   3173 HA        -40.8880   -5.5120  -43.3830 H       199 ARG    0.0900
   3174 HB1       -41.5870   -3.5460  -41.5390 H       199 ARG   -0.7000
   3175 HB2       -43.0020   -3.5550  -42.6620 H       199 ARG    0.4400
   3176 HG1       -41.8320   -2.5910  -44.3390 H       199 ARG    0.6400
   3177 HG2       -40.3950   -3.6540  -44.0740 H       199 ARG   -0.8000
   3178 HD1       -39.6130   -1.4320  -43.7030 H       199 ARG    0.4600
   3179 HD2       -39.8540   -2.1290  -42.0380 H       199 ARG    0.4600
   3180 HE        -41.7230   -0.7120  -41.7510 H       199 ARG   -0.8000
   3181 HH11      -40.1850   -0.1440  -44.8580 H       199 ARG    0.4600
   3182 HH12      -40.9400    1.4000  -45.0740 H       199 ARG    0.4600
   3183 HH21      -42.6970    1.3150  -42.0630 H       199 ARG    0.5100
   3184 HH22      -42.3570    2.2230  -43.4970 H       199 ARG   -0.5100
   3185 N         -42.1530   -6.9300  -40.9220 N.am    200 VAL   -0.4700
   3186 CA        -41.8050   -7.7480  -39.7460 C.3     200 VAL    0.3100
   3187 C         -40.9790   -8.9410  -40.2290 C.2     200 VAL    0.0700
   3188 O         -39.9170   -9.2110  -39.6610 O.2     200 VAL    0.0900
   3189 CB        -43.0160   -8.1740  -38.8610 C.3     200 VAL   -0.0900
   3190 CG1       -42.5540   -8.9460  -37.6190 C.3     200 VAL    0.0900
   3191 CG2       -43.8420   -6.9620  -38.4390 C.3     200 VAL   -0.2700
   3192 HN        -43.0720   -7.0730  -41.2810 H       200 VAL    0.0900
   3193 HA        -41.1170   -7.1650  -39.1520 H       200 VAL    0.0900
   3194 HB        -43.6960   -8.8170  -39.4590 H       200 VAL    0.0900
   3195 HG11      -41.8800   -8.3120  -37.0040 H       200 VAL   -0.2700
   3196 HG12      -42.0000   -9.8580  -37.9260 H       200 VAL    0.0900
   3197 HG13      -43.4330   -9.2310  -37.0030 H       200 VAL    0.0900
   3198 HG21      -43.9290   -6.2450  -39.2840 H       200 VAL    0.0900
   3199 HG22      -43.3490   -6.4470  -37.5870 H       200 VAL    0.5100
   3200 HG23      -44.8630   -7.2840  -38.1410 H       200 VAL   -0.5100
   3201 N         -41.4510   -9.6230  -41.3000 N.am    201 PHE   -0.4700
   3202 CA        -40.7700  -10.7450  -41.9380 C.3     201 PHE    0.3100
   3203 C         -39.3990  -10.3150  -42.5180 C.2     201 PHE    0.0700
   3204 O         -38.4090  -11.0350  -42.3420 O.2     201 PHE    0.0900
   3205 CB        -41.6620  -11.3670  -43.0380 C.3     201 PHE   -0.1800
   3206 CG        -40.8860  -12.0840  -44.1230 C.ar    201 PHE    0.0900
   3207 CD1       -40.4950  -13.4110  -43.9600 C.ar    201 PHE    0.0900
   3208 CD2       -40.4980  -11.4160  -45.2860 C.ar    201 PHE    0.0000
   3209 CE1       -39.7300  -14.0580  -44.9440 C.ar    201 PHE   -0.1150
   3210 CE2       -39.7190  -12.0580  -46.2610 C.ar    201 PHE    0.1150
   3211 CZ        -39.3490  -13.3780  -46.0870 C.ar    201 PHE   -0.1150
   3212 HN        -42.3220   -9.3770  -41.7160 H       201 PHE    0.1150
   3213 HA        -40.5470  -11.4780  -41.1760 H       201 PHE   -0.1150
   3214 HB1       -42.2490  -10.5630  -43.5310 H       201 PHE    0.1150
   3215 HB2       -42.3470  -12.1110  -42.5780 H       201 PHE   -0.1150
   3216 HD1       -40.7820  -13.9480  -43.0680 H       201 PHE    0.1150
   3217 HD2       -40.8030  -10.3910  -45.4390 H       201 PHE   -0.1150
   3218 HE1       -39.4390  -15.0900  -44.8070 H       201 PHE    0.1150
   3219 HE2       -39.4080  -11.5210  -47.1440 H       201 PHE    0.5100
   3220 HZ        -38.7620  -13.8780  -46.8440 H       201 PHE   -0.5100
   3221 N         -39.3580   -9.1650  -43.2380 N.am    202 GLN   -0.4700
   3222 CA        -38.1370   -8.6680  -43.8730 C.3     202 GLN    0.3100
   3223 C         -37.0670   -8.1710  -42.9190 C.2     202 GLN    0.0700
   3224 O         -35.9410   -8.6600  -42.9970 O.2     202 GLN    0.0900
   3225 CB        -38.4010   -7.6910  -45.0470 C.3     202 GLN   -0.1800
   3226 CG        -38.9630   -6.3080  -44.6900 C.3     202 GLN    0.0900
   3227 CD        -37.9600   -5.1750  -44.7990 C.2     202 GLN    0.0900
   3228 NE2       -37.5960   -4.7420  -45.9170 N.am    202 GLN   -0.1800
   3229 OE1       -37.5570   -4.6270  -43.6780 O.2     202 GLN    0.0900
   3230 HN        -40.1700   -8.6020  -43.3680 H       202 GLN    0.0900
   3231 HA        -37.5900   -9.5270  -44.2330 H       202 GLN    0.5500
   3232 HB1       -39.1200   -8.1790  -45.7370 H       202 GLN   -0.5500
   3233 HB2       -37.4390   -7.5360  -45.5790 H       202 GLN   -0.6200
   3234 HG1       -39.3350   -6.3370  -43.6430 H       202 GLN    0.3200
   3235 HG2       -39.8100   -6.0840  -45.3720 H       202 GLN    0.3000
   3236 HE21      -36.9340   -3.9950  -45.9720 H       202 GLN    0.5100
   3237 HE22      -37.9680   -5.1440  -46.7550 H       202 GLN   -0.5100
   3238 N         -37.4060   -7.2360  -42.0000 N.am    203 GLU   -0.4700
   3239 CA        -36.4470   -6.6830  -41.0380 C.3     203 GLU    0.3100
   3240 C         -35.8550   -7.7680  -40.1370 C.2     203 GLU    0.0700
   3241 O         -34.7190   -7.6090  -39.6850 O.2     203 GLU    0.0900
   3242 CB        -37.0420   -5.5190  -40.2200 C.3     203 GLU   -0.1800
   3243 CG        -36.2130   -4.2370  -40.2610 C.3     203 GLU    0.0900
   3244 CD        -36.8340   -3.0450  -39.5470 C.2     203 GLU    0.0900
   3245 OE1       -36.5350   -2.8460  -38.3450 O.co2   203 GLU   -0.2800
   3246 OE2       -37.6160   -2.3060  -40.1940 O.co2   203 GLU    0.0900
   3247 HN        -38.3340   -6.8780  -41.9370 H       203 GLU    0.0900
   3248 HA        -35.5870   -6.3410  -41.5930 H       203 GLU    0.6200
   3249 HB1       -37.1310   -5.8440  -39.1620 H       203 GLU   -0.7600
   3250 HB2       -38.0550   -5.2940  -40.6150 H       203 GLU   -0.7600
   3251 HG1       -36.0590   -3.9560  -41.3250 H       203 GLU    0.5100
   3252 HG2       -35.2280   -4.4430  -39.7920 H       203 GLU   -0.5100
   3253 N         -36.5970   -8.8910  -39.9310 N.am    204 ALA   -0.4700
   3254 CA        -36.1390  -10.0460  -39.1500 C.3     204 ALA    0.3100
   3255 C         -34.9830  -10.7710  -39.8570 C.2     204 ALA    0.0700
   3256 O         -34.0210  -11.1690  -39.1960 O.2     204 ALA    0.0900
   3257 CB        -37.2900  -11.0130  -38.8980 C.3     204 ALA   -0.2700
   3258 HN        -37.5120   -8.9790  -40.3150 H       204 ALA    0.0900
   3259 HA        -35.7440   -9.6800  -38.2140 H       204 ALA    0.0900
   3260 HB1       -37.7000  -11.3790  -39.8640 H       204 ALA    0.0900
   3261 HB2       -38.1020  -10.4990  -38.3410 H       204 ALA    0.5100
   3262 HB3       -36.9290  -11.8860  -38.3130 H       204 ALA   -0.5100
   3263 N         -34.9360  -10.7580  -41.2030 N.am    205 LYS   -0.4700
   3264 CA        -33.7400  -11.0980  -41.9610 C.3     205 LYS    0.3100
   3265 CAT       -32.5300   -7.5240  -42.5730 C.3     205 LYS    0.0700
   3266 C         -32.9970   -9.9240  -42.5880 C.2     205 LYS    0.0900
   3267 O         -32.2100  -10.1000  -43.5160 O.2     205 LYS   -0.1800
   3268 CB        -34.0130  -12.2500  -42.9590 C.3     205 LYS    0.0900
   3269 CG        -34.1360  -13.6310  -42.2830 C.3     205 LYS    0.0900
   3270 CD        -32.7960  -14.3590  -42.0250 C.3     205 LYS   -0.1800
   3271 CE        -31.7620  -13.6790  -41.1090 C.3     205 LYS    0.0900
   3272 NZ        -32.3270  -13.3950  -39.7760 N.4     205 LYS    0.0900
   3273 NT        -33.1760   -8.7020  -42.0500 N.pl3   205 LYS   -0.1800
   3274 HN        -35.7320  -10.5100  -41.7480 H       205 LYS    0.0900
   3275 HNT       -33.7680   -8.5590  -41.2610 H       205 LYS    0.0900
   3276 HA        -32.9740  -11.3890  -41.2580 H       205 LYS    0.2100
   3277 HB1       -33.1810  -12.2880  -43.6930 H       205 LYS    0.0500
   3278 HB2       -34.9600  -12.0350  -43.4990 H       205 LYS    0.0500
   3279 HG1       -34.7620  -14.2790  -42.9320 H       205 LYS   -0.3000
   3280 HG2       -34.6490  -13.4940  -41.3080 H       205 LYS    0.3300
   3281 HD1       -32.3120  -14.5180  -43.0090 H       205 LYS    0.3300
   3282 HD2       -33.0370  -15.3440  -41.5760 H       205 LYS    0.3300
   3283 HE1       -31.4400  -12.7140  -41.5550 H       205 LYS    0.5100
   3284 HE2       -30.8840  -14.3460  -40.9710 H       205 LYS   -0.5100
   3285 HZ1       -32.9230  -14.1920  -39.4750 H       205 LYS   -0.4700
   3286 HZ2       -32.9040  -12.5300  -39.8220 H       205 LYS    0.3100
   3287 HZ3       -31.5550  -13.2600  -39.0930 H       205 LYS   -0.1100
   3288 HT1       -32.8360   -7.3700  -43.6290 H       205 LYS    0.0900
   3289 HT2       -31.4270   -7.6500  -42.5320 H       205 LYS    0.0900
   3290 HT3       -32.8330   -6.6350  -41.9770 H       205 LYS    0.0900
   3291 N         -33.1920  -21.9930  -35.8770 N.am    206 LEU   -0.2700
   3292 CA        -34.4480  -22.4860  -35.3120 C.3     206 LEU    0.0900
   3293 CAY       -31.6070  -20.6940  -37.1080 C.3     206 LEU    0.0900
   3294 C         -35.4700  -21.5210  -34.7100 C.2     206 LEU    0.0900
   3295 O         -36.6580  -21.6040  -35.0260 O.2     206 LEU    0.5100
   3296 CB        -34.1180  -23.6310  -34.3150 C.3     206 LEU   -0.5100
   3297 CG        -35.3180  -24.3800  -33.6810 C.3     206 LEU   -0.4700
   3298 CD1       -34.9900  -25.8750  -33.5310 C.3     206 LEU    0.3100
   3299 CD2       -35.7220  -23.8180  -32.3070 C.3     206 LEU    0.0700
   3300 CY        -32.8380  -20.7670  -36.2920 C.2     206 LEU    0.0900
   3301 OY        -33.4380  -19.7420  -35.9910 O.2     206 LEU   -0.1800
   3302 HN        -32.5150  -22.7150  -35.9470 H       206 LEU    0.0900
   3303 HA        -35.0710  -22.8430  -36.1180 H       206 LEU    0.0900
   3304 HB1       -33.5190  -23.1960  -33.4890 H       206 LEU   -0.0900
   3305 HB2       -33.5010  -24.3790  -34.8540 H       206 LEU    0.0900
   3306 HG        -36.2120  -24.2600  -34.3290 H       206 LEU   -0.2700
   3307 HD11      -34.1020  -26.0080  -32.8780 H       206 LEU    0.0900
   3308 HD12      -34.7690  -26.3160  -34.5270 H       206 LEU    0.0900
   3309 HD13      -35.8510  -26.4060  -33.0700 H       206 LEU    0.0900
   3310 HD21      -36.0130  -22.7500  -32.4010 H       206 LEU   -0.2700
   3311 HD22      -34.8680  -23.8920  -31.6010 H       206 LEU    0.0900
   3312 HD23      -36.5890  -24.3870  -31.9060 H       206 LEU    0.0900
   3313 HY1       -30.7290  -20.9600  -36.4800 H       206 LEU    0.0900
   3314 HY2       -31.4730  -19.6620  -37.4960 H       206 LEU    0.5100
   3315 HY3       -31.6740  -21.4110  -37.9540 H       206 LEU   -0.5100
   3316 N         -35.0600  -20.5660  -33.8390 N.am    207 LYS   -0.4700
   3317 CA        -35.9730  -19.7070  -33.0760 C.3     207 LYS    0.3100
   3318 C         -36.7280  -18.7590  -34.0290 C.2     207 LYS    0.0700
   3319 O         -37.8680  -18.3770  -33.7550 O.2     207 LYS    0.0900
   3320 CB        -35.2200  -18.9390  -31.9570 C.3     207 LYS   -0.1800
   3321 CG        -34.1680  -17.9230  -32.4260 C.3     207 LYS    0.0900
   3322 CD        -32.7680  -18.5160  -32.6130 C.3     207 LYS    0.0900
   3323 CE        -31.8350  -17.5970  -33.3710 C.3     207 LYS   -0.1800
   3324 NZ        -32.1170  -17.6030  -34.8250 N.4     207 LYS    0.0900
   3325 HN        -34.0900  -20.4030  -33.6750 H       207 LYS    0.0900
   3326 HA        -36.7400  -20.3350  -32.6470 H       207 LYS   -0.1800
   3327 HB1       -34.7100  -19.6860  -31.3140 H       207 LYS    0.0900
   3328 HB2       -35.9730  -18.3940  -31.3500 H       207 LYS    0.0900
   3329 HG1       -34.1070  -17.1080  -31.6740 H       207 LYS    0.2100
   3330 HG2       -34.5010  -17.4940  -33.3950 H       207 LYS    0.0500
   3331 HD1       -32.8590  -19.4720  -33.1710 H       207 LYS    0.0500
   3332 HD2       -32.3310  -18.7220  -31.6130 H       207 LYS   -0.3000
   3333 HE1       -30.7850  -17.9290  -33.2290 H       207 LYS    0.3300
   3334 HE2       -31.9590  -16.5550  -33.0060 H       207 LYS    0.3300
   3335 HZ1       -32.8140  -16.8640  -35.0460 H       207 LYS    0.3300
   3336 HZ2       -32.4950  -18.5320  -35.1010 H       207 LYS    0.5100
   3337 HZ3       -31.2370  -17.4180  -35.3490 H       207 LYS   -0.5100
   3338 N         -36.0690  -18.4150  -35.1670 N.am    208 GLU   -0.4700
   3339 CA        -36.5560  -17.5720  -36.2570 C.3     208 GLU    0.3100
   3340 C         -37.7920  -18.1770  -36.9270 C.2     208 GLU    0.0700
   3341 O         -38.6620  -17.4270  -37.3490 O.2     208 GLU    0.0900
   3342 CB        -35.4510  -17.3440  -37.3220 C.3     208 GLU   -0.1800
   3343 CG        -34.4420  -16.2520  -36.9790 C.3     208 GLU    0.0900
   3344 CD        -33.3960  -15.9070  -38.0310 C.2     208 GLU    0.0900
   3345 OE1       -33.7750  -15.4060  -39.1130 O.co2   208 GLU   -0.2800
   3346 OE2       -32.1870  -16.0670  -37.7420 O.co2   208 GLU    0.0900
   3347 HN        -35.1460  -18.7560  -35.3170 H       208 GLU    0.0900
   3348 HA        -36.8680  -16.6280  -35.8330 H       208 GLU    0.6200
   3349 HB1       -35.9420  -17.0730  -38.2800 H       208 GLU   -0.7600
   3350 HB2       -34.8980  -18.2970  -37.4580 H       208 GLU   -0.7600
   3351 HG1       -33.8970  -16.5700  -36.0660 H       208 GLU    0.5100
   3352 HG2       -35.0100  -15.3230  -36.7620 H       208 GLU   -0.5100
   3353 N         -37.8730  -19.5210  -37.0300 N.am    209 HSE   -0.4700
   3354 CA        -38.9910  -20.1790  -37.7020 C.3     209 HSE    0.3100
   3355 C         -40.2570  -20.3170  -36.8830 C.2     209 HSE    0.0700
   3356 O         -41.3090  -19.9190  -37.3760 O.2     209 HSE    0.0900
   3357 CB        -38.5820  -21.5180  -38.3390 C.3     209 HSE   -0.0800
   3358 CG        -39.4970  -21.9760  -39.4450 C.ar    209 HSE    0.0900
   3359 CD2       -39.3350  -21.9020  -40.7880 C.ar    209 HSE    0.0900
   3360 ND1       -40.7040  -22.6110  -39.1760 N.ar    209 HSE   -0.7000
   3361 CE1       -41.2380  -22.8840  -40.3550 C.ar    209 HSE    0.2200
   3362 NE2       -40.4490  -22.4820  -41.3550 N.ar    209 HSE    0.2500
   3363 HN        -37.1730  -20.1220  -36.6540 H       209 HSE    0.1300
   3364 HA        -39.3580  -19.5060  -38.4630 H       209 HSE   -0.3600
   3365 HB1       -38.5760  -22.3000  -37.5490 H       209 HSE    0.3200
   3366 HB2       -37.5580  -21.4150  -38.7560 H       209 HSE   -0.0500
   3367 HD2       -38.5170  -21.4840  -41.3630 H       209 HSE    0.0900
   3368 HE1       -42.1970  -23.3750  -40.5160 H       209 HSE    0.5100
   3369 HE2       -40.6220  -22.5770  -42.3360 H       209 HSE   -0.5100
   3370 N         -40.1890  -20.8820  -35.6570 N.am    210 LYS   -0.4700
   3371 CA        -41.3780  -21.0870  -34.8080 C.3     210 LYS    0.3100
   3372 C         -42.1030  -19.7810  -34.4320 C.2     210 LYS    0.0700
   3373 O         -43.2910  -19.8080  -34.1210 O.2     210 LYS    0.0900
   3374 CB        -41.0710  -21.9710  -33.5750 C.3     210 LYS   -0.1800
   3375 CG        -42.1830  -22.9840  -33.2420 C.3     210 LYS    0.0900
   3376 CD        -41.8080  -23.9820  -32.1170 C.3     210 LYS    0.0900
   3377 CE        -42.9800  -24.8380  -31.6700 C.3     210 LYS   -0.1800
   3378 NZ        -42.6320  -25.7040  -30.5100 N.4     210 LYS    0.0900
   3379 HN        -39.3240  -21.1870  -35.2690 H       210 LYS    0.0900
   3380 HA        -42.1370  -21.5550  -35.4160 H       210 LYS   -0.1800
   3381 HB1       -40.9230  -21.3090  -32.6950 H       210 LYS    0.0900
   3382 HB2       -40.1300  -22.5290  -33.7670 H       210 LYS    0.0900
   3383 HG1       -42.4190  -23.5630  -34.1610 H       210 LYS    0.2100
   3384 HG2       -43.0890  -22.4240  -32.9280 H       210 LYS    0.0500
   3385 HD1       -41.4310  -23.4090  -31.2440 H       210 LYS    0.0500
   3386 HD2       -41.0000  -24.6490  -32.4870 H       210 LYS   -0.3000
   3387 HE1       -43.2970  -25.5030  -32.5020 H       210 LYS    0.3300
   3388 HE2       -43.8240  -24.1850  -31.3610 H       210 LYS    0.3300
   3389 HZ1       -42.3420  -25.1090  -29.7080 H       210 LYS    0.3300
   3390 HZ2       -41.8510  -26.3370  -30.7720 H       210 LYS    0.5100
   3391 HZ3       -43.4620  -26.2700  -30.2390 H       210 LYS   -0.5100
   3392 N         -41.3950  -18.6420  -34.5200 N.am    211 ALA   -0.4700
   3393 CA        -41.9180  -17.3050  -34.2830 C.3     211 ALA    0.3100
   3394 C         -42.4610  -16.7210  -35.5950 C.2     211 ALA    0.0700
   3395 O         -43.3750  -15.8980  -35.5700 O.2     211 ALA    0.0900
   3396 CB        -40.8170  -16.4220  -33.7400 C.3     211 ALA   -0.2700
   3397 HN        -40.4300  -18.6670  -34.7660 H       211 ALA    0.0900
   3398 HA        -42.7300  -17.3780  -33.5750 H       211 ALA    0.0900
   3399 HB1       -39.9800  -16.3620  -34.4700 H       211 ALA    0.0900
   3400 HB2       -40.4280  -16.8440  -32.7890 H       211 ALA    0.5100
   3401 HB3       -41.2070  -15.3970  -33.5630 H       211 ALA   -0.5100
   3402 N         -41.8850  -17.1400  -36.7470 N.am    212 LEU   -0.4700
   3403 CA        -42.3230  -16.7160  -38.0860 C.3     212 LEU    0.3100
   3404 C         -43.5150  -17.5760  -38.5400 C.2     212 LEU    0.0700
   3405 O         -44.2940  -17.1560  -39.3960 O.2     212 LEU    0.0900
   3406 CB        -41.1480  -16.7020  -39.0960 C.3     212 LEU   -0.1800
   3407 CG        -41.3040  -17.4170  -40.4280 C.3     212 LEU    0.0900
   3408 CD1       -41.7110  -16.4440  -41.5210 C.3     212 LEU    0.0900
   3409 CD2       -40.0400  -18.1480  -40.7880 C.3     212 LEU   -0.0900
   3410 HN        -41.1150  -17.7740  -36.7370 H       212 LEU    0.0900
   3411 HA        -42.7450  -15.7260  -37.9960 H       212 LEU   -0.2700
   3412 HB1       -40.2740  -17.1550  -38.5850 H       212 LEU    0.0900
   3413 HB2       -40.9240  -15.6390  -39.3220 H       212 LEU    0.0900
   3414 HG        -42.0810  -18.2050  -40.3310 H       212 LEU    0.0900
   3415 HD11      -40.9390  -15.6530  -41.6360 H       212 LEU   -0.2700
   3416 HD12      -42.6760  -15.9600  -41.2590 H       212 LEU    0.0900
   3417 HD13      -41.8130  -16.9820  -42.4880 H       212 LEU    0.0900
   3418 HD21      -39.9860  -19.1110  -40.2370 H       212 LEU    0.0900
   3419 HD22      -39.1570  -17.5330  -40.5140 H       212 LEU    0.5100
   3420 HD23      -40.0240  -18.3610  -41.8780 H       212 LEU   -0.5100
   3421 N         -43.6750  -18.7590  -37.9140 N.am    213 LYS   -0.4700
   3422 CA        -44.7850  -19.6790  -38.1010 C.3     213 LYS    0.3100
   3423 C         -46.0080  -18.9350  -37.5990 C.2     213 LYS    0.0700
   3424 O         -47.0600  -19.0260  -38.2190 O.2     213 LYS    0.0900
   3425 CB        -44.5380  -20.9370  -37.2600 C.3     213 LYS   -0.1800
   3426 CG        -45.6550  -21.9790  -37.2800 C.3     213 LYS    0.0900
   3427 CD        -45.1490  -23.3860  -36.8660 C.3     213 LYS    0.0900
   3428 CE        -45.1110  -23.6660  -35.3730 C.3     213 LYS   -0.1800
   3429 NZ        -44.3830  -24.9310  -35.0670 N.4     213 LYS    0.0900
   3430 HN        -42.9970  -19.0710  -37.2550 H       213 LYS    0.0900
   3431 HA        -44.8490  -19.9270  -39.1500 H       213 LYS   -0.1800
   3432 HB1       -44.3830  -20.6210  -36.2070 H       213 LYS    0.0900
   3433 HB2       -43.6110  -21.4220  -37.6300 H       213 LYS    0.0900
   3434 HG1       -46.0780  -22.0340  -38.3050 H       213 LYS    0.2100
   3435 HG2       -46.4550  -21.6630  -36.5780 H       213 LYS    0.0500
   3436 HD1       -44.1210  -23.5100  -37.2650 H       213 LYS    0.0500
   3437 HD2       -45.8130  -24.1400  -37.3390 H       213 LYS   -0.3000
   3438 HE1       -46.1460  -23.7670  -34.9830 H       213 LYS    0.3300
   3439 HE2       -44.5850  -22.8380  -34.8500 H       213 LYS    0.3300
   3440 HZ1       -43.4050  -24.8610  -35.4120 H       213 LYS    0.3300
   3441 HZ2       -44.8600  -25.7270  -35.5360 H       213 LYS    0.5100
   3442 HZ3       -44.3780  -25.0880  -34.0390 H       213 LYS   -0.5100
   3443 N         -45.8190  -18.1270  -36.5110 N.am    214 THR   -0.4700
   3444 CA        -46.8050  -17.2730  -35.8340 C.3     214 THR    0.3100
   3445 C         -47.4220  -16.2110  -36.7230 C.2     214 THR    0.0700
   3446 O         -48.6380  -16.2490  -36.8900 O.2     214 THR    0.0900
   3447 CB        -46.3020  -16.7860  -34.4610 C.3     214 THR    0.1400
   3448 CG2       -47.2060  -15.7170  -33.8430 C.3     214 THR    0.0900
   3449 OG1       -46.2170  -17.9080  -33.5750 O.3     214 THR   -0.6600
   3450 HN        -44.9170  -18.0850  -36.0940 H       214 THR    0.4300
   3451 HA        -47.7090  -17.8500  -35.7120 H       214 THR   -0.2700
   3452 HB        -45.2970  -16.3240  -34.5640 H       214 THR    0.0900
   3453 HG1       -45.3940  -18.3530  -33.7920 H       214 THR    0.0900
   3454 HG21      -48.2640  -16.0540  -33.8630 H       214 THR    0.0900
   3455 HG22      -47.1240  -14.7720  -34.4200 H       214 THR    0.5100
   3456 HG23      -46.9110  -15.5380  -32.7860 H       214 THR   -0.5100
   3457 N         -46.6320  -15.2900  -37.3280 N.am    215 LEU   -0.4700
   3458 CA        -47.2320  -14.3060  -38.2520 C.3     215 LEU    0.3100
   3459 C         -47.9080  -14.9570  -39.4750 C.2     215 LEU    0.0700
   3460 O         -48.7260  -14.3250  -40.1450 O.2     215 LEU    0.0900
   3461 CB        -46.3140  -13.1270  -38.6380 C.3     215 LEU   -0.1800
   3462 CG        -44.8530  -13.4100  -38.8930 C.3     215 LEU    0.0900
   3463 CD1       -44.6380  -13.9620  -40.2870 C.3     215 LEU    0.0900
   3464 CD2       -44.0620  -12.1500  -38.7560 C.3     215 LEU   -0.0900
   3465 HN        -45.6460  -15.2380  -37.1840 H       215 LEU    0.0900
   3466 HA        -48.1190  -13.9240  -37.7690 H       215 LEU   -0.2700
   3467 HB1       -46.3670  -12.3850  -37.8140 H       215 LEU    0.0900
   3468 HB2       -46.7290  -12.6750  -39.5610 H       215 LEU    0.0900
   3469 HG        -44.4870  -14.1480  -38.1480 H       215 LEU    0.0900
   3470 HD11      -44.9900  -13.2310  -41.0450 H       215 LEU   -0.2700
   3471 HD12      -45.2110  -14.9050  -40.4120 H       215 LEU    0.0900
   3472 HD13      -43.5570  -14.1550  -40.4550 H       215 LEU    0.0900
   3473 HD21      -44.1770  -11.7380  -37.7300 H       215 LEU    0.0900
   3474 HD22      -44.4250  -11.3940  -39.4840 H       215 LEU    0.5100
   3475 HD23      -42.9860  -12.3580  -38.9370 H       215 LEU   -0.5100
   3476 N         -47.5890  -16.2380  -39.6910 N.am    216 GLY   -0.4700
   3477 CA        -48.1720  -17.1070  -40.7030 C.3     216 GLY    0.3100
   3478 C         -49.5500  -17.5600  -40.2670 C.2     216 GLY   -0.0200
   3479 O         -50.4860  -17.5480  -41.0680 O.2     216 GLY    0.0900
   3480 HN        -46.8920  -16.6800  -39.1330 H       216 GLY    0.0900
   3481 HA1       -47.5300  -17.9640  -40.8330 H       216 GLY    0.5100
   3482 HA2       -48.2470  -16.5540  -41.6280 H       216 GLY   -0.5100
   3483 N         -49.7010  -17.9360  -38.9720 N.am    217 ILE   -0.4700
   3484 CA        -51.0020  -18.3030  -38.4020 C.3     217 ILE    0.3100
   3485 C         -51.8730  -17.0420  -38.4470 C.2     217 ILE    0.0700
   3486 O         -52.9470  -17.0960  -39.0340 O.2     217 ILE    0.0900
   3487 CB        -50.9580  -18.9170  -36.9630 C.3     217 ILE   -0.0900
   3488 CG1       -49.8610  -19.9930  -36.8020 C.3     217 ILE    0.0900
   3489 CG2       -52.3300  -19.4860  -36.5880 C.3     217 ILE   -0.2700
   3490 CD        -49.2210  -20.1120  -35.3710 C.3     217 ILE    0.0900
   3491 HN        -48.9270  -17.9780  -38.3450 H       217 ILE    0.0900
   3492 HA        -51.4480  -19.0180  -39.0770 H       217 ILE    0.0900
   3493 HB        -50.6730  -18.1290  -36.2340 H       217 ILE   -0.1800
   3494 HG11      -49.0490  -19.7640  -37.5230 H       217 ILE    0.0900
   3495 HG12      -50.3070  -20.9760  -37.0610 H       217 ILE    0.0900
   3496 HG21      -52.6240  -20.2810  -37.3080 H       217 ILE   -0.2700
   3497 HG22      -53.0950  -18.6810  -36.6190 H       217 ILE    0.0900
   3498 HG23      -52.2910  -19.9270  -35.5700 H       217 ILE    0.0900
   3499 HD1       -49.8880  -20.6970  -34.7010 H       217 ILE    0.0900
   3500 HD2       -49.0790  -19.1000  -34.9340 H       217 ILE    0.5100
   3501 HD3       -48.2410  -20.6320  -35.4370 H       217 ILE   -0.5100
   3502 N         -51.3600  -15.8960  -37.9110 N.am    218 ILE   -0.4700
   3503 CA        -52.0150  -14.5800  -37.8510 C.3     218 ILE    0.3100
   3504 C         -52.5940  -14.1010  -39.2090 C.2     218 ILE    0.0700
   3505 O         -53.8160  -13.9220  -39.3440 O.2     218 ILE    0.0900
   3506 CB        -51.1020  -13.4860  -37.2070 C.3     218 ILE   -0.0900
   3507 CG1       -50.6710  -13.8450  -35.7760 C.3     218 ILE    0.0900
   3508 CG2       -51.7960  -12.1140  -37.2280 C.3     218 ILE   -0.2700
   3509 CD        -49.7490  -12.8090  -35.0900 C.3     218 ILE    0.0900
   3510 HN        -50.4500  -15.9060  -37.5060 H       218 ILE    0.0900
   3511 HA        -52.9180  -14.6910  -37.2710 H       218 ILE    0.0900
   3512 HB        -50.1490  -13.4240  -37.7740 H       218 ILE   -0.1800
   3513 HG11      -50.1360  -14.8170  -35.8080 H       218 ILE    0.0900
   3514 HG12      -51.5850  -13.9580  -35.1560 H       218 ILE    0.0900
   3515 HG21      -52.7490  -12.1590  -36.6580 H       218 ILE   -0.2700
   3516 HG22      -52.0240  -11.8210  -38.2760 H       218 ILE    0.0900
   3517 HG23      -51.1390  -11.3500  -36.7610 H       218 ILE    0.0900
   3518 HD1       -50.3190  -11.8830  -34.8600 H       218 ILE    0.0900
   3519 HD2       -48.9060  -12.5480  -35.7650 H       218 ILE    0.5100
   3520 HD3       -49.3520  -13.2260  -34.1410 H       218 ILE   -0.5100
   3521 N         -51.7030  -13.8520  -40.1900 N.am    219 MET   -0.4700
   3522 CA        -52.0770  -13.3530  -41.5050 C.3     219 MET    0.3100
   3523 C         -52.9170  -14.3770  -42.2810 C.2     219 MET    0.0700
   3524 O         -53.8170  -13.9880  -43.0280 O.2     219 MET    0.0900
   3525 CB        -50.8240  -12.8900  -42.2820 C.3     219 MET   -0.1800
   3526 CG        -51.1290  -12.0620  -43.5400 C.3     219 MET    0.0900
   3527 SD        -52.0260  -10.4900  -43.2920 S.3     219 MET    0.0900
   3528 CE        -53.1730  -10.5410  -44.6660 C.3     219 MET   -0.1400
   3529 HN        -50.7280  -14.0040  -40.0550 H       219 MET    0.0900
   3530 HA        -52.7610  -12.5280  -41.3690 H       219 MET    0.0900
   3531 HB1       -50.2490  -13.7900  -42.5860 H       219 MET   -0.0900
   3532 HB2       -50.1990  -12.2750  -41.6020 H       219 MET   -0.2200
   3533 HG1       -51.7280  -12.7020  -44.2210 H       219 MET    0.0900
   3534 HG2       -50.1610  -11.8370  -44.0310 H       219 MET    0.0900
   3535 HE1       -53.8350  -11.4310  -44.6070 H       219 MET    0.0900
   3536 HE2       -52.6180  -10.5890  -45.6280 H       219 MET    0.5100
   3537 HE3       -53.8170   -9.6350  -44.6630 H       219 MET   -0.5100
   3538 N         -52.6580  -15.6650  -42.0460 N.am    220 GLY   -0.4700
   3539 CA        -53.3380  -16.7760  -42.7020 C.3     220 GLY    0.3100
   3540 C         -54.7950  -16.9430  -42.3410 C.2     220 GLY   -0.0200
   3541 O         -55.6740  -16.6830  -43.1700 O.2     220 GLY    0.0900
   3542 HN        -51.9610  -15.9330  -41.3840 H       220 GLY    0.0900
   3543 HA1       -52.8130  -17.6800  -42.4300 H       220 GLY    0.5100
   3544 HA2       -53.2670  -16.6110  -43.7680 H       220 GLY   -0.5100
   3545 N         -55.0530  -17.3790  -41.0890 N.am    221 THR   -0.4700
   3546 CA        -56.3870  -17.6130  -40.5190 C.3     221 THR    0.3100
   3547 C         -57.2920  -16.4200  -40.8000 C.2     221 THR    0.0700
   3548 O         -58.5080  -16.5800  -40.9060 O.2     221 THR    0.0900
   3549 CB        -56.2950  -17.9140  -39.0090 C.3     221 THR    0.1400
   3550 CG2       -57.6060  -18.4150  -38.4250 C.3     221 THR    0.0900
   3551 OG1       -55.2690  -18.8740  -38.7650 O.3     221 THR   -0.6600
   3552 HN        -54.3030  -17.5720  -40.4630 H       221 THR    0.4300
   3553 HA        -56.8310  -18.4480  -41.0400 H       221 THR   -0.2700
   3554 HB        -56.0550  -16.9810  -38.4540 H       221 THR    0.0900
   3555 HG1       -54.4420  -18.3870  -38.7800 H       221 THR    0.0900
   3556 HG21      -58.0070  -19.2450  -39.0450 H       221 THR    0.0900
   3557 HG22      -58.3520  -17.5930  -38.4080 H       221 THR    0.5100
   3558 HG23      -57.4400  -18.7920  -37.3930 H       221 THR   -0.5100
   3559 N         -56.6920  -15.2270  -40.9600 N.am    222 PHE   -0.4700
   3560 CA        -57.4330  -14.0300  -41.2890 C.3     222 PHE    0.3100
   3561 C         -57.9040  -14.0490  -42.7380 C.2     222 PHE    0.0700
   3562 O         -59.0890  -13.8430  -42.9690 O.2     222 PHE    0.0900
   3563 CB        -56.6210  -12.7740  -40.9840 C.3     222 PHE   -0.1800
   3564 CG        -57.2310  -11.5560  -41.6200 C.ar    222 PHE    0.0900
   3565 CD1       -58.5060  -11.1230  -41.2510 C.ar    222 PHE    0.0900
   3566 CD2       -56.5610  -10.8730  -42.6330 C.ar    222 PHE    0.0000
   3567 CE1       -59.0970  -10.0180  -41.8740 C.ar    222 PHE   -0.1150
   3568 CE2       -57.1450   -9.7600  -43.2530 C.ar    222 PHE    0.1150
   3569 CZ        -58.4090   -9.3350  -42.8680 C.ar    222 PHE   -0.1150
   3570 HN        -55.7060  -15.1150  -40.8590 H       222 PHE    0.1150
   3571 HA        -58.3440  -14.0350  -40.7070 H       222 PHE   -0.1150
   3572 HB1       -55.5900  -12.8850  -41.3840 H       222 PHE    0.1150
   3573 HB2       -56.5880  -12.6030  -39.8860 H       222 PHE   -0.1150
   3574 HD1       -59.0440  -11.6470  -40.4750 H       222 PHE    0.1150
   3575 HD2       -55.5810  -11.2040  -42.9440 H       222 PHE   -0.1150
   3576 HE1       -60.0860   -9.6970  -41.5820 H       222 PHE    0.1150
   3577 HE2       -56.6110   -9.2330  -44.0300 H       222 PHE    0.5100
   3578 HZ        -58.8570   -8.4740  -43.3420 H       222 PHE   -0.5100
   3579 N         -56.9780  -14.2660  -43.7070 N.am    223 THR   -0.4700
   3580 CA        -57.2690  -14.3190  -45.1480 C.3     223 THR    0.3100
   3581 C         -58.1550  -15.5010  -45.4860 C.2     223 THR    0.0700
   3582 O         -59.2170  -15.3130  -46.0780 O.2     223 THR    0.0900
   3583 CB        -55.9750  -14.2450  -45.9900 C.3     223 THR    0.1400
   3584 CG2       -56.1930  -14.5950  -47.4690 C.3     223 THR    0.0900
   3585 OG1       -55.4600  -12.9140  -45.9010 O.3     223 THR   -0.6600
   3586 HN        -56.0200  -14.4040  -43.4720 H       223 THR    0.4300
   3587 HA        -57.9160  -13.4890  -45.3860 H       223 THR   -0.2700
   3588 HB        -55.2190  -14.9590  -45.5980 H       223 THR    0.0900
   3589 HG1       -55.1410  -12.8150  -45.0000 H       223 THR    0.0900
   3590 HG21      -56.9230  -13.8920  -47.9240 H       223 THR    0.0900
   3591 HG22      -56.5940  -15.6280  -47.5580 H       223 THR    0.5100
   3592 HG23      -55.2330  -14.5170  -48.0220 H       223 THR   -0.5100
   3593 N         -57.7330  -16.7070  -45.0600 N.am    224 LEU   -0.4700
   3594 CA        -58.4480  -17.9660  -45.2180 C.3     224 LEU    0.3100
   3595 C         -59.9350  -17.8510  -44.8210 C.2     224 LEU    0.0700
   3596 O         -60.7490  -18.6260  -45.3170 O.2     224 LEU    0.0900
   3597 CB        -57.7220  -19.0350  -44.3860 C.3     224 LEU   -0.1800
   3598 CG        -58.5160  -20.2600  -43.9200 C.3     224 LEU    0.0900
   3599 CD1       -58.2060  -21.4740  -44.7800 C.3     224 LEU    0.0900
   3600 CD2       -58.2840  -20.5400  -42.4260 C.3     224 LEU   -0.0900
   3601 HN        -56.8600  -16.7910  -44.5900 H       224 LEU    0.0900
   3602 HA        -58.4540  -18.2310  -46.2650 H       224 LEU   -0.2700
   3603 HB1       -57.3270  -18.5330  -43.4780 H       224 LEU    0.0900
   3604 HB2       -56.8720  -19.4050  -44.9950 H       224 LEU    0.0900
   3605 HG        -59.6030  -20.0360  -43.9820 H       224 LEU    0.0900
   3606 HD11      -57.1230  -21.7170  -44.7210 H       224 LEU   -0.2700
   3607 HD12      -58.4650  -21.2630  -45.8400 H       224 LEU    0.0900
   3608 HD13      -58.7860  -22.3510  -44.4210 H       224 LEU    0.0900
   3609 HD21      -58.6040  -19.6660  -41.8190 H       224 LEU    0.0900
   3610 HD22      -57.2040  -20.7250  -42.2400 H       224 LEU    0.5100
   3611 HD23      -58.8740  -21.4260  -42.1110 H       224 LEU   -0.5100
   3612 N         -60.2930  -16.8640  -43.9640 N.am    225 CYS   -0.4700
   3613 CA        -61.6630  -16.6340  -43.4930 C.3     225 CYS    0.3100
   3614 C         -62.4370  -15.4600  -44.1170 C.2     225 CYS    0.0700
   3615 O         -63.6720  -15.5590  -44.2370 O.2     225 CYS    0.0900
   3616 CB        -61.6960  -16.5650  -41.9720 C.3     225 CYS   -0.1100
   3617 SG        -61.2500  -18.1190  -41.1650 S.3     225 CYS    0.0900
   3618 HN        -59.6140  -16.2280  -43.6050 H       225 CYS    0.0900
   3619 HA        -62.2800  -17.4470  -43.8450 H       225 CYS   -0.2300
   3620 HB1       -62.7210  -16.2730  -41.6600 H       225 CYS    0.1600
   3621 HB2       -60.9930  -15.7710  -41.6450 H       225 CYS    0.5100
   3622 HG1       -59.9550  -17.8500  -41.1030 H       225 CYS   -0.5100
   3623 N         -61.7250  -14.3440  -44.4850 N.am    226 TRP   -0.4700
   3624 CA        -62.3520  -13.1370  -45.0420 C.3     226 TRP    0.3100
   3625 C         -62.1460  -12.8210  -46.5090 C.2     226 TRP    0.0700
   3626 O         -63.0670  -12.2480  -47.1010 O.2     226 TRP    0.0900
   3627 CB        -62.2210  -11.8970  -44.1340 C.3     226 TRP   -0.1800
   3628 CG        -63.1690  -11.8960  -42.9650 C.ar    226 TRP    0.0900
   3629 CD1       -62.8360  -11.9550  -41.6450 C.ar    226 TRP    0.0900
   3630 CD2       -64.6100  -11.9660  -43.0200 C.ar    226 TRP   -0.0300
   3631 CE2       -65.0760  -12.0100  -41.6860 C.ar    226 TRP   -0.1500
   3632 CE3       -65.5520  -11.9870  -44.0670 C.ar    226 TRP    0.2200
   3633 NE1       -63.9740  -11.9980  -40.8680 N.ar    226 TRP   -0.5100
   3634 CZ2       -66.4440  -12.0530  -41.3710 C.ar    226 TRP    0.3700
   3635 CZ3       -66.9050  -12.0340  -43.7520 C.ar    226 TRP    0.2400
   3636 CH2       -67.3380  -12.0810  -42.4200 C.ar    226 TRP    0.1100
   3637 HN        -60.7340  -14.3050  -44.3890 H       226 TRP   -0.2500
   3638 HA        -63.3960  -13.3620  -45.1980 H       226 TRP    0.1700
   3639 HB1       -62.4180  -10.9890  -44.7420 H       226 TRP   -0.2000
   3640 HB2       -61.1840  -11.8540  -43.7390 H       226 TRP    0.1400
   3641 HD1       -61.8260  -11.9680  -41.2620 H       226 TRP   -0.2700
   3642 HE1       -63.9930  -12.0180  -39.8930 H       226 TRP    0.1600
   3643 HE3       -65.2470  -11.9680  -45.1030 H       226 TRP   -0.1400
   3644 HZ2       -66.8010  -12.0650  -40.3520 H       226 TRP    0.1400
   3645 HZ3       -67.6350  -12.0340  -44.5470 H       226 TRP    0.5100
   3646 HH2       -68.3950  -12.1410  -42.2100 H       226 TRP   -0.5100
   3647 N         -60.9960  -13.2040  -47.1210 N.am    227 LEU   -0.4700
   3648 CA        -60.8080  -12.9750  -48.5700 C.3     227 LEU    0.3100
   3649 C         -61.8220  -13.7380  -49.4710 C.2     227 LEU    0.0700
   3650 O         -62.4300  -13.0770  -50.3250 O.2     227 LEU    0.0900
   3651 CB        -59.3590  -13.1020  -49.0560 C.3     227 LEU   -0.1800
   3652 CG        -59.1340  -12.5490  -50.4500 C.3     227 LEU    0.0900
   3653 CD1       -58.6010  -11.1440  -50.4060 C.3     227 LEU    0.0900
   3654 CD2       -58.2410  -13.4400  -51.2210 C.3     227 LEU   -0.0900
   3655 HN        -60.2460  -13.6450  -46.6350 H       227 LEU    0.0900
   3656 HA        -61.1690  -11.9800  -48.7810 H       227 LEU   -0.2700
   3657 HB1       -59.0790  -14.1770  -49.0540 H       227 LEU    0.0900
   3658 HB2       -58.7000  -12.5570  -48.3490 H       227 LEU    0.0900
   3659 HG        -60.0950  -12.5560  -51.0040 H       227 LEU    0.0900
   3660 HD11      -57.4910  -11.1570  -50.3830 H       227 LEU   -0.2700
   3661 HD12      -58.9700  -10.6290  -49.4930 H       227 LEU    0.0900
   3662 HD13      -58.9320  -10.5860  -51.3090 H       227 LEU    0.0900
   3663 HD21      -58.7660  -14.3880  -51.4660 H       227 LEU    0.0900
   3664 HD22      -57.3360  -13.6790  -50.6240 H       227 LEU    0.5100
   3665 HD23      -57.9430  -12.9450  -52.1700 H       227 LEU   -0.5100
   3666 N         -62.1020  -15.0600  -49.2520 N.am    228 PRO   -0.2900
   3667 CA        -63.1690  -15.7210  -50.0240 C.3     228 PRO    0.0000
   3668 C         -64.4380  -14.8690  -50.1110 C.2     228 PRO    0.0900
   3669 O         -64.7960  -14.4650  -51.2250 O.2     228 PRO    0.0900
   3670 CB        -63.4380  -17.0060  -49.2330 C.3     228 PRO    0.0200
   3671 CG        -62.1670  -17.3080  -48.5620 C.3     228 PRO    0.0900
   3672 CD        -61.4920  -16.0020  -48.2850 C.3     228 PRO   -0.1800
   3673 HA        -62.8530  -15.8770  -51.0430 H       228 PRO    0.0900
   3674 HB1       -63.7300  -17.8340  -49.9140 H       228 PRO    0.0900
   3675 HB2       -64.2490  -16.8490  -48.4890 H       228 PRO   -0.1800
   3676 HG1       -62.3550  -17.8520  -47.6120 H       228 PRO    0.0900
   3677 HG2       -61.5280  -17.9390  -49.2160 H       228 PRO    0.0900
   3678 HD1       -61.6880  -15.6570  -47.2470 H       228 PRO    0.5100
   3679 HD2       -60.3980  -16.0670  -48.4610 H       228 PRO   -0.5100
   3680 N         -65.0650  -14.5270  -48.9430 N.am    229 PHE   -0.4700
   3681 CA        -66.2950  -13.7280  -48.8920 C.3     229 PHE    0.3100
   3682 C         -66.2220  -12.3740  -49.5950 C.2     229 PHE    0.0700
   3683 O         -67.1690  -11.9910  -50.2880 O.2     229 PHE    0.0900
   3684 CB        -66.8630  -13.5740  -47.4610 C.3     229 PHE   -0.1800
   3685 CG        -68.1600  -12.7780  -47.4500 C.ar    229 PHE    0.0900
   3686 CD1       -69.3560  -13.3590  -47.8560 C.ar    229 PHE    0.0900
   3687 CD2       -68.1620  -11.4180  -47.1480 C.ar    229 PHE    0.0000
   3688 CE1       -70.5330  -12.6060  -47.9100 C.ar    229 PHE   -0.1150
   3689 CE2       -69.3450  -10.6660  -47.2160 C.ar    229 PHE    0.1150
   3690 CZ        -70.5220  -11.2680  -47.5760 C.ar    229 PHE   -0.1150
   3691 HN        -64.7060  -14.8130  -48.0590 H       229 PHE    0.1150
   3692 HA        -67.0230  -14.2170  -49.5210 H       229 PHE   -0.1150
   3693 HB1       -66.1300  -13.0350  -46.8230 H       229 PHE    0.1150
   3694 HB2       -67.0780  -14.5770  -47.0320 H       229 PHE   -0.1150
   3695 HD1       -69.3760  -14.4030  -48.1340 H       229 PHE    0.1150
   3696 HD2       -67.2420  -10.9360  -46.8550 H       229 PHE   -0.1150
   3697 HE1       -71.4570  -13.0750  -48.2150 H       229 PHE    0.1150
   3698 HE2       -69.3280   -9.6110  -46.9850 H       229 PHE    0.5100
   3699 HZ        -71.4380  -10.6970  -47.5980 H       229 PHE   -0.5100
   3700 N         -65.1360  -11.6370  -49.3880 N.am    230 PHE   -0.4700
   3701 CA        -65.0170  -10.3160  -49.9780 C.3     230 PHE    0.3100
   3702 C         -64.6640  -10.2590  -51.4510 C.2     230 PHE    0.0700
   3703 O         -65.0290   -9.2850  -52.1200 O.2     230 PHE    0.0900
   3704 CB        -64.1640   -9.3950  -49.1180 C.3     230 PHE   -0.1800
   3705 CG        -64.9540   -8.8080  -47.9790 C.ar    230 PHE    0.0900
   3706 CD1       -64.9100   -9.3830  -46.7110 C.ar    230 PHE    0.0900
   3707 CD2       -65.7710   -7.6960  -48.1780 C.ar    230 PHE    0.0000
   3708 CE1       -65.6540   -8.8440  -45.6550 C.ar    230 PHE   -0.1150
   3709 CE2       -66.5150   -7.1580  -47.1280 C.ar    230 PHE    0.1150
   3710 CZ        -66.4600   -7.7410  -45.8710 C.ar    230 PHE   -0.1150
   3711 HN        -64.3710  -11.9490  -48.8310 H       230 PHE    0.1150
   3712 HA        -66.0120   -9.9100  -50.0830 H       230 PHE   -0.1150
   3713 HB1       -63.7810   -8.5530  -49.7340 H       230 PHE    0.1150
   3714 HB2       -63.3160   -9.9670  -48.6830 H       230 PHE   -0.1150
   3715 HD1       -64.2960  -10.2530  -46.5410 H       230 PHE    0.1150
   3716 HD2       -65.8290   -7.2450  -49.1580 H       230 PHE   -0.1150
   3717 HE1       -65.5980   -9.2880  -44.6720 H       230 PHE    0.1150
   3718 HE2       -67.1320   -6.2880  -47.2940 H       230 PHE    0.5100
   3719 HZ        -67.0470   -7.3330  -45.0630 H       230 PHE   -0.5100
   3720 N         -63.9600  -11.2820  -51.9760 N.am    231 ILE   -0.4700
   3721 CA        -63.6360  -11.3310  -53.3980 C.3     231 ILE    0.3100
   3722 C         -64.8900  -11.7090  -54.1770 C.2     231 ILE    0.0700
   3723 O         -65.1360  -11.1870  -55.2570 O.2     231 ILE    0.0900
   3724 CB        -62.3570  -12.1500  -53.6820 C.3     231 ILE   -0.0900
   3725 CG1       -61.1230  -11.2210  -53.4850 C.3     231 ILE    0.0900
   3726 CG2       -62.3860  -12.8170  -55.0630 C.3     231 ILE   -0.2700
   3727 CD        -59.6970  -11.6720  -54.0290 C.3     231 ILE    0.0900
   3728 HN        -63.6330  -12.0430  -51.4230 H       231 ILE    0.0900
   3729 HA        -63.5070  -10.3150  -53.7380 H       231 ILE    0.0900
   3730 HB        -62.2530  -12.9360  -52.9040 H       231 ILE   -0.1800
   3731 HG11      -61.0140  -11.0580  -52.3930 H       231 ILE    0.0900
   3732 HG12      -61.3650  -10.2570  -53.9750 H       231 ILE    0.0900
   3733 HG21      -62.4770  -12.0450  -55.8580 H       231 ILE   -0.2700
   3734 HG22      -63.2580  -13.5020  -55.1340 H       231 ILE    0.0900
   3735 HG23      -61.4470  -13.3870  -55.2270 H       231 ILE    0.0900
   3736 HD1       -59.6870  -11.6500  -55.1400 H       231 ILE    0.0900
   3737 HD2       -59.4740  -12.7070  -53.6940 H       231 ILE    0.5100
   3738 HD3       -58.9130  -10.9800  -53.6530 H       231 ILE   -0.5100
   3739 N         -65.7410  -12.5030  -53.5550 N.am    232 VAL   -0.4700
   3740 CA        -67.0350  -12.8900  -54.0800 C.3     232 VAL    0.3100
   3741 C         -67.9870  -11.6670  -54.1880 C.2     232 VAL    0.0700
   3742 O         -68.7290  -11.5570  -55.1650 O.2     232 VAL    0.0900
   3743 CB        -67.5560  -14.0650  -53.2260 C.3     232 VAL   -0.0900
   3744 CG1       -69.0700  -14.0270  -53.0050 C.3     232 VAL    0.0900
   3745 CG2       -67.1200  -15.3810  -53.8380 C.3     232 VAL   -0.2700
   3746 HN        -65.5210  -12.8870  -52.6630 H       232 VAL    0.0900
   3747 HA        -66.9170  -13.1840  -55.1130 H       232 VAL    0.0900
   3748 HB        -67.0530  -14.0370  -52.2370 H       232 VAL    0.0900
   3749 HG11      -69.5940  -13.8880  -53.9750 H       232 VAL   -0.2700
   3750 HG12      -69.3330  -13.1810  -52.3360 H       232 VAL    0.0900
   3751 HG13      -69.4100  -14.9830  -52.5520 H       232 VAL    0.0900
   3752 HG21      -66.0230  -15.5120  -53.7180 H       232 VAL    0.0900
   3753 HG22      -67.3630  -15.3930  -54.9220 H       232 VAL    0.5100
   3754 HG23      -67.6360  -16.2230  -53.3290 H       232 VAL   -0.5100
   3755 N         -67.9130  -10.7300  -53.2160 N.am    233 ASN   -0.4700
   3756 CA        -68.6880   -9.4830  -53.1610 C.3     233 ASN    0.3100
   3757 C         -68.3890   -8.5910  -54.3630 C.2     233 ASN    0.0700
   3758 O         -69.2630   -7.8820  -54.8550 O.2     233 ASN    0.0900
   3759 CB        -68.3040   -8.7060  -51.9020 C.3     233 ASN   -0.1800
   3760 CG        -69.4080   -8.5070  -50.8960 C.2     233 ASN    0.0900
   3761 ND2       -69.0090   -8.3230  -49.6330 N.am    233 ASN    0.0900
   3762 OD1       -70.6010   -8.4690  -51.2280 O.2     233 ASN    0.5500
   3763 HN        -67.2900  -10.8560  -52.4500 H       233 ASN   -0.5500
   3764 HA        -69.7380   -9.7350  -53.1480 H       233 ASN   -0.6200
   3765 HB1       -67.9440   -7.7030  -52.2110 H       233 ASN    0.3200
   3766 HB2       -67.4800   -9.2510  -51.3970 H       233 ASN    0.3000
   3767 HD21      -69.6860   -8.1840  -48.9100 H       233 ASN    0.5100
   3768 HD22      -68.0350   -8.3230  -49.4120 H       233 ASN   -0.5100
   3769 N         -67.1290   -8.6020  -54.7990 N.am    234 ILE   -0.4700
   3770 CA        -66.6430   -7.8220  -55.9280 C.3     234 ILE    0.3100
   3771 C         -67.0610   -8.4990  -57.2370 C.2     234 ILE    0.0700
   3772 O         -67.5970   -7.8160  -58.1110 O.2     234 ILE    0.0900
   3773 CB        -65.1110   -7.5650  -55.7720 C.3     234 ILE   -0.0900
   3774 CG1       -64.7840   -6.7260  -54.4890 C.3     234 ILE    0.0900
   3775 CG2       -64.4370   -7.0070  -57.0350 C.3     234 ILE   -0.2700
   3776 CD        -65.7560   -5.5110  -54.1110 C.3     234 ILE    0.0900
   3777 HN        -66.4400   -9.1680  -54.3530 H       234 ILE    0.0900
   3778 HA        -67.1840   -6.8870  -55.9520 H       234 ILE    0.0900
   3779 HB        -64.6190   -8.5240  -55.5060 H       234 ILE   -0.1800
   3780 HG11      -63.7650   -6.3060  -54.6190 H       234 ILE    0.0900
   3781 HG12      -64.7800   -7.4260  -53.6280 H       234 ILE    0.0900
   3782 HG21      -64.8990   -6.0360  -57.3160 H       234 ILE   -0.2700
   3783 HG22      -64.5670   -7.7180  -57.8780 H       234 ILE    0.0900
   3784 HG23      -63.3560   -6.8440  -56.8450 H       234 ILE    0.0900
   3785 HD1       -66.7390   -5.9000  -53.7700 H       234 ILE    0.0900
   3786 HD2       -65.9190   -4.8670  -55.0020 H       234 ILE    0.5100
   3787 HD3       -65.3090   -4.9090  -53.2910 H       234 ILE   -0.5100
   3788 N         -66.8800   -9.8470  -57.3400 N.am    235 VAL   -0.4700
   3789 CA        -67.2750  -10.6590  -58.5080 C.3     235 VAL    0.3100
   3790 C         -68.7800  -10.5030  -58.7350 C.2     235 VAL    0.0700
   3791 O         -69.1970  -10.2120  -59.8550 O.2     235 VAL    0.0900
   3792 CB        -66.8240  -12.1500  -58.4280 C.3     235 VAL   -0.0900
   3793 CG1       -67.3270  -12.9610  -59.6230 C.3     235 VAL    0.0900
   3794 CG2       -65.3070  -12.2630  -58.3340 C.3     235 VAL   -0.2700
   3795 HN        -66.4540  -10.3630  -56.6020 H       235 VAL    0.0900
   3796 HA        -66.8380  -10.1950  -59.3800 H       235 VAL    0.0900
   3797 HB        -67.2200  -12.5990  -57.4930 H       235 VAL    0.0900
   3798 HG11      -66.9310  -12.5320  -60.5690 H       235 VAL   -0.2700
   3799 HG12      -68.4370  -12.9310  -59.6580 H       235 VAL    0.0900
   3800 HG13      -66.9830  -14.0130  -59.5380 H       235 VAL    0.0900
   3801 HG21      -64.9230  -11.5940  -57.5340 H       235 VAL    0.0900
   3802 HG22      -64.8450  -11.9630  -59.2990 H       235 VAL    0.5100
   3803 HG23      -65.0190  -13.3080  -58.0900 H       235 VAL   -0.5100
   3804 N         -69.5810  -10.5840  -57.6660 N.am    236 HSE   -0.4700
   3805 CA        -71.0120  -10.4010  -57.8080 C.3     236 HSE    0.3100
   3806 C         -71.4460   -8.9760  -58.1550 C.2     236 HSE    0.0700
   3807 O         -72.5660   -8.7740  -58.6320 O.2     236 HSE    0.0900
   3808 CB        -71.7710  -10.9480  -56.6140 C.3     236 HSE   -0.0800
   3809 CG        -73.1840  -11.2520  -56.9570 C.ar    236 HSE    0.0900
   3810 CD2       -74.2170  -10.8870  -56.1290 C.ar    236 HSE    0.0900
   3811 ND1       -73.6940  -11.8170  -58.0860 N.ar    236 HSE   -0.7000
   3812 CE1       -75.0520  -11.8430  -57.9280 C.ar    236 HSE    0.2200
   3813 NE2       -75.3260  -11.2840  -56.7430 N.ar    236 HSE    0.2500
   3814 HN        -69.2400  -10.7690  -56.7470 H       236 HSE    0.1300
   3815 HA        -71.3210  -10.9100  -58.7080 H       236 HSE   -0.3600
   3816 HB1       -71.7550  -10.1970  -55.7950 H       236 HSE    0.3200
   3817 HB2       -71.2780  -11.8800  -56.2640 H       236 HSE   -0.0500
   3818 HD2       -74.1990  -10.3830  -55.1700 H       236 HSE    0.0900
   3819 HE1       -75.7920  -12.2390  -58.6200 H       236 HSE    0.5100
   3820 HE2       -76.2420  -11.1720  -56.3570 H       236 HSE   -0.5100
   3821 N         -70.5490   -7.9900  -57.9530 N.am    237 VAL   -0.4700
   3822 CA        -70.8160   -6.5900  -58.2930 C.3     237 VAL    0.3100
   3823 C         -70.6600   -6.3860  -59.7910 C.2     237 VAL    0.0700
   3824 O         -71.4780   -5.6930  -60.4020 O.2     237 VAL    0.0900
   3825 CB        -70.0010   -5.5870  -57.4320 C.3     237 VAL   -0.0900
   3826 CG1       -69.1230   -4.6690  -58.2870 C.3     237 VAL    0.0900
   3827 CG2       -70.9240   -4.7760  -56.5290 C.3     237 VAL   -0.2700
   3828 HN        -69.6530   -8.1740  -57.5580 H       237 VAL    0.0900
   3829 HA        -71.8730   -6.4190  -58.1500 H       237 VAL    0.0900
   3830 HB        -69.3520   -6.1580  -56.7340 H       237 VAL    0.0900
   3831 HG11      -69.7540   -4.0790  -58.9850 H       237 VAL   -0.2700
   3832 HG12      -68.4070   -5.2760  -58.8810 H       237 VAL    0.0900
   3833 HG13      -68.5640   -3.9650  -57.6340 H       237 VAL    0.0900
   3834 HG21      -71.4850   -5.4520  -55.8480 H       237 VAL    0.0900
   3835 HG22      -71.6560   -4.2110  -57.1470 H       237 VAL    0.5100
   3836 HG23      -70.3280   -4.0690  -55.9150 H       237 VAL   -0.5100
   3837 N         -69.6160   -7.0120  -60.3740 N.am    238 ILE   -0.4700
   3838 CA        -69.3330   -6.9740  -61.8020 C.3     238 ILE    0.3100
   3839 C         -70.3980   -7.8790  -62.4210 C.2     238 ILE    0.0700
   3840 O         -71.5280   -7.4410  -62.6370 O.2     238 ILE    0.0900
   3841 CB        -67.8790   -7.4430  -62.1640 C.3     238 ILE   -0.0900
   3842 CG1       -66.8290   -7.0780  -61.1100 C.3     238 ILE    0.0900
   3843 CG2       -67.4550   -6.9640  -63.5540 C.3     238 ILE   -0.2700
   3844 CD        -65.7770   -8.1540  -60.9320 C.3     238 ILE    0.0900
   3845 HN        -68.9720   -7.5470  -59.8320 H       238 ILE    0.0900
   3846 HA        -69.4780   -5.9560  -62.1300 H       238 ILE    0.0900
   3847 HB        -67.8390   -8.5530  -62.1360 H       238 ILE   -0.1800
   3848 HG11      -67.3400   -6.9140  -60.1370 H       238 ILE    0.0900
   3849 HG12      -66.3280   -6.1350  -61.4160 H       238 ILE    0.0900
   3850 HG21      -67.4780   -5.8540  -63.5970 H       238 ILE   -0.2700
   3851 HG22      -68.1530   -7.3630  -64.3210 H       238 ILE    0.0900
   3852 HG23      -66.4220   -7.3060  -63.7740 H       238 ILE    0.0900
   3853 HD1       -65.0170   -8.0830  -61.7410 H       238 ILE    0.0900
   3854 HD2       -66.2510   -9.1580  -60.9790 H       238 ILE    0.5100
   3855 HD3       -65.2660   -8.0250  -59.9540 H       238 ILE   -0.5100
   3856 N         -70.0630   -9.1650  -62.6100 N.am    239 GLN   -0.4700
   3857 CA        -70.9580  -10.1540  -63.1880 C.3     239 GLN    0.3100
   3858 C         -72.1140  -10.5120  -62.2640 C.2     239 GLN    0.0700
   3859 O         -71.9630  -11.2800  -61.3040 O.2     239 GLN    0.0900
   3860 CB        -70.1850  -11.4000  -63.6640 C.3     239 GLN   -0.1800
   3861 CG        -70.5800  -11.8910  -65.0580 C.3     239 GLN    0.0900
   3862 CD        -69.4810  -11.6810  -66.0740 C.2     239 GLN    0.0900
   3863 NE2       -69.7170  -10.7690  -67.0120 N.am    239 GLN   -0.1800
   3864 OE1       -68.4230  -12.3260  -66.0430 O.2     239 GLN    0.0900
   3865 HN        -69.1630   -9.5060  -62.3550 H       239 GLN    0.0900
   3866 HA        -71.4680   -9.6930  -64.0200 H       239 GLN    0.5500
   3867 HB1       -70.3650  -12.2210  -62.9380 H       239 GLN   -0.5500
   3868 HB2       -69.1020  -11.1580  -63.6720 H       239 GLN   -0.6200
   3869 HG1       -71.4840  -11.3390  -65.3950 H       239 GLN    0.3200
   3870 HG2       -70.8150  -12.9760  -65.0080 H       239 GLN    0.3000
   3871 HE21      -69.0290  -10.5840  -67.7130 H       239 GLN    0.5100
   3872 HE22      -70.5820  -10.2690  -67.0160 H       239 GLN   -0.5100
   3873 N         -73.2850   -9.9260  -62.5640 N.am    240 ASP   -0.4700
   3874 CA        -74.5390  -10.2240  -61.8830 C.3     240 ASP    0.3100
   3875 C         -74.8530  -11.6890  -62.2360 C.2     240 ASP    0.0700
   3876 O         -74.5590  -12.1150  -63.3630 O.2     240 ASP    0.0900
   3877 CB        -75.6560   -9.2870  -62.3970 C.3     240 ASP   -0.2800
   3878 CG        -77.0720   -9.8430  -62.2800 C.2     240 ASP    0.0900
   3879 OD1       -77.5130  -10.1120  -61.1350 O.co2   240 ASP    0.0900
   3880 OD2       -77.7280  -10.0390  -63.3410 O.co2   240 ASP    0.6200
   3881 HN        -73.3490   -9.2410  -63.2850 H       240 ASP   -0.7600
   3882 HA        -74.3880  -10.0860  -60.8230 H       240 ASP   -0.7600
   3883 HB1       -75.4630   -9.0680  -63.4690 H       240 ASP    0.5100
   3884 HB2       -75.6130   -8.3410  -61.8170 H       240 ASP   -0.5100
   3885 N         -75.4290  -12.4540  -61.2860 N.am    241 ASN   -0.4700
   3886 CA        -75.7460  -13.8670  -61.4890 C.3     241 ASN    0.3100
   3887 C         -74.4550  -14.6070  -61.8870 C.2     241 ASN    0.0700
   3888 O         -74.2780  -15.0060  -63.0450 O.2     241 ASN    0.0900
   3889 CB        -76.8860  -14.0820  -62.5460 C.3     241 ASN   -0.1800
   3890 CG        -78.2550  -13.4710  -62.2600 C.2     241 ASN    0.0900
   3891 ND2       -79.0840  -13.3950  -63.3030 N.am    241 ASN    0.0900
   3892 OD1       -78.6170  -13.1190  -61.1250 O.2     241 ASN    0.5500
   3893 HN        -75.6680  -12.0840  -60.3910 H       241 ASN   -0.5500
   3894 HA        -76.0490  -14.2740  -60.5360 H       241 ASN   -0.6200
   3895 HB1       -77.0340  -15.1760  -62.6590 H       241 ASN    0.3200
   3896 HB2       -76.5340  -13.6570  -63.5080 H       241 ASN    0.3000
   3897 HD21      -79.9980  -13.0060  -63.1890 H       241 ASN    0.5100
   3898 HD22      -78.7910  -13.7280  -64.2000 H       241 ASN   -0.5100
   3899 N         -73.5070  -14.6750  -60.9420 N.am    242 LEU   -0.4700
   3900 CA        -72.2430  -15.3880  -61.1020 C.3     242 LEU    0.3100
   3901 C         -71.8240  -16.0110  -59.7820 C.2     242 LEU    0.0700
   3902 O         -70.8490  -16.7550  -59.7290 O.2     242 LEU    0.0900
   3903 CB        -71.1320  -14.5230  -61.7280 C.3     242 LEU   -0.1800
   3904 CG        -70.1760  -15.2690  -62.6870 C.3     242 LEU    0.0900
   3905 CD1       -70.7730  -15.4110  -64.0780 C.3     242 LEU    0.0900
   3906 CD2       -68.8390  -14.5840  -62.7800 C.3     242 LEU   -0.0900
   3907 HN        -73.6290  -14.2270  -60.0590 H       242 LEU    0.0900
   3908 HA        -72.4350  -16.2440  -61.7320 H       242 LEU   -0.2700
   3909 HB1       -70.5250  -14.0910  -60.9030 H       242 LEU    0.0900
   3910 HB2       -71.6130  -13.6970  -62.2920 H       242 LEU    0.0900
   3911 HG        -69.9690  -16.2810  -62.2770 H       242 LEU    0.0900
   3912 HD11      -71.5800  -14.6630  -64.2260 H       242 LEU   -0.2700
   3913 HD12      -71.2040  -16.4270  -64.2030 H       242 LEU    0.0900
   3914 HD13      -69.9870  -15.2410  -64.8460 H       242 LEU    0.0900
   3915 HD21      -68.4410  -14.3830  -61.7630 H       242 LEU    0.0900
   3916 HD22      -68.9450  -13.6180  -63.3170 H       242 LEU    0.5100
   3917 HD23      -68.1180  -15.2350  -63.3200 H       242 LEU   -0.5100
   3918 N         -72.6070  -15.7340  -58.7230 N.am    243 ILE   -0.4700
   3919 CA        -72.4700  -16.2710  -57.3640 C.3     243 ILE    0.3100
   3920 C         -73.8560  -16.7220  -56.8580 C.2     243 ILE    0.0700
   3921 O         -74.8420  -15.9800  -56.9790 O.2     243 ILE    0.0900
   3922 CB        -71.7460  -15.2740  -56.4100 C.3     243 ILE   -0.0900
   3923 CG1       -70.2440  -15.2600  -56.6770 C.3     243 ILE    0.0900
   3924 CG2       -72.0060  -15.5560  -54.9320 C.3     243 ILE   -0.2700
   3925 CD        -69.8230  -14.0640  -57.3190 C.3     243 ILE    0.0900
   3926 HN        -73.3700  -15.1060  -58.8280 H       243 ILE    0.0900
   3927 HA        -71.9090  -17.1920  -57.4300 H       243 ILE    0.0900
   3928 HB        -72.0930  -14.2450  -56.6420 H       243 ILE   -0.1800
   3929 HG11      -69.9850  -16.1260  -57.3230 H       243 ILE    0.0900
   3930 HG12      -69.7060  -15.3590  -55.7110 H       243 ILE    0.0900
   3931 HG21      -71.6540  -16.5760  -54.6700 H       243 ILE   -0.2700
   3932 HG22      -73.0950  -15.4920  -54.7210 H       243 ILE    0.0900
   3933 HG23      -71.4600  -14.8200  -54.3040 H       243 ILE    0.0900
   3934 HD1       -69.8950  -13.2070  -56.6150 H       243 ILE    0.0900
   3935 HD2       -70.4720  -13.8570  -58.1970 H       243 ILE    0.5100
   3936 HD3       -68.7670  -14.1640  -57.6500 H       243 ILE   -0.5100
   3937 N         -73.9230  -17.9580  -56.3230 N.am    244 ARG   -0.4700
   3938 CA        -75.1530  -18.5490  -55.7860 C.3     244 ARG    0.3100
   3939 C         -75.3260  -18.1600  -54.3030 C.2     244 ARG    0.0700
   3940 O         -74.3230  -18.1610  -53.5720 O.2     244 ARG    0.0900
   3941 CB        -75.0840  -20.0790  -55.8910 C.3     244 ARG   -0.1800
   3942 CG        -74.8610  -20.6410  -57.2910 C.3     244 ARG    0.0900
   3943 CD        -73.6920  -21.6150  -57.3360 C.3     244 ARG    0.0900
   3944 NE        -73.6390  -22.5100  -56.1700 N.pl3   244 ARG   -0.1800
   3945 CZ        -74.2800  -23.6720  -56.0750 C.cat   244 ARG    0.0900
   3946 NH1       -75.0410  -24.1050  -57.0720 N.pl3   244 ARG    0.0900
   3947 NH2       -74.1640  -24.4110  -54.9770 N.pl3   244 ARG    0.2000
   3948 HN        -73.1160  -18.5390  -56.2680 H       244 ARG    0.0900
   3949 HA        -75.9880  -18.1680  -56.3540 H       244 ARG    0.0900
   3950 HB1       -76.0390  -20.4920  -55.5060 H       244 ARG   -0.7000
   3951 HB2       -74.2520  -20.4300  -55.2460 H       244 ARG    0.4400
   3952 HG1       -74.6580  -19.8010  -57.9890 H       244 ARG    0.6400
   3953 HG2       -75.7820  -21.1670  -57.6190 H       244 ARG   -0.8000
   3954 HD1       -72.7390  -21.0460  -57.3610 H       244 ARG    0.4600
   3955 HD2       -73.7790  -22.2530  -58.2420 H       244 ARG    0.4600
   3956 HE        -73.0800  -22.2260  -55.3930 H       244 ARG   -0.8000
   3957 HH11      -75.1360  -23.5560  -57.9040 H       244 ARG    0.4600
   3958 HH12      -75.5210  -24.9790  -56.9940 H       244 ARG    0.4600
   3959 HH21      -73.5930  -24.0940  -54.2180 H       244 ARG    0.5100
   3960 HH22      -74.6480  -25.2840  -54.9080 H       244 ARG   -0.5100
   3961 N         -76.5890  -17.8690  -53.8360 N.am    245 LYS   -0.4700
   3962 CA        -76.8400  -17.5310  -52.4240 C.3     245 LYS    0.3100
   3963 C         -76.2780  -18.6280  -51.5240 C.2     245 LYS    0.0700
   3964 O         -75.6410  -18.3260  -50.5170 O.2     245 LYS    0.0900
   3965 CB        -78.3260  -17.2410  -52.1290 C.3     245 LYS   -0.1800
   3966 CG        -78.7670  -15.8050  -52.5010 C.3     245 LYS    0.0900
   3967 CD        -78.7410  -14.7530  -51.3270 C.3     245 LYS    0.0900
   3968 CE        -78.8030  -13.2840  -51.7750 C.3     245 LYS   -0.1800
   3969 NZ        -78.9910  -12.3360  -50.6370 N.4     245 LYS    0.0900
   3970 HN        -77.3880  -17.8720  -54.4330 H       245 LYS    0.0900
   3971 HA        -76.2450  -16.6620  -52.1880 H       245 LYS   -0.1800
   3972 HB1       -78.5060  -17.3950  -51.0430 H       245 LYS    0.0900
   3973 HB2       -78.9460  -17.9610  -52.7030 H       245 LYS    0.0900
   3974 HG1       -79.8040  -15.8570  -52.8930 H       245 LYS    0.2100
   3975 HG2       -78.0950  -15.4380  -53.3050 H       245 LYS    0.0500
   3976 HD1       -77.8050  -14.9010  -50.7480 H       245 LYS    0.0500
   3977 HD2       -79.6100  -14.9510  -50.6650 H       245 LYS   -0.3000
   3978 HE1       -79.6590  -13.1450  -52.4700 H       245 LYS    0.3300
   3979 HE2       -77.8520  -13.0120  -52.2820 H       245 LYS    0.3300
   3980 HZ1       -78.1960  -12.4320  -49.9720 H       245 LYS    0.3300
   3981 HZ2       -79.8810  -12.5550  -50.1480 H       245 LYS    0.5100
   3982 HZ3       -79.0250  -11.3620  -50.9990 H       245 LYS   -0.5100
   3983 N         -76.3890  -19.9000  -51.9770 N.am    246 GLU   -0.4700
   3984 CA        -75.8440  -21.0940  -51.3280 C.3     246 GLU    0.3100
   3985 C         -74.3800  -20.8170  -51.0220 C.2     246 GLU    0.0700
   3986 O         -73.9800  -20.9380  -49.8670 O.2     246 GLU    0.0900
   3987 CB        -75.9530  -22.3480  -52.2360 C.3     246 GLU   -0.1800
   3988 CG        -77.3160  -22.6110  -52.8770 C.3     246 GLU    0.0900
   3989 CD        -77.6020  -21.9120  -54.2000 C.2     246 GLU    0.0900
   3990 OE1       -77.5210  -22.5770  -55.2600 O.co2   246 GLU   -0.2800
   3991 OE2       -77.9220  -20.7000  -54.1770 O.co2   246 GLU    0.0900
   3992 HN        -76.8760  -20.0860  -52.8260 H       246 GLU    0.0900
   3993 HA        -76.3980  -21.2520  -50.4140 H       246 GLU    0.6200
   3994 HB1       -75.6900  -23.2360  -51.6230 H       246 GLU   -0.7600
   3995 HB2       -75.2090  -22.2410  -53.0530 H       246 GLU   -0.7600
   3996 HG1       -78.0970  -22.2900  -52.1580 H       246 GLU    0.5100
   3997 HG2       -77.4050  -23.7030  -53.0530 H       246 GLU   -0.5100
   3998 N         -73.6040  -20.3530  -52.0340 N.am    247 VAL   -0.4700
   3999 CA        -72.1820  -20.0330  -51.8850 C.3     247 VAL    0.3100
   4000 C         -71.9210  -18.7910  -51.0470 C.2     247 VAL    0.0700
   4001 O         -71.1490  -18.8720  -50.0890 O.2     247 VAL    0.0900
   4002 CB        -71.3990  -20.0670  -53.2190 C.3     247 VAL   -0.0900
   4003 CG1       -70.1780  -19.1580  -53.1920 C.3     247 VAL    0.0900
   4004 CG2       -70.9800  -21.4920  -53.5510 C.3     247 VAL   -0.2700
   4005 HN        -73.9780  -20.2070  -52.9450 H       247 VAL    0.0900
   4006 HA        -71.7600  -20.7520  -51.1990 H       247 VAL    0.0900
   4007 HB        -72.0730  -19.7430  -54.0410 H       247 VAL    0.0900
   4008 HG11      -69.5750  -19.3560  -52.2790 H       247 VAL   -0.2700
   4009 HG12      -70.4990  -18.0940  -53.1810 H       247 VAL    0.0900
   4010 HG13      -69.5440  -19.3490  -54.0830 H       247 VAL    0.0900
   4011 HG21      -71.8510  -22.1750  -53.4700 H       247 VAL    0.0900
   4012 HG22      -70.1960  -21.8300  -52.8400 H       247 VAL    0.5100
   4013 HG23      -70.5880  -21.5380  -54.5900 H       247 VAL   -0.5100
   4014 N         -72.5730  -17.6580  -51.3750 N.am    248 TYR   -0.4700
   4015 CA        -72.4060  -16.3890  -50.6570 C.3     248 TYR    0.3100
   4016 C         -72.6050  -16.5180  -49.1230 C.2     248 TYR    0.0700
   4017 O         -71.7270  -16.0950  -48.3610 O.2     248 TYR    0.0900
   4018 CB        -73.3220  -15.3330  -51.2820 C.3     248 TYR   -0.1800
   4019 CG        -73.1060  -13.9180  -50.8010 C.ar    248 TYR    0.0900
   4020 CD1       -73.7970  -13.4260  -49.6970 C.ar    248 TYR    0.0900
   4021 CD2       -72.3040  -13.0320  -51.5210 C.ar    248 TYR    0.0000
   4022 CE1       -73.6650  -12.0990  -49.2920 C.ar    248 TYR   -0.1150
   4023 CE2       -72.1580  -11.7020  -51.1190 C.ar    248 TYR    0.1150
   4024 CZ        -72.8590  -11.2340  -50.0160 C.ar    248 TYR   -0.1150
   4025 OH        -72.7470   -9.9250  -49.5940 O.3     248 TYR    0.1150
   4026 HN        -73.2110  -17.6320  -52.1390 H       248 TYR    0.1100
   4027 HA        -71.3720  -16.0870  -50.7310 H       248 TYR   -0.5400
   4028 HB1       -74.3770  -15.5910  -51.0510 H       248 TYR    0.4300
   4029 HB2       -73.1620  -15.3260  -52.3800 H       248 TYR   -0.1150
   4030 HD1       -74.4480  -14.0860  -49.1440 H       248 TYR    0.1150
   4031 HD2       -71.7880  -13.3800  -52.4030 H       248 TYR   -0.1150
   4032 HE1       -74.1900  -11.7450  -48.4160 H       248 TYR    0.1150
   4033 HE2       -71.5020  -11.0410  -51.6650 H       248 TYR    0.5100
   4034 HH        -72.1580   -9.4690  -50.2000 H       248 TYR   -0.5100
   4035 N         -73.7110  -17.1570  -48.6850 N.am    249 ILE   -0.4700
   4036 CA        -73.9880  -17.3770  -47.2670 C.3     249 ILE    0.3100
   4037 C         -72.9420  -18.3120  -46.6550 C.2     249 ILE    0.0700
   4038 O         -72.3930  -17.9770  -45.6040 O.2     249 ILE    0.0900
   4039 CB        -75.4390  -17.8290  -46.9920 C.3     249 ILE   -0.0900
   4040 CG1       -76.4310  -16.9350  -47.7200 C.3     249 ILE    0.0900
   4041 CG2       -75.7400  -17.8240  -45.4930 C.3     249 ILE   -0.2700
   4042 CD        -77.6990  -17.6330  -48.1000 C.3     249 ILE    0.0900
   4043 HN        -74.3940  -17.5120  -49.3190 H       249 ILE    0.0900
   4044 HA        -73.7930  -16.4480  -46.7530 H       249 ILE    0.0900
   4045 HB        -75.5840  -18.8550  -47.3920 H       249 ILE   -0.1800
   4046 HG11      -75.9490  -16.5510  -48.6430 H       249 ILE    0.0900
   4047 HG12      -76.6840  -16.0770  -47.0620 H       249 ILE    0.0900
   4048 HG21      -75.6070  -16.8010  -45.0800 H       249 ILE   -0.2700
   4049 HG22      -75.0440  -18.5130  -44.9660 H       249 ILE    0.0900
   4050 HG23      -76.7890  -18.1450  -45.3170 H       249 ILE    0.0900
   4051 HD1       -78.2120  -18.0150  -47.1910 H       249 ILE    0.0900
   4052 HD2       -77.4730  -18.4920  -48.7680 H       249 ILE    0.5100
   4053 HD3       -78.3790  -16.9240  -48.6200 H       249 ILE   -0.5100
   4054 N         -72.6170  -19.4470  -47.3320 N.am    250 LEU   -0.4700
   4055 CA        -71.5920  -20.4030  -46.8650 C.3     250 LEU    0.3100
   4056 C         -70.2480  -19.6940  -46.6390 C.2     250 LEU    0.0700
   4057 O         -69.5490  -19.9720  -45.6600 O.2     250 LEU    0.0900
   4058 CB        -71.4300  -21.5910  -47.8500 C.3     250 LEU   -0.1800
   4059 CG        -70.2650  -22.5790  -47.5900 C.3     250 LEU    0.0900
   4060 CD1       -70.6160  -23.6120  -46.5150 C.3     250 LEU    0.0900
   4061 CD2       -69.8580  -23.2780  -48.8600 C.3     250 LEU   -0.0900
   4062 HN        -73.0660  -19.6860  -48.1880 H       250 LEU    0.0900
   4063 HA        -71.8960  -20.7640  -45.8950 H       250 LEU   -0.2700
   4064 HB1       -71.2890  -21.1670  -48.8650 H       250 LEU    0.0900
   4065 HB2       -72.3740  -22.1750  -47.8290 H       250 LEU    0.0900
   4066 HG        -69.3720  -22.0060  -47.2620 H       250 LEU    0.0900
   4067 HD11      -71.5010  -24.2050  -46.8300 H       250 LEU   -0.2700
   4068 HD12      -70.8550  -23.0970  -45.5600 H       250 LEU    0.0900
   4069 HD13      -69.7610  -24.3050  -46.3630 H       250 LEU    0.0900
   4070 HD21      -69.5260  -22.5360  -49.6160 H       250 LEU    0.0900
   4071 HD22      -70.7220  -23.8430  -49.2720 H       250 LEU    0.5100
   4072 HD23      -69.0190  -23.9760  -48.6540 H       250 LEU   -0.5100
   4073 N         -69.9270  -18.7500  -47.5330 N.am    251 LEU   -0.4700
   4074 CA        -68.7140  -17.9620  -47.4510 C.3     251 LEU    0.3100
   4075 C         -68.7430  -16.9480  -46.3010 C.2     251 LEU    0.0700
   4076 O         -67.7050  -16.7550  -45.6530 O.2     251 LEU    0.0900
   4077 CB        -68.4060  -17.2730  -48.7810 C.3     251 LEU   -0.1800
   4078 CG        -67.9230  -18.1530  -49.9340 C.3     251 LEU    0.0900
   4079 CD1       -67.7030  -17.3130  -51.1410 C.3     251 LEU    0.0900
   4080 CD2       -66.6400  -18.9200  -49.5940 C.3     251 LEU   -0.0900
   4081 HN        -70.5200  -18.5440  -48.3070 H       251 LEU    0.0900
   4082 HA        -67.9060  -18.6260  -47.1810 H       251 LEU   -0.2700
   4083 HB1       -67.6210  -16.5110  -48.5900 H       251 LEU    0.0900
   4084 HB2       -69.3330  -16.7620  -49.1150 H       251 LEU    0.0900
   4085 HG        -68.6840  -18.9310  -50.1550 H       251 LEU    0.0900
   4086 HD11      -66.9380  -16.5340  -50.9310 H       251 LEU   -0.2700
   4087 HD12      -68.6500  -16.8090  -51.4300 H       251 LEU    0.0900
   4088 HD13      -67.3450  -17.9440  -51.9820 H       251 LEU    0.0900
   4089 HD21      -66.8540  -19.7080  -48.8410 H       251 LEU    0.0900
   4090 HD22      -65.8830  -18.2240  -49.1730 H       251 LEU    0.5100
   4091 HD23      -66.2350  -19.4050  -50.5080 H       251 LEU   -0.5100
   4092 N         -69.9100  -16.3040  -46.0330 N.am    252 ASN   -0.4700
   4093 CA        -70.0250  -15.3450  -44.9260 C.3     252 ASN    0.3100
   4094 C         -69.8490  -16.0580  -43.5830 C.2     252 ASN    0.0700
   4095 O         -69.1370  -15.5750  -42.7040 O.2     252 ASN    0.0900
   4096 CB        -71.3640  -14.6060  -44.9760 C.3     252 ASN   -0.1800
   4097 CG        -71.2780  -13.1220  -44.6680 C.2     252 ASN    0.0900
   4098 ND2       -72.1480  -12.3410  -45.0980 N.am    252 ASN    0.0900
   4099 OD1       -70.2880  -12.6830  -43.9300 O.2     252 ASN    0.5500
   4100 HN        -70.7350  -16.4540  -46.5730 H       252 ASN   -0.5500
   4101 HA        -69.2090  -14.6440  -45.0080 H       252 ASN   -0.6200
   4102 HB1       -72.0490  -15.0720  -44.2370 H       252 ASN    0.3200
   4103 HB2       -71.7910  -14.7210  -45.9950 H       252 ASN    0.3000
   4104 HD21      -72.0870  -11.3640  -44.8910 H       252 ASN    0.5100
   4105 HD22      -72.9050  -12.6890  -45.6490 H       252 ASN   -0.5100
   4106 N         -70.4300  -17.2540  -43.4720 N.am    253 TRP   -0.4700
   4107 CA        -70.3680  -18.0910  -42.2910 C.3     253 TRP    0.3100
   4108 C         -68.9720  -18.5800  -41.9310 C.2     253 TRP    0.0700
   4109 O         -68.7250  -18.9180  -40.7730 O.2     253 TRP    0.0900
   4110 CB        -71.3880  -19.2200  -42.4060 C.3     253 TRP   -0.1800
   4111 CG        -72.7290  -18.7490  -41.9570 C.ar    253 TRP    0.0900
   4112 CD1       -73.5540  -17.8850  -42.6150 C.ar    253 TRP    0.0900
   4113 CD2       -73.3240  -18.9790  -40.6750 C.ar    253 TRP   -0.0300
   4114 CE2       -74.5590  -18.2870  -40.6560 C.ar    253 TRP   -0.1500
   4115 CE3       -72.9610  -19.7460  -39.5510 C.ar    253 TRP    0.2200
   4116 NE1       -74.6680  -17.6180  -41.8500 N.ar    253 TRP   -0.5100
   4117 CZ2       -75.4210  -18.3250  -39.5530 C.ar    253 TRP    0.3700
   4118 CZ3       -73.8110  -19.7800  -38.4590 C.ar    253 TRP    0.2400
   4119 CH2       -75.0210  -19.0700  -38.4610 C.ar    253 TRP    0.1100
   4120 HN        -70.9550  -17.6370  -44.2270 H       253 TRP   -0.2500
   4121 HA        -70.5780  -17.4770  -41.4280 H       253 TRP    0.1700
   4122 HB1       -71.0720  -20.0740  -41.7710 H       253 TRP   -0.2000
   4123 HB2       -71.4550  -19.5560  -43.4620 H       253 TRP    0.1400
   4124 HD1       -73.3620  -17.4690  -43.5930 H       253 TRP   -0.2700
   4125 HE1       -75.4140  -17.0470  -42.1140 H       253 TRP    0.1600
   4126 HE3       -72.0370  -20.3060  -39.5260 H       253 TRP   -0.1400
   4127 HZ2       -76.3630  -17.7970  -39.5380 H       253 TRP    0.1400
   4128 HZ3       -73.5380  -20.3610  -37.5900 H       253 TRP    0.5100
   4129 HH2       -75.6560  -19.1090  -37.5880 H       253 TRP   -0.5100
   4130 N         -68.0500  -18.5950  -42.9040 N.am    254 ILE   -0.4700
   4131 CA        -66.6590  -18.9770  -42.6680 C.3     254 ILE    0.3100
   4132 C         -66.0030  -17.8090  -41.9180 C.2     254 ILE    0.0700
   4133 O         -65.3340  -18.0150  -40.9050 O.2     254 ILE    0.0900
   4134 CB        -65.9460  -19.3760  -43.9990 C.3     254 ILE   -0.0900
   4135 CG1       -66.3840  -20.7800  -44.4450 C.3     254 ILE    0.0900
   4136 CG2       -64.4140  -19.2850  -43.9010 C.3     254 ILE   -0.2700
   4137 CD        -66.4550  -20.9590  -45.9160 C.3     254 ILE    0.0900
   4138 HN        -68.2760  -18.3420  -43.8420 H       254 ILE    0.0900
   4139 HA        -66.6570  -19.8110  -41.9800 H       254 ILE    0.0900
   4140 HB        -66.2950  -18.6990  -44.8080 H       254 ILE   -0.1800
   4141 HG11      -67.3880  -20.9860  -44.0180 H       254 ILE    0.0900
   4142 HG12      -65.6610  -21.5180  -44.0370 H       254 ILE    0.0900
   4143 HG21      -64.0420  -19.9650  -43.1050 H       254 ILE   -0.2700
   4144 HG22      -64.1120  -18.2450  -43.6500 H       254 ILE    0.0900
   4145 HG23      -63.9550  -19.5830  -44.8680 H       254 ILE    0.0900
   4146 HD1       -65.4590  -20.7760  -46.3720 H       254 ILE    0.0900
   4147 HD2       -67.1810  -20.2380  -46.3500 H       254 ILE    0.5100
   4148 HD3       -66.7700  -21.9960  -46.1570 H       254 ILE   -0.5100
   4149 N         -66.2740  -16.5930  -42.3880 N.am    255 GLY   -0.4700
   4150 CA        -65.7940  -15.3800  -41.7560 C.3     255 GLY    0.3100
   4151 C         -66.3900  -15.1790  -40.3760 C.2     255 GLY   -0.0200
   4152 O         -65.6880  -14.7390  -39.4630 O.2     255 GLY    0.0900
   4153 HN        -66.8290  -16.4610  -43.2060 H       255 GLY    0.0900
   4154 HA1       -66.0650  -14.5440  -42.3850 H       255 GLY    0.5100
   4155 HA2       -64.7200  -15.4490  -41.6730 H       255 GLY   -0.5100
   4156 N         -67.6960  -15.5210  -40.2060 N.am    256 TYR   -0.4700
   4157 CA        -68.4370  -15.4410  -38.9330 C.3     256 TYR    0.3100
   4158 C         -67.7210  -16.3010  -37.9160 C.2     256 TYR    0.0700
   4159 O         -67.7140  -15.9710  -36.7310 O.2     256 TYR    0.0900
   4160 CB        -69.8740  -15.9850  -39.0910 C.3     256 TYR   -0.1800
   4161 CG        -70.9420  -14.9980  -39.5160 C.ar    256 TYR    0.0900
   4162 CD1       -72.2760  -15.1980  -39.1740 C.ar    256 TYR    0.0900
   4163 CD2       -70.6320  -13.8980  -40.3190 C.ar    256 TYR    0.0000
   4164 CE1       -73.2680  -14.3060  -39.5760 C.ar    256 TYR   -0.1150
   4165 CE2       -71.6170  -13.0010  -40.7260 C.ar    256 TYR    0.1150
   4166 CZ        -72.9310  -13.2150  -40.3540 C.ar    256 TYR   -0.1150
   4167 OH        -73.9170  -12.3620  -40.7570 O.3     256 TYR    0.1150
   4168 HN        -68.2340  -15.8560  -40.9750 H       256 TYR    0.1100
   4169 HA        -68.4620  -14.4040  -38.6270 H       256 TYR   -0.5400
   4170 HB1       -70.2020  -16.3990  -38.1140 H       256 TYR    0.4300
   4171 HB2       -69.8640  -16.7860  -39.8610 H       256 TYR   -0.1150
   4172 HD1       -72.5470  -16.0620  -38.5850 H       256 TYR    0.1150
   4173 HD2       -69.6100  -13.7420  -40.6310 H       256 TYR   -0.1150
   4174 HE1       -74.2950  -14.4670  -39.2800 H       256 TYR    0.1150
   4175 HE2       -71.3550  -12.1440  -41.3290 H       256 TYR    0.5100
   4176 HH        -73.5070  -11.5280  -40.9990 H       256 TYR   -0.5100
   4177 N         -67.1190  -17.4130  -38.4040 N.am    257 VAL   -0.4700
   4178 CA        -66.3530  -18.3720  -37.6210 C.3     257 VAL    0.3100
   4179 C         -64.9910  -17.7930  -37.1760 C.2     257 VAL    0.0700
   4180 O         -64.5930  -18.0510  -36.0380 O.2     257 VAL    0.0900
   4181 CB        -66.3320  -19.7980  -38.2510 C.3     257 VAL   -0.0900
   4182 CG1       -64.9280  -20.3700  -38.3790 C.3     257 VAL    0.0900
   4183 CG2       -67.2310  -20.7510  -37.4820 C.3     257 VAL   -0.2700
   4184 HN        -67.1780  -17.6330  -39.3740 H       257 VAL    0.0900
   4185 HA        -66.7980  -18.4140  -36.6370 H       257 VAL    0.0900
   4186 HB        -66.7910  -19.7490  -39.2610 H       257 VAL    0.0900
   4187 HG11      -64.4510  -20.4430  -37.3780 H       257 VAL   -0.2700
   4188 HG12      -64.3060  -19.7070  -39.0190 H       257 VAL    0.0900
   4189 HG13      -64.9710  -21.3860  -38.8260 H       257 VAL    0.0900
   4190 HG21      -68.2780  -20.3810  -37.4950 H       257 VAL    0.0900
   4191 HG22      -66.8910  -20.8230  -36.4270 H       257 VAL    0.5100
   4192 HG23      -67.2050  -21.7570  -37.9530 H       257 VAL   -0.5100
   4193 N         -64.3260  -16.9330  -38.0040 N.am    258 ASN   -0.4700
   4194 CA        -63.0480  -16.3050  -37.6270 C.3     258 ASN    0.3100
   4195 C         -63.1130  -15.6670  -36.2360 C.2     258 ASN    0.0700
   4196 O         -62.1410  -15.7220  -35.4890 O.2     258 ASN    0.0900
   4197 CB        -62.5960  -15.2750  -38.6660 C.3     258 ASN   -0.1800
   4198 CG        -61.2290  -14.6490  -38.4250 C.2     258 ASN    0.0900
   4199 ND2       -61.1090  -13.3750  -38.8010 N.am    258 ASN    0.0900
   4200 OD1       -60.2670  -15.2800  -37.9470 O.2     258 ASN    0.5500
   4201 HN        -64.6780  -16.6920  -38.9050 H       258 ASN   -0.5500
   4202 HA        -62.3090  -17.0890  -37.5360 H       258 ASN   -0.6200
   4203 HB1       -63.3440  -14.4550  -38.6880 H       258 ASN    0.3200
   4204 HB2       -62.5690  -15.7730  -39.6580 H       258 ASN    0.3000
   4205 HD21      -60.2410  -12.8950  -38.6750 H       258 ASN    0.5100
   4206 HD22      -61.8880  -12.8980  -39.2100 H       258 ASN   -0.5100
   4207 N         -64.2860  -15.1340  -35.8660 N.am    259 SER   -0.4700
   4208 CA        -64.5560  -14.5000  -34.5810 C.3     259 SER    0.3100
   4209 C         -64.3160  -15.4180  -33.3810 C.2     259 SER    0.0700
   4210 O         -64.0360  -14.9370  -32.2800 O.2     259 SER    0.0900
   4211 CB        -65.9670  -13.9240  -34.5680 C.3     259 SER    0.0500
   4212 OG        -66.0760  -12.8660  -35.5110 O.3     259 SER    0.0900
   4213 HN        -65.0640  -15.1500  -36.4870 H       259 SER    0.0900
   4214 HA        -63.8270  -13.7170  -34.4320 H       259 SER   -0.6600
   4215 HB1       -66.2010  -13.5270  -33.5560 H       259 SER    0.4300
   4216 HB2       -66.7000  -14.7170  -34.8310 H       259 SER    0.5100
   4217 HG1       -65.5560  -12.1410  -35.1570 H       259 SER   -0.5100
   4218 N         -64.3890  -16.7280  -33.6150 N.am    260 GLY   -0.4700
   4219 CA        -64.1260  -17.7450  -32.6070 C.3     260 GLY    0.3100
   4220 C         -62.6540  -18.0850  -32.5080 C.2     260 GLY   -0.0200
   4221 O         -62.2090  -18.5560  -31.4650 O.2     260 GLY    0.0900
   4222 HN        -64.6330  -17.0780  -34.5160 H       260 GLY    0.0900
   4223 HA1       -64.6790  -18.6330  -32.8760 H       260 GLY    0.5100
   4224 HA2       -64.4680  -17.3680  -31.6540 H       260 GLY   -0.5100
   4225 N         -61.8840  -17.8490  -33.5930 N.am    261 PHE   -0.4700
   4226 CA        -60.4510  -18.1220  -33.6420 C.3     261 PHE    0.3100
   4227 C         -59.6510  -17.1080  -32.9120 C.2     261 PHE    0.0700
   4228 O         -58.8170  -17.5070  -32.1100 O.2     261 PHE    0.0900
   4229 CB        -59.9150  -18.2230  -35.0660 C.3     261 PHE   -0.1800
   4230 CG        -60.4470  -19.4070  -35.8090 C.ar    261 PHE    0.0900
   4231 CD1       -60.3960  -20.6810  -35.2500 C.ar    261 PHE    0.0900
   4232 CD2       -60.9880  -19.2600  -37.0790 C.ar    261 PHE    0.0000
   4233 CE1       -60.8970  -21.7800  -35.9370 C.ar    261 PHE   -0.1150
   4234 CE2       -61.4760  -20.3590  -37.7740 C.ar    261 PHE    0.1150
   4235 CZ        -61.4380  -21.6130  -37.1960 C.ar    261 PHE   -0.1150
   4236 HN        -62.2730  -17.4690  -34.4290 H       261 PHE    0.1150
   4237 HA        -60.2800  -19.0520  -33.1200 H       261 PHE   -0.1150
   4238 HB1       -58.8080  -18.3180  -35.0370 H       261 PHE    0.1150
   4239 HB2       -60.2070  -17.3140  -35.6340 H       261 PHE   -0.1150
   4240 HD1       -59.9630  -20.8150  -34.2690 H       261 PHE    0.1150
   4241 HD2       -61.0310  -18.2800  -37.5320 H       261 PHE   -0.1150
   4242 HE1       -60.8630  -22.7620  -35.4880 H       261 PHE    0.1150
   4243 HE2       -61.8840  -20.2350  -38.7670 H       261 PHE    0.5100
   4244 HZ        -61.8330  -22.4640  -37.7280 H       261 PHE   -0.5100
   4245 N         -59.8850  -15.7870  -33.1850 N.am    262 ASN   -0.4700
   4246 CA        -59.2000  -14.6330  -32.5700 C.3     262 ASN    0.3100
   4247 C         -58.7710  -14.8620  -31.1090 C.2     262 ASN    0.0700
   4248 O         -57.5940  -14.6140  -30.8310 O.2     262 ASN    0.0900
   4249 CB        -60.0090  -13.3380  -32.7180 C.3     262 ASN   -0.1800
   4250 CG        -60.2780  -12.9490  -34.1400 C.2     262 ASN    0.0900
   4251 ND2       -61.4450  -12.3650  -34.3700 N.am    262 ASN    0.0900
   4252 OD1       -59.4580  -13.1590  -35.0440 O.2     262 ASN    0.5500
   4253 HN        -60.5750  -15.5340  -33.8560 H       262 ASN   -0.5500
   4254 HA        -58.2410  -14.5250  -33.0540 H       262 ASN   -0.6200
   4255 HB1       -59.4480  -12.5120  -32.2330 H       262 ASN    0.3200
   4256 HB2       -60.9850  -13.4680  -32.2040 H       262 ASN    0.3000
   4257 HD21      -62.0170  -12.0730  -33.6040 H       262 ASN    0.5100
   4258 HD22      -61.7530  -12.2170  -35.3100 H       262 ASN   -0.5100
   4259 N         -59.6230  -15.4020  -30.1790 N.am    263 PRO   -0.2900
   4260 CA        -59.1320  -15.6530  -28.8210 C.3     263 PRO    0.0000
   4261 C         -57.9480  -16.6240  -28.8170 C.2     263 PRO    0.0900
   4262 O         -56.9560  -16.3560  -28.1430 O.2     263 PRO    0.0900
   4263 CB        -60.3640  -16.2100  -28.1000 C.3     263 PRO    0.0200
   4264 CG        -61.5320  -15.7140  -28.8920 C.3     263 PRO    0.0900
   4265 CD        -61.0560  -15.7710  -30.2910 C.3     263 PRO   -0.1800
   4266 HA        -58.7280  -14.7500  -28.3930 H       263 PRO    0.0900
   4267 HB1       -60.4100  -15.8360  -27.0540 H       263 PRO    0.0900
   4268 HB2       -60.3420  -17.3190  -28.0830 H       263 PRO   -0.1800
   4269 HG1       -62.4180  -16.3660  -28.7450 H       263 PRO    0.0900
   4270 HG2       -61.7990  -14.6750  -28.6020 H       263 PRO    0.0900
   4271 HD1       -61.1550  -16.7920  -30.7160 H       263 PRO    0.5100
   4272 HD2       -61.5880  -15.0390  -30.9340 H       263 PRO   -0.5100
   4273 N         -58.0150  -17.6930  -29.6350 N.am    264 LEU   -0.4700
   4274 CA        -56.9560  -18.6980  -29.7670 C.3     264 LEU    0.3100
   4275 C         -55.6650  -18.1480  -30.3880 C.2     264 LEU    0.0700
   4276 O         -54.6070  -18.7050  -30.1010 O.2     264 LEU    0.0900
   4277 CB        -57.4300  -19.9060  -30.5910 C.3     264 LEU   -0.1800
   4278 CG        -58.7270  -20.5340  -30.1680 C.3     264 LEU    0.0900
   4279 CD1       -59.4820  -21.0540  -31.3600 C.3     264 LEU    0.0900
   4280 CD2       -58.4960  -21.6020  -29.1520 C.3     264 LEU   -0.0900
   4281 HN        -58.8160  -17.8510  -30.2060 H       264 LEU    0.0900
   4282 HA        -56.6730  -19.0130  -28.7740 H       264 LEU   -0.2700
   4283 HB1       -56.6420  -20.6860  -30.5340 H       264 LEU    0.0900
   4284 HB2       -57.5390  -19.5780  -31.6450 H       264 LEU    0.0900
   4285 HG        -59.3470  -19.7760  -29.6440 H       264 LEU    0.0900
   4286 HD11      -59.0690  -22.0370  -31.6730 H       264 LEU   -0.2700
   4287 HD12      -59.3850  -20.3430  -32.2080 H       264 LEU    0.0900
   4288 HD13      -60.5530  -21.1850  -31.1020 H       264 LEU    0.0900
   4289 HD21      -58.0050  -21.1730  -28.2530 H       264 LEU    0.0900
   4290 HD22      -57.8370  -22.3900  -29.5740 H       264 LEU    0.5100
   4291 HD23      -59.4660  -22.0490  -28.8460 H       264 LEU   -0.5100
   4292 N         -55.7400  -17.0850  -31.2460 N.am    265 ILE   -0.4700
   4293 CA        -54.5750  -16.4640  -31.9120 C.3     265 ILE    0.3100
   4294 C         -53.9300  -15.3570  -31.0720 C.2     265 ILE    0.0700
   4295 O         -52.7140  -15.3450  -30.8810 O.2     265 ILE    0.0900
   4296 CB        -54.8960  -15.9430  -33.3460 C.3     265 ILE   -0.0900
   4297 CG1       -55.3670  -17.0670  -34.2710 C.3     265 ILE    0.0900
   4298 CG2       -53.7060  -15.2090  -33.9630 C.3     265 ILE   -0.2700
   4299 CD        -56.4380  -16.6290  -35.2640 C.3     265 ILE    0.0900
   4300 HN        -56.6180  -16.6690  -31.4650 H       265 ILE    0.0900
   4301 HA        -53.7960  -17.2100  -31.9610 H       265 ILE    0.0900
   4302 HB        -55.7620  -15.2500  -33.2940 H       265 ILE   -0.1800
   4303 HG11      -55.7770  -17.8900  -33.6480 H       265 ILE    0.0900
   4304 HG12      -54.4920  -17.4470  -34.8390 H       265 ILE    0.0900
   4305 HG21      -52.7860  -15.8260  -33.8700 H       265 ILE   -0.2700
   4306 HG22      -53.5420  -14.2450  -33.4350 H       265 ILE    0.0900
   4307 HG23      -53.8970  -15.0170  -35.0410 H       265 ILE    0.0900
   4308 HD1       -56.0490  -15.8150  -35.9130 H       265 ILE    0.0900
   4309 HD2       -57.3290  -16.2520  -34.7180 H       265 ILE    0.5100
   4310 HD3       -56.7300  -17.4860  -35.9080 H       265 ILE   -0.5100
   4311 N         -54.7420  -14.4180  -30.6050 N.am    266 TYR   -0.4700
   4312 CA        -54.2740  -13.2370  -29.9010 C.3     266 TYR    0.3100
   4313 C         -54.0530  -13.3690  -28.4010 C.2     266 TYR    0.0700
   4314 O         -53.3220  -12.5570  -27.8240 O.2     266 TYR    0.0900
   4315 CB        -55.1280  -12.0110  -30.2910 C.3     266 TYR   -0.1800
   4316 CG        -55.0900  -11.7430  -31.7810 C.ar    266 TYR    0.0900
   4317 CD1       -55.9740  -12.3840  -32.6470 C.ar    266 TYR    0.0900
   4318 CD2       -54.1260  -10.9040  -32.3360 C.ar    266 TYR    0.0000
   4319 CE1       -55.8930  -12.2030  -34.0240 C.ar    266 TYR   -0.1150
   4320 CE2       -54.0500  -10.6980  -33.7120 C.ar    266 TYR    0.1150
   4321 CZ        -54.9390  -11.3450  -34.5540 C.ar    266 TYR   -0.1150
   4322 OH        -54.8720  -11.1490  -35.9150 O.3     266 TYR    0.1150
   4323 HN        -55.7290  -14.4840  -30.7170 H       266 TYR    0.1100
   4324 HA        -53.2390  -13.0760  -30.1670 H       266 TYR   -0.5400
   4325 HB1       -54.7400  -11.1060  -29.7750 H       266 TYR    0.4300
   4326 HB2       -56.1870  -12.1870  -30.0060 H       266 TYR   -0.1150
   4327 HD1       -56.7360  -13.0320  -32.2420 H       266 TYR    0.1150
   4328 HD2       -53.4240  -10.4040  -31.6860 H       266 TYR   -0.1150
   4329 HE1       -56.5710  -12.7300  -34.6800 H       266 TYR    0.1150
   4330 HE2       -53.3000  -10.0360  -34.1210 H       266 TYR    0.5100
   4331 HH        -55.5560  -11.6820  -36.3260 H       266 TYR   -0.5100
   4332 N         -54.6230  -14.4020  -27.7680 N.am    267 CYS   -0.4700
   4333 CA        -54.4670  -14.5460  -26.3240 C.3     267 CYS    0.3100
   4334 C         -53.5960  -15.7120  -25.9090 C.2     267 CYS    0.0700
   4335 O         -53.9590  -16.4830  -25.0050 O.2     267 CYS    0.0900
   4336 CB        -55.8250  -14.5660  -25.6370 C.3     267 CYS   -0.1100
   4337 SG        -56.9820  -13.3460  -26.3000 S.3     267 CYS    0.0900
   4338 HN        -55.1610  -15.0980  -28.2380 H       267 CYS    0.0900
   4339 HA        -53.8790  -13.7140  -25.9660 H       267 CYS   -0.2300
   4340 HB1       -55.6720  -14.3740  -24.5540 H       267 CYS    0.1600
   4341 HB2       -56.2590  -15.5820  -25.7520 H       267 CYS    0.5100
   4342 HG1       -57.1460  -13.9620  -27.4620 H       267 CYS   -0.5100
   4343 N         -52.4110  -15.8130  -26.5620 N.am    268 ARG   -0.4700
   4344 CA        -51.4330  -16.8720  -26.3020 C.3     268 ARG    0.3100
   4345 C         -50.2900  -16.4750  -25.3210 C.2     268 ARG    0.0700
   4346 O         -49.4350  -17.3080  -24.9740 O.2     268 ARG    0.0900
   4347 CB        -50.9920  -17.5950  -27.6020 C.3     268 ARG   -0.1800
   4348 CG        -52.0820  -18.5270  -28.1420 C.3     268 ARG    0.0900
   4349 CD        -51.5730  -19.6860  -28.9790 C.3     268 ARG    0.0900
   4350 NE        -52.3630  -20.9020  -28.7340 N.pl3   268 ARG   -0.1800
   4351 CZ        -51.8820  -22.1460  -28.7900 C.cat   268 ARG    0.0900
   4352 NH1       -50.6060  -22.3640  -29.0940 N.pl3   268 ARG    0.0900
   4353 NH2       -52.6750  -23.1810  -28.5310 N.pl3   268 ARG    0.2000
   4354 HN        -52.1480  -15.1540  -27.2630 H       268 ARG    0.0900
   4355 HA        -51.8890  -17.5790  -25.6240 H       268 ARG    0.0900
   4356 HB1       -50.0790  -18.1920  -27.3920 H       268 ARG   -0.7000
   4357 HB2       -50.7530  -16.8340  -28.3750 H       268 ARG    0.4400
   4358 HG1       -52.7750  -17.9260  -28.7660 H       268 ARG    0.6400
   4359 HG2       -52.6430  -18.9420  -27.2790 H       268 ARG   -0.8000
   4360 HD1       -50.5160  -19.9060  -28.7170 H       268 ARG    0.4600
   4361 HD2       -51.6540  -19.4370  -30.0580 H       268 ARG    0.4600
   4362 HE        -53.3290  -20.7880  -28.5080 H       268 ARG   -0.8000
   4363 HH11      -49.9990  -21.5940  -29.2830 H       268 ARG    0.4600
   4364 HH12      -50.2550  -23.3000  -29.1340 H       268 ARG    0.4600
   4365 HH21      -53.6340  -23.0290  -28.2930 H       268 ARG    0.5100
   4366 HH22      -52.3110  -24.1120  -28.5730 H       268 ARG   -0.5100
   4367 N         -50.3530  -15.2180  -24.8010 N.am    269 SER   -0.4700
   4368 CA        -49.4410  -14.6630  -23.7970 C.3     269 SER    0.3100
   4369 C         -49.4190  -15.5770  -22.5470 C.2     269 SER    0.0700
   4370 O         -50.4560  -16.1770  -22.2280 O.2     269 SER    0.0900
   4371 CB        -49.8290  -13.2150  -23.4690 C.3     269 SER    0.0500
   4372 OG        -49.8820  -12.8700  -22.0920 O.3     269 SER    0.0900
   4373 HN        -51.0640  -14.5880  -25.1000 H       269 SER    0.0900
   4374 HA        -48.4380  -14.7040  -24.1950 H       269 SER   -0.6600
   4375 HB1       -50.8360  -13.0220  -23.8940 H       269 SER    0.4300
   4376 HB2       -49.0890  -12.5410  -23.9480 H       269 SER    0.5100
   4377 HG1       -49.0030  -12.5610  -21.8620 H       269 SER   -0.5100
   4378 N         -48.2440  -15.7760  -21.8900 N.am    270 PRO   -0.2900
   4379 CA        -48.1830  -16.6750  -20.7240 C.3     270 PRO    0.0000
   4380 C         -49.0340  -16.1870  -19.5600 C.2     270 PRO    0.0900
   4381 O         -49.5300  -16.9890  -18.7730 O.2     270 PRO    0.0900
   4382 CB        -46.6940  -16.6830  -20.3700 C.3     270 PRO    0.0200
   4383 CG        -45.9980  -16.1730  -21.5840 C.3     270 PRO    0.0900
   4384 CD        -46.9260  -15.1660  -22.1360 C.3     270 PRO   -0.1800
   4385 HA        -48.5940  -17.6400  -20.9720 H       270 PRO    0.0900
   4386 HB1       -46.3540  -17.7130  -20.1270 H       270 PRO    0.0900
   4387 HB2       -46.4950  -16.0250  -19.4980 H       270 PRO   -0.1800
   4388 HG1       -45.0230  -15.7120  -21.3170 H       270 PRO    0.0900
   4389 HG2       -45.8210  -16.9920  -22.3130 H       270 PRO    0.0900
   4390 HD1       -46.8450  -14.1960  -21.6040 H       270 PRO    0.5100
   4391 HD2       -46.7690  -15.0160  -23.2250 H       270 PRO   -0.5100
   4392 N         -49.2180  -14.8640  -19.4860 N.am    271 ASP   -0.4700
   4393 CA        -50.0450  -14.1680  -18.5110 C.3     271 ASP    0.3100
   4394 C         -51.5340  -14.4070  -18.7980 C.2     271 ASP    0.0700
   4395 O         -52.3190  -14.4580  -17.8500 O.2     271 ASP    0.0900
   4396 CB        -49.7140  -12.6710  -18.5130 C.3     271 ASP   -0.2800
   4397 CG        -48.2290  -12.4120  -18.4050 C.2     271 ASP    0.0900
   4398 OD1       -47.4970  -12.7260  -19.3770 O.co2   271 ASP    0.0900
   4399 OD2       -47.7900  -11.9390  -17.3340 O.co2   271 ASP    0.6200
   4400 HN        -48.7680  -14.2620  -20.1390 H       271 ASP   -0.7600
   4401 HA        -49.8510  -14.5960  -17.5380 H       271 ASP   -0.7600
   4402 HB1       -50.2210  -12.1870  -17.6520 H       271 ASP    0.5100
   4403 HB2       -50.0840  -12.2200  -19.4580 H       271 ASP   -0.5100
   4404 N         -51.9230  -14.5700  -20.1020 N.am    272 PHE   -0.4700
   4405 CA        -53.2890  -14.9080  -20.5230 C.3     272 PHE    0.3100
   4406 C         -53.4850  -16.3340  -20.1180 C.2     272 PHE    0.0700
   4407 O         -54.4450  -16.6440  -19.4170 O.2     272 PHE    0.0900
   4408 CB        -53.4470  -14.8480  -22.0390 C.3     272 PHE   -0.1800
   4409 CG        -54.0620  -13.5920  -22.5770 C.ar    272 PHE    0.0900
   4410 CD1       -53.3350  -12.7390  -23.3980 C.ar    272 PHE    0.0900
   4411 CD2       -55.3760  -13.2630  -22.2840 C.ar    272 PHE    0.0000
   4412 CE1       -53.9100  -11.5910  -23.9310 C.ar    272 PHE   -0.1150
   4413 CE2       -55.9560  -12.1180  -22.8160 C.ar    272 PHE    0.1150
   4414 CZ        -55.2160  -11.2820  -23.6300 C.ar    272 PHE   -0.1150
   4415 HN        -51.2700  -14.4620  -20.8470 H       272 PHE    0.1150
   4416 HA        -53.9600  -14.2050  -20.0530 H       272 PHE   -0.1150
   4417 HB1       -54.0980  -15.6870  -22.3630 H       272 PHE    0.1150
   4418 HB2       -52.4440  -14.9390  -22.5070 H       272 PHE   -0.1150
   4419 HD1       -52.3050  -12.9720  -23.6280 H       272 PHE    0.1150
   4420 HD2       -55.9550  -13.9040  -21.6360 H       272 PHE   -0.1150
   4421 HE1       -53.3340  -10.9450  -24.5760 H       272 PHE    0.1150
   4422 HE2       -56.9860  -11.8820  -22.5950 H       272 PHE    0.5100
   4423 HZ        -55.6630  -10.3840  -24.0290 H       272 PHE   -0.5100
   4424 N         -52.5160  -17.2040  -20.5220 N.am    273 ARG   -0.4700
   4425 CA        -52.4450  -18.6370  -20.2330 C.3     273 ARG    0.3100
   4426 C         -52.6650  -18.8810  -18.7310 C.2     273 ARG    0.0700
   4427 O         -53.4780  -19.7290  -18.3880 O.2     273 ARG    0.0900
   4428 CB        -51.1040  -19.2270  -20.7420 C.3     273 ARG   -0.1800
   4429 CG        -51.1860  -20.6330  -21.3680 C.3     273 ARG    0.0900
   4430 CD        -51.6030  -20.6350  -22.8400 C.3     273 ARG    0.0900
   4431 NE        -50.7030  -21.4320  -23.6980 N.pl3   273 ARG   -0.1800
   4432 CZ        -50.9310  -22.6850  -24.1040 C.cat   273 ARG    0.0900
   4433 NH1       -52.0310  -23.3300  -23.7270 N.pl3   273 ARG    0.0900
   4434 NH2       -50.0530  -23.3020  -24.8910 N.pl3   273 ARG    0.2000
   4435 HN        -51.7580  -16.8720  -21.0760 H       273 ARG    0.0900
   4436 HA        -53.2770  -19.1200  -20.7220 H       273 ARG    0.0900
   4437 HB1       -50.4020  -19.2750  -19.8830 H       273 ARG   -0.7000
   4438 HB2       -50.6920  -18.5350  -21.5060 H       273 ARG    0.4400
   4439 HG1       -51.9240  -21.2320  -20.7930 H       273 ARG    0.6400
   4440 HG2       -50.1890  -21.1140  -21.2850 H       273 ARG   -0.8000
   4441 HD1       -51.5950  -19.5940  -23.2280 H       273 ARG    0.4600
   4442 HD2       -52.6220  -21.0690  -22.9350 H       273 ARG    0.4600
   4443 HE        -49.8550  -20.9990  -24.0000 H       273 ARG   -0.8000
   4444 HH11      -52.6980  -22.8780  -23.1330 H       273 ARG    0.4600
   4445 HH12      -52.1920  -24.2680  -24.0350 H       273 ARG    0.4600
   4446 HH21      -49.2220  -22.8270  -25.1810 H       273 ARG    0.5100
   4447 HH22      -50.2250  -24.2390  -25.1940 H       273 ARG   -0.5100
   4448 N         -52.0240  -18.0660  -17.8590 N.am    274 ILE   -0.4700
   4449 CA        -52.1560  -18.0970  -16.3980 C.3     274 ILE    0.3100
   4450 C         -53.5120  -17.5510  -15.9600 C.2     274 ILE    0.0700
   4451 O         -54.1440  -18.1470  -15.0860 O.2     274 ILE    0.0900
   4452 CB        -50.9590  -17.3700  -15.7130 C.3     274 ILE   -0.0900
   4453 CG1       -49.8310  -18.3480  -15.4330 C.3     274 ILE    0.0900
   4454 CG2       -51.3450  -16.5890  -14.4420 C.3     274 ILE   -0.2700
   4455 CD        -48.4890  -17.6840  -15.3100 C.3     274 ILE    0.0900
   4456 HN        -51.3960  -17.3700  -18.1950 H       274 ILE    0.0900
   4457 HA        -52.1910  -19.1300  -16.0890 H       274 ILE    0.0900
   4458 HB        -50.5160  -16.6590  -16.4410 H       274 ILE   -0.1800
   4459 HG11      -49.7870  -19.0870  -16.2600 H       274 ILE    0.0900
   4460 HG12      -50.0510  -18.8820  -14.4840 H       274 ILE    0.0900
   4461 HG21      -51.7770  -17.2790  -13.6860 H       274 ILE   -0.2700
   4462 HG22      -52.1020  -15.8140  -14.6890 H       274 ILE    0.0900
   4463 HG23      -50.4440  -16.1060  -14.0070 H       274 ILE    0.0900
   4464 HD1       -48.5020  -16.9480  -14.4760 H       274 ILE    0.0900
   4465 HD2       -48.2440  -17.1500  -16.2520 H       274 ILE    0.5100
   4466 HD3       -47.7090  -18.4460  -15.0980 H       274 ILE   -0.5100
   4467 N         -53.9430  -16.4110  -16.5520 N.am    275 ALA   -0.4700
   4468 CA        -55.2060  -15.7490  -16.2310 C.3     275 ALA    0.3100
   4469 C         -56.3810  -16.6640  -16.4860 C.2     275 ALA    0.0700
   4470 O         -57.2120  -16.8400  -15.5960 O.2     275 ALA    0.0900
   4471 CB        -55.3630  -14.4810  -17.0500 C.3     275 ALA   -0.2700
   4472 HN        -53.3990  -15.9590  -17.2540 H       275 ALA    0.0900
   4473 HA        -55.2050  -15.5180  -15.1760 H       275 ALA    0.0900
   4474 HB1       -55.3530  -14.7230  -18.1350 H       275 ALA    0.0900
   4475 HB2       -54.5240  -13.7850  -16.8350 H       275 ALA    0.5100
   4476 HB3       -56.3290  -13.9890  -16.8050 H       275 ALA   -0.5100
   4477 N         -56.4220  -17.2820  -17.6850 N.am    276 PHE   -0.4700
   4478 CA        -57.4760  -18.1830  -18.1360 C.3     276 PHE    0.3100
   4479 C         -57.7510  -19.3490  -17.2170 C.2     276 PHE    0.0700
   4480 O         -58.9060  -19.5750  -16.8690 O.2     276 PHE    0.0900
   4481 CB        -57.2220  -18.6590  -19.5790 C.3     276 PHE   -0.1800
   4482 CG        -57.4470  -17.5860  -20.6120 C.ar    276 PHE    0.0900
   4483 CD1       -58.6200  -16.8350  -20.6180 C.ar    276 PHE    0.0900
   4484 CD2       -56.5000  -17.3390  -21.5960 C.ar    276 PHE    0.0000
   4485 CE1       -58.8240  -15.8260  -21.5700 C.ar    276 PHE   -0.1150
   4486 CE2       -56.7040  -16.3370  -22.5520 C.ar    276 PHE    0.1150
   4487 CZ        -57.8680  -15.5890  -22.5380 C.ar    276 PHE   -0.1150
   4488 HN        -55.6920  -17.1420  -18.3470 H       276 PHE    0.1150
   4489 HA        -58.4140  -17.6500  -18.0800 H       276 PHE   -0.1150
   4490 HB1       -57.9120  -19.4970  -19.8160 H       276 PHE    0.1150
   4491 HB2       -56.1680  -18.9940  -19.6750 H       276 PHE   -0.1150
   4492 HD1       -59.3840  -17.0310  -19.8790 H       276 PHE    0.1150
   4493 HD2       -55.5930  -17.9260  -21.6230 H       276 PHE   -0.1150
   4494 HE1       -59.7280  -15.2350  -21.5470 H       276 PHE    0.1150
   4495 HE2       -55.9520  -16.1480  -23.3040 H       276 PHE    0.5100
   4496 HZ        -58.0290  -14.8220  -23.2810 H       276 PHE   -0.5100
   4497 N         -56.7020  -20.0770  -16.8120 N.am    277 GLN   -0.4700
   4498 CA        -56.8240  -21.2360  -15.9340 C.3     277 GLN    0.3100
   4499 C         -57.3330  -20.8830  -14.5480 C.2     277 GLN    0.0700
   4500 O         -58.1670  -21.6080  -14.0100 O.2     277 GLN    0.0900
   4501 CB        -55.5400  -22.0720  -15.9010 C.3     277 GLN   -0.1800
   4502 CG        -54.2730  -21.2680  -16.1120 C.3     277 GLN    0.0900
   4503 CD        -53.0330  -22.1100  -16.2500 C.2     277 GLN    0.0900
   4504 NE2       -51.9980  -21.5270  -16.8310 N.am    277 GLN   -0.1800
   4505 OE1       -52.9580  -23.2580  -15.8040 O.2     277 GLN    0.0900
   4506 HN        -55.7730  -19.8530  -17.0980 H       277 GLN    0.0900
   4507 HA        -57.6440  -21.8360  -16.2980 H       277 GLN    0.5500
   4508 HB1       -55.6030  -22.8440  -16.6970 H       277 GLN   -0.5500
   4509 HB2       -55.4760  -22.5770  -14.9140 H       277 GLN   -0.6200
   4510 HG1       -54.1360  -20.5890  -15.2440 H       277 GLN    0.3200
   4511 HG2       -54.3860  -20.6620  -17.0350 H       277 GLN    0.3000
   4512 HE21      -52.0690  -20.5810  -17.1480 H       277 GLN    0.5100
   4513 HE22      -51.1440  -22.0330  -16.9530 H       277 GLN   -0.5100
   4514 N         -56.9000  -19.7310  -14.0040 N.am    278 GLU   -0.4700
   4515 CA        -57.3160  -19.2110  -12.6970 C.3     278 GLU    0.3100
   4516 C         -58.8160  -18.9570  -12.6740 C.2     278 GLU    0.0700
   4517 O         -59.4730  -19.3150  -11.6960 O.2     278 GLU    0.0900
   4518 CB        -56.5520  -17.9210  -12.4020 C.3     278 GLU   -0.1800
   4519 CG        -56.3470  -17.6400  -10.9300 C.3     278 GLU    0.0900
   4520 CD        -55.0520  -16.9050  -10.6500 C.2     278 GLU    0.0900
   4521 OE1       -53.9760  -17.4460  -10.9960 O.co2   278 GLU   -0.2800
   4522 OE2       -55.1050  -15.8230  -10.0210 O.co2   278 GLU    0.0900
   4523 HN        -56.2490  -19.1560  -14.4910 H       278 GLU    0.0900
   4524 HA        -57.1030  -19.9600  -11.9490 H       278 GLU    0.6200
   4525 HB1       -57.1130  -17.0730  -12.8460 H       278 GLU   -0.7600
   4526 HB2       -55.5550  -17.9860  -12.8880 H       278 GLU   -0.7600
   4527 HG1       -56.3320  -18.6040  -10.3770 H       278 GLU    0.5100
   4528 HG2       -57.1910  -17.0200  -10.5600 H       278 GLU   -0.5100
   4529 N         -59.3490  -18.3640  -13.7750 N.am    279 LEU   -0.4700
   4530 CA        -60.7690  -18.0740  -14.0260 C.3     279 LEU    0.3100
   4531 C         -61.5300  -19.3880  -14.2520 C.2     279 LEU    0.0700
   4532 O         -62.6730  -19.5230  -13.8020 O.2     279 LEU    0.0900
   4533 CB        -60.9690  -17.2030  -15.2930 C.3     279 LEU   -0.1800
   4534 CG        -60.3100  -15.8290  -15.4090 C.3     279 LEU    0.0900
   4535 CD1       -60.2980  -15.3790  -16.8510 C.3     279 LEU    0.0900
   4536 CD2       -61.0320  -14.7900  -14.5820 C.3     279 LEU   -0.0900
   4537 HN        -58.7490  -18.0790  -14.5170 H       279 LEU    0.0900
   4538 HA        -61.1570  -17.5590  -13.1600 H       279 LEU   -0.2700
   4539 HB1       -62.0600  -17.0420  -15.3990 H       279 LEU    0.0900
   4540 HB2       -60.6030  -17.8030  -16.1510 H       279 LEU    0.0900
   4541 HG        -59.2690  -15.8840  -15.0290 H       279 LEU    0.0900
   4542 HD11      -61.3360  -15.3140  -17.2400 H       279 LEU   -0.2700
   4543 HD12      -59.7320  -16.1090  -17.4700 H       279 LEU    0.0900
   4544 HD13      -59.8250  -14.3760  -16.9310 H       279 LEU    0.0900
   4545 HD21      -61.0270  -15.0830  -13.5100 H       279 LEU    0.0900
   4546 HD22      -62.0870  -14.7020  -14.9200 H       279 LEU    0.5100
   4547 HD23      -60.5250  -13.8070  -14.6840 H       279 LEU   -0.5100
   4548 N         -60.8990  -20.3470  -14.9770 N.am    280 LEU   -0.4700
   4549 CA        -61.4650  -21.6620  -15.2670 C.3     280 LEU    0.3100
   4550 C         -61.3040  -22.6010  -14.0770 C.2     280 LEU    0.0700
   4551 O         -61.4150  -23.8190  -14.2190 O.2     280 LEU    0.0900
   4552 CB        -60.8740  -22.2610  -16.5520 C.3     280 LEU   -0.1800
   4553 CG        -61.3810  -21.6560  -17.8580 C.3     280 LEU    0.0900
   4554 CD1       -60.4000  -21.9090  -18.9920 C.3     280 LEU    0.0900
   4555 CD2       -62.7680  -22.1770  -18.2060 C.3     280 LEU   -0.0900
   4556 HN        -59.9910  -20.1880  -15.3550 H       280 LEU    0.0900
   4557 HA        -62.5340  -21.5450  -15.3700 H       280 LEU   -0.2700
   4558 HB1       -61.1080  -23.3460  -16.5630 H       280 LEU    0.0900
   4559 HB2       -59.7730  -22.1290  -16.5170 H       280 LEU    0.0900
   4560 HG        -61.5160  -20.5610  -17.7270 H       280 LEU    0.0900
   4561 HD11      -60.1230  -22.9840  -19.0250 H       280 LEU   -0.2700
   4562 HD12      -59.4770  -21.3110  -18.8340 H       280 LEU    0.0900
   4563 HD13      -60.8630  -21.6320  -19.9630 H       280 LEU    0.0900
   4564 HD21      -63.3900  -22.2480  -17.2880 H       280 LEU    0.0900
   4565 HD22      -62.6890  -23.1880  -18.6590 H       280 LEU    0.5100
   4566 HD23      -63.2640  -21.4850  -18.9190 H       280 LEU   -0.5100
   4567 N         -61.0730  -22.0020  -12.8890 N.am    281 CYS   -0.4700
   4568 CA        -60.9800  -22.6110  -11.5620 C.3     281 CYS    0.3100
   4569 C         -59.9840  -23.7800  -11.4720 C.2     281 CYS    0.0700
   4570 O         -60.2290  -24.8000  -10.8150 O.2     281 CYS    0.0900
   4571 CB        -62.3750  -22.9650  -11.0370 C.3     281 CYS   -0.1100
   4572 SG        -63.6090  -21.6350  -11.2330 S.3     281 CYS    0.0900
   4573 HN        -60.9430  -21.0170  -12.8680 H       281 CYS    0.0900
   4574 HA        -60.4980  -21.9050  -10.9020 H       281 CYS   -0.2300
   4575 HB1       -62.2830  -23.2180   -9.9600 H       281 CYS    0.1600
   4576 HB2       -62.7270  -23.8680  -11.5780 H       281 CYS    0.5100
   4577 HG1       -63.3470  -21.4230  -12.5150 H       281 CYS   -0.5100
   4578 N         -58.8230  -23.5860  -12.1270 N.am    282 LEU   -0.4700
   4579 CA        -57.7110  -24.5360  -12.2060 C.3     282 LEU    0.3100
   4580 C         -56.5130  -24.0600  -11.3540 C.2     282 LEU    0.0700
   4581 O         -56.0410  -24.8350  -10.5220 O.2     282 LEU    0.0900
   4582 CB        -57.2880  -24.8100  -13.6840 C.3     282 LEU   -0.1800
   4583 CG        -58.4070  -25.0090  -14.7510 C.3     282 LEU    0.0900
   4584 CD1       -57.8520  -24.9390  -16.1560 C.3     282 LEU    0.0900
   4585 CD2       -59.1570  -26.3250  -14.5680 C.3     282 LEU   -0.0900
   4586 HN        -58.6640  -22.7340  -12.6150 H       282 LEU    0.0900
   4587 HA        -58.0280  -25.4550  -11.7350 H       282 LEU   -0.2700
   4588 HB1       -56.6660  -25.7280  -13.6840 H       282 LEU    0.0900
   4589 HB2       -56.6680  -23.9510  -14.0140 H       282 LEU    0.0900
   4590 HG        -59.1760  -24.2180  -14.6230 H       282 LEU    0.0900
   4591 HD11      -57.0870  -25.7310  -16.3050 H       282 LEU   -0.2700
   4592 HD12      -57.3750  -23.9500  -16.3260 H       282 LEU    0.0900
   4593 HD13      -58.6690  -25.0910  -16.8940 H       282 LEU    0.0900
   4594 HD21      -59.6380  -26.3550  -13.5670 H       282 LEU    0.0900
   4595 HD22      -58.4490  -27.1780  -14.6470 H       282 LEU    0.5100
   4596 HD23      -59.9470  -26.4210  -15.3430 H       282 LEU   -0.5100
   4597 N         -56.0530  -22.7860  -11.5230 N.am    283 ARG   -0.4700
   4598 CA        -54.9160  -22.2060  -10.7800 C.3     283 ARG    0.3100
   4599 C         -55.2190  -21.8730   -9.3120 C.2     283 ARG    0.0700
   4600 O         -56.2790  -22.2380   -8.8080 O.2     283 ARG    0.0900
   4601 CB        -54.3220  -20.9640  -11.4830 C.3     283 ARG   -0.1800
   4602 CG        -53.5970  -21.2090  -12.7980 C.3     283 ARG    0.0900
   4603 CD        -52.3210  -22.0260  -12.6990 C.3     283 ARG    0.0900
   4604 NE        -51.1310  -21.2070  -12.4340 N.pl3   283 ARG   -0.1800
   4605 CZ        -50.0340  -21.2000  -13.1930 C.cat   283 ARG    0.0900
   4606 NH1       -49.9700  -21.9460  -14.2920 N.pl3   283 ARG    0.0900
   4607 NH2       -48.9930  -20.4470  -12.8560 N.pl3   283 ARG    0.2000
   4608 HN        -56.4800  -22.1700  -12.1800 H       283 ARG    0.0900
   4609 HA        -54.1610  -22.9730  -10.6880 H       283 ARG    0.0900
   4610 HB1       -53.6030  -20.4900  -10.7830 H       283 ARG   -0.7000
   4611 HB2       -55.1540  -20.2560  -11.6810 H       283 ARG    0.4400
   4612 HG1       -53.3410  -20.2220  -13.2390 H       283 ARG    0.6400
   4613 HG2       -54.2940  -21.7390  -13.4810 H       283 ARG   -0.8000
   4614 HD1       -52.1500  -22.5610  -13.6570 H       283 ARG    0.4600
   4615 HD2       -52.4140  -22.7550  -11.8660 H       283 ARG    0.4600
   4616 HE        -51.1440  -20.6130  -11.6310 H       283 ARG   -0.8000
   4617 HH11      -50.7470  -22.5170  -14.5560 H       283 ARG    0.4600
   4618 HH12      -49.1420  -21.9350  -14.8560 H       283 ARG    0.4600
   4619 HH21      -49.0300  -19.8830  -12.0320 H       283 ARG    0.5100
   4620 HH22      -48.1720  -20.4450  -13.4270 H       283 ARG   -0.5100
   4621 N         -54.2880  -21.2280   -8.5680 N.am    284 ARG   -0.4700
   4622 CA        -54.3660  -20.8960   -7.1450 C.3     284 ARG    0.3100
   4623 CAT       -54.2540  -24.4230   -5.7020 C.3     284 ARG    0.0700
   4624 C         -53.9480  -22.0620   -6.2710 C.2     284 ARG    0.0900
   4625 O         -53.0490  -21.9210   -5.4460 O.2     284 ARG   -0.1800
   4626 CB        -55.7060  -20.2940   -6.6120 C.3     284 ARG    0.0900
   4627 CG        -56.1520  -18.9310   -7.1920 C.3     284 ARG    0.0900
   4628 CD        -55.4130  -17.6820   -6.6720 C.3     284 ARG   -0.1800
   4629 NE        -54.4470  -17.2110   -7.7130 N.pl3   284 ARG    0.0900
   4630 CZ        -53.1240  -17.2650   -7.6830 C.cat   284 ARG    0.0900
   4631 NH1       -52.4380  -17.6300   -6.6220 N.pl3   284 ARG    0.2000
   4632 NH2       -52.4880  -16.9310   -8.7890 N.pl3   284 ARG    0.0900
   4633 NT        -54.5760  -23.2380   -6.4600 N.am    284 ARG    0.0900
   4634 HN        -53.4420  -20.9280   -8.9970 H       284 ARG   -0.7000
   4635 HNT       -55.2980  -23.3420   -7.1380 H       284 ARG    0.4400
   4636 HA        -53.5730  -20.1890   -6.9580 H       284 ARG    0.6400
   4637 HB1       -55.6050  -20.1730   -5.5130 H       284 ARG   -0.8000
   4638 HB2       -56.5110  -21.0270   -6.8230 H       284 ARG    0.4600
   4639 HG1       -57.2310  -18.8040   -6.9670 H       284 ARG    0.4600
   4640 HG2       -56.0140  -18.9720   -8.2920 H       284 ARG   -0.8000
   4641 HD1       -54.8430  -17.9260   -5.7500 H       284 ARG    0.4600
   4642 HD2       -56.1360  -16.8630   -6.4690 H       284 ARG    0.4600
   4643 HE        -54.8490  -16.8060   -8.5310 H       284 ARG    0.5100
   4644 HH11      -52.9160  -17.8850   -5.7810 H       284 ARG   -0.5100
   4645 HH12      -51.4390  -17.6520   -6.6550 H       284 ARG   -0.4700
   4646 HH21      -51.4950  -16.8100   -8.7770 H       284 ARG    0.3100
   4647 HH22      -52.9970  -16.7990   -9.6380 H       284 ARG   -0.1100
   4648 HT1       -54.4250  -24.2310   -4.6220 H       284 ARG    0.0900
   4649 HT2       -53.1860  -24.6890   -5.8580 H       284 ARG    0.0900
   4650 HT3       -54.9050  -25.2630   -6.0260 H       284 ARG    0.0900
@<TRIPOS>BOND
     1    1    2 1
     2    2   13 1
     3    2    6 1
     4    2    4 1
     5    4    5 2
     6    6   15 1
     7    6    7 1
     8    7    8 2
     9    7    9 2
    10    3   10 1
    11    3   16 1
    12    3   17 1
    13    3   18 1
    14   10    1 1
    15   10   11 2
    16   12    1 1
    17   14    6 1
    18   19   20 1
    19   20   27 1
    20   20   23 1
    21   20   21 1
    22   21   22 2
    23   23   28 1
    24   23   24 1
    25   23   25 1
    26   24   31 1
    27   24   29 1
    28   24   30 1
    29   25   34 1
    30   25   32 1
    31   25   33 1
    32   26   19 1
    33    4   19 am
    34   35   36 1
    35   36   37 1
    36   36   39 1
    37   36   43 1
    38   37   38 2
    39   39   40 1
    40   39   44 1
    41   39   41 1
    42   40   48 1
    43   40   46 1
    44   40   47 1
    45   41   45 1
    46   42   35 1
    47   21   35 am
    48   49   50 1
    49   50   51 1
    50   50   59 1
    51   50   53 1
    52   51   52 2
    53   53   54 1
    54   53   61 1
    55   54   63 1
    56   54   55 1
    57   55   57 2
    58   55   56 am
    59   56   64 1
    60   56   65 1
    61   58   49 1
    62   60   53 1
    63   62   54 1
    64   37   49 am
    65   66   67 1
    66   67   68 1
    67   67   76 1
    68   67   70 1
    69   68   69 2
    70   70   71 1
    71   70   78 1
    72   71   80 1
    73   71   72 1
    74   72   74 2
    75   72   73 am
    76   73   81 1
    77   73   82 1
    78   75   66 1
    79   77   70 1
    80   79   71 1
    81   51   66 am
    82   83   84 1
    83   84   85 1
    84   84   95 1
    85   84   87 1
    86   85   86 2
    87   87   97 1
    88   87   88 1
    89   88   99 1
    90   88   89 1
    91   89  101 1
    92   89   90 1
    93   90  102 1
    94   90   91 2
    95   91   92 2
    96   91   93 2
    97   92  103 1
    98   92  104 1
    99   93  106 1
   100   93  105 1
   101   94   83 1
   102   96   87 1
   103   98   88 1
   104  100   89 1
   105   68   83 am
   106  107  108 1
   107  108  116 1
   108  108  111 1
   109  108  109 1
   110  109  110 2
   111  111  118 1
   112  111  112 1
   113  112  113 2
   114  112  114 2
   115  115  107 1
   116  117  111 1
   117   85  107 am
   118  119  120 1
   119  120  129 1
   120  120  123 1
   121  120  121 1
   122  121  122 2
   123  123  131 1
   124  123  124 1
   125  124  133 1
   126  124  125 1
   127  125  126 2
   128  125  127 2
   129  128  119 1
   130  130  123 1
   131  132  124 1
   132  109  119 am
   133  134  135 1
   134  135  142 1
   135  135  138 1
   136  135  136 1
   137  136  137 2
   138  138  143 1
   139  138  139 1
   140  138  140 1
   141  139  146 1
   142  139  144 1
   143  139  145 1
   144  140  149 1
   145  140  147 1
   146  140  148 1
   147  141  134 1
   148  121  134 am
   149  150  151 1
   150  151  152 1
   151  151  165 1
   152  151  154 1
   153  152  153 2
   154  154  167 1
   155  154  155 1
   156  155  157 ar
   157  155  156 ar
   158  156  168 1
   159  156  160 ar
   160  157  158 ar
   161  157  159 ar
   162  158  160 ar
   163  158  161 ar
   164  159  162 ar
   165  159  170 1
   166  160  169 1
   167  161  171 1
   168  161  163 ar
   169  162  163 ar
   170  162  172 1
   171  163  173 1
   172  164  150 1
   173  166  154 1
   174  136  150 am
   175  174  175 1
   176  175  182 1
   177  175  178 1
   178  175  176 1
   179  176  177 2
   180  178  183 1
   181  178  179 1
   182  178  180 1
   183  179  186 1
   184  179  184 1
   185  179  185 1
   186  180  189 1
   187  180  187 1
   188  180  188 1
   189  181  174 1
   190  152  174 am
   191  190  191 1
   192  191  198 1
   193  191  194 1
   194  191  192 1
   195  192  193 2
   196  194  199 1
   197  194  195 1
   198  194  196 1
   199  195  202 1
   200  195  200 1
   201  195  201 1
   202  196  205 1
   203  196  203 1
   204  196  204 1
   205  197  190 1
   206  176  190 am
   207  206  207 1
   208  207  212 1
   209  207  208 1
   210  208  209 2
   211  210  206 1
   212  211  207 1
   213  192  206 am
   214  213  214 1
   215  214  222 1
   216  214  217 1
   217  214  215 1
   218  215  216 2
   219  217  224 1
   220  217  218 1
   221  218  226 1
   222  218  219 1
   223  219  220 1
   224  220  227 1
   225  220  228 1
   226  220  229 1
   227  221  213 1
   228  223  217 1
   229  225  218 1
   230  208  213 am
   231  230  231 1
   232  231  236 1
   233  231  232 1
   234  232  233 2
   235  234  230 1
   236  235  231 1
   237  215  230 am
   238  237  238 1
   239  238  246 1
   240  238  241 1
   241  238  239 1
   242  239  240 2
   243  241  247 1
   244  241  243 1
   245  241  242 1
   246  242  249 1
   247  243  250 1
   248  243  251 1
   249  243  252 1
   250  244  242 1
   251  244  253 1
   252  244  254 1
   253  244  255 1
   254  245  237 1
   255  248  242 1
   256  232  237 am
   257  256  257 1
   258  257  264 1
   259  257  260 1
   260  257  258 1
   261  258  259 2
   262  260  265 1
   263  260  261 1
   264  260  262 1
   265  261  268 1
   266  261  266 1
   267  261  267 1
   268  262  271 1
   269  262  269 1
   270  262  270 1
   271  263  256 1
   272  239  256 am
   273  272  273 1
   274  273  281 1
   275  273  276 1
   276  273  274 1
   277  274  275 2
   278  276  283 1
   279  276  277 1
   280  277  285 1
   281  277  278 1
   282  278  279 1
   283  279  286 1
   284  279  287 1
   285  279  288 1
   286  280  272 1
   287  282  276 1
   288  284  277 1
   289  258  272 am
   290  289  290 1
   291  290  296 1
   292  290  293 1
   293  290  291 1
   294  291  292 2
   295  293  298 1
   296  293  294 1
   297  295  289 1
   298  297  293 1
   299  299  294 1
   300  274  289 am
   301  300  301 1
   302  301  309 1
   303  301  304 1
   304  301  302 1
   305  302  303 2
   306  304  311 1
   307  304  305 1
   308  305  312 1
   309  305  306 1
   310  305  307 1
   311  306  313 1
   312  306  314 1
   313  306  315 1
   314  307  316 1
   315  307  317 1
   316  307  318 1
   317  308  300 1
   318  310  304 1
   319  291  300 am
   320  319  320 1
   321  320  328 1
   322  320  323 1
   323  320  321 1
   324  321  322 2
   325  323  329 1
   326  323  325 1
   327  323  324 1
   328  324  331 1
   329  325  332 1
   330  325  333 1
   331  325  334 1
   332  326  324 1
   333  326  335 1
   334  326  336 1
   335  326  337 1
   336  327  319 1
   337  330  324 1
   338  302  319 am
   339  338  339 1
   340  339  346 1
   341  339  342 1
   342  339  340 1
   343  340  341 2
   344  342  347 1
   345  342  343 1
   346  342  344 1
   347  343  350 1
   348  343  348 1
   349  343  349 1
   350  344  353 1
   351  344  351 1
   352  344  352 1
   353  345  338 1
   354  321  338 am
   355  354  355 1
   356  355  363 1
   357  355  358 1
   358  355  356 1
   359  356  357 2
   360  358  365 1
   361  358  359 1
   362  359  366 1
   363  359  360 1
   364  359  361 1
   365  360  367 1
   366  360  368 1
   367  360  369 1
   368  361  370 1
   369  361  371 1
   370  361  372 1
   371  362  354 1
   372  364  358 1
   373  340  354 am
   374  373  374 1
   375  374  379 1
   376  374  377 1
   377  374  375 1
   378  375  376 2
   379  377  380 1
   380  377  381 1
   381  377  382 1
   382  378  373 1
   383  356  373 am
   384  383  384 1
   385  384  392 1
   386  384  387 1
   387  384  385 1
   388  385  386 2
   389  387  393 1
   390  387  389 1
   391  387  388 1
   392  388  395 1
   393  389  396 1
   394  389  397 1
   395  389  398 1
   396  390  388 1
   397  390  399 1
   398  390  400 1
   399  390  401 1
   400  391  383 1
   401  394  388 1
   402  375  383 am
   403  402  403 1
   404  403  410 1
   405  403  406 1
   406  403  404 1
   407  404  405 2
   408  406  411 1
   409  406  407 1
   410  406  408 1
   411  407  414 1
   412  407  412 1
   413  407  413 1
   414  408  417 1
   415  408  415 1
   416  408  416 1
   417  409  402 1
   418  385  402 am
   419  418  419 1
   420  419  430 1
   421  419  422 1
   422  419  420 1
   423  420  421 2
   424  422  432 1
   425  422  423 1
   426  423  424 ar
   427  423  425 ar
   428  424  433 1
   429  424  426 ar
   430  425  427 ar
   431  425  434 1
   432  426  435 1
   433  426  428 ar
   434  427  428 ar
   435  427  436 1
   436  428  437 1
   437  429  418 1
   438  431  422 1
   439  404  418 am
   440  438  439 1
   441  439  444 1
   442  439  440 1
   443  440  441 2
   444  442  438 1
   445  443  439 1
   446  420  438 am
   447  445  446 1
   448  446  454 1
   449  446  449 1
   450  446  447 1
   451  447  448 2
   452  449  456 1
   453  449  450 1
   454  450  452 2
   455  450  451 am
   456  451  457 1
   457  451  458 1
   458  453  445 1
   459  455  449 1
   460  440  445 am
   461  459  460 1
   462  460  467 1
   463  460  463 1
   464  460  461 1
   465  461  462 2
   466  463  468 1
   467  463  464 1
   468  463  465 1
   469  464  471 1
   470  464  469 1
   471  464  470 1
   472  465  474 1
   473  465  472 1
   474  465  473 1
   475  466  459 1
   476  447  459 am
   477  475  476 1
   478  476  484 1
   479  476  479 1
   480  476  477 1
   481  477  478 2
   482  479  486 1
   483  479  480 1
   484  480  487 1
   485  480  481 1
   486  480  482 1
   487  481  488 1
   488  481  489 1
   489  481  490 1
   490  482  491 1
   491  482  492 1
   492  482  493 1
   493  483  475 1
   494  485  479 1
   495  461  475 am
   496  494  495 1
   497  495  502 1
   498  495  498 1
   499  495  496 1
   500  496  497 2
   501  498  503 1
   502  498  499 1
   503  498  500 1
   504  499  506 1
   505  499  504 1
   506  499  505 1
   507  500  509 1
   508  500  507 1
   509  500  508 1
   510  501  494 1
   511  477  494 am
   512  510  511 1
   513  511  519 1
   514  511  514 1
   515  511  512 1
   516  512  513 2
   517  514  520 1
   518  514  516 1
   519  514  515 1
   520  515  522 1
   521  516  523 1
   522  516  524 1
   523  516  525 1
   524  517  515 1
   525  517  526 1
   526  517  527 1
   527  517  528 1
   528  518  510 1
   529  521  515 1
   530  496  510 am
   531  529  530 1
   532  530  531 1
   533  530  533 1
   534  530  537 1
   535  531  532 2
   536  533  534 1
   537  533  538 1
   538  533  535 1
   539  534  542 1
   540  534  540 1
   541  534  541 1
   542  535  539 1
   543  536  529 1
   544  512  529 am
   545  543  544 1
   546  544  549 1
   547  544  547 1
   548  544  545 1
   549  545  546 2
   550  547  550 1
   551  547  551 1
   552  547  552 1
   553  548  543 1
   554  531  543 am
   555  553  554 1
   556  554  562 1
   557  554  557 1
   558  554  555 1
   559  555  556 2
   560  557  563 1
   561  557  559 1
   562  557  558 1
   563  558  565 1
   564  559  566 1
   565  559  567 1
   566  559  568 1
   567  560  558 1
   568  560  569 1
   569  560  570 1
   570  560  571 1
   571  561  553 1
   572  564  558 1
   573  545  553 am
   574  572  573 1
   575  573  578 1
   576  573  576 1
   577  573  574 1
   578  574  575 2
   579  576  579 1
   580  576  580 1
   581  576  581 1
   582  577  572 1
   583  555  572 am
   584  582  583 1
   585  583  584 1
   586  583  592 1
   587  583  586 1
   588  584  585 2
   589  586  594 1
   590  586  587 1
   591  587  596 1
   592  587  588 1
   593  588  598 1
   594  588  589 1
   595  589  600 1
   596  589  590 1
   597  590  603 1
   598  590  602 1
   599  590  601 1
   600  591  582 1
   601  593  586 1
   602  595  587 1
   603  597  588 1
   604  599  589 1
   605  574  582 am
   606  604  605 1
   607  605  616 1
   608  605  608 1
   609  605  606 1
   610  606  607 2
   611  608  618 1
   612  608  609 1
   613  609  610 ar
   614  609  611 ar
   615  610  619 1
   616  610  612 ar
   617  611  613 ar
   618  611  620 1
   619  612  621 1
   620  612  614 ar
   621  613  614 ar
   622  613  622 1
   623  614  623 1
   624  615  604 1
   625  617  608 1
   626  584  604 am
   627  624  625 1
   628  625  634 1
   629  625  628 1
   630  625  626 1
   631  626  627 2
   632  628  636 1
   633  628  629 1
   634  629  638 1
   635  629  630 1
   636  630  631 2
   637  630  632 2
   638  633  624 1
   639  635  628 1
   640  637  629 1
   641  606  624 am
   642  639  640 1
   643  640  641 1
   644  640  651 1
   645  640  643 1
   646  641  642 2
   647  643  653 1
   648  643  644 1
   649  644  655 1
   650  644  645 1
   651  645  657 1
   652  645  646 1
   653  646  658 1
   654  646  647 2
   655  647  648 2
   656  647  649 2
   657  648  659 1
   658  648  660 1
   659  649  662 1
   660  649  661 1
   661  650  639 1
   662  652  643 1
   663  654  644 1
   664  656  645 1
   665  626  639 am
   666  663  664 1
   667  664  672 1
   668  664  667 1
   669  664  665 1
   670  665  666 2
   671  667  674 1
   672  667  668 1
   673  668  675 1
   674  668  669 1
   675  668  670 1
   676  669  676 1
   677  669  677 1
   678  669  678 1
   679  670  679 1
   680  670  680 1
   681  670  681 1
   682  671  663 1
   683  673  667 1
   684  641  663 am
   685  682  683 1
   686  683  684 1
   687  683  692 1
   688  683  686 1
   689  684  685 2
   690  686  687 1
   691  686  694 1
   692  687  696 1
   693  687  688 1
   694  688  690 2
   695  688  689 am
   696  689  697 1
   697  689  698 1
   698  691  682 1
   699  693  686 1
   700  695  687 1
   701  665  682 am
   702  699  700 1
   703  700  701 1
   704  700  703 1
   705  700  707 1
   706  701  702 2
   707  703  704 1
   708  703  708 1
   709  703  705 1
   710  704  712 1
   711  704  710 1
   712  704  711 1
   713  705  709 1
   714  706  699 1
   715  684  699 am
   716  713  714 1
   717  714  721 1
   718  714  717 1
   719  714  715 1
   720  715  716 2
   721  717  722 1
   722  717  718 1
   723  717  719 1
   724  718  725 1
   725  718  723 1
   726  718  724 1
   727  719  728 1
   728  719  726 1
   729  719  727 1
   730  720  713 1
   731  701  713 am
   732  729  730 1
   733  730  731 1
   734  730  733 1
   735  730  737 1
   736  731  732 2
   737  733  734 1
   738  733  738 1
   739  733  735 1
   740  734  742 1
   741  734  740 1
   742  734  741 1
   743  735  739 1
   744  736  729 1
   745  715  729 am
   746  743  744 1
   747  744  752 1
   748  744  747 1
   749  744  745 1
   750  745  746 2
   751  747  754 1
   752  747  748 1
   753  748  750 2
   754  748  749 am
   755  749  755 1
   756  749  756 1
   757  751  743 1
   758  753  747 1
   759  731  743 am
   760  757  758 1
   761  758  770 1
   762  758  761 1
   763  758  759 1
   764  759  760 2
   765  761  772 1
   766  761  762 1
   767  762  763 ar
   768  762  764 ar
   769  763  773 1
   770  763  765 ar
   771  764  766 ar
   772  764  774 1
   773  765  775 1
   774  765  767 ar
   775  766  767 ar
   776  766  776 1
   777  767  768 1
   778  768  777 1
   779  769  757 1
   780  771  761 1
   781  745  757 am
   782  778  779 1
   783  779  790 1
   784  779  782 1
   785  779  780 1
   786  780  781 2
   787  782  792 1
   788  782  783 1
   789  783  784 ar
   790  783  785 ar
   791  784  793 1
   792  784  786 ar
   793  785  787 ar
   794  785  794 1
   795  786  795 1
   796  786  788 ar
   797  787  788 ar
   798  787  796 1
   799  788  797 1
   800  789  778 1
   801  791  782 1
   802  759  778 am
   803  798  799 1
   804  799  807 1
   805  799  802 1
   806  799  800 1
   807  800  801 2
   808  802  808 1
   809  802  804 1
   810  802  803 1
   811  803  810 1
   812  804  811 1
   813  804  812 1
   814  804  813 1
   815  805  803 1
   816  805  814 1
   817  805  815 1
   818  805  816 1
   819  806  798 1
   820  809  803 1
   821  780  798 am
   822  817  818 1
   823  818  819 1
   824  818  821 1
   825  818  825 1
   826  819  820 2
   827  821  822 1
   828  821  826 1
   829  821  823 1
   830  822  830 1
   831  822  828 1
   832  822  829 1
   833  823  827 1
   834  824  817 1
   835  800  817 am
   836  831  832 1
   837  832  838 1
   838  832  835 1
   839  832  833 1
   840  833  834 2
   841  835  840 1
   842  835  836 1
   843  837  831 1
   844  839  835 1
   845  841  836 1
   846  819  831 am
   847  842  843 1
   848  843  851 1
   849  843  846 1
   850  843  844 1
   851  844  845 2
   852  846  853 1
   853  846  847 1
   854  847  854 1
   855  847  848 1
   856  847  849 1
   857  848  855 1
   858  848  856 1
   859  848  857 1
   860  849  858 1
   861  849  859 1
   862  849  860 1
   863  850  842 1
   864  852  846 1
   865  833  842 am
   866  861  862 1
   867  862  867 1
   868  862  865 1
   869  862  863 1
   870  863  864 2
   871  865  868 1
   872  865  869 1
   873  865  870 1
   874  866  861 1
   875  844  861 am
   876  871  872 1
   877  872  878 1
   878  872  875 1
   879  872  873 1
   880  873  874 2
   881  875  880 1
   882  875  876 1
   883  877  871 1
   884  879  875 1
   885  881  876 1
   886  863  871 am
   887  882  883 1
   888  883  888 1
   889  883  886 1
   890  883  884 1
   891  884  885 2
   892  886  889 1
   893  886  890 1
   894  886  891 1
   895  887  882 1
   896  873  882 am
   897  892  893 1
   898  893  901 1
   899  893  896 1
   900  893  894 1
   901  894  895 2
   902  896  903 1
   903  896  897 1
   904  897  898 2
   905  897  899 2
   906  900  892 1
   907  902  896 1
   908  884  892 am
   909  904  905 1
   910  905  913 1
   911  905  908 1
   912  905  906 1
   913  906  907 2
   914  908  915 1
   915  908  909 1
   916  909  916 1
   917  909  910 1
   918  909  911 1
   919  910  917 1
   920  910  918 1
   921  910  919 1
   922  911  920 1
   923  911  921 1
   924  911  922 1
   925  912  904 1
   926  914  908 1
   927  894  904 am
   928  923  924 1
   929  924  931 1
   930  924  927 1
   931  924  925 1
   932  925  926 2
   933  927  932 1
   934  927  928 1
   935  927  929 1
   936  928  935 1
   937  928  933 1
   938  928  934 1
   939  929  938 1
   940  929  936 1
   941  929  937 1
   942  930  923 1
   943  906  923 am
   944  939  940 1
   945  940  948 1
   946  940  943 1
   947  940  941 1
   948  941  942 2
   949  943  950 1
   950  943  944 1
   951  944  952 1
   952  944  945 1
   953  945  946 1
   954  946  953 1
   955  946  954 1
   956  946  955 1
   957  947  939 1
   958  949  943 1
   959  951  944 1
   960  925  939 am
   961  956  957 1
   962  957  962 1
   963  957  958 1
   964  958  959 2
   965  960  956 1
   966  961  957 1
   967  941  956 am
   968  963  964 1
   969  964  972 1
   970  964  967 1
   971  964  965 1
   972  965  966 2
   973  967  974 1
   974  967  968 1
   975  968  975 1
   976  968  969 1
   977  968  970 1
   978  969  976 1
   979  969  977 1
   980  969  978 1
   981  970  979 1
   982  970  980 1
   983  970  981 1
   984  971  963 1
   985  973  967 1
   986  958  963 am
   987  982  983 1
   988  983  988 1
   989  983  986 1
   990  983  984 1
   991  984  985 2
   992  986  989 1
   993  986  990 1
   994  986  991 1
   995  987  982 1
   996  965  982 am
   997  992  993 1
   998  993 1000 1
   999  993  996 1
  1000  993  994 1
  1001  994  995 2
  1002  996 1001 1
  1003  996  997 1
  1004  996  998 1
  1005  997 1004 1
  1006  997 1002 1
  1007  997 1003 1
  1008  998 1007 1
  1009  998 1005 1
  1010  998 1006 1
  1011  999  992 1
  1012  984  992 am
  1013 1008 1009 1
  1014 1009 1016 1
  1015 1009 1012 1
  1016 1009 1010 1
  1017 1010 1011 2
  1018 1012 1017 1
  1019 1012 1013 1
  1020 1012 1014 1
  1021 1013 1020 1
  1022 1013 1018 1
  1023 1013 1019 1
  1024 1014 1023 1
  1025 1014 1021 1
  1026 1014 1022 1
  1027 1015 1008 1
  1028  994 1008 am
  1029 1024 1030 1
  1030 1024 1025 1
  1031 1025 1028 1
  1032 1025 1031 1
  1033 1025 1026 1
  1034 1026 1027 2
  1035 1028 1029 1
  1036 1028 1033 1
  1037 1029 1030 1
  1038 1029 1035 1
  1039 1030 1037 1
  1040 1032 1028 1
  1041 1034 1029 1
  1042 1036 1030 1
  1043 1010 1024 am
  1044 1038 1039 1
  1045 1039 1050 1
  1046 1039 1042 1
  1047 1039 1040 1
  1048 1040 1041 2
  1049 1042 1052 1
  1050 1042 1043 1
  1051 1043 1044 ar
  1052 1043 1045 ar
  1053 1044 1053 1
  1054 1044 1046 ar
  1055 1045 1047 ar
  1056 1045 1054 1
  1057 1046 1055 1
  1058 1046 1048 ar
  1059 1047 1048 ar
  1060 1047 1056 1
  1061 1048 1057 1
  1062 1049 1038 1
  1063 1051 1042 1
  1064 1026 1038 am
  1065 1058 1059 1
  1066 1059 1064 1
  1067 1059 1060 1
  1068 1060 1061 2
  1069 1062 1058 1
  1070 1063 1059 1
  1071 1040 1058 am
  1072 1065 1066 1
  1073 1066 1071 1
  1074 1066 1069 1
  1075 1066 1067 1
  1076 1067 1068 2
  1077 1069 1072 1
  1078 1069 1073 1
  1079 1069 1074 1
  1080 1070 1065 1
  1081 1060 1065 am
  1082 1075 1076 1
  1083 1076 1081 1
  1084 1076 1079 1
  1085 1076 1077 1
  1086 1077 1078 2
  1087 1079 1082 1
  1088 1079 1083 1
  1089 1079 1084 1
  1090 1080 1075 1
  1091 1067 1075 am
  1092 1085 1086 1
  1093 1085 1095 1
  1094 1086 1087 1
  1095 1086 1089 1
  1096 1086 1096 1
  1097 1087 1088 2
  1098 1089 1090 1
  1099 1089 1097 1
  1100 1089 1098 1
  1101 1090 1091 ar
  1102 1090 1092 ar
  1103 1091 1094 ar
  1104 1091 1099 1
  1105 1092 1093 ar
  1106 1093 1094 ar
  1107 1093 1100 1
  1108 1094 1101 1
  1109 1077 1085 am
  1110 1102 1103 1
  1111 1103 1111 1
  1112 1103 1106 1
  1113 1103 1104 1
  1114 1104 1105 2
  1115 1106 1112 1
  1116 1106 1108 1
  1117 1106 1107 1
  1118 1107 1114 1
  1119 1108 1115 1
  1120 1108 1116 1
  1121 1108 1117 1
  1122 1109 1107 1
  1123 1109 1118 1
  1124 1109 1119 1
  1125 1109 1120 1
  1126 1110 1102 1
  1127 1113 1107 1
  1128 1102 1087 am
  1129 1121 1122 1
  1130 1122 1130 1
  1131 1122 1125 1
  1132 1122 1123 1
  1133 1123 1124 2
  1134 1125 1132 1
  1135 1125 1126 1
  1136 1126 1133 1
  1137 1126 1127 1
  1138 1126 1128 1
  1139 1127 1134 1
  1140 1127 1135 1
  1141 1127 1136 1
  1142 1128 1137 1
  1143 1128 1138 1
  1144 1128 1139 1
  1145 1129 1121 1
  1146 1131 1125 1
  1147 1104 1121 am
  1148 1140 1141 1
  1149 1141 1149 1
  1150 1141 1144 1
  1151 1141 1142 1
  1152 1142 1143 2
  1153 1144 1151 1
  1154 1144 1145 1
  1155 1145 1153 1
  1156 1145 1146 1
  1157 1146 1147 1
  1158 1147 1154 1
  1159 1147 1155 1
  1160 1147 1156 1
  1161 1148 1140 1
  1162 1150 1144 1
  1163 1152 1145 1
  1164 1123 1140 am
  1165 1157 1158 1
  1166 1158 1159 1
  1167 1158 1167 1
  1168 1158 1161 1
  1169 1159 1160 2
  1170 1161 1169 1
  1171 1161 1162 1
  1172 1162 1171 1
  1173 1162 1163 1
  1174 1163 1173 1
  1175 1163 1164 1
  1176 1164 1175 1
  1177 1164 1165 1
  1178 1165 1178 1
  1179 1165 1177 1
  1180 1165 1176 1
  1181 1166 1157 1
  1182 1168 1161 1
  1183 1170 1162 1
  1184 1172 1163 1
  1185 1174 1164 1
  1186 1142 1157 am
  1187 1179 1180 1
  1188 1180 1188 1
  1189 1180 1183 1
  1190 1180 1181 1
  1191 1181 1182 2
  1192 1183 1190 1
  1193 1183 1184 1
  1194 1184 1192 1
  1195 1184 1185 1
  1196 1185 1186 1
  1197 1186 1193 1
  1198 1186 1194 1
  1199 1186 1195 1
  1200 1187 1179 1
  1201 1189 1183 1
  1202 1191 1184 1
  1203 1159 1179 am
  1204 1196 1197 1
  1205 1197 1198 1
  1206 1197 1211 1
  1207 1197 1200 1
  1208 1198 1199 2
  1209 1200 1213 1
  1210 1200 1201 1
  1211 1201 1203 ar
  1212 1201 1202 ar
  1213 1202 1214 1
  1214 1202 1206 ar
  1215 1203 1204 ar
  1216 1203 1205 ar
  1217 1204 1206 ar
  1218 1204 1207 ar
  1219 1205 1208 ar
  1220 1205 1216 1
  1221 1206 1215 1
  1222 1207 1217 1
  1223 1207 1209 ar
  1224 1208 1209 ar
  1225 1208 1218 1
  1226 1209 1219 1
  1227 1210 1196 1
  1228 1212 1200 1
  1229 1181 1196 am
  1230 1220 1221 1
  1231 1221 1222 1
  1232 1221 1224 1
  1233 1221 1228 1
  1234 1222 1223 2
  1235 1224 1225 1
  1236 1224 1229 1
  1237 1224 1226 1
  1238 1225 1233 1
  1239 1225 1231 1
  1240 1225 1232 1
  1241 1226 1230 1
  1242 1227 1220 1
  1243 1198 1220 am
  1244 1234 1235 1
  1245 1235 1246 1
  1246 1235 1238 1
  1247 1235 1236 1
  1248 1236 1237 2
  1249 1238 1248 1
  1250 1238 1239 1
  1251 1239 1240 ar
  1252 1239 1241 ar
  1253 1240 1249 1
  1254 1240 1242 ar
  1255 1241 1243 ar
  1256 1241 1250 1
  1257 1242 1251 1
  1258 1242 1244 ar
  1259 1243 1244 ar
  1260 1243 1252 1
  1261 1244 1253 1
  1262 1245 1234 1
  1263 1247 1238 1
  1264 1222 1234 am
  1265 1254 1255 1
  1266 1255 1260 1
  1267 1255 1256 1
  1268 1256 1257 2
  1269 1258 1254 1
  1270 1259 1255 1
  1271 1236 1254 am
  1272 1261 1262 1
  1273 1262 1270 1
  1274 1262 1265 1
  1275 1262 1263 1
  1276 1263 1264 2
  1277 1265 1272 1
  1278 1265 1266 1
  1279 1266 1268 2
  1280 1266 1267 am
  1281 1267 1273 1
  1282 1267 1274 1
  1283 1269 1261 1
  1284 1271 1265 1
  1285 1256 1261 am
  1286 1275 1276 1
  1287 1276 1287 1
  1288 1276 1279 1
  1289 1276 1277 1
  1290 1277 1278 2
  1291 1279 1289 1
  1292 1279 1280 1
  1293 1280 1281 ar
  1294 1280 1282 ar
  1295 1281 1290 1
  1296 1281 1283 ar
  1297 1282 1284 ar
  1298 1282 1291 1
  1299 1283 1292 1
  1300 1283 1285 ar
  1301 1284 1285 ar
  1302 1284 1293 1
  1303 1285 1294 1
  1304 1286 1275 1
  1305 1288 1279 1
  1306 1263 1275 am
  1307 1295 1296 1
  1308 1296 1297 1
  1309 1296 1310 1
  1310 1296 1299 1
  1311 1297 1298 2
  1312 1299 1312 1
  1313 1299 1300 1
  1314 1300 1302 ar
  1315 1300 1301 ar
  1316 1301 1313 1
  1317 1301 1305 ar
  1318 1302 1303 ar
  1319 1302 1304 ar
  1320 1303 1305 ar
  1321 1303 1306 ar
  1322 1304 1307 ar
  1323 1304 1315 1
  1324 1305 1314 1
  1325 1306 1316 1
  1326 1306 1308 ar
  1327 1307 1308 ar
  1328 1307 1317 1
  1329 1308 1318 1
  1330 1309 1295 1
  1331 1311 1299 1
  1332 1277 1295 am
  1333 1319 1320 1
  1334 1320 1326 1
  1335 1320 1323 1
  1336 1320 1321 1
  1337 1321 1322 2
  1338 1323 1328 1
  1339 1323 1324 1
  1340 1325 1319 1
  1341 1327 1323 1
  1342 1297 1319 am
  1343 1329 1330 1
  1344 1330 1339 1
  1345 1330 1333 1
  1346 1330 1331 1
  1347 1331 1332 2
  1348 1333 1341 1
  1349 1333 1334 1
  1350 1334 1343 1
  1351 1334 1335 1
  1352 1335 1336 2
  1353 1335 1337 2
  1354 1338 1329 1
  1355 1340 1333 1
  1356 1342 1334 1
  1357 1321 1329 am
  1358 1344 1345 1
  1359 1345 1356 1
  1360 1345 1348 1
  1361 1345 1346 1
  1362 1346 1347 2
  1363 1348 1358 1
  1364 1348 1349 1
  1365 1349 1350 ar
  1366 1349 1351 ar
  1367 1350 1359 1
  1368 1350 1352 ar
  1369 1351 1353 ar
  1370 1351 1360 1
  1371 1352 1361 1
  1372 1352 1354 ar
  1373 1353 1354 ar
  1374 1353 1362 1
  1375 1354 1363 1
  1376 1355 1344 1
  1377 1357 1348 1
  1378 1331 1344 am
  1379 1364 1365 1
  1380 1365 1366 1
  1381 1365 1379 1
  1382 1365 1368 1
  1383 1366 1367 2
  1384 1368 1381 1
  1385 1368 1369 1
  1386 1369 1371 ar
  1387 1369 1370 ar
  1388 1370 1382 1
  1389 1370 1374 ar
  1390 1371 1372 ar
  1391 1371 1373 ar
  1392 1372 1374 ar
  1393 1372 1375 ar
  1394 1373 1376 ar
  1395 1373 1384 1
  1396 1374 1383 1
  1397 1375 1385 1
  1398 1375 1377 ar
  1399 1376 1377 ar
  1400 1376 1386 1
  1401 1377 1387 1
  1402 1378 1364 1
  1403 1380 1368 1
  1404 1346 1364 am
  1405 1388 1389 1
  1406 1389 1390 1
  1407 1389 1392 1
  1408 1389 1396 1
  1409 1390 1391 2
  1410 1392 1393 1
  1411 1392 1397 1
  1412 1392 1394 1
  1413 1393 1401 1
  1414 1393 1399 1
  1415 1393 1400 1
  1416 1394 1398 1
  1417 1395 1388 1
  1418 1366 1388 am
  1419 1402 1403 1
  1420 1403 1409 1
  1421 1403 1406 1
  1422 1403 1404 1
  1423 1404 1405 2
  1424 1406 1411 1
  1425 1406 1407 1
  1426 1408 1402 1
  1427 1410 1406 1
  1428 1412 1407 1
  1429 1390 1402 am
  1430 1413 1414 1
  1431 1414 1422 1
  1432 1414 1417 1
  1433 1414 1415 1
  1434 1415 1416 2
  1435 1417 1423 1
  1436 1417 1419 1
  1437 1417 1418 1
  1438 1418 1425 1
  1439 1419 1426 1
  1440 1419 1427 1
  1441 1419 1428 1
  1442 1420 1418 1
  1443 1420 1429 1
  1444 1420 1430 1
  1445 1420 1431 1
  1446 1421 1413 1
  1447 1424 1418 1
  1448 1404 1413 am
  1449 1432 1433 1
  1450 1433 1441 1
  1451 1433 1436 1
  1452 1433 1434 1
  1453 1434 1435 2
  1454 1436 1443 1
  1455 1436 1437 1
  1456 1437 1438 2
  1457 1437 1439 2
  1458 1440 1432 1
  1459 1442 1436 1
  1460 1415 1432 am
  1461 1444 1445 1
  1462 1445 1452 1
  1463 1445 1448 1
  1464 1445 1446 1
  1465 1446 1447 2
  1466 1448 1453 1
  1467 1448 1449 1
  1468 1448 1450 1
  1469 1449 1456 1
  1470 1449 1454 1
  1471 1449 1455 1
  1472 1450 1459 1
  1473 1450 1457 1
  1474 1450 1458 1
  1475 1451 1444 1
  1476 1434 1444 am
  1477 1460 1461 1
  1478 1461 1469 1
  1479 1461 1464 1
  1480 1461 1462 1
  1481 1462 1463 2
  1482 1464 1471 1
  1483 1464 1465 1
  1484 1465 1472 1
  1485 1465 1466 1
  1486 1465 1467 1
  1487 1466 1473 1
  1488 1466 1474 1
  1489 1466 1475 1
  1490 1467 1476 1
  1491 1467 1477 1
  1492 1467 1478 1
  1493 1468 1460 1
  1494 1470 1464 1
  1495 1446 1460 am
  1496 1479 1480 1
  1497 1480 1486 1
  1498 1480 1483 1
  1499 1480 1481 1
  1500 1481 1482 2
  1501 1483 1488 1
  1502 1483 1484 1
  1503 1485 1479 1
  1504 1487 1483 1
  1505 1489 1484 1
  1506 1462 1479 am
  1507 1490 1491 1
  1508 1491 1498 1
  1509 1491 1494 1
  1510 1491 1492 1
  1511 1492 1493 2
  1512 1494 1499 1
  1513 1494 1495 1
  1514 1494 1496 1
  1515 1495 1502 1
  1516 1495 1500 1
  1517 1495 1501 1
  1518 1496 1505 1
  1519 1496 1503 1
  1520 1496 1504 1
  1521 1497 1490 1
  1522 1481 1490 am
  1523 1506 1507 1
  1524 1507 1508 1
  1525 1507 1510 1
  1526 1507 1514 1
  1527 1508 1509 2
  1528 1510 1511 1
  1529 1510 1515 1
  1530 1510 1512 1
  1531 1511 1519 1
  1532 1511 1517 1
  1533 1511 1518 1
  1534 1512 1516 1
  1535 1513 1506 1
  1536 1492 1506 am
  1537 1520 1521 1
  1538 1521 1526 1
  1539 1521 1524 1
  1540 1521 1522 1
  1541 1522 1523 2
  1542 1524 1527 1
  1543 1524 1528 1
  1544 1524 1529 1
  1545 1525 1520 1
  1546 1508 1520 am
  1547 1530 1531 1
  1548 1531 1537 1
  1549 1531 1534 1
  1550 1531 1532 1
  1551 1532 1533 2
  1552 1534 1539 1
  1553 1534 1535 1
  1554 1536 1530 1
  1555 1538 1534 1
  1556 1540 1535 1
  1557 1522 1530 am
  1558 1541 1542 1
  1559 1542 1550 1
  1560 1542 1545 1
  1561 1542 1543 1
  1562 1543 1544 2
  1563 1545 1551 1
  1564 1545 1547 1
  1565 1545 1546 1
  1566 1546 1553 1
  1567 1547 1554 1
  1568 1547 1555 1
  1569 1547 1556 1
  1570 1548 1546 1
  1571 1548 1557 1
  1572 1548 1558 1
  1573 1548 1559 1
  1574 1549 1541 1
  1575 1552 1546 1
  1576 1532 1541 am
  1577 1560 1561 1
  1578 1561 1570 1
  1579 1561 1564 1
  1580 1561 1562 1
  1581 1562 1563 2
  1582 1564 1572 1
  1583 1564 1565 1
  1584 1565 1574 1
  1585 1565 1566 1
  1586 1566 1567 2
  1587 1566 1568 2
  1588 1569 1560 1
  1589 1571 1564 1
  1590 1573 1565 1
  1591 1543 1560 am
  1592 1575 1576 1
  1593 1576 1577 1
  1594 1576 1579 1
  1595 1576 1583 1
  1596 1577 1578 2
  1597 1579 1580 1
  1598 1579 1584 1
  1599 1579 1581 1
  1600 1580 1588 1
  1601 1580 1586 1
  1602 1580 1587 1
  1603 1581 1585 1
  1604 1582 1575 1
  1605 1562 1575 am
  1606 1589 1590 1
  1607 1590 1598 1
  1608 1590 1593 1
  1609 1590 1591 1
  1610 1591 1592 2
  1611 1593 1600 1
  1612 1593 1594 1
  1613 1594 1601 1
  1614 1594 1595 1
  1615 1594 1596 1
  1616 1595 1602 1
  1617 1595 1603 1
  1618 1595 1604 1
  1619 1596 1605 1
  1620 1596 1606 1
  1621 1596 1607 1
  1622 1597 1589 1
  1623 1599 1593 1
  1624 1577 1589 am
  1625 1608 1609 1
  1626 1609 1615 1
  1627 1609 1612 1
  1628 1609 1610 1
  1629 1610 1611 2
  1630 1612 1617 1
  1631 1612 1613 1
  1632 1614 1608 1
  1633 1616 1612 1
  1634 1618 1613 1
  1635 1591 1608 am
  1636 1619 1620 1
  1637 1620 1627 1
  1638 1620 1623 1
  1639 1620 1621 1
  1640 1621 1622 2
  1641 1623 1628 1
  1642 1623 1624 1
  1643 1623 1625 1
  1644 1624 1631 1
  1645 1624 1629 1
  1646 1624 1630 1
  1647 1625 1634 1
  1648 1625 1632 1
  1649 1625 1633 1
  1650 1626 1619 1
  1651 1610 1619 am
  1652 1635 1636 1
  1653 1636 1644 1
  1654 1636 1639 1
  1655 1636 1637 1
  1656 1637 1638 2
  1657 1639 1645 1
  1658 1639 1641 1
  1659 1639 1640 1
  1660 1640 1647 1
  1661 1641 1648 1
  1662 1641 1649 1
  1663 1641 1650 1
  1664 1642 1640 1
  1665 1642 1651 1
  1666 1642 1652 1
  1667 1642 1653 1
  1668 1643 1635 1
  1669 1646 1640 1
  1670 1621 1635 am
  1671 1654 1655 1
  1672 1655 1660 1
  1673 1655 1658 1
  1674 1655 1656 1
  1675 1656 1657 2
  1676 1658 1661 1
  1677 1658 1662 1
  1678 1658 1663 1
  1679 1659 1654 1
  1680 1637 1654 am
  1681 1664 1665 1
  1682 1665 1672 1
  1683 1665 1668 1
  1684 1665 1666 1
  1685 1666 1667 2
  1686 1668 1673 1
  1687 1668 1669 1
  1688 1668 1670 1
  1689 1669 1676 1
  1690 1669 1674 1
  1691 1669 1675 1
  1692 1670 1679 1
  1693 1670 1677 1
  1694 1670 1678 1
  1695 1671 1664 1
  1696 1656 1664 am
  1697 1680 1681 1
  1698 1681 1689 1
  1699 1681 1684 1
  1700 1681 1682 1
  1701 1682 1683 2
  1702 1684 1691 1
  1703 1684 1685 1
  1704 1685 1686 2
  1705 1685 1687 2
  1706 1688 1680 1
  1707 1690 1684 1
  1708 1666 1680 am
  1709 1692 1693 1
  1710 1693 1694 1
  1711 1693 1704 1
  1712 1693 1696 1
  1713 1694 1695 2
  1714 1696 1706 1
  1715 1696 1697 1
  1716 1697 1708 1
  1717 1697 1698 1
  1718 1698 1710 1
  1719 1698 1699 1
  1720 1699 1711 1
  1721 1699 1700 2
  1722 1700 1701 2
  1723 1700 1702 2
  1724 1701 1712 1
  1725 1701 1713 1
  1726 1702 1715 1
  1727 1702 1714 1
  1728 1703 1692 1
  1729 1705 1696 1
  1730 1707 1697 1
  1731 1709 1698 1
  1732 1682 1692 am
  1733 1716 1717 1
  1734 1717 1729 1
  1735 1717 1720 1
  1736 1717 1718 1
  1737 1718 1719 2
  1738 1720 1731 1
  1739 1720 1721 1
  1740 1721 1722 ar
  1741 1721 1723 ar
  1742 1722 1732 1
  1743 1722 1724 ar
  1744 1723 1725 ar
  1745 1723 1733 1
  1746 1724 1734 1
  1747 1724 1726 ar
  1748 1725 1726 ar
  1749 1725 1735 1
  1750 1726 1727 1
  1751 1727 1736 1
  1752 1728 1716 1
  1753 1730 1720 1
  1754 1694 1716 am
  1755 1737 1738 1
  1756 1738 1749 1
  1757 1738 1741 1
  1758 1738 1739 1
  1759 1739 1740 2
  1760 1741 1751 1
  1761 1741 1742 1
  1762 1742 1743 ar
  1763 1742 1744 ar
  1764 1743 1752 1
  1765 1743 1745 ar
  1766 1744 1746 ar
  1767 1744 1753 1
  1768 1745 1754 1
  1769 1745 1747 ar
  1770 1746 1747 ar
  1771 1746 1755 1
  1772 1747 1756 1
  1773 1748 1737 1
  1774 1750 1741 1
  1775 1718 1737 am
  1776 1757 1758 1
  1777 1758 1763 1
  1778 1758 1761 1
  1779 1758 1759 1
  1780 1759 1760 2
  1781 1761 1764 1
  1782 1761 1765 1
  1783 1761 1766 1
  1784 1762 1757 1
  1785 1739 1757 am
  1786 1767 1768 1
  1787 1768 1776 1
  1788 1768 1771 1
  1789 1768 1769 1
  1790 1769 1770 2
  1791 1771 1777 1
  1792 1771 1773 1
  1793 1771 1772 1
  1794 1772 1779 1
  1795 1773 1780 1
  1796 1773 1781 1
  1797 1773 1782 1
  1798 1774 1772 1
  1799 1774 1783 1
  1800 1774 1784 1
  1801 1774 1785 1
  1802 1775 1767 1
  1803 1778 1772 1
  1804 1759 1767 am
  1805 1786 1787 1
  1806 1787 1788 1
  1807 1787 1790 1
  1808 1787 1794 1
  1809 1788 1789 2
  1810 1790 1791 1
  1811 1790 1795 1
  1812 1790 1792 1
  1813 1791 1799 1
  1814 1791 1797 1
  1815 1791 1798 1
  1816 1792 1796 1
  1817 1793 1786 1
  1818 1769 1786 am
  1819 1800 1801 1
  1820 1801 1807 1
  1821 1801 1804 1
  1822 1801 1802 1
  1823 1802 1803 2
  1824 1804 1809 1
  1825 1804 1805 1
  1826 1806 1800 1
  1827 1808 1804 1
  1828 1810 1805 1
  1829 1788 1800 am
  1830 1811 1817 1
  1831 1811 1812 1
  1832 1812 1815 1
  1833 1812 1818 1
  1834 1812 1813 1
  1835 1813 1814 2
  1836 1815 1816 1
  1837 1815 1820 1
  1838 1816 1817 1
  1839 1816 1822 1
  1840 1817 1824 1
  1841 1819 1815 1
  1842 1821 1816 1
  1843 1823 1817 1
  1844 1802 1811 am
  1845 1825 1826 1
  1846 1826 1837 1
  1847 1826 1829 1
  1848 1826 1827 1
  1849 1827 1828 2
  1850 1829 1839 1
  1851 1829 1830 1
  1852 1830 1831 ar
  1853 1830 1832 ar
  1854 1831 1840 1
  1855 1831 1833 ar
  1856 1832 1834 ar
  1857 1832 1841 1
  1858 1833 1842 1
  1859 1833 1835 ar
  1860 1834 1835 ar
  1861 1834 1843 1
  1862 1835 1844 1
  1863 1836 1825 1
  1864 1838 1829 1
  1865 1813 1825 am
  1866 1845 1846 1
  1867 1846 1847 1
  1868 1846 1855 1
  1869 1846 1849 1
  1870 1847 1848 2
  1871 1849 1857 1
  1872 1849 1850 1
  1873 1850 1859 1
  1874 1850 1851 1
  1875 1851 1861 1
  1876 1851 1852 1
  1877 1852 1863 1
  1878 1852 1853 1
  1879 1853 1866 1
  1880 1853 1865 1
  1881 1853 1864 1
  1882 1854 1845 1
  1883 1856 1849 1
  1884 1858 1850 1
  1885 1860 1851 1
  1886 1862 1852 1
  1887 1827 1845 am
  1888 1867 1868 1
  1889 1868 1880 1
  1890 1868 1871 1
  1891 1868 1869 1
  1892 1869 1870 2
  1893 1871 1882 1
  1894 1871 1872 1
  1895 1872 1873 ar
  1896 1872 1874 ar
  1897 1873 1883 1
  1898 1873 1875 ar
  1899 1874 1876 ar
  1900 1874 1884 1
  1901 1875 1885 1
  1902 1875 1877 ar
  1903 1876 1877 ar
  1904 1876 1886 1
  1905 1877 1878 1
  1906 1878 1887 1
  1907 1879 1867 1
  1908 1881 1871 1
  1909 1847 1867 am
  1910 1888 1889 1
  1911 1889 1890 1
  1912 1889 1898 1
  1913 1889 1892 1
  1914 1890 1891 2
  1915 1892 1893 1
  1916 1892 1900 1
  1917 1893 1902 1
  1918 1893 1894 1
  1919 1894 1896 2
  1920 1894 1895 am
  1921 1895 1903 1
  1922 1895 1904 1
  1923 1897 1888 1
  1924 1899 1892 1
  1925 1901 1893 1
  1926 1869 1888 am
  1927 1905 1906 1
  1928 1906 1912 1
  1929 1906 1909 1
  1930 1906 1907 1
  1931 1907 1908 2
  1932 1909 1914 1
  1933 1909 1910 1
  1934 1911 1905 1
  1935 1913 1909 1
  1936 1915 1910 1
  1937 1890 1905 am
  1938 1916 1917 1
  1939 1917 1925 1
  1940 1917 1920 1
  1941 1917 1918 1
  1942 1918 1919 2
  1943 1920 1927 1
  1944 1920 1921 1
  1945 1921 1928 1
  1946 1921 1922 1
  1947 1921 1923 1
  1948 1922 1929 1
  1949 1922 1930 1
  1950 1922 1931 1
  1951 1923 1932 1
  1952 1923 1933 1
  1953 1923 1934 1
  1954 1924 1916 1
  1955 1926 1920 1
  1956 1907 1916 am
  1957 1935 1936 1
  1958 1936 1944 1
  1959 1936 1939 1
  1960 1936 1937 1
  1961 1937 1938 2
  1962 1939 1946 1
  1963 1939 1940 1
  1964 1940 1947 1
  1965 1940 1941 1
  1966 1940 1942 1
  1967 1941 1948 1
  1968 1941 1949 1
  1969 1941 1950 1
  1970 1942 1951 1
  1971 1942 1952 1
  1972 1942 1953 1
  1973 1943 1935 1
  1974 1945 1939 1
  1975 1918 1935 am
  1976 1954 1955 1
  1977 1955 1956 1
  1978 1955 1958 1
  1979 1955 1962 1
  1980 1956 1957 2
  1981 1958 1959 1
  1982 1958 1963 1
  1983 1958 1960 1
  1984 1959 1967 1
  1985 1959 1965 1
  1986 1959 1966 1
  1987 1960 1964 1
  1988 1961 1954 1
  1989 1937 1954 am
  1990 1968 1969 1
  1991 1969 1970 1
  1992 1969 1978 1
  1993 1969 1972 1
  1994 1970 1971 2
  1995 1972 1980 1
  1996 1972 1973 1
  1997 1973 1982 1
  1998 1973 1974 1
  1999 1974 1984 1
  2000 1974 1975 1
  2001 1975 1986 1
  2002 1975 1976 1
  2003 1976 1989 1
  2004 1976 1988 1
  2005 1976 1987 1
  2006 1977 1968 1
  2007 1979 1972 1
  2008 1981 1973 1
  2009 1983 1974 1
  2010 1985 1975 1
  2011 1956 1968 am
  2012 1990 1991 1
  2013 1991 1999 1
  2014 1991 1994 1
  2015 1991 1992 1
  2016 1992 1993 2
  2017 1994 2001 1
  2018 1994 1995 1
  2019 1995 1997 2
  2020 1995 1996 am
  2021 1996 2002 1
  2022 1996 2003 1
  2023 1998 1990 1
  2024 2000 1994 1
  2025 1970 1990 am
  2026 2004 2005 1
  2027 2005 2006 1
  2028 2005 2014 1
  2029 2005 2008 1
  2030 2006 2007 2
  2031 2008 2016 1
  2032 2008 2009 1
  2033 2009 2018 1
  2034 2009 2010 1
  2035 2010 2020 1
  2036 2010 2011 1
  2037 2011 2022 1
  2038 2011 2012 1
  2039 2012 2025 1
  2040 2012 2024 1
  2041 2012 2023 1
  2042 2013 2004 1
  2043 2015 2008 1
  2044 2017 2009 1
  2045 2019 2010 1
  2046 2021 2011 1
  2047 1992 2004 am
  2048 2026 2027 1
  2049 2027 2032 1
  2050 2027 2030 1
  2051 2027 2028 1
  2052 2028 2029 2
  2053 2030 2033 1
  2054 2030 2034 1
  2055 2030 2035 1
  2056 2031 2026 1
  2057 2006 2026 am
  2058 2036 2037 1
  2059 2037 2038 1
  2060 2037 2048 1
  2061 2037 2040 1
  2062 2038 2039 2
  2063 2040 2050 1
  2064 2040 2041 1
  2065 2041 2052 1
  2066 2041 2042 1
  2067 2042 2054 1
  2068 2042 2043 1
  2069 2043 2055 1
  2070 2043 2044 2
  2071 2044 2045 2
  2072 2044 2046 2
  2073 2045 2056 1
  2074 2045 2057 1
  2075 2046 2059 1
  2076 2046 2058 1
  2077 2047 2036 1
  2078 2049 2040 1
  2079 2051 2041 1
  2080 2053 2042 1
  2081 2028 2036 am
  2082 2060 2061 1
  2083 2061 2068 1
  2084 2061 2064 1
  2085 2061 2062 1
  2086 2062 2063 2
  2087 2064 2069 1
  2088 2064 2065 1
  2089 2064 2066 1
  2090 2065 2072 1
  2091 2065 2070 1
  2092 2065 2071 1
  2093 2066 2075 1
  2094 2066 2073 1
  2095 2066 2074 1
  2096 2067 2060 1
  2097 2038 2060 am
  2098 2076 2077 1
  2099 2077 2085 1
  2100 2077 2080 1
  2101 2077 2078 1
  2102 2078 2079 2
  2103 2080 2086 1
  2104 2080 2082 1
  2105 2080 2081 1
  2106 2081 2088 1
  2107 2082 2089 1
  2108 2082 2090 1
  2109 2082 2091 1
  2110 2083 2081 1
  2111 2083 2092 1
  2112 2083 2093 1
  2113 2083 2094 1
  2114 2084 2076 1
  2115 2087 2081 1
  2116 2062 2076 am
  2117 2095 2096 1
  2118 2096 2104 1
  2119 2096 2099 1
  2120 2096 2097 1
  2121 2097 2098 2
  2122 2099 2105 1
  2123 2099 2101 1
  2124 2099 2100 1
  2125 2100 2107 1
  2126 2101 2108 1
  2127 2101 2109 1
  2128 2101 2110 1
  2129 2102 2100 1
  2130 2102 2111 1
  2131 2102 2112 1
  2132 2102 2113 1
  2133 2103 2095 1
  2134 2106 2100 1
  2135 2078 2095 am
  2136 2114 2115 1
  2137 2115 2123 1
  2138 2115 2118 1
  2139 2115 2116 1
  2140 2116 2117 2
  2141 2118 2125 1
  2142 2118 2119 1
  2143 2119 2126 1
  2144 2119 2120 1
  2145 2119 2121 1
  2146 2120 2127 1
  2147 2120 2128 1
  2148 2120 2129 1
  2149 2121 2130 1
  2150 2121 2131 1
  2151 2121 2132 1
  2152 2122 2114 1
  2153 2124 2118 1
  2154 2097 2114 am
  2155 2133 2134 1
  2156 2134 2142 1
  2157 2134 2137 1
  2158 2134 2135 1
  2159 2135 2136 2
  2160 2137 2144 1
  2161 2137 2138 1
  2162 2138 2146 1
  2163 2138 2139 1
  2164 2139 2140 1
  2165 2140 2147 1
  2166 2140 2148 1
  2167 2140 2149 1
  2168 2141 2133 1
  2169 2143 2137 1
  2170 2145 2138 1
  2171 2116 2133 am
  2172 2150 2151 1
  2173 2151 2158 1
  2174 2151 2154 1
  2175 2151 2152 1
  2176 2152 2153 2
  2177 2154 2159 1
  2178 2154 2155 1
  2179 2154 2156 1
  2180 2155 2162 1
  2181 2155 2160 1
  2182 2155 2161 1
  2183 2156 2165 1
  2184 2156 2163 1
  2185 2156 2164 1
  2186 2157 2150 1
  2187 2135 2150 am
  2188 2166 2167 1
  2189 2167 2168 1
  2190 2167 2181 1
  2191 2167 2170 1
  2192 2168 2169 2
  2193 2170 2183 1
  2194 2170 2171 1
  2195 2171 2173 ar
  2196 2171 2172 ar
  2197 2172 2184 1
  2198 2172 2176 ar
  2199 2173 2174 ar
  2200 2173 2175 ar
  2201 2174 2176 ar
  2202 2174 2177 ar
  2203 2175 2178 ar
  2204 2175 2186 1
  2205 2176 2185 1
  2206 2177 2187 1
  2207 2177 2179 ar
  2208 2178 2179 ar
  2209 2178 2188 1
  2210 2179 2189 1
  2211 2180 2166 1
  2212 2182 2170 1
  2213 2152 2166 am
  2214 2190 2191 1
  2215 2191 2199 1
  2216 2191 2194 1
  2217 2191 2192 1
  2218 2192 2193 2
  2219 2194 2200 1
  2220 2194 2196 1
  2221 2194 2195 1
  2222 2195 2202 1
  2223 2196 2203 1
  2224 2196 2204 1
  2225 2196 2205 1
  2226 2197 2195 1
  2227 2197 2206 1
  2228 2197 2207 1
  2229 2197 2208 1
  2230 2198 2190 1
  2231 2201 2195 1
  2232 2168 2190 am
  2233 2209 2210 1
  2234 2210 2217 1
  2235 2210 2213 1
  2236 2210 2211 1
  2237 2211 2212 2
  2238 2213 2218 1
  2239 2213 2214 1
  2240 2213 2215 1
  2241 2214 2221 1
  2242 2214 2219 1
  2243 2214 2220 1
  2244 2215 2224 1
  2245 2215 2222 1
  2246 2215 2223 1
  2247 2216 2209 1
  2248 2192 2209 am
  2249 2225 2226 1
  2250 2226 2232 1
  2251 2226 2229 1
  2252 2226 2227 1
  2253 2227 2228 2
  2254 2229 2234 1
  2255 2229 2230 1
  2256 2231 2225 1
  2257 2233 2229 1
  2258 2235 2230 1
  2259 2211 2225 am
  2260 2236 2237 1
  2261 2237 2242 1
  2262 2237 2238 1
  2263 2238 2239 2
  2264 2240 2236 1
  2265 2241 2237 1
  2266 2227 2236 am
  2267 2243 2244 1
  2268 2244 2252 1
  2269 2244 2247 1
  2270 2244 2245 1
  2271 2245 2246 2
  2272 2247 2254 1
  2273 2247 2248 1
  2274 2248 2255 1
  2275 2248 2249 1
  2276 2248 2250 1
  2277 2249 2256 1
  2278 2249 2257 1
  2279 2249 2258 1
  2280 2250 2259 1
  2281 2250 2260 1
  2282 2250 2261 1
  2283 2251 2243 1
  2284 2253 2247 1
  2285 2238 2243 am
  2286 2262 2263 1
  2287 2263 2264 1
  2288 2263 2266 1
  2289 2263 2270 1
  2290 2264 2265 2
  2291 2266 2267 1
  2292 2266 2271 1
  2293 2266 2268 1
  2294 2267 2275 1
  2295 2267 2273 1
  2296 2267 2274 1
  2297 2268 2272 1
  2298 2269 2262 1
  2299 2245 2262 am
  2300 2276 2277 1
  2301 2277 2283 1
  2302 2277 2280 1
  2303 2277 2278 1
  2304 2278 2279 2
  2305 2280 2285 1
  2306 2280 2281 1
  2307 2282 2276 1
  2308 2284 2280 1
  2309 2286 2281 1
  2310 2264 2276 am
  2311 2287 2288 1
  2312 2288 2299 1
  2313 2288 2291 1
  2314 2288 2289 1
  2315 2289 2290 2
  2316 2291 2301 1
  2317 2291 2292 1
  2318 2292 2293 ar
  2319 2292 2294 ar
  2320 2293 2302 1
  2321 2293 2295 ar
  2322 2294 2296 ar
  2323 2294 2303 1
  2324 2295 2304 1
  2325 2295 2297 ar
  2326 2296 2297 ar
  2327 2296 2305 1
  2328 2297 2306 1
  2329 2298 2287 1
  2330 2300 2291 1
  2331 2278 2287 am
  2332 2307 2308 1
  2333 2308 2316 1
  2334 2308 2311 1
  2335 2308 2309 1
  2336 2309 2310 2
  2337 2311 2318 1
  2338 2311 2312 1
  2339 2312 2319 1
  2340 2312 2313 1
  2341 2312 2314 1
  2342 2313 2320 1
  2343 2313 2321 1
  2344 2313 2322 1
  2345 2314 2323 1
  2346 2314 2324 1
  2347 2314 2325 1
  2348 2315 2307 1
  2349 2317 2311 1
  2350 2289 2307 am
  2351 2326 2332 1
  2352 2326 2327 1
  2353 2327 2330 1
  2354 2327 2333 1
  2355 2327 2328 1
  2356 2328 2329 2
  2357 2330 2331 1
  2358 2330 2335 1
  2359 2331 2332 1
  2360 2331 2337 1
  2361 2332 2339 1
  2362 2334 2330 1
  2363 2336 2331 1
  2364 2338 2332 1
  2365 2309 2326 am
  2366 2340 2341 1
  2367 2341 2349 1
  2368 2341 2344 1
  2369 2341 2342 1
  2370 2342 2343 2
  2371 2344 2350 1
  2372 2344 2346 1
  2373 2344 2345 1
  2374 2345 2352 1
  2375 2346 2353 1
  2376 2346 2354 1
  2377 2346 2355 1
  2378 2347 2345 1
  2379 2347 2356 1
  2380 2347 2357 1
  2381 2347 2358 1
  2382 2348 2340 1
  2383 2351 2345 1
  2384 2328 2340 am
  2385 2359 2360 1
  2386 2360 2361 1
  2387 2360 2369 1
  2388 2360 2363 1
  2389 2361 2362 2
  2390 2363 2364 1
  2391 2363 2371 1
  2392 2364 2373 1
  2393 2364 2365 1
  2394 2365 2367 2
  2395 2365 2366 am
  2396 2366 2374 1
  2397 2366 2375 1
  2398 2368 2359 1
  2399 2370 2363 1
  2400 2372 2364 1
  2401 2342 2359 am
  2402 2376 2377 1
  2403 2377 2385 1
  2404 2377 2380 1
  2405 2377 2378 1
  2406 2378 2379 2
  2407 2380 2387 1
  2408 2380 2381 1
  2409 2381 2389 1
  2410 2381 2382 1
  2411 2382 2383 1
  2412 2383 2390 1
  2413 2383 2391 1
  2414 2383 2392 1
  2415 2384 2376 1
  2416 2386 2380 1
  2417 2388 2381 1
  2418 2361 2376 am
  2419 2393 2394 1
  2420 2393 2403 1
  2421 2394 2395 1
  2422 2394 2397 1
  2423 2394 2404 1
  2424 2395 2396 2
  2425 2397 2398 1
  2426 2397 2405 1
  2427 2397 2406 1
  2428 2398 2399 ar
  2429 2398 2400 ar
  2430 2399 2402 ar
  2431 2399 2408 1
  2432 2400 2401 ar
  2433 2400 2407 1
  2434 2401 2402 ar
  2435 2401 2409 1
  2436 2378 2393 am
  2437 2410 2411 1
  2438 2411 2412 1
  2439 2411 2425 1
  2440 2411 2414 1
  2441 2412 2413 2
  2442 2414 2427 1
  2443 2414 2415 1
  2444 2415 2417 ar
  2445 2415 2416 ar
  2446 2416 2428 1
  2447 2416 2420 ar
  2448 2417 2418 ar
  2449 2417 2419 ar
  2450 2418 2420 ar
  2451 2418 2421 ar
  2452 2419 2422 ar
  2453 2419 2430 1
  2454 2420 2429 1
  2455 2421 2431 1
  2456 2421 2423 ar
  2457 2422 2423 ar
  2458 2422 2432 1
  2459 2423 2433 1
  2460 2424 2410 1
  2461 2426 2414 1
  2462 2410 2395 am
  2463 2434 2435 1
  2464 2435 2447 1
  2465 2435 2438 1
  2466 2435 2436 1
  2467 2436 2437 2
  2468 2438 2449 1
  2469 2438 2439 1
  2470 2439 2440 ar
  2471 2439 2441 ar
  2472 2440 2450 1
  2473 2440 2442 ar
  2474 2441 2443 ar
  2475 2441 2451 1
  2476 2442 2452 1
  2477 2442 2444 ar
  2478 2443 2444 ar
  2479 2443 2453 1
  2480 2444 2445 1
  2481 2445 2454 1
  2482 2446 2434 1
  2483 2448 2438 1
  2484 2412 2434 am
  2485 2455 2456 1
  2486 2456 2457 1
  2487 2456 2467 1
  2488 2456 2459 1
  2489 2457 2458 2
  2490 2459 2469 1
  2491 2459 2460 1
  2492 2460 2471 1
  2493 2460 2461 1
  2494 2461 2473 1
  2495 2461 2462 1
  2496 2462 2474 1
  2497 2462 2463 2
  2498 2463 2464 2
  2499 2463 2465 2
  2500 2464 2475 1
  2501 2464 2476 1
  2502 2465 2478 1
  2503 2465 2477 1
  2504 2466 2455 1
  2505 2468 2459 1
  2506 2470 2460 1
  2507 2472 2461 1
  2508 2436 2455 am
  2509 2479 2480 1
  2510 2480 2485 1
  2511 2480 2483 1
  2512 2480 2481 1
  2513 2481 2482 2
  2514 2483 2486 1
  2515 2483 2487 1
  2516 2483 2488 1
  2517 2484 2479 1
  2518 2457 2479 am
  2519 2489 2490 1
  2520 2490 2491 1
  2521 2490 2493 1
  2522 2490 2497 1
  2523 2491 2492 2
  2524 2493 2494 1
  2525 2493 2498 1
  2526 2493 2495 1
  2527 2494 2502 1
  2528 2494 2500 1
  2529 2494 2501 1
  2530 2495 2499 1
  2531 2496 2489 1
  2532 2481 2489 am
  2533 2503 2504 1
  2534 2503 2513 1
  2535 2504 2505 1
  2536 2504 2507 1
  2537 2504 2514 1
  2538 2505 2506 2
  2539 2507 2508 1
  2540 2507 2515 1
  2541 2507 2516 1
  2542 2508 2509 ar
  2543 2508 2510 ar
  2544 2509 2512 ar
  2545 2509 2517 1
  2546 2510 2511 ar
  2547 2511 2512 ar
  2548 2511 2518 1
  2549 2512 2519 1
  2550 2491 2503 am
  2551 2520 2521 1
  2552 2521 2522 1
  2553 2521 2530 1
  2554 2521 2524 1
  2555 2522 2523 2
  2556 2524 2525 1
  2557 2524 2532 1
  2558 2525 2534 1
  2559 2525 2526 1
  2560 2526 2528 2
  2561 2526 2527 am
  2562 2527 2535 1
  2563 2527 2536 1
  2564 2529 2520 1
  2565 2531 2524 1
  2566 2533 2525 1
  2567 2520 2505 am
  2568 2537 2538 1
  2569 2538 2547 1
  2570 2538 2541 1
  2571 2538 2539 1
  2572 2539 2540 2
  2573 2541 2549 1
  2574 2541 2542 1
  2575 2542 2551 1
  2576 2542 2543 1
  2577 2543 2544 2
  2578 2543 2545 2
  2579 2546 2537 1
  2580 2548 2541 1
  2581 2550 2542 1
  2582 2522 2537 am
  2583 2552 2553 1
  2584 2553 2558 1
  2585 2553 2556 1
  2586 2553 2554 1
  2587 2554 2555 2
  2588 2556 2559 1
  2589 2556 2560 1
  2590 2556 2561 1
  2591 2557 2552 1
  2592 2539 2552 am
  2593 2562 2563 1
  2594 2563 2571 1
  2595 2563 2566 1
  2596 2563 2564 1
  2597 2564 2565 2
  2598 2566 2572 1
  2599 2566 2568 1
  2600 2566 2567 1
  2601 2567 2574 1
  2602 2568 2575 1
  2603 2568 2576 1
  2604 2568 2577 1
  2605 2569 2567 1
  2606 2569 2578 1
  2607 2569 2579 1
  2608 2569 2580 1
  2609 2570 2562 1
  2610 2573 2567 1
  2611 2554 2562 am
  2612 2581 2582 1
  2613 2582 2590 1
  2614 2582 2585 1
  2615 2582 2583 1
  2616 2583 2584 2
  2617 2585 2592 1
  2618 2585 2586 1
  2619 2586 2588 2
  2620 2586 2587 am
  2621 2587 2593 1
  2622 2587 2594 1
  2623 2589 2581 1
  2624 2591 2585 1
  2625 2564 2581 am
  2626 2595 2596 1
  2627 2596 2602 1
  2628 2596 2599 1
  2629 2596 2597 1
  2630 2597 2598 2
  2631 2599 2604 1
  2632 2599 2600 1
  2633 2601 2595 1
  2634 2603 2599 1
  2635 2583 2595 am
  2636 2605 2606 1
  2637 2606 2618 1
  2638 2606 2609 1
  2639 2606 2607 1
  2640 2607 2608 2
  2641 2609 2620 1
  2642 2609 2610 1
  2643 2610 2611 ar
  2644 2610 2612 ar
  2645 2611 2621 1
  2646 2611 2613 ar
  2647 2612 2614 ar
  2648 2612 2622 1
  2649 2613 2623 1
  2650 2613 2615 ar
  2651 2614 2615 ar
  2652 2614 2624 1
  2653 2615 2616 1
  2654 2616 2625 1
  2655 2617 2605 1
  2656 2619 2609 1
  2657 2597 2605 am
  2658 2626 2627 1
  2659 2627 2632 1
  2660 2627 2630 1
  2661 2627 2628 1
  2662 2628 2629 2
  2663 2630 2633 1
  2664 2630 2634 1
  2665 2630 2635 1
  2666 2631 2626 1
  2667 2607 2626 am
  2668 2636 2637 1
  2669 2637 2646 1
  2670 2637 2640 1
  2671 2637 2638 1
  2672 2638 2639 2
  2673 2640 2648 1
  2674 2640 2641 1
  2675 2641 2650 1
  2676 2641 2642 1
  2677 2642 2643 2
  2678 2642 2644 2
  2679 2645 2636 1
  2680 2647 2640 1
  2681 2649 2641 1
  2682 2628 2636 am
  2683 2651 2652 1
  2684 2652 2661 1
  2685 2652 2655 1
  2686 2652 2653 1
  2687 2653 2654 2
  2688 2655 2663 1
  2689 2655 2656 1
  2690 2656 2665 1
  2691 2656 2657 1
  2692 2657 2658 2
  2693 2657 2659 2
  2694 2660 2651 1
  2695 2662 2655 1
  2696 2664 2656 1
  2697 2638 2651 am
  2698 2666 2667 1
  2699 2667 2668 1
  2700 2667 2670 1
  2701 2667 2674 1
  2702 2668 2669 2
  2703 2670 2671 1
  2704 2670 2675 1
  2705 2670 2672 1
  2706 2671 2679 1
  2707 2671 2677 1
  2708 2671 2678 1
  2709 2672 2676 1
  2710 2673 2666 1
  2711 2653 2666 am
  2712 2680 2681 1
  2713 2681 2687 1
  2714 2681 2684 1
  2715 2681 2682 1
  2716 2682 2683 2
  2717 2684 2689 1
  2718 2684 2685 1
  2719 2686 2680 1
  2720 2688 2684 1
  2721 2668 2680 am
  2722 2690 2691 1
  2723 2691 2697 1
  2724 2691 2694 1
  2725 2691 2692 1
  2726 2692 2693 2
  2727 2694 2699 1
  2728 2694 2695 1
  2729 2696 2690 1
  2730 2698 2694 1
  2731 2682 2690 am
  2732 2700 2701 1
  2733 2701 2709 1
  2734 2701 2704 1
  2735 2701 2702 1
  2736 2702 2703 2
  2737 2704 2711 1
  2738 2704 2705 1
  2739 2705 2706 2
  2740 2705 2707 2
  2741 2708 2700 1
  2742 2710 2704 1
  2743 2692 2700 am
  2744 2712 2713 1
  2745 2713 2724 1
  2746 2713 2716 1
  2747 2713 2714 1
  2748 2714 2715 2
  2749 2716 2726 1
  2750 2716 2717 1
  2751 2717 2718 ar
  2752 2717 2719 ar
  2753 2718 2727 1
  2754 2718 2720 ar
  2755 2719 2721 ar
  2756 2719 2728 1
  2757 2720 2729 1
  2758 2720 2722 ar
  2759 2721 2722 ar
  2760 2721 2730 1
  2761 2722 2731 1
  2762 2723 2712 1
  2763 2725 2716 1
  2764 2702 2712 am
  2765 2732 2733 1
  2766 2733 2744 1
  2767 2733 2736 1
  2768 2733 2734 1
  2769 2734 2735 2
  2770 2736 2746 1
  2771 2736 2737 1
  2772 2737 2738 ar
  2773 2737 2739 ar
  2774 2738 2747 1
  2775 2738 2740 ar
  2776 2739 2741 ar
  2777 2739 2748 1
  2778 2740 2749 1
  2779 2740 2742 ar
  2780 2741 2742 ar
  2781 2741 2750 1
  2782 2742 2751 1
  2783 2743 2732 1
  2784 2745 2736 1
  2785 2714 2732 am
  2786 2752 2753 1
  2787 2753 2754 1
  2788 2753 2756 1
  2789 2753 2760 1
  2790 2754 2755 2
  2791 2756 2757 1
  2792 2756 2761 1
  2793 2756 2758 1
  2794 2757 2765 1
  2795 2757 2763 1
  2796 2757 2764 1
  2797 2758 2762 1
  2798 2759 2752 1
  2799 2734 2752 am
  2800 2766 2767 1
  2801 2767 2775 1
  2802 2767 2770 1
  2803 2767 2768 1
  2804 2768 2769 2
  2805 2770 2777 1
  2806 2770 2771 1
  2807 2771 2773 2
  2808 2771 2772 am
  2809 2772 2778 1
  2810 2772 2779 1
  2811 2774 2766 1
  2812 2776 2770 1
  2813 2754 2766 am
  2814 2780 2781 1
  2815 2781 2782 1
  2816 2781 2790 1
  2817 2781 2784 1
  2818 2782 2783 2
  2819 2784 2785 1
  2820 2784 2792 1
  2821 2785 2794 1
  2822 2785 2786 1
  2823 2786 2788 2
  2824 2786 2787 am
  2825 2787 2795 1
  2826 2787 2796 1
  2827 2789 2780 1
  2828 2791 2784 1
  2829 2793 2785 1
  2830 2768 2780 am
  2831 2797 2798 1
  2832 2798 2803 1
  2833 2798 2801 1
  2834 2798 2799 1
  2835 2799 2800 2
  2836 2801 2804 1
  2837 2801 2805 1
  2838 2801 2806 1
  2839 2802 2797 1
  2840 2782 2797 am
  2841 2807 2808 1
  2842 2808 2820 1
  2843 2808 2811 1
  2844 2808 2809 1
  2845 2809 2810 2
  2846 2811 2822 1
  2847 2811 2812 1
  2848 2812 2813 ar
  2849 2812 2814 ar
  2850 2813 2823 1
  2851 2813 2815 ar
  2852 2814 2816 ar
  2853 2814 2824 1
  2854 2815 2825 1
  2855 2815 2817 ar
  2856 2816 2817 ar
  2857 2816 2826 1
  2858 2817 2818 1
  2859 2818 2827 1
  2860 2819 2807 1
  2861 2821 2811 1
  2862 2799 2807 am
  2863 2828 2829 1
  2864 2829 2834 1
  2865 2829 2832 1
  2866 2829 2830 1
  2867 2830 2831 2
  2868 2832 2835 1
  2869 2832 2836 1
  2870 2832 2837 1
  2871 2833 2828 1
  2872 2809 2828 am
  2873 2838 2839 1
  2874 2839 2847 1
  2875 2839 2842 1
  2876 2839 2840 1
  2877 2840 2841 2
  2878 2842 2848 1
  2879 2842 2844 1
  2880 2842 2843 1
  2881 2843 2850 1
  2882 2844 2851 1
  2883 2844 2852 1
  2884 2844 2853 1
  2885 2845 2843 1
  2886 2845 2854 1
  2887 2845 2855 1
  2888 2845 2856 1
  2889 2846 2838 1
  2890 2849 2843 1
  2891 2830 2838 am
  2892 2857 2858 1
  2893 2858 2863 1
  2894 2858 2861 1
  2895 2858 2859 1
  2896 2859 2860 2
  2897 2861 2864 1
  2898 2861 2865 1
  2899 2861 2866 1
  2900 2862 2857 1
  2901 2840 2857 am
  2902 2867 2868 1
  2903 2868 2874 1
  2904 2868 2871 1
  2905 2868 2869 1
  2906 2869 2870 2
  2907 2871 2876 1
  2908 2871 2872 1
  2909 2873 2867 1
  2910 2875 2871 1
  2911 2877 2872 1
  2912 2859 2867 am
  2913 2878 2879 1
  2914 2879 2885 1
  2915 2879 2882 1
  2916 2879 2880 1
  2917 2880 2881 2
  2918 2882 2887 1
  2919 2882 2883 1
  2920 2884 2878 1
  2921 2886 2882 1
  2922 2888 2883 1
  2923 2869 2878 am
  2924 2889 2890 1
  2925 2890 2898 1
  2926 2890 2893 1
  2927 2890 2891 1
  2928 2891 2892 2
  2929 2893 2899 1
  2930 2893 2895 1
  2931 2893 2894 1
  2932 2894 2901 1
  2933 2895 2902 1
  2934 2895 2903 1
  2935 2895 2904 1
  2936 2896 2894 1
  2937 2896 2905 1
  2938 2896 2906 1
  2939 2896 2907 1
  2940 2897 2889 1
  2941 2900 2894 1
  2942 2880 2889 am
  2943 2908 2909 1
  2944 2909 2916 1
  2945 2909 2912 1
  2946 2909 2910 1
  2947 2910 2911 2
  2948 2912 2917 1
  2949 2912 2913 1
  2950 2912 2914 1
  2951 2913 2920 1
  2952 2913 2918 1
  2953 2913 2919 1
  2954 2914 2923 1
  2955 2914 2921 1
  2956 2914 2922 1
  2957 2915 2908 1
  2958 2891 2908 am
  2959 2924 2925 1
  2960 2925 2931 1
  2961 2925 2928 1
  2962 2925 2926 1
  2963 2926 2927 2
  2964 2928 2933 1
  2965 2928 2929 1
  2966 2930 2924 1
  2967 2932 2928 1
  2968 2934 2929 1
  2969 2910 2924 am
  2970 2935 2936 1
  2971 2936 2947 1
  2972 2936 2939 1
  2973 2936 2937 1
  2974 2937 2938 2
  2975 2939 2949 1
  2976 2939 2940 1
  2977 2940 2941 ar
  2978 2940 2942 ar
  2979 2941 2950 1
  2980 2941 2943 ar
  2981 2942 2944 ar
  2982 2942 2951 1
  2983 2943 2952 1
  2984 2943 2945 ar
  2985 2944 2945 ar
  2986 2944 2953 1
  2987 2945 2954 1
  2988 2946 2935 1
  2989 2948 2939 1
  2990 2926 2935 am
  2991 2955 2956 1
  2992 2956 2968 1
  2993 2956 2959 1
  2994 2956 2957 1
  2995 2957 2958 2
  2996 2959 2970 1
  2997 2959 2960 1
  2998 2960 2961 ar
  2999 2960 2962 ar
  3000 2961 2971 1
  3001 2961 2963 ar
  3002 2962 2964 ar
  3003 2962 2972 1
  3004 2963 2973 1
  3005 2963 2965 ar
  3006 2964 2965 ar
  3007 2964 2974 1
  3008 2965 2966 1
  3009 2966 2975 1
  3010 2967 2955 1
  3011 2969 2959 1
  3012 2937 2955 am
  3013 2976 2977 1
  3014 2977 2984 1
  3015 2977 2980 1
  3016 2977 2978 1
  3017 2978 2979 2
  3018 2980 2985 1
  3019 2980 2981 1
  3020 2980 2982 1
  3021 2981 2988 1
  3022 2981 2986 1
  3023 2981 2987 1
  3024 2982 2991 1
  3025 2982 2989 1
  3026 2982 2990 1
  3027 2983 2976 1
  3028 2957 2976 am
  3029 2992 2998 1
  3030 2992 2993 1
  3031 2993 2996 1
  3032 2993 2999 1
  3033 2993 2994 1
  3034 2994 2995 2
  3035 2996 2997 1
  3036 2996 3001 1
  3037 2997 2998 1
  3038 2997 3003 1
  3039 2998 3005 1
  3040 3000 2996 1
  3041 3002 2997 1
  3042 3004 2998 1
  3043 2978 2992 am
  3044 3006 3007 1
  3045 3007 3015 1
  3046 3007 3010 1
  3047 3007 3008 1
  3048 3008 3009 2
  3049 3010 3017 1
  3050 3010 3011 1
  3051 3011 3018 1
  3052 3011 3012 1
  3053 3011 3013 1
  3054 3012 3019 1
  3055 3012 3020 1
  3056 3012 3021 1
  3057 3013 3022 1
  3058 3013 3023 1
  3059 3013 3024 1
  3060 3014 3006 1
  3061 3016 3010 1
  3062 2994 3006 am
  3063 3025 3026 1
  3064 3026 3033 1
  3065 3026 3029 1
  3066 3026 3027 1
  3067 3027 3028 2
  3068 3029 3034 1
  3069 3029 3030 1
  3070 3029 3031 1
  3071 3030 3037 1
  3072 3030 3035 1
  3073 3030 3036 1
  3074 3031 3040 1
  3075 3031 3038 1
  3076 3031 3039 1
  3077 3032 3025 1
  3078 3008 3025 am
  3079 3041 3042 1
  3080 3042 3050 1
  3081 3042 3045 1
  3082 3042 3043 1
  3083 3043 3044 2
  3084 3045 3051 1
  3085 3045 3047 1
  3086 3045 3046 1
  3087 3046 3053 1
  3088 3047 3054 1
  3089 3047 3055 1
  3090 3047 3056 1
  3091 3048 3046 1
  3092 3048 3057 1
  3093 3048 3058 1
  3094 3048 3059 1
  3095 3049 3041 1
  3096 3052 3046 1
  3097 3027 3041 am
  3098 3060 3061 1
  3099 3061 3069 1
  3100 3061 3064 1
  3101 3061 3062 1
  3102 3062 3063 2
  3103 3064 3071 1
  3104 3064 3065 1
  3105 3065 3073 1
  3106 3065 3066 1
  3107 3066 3067 1
  3108 3067 3074 1
  3109 3067 3075 1
  3110 3067 3076 1
  3111 3068 3060 1
  3112 3070 3064 1
  3113 3072 3065 1
  3114 3043 3060 am
  3115 3077 3078 1
  3116 3078 3085 1
  3117 3078 3081 1
  3118 3078 3079 1
  3119 3079 3080 2
  3120 3081 3086 1
  3121 3081 3082 1
  3122 3081 3083 1
  3123 3082 3089 1
  3124 3082 3087 1
  3125 3082 3088 1
  3126 3083 3092 1
  3127 3083 3090 1
  3128 3083 3091 1
  3129 3084 3077 1
  3130 3062 3077 am
  3131 3093 3094 1
  3132 3094 3105 1
  3133 3094 3097 1
  3134 3094 3095 1
  3135 3095 3096 2
  3136 3097 3107 1
  3137 3097 3098 1
  3138 3098 3099 ar
  3139 3098 3100 ar
  3140 3099 3108 1
  3141 3099 3101 ar
  3142 3100 3102 ar
  3143 3100 3109 1
  3144 3101 3110 1
  3145 3101 3103 ar
  3146 3102 3103 ar
  3147 3102 3111 1
  3148 3103 3112 1
  3149 3104 3093 1
  3150 3106 3097 1
  3151 3079 3093 am
  3152 3113 3114 1
  3153 3114 3121 1
  3154 3114 3117 1
  3155 3114 3115 1
  3156 3115 3116 2
  3157 3117 3122 1
  3158 3117 3118 1
  3159 3117 3119 1
  3160 3118 3125 1
[truncated: 82,934 more chars]
