# Supplementary material for: The pocketome of G-protein-coupled receptors reveals previously untargeted allosteric sites
Source: Nat Commun. 2022 May 10;13:2567. doi: 10.1038/s41467-022-29609-6 (PMC9091257; doi:10.1038/s41467-022-29609-6)
Supplement: Supplementary file 4 — Supplementary Data 1 [file 41467_2022_29609_MOESM4_ESM.zip › docking_files/3pbl/mols.mol2]

# TRIPOS MOL2 file generated by SEED

@<TRIPOS>MOLECULE
methanamine
 8 7 0 0 0
****
USER_CHARGES
INVALID_CHARGES
Pose:   1 Cluster:   1 Fr_nu: 347047 TotEn:   -59.44
@<TRIPOS>ATOM
      1 C1        -66.1215  -10.8007  -36.7212 C.3    1 LIG       0.04000
      2 N1        -66.6177  -10.2285  -35.4548 N.4    1 LIG      -0.30000
      3 H1        -66.5104  -11.8173  -36.8034 H      1 LIG       0.09000
      4 H2        -66.4862  -10.1736  -37.5369 H      1 LIG       0.09000
      5 H3        -65.0305  -10.8000  -36.6831 H      1 LIG       0.09000
      6 H4        -66.2818   -9.2657  -35.3214 H      1 LIG       0.33000
      7 H5        -66.3034  -10.7807  -34.6459 H      1 LIG       0.33000
      8 H6        -67.6458  -10.2037  -35.4321 H      1 LIG       0.33000
@<TRIPOS>BOND
      1       1       2 1
      2       1       3 1
      3       1       4 1
      4       1       5 1
      5       2       6 1
      6       2       7 1
      7       2       8 1
@<TRIPOS>ALT_TYPE
CGenFF_4.0_ALT_TYPE_SET
CGenFF_4.0 1 CG334 2 NG3P3 3 HGA3 4 HGA3 5 HGA3 6 HGP2 7 HGP2 8 HGP2
@<TRIPOS>MOLECULE
methanamine
 8 7 0 0 0
****
USER_CHARGES
INVALID_CHARGES
Pose:   2 Cluster:   2 Fr_nu:  84596 TotEn:   -49.77
@<TRIPOS>ATOM
      1 C1        -66.2429  -11.9584  -36.9275 C.3    1 LIG       0.04000
      2 N1        -66.7776  -11.2330  -35.7590 N.4    1 LIG      -0.30000
      3 H1        -65.2018  -12.2098  -36.7168 H      1 LIG       0.09000
      4 H2        -66.8442  -12.8590  -37.0656 H      1 LIG       0.09000
      5 H3        -66.3195  -11.2985  -37.7939 H      1 LIG       0.09000
      6 H4        -67.7613  -10.9682  -35.9000 H      1 LIG       0.33000
      7 H5        -66.2475  -10.3699  -35.5795 H      1 LIG       0.33000
      8 H6        -66.7308  -11.8079  -34.9074 H      1 LIG       0.33000
@<TRIPOS>BOND
      1       1       2 1
      2       1       3 1
      3       1       4 1
      4       1       5 1
      5       2       6 1
      6       2       7 1
      7       2       8 1
@<TRIPOS>ALT_TYPE
CGenFF_4.0_ALT_TYPE_SET
CGenFF_4.0 1 CG334 2 NG3P3 3 HGA3 4 HGA3 5 HGA3 6 HGP2 7 HGP2 8 HGP2
@<TRIPOS>MOLECULE
methanamine
 8 7 0 0 0
****
USER_CHARGES
INVALID_CHARGES
Pose:   3 Cluster:   3 Fr_nu: 344646 TotEn:   -43.05
@<TRIPOS>ATOM
      1 C1        -65.7804  -11.1934  -37.4365 C.3    1 LIG       0.04000
      2 N1        -66.6451  -10.3029  -36.6386 N.4    1 LIG      -0.30000
      3 H1        -65.9777  -10.9933  -38.4912 H      1 LIG       0.09000
      4 H2        -64.7431  -10.9685  -37.1814 H      1 LIG       0.09000
      5 H3        -66.0336  -12.2236  -37.1787 H      1 LIG       0.09000
      6 H4        -66.5028  -10.4469  -35.6303 H      1 LIG       0.33000
      7 H5        -67.6403  -10.4706  -36.8376 H      1 LIG       0.33000
      8 H6        -66.4515   -9.3131  -36.8403 H      1 LIG       0.33000
@<TRIPOS>BOND
      1       1       2 1
      2       1       3 1
      3       1       4 1
      4       1       5 1
      5       2       6 1
      6       2       7 1
      7       2       8 1
@<TRIPOS>ALT_TYPE
CGenFF_4.0_ALT_TYPE_SET
CGenFF_4.0 1 CG334 2 NG3P3 3 HGA3 4 HGA3 5 HGA3 6 HGP2 7 HGP2 8 HGP2
@<TRIPOS>MOLECULE
methanamine
 8 7 0 0 0
****
USER_CHARGES
INVALID_CHARGES
Pose:   4 Cluster:   4 Fr_nu: 1513901 TotEn:   -42.08
@<TRIPOS>ATOM
      1 C1        -71.2785  -27.2702  -50.1306 C.3    1 LIG       0.04000
      2 N1        -71.3784  -27.0043  -51.5785 N.4    1 LIG      -0.30000
      3 H1        -72.1096  -27.9209  -49.8524 H      1 LIG       0.09000
      4 H2        -70.3193  -27.7575  -49.9456 H      1 LIG       0.09000
      5 H3        -71.3391  -26.3124  -49.6102 H      1 LIG       0.09000
      6 H4        -70.6171  -26.3925  -51.9008 H      1 LIG       0.33000
      7 H5        -72.2670  -26.5428  -51.8140 H      1 LIG       0.33000
      8 H6        -71.3277  -27.8750  -52.1239 H      1 LIG       0.33000
@<TRIPOS>BOND
      1       1       2 1
      2       1       3 1
      3       1       4 1
      4       1       5 1
      5       2       6 1
      6       2       7 1
      7       2       8 1
@<TRIPOS>ALT_TYPE
CGenFF_4.0_ALT_TYPE_SET
CGenFF_4.0 1 CG334 2 NG3P3 3 HGA3 4 HGA3 5 HGA3 6 HGP2 7 HGP2 8 HGP2
@<TRIPOS>MOLECULE
methanamine
 8 7 0 0 0
****
USER_CHARGES
INVALID_CHARGES
Pose:   5 Cluster:   5 Fr_nu: 1511369 TotEn:   -40.39
@<TRIPOS>ATOM
      1 C1        -71.9153  -27.4871  -48.9495 C.3    1 LIG       0.04000
      2 N1        -71.7652  -26.8458  -50.2699 N.4    1 LIG      -0.30000
      3 H1        -70.9447  -27.8978  -48.6654 H      1 LIG       0.09000
      4 H2        -72.2405  -26.7223  -48.2416 H      1 LIG       0.09000
      5 H3        -72.6628  -28.2770  -49.0449 H      1 LIG       0.09000
      6 H4        -72.6527  -26.4381  -50.5919 H      1 LIG       0.33000
      7 H5        -71.4590  -27.5221  -50.9819 H      1 LIG       0.33000
      8 H6        -71.0690  -26.0890  -50.2421 H      1 LIG       0.33000
@<TRIPOS>BOND
      1       1       2 1
      2       1       3 1
      3       1       4 1
      4       1       5 1
      5       2       6 1
      6       2       7 1
      7       2       8 1
@<TRIPOS>ALT_TYPE
CGenFF_4.0_ALT_TYPE_SET
CGenFF_4.0 1 CG334 2 NG3P3 3 HGA3 4 HGA3 5 HGA3 6 HGP2 7 HGP2 8 HGP2
@<TRIPOS>MOLECULE
methanamine
 8 7 0 0 0
****
USER_CHARGES
INVALID_CHARGES
Pose:   6 Cluster:   6 Fr_nu: 347171 TotEn:   -35.58
@<TRIPOS>ATOM
      1 C1        -66.1215  -10.8007  -36.7212 C.3    1 LIG       0.04000
      2 N1        -66.8735  -12.0629  -36.5840 N.4    1 LIG      -0.30000
      3 H1        -66.2914  -10.4187  -37.7294 H      1 LIG       0.09000
      4 H2        -66.4971  -10.1045  -35.9689 H      1 LIG       0.09000
      5 H3        -65.0649  -11.0221  -36.5584 H      1 LIG       0.09000
      6 H4        -66.7511  -12.4725  -35.6486 H      1 LIG       0.33000
      7 H5        -66.5607  -12.7616  -37.2710 H      1 LIG       0.33000
      8 H6        -67.8813  -11.9163  -36.7283 H      1 LIG       0.33000
@<TRIPOS>BOND
      1       1       2 1
      2       1       3 1
      3       1       4 1
      4       1       5 1
      5       2       6 1
      6       2       7 1
      7       2       8 1
@<TRIPOS>ALT_TYPE
CGenFF_4.0_ALT_TYPE_SET
CGenFF_4.0 1 CG334 2 NG3P3 3 HGA3 4 HGA3 5 HGA3 6 HGP2 7 HGP2 8 HGP2
@<TRIPOS>MOLECULE
methanamine
 8 7 0 0 0
****
USER_CHARGES
INVALID_CHARGES
Pose:   7 Cluster:   7 Fr_nu: 1516476 TotEn:   -24.39
@<TRIPOS>ATOM
      1 C1        -50.2342    3.4201  -32.7641 C.3    1 LIG       0.04000
      2 N1        -50.0368    2.0187  -32.3464 N.4    1 LIG      -0.30000
      3 H1        -51.1511    3.7822  -32.2955 H      1 LIG       0.09000
      4 H2        -49.3685    3.9940  -32.4283 H      1 LIG       0.09000
      5 H3        -50.3174    3.4355  -33.8525 H      1 LIG       0.09000
      6 H4        -49.1829    1.6211  -32.7592 H      1 LIG       0.33000
      7 H5        -50.8259    1.4265  -32.6375 H      1 LIG       0.33000
      8 H6        -49.9518    1.9407  -31.3243 H      1 LIG       0.33000
@<TRIPOS>BOND
      1       1       2 1
      2       1       3 1
      3       1       4 1
      4       1       5 1
      5       2       6 1
      6       2       7 1
      7       2       8 1
@<TRIPOS>ALT_TYPE
CGenFF_4.0_ALT_TYPE_SET
CGenFF_4.0 1 CG334 2 NG3P3 3 HGA3 4 HGA3 5 HGA3 6 HGP2 7 HGP2 8 HGP2
@<TRIPOS>MOLECULE
methanamine
 8 7 0 0 0
****
USER_CHARGES
INVALID_CHARGES
Pose:   8 Cluster:   8 Fr_nu: 1256467 TotEn:   -21.15
@<TRIPOS>ATOM
      1 C1        -49.3993    2.4356  -30.6122 C.3    1 LIG       0.04000
      2 N1        -48.9901    2.2627  -32.0193 N.4    1 LIG      -0.30000
      3 H1        -48.5946    2.0539  -29.9811 H      1 LIG       0.09000
      4 H2        -49.5618    3.5012  -30.4399 H      1 LIG       0.09000
      5 H3        -50.3197    1.8685  -30.4600 H      1 LIG       0.09000
      6 H4        -49.7130    2.6065  -32.6650 H      1 LIG       0.33000
      7 H5        -48.8224    1.2725  -32.2415 H      1 LIG       0.33000
      8 H6        -48.1230    2.7770  -32.2234 H      1 LIG       0.33000
@<TRIPOS>BOND
      1       1       2 1
      2       1       3 1
      3       1       4 1
      4       1       5 1
      5       2       6 1
      6       2       7 1
      7       2       8 1
@<TRIPOS>ALT_TYPE
CGenFF_4.0_ALT_TYPE_SET
CGenFF_4.0 1 CG334 2 NG3P3 3 HGA3 4 HGA3 5 HGA3 6 HGP2 7 HGP2 8 HGP2
@<TRIPOS>MOLECULE
methanamine
 8 7 0 0 0
****
USER_CHARGES
INVALID_CHARGES
Pose:   9 Cluster:   9 Fr_nu: 143734 TotEn:   -20.76
@<TRIPOS>ATOM
      1 C1        -50.1486    3.2784  -31.7122 C.3    1 LIG       0.04000
      2 N1        -50.3320    1.9075  -31.1983 N.4    1 LIG      -0.30000
      3 H1        -50.9559    3.8954  -31.3134 H      1 LIG       0.09000
      4 H2        -49.1754    3.6360  -31.3703 H      1 LIG       0.09000
      5 H3        -50.1900    3.2348  -32.8022 H      1 LIG       0.09000
      6 H4        -49.5965    1.2765  -31.5424 H      1 LIG       0.33000
      7 H5        -51.2372    1.5160  -31.4907 H      1 LIG       0.33000
      8 H6        -50.3027    1.8854  -30.1703 H      1 LIG       0.33000
@<TRIPOS>BOND
      1       1       2 1
      2       1       3 1
      3       1       4 1
      4       1       5 1
      5       2       6 1
      6       2       7 1
      7       2       8 1
@<TRIPOS>ALT_TYPE
CGenFF_4.0_ALT_TYPE_SET
CGenFF_4.0 1 CG334 2 NG3P3 3 HGA3 4 HGA3 5 HGA3 6 HGP2 7 HGP2 8 HGP2
@<TRIPOS>MOLECULE
methanamine
 8 7 0 0 0
****
USER_CHARGES
INVALID_CHARGES
Pose:  10 Cluster:  10 Fr_nu: 1252910 TotEn:    -9.73
@<TRIPOS>ATOM
      1 C1        -49.6196    2.1585  -30.0225 C.3    1 LIG       0.04000
      2 N1        -48.4506    1.8796  -30.8787 N.4    1 LIG      -0.30000
      3 H1        -50.0594    1.2016  -29.7356 H      1 LIG       0.09000
      4 H2        -49.2689    2.7078  -29.1467 H      1 LIG       0.09000
      5 H3        -50.3246    2.7556  -30.6041 H      1 LIG       0.09000
      6 H4        -47.9922    2.7487  -31.1821 H      1 LIG       0.33000
      7 H5        -48.7214    1.3610  -31.7247 H      1 LIG       0.33000
      8 H6        -47.7480    1.3161  -30.3818 H      1 LIG       0.33000
@<TRIPOS>BOND
      1       1       2 1
      2       1       3 1
      3       1       4 1
      4       1       5 1
      5       2       6 1
      6       2       7 1
      7       2       8 1
@<TRIPOS>ALT_TYPE
CGenFF_4.0_ALT_TYPE_SET
CGenFF_4.0 1 CG334 2 NG3P3 3 HGA3 4 HGA3 5 HGA3 6 HGP2 7 HGP2 8 HGP2
@<TRIPOS>MOLECULE
methanol
 6 5 0 0 0
****
USER_CHARGES
INVALID_CHARGES
Pose:   1 Cluster:   1 Fr_nu: 241531 TotEn:   -14.89
@<TRIPOS>ATOM
      1 C1        -66.2020  -11.0905  -36.5215 C.3    1 LIG      -0.04000
      2 O1        -65.1787  -11.2744  -37.4825 O.3    1 LIG      -0.65000
      3 H1        -67.0186  -10.5142  -36.9633 H      1 LIG       0.09000
      4 H2        -65.7977  -10.5632  -35.6537 H      1 LIG       0.09000
      5 H3        -66.5764  -12.0683  -36.2093 H      1 LIG       0.09000
      6 H4        -64.4735  -11.7888  -37.0538 H      1 LIG       0.42000
@<TRIPOS>BOND
      1       1       2 1
      2       1       3 1
      3       1       4 1
      4       1       5 1
      5       2       6 1
@<TRIPOS>ALT_TYPE
CGenFF_4.0_ALT_TYPE_SET
CGenFF_4.0 1 CG331 2 OG311 3 HGA3 4 HGA3 5 HGA3 6 HGP1
@<TRIPOS>MOLECULE
methanol
 6 5 0 0 0
****
USER_CHARGES
INVALID_CHARGES
Pose:   2 Cluster:   2 Fr_nu: 641611 TotEn:   -13.46
@<TRIPOS>ATOM
      1 C1        -69.6170   -7.5355  -44.0025 C.3    1 LIG      -0.04000
      2 O1        -68.5973   -8.5040  -43.8396 O.3    1 LIG      -0.65000
      3 H1        -70.5526   -7.9167  -43.5860 H      1 LIG       0.09000
      4 H2        -69.7429   -7.3128  -45.0651 H      1 LIG       0.09000
      5 H3        -69.3296   -6.6242  -43.4727 H      1 LIG       0.09000
      6 H4        -67.7846   -8.1299  -44.2206 H      1 LIG       0.42000
@<TRIPOS>BOND
      1       1       2 1
      2       1       3 1
      3       1       4 1
      4       1       5 1
      5       2       6 1
@<TRIPOS>ALT_TYPE
CGenFF_4.0_ALT_TYPE_SET
CGenFF_4.0 1 CG331 2 OG311 3 HGA3 4 HGA3 5 HGA3 6 HGP1
@<TRIPOS>MOLECULE
methanol
 6 5 0 0 0
****
USER_CHARGES
INVALID_CHARGES
Pose:   3 Cluster:   3 Fr_nu:  44615 TotEn:   -12.56
@<TRIPOS>ATOM
      1 C1        -66.0783  -10.7844  -36.7564 C.3    1 LIG      -0.04000
      2 O1        -67.1919  -11.2393  -37.5030 O.3    1 LIG      -0.65000
      3 H1        -65.1556  -11.0539  -37.2762 H      1 LIG       0.09000
      4 H2        -66.0949  -11.2384  -35.7623 H      1 LIG       0.09000
      5 H3        -66.1351   -9.6977  -36.6596 H      1 LIG       0.09000
      6 H4        -67.9901  -10.9820  -37.0106 H      1 LIG       0.42000
@<TRIPOS>BOND
      1       1       2 1
      2       1       3 1
      3       1       4 1
      4       1       5 1
      5       2       6 1
@<TRIPOS>ALT_TYPE
CGenFF_4.0_ALT_TYPE_SET
CGenFF_4.0 1 CG331 2 OG311 3 HGA3 4 HGA3 5 HGA3 6 HGP1
@<TRIPOS>MOLECULE
methanol
 6 5 0 0 0
****
USER_CHARGES
INVALID_CHARGES
Pose:   4 Cluster:   4 Fr_nu: 295154 TotEn:   -11.76
@<TRIPOS>ATOM
      1 C1        -70.1581   -5.7755  -47.6048 C.3    1 LIG      -0.04000
      2 O1        -70.0639   -5.0430  -48.8127 O.3    1 LIG      -0.65000
      3 H1        -70.3115   -5.0861  -46.7708 H      1 LIG       0.09000
      4 H2        -69.2403   -6.3492  -47.4530 H      1 LIG       0.09000
      5 H3        -71.0070   -6.4601  -47.6695 H      1 LIG       0.09000
      6 H4        -69.9282   -5.6879  -49.5279 H      1 LIG       0.42000
@<TRIPOS>BOND
      1       1       2 1
      2       1       3 1
      3       1       4 1
      4       1       5 1
      5       2       6 1
@<TRIPOS>ALT_TYPE
CGenFF_4.0_ALT_TYPE_SET
CGenFF_4.0 1 CG331 2 OG311 3 HGA3 4 HGA3 5 HGA3 6 HGP1
@<TRIPOS>MOLECULE
methanol
 6 5 0 0 0
****
USER_CHARGES
INVALID_CHARGES
Pose:   5 Cluster:   5 Fr_nu: 3921848 TotEn:   -11.54
@<TRIPOS>ATOM
      1 C1        -50.6714    1.7246  -21.2993 C.3    1 LIG      -0.04000
      2 O1        -49.8156    2.6843  -20.7068 O.3    1 LIG      -0.65000
      3 H1        -51.1682    2.1649  -22.1673 H      1 LIG       0.09000
      4 H2        -51.4148    1.3971  -20.5680 H      1 LIG       0.09000
      5 H3        -50.0757    0.8666  -21.6196 H      1 LIG       0.09000
      6 H4        -49.3939    2.2571  -19.9417 H      1 LIG       0.42000
@<TRIPOS>BOND
      1       1       2 1
      2       1       3 1
      3       1       4 1
      4       1       5 1
      5       2       6 1
@<TRIPOS>ALT_TYPE
CGenFF_4.0_ALT_TYPE_SET
CGenFF_4.0 1 CG331 2 OG311 3 HGA3 4 HGA3 5 HGA3 6 HGP1
@<TRIPOS>MOLECULE
methanol
 6 5 0 0 0
****
USER_CHARGES
INVALID_CHARGES
Pose:   6 Cluster:   6 Fr_nu:  44676 TotEn:   -11.47
@<TRIPOS>ATOM
      1 C1        -66.2853  -11.6181  -36.9060 C.3    1 LIG      -0.04000
      2 O1        -67.4888  -12.3365  -36.7061 O.3    1 LIG      -0.65000
      3 H1        -65.4779  -12.3163  -37.1403 H      1 LIG       0.09000
      4 H2        -66.0423  -11.0538  -36.0021 H      1 LIG       0.09000
      5 H3        -66.4189  -10.9259  -37.7406 H      1 LIG       0.09000
      6 H4        -68.1800  -11.6840  -36.5008 H      1 LIG       0.42000
@<TRIPOS>BOND
      1       1       2 1
      2       1       3 1
      3       1       4 1
      4       1       5 1
      5       2       6 1
@<TRIPOS>ALT_TYPE
CGenFF_4.0_ALT_TYPE_SET
CGenFF_4.0 1 CG331 2 OG311 3 HGA3 4 HGA3 5 HGA3 6 HGP1
@<TRIPOS>MOLECULE
methanol
 6 5 0 0 0
****
USER_CHARGES
INVALID_CHARGES
Pose:   7 Cluster:   7 Fr_nu: 2978498 TotEn:   -11.36
@<TRIPOS>ATOM
      1 C1        -50.3384    1.0608  -21.8195 C.3    1 LIG      -0.04000
      2 O1        -51.5394    1.8044  -21.9151 O.3    1 LIG      -0.65000
      3 H1        -49.8956    1.2078  -20.8313 H      1 LIG       0.09000
      4 H2        -49.6422    1.3901  -22.5951 H      1 LIG       0.09000
      5 H3        -50.5640    0.0013  -21.9612 H      1 LIG       0.09000
      6 H4        -51.9017    1.6487  -22.8040 H      1 LIG       0.42000
@<TRIPOS>BOND
      1       1       2 1
      2       1       3 1
      3       1       4 1
      4       1       5 1
      5       2       6 1
@<TRIPOS>ALT_TYPE
CGenFF_4.0_ALT_TYPE_SET
CGenFF_4.0 1 CG331 2 OG311 3 HGA3 4 HGA3 5 HGA3 6 HGP1
@<TRIPOS>MOLECULE
methanol
 6 5 0 0 0
****
USER_CHARGES
INVALID_CHARGES
Pose:   8 Cluster:   8 Fr_nu: 6280115 TotEn:   -10.90
@<TRIPOS>ATOM
      1 C1        -76.2681  -17.7136  -44.7088 C.3    1 LIG      -0.04000
      2 O1        -76.0202  -16.3240  -44.5987 O.3    1 LIG      -0.65000
      3 H1        -77.2488  -17.9442  -44.2855 H      1 LIG       0.09000
      4 H2        -75.4903  -18.2667  -44.1761 H      1 LIG       0.09000
      5 H3        -76.2542  -17.9945  -45.7645 H      1 LIG       0.09000
      6 H4        -75.1427  -16.1590  -44.9840 H      1 LIG       0.42000
@<TRIPOS>BOND
      1       1       2 1
      2       1       3 1
      3       1       4 1
      4       1       5 1
      5       2       6 1
@<TRIPOS>ALT_TYPE
CGenFF_4.0_ALT_TYPE_SET
CGenFF_4.0 1 CG331 2 OG311 3 HGA3 4 HGA3 5 HGA3 6 HGP1
@<TRIPOS>MOLECULE
methanol
 6 5 0 0 0
****
USER_CHARGES
INVALID_CHARGES
Pose:   9 Cluster:   9 Fr_nu: 3919745 TotEn:   -10.80
@<TRIPOS>ATOM
      1 C1        -50.9975    1.9715  -20.5680 C.3    1 LIG      -0.04000
      2 O1        -50.4474    1.8423  -21.8661 O.3    1 LIG      -0.65000
      3 H1        -50.4002    2.6787  -19.9871 H      1 LIG       0.09000
      4 H2        -51.0062    0.9955  -20.0761 H      1 LIG       0.09000
      5 H3        -52.0209    2.3446  -20.6511 H      1 LIG       0.09000
      6 H4        -51.0034    1.2079  -22.3500 H      1 LIG       0.42000
@<TRIPOS>BOND
      1       1       2 1
      2       1       3 1
      3       1       4 1
      4       1       5 1
      5       2       6 1
@<TRIPOS>ALT_TYPE
CGenFF_4.0_ALT_TYPE_SET
CGenFF_4.0 1 CG331 2 OG311 3 HGA3 4 HGA3 5 HGA3 6 HGP1
@<TRIPOS>MOLECULE
methanol
 6 5 0 0 0
****
USER_CHARGES
INVALID_CHARGES
Pose:  10 Cluster:  10 Fr_nu: 458585 TotEn:   -10.48
@<TRIPOS>ATOM
      1 C1        -69.5976   -5.7435  -46.5641 C.3    1 LIG      -0.04000
      2 O1        -69.5063   -5.7142  -47.9766 O.3    1 LIG      -0.65000
      3 H1        -70.3590   -5.0331  -46.2326 H      1 LIG       0.09000
      4 H2        -68.6287   -5.4844  -46.1299 H      1 LIG       0.09000
      5 H3        -69.8793   -6.7503  -46.2469 H      1 LIG       0.09000
      6 H4        -68.8219   -6.3562  -48.2319 H      1 LIG       0.42000
@<TRIPOS>BOND
      1       1       2 1
      2       1       3 1
      3       1       4 1
      4       1       5 1
      5       2       6 1
@<TRIPOS>ALT_TYPE
CGenFF_4.0_ALT_TYPE_SET
CGenFF_4.0 1 CG331 2 OG311 3 HGA3 4 HGA3 5 HGA3 6 HGP1
@<TRIPOS>MOLECULE
methanol
 6 5 0 0 0
****
USER_CHARGES
INVALID_CHARGES
Pose:  11 Cluster:  11 Fr_nu: 195282 TotEn:   -10.41
@<TRIPOS>ATOM
      1 C1        -66.2064  -11.1445  -36.8187 C.3    1 LIG      -0.04000
      2 O1        -66.1180  -12.5124  -37.1726 O.3    1 LIG      -0.65000
      3 H1        -66.9873  -10.6633  -37.4127 H      1 LIG       0.09000
      4 H2        -65.2446  -10.6576  -36.9990 H      1 LIG       0.09000
      5 H3        -66.4586  -11.0672  -35.7585 H      1 LIG       0.09000
      6 H4        -65.4159  -12.9042  -36.6256 H      1 LIG       0.42000
@<TRIPOS>BOND
      1       1       2 1
      2       1       3 1
      3       1       4 1
      4       1       5 1
      5       2       6 1
@<TRIPOS>ALT_TYPE
CGenFF_4.0_ALT_TYPE_SET
CGenFF_4.0 1 CG331 2 OG311 3 HGA3 4 HGA3 5 HGA3 6 HGP1
@<TRIPOS>MOLECULE
methanol
 6 5 0 0 0
****
USER_CHARGES
INVALID_CHARGES
Pose:  12 Cluster:  12 Fr_nu: 201945 TotEn:    -9.98
@<TRIPOS>ATOM
      1 C1        -72.0568  -24.7558  -43.6535 C.3    1 LIG      -0.04000
      2 O1        -73.2047  -23.9689  -43.9132 O.3    1 LIG      -0.65000
      3 H1        -71.2022  -24.3456  -44.1971 H      1 LIG       0.09000
      4 H2        -72.2416  -25.7862  -43.9678 H      1 LIG       0.09000
      5 H3        -71.8474  -24.7360  -42.5814 H      1 LIG       0.09000
      6 H4        -73.9404  -24.3637  -43.4146 H      1 LIG       0.42000
@<TRIPOS>BOND
      1       1       2 1
      2       1       3 1
      3       1       4 1
      4       1       5 1
      5       2       6 1
@<TRIPOS>ALT_TYPE
CGenFF_4.0_ALT_TYPE_SET
CGenFF_4.0 1 CG331 2 OG311 3 HGA3 4 HGA3 5 HGA3 6 HGP1
@<TRIPOS>MOLECULE
methanol
 6 5 0 0 0
****
USER_CHARGES
INVALID_CHARGES
Pose:  13 Cluster:  13 Fr_nu:  44795 TotEn:    -9.96
@<TRIPOS>ATOM
      1 C1        -66.0112  -10.5161  -36.1066 C.3    1 LIG      -0.04000
      2 O1        -66.9269  -11.5704  -36.3395 O.3    1 LIG      -0.65000
      3 H1        -64.9895  -10.8971  -36.1797 H      1 LIG       0.09000
      4 H2        -66.1841  -10.0950  -35.1130 H      1 LIG       0.09000
      5 H3        -66.1631   -9.7402  -36.8606 H      1 LIG       0.09000
      6 H4        -67.8206  -11.1939  -36.2662 H      1 LIG       0.42000
@<TRIPOS>BOND
      1       1       2 1
      2       1       3 1
      3       1       4 1
      4       1       5 1
      5       2       6 1
@<TRIPOS>ALT_TYPE
CGenFF_4.0_ALT_TYPE_SET
CGenFF_4.0 1 CG331 2 OG311 3 HGA3 4 HGA3 5 HGA3 6 HGP1
@<TRIPOS>MOLECULE
methanol
 6 5 0 0 0
****
USER_CHARGES
INVALID_CHARGES
Pose:  14 Cluster:  14 Fr_nu: 356027 TotEn:    -9.78
@<TRIPOS>ATOM
      1 C1        -70.1087   -6.4906  -46.5102 C.3    1 LIG      -0.04000
      2 O1        -70.6874   -5.2152  -46.7173 O.3    1 LIG      -0.65000
      3 H1        -69.8033   -6.9132  -47.4706 H      1 LIG       0.09000
      4 H2        -70.8357   -7.1473  -46.0258 H      1 LIG       0.09000
      5 H3        -69.2323   -6.3831  -45.8669 H      1 LIG       0.09000
      6 H4        -70.9452   -4.8734  -45.8440 H      1 LIG       0.42000
@<TRIPOS>BOND
      1       1       2 1
      2       1       3 1
      3       1       4 1
      4       1       5 1
      5       2       6 1
@<TRIPOS>ALT_TYPE
CGenFF_4.0_ALT_TYPE_SET
CGenFF_4.0 1 CG331 2 OG311 3 HGA3 4 HGA3 5 HGA3 6 HGP1
@<TRIPOS>MOLECULE
methanol
 6 5 0 0 0
****
USER_CHARGES
INVALID_CHARGES
Pose:  15 Cluster:  15 Fr_nu: 2486993 TotEn:    -9.68
@<TRIPOS>ATOM
      1 C1        -63.3194  -21.8210  -28.0810 C.3    1 LIG      -0.04000
      2 O1        -63.3977  -20.5909  -28.7776 O.3    1 LIG      -0.65000
      3 H1        -62.7735  -21.6767  -27.1454 H      1 LIG       0.09000
      4 H2        -62.8089  -22.5610  -28.7026 H      1 LIG       0.09000
      5 H3        -64.3310  -22.1693  -27.8599 H      1 LIG       0.09000
      6 H4        -63.8879  -20.7594  -29.6004 H      1 LIG       0.42000
@<TRIPOS>BOND
      1       1       2 1
      2       1       3 1
      3       1       4 1
      4       1       5 1
      5       2       6 1
@<TRIPOS>ALT_TYPE
CGenFF_4.0_ALT_TYPE_SET
CGenFF_4.0 1 CG331 2 OG311 3 HGA3 4 HGA3 5 HGA3 6 HGP1
@<TRIPOS>MOLECULE
methanol
 6 5 0 0 0
****
USER_CHARGES
INVALID_CHARGES
Pose:  16 Cluster:  16 Fr_nu: 192598 TotEn:    -9.52
@<TRIPOS>ATOM
      1 C1        -66.0802  -11.2855  -36.7878 C.3    1 LIG      -0.04000
      2 O1        -66.3456  -10.1151  -36.0368 O.3    1 LIG      -0.65000
      3 H1        -65.7054  -11.0081  -37.7761 H      1 LIG       0.09000
      4 H2        -66.9970  -11.8725  -36.8857 H      1 LIG       0.09000
      5 H3        -65.3243  -11.8782  -36.2672 H      1 LIG       0.09000
      6 H4        -66.6758  -10.4018  -35.1682 H      1 LIG       0.42000
@<TRIPOS>BOND
      1       1       2 1
      2       1       3 1
      3       1       4 1
      4       1       5 1
      5       2       6 1
@<TRIPOS>ALT_TYPE
CGenFF_4.0_ALT_TYPE_SET
CGenFF_4.0 1 CG331 2 OG311 3 HGA3 4 HGA3 5 HGA3 6 HGP1
@<TRIPOS>MOLECULE
methanol
 6 5 0 0 0
****
USER_CHARGES
INVALID_CHARGES
Pose:  17 Cluster:  17 Fr_nu: 152036 TotEn:    -9.28
@<TRIPOS>ATOM
      1 C1        -74.4518   -9.8513  -45.4657 C.3    1 LIG      -0.04000
      2 O1        -73.0772   -9.5153  -45.4200 O.3    1 LIG      -0.65000
      3 H1        -74.9944   -9.2721  -44.7145 H      1 LIG       0.09000
      4 H2        -74.5730  -10.9205  -45.2741 H      1 LIG       0.09000
      5 H3        -74.8429   -9.6142  -46.4578 H      1 LIG       0.09000
      6 H4        -72.6302  -10.0486  -46.0993 H      1 LIG       0.42000
@<TRIPOS>BOND
      1       1       2 1
      2       1       3 1
      3       1       4 1
      4       1       5 1
      5       2       6 1
@<TRIPOS>ALT_TYPE
CGenFF_4.0_ALT_TYPE_SET
CGenFF_4.0 1 CG331 2 OG311 3 HGA3 4 HGA3 5 HGA3 6 HGP1
@<TRIPOS>MOLECULE
methanol
 6 5 0 0 0
****
USER_CHARGES
INVALID_CHARGES
Pose:  18 Cluster:  18 Fr_nu: 242201 TotEn:    -9.02
@<TRIPOS>ATOM
      1 C1        -66.7033  -12.0856  -37.1899 C.3    1 LIG      -0.04000
      2 O1        -66.2020  -10.8599  -36.6890 O.3    1 LIG      -0.65000
      3 H1        -65.9518  -12.5527  -37.8312 H      1 LIG       0.09000
      4 H2        -67.6186  -11.9010  -37.7581 H      1 LIG       0.09000
      5 H3        -66.9254  -12.7485  -36.3504 H      1 LIG       0.09000
      6 H4        -66.8959  -10.4764  -36.1259 H      1 LIG       0.42000
@<TRIPOS>BOND
      1       1       2 1
      2       1       3 1
      3       1       4 1
      4       1       5 1
      5       2       6 1
@<TRIPOS>ALT_TYPE
CGenFF_4.0_ALT_TYPE_SET
CGenFF_4.0 1 CG331 2 OG311 3 HGA3 4 HGA3 5 HGA3 6 HGP1
@<TRIPOS>MOLECULE
methanol
 6 5 0 0 0
****
USER_CHARGES
INVALID_CHARGES
Pose:  19 Cluster:  19 Fr_nu: 291919 TotEn:    -8.96
@<TRIPOS>ATOM
      1 C1        -69.9156   -6.1298  -47.4530 C.3    1 LIG      -0.04000
      2 O1        -70.8474   -5.1655  -47.9071 O.3    1 LIG      -0.65000
      3 H1        -69.0970   -5.6288  -46.9303 H      1 LIG       0.09000
      4 H2        -69.5272   -6.6924  -48.3058 H      1 LIG       0.09000
      5 H3        -70.4186   -6.8143  -46.7660 H      1 LIG       0.09000
      6 H4        -71.5571   -5.6476  -48.3648 H      1 LIG       0.42000
@<TRIPOS>BOND
      1       1       2 1
      2       1       3 1
      3       1       4 1
      4       1       5 1
      5       2       6 1
@<TRIPOS>ALT_TYPE
CGenFF_4.0_ALT_TYPE_SET
CGenFF_4.0 1 CG331 2 OG311 3 HGA3 4 HGA3 5 HGA3 6 HGP1
@<TRIPOS>MOLECULE
methanol
 6 5 0 0 0
****
USER_CHARGES
INVALID_CHARGES
Pose:  20 Cluster:  20 Fr_nu: 246800 TotEn:    -8.72
@<TRIPOS>ATOM
      1 C1        -69.6399   -6.1009  -48.0087 C.3    1 LIG      -0.04000
      2 O1        -68.7580   -5.5767  -48.9843 O.3    1 LIG      -0.65000
      3 H1        -70.6718   -5.9840  -48.3489 H      1 LIG       0.09000
      4 H2        -69.4946   -5.5722  -47.0633 H      1 LIG       0.09000
      5 H3        -69.4233   -7.1624  -47.8674 H      1 LIG       0.09000
      6 H4        -67.8540   -5.6984  -48.6470 H      1 LIG       0.42000
@<TRIPOS>BOND
      1       1       2 1
      2       1       3 1
      3       1       4 1
      4       1       5 1
      5       2       6 1
@<TRIPOS>ALT_TYPE
CGenFF_4.0_ALT_TYPE_SET
CGenFF_4.0 1 CG331 2 OG311 3 HGA3 4 HGA3 5 HGA3 6 HGP1
@<TRIPOS>MOLECULE
methanol
 6 5 0 0 0
****
USER_CHARGES
INVALID_CHARGES
Pose:  21 Cluster:  21 Fr_nu: 4480298 TotEn:    -8.13
@<TRIPOS>ATOM
      1 C1        -51.3504    2.3485  -19.8849 C.3    1 LIG      -0.04000
      2 O1        -51.3396    2.3686  -21.3005 O.3    1 LIG      -0.65000
      3 H1        -50.3563    2.6025  -19.5086 H      1 LIG       0.09000
      4 H2        -51.6406    1.3543  -19.5359 H      1 LIG       0.09000
      5 H3        -52.0729    3.0844  -19.5244 H      1 LIG       0.09000
      6 H4        -52.2371    2.1387  -21.5962 H      1 LIG       0.42000
@<TRIPOS>BOND
      1       1       2 1
      2       1       3 1
      3       1       4 1
      4       1       5 1
      5       2       6 1
@<TRIPOS>ALT_TYPE
CGenFF_4.0_ALT_TYPE_SET
CGenFF_4.0 1 CG331 2 OG311 3 HGA3 4 HGA3 5 HGA3 6 HGP1
@<TRIPOS>MOLECULE
methanol
 6 5 0 0 0
****
USER_CHARGES
INVALID_CHARGES
Pose:  22 Cluster:  22 Fr_nu: 410042 TotEn:    -8.06
@<TRIPOS>ATOM
      1 C1        -75.0582  -10.4174  -45.8576 C.3    1 LIG      -0.04000
      2 O1        -73.7793  -10.4513  -45.2512 O.3    1 LIG      -0.65000
      3 H1        -75.7859  -10.0082  -45.1525 H      1 LIG       0.09000
      4 H2        -75.3496  -11.4287  -46.1525 H      1 LIG       0.09000
      5 H3        -75.0146   -9.7799  -46.7437 H      1 LIG       0.09000
      6 H4        -73.1623  -10.8197  -45.9064 H      1 LIG       0.42000
@<TRIPOS>BOND
      1       1       2 1
      2       1       3 1
      3       1       4 1
      4       1       5 1
      5       2       6 1
@<TRIPOS>ALT_TYPE
CGenFF_4.0_ALT_TYPE_SET
CGenFF_4.0 1 CG331 2 OG311 3 HGA3 4 HGA3 5 HGA3 6 HGP1
@<TRIPOS>MOLECULE
methanol
 6 5 0 0 0
****
USER_CHARGES
INVALID_CHARGES
Pose:  23 Cluster:  23 Fr_nu: 8321633 TotEn:    -5.46
@<TRIPOS>ATOM
      1 C1        -44.7685  -16.1201  -38.2476 C.3    1 LIG      -0.04000
      2 O1        -44.9508  -16.5364  -36.9067 O.3    1 LIG      -0.65000
      3 H1        -45.0202  -15.0606  -38.3385 H      1 LIG       0.09000
      4 H2        -45.4077  -16.7151  -38.9049 H      1 LIG       0.09000
      5 H3        -43.7229  -16.2691  -38.5270 H      1 LIG       0.09000
      6 H4        -44.7181  -17.4797  -36.8664 H      1 LIG       0.42000
@<TRIPOS>BOND
      1       1       2 1
      2       1       3 1
      3       1       4 1
      4       1       5 1
      5       2       6 1
@<TRIPOS>ALT_TYPE
CGenFF_4.0_ALT_TYPE_SET
CGenFF_4.0 1 CG331 2 OG311 3 HGA3 4 HGA3 5 HGA3 6 HGP1
@<TRIPOS>MOLECULE
furan
 9 9 0 0 0
****
USER_CHARGES
INVALID_CHARGES
Pose:   1 Cluster:   1 Fr_nu:  32000 TotEn:   -11.48
@<TRIPOS>ATOM
      1 C1        -69.2975   -6.4953  -48.1106 C.2    1 LIG      -0.26000
      2 C2        -69.6815   -6.0778  -46.8139 C.2    1 LIG      -0.26000
      3 C3        -70.1373   -5.8459  -48.9853 C.2    1 LIG       0.09300
      4 C4        -70.7284   -5.2028  -46.9887 C.2    1 LIG       0.09300
      5 O1        -71.0123   -5.0560  -48.3095 O.3    1 LIG      -0.29200
      6 H1        -68.5079   -7.1839  -48.3746 H      1 LIG       0.17500
      7 H2        -69.2491   -6.3769  -45.8701 H      1 LIG       0.17500
      8 H3        -70.2352   -5.8380  -50.0612 H      1 LIG       0.13800
      9 H4        -71.3458   -4.6311  -46.3113 H      1 LIG       0.13800
@<TRIPOS>BOND
      1       1       2 1
      2       1       3 2
      3       2       4 2
      4       3       5 1
      5       4       5 1
      6       1       6 1
      7       2       7 1
      8       3       8 1
      9       4       9 1
@<TRIPOS>ALT_TYPE
CGenFF_4.0_ALT_TYPE_SET
CGenFF_4.0 1 CG2R51 2 CG2R51 3 CG2R51 4 CG2R51 5 OG2R50 6 HGR51 7 HGR51 8 HGR52 9 HGR52
@<TRIPOS>MOLECULE
furan
 9 9 0 0 0
****
USER_CHARGES
INVALID_CHARGES
Pose:   2 Cluster:   2 Fr_nu: 527182 TotEn:   -11.32
@<TRIPOS>ATOM
      1 C1        -76.0908  -11.2300  -44.2198 C.2    1 LIG      -0.26000
      2 C2        -74.7929  -11.5317  -44.6971 C.2    1 LIG      -0.26000
      3 C3        -76.5065  -10.1206  -44.9187 C.2    1 LIG       0.09300
      4 C4        -74.5082  -10.5852  -45.6537 C.2    1 LIG       0.09300
      5 O1        -75.5477   -9.7214  -45.7949 O.3    1 LIG      -0.29200
      6 H1        -76.6526  -11.7551  -43.4609 H      1 LIG       0.17500
      7 H2        -74.1461  -12.3382  -44.3833 H      1 LIG       0.17500
      8 H3        -77.4091   -9.5270  -44.9110 H      1 LIG       0.13800
      9 H4        -73.6558  -10.3992  -46.2908 H      1 LIG       0.13800
@<TRIPOS>BOND
      1       1       2 1
      2       1       3 2
      3       2       4 2
      4       3       5 1
      5       4       5 1
      6       1       6 1
      7       2       7 1
      8       3       8 1
      9       4       9 1
@<TRIPOS>ALT_TYPE
CGenFF_4.0_ALT_TYPE_SET
CGenFF_4.0 1 CG2R51 2 CG2R51 3 CG2R51 4 CG2R51 5 OG2R50 6 HGR51 7 HGR51 8 HGR52 9 HGR52
@<TRIPOS>MOLECULE
furan
 9 9 0 0 0
****
USER_CHARGES
INVALID_CHARGES
Pose:   3 Cluster:   3 Fr_nu: 322616 TotEn:   -10.97
@<TRIPOS>ATOM
      1 C1        -75.8294  -12.8840  -44.8311 C.2    1 LIG      -0.26000
      2 C2        -75.6695  -11.6992  -45.5887 C.2    1 LIG      -0.26000
      3 C3        -77.0918  -12.8228  -44.2882 C.2    1 LIG       0.09300
      4 C4        -76.8455  -10.9985  -45.4548 C.2    1 LIG       0.09300
      5 O1        -77.7178  -11.6767  -44.6636 O.3    1 LIG      -0.29200
      6 H1        -75.1140  -13.6824  -44.6972 H      1 LIG       0.17500
      7 H2        -74.8052  -11.3943  -46.1609 H      1 LIG       0.17500
      8 H3        -77.6631  -13.4796  -43.6485 H      1 LIG       0.13800
      9 H4        -77.2002  -10.0531  -45.8387 H      1 LIG       0.13800
@<TRIPOS>BOND
      1       1       2 1
      2       1       3 2
      3       2       4 2
      4       3       5 1
      5       4       5 1
      6       1       6 1
      7       2       7 1
      8       3       8 1
      9       4       9 1
@<TRIPOS>ALT_TYPE
CGenFF_4.0_ALT_TYPE_SET
CGenFF_4.0 1 CG2R51 2 CG2R51 3 CG2R51 4 CG2R51 5 OG2R50 6 HGR51 7 HGR51 8 HGR52 9 HGR52
@<TRIPOS>MOLECULE
furan
 9 9 0 0 0
****
USER_CHARGES
INVALID_CHARGES
Pose:   4 Cluster:   4 Fr_nu: 300941 TotEn:   -10.80
@<TRIPOS>ATOM
      1 C1        -76.0059  -10.7275  -44.2049 C.2    1 LIG      -0.26000
      2 C2        -75.1946  -10.3217  -45.2913 C.2    1 LIG      -0.26000
      3 C3        -76.0044  -12.1029  -44.2199 C.2    1 LIG       0.09300
      4 C4        -74.7550  -11.4780  -45.8927 C.2    1 LIG       0.09300
      5 O1        -75.2442  -12.5682  -45.2456 O.3    1 LIG      -0.29200
      6 H1        -76.5270  -10.0965  -43.4995 H      1 LIG       0.17500
      7 H2        -74.9594   -9.3125  -45.5975 H      1 LIG       0.17500
      8 H3        -76.4683  -12.8578  -43.6019 H      1 LIG       0.13800
      9 H4        -74.1227  -11.6841  -46.7440 H      1 LIG       0.13800
@<TRIPOS>BOND
      1       1       2 1
      2       1       3 2
      3       2       4 2
      4       3       5 1
      5       4       5 1
      6       1       6 1
      7       2       7 1
      8       3       8 1
      9       4       9 1
@<TRIPOS>ALT_TYPE
CGenFF_4.0_ALT_TYPE_SET
CGenFF_4.0 1 CG2R51 2 CG2R51 3 CG2R51 4 CG2R51 5 OG2R50 6 HGR51 7 HGR51 8 HGR52 9 HGR52
@<TRIPOS>MOLECULE
furan
 9 9 0 0 0
****
USER_CHARGES
INVALID_CHARGES
Pose:   5 Cluster:   5 Fr_nu:  46437 TotEn:   -10.67
@<TRIPOS>ATOM
      1 C1        -75.0616  -12.6335  -44.4007 C.2    1 LIG      -0.26000
      2 C2        -74.7029  -11.7429  -45.4406 C.2    1 LIG      -0.26000
      3 C3        -76.1606  -12.0801  -43.7859 C.2    1 LIG       0.09300
      4 C4        -75.6084  -10.7089  -45.3873 C.2    1 LIG       0.09300
      5 O1        -76.5004  -10.9069  -44.3814 O.3    1 LIG      -0.29200
      6 H1        -74.5791  -13.5622  -44.1324 H      1 LIG       0.17500
      7 H2        -73.8867  -11.8425  -46.1415 H      1 LIG       0.17500
      8 H3        -76.7841  -12.3812  -42.9568 H      1 LIG       0.13800
      9 H4        -75.7465   -9.8057  -45.9637 H      1 LIG       0.13800
@<TRIPOS>BOND
      1       1       2 1
      2       1       3 2
      3       2       4 2
      4       3       5 1
      5       4       5 1
      6       1       6 1
      7       2       7 1
      8       3       8 1
      9       4       9 1
@<TRIPOS>ALT_TYPE
CGenFF_4.0_ALT_TYPE_SET
CGenFF_4.0 1 CG2R51 2 CG2R51 3 CG2R51 4 CG2R51 5 OG2R50 6 HGR51 7 HGR51 8 HGR52 9 HGR52
@<TRIPOS>MOLECULE
furan
 9 9 0 0 0
****
USER_CHARGES
INVALID_CHARGES
Pose:   6 Cluster:   6 Fr_nu: 1364214 TotEn:   -10.31
@<TRIPOS>ATOM
      1 C1        -50.3066    1.4036  -21.2470 C.2    1 LIG      -0.26000
      2 C2        -50.1593    1.3116  -19.8423 C.2    1 LIG      -0.26000
      3 C3        -51.4722    2.1011  -21.4639 C.2    1 LIG       0.09300
      4 C4        -51.2453    1.9594  -19.3010 C.2    1 LIG       0.09300
      5 O1        -52.0504    2.4436  -20.2828 O.3    1 LIG      -0.29200
      6 H1        -49.6462    1.0104  -22.0063 H      1 LIG       0.17500
      7 H2        -49.3613    0.8330  -19.2932 H      1 LIG       0.17500
      8 H3        -51.9987    2.4196  -22.3518 H      1 LIG       0.13800
      9 H4        -51.5728    2.1526  -18.2899 H      1 LIG       0.13800
@<TRIPOS>BOND
      1       1       2 1
      2       1       3 2
      3       2       4 2
      4       3       5 1
      5       4       5 1
      6       1       6 1
      7       2       7 1
      8       3       8 1
      9       4       9 1
@<TRIPOS>ALT_TYPE
CGenFF_4.0_ALT_TYPE_SET
CGenFF_4.0 1 CG2R51 2 CG2R51 3 CG2R51 4 CG2R51 5 OG2R50 6 HGR51 7 HGR51 8 HGR52 9 HGR52
@<TRIPOS>MOLECULE
furan
 9 9 0 0 0
****
USER_CHARGES
INVALID_CHARGES
Pose:   7 Cluster:   7 Fr_nu: 867439 TotEn:   -10.13
@<TRIPOS>ATOM
      1 C1        -50.5096    1.5559  -19.6633 C.2    1 LIG      -0.26000
      2 C2        -50.8222    2.0183  -20.9640 C.2    1 LIG      -0.26000
      3 C3        -49.8196    0.3780  -19.8322 C.2    1 LIG       0.09300
      4 C4        -50.3009    1.0900  -21.8350 C.2    1 LIG       0.09300
      5 O1        -49.6880    0.0871  -21.1530 O.3    1 LIG      -0.29200
      6 H1        -50.7567    2.0225  -18.7207 H      1 LIG       0.17500
      7 H2        -51.3601    2.9159  -21.2329 H      1 LIG       0.17500
      8 H3        -49.3774   -0.3338  -19.1504 H      1 LIG       0.13800
      9 H4        -50.2821    1.0030  -22.9116 H      1 LIG       0.13800
@<TRIPOS>BOND
      1       1       2 1
      2       1       3 2
      3       2       4 2
      4       3       5 1
      5       4       5 1
      6       1       6 1
      7       2       7 1
      8       3       8 1
      9       4       9 1
@<TRIPOS>ALT_TYPE
CGenFF_4.0_ALT_TYPE_SET
CGenFF_4.0 1 CG2R51 2 CG2R51 3 CG2R51 4 CG2R51 5 OG2R50 6 HGR51 7 HGR51 8 HGR52 9 HGR52
@<TRIPOS>MOLECULE
furan
 9 9 0 0 0
****
USER_CHARGES
INVALID_CHARGES
Pose:   8 Cluster:   8 Fr_nu: 323999 TotEn:    -9.40
@<TRIPOS>ATOM
      1 C1        -75.2167  -12.1405  -43.8248 C.2    1 LIG      -0.26000
      2 C2        -75.9246  -10.9152  -43.8494 C.2    1 LIG      -0.26000
      3 C3        -75.0487  -12.5111  -45.1387 C.2    1 LIG       0.09300
      4 C4        -76.1386  -10.6243  -45.1767 C.2    1 LIG       0.09300
      5 O1        -75.6077  -11.5922  -45.9691 O.3    1 LIG      -0.29200
      6 H1        -74.8725  -12.6856  -42.9578 H      1 LIG       0.17500
      7 H2        -76.2392  -10.3185  -43.0054 H      1 LIG       0.17500
      8 H3        -74.5780  -13.3541  -45.6234 H      1 LIG       0.13800
      9 H4        -76.6256   -9.8109  -45.6946 H      1 LIG       0.13800
@<TRIPOS>BOND
      1       1       2 1
      2       1       3 2
      3       2       4 2
      4       3       5 1
      5       4       5 1
      6       1       6 1
      7       2       7 1
      8       3       8 1
      9       4       9 1
@<TRIPOS>ALT_TYPE
CGenFF_4.0_ALT_TYPE_SET
CGenFF_4.0 1 CG2R51 2 CG2R51 3 CG2R51 4 CG2R51 5 OG2R50 6 HGR51 7 HGR51 8 HGR52 9 HGR52
@<TRIPOS>MOLECULE
furan
 9 9 0 0 0
****
USER_CHARGES
INVALID_CHARGES
Pose:   9 Cluster:   9 Fr_nu: 192533 TotEn:    -8.99
@<TRIPOS>ATOM
      1 C1        -55.2961    3.1792  -36.2374 C.2    1 LIG      -0.26000
      2 C2        -56.2933    4.0298  -35.7034 C.2    1 LIG      -0.26000
      3 C3        -55.8856    2.5098  -37.2846 C.2    1 LIG       0.09300
      4 C4        -57.4211    3.8198  -36.4624 C.2    1 LIG       0.09300
      5 O1        -57.1809    2.8947  -37.4284 O.3    1 LIG      -0.29200
      6 H1        -54.2755    3.0675  -35.9009 H      1 LIG       0.17500
      7 H2        -56.2014    4.7110  -34.8698 H      1 LIG       0.17500
      8 H3        -55.5372    1.7686  -37.9890 H      1 LIG       0.13800
      9 H4        -58.4210    4.2282  -36.4443 H      1 LIG       0.13800
@<TRIPOS>BOND
      1       1       2 1
      2       1       3 2
      3       2       4 2
      4       3       5 1
      5       4       5 1
      6       1       6 1
      7       2       7 1
      8       3       8 1
      9       4       9 1
@<TRIPOS>ALT_TYPE
CGenFF_4.0_ALT_TYPE_SET
CGenFF_4.0 1 CG2R51 2 CG2R51 3 CG2R51 4 CG2R51 5 OG2R50 6 HGR51 7 HGR51 8 HGR52 9 HGR52
@<TRIPOS>MOLECULE
furan
 9 9 0 0 0
****
USER_CHARGES
INVALID_CHARGES
Pose:  10 Cluster:  10 Fr_nu: 312310 TotEn:    -8.69
@<TRIPOS>ATOM
      1 C1        -55.7801    2.6628  -36.9008 C.2    1 LIG      -0.26000
      2 C2        -56.8460    3.4698  -37.3655 C.2    1 LIG      -0.26000
      3 C3        -55.6124    2.9793  -35.5727 C.2    1 LIG       0.09300
      4 C4        -57.2537    4.2217  -36.2883 C.2    1 LIG       0.09300
      5 O1        -56.5069    3.9286  -35.1916 O.3    1 LIG      -0.29200
      6 H1        -55.2057    1.9413  -37.4635 H      1 LIG       0.17500
      7 H2        -57.2648    3.4995  -38.3611 H      1 LIG       0.17500
      8 H3        -54.9382    2.6358  -34.8017 H      1 LIG       0.13800
      9 H4        -58.0200    4.9697  -36.1460 H      1 LIG       0.13800
@<TRIPOS>BOND
      1       1       2 1
      2       1       3 2
      3       2       4 2
      4       3       5 1
      5       4       5 1
      6       1       6 1
      7       2       7 1
      8       3       8 1
      9       4       9 1
@<TRIPOS>ALT_TYPE
CGenFF_4.0_ALT_TYPE_SET
CGenFF_4.0 1 CG2R51 2 CG2R51 3 CG2R51 4 CG2R51 5 OG2R50 6 HGR51 7 HGR51 8 HGR52 9 HGR52
@<TRIPOS>MOLECULE
furan
 9 9 0 0 0
****
USER_CHARGES
INVALID_CHARGES
Pose:  11 Cluster:  11 Fr_nu: 1776315 TotEn:    -8.68
@<TRIPOS>ATOM
      1 C1        -50.2003    1.2998  -19.9776 C.2    1 LIG      -0.26000
      2 C2        -51.1162    2.2463  -20.4959 C.2    1 LIG      -0.26000
      3 C3        -49.8352    0.5019  -21.0369 C.2    1 LIG       0.09300
      4 C4        -51.2453    1.9594  -21.8350 C.2    1 LIG       0.09300
      5 O1        -50.4676    0.8974  -22.1727 O.3    1 LIG      -0.29200
      6 H1        -49.8506    1.2100  -18.9594 H      1 LIG       0.17500
      7 H2        -51.6190    3.0386  -19.9605 H      1 LIG       0.17500
      8 H3        -49.1705   -0.3432  -21.1420 H      1 LIG       0.13800
      9 H4        -51.8194    2.3935  -22.6405 H      1 LIG       0.13800
@<TRIPOS>BOND
      1       1       2 1
      2       1       3 2
      3       2       4 2
      4       3       5 1
      5       4       5 1
      6       1       6 1
      7       2       7 1
      8       3       8 1
      9       4       9 1
@<TRIPOS>ALT_TYPE
CGenFF_4.0_ALT_TYPE_SET
CGenFF_4.0 1 CG2R51 2 CG2R51 3 CG2R51 4 CG2R51 5 OG2R50 6 HGR51 7 HGR51 8 HGR52 9 HGR52
@<TRIPOS>MOLECULE
furan
 9 9 0 0 0
****
USER_CHARGES
INVALID_CHARGES
Pose:  12 Cluster:  12 Fr_nu: 141044 TotEn:    -8.64
@<TRIPOS>ATOM
      1 C1        -75.3804  -10.8109  -45.8519 C.2    1 LIG      -0.26000
      2 C2        -76.3735  -11.3703  -45.0129 C.2    1 LIG      -0.26000
      3 C3        -74.1709  -11.1727  -45.3057 C.2    1 LIG       0.09300
      4 C4        -75.7001  -12.0342  -44.0140 C.2    1 LIG       0.09300
      5 O1        -74.3571  -11.9186  -44.1853 O.3    1 LIG      -0.29200
      6 H1        -75.5276  -10.2177  -46.7428 H      1 LIG       0.17500
      7 H2        -77.4460  -11.2988  -45.1228 H      1 LIG       0.17500
      8 H3        -73.1421  -10.9901  -45.5801 H      1 LIG       0.13800
      9 H4        -76.0142  -12.6073  -43.1538 H      1 LIG       0.13800
@<TRIPOS>BOND
      1       1       2 1
      2       1       3 2
      3       2       4 2
      4       3       5 1
      5       4       5 1
      6       1       6 1
      7       2       7 1
      8       3       8 1
      9       4       9 1
@<TRIPOS>ALT_TYPE
CGenFF_4.0_ALT_TYPE_SET
CGenFF_4.0 1 CG2R51 2 CG2R51 3 CG2R51 4 CG2R51 5 OG2R50 6 HGR51 7 HGR51 8 HGR52 9 HGR52
@<TRIPOS>MOLECULE
furan
 9 9 0 0 0
****
USER_CHARGES
INVALID_CHARGES
Pose:  13 Cluster:  13 Fr_nu: 140849 TotEn:    -8.63
@<TRIPOS>ATOM
      1 C1        -75.3209  -12.3161  -44.9835 C.2    1 LIG      -0.26000
      2 C2        -76.3735  -11.3703  -45.0129 C.2    1 LIG      -0.26000
      3 C3        -74.1543  -11.5918  -45.0640 C.2    1 LIG       0.09300
      4 C4        -75.7751  -10.1356  -45.1091 C.2    1 LIG       0.09300
      5 O1        -74.4225  -10.2619  -45.1407 O.3    1 LIG      -0.29200
      6 H1        -75.4024  -13.3911  -44.9130 H      1 LIG       0.17500
      7 H2        -77.4355  -11.5645  -44.9692 H      1 LIG       0.17500
      8 H3        -73.1077  -11.8591  -45.0766 H      1 LIG       0.13800
      9 H4        -76.1517   -9.1245  -45.1623 H      1 LIG       0.13800
@<TRIPOS>BOND
      1       1       2 1
      2       1       3 2
      3       2       4 2
      4       3       5 1
      5       4       5 1
      6       1       6 1
      7       2       7 1
      8       3       8 1
      9       4       9 1
@<TRIPOS>ALT_TYPE
CGenFF_4.0_ALT_TYPE_SET
CGenFF_4.0 1 CG2R51 2 CG2R51 3 CG2R51 4 CG2R51 5 OG2R50 6 HGR51 7 HGR51 8 HGR52 9 HGR52
@<TRIPOS>MOLECULE
furan
 9 9 0 0 0
****
USER_CHARGES
INVALID_CHARGES
Pose:  14 Cluster:  14 Fr_nu:  30934 TotEn:    -8.32
@<TRIPOS>ATOM
      1 C1        -56.7806    4.5362  -38.4660 C.2    1 LIG      -0.26000
      2 C2        -55.8336    3.4974  -38.3005 C.2    1 LIG      -0.26000
      3 C3        -57.6905    4.3899  -37.4449 C.2    1 LIG       0.09300
      4 C4        -56.2324    2.7904  -37.1900 C.2    1 LIG       0.09300
      5 O1        -57.3634    3.3281  -36.6626 O.3    1 LIG      -0.29200
      6 H1        -56.7980    5.2962  -39.2337 H      1 LIG       0.17500
      7 H2        -54.9686    3.2901  -38.9138 H      1 LIG       0.17500
      8 H3        -58.5785    4.9308  -37.1515 H      1 LIG       0.13800
      9 H4        -55.8404    1.9263  -36.6735 H      1 LIG       0.13800
@<TRIPOS>BOND
      1       1       2 1
      2       1       3 2
      3       2       4 2
      4       3       5 1
      5       4       5 1
      6       1       6 1
      7       2       7 1
      8       3       8 1
      9       4       9 1
@<TRIPOS>ALT_TYPE
CGenFF_4.0_ALT_TYPE_SET
CGenFF_4.0 1 CG2R51 2 CG2R51 3 CG2R51 4 CG2R51 5 OG2R50 6 HGR51 7 HGR51 8 HGR52 9 HGR52
@<TRIPOS>MOLECULE
furan
 9 9 0 0 0
****
USER_CHARGES
INVALID_CHARGES
Pose:  15 Cluster:  15 Fr_nu:   4655 TotEn:    -8.23
@<TRIPOS>ATOM
      1 C1        -55.6175    3.2015  -36.9176 C.2    1 LIG      -0.26000
      2 C2        -56.8121    3.7334  -36.3760 C.2    1 LIG      -0.26000
      3 C3        -55.7917    3.1833  -38.2819 C.2    1 LIG       0.09300
      4 C4        -57.6310    4.0023  -37.4479 C.2    1 LIG       0.09300
      5 O1        -57.0164    3.6699  -38.6134 O.3    1 LIG      -0.29200
      6 H1        -54.7397    2.8722  -36.3808 H      1 LIG       0.17500
      7 H2        -57.0467    3.9001  -35.3346 H      1 LIG       0.17500
      8 H3        -55.1723    2.8723  -39.1106 H      1 LIG       0.13800
      9 H4        -58.6269    4.4097  -37.5441 H      1 LIG       0.13800
@<TRIPOS>BOND
      1       1       2 1
      2       1       3 2
      3       2       4 2
      4       3       5 1
      5       4       5 1
      6       1       6 1
      7       2       7 1
      8       3       8 1
      9       4       9 1
@<TRIPOS>ALT_TYPE
CGenFF_4.0_ALT_TYPE_SET
CGenFF_4.0 1 CG2R51 2 CG2R51 3 CG2R51 4 CG2R51 5 OG2R50 6 HGR51 7 HGR51 8 HGR52 9 HGR52
@<TRIPOS>MOLECULE
furan
 9 9 0 0 0
****
USER_CHARGES
INVALID_CHARGES
Pose:  16 Cluster:  16 Fr_nu: 820690 TotEn:    -8.17
@<TRIPOS>ATOM
      1 C1        -50.7565  -12.2413  -43.7869 C.2    1 LIG      -0.26000
      2 C2        -50.2284  -13.2741  -42.9759 C.2    1 LIG      -0.26000
      3 C3        -50.2511  -11.0648  -43.2843 C.2    1 LIG       0.09300
      4 C4        -49.4379  -12.6551  -42.0357 C.2    1 LIG       0.09300
      5 O1        -49.4463  -11.3084  -42.2169 O.3    1 LIG      -0.29200
      6 H1        -51.4226  -12.3417  -44.6316 H      1 LIG       0.17500
      7 H2        -50.4021  -14.3367  -43.0656 H      1 LIG       0.17500
      8 H3        -50.3612  -10.0259  -43.5593 H      1 LIG       0.13800
      9 H4        -48.8347  -13.0126  -41.2138 H      1 LIG       0.13800
@<TRIPOS>BOND
      1       1       2 1
      2       1       3 2
      3       2       4 2
      4       3       5 1
      5       4       5 1
      6       1       6 1
      7       2       7 1
      8       3       8 1
      9       4       9 1
@<TRIPOS>ALT_TYPE
CGenFF_4.0_ALT_TYPE_SET
CGenFF_4.0 1 CG2R51 2 CG2R51 3 CG2R51 4 CG2R51 5 OG2R50 6 HGR51 7 HGR51 8 HGR52 9 HGR52
@<TRIPOS>MOLECULE
furan
 9 9 0 0 0
****
USER_CHARGES
INVALID_CHARGES
Pose:  17 Cluster:  17 Fr_nu:  85391 TotEn:    -8.17
@<TRIPOS>ATOM
      1 C1        -56.1189    5.1283  -35.6628 C.2    1 LIG      -0.26000
      2 C2        -55.0147    4.3403  -35.2590 C.2    1 LIG      -0.26000
      3 C3        -57.0957    4.2436  -36.0570 C.2    1 LIG       0.09300
      4 C4        -55.3955    3.0303  -35.4351 C.2    1 LIG       0.09300
      5 O1        -56.6627    2.9628  -35.9211 O.3    1 LIG      -0.29200
      6 H1        -56.1933    6.2061  -35.6667 H      1 LIG       0.17500
      7 H2        -54.0607    4.6842  -34.8861 H      1 LIG       0.17500
      8 H3        -58.1002    4.3597  -36.4372 H      1 LIG       0.13800
      9 H4        -54.9067    2.0812  -35.2701 H      1 LIG       0.13800
@<TRIPOS>BOND
      1       1       2 1
      2       1       3 2
      3       2       4 2
      4       3       5 1
      5       4       5 1
      6       1       6 1
      7       2       7 1
      8       3       8 1
      9       4       9 1
@<TRIPOS>ALT_TYPE
CGenFF_4.0_ALT_TYPE_SET
CGenFF_4.0 1 CG2R51 2 CG2R51 3 CG2R51 4 CG2R51 5 OG2R50 6 HGR51 7 HGR51 8 HGR52 9 HGR52
@<TRIPOS>MOLECULE
furan
 9 9 0 0 0
****
USER_CHARGES
INVALID_CHARGES
Pose:  18 Cluster:  18 Fr_nu: 959824 TotEn:    -8.12
@<TRIPOS>ATOM
      1 C1        -75.0001  -12.3761  -45.5397 C.2    1 LIG      -0.26000
      2 C2        -75.4611  -11.0880  -45.1770 C.2    1 LIG      -0.26000
      3 C3        -75.7941  -13.2710  -44.8609 C.2    1 LIG       0.09300
      4 C4        -76.5039  -11.2876  -44.3025 C.2    1 LIG       0.09300
      5 O1        -76.7133  -12.6156  -44.1047 O.3    1 LIG      -0.29200
      6 H1        -74.1902  -12.6215  -46.2113 H      1 LIG       0.17500
      7 H2        -75.0809  -10.1335  -45.5113 H      1 LIG       0.17500
      8 H3        -75.8318  -14.3495  -44.8121 H      1 LIG       0.13800
      9 H4        -77.1642  -10.6245  -43.7628 H      1 LIG       0.13800
@<TRIPOS>BOND
      1       1       2 1
      2       1       3 2
      3       2       4 2
      4       3       5 1
      5       4       5 1
      6       1       6 1
      7       2       7 1
      8       3       8 1
      9       4       9 1
@<TRIPOS>ALT_TYPE
CGenFF_4.0_ALT_TYPE_SET
CGenFF_4.0 1 CG2R51 2 CG2R51 3 CG2R51 4 CG2R51 5 OG2R50 6 HGR51 7 HGR51 8 HGR52 9 HGR52
@<TRIPOS>MOLECULE
furan
 9 9 0 0 0
****
USER_CHARGES
INVALID_CHARGES
Pose:  19 Cluster:  19 Fr_nu: 735614 TotEn:    -8.09
@<TRIPOS>ATOM
      1 C1        -50.9769    2.1763  -20.6965 C.2    1 LIG      -0.26000
      2 C2        -50.0610    1.1049  -20.5680 C.2    1 LIG      -0.26000
      3 C3        -50.9798    2.8240  -19.4830 C.2    1 LIG       0.09300
      4 C4        -49.5695    1.1743  -19.2852 C.2    1 LIG       0.09300
      5 O1        -50.1244    2.2195  -18.6173 O.3    1 LIG      -0.29200
      6 H1        -51.5620    2.4428  -21.5648 H      1 LIG       0.17500
      7 H2        -49.7926    0.3737  -21.3168 H      1 LIG       0.17500
      8 H3        -51.5053    3.6850  -19.0964 H      1 LIG       0.13800
      9 H4        -48.8574    0.5862  -18.7247 H      1 LIG       0.13800
@<TRIPOS>BOND
      1       1       2 1
      2       1       3 2
      3       2       4 2
      4       3       5 1
      5       4       5 1
      6       1       6 1
      7       2       7 1
      8       3       8 1
      9       4       9 1
@<TRIPOS>ALT_TYPE
CGenFF_4.0_ALT_TYPE_SET
CGenFF_4.0 1 CG2R51 2 CG2R51 3 CG2R51 4 CG2R51 5 OG2R50 6 HGR51 7 HGR51 8 HGR52 9 HGR52
@<TRIPOS>MOLECULE
furan
 9 9 0 0 0
****
USER_CHARGES
INVALID_CHARGES
Pose:  20 Cluster:  20 Fr_nu: 381353 TotEn:    -7.89
@<TRIPOS>ATOM
      1 C1        -74.7952  -12.1238  -44.8960 C.2    1 LIG      -0.26000
      2 C2        -76.0421  -12.4256  -44.2982 C.2    1 LIG      -0.26000
      3 C3        -75.0633  -11.2347  -45.9107 C.2    1 LIG       0.09300
      4 C4        -76.9833  -11.6994  -44.9902 C.2    1 LIG       0.09300
      5 O1        -76.3947  -10.9708  -45.9747 O.3    1 LIG      -0.29200
      6 H1        -73.8228  -12.5067  -44.6219 H      1 LIG       0.17500
      7 H2        -76.2311  -13.0893  -43.4668 H      1 LIG       0.17500
      8 H3        -74.4498  -10.7232  -46.6381 H      1 LIG       0.13800
      9 H4        -78.0557  -11.5968  -44.9098 H      1 LIG       0.13800
@<TRIPOS>BOND
      1       1       2 1
      2       1       3 2
      3       2       4 2
      4       3       5 1
      5       4       5 1
      6       1       6 1
      7       2       7 1
      8       3       8 1
      9       4       9 1
@<TRIPOS>ALT_TYPE
CGenFF_4.0_ALT_TYPE_SET
CGenFF_4.0 1 CG2R51 2 CG2R51 3 CG2R51 4 CG2R51 5 OG2R50 6 HGR51 7 HGR51 8 HGR52 9 HGR52
@<TRIPOS>MOLECULE
furan
 9 9 0 0 0
****
USER_CHARGES
INVALID_CHARGES
Pose:  21 Cluster:  21 Fr_nu: 114747 TotEn:    -7.88
@<TRIPOS>ATOM
      1 C1        -59.9912   -0.0729  -22.1278 C.2    1 LIG      -0.26000
      2 C2        -59.0942    0.8854  -21.5983 C.2    1 LIG      -0.26000
      3 C3        -59.2833   -0.7765  -23.0743 C.2    1 LIG       0.09300
      4 C4        -57.9022    0.6989  -22.2589 C.2    1 LIG       0.09300
      5 O1        -58.0091   -0.3123  -23.1602 O.3    1 LIG      -0.29200
      6 H1        -61.0244   -0.2306  -21.8542 H      1 LIG       0.17500
      7 H2        -59.2918    1.6199  -20.8310 H      1 LIG       0.17500
      8 H3        -59.5287   -1.5940  -23.7366 H      1 LIG       0.13800
      9 H4        -56.9353    1.1777  -22.2057 H      1 LIG       0.13800
@<TRIPOS>BOND
      1       1       2 1
      2       1       3 2
      3       2       4 2
      4       3       5 1
      5       4       5 1
      6       1       6 1
      7       2       7 1
      8       3       8 1
      9       4       9 1
@<TRIPOS>ALT_TYPE
CGenFF_4.0_ALT_TYPE_SET
CGenFF_4.0 1 CG2R51 2 CG2R51 3 CG2R51 4 CG2R51 5 OG2R50 6 HGR51 7 HGR51 8 HGR52 9 HGR52
@<TRIPOS>MOLECULE
furan
 9 9 0 0 0
****
USER_CHARGES
INVALID_CHARGES
Pose:  22 Cluster:  22 Fr_nu: 537355 TotEn:    -7.83
@<TRIPOS>ATOM
      1 C1        -74.2392  -11.8904  -44.8443 C.2    1 LIG      -0.26000
      2 C2        -74.8143  -12.7006  -43.8363 C.2    1 LIG      -0.26000
      3 C3        -75.1741  -11.8109  -45.8501 C.2    1 LIG       0.09300
      4 C4        -76.0597  -13.0583  -44.2980 C.2    1 LIG       0.09300
      5 O1        -76.2867  -12.5199  -45.5248 O.3    1 LIG      -0.29200
      6 H1        -73.2649  -11.4234  -44.8387 H      1 LIG       0.17500
      7 H2        -74.3760  -12.9877  -42.8914 H      1 LIG       0.17500
      8 H3        -75.1996  -11.3152  -46.8096 H      1 LIG       0.13800
      9 H4        -76.8623  -13.6586  -43.8949 H      1 LIG       0.13800
@<TRIPOS>BOND
      1       1       2 1
      2       1       3 2
      3       2       4 2
      4       3       5 1
      5       4       5 1
      6       1       6 1
      7       2       7 1
      8       3       8 1
      9       4       9 1
@<TRIPOS>ALT_TYPE
CGenFF_4.0_ALT_TYPE_SET
CGenFF_4.0 1 CG2R51 2 CG2R51 3 CG2R51 4 CG2R51 5 OG2R50 6 HGR51 7 HGR51 8 HGR52 9 HGR52
@<TRIPOS>MOLECULE
furan
 9 9 0 0 0
****
USER_CHARGES
INVALID_CHARGES
Pose:  23 Cluster:  23 Fr_nu: 552853 TotEn:    -7.62
@<TRIPOS>ATOM
      1 C1        -73.2572    4.3550  -50.6727 C.2    1 LIG      -0.26000
      2 C2        -71.9764    4.7327  -50.2036 C.2    1 LIG      -0.26000
      3 C3        -74.1288    4.5901  -49.6348 C.2    1 LIG       0.09300
      4 C4        -72.1566    5.1718  -48.9126 C.2    1 LIG       0.09300
      5 O1        -73.4658    5.0881  -48.5583 O.3    1 LIG      -0.29200
      6 H1        -73.5131    3.9603  -51.6454 H      1 LIG       0.17500
      7 H2        -71.0392    4.6905  -50.7396 H      1 LIG       0.17500
      8 H3        -75.1944    4.4637  -49.5102 H      1 LIG       0.13800
      9 H4        -71.4904    5.5553  -48.1536 H      1 LIG       0.13800
@<TRIPOS>BOND
      1       1       2 1
      2       1       3 2
      3       2       4 2
      4       3       5 1
      5       4       5 1
      6       1       6 1
      7       2       7 1
      8       3       8 1
      9       4       9 1
@<TRIPOS>ALT_TYPE
CGenFF_4.0_ALT_TYPE_SET
CGenFF_4.0 1 CG2R51 2 CG2R51 3 CG2R51 4 CG2R51 5 OG2R50 6 HGR51 7 HGR51 8 HGR52 9 HGR52
@<TRIPOS>MOLECULE
furan
 9 9 0 0 0
****
USER_CHARGES
INVALID_CHARGES
Pose:  24 Cluster:  24 Fr_nu: 1186389 TotEn:    -7.59
@<TRIPOS>ATOM
      1 C1        -76.5217  -12.9948  -44.7866 C.2    1 LIG      -0.26000
      2 C2        -75.8799  -12.0453  -45.6172 C.2    1 LIG      -0.26000
      3 C3        -75.5670  -13.4322  -43.8982 C.2    1 LIG       0.09300
      4 C4        -74.5790  -11.9701  -45.1770 C.2    1 LIG       0.09300
      5 O1        -74.3801  -12.8123  -44.1293 O.3    1 LIG      -0.29200
      6 H1        -77.5510  -13.3201  -44.8305 H      1 LIG       0.17500
      7 H2        -76.3117  -11.4856  -46.4343 H      1 LIG       0.17500
      8 H3        -75.5730  -14.1420  -43.0838 H      1 LIG       0.13800
      9 H4        -73.7172  -11.3967  -45.4861 H      1 LIG       0.13800
@<TRIPOS>BOND
      1       1       2 1
      2       1       3 2
      3       2       4 2
      4       3       5 1
      5       4       5 1
      6       1       6 1
      7       2       7 1
      8       3       8 1
      9       4       9 1
@<TRIPOS>ALT_TYPE
CGenFF_4.0_ALT_TYPE_SET
CGenFF_4.0 1 CG2R51 2 CG2R51 3 CG2R51 4 CG2R51 5 OG2R50 6 HGR51 7 HGR51 8 HGR52 9 HGR52
@<TRIPOS>MOLECULE
furan
 9 9 0 0 0
****
USER_CHARGES
INVALID_CHARGES
Pose:  25 Cluster:  25 Fr_nu:  25656 TotEn:    -7.21
@<TRIPOS>ATOM
      1 C1        -57.2986    3.5922  -37.2313 C.2    1 LIG      -0.26000
      2 C2        -56.7459    4.2207  -36.0899 C.2    1 LIG      -0.26000
      3 C3        -56.4054    2.6125  -37.5979 C.2    1 LIG       0.09300
      4 C4        -55.5545    3.5802  -35.8403 C.2    1 LIG       0.09300
      5 O1        -55.3396    2.5985  -36.7550 O.3    1 LIG      -0.29200
      6 H1        -58.2309    3.8245  -37.7252 H      1 LIG       0.17500
      7 H2        -57.1639    5.0382  -35.5203 H      1 LIG       0.17500
      8 H3        -56.3837    1.8794  -38.3911 H      1 LIG       0.13800
      9 H4        -54.7855    3.6975  -35.0908 H      1 LIG       0.13800
@<TRIPOS>BOND
      1       1       2 1
      2       1       3 2
      3       2       4 2
      4       3       5 1
      5       4       5 1
      6       1       6 1
      7       2       7 1
      8       3       8 1
      9       4       9 1
@<TRIPOS>ALT_TYPE
CGenFF_4.0_ALT_TYPE_SET
CGenFF_4.0 1 CG2R51 2 CG2R51 3 CG2R51 4 CG2R51 5 OG2R50 6 HGR51 7 HGR51 8 HGR52 9 HGR52
@<TRIPOS>MOLECULE
furan
 9 9 0 0 0
****
USER_CHARGES
INVALID_CHARGES
Pose:  26 Cluster:  26 Fr_nu: 460803 TotEn:    -7.13
@<TRIPOS>ATOM
      1 C1        -76.1355  -10.4658  -45.4173 C.2    1 LIG      -0.26000
      2 C2        -76.5864  -11.7586  -45.0587 C.2    1 LIG      -0.26000
      3 C3        -74.9017  -10.6396  -46.0001 C.2    1 LIG       0.09300
      4 C4        -75.5960  -12.6302  -45.4479 C.2    1 LIG       0.09300
      5 O1        -74.5657  -11.9560  -46.0227 O.3    1 LIG      -0.29200
      6 H1        -76.6457   -9.5250  -45.2692 H      1 LIG       0.17500
      7 H2        -77.5169  -12.0221  -44.5769 H      1 LIG       0.17500
      8 H3        -74.1752   -9.9642  -46.4280 H      1 LIG       0.13800
      9 H4        -75.4789  -13.7025  -45.3901 H      1 LIG       0.13800
@<TRIPOS>BOND
      1       1       2 1
      2       1       3 2
      3       2       4 2
      4       3       5 1
      5       4       5 1
      6       1       6 1
      7       2       7 1
      8       3       8 1
      9       4       9 1
@<TRIPOS>ALT_TYPE
CGenFF_4.0_ALT_TYPE_SET
CGenFF_4.0 1 CG2R51 2 CG2R51 3 CG2R51 4 CG2R51 5 OG2R50 6 HGR51 7 HGR51 8 HGR52 9 HGR52
@<TRIPOS>MOLECULE
pyrimidine
 10 10 0 0 0
****
USER_CHARGES
INVALID_CHARGES
Pose:   1 Cluster:   1 Fr_nu: 561689 TotEn:   -14.22
@<TRIPOS>ATOM
      1 C1        -74.8688  -10.3263  -46.0122 C.ar   1 LIG      -0.13100
      2 C2        -76.1341  -10.0526  -45.5340 C.ar   1 LIG       0.28900
      3 C3        -74.1389  -11.2405  -45.2805 C.ar   1 LIG       0.28900
      4 C4        -75.8465  -11.4967  -43.8022 C.ar   1 LIG       0.50700
      5 N1        -76.6566  -10.6217  -44.4279 N.ar   1 LIG      -0.71900
      6 N2        -74.5982  -11.8472  -44.1664 N.ar   1 LIG      -0.71900
      7 H1        -74.4749   -9.8547  -46.9025 H      1 LIG       0.11500
      8 H2        -76.7818   -9.3467  -46.0424 H      1 LIG       0.11400
      9 H3        -73.1337  -11.5185  -45.5786 H      1 LIG       0.11400
     10 H4        -76.2403  -11.9682  -42.9102 H      1 LIG       0.14100
@<TRIPOS>BOND
      1       1       2 ar
      2       1       3 ar
      3       2       5 ar
      4       3       6 ar
      5       4       5 ar
      6       4       6 ar
      7       1       7 1
      8       2       8 1
      9       3       9 1
     10       4      10 1
@<TRIPOS>ALT_TYPE
CGenFF_4.0_ALT_TYPE_SET
CGenFF_4.0 1 CG2R61 2 CG2R61 3 CG2R61 4 CG2R64 5 NG2R62 6 NG2R62 7 HGR61 8 HGR62 9 HGR62 10 HGR62
@<TRIPOS>MOLECULE
pyrimidine
 10 10 0 0 0
****
USER_CHARGES
INVALID_CHARGES
Pose:   2 Cluster:   2 Fr_nu: 445502 TotEn:   -12.99
@<TRIPOS>ATOM
      1 C1        -51.0725  -11.5150  -43.6093 C.ar   1 LIG      -0.13100
      2 C2        -50.0012  -10.7239  -43.2474 C.ar   1 LIG       0.28900
      3 C3        -51.0463  -12.8099  -43.1333 C.ar   1 LIG       0.28900
      4 C4        -49.0679  -12.4354  -42.0784 C.ar   1 LIG       0.50700
      5 N1        -48.9779  -11.1533  -42.4802 N.ar   1 LIG      -0.71900
      6 N2        -50.0559  -13.3053  -42.3626 N.ar   1 LIG      -0.71900
      7 H1        -51.8801  -11.1442  -44.2263 H      1 LIG       0.11500
      8 H2        -49.9344   -9.6919  -43.5745 H      1 LIG       0.11400
      9 H3        -51.8447  -13.5061  -43.3660 H      1 LIG       0.11400
     10 H4        -48.2589  -12.8072  -41.4616 H      1 LIG       0.14100
@<TRIPOS>BOND
      1       1       2 ar
      2       1       3 ar
      3       2       5 ar
      4       3       6 ar
      5       4       5 ar
      6       4       6 ar
      7       1       7 1
      8       2       8 1
      9       3       9 1
     10       4      10 1
@<TRIPOS>ALT_TYPE
CGenFF_4.0_ALT_TYPE_SET
CGenFF_4.0 1 CG2R61 2 CG2R61 3 CG2R61 4 CG2R64 5 NG2R62 6 NG2R62 7 HGR61 8 HGR62 9 HGR62 10 HGR62
@<TRIPOS>MOLECULE
pyrimidine
 10 10 0 0 0
****
USER_CHARGES
INVALID_CHARGES
Pose:   3 Cluster:   3 Fr_nu: 404886 TotEn:   -12.56
@<TRIPOS>ATOM
      1 C1        -75.0581  -10.9734  -45.7257 C.ar   1 LIG      -0.13100
      2 C2        -74.2744  -11.8623  -45.0184 C.ar   1 LIG       0.28900
      3 C3        -76.4211  -11.1343  -45.5827 C.ar   1 LIG       0.28900
      4 C4        -76.1165  -12.8908  -44.1723 C.ar   1 LIG       0.50700
      5 N1        -74.7722  -12.8368  -44.2293 N.ar   1 LIG      -0.71900
      6 N2        -76.9868  -12.0859  -44.8115 N.ar   1 LIG      -0.71900
      7 H1        -74.6317  -10.2010  -46.3517 H      1 LIG       0.11500
      8 H2        -73.1921  -11.8137  -45.0686 H      1 LIG       0.11400
      9 H3        -77.1170  -10.4832  -46.1005 H      1 LIG       0.11400
     10 H4        -76.5437  -13.6648  -43.5465 H      1 LIG       0.14100
@<TRIPOS>BOND
      1       1       2 ar
      2       1       3 ar
      3       2       5 ar
      4       3       6 ar
      5       4       5 ar
      6       4       6 ar
      7       1       7 1
      8       2       8 1
      9       3       9 1
     10       4      10 1
@<TRIPOS>ALT_TYPE
CGenFF_4.0_ALT_TYPE_SET
CGenFF_4.0 1 CG2R61 2 CG2R61 3 CG2R61 4 CG2R64 5 NG2R62 6 NG2R62 7 HGR61 8 HGR62 9 HGR62 10 HGR62
@<TRIPOS>MOLECULE
pyrimidine
 10 10 0 0 0
****
USER_CHARGES
INVALID_CHARGES
Pose:   4 Cluster:   4 Fr_nu: 138863 TotEn:   -12.21
@<TRIPOS>ATOM
      1 C1        -76.6480  -13.0878  -44.1931 C.ar   1 LIG      -0.13100
      2 C2        -76.8943  -12.6297  -45.4713 C.ar   1 LIG       0.28900
      3 C3        -75.3729  -12.8661  -43.7147 C.ar   1 LIG       0.28900
      4 C4        -74.7685  -11.8457  -45.6539 C.ar   1 LIG       0.50700
      5 N1        -75.9742  -12.0020  -46.2328 N.ar   1 LIG      -0.71900
      6 N2        -74.4046  -12.2461  -44.4206 N.ar   1 LIG      -0.71900
      7 H1        -77.4052  -13.5884  -43.6046 H      1 LIG       0.11500
      8 H2        -77.8676  -12.7588  -45.9322 H      1 LIG       0.11400
      9 H3        -75.0856  -13.1913  -42.7206 H      1 LIG       0.11400
     10 H4        -74.0099  -11.3455  -46.2433 H      1 LIG       0.14100
@<TRIPOS>BOND
      1       1       2 ar
      2       1       3 ar
      3       2       5 ar
      4       3       6 ar
      5       4       5 ar
      6       4       6 ar
      7       1       7 1
      8       2       8 1
      9       3       9 1
     10       4      10 1
@<TRIPOS>ALT_TYPE
CGenFF_4.0_ALT_TYPE_SET
CGenFF_4.0 1 CG2R61 2 CG2R61 3 CG2R61 4 CG2R64 5 NG2R62 6 NG2R62 7 HGR61 8 HGR62 9 HGR62 10 HGR62
@<TRIPOS>MOLECULE
pyrimidine
 10 10 0 0 0
****
USER_CHARGES
INVALID_CHARGES
Pose:   5 Cluster:   5 Fr_nu: 226719 TotEn:   -12.08
@<TRIPOS>ATOM
      1 C1        -68.7650  -16.8868  -58.9905 C.ar   1 LIG      -0.13100
      2 C2        -68.3218  -16.6164  -60.2691 C.ar   1 LIG       0.28900
      3 C3        -68.1110  -17.9104  -58.3358 C.ar   1 LIG       0.28900
      4 C4        -66.7605  -18.2626  -60.1300 C.ar   1 LIG       0.50700
      5 N1        -67.3183  -17.2870  -60.8720 N.ar   1 LIG      -0.71900
      6 N2        -67.1009  -18.6221  -58.8776 N.ar   1 LIG      -0.71900
      7 H1        -69.5727  -16.3326  -58.5314 H      1 LIG       0.11500
      8 H2        -68.7753  -15.8294  -60.8618 H      1 LIG       0.11400
      9 H3        -68.3900  -18.1956  -57.3273 H      1 LIG       0.11400
     10 H4        -65.9526  -18.8184  -60.5899 H      1 LIG       0.14100
@<TRIPOS>BOND
      1       1       2 ar
      2       1       3 ar
      3       2       5 ar
      4       3       6 ar
      5       4       5 ar
      6       4       6 ar
      7       1       7 1
      8       2       8 1
      9       3       9 1
     10       4      10 1
@<TRIPOS>ALT_TYPE
CGenFF_4.0_ALT_TYPE_SET
CGenFF_4.0 1 CG2R61 2 CG2R61 3 CG2R61 4 CG2R64 5 NG2R62 6 NG2R62 7 HGR61 8 HGR62 9 HGR62 10 HGR62
@<TRIPOS>MOLECULE
pyrimidine
 10 10 0 0 0
****
USER_CHARGES
INVALID_CHARGES
Pose:   6 Cluster:   6 Fr_nu: 334352 TotEn:   -12.05
@<TRIPOS>ATOM
      1 C1        -55.0688    3.2372  -35.7923 C.ar   1 LIG      -0.13100
      2 C2        -55.2810    4.5608  -35.4642 C.ar   1 LIG       0.28900
      3 C3        -55.8955    2.7249  -36.7712 C.ar   1 LIG       0.28900
      4 C4        -56.9662    4.7189  -36.9814 C.ar   1 LIG       0.50700
      5 N1        -56.2243    5.3340  -36.0408 N.ar   1 LIG      -0.71900
      6 N2        -56.8584    3.4399  -37.3891 N.ar   1 LIG      -0.71900
      7 H1        -54.3045    2.6402  -35.3132 H      1 LIG       0.11500
      8 H2        -54.6801    5.0505  -34.7056 H      1 LIG       0.11400
      9 H3        -55.8041    1.6938  -37.0950 H      1 LIG       0.11400
     10 H4        -57.7324    5.3162  -37.4604 H      1 LIG       0.14100
@<TRIPOS>BOND
      1       1       2 ar
      2       1       3 ar
      3       2       5 ar
      4       3       6 ar
      5       4       5 ar
      6       4       6 ar
      7       1       7 1
      8       2       8 1
      9       3       9 1
     10       4      10 1
@<TRIPOS>ALT_TYPE
CGenFF_4.0_ALT_TYPE_SET
CGenFF_4.0 1 CG2R61 2 CG2R61 3 CG2R61 4 CG2R64 5 NG2R62 6 NG2R62 7 HGR61 8 HGR62 9 HGR62 10 HGR62
@<TRIPOS>MOLECULE
pyrimidine
 10 10 0 0 0
****
USER_CHARGES
INVALID_CHARGES
Pose:   7 Cluster:   7 Fr_nu: 300613 TotEn:   -11.39
@<TRIPOS>ATOM
      1 C1        -76.1746  -13.9588  -44.0476 C.ar   1 LIG      -0.13100
      2 C2        -75.2388  -13.0004  -44.3796 C.ar   1 LIG       0.28900
      3 C3        -77.4817  -13.6527  -44.3667 C.ar   1 LIG       0.28900
      4 C4        -76.8530  -11.6492  -45.2373 C.ar   1 LIG       0.50700
      5 N1        -75.5442  -11.8300  -44.9774 N.ar   1 LIG      -0.71900
      6 N2        -77.8581  -12.5030  -44.9639 N.ar   1 LIG      -0.71900
      7 H1        -75.9013  -14.8892  -43.5682 H      1 LIG       0.11500
      8 H2        -74.1860  -13.1519  -44.1675 H      1 LIG       0.11400
      9 H3        -78.2870  -14.3442  -44.1436 H      1 LIG       0.11400
     10 H4        -77.1270  -10.7172  -45.7163 H      1 LIG       0.14100
@<TRIPOS>BOND
      1       1       2 ar
      2       1       3 ar
      3       2       5 ar
      4       3       6 ar
      5       4       5 ar
      6       4       6 ar
      7       1       7 1
      8       2       8 1
      9       3       9 1
     10       4      10 1
@<TRIPOS>ALT_TYPE
CGenFF_4.0_ALT_TYPE_SET
CGenFF_4.0 1 CG2R61 2 CG2R61 3 CG2R61 4 CG2R64 5 NG2R62 6 NG2R62 7 HGR61 8 HGR62 9 HGR62 10 HGR62
@<TRIPOS>MOLECULE
pyrimidine
 10 10 0 0 0
****
USER_CHARGES
INVALID_CHARGES
Pose:   8 Cluster:   8 Fr_nu: 279383 TotEn:   -11.25
@<TRIPOS>ATOM
      1 C1        -72.0449  -25.3310  -41.9351 C.ar   1 LIG      -0.13100
      2 C2        -71.0256  -26.2611  -41.9537 C.ar   1 LIG       0.28900
      3 C3        -72.2386  -24.6338  -43.1100 C.ar   1 LIG       0.28900
      4 C4        -70.5371  -25.7565  -44.1156 C.ar   1 LIG       0.50700
      5 N1        -70.2491  -26.5005  -43.0308 N.ar   1 LIG      -0.71900
      6 N2        -71.5004  -24.8216  -44.2236 N.ar   1 LIG      -0.71900
      7 H1        -72.6523  -25.1594  -41.0565 H      1 LIG       0.11500
      8 H2        -70.7984  -26.8572  -41.0766 H      1 LIG       0.11400
      9 H3        -73.0159  -23.8817  -43.1907 H      1 LIG       0.11400
     10 H4        -69.9283  -25.9273  -44.9950 H      1 LIG       0.14100
@<TRIPOS>BOND
      1       1       2 ar
      2       1       3 ar
      3       2       5 ar
      4       3       6 ar
      5       4       5 ar
      6       4       6 ar
      7       1       7 1
      8       2       8 1
      9       3       9 1
     10       4      10 1
@<TRIPOS>ALT_TYPE
CGenFF_4.0_ALT_TYPE_SET
CGenFF_4.0 1 CG2R61 2 CG2R61 3 CG2R61 4 CG2R64 5 NG2R62 6 NG2R62 7 HGR61 8 HGR62 9 HGR62 10 HGR62
@<TRIPOS>MOLECULE
pyrimidine
 10 10 0 0 0
****
USER_CHARGES
INVALID_CHARGES
Pose:   9 Cluster:   9 Fr_nu:  49902 TotEn:   -11.17
@<TRIPOS>ATOM
      1 C1        -50.0598  -11.7990  -44.2390 C.ar   1 LIG      -0.13100
      2 C2        -48.7832  -11.2754  -44.2605 C.ar   1 LIG       0.28900
      3 C3        -50.5504  -12.1252  -42.9913 C.ar   1 LIG       0.28900
      4 C4        -48.6243  -11.4381  -41.9988 C.ar   1 LIG       0.50700
      5 N1        -48.0343  -11.0807  -43.1553 N.ar   1 LIG      -0.71900
      6 N2        -49.8574  -11.9576  -41.8459 N.ar   1 LIG      -0.71900
      7 H1        -50.6381  -11.9446  -45.1416 H      1 LIG       0.11500
      8 H2        -48.3133  -10.9895  -45.1953 H      1 LIG       0.11400
      9 H3        -51.5442  -12.5437  -42.8745 H      1 LIG       0.11400
     10 H4        -48.0450  -11.2936  -41.0951 H      1 LIG       0.14100
@<TRIPOS>BOND
      1       1       2 ar
      2       1       3 ar
      3       2       5 ar
      4       3       6 ar
      5       4       5 ar
      6       4       6 ar
      7       1       7 1
      8       2       8 1
      9       3       9 1
     10       4      10 1
@<TRIPOS>ALT_TYPE
CGenFF_4.0_ALT_TYPE_SET
CGenFF_4.0 1 CG2R61 2 CG2R61 3 CG2R61 4 CG2R64 5 NG2R62 6 NG2R62 7 HGR61 8 HGR62 9 HGR62 10 HGR62
@<TRIPOS>MOLECULE
pyrimidine
 10 10 0 0 0
****
USER_CHARGES
INVALID_CHARGES
Pose:  10 Cluster:  10 Fr_nu: 941230 TotEn:   -11.16
@<TRIPOS>ATOM
      1 C1        -51.1447    2.1464  -21.5392 C.ar   1 LIG      -0.13100
      2 C2        -51.0248    2.6657  -20.2662 C.ar   1 LIG       0.28900
      3 C3        -50.3816    1.0272  -21.8017 C.ar   1 LIG       0.28900
      4 C4        -49.5319    1.0501  -19.6936 C.ar   1 LIG       0.50700
      5 N1        -50.2248    2.1409  -19.3149 N.ar   1 LIG      -0.71900
      6 N2        -49.5612    0.4505  -20.8991 N.ar   1 LIG      -0.71900
      7 H1        -51.7944    2.5882  -22.2828 H      1 LIG       0.11500
      8 H2        -51.5855    3.5447  -19.9674 H      1 LIG       0.11400
      9 H3        -50.4092    0.5489  -22.7748 H      1 LIG       0.11400
     10 H4        -48.8805    0.6083  -18.9495 H      1 LIG       0.14100
@<TRIPOS>BOND
      1       1       2 ar
      2       1       3 ar
      3       2       5 ar
      4       3       6 ar
      5       4       5 ar
      6       4       6 ar
      7       1       7 1
      8       2       8 1
      9       3       9 1
     10       4      10 1
@<TRIPOS>ALT_TYPE
CGenFF_4.0_ALT_TYPE_SET
CGenFF_4.0 1 CG2R61 2 CG2R61 3 CG2R61 4 CG2R64 5 NG2R62 6 NG2R62 7 HGR61 8 HGR62 9 HGR62 10 HGR62
@<TRIPOS>MOLECULE
pyrimidine
 10 10 0 0 0
****
USER_CHARGES
INVALID_CHARGES
Pose:  11 Cluster:  11 Fr_nu: 222904 TotEn:   -11.04
@<TRIPOS>ATOM
      1 C1        -57.3277    3.9261  -36.5726 C.ar   1 LIG      -0.13100
      2 C2        -56.7988    5.0854  -36.0428 C.ar   1 LIG       0.28900
      3 C3        -56.5062    2.8185  -36.5243 C.ar   1 LIG       0.28900
      4 C4        -54.8609    4.0203  -35.5164 C.ar   1 LIG       0.50700
      5 N1        -55.5644    5.1685  -35.5047 N.ar   1 LIG      -0.71900
      6 N2        -55.2624    2.8299  -36.0016 N.ar   1 LIG      -0.71900
      7 H1        -58.3215    3.8881  -36.9982 H      1 LIG       0.11500
      8 H2        -57.3705    6.0071  -36.0364 H      1 LIG       0.11400
      9 H3        -56.8350    1.8625  -36.9172 H      1 LIG       0.11400
     10 H4        -53.8654    4.0584  -35.0914 H      1 LIG       0.14100
@<TRIPOS>BOND
      1       1       2 ar
      2       1       3 ar
      3       2       5 ar
      4       3       6 ar
      5       4       5 ar
      6       4       6 ar
      7       1       7 1
      8       2       8 1
      9       3       9 1
     10       4      10 1
@<TRIPOS>ALT_TYPE
CGenFF_4.0_ALT_TYPE_SET
CGenFF_4.0 1 CG2R61 2 CG2R61 3 CG2R61 4 CG2R64 5 NG2R62 6 NG2R62 7 HGR61 8 HGR62 9 HGR62 10 HGR62
@<TRIPOS>MOLECULE
pyrimidine
 10 10 0 0 0
****
USER_CHARGES
INVALID_CHARGES
Pose:  12 Cluster:  12 Fr_nu: 1306854 TotEn:   -10.91
@<TRIPOS>ATOM
      1 C1        -75.3062  -12.7462  -44.2914 C.ar   1 LIG      -0.13100
      2 C2        -76.6073  -12.3406  -44.0740 C.ar   1 LIG       0.28900
      3 C3        -74.5473  -11.9153  -45.0899 C.ar   1 LIG       0.28900
      4 C4        -76.2962  -10.4873  -45.3527 C.ar   1 LIG       0.50700
      5 N1        -77.1370  -11.2127  -44.5910 N.ar   1 LIG      -0.71900
      6 N2        -75.0119  -10.7739  -45.6393 N.ar   1 LIG      -0.71900
      7 H1        -74.9074  -13.6564  -43.8639 H      1 LIG       0.11500
      8 H2        -77.2797  -12.9295  -43.4595 H      1 LIG       0.11400
      9 H3        -73.5136  -12.1518  -45.3175 H      1 LIG       0.11400
     10 H4        -76.6957   -9.5765  -45.7818 H      1 LIG       0.14100
@<TRIPOS>BOND
      1       1       2 ar
      2       1       3 ar
      3       2       5 ar
      4       3       6 ar
      5       4       5 ar
      6       4       6 ar
      7       1       7 1
      8       2       8 1
      9       3       9 1
     10       4      10 1
@<TRIPOS>ALT_TYPE
CGenFF_4.0_ALT_TYPE_SET
CGenFF_4.0 1 CG2R61 2 CG2R61 3 CG2R61 4 CG2R64 5 NG2R62 6 NG2R62 7 HGR61 8 HGR62 9 HGR62 10 HGR62
@<TRIPOS>MOLECULE
pyrimidine
 10 10 0 0 0
****
USER_CHARGES
INVALID_CHARGES
Pose:  13 Cluster:  13 Fr_nu: 139611 TotEn:   -10.87
@<TRIPOS>ATOM
      1 C1        -75.3917  -11.5447  -45.7910 C.ar   1 LIG      -0.13100
      2 C2        -75.7728  -10.4489  -45.0436 C.ar   1 LIG       0.28900
      3 C3        -75.2243  -12.7191  -45.0861 C.ar   1 LIG       0.28900
      4 C4        -75.7822  -11.6887  -43.1383 C.ar   1 LIG       0.50700
      5 N1        -75.9776  -10.4854  -43.7106 N.ar   1 LIG      -0.71900
      6 N2        -75.4116  -12.8274  -43.7544 N.ar   1 LIG      -0.71900
      7 H1        -75.2342  -11.4867  -46.8596 H      1 LIG       0.11500
      8 H2        -75.9284   -9.4824  -45.5104 H      1 LIG       0.11400
      9 H3        -74.9252  -13.6330  -45.5878 H      1 LIG       0.11400
     10 H4        -75.9387  -11.7467  -42.0682 H      1 LIG       0.14100
@<TRIPOS>BOND
      1       1       2 ar
      2       1       3 ar
      3       2       5 ar
      4       3       6 ar
      5       4       5 ar
      6       4       6 ar
      7       1       7 1
      8       2       8 1
      9       3       9 1
     10       4      10 1
@<TRIPOS>ALT_TYPE
CGenFF_4.0_ALT_TYPE_SET
CGenFF_4.0 1 CG2R61 2 CG2R61 3 CG2R61 4 CG2R64 5 NG2R62 6 NG2R62 7 HGR61 8 HGR62 9 HGR62 10 HGR62
@<TRIPOS>MOLECULE
pyrimidine
 10 10 0 0 0
****
USER_CHARGES
INVALID_CHARGES
Pose:  14 Cluster:  14 Fr_nu: 643655 TotEn:   -10.81
@<TRIPOS>ATOM
      1 C1        -53.4177  -22.7676  -34.3922 C.ar   1 LIG      -0.13100
      2 C2        -53.3135  -22.2290  -35.6585 C.ar   1 LIG       0.28900
      3 C3        -54.6688  -22.6970  -33.8145 C.ar   1 LIG       0.28900
      4 C4        -55.5129  -21.6551  -35.6500 C.ar   1 LIG       0.50700
      5 N1        -54.3445  -21.6629  -36.3194 N.ar   1 LIG      -0.71900
      6 N2        -55.7427  -22.1455  -34.4169 N.ar   1 LIG      -0.71900
      7 H1        -52.5736  -23.2157  -33.8854 H      1 LIG       0.11500
      8 H2        -52.3695  -22.2382  -36.1925 H      1 LIG       0.11400
      9 H3        -54.8476  -23.0933  -32.8208 H      1 LIG       0.11400
     10 H4        -56.3580  -21.2055  -36.1568 H      1 LIG       0.14100
@<TRIPOS>BOND
      1       1       2 ar
      2       1       3 ar
      3       2       5 ar
      4       3       6 ar
      5       4       5 ar
      6       4       6 ar
      7       1       7 1
      8       2       8 1
      9       3       9 1
     10       4      10 1
@<TRIPOS>ALT_TYPE
CGenFF_4.0_ALT_TYPE_SET
CGenFF_4.0 1 CG2R61 2 CG2R61 3 CG2R61 4 CG2R64 5 NG2R62 6 NG2R62 7 HGR61 8 HGR62 9 HGR62 10 HGR62
@<TRIPOS>MOLECULE
pyrimidine
 10 10 0 0 0
****
USER_CHARGES
INVALID_CHARGES
Pose:  15 Cluster:  15 Fr_nu: 478745 TotEn:   -10.68
@<TRIPOS>ATOM
      1 C1        -75.8311  -13.2069  -43.9898 C.ar   1 LIG      -0.13100
      2 C2        -76.6803  -13.1683  -45.0770 C.ar   1 LIG       0.28900
      3 C3        -75.4120  -11.9806  -43.5158 C.ar   1 LIG       0.28900
      4 C4        -76.6166  -10.8964  -45.1096 C.ar   1 LIG       0.50700
      5 N1        -77.0948  -12.0265  -45.6641 N.ar   1 LIG      -0.71900
      6 N2        -75.7862  -10.8012  -44.0536 N.ar   1 LIG      -0.71900
      7 H1        -75.5145  -14.1377  -43.5387 H      1 LIG       0.11500
      8 H2        -77.0619  -14.0822  -45.5192 H      1 LIG       0.11400
      9 H3        -74.7427  -11.9105  -42.6652 H      1 LIG       0.11400
     10 H4        -76.9326   -9.9642  -45.5618 H      1 LIG       0.14100
@<TRIPOS>BOND
      1       1       2 ar
      2       1       3 ar
      3       2       5 ar
      4       3       6 ar
      5       4       5 ar
      6       4       6 ar
      7       1       7 1
      8       2       8 1
      9       3       9 1
     10       4      10 1
@<TRIPOS>ALT_TYPE
CGenFF_4.0_ALT_TYPE_SET
CGenFF_4.0 1 CG2R61 2 CG2R61 3 CG2R61 4 CG2R64 5 NG2R62 6 NG2R62 7 HGR61 8 HGR62 9 HGR62 10 HGR62
@<TRIPOS>MOLECULE
pyrimidine
 10 10 0 0 0
****
USER_CHARGES
INVALID_CHARGES
Pose:  16 Cluster:  16 Fr_nu: 146831 TotEn:   -10.67
@<TRIPOS>ATOM
      1 C1        -76.4539  -11.3370  -44.9497 C.ar   1 LIG      -0.13100
      2 C2        -76.0905  -10.0255  -45.1783 C.ar   1 LIG       0.28900
      3 C3        -75.4130  -12.2387  -44.8633 C.ar   1 LIG       0.28900
      4 C4        -73.8884  -10.5885  -45.2092 C.ar   1 LIG       0.50700
      5 N1        -74.8125   -9.6146  -45.3136 N.ar   1 LIG      -0.71900
      6 N2        -74.1136  -11.8979  -44.9888 N.ar   1 LIG      -0.71900
      7 H1        -77.4875  -11.6387  -44.8452 H      1 LIG       0.11500
      8 H2        -76.8396   -9.2456  -45.2616 H      1 LIG       0.11400
      9 H3        -75.6007  -13.2921  -44.6861 H      1 LIG       0.11400
     10 H4        -72.8535  -10.2869  -45.3149 H      1 LIG       0.14100
@<TRIPOS>BOND
      1       1       2 ar
      2       1       3 ar
      3       2       5 ar
      4       3       6 ar
      5       4       5 ar
      6       4       6 ar
      7       1       7 1
      8       2       8 1
      9       3       9 1
     10       4      10 1
@<TRIPOS>ALT_TYPE
CGenFF_4.0_ALT_TYPE_SET
CGenFF_4.0 1 CG2R61 2 CG2R61 3 CG2R61 4 CG2R64 5 NG2R62 6 NG2R62 7 HGR61 8 HGR62 9 HGR62 10 HGR62
@<TRIPOS>MOLECULE
pyrimidine
 10 10 0 0 0
****
USER_CHARGES
INVALID_CHARGES
Pose:  17 Cluster:  17 Fr_nu: 154794 TotEn:   -10.56
@<TRIPOS>ATOM
      1 C1        -63.1461   -2.0668  -23.7327 C.ar   1 LIG      -0.13100
      2 C2        -62.9867   -1.7577  -25.0682 C.ar   1 LIG       0.28900
      3 C3        -61.9863   -2.3613  -23.0455 C.ar   1 LIG       0.28900
      4 C4        -60.7363   -2.0398  -24.9166 C.ar   1 LIG       0.50700
      5 N1        -61.7921   -1.7345  -25.6947 N.ar   1 LIG      -0.71900
      6 N2        -60.7600   -2.3574  -23.6081 N.ar   1 LIG      -0.71900
      7 H1        -64.1169   -2.0779  -23.2557 H      1 LIG       0.11500
      8 H2        -63.8412   -1.5128  -25.6897 H      1 LIG       0.11400
      9 H3        -62.0118   -2.6169  -21.9917 H      1 LIG       0.11400
     10 H4        -59.7642   -2.0299  -25.3943 H      1 LIG       0.14100
@<TRIPOS>BOND
      1       1       2 ar
      2       1       3 ar
      3       2       5 ar
      4       3       6 ar
      5       4       5 ar
      6       4       6 ar
      7       1       7 1
      8       2       8 1
      9       3       9 1
     10       4      10 1
@<TRIPOS>ALT_TYPE
CGenFF_4.0_ALT_TYPE_SET
CGenFF_4.0 1 CG2R61 2 CG2R61 3 CG2R61 4 CG2R64 5 NG2R62 6 NG2R62 7 HGR61 8 HGR62 9 HGR62 10 HGR62
@<TRIPOS>MOLECULE
pyrimidine
 10 10 0 0 0
****
USER_CHARGES
INVALID_CHARGES
Pose:  18 Cluster:  18 Fr_nu: 340055 TotEn:   -10.28
@<TRIPOS>ATOM
      1 C1        -68.4814  -17.2605  -60.0311 C.ar   1 LIG      -0.13100
      2 C2        -67.7522  -18.3350  -60.4982 C.ar   1 LIG       0.28900
      3 C3        -68.8018  -17.2944  -58.6894 C.ar   1 LIG       0.28900
      4 C4        -67.7345  -19.2849  -58.4331 C.ar   1 LIG       0.50700
      5 N1        -67.3604  -19.3683  -59.7241 N.ar   1 LIG      -0.71900
      6 N2        -68.4435  -18.2948  -57.8580 N.ar   1 LIG      -0.71900
      7 H1        -68.7824  -16.4450  -60.6749 H      1 LIG       0.11500
      8 H2        -67.4540  -18.3964  -61.5392 H      1 LIG       0.11400
      9 H3        -69.3735  -16.4942  -58.2320 H      1 LIG       0.11400
     10 H4        -67.4342  -20.1020  -57.7886 H      1 LIG       0.14100
@<TRIPOS>BOND
      1       1       2 ar
      2       1       3 ar
      3       2       5 ar
      4       3       6 ar
      5       4       5 ar
      6       4       6 ar
      7       1       7 1
      8       2       8 1
      9       3       9 1
     10       4      10 1
@<TRIPOS>ALT_TYPE
CGenFF_4.0_ALT_TYPE_SET
CGenFF_4.0 1 CG2R61 2 CG2R61 3 CG2R61 4 CG2R64 5 NG2R62 6 NG2R62 7 HGR61 8 HGR62 9 HGR62 10 HGR62
@<TRIPOS>MOLECULE
pyrimidine
 10 10 0 0 0
****
USER_CHARGES
INVALID_CHARGES
Pose:  19 Cluster:  19 Fr_nu: 1335491 TotEn:   -10.17
@<TRIPOS>ATOM
      1 C1        -70.5857  -26.7704  -42.2282 C.ar   1 LIG      -0.13100
      2 C2        -71.3140  -25.8744  -42.9840 C.ar   1 LIG       0.28900
      3 C3        -69.2866  -26.9830  -42.6420 C.ar   1 LIG       0.28900
      4 C4        -69.5428  -25.5220  -44.3644 C.ar   1 LIG       0.50700
      5 N1        -70.8221  -25.2298  -44.0624 N.ar   1 LIG      -0.71900
      6 N2        -68.7306  -26.3737  -43.7097 N.ar   1 LIG      -0.71900
      7 H1        -71.0059  -27.2734  -41.3676 H      1 LIG       0.11500
      8 H2        -72.3442  -25.6433  -42.7356 H      1 LIG       0.11400
      9 H3        -68.6374  -27.6706  -42.1108 H      1 LIG       0.11400
     10 H4        -69.1222  -25.0193  -45.2267 H      1 LIG       0.14100
@<TRIPOS>BOND
      1       1       2 ar
      2       1       3 ar
      3       2       5 ar
      4       3       6 ar
      5       4       5 ar
      6       4       6 ar
      7       1       7 1
      8       2       8 1
      9       3       9 1
     10       4      10 1
@<TRIPOS>ALT_TYPE
CGenFF_4.0_ALT_TYPE_SET
CGenFF_4.0 1 CG2R61 2 CG2R61 3 CG2R61 4 CG2R64 5 NG2R62 6 NG2R62 7 HGR61 8 HGR62 9 HGR62 10 HGR62
@<TRIPOS>MOLECULE
pyrimidine
 10 10 0 0 0
****
USER_CHARGES
INVALID_CHARGES
Pose:  20 Cluster:  20 Fr_nu: 1563031 TotEn:   -10.12
@<TRIPOS>ATOM
      1 C1        -60.8180   -1.8790  -23.1688 C.ar   1 LIG      -0.13100
      2 C2        -60.4160   -2.2885  -24.4239 C.ar   1 LIG       0.28900
      3 C3        -62.0858   -1.3394  -23.0945 C.ar   1 LIG       0.28900
      4 C4        -62.3999   -1.6416  -25.3254 C.ar   1 LIG       0.50700
      5 N1        -61.1842   -2.1843  -25.5281 N.ar   1 LIG      -0.71900
      6 N2        -62.9068   -1.2050  -24.1566 N.ar   1 LIG      -0.71900
      7 H1        -60.1806   -1.9745  -22.3000 H      1 LIG       0.11500
      8 H2        -59.4354   -2.7247  -24.5807 H      1 LIG       0.11400
      9 H3        -62.4885   -0.9891  -22.1503 H      1 LIG       0.11400
     10 H4        -63.0378   -1.5449  -26.1954 H      1 LIG       0.14100
@<TRIPOS>BOND
      1       1       2 ar
      2       1       3 ar
      3       2       5 ar
      4       3       6 ar
      5       4       5 ar
      6       4       6 ar
      7       1       7 1
      8       2       8 1
      9       3       9 1
     10       4      10 1
@<TRIPOS>ALT_TYPE
CGenFF_4.0_ALT_TYPE_SET
CGenFF_4.0 1 CG2R61 2 CG2R61 3 CG2R61 4 CG2R64 5 NG2R62 6 NG2R62 7 HGR61 8 HGR62 9 HGR62 10 HGR62
@<TRIPOS>MOLECULE
pyrimidine
 10 10 0 0 0
****
USER_CHARGES
INVALID_CHARGES
Pose:  21 Cluster:  21 Fr_nu:  27411 TotEn:   -10.10
@<TRIPOS>ATOM
      1 C1        -55.3729    2.6146  -36.8942 C.ar   1 LIG      -0.13100
      2 C2        -55.8153    2.8020  -38.1879 C.ar   1 LIG       0.28900
      3 C3        -55.9904    3.3896  -35.9339 C.ar   1 LIG       0.28900
      4 C4        -57.3091    4.3725  -37.5030 C.ar   1 LIG       0.50700
      5 N1        -56.7851    3.6757  -38.5293 N.ar   1 LIG      -0.71900
      6 N2        -56.9655    4.2820  -36.2040 N.ar   1 LIG      -0.71900
      7 H1        -54.5928    1.9065  -36.6489 H      1 LIG       0.11500
      8 H2        -55.3891    2.2377  -39.0103 H      1 LIG       0.11400
      9 H3        -55.7090    3.3126  -34.8893 H      1 LIG       0.11400
     10 H4        -58.0894    5.0824  -37.7485 H      1 LIG       0.14100
@<TRIPOS>BOND
      1       1       2 ar
      2       1       3 ar
      3       2       5 ar
      4       3       6 ar
      5       4       5 ar
      6       4       6 ar
      7       1       7 1
      8       2       8 1
      9       3       9 1
     10       4      10 1
@<TRIPOS>ALT_TYPE
CGenFF_4.0_ALT_TYPE_SET
CGenFF_4.0 1 CG2R61 2 CG2R61 3 CG2R61 4 CG2R64 5 NG2R62 6 NG2R62 7 HGR61 8 HGR62 9 HGR62 10 HGR62
@<TRIPOS>MOLECULE
pyrimidine
 10 10 0 0 0
****
USER_CHARGES
INVALID_CHARGES
Pose:  22 Cluster:  22 Fr_nu:  47964 TotEn:   -10.04
@<TRIPOS>ATOM
      1 C1        -63.1937  -21.8531  -28.2016 C.ar   1 LIG      -0.13100
      2 C2        -63.6649  -23.0249  -28.7579 C.ar   1 LIG       0.28900
      3 C3        -62.4278  -21.9985  -27.0631 C.ar   1 LIG       0.28900
      4 C4        -62.6547  -24.2590  -27.1381 C.ar   1 LIG       0.50700
      5 N1        -63.4136  -24.2495  -28.2505 N.ar   1 LIG      -0.71900
      6 N2        -62.1375  -23.1906  -26.5019 N.ar   1 LIG      -0.71900
      7 H1        -63.4110  -20.8838  -28.6299 H      1 LIG       0.11500
      8 H2        -64.2758  -23.0106  -29.6539 H      1 LIG       0.11400
      9 H3        -62.0143  -21.1341  -26.5548 H      1 LIG       0.11400
     10 H4        -62.4380  -25.2293  -26.7084 H      1 LIG       0.14100
@<TRIPOS>BOND
      1       1       2 ar
      2       1       3 ar
      3       2       5 ar
      4       3       6 ar
      5       4       5 ar
      6       4       6 ar
      7       1       7 1
      8       2       8 1
      9       3       9 1
     10       4      10 1
@<TRIPOS>ALT_TYPE
CGenFF_4.0_ALT_TYPE_SET
CGenFF_4.0 1 CG2R61 2 CG2R61 3 CG2R61 4 CG2R64 5 NG2R62 6 NG2R62 7 HGR61 8 HGR62 9 HGR62 10 HGR62
@<TRIPOS>MOLECULE
pyrimidine
 10 10 0 0 0
****
USER_CHARGES
INVALID_CHARGES
Pose:  23 Cluster:  23 Fr_nu: 282866 TotEn:   -10.03
@<TRIPOS>ATOM
      1 C1        -67.2737   -0.2071  -28.5725 C.ar   1 LIG      -0.13100
      2 C2        -68.1473    0.4954  -29.3774 C.ar   1 LIG       0.28900
      3 C3        -67.6213   -1.5175  -28.3152 C.ar   1 LIG       0.28900
      4 C4        -69.5042   -1.3178  -29.5728 C.ar   1 LIG       0.50700
      5 N1        -69.2760   -0.0308  -29.8966 N.ar   1 LIG      -0.71900
      6 N2        -68.7334   -2.1073  -28.8007 N.ar   1 LIG      -0.71900
      7 H1        -66.3751    0.2404  -28.1693 H      1 LIG       0.11500
      8 H2        -67.9580    1.5319  -29.6344 H      1 LIG       0.11400
      9 H3        -66.9966   -2.1483  -27.6921 H      1 LIG       0.11400
     10 H4        -70.4045   -1.7658  -29.9755 H      1 LIG       0.14100
@<TRIPOS>BOND
      1       1       2 ar
      2       1       3 ar
      3       2       5 ar
      4       3       6 ar
      5       4       5 ar
      6       4       6 ar
      7       1       7 1
      8       2       8 1
      9       3       9 1
     10       4      10 1
@<TRIPOS>ALT_TYPE
CGenFF_4.0_ALT_TYPE_SET
CGenFF_4.0 1 CG2R61 2 CG2R61 3 CG2R61 4 CG2R64 5 NG2R62 6 NG2R62 7 HGR61 8 HGR62 9 HGR62 10 HGR62
@<TRIPOS>MOLECULE
pyrimidine
 10 10 0 0 0
****
USER_CHARGES
INVALID_CHARGES
Pose:  24 Cluster:  24 Fr_nu: 444747 TotEn:    -9.50
@<TRIPOS>ATOM
      1 C1        -51.1259  -12.2995  -44.6187 C.ar   1 LIG      -0.13100
      2 C2        -50.6535  -13.5936  -44.5374 C.ar   1 LIG       0.28900
      3 C3        -50.9963  -11.5435  -43.4717 C.ar   1 LIG       0.28900
      4 C4        -50.0259  -13.2820  -42.3750 C.ar   1 LIG       0.50700
      5 N1        -50.0955  -14.1194  -43.4272 N.ar   1 LIG      -0.71900
      6 N2        -50.4494  -12.0044  -42.3277 N.ar   1 LIG      -0.71900
      7 H1        -51.5693  -11.9037  -45.5226 H      1 LIG       0.11500
      8 H2        -50.7126  -14.2633  -45.3884 H      1 LIG       0.11400
      9 H3        -51.3397  -10.5151  -43.4396 H      1 LIG       0.11400
     10 H4        -49.5831  -13.6784  -41.4695 H      1 LIG       0.14100
@<TRIPOS>BOND
      1       1       2 ar
      2       1       3 ar
      3       2       5 ar
      4       3       6 ar
      5       4       5 ar
      6       4       6 ar
      7       1       7 1
      8       2       8 1
      9       3       9 1
     10       4      10 1
@<TRIPOS>ALT_TYPE
CGenFF_4.0_ALT_TYPE_SET
CGenFF_4.0 1 CG2R61 2 CG2R61 3 CG2R61 4 CG2R64 5 NG2R62 6 NG2R62 7 HGR61 8 HGR62 9 HGR62 10 HGR62
@<TRIPOS>MOLECULE
pyrimidine
 10 10 0 0 0
****
USER_CHARGES
INVALID_CHARGES
Pose:  25 Cluster:  25 Fr_nu: 539487 TotEn:    -9.50
@<TRIPOS>ATOM
      1 C1        -77.8239  -11.6440  -52.2686 C.ar   1 LIG      -0.13100
      2 C2        -78.5706  -10.6921  -52.9326 C.ar   1 LIG       0.28900
      3 C3        -78.5428  -12.6705  -51.6909 C.ar   1 LIG       0.28900
      4 C4        -80.5009  -11.7806  -52.4264 C.ar   1 LIG       0.50700
      5 N1        -79.9156  -10.7295  -53.0315 N.ar   1 LIG      -0.71900
      6 N2        -79.8869  -12.7704  -51.7504 N.ar   1 LIG      -0.71900
      7 H1        -76.7454  -11.5890  -52.2048 H      1 LIG       0.11500
      8 H2        -78.0932   -9.8477  -53.4178 H      1 LIG       0.11400
      9 H3        -78.0426  -13.4647  -51.1473 H      1 LIG       0.11400
     10 H4        -81.5808  -11.8354  -52.4891 H      1 LIG       0.14100
@<TRIPOS>BOND
      1       1       2 ar
      2       1       3 ar
      3       2       5 ar
      4       3       6 ar
      5       4       5 ar
      6       4       6 ar
      7       1       7 1
      8       2       8 1
      9       3       9 1
     10       4      10 1
@<TRIPOS>ALT_TYPE
CGenFF_4.0_ALT_TYPE_SET
CGenFF_4.0 1 CG2R61 2 CG2R61 3 CG2R61 4 CG2R64 5 NG2R62 6 NG2R62 7 HGR61 8 HGR62 9 HGR62 10 HGR62
@<TRIPOS>MOLECULE
pyrimidine
 10 10 0 0 0
****
USER_CHARGES
INVALID_CHARGES
Pose:  26 Cluster:  26 Fr_nu: 3317510 TotEn:    -9.48
@<TRIPOS>ATOM
      1 C1        -43.5030  -18.6198  -37.8714 C.ar   1 LIG      -0.13100
      2 C2        -42.1962  -18.3312  -37.5343 C.ar   1 LIG       0.28900
      3 C3        -44.4130  -17.6050  -37.6568 C.ar   1 LIG       0.28900
      4 C4        -42.7784  -16.2387  -36.8639 C.ar   1 LIG       0.50700
      5 N1        -41.7973  -17.1467  -37.0264 N.ar   1 LIG      -0.71900
      6 N2        -44.0843  -16.3975  -37.1525 N.ar   1 LIG      -0.71900
      7 H1        -43.7950  -19.5791  -38.2771 H      1 LIG       0.11500
      8 H2        -41.4105  -19.0669  -37.6674 H      1 LIG       0.11400
      9 H3        -45.4635  -17.7390  -37.8908 H      1 LIG       0.11400
     10 H4        -42.4865  -15.2785  -36.4566 H      1 LIG       0.14100
@<TRIPOS>BOND
      1       1       2 ar
      2       1       3 ar
      3       2       5 ar
      4       3       6 ar
      5       4       5 ar
      6       4       6 ar
      7       1       7 1
      8       2       8 1
      9       3       9 1
     10       4      10 1
@<TRIPOS>ALT_TYPE
CGenFF_4.0_ALT_TYPE_SET
CGenFF_4.0 1 CG2R61 2 CG2R61 3 CG2R61 4 CG2R64 5 NG2R62 6 NG2R62 7 HGR61 8 HGR62 9 HGR62 10 HGR62
@<TRIPOS>MOLECULE
pyrimidine
 10 10 0 0 0
****
USER_CHARGES
INVALID_CHARGES
Pose:  27 Cluster:  27 Fr_nu: 886471 TotEn:    -9.42
@<TRIPOS>ATOM
      1 C1        -48.9862  -13.5185  -43.2028 C.ar   1 LIG      -0.13100
      2 C2        -48.2229  -12.3787  -43.3536 C.ar   1 LIG       0.28900
      3 C3        -50.3280  -13.3103  -42.9572 C.ar   1 LIG       0.28900
      4 C4        -50.0432  -11.0563  -43.0299 C.ar   1 LIG       0.50700
      5 N1        -48.7206  -11.1273  -43.2730 N.ar   1 LIG      -0.71900
      6 N2        -50.8923  -12.0884  -42.8639 N.ar   1 LIG      -0.71900
      7 H1        -48.5604  -14.5105  -43.2723 H      1 LIG       0.11500
      8 H2        -47.1580  -12.4425  -43.5492 H      1 LIG       0.11400
      9 H3        -51.0069  -14.1456  -42.8239 H      1 LIG       0.11400
     10 H4        -50.4696  -10.0631  -42.9591 H      1 LIG       0.14100
@<TRIPOS>BOND
      1       1       2 ar
      2       1       3 ar
      3       2       5 ar
      4       3       6 ar
      5       4       5 ar
      6       4       6 ar
      7       1       7 1
      8       2       8 1
      9       3       9 1
     10       4      10 1
@<TRIPOS>ALT_TYPE
CGenFF_4.0_ALT_TYPE_SET
CGenFF_4.0 1 CG2R61 2 CG2R61 3 CG2R61 4 CG2R64 5 NG2R62 6 NG2R62 7 HGR61 8 HGR62 9 HGR62 10 HGR62
@<TRIPOS>MOLECULE
pyrimidine
 10 10 0 0 0
****
USER_CHARGES
INVALID_CHARGES
Pose:  28 Cluster:  28 Fr_nu: 678220 TotEn:    -9.37
@<TRIPOS>ATOM
      1 C1        -44.8369    0.4850  -43.8197 C.ar   1 LIG      -0.13100
      2 C2        -44.7957   -0.3383  -44.9265 C.ar   1 LIG       0.28900
      3 C3        -45.6382    1.6023  -43.9362 C.ar   1 LIG       0.28900
      4 C4        -46.2257    1.0222  -46.0540 C.ar   1 LIG       0.50700
      5 N1        -45.4800   -0.0991  -46.0644 N.ar   1 LIG      -0.71900
      6 N2        -46.3490    1.9030  -45.0428 N.ar   1 LIG      -0.71900
      7 H1        -44.2773    0.2687  -42.9195 H      1 LIG       0.11500
      8 H2        -44.1930   -1.2400  -44.9286 H      1 LIG       0.11400
      9 H3        -45.7332    2.3085  -43.1184 H      1 LIG       0.11400
     10 H4        -46.7852    1.2395  -46.9556 H      1 LIG       0.14100
@<TRIPOS>BOND
      1       1       2 ar
      2       1       3 ar
      3       2       5 ar
      4       3       6 ar
      5       4       5 ar
      6       4       6 ar
      7       1       7 1
      8       2       8 1
      9       3       9 1
     10       4      10 1
@<TRIPOS>ALT_TYPE
CGenFF_4.0_ALT_TYPE_SET
CGenFF_4.0 1 CG2R61 2 CG2R61 3 CG2R61 4 CG2R64 5 NG2R62 6 NG2R62 7 HGR61 8 HGR62 9 HGR62 10 HGR62
@<TRIPOS>MOLECULE
pyrimidine
 10 10 0 0 0
****
USER_CHARGES
INVALID_CHARGES
Pose:  29 Cluster:  29 Fr_nu:   3330 TotEn:    -9.22
@<TRIPOS>ATOM
      1 C1        -56.5114    3.6618  -35.5773 C.ar   1 LIG      -0.13100
      2 C2        -57.0865    3.6476  -36.8317 C.ar   1 LIG       0.28900
      3 C3        -55.1663    3.9673  -35.5405 C.ar   1 LIG       0.28900
      4 C4        -55.1046    4.1943  -37.8014 C.ar   1 LIG       0.50700
      5 N1        -56.4102    3.9101  -37.9692 N.ar   1 LIG      -0.71900
      6 N2        -54.4292    4.2397  -36.6372 N.ar   1 LIG      -0.71900
      7 H1        -57.0782    3.4471  -34.6812 H      1 LIG       0.11500
      8 H2        -58.1386    3.4178  -36.9603 H      1 LIG       0.11400
      9 H3        -54.6276    4.0018  -34.5998 H      1 LIG       0.11400
     10 H4        -54.5367    4.4082  -38.6986 H      1 LIG       0.14100
@<TRIPOS>BOND
      1       1       2 ar
      2       1       3 ar
      3       2       5 ar
      4       3       6 ar
      5       4       5 ar
      6       4       6 ar
      7       1       7 1
      8       2       8 1
      9       3       9 1
     10       4      10 1
@<TRIPOS>ALT_TYPE
CGenFF_4.0_ALT_TYPE_SET
CGenFF_4.0 1 CG2R61 2 CG2R61 3 CG2R61 4 CG2R64 5 NG2R62 6 NG2R62 7 HGR61 8 HGR62 9 HGR62 10 HGR62
@<TRIPOS>MOLECULE
pyrimidine
 10 10 0 0 0
****
USER_CHARGES
INVALID_CHARGES
Pose:  30 Cluster:  30 Fr_nu: 789303 TotEn:    -8.74
@<TRIPOS>ATOM
      1 C1        -50.1297    1.9517  -18.0209 C.ar   1 LIG      -0.13100
      2 C2        -49.7295    0.6754  -18.3606 C.ar   1 LIG       0.28900
      3 C3        -50.4921    2.7644  -19.0755 C.ar   1 LIG       0.28900
      4 C4        -50.0610    1.1049  -20.5680 C.ar   1 LIG       0.50700
      5 N1        -49.6830    0.2171  -19.6287 N.ar   1 LIG      -0.71900
      6 N2        -50.4695    2.3723  -20.3663 N.ar   1 LIG      -0.71900
      7 H1        -50.1572    2.2930  -16.9947 H      1 LIG       0.11500
      8 H2        -49.4260   -0.0350  -17.5993 H      1 LIG       0.11400
      9 H3        -50.8198    3.7844  -18.9068 H      1 LIG       0.11400
     10 H4        -50.0325    0.7638  -21.5956 H      1 LIG       0.14100
@<TRIPOS>BOND
      1       1       2 ar
      2       1       3 ar
      3       2       5 ar
      4       3       6 ar
      5       4       5 ar
      6       4       6 ar
      7       1       7 1
      8       2       8 1
      9       3       9 1
     10       4      10 1
@<TRIPOS>ALT_TYPE
CGenFF_4.0_ALT_TYPE_SET
CGenFF_4.0 1 CG2R61 2 CG2R61 3 CG2R61 4 CG2R64 5 NG2R62 6 NG2R62 7 HGR61 8 HGR62 9 HGR62 10 HGR62
@<TRIPOS>MOLECULE
pyrimidine
 10 10 0 0 0
****
USER_CHARGES
INVALID_CHARGES
Pose:  31 Cluster:  31 Fr_nu: 486264 TotEn:    -8.67
@<TRIPOS>ATOM
      1 C1        -44.2938    1.4784  -43.5073 C.ar   1 LIG      -0.13100
      2 C2        -45.3502    2.2709  -43.1066 C.ar   1 LIG       0.28900
      3 C3        -44.5623    0.6025  -44.5391 C.ar   1 LIG       0.28900
      4 C4        -46.7138    1.3260  -44.6605 C.ar   1 LIG       0.50700
      5 N1        -46.5781    2.2206  -43.6633 N.ar   1 LIG      -0.71900
      6 N2        -45.7654    0.4993  -45.1410 N.ar   1 LIG      -0.71900
      7 H1        -43.3189    1.5397  -43.0426 H      1 LIG       0.11500
      8 H2        -45.2346    2.9896  -42.3026 H      1 LIG       0.11400
      9 H3        -43.7944   -0.0612  -44.9215 H      1 LIG       0.11400
     10 H4        -47.6902    1.2636  -45.1252 H      1 LIG       0.14100
@<TRIPOS>BOND
      1       1       2 ar
      2       1       3 ar
      3       2       5 ar
      4       3       6 ar
      5       4       5 ar
      6       4       6 ar
      7       1       7 1
      8       2       8 1
      9       3       9 1
     10       4      10 1
@<TRIPOS>ALT_TYPE
CGenFF_4.0_ALT_TYPE_SET
CGenFF_4.0 1 CG2R61 2 CG2R61 3 CG2R61 4 CG2R64 5 NG2R62 6 NG2R62 7 HGR61 8 HGR62 9 HGR62 10 HGR62
@<TRIPOS>MOLECULE
pyrimidine
 10 10 0 0 0
****
USER_CHARGES
INVALID_CHARGES
Pose:  32 Cluster:  32 Fr_nu: 2201964 TotEn:    -8.49
@<TRIPOS>ATOM
      1 C1        -76.6475  -18.0147  -44.3620 C.ar   1 LIG      -0.13100
      2 C2        -77.8609  -18.3686  -44.9160 C.ar   1 LIG       0.28900
      3 C3        -76.5243  -16.6917  -43.9898 C.ar   1 LIG       0.28900
      4 C4        -78.6389  -16.2444  -44.6936 C.ar   1 LIG       0.50700
      5 N1        -78.8823  -17.5059  -45.0971 N.ar   1 LIG      -0.71900
      6 N2        -77.5033  -15.7758  -44.1418 N.ar   1 LIG      -0.71900
      7 H1        -75.8451  -18.7279  -44.2285 H      1 LIG       0.11500
      8 H2        -78.0507  -19.3864  -45.2392 H      1 LIG       0.11400
      9 H3        -75.6069  -16.3201  -43.5462 H      1 LIG       0.11400
     10 H4        -79.4417  -15.5299  -44.8282 H      1 LIG       0.14100
@<TRIPOS>BOND
      1       1       2 ar
      2       1       3 ar
      3       2       5 ar
      4       3       6 ar
      5       4       5 ar
      6       4       6 ar
      7       1       7 1
      8       2       8 1
      9       3       9 1
     10       4      10 1
@<TRIPOS>ALT_TYPE
CGenFF_4.0_ALT_TYPE_SET
CGenFF_4.0 1 CG2R61 2 CG2R61 3 CG2R61 4 CG2R64 5 NG2R62 6 NG2R62 7 HGR61 8 HGR62 9 HGR62 10 HGR62
@<TRIPOS>MOLECULE
pyrimidine
 10 10 0 0 0
****
USER_CHARGES
INVALID_CHARGES
Pose:  33 Cluster:  33 Fr_nu: 424121 TotEn:    -8.07
@<TRIPOS>ATOM
      1 C1        -77.2858  -14.1946  -44.1268 C.ar   1 LIG      -0.13100
      2 C2        -75.9798  -13.9197  -43.7755 C.ar   1 LIG       0.28900
      3 C3        -77.7589  -13.5255  -45.2370 C.ar   1 LIG       0.28900
      4 C4        -75.7645  -12.4703  -45.5133 C.ar   1 LIG       0.50700
      5 N1        -75.1877  -13.0599  -44.4489 N.ar   1 LIG      -0.71900
      6 N2        -77.0231  -12.6530  -45.9565 N.ar   1 LIG      -0.71900
      7 H1        -77.8987  -14.8892  -43.5682 H      1 LIG       0.11500
      8 H2        -75.5209  -14.3977  -42.9169 H      1 LIG       0.11400
      9 H3        -78.7736  -13.6765  -45.5889 H      1 LIG       0.11400
     10 H4        -75.1514  -11.7740  -46.0721 H      1 LIG       0.14100
@<TRIPOS>BOND
      1       1       2 ar
      2       1       3 ar
      3       2       5 ar
      4       3       6 ar
      5       4       5 ar
      6       4       6 ar
      7       1       7 1
      8       2       8 1
      9       3       9 1
     10       4      10 1
@<TRIPOS>ALT_TYPE
CGenFF_4.0_ALT_TYPE_SET
CGenFF_4.0 1 CG2R61 2 CG2R61 3 CG2R61 4 CG2R64 5 NG2R62 6 NG2R62 7 HGR61 8 HGR62 9 HGR62 10 HGR62
@<TRIPOS>MOLECULE
pyrimidine
 10 10 0 0 0
****
USER_CHARGES
INVALID_CHARGES
Pose:  34 Cluster:  34 Fr_nu: 270336 TotEn:    -8.07
@<TRIPOS>ATOM
      1 C1        -73.4794    4.4708  -51.1420 C.ar   1 LIG      -0.13100
      2 C2        -73.7073    4.3967  -49.7829 C.ar   1 LIG       0.28900
      3 C3        -72.2156    4.8814  -51.5140 C.ar   1 LIG       0.28900
      4 C4        -71.5870    5.0853  -49.3391 C.ar   1 LIG       0.50700
      5 N1        -72.7803    4.6977  -48.8500 N.ar   1 LIG      -0.71900
      6 N2        -71.2414    5.1979  -50.6359 N.ar   1 LIG      -0.71900
      7 H1        -74.2418    4.2233  -51.8684 H      1 LIG       0.11500
      8 H2        -74.6707    4.0840  -49.3953 H      1 LIG       0.11400
      9 H3        -71.9434    4.9706  -52.5601 H      1 LIG       0.11400
     10 H4        -70.8237    5.3342  -48.6119 H      1 LIG       0.14100
@<TRIPOS>BOND
      1       1       2 ar
      2       1       3 ar
      3       2       5 ar
      4       3       6 ar
      5       4       5 ar
      6       4       6 ar
      7       1       7 1
      8       2       8 1
      9       3       9 1
     10       4      10 1
@<TRIPOS>ALT_TYPE
CGenFF_4.0_ALT_TYPE_SET
CGenFF_4.0 1 CG2R61 2 CG2R61 3 CG2R61 4 CG2R64 5 NG2R62 6 NG2R62 7 HGR61 8 HGR62 9 HGR62 10 HGR62
@<TRIPOS>MOLECULE
pyrimidine
 10 10 0 0 0
****
USER_CHARGES
INVALID_CHARGES
Pose:  35 Cluster:  35 Fr_nu: 118405 TotEn:    -8.06
@<TRIPOS>ATOM
      1 C1        -58.7129    1.8147  -22.1430 C.ar   1 LIG      -0.13100
      2 C2        -60.0367    1.6268  -22.4846 C.ar   1 LIG       0.28900
      3 C3        -57.8816    0.7346  -22.3583 C.ar   1 LIG       0.28900
      4 C4        -59.6123   -0.5016  -23.1605 C.ar   1 LIG       0.50700
      5 N1        -60.5225    0.4774  -22.9977 N.ar   1 LIG      -0.71900
      6 N2        -58.2992   -0.4431  -22.8672 N.ar   1 LIG      -0.71900
      7 H1        -58.3506    2.7478  -21.7329 H      1 LIG       0.11500
      8 H2        -60.7651    2.4192  -22.3509 H      1 LIG       0.11400
      9 H3        -56.8249    0.7877  -22.1196 H      1 LIG       0.11400
     10 H4        -59.9751   -1.4364  -23.5700 H      1 LIG       0.14100
@<TRIPOS>BOND
      1       1       2 ar
      2       1       3 ar
      3       2       5 ar
      4       3       6 ar
      5       4       5 ar
      6       4       6 ar
      7       1       7 1
      8       2       8 1
      9       3       9 1
     10       4      10 1
@<TRIPOS>ALT_TYPE
CGenFF_4.0_ALT_TYPE_SET
CGenFF_4.0 1 CG2R61 2 CG2R61 3 CG2R61 4 CG2R64 5 NG2R62 6 NG2R62 7 HGR61 8 HGR62 9 HGR62 10 HGR62
@<TRIPOS>MOLECULE
pyrimidine
 10 10 0 0 0
****
USER_CHARGES
INVALID_CHARGES
Pose:  36 Cluster:  36 Fr_nu: 150183 TotEn:    -7.94
@<TRIPOS>ATOM
      1 C1        -48.8564  -11.3678  -42.6167 C.ar   1 LIG      -0.13100
      2 C2        -47.5497  -11.3671  -42.1729 C.ar   1 LIG       0.28900
      3 C3        -49.0332  -11.0737  -43.9532 C.ar   1 LIG       0.28900
      4 C4        -46.7926  -10.8296  -44.2477 C.ar   1 LIG       0.50700
      5 N1        -46.4896  -11.1014  -42.9641 N.ar   1 LIG      -0.71900
      6 N2        -48.0202  -10.7986  -44.8007 N.ar   1 LIG      -0.71900
      7 H1        -49.6880  -11.5845  -41.9596 H      1 LIG       0.11500
      8 H2        -47.3122  -11.5867  -41.1376 H      1 LIG       0.11400
      9 H3        -50.0245  -11.0499  -44.3927 H      1 LIG       0.11400
     10 H4        -45.9602  -10.6114  -44.9056 H      1 LIG       0.14100
@<TRIPOS>BOND
      1       1       2 ar
      2       1       3 ar
      3       2       5 ar
      4       3       6 ar
      5       4       5 ar
      6       4       6 ar
      7       1       7 1
      8       2       8 1
      9       3       9 1
     10       4      10 1
@<TRIPOS>ALT_TYPE
CGenFF_4.0_ALT_TYPE_SET
CGenFF_4.0 1 CG2R61 2 CG2R61 3 CG2R61 4 CG2R64 5 NG2R62 6 NG2R62 7 HGR61 8 HGR62 9 HGR62 10 HGR62
@<TRIPOS>MOLECULE
pyrimidine
 10 10 0 0 0
****
USER_CHARGES
INVALID_CHARGES
Pose:  37 Cluster:  37 Fr_nu:  78740 TotEn:    -7.70
@<TRIPOS>ATOM
      1 C1        -71.6958    4.6482  -50.3699 C.ar   1 LIG      -0.13100
      2 C2        -72.7119    4.1681  -51.1708 C.ar   1 LIG       0.28900
      3 C3        -72.0910    5.1871  -49.1627 C.ar   1 LIG       0.28900
      4 C4        -74.2739    4.7553  -49.6272 C.ar   1 LIG       0.50700
      5 N1        -74.0166    4.2057  -50.8294 N.ar   1 LIG      -0.71900
      6 N2        -73.3761    5.2571  -48.7578 N.ar   1 LIG      -0.71900
      7 H1        -70.6571    4.6053  -50.6692 H      1 LIG       0.11500
      8 H2        -72.4983    3.7267  -52.1382 H      1 LIG       0.11400
      9 H3        -71.3633    5.5902  -48.4667 H      1 LIG       0.11400
     10 H4        -75.3139    4.7994  -49.3279 H      1 LIG       0.14100
@<TRIPOS>BOND
      1       1       2 ar
      2       1       3 ar
      3       2       5 ar
      4       3       6 ar
      5       4       5 ar
      6       4       6 ar
      7       1       7 1
      8       2       8 1
      9       3       9 1
     10       4      10 1
@<TRIPOS>ALT_TYPE
CGenFF_4.0_ALT_TYPE_SET
CGenFF_4.0 1 CG2R61 2 CG2R61 3 CG2R61 4 CG2R64 5 NG2R62 6 NG2R62 7 HGR61 8 HGR62 9 HGR62 10 HGR62
@<TRIPOS>MOLECULE
pyrimidine
 10 10 0 0 0
****
USER_CHARGES
INVALID_CHARGES
Pose:  38 Cluster:  38 Fr_nu: 125070 TotEn:    -7.67
@<TRIPOS>ATOM
      1 C1        -73.8198    5.4868  -50.5485 C.ar   1 LIG      -0.13100
      2 C2        -74.0993    6.5442  -49.7069 C.ar   1 LIG       0.28900
      3 C3        -72.8104    4.6430  -50.1322 C.ar   1 LIG       0.28900
      4 C4        -72.4866    5.8766  -48.2506 C.ar   1 LIG       0.50700
      5 N1        -73.4500    6.7700  -48.5460 N.ar   1 LIG      -0.71900
      6 N2        -72.1202    4.8087  -48.9849 N.ar   1 LIG      -0.71900
      7 H1        -74.3568    5.3298  -51.4743 H      1 LIG       0.11500
      8 H2        -74.8764    7.2605  -49.9505 H      1 LIG       0.11400
      9 H3        -72.5195    3.7848  -50.7282 H      1 LIG       0.11400
     10 H4        -71.9480    6.0343  -47.3242 H      1 LIG       0.14100
@<TRIPOS>BOND
      1       1       2 ar
      2       1       3 ar
      3       2       5 ar
      4       3       6 ar
      5       4       5 ar
      6       4       6 ar
      7       1       7 1
      8       2       8 1
      9       3       9 1
     10       4      10 1
@<TRIPOS>ALT_TYPE
CGenFF_4.0_ALT_TYPE_SET
CGenFF_4.0 1 CG2R61 2 CG2R61 3 CG2R61 4 CG2R64 5 NG2R62 6 NG2R62 7 HGR61 8 HGR62 9 HGR62 10 HGR62
@<TRIPOS>MOLECULE
pyrimidine
 10 10 0 0 0
****
USER_CHARGES
INVALID_CHARGES
Pose:  39 Cluster:  39 Fr_nu:  25100 TotEn:    -7.67
@<TRIPOS>ATOM
      1 C1        -56.7710    4.2328  -35.7414 C.ar   1 LIG      -0.13100
      2 C2        -57.5611    4.0452  -36.8572 C.ar   1 LIG       0.28900
      3 C3        -55.5711    3.5514  -35.7380 C.ar   1 LIG       0.28900
      4 C4        -56.0221    2.6456  -37.7735 C.ar   1 LIG       0.50700
      5 N1        -57.2163    3.2558  -37.8956 N.ar   1 LIG      -0.71900
      6 N2        -55.1634    2.7463  -36.7409 N.ar   1 LIG      -0.71900
      7 H1        -57.0728    4.8721  -34.9226 H      1 LIG       0.11500
      8 H2        -58.5222    4.5394  -36.9495 H      1 LIG       0.11400
      9 H3        -54.8839    3.6361  -34.9032 H      1 LIG       0.11400
     10 H4        -55.7202    2.0045  -38.5926 H      1 LIG       0.14100
@<TRIPOS>BOND
      1       1       2 ar
      2       1       3 ar
      3       2       5 ar
      4       3       6 ar
      5       4       5 ar
      6       4       6 ar
      7       1       7 1
      8       2       8 1
      9       3       9 1
     10       4      10 1
@<TRIPOS>ALT_TYPE
CGenFF_4.0_ALT_TYPE_SET
CGenFF_4.0 1 CG2R61 2 CG2R61 3 CG2R61 4 CG2R64 5 NG2R62 6 NG2R62 7 HGR61 8 HGR62 9 HGR62 10 HGR62
@<TRIPOS>MOLECULE
pyrimidine
 10 10 0 0 0
****
USER_CHARGES
INVALID_CHARGES
Pose:  40 Cluster:  40 Fr_nu:  88848 TotEn:    -7.59
@<TRIPOS>ATOM
      1 C1        -56.5620    5.2739  -36.3379 C.ar   1 LIG      -0.13100
      2 C2        -55.4632    5.3014  -35.5033 C.ar   1 LIG       0.28900
      3 C3        -57.0219    4.0183  -36.6783 C.ar   1 LIG       0.28900
      4 C4        -55.3955    3.0303  -35.4351 C.ar   1 LIG       0.50700
      5 N1        -54.8527    4.1947  -35.0313 N.ar   1 LIG      -0.71900
      6 N2        -56.4607    2.8710  -36.2436 N.ar   1 LIG      -0.71900
      7 H1        -57.0319    6.1778  -36.7017 H      1 LIG       0.11500
      8 H2        -55.0306    6.2426  -35.1818 H      1 LIG       0.11400
      9 H3        -57.8801    3.8964  -37.3302 H      1 LIG       0.11400
     10 H4        -54.9245    2.1252  -35.0718 H      1 LIG       0.14100
@<TRIPOS>BOND
      1       1       2 ar
      2       1       3 ar
      3       2       5 ar
      4       3       6 ar
      5       4       5 ar
      6       4       6 ar
      7       1       7 1
      8       2       8 1
      9       3       9 1
     10       4      10 1
@<TRIPOS>ALT_TYPE
CGenFF_4.0_ALT_TYPE_SET
CGenFF_4.0 1 CG2R61 2 CG2R61 3 CG2R61 4 CG2R64 5 NG2R62 6 NG2R62 7 HGR61 8 HGR62 9 HGR62 10 HGR62
@<TRIPOS>MOLECULE
pyrimidine
 10 10 0 0 0
****
USER_CHARGES
INVALID_CHARGES
Pose:  41 Cluster:  41 Fr_nu: 230057 TotEn:    -7.43
@<TRIPOS>ATOM
      1 C1        -69.0219  -25.6723  -34.3499 C.ar   1 LIG      -0.13100
      2 C2        -70.1281  -25.4044  -35.1303 C.ar   1 LIG       0.28900
      3 C3        -68.1990  -26.6812  -34.8069 C.ar   1 LIG       0.28900
      4 C4        -69.5390  -27.0260  -36.6103 C.ar   1 LIG       0.50700
      5 N1        -70.4183  -26.0642  -36.2708 N.ar   1 LIG      -0.71900
      6 N2        -68.4282  -27.3815  -35.9370 N.ar   1 LIG      -0.71900
      7 H1        -68.8136  -25.1270  -33.4391 H      1 LIG       0.11500
      8 H2        -70.8328  -24.6285  -34.8513 H      1 LIG       0.11400
      9 H3        -67.3059  -26.9634  -34.2600 H      1 LIG       0.11400
     10 H4        -69.7480  -27.5729  -37.5216 H      1 LIG       0.14100
@<TRIPOS>BOND
      1       1       2 ar
      2       1       3 ar
      3       2       5 ar
      4       3       6 ar
      5       4       5 ar
      6       4       6 ar
      7       1       7 1
      8       2       8 1
      9       3       9 1
     10       4      10 1
@<TRIPOS>ALT_TYPE
CGenFF_4.0_ALT_TYPE_SET
CGenFF_4.0 1 CG2R61 2 CG2R61 3 CG2R61 4 CG2R64 5 NG2R62 6 NG2R62 7 HGR61 8 HGR62 9 HGR62 10 HGR62
@<TRIPOS>MOLECULE
pyrimidine
 10 10 0 0 0
****
USER_CHARGES
INVALID_CHARGES
Pose:  42 Cluster:  42 Fr_nu:  47768 TotEn:    -7.08
@<TRIPOS>ATOM
      1 C1        -77.4894  -12.0616  -44.7755 C.ar   1 LIG      -0.13100
      2 C2        -76.7226  -13.1551  -45.1232 C.ar   1 LIG       0.28900
      3 C3        -76.8789  -10.8330  -44.9234 C.ar   1 LIG       0.28900
      4 C4        -74.9737  -11.8145  -45.6811 C.ar   1 LIG       0.50700
      5 N1        -75.4566  -13.0676  -45.5813 N.ar   1 LIG      -0.71900
      6 N2        -75.6178  -10.6720  -45.3750 N.ar   1 LIG      -0.71900
      7 H1        -78.5028  -12.1612  -44.4105 H      1 LIG       0.11500
      8 H2        -77.1172  -14.1620  -45.0404 H      1 LIG       0.11400
      9 H3        -77.4026   -9.9164  -44.6748 H      1 LIG       0.11400
     10 H4        -73.9586  -11.7146  -46.0454 H      1 LIG       0.14100
@<TRIPOS>BOND
      1       1       2 ar
      2       1       3 ar
      3       2       5 ar
      4       3       6 ar
      5       4       5 ar
      6       4       6 ar
      7       1       7 1
      8       2       8 1
      9       3       9 1
     10       4      10 1
@<TRIPOS>ALT_TYPE
CGenFF_4.0_ALT_TYPE_SET
CGenFF_4.0 1 CG2R61 2 CG2R61 3 CG2R61 4 CG2R64 5 NG2R62 6 NG2R62 7 HGR61 8 HGR62 9 HGR62 10 HGR62
@<TRIPOS>MOLECULE
pyrimidine
 10 10 0 0 0
****
USER_CHARGES
INVALID_CHARGES
Pose:  43 Cluster:  43 Fr_nu: 1471028 TotEn:    -7.00
@<TRIPOS>ATOM
      1 C1        -57.8954    0.8032  -22.1761 C.ar   1 LIG      -0.13100
      2 C2        -57.9969    2.0288  -22.8022 C.ar   1 LIG       0.28900
      3 C3        -59.0887    0.2332  -21.7824 C.ar   1 LIG       0.28900
      4 C4        -60.2609    2.0005  -22.6008 C.ar   1 LIG       0.50700
      5 N1        -59.1679    2.6585  -23.0317 N.ar   1 LIG      -0.71900
      6 N2        -60.2942    0.8062  -21.9794 N.ar   1 LIG      -0.71900
      7 H1        -56.9424    0.3209  -22.0049 H      1 LIG       0.11500
      8 H2        -57.1127    2.5539  -23.1469 H      1 LIG       0.11400
      9 H3        -59.1091   -0.7288  -21.2818 H      1 LIG       0.11400
     10 H4        -61.2152    2.4838  -22.7711 H      1 LIG       0.14100
@<TRIPOS>BOND
      1       1       2 ar
      2       1       3 ar
      3       2       5 ar
      4       3       6 ar
      5       4       5 ar
      6       4       6 ar
      7       1       7 1
      8       2       8 1
      9       3       9 1
     10       4      10 1
@<TRIPOS>ALT_TYPE
CGenFF_4.0_ALT_TYPE_SET
CGenFF_4.0 1 CG2R61 2 CG2R61 3 CG2R61 4 CG2R64 5 NG2R62 6 NG2R62 7 HGR61 8 HGR62 9 HGR62 10 HGR62
@<TRIPOS>MOLECULE
pyrimidine
 10 10 0 0 0
****
USER_CHARGES
INVALID_CHARGES
Pose:  44 Cluster:  44 Fr_nu: 561317 TotEn:    -6.95
@<TRIPOS>ATOM
      1 C1        -75.4993  -12.8530  -44.4918 C.ar   1 LIG      -0.13100
      2 C2        -76.4092  -12.5054  -45.4694 C.ar   1 LIG       0.28900
      3 C3        -74.5546  -11.8945  -44.1873 C.ar   1 LIG       0.28900
      4 C4        -75.4356  -10.4667  -45.7210 C.ar   1 LIG       0.50700
      5 N1        -76.4064  -11.3164  -46.1071 N.ar   1 LIG      -0.71900
      6 N2        -74.4931  -10.6862  -44.7845 N.ar   1 LIG      -0.71900
      7 H1        -75.5249  -13.8145  -43.9966 H      1 LIG       0.11500
      8 H2        -77.1887  -13.1942  -45.7761 H      1 LIG       0.11400
      9 H3        -73.7977  -12.0772  -43.4323 H      1 LIG       0.11400
     10 H4        -75.4092   -9.5044  -46.2175 H      1 LIG       0.14100
@<TRIPOS>BOND
      1       1       2 ar
      2       1       3 ar
      3       2       5 ar
      4       3       6 ar
      5       4       5 ar
      6       4       6 ar
      7       1       7 1
      8       2       8 1
      9       3       9 1
     10       4      10 1
@<TRIPOS>ALT_TYPE
CGenFF_4.0_ALT_TYPE_SET
CGenFF_4.0 1 CG2R61 2 CG2R61 3 CG2R61 4 CG2R64 5 NG2R62 6 NG2R62 7 HGR61 8 HGR62 9 HGR62 10 HGR62
@<TRIPOS>MOLECULE
pyrimidine
 10 10 0 0 0
****
USER_CHARGES
INVALID_CHARGES
Pose:  45 Cluster:  45 Fr_nu:   9638 TotEn:    -6.85
@<TRIPOS>ATOM
      1 C1        -56.8516    3.5090  -36.3887 C.ar   1 LIG      -0.13100
      2 C2        -57.7313    3.6487  -37.4428 C.ar   1 LIG       0.28900
      3 C3        -55.5180    3.6840  -36.6969 C.ar   1 LIG       0.28900
      4 C4        -56.0223    4.0841  -38.8769 C.ar   1 LIG       0.50700
      5 N1        -57.3497    3.9371  -38.7043 N.ar   1 LIG      -0.71900
      6 N2        -55.0663    3.9733  -37.9349 N.ar   1 LIG      -0.71900
      7 H1        -57.1856    3.2772  -35.3863 H      1 LIG       0.11500
      8 H2        -58.7994    3.5289  -37.2973 H      1 LIG       0.11400
      9 H3        -54.7525    3.5930  -35.9339 H      1 LIG       0.11400
     10 H4        -55.6875    4.3151  -39.8808 H      1 LIG       0.14100
@<TRIPOS>BOND
      1       1       2 ar
      2       1       3 ar
      3       2       5 ar
      4       3       6 ar
      5       4       5 ar
      6       4       6 ar
      7       1       7 1
      8       2       8 1
      9       3       9 1
     10       4      10 1
@<TRIPOS>ALT_TYPE
CGenFF_4.0_ALT_TYPE_SET
CGenFF_4.0 1 CG2R61 2 CG2R61 3 CG2R61 4 CG2R64 5 NG2R62 6 NG2R62 7 HGR61 8 HGR62 9 HGR62 10 HGR62
@<TRIPOS>MOLECULE
pyrimidine
 10 10 0 0 0
****
USER_CHARGES
INVALID_CHARGES
Pose:  46 Cluster:  46 Fr_nu: 141927 TotEn:    -6.68
@<TRIPOS>ATOM
      1 C1        -55.6186    2.5093  -37.0039 C.ar   1 LIG      -0.13100
      2 C2        -55.8987    3.4177  -38.0043 C.ar   1 LIG       0.28900
      3 C3        -55.6454    3.0098  -35.7183 C.ar   1 LIG       0.28900
      4 C4        -56.1797    5.0828  -36.4827 C.ar   1 LIG       0.50700
      5 N1        -56.1846    4.7167  -37.7786 N.ar   1 LIG      -0.71900
      6 N2        -55.9231    4.2960  -35.4202 N.ar   1 LIG      -0.71900
      7 H1        -55.3923    1.4725  -37.2139 H      1 LIG       0.11500
      8 H2        -55.9010    3.1167  -39.0463 H      1 LIG       0.11400
      9 H3        -55.4374    2.3712  -34.8666 H      1 LIG       0.11400
     10 H4        -56.4051    6.1211  -36.2722 H      1 LIG       0.14100
@<TRIPOS>BOND
      1       1       2 ar
      2       1       3 ar
      3       2       5 ar
      4       3       6 ar
      5       4       5 ar
      6       4       6 ar
      7       1       7 1
      8       2       8 1
      9       3       9 1
     10       4      10 1
@<TRIPOS>ALT_TYPE
CGenFF_4.0_ALT_TYPE_SET
CGenFF_4.0 1 CG2R61 2 CG2R61 3 CG2R61 4 CG2R64 5 NG2R62 6 NG2R62 7 HGR61 8 HGR62 9 HGR62 10 HGR62
@<TRIPOS>MOLECULE
pyrimidine
 10 10 0 0 0
****
USER_CHARGES
INVALID_CHARGES
Pose:  47 Cluster:  47 Fr_nu: 787662 TotEn:    -5.04
@<TRIPOS>ATOM
      1 C1        -71.9496    5.0299  -49.6935 C.ar   1 LIG      -0.13100
      2 C2        -71.9024    4.7950  -51.0526 C.ar   1 LIG       0.28900
      3 C3        -73.1653    4.7870  -49.0875 C.ar   1 LIG       0.28900
      4 C4        -74.0841    4.1569  -51.0689 C.ar   1 LIG       0.50700
      5 N1        -72.9546    4.3566  -51.7744 N.ar   1 LIG      -0.71900
      6 N2        -74.2575    4.3485  -49.7472 N.ar   1 LIG      -0.71900
      7 H1        -71.0897    5.3817  -49.1394 H      1 LIG       0.11500
      8 H2        -70.9897    4.9580  -51.6154 H      1 LIG       0.11400
      9 H3        -73.2989    4.9436  -48.0226 H      1 LIG       0.11400
     10 H4        -74.9455    3.8057  -51.6237 H      1 LIG       0.14100
@<TRIPOS>BOND
      1       1       2 ar
      2       1       3 ar
      3       2       5 ar
      4       3       6 ar
      5       4       5 ar
      6       4       6 ar
      7       1       7 1
      8       2       8 1
      9       3       9 1
     10       4      10 1
@<TRIPOS>ALT_TYPE
CGenFF_4.0_ALT_TYPE_SET
CGenFF_4.0 1 CG2R61 2 CG2R61 3 CG2R61 4 CG2R64 5 NG2R62 6 NG2R62 7 HGR61 8 HGR62 9 HGR62 10 HGR62
@<TRIPOS>MOLECULE
pyrimidine
 10 10 0 0 0
****
USER_CHARGES
INVALID_CHARGES
Pose:  48 Cluster:  48 Fr_nu: 2294985 TotEn:    -0.35
@<TRIPOS>ATOM
      1 C1        -45.1036  -15.5662  -39.1028 C.ar   1 LIG      -0.13100
      2 C2        -45.4315  -15.8962  -37.8035 C.ar   1 LIG       0.28900
      3 C3        -43.8432  -15.9469  -39.5156 C.ar   1 LIG       0.28900
      4 C4        -43.4001  -16.8648  -37.4838 C.ar   1 LIG       0.50700
      5 N1        -44.6009  -16.5477  -36.9633 N.ar   1 LIG      -0.71900
      6 N2        -42.9622  -16.5998  -38.7295 N.ar   1 LIG      -0.71900
      7 H1        -45.7899  -15.0429  -39.7551 H      1 LIG       0.11500
      8 H2        -46.4004  -15.6379  -37.3901 H      1 LIG       0.11400
      9 H3        -43.4960  -15.7303  -40.5200 H      1 LIG       0.11400
     10 H4        -42.7124  -17.3877  -36.8305 H      1 LIG       0.14100
@<TRIPOS>BOND
      1       1       2 ar
      2       1       3 ar
      3       2       5 ar
      4       3       6 ar
      5       4       5 ar
      6       4       6 ar
      7       1       7 1
      8       2       8 1
      9       3       9 1
     10       4      10 1
@<TRIPOS>ALT_TYPE
CGenFF_4.0_ALT_TYPE_SET
CGenFF_4.0 1 CG2R61 2 CG2R61 3 CG2R61 4 CG2R64 5 NG2R62 6 NG2R62 7 HGR61 8 HGR62 9 HGR62 10 HGR62
@<TRIPOS>MOLECULE
naphtalene
 18 19 0 0 0
****
USER_CHARGES
INVALID_CHARGES
Pose:   1 Cluster:   1 Fr_nu:  14774 TotEn:   -13.28
@<TRIPOS>ATOM
      1 C1        -45.5747  -10.9677  -43.8739 C.ar   1 LIG      -0.11500
      2 C2        -45.7714  -10.8557  -42.5007 C.ar   1 LIG      -0.11500
      3 C3        -50.1318  -12.5910  -44.3939 C.ar   1 LIG      -0.11500
      4 C4        -50.3284  -12.4790  -43.0207 C.ar   1 LIG      -0.11500
      5 C5        -46.6072  -11.4268  -44.6922 C.ar   1 LIG      -0.11700
      6 C6        -47.0011  -11.2024  -41.9405 C.ar   1 LIG      -0.11700
      7 C7        -48.9020  -12.2442  -44.9541 C.ar   1 LIG      -0.11700
      8 C8        -49.2959  -12.0199  -42.2023 C.ar   1 LIG      -0.11700
      9 C9        -47.8517  -11.7803  -44.1454 C.ar   1 LIG       0.00400
     10 C10       -48.0515  -11.6665  -42.7490 C.ar   1 LIG       0.00400
     11 H1        -44.6170  -10.6982  -44.3094 H      1 LIG       0.11500
     12 H2        -44.9670  -10.4979  -41.8646 H      1 LIG       0.11500
     13 H3        -50.9360  -12.9487  -45.0307 H      1 LIG       0.11500
     14 H4        -51.2858  -12.7500  -42.5856 H      1 LIG       0.11500
     15 H5        -46.4310  -11.5068  -45.7629 H      1 LIG       0.11500
     16 H6        -47.1327  -11.1065  -40.8647 H      1 LIG       0.11500
     17 H7        -48.7709  -12.3395  -46.0299 H      1 LIG       0.11500
     18 H8        -49.4717  -11.9407  -41.1314 H      1 LIG       0.11500
@<TRIPOS>BOND
      1       1       2 ar
      2       1       5 ar
      3       2       6 ar
      4       3       4 ar
      5       3       7 ar
      6       4       8 ar
      7       5       9 ar
      8       6      10 ar
      9       7       9 ar
     10       8      10 ar
     11       9      10 ar
     12       1      11 1
     13       2      12 1
     14       3      13 1
     15       4      14 1
     16       5      15 1
     17       6      16 1
     18       7      17 1
     19       8      18 1
@<TRIPOS>ALT_TYPE
CGenFF_4.0_ALT_TYPE_SET
CGenFF_4.0 1 CG2R61 2 CG2R61 3 CG2R61 4 CG2R61 5 CG2R61 6 CG2R61 7 CG2R61 8 CG2R61 9 CG2R61 10 CG2R61 11 HGR61 12 HGR61 13 HGR61 14 HGR61 15 HGR61 16 HGR61 17 HGR61 18 HGR61
@<TRIPOS>MOLECULE
naphtalene
 18 19 0 0 0
****
USER_CHARGES
INVALID_CHARGES
Pose:   2 Cluster:   2 Fr_nu:  20361 TotEn:   -12.53
@<TRIPOS>ATOM
      1 C1        -74.7123  -10.1114  -45.5103 C.ar   1 LIG      -0.11500
      2 C2        -73.7170  -10.8213  -44.8453 C.ar   1 LIG      -0.11500
      3 C3        -77.7705  -13.8498  -44.9230 C.ar   1 LIG      -0.11500
      4 C4        -76.7750  -14.5595  -44.2580 C.ar   1 LIG      -0.11500
      5 C5        -75.9710  -10.6831  -45.6983 C.ar   1 LIG      -0.11700
      6 C6        -73.9763  -12.1054  -44.3657 C.ar   1 LIG      -0.11700
      7 C7        -77.5110  -12.5655  -45.4026 C.ar   1 LIG      -0.11700
      8 C8        -75.5163  -13.9880  -44.0700 C.ar   1 LIG      -0.11700
      9 C9        -76.2498  -11.9747  -45.2223 C.ar   1 LIG       0.00400
     10 C10       -75.2375  -12.6964  -44.5460 C.ar   1 LIG       0.00400
     11 H1        -74.5096   -9.1120  -45.8840 H      1 LIG       0.11500
     12 H2        -72.7375  -10.3752  -44.6992 H      1 LIG       0.11500
     13 H3        -78.7504  -14.2953  -45.0693 H      1 LIG       0.11500
     14 H4        -76.9779  -15.5595  -43.8859 H      1 LIG       0.11500
     15 H5        -76.7338  -10.1100  -46.2214 H      1 LIG       0.11500
     16 H6        -73.1836  -12.6417  -43.8483 H      1 LIG       0.11500
     17 H7        -78.3041  -12.0291  -45.9192 H      1 LIG       0.11500
     18 H8        -74.7531  -14.5612  -43.5476 H      1 LIG       0.11500
@<TRIPOS>BOND
      1       1       2 ar
      2       1       5 ar
      3       2       6 ar
      4       3       4 ar
      5       3       7 ar
      6       4       8 ar
      7       5       9 ar
      8       6      10 ar
      9       7       9 ar
     10       8      10 ar
     11       9      10 ar
     12       1      11 1
     13       2      12 1
     14       3      13 1
     15       4      14 1
     16       5      15 1
     17       6      16 1
     18       7      17 1
     19       8      18 1
@<TRIPOS>ALT_TYPE
CGenFF_4.0_ALT_TYPE_SET
CGenFF_4.0 1 CG2R61 2 CG2R61 3 CG2R61 4 CG2R61 5 CG2R61 6 CG2R61 7 CG2R61 8 CG2R61 9 CG2R61 10 CG2R61 11 HGR61 12 HGR61 13 HGR61 14 HGR61 15 HGR61 16 HGR61 17 HGR61 18 HGR61
@<TRIPOS>MOLECULE
naphtalene
 18 19 0 0 0
****
USER_CHARGES
INVALID_CHARGES
Pose:   3 Cluster:   3 Fr_nu:  22011 TotEn:   -12.49
@<TRIPOS>ATOM
      1 C1        -65.2862  -20.1484  -60.8468 C.ar   1 LIG      -0.11500
      2 C2        -65.5881  -20.5480  -59.5484 C.ar   1 LIG      -0.11500
      3 C3        -68.4240  -16.4523  -60.4386 C.ar   1 LIG      -0.11500
      4 C4        -68.7258  -16.8521  -59.1401 C.ar   1 LIG      -0.11500
      5 C5        -65.9136  -19.0303  -61.3972 C.ar   1 LIG      -0.11700
      6 C6        -66.5184  -19.8313  -58.7953 C.ar   1 LIG      -0.11700
      7 C7        -67.4936  -17.1691  -61.1917 C.ar   1 LIG      -0.11700
      8 C8        -68.0986  -17.9701  -58.5897 C.ar   1 LIG      -0.11700
      9 C9        -66.8526  -18.2970  -60.6536 C.ar   1 LIG       0.00400
     10 C10       -67.1596  -18.7035  -59.3333 C.ar   1 LIG       0.00400
     11 H1        -64.5623  -20.7071  -61.4328 H      1 LIG       0.11500
     12 H2        -65.0990  -21.4184  -59.1208 H      1 LIG       0.11500
     13 H3        -68.9127  -15.5818  -60.8668 H      1 LIG       0.11500
     14 H4        -69.4508  -16.2939  -58.5551 H      1 LIG       0.11500
     15 H5        -65.6624  -18.7364  -62.4143 H      1 LIG       0.11500
     16 H6        -66.7387  -20.1614  -57.7822 H      1 LIG       0.11500
     17 H7        -67.2729  -16.8383  -62.2044 H      1 LIG       0.11500
     18 H8        -68.3501  -18.2647  -57.5728 H      1 LIG       0.11500
@<TRIPOS>BOND
      1       1       2 ar
      2       1       5 ar
      3       2       6 ar
      4       3       4 ar
      5       3       7 ar
      6       4       8 ar
      7       5       9 ar
      8       6      10 ar
      9       7       9 ar
     10       8      10 ar
     11       9      10 ar
     12       1      11 1
     13       2      12 1
     14       3      13 1
     15       4      14 1
     16       5      15 1
     17       6      16 1
     18       7      17 1
     19       8      18 1
@<TRIPOS>ALT_TYPE
CGenFF_4.0_ALT_TYPE_SET
CGenFF_4.0 1 CG2R61 2 CG2R61 3 CG2R61 4 CG2R61 5 CG2R61 6 CG2R61 7 CG2R61 8 CG2R61 9 CG2R61 10 CG2R61 11 HGR61 12 HGR61 13 HGR61 14 HGR61 15 HGR61 16 HGR61 17 HGR61 18 HGR61
@<TRIPOS>MOLECULE
naphtalene
 18 19 0 0 0
****
USER_CHARGES
INVALID_CHARGES
Pose:   4 Cluster:   4 Fr_nu: 143748 TotEn:   -12.45
@<TRIPOS>ATOM
      1 C1        -73.2337    4.0394  -51.4201 C.ar   1 LIG      -0.11500
      2 C2        -73.9383    4.2490  -50.2384 C.ar   1 LIG      -0.11500
      3 C3        -69.4090    6.4014  -49.5584 C.ar   1 LIG      -0.11500
      4 C4        -70.1137    6.6109  -48.3767 C.ar   1 LIG      -0.11500
      5 C5        -71.9307    4.5205  -51.5511 C.ar   1 LIG      -0.11700
      6 C6        -73.3427    4.9403  -49.1831 C.ar   1 LIG      -0.11700
      7 C7        -70.0047    5.7099  -50.6137 C.ar   1 LIG      -0.11700
      8 C8        -71.4167    6.1299  -48.2456 C.ar   1 LIG      -0.11700
      9 C9        -71.3154    5.2187  -50.4992 C.ar   1 LIG       0.00400
     10 C10       -72.0320    5.4317  -49.2975 C.ar   1 LIG       0.00400
     11 H1        -73.6981    3.5016  -52.2415 H      1 LIG       0.11500
     12 H2        -74.9525    3.8738  -50.1373 H      1 LIG       0.11500
     13 H3        -68.3945    6.7763  -49.6601 H      1 LIG       0.11500
     14 H4        -69.6493    7.1500  -47.5562 H      1 LIG       0.11500
     15 H5        -71.3990    4.3455  -52.4841 H      1 LIG       0.11500
     16 H6        -73.9119    5.0922  -48.2684 H      1 LIG       0.11500
     17 H7        -69.4351    5.5575  -51.5280 H      1 LIG       0.11500
     18 H8        -71.9490    6.3055  -47.3129 H      1 LIG       0.11500
@<TRIPOS>BOND
      1       1       2 ar
      2       1       5 ar
      3       2       6 ar
      4       3       4 ar
      5       3       7 ar
      6       4       8 ar
      7       5       9 ar
      8       6      10 ar
      9       7       9 ar
     10       8      10 ar
     11       9      10 ar
     12       1      11 1
     13       2      12 1
     14       3      13 1
     15       4      14 1
     16       5      15 1
     17       6      16 1
     18       7      17 1
     19       8      18 1
@<TRIPOS>ALT_TYPE
CGenFF_4.0_ALT_TYPE_SET
CGenFF_4.0 1 CG2R61 2 CG2R61 3 CG2R61 4 CG2R61 5 CG2R61 6 CG2R61 7 CG2R61 8 CG2R61 9 CG2R61 10 CG2R61 11 HGR61 12 HGR61 13 HGR61 14 HGR61 15 HGR61 16 HGR61 17 HGR61 18 HGR61
@<TRIPOS>MOLECULE
naphtalene
 18 19 0 0 0
****
USER_CHARGES
INVALID_CHARGES
Pose:   5 Cluster:   5 Fr_nu: 150026 TotEn:   -12.38
@<TRIPOS>ATOM
      1 C1        -68.0961   -0.2257  -28.8963 C.ar   1 LIG      -0.11500
      2 C2        -68.8227   -1.3300  -29.3315 C.ar   1 LIG      -0.11500
      3 C3        -70.8602    2.6787  -31.6526 C.ar   1 LIG      -0.11500
      4 C4        -71.5867    1.5743  -32.0877 C.ar   1 LIG      -0.11500
      5 C5        -68.4175    1.0496  -29.3621 C.ar   1 LIG      -0.11700
      6 C6        -69.8734   -1.1635  -30.2340 C.ar   1 LIG      -0.11700
      7 C7        -69.8094    2.5121  -30.7500 C.ar   1 LIG      -0.11700
      8 C8        -71.2653    0.2990  -31.6221 C.ar   1 LIG      -0.11700
      9 C9        -69.4720    1.2358  -30.2709 C.ar   1 LIG       0.00400
     10 C10       -70.2108    0.1127  -30.7133 C.ar   1 LIG       0.00400
     11 H1        -67.2778   -0.3560  -28.1942 H      1 LIG       0.11500
     12 H2        -68.5718   -2.3223  -28.9681 H      1 LIG       0.11500
     13 H3        -71.1107    3.6715  -32.0156 H      1 LIG       0.11500
     14 H4        -72.4039    1.7050  -32.7910 H      1 LIG       0.11500
     15 H5        -67.8357    1.8984  -29.0087 H      1 LIG       0.11500
     16 H6        -70.4282   -2.0408  -30.5602 H      1 LIG       0.11500
     17 H7        -69.2554    3.3896  -30.4233 H      1 LIG       0.11500
     18 H8        -71.8465   -0.5501  -31.9759 H      1 LIG       0.11500
@<TRIPOS>BOND
      1       1       2 ar
      2       1       5 ar
      3       2       6 ar
      4       3       4 ar
      5       3       7 ar
      6       4       8 ar
      7       5       9 ar
      8       6      10 ar
      9       7       9 ar
     10       8      10 ar
     11       9      10 ar
     12       1      11 1
     13       2      12 1
     14       3      13 1
     15       4      14 1
     16       5      15 1
     17       6      16 1
     18       7      17 1
     19       8      18 1
@<TRIPOS>ALT_TYPE
CGenFF_4.0_ALT_TYPE_SET
CGenFF_4.0 1 CG2R61 2 CG2R61 3 CG2R61 4 CG2R61 5 CG2R61 6 CG2R61 7 CG2R61 8 CG2R61 9 CG2R61 10 CG2R61 11 HGR61 12 HGR61 13 HGR61 14 HGR61 15 HGR61 16 HGR61 17 HGR61 18 HGR61
@<TRIPOS>MOLECULE
naphtalene
 18 19 0 0 0
****
USER_CHARGES
INVALID_CHARGES
Pose:   6 Cluster:   6 Fr_nu:  47210 TotEn:   -12.24
@<TRIPOS>ATOM
      1 C1        -52.8619    5.2024  -36.4226 C.ar   1 LIG      -0.11500
      2 C2        -53.1148    4.1042  -35.6060 C.ar   1 LIG      -0.11500
      3 C3        -57.3081    4.7891  -38.3549 C.ar   1 LIG      -0.11500
      4 C4        -57.5609    3.6909  -37.5382 C.ar   1 LIG      -0.11500
      5 C5        -53.8387    5.6510  -37.3122 C.ar   1 LIG      -0.11700
      6 C6        -54.3452    3.4504  -35.6756 C.ar   1 LIG      -0.11700
      7 C7        -56.0776    5.4429  -38.2852 C.ar   1 LIG      -0.11700
      8 C8        -56.5842    3.2421  -36.6487 C.ar   1 LIG      -0.11700
      9 C9        -55.0829    5.0049  -37.3956 C.ar   1 LIG       0.00400
     10 C10       -55.3400    3.8882  -36.5652 C.ar   1 LIG       0.00400
     11 H1        -51.9036    5.7106  -36.3684 H      1 LIG       0.11500
     12 H2        -52.3539    3.7559  -34.9136 H      1 LIG       0.11500
     13 H3        -58.0688    5.1380  -39.0475 H      1 LIG       0.11500
     14 H4        -58.5188    3.1822  -37.5939 H      1 LIG       0.11500
     15 H5        -53.6189    6.5111  -37.9413 H      1 LIG       0.11500
     16 H6        -54.5214    2.5944  -35.0275 H      1 LIG       0.11500
     17 H7        -55.9020    6.2993  -38.9327 H      1 LIG       0.11500
     18 H8        -56.8034    2.3815  -36.0200 H      1 LIG       0.11500
@<TRIPOS>BOND
      1       1       2 ar
      2       1       5 ar
      3       2       6 ar
      4       3       4 ar
      5       3       7 ar
      6       4       8 ar
      7       5       9 ar
      8       6      10 ar
      9       7       9 ar
     10       8      10 ar
     11       9      10 ar
     12       1      11 1
     13       2      12 1
     14       3      13 1
     15       4      14 1
     16       5      15 1
     17       6      16 1
     18       7      17 1
     19       8      18 1
@<TRIPOS>ALT_TYPE
CGenFF_4.0_ALT_TYPE_SET
CGenFF_4.0 1 CG2R61 2 CG2R61 3 CG2R61 4 CG2R61 5 CG2R61 6 CG2R61 7 CG2R61 8 CG2R61 9 CG2R61 10 CG2R61 11 HGR61 12 HGR61 13 HGR61 14 HGR61 15 HGR61 16 HGR61 17 HGR61 18 HGR61
@<TRIPOS>MOLECULE
naphtalene
 18 19 0 0 0
****
USER_CHARGES
INVALID_CHARGES
Pose:   7 Cluster:   7 Fr_nu: 107084 TotEn:   -11.79
@<TRIPOS>ATOM
      1 C1        -59.1759    2.9270  -22.7517 C.ar   1 LIG      -0.11500
      2 C2        -60.4576    3.2602  -23.1793 C.ar   1 LIG      -0.11500
      3 C3        -60.1737   -1.7859  -23.4340 C.ar   1 LIG      -0.11500
      4 C4        -61.4555   -1.4526  -23.8616 C.ar   1 LIG      -0.11500
      5 C5        -58.7802    1.5898  -22.7064 C.ar   1 LIG      -0.11700
      6 C6        -61.3486    2.2578  -23.5633 C.ar   1 LIG      -0.11700
      7 C7        -59.2826   -0.7834  -23.0500 C.ar   1 LIG      -0.11700
      8 C8        -61.8513   -0.1155  -23.9068 C.ar   1 LIG      -0.11700
      9 C9        -59.6640    0.5677  -23.0892 C.ar   1 LIG       0.00400
     10 C10       -60.9674    0.9067  -23.5240 C.ar   1 LIG       0.00400
     11 H1        -58.4828    3.7078  -22.4523 H      1 LIG       0.11500
     12 H2        -60.7646    4.3015  -23.2144 H      1 LIG       0.11500
     13 H3        -59.8661   -2.8272  -23.3987 H      1 LIG       0.11500
     14 H4        -62.1486   -2.2338  -24.1594 H      1 LIG       0.11500
     15 H5        -57.7736    1.3526  -22.3684 H      1 LIG       0.11500
     16 H6        -62.3455    2.5413  -23.8947 H      1 LIG       0.11500
     17 H7        -58.2857   -1.0671  -22.7194 H      1 LIG       0.11500
     18 H8        -62.8582    0.1220  -24.2441 H      1 LIG       0.11500
@<TRIPOS>BOND
      1       1       2 ar
      2       1       5 ar
      3       2       6 ar
      4       3       4 ar
      5       3       7 ar
      6       4       8 ar
      7       5       9 ar
      8       6      10 ar
      9       7       9 ar
     10       8      10 ar
     11       9      10 ar
     12       1      11 1
     13       2      12 1
     14       3      13 1
     15       4      14 1
     16       5      15 1
     17       6      16 1
     18       7      17 1
     19       8      18 1
@<TRIPOS>ALT_TYPE
CGenFF_4.0_ALT_TYPE_SET
CGenFF_4.0 1 CG2R61 2 CG2R61 3 CG2R61 4 CG2R61 5 CG2R61 6 CG2R61 7 CG2R61 8 CG2R61 9 CG2R61 10 CG2R61 11 HGR61 12 HGR61 13 HGR61 14 HGR61 15 HGR61 16 HGR61 17 HGR61 18 HGR61
@<TRIPOS>MOLECULE
naphtalene
 18 19 0 0 0
****
USER_CHARGES
INVALID_CHARGES
Pose:   8 Cluster:   8 Fr_nu: 150402 TotEn:   -11.78
@<TRIPOS>ATOM
      1 C1        -64.1061    0.7604  -26.1163 C.ar   1 LIG      -0.11500
      2 C2        -64.2342   -0.6173  -26.2662 C.ar   1 LIG      -0.11500
      3 C3        -60.6667    0.0733  -22.7442 C.ar   1 LIG      -0.11500
      4 C4        -60.7950   -1.3044  -22.8941 C.ar   1 LIG      -0.11500
      5 C5        -63.1880    1.2813  -25.2040 C.ar   1 LIG      -0.11700
      6 C6        -63.4450   -1.4793  -25.5046 C.ar   1 LIG      -0.11700
      7 C7        -61.4560    0.9354  -23.5060 C.ar   1 LIG      -0.11700
      8 C8        -61.7131   -1.8254  -23.8063 C.ar   1 LIG      -0.11700
      9 C9        -62.3853    0.4284  -24.4290 C.ar   1 LIG       0.00400
     10 C10       -62.5158   -0.9725  -24.5814 C.ar   1 LIG       0.00400
     11 H1        -64.7212    1.4310  -26.7092 H      1 LIG       0.11500
     12 H2        -64.9491   -1.0218  -26.9769 H      1 LIG       0.11500
     13 H3        -59.9518    0.4785  -22.0336 H      1 LIG       0.11500
     14 H4        -60.1806   -1.9745  -22.3000 H      1 LIG       0.11500
     15 H5        -63.1050    2.3615  -25.1032 H      1 LIG       0.11500
     16 H6        -63.5616   -2.5528  -25.6385 H      1 LIG       0.11500
     17 H7        -61.3387    2.0087  -23.3724 H      1 LIG       0.11500
     18 H8        -61.7967   -2.9056  -23.9068 H      1 LIG       0.11500
@<TRIPOS>BOND
      1       1       2 ar
      2       1       5 ar
      3       2       6 ar
      4       3       4 ar
      5       3       7 ar
      6       4       8 ar
      7       5       9 ar
      8       6      10 ar
      9       7       9 ar
     10       8      10 ar
     11       9      10 ar
     12       1      11 1
     13       2      12 1
     14       3      13 1
     15       4      14 1
     16       5      15 1
     17       6      16 1
     18       7      17 1
     19       8      18 1
@<TRIPOS>ALT_TYPE
CGenFF_4.0_ALT_TYPE_SET
CGenFF_4.0 1 CG2R61 2 CG2R61 3 CG2R61 4 CG2R61 5 CG2R61 6 CG2R61 7 CG2R61 8 CG2R61 9 CG2R61 10 CG2R61 11 HGR61 12 HGR61 13 HGR61 14 HGR61 15 HGR61 16 HGR61 17 HGR61 18 HGR61
@<TRIPOS>MOLECULE
naphtalene
 18 19 0 0 0
****
USER_CHARGES
INVALID_CHARGES
Pose:   9 Cluster:   9 Fr_nu:    487 TotEn:   -11.69
@<TRIPOS>ATOM
      1 C1        -54.9929    5.0113  -40.2121 C.ar   1 LIG      -0.11500
      2 C2        -56.3657    4.8020  -40.3048 C.ar   1 LIG      -0.11500
      3 C3        -55.1387    3.8710  -35.4844 C.ar   1 LIG      -0.11500
      4 C4        -56.5114    3.6618  -35.5773 C.ar   1 LIG      -0.11500
      5 C5        -54.3401    4.8332  -38.9920 C.ar   1 LIG      -0.11700
      6 C6        -57.0909    4.4139  -39.1781 C.ar   1 LIG      -0.11700
      7 C7        -54.4134    4.2590  -36.6114 C.ar   1 LIG      -0.11700
      8 C8        -57.1644    3.8398  -36.7973 C.ar   1 LIG      -0.11700
      9 C9        -55.0543    4.4429  -37.8475 C.ar   1 LIG       0.00400
     10 C10       -56.4502    4.2302  -37.9419 C.ar   1 LIG       0.00400
     11 H1        -54.4290    5.3139  -41.0896 H      1 LIG       0.11500
     12 H2        -56.8729    4.9406  -41.2552 H      1 LIG       0.11500
     13 H3        -54.6307    3.7324  -34.5342 H      1 LIG       0.11500
     14 H4        -57.0751    3.3605  -34.6992 H      1 LIG       0.11500
     15 H5        -53.2664    5.0028  -38.9428 H      1 LIG       0.11500
     16 H6        -58.1631    4.2554  -39.2737 H      1 LIG       0.11500
     17 H7        -53.3412    4.4167  -36.5156 H      1 LIG       0.11500
     18 H8        -58.2382    3.6710  -36.8466 H      1 LIG       0.11500
@<TRIPOS>BOND
      1       1       2 ar
      2       1       5 ar
      3       2       6 ar
      4       3       4 ar
      5       3       7 ar
      6       4       8 ar
      7       5       9 ar
      8       6      10 ar
      9       7       9 ar
     10       8      10 ar
     11       9      10 ar
     12       1      11 1
     13       2      12 1
     14       3      13 1
     15       4      14 1
     16       5      15 1
     17       6      16 1
     18       7      17 1
     19       8      18 1
@<TRIPOS>ALT_TYPE
CGenFF_4.0_ALT_TYPE_SET
CGenFF_4.0 1 CG2R61 2 CG2R61 3 CG2R61 4 CG2R61 5 CG2R61 6 CG2R61 7 CG2R61 8 CG2R61 9 CG2R61 10 CG2R61 11 HGR61 12 HGR61 13 HGR61 14 HGR61 15 HGR61 16 HGR61 17 HGR61 18 HGR61
@<TRIPOS>MOLECULE
naphtalene
 18 19 0 0 0
****
USER_CHARGES
INVALID_CHARGES
Pose:  10 Cluster:  10 Fr_nu:  32731 TotEn:   -11.66
@<TRIPOS>ATOM
      1 C1        -63.8953  -22.4081  -50.0223 C.ar   1 LIG      -0.11500
      2 C2        -65.1667  -22.2370  -50.5617 C.ar   1 LIG      -0.11500
      3 C3        -62.3446  -18.4753  -52.4309 C.ar   1 LIG      -0.11500
      4 C4        -63.6161  -18.3043  -52.9702 C.ar   1 LIG      -0.11500
      5 C5        -62.8721  -21.5178  -50.3494 C.ar   1 LIG      -0.11700
      6 C6        -65.4201  -21.1751  -51.4301 C.ar   1 LIG      -0.11700
      7 C7        -62.0912  -19.5374  -51.5623 C.ar   1 LIG      -0.11700
      8 C8        -64.6392  -19.1947  -52.6432 C.ar   1 LIG      -0.11700
      9 C9        -63.1092  -20.4432  -51.2221 C.ar   1 LIG       0.00400
     10 C10       -64.4022  -20.2693  -51.7705 C.ar   1 LIG       0.00400
     11 H1        -63.6985  -23.2354  -49.3466 H      1 LIG       0.11500
     12 H2        -65.9626  -22.9306  -50.3061 H      1 LIG       0.11500
     13 H3        -61.5481  -17.7819  -52.6860 H      1 LIG       0.11500
     14 H4        -63.8119  -17.4778  -53.6469 H      1 LIG       0.11500
     15 H5        -61.8858  -21.6711  -49.9163 H      1 LIG       0.11500
     16 H6        -66.4216  -21.0602  -51.8396 H      1 LIG       0.11500
     17 H7        -61.0899  -19.6515  -51.1524 H      1 LIG       0.11500
     18 H8        -65.6255  -19.0419  -53.0768 H      1 LIG       0.11500
@<TRIPOS>BOND
      1       1       2 ar
      2       1       5 ar
      3       2       6 ar
      4       3       4 ar
      5       3       7 ar
      6       4       8 ar
      7       5       9 ar
      8       6      10 ar
      9       7       9 ar
     10       8      10 ar
     11       9      10 ar
     12       1      11 1
     13       2      12 1
     14       3      13 1
     15       4      14 1
     16       5      15 1
     17       6      16 1
     18       7      17 1
     19       8      18 1
@<TRIPOS>ALT_TYPE
CGenFF_4.0_ALT_TYPE_SET
CGenFF_4.0 1 CG2R61 2 CG2R61 3 CG2R61 4 CG2R61 5 CG2R61 6 CG2R61 7 CG2R61 8 CG2R61 9 CG2R61 10 CG2R61 11 HGR61 12 HGR61 13 HGR61 14 HGR61 15 HGR61 16 HGR61 17 HGR61 18 HGR61
@<TRIPOS>MOLECULE
naphtalene
 18 19 0 0 0
****
USER_CHARGES
INVALID_CHARGES
Pose:  11 Cluster:  11 Fr_nu: 166624 TotEn:   -11.53
@<TRIPOS>ATOM
      1 C1        -59.2154   -7.3777  -54.8699 C.ar   1 LIG      -0.11500
      2 C2        -60.0876   -8.3413  -55.3673 C.ar   1 LIG      -0.11500
      3 C3        -62.6412   -3.9733  -55.4591 C.ar   1 LIG      -0.11500
      4 C4        -63.5133   -4.9370  -55.9565 C.ar   1 LIG      -0.11500
      5 C5        -59.6280   -6.0489  -54.7665 C.ar   1 LIG      -0.11700
      6 C6        -61.3757   -7.9801  -55.7631 C.ar   1 LIG      -0.11700
      7 C7        -61.3531   -4.3346  -55.0631 C.ar   1 LIG      -0.11700
      8 C8        -63.1008   -6.2658  -56.0600 C.ar   1 LIG      -0.11700
      9 C9        -60.9210   -5.6673  -55.1603 C.ar   1 LIG       0.00400
     10 C10       -61.8079   -6.6474  -55.6661 C.ar   1 LIG       0.00400
     11 H1        -58.2126   -7.6593  -54.5623 H      1 LIG       0.11500
     12 H2        -59.7655   -9.3755  -55.4471 H      1 LIG       0.11500
     13 H3        -62.9628   -2.9387  -55.3788 H      1 LIG       0.11500
     14 H4        -64.5155   -4.6545  -56.2652 H      1 LIG       0.11500
     15 H5        -58.9293   -5.3123  -54.3752 H      1 LIG       0.11500
     16 H6        -62.0409   -8.7501  -56.1486 H      1 LIG       0.11500
     17 H7        -60.6884   -3.5646  -54.6770 H      1 LIG       0.11500
     18 H8        -63.7992   -7.0024  -56.4520 H      1 LIG       0.11500
@<TRIPOS>BOND
      1       1       2 ar
      2       1       5 ar
      3       2       6 ar
      4       3       4 ar
      5       3       7 ar
      6       4       8 ar
      7       5       9 ar
      8       6      10 ar
      9       7       9 ar
     10       8      10 ar
     11       9      10 ar
     12       1      11 1
     13       2      12 1
     14       3      13 1
     15       4      14 1
     16       5      15 1
     17       6      16 1
     18       7      17 1
     19       8      18 1
@<TRIPOS>ALT_TYPE
CGenFF_4.0_ALT_TYPE_SET
CGenFF_4.0 1 CG2R61 2 CG2R61 3 CG2R61 4 CG2R61 5 CG2R61 6 CG2R61 7 CG2R61 8 CG2R61 9 CG2R61 10 CG2R61 11 HGR61 12 HGR61 13 HGR61 14 HGR61 15 HGR61 16 HGR61 17 HGR61 18 HGR61
@<TRIPOS>MOLECULE
naphtalene
 18 19 0 0 0
****
USER_CHARGES
INVALID_CHARGES
Pose:  12 Cluster:  12 Fr_nu:  20364 TotEn:   -11.51
@<TRIPOS>ATOM
      1 C1        -78.2361  -17.0816  -44.9538 C.ar   1 LIG      -0.11500
      2 C2        -76.9464  -17.3947  -44.5348 C.ar   1 LIG      -0.11500
      3 C3        -77.1949  -12.3409  -44.6155 C.ar   1 LIG      -0.11500
      4 C4        -75.9052  -12.6541  -44.1964 C.ar   1 LIG      -0.11500
      5 C5        -78.6249  -15.7477  -45.0802 C.ar   1 LIG      -0.11700
      6 C6        -76.0407  -16.3753  -44.2405 C.ar   1 LIG      -0.11700
      7 C7        -78.1006  -13.3605  -44.9098 C.ar   1 LIG      -0.11700
      8 C8        -75.5163  -13.9880  -44.0700 C.ar   1 LIG      -0.11700
      9 C9        -77.7263  -14.7086  -44.7881 C.ar   1 LIG       0.00400
     10 C10       -76.4149  -15.0271  -44.3620 C.ar   1 LIG       0.00400
     11 H1        -78.9410  -17.8757  -45.1822 H      1 LIG       0.11500
     12 H2        -76.6446  -18.4335  -44.4370 H      1 LIG       0.11500
     13 H3        -77.4973  -11.3021  -44.7136 H      1 LIG       0.11500
     14 H4        -75.2012  -11.8597  -43.9668 H      1 LIG       0.11500
     15 H5        -79.6382  -15.5263  -45.4089 H      1 LIG       0.11500
     16 H6        -75.0375  -16.6432  -43.9151 H      1 LIG       0.11500
     17 H7        -79.1034  -13.0924  -45.2360 H      1 LIG       0.11500
     18 H8        -74.5032  -14.2096  -43.7405 H      1 LIG       0.11500
@<TRIPOS>BOND
      1       1       2 ar
      2       1       5 ar
      3       2       6 ar
      4       3       4 ar
      5       3       7 ar
      6       4       8 ar
      7       5       9 ar
      8       6      10 ar
      9       7       9 ar
     10       8      10 ar
     11       9      10 ar
     12       1      11 1
     13       2      12 1
     14       3      13 1
     15       4      14 1
     16       5      15 1
     17       6      16 1
     18       7      17 1
     19       8      18 1
@<TRIPOS>ALT_TYPE
CGenFF_4.0_ALT_TYPE_SET
CGenFF_4.0 1 CG2R61 2 CG2R61 3 CG2R61 4 CG2R61 5 CG2R61 6 CG2R61 7 CG2R61 8 CG2R61 9 CG2R61 10 CG2R61 11 HGR61 12 HGR61 13 HGR61 14 HGR61 15 HGR61 16 HGR61 17 HGR61 18 HGR61
@<TRIPOS>MOLECULE
naphtalene
 18 19 0 0 0
****
USER_CHARGES
INVALID_CHARGES
Pose:  13 Cluster:  13 Fr_nu: 144998 TotEn:   -11.28
@<TRIPOS>ATOM
      1 C1        -48.5728   -1.1444  -18.2411 C.ar   1 LIG      -0.11500
      2 C2        -49.3180   -0.4985  -17.2592 C.ar   1 LIG      -0.11500
      3 C3        -50.7132    1.5799  -21.6572 C.ar   1 LIG      -0.11500
      4 C4        -51.4584    2.2257  -20.6751 C.ar   1 LIG      -0.11500
      5 C5        -48.7300   -0.7924  -19.5820 C.ar   1 LIG      -0.11700
      6 C6        -50.2233    0.5018  -17.6141 C.ar   1 LIG      -0.11700
      7 C7        -49.8078    0.5795  -21.3022 C.ar   1 LIG      -0.11700
      8 C8        -51.3012    1.8737  -19.3343 C.ar   1 LIG      -0.11700
      9 C9        -49.6367    0.2123  -19.9574 C.ar   1 LIG       0.00400
     10 C10       -50.3945    0.8690  -18.9588 C.ar   1 LIG       0.00400
     11 H1        -47.8686   -1.9236  -17.9643 H      1 LIG       0.11500
     12 H2        -49.1946   -0.7732  -16.2156 H      1 LIG       0.11500
     13 H3        -50.8360    1.8542  -22.7012 H      1 LIG       0.11500
     14 H4        -52.1634    3.0038  -20.9527 H      1 LIG       0.11500
     15 H5        -48.1373   -1.3110  -20.3327 H      1 LIG       0.11500
     16 H6        -50.7949    0.9938  -16.8298 H      1 LIG       0.11500
     17 H7        -49.2357    0.0883  -22.0865 H      1 LIG       0.11500
     18 H8        -51.8944    2.3917  -18.5834 H      1 LIG       0.11500
@<TRIPOS>BOND
      1       1       2 ar
      2       1       5 ar
      3       2       6 ar
      4       3       4 ar
      5       3       7 ar
      6       4       8 ar
      7       5       9 ar
      8       6      10 ar
      9       7       9 ar
     10       8      10 ar
     11       9      10 ar
     12       1      11 1
     13       2      12 1
     14       3      13 1
     15       4      14 1
     16       5      15 1
     17       6      16 1
     18       7      17 1
     19       8      18 1
@<TRIPOS>ALT_TYPE
CGenFF_4.0_ALT_TYPE_SET
CGenFF_4.0 1 CG2R61 2 CG2R61 3 CG2R61 4 CG2R61 5 CG2R61 6 CG2R61 7 CG2R61 8 CG2R61 9 CG2R61 10 CG2R61 11 HGR61 12 HGR61 13 HGR61 14 HGR61 15 HGR61 16 HGR61 17 HGR61 18 HGR61
@<TRIPOS>MOLECULE
naphtalene
 18 19 0 0 0
****
USER_CHARGES
INVALID_CHARGES
Pose:  14 Cluster:  14 Fr_nu: 145455 TotEn:   -11.24
@<TRIPOS>ATOM
      1 C1        -63.9984    3.5882  -26.4070 C.ar   1 LIG      -0.11500
      2 C2        -63.1395    3.3816  -25.3316 C.ar   1 LIG      -0.11500
      3 C3        -64.7715   -1.2059  -26.7102 C.ar   1 LIG      -0.11500
      4 C4        -63.9126   -1.4123  -25.6348 C.ar   1 LIG      -0.11500
      5 C5        -64.6214    2.5019  -27.0220 C.ar   1 LIG      -0.11700
      6 C6        -62.9003    2.0881  -24.8670 C.ar   1 LIG      -0.11700
      7 C7        -65.0107    0.0878  -27.1748 C.ar   1 LIG      -0.11700
      8 C8        -63.2895   -0.3261  -25.0197 C.ar   1 LIG      -0.11700
      9 C9        -64.3921    1.1929  -26.5677 C.ar   1 LIG       0.00400
     10 C10       -63.5187    0.9829  -25.4741 C.ar   1 LIG       0.00400
     11 H1        -64.1838    4.5954  -26.7685 H      1 LIG       0.11500
     12 H2        -62.6552    4.2280  -24.8533 H      1 LIG       0.11500
     13 H3        -65.2563   -2.0520  -27.1890 H      1 LIG       0.11500
     14 H4        -63.7264   -2.4199  -25.2746 H      1 LIG       0.11500
     15 H5        -65.2886    2.6869  -27.8614 H      1 LIG       0.11500
     16 H6        -62.2256    1.9501  -24.0246 H      1 LIG       0.11500
     17 H7        -65.6860    0.2256  -28.0166 H      1 LIG       0.11500
     18 H8        -62.6216   -0.5110  -24.1808 H      1 LIG       0.11500
@<TRIPOS>BOND
      1       1       2 ar
      2       1       5 ar
      3       2       6 ar
      4       3       4 ar
      5       3       7 ar
      6       4       8 ar
      7       5       9 ar
      8       6      10 ar
      9       7       9 ar
     10       8      10 ar
     11       9      10 ar
     12       1      11 1
     13       2      12 1
     14       3      13 1
     15       4      14 1
     16       5      15 1
     17       6      16 1
     18       7      17 1
     19       8      18 1
@<TRIPOS>ALT_TYPE
CGenFF_4.0_ALT_TYPE_SET
CGenFF_4.0 1 CG2R61 2 CG2R61 3 CG2R61 4 CG2R61 5 CG2R61 6 CG2R61 7 CG2R61 8 CG2R61 9 CG2R61 10 CG2R61 11 HGR61 12 HGR61 13 HGR61 14 HGR61 15 HGR61 16 HGR61 17 HGR61 18 HGR61
@<TRIPOS>MOLECULE
naphtalene
 18 19 0 0 0
****
USER_CHARGES
INVALID_CHARGES
Pose:  15 Cluster:  15 Fr_nu:   2496 TotEn:   -11.18
@<TRIPOS>ATOM
      1 C1        -45.7710  -11.3343  -43.6559 C.ar   1 LIG      -0.11500
      2 C2        -45.6727  -12.5172  -42.9293 C.ar   1 LIG      -0.11500
      3 C3        -50.5967  -11.3543  -43.0348 C.ar   1 LIG      -0.11500
      4 C4        -50.4982  -12.5372  -42.3083 C.ar   1 LIG      -0.11500
      5 C5        -47.0183  -10.7456  -43.8664 C.ar   1 LIG      -0.11700
      6 C6        -46.8210  -13.1159  -42.4104 C.ar   1 LIG      -0.11700
      7 C7        -49.4482  -10.7556  -43.5537 C.ar   1 LIG      -0.11700
      8 C8        -49.2510  -13.1261  -42.0977 C.ar   1 LIG      -0.11700
      9 C9        -48.1847  -11.3344  -43.3515 C.ar   1 LIG       0.00400
     10 C10       -48.0846  -12.5373  -42.6127 C.ar   1 LIG       0.00400
     11 H1        -44.8768  -10.8690  -44.0600 H      1 LIG       0.11500
     12 H2        -44.7012  -12.9746  -42.7657 H      1 LIG       0.11500
     13 H3        -51.5680  -10.8962  -43.1986 H      1 LIG       0.11500
     14 H4        -51.3929  -13.0029  -41.9056 H      1 LIG       0.11500
     15 H5        -47.0714   -9.8211  -44.4378 H      1 LIG       0.11500
     16 H6        -46.7205  -14.0401  -41.8451 H      1 LIG       0.11500
     17 H7        -49.5489   -9.8310  -44.1182 H      1 LIG       0.11500
     18 H8        -49.1977  -14.0510  -41.5270 H      1 LIG       0.11500
@<TRIPOS>BOND
      1       1       2 ar
      2       1       5 ar
      3       2       6 ar
      4       3       4 ar
      5       3       7 ar
      6       4       8 ar
      7       5       9 ar
      8       6      10 ar
      9       7       9 ar
     10       8      10 ar
     11       9      10 ar
     12       1      11 1
     13       2      12 1
     14       3      13 1
     15       4      14 1
     16       5      15 1
     17       6      16 1
     18       7      17 1
     19       8      18 1
@<TRIPOS>ALT_TYPE
CGenFF_4.0_ALT_TYPE_SET
CGenFF_4.0 1 CG2R61 2 CG2R61 3 CG2R61 4 CG2R61 5 CG2R61 6 CG2R61 7 CG2R61 8 CG2R61 9 CG2R61 10 CG2R61 11 HGR61 12 HGR61 13 HGR61 14 HGR61 15 HGR61 16 HGR61 17 HGR61 18 HGR61
@<TRIPOS>MOLECULE
naphtalene
 18 19 0 0 0
****
USER_CHARGES
INVALID_CHARGES
Pose:  16 Cluster:  16 Fr_nu: 155047 TotEn:   -11.14
@<TRIPOS>ATOM
      1 C1        -43.3176  -16.0100  -37.2884 C.ar   1 LIG      -0.11500
      2 C2        -44.2391  -16.3929  -38.2585 C.ar   1 LIG      -0.11500
      3 C3        -43.0546  -11.5816  -39.2866 C.ar   1 LIG      -0.11500
      4 C4        -43.9761  -11.9646  -40.2566 C.ar   1 LIG      -0.11500
      5 C5        -42.7898  -14.7185  -37.2975 C.ar   1 LIG      -0.11700
      6 C6        -44.6364  -15.4860  -39.2413 C.ar   1 LIG      -0.11700
      7 C7        -42.6574  -12.4885  -38.3036 C.ar   1 LIG      -0.11700
      8 C8        -44.5039  -13.2560  -40.2477 C.ar   1 LIG      -0.11700
      9 C9        -43.1784  -13.7925  -38.2794 C.ar   1 LIG       0.00400
     10 C10       -44.1154  -14.1820  -39.2658 C.ar   1 LIG       0.00400
     11 H1        -43.0083  -16.7166  -36.5239 H      1 LIG       0.11500
     12 H2        -44.6496  -17.3985  -38.2504 H      1 LIG       0.11500
     13 H3        -42.6438  -10.5759  -39.2940 H      1 LIG       0.11500
     14 H4        -44.2840  -11.2580  -41.0217 H      1 LIG       0.11500
     15 H5        -42.0705  -14.4412  -36.5297 H      1 LIG       0.11500
     16 H6        -45.3583  -15.8068  -39.9895 H      1 LIG       0.11500
     17 H7        -41.9361  -12.1673  -37.5551 H      1 LIG       0.11500
     18 H8        -45.2227  -13.5339  -41.0159 H      1 LIG       0.11500
@<TRIPOS>BOND
      1       1       2 ar
      2       1       5 ar
      3       2       6 ar
      4       3       4 ar
      5       3       7 ar
      6       4       8 ar
      7       5       9 ar
      8       6      10 ar
      9       7       9 ar
     10       8      10 ar
     11       9      10 ar
     12       1      11 1
     13       2      12 1
     14       3      13 1
     15       4      14 1
     16       5      15 1
     17       6      16 1
     18       7      17 1
     19       8      18 1
@<TRIPOS>ALT_TYPE
CGenFF_4.0_ALT_TYPE_SET
CGenFF_4.0 1 CG2R61 2 CG2R61 3 CG2R61 4 CG2R61 5 CG2R61 6 CG2R61 7 CG2R61 8 CG2R61 9 CG2R61 10 CG2R61 11 HGR61 12 HGR61 13 HGR61 14 HGR61 15 HGR61 16 HGR61 17 HGR61 18 HGR61
@<TRIPOS>MOLECULE
naphtalene
 18 19 0 0 0
****
USER_CHARGES
INVALID_CHARGES
Pose:  17 Cluster:  17 Fr_nu: 113110 TotEn:   -11.11
@<TRIPOS>ATOM
      1 C1        -80.8339  -15.3526  -50.6751 C.ar   1 LIG      -0.11500
      2 C2        -79.4948  -15.5311  -50.3410 C.ar   1 LIG      -0.11500
      3 C3        -79.7518  -11.0743  -52.7241 C.ar   1 LIG      -0.11500
      4 C4        -78.4127  -11.2530  -52.3898 C.ar   1 LIG      -0.11500
      5 C5        -81.2375  -14.2009  -51.3515 C.ar   1 LIG      -0.11700
      6 C6        -78.5541  -14.5590  -50.6818 C.ar   1 LIG      -0.11700
      7 C7        -80.6926  -12.0466  -52.3833 C.ar   1 LIG      -0.11700
      8 C8        -78.0091  -12.4045  -51.7134 C.ar   1 LIG      -0.11700
      9 C9        -80.3041  -13.2119  -51.7024 C.ar   1 LIG       0.00400
     10 C10       -78.9424  -13.3936  -51.3625 C.ar   1 LIG       0.00400
     11 H1        -81.5660  -16.1095  -50.4091 H      1 LIG       0.11500
     12 H2        -79.1817  -16.4281  -49.8147 H      1 LIG       0.11500
     13 H3        -80.0657  -10.1774  -53.2507 H      1 LIG       0.11500
     14 H4        -77.6814  -10.4951  -52.6549 H      1 LIG       0.11500
     15 H5        -82.2896  -14.0822  -51.6023 H      1 LIG       0.11500
     16 H6        -77.5126  -14.7197  -50.4110 H      1 LIG       0.11500
     17 H7        -81.7338  -11.8860  -52.6549 H      1 LIG       0.11500
     18 H8        -76.9571  -12.5231  -51.4619 H      1 LIG       0.11500
@<TRIPOS>BOND
      1       1       2 ar
      2       1       5 ar
      3       2       6 ar
      4       3       4 ar
      5       3       7 ar
      6       4       8 ar
      7       5       9 ar
      8       6      10 ar
      9       7       9 ar
     10       8      10 ar
     11       9      10 ar
     12       1      11 1
     13       2      12 1
     14       3      13 1
     15       4      14 1
     16       5      15 1
     17       6      16 1
     18       7      17 1
     19       8      18 1
@<TRIPOS>ALT_TYPE
CGenFF_4.0_ALT_TYPE_SET
CGenFF_4.0 1 CG2R61 2 CG2R61 3 CG2R61 4 CG2R61 5 CG2R61 6 CG2R61 7 CG2R61 8 CG2R61 9 CG2R61 10 CG2R61 11 HGR61 12 HGR61 13 HGR61 14 HGR61 15 HGR61 16 HGR61 17 HGR61 18 HGR61
@<TRIPOS>MOLECULE
naphtalene
 18 19 0 0 0
****
USER_CHARGES
INVALID_CHARGES
Pose:  18 Cluster:  18 Fr_nu: 101433 TotEn:   -11.09
@<TRIPOS>ATOM
      1 C1        -53.2294  -22.6911  -35.4109 C.ar   1 LIG      -0.11500
      2 C2        -54.5101  -22.2903  -35.0421 C.ar   1 LIG      -0.11500
      3 C3        -53.9925  -20.9916  -39.9056 C.ar   1 LIG      -0.11500
      4 C4        -55.2732  -20.5909  -39.5366 C.ar   1 LIG      -0.11500
      5 C5        -52.7760  -22.4703  -36.7118 C.ar   1 LIG      -0.11700
      6 C6        -55.3423  -21.6674  -35.9724 C.ar   1 LIG      -0.11700
      7 C7        -53.1602  -21.6145  -38.9751 C.ar   1 LIG      -0.11700
      8 C8        -55.7267  -20.8116  -38.2358 C.ar   1 LIG      -0.11700
      9 C9        -53.6002  -21.8447  -37.6614 C.ar   1 LIG       0.00400
     10 C10       -54.9025  -21.4373  -37.2862 C.ar   1 LIG       0.00400
     11 H1        -52.5822  -23.1765  -34.6863 H      1 LIG       0.11500
     12 H2        -54.8620  -22.4624  -34.0290 H      1 LIG       0.11500
     13 H3        -53.6398  -20.8197  -40.9187 H      1 LIG       0.11500
     14 H4        -55.9204  -20.1068  -40.2620 H      1 LIG       0.11500
     15 H5        -51.7714  -22.7923  -36.9781 H      1 LIG       0.11500
     16 H6        -56.3394  -21.3620  -35.6620 H      1 LIG       0.11500
     17 H7        -52.1629  -21.9191  -39.2855 H      1 LIG       0.11500
     18 H8        -56.7316  -20.4904  -37.9695 H      1 LIG       0.11500
@<TRIPOS>BOND
      1       1       2 ar
      2       1       5 ar
      3       2       6 ar
      4       3       4 ar
      5       3       7 ar
      6       4       8 ar
      7       5       9 ar
      8       6      10 ar
      9       7       9 ar
     10       8      10 ar
     11       9      10 ar
     12       1      11 1
     13       2      12 1
     14       3      13 1
     15       4      14 1
     16       5      15 1
     17       6      16 1
     18       7      17 1
     19       8      18 1
@<TRIPOS>ALT_TYPE
CGenFF_4.0_ALT_TYPE_SET
CGenFF_4.0 1 CG2R61 2 CG2R61 3 CG2R61 4 CG2R61 5 CG2R61 6 CG2R61 7 CG2R61 8 CG2R61 9 CG2R61 10 CG2R61 11 HGR61 12 HGR61 13 HGR61 14 HGR61 15 HGR61 16 HGR61 17 HGR61 18 HGR61
@<TRIPOS>MOLECULE
naphtalene
 18 19 0 0 0
****
USER_CHARGES
INVALID_CHARGES
Pose:  19 Cluster:  19 Fr_nu:  21301 TotEn:   -10.86
@<TRIPOS>ATOM
      1 C1        -73.4449    4.8778  -52.1175 C.ar   1 LIG      -0.11500
      2 C2        -72.2538    4.2988  -51.6900 C.ar   1 LIG      -0.11500
      3 C3        -73.7711    7.3087  -47.9155 C.ar   1 LIG      -0.11500
      4 C4        -72.5800    6.7295  -47.4880 C.ar   1 LIG      -0.11500
      5 C5        -74.1237    5.7719  -51.2890 C.ar   1 LIG      -0.11700
      6 C6        -71.7369    4.6114  -50.4325 C.ar   1 LIG      -0.11700
      7 C7        -74.2880    6.9960  -49.1731 C.ar   1 LIG      -0.11700
      8 C8        -71.9011    5.8354  -48.3164 C.ar   1 LIG      -0.11700
      9 C9        -73.6180    6.0981  -50.0200 C.ar   1 LIG       0.00400
     10 C10       -72.4068    5.5092  -49.5854 C.ar   1 LIG       0.00400
     11 H1        -73.8471    4.6336  -53.0964 H      1 LIG       0.11500
     12 H2        -71.7260    3.6031  -52.3358 H      1 LIG       0.11500
     13 H3        -74.2994    8.0047  -47.2700 H      1 LIG       0.11500
     14 H4        -72.1790    6.9730  -46.5085 H      1 LIG       0.11500
     15 H5        -75.0533    6.2122  -51.6438 H      1 LIG       0.11500
     16 H6        -70.8040    4.1473  -50.1190 H      1 LIG       0.11500
     17 H7        -75.2204    7.4608  -49.4866 H      1 LIG       0.11500
     18 H8        -70.9718    5.3944  -47.9615 H      1 LIG       0.11500
@<TRIPOS>BOND
      1       1       2 ar
      2       1       5 ar
      3       2       6 ar
      4       3       4 ar
      5       3       7 ar
      6       4       8 ar
      7       5       9 ar
      8       6      10 ar
      9       7       9 ar
     10       8      10 ar
     11       9      10 ar
     12       1      11 1
     13       2      12 1
     14       3      13 1
     15       4      14 1
     16       5      15 1
     17       6      16 1
     18       7      17 1
     19       8      18 1
@<TRIPOS>ALT_TYPE
CGenFF_4.0_ALT_TYPE_SET
CGenFF_4.0 1 CG2R61 2 CG2R61 3 CG2R61 4 CG2R61 5 CG2R61 6 CG2R61 7 CG2R61 8 CG2R61 9 CG2R61 10 CG2R61 11 HGR61 12 HGR61 13 HGR61 14 HGR61 15 HGR61 16 HGR61 17 HGR61 18 HGR61
@<TRIPOS>MOLECULE
naphtalene
 18 19 0 0 0
****
USER_CHARGES
INVALID_CHARGES
Pose:  20 Cluster:  20 Fr_nu:  21240 TotEn:   -10.72
@<TRIPOS>ATOM
      1 C1        -74.4967    6.2261  -52.6430 C.ar   1 LIG      -0.11500
      2 C2        -74.4116    4.8643  -52.3692 C.ar   1 LIG      -0.11500
      3 C3        -71.9862    7.1973  -48.5900 C.ar   1 LIG      -0.11500
      4 C4        -71.9011    5.8354  -48.3164 C.ar   1 LIG      -0.11500
      5 C5        -73.9163    7.1508  -51.7743 C.ar   1 LIG      -0.11700
      6 C6        -73.7458    4.4217  -51.2260 C.ar   1 LIG      -0.11700
      7 C7        -72.6520    7.6399  -49.7334 C.ar   1 LIG      -0.11700
      8 C8        -72.4816    4.9107  -49.1849 C.ar   1 LIG      -0.11700
      9 C9        -73.2422    6.7232  -50.6187 C.ar   1 LIG       0.00400
     10 C10       -73.1557    5.3383  -50.3405 C.ar   1 LIG       0.00400
     11 H1        -75.0157    6.5701  -53.5329 H      1 LIG       0.11500
     12 H2        -74.8636    4.1453  -53.0463 H      1 LIG       0.11500
     13 H3        -71.5342    7.9170  -47.9133 H      1 LIG       0.11500
     14 H4        -71.3833    5.4921  -47.4256 H      1 LIG       0.11500
     15 H5        -73.9955    8.2105  -52.0079 H      1 LIG       0.11500
     16 H6        -73.6911    3.3525  -51.0321 H      1 LIG       0.11500
     17 H7        -72.7059    8.7090  -49.9274 H      1 LIG       0.11500
     18 H8        -72.4031    3.8509  -48.9511 H      1 LIG       0.11500
@<TRIPOS>BOND
      1       1       2 ar
      2       1       5 ar
      3       2       6 ar
      4       3       4 ar
      5       3       7 ar
      6       4       8 ar
      7       5       9 ar
      8       6      10 ar
      9       7       9 ar
     10       8      10 ar
     11       9      10 ar
     12       1      11 1
     13       2      12 1
     14       3      13 1
     15       4      14 1
     16       5      15 1
     17       6      16 1
     18       7      17 1
     19       8      18 1
@<TRIPOS>ALT_TYPE
CGenFF_4.0_ALT_TYPE_SET
CGenFF_4.0 1 CG2R61 2 CG2R61 3 CG2R61 4 CG2R61 5 CG2R61 6 CG2R61 7 CG2R61 8 CG2R61 9 CG2R61 10 CG2R61 11 HGR61 12 HGR61 13 HGR61 14 HGR61 15 HGR61 16 HGR61 17 HGR61 18 HGR61
@<TRIPOS>MOLECULE
naphtalene
 18 19 0 0 0
****
USER_CHARGES
INVALID_CHARGES
Pose:  21 Cluster:  21 Fr_nu:  26652 TotEn:   -10.63
@<TRIPOS>ATOM
      1 C1        -69.6237  -27.9741  -40.6503 C.ar   1 LIG      -0.11500
      2 C2        -68.8701  -28.1575  -41.8058 C.ar   1 LIG      -0.11500
      3 C3        -72.2522  -24.5577  -42.9070 C.ar   1 LIG      -0.11500
      4 C4        -71.4985  -24.7412  -44.0624 C.ar   1 LIG      -0.11500
      5 C5        -70.6544  -27.0340  -40.6304 C.ar   1 LIG      -0.11700
      6 C6        -69.1442  -27.4017  -42.9459 C.ar   1 LIG      -0.11700
      7 C7        -71.9781  -25.3137  -41.7668 C.ar   1 LIG      -0.11700
      8 C8        -70.4677  -25.6812  -44.0824 C.ar   1 LIG      -0.11700
      9 C9        -70.9443  -26.2643  -41.7689 C.ar   1 LIG       0.00400
     10 C10       -70.1779  -26.4509  -42.9439 C.ar   1 LIG       0.00400
     11 H1        -69.4095  -28.5624  -39.7628 H      1 LIG       0.11500
     12 H2        -68.0681  -28.8898  -41.8203 H      1 LIG       0.11500
     13 H3        -73.0546  -23.8256  -42.8919 H      1 LIG       0.11500
     14 H4        -71.7123  -24.1517  -44.9491 H      1 LIG       0.11500
     15 H5        -71.2302  -26.9071  -39.7160 H      1 LIG       0.11500
     16 H6        -68.5427  -27.5621  -43.8383 H      1 LIG       0.11500
     17 H7        -72.5802  -25.1537  -40.8749 H      1 LIG       0.11500
     18 H8        -69.8913  -25.8077  -44.9965 H      1 LIG       0.11500
@<TRIPOS>BOND
      1       1       2 ar
      2       1       5 ar
      3       2       6 ar
      4       3       4 ar
      5       3       7 ar
      6       4       8 ar
      7       5       9 ar
      8       6      10 ar
      9       7       9 ar
     10       8      10 ar
     11       9      10 ar
     12       1      11 1
     13       2      12 1
     14       3      13 1
     15       4      14 1
     16       5      15 1
     17       6      16 1
     18       7      17 1
     19       8      18 1
@<TRIPOS>ALT_TYPE
CGenFF_4.0_ALT_TYPE_SET
CGenFF_4.0 1 CG2R61 2 CG2R61 3 CG2R61 4 CG2R61 5 CG2R61 6 CG2R61 7 CG2R61 8 CG2R61 9 CG2R61 10 CG2R61 11 HGR61 12 HGR61 13 HGR61 14 HGR61 15 HGR61 16 HGR61 17 HGR61 18 HGR61
@<TRIPOS>MOLECULE
naphtalene
 18 19 0 0 0
****
USER_CHARGES
INVALID_CHARGES
Pose:  22 Cluster:  22 Fr_nu: 182816 TotEn:   -10.60
@<TRIPOS>ATOM
      1 C1        -64.6264    0.7819  -26.7665 C.ar   1 LIG      -0.11500
      2 C2        -64.7065   -0.5766  -26.4753 C.ar   1 LIG      -0.11500
      3 C3        -68.8157    0.5015  -29.2249 C.ar   1 LIG      -0.11500
      4 C4        -68.8957   -0.8570  -28.9336 C.ar   1 LIG      -0.11500
      5 C5        -65.6261    1.3942  -27.5230 C.ar   1 LIG      -0.11700
      6 C6        -65.7864   -1.3281  -26.9391 C.ar   1 LIG      -0.11700
      7 C7        -67.7357    1.2531  -28.7609 C.ar   1 LIG      -0.11700
      8 C8        -67.8960   -1.4694  -28.1772 C.ar   1 LIG      -0.11700
      9 C9        -66.7204    0.6531  -27.9982 C.ar   1 LIG       0.00400
     10 C10       -66.8017   -0.7283  -27.7020 C.ar   1 LIG       0.00400
     11 H1        -63.7851    1.3663  -26.4056 H      1 LIG       0.11500
     12 H2        -63.9278   -1.0522  -25.8861 H      1 LIG       0.11500
     13 H3        -69.5943    0.9779  -29.8141 H      1 LIG       0.11500
     14 H4        -69.7364   -1.4412  -29.2960 H      1 LIG       0.11500
     15 H5        -65.5426    2.4573  -27.7389 H      1 LIG       0.11500
     16 H6        -65.8288   -2.3885  -26.6990 H      1 LIG       0.11500
     17 H7        -67.6939    2.3135  -29.0005 H      1 LIG       0.11500
     18 H8        -67.9789   -2.5327  -27.9618 H      1 LIG       0.11500
@<TRIPOS>BOND
      1       1       2 ar
      2       1       5 ar
      3       2       6 ar
      4       3       4 ar
      5       3       7 ar
      6       4       8 ar
      7       5       9 ar
      8       6      10 ar
      9       7       9 ar
     10       8      10 ar
     11       9      10 ar
     12       1      11 1
     13       2      12 1
     14       3      13 1
     15       4      14 1
     16       5      15 1
     17       6      16 1
     18       7      17 1
     19       8      18 1
@<TRIPOS>ALT_TYPE
CGenFF_4.0_ALT_TYPE_SET
CGenFF_4.0 1 CG2R61 2 CG2R61 3 CG2R61 4 CG2R61 5 CG2R61 6 CG2R61 7 CG2R61 8 CG2R61 9 CG2R61 10 CG2R61 11 HGR61 12 HGR61 13 HGR61 14 HGR61 15 HGR61 16 HGR61 17 HGR61 18 HGR61
@<TRIPOS>MOLECULE
naphtalene
 18 19 0 0 0
****
USER_CHARGES
INVALID_CHARGES
Pose:  23 Cluster:  23 Fr_nu: 122047 TotEn:   -10.59
@<TRIPOS>ATOM
      1 C1        -57.8593   -5.9443  -53.8777 C.ar   1 LIG      -0.11500
      2 C2        -56.8102   -5.8738  -52.9659 C.ar   1 LIG      -0.11500
      3 C3        -58.3107   -1.1020  -53.7326 C.ar   1 LIG      -0.11500
      4 C4        -57.2616   -1.0316  -52.8208 C.ar   1 LIG      -0.11500
      5 C5        -58.4979   -4.7777  -54.2993 C.ar   1 LIG      -0.11700
      6 C6        -56.3956   -4.6366  -52.4723 C.ar   1 LIG      -0.11700
      7 C7        -58.7252   -2.3393  -54.2263 C.ar   1 LIG      -0.11700
      8 C8        -56.6230   -2.1981  -52.3990 C.ar   1 LIG      -0.11700
      9 C9        -58.0938   -3.5237  -53.8128 C.ar   1 LIG       0.00400
     10 C10       -57.0270   -3.4521  -52.8856 C.ar   1 LIG       0.00400
     11 H1        -58.1820   -6.9078  -54.2613 H      1 LIG       0.11500
     12 H2        -56.3136   -6.7826  -52.6386 H      1 LIG       0.11500
     13 H3        -58.8077   -0.1934  -54.0605 H      1 LIG       0.11500
     14 H4        -56.9403   -0.0680  -52.4365 H      1 LIG       0.11500
     15 H5        -59.3159   -4.8567  -55.0124 H      1 LIG       0.11500
     16 H6        -55.5731   -4.6051  -51.7607 H      1 LIG       0.11500
     17 H7        -59.5471   -2.3705  -54.9384 H      1 LIG       0.11500
     18 H8        -55.8053   -2.1194  -51.6854 H      1 LIG       0.11500
@<TRIPOS>BOND
      1       1       2 ar
      2       1       5 ar
      3       2       6 ar
      4       3       4 ar
      5       3       7 ar
      6       4       8 ar
      7       5       9 ar
      8       6      10 ar
      9       7       9 ar
     10       8      10 ar
     11       9      10 ar
     12       1      11 1
     13       2      12 1
     14       3      13 1
     15       4      14 1
     16       5      15 1
     17       6      16 1
     18       7      17 1
     19       8      18 1
@<TRIPOS>ALT_TYPE
CGenFF_4.0_ALT_TYPE_SET
CGenFF_4.0 1 CG2R61 2 CG2R61 3 CG2R61 4 CG2R61 5 CG2R61 6 CG2R61 7 CG2R61 8 CG2R61 9 CG2R61 10 CG2R61 11 HGR61 12 HGR61 13 HGR61 14 HGR61 15 HGR61 16 HGR61 17 HGR61 18 HGR61
@<TRIPOS>MOLECULE
naphtalene
 18 19 0 0 0
****
USER_CHARGES
INVALID_CHARGES
Pose:  24 Cluster:  24 Fr_nu:  12019 TotEn:   -10.51
@<TRIPOS>ATOM
      1 C1        -56.1271    5.4519  -41.8685 C.ar   1 LIG      -0.11500
      2 C2        -57.4439    5.8516  -41.6613 C.ar   1 LIG      -0.11500
      3 C3        -56.0123    3.5170  -37.4058 C.ar   1 LIG      -0.11500
      4 C4        -57.3292    3.9167  -37.1987 C.ar   1 LIG      -0.11500
      5 C5        -55.4376    4.7710  -40.8647 C.ar   1 LIG      -0.11700
      6 C6        -58.0765    5.5719  -40.4498 C.ar   1 LIG      -0.11700
      7 C7        -55.3798    3.7966  -38.6175 C.ar   1 LIG      -0.11700
      8 C8        -58.0188    4.5977  -38.2024 C.ar   1 LIG      -0.11700
      9 C9        -56.0586    4.4811  -39.6389 C.ar   1 LIG       0.00400
     10 C10       -57.3977    4.8876  -39.4283 C.ar   1 LIG       0.00400
     11 H1        -55.6349    5.6704  -42.8117 H      1 LIG       0.11500
     12 H2        -57.9799    6.3813  -42.4435 H      1 LIG       0.11500
     13 H3        -55.4758    2.9870  -36.6239 H      1 LIG       0.11500
     14 H4        -57.8204    3.6992  -36.2548 H      1 LIG       0.11500
     15 H5        -54.4087    4.4686  -41.0485 H      1 LIG       0.11500
     16 H6        -59.1065    5.8933  -40.3098 H      1 LIG       0.11500
     17 H7        -54.3501    3.4745  -38.7575 H      1 LIG       0.11500
     18 H8        -59.0475    4.9009  -38.0186 H      1 LIG       0.11500
@<TRIPOS>BOND
      1       1       2 ar
      2       1       5 ar
      3       2       6 ar
      4       3       4 ar
      5       3       7 ar
      6       4       8 ar
      7       5       9 ar
      8       6      10 ar
      9       7       9 ar
     10       8      10 ar
     11       9      10 ar
     12       1      11 1
     13       2      12 1
     14       3      13 1
     15       4      14 1
     16       5      15 1
     17       6      16 1
     18       7      17 1
     19       8      18 1
@<TRIPOS>ALT_TYPE
CGenFF_4.0_ALT_TYPE_SET
CGenFF_4.0 1 CG2R61 2 CG2R61 3 CG2R61 4 CG2R61 5 CG2R61 6 CG2R61 7 CG2R61 8 CG2R61 9 CG2R61 10 CG2R61 11 HGR61 12 HGR61 13 HGR61 14 HGR61 15 HGR61 16 HGR61 17 HGR61 18 HGR61
@<TRIPOS>MOLECULE
naphtalene
 18 19 0 0 0
****
USER_CHARGES
INVALID_CHARGES
Pose:  25 Cluster:  25 Fr_nu:  47562 TotEn:   -10.49
@<TRIPOS>ATOM
      1 C1        -56.0454  -24.4348  -33.7193 C.ar   1 LIG      -0.11500
      2 C2        -54.9392  -23.7185  -33.2721 C.ar   1 LIG      -0.11500
      3 C3        -56.0465  -21.8565  -37.8455 C.ar   1 LIG      -0.11500
      4 C4        -54.9403  -21.1403  -37.3982 C.ar   1 LIG      -0.11500
      5 C5        -56.6010  -24.1543  -34.9680 C.ar   1 LIG      -0.11700
      6 C6        -54.3841  -22.7191  -34.0717 C.ar   1 LIG      -0.11700
      7 C7        -56.6015  -22.8560  -37.0458 C.ar   1 LIG      -0.11700
      8 C8        -54.3847  -21.4206  -36.1495 C.ar   1 LIG      -0.11700
      9 C9        -56.0553  -23.1516  -35.7862 C.ar   1 LIG       0.00400
     10 C10       -54.9304  -22.4233  -35.3313 C.ar   1 LIG       0.00400
     11 H1        -56.4774  -25.2123  -33.0961 H      1 LIG       0.11500
     12 H2        -54.5073  -23.9378  -32.3000 H      1 LIG       0.11500
     13 H3        -56.4789  -21.6378  -38.8178 H      1 LIG       0.11500
     14 H4        -54.5096  -20.3619  -38.0212 H      1 LIG       0.11500
     15 H5        -57.4659  -24.7266  -35.2970 H      1 LIG       0.11500
     16 H6        -53.5191  -22.1722  -33.7023 H      1 LIG       0.11500
     17 H7        -57.4660  -23.4033  -37.4158 H      1 LIG       0.11500
     18 H8        -53.5202  -20.8479  -35.8199 H      1 LIG       0.11500
@<TRIPOS>BOND
      1       1       2 ar
      2       1       5 ar
      3       2       6 ar
      4       3       4 ar
      5       3       7 ar
      6       4       8 ar
      7       5       9 ar
      8       6      10 ar
      9       7       9 ar
     10       8      10 ar
     11       9      10 ar
     12       1      11 1
     13       2      12 1
     14       3      13 1
     15       4      14 1
     16       5      15 1
     17       6      16 1
     18       7      17 1
     19       8      18 1
@<TRIPOS>ALT_TYPE
CGenFF_4.0_ALT_TYPE_SET
CGenFF_4.0 1 CG2R61 2 CG2R61 3 CG2R61 4 CG2R61 5 CG2R61 6 CG2R61 7 CG2R61 8 CG2R61 9 CG2R61 10 CG2R61 11 HGR61 12 HGR61 13 HGR61 14 HGR61 15 HGR61 16 HGR61 17 HGR61 18 HGR61
@<TRIPOS>MOLECULE
naphtalene
 18 19 0 0 0
****
USER_CHARGES
INVALID_CHARGES
Pose:  26 Cluster:  26 Fr_nu:  13027 TotEn:   -10.41
@<TRIPOS>ATOM
      1 C1        -72.3173    8.4528  -46.8380 C.ar   1 LIG      -0.11500
      2 C2        -73.6582    8.0824  -46.7970 C.ar   1 LIG      -0.11500
      3 C3        -71.4695    5.0133  -50.1733 C.ar   1 LIG      -0.11500
      4 C4        -72.8104    4.6430  -50.1322 C.ar   1 LIG      -0.11500
      5 C5        -71.4338    7.7849  -47.6865 C.ar   1 LIG      -0.11700
      6 C6        -74.1209    7.0429  -47.6042 C.ar   1 LIG      -0.11700
      7 C7        -71.0069    6.0530  -49.3660 C.ar   1 LIG      -0.11700
      8 C8        -73.6940    5.3108  -49.2837 C.ar   1 LIG      -0.11700
      9 C9        -71.8821    6.7361  -48.5060 C.ar   1 LIG       0.00400
     10 C10       -73.2457    6.3596  -48.4642 C.ar   1 LIG       0.00400
     11 H1        -71.9576    9.2617  -46.2089 H      1 LIG       0.11500
     12 H2        -74.3452    8.6031  -46.1363 H      1 LIG       0.11500
     13 H3        -70.7819    4.4930  -50.8340 H      1 LIG       0.11500
     14 H4        -73.1693    3.8331  -50.7604 H      1 LIG       0.11500
     15 H5        -70.3898    8.0911  -47.7018 H      1 LIG       0.11500
     16 H6        -75.1732    6.7706  -47.5563 H      1 LIG       0.11500
     17 H7        -69.9548    6.3257  -49.4147 H      1 LIG       0.11500
     18 H8        -74.7379    5.0043  -49.2677 H      1 LIG       0.11500
@<TRIPOS>BOND
      1       1       2 ar
      2       1       5 ar
      3       2       6 ar
      4       3       4 ar
      5       3       7 ar
      6       4       8 ar
      7       5       9 ar
      8       6      10 ar
      9       7       9 ar
     10       8      10 ar
     11       9      10 ar
     12       1      11 1
     13       2      12 1
     14       3      13 1
     15       4      14 1
     16       5      15 1
     17       6      16 1
     18       7      17 1
     19       8      18 1
@<TRIPOS>ALT_TYPE
CGenFF_4.0_ALT_TYPE_SET
CGenFF_4.0 1 CG2R61 2 CG2R61 3 CG2R61 4 CG2R61 5 CG2R61 6 CG2R61 7 CG2R61 8 CG2R61 9 CG2R61 10 CG2R61 11 HGR61 12 HGR61 13 HGR61 14 HGR61 15 HGR61 16 HGR61 17 HGR61 18 HGR61
@<TRIPOS>MOLECULE
naphtalene
 18 19 0 0 0
****
USER_CHARGES
INVALID_CHARGES
Pose:  27 Cluster:  27 Fr_nu:  21986 TotEn:   -10.37
@<TRIPOS>ATOM
      1 C1        -65.7417  -16.1069  -62.6712 C.ar   1 LIG      -0.11500
      2 C2        -67.0372  -15.6045  -62.5932 C.ar   1 LIG      -0.11500
      3 C3        -66.4188  -18.5010  -58.4900 C.ar   1 LIG      -0.11500
      4 C4        -67.7143  -17.9985  -58.4121 C.ar   1 LIG      -0.11500
      5 C5        -65.2596  -16.9533  -61.6724 C.ar   1 LIG      -0.11700
      6 C6        -67.8556  -15.9465  -61.5164 C.ar   1 LIG      -0.11700
      7 C7        -65.6005  -18.1590  -59.5669 C.ar   1 LIG      -0.11700
      8 C8        -68.1966  -17.1519  -59.4107 C.ar   1 LIG      -0.11700
      9 C9        -66.0694  -17.3081  -60.5812 C.ar   1 LIG       0.00400
     10 C10       -67.3867  -16.7971  -60.5020 C.ar   1 LIG       0.00400
     11 H1        -65.1049  -15.8398  -63.5095 H      1 LIG       0.11500
     12 H2        -67.4117  -14.9458  -63.3714 H      1 LIG       0.11500
     13 H3        -66.0437  -19.1600  -57.7120 H      1 LIG       0.11500
     14 H4        -68.3501  -18.2647  -57.5728 H      1 LIG       0.11500
     15 H5        -64.2435  -17.3339  -61.7537 H      1 LIG       0.11500
     16 H6        -68.8650  -15.5425  -61.4761 H      1 LIG       0.11500
     17 H7        -64.5914  -18.5637  -59.6074 H      1 LIG       0.11500
     18 H8        -69.2124  -16.7706  -59.3292 H      1 LIG       0.11500
@<TRIPOS>BOND
      1       1       2 ar
      2       1       5 ar
      3       2       6 ar
      4       3       4 ar
      5       3       7 ar
      6       4       8 ar
      7       5       9 ar
      8       6      10 ar
      9       7       9 ar
     10       8      10 ar
     11       9      10 ar
     12       1      11 1
     13       2      12 1
     14       3      13 1
     15       4      14 1
     16       5      15 1
     17       6      16 1
     18       7      17 1
     19       8      18 1
@<TRIPOS>ALT_TYPE
CGenFF_4.0_ALT_TYPE_SET
CGenFF_4.0 1 CG2R61 2 CG2R61 3 CG2R61 4 CG2R61 5 CG2R61 6 CG2R61 7 CG2R61 8 CG2R61 9 CG2R61 10 CG2R61 11 HGR61 12 HGR61 13 HGR61 14 HGR61 15 HGR61 16 HGR61 17 HGR61 18 HGR61
@<TRIPOS>MOLECULE
naphtalene
 18 19 0 0 0
****
USER_CHARGES
INVALID_CHARGES
Pose:  28 Cluster:  28 Fr_nu: 224627 TotEn:   -10.28
@<TRIPOS>ATOM
      1 C1        -46.5093   -4.3502  -17.2639 C.ar   1 LIG      -0.11500
      2 C2        -47.5996   -4.5830  -16.4308 C.ar   1 LIG      -0.11500
      3 C3        -48.8917   -0.6553  -19.3485 C.ar   1 LIG      -0.11500
      4 C4        -49.9819   -0.8883  -18.5154 C.ar   1 LIG      -0.11500
      5 C5        -46.5535   -3.3161  -18.1995 C.ar   1 LIG      -0.11700
      6 C6        -48.7381   -3.7829  -16.5300 C.ar   1 LIG      -0.11700
      7 C7        -47.7531   -1.4555  -19.2492 C.ar   1 LIG      -0.11700
      8 C8        -49.9379   -1.9223  -17.5798 C.ar   1 LIG      -0.11700
      9 C9        -47.6914   -2.5008  -18.3132 C.ar   1 LIG       0.00400
     10 C10       -48.8000   -2.7377  -17.4661 C.ar   1 LIG       0.00400
     11 H1        -45.6235   -4.9738  -17.1866 H      1 LIG       0.11500
     12 H2        -47.5641   -5.3881  -15.7026 H      1 LIG       0.11500
     13 H3        -48.9265    0.1499  -20.0769 H      1 LIG       0.11500
     14 H4        -50.8680   -0.2653  -18.5941 H      1 LIG       0.11500
     15 H5        -45.6898   -3.1526  -18.8406 H      1 LIG       0.11500
     16 H6        -49.5784   -3.9826  -15.8683 H      1 LIG       0.11500
     17 H7        -46.9126   -1.2551  -19.9104 H      1 LIG       0.11500
     18 H8        -50.8018   -2.0866  -16.9390 H      1 LIG       0.11500
@<TRIPOS>BOND
      1       1       2 ar
      2       1       5 ar
      3       2       6 ar
      4       3       4 ar
      5       3       7 ar
      6       4       8 ar
      7       5       9 ar
      8       6      10 ar
      9       7       9 ar
     10       8      10 ar
     11       9      10 ar
     12       1      11 1
     13       2      12 1
     14       3      13 1
     15       4      14 1
     16       5      15 1
     17       6      16 1
     18       7      17 1
     19       8      18 1
@<TRIPOS>ALT_TYPE
CGenFF_4.0_ALT_TYPE_SET
CGenFF_4.0 1 CG2R61 2 CG2R61 3 CG2R61 4 CG2R61 5 CG2R61 6 CG2R61 7 CG2R61 8 CG2R61 9 CG2R61 10 CG2R61 11 HGR61 12 HGR61 13 HGR61 14 HGR61 15 HGR61 16 HGR61 17 HGR61 18 HGR61
@<TRIPOS>MOLECULE
naphtalene
 18 19 0 0 0
****
USER_CHARGES
INVALID_CHARGES
Pose:  29 Cluster:  29 Fr_nu:  69619 TotEn:   -10.22
@<TRIPOS>ATOM
      1 C1        -49.7666    2.8884  -15.8719 C.ar   1 LIG      -0.11500
      2 C2        -48.8637    1.8317  -15.9422 C.ar   1 LIG      -0.11500
      3 C3        -51.0510    2.0984  -20.4978 C.ar   1 LIG      -0.11500
      4 C4        -50.1481    1.0417  -20.5680 C.ar   1 LIG      -0.11500
      5 C5        -50.5386    3.2227  -16.9849 C.ar   1 LIG      -0.11700
      6 C6        -48.7293    1.1051  -17.1256 C.ar   1 LIG      -0.11700
      7 C7        -51.1854    2.8249  -19.3143 C.ar   1 LIG      -0.11700
      8 C8        -49.3760    0.7073  -19.4551 C.ar   1 LIG      -0.11700
      9 C9        -50.4164    2.5023  -18.1843 C.ar   1 LIG       0.00400
     10 C10       -49.4982    1.4277  -18.2557 C.ar   1 LIG       0.00400
     11 H1        -49.8704    3.4540  -14.9506 H      1 LIG       0.11500
     12 H2        -48.2633    1.5721  -15.0751 H      1 LIG       0.11500
     13 H3        -51.6519    2.3585  -21.3647 H      1 LIG       0.11500
     14 H4        -50.0437    0.4774  -21.4900 H      1 LIG       0.11500
     15 H5        -51.2377    4.0528  -16.9073 H      1 LIG       0.11500
     16 H6        -48.0177    0.2827  -17.1578 H      1 LIG       0.11500
     17 H7        -51.8976    3.6467  -19.2821 H      1 LIG       0.11500
     18 H8        -48.6762   -0.1223  -19.5327 H      1 LIG       0.11500
@<TRIPOS>BOND
      1       1       2 ar
      2       1       5 ar
      3       2       6 ar
      4       3       4 ar
      5       3       7 ar
      6       4       8 ar
      7       5       9 ar
      8       6      10 ar
      9       7       9 ar
     10       8      10 ar
     11       9      10 ar
     12       1      11 1
     13       2      12 1
     14       3      13 1
     15       4      14 1
     16       5      15 1
     17       6      16 1
     18       7      17 1
     19       8      18 1
@<TRIPOS>ALT_TYPE
CGenFF_4.0_ALT_TYPE_SET
CGenFF_4.0 1 CG2R61 2 CG2R61 3 CG2R61 4 CG2R61 5 CG2R61 6 CG2R61 7 CG2R61 8 CG2R61 9 CG2R61 10 CG2R61 11 HGR61 12 HGR61 13 HGR61 14 HGR61 15 HGR61 16 HGR61 17 HGR61 18 HGR61
@<TRIPOS>MOLECULE
naphtalene
 18 19 0 0 0
****
USER_CHARGES
INVALID_CHARGES
Pose:  30 Cluster:  30 Fr_nu: 384129 TotEn:   -10.21
@<TRIPOS>ATOM
      1 C1        -44.8067    0.1870  -44.5427 C.ar   1 LIG      -0.11500
      2 C2        -44.8658    0.1331  -45.9321 C.ar   1 LIG      -0.11500
      3 C3        -49.1295    2.4181  -44.4461 C.ar   1 LIG      -0.11500
      4 C4        -49.1883    2.3641  -45.8355 C.ar   1 LIG      -0.11500
      5 C5        -45.8502    0.7680  -43.8213 C.ar   1 LIG      -0.11700
      6 C6        -45.9682    0.6596  -46.6055 C.ar   1 LIG      -0.11700
      7 C7        -48.0269    1.8914  -43.7727 C.ar   1 LIG      -0.11700
      8 C8        -48.1450    1.7832  -46.5570 C.ar   1 LIG      -0.11700
      9 C9        -46.9676    1.3031  -44.4827 C.ar   1 LIG       0.00400
     10 C10       -47.0275    1.2481  -45.8956 C.ar   1 LIG       0.00400
     11 H1        -43.9480   -0.2226  -44.0190 H      1 LIG       0.11500
     12 H2        -44.0531   -0.3196  -46.4927 H      1 LIG       0.11500
     13 H3        -49.9421    2.8706  -43.8848 H      1 LIG       0.11500
     14 H4        -50.0467    2.7751  -46.3587 H      1 LIG       0.11500
     15 H5        -45.7826    0.7996  -42.7358 H      1 LIG       0.11500
     16 H6        -45.9934    0.6061  -47.6920 H      1 LIG       0.11500
     17 H7        -48.0023    1.9443  -42.6863 H      1 LIG       0.11500
     18 H8        -48.2120    1.7522  -47.6426 H      1 LIG       0.11500
@<TRIPOS>BOND
      1       1       2 ar
      2       1       5 ar
      3       2       6 ar
      4       3       4 ar
      5       3       7 ar
      6       4       8 ar
      7       5       9 ar
      8       6      10 ar
      9       7       9 ar
     10       8      10 ar
     11       9      10 ar
     12       1      11 1
     13       2      12 1
     14       3      13 1
     15       4      14 1
     16       5      15 1
     17       6      16 1
     18       7      17 1
     19       8      18 1
@<TRIPOS>ALT_TYPE
CGenFF_4.0_ALT_TYPE_SET
CGenFF_4.0 1 CG2R61 2 CG2R61 3 CG2R61 4 CG2R61 5 CG2R61 6 CG2R61 7 CG2R61 8 CG2R61 9 CG2R61 10 CG2R61 11 HGR61 12 HGR61 13 HGR61 14 HGR61 15 HGR61 16 HGR61 17 HGR61 18 HGR61
@<TRIPOS>MOLECULE
naphtalene
 18 19 0 0 0
****
USER_CHARGES
INVALID_CHARGES
Pose:  31 Cluster:  31 Fr_nu: 165676 TotEn:   -10.15
@<TRIPOS>ATOM
      1 C1        -79.3630  -20.2755  -29.7832 C.ar   1 LIG      -0.11500
      2 C2        -80.0452  -19.4048  -30.6279 C.ar   1 LIG      -0.11500
      3 C3        -77.7762  -16.4931  -27.1662 C.ar   1 LIG      -0.11500
      4 C4        -78.4584  -15.6225  -28.0109 C.ar   1 LIG      -0.11500
      5 C5        -78.6268  -19.7736  -28.7096 C.ar   1 LIG      -0.11700
      6 C6        -79.9938  -18.0290  -30.4023 C.ar   1 LIG      -0.11700
      7 C7        -77.8277  -17.8690  -27.3918 C.ar   1 LIG      -0.11700
      8 C8        -79.1946  -16.1243  -29.0846 C.ar   1 LIG      -0.11700
      9 C9        -78.5639  -18.3916  -28.4676 C.ar   1 LIG       0.00400
     10 C10       -79.2575  -17.5063  -29.3266 C.ar   1 LIG       0.00400
     11 H1        -79.4030  -21.3464  -29.9597 H      1 LIG       0.11500
     12 H2        -80.6183  -19.7965  -31.4632 H      1 LIG       0.11500
     13 H3        -77.2029  -16.1020  -26.3304 H      1 LIG       0.11500
     14 H4        -78.4169  -14.5517  -27.8349 H      1 LIG       0.11500
     15 H5        -78.1010  -20.4728  -28.0626 H      1 LIG       0.11500
     16 H6        -80.5351  -17.3670  -31.0750 H      1 LIG       0.11500
     17 H7        -77.2870  -18.5309  -26.7185 H      1 LIG       0.11500
     18 H8        -79.7199  -15.4252  -29.7322 H      1 LIG       0.11500
@<TRIPOS>BOND
      1       1       2 ar
      2       1       5 ar
      3       2       6 ar
      4       3       4 ar
      5       3       7 ar
      6       4       8 ar
      7       5       9 ar
      8       6      10 ar
      9       7       9 ar
     10       8      10 ar
     11       9      10 ar
     12       1      11 1
     13       2      12 1
     14       3      13 1
     15       4      14 1
     16       5      15 1
     17       6      16 1
     18       7      17 1
     19       8      18 1
@<TRIPOS>ALT_TYPE
CGenFF_4.0_ALT_TYPE_SET
CGenFF_4.0 1 CG2R61 2 CG2R61 3 CG2R61 4 CG2R61 5 CG2R61 6 CG2R61 7 CG2R61 8 CG2R61 9 CG2R61 10 CG2R61 11 HGR61 12 HGR61 13 HGR61 14 HGR61 15 HGR61 16 HGR61 17 HGR61 18 HGR61
@<TRIPOS>MOLECULE
naphtalene
 18 19 0 0 0
****
USER_CHARGES
INVALID_CHARGES
Pose:  32 Cluster:  32 Fr_nu: 282488 TotEn:   -10.09
@<TRIPOS>ATOM
      1 C1        -58.7978    0.6228  -19.6976 C.ar   1 LIG      -0.11500
      2 C2        -59.8837   -0.0312  -19.1233 C.ar   1 LIG      -0.11500
      3 C3        -59.7395   -1.5476  -23.9491 C.ar   1 LIG      -0.11500
      4 C4        -60.8254   -2.2015  -23.3746 C.ar   1 LIG      -0.11500
      5 C5        -58.4865    0.4123  -21.0412 C.ar   1 LIG      -0.11700
      6 C6        -60.6625   -0.8981  -19.8901 C.ar   1 LIG      -0.11700
      7 C7        -58.9607   -0.6805  -23.1821 C.ar   1 LIG      -0.11700
      8 C8        -61.1368   -1.9912  -22.0310 C.ar   1 LIG      -0.11700
      9 C9        -59.2595   -0.4569  -21.8282 C.ar   1 LIG       0.00400
     10 C10       -60.3637   -1.1219  -21.2441 C.ar   1 LIG       0.00400
     11 H1        -58.1915    1.2972  -19.0999 H      1 LIG       0.11500
     12 H2        -60.1253    0.1336  -18.0772 H      1 LIG       0.11500
     13 H3        -59.4974   -1.7118  -24.9953 H      1 LIG       0.11500
     14 H4        -61.4305   -2.8769  -23.9724 H      1 LIG       0.11500
     15 H5        -57.6328    0.9339  -21.4691 H      1 LIG       0.11500
     16 H6        -61.5070   -1.3983  -19.4206 H      1 LIG       0.11500
     17 H7        -58.1168   -0.1799  -23.6521 H      1 LIG       0.11500
     18 H8        -61.9900   -2.5132  -21.6027 H      1 LIG       0.11500
@<TRIPOS>BOND
      1       1       2 ar
      2       1       5 ar
      3       2       6 ar
      4       3       4 ar
      5       3       7 ar
      6       4       8 ar
      7       5       9 ar
      8       6      10 ar
      9       7       9 ar
     10       8      10 ar
     11       9      10 ar
     12       1      11 1
     13       2      12 1
     14       3      13 1
     15       4      14 1
     16       5      15 1
     17       6      16 1
     18       7      17 1
     19       8      18 1
@<TRIPOS>ALT_TYPE
CGenFF_4.0_ALT_TYPE_SET
CGenFF_4.0 1 CG2R61 2 CG2R61 3 CG2R61 4 CG2R61 5 CG2R61 6 CG2R61 7 CG2R61 8 CG2R61 9 CG2R61 10 CG2R61 11 HGR61 12 HGR61 13 HGR61 14 HGR61 15 HGR61 16 HGR61 17 HGR61 18 HGR61
@<TRIPOS>MOLECULE
naphtalene
 18 19 0 0 0
****
USER_CHARGES
INVALID_CHARGES
Pose:  33 Cluster:  33 Fr_nu: 180113 TotEn:    -9.97
@<TRIPOS>ATOM
      1 C1        -44.0341   -1.0944  -49.2296 C.ar   1 LIG      -0.11500
      2 C2        -43.6759   -1.9132  -48.1628 C.ar   1 LIG      -0.11500
      3 C3        -46.7971    1.5801  -46.2487 C.ar   1 LIG      -0.11500
      4 C4        -46.4389    0.7612  -45.1820 C.ar   1 LIG      -0.11500
      5 C5        -44.8997   -0.0195  -49.0251 C.ar   1 LIG      -0.11700
      6 C6        -44.1818   -1.6604  -46.8875 C.ar   1 LIG      -0.11700
      7 C7        -46.2911    1.3273  -47.5241 C.ar   1 LIG      -0.11700
      8 C8        -45.5733   -0.3137  -45.3864 C.ar   1 LIG      -0.11700
      9 C9        -45.4187    0.2498  -47.7481 C.ar   1 LIG       0.00400
     10 C10       -45.0544   -0.5830  -46.6634 C.ar   1 LIG       0.00400
     11 H1        -43.6403   -1.2920  -50.2223 H      1 LIG       0.11500
     12 H2        -43.0017   -2.7495  -48.3230 H      1 LIG       0.11500
     13 H3        -47.4713    2.4169  -46.0892 H      1 LIG       0.11500
     14 H4        -46.8340    0.9584  -44.1898 H      1 LIG       0.11500
     15 H5        -45.1664    0.6071  -49.8737 H      1 LIG       0.11500
     16 H6        -43.8879   -2.3132  -46.0681 H      1 LIG       0.11500
     17 H7        -46.5844    1.9807  -48.3431 H      1 LIG       0.11500
     18 H8        -45.3070   -0.9409  -44.5380 H      1 LIG       0.11500
@<TRIPOS>BOND
      1       1       2 ar
      2       1       5 ar
      3       2       6 ar
      4       3       4 ar
      5       3       7 ar
      6       4       8 ar
      7       5       9 ar
      8       6      10 ar
      9       7       9 ar
     10       8      10 ar
     11       9      10 ar
     12       1      11 1
     13       2      12 1
     14       3      13 1
     15       4      14 1
     16       5      15 1
     17       6      16 1
     18       7      17 1
     19       8      18 1
@<TRIPOS>ALT_TYPE
CGenFF_4.0_ALT_TYPE_SET
CGenFF_4.0 1 CG2R61 2 CG2R61 3 CG2R61 4 CG2R61 5 CG2R61 6 CG2R61 7 CG2R61 8 CG2R61 9 CG2R61 10 CG2R61 11 HGR61 12 HGR61 13 HGR61 14 HGR61 15 HGR61 16 HGR61 17 HGR61 18 HGR61
@<TRIPOS>MOLECULE
naphtalene
 18 19 0 0 0
****
USER_CHARGES
INVALID_CHARGES
Pose:  34 Cluster:  34 Fr_nu:  20923 TotEn:    -9.95
@<TRIPOS>ATOM
      1 C1        -46.5134    3.2051  -43.3449 C.ar   1 LIG      -0.11500
      2 C2        -45.8139    2.2953  -42.5577 C.ar   1 LIG      -0.11500
      3 C3        -45.4634    0.5837  -47.3070 C.ar   1 LIG      -0.11500
      4 C4        -44.7639   -0.3261  -46.5196 C.ar   1 LIG      -0.11500
      5 C5        -46.6039    3.0111  -44.7236 C.ar   1 LIG      -0.11700
      6 C6        -45.2023    1.1880  -43.1458 C.ar   1 LIG      -0.11700
      7 C7        -46.0751    1.6910  -46.7187 C.ar   1 LIG      -0.11700
      8 C8        -44.6733   -0.1321  -45.1410 C.ar   1 LIG      -0.11700
      9 C9        -45.9942    1.9021  -45.3326 C.ar   1 LIG       0.00400
     10 C10       -45.2829    0.9769  -44.5320 C.ar   1 LIG       0.00400
     11 H1        -46.9890    4.0673  -42.8865 H      1 LIG       0.11500
     12 H2        -45.7444    2.4472  -41.4844 H      1 LIG       0.11500
     13 H3        -45.5335    0.4323  -48.3805 H      1 LIG       0.11500
     14 H4        -44.2874   -1.1872  -46.9787 H      1 LIG       0.11500
     15 H5        -47.1554    3.7354  -45.3195 H      1 LIG       0.11500
     16 H6        -44.6611    0.4894  -42.5111 H      1 LIG       0.11500
     17 H7        -46.6169    2.3890  -47.3536 H      1 LIG       0.11500
     18 H8        -44.1212   -0.8559  -44.5450 H      1 LIG       0.11500
@<TRIPOS>BOND
      1       1       2 ar
      2       1       5 ar
      3       2       6 ar
      4       3       4 ar
      5       3       7 ar
      6       4       8 ar
      7       5       9 ar
      8       6      10 ar
      9       7       9 ar
     10       8      10 ar
     11       9      10 ar
     12       1      11 1
     13       2      12 1
     14       3      13 1
     15       4      14 1
     16       5      15 1
     17       6      16 1
     18       7      17 1
     19       8      18 1
@<TRIPOS>ALT_TYPE
CGenFF_4.0_ALT_TYPE_SET
CGenFF_4.0 1 CG2R61 2 CG2R61 3 CG2R61 4 CG2R61 5 CG2R61 6 CG2R61 7 CG2R61 8 CG2R61 9 CG2R61 10 CG2R61 11 HGR61 12 HGR61 13 HGR61 14 HGR61 15 HGR61 16 HGR61 17 HGR61 18 HGR61
@<TRIPOS>MOLECULE
naphtalene
 18 19 0 0 0
****
USER_CHARGES
INVALID_CHARGES
Pose:  35 Cluster:  35 Fr_nu: 154196 TotEn:    -9.94
@<TRIPOS>ATOM
      1 C1        -70.6882   -0.2401  -31.5582 C.ar   1 LIG      -0.11500
      2 C2        -71.9255   -0.1650  -32.1909 C.ar   1 LIG      -0.11500
      3 C3        -70.3354    4.6112  -31.6731 C.ar   1 LIG      -0.11500
      4 C4        -71.5727    4.6862  -32.3058 C.ar   1 LIG      -0.11500
      5 C5        -69.9796    0.9265  -31.2691 C.ar   1 LIG      -0.11700
      6 C6        -72.4590    1.0767  -32.5370 C.ar   1 LIG      -0.11700
      7 C7        -69.8019    3.3694  -31.3269 C.ar   1 LIG      -0.11700
      8 C8        -72.2813    3.5197  -32.5950 C.ar   1 LIG      -0.11700
      9 C9        -70.5014    2.1850  -31.6103 C.ar   1 LIG       0.00400
     10 C10       -71.7595    2.2612  -32.2538 C.ar   1 LIG       0.00400
     11 H1        -70.2731   -1.2071  -31.2895 H      1 LIG       0.11500
     12 H2        -72.4764   -1.0737  -32.4153 H      1 LIG       0.11500
     13 H3        -69.7838    5.5198  -31.4483 H      1 LIG       0.11500
     14 H4        -71.9866    5.6533  -32.5755 H      1 LIG       0.11500
     15 H5        -69.0140    0.8439  -30.7744 H      1 LIG       0.11500
     16 H6        -73.4280    1.1117  -33.0305 H      1 LIG       0.11500
     17 H7        -68.8332    3.3347  -30.8327 H      1 LIG       0.11500
     18 H8        -73.2466    3.6020  -33.0904 H      1 LIG       0.11500
@<TRIPOS>BOND
      1       1       2 ar
      2       1       5 ar
      3       2       6 ar
      4       3       4 ar
      5       3       7 ar
      6       4       8 ar
      7       5       9 ar
      8       6      10 ar
      9       7       9 ar
     10       8      10 ar
     11       9      10 ar
     12       1      11 1
     13       2      12 1
     14       3      13 1
     15       4      14 1
     16       5      15 1
     17       6      16 1
     18       7      17 1
     19       8      18 1
@<TRIPOS>ALT_TYPE
CGenFF_4.0_ALT_TYPE_SET
CGenFF_4.0 1 CG2R61 2 CG2R61 3 CG2R61 4 CG2R61 5 CG2R61 6 CG2R61 7 CG2R61 8 CG2R61 9 CG2R61 10 CG2R61 11 HGR61 12 HGR61 13 HGR61 14 HGR61 15 HGR61 16 HGR61 17 HGR61 18 HGR61
@<TRIPOS>MOLECULE
naphtalene
 18 19 0 0 0
****
USER_CHARGES
INVALID_CHARGES
Pose:  36 Cluster:  36 Fr_nu: 155553 TotEn:    -9.91
@<TRIPOS>ATOM
      1 C1        -46.3819  -12.1836  -42.1579 C.ar   1 LIG      -0.11500
      2 C2        -47.4879  -11.3973  -42.4668 C.ar   1 LIG      -0.11500
      3 C3        -44.4663  -11.2025  -46.5215 C.ar   1 LIG      -0.11500
      4 C4        -45.5724  -10.4163  -46.8303 C.ar   1 LIG      -0.11500
      5 C5        -45.3512  -12.3347  -43.0861 C.ar   1 LIG      -0.11700
      6 C6        -47.5676  -10.7592  -43.7047 C.ar   1 LIG      -0.11700
      7 C7        -44.3866  -11.8407  -45.2834 C.ar   1 LIG      -0.11700
      8 C8        -46.6031  -10.2651  -45.9022 C.ar   1 LIG      -0.11700
      9 C9        -45.4148  -11.6997  -44.3372 C.ar   1 LIG       0.00400
     10 C10       -46.5395  -10.9002  -44.6511 C.ar   1 LIG       0.00400
     11 H1        -46.3206  -12.6806  -41.1942 H      1 LIG       0.11500
     12 H2        -48.2895  -11.2802  -41.7434 H      1 LIG       0.11500
     13 H3        -43.6640  -11.3200  -47.2446 H      1 LIG       0.11500
     14 H4        -45.6337   -9.9206  -47.7947 H      1 LIG       0.11500
     15 H5        -44.4964  -12.9545  -42.8234 H      1 LIG       0.11500
     16 H6        -48.4412  -10.1490  -43.9246 H      1 LIG       0.11500
     17 H7        -43.5126  -12.4501  -45.0635 H      1 LIG       0.11500
     18 H8        -47.4584   -9.6460  -46.1650 H      1 LIG       0.11500
@<TRIPOS>BOND
      1       1       2 ar
      2       1       5 ar
      3       2       6 ar
      4       3       4 ar
      5       3       7 ar
      6       4       8 ar
      7       5       9 ar
      8       6      10 ar
      9       7       9 ar
     10       8      10 ar
     11       9      10 ar
     12       1      11 1
     13       2      12 1
     14       3      13 1
     15       4      14 1
     16       5      15 1
     17       6      16 1
     18       7      17 1
     19       8      18 1
@<TRIPOS>ALT_TYPE
CGenFF_4.0_ALT_TYPE_SET
CGenFF_4.0 1 CG2R61 2 CG2R61 3 CG2R61 4 CG2R61 5 CG2R61 6 CG2R61 7 CG2R61 8 CG2R61 9 CG2R61 10 CG2R61 11 HGR61 12 HGR61 13 HGR61 14 HGR61 15 HGR61 16 HGR61 17 HGR61 18 HGR61
@<TRIPOS>MOLECULE
naphtalene
 18 19 0 0 0
****
USER_CHARGES
INVALID_CHARGES
Pose:  37 Cluster:  37 Fr_nu:  39310 TotEn:    -9.85
@<TRIPOS>ATOM
      1 C1        -51.7611  -15.6349  -45.4944 C.ar   1 LIG      -0.11500
      2 C2        -51.1754  -16.3704  -44.4683 C.ar   1 LIG      -0.11500
      3 C3        -50.4081  -11.5052  -43.3064 C.ar   1 LIG      -0.11500
      4 C4        -49.8225  -12.2407  -42.2803 C.ar   1 LIG      -0.11500
      5 C5        -51.7192  -14.2407  -45.4664 C.ar   1 LIG      -0.11700
      6 C6        -50.5457  -15.7146  -43.4102 C.ar   1 LIG      -0.11700
      7 C7        -51.0378  -12.1611  -44.3646 C.ar   1 LIG      -0.11700
      8 C8        -49.8644  -13.6350  -42.3083 C.ar   1 LIG      -0.11700
      9 C9        -51.0895  -13.5638  -44.4090 C.ar   1 LIG       0.00400
     10 C10       -50.4940  -14.3118  -43.3656 C.ar   1 LIG       0.00400
     11 H1        -52.2517  -16.1460  -46.3176 H      1 LIG       0.11500
     12 H2        -51.2084  -17.4558  -44.4912 H      1 LIG       0.11500
     13 H3        -50.3753  -10.4195  -43.2842 H      1 LIG       0.11500
     14 H4        -49.3333  -11.7291  -41.4567 H      1 LIG       0.11500
     15 H5        -52.1839  -13.6861  -46.2790 H      1 LIG       0.11500
     16 H6        -50.0941  -16.3096  -42.6191 H      1 LIG       0.11500
     17 H7        -51.4886  -11.5659  -45.1560 H      1 LIG       0.11500
     18 H8        -49.4003  -14.1898  -41.4953 H      1 LIG       0.11500
@<TRIPOS>BOND
      1       1       2 ar
      2       1       5 ar
      3       2       6 ar
      4       3       4 ar
      5       3       7 ar
      6       4       8 ar
      7       5       9 ar
      8       6      10 ar
      9       7       9 ar
     10       8      10 ar
     11       9      10 ar
     12       1      11 1
     13       2      12 1
     14       3      13 1
     15       4      14 1
     16       5      15 1
     17       6      16 1
     18       7      17 1
     19       8      18 1
@<TRIPOS>ALT_TYPE
CGenFF_4.0_ALT_TYPE_SET
CGenFF_4.0 1 CG2R61 2 CG2R61 3 CG2R61 4 CG2R61 5 CG2R61 6 CG2R61 7 CG2R61 8 CG2R61 9 CG2R61 10 CG2R61 11 HGR61 12 HGR61 13 HGR61 14 HGR61 15 HGR61 16 HGR61 17 HGR61 18 HGR61
@<TRIPOS>MOLECULE
naphtalene
 18 19 0 0 0
****
USER_CHARGES
INVALID_CHARGES
Pose:  38 Cluster:  38 Fr_nu:  37542 TotEn:    -9.82
@<TRIPOS>ATOM
      1 C1        -54.3710    4.1126  -40.5056 C.ar   1 LIG      -0.11500
      2 C2        -54.2767    5.4643  -40.1877 C.ar   1 LIG      -0.11500
      3 C3        -56.3591    3.2281  -36.1538 C.ar   1 LIG      -0.11500
      4 C4        -56.2648    4.5798  -35.8361 C.ar   1 LIG      -0.11500
      5 C5        -54.9118    3.2146  -39.5849 C.ar   1 LIG      -0.11700
      6 C6        -54.7229    5.9232  -38.9482 C.ar   1 LIG      -0.11700
      7 C7        -55.9129    2.7692  -37.3936 C.ar   1 LIG      -0.11700
      8 C8        -55.7239    5.4778  -36.7567 C.ar   1 LIG      -0.11700
      9 C9        -55.3658    3.6590  -38.3324 C.ar   1 LIG       0.00400
     10 C10       -55.2699    5.0335  -38.0092 C.ar   1 LIG       0.00400
     11 H1        -54.0230    3.7559  -41.4706 H      1 LIG       0.11500
     12 H2        -53.8558    6.1626  -40.9053 H      1 LIG       0.11500
     13 H3        -56.7801    2.5292  -35.4366 H      1 LIG       0.11500
     14 H4        -56.6116    4.9357  -34.8704 H      1 LIG       0.11500
     15 H5        -54.9752    2.1624  -39.8546 H      1 LIG       0.11500
     16 H6        -54.6400    6.9841  -38.7212 H      1 LIG       0.11500
     17 H7        -55.9966    1.7085  -37.6206 H      1 LIG       0.11500
     18 H8        -55.6596    6.5300  -36.4869 H      1 LIG       0.11500
@<TRIPOS>BOND
      1       1       2 ar
      2       1       5 ar
      3       2       6 ar
      4       3       4 ar
      5       3       7 ar
      6       4       8 ar
      7       5       9 ar
      8       6      10 ar
      9       7       9 ar
     10       8      10 ar
     11       9      10 ar
     12       1      11 1
     13       2      12 1
     14       3      13 1
     15       4      14 1
     16       5      15 1
     17       6      16 1
     18       7      17 1
     19       8      18 1
@<TRIPOS>ALT_TYPE
CGenFF_4.0_ALT_TYPE_SET
CGenFF_4.0 1 CG2R61 2 CG2R61 3 CG2R61 4 CG2R61 5 CG2R61 6 CG2R61 7 CG2R61 8 CG2R61 9 CG2R61 10 CG2R61 11 HGR61 12 HGR61 13 HGR61 14 HGR61 15 HGR61 16 HGR61 17 HGR61 18 HGR61
@<TRIPOS>MOLECULE
naphtalene
 18 19 0 0 0
****
USER_CHARGES
INVALID_CHARGES
Pose:  39 Cluster:  39 Fr_nu:  66089 TotEn:    -9.78
@<TRIPOS>ATOM
      1 C1        -61.7986  -23.5310  -39.9807 C.ar   1 LIG      -0.11500
      2 C2        -62.0907  -22.2170  -40.3343 C.ar   1 LIG      -0.11500
      3 C3        -57.0591  -22.6570  -40.6490 C.ar   1 LIG      -0.11500
      4 C4        -57.3513  -21.3431  -41.0026 C.ar   1 LIG      -0.11500
      5 C5        -60.4755  -23.9735  -39.9691 C.ar   1 LIG      -0.11700
      6 C6        -61.0610  -21.3406  -40.6776 C.ar   1 LIG      -0.11700
      7 C7        -58.0889  -23.5335  -40.3056 C.ar   1 LIG      -0.11700
      8 C8        -58.6744  -20.9004  -41.0143 C.ar   1 LIG      -0.11700
      9 C9        -59.4264  -23.1050  -40.3119 C.ar   1 LIG       0.00400
     10 C10       -59.7235  -21.7689  -40.6715 C.ar   1 LIG       0.00400
     11 H1        -62.6006  -24.2130  -39.7141 H      1 LIG       0.11500
     12 H2        -63.1210  -21.8734  -40.3428 H      1 LIG       0.11500
     13 H3        -56.0288  -23.0013  -40.6402 H      1 LIG       0.11500
     14 H4        -56.5490  -20.6619  -41.2705 H      1 LIG       0.11500
     15 H5        -60.2706  -25.0050  -39.6899 H      1 LIG       0.11500
     16 H6        -61.3124  -20.3177  -40.9502 H      1 LIG       0.11500
     17 H7        -57.8372  -24.5560  -40.0323 H      1 LIG       0.11500
     18 H8        -58.8796  -19.8691  -41.2942 H      1 LIG       0.11500
@<TRIPOS>BOND
      1       1       2 ar
      2       1       5 ar
      3       2       6 ar
      4       3       4 ar
      5       3       7 ar
      6       4       8 ar
      7       5       9 ar
      8       6      10 ar
      9       7       9 ar
     10       8      10 ar
     11       9      10 ar
     12       1      11 1
     13       2      12 1
     14       3      13 1
     15       4      14 1
     16       5      15 1
     17       6      16 1
     18       7      17 1
     19       8      18 1
@<TRIPOS>ALT_TYPE
CGenFF_4.0_ALT_TYPE_SET
CGenFF_4.0 1 CG2R61 2 CG2R61 3 CG2R61 4 CG2R61 5 CG2R61 6 CG2R61 7 CG2R61 8 CG2R61 9 CG2R61 10 CG2R61 11 HGR61 12 HGR61 13 HGR61 14 HGR61 15 HGR61 16 HGR61 17 HGR61 18 HGR61
@<TRIPOS>MOLECULE
naphtalene
 18 19 0 0 0
****
USER_CHARGES
INVALID_CHARGES
Pose:  40 Cluster:  40 Fr_nu:  48444 TotEn:    -9.67
@<TRIPOS>ATOM
      1 C1        -63.5467  -23.6854  -30.8787 C.ar   1 LIG      -0.11500
      2 C2        -63.3903  -23.0974  -32.1303 C.ar   1 LIG      -0.11500
      3 C3        -67.6659  -25.7926  -32.3834 C.ar   1 LIG      -0.11500
      4 C4        -67.5094  -25.2046  -33.6351 C.ar   1 LIG      -0.11500
      5 C5        -64.6477  -24.5036  -30.6239 C.ar   1 LIG      -0.11700
      6 C6        -64.3341  -23.3253  -33.1321 C.ar   1 LIG      -0.11700
      7 C7        -66.7219  -25.5647  -31.3817 C.ar   1 LIG      -0.11700
      8 C8        -66.4085  -24.3863  -33.8899 C.ar   1 LIG      -0.11700
      9 C9        -65.6076  -24.7440  -31.6205 C.ar   1 LIG       0.00400
     10 C10       -65.4485  -24.1460  -32.8933 C.ar   1 LIG       0.00400
     11 H1        -62.8119  -23.5072  -30.0990 H      1 LIG       0.11500
     12 H2        -62.5327  -22.4609  -32.3277 H      1 LIG       0.11500
     13 H3        -68.5234  -26.4295  -32.1855 H      1 LIG       0.11500
     14 H4        -68.2453  -25.3820  -34.4139 H      1 LIG       0.11500
     15 H5        -64.7499  -24.9525  -29.6381 H      1 LIG       0.11500
     16 H6        -64.1915  -22.8559  -34.1032 H      1 LIG       0.11500
     17 H7        -66.8644  -26.0349  -30.4109 H      1 LIG       0.11500
     18 H8        -66.3065  -23.9367  -34.8755 H      1 LIG       0.11500
@<TRIPOS>BOND
      1       1       2 ar
      2       1       5 ar
      3       2       6 ar
      4       3       4 ar
      5       3       7 ar
      6       4       8 ar
      7       5       9 ar
      8       6      10 ar
      9       7       9 ar
     10       8      10 ar
     11       9      10 ar
     12       1      11 1
     13       2      12 1
     14       3      13 1
     15       4      14 1
     16       5      15 1
     17       6      16 1
     18       7      17 1
     19       8      18 1
@<TRIPOS>ALT_TYPE
CGenFF_4.0_ALT_TYPE_SET
CGenFF_4.0 1 CG2R61 2 CG2R61 3 CG2R61 4 CG2R61 5 CG2R61 6 CG2R61 7 CG2R61 8 CG2R61 9 CG2R61 10 CG2R61 11 HGR61 12 HGR61 13 HGR61 14 HGR61 15 HGR61 16 HGR61 17 HGR61 18 HGR61
@<TRIPOS>MOLECULE
naphtalene
 18 19 0 0 0
****
USER_CHARGES
INVALID_CHARGES
Pose:  41 Cluster:  41 Fr_nu: 115555 TotEn:    -9.66
@<TRIPOS>ATOM
      1 C1        -66.3035  -20.2101  -15.7755 C.ar   1 LIG      -0.11500
      2 C2        -66.8915  -19.1958  -15.0256 C.ar   1 LIG      -0.11500
      3 C3        -66.3414  -17.3317  -19.6980 C.ar   1 LIG      -0.11500
      4 C4        -66.9294  -16.3175  -18.9480 C.ar   1 LIG      -0.11500
      5 C5        -66.0178  -20.0047  -17.1256 C.ar   1 LIG      -0.11700
      6 C6        -67.1960  -17.9723  -15.6227 C.ar   1 LIG      -0.11700
      7 C7        -66.0368  -18.5552  -19.1008 C.ar   1 LIG      -0.11700
      8 C8        -67.2153  -16.5228  -17.5980 C.ar   1 LIG      -0.11700
      9 C9        -66.3175  -18.7794  -17.7431 C.ar   1 LIG       0.00400
     10 C10       -66.9155  -17.7480  -16.9805 C.ar   1 LIG       0.00400
     11 H1        -66.0671  -21.1626  -15.3102 H      1 LIG       0.11500
     12 H2        -67.1133  -19.3566  -13.9746 H      1 LIG       0.11500
     13 H3        -66.1192  -17.1714  -20.7493 H      1 LIG       0.11500
     14 H4        -67.1669  -15.3657  -19.4142 H      1 LIG       0.11500
     15 H5        -65.5584  -20.8118  -17.6925 H      1 LIG       0.11500
     16 H6        -67.6550  -17.1934  -15.0173 H      1 LIG       0.11500
     17 H7        -65.5772  -19.3337  -19.7062 H      1 LIG       0.11500
     18 H8        -67.6754  -15.7160  -17.0310 H      1 LIG       0.11500
@<TRIPOS>BOND
      1       1       2 ar
      2       1       5 ar
      3       2       6 ar
      4       3       4 ar
      5       3       7 ar
      6       4       8 ar
      7       5       9 ar
      8       6      10 ar
      9       7       9 ar
     10       8      10 ar
     11       9      10 ar
     12       1      11 1
     13       2      12 1
     14       3      13 1
     15       4      14 1
     16       5      15 1
     17       6      16 1
     18       7      17 1
     19       8      18 1
@<TRIPOS>ALT_TYPE
CGenFF_4.0_ALT_TYPE_SET
CGenFF_4.0 1 CG2R61 2 CG2R61 3 CG2R61 4 CG2R61 5 CG2R61 6 CG2R61 7 CG2R61 8 CG2R61 9 CG2R61 10 CG2R61 11 HGR61 12 HGR61 13 HGR61 14 HGR61 15 HGR61 16 HGR61 17 HGR61 18 HGR61
@<TRIPOS>MOLECULE
naphtalene
 18 19 0 0 0
****
USER_CHARGES
INVALID_CHARGES
Pose:  42 Cluster:  42 Fr_nu: 323791 TotEn:    -9.66
@<TRIPOS>ATOM
      1 C1        -68.7488  -25.4235  -34.3127 C.ar   1 LIG      -0.11500
      2 C2        -68.2588  -25.8899  -35.5289 C.ar   1 LIG      -0.11500
      3 C3        -64.2460  -24.1366  -32.9928 C.ar   1 LIG      -0.11500
      4 C4        -63.7562  -24.6030  -34.2091 C.ar   1 LIG      -0.11500
      5 C5        -67.8769  -24.8699  -33.3745 C.ar   1 LIG      -0.11700
      6 C6        -66.8955  -25.8046  -35.8119 C.ar   1 LIG      -0.11700
      7 C7        -65.6096  -24.2218  -32.7099 C.ar   1 LIG      -0.11700
      8 C8        -64.6279  -25.1567  -35.1472 C.ar   1 LIG      -0.11700
      9 C9        -66.5015  -24.7761  -33.6425 C.ar   1 LIG       0.00400
     10 C10       -66.0034  -25.2505  -34.8793 C.ar   1 LIG       0.00400
     11 H1        -69.8102  -25.4907  -34.0927 H      1 LIG       0.11500
     12 H2        -68.9384  -26.3204  -36.2586 H      1 LIG       0.11500
     13 H3        -63.5669  -23.7057  -32.2625 H      1 LIG       0.11500
     14 H4        -62.6945  -24.5369  -34.4279 H      1 LIG       0.11500
     15 H5        -68.2820  -24.5121  -32.4302 H      1 LIG       0.11500
     16 H6        -66.5346  -26.1750  -36.7692 H      1 LIG       0.11500
     17 H7        -65.9703  -23.8507  -31.7529 H      1 LIG       0.11500
     18 H8        -64.2230  -25.5153  -36.0914 H      1 LIG       0.11500
@<TRIPOS>BOND
      1       1       2 ar
      2       1       5 ar
      3       2       6 ar
      4       3       4 ar
      5       3       7 ar
      6       4       8 ar
      7       5       9 ar
      8       6      10 ar
      9       7       9 ar
     10       8      10 ar
     11       9      10 ar
     12       1      11 1
     13       2      12 1
     14       3      13 1
     15       4      14 1
     16       5      15 1
     17       6      16 1
     18       7      17 1
     19       8      18 1
@<TRIPOS>ALT_TYPE
CGenFF_4.0_ALT_TYPE_SET
CGenFF_4.0 1 CG2R61 2 CG2R61 3 CG2R61 4 CG2R61 5 CG2R61 6 CG2R61 7 CG2R61 8 CG2R61 9 CG2R61 10 CG2R61 11 HGR61 12 HGR61 13 HGR61 14 HGR61 15 HGR61 16 HGR61 17 HGR61 18 HGR61
@<TRIPOS>MOLECULE
naphtalene
 18 19 0 0 0
****
USER_CHARGES
INVALID_CHARGES
Pose:  43 Cluster:  43 Fr_nu:  10976 TotEn:    -9.65
@<TRIPOS>ATOM
      1 C1        -66.6735  -27.4806  -43.7760 C.ar   1 LIG      -0.11500
      2 C2        -66.9712  -26.9317  -45.0198 C.ar   1 LIG      -0.11500
      3 C3        -71.0219  -26.0676  -42.1122 C.ar   1 LIG      -0.11500
      4 C4        -71.3194  -25.5188  -43.3560 C.ar   1 LIG      -0.11500
      5 C5        -67.6035  -27.4054  -42.7387 C.ar   1 LIG      -0.11700
      6 C6        -68.1997  -26.3056  -45.2312 C.ar   1 LIG      -0.11700
      7 C7        -69.7932  -26.6939  -41.9008 C.ar   1 LIG      -0.11700
      8 C8        -70.3894  -25.5939  -44.3933 C.ar   1 LIG      -0.11700
      9 C9        -68.8452  -26.7787  -42.9336 C.ar   1 LIG       0.00400
     10 C10       -69.1477  -26.2206  -44.1984 C.ar   1 LIG       0.00400
     11 H1        -65.7167  -27.9675  -43.6119 H      1 LIG       0.11500
     12 H2        -66.2466  -26.9911  -45.8267 H      1 LIG       0.11500
     13 H3        -71.7462  -26.0088  -41.3047 H      1 LIG       0.11500
     14 H4        -72.2758  -25.0308  -43.5191 H      1 LIG       0.11500
     15 H5        -67.3493  -27.8410  -41.7746 H      1 LIG       0.11500
     16 H6        -68.4113  -25.8839  -46.2116 H      1 LIG       0.11500
     17 H7        -69.5821  -27.1162  -40.9206 H      1 LIG       0.11500
     18 H8        -70.6431  -25.1576  -45.3574 H      1 LIG       0.11500
@<TRIPOS>BOND
      1       1       2 ar
      2       1       5 ar
      3       2       6 ar
      4       3       4 ar
      5       3       7 ar
      6       4       8 ar
      7       5       9 ar
      8       6      10 ar
      9       7       9 ar
     10       8      10 ar
     11       9      10 ar
     12       1      11 1
     13       2      12 1
     14       3      13 1
     15       4      14 1
     16       5      15 1
     17       6      16 1
     18       7      17 1
     19       8      18 1
@<TRIPOS>ALT_TYPE
CGenFF_4.0_ALT_TYPE_SET
CGenFF_4.0 1 CG2R61 2 CG2R61 3 CG2R61 4 CG2R61 5 CG2R61 6 CG2R61 7 CG2R61 8 CG2R61 9 CG2R61 10 CG2R61 11 HGR61 12 HGR61 13 HGR61 14 HGR61 15 HGR61 16 HGR61 17 HGR61 18 HGR61
@<TRIPOS>MOLECULE
naphtalene
 18 19 0 0 0
****
USER_CHARGES
INVALID_CHARGES
Pose:  44 Cluster:  44 Fr_nu:  44425 TotEn:    -9.56
@<TRIPOS>ATOM
      1 C1        -47.8064    3.4336  -41.6003 C.ar   1 LIG      -0.11500
      2 C2        -48.8668    3.0170  -42.3996 C.ar   1 LIG      -0.11500
      3 C3        -44.7258    0.8516  -44.3418 C.ar   1 LIG      -0.11500
      4 C4        -45.7863    0.4350  -45.1410 C.ar   1 LIG      -0.11500
      5 C5        -46.5095    3.0018  -41.8797 C.ar   1 LIG      -0.11700
      6 C6        -48.6345    2.1670  -43.4812 C.ar   1 LIG      -0.11700
      7 C7        -44.9582    1.7016  -43.2602 C.ar   1 LIG      -0.11700
      8 C8        -47.0833    0.8667  -44.8617 C.ar   1 LIG      -0.11700
      9 C9        -46.2572    2.1461  -42.9643 C.ar   1 LIG       0.00400
     10 C10       -47.3356    1.7224  -43.7770 C.ar   1 LIG       0.00400
     11 H1        -47.9880    4.0948  -40.7581 H      1 LIG       0.11500
     12 H2        -49.8760    3.3539  -42.1814 H      1 LIG       0.11500
     13 H3        -43.7161    0.5151  -44.5596 H      1 LIG       0.11500
     14 H4        -45.6043   -0.2274  -45.9822 H      1 LIG       0.11500
     15 H5        -45.6959    3.3398  -41.2412 H      1 LIG       0.11500
     16 H6        -49.4783    1.8544  -44.0928 H      1 LIG       0.11500
     17 H7        -44.1142    2.0148  -42.6492 H      1 LIG       0.11500
     18 H8        -47.8972    0.5282  -45.4996 H      1 LIG       0.11500
@<TRIPOS>BOND
      1       1       2 ar
      2       1       5 ar
      3       2       6 ar
      4       3       4 ar
      5       3       7 ar
      6       4       8 ar
      7       5       9 ar
      8       6      10 ar
      9       7       9 ar
     10       8      10 ar
     11       9      10 ar
     12       1      11 1
     13       2      12 1
     14       3      13 1
     15       4      14 1
     16       5      15 1
     17       6      16 1
     18       7      17 1
     19       8      18 1
@<TRIPOS>ALT_TYPE
CGenFF_4.0_ALT_TYPE_SET
CGenFF_4.0 1 CG2R61 2 CG2R61 3 CG2R61 4 CG2R61 5 CG2R61 6 CG2R61 7 CG2R61 8 CG2R61 9 CG2R61 10 CG2R61 11 HGR61 12 HGR61 13 HGR61 14 HGR61 15 HGR61 16 HGR61 17 HGR61 18 HGR61
@<TRIPOS>MOLECULE
naphtalene
 18 19 0 0 0
****
USER_CHARGES
INVALID_CHARGES
Pose:  45 Cluster:  45 Fr_nu: 363789 TotEn:    -9.39
@<TRIPOS>ATOM
      1 C1        -52.2968  -13.5901  -46.1808 C.ar   1 LIG      -0.11500
      2 C2        -52.4793  -14.8842  -45.7023 C.ar   1 LIG      -0.11500
      3 C3        -54.5281  -14.8095  -50.3290 C.ar   1 LIG      -0.11500
      4 C4        -54.7105  -16.1035  -49.8503 C.ar   1 LIG      -0.11500
      5 C5        -52.7590  -13.2433  -47.4507 C.ar   1 LIG      -0.11700
      6 C6        -53.1248  -15.8363  -46.4916 C.ar   1 LIG      -0.11700
      7 C7        -53.8826  -13.8573  -49.5395 C.ar   1 LIG      -0.11700
      8 C8        -54.2483  -16.4505  -48.5805 C.ar   1 LIG      -0.11700
      9 C9        -53.4109  -14.1889  -48.2589 C.ar   1 LIG       0.00400
     10 C10       -53.5964  -15.5048  -47.7723 C.ar   1 LIG       0.00400
     11 H1        -51.7938  -12.8494  -45.5661 H      1 LIG       0.11500
     12 H2        -52.1193  -15.1531  -44.7135 H      1 LIG       0.11500
     13 H3        -54.8880  -14.5399  -51.3179 H      1 LIG       0.11500
     14 H4        -55.2124  -16.8442  -50.4661 H      1 LIG       0.11500
     15 H5        -52.6050  -12.2259  -47.8044 H      1 LIG       0.11500
     16 H6        -53.2570  -16.8417  -46.0971 H      1 LIG       0.11500
     17 H7        -53.7512  -12.8518  -49.9339 H      1 LIG       0.11500
     18 H8        -54.4016  -17.4680  -48.2268 H      1 LIG       0.11500
@<TRIPOS>BOND
      1       1       2 ar
      2       1       5 ar
      3       2       6 ar
      4       3       4 ar
      5       3       7 ar
      6       4       8 ar
      7       5       9 ar
      8       6      10 ar
      9       7       9 ar
     10       8      10 ar
     11       9      10 ar
     12       1      11 1
     13       2      12 1
     14       3      13 1
     15       4      14 1
     16       5      15 1
     17       6      16 1
     18       7      17 1
     19       8      18 1
@<TRIPOS>ALT_TYPE
CGenFF_4.0_ALT_TYPE_SET
CGenFF_4.0 1 CG2R61 2 CG2R61 3 CG2R61 4 CG2R61 5 CG2R61 6 CG2R61 7 CG2R61 8 CG2R61 9 CG2R61 10 CG2R61 11 HGR61 12 HGR61 13 HGR61 14 HGR61 15 HGR61 16 HGR61 17 HGR61 18 HGR61
@<TRIPOS>MOLECULE
naphtalene
 18 19 0 0 0
****
USER_CHARGES
INVALID_CHARGES
Pose:  46 Cluster:  46 Fr_nu: 124338 TotEn:    -9.37
@<TRIPOS>ATOM
      1 C1        -59.2625    0.1337  -21.5842 C.ar   1 LIG      -0.11500
      2 C2        -58.5818   -0.5319  -22.5992 C.ar   1 LIG      -0.11500
      3 C3        -63.5035   -1.0277  -23.6669 C.ar   1 LIG      -0.11500
      4 C4        -62.8227   -1.6933  -24.6820 C.ar   1 LIG      -0.11500
      5 C5        -60.6570    0.1795  -21.5917 C.ar   1 LIG      -0.11700
      6 C6        -59.2927   -1.1543  -23.6256 C.ar   1 LIG      -0.11700
      7 C7        -62.7926   -0.4054  -22.6404 C.ar   1 LIG      -0.11700
      8 C8        -61.4283   -1.7392  -24.6746 C.ar   1 LIG      -0.11700
      9 C9        -61.3888   -0.4414  -22.6170 C.ar   1 LIG       0.00400
     10 C10       -60.6965   -1.1182  -23.6492 C.ar   1 LIG       0.00400
     11 H1        -58.7086    0.6185  -20.7857 H      1 LIG       0.11500
     12 H2        -57.4963   -0.5672  -22.5923 H      1 LIG       0.11500
     13 H3        -64.5893   -0.9922  -23.6732 H      1 LIG       0.11500
     14 H4        -63.3771   -2.1768  -25.4809 H      1 LIG       0.11500
     15 H5        -61.1681    0.7059  -20.7882 H      1 LIG       0.11500
     16 H6        -58.7399   -1.6694  -24.4086 H      1 LIG       0.11500
     17 H7        -63.3455    0.1089  -21.8572 H      1 LIG       0.11500
     18 H8        -60.9169   -2.2649  -25.4784 H      1 LIG       0.11500
@<TRIPOS>BOND
      1       1       2 ar
      2       1       5 ar
      3       2       6 ar
      4       3       4 ar
      5       3       7 ar
      6       4       8 ar
      7       5       9 ar
      8       6      10 ar
      9       7       9 ar
     10       8      10 ar
     11       9      10 ar
     12       1      11 1
     13       2      12 1
     14       3      13 1
     15       4      14 1
     16       5      15 1
     17       6      16 1
     18       7      17 1
     19       8      18 1
@<TRIPOS>ALT_TYPE
CGenFF_4.0_ALT_TYPE_SET
CGenFF_4.0 1 CG2R61 2 CG2R61 3 CG2R61 4 CG2R61 5 CG2R61 6 CG2R61 7 CG2R61 8 CG2R61 9 CG2R61 10 CG2R61 11 HGR61 12 HGR61 13 HGR61 14 HGR61 15 HGR61 16 HGR61 17 HGR61 18 HGR61
@<TRIPOS>MOLECULE
naphtalene
 18 19 0 0 0
****
USER_CHARGES
INVALID_CHARGES
Pose:  47 Cluster:  47 Fr_nu:  77288 TotEn:    -9.21
@<TRIPOS>ATOM
      1 C1        -70.7134   -6.5708  -63.8716 C.ar   1 LIG      -0.11500
      2 C2        -70.7501   -7.9294  -64.1713 C.ar   1 LIG      -0.11500
      3 C3        -66.8662   -7.3117  -60.9866 C.ar   1 LIG      -0.11500
      4 C4        -66.9031   -8.6703  -61.2864 C.ar   1 LIG      -0.11500
      5 C5        -69.7399   -6.0729  -63.0050 C.ar   1 LIG      -0.11700
      6 C6        -69.8138   -8.7952  -63.6058 C.ar   1 LIG      -0.11700
      7 C7        -67.8026   -6.4459  -61.5522 C.ar   1 LIG      -0.11700
      8 C8        -67.8765   -9.1684  -62.1529 C.ar   1 LIG      -0.11700
      9 C9        -68.7895   -6.9299  -62.4265 C.ar   1 LIG       0.00400
     10 C10       -68.8270   -8.3114  -62.7314 C.ar   1 LIG       0.00400
     11 H1        -71.4430   -5.8974  -64.3117 H      1 LIG       0.11500
     12 H2        -71.5082   -8.3160  -64.8462 H      1 LIG       0.11500
     13 H3        -66.1081   -6.9244  -60.3117 H      1 LIG       0.11500
     14 H4        -66.1741   -9.3435  -60.8449 H      1 LIG       0.11500
     15 H5        -69.7304   -5.0074  -62.7845 H      1 LIG       0.11500
     16 H6        -69.8610   -9.8533  -63.8546 H      1 LIG       0.11500
     17 H7        -67.7547   -5.3877  -61.3040 H      1 LIG       0.11500
     18 H8        -67.8867  -10.2340  -62.3729 H      1 LIG       0.11500
@<TRIPOS>BOND
      1       1       2 ar
      2       1       5 ar
      3       2       6 ar
      4       3       4 ar
      5       3       7 ar
      6       4       8 ar
      7       5       9 ar
      8       6      10 ar
      9       7       9 ar
     10       8      10 ar
     11       9      10 ar
     12       1      11 1
     13       2      12 1
     14       3      13 1
     15       4      14 1
     16       5      15 1
     17       6      16 1
     18       7      17 1
     19       8      18 1
@<TRIPOS>ALT_TYPE
CGenFF_4.0_ALT_TYPE_SET
CGenFF_4.0 1 CG2R61 2 CG2R61 3 CG2R61 4 CG2R61 5 CG2R61 6 CG2R61 7 CG2R61 8 CG2R61 9 CG2R61 10 CG2R61 11 HGR61 12 HGR61 13 HGR61 14 HGR61 15 HGR61 16 HGR61 17 HGR61 18 HGR61
@<TRIPOS>MOLECULE
naphtalene
 18 19 0 0 0
****
USER_CHARGES
INVALID_CHARGES
Pose:  48 Cluster:  48 Fr_nu: 205570 TotEn:    -9.19
@<TRIPOS>ATOM
      1 C1        -46.5235  -10.1582  -45.6719 C.ar   1 LIG      -0.11500
      2 C2        -45.8444  -11.3689  -45.5733 C.ar   1 LIG      -0.11500
      3 C3        -50.0392  -11.8963  -42.7922 C.ar   1 LIG      -0.11500
      4 C4        -49.3599  -13.1070  -42.6937 C.ar   1 LIG      -0.11500
      5 C5        -47.7371   -9.9820  -45.0065 C.ar   1 LIG      -0.11700
      6 C6        -46.3759  -12.4080  -44.8091 C.ar   1 LIG      -0.11700
      7 C7        -49.5075  -10.8572  -43.5564 C.ar   1 LIG      -0.11700
      8 C8        -48.1463  -13.2834  -43.3591 C.ar   1 LIG      -0.11700
      9 C9        -48.2871  -11.0171  -44.2328 C.ar   1 LIG       0.00400
     10 C10       -47.5964  -12.2483  -44.1327 C.ar   1 LIG       0.00400
     11 H1        -46.1095   -9.3499  -46.2674 H      1 LIG       0.11500
     12 H2        -44.8995  -11.5050  -46.0914 H      1 LIG       0.11500
     13 H3        -50.9842  -11.7595  -42.2741 H      1 LIG       0.11500
     14 H4        -49.7751  -13.9155  -42.0992 H      1 LIG       0.11500
     15 H5        -48.2509   -9.0273  -45.0981 H      1 LIG       0.11500
     16 H6        -45.8276  -13.3457  -44.7457 H      1 LIG       0.11500
     17 H7        -50.0555   -9.9194  -43.6190 H      1 LIG       0.11500
     18 H8        -47.6327  -14.2383  -43.2683 H      1 LIG       0.11500
@<TRIPOS>BOND
      1       1       2 ar
      2       1       5 ar
      3       2       6 ar
      4       3       4 ar
      5       3       7 ar
      6       4       8 ar
      7       5       9 ar
      8       6      10 ar
      9       7       9 ar
     10       8      10 ar
     11       9      10 ar
     12       1      11 1
     13       2      12 1
     14       3      13 1
     15       4      14 1
     16       5      15 1
     17       6      16 1
     18       7      17 1
     19       8      18 1
@<TRIPOS>ALT_TYPE
CGenFF_4.0_ALT_TYPE_SET
CGenFF_4.0 1 CG2R61 2 CG2R61 3 CG2R61 4 CG2R61 5 CG2R61 6 CG2R61 7 CG2R61 8 CG2R61 9 CG2R61 10 CG2R61 11 HGR61 12 HGR61 13 HGR61 14 HGR61 15 HGR61 16 HGR61 17 HGR61 18 HGR61
@<TRIPOS>MOLECULE
naphtalene
 18 19 0 0 0
****
USER_CHARGES
INVALID_CHARGES
Pose:  49 Cluster:  49 Fr_nu:  14601 TotEn:    -8.93
@<TRIPOS>ATOM
      1 C1        -80.0299  -31.3254  -37.8217 C.ar   1 LIG      -0.11500
      2 C2        -79.2351  -30.9494  -36.7429 C.ar   1 LIG      -0.11500
      3 C3        -76.4956  -29.9939  -40.8891 C.ar   1 LIG      -0.11500
      4 C4        -75.7009  -29.6179  -39.8102 C.ar   1 LIG      -0.11500
      5 C5        -79.5515  -31.1836  -39.1246 C.ar   1 LIG      -0.11700
      6 C6        -77.9590  -30.4303  -36.9627 C.ar   1 LIG      -0.11700
      7 C7        -77.7718  -30.5132  -40.6693 C.ar   1 LIG      -0.11700
      8 C8        -76.1793  -29.7596  -38.5073 C.ar   1 LIG      -0.11700
      9 C9        -78.2694  -30.6628  -39.3645 C.ar   1 LIG       0.00400
     10 C10       -77.4613  -30.2804  -38.2674 C.ar   1 LIG       0.00400
     11 H1        -81.0234  -31.7290  -37.6500 H      1 LIG       0.11500
     12 H2        -79.6084  -31.0605  -35.7290 H      1 LIG       0.11500
     13 H3        -76.1228  -29.8832  -41.9035 H      1 LIG       0.11500
     14 H4        -74.7080  -29.2131  -39.9826 H      1 LIG       0.11500
     15 H5        -80.1902  -31.4837  -39.9528 H      1 LIG       0.11500
     16 H6        -77.3549  -30.1434  -36.1045 H      1 LIG       0.11500
     17 H7        -78.3754  -30.8007  -41.5276 H      1 LIG       0.11500
     18 H8        -75.5409  -29.4589  -37.6790 H      1 LIG       0.11500
@<TRIPOS>BOND
      1       1       2 ar
      2       1       5 ar
      3       2       6 ar
      4       3       4 ar
      5       3       7 ar
      6       4       8 ar
      7       5       9 ar
      8       6      10 ar
      9       7       9 ar
     10       8      10 ar
     11       9      10 ar
     12       1      11 1
     13       2      12 1
     14       3      13 1
     15       4      14 1
     16       5      15 1
     17       6      16 1
     18       7      17 1
     19       8      18 1
@<TRIPOS>ALT_TYPE
CGenFF_4.0_ALT_TYPE_SET
CGenFF_4.0 1 CG2R61 2 CG2R61 3 CG2R61 4 CG2R61 5 CG2R61 6 CG2R61 7 CG2R61 8 CG2R61 9 CG2R61 10 CG2R61 11 HGR61 12 HGR61 13 HGR61 14 HGR61 15 HGR61 16 HGR61 17 HGR61 18 HGR61
@<TRIPOS>MOLECULE
naphtalene
 18 19 0 0 0
****
USER_CHARGES
INVALID_CHARGES
Pose:  50 Cluster:  50 Fr_nu: 352103 TotEn:    -8.90
@<TRIPOS>ATOM
      1 C1        -55.5661    3.0651  -36.0975 C.ar   1 LIG      -0.11500
      2 C2        -56.2563    2.6656  -37.2381 C.ar   1 LIG      -0.11500
      3 C3        -56.6913    7.7035  -37.0418 C.ar   1 LIG      -0.11500
      4 C4        -57.3814    7.3039  -38.1823 C.ar   1 LIG      -0.11500
      5 C5        -55.4990    4.4170  -35.7595 C.ar   1 LIG      -0.11700
      6 C6        -56.8820    3.6162  -38.0449 C.ar   1 LIG      -0.11700
      7 C7        -56.0656    6.7528  -36.2349 C.ar   1 LIG      -0.11700
      8 C8        -57.4486    5.9520  -38.5205 C.ar   1 LIG      -0.11700
      9 C9        -56.1229    5.3877  -36.5601 C.ar   1 LIG       0.00400
     10 C10       -56.8247    4.9813  -37.7199 C.ar   1 LIG       0.00400
     11 H1        -55.0787    2.3246  -35.4701 H      1 LIG       0.11500
     12 H2        -56.3082    1.6128  -37.5002 H      1 LIG       0.11500
     13 H3        -56.6391    8.7563  -36.7789 H      1 LIG       0.11500
     14 H4        -57.8674    8.0449  -38.8101 H      1 LIG       0.11500
     15 H5        -54.9536    4.7065  -34.8636 H      1 LIG       0.11500
     16 H6        -57.4164    3.2812  -38.9315 H      1 LIG       0.11500
     17 H7        -55.5319    7.0879  -35.3480 H      1 LIG       0.11500
     18 H8        -57.9933    5.6623  -39.4169 H      1 LIG       0.11500
@<TRIPOS>BOND
      1       1       2 ar
      2       1       5 ar
      3       2       6 ar
      4       3       4 ar
      5       3       7 ar
      6       4       8 ar
      7       5       9 ar
      8       6      10 ar
      9       7       9 ar
     10       8      10 ar
     11       9      10 ar
     12       1      11 1
     13       2      12 1
     14       3      13 1
     15       4      14 1
     16       5      15 1
     17       6      16 1
     18       7      17 1
     19       8      18 1
@<TRIPOS>ALT_TYPE
CGenFF_4.0_ALT_TYPE_SET
CGenFF_4.0 1 CG2R61 2 CG2R61 3 CG2R61 4 CG2R61 5 CG2R61 6 CG2R61 7 CG2R61 8 CG2R61 9 CG2R61 10 CG2R61 11 HGR61 12 HGR61 13 HGR61 14 HGR61 15 HGR61 16 HGR61 17 HGR61 18 HGR61
@<TRIPOS>MOLECULE
naphtalene
 18 19 0 0 0
****
USER_CHARGES
INVALID_CHARGES
Pose:  51 Cluster:  51 Fr_nu: 352936 TotEn:    -8.82
@<TRIPOS>ATOM
      1 C1        -63.8410  -23.7528  -28.5328 C.ar   1 LIG      -0.11500
      2 C2        -63.4649  -25.0261  -28.1156 C.ar   1 LIG      -0.11500
      3 C3        -60.6148  -21.7943  -25.4621 C.ar   1 LIG      -0.11500
      4 C4        -60.2389  -23.0677  -25.0450 C.ar   1 LIG      -0.11500
      5 C5        -63.2289  -22.6275  -27.9799 C.ar   1 LIG      -0.11700
      6 C6        -62.4755  -25.1792  -27.1441 C.ar   1 LIG      -0.11700
      7 C7        -61.6043  -21.6413  -26.4337 C.ar   1 LIG      -0.11700
      8 C8        -60.8509  -24.1930  -25.5977 C.ar   1 LIG      -0.11700
      9 C9        -62.2311  -22.7628  -27.0009 C.ar   1 LIG       0.00400
     10 C10       -61.8488  -24.0577  -26.5767 C.ar   1 LIG       0.00400
     11 H1        -64.6117  -23.6343  -29.2887 H      1 LIG       0.11500
     12 H2        -63.9419  -25.9015  -28.5468 H      1 LIG       0.11500
     13 H3        -60.1381  -20.9183  -25.0313 H      1 LIG       0.11500
     14 H4        -59.4691  -23.1856  -24.2880 H      1 LIG       0.11500
     15 H5        -63.5390  -21.6419  -28.3208 H      1 LIG       0.11500
     16 H6        -62.1970  -26.1841  -26.8334 H      1 LIG       0.11500
     17 H7        -61.8821  -20.6364  -26.7448 H      1 LIG       0.11500
     18 H8        -60.5415  -25.1788  -25.2564 H      1 LIG       0.11500
@<TRIPOS>BOND
      1       1       2 ar
      2       1       5 ar
      3       2       6 ar
      4       3       4 ar
      5       3       7 ar
      6       4       8 ar
      7       5       9 ar
      8       6      10 ar
      9       7       9 ar
     10       8      10 ar
     11       9      10 ar
     12       1      11 1
     13       2      12 1
     14       3      13 1
     15       4      14 1
     16       5      15 1
     17       6      16 1
     18       7      17 1
     19       8      18 1
@<TRIPOS>ALT_TYPE
CGenFF_4.0_ALT_TYPE_SET
CGenFF_4.0 1 CG2R61 2 CG2R61 3 CG2R61 4 CG2R61 5 CG2R61 6 CG2R61 7 CG2R61 8 CG2R61 9 CG2R61 10 CG2R61 11 HGR61 12 HGR61 13 HGR61 14 HGR61 15 HGR61 16 HGR61 17 HGR61 18 HGR61
@<TRIPOS>MOLECULE
naphtalene
 18 19 0 0 0
****
USER_CHARGES
INVALID_CHARGES
Pose:  52 Cluster:  52 Fr_nu:  13716 TotEn:    -8.81
@<TRIPOS>ATOM
      1 C1        -79.4074  -18.9202  -29.1030 C.ar   1 LIG      -0.11500
      2 C2        -79.7915  -17.6118  -28.8251 C.ar   1 LIG      -0.11500
      3 C3        -82.2291  -18.9063  -33.0666 C.ar   1 LIG      -0.11500
      4 C4        -82.6131  -17.5978  -32.7886 C.ar   1 LIG      -0.11500
      5 C5        -79.9151  -19.5735  -30.2264 C.ar   1 LIG      -0.11700
      6 C6        -80.6845  -16.9515  -29.6693 C.ar   1 LIG      -0.11700
      7 C7        -81.3359  -19.5666  -32.2223 C.ar   1 LIG      -0.11700
      8 C8        -82.1055  -16.9444  -31.6653 C.ar   1 LIG      -0.11700
      9 C9        -80.8151  -18.9243  -31.0872 C.ar   1 LIG       0.00400
     10 C10       -81.2056  -17.5937  -30.8045 C.ar   1 LIG       0.00400
     11 H1        -78.7126  -19.4339  -28.4451 H      1 LIG       0.11500
     12 H2        -79.3955  -17.1040  -27.9504 H      1 LIG       0.11500
     13 H3        -82.6247  -19.4147  -33.9414 H      1 LIG       0.11500
     14 H4        -83.3090  -17.0851  -33.4461 H      1 LIG       0.11500
     15 H5        -79.6014  -20.5965  -30.4238 H      1 LIG       0.11500
     16 H6        -80.9705  -15.9286  -29.4330 H      1 LIG       0.11500
     17 H7        -81.0495  -20.5891  -32.4593 H      1 LIG       0.11500
     18 H8        -82.4197  -15.9217  -31.4672 H      1 LIG       0.11500
@<TRIPOS>BOND
      1       1       2 ar
      2       1       5 ar
      3       2       6 ar
      4       3       4 ar
      5       3       7 ar
      6       4       8 ar
      7       5       9 ar
      8       6      10 ar
      9       7       9 ar
     10       8      10 ar
     11       9      10 ar
     12       1      11 1
     13       2      12 1
     14       3      13 1
     15       4      14 1
     16       5      15 1
     17       6      16 1
     18       7      17 1
     19       8      18 1
@<TRIPOS>ALT_TYPE
CGenFF_4.0_ALT_TYPE_SET
CGenFF_4.0 1 CG2R61 2 CG2R61 3 CG2R61 4 CG2R61 5 CG2R61 6 CG2R61 7 CG2R61 8 CG2R61 9 CG2R61 10 CG2R61 11 HGR61 12 HGR61 13 HGR61 14 HGR61 15 HGR61 16 HGR61 17 HGR61 18 HGR61
@<TRIPOS>MOLECULE
naphtalene
 18 19 0 0 0
****
USER_CHARGES
INVALID_CHARGES
Pose:  53 Cluster:  53 Fr_nu:    750 TotEn:    -8.37
@<TRIPOS>ATOM
      1 C1        -65.5792   -1.9060  -23.6804 C.ar   1 LIG      -0.11500
      2 C2        -65.2782   -1.5281  -24.9855 C.ar   1 LIG      -0.11500
      3 C3        -60.8388   -2.5011  -22.7598 C.ar   1 LIG      -0.11500
      4 C4        -60.5380   -2.1233  -24.0650 C.ar   1 LIG      -0.11500
      5 C5        -64.5536   -2.2434  -22.7967 C.ar   1 LIG      -0.11700
      6 C6        -63.9507   -1.4861  -25.4122 C.ar   1 LIG      -0.11700
      7 C7        -62.1665   -2.5430  -22.3331 C.ar   1 LIG      -0.11700
      8 C8        -61.5635   -1.7859  -24.9487 C.ar   1 LIG      -0.11700
      9 C9        -63.2115   -2.2068  -23.2091 C.ar   1 LIG       0.00400
     10 C10       -62.9056   -1.8225  -24.5363 C.ar   1 LIG       0.00400
     11 H1        -66.6129   -1.9390  -23.3490 H      1 LIG       0.11500
     12 H2        -66.0774   -1.2654  -25.6726 H      1 LIG       0.11500
     13 H3        -60.0399   -2.7639  -22.0720 H      1 LIG       0.11500
     14 H4        -59.5042   -2.0918  -24.3962 H      1 LIG       0.11500
     15 H5        -64.8122   -2.5362  -21.7812 H      1 LIG       0.11500
     16 H6        -63.7385   -1.1874  -26.4367 H      1 LIG       0.11500
     17 H7        -62.3783   -2.8410  -21.3084 H      1 LIG       0.11500
     18 H8        -61.3051   -1.4938  -25.9645 H      1 LIG       0.11500
@<TRIPOS>BOND
      1       1       2 ar
      2       1       5 ar
      3       2       6 ar
      4       3       4 ar
      5       3       7 ar
      6       4       8 ar
      7       5       9 ar
      8       6      10 ar
      9       7       9 ar
     10       8      10 ar
     11       9      10 ar
     12       1      11 1
     13       2      12 1
     14       3      13 1
     15       4      14 1
     16       5      15 1
     17       6      16 1
     18       7      17 1
     19       8      18 1
@<TRIPOS>ALT_TYPE
CGenFF_4.0_ALT_TYPE_SET
CGenFF_4.0 1 CG2R61 2 CG2R61 3 CG2R61 4 CG2R61 5 CG2R61 6 CG2R61 7 CG2R61 8 CG2R61 9 CG2R61 10 CG2R61 11 HGR61 12 HGR61 13 HGR61 14 HGR61 15 HGR61 16 HGR61 17 HGR61 18 HGR61
@<TRIPOS>MOLECULE
naphtalene
 18 19 0 0 0
****
USER_CHARGES
INVALID_CHARGES
Pose:  54 Cluster:  54 Fr_nu: 117744 TotEn:    -8.32
@<TRIPOS>ATOM
      1 C1        -84.0063  -19.7060  -33.9920 C.ar   1 LIG      -0.11500
      2 C2        -83.8224  -20.9777  -33.4573 C.ar   1 LIG      -0.11500
      3 C3        -80.4902  -17.9833  -31.1037 C.ar   1 LIG      -0.11500
      4 C4        -80.3064  -19.2550  -30.5691 C.ar   1 LIG      -0.11500
      5 C5        -83.2258  -18.6401  -33.5435 C.ar   1 LIG      -0.11700
      6 C6        -82.8575  -21.1884  -32.4721 C.ar   1 LIG      -0.11700
      7 C7        -81.4553  -17.7726  -32.0891 C.ar   1 LIG      -0.11700
      8 C8        -81.0869  -20.3210  -31.0175 C.ar   1 LIG      -0.11700
      9 C9        -82.2498  -18.8340  -32.5523 C.ar   1 LIG       0.00400
     10 C10       -82.0629  -20.1271  -32.0086 C.ar   1 LIG       0.00400
     11 H1        -84.7581  -19.5424  -34.7586 H      1 LIG       0.11500
     12 H2        -84.4304  -21.8068  -33.8074 H      1 LIG       0.11500
     13 H3        -79.8824  -17.1536  -30.7541 H      1 LIG       0.11500
     14 H4        -79.5555  -19.4177  -29.8015 H      1 LIG       0.11500
     15 H5        -83.3872  -17.6546  -33.9753 H      1 LIG       0.11500
     16 H6        -82.7305  -22.1909  -32.0687 H      1 LIG       0.11500
     17 H7        -81.5814  -16.7703  -32.4929 H      1 LIG       0.11500
     18 H8        -80.9263  -21.3065  -30.5852 H      1 LIG       0.11500
@<TRIPOS>BOND
      1       1       2 ar
      2       1       5 ar
      3       2       6 ar
      4       3       4 ar
      5       3       7 ar
      6       4       8 ar
      7       5       9 ar
      8       6      10 ar
      9       7       9 ar
     10       8      10 ar
     11       9      10 ar
     12       1      11 1
     13       2      12 1
     14       3      13 1
     15       4      14 1
     16       5      15 1
     17       6      16 1
     18       7      17 1
     19       8      18 1
@<TRIPOS>ALT_TYPE
CGenFF_4.0_ALT_TYPE_SET
CGenFF_4.0 1 CG2R61 2 CG2R61 3 CG2R61 4 CG2R61 5 CG2R61 6 CG2R61 7 CG2R61 8 CG2R61 9 CG2R61 10 CG2R61 11 HGR61 12 HGR61 13 HGR61 14 HGR61 15 HGR61 16 HGR61 17 HGR61 18 HGR61
@<TRIPOS>MOLECULE
naphtalene
 18 19 0 0 0
****
USER_CHARGES
INVALID_CHARGES
Pose:  55 Cluster:  55 Fr_nu: 300991 TotEn:    -8.14
@<TRIPOS>ATOM
      1 C1        -70.1038    0.1114  -30.2806 C.ar   1 LIG      -0.11500
      2 C2        -70.6622    0.4400  -31.5123 C.ar   1 LIG      -0.11500
      3 C3        -74.2140   -2.1706  -29.0267 C.ar   1 LIG      -0.11500
      4 C4        -74.7722   -1.8418  -30.2584 C.ar   1 LIG      -0.11500
      5 C5        -70.8439   -0.6201  -29.3512 C.ar   1 LIG      -0.11700
      6 C6        -71.9625    0.0387  -31.8194 C.ar   1 LIG      -0.11700
      7 C7        -72.9135   -1.7692  -28.7197 C.ar   1 LIG      -0.11700
      8 C8        -74.0323   -1.1104  -31.1879 C.ar   1 LIG      -0.11700
      9 C9        -72.1543   -1.0324  -29.6433 C.ar   1 LIG       0.00400
     10 C10       -72.7219   -0.6981  -30.8958 C.ar   1 LIG       0.00400
     11 H1        -69.0917    0.4246  -30.0419 H      1 LIG       0.11500
     12 H2        -70.0852    1.0093  -32.2353 H      1 LIG       0.11500
     13 H3        -74.7905   -2.7401  -28.3032 H      1 LIG       0.11500
     14 H4        -75.7849   -2.1541  -30.4960 H      1 LIG       0.11500
     15 H5        -70.3873   -0.8654  -28.3944 H      1 LIG       0.11500
     16 H6        -72.3787    0.3063  -32.7884 H      1 LIG       0.11500
     17 H7        -72.4973   -2.0376  -27.7510 H      1 LIG       0.11500
     18 H8        -74.4889   -0.8643  -32.1445 H      1 LIG       0.11500
@<TRIPOS>BOND
      1       1       2 ar
      2       1       5 ar
      3       2       6 ar
      4       3       4 ar
      5       3       7 ar
      6       4       8 ar
      7       5       9 ar
      8       6      10 ar
      9       7       9 ar
     10       8      10 ar
     11       9      10 ar
     12       1      11 1
     13       2      12 1
     14       3      13 1
     15       4      14 1
     16       5      15 1
     17       6      16 1
     18       7      17 1
     19       8      18 1
@<TRIPOS>ALT_TYPE
CGenFF_4.0_ALT_TYPE_SET
CGenFF_4.0 1 CG2R61 2 CG2R61 3 CG2R61 4 CG2R61 5 CG2R61 6 CG2R61 7 CG2R61 8 CG2R61 9 CG2R61 10 CG2R61 11 HGR61 12 HGR61 13 HGR61 14 HGR61 15 HGR61 16 HGR61 17 HGR61 18 HGR61
@<TRIPOS>MOLECULE
naphtalene
 18 19 0 0 0
****
USER_CHARGES
INVALID_CHARGES
Pose:  56 Cluster:  56 Fr_nu: 191131 TotEn:    -7.67
@<TRIPOS>ATOM
      1 C1        -78.1819  -13.0438  -45.7743 C.ar   1 LIG      -0.11500
      2 C2        -77.2235  -13.5282  -44.8890 C.ar   1 LIG      -0.11500
      3 C3        -80.0746  -17.5087  -46.1679 C.ar   1 LIG      -0.11500
      4 C4        -79.1162  -17.9930  -45.2827 C.ar   1 LIG      -0.11500
      5 C5        -79.1328  -13.9090  -46.3163 C.ar   1 LIG      -0.11700
      6 C6        -77.2122  -14.8795  -44.5424 C.ar   1 LIG      -0.11700
      7 C7        -80.0860  -16.1573  -46.5146 C.ar   1 LIG      -0.11700
      8 C8        -78.1652  -17.1279  -44.7407 C.ar   1 LIG      -0.11700
      9 C9        -79.1364  -15.2722  -45.9786 C.ar   1 LIG       0.00400
     10 C10       -78.1617  -15.7647  -45.0784 C.ar   1 LIG       0.00400
     11 H1        -78.1899  -11.9918  -46.0442 H      1 LIG       0.11500
     12 H2        -76.4839  -12.8538  -44.4674 H      1 LIG       0.11500
     13 H3        -80.8148  -18.1827  -46.5899 H      1 LIG       0.11500
     14 H4        -79.1078  -19.0453  -45.0143 H      1 LIG       0.11500
     15 H5        -79.8724  -13.5085  -47.0066 H      1 LIG       0.11500
     16 H6        -76.4542  -15.2362  -43.8481 H      1 LIG       0.11500
     17 H7        -80.8445  -15.8007  -47.2081 H      1 LIG       0.11500
     18 H8        -77.4251  -17.5284  -44.0509 H      1 LIG       0.11500
@<TRIPOS>BOND
      1       1       2 ar
      2       1       5 ar
      3       2       6 ar
      4       3       4 ar
      5       3       7 ar
      6       4       8 ar
      7       5       9 ar
      8       6      10 ar
      9       7       9 ar
     10       8      10 ar
     11       9      10 ar
     12       1      11 1
     13       2      12 1
     14       3      13 1
     15       4      14 1
     16       5      15 1
     17       6      16 1
     18       7      17 1
     19       8      18 1
@<TRIPOS>ALT_TYPE
CGenFF_4.0_ALT_TYPE_SET
CGenFF_4.0 1 CG2R61 2 CG2R61 3 CG2R61 4 CG2R61 5 CG2R61 6 CG2R61 7 CG2R61 8 CG2R61 9 CG2R61 10 CG2R61 11 HGR61 12 HGR61 13 HGR61 14 HGR61 15 HGR61 16 HGR61 17 HGR61 18 HGR61
# TRIPOS MOL2 file generated by SEED

@<TRIPOS>MOLECULE
pyrazole
 9 9 0 0 0
****
USER_CHARGES
INVALID_CHARGES
Pose:   1 Cluster:   1 Fr_nu: 5028900 TotEn:   -19.12
@<TRIPOS>ATOM
      1 C1        -51.0513    2.3551  -19.6811 C.2    1 LIG      -0.25100
      2 C2        -50.0366    1.5057  -20.1615 C.2    1 LIG       0.13200
      3 C3        -51.9080    2.5021  -20.7446 C.2    1 LIG      -0.03800
      4 N1        -50.2294    1.1387  -21.4312 N.2    1 LIG      -0.57800
      5 N2        -51.3753    1.7603  -21.7577 N.pl3  1 LIG      -0.05900
      6 H1        -51.1491    2.7985  -18.7012 H      1 LIG       0.15700
      7 H2        -49.1642    1.1392  -19.6395 H      1 LIG       0.15600
      8 H3        -52.8266    3.0570  -20.8696 H      1 LIG       0.15900
      9 H4        -51.7382    1.6358  -22.6945 H      1 LIG       0.32200
@<TRIPOS>BOND
      1       1       2 1
      2       1       3 2
      3       2       4 2
      4       3       5 1
      5       4       5 1
      6       1       6 1
      7       2       7 1
      8       3       8 1
      9       5       9 1
@<TRIPOS>ALT_TYPE
CGenFF_4.0_ALT_TYPE_SET
CGenFF_4.0 1 CG2R51 2 CG2R52 3 CG2R51 4 NG2R50 5 NG2R51 6 HGR51 7 HGR52 8 HGR52 9 HGP1
@<TRIPOS>MOLECULE
pyrazole
 9 9 0 0 0
****
USER_CHARGES
INVALID_CHARGES
Pose:   2 Cluster:   2 Fr_nu: 1510395 TotEn:   -16.44
@<TRIPOS>ATOM
      1 C1        -76.0909  -10.4619  -44.6999 C.2    1 LIG      -0.25100
      2 C2        -75.5908  -11.4228  -43.8008 C.2    1 LIG       0.13200
      3 C3        -75.1931  -10.4642  -45.7393 C.2    1 LIG      -0.03800
      4 N1        -74.4629  -11.9941  -44.2313 N.2    1 LIG      -0.57800
      5 N2        -74.2468  -11.3906  -45.4124 N.pl3  1 LIG      -0.05900
      6 H1        -76.9782   -9.8531  -44.6086 H      1 LIG       0.15700
      7 H2        -76.0010  -11.7302  -42.8494 H      1 LIG       0.15600
      8 H3        -75.1421   -9.9013  -46.6601 H      1 LIG       0.15900
      9 H4        -73.4291  -11.6589  -45.9454 H      1 LIG       0.32200
@<TRIPOS>BOND
      1       1       2 1
      2       1       3 2
      3       2       4 2
      4       3       5 1
      5       4       5 1
      6       1       6 1
      7       2       7 1
      8       3       8 1
      9       5       9 1
@<TRIPOS>ALT_TYPE
CGenFF_4.0_ALT_TYPE_SET
CGenFF_4.0 1 CG2R51 2 CG2R52 3 CG2R51 4 NG2R50 5 NG2R51 6 HGR51 7 HGR52 8 HGR52 9 HGP1
@<TRIPOS>MOLECULE
pyrazole
 9 9 0 0 0
****
USER_CHARGES
INVALID_CHARGES
Pose:   3 Cluster:   3 Fr_nu: 964590 TotEn:   -15.85
@<TRIPOS>ATOM
      1 C1        -76.3909  -10.4437  -44.9363 C.2    1 LIG      -0.25100
      2 C2        -76.1383  -11.7351  -44.4361 C.2    1 LIG       0.13200
      3 C3        -75.6668  -10.3793  -46.1017 C.2    1 LIG      -0.03800
      4 N1        -75.3180  -12.4403  -45.2195 N.2    1 LIG      -0.57800
      5 N2        -75.0489  -11.5891  -46.2241 N.pl3  1 LIG      -0.05900
      6 H1        -77.0113   -9.6679  -44.5126 H      1 LIG       0.15700
      7 H2        -76.5173  -12.1916  -43.5329 H      1 LIG       0.15600
      8 H3        -75.5367   -9.5985  -46.8371 H      1 LIG       0.15900
      9 H4        -74.4310  -11.8998  -46.9632 H      1 LIG       0.32200
@<TRIPOS>BOND
      1       1       2 1
      2       1       3 2
      3       2       4 2
      4       3       5 1
      5       4       5 1
      6       1       6 1
      7       2       7 1
      8       3       8 1
      9       5       9 1
@<TRIPOS>ALT_TYPE
CGenFF_4.0_ALT_TYPE_SET
CGenFF_4.0 1 CG2R51 2 CG2R52 3 CG2R51 4 NG2R50 5 NG2R51 6 HGR51 7 HGR52 8 HGR52 9 HGP1
@<TRIPOS>MOLECULE
pyrazole
 9 9 0 0 0
****
USER_CHARGES
INVALID_CHARGES
Pose:   4 Cluster:   4 Fr_nu: 218510 TotEn:   -15.25
@<TRIPOS>ATOM
      1 C1        -76.1265  -11.5111  -44.7077 C.2    1 LIG      -0.25100
      2 C2        -76.1298  -10.1603  -45.1040 C.2    1 LIG       0.13200
      3 C3        -74.9583  -12.0173  -45.2232 C.2    1 LIG      -0.03800
      4 N1        -75.0495   -9.8292  -45.8161 N.2    1 LIG      -0.57800
      5 N2        -74.3562  -10.9791  -45.8714 N.pl3  1 LIG      -0.05900
      6 H1        -76.8664  -12.0439  -44.1288 H      1 LIG       0.15700
      7 H2        -76.8748   -9.4034  -44.9040 H      1 LIG       0.15600
      8 H3        -74.5125  -13.0009  -45.1900 H      1 LIG       0.15900
      9 H4        -73.4765  -10.9850  -46.3722 H      1 LIG       0.32200
@<TRIPOS>BOND
      1       1       2 1
      2       1       3 2
      3       2       4 2
      4       3       5 1
      5       4       5 1
      6       1       6 1
      7       2       7 1
      8       3       8 1
      9       5       9 1
@<TRIPOS>ALT_TYPE
CGenFF_4.0_ALT_TYPE_SET
CGenFF_4.0 1 CG2R51 2 CG2R52 3 CG2R51 4 NG2R50 5 NG2R51 6 HGR51 7 HGR52 8 HGR52 9 HGP1
@<TRIPOS>MOLECULE
pyrazole
 9 9 0 0 0
****
USER_CHARGES
INVALID_CHARGES
Pose:   5 Cluster:   5 Fr_nu: 8017639 TotEn:   -13.62
@<TRIPOS>ATOM
      1 C1        -50.2219    0.5916  -17.7660 C.2    1 LIG      -0.25100
      2 C2        -49.3986   -0.4016  -18.3295 C.2    1 LIG       0.13200
      3 C3        -51.2909   -0.1000  -17.2510 C.2    1 LIG      -0.03800
      4 N1        -49.9014   -1.6306  -18.1859 N.2    1 LIG      -0.57800
      5 N2        -51.0521   -1.4144  -17.5263 N.pl3  1 LIG      -0.05900
      6 H1        -50.0631    1.6595  -17.7363 H      1 LIG       0.15700
      7 H2        -48.4535   -0.2810  -18.8393 H      1 LIG       0.15600
      8 H3        -52.1811    0.2176  -16.7274 H      1 LIG       0.15900
      9 H4        -51.6301   -2.2130  -17.2961 H      1 LIG       0.32200
@<TRIPOS>BOND
      1       1       2 1
      2       1       3 2
      3       2       4 2
      4       3       5 1
      5       4       5 1
      6       1       6 1
      7       2       7 1
      8       3       8 1
      9       5       9 1
@<TRIPOS>ALT_TYPE
CGenFF_4.0_ALT_TYPE_SET
CGenFF_4.0 1 CG2R51 2 CG2R52 3 CG2R51 4 NG2R50 5 NG2R51 6 HGR51 7 HGR52 8 HGR52 9 HGP1
@<TRIPOS>MOLECULE
pyrazole
 9 9 0 0 0
****
USER_CHARGES
INVALID_CHARGES
Pose:   6 Cluster:   6 Fr_nu: 3256986 TotEn:   -13.50
@<TRIPOS>ATOM
      1 C1        -75.3774  -10.9173  -45.6729 C.2    1 LIG      -0.25100
      2 C2        -74.6083  -12.0210  -45.2579 C.2    1 LIG       0.13200
      3 C3        -76.3514  -10.7967  -44.7121 C.2    1 LIG      -0.03800
      4 N1        -75.0551  -12.5628  -44.1218 N.2    1 LIG      -0.57800
      5 N2        -76.1155  -11.7964  -43.8146 N.pl3  1 LIG      -0.05900
      6 H1        -75.2446  -10.2953  -46.5458 H      1 LIG       0.15700
      7 H2        -73.7412  -12.4534  -45.7362 H      1 LIG       0.15600
      8 H3        -77.1739  -10.1068  -44.5901 H      1 LIG       0.15900
      9 H4        -76.6371  -12.0140  -42.9747 H      1 LIG       0.32200
@<TRIPOS>BOND
      1       1       2 1
      2       1       3 2
      3       2       4 2
      4       3       5 1
      5       4       5 1
      6       1       6 1
      7       2       7 1
      8       3       8 1
      9       5       9 1
@<TRIPOS>ALT_TYPE
CGenFF_4.0_ALT_TYPE_SET
CGenFF_4.0 1 CG2R51 2 CG2R52 3 CG2R51 4 NG2R50 5 NG2R51 6 HGR51 7 HGR52 8 HGR52 9 HGP1
@<TRIPOS>MOLECULE
pyrazole
 9 9 0 0 0
****
USER_CHARGES
INVALID_CHARGES
Pose:   7 Cluster:   7 Fr_nu: 5028875 TotEn:   -13.33
@<TRIPOS>ATOM
      1 C1        -50.1526    1.3182  -21.3045 C.2    1 LIG      -0.25100
      2 C2        -50.3242    1.4246  -19.9113 C.2    1 LIG       0.13200
      3 C3        -51.2453    1.9594  -21.8350 C.2    1 LIG      -0.03800
      4 N1        -51.4380    2.0819  -19.5776 N.2    1 LIG      -0.57800
      5 N2        -51.9762    2.3944  -20.7687 N.pl3  1 LIG      -0.05900
      6 H1        -49.3494    0.8439  -21.8488 H      1 LIG       0.15700
      7 H2        -49.6842    1.0501  -19.1252 H      1 LIG       0.15600
      8 H3        -51.5625    2.1393  -22.8520 H      1 LIG       0.15900
      9 H4        -52.8494    2.9065  -20.7808 H      1 LIG       0.32200
@<TRIPOS>BOND
      1       1       2 1
      2       1       3 2
      3       2       4 2
      4       3       5 1
      5       4       5 1
      6       1       6 1
      7       2       7 1
      8       3       8 1
      9       5       9 1
@<TRIPOS>ALT_TYPE
CGenFF_4.0_ALT_TYPE_SET
CGenFF_4.0 1 CG2R51 2 CG2R52 3 CG2R51 4 NG2R50 5 NG2R51 6 HGR51 7 HGR52 8 HGR52 9 HGP1
@<TRIPOS>MOLECULE
pyrazole
 9 9 0 0 0
****
USER_CHARGES
INVALID_CHARGES
Pose:   8 Cluster:   8 Fr_nu: 328844 TotEn:   -13.21
@<TRIPOS>ATOM
      1 C1        -50.6873  -11.5628  -43.3881 C.2    1 LIG      -0.25100
      2 C2        -49.5746  -10.7051  -43.2978 C.2    1 LIG       0.13200
      3 C3        -50.4776  -12.5016  -42.4077 C.2    1 LIG      -0.03800
      4 N1        -48.7215  -11.0668  -42.3359 N.2    1 LIG      -0.57800
      5 N2        -49.2982  -12.1621  -41.8126 N.pl3  1 LIG      -0.05900
      6 H1        -51.5248  -11.5085  -44.0678 H      1 LIG       0.15700
      7 H2        -49.3496   -9.8319  -43.8933 H      1 LIG       0.15600
      8 H3        -51.0473  -13.3624  -42.0886 H      1 LIG       0.15900
      9 H4        -48.8291  -12.6323  -41.0487 H      1 LIG       0.32200
@<TRIPOS>BOND
      1       1       2 1
      2       1       3 2
      3       2       4 2
      4       3       5 1
      5       4       5 1
      6       1       6 1
      7       2       7 1
      8       3       8 1
      9       5       9 1
@<TRIPOS>ALT_TYPE
CGenFF_4.0_ALT_TYPE_SET
CGenFF_4.0 1 CG2R51 2 CG2R52 3 CG2R51 4 NG2R50 5 NG2R51 6 HGR51 7 HGR52 8 HGR52 9 HGP1
@<TRIPOS>MOLECULE
pyrazole
 9 9 0 0 0
****
USER_CHARGES
INVALID_CHARGES
Pose:   9 Cluster:   9 Fr_nu: 962658 TotEn:   -13.20
@<TRIPOS>ATOM
      1 C1        -74.5374  -11.1159  -45.3037 C.2    1 LIG      -0.25100
      2 C2        -75.4904  -12.1418  -45.1588 C.2    1 LIG       0.13200
      3 C3        -75.2641  -10.0292  -45.7247 C.2    1 LIG      -0.03800
      4 N1        -76.7281  -11.7425  -45.4629 N.2    1 LIG      -0.57800
      5 N2        -76.5580  -10.4536  -45.8030 N.pl3  1 LIG      -0.05900
      6 H1        -73.4727  -11.1573  -45.1271 H      1 LIG       0.15700
      7 H2        -75.3345  -13.1640  -44.8447 H      1 LIG       0.15600
      8 H3        -74.9832   -9.0157  -45.9724 H      1 LIG       0.15900
      9 H4        -77.3717   -9.9199  -46.0819 H      1 LIG       0.32200
@<TRIPOS>BOND
      1       1       2 1
      2       1       3 2
      3       2       4 2
      4       3       5 1
      5       4       5 1
      6       1       6 1
      7       2       7 1
      8       3       8 1
      9       5       9 1
@<TRIPOS>ALT_TYPE
CGenFF_4.0_ALT_TYPE_SET
CGenFF_4.0 1 CG2R51 2 CG2R52 3 CG2R51 4 NG2R50 5 NG2R51 6 HGR51 7 HGR52 8 HGR52 9 HGP1
@<TRIPOS>MOLECULE
pyrazole
 9 9 0 0 0
****
USER_CHARGES
INVALID_CHARGES
Pose:  10 Cluster:  10 Fr_nu: 386341 TotEn:   -12.81
@<TRIPOS>ATOM
      1 C1        -74.8120  -12.3293  -44.5264 C.2    1 LIG      -0.25100
      2 C2        -76.0121  -11.9761  -43.8809 C.2    1 LIG       0.13200
      3 C3        -74.6142  -11.3342  -45.4521 C.2    1 LIG      -0.03800
      4 N1        -76.5396  -10.8448  -44.3561 N.2    1 LIG      -0.57800
      5 N2        -75.6668  -10.4784  -45.3101 N.pl3  1 LIG      -0.05900
      6 H1        -74.1780  -13.1849  -44.3460 H      1 LIG       0.15700
      7 H2        -76.5247  -12.4962  -43.0843 H      1 LIG       0.15600
      8 H3        -73.8382  -11.1629  -46.1841 H      1 LIG       0.15900
      9 H4        -75.8529   -9.6299  -45.8298 H      1 LIG       0.32200
@<TRIPOS>BOND
      1       1       2 1
      2       1       3 2
      3       2       4 2
      4       3       5 1
      5       4       5 1
      6       1       6 1
      7       2       7 1
      8       3       8 1
      9       5       9 1
@<TRIPOS>ALT_TYPE
CGenFF_4.0_ALT_TYPE_SET
CGenFF_4.0 1 CG2R51 2 CG2R52 3 CG2R51 4 NG2R50 5 NG2R51 6 HGR51 7 HGR52 8 HGR52 9 HGP1
@<TRIPOS>MOLECULE
pyrazole
 9 9 0 0 0
****
USER_CHARGES
INVALID_CHARGES
Pose:  11 Cluster:  11 Fr_nu: 5098345 TotEn:   -12.62
@<TRIPOS>ATOM
      1 C1        -78.0152  -18.0117  -44.9148 C.2    1 LIG      -0.25100
      2 C2        -78.2102  -16.6190  -44.8515 C.2    1 LIG       0.13200
      3 C3        -76.6587  -18.1752  -44.7747 C.2    1 LIG      -0.03800
      4 N1        -77.0690  -15.9456  -44.6839 N.2    1 LIG      -0.57800
      5 N2        -76.1438  -16.9193  -44.6407 N.pl3  1 LIG      -0.05900
      6 H1        -78.7539  -18.7890  -45.0433 H      1 LIG       0.15700
      7 H2        -79.1364  -16.0666  -44.9209 H      1 LIG       0.15600
      8 H3        -76.0275  -19.0520  -44.7609 H      1 LIG       0.15900
      9 H4        -75.1743  -16.6544  -44.5189 H      1 LIG       0.32200
@<TRIPOS>BOND
      1       1       2 1
      2       1       3 2
      3       2       4 2
      4       3       5 1
      5       4       5 1
      6       1       6 1
      7       2       7 1
      8       3       8 1
      9       5       9 1
@<TRIPOS>ALT_TYPE
CGenFF_4.0_ALT_TYPE_SET
CGenFF_4.0 1 CG2R51 2 CG2R52 3 CG2R51 4 NG2R50 5 NG2R51 6 HGR51 7 HGR52 8 HGR52 9 HGP1
@<TRIPOS>MOLECULE
pyrazole
 9 9 0 0 0
****
USER_CHARGES
INVALID_CHARGES
Pose:  12 Cluster:  12 Fr_nu: 1326476 TotEn:   -11.91
@<TRIPOS>ATOM
      1 C1        -45.8319    1.6276  -44.1513 C.2    1 LIG      -0.25100
      2 C2        -45.7221    0.6324  -45.1410 C.2    1 LIG       0.13200
      3 C3        -44.8289    1.3367  -43.2592 C.2    1 LIG      -0.03800
      4 N1        -44.7278   -0.2263  -44.9008 N.2    1 LIG      -0.57800
      5 N2        -44.2034    0.2283  -43.7500 N.pl3  1 LIG      -0.05900
      6 H1        -46.5383    2.4424  -44.0924 H      1 LIG       0.15700
      7 H2        -46.3257    0.4969  -46.0271 H      1 LIG       0.15600
      8 H3        -44.5125    1.8064  -42.3391 H      1 LIG       0.15900
      9 H4        -43.4170   -0.2694  -43.3518 H      1 LIG       0.32200
@<TRIPOS>BOND
      1       1       2 1
      2       1       3 2
      3       2       4 2
      4       3       5 1
      5       4       5 1
      6       1       6 1
      7       2       7 1
      8       3       8 1
      9       5       9 1
@<TRIPOS>ALT_TYPE
CGenFF_4.0_ALT_TYPE_SET
CGenFF_4.0 1 CG2R51 2 CG2R52 3 CG2R51 4 NG2R50 5 NG2R51 6 HGR51 7 HGR52 8 HGR52 9 HGP1
@<TRIPOS>MOLECULE
pyrazole
 9 9 0 0 0
****
USER_CHARGES
INVALID_CHARGES
Pose:  13 Cluster:  13 Fr_nu: 961104 TotEn:   -11.68
@<TRIPOS>ATOM
      1 C1        -75.4411  -12.2271  -45.1761 C.2    1 LIG      -0.25100
      2 C2        -75.4003  -10.8200  -45.1904 C.2    1 LIG       0.13200
      3 C3        -75.7928  -12.5473  -43.8876 C.2    1 LIG      -0.03800
      4 N1        -75.7021  -10.2833  -44.0052 N.2    1 LIG      -0.57800
      5 N2        -75.9360  -11.3588  -43.2340 N.pl3  1 LIG      -0.05900
      6 H1        -75.2441  -12.9138  -45.9861 H      1 LIG       0.15700
      7 H2        -75.1627  -10.1632  -46.0150 H      1 LIG       0.15600
      8 H3        -75.9482  -13.4925  -43.3877 H      1 LIG       0.15900
      9 H4        -76.1884  -11.2083  -42.2652 H      1 LIG       0.32200
@<TRIPOS>BOND
      1       1       2 1
      2       1       3 2
      3       2       4 2
      4       3       5 1
      5       4       5 1
      6       1       6 1
      7       2       7 1
      8       3       8 1
      9       5       9 1
@<TRIPOS>ALT_TYPE
CGenFF_4.0_ALT_TYPE_SET
CGenFF_4.0 1 CG2R51 2 CG2R52 3 CG2R51 4 NG2R50 5 NG2R51 6 HGR51 7 HGR52 8 HGR52 9 HGP1
@<TRIPOS>MOLECULE
pyrazole
 9 9 0 0 0
****
USER_CHARGES
INVALID_CHARGES
Pose:  14 Cluster:  14 Fr_nu: 124050 TotEn:   -10.59
@<TRIPOS>ATOM
      1 C1        -55.9495    3.0485  -37.1056 C.2    1 LIG      -0.25100
      2 C2        -55.7687    3.2035  -35.7181 C.2    1 LIG       0.13200
      3 C3        -57.0878    3.7643  -37.3856 C.2    1 LIG      -0.03800
      4 N1        -56.7161    3.9586  -35.1558 N.2    1 LIG      -0.57800
      5 N2        -57.5032    4.2846  -36.1952 N.pl3  1 LIG      -0.05900
      6 H1        -55.3402    2.4961  -37.8056 H      1 LIG       0.15700
      7 H2        -54.9863    2.7972  -35.0932 H      1 LIG       0.15600
      8 H3        -57.6287    3.9443  -38.3034 H      1 LIG       0.15900
      9 H4        -58.3126    4.8667  -36.0195 H      1 LIG       0.32200
@<TRIPOS>BOND
      1       1       2 1
      2       1       3 2
      3       2       4 2
      4       3       5 1
      5       4       5 1
      6       1       6 1
      7       2       7 1
      8       3       8 1
      9       5       9 1
@<TRIPOS>ALT_TYPE
CGenFF_4.0_ALT_TYPE_SET
CGenFF_4.0 1 CG2R51 2 CG2R52 3 CG2R51 4 NG2R50 5 NG2R51 6 HGR51 7 HGR52 8 HGR52 9 HGP1
@<TRIPOS>MOLECULE
pyrazole
 9 9 0 0 0
****
USER_CHARGES
INVALID_CHARGES
Pose:  15 Cluster:  15 Fr_nu: 351045 TotEn:   -10.44
@<TRIPOS>ATOM
      1 C1        -69.6756   -6.0320  -46.8004 C.2    1 LIG      -0.25100
      2 C2        -70.9784   -5.5578  -47.0448 C.2    1 LIG       0.13200
      3 C3        -69.0495   -5.9603  -48.0207 C.2    1 LIG      -0.03800
      4 N1        -71.1698   -5.2104  -48.3202 N.2    1 LIG      -0.57800
      5 N2        -69.9791   -5.4663  -48.8882 N.pl3  1 LIG      -0.05900
      6 H1        -69.2491   -6.3769  -45.8701 H      1 LIG       0.15700
      7 H2        -71.7965   -5.4514  -46.3468 H      1 LIG       0.15600
      8 H3        -68.0497   -6.2127  -48.3433 H      1 LIG       0.15900
      9 H4        -69.8702   -5.2816  -49.8775 H      1 LIG       0.32200
@<TRIPOS>BOND
      1       1       2 1
      2       1       3 2
      3       2       4 2
      4       3       5 1
      5       4       5 1
      6       1       6 1
      7       2       7 1
      8       3       8 1
      9       5       9 1
@<TRIPOS>ALT_TYPE
CGenFF_4.0_ALT_TYPE_SET
CGenFF_4.0 1 CG2R51 2 CG2R52 3 CG2R51 4 NG2R50 5 NG2R51 6 HGR51 7 HGR52 8 HGR52 9 HGP1
@<TRIPOS>MOLECULE
pyrazole
 9 9 0 0 0
****
USER_CHARGES
INVALID_CHARGES
Pose:  16 Cluster:  16 Fr_nu: 530507 TotEn:   -10.21
@<TRIPOS>ATOM
      1 C1        -56.4636    4.0473  -36.0769 C.2    1 LIG      -0.25100
      2 C2        -57.2212    4.0820  -37.2629 C.2    1 LIG       0.13200
      3 C3        -55.7640    2.8676  -36.1509 C.2    1 LIG      -0.03800
      4 N1        -57.0217    3.0098  -38.0339 N.2    1 LIG      -0.57800
      5 N2        -56.1306    2.2902  -37.3309 N.pl3  1 LIG      -0.05900
      6 H1        -56.4283    4.7753  -35.2799 H      1 LIG       0.15700
      7 H2        -57.9110    4.8438  -37.5973 H      1 LIG       0.15600
      8 H3        -55.0561    2.3966  -35.4842 H      1 LIG       0.15900
      9 H4        -55.8150    1.4090  -37.7165 H      1 LIG       0.32200
@<TRIPOS>BOND
      1       1       2 1
      2       1       3 2
      3       2       4 2
      4       3       5 1
      5       4       5 1
      6       1       6 1
      7       2       7 1
      8       3       8 1
      9       5       9 1
@<TRIPOS>ALT_TYPE
CGenFF_4.0_ALT_TYPE_SET
CGenFF_4.0 1 CG2R51 2 CG2R52 3 CG2R51 4 NG2R50 5 NG2R51 6 HGR51 7 HGR52 8 HGR52 9 HGP1
@<TRIPOS>MOLECULE
pyrazole
 9 9 0 0 0
****
USER_CHARGES
INVALID_CHARGES
Pose:  17 Cluster:  17 Fr_nu: 1281392 TotEn:   -10.12
@<TRIPOS>ATOM
      1 C1        -59.6609    1.2476  -22.8295 C.2    1 LIG      -0.25100
      2 C2        -59.2417   -0.0630  -23.1268 C.2    1 LIG       0.13200
      3 C3        -58.5604    1.8390  -22.2589 C.2    1 LIG      -0.03800
      4 N1        -57.9738   -0.2912  -22.7742 N.2    1 LIG      -0.57800
      5 N2        -57.5867    0.8839  -22.2497 N.pl3  1 LIG      -0.05900
      6 H1        -60.6253    1.7012  -23.0047 H      1 LIG       0.15700
      7 H2        -59.8075   -0.8615  -23.5851 H      1 LIG       0.15600
      8 H3        -58.3871    2.8302  -21.8652 H      1 LIG       0.15900
      9 H4        -56.6400    0.9644  -21.9004 H      1 LIG       0.32200
@<TRIPOS>BOND
      1       1       2 1
      2       1       3 2
      3       2       4 2
      4       3       5 1
      5       4       5 1
      6       1       6 1
      7       2       7 1
      8       3       8 1
      9       5       9 1
@<TRIPOS>ALT_TYPE
CGenFF_4.0_ALT_TYPE_SET
CGenFF_4.0 1 CG2R51 2 CG2R52 3 CG2R51 4 NG2R50 5 NG2R51 6 HGR51 7 HGR52 8 HGR52 9 HGP1
@<TRIPOS>MOLECULE
pyrazole
 9 9 0 0 0
****
USER_CHARGES
INVALID_CHARGES
Pose:  18 Cluster:  18 Fr_nu: 616706 TotEn:   -10.08
@<TRIPOS>ATOM
      1 C1        -62.1529   -2.1380  -23.6520 C.2    1 LIG      -0.25100
      2 C2        -62.4439   -1.9029  -25.0091 C.2    1 LIG       0.13200
      3 C3        -60.7961   -2.3497  -23.6234 C.2    1 LIG      -0.03800
      4 N1        -61.3592   -1.9596  -25.7864 N.2    1 LIG      -0.57800
      5 N2        -60.3733   -2.2327  -24.9149 N.pl3  1 LIG      -0.05900
      6 H1        -62.8309   -2.1516  -22.8114 H      1 LIG       0.15700
      7 H2        -63.4013   -1.6931  -25.4643 H      1 LIG       0.15600
      8 H3        -60.1094   -2.5704  -22.8190 H      1 LIG       0.15900
      9 H4        -59.4308   -2.3285  -25.2717 H      1 LIG       0.32200
@<TRIPOS>BOND
      1       1       2 1
      2       1       3 2
      3       2       4 2
      4       3       5 1
      5       4       5 1
      6       1       6 1
      7       2       7 1
      8       3       8 1
      9       5       9 1
@<TRIPOS>ALT_TYPE
CGenFF_4.0_ALT_TYPE_SET
CGenFF_4.0 1 CG2R51 2 CG2R52 3 CG2R51 4 NG2R50 5 NG2R51 6 HGR51 7 HGR52 8 HGR52 9 HGP1
@<TRIPOS>MOLECULE
pyrazole
 9 9 0 0 0
****
USER_CHARGES
INVALID_CHARGES
Pose:  19 Cluster:  19 Fr_nu: 8391629 TotEn:   -10.03
@<TRIPOS>ATOM
      1 C1        -42.7255  -17.0306  -38.2817 C.2    1 LIG      -0.25100
      2 C2        -43.3239  -16.2551  -37.2707 C.2    1 LIG       0.13200
      3 C3        -43.6631  -17.9892  -38.5793 C.2    1 LIG      -0.03800
      4 N1        -44.5470  -16.6837  -36.9477 N.2    1 LIG      -0.57800
      5 N2        -44.7249  -17.7390  -37.7605 N.pl3  1 LIG      -0.05900
      6 H1        -41.7514  -16.9118  -38.7327 H      1 LIG       0.15700
      7 H2        -42.9195  -15.3956  -36.7553 H      1 LIG       0.15600
      8 H3        -43.6693  -18.8097  -39.2823 H      1 LIG       0.15900
      9 H4        -45.5985  -18.2472  -37.7023 H      1 LIG       0.32200
@<TRIPOS>BOND
      1       1       2 1
      2       1       3 2
      3       2       4 2
      4       3       5 1
      5       4       5 1
      6       1       6 1
      7       2       7 1
      8       3       8 1
      9       5       9 1
@<TRIPOS>ALT_TYPE
CGenFF_4.0_ALT_TYPE_SET
CGenFF_4.0 1 CG2R51 2 CG2R52 3 CG2R51 4 NG2R50 5 NG2R51 6 HGR51 7 HGR52 8 HGR52 9 HGP1
@<TRIPOS>MOLECULE
pyrazole
 9 9 0 0 0
****
USER_CHARGES
INVALID_CHARGES
Pose:  20 Cluster:  20 Fr_nu: 280257 TotEn:    -9.89
@<TRIPOS>ATOM
      1 C1        -55.8636    2.8833  -36.5354 C.2    1 LIG      -0.25100
      2 C2        -56.3202    2.8902  -37.8670 C.2    1 LIG       0.13200
      3 C3        -56.8215    3.5802  -35.8403 C.2    1 LIG      -0.03800
      4 N1        -57.4782    3.5399  -38.0117 N.2    1 LIG      -0.57800
      5 N2        -57.7575    3.9476  -36.7620 N.pl3  1 LIG      -0.05900
      6 H1        -54.9663    2.4354  -36.1345 H      1 LIG       0.15700
      7 H2        -55.8571    2.4493  -38.7382 H      1 LIG       0.15600
      8 H3        -56.9181    3.8439  -34.7970 H      1 LIG       0.15900
      9 H4        -58.6067    4.4768  -36.6088 H      1 LIG       0.32200
@<TRIPOS>BOND
      1       1       2 1
      2       1       3 2
      3       2       4 2
      4       3       5 1
      5       4       5 1
      6       1       6 1
      7       2       7 1
      8       3       8 1
      9       5       9 1
@<TRIPOS>ALT_TYPE
CGenFF_4.0_ALT_TYPE_SET
CGenFF_4.0 1 CG2R51 2 CG2R52 3 CG2R51 4 NG2R50 5 NG2R51 6 HGR51 7 HGR52 8 HGR52 9 HGP1
@<TRIPOS>MOLECULE
pyrazole
 9 9 0 0 0
****
USER_CHARGES
INVALID_CHARGES
Pose:  21 Cluster:  21 Fr_nu: 2033204 TotEn:    -8.38
@<TRIPOS>ATOM
      1 C1        -49.9244    0.7496  -19.2237 C.2    1 LIG      -0.25100
      2 C2        -49.9801    1.1637  -20.5680 C.2    1 LIG       0.13200
      3 C3        -50.4997    1.7811  -18.5226 C.2    1 LIG      -0.03800
      4 N1        -50.5463    2.3645  -20.7146 N.2    1 LIG      -0.57800
      5 N2        -50.8517    2.7139  -19.4534 N.pl3  1 LIG      -0.05900
      6 H1        -49.5242   -0.1681  -18.8188 H      1 LIG       0.15700
      7 H2        -49.6313    0.6407  -21.4470 H      1 LIG       0.15600
      8 H3        -50.6840    1.9330  -17.4688 H      1 LIG       0.15900
      9 H4        -51.2999    3.6083  -19.2988 H      1 LIG       0.32200
@<TRIPOS>BOND
      1       1       2 1
      2       1       3 2
      3       2       4 2
      4       3       5 1
      5       4       5 1
      6       1       6 1
      7       2       7 1
      8       3       8 1
      9       5       9 1
@<TRIPOS>ALT_TYPE
CGenFF_4.0_ALT_TYPE_SET
CGenFF_4.0 1 CG2R51 2 CG2R52 3 CG2R51 4 NG2R50 5 NG2R51 6 HGR51 7 HGR52 8 HGR52 9 HGP1
@<TRIPOS>MOLECULE
4_lactone
 9 9 0 0 0
****
USER_CHARGES
INVALID_CHARGES
Pose:   1 Cluster:   1 Fr_nu: 5741583 TotEn:   -20.58
@<TRIPOS>ATOM
      1 C1        -51.0477    4.4023  -33.0840 C.2    1 LIG       0.04000
      2 C2        -50.1409    3.6665  -32.0813 C.3    1 LIG       0.11000
      3 C3        -49.8928    2.7362  -33.2649 C.3    1 LIG       0.08100
      4 O1        -51.7652    5.3767  -33.0909 O.2    1 LIG      -0.32000
      5 O2        -50.7824    3.5327  -34.0955 O.3    1 LIG      -0.27100
      6 H1        -49.2805    4.2489  -31.7481 H      1 LIG       0.09000
      7 H2        -50.6748    3.2277  -31.2368 H      1 LIG       0.09000
      8 H3        -48.8722    2.7308  -33.6573 H      1 LIG       0.09000
      9 H4        -50.2618    1.7137  -33.1466 H      1 LIG       0.09000
@<TRIPOS>BOND
      1       1       2 1
      2       1       4 2
      3       1       5 1
      4       2       3 1
      5       3       5 1
      6       2       6 1
      7       2       7 1
      8       3       8 1
      9       3       9 1
@<TRIPOS>ALT_TYPE
CGenFF_4.0_ALT_TYPE_SET
CGenFF_4.0 1 CG2O4 2 CG3C41 3 CG3C41 4 OG2D1 5 OG3C51 6 HGA2 7 HGA2 8 HGA2 9 HGA2
@<TRIPOS>MOLECULE
4_lactone
 9 9 0 0 0
****
USER_CHARGES
INVALID_CHARGES
Pose:   2 Cluster:   2 Fr_nu: 5639665 TotEn:   -19.12
@<TRIPOS>ATOM
      1 C1        -50.2162    4.1667  -33.5193 C.2    1 LIG       0.04000
      2 C2        -49.4826    2.9556  -32.9157 C.3    1 LIG       0.11000
      3 C3        -50.2818    3.3218  -31.6687 C.3    1 LIG       0.08100
      4 O1        -50.2569    4.7487  -34.5794 O.2    1 LIG      -0.32000
      5 O2        -50.8958    4.4368  -32.3726 O.3    1 LIG      -0.27100
      6 H1        -49.7396    2.0023  -33.3800 H      1 LIG       0.09000
      7 H2        -48.4013    3.0822  -32.8404 H      1 LIG       0.09000
      8 H3        -51.0262    2.5869  -31.3505 H      1 LIG       0.09000
      9 H4        -49.6917    3.6626  -30.8135 H      1 LIG       0.09000
@<TRIPOS>BOND
      1       1       2 1
      2       1       4 2
      3       1       5 1
      4       2       3 1
      5       3       5 1
      6       2       6 1
      7       2       7 1
      8       3       8 1
      9       3       9 1
@<TRIPOS>ALT_TYPE
CGenFF_4.0_ALT_TYPE_SET
CGenFF_4.0 1 CG2O4 2 CG3C41 3 CG3C41 4 OG2D1 5 OG3C51 6 HGA2 7 HGA2 8 HGA2 9 HGA2
@<TRIPOS>MOLECULE
4_lactone
 9 9 0 0 0
****
USER_CHARGES
INVALID_CHARGES
Pose:   3 Cluster:   3 Fr_nu: 5629281 TotEn:   -18.05
@<TRIPOS>ATOM
      1 C1        -50.5249    3.9149  -33.7672 C.2    1 LIG       0.04000
      2 C2        -50.4167    2.9360  -32.5843 C.3    1 LIG       0.11000
      3 C3        -48.9983    3.4902  -32.4898 C.3    1 LIG       0.08100
      4 O1        -51.3587    4.2456  -34.5794 O.2    1 LIG      -0.32000
      5 O2        -49.2485    4.3631  -33.6260 O.3    1 LIG      -0.27100
      6 H1        -51.0749    3.1741  -31.7473 H      1 LIG       0.09000
      7 H2        -50.4977    1.8852  -32.8670 H      1 LIG       0.09000
      8 H3        -48.7720    4.0609  -31.5850 H      1 LIG       0.09000
      9 H4        -48.1978    2.7757  -32.7008 H      1 LIG       0.09000
@<TRIPOS>BOND
      1       1       2 1
      2       1       4 2
      3       1       5 1
      4       2       3 1
      5       3       5 1
      6       2       6 1
      7       2       7 1
      8       3       8 1
      9       3       9 1
@<TRIPOS>ALT_TYPE
CGenFF_4.0_ALT_TYPE_SET
CGenFF_4.0 1 CG2O4 2 CG3C41 3 CG3C41 4 OG2D1 5 OG3C51 6 HGA2 7 HGA2 8 HGA2 9 HGA2
@<TRIPOS>MOLECULE
4_lactone
 9 9 0 0 0
****
USER_CHARGES
INVALID_CHARGES
Pose:   4 Cluster:   4 Fr_nu: 2804081 TotEn:   -18.03
@<TRIPOS>ATOM
      1 C1        -48.3661    2.1853  -29.5084 C.2    1 LIG       0.04000
      2 C2        -49.7756    2.0939  -30.1200 C.3    1 LIG       0.11000
      3 C3        -49.1106    2.7907  -31.3033 C.3    1 LIG       0.08100
      4 O1        -47.8179    1.8692  -28.4769 O.2    1 LIG      -0.32000
      5 O2        -47.8389    2.8062  -30.5976 O.3    1 LIG      -0.27100
      6 H1        -50.1170    1.0736  -30.3019 H      1 LIG       0.09000
      7 H2        -50.5301    2.6766  -29.5890 H      1 LIG       0.09000
      8 H3        -49.0528    2.2063  -32.2256 H      1 LIG       0.09000
      9 H4        -49.4653    3.8032  -31.5144 H      1 LIG       0.09000
@<TRIPOS>BOND
      1       1       2 1
      2       1       4 2
      3       1       5 1
      4       2       3 1
      5       3       5 1
      6       2       6 1
      7       2       7 1
      8       3       8 1
      9       3       9 1
@<TRIPOS>ALT_TYPE
CGenFF_4.0_ALT_TYPE_SET
CGenFF_4.0 1 CG2O4 2 CG3C41 3 CG3C41 4 OG2D1 5 OG3C51 6 HGA2 7 HGA2 8 HGA2 9 HGA2
@<TRIPOS>MOLECULE
4_lactone
 9 9 0 0 0
****
USER_CHARGES
INVALID_CHARGES
Pose:   5 Cluster:   5 Fr_nu: 2804547 TotEn:   -16.40
@<TRIPOS>ATOM
      1 C1        -48.0408    2.6221  -29.0147 C.2    1 LIG       0.04000
      2 C2        -48.2034    2.5591  -30.5440 C.3    1 LIG       0.11000
      3 C3        -49.6836    2.7226  -30.2121 C.3    1 LIG       0.08100
      4 O1        -47.1386    2.5739  -28.2097 O.2    1 LIG      -0.32000
      5 O2        -49.3748    2.7644  -28.7913 O.3    1 LIG      -0.27100
      6 H1        -47.7423    3.3928  -31.0758 H      1 LIG       0.09000
      7 H2        -47.9185    1.6015  -30.9830 H      1 LIG       0.09000
      8 H3        -50.1451    3.6538  -30.5519 H      1 LIG       0.09000
      9 H4        -50.3197    1.8685  -30.4600 H      1 LIG       0.09000
@<TRIPOS>BOND
      1       1       2 1
      2       1       4 2
      3       1       5 1
      4       2       3 1
      5       3       5 1
      6       2       6 1
      7       2       7 1
      8       3       8 1
      9       3       9 1
@<TRIPOS>ALT_TYPE
CGenFF_4.0_ALT_TYPE_SET
CGenFF_4.0 1 CG2O4 2 CG3C41 3 CG3C41 4 OG2D1 5 OG3C51 6 HGA2 7 HGA2 8 HGA2 9 HGA2
@<TRIPOS>MOLECULE
4_lactone
 9 9 0 0 0
****
USER_CHARGES
INVALID_CHARGES
Pose:   6 Cluster:   6 Fr_nu: 3344792 TotEn:   -16.33
@<TRIPOS>ATOM
      1 C1        -78.0866  -16.6190  -44.4711 C.2    1 LIG       0.04000
      2 C2        -77.6343  -18.0829  -44.6180 C.3    1 LIG       0.11000
      3 C3        -76.3168  -17.4433  -45.0461 C.3    1 LIG       0.08100
      4 O1        -79.0879  -16.0220  -44.1464 O.2    1 LIG      -0.32000
      5 O2        -76.8849  -16.1170  -44.8628 O.3    1 LIG      -0.27100
      6 H1        -77.6083  -18.6376  -43.6788 H      1 LIG       0.09000
      7 H2        -78.1661  -18.6377  -45.3927 H      1 LIG       0.09000
      8 H3        -75.4682  -17.6144  -44.3781 H      1 LIG       0.09000
      9 H4        -76.0250  -17.6152  -46.0858 H      1 LIG       0.09000
@<TRIPOS>BOND
      1       1       2 1
      2       1       4 2
      3       1       5 1
      4       2       3 1
      5       3       5 1
      6       2       6 1
      7       2       7 1
      8       3       8 1
      9       3       9 1
@<TRIPOS>ALT_TYPE
CGenFF_4.0_ALT_TYPE_SET
CGenFF_4.0 1 CG2O4 2 CG3C41 3 CG3C41 4 OG2D1 5 OG3C51 6 HGA2 7 HGA2 8 HGA2 9 HGA2
@<TRIPOS>MOLECULE
4_lactone
 9 9 0 0 0
****
USER_CHARGES
INVALID_CHARGES
Pose:   7 Cluster:   7 Fr_nu: 3676636 TotEn:   -16.07
@<TRIPOS>ATOM
      1 C1        -77.1446  -16.4371  -44.6778 C.2    1 LIG       0.04000
      2 C2        -76.2727  -17.7055  -44.6803 C.3    1 LIG       0.11000
      3 C3        -77.3764  -18.2438  -45.5859 C.3    1 LIG       0.08100
      4 O1        -77.1109  -15.3312  -44.1876 O.2    1 LIG      -0.32000
      5 O2        -78.0917  -16.9811  -45.4882 O.3    1 LIG      -0.27100
      6 H1        -75.2966  -17.5743  -45.1499 H      1 LIG       0.09000
      7 H2        -76.1829  -18.1861  -43.7047 H      1 LIG       0.09000
      8 H3        -77.0803  -18.4608  -46.6158 H      1 LIG       0.09000
      9 H4        -77.9625  -19.0703  -45.1749 H      1 LIG       0.09000
@<TRIPOS>BOND
      1       1       2 1
      2       1       4 2
      3       1       5 1
      4       2       3 1
      5       3       5 1
      6       2       6 1
      7       2       7 1
      8       3       8 1
      9       3       9 1
@<TRIPOS>ALT_TYPE
CGenFF_4.0_ALT_TYPE_SET
CGenFF_4.0 1 CG2O4 2 CG3C41 3 CG3C41 4 OG2D1 5 OG3C51 6 HGA2 7 HGA2 8 HGA2 9 HGA2
@<TRIPOS>MOLECULE
4_lactone
 9 9 0 0 0
****
USER_CHARGES
INVALID_CHARGES
Pose:   8 Cluster:   8 Fr_nu: 2888629 TotEn:   -16.04
@<TRIPOS>ATOM
      1 C1        -62.3661  -22.5147  -27.1221 C.2    1 LIG       0.04000
      2 C2        -63.3562  -23.0601  -28.1668 C.3    1 LIG       0.11000
      3 C3        -63.4852  -21.5883  -28.5475 C.3    1 LIG       0.08100
      4 O1        -61.6602  -22.9570  -26.2444 O.2    1 LIG      -0.32000
      5 O2        -62.5305  -21.2224  -27.5130 O.3    1 LIG      -0.27100
      6 H1        -62.8998  -23.7057  -28.9187 H      1 LIG       0.09000
      7 H2        -64.2484  -23.5191  -27.7377 H      1 LIG       0.09000
      8 H3        -63.1212  -21.3232  -29.5439 H      1 LIG       0.09000
      9 H4        -64.4653  -21.1385  -28.3669 H      1 LIG       0.09000
@<TRIPOS>BOND
      1       1       2 1
      2       1       4 2
      3       1       5 1
      4       2       3 1
      5       3       5 1
      6       2       6 1
      7       2       7 1
      8       3       8 1
      9       3       9 1
@<TRIPOS>ALT_TYPE
CGenFF_4.0_ALT_TYPE_SET
CGenFF_4.0 1 CG2O4 2 CG3C41 3 CG3C41 4 OG2D1 5 OG3C51 6 HGA2 7 HGA2 8 HGA2 9 HGA2
@<TRIPOS>MOLECULE
4_lactone
 9 9 0 0 0
****
USER_CHARGES
INVALID_CHARGES
Pose:   9 Cluster:   9 Fr_nu:  89986 TotEn:   -15.49
@<TRIPOS>ATOM
      1 C1        -62.5335  -21.9569  -27.8743 C.2    1 LIG       0.04000
      2 C2        -63.4110  -21.4192  -29.0189 C.3    1 LIG       0.11000
      3 C3        -63.5134  -22.8953  -29.3914 C.3    1 LIG       0.08100
      4 O1        -61.9133  -21.5072  -26.9376 O.2    1 LIG      -0.32000
      5 O2        -62.6668  -23.2530  -28.2641 O.3    1 LIG      -0.27100
      6 H1        -64.3379  -20.9492  -28.6866 H      1 LIG       0.09000
      7 H2        -62.8772  -20.7864  -29.7298 H      1 LIG       0.09000
      8 H3        -64.5094  -23.3378  -29.3040 H      1 LIG       0.09000
      9 H4        -63.0538  -23.1744  -30.3435 H      1 LIG       0.09000
@<TRIPOS>BOND
      1       1       2 1
      2       1       4 2
      3       1       5 1
      4       2       3 1
      5       3       5 1
      6       2       6 1
      7       2       7 1
      8       3       8 1
      9       3       9 1
@<TRIPOS>ALT_TYPE
CGenFF_4.0_ALT_TYPE_SET
CGenFF_4.0 1 CG2O4 2 CG3C41 3 CG3C41 4 OG2D1 5 OG3C51 6 HGA2 7 HGA2 8 HGA2 9 HGA2
@<TRIPOS>MOLECULE
4_lactone
 9 9 0 0 0
****
USER_CHARGES
INVALID_CHARGES
Pose:  10 Cluster:  10 Fr_nu: 4047720 TotEn:   -15.31
@<TRIPOS>ATOM
      1 C1        -62.9877  -23.5148  -27.7807 C.2    1 LIG       0.04000
      2 C2        -63.5167  -23.0392  -29.1457 C.3    1 LIG       0.11000
      3 C3        -63.5204  -21.6736  -28.4652 C.3    1 LIG       0.08100
      4 O1        -62.6460  -24.5569  -27.2692 O.2    1 LIG      -0.32000
      5 O2        -63.0178  -22.2686  -27.2369 O.3    1 LIG      -0.27100
      6 H1        -62.8060  -23.1582  -29.9650 H      1 LIG       0.09000
      7 H2        -64.4967  -23.4412  -29.4082 H      1 LIG       0.09000
      8 H3        -62.8207  -20.9392  -28.8732 H      1 LIG       0.09000
      9 H4        -64.5056  -21.2222  -28.3191 H      1 LIG       0.09000
@<TRIPOS>BOND
      1       1       2 1
      2       1       4 2
      3       1       5 1
      4       2       3 1
      5       3       5 1
      6       2       6 1
      7       2       7 1
      8       3       8 1
      9       3       9 1
@<TRIPOS>ALT_TYPE
CGenFF_4.0_ALT_TYPE_SET
CGenFF_4.0 1 CG2O4 2 CG3C41 3 CG3C41 4 OG2D1 5 OG3C51 6 HGA2 7 HGA2 8 HGA2 9 HGA2
@<TRIPOS>MOLECULE
4_lactone
 9 9 0 0 0
****
USER_CHARGES
INVALID_CHARGES
Pose:  11 Cluster:  11 Fr_nu: 5741720 TotEn:   -14.50
@<TRIPOS>ATOM
      1 C1        -50.1691    3.8615  -32.4991 C.2    1 LIG       0.04000
      2 C2        -49.9220    2.9148  -31.3109 C.3    1 LIG       0.11000
      3 C3        -48.4555    3.1715  -31.6447 C.3    1 LIG       0.08100
      4 O1        -51.1184    4.3316  -33.0840 O.2    1 LIG      -0.32000
      5 O2        -48.8434    4.0447  -32.7413 O.3    1 LIG      -0.27100
      6 H1        -50.2647    3.3052  -30.3514 H      1 LIG       0.09000
      7 H2        -50.2741    1.8948  -31.4735 H      1 LIG       0.09000
      8 H3        -47.8837    3.7097  -30.8837 H      1 LIG       0.09000
      9 H4        -47.8941    2.3037  -32.0014 H      1 LIG       0.09000
@<TRIPOS>BOND
      1       1       2 1
      2       1       4 2
      3       1       5 1
      4       2       3 1
      5       3       5 1
      6       2       6 1
      7       2       7 1
      8       3       8 1
      9       3       9 1
@<TRIPOS>ALT_TYPE
CGenFF_4.0_ALT_TYPE_SET
CGenFF_4.0 1 CG2O4 2 CG3C41 3 CG3C41 4 OG2D1 5 OG3C51 6 HGA2 7 HGA2 8 HGA2 9 HGA2
@<TRIPOS>MOLECULE
4_lactone
 9 9 0 0 0
****
USER_CHARGES
INVALID_CHARGES
Pose:  12 Cluster:  12 Fr_nu: 3636854 TotEn:   -14.34
@<TRIPOS>ATOM
      1 C1        -77.4926  -16.0530  -44.3356 C.2    1 LIG       0.04000
      2 C2        -78.1679  -17.4318  -44.4450 C.3    1 LIG       0.11000
      3 C3        -76.7449  -17.9436  -44.2428 C.3    1 LIG       0.08100
      4 O1        -77.8251  -14.8901  -44.3749 O.2    1 LIG      -0.32000
      5 O2        -76.2503  -16.5782  -44.1610 O.3    1 LIG      -0.27100
      6 H1        -78.8689  -17.6499  -43.6378 H      1 LIG       0.09000
      7 H2        -78.6108  -17.6346  -45.4215 H      1 LIG       0.09000
      8 H3        -76.5666  -18.4933  -43.3146 H      1 LIG       0.09000
      9 H4        -76.3107  -18.4779  -45.0923 H      1 LIG       0.09000
@<TRIPOS>BOND
      1       1       2 1
      2       1       4 2
      3       1       5 1
      4       2       3 1
      5       3       5 1
      6       2       6 1
      7       2       7 1
      8       3       8 1
      9       3       9 1
@<TRIPOS>ALT_TYPE
CGenFF_4.0_ALT_TYPE_SET
CGenFF_4.0 1 CG2O4 2 CG3C41 3 CG3C41 4 OG2D1 5 OG3C51 6 HGA2 7 HGA2 8 HGA2 9 HGA2
@<TRIPOS>MOLECULE
4_lactone
 9 9 0 0 0
****
USER_CHARGES
INVALID_CHARGES
Pose:  13 Cluster:  13 Fr_nu:   6387 TotEn:   -13.88
@<TRIPOS>ATOM
      1 C1        -55.9168    4.9420  -34.9737 C.2    1 LIG       0.04000
      2 C2        -56.4881    3.6514  -35.5878 C.3    1 LIG       0.11000
      3 C3        -55.0197    3.2401  -35.6379 C.3    1 LIG       0.08100
      4 O1        -56.3407    5.9941  -34.5521 O.2    1 LIG      -0.32000
      5 O2        -54.6289    4.5115  -35.0494 O.3    1 LIG      -0.27100
      6 H1        -57.1183    3.0756  -34.9082 H      1 LIG       0.09000
      7 H2        -56.9739    3.7953  -36.5543 H      1 LIG       0.09000
      8 H3        -54.7417    2.3976  -34.9989 H      1 LIG       0.09000
      9 H4        -54.5990    3.1148  -36.6394 H      1 LIG       0.09000
@<TRIPOS>BOND
      1       1       2 1
      2       1       4 2
      3       1       5 1
      4       2       3 1
      5       3       5 1
      6       2       6 1
      7       2       7 1
      8       3       8 1
      9       3       9 1
@<TRIPOS>ALT_TYPE
CGenFF_4.0_ALT_TYPE_SET
CGenFF_4.0 1 CG2O4 2 CG3C41 3 CG3C41 4 OG2D1 5 OG3C51 6 HGA2 7 HGA2 8 HGA2 9 HGA2
@<TRIPOS>MOLECULE
4_lactone
 9 9 0 0 0
****
USER_CHARGES
INVALID_CHARGES
Pose:  14 Cluster:  14 Fr_nu:  63066 TotEn:   -13.29
@<TRIPOS>ATOM
      1 C1        -72.8369  -24.0163  -43.8975 C.2    1 LIG       0.04000
      2 C2        -72.2744  -24.6164  -42.5965 C.3    1 LIG       0.11000
      3 C3        -71.5515  -25.5570  -43.5561 C.3    1 LIG       0.08100
      4 O1        -73.5889  -23.1238  -44.2173 O.2    1 LIG      -0.32000
      5 O2        -72.1630  -24.8887  -44.6941 O.3    1 LIG      -0.27100
      6 H1        -71.6369  -23.9352  -42.0308 H      1 LIG       0.09000
      7 H2        -73.0282  -25.0786  -41.9570 H      1 LIG       0.09000
      8 H3        -70.4618  -25.4689  -43.5746 H      1 LIG       0.09000
      9 H4        -71.8487  -26.6077  -43.4999 H      1 LIG       0.09000
@<TRIPOS>BOND
      1       1       2 1
      2       1       4 2
      3       1       5 1
      4       2       3 1
      5       3       5 1
      6       2       6 1
      7       2       7 1
      8       3       8 1
      9       3       9 1
@<TRIPOS>ALT_TYPE
CGenFF_4.0_ALT_TYPE_SET
CGenFF_4.0 1 CG2O4 2 CG3C41 3 CG3C41 4 OG2D1 5 OG3C51 6 HGA2 7 HGA2 8 HGA2 9 HGA2
@<TRIPOS>MOLECULE
4_lactone
 9 9 0 0 0
****
USER_CHARGES
INVALID_CHARGES
Pose:  15 Cluster:  15 Fr_nu: 250144 TotEn:   -12.90
@<TRIPOS>ATOM
      1 C1        -62.2633  -21.7435  -26.7214 C.2    1 LIG       0.04000
      2 C2        -63.1160  -21.2047  -27.8840 C.3    1 LIG       0.11000
      3 C3        -63.3198  -22.6869  -28.1830 C.3    1 LIG       0.08100
      4 O1        -61.6043  -21.2913  -25.8128 O.2    1 LIG      -0.32000
      5 O2        -62.4861  -23.0453  -27.0463 O.3    1 LIG      -0.27100
      6 H1        -64.0061  -20.6585  -27.5678 H      1 LIG       0.09000
      7 H2        -62.5495  -20.6438  -28.6292 H      1 LIG       0.09000
      8 H3        -64.3418  -23.0575  -28.0662 H      1 LIG       0.09000
      9 H4        -62.8903  -23.0416  -29.1239 H      1 LIG       0.09000
@<TRIPOS>BOND
      1       1       2 1
      2       1       4 2
      3       1       5 1
      4       2       3 1
      5       3       5 1
      6       2       6 1
      7       2       7 1
      8       3       8 1
      9       3       9 1
@<TRIPOS>ALT_TYPE
CGenFF_4.0_ALT_TYPE_SET
CGenFF_4.0 1 CG2O4 2 CG3C41 3 CG3C41 4 OG2D1 5 OG3C51 6 HGA2 7 HGA2 8 HGA2 9 HGA2
@<TRIPOS>MOLECULE
4_lactone
 9 9 0 0 0
****
USER_CHARGES
INVALID_CHARGES
Pose:  16 Cluster:  16 Fr_nu: 396566 TotEn:   -12.85
@<TRIPOS>ATOM
      1 C1        -67.7028  -18.8054  -58.9786 C.2    1 LIG       0.04000
      2 C2        -67.6475  -17.4155  -59.6375 C.3    1 LIG       0.11000
      3 C3        -68.3216  -16.9740  -58.3419 C.3    1 LIG       0.08100
      4 O1        -67.3756  -19.9376  -59.2533 O.2    1 LIG      -0.32000
      5 O2        -68.3050  -18.3428  -57.8504 O.3    1 LIG      -0.27100
      6 H1        -66.6363  -17.0383  -59.7978 H      1 LIG       0.09000
      7 H2        -68.2526  -17.3267  -60.5413 H      1 LIG       0.09000
      8 H3        -67.7325  -16.3094  -57.7041 H      1 LIG       0.09000
      9 H4        -69.3427  -16.5969  -58.4462 H      1 LIG       0.09000
@<TRIPOS>BOND
      1       1       2 1
      2       1       4 2
      3       1       5 1
      4       2       3 1
      5       3       5 1
      6       2       6 1
      7       2       7 1
      8       3       8 1
      9       3       9 1
@<TRIPOS>ALT_TYPE
CGenFF_4.0_ALT_TYPE_SET
CGenFF_4.0 1 CG2O4 2 CG3C41 3 CG3C41 4 OG2D1 5 OG3C51 6 HGA2 7 HGA2 8 HGA2 9 HGA2
@<TRIPOS>MOLECULE
4_lactone
 9 9 0 0 0
****
USER_CHARGES
INVALID_CHARGES
Pose:  17 Cluster:  17 Fr_nu: 883823 TotEn:   -12.58
@<TRIPOS>ATOM
      1 C1        -60.9629  -22.3780  -40.9466 C.2    1 LIG       0.04000
      2 C2        -60.8048  -20.8620  -41.1608 C.3    1 LIG       0.11000
      3 C3        -62.1565  -20.8043  -40.4555 C.3    1 LIG       0.08100
      4 O1        -60.3364  -23.3844  -41.1895 O.2    1 LIG      -0.32000
      5 O2        -62.1668  -22.2530  -40.3262 O.3    1 LIG      -0.27100
      6 H1        -59.9679  -20.4202  -40.6176 H      1 LIG       0.09000
      7 H2        -60.8031  -20.5581  -42.2088 H      1 LIG       0.09000
      8 H3        -62.1607  -20.3123  -39.4790 H      1 LIG       0.09000
      9 H4        -62.9919  -20.4495  -41.0653 H      1 LIG       0.09000
@<TRIPOS>BOND
      1       1       2 1
      2       1       4 2
      3       1       5 1
      4       2       3 1
      5       3       5 1
      6       2       6 1
      7       2       7 1
      8       3       8 1
      9       3       9 1
@<TRIPOS>ALT_TYPE
CGenFF_4.0_ALT_TYPE_SET
CGenFF_4.0 1 CG2O4 2 CG3C41 3 CG3C41 4 OG2D1 5 OG3C51 6 HGA2 7 HGA2 8 HGA2 9 HGA2
@<TRIPOS>MOLECULE
4_lactone
 9 9 0 0 0
****
USER_CHARGES
INVALID_CHARGES
Pose:  18 Cluster:  18 Fr_nu: 2336409 TotEn:   -12.45
@<TRIPOS>ATOM
      1 C1        -70.2566  -26.2360  -42.4303 C.2    1 LIG       0.04000
      2 C2        -71.6290  -25.9960  -41.7760 C.3    1 LIG       0.11000
      3 C3        -71.8115  -25.0250  -42.9387 C.3    1 LIG       0.08100
      4 O1        -69.2752  -26.9132  -42.2242 O.2    1 LIG      -0.32000
      5 O2        -70.4861  -25.3536  -43.4395 O.3    1 LIG      -0.27100
      6 H1        -72.2836  -26.8689  -41.7808 H      1 LIG       0.09000
      7 H2        -71.5766  -25.5441  -40.7841 H      1 LIG       0.09000
      8 H3        -72.5913  -25.2888  -43.6583 H      1 LIG       0.09000
      9 H4        -71.8868  -23.9692  -42.6640 H      1 LIG       0.09000
@<TRIPOS>BOND
      1       1       2 1
      2       1       4 2
      3       1       5 1
      4       2       3 1
      5       3       5 1
      6       2       6 1
      7       2       7 1
      8       3       8 1
      9       3       9 1
@<TRIPOS>ALT_TYPE
CGenFF_4.0_ALT_TYPE_SET
CGenFF_4.0 1 CG2O4 2 CG3C41 3 CG3C41 4 OG2D1 5 OG3C51 6 HGA2 7 HGA2 8 HGA2 9 HGA2
@<TRIPOS>MOLECULE
4_lactone
 9 9 0 0 0
****
USER_CHARGES
INVALID_CHARGES
Pose:  19 Cluster:  19 Fr_nu:  89501 TotEn:   -12.39
@<TRIPOS>ATOM
      1 C1        -73.5804   -9.8573  -44.9416 C.2    1 LIG       0.04000
      2 C2        -74.8672  -10.2524  -45.6881 C.3    1 LIG       0.11000
      3 C3        -74.3367  -11.6680  -45.4820 C.3    1 LIG       0.08100
      4 O1        -73.0383   -8.8402  -44.5731 O.2    1 LIG      -0.32000
      5 O2        -73.1669  -11.1446  -44.7941 O.3    1 LIG      -0.27100
      6 H1        -75.7859  -10.0082  -45.1525 H      1 LIG       0.09000
      7 H2        -74.9062   -9.9063  -46.7223 H      1 LIG       0.09000
      8 H3        -74.9359  -12.3079  -44.8285 H      1 LIG       0.09000
      9 H4        -74.0599  -12.2053  -46.3932 H      1 LIG       0.09000
@<TRIPOS>BOND
      1       1       2 1
      2       1       4 2
      3       1       5 1
      4       2       3 1
      5       3       5 1
      6       2       6 1
      7       2       7 1
      8       3       8 1
      9       3       9 1
@<TRIPOS>ALT_TYPE
CGenFF_4.0_ALT_TYPE_SET
CGenFF_4.0 1 CG2O4 2 CG3C41 3 CG3C41 4 OG2D1 5 OG3C51 6 HGA2 7 HGA2 8 HGA2 9 HGA2
@<TRIPOS>MOLECULE
4_lactone
 9 9 0 0 0
****
USER_CHARGES
INVALID_CHARGES
Pose:  20 Cluster:  20 Fr_nu:  10497 TotEn:   -12.30
@<TRIPOS>ATOM
      1 C1        -60.8184   -1.8676  -24.5101 C.2    1 LIG       0.04000
      2 C2        -62.1935   -1.5963  -23.8739 C.3    1 LIG       0.11000
      3 C3        -62.6968   -1.8418  -25.2932 C.3    1 LIG       0.08100
      4 O1        -59.6624   -1.9091  -24.1545 O.2    1 LIG      -0.32000
      5 O2        -61.3357   -2.0732  -25.7510 O.3    1 LIG      -0.27100
      6 H1        -62.4940   -2.3360  -23.1302 H      1 LIG       0.09000
      7 H2        -62.3166   -0.5801  -23.4960 H      1 LIG       0.09000
      8 H3        -63.3233   -2.7279  -25.4269 H      1 LIG       0.09000
      9 H4        -63.1464   -0.9778  -25.7902 H      1 LIG       0.09000
@<TRIPOS>BOND
      1       1       2 1
      2       1       4 2
      3       1       5 1
      4       2       3 1
      5       3       5 1
      6       2       6 1
      7       2       7 1
      8       3       8 1
      9       3       9 1
@<TRIPOS>ALT_TYPE
CGenFF_4.0_ALT_TYPE_SET
CGenFF_4.0 1 CG2O4 2 CG3C41 3 CG3C41 4 OG2D1 5 OG3C51 6 HGA2 7 HGA2 8 HGA2 9 HGA2
@<TRIPOS>MOLECULE
4_lactone
 9 9 0 0 0
****
USER_CHARGES
INVALID_CHARGES
Pose:  21 Cluster:  21 Fr_nu: 5775270 TotEn:   -12.19
@<TRIPOS>ATOM
      1 C1        -58.4824   12.7547  -23.7199 C.2    1 LIG       0.04000
      2 C2        -58.9347   11.9712  -24.9651 C.3    1 LIG       0.11000
      3 C3        -57.6648   12.5587  -25.5734 C.3    1 LIG       0.08100
      4 O1        -58.8761   12.9426  -22.5911 O.2    1 LIG      -0.32000
      5 O2        -57.3672   13.2440  -24.3255 O.3    1 LIG      -0.27100
      6 H1        -58.9393   10.8882  -24.8327 H      1 LIG       0.09000
      7 H2        -59.8737   12.3228  -25.3957 H      1 LIG       0.09000
      8 H3        -56.8857   11.8365  -25.8325 H      1 LIG       0.09000
      9 H4        -57.8180   13.2657  -26.3934 H      1 LIG       0.09000
@<TRIPOS>BOND
      1       1       2 1
      2       1       4 2
      3       1       5 1
      4       2       3 1
      5       3       5 1
      6       2       6 1
      7       2       7 1
      8       3       8 1
      9       3       9 1
@<TRIPOS>ALT_TYPE
CGenFF_4.0_ALT_TYPE_SET
CGenFF_4.0 1 CG2O4 2 CG3C41 3 CG3C41 4 OG2D1 5 OG3C51 6 HGA2 7 HGA2 8 HGA2 9 HGA2
@<TRIPOS>MOLECULE
4_lactone
 9 9 0 0 0
****
USER_CHARGES
INVALID_CHARGES
Pose:  22 Cluster:  22 Fr_nu: 2913456 TotEn:   -12.10
@<TRIPOS>ATOM
      1 C1        -55.5413    4.3784  -35.7908 C.2    1 LIG       0.04000
      2 C2        -56.7287    3.4045  -35.8943 C.3    1 LIG       0.11000
      3 C3        -55.9384    2.8513  -37.0764 C.3    1 LIG       0.08100
      4 O1        -55.2037    5.3035  -35.0876 O.2    1 LIG      -0.32000
      5 O2        -54.8914    3.8364  -36.8555 O.3    1 LIG      -0.27100
      6 H1        -56.8319    2.7353  -35.0387 H      1 LIG       0.09000
      7 H2        -57.6776    3.8838  -36.1406 H      1 LIG       0.09000
      8 H3        -55.5631    1.8310  -36.9593 H      1 LIG       0.09000
      9 H4        -56.4069    2.9757  -38.0565 H      1 LIG       0.09000
@<TRIPOS>BOND
      1       1       2 1
      2       1       4 2
      3       1       5 1
      4       2       3 1
      5       3       5 1
      6       2       6 1
      7       2       7 1
      8       3       8 1
      9       3       9 1
@<TRIPOS>ALT_TYPE
CGenFF_4.0_ALT_TYPE_SET
CGenFF_4.0 1 CG2O4 2 CG3C41 3 CG3C41 4 OG2D1 5 OG3C51 6 HGA2 7 HGA2 8 HGA2 9 HGA2
@<TRIPOS>MOLECULE
4_lactone
 9 9 0 0 0
****
USER_CHARGES
INVALID_CHARGES
Pose:  23 Cluster:  23 Fr_nu:  99537 TotEn:   -11.74
@<TRIPOS>ATOM
      1 C1        -45.8467  -10.2754  -44.4207 C.2    1 LIG       0.04000
      2 C2        -46.7885   -9.9886  -45.6039 C.3    1 LIG       0.11000
      3 C3        -45.5200  -10.1888  -46.4277 C.3    1 LIG       0.08100
      4 O1        -45.9244  -10.3514  -43.2155 O.2    1 LIG      -0.32000
      5 O2        -44.7557  -10.4397  -45.2159 O.3    1 LIG      -0.27100
      6 H1        -47.5681  -10.7388  -45.7448 H      1 LIG       0.09000
      7 H2        -47.2029   -8.9791  -45.6086 H      1 LIG       0.09000
      8 H3        -45.5188  -11.0572  -47.0921 H      1 LIG       0.09000
      9 H4        -45.1561   -9.3033  -46.9561 H      1 LIG       0.09000
@<TRIPOS>BOND
      1       1       2 1
      2       1       4 2
      3       1       5 1
      4       2       3 1
      5       3       5 1
      6       2       6 1
      7       2       7 1
      8       3       8 1
      9       3       9 1
@<TRIPOS>ALT_TYPE
CGenFF_4.0_ALT_TYPE_SET
CGenFF_4.0 1 CG2O4 2 CG3C41 3 CG3C41 4 OG2D1 5 OG3C51 6 HGA2 7 HGA2 8 HGA2 9 HGA2
@<TRIPOS>MOLECULE
4_lactone
 9 9 0 0 0
****
USER_CHARGES
INVALID_CHARGES
Pose:  24 Cluster:  24 Fr_nu: 555142 TotEn:   -11.66
@<TRIPOS>ATOM
      1 C1        -74.2224  -11.7499  -44.9164 C.2    1 LIG       0.04000
      2 C2        -74.8313  -10.5787  -45.7081 C.3    1 LIG       0.11000
      3 C3        -75.9121  -11.6027  -46.0414 C.3    1 LIG       0.08100
      4 O1        -73.2479  -11.9516  -44.2279 O.2    1 LIG      -0.32000
      5 O2        -75.2196  -12.6109  -45.2543 O.3    1 LIG      -0.27100
      6 H1        -75.1493   -9.7393  -45.0878 H      1 LIG       0.09000
      7 H2        -74.2202  -10.2434  -46.5477 H      1 LIG       0.09000
      8 H3        -76.9064  -11.3900  -45.6391 H      1 LIG       0.09000
      9 H4        -75.9798  -11.8914  -47.0939 H      1 LIG       0.09000
@<TRIPOS>BOND
      1       1       2 1
      2       1       4 2
      3       1       5 1
      4       2       3 1
      5       3       5 1
      6       2       6 1
      7       2       7 1
      8       3       8 1
      9       3       9 1
@<TRIPOS>ALT_TYPE
CGenFF_4.0_ALT_TYPE_SET
CGenFF_4.0 1 CG2O4 2 CG3C41 3 CG3C41 4 OG2D1 5 OG3C51 6 HGA2 7 HGA2 8 HGA2 9 HGA2
@<TRIPOS>MOLECULE
4_lactone
 9 9 0 0 0
****
USER_CHARGES
INVALID_CHARGES
Pose:  25 Cluster:  25 Fr_nu: 534696 TotEn:   -11.60
@<TRIPOS>ATOM
      1 C1        -43.0681  -12.3437  -38.0767 C.2    1 LIG       0.04000
      2 C2        -42.6366  -11.5274  -39.3082 C.3    1 LIG       0.11000
      3 C3        -43.8993  -12.1250  -39.9216 C.3    1 LIG       0.08100
      4 O1        -42.6648  -12.5472  -36.9541 O.2    1 LIG      -0.32000
      5 O2        -44.1777  -12.8405  -38.6862 O.3    1 LIG      -0.27100
      6 H1        -42.6504  -10.4473  -39.1540 H      1 LIG       0.09000
      7 H2        -41.6939  -11.8536  -39.7507 H      1 LIG       0.09000
      8 H3        -44.6924  -11.4118  -40.1620 H      1 LIG       0.09000
      9 H4        -43.7382  -12.8126  -40.7565 H      1 LIG       0.09000
@<TRIPOS>BOND
      1       1       2 1
      2       1       4 2
      3       1       5 1
      4       2       3 1
      5       3       5 1
      6       2       6 1
      7       2       7 1
      8       3       8 1
      9       3       9 1
@<TRIPOS>ALT_TYPE
CGenFF_4.0_ALT_TYPE_SET
CGenFF_4.0 1 CG2O4 2 CG3C41 3 CG3C41 4 OG2D1 5 OG3C51 6 HGA2 7 HGA2 8 HGA2 9 HGA2
@<TRIPOS>MOLECULE
4_lactone
 9 9 0 0 0
****
USER_CHARGES
INVALID_CHARGES
Pose:  26 Cluster:  26 Fr_nu: 746100 TotEn:   -11.41
@<TRIPOS>ATOM
      1 C1        -47.7087  -11.0498  -42.1789 C.2    1 LIG       0.04000
      2 C2        -49.0752  -11.6031  -41.7367 C.3    1 LIG       0.11000
      3 C3        -49.4916  -11.2023  -43.1488 C.3    1 LIG       0.08100
      4 O1        -46.6054  -10.9092  -41.7021 O.2    1 LIG      -0.32000
      5 O2        -48.1481  -10.7164  -43.4221 O.3    1 LIG      -0.27100
      6 H1        -49.0760  -12.6742  -41.5287 H      1 LIG       0.09000
      7 H2        -49.5424  -11.0407  -40.9266 H      1 LIG       0.09000
      8 H3        -49.7654  -12.0261  -43.8136 H      1 LIG       0.09000
      9 H4        -50.2302  -10.3986  -43.2125 H      1 LIG       0.09000
@<TRIPOS>BOND
      1       1       2 1
      2       1       4 2
      3       1       5 1
      4       2       3 1
      5       3       5 1
      6       2       6 1
      7       2       7 1
      8       3       8 1
      9       3       9 1
@<TRIPOS>ALT_TYPE
CGenFF_4.0_ALT_TYPE_SET
CGenFF_4.0 1 CG2O4 2 CG3C41 3 CG3C41 4 OG2D1 5 OG3C51 6 HGA2 7 HGA2 8 HGA2 9 HGA2
@<TRIPOS>MOLECULE
4_lactone
 9 9 0 0 0
****
USER_CHARGES
INVALID_CHARGES
Pose:  27 Cluster:  27 Fr_nu: 192116 TotEn:   -11.37
@<TRIPOS>ATOM
      1 C1        -47.4209  -11.2157  -42.7380 C.2    1 LIG       0.04000
      2 C2        -48.1324  -12.5592  -42.9787 C.3    1 LIG       0.11000
      3 C3        -49.3589  -11.7892  -42.4985 C.3    1 LIG       0.08100
      4 O1        -46.3020  -10.7666  -42.8414 O.2    1 LIG      -0.32000
      5 O2        -48.5539  -10.5913  -42.3184 O.3    1 LIG      -0.27100
      6 H1        -48.1495  -12.8734  -44.0234 H      1 LIG       0.09000
      7 H2        -47.7932  -13.3658  -42.3266 H      1 LIG       0.09000
      8 H3        -50.1451  -11.6384  -43.2433 H      1 LIG       0.09000
      9 H4        -49.7893  -12.1300  -41.5528 H      1 LIG       0.09000
@<TRIPOS>BOND
      1       1       2 1
      2       1       4 2
      3       1       5 1
      4       2       3 1
      5       3       5 1
      6       2       6 1
      7       2       7 1
      8       3       8 1
      9       3       9 1
@<TRIPOS>ALT_TYPE
CGenFF_4.0_ALT_TYPE_SET
CGenFF_4.0 1 CG2O4 2 CG3C41 3 CG3C41 4 OG2D1 5 OG3C51 6 HGA2 7 HGA2 8 HGA2 9 HGA2
@<TRIPOS>MOLECULE
4_lactone
 9 9 0 0 0
****
USER_CHARGES
INVALID_CHARGES
Pose:  28 Cluster:  28 Fr_nu:  98260 TotEn:   -11.27
@<TRIPOS>ATOM
      1 C1        -48.4110  -11.3670  -42.1453 C.2    1 LIG       0.04000
      2 C2        -48.9716  -12.4245  -43.1131 C.3    1 LIG       0.11000
      3 C3        -50.2197  -12.2950  -42.2450 C.3    1 LIG       0.08100
      4 O1        -47.3774  -10.7571  -41.9901 O.2    1 LIG      -0.32000
      5 O2        -49.5558  -11.3031  -41.4138 O.3    1 LIG      -0.27100
      6 H1        -49.0726  -12.0773  -44.1425 H      1 LIG       0.09000
      7 H2        -48.4592  -13.3868  -43.0667 H      1 LIG       0.09000
      8 H3        -51.1011  -11.8801  -42.7416 H      1 LIG       0.09000
      9 H4        -50.4890  -13.1854  -41.6704 H      1 LIG       0.09000
@<TRIPOS>BOND
      1       1       2 1
      2       1       4 2
      3       1       5 1
      4       2       3 1
      5       3       5 1
      6       2       6 1
      7       2       7 1
      8       3       8 1
      9       3       9 1
@<TRIPOS>ALT_TYPE
CGenFF_4.0_ALT_TYPE_SET
CGenFF_4.0 1 CG2O4 2 CG3C41 3 CG3C41 4 OG2D1 5 OG3C51 6 HGA2 7 HGA2 8 HGA2 9 HGA2
@<TRIPOS>MOLECULE
4_lactone
 9 9 0 0 0
****
USER_CHARGES
INVALID_CHARGES
Pose:  29 Cluster:  29 Fr_nu: 482052 TotEn:   -11.05
@<TRIPOS>ATOM
      1 C1        -70.3438  -25.5466  -44.0229 C.2    1 LIG       0.04000
      2 C2        -71.3744  -25.7726  -42.9022 C.3    1 LIG       0.11000
      3 C3        -72.1376  -24.6694  -43.6290 C.3    1 LIG       0.08100
      4 O1        -69.2692  -25.9953  -44.3518 O.2    1 LIG      -0.32000
      5 O2        -71.0769  -24.5684  -44.6191 O.3    1 LIG      -0.27100
      6 H1        -71.8396  -26.7594  -42.9172 H      1 LIG       0.09000
      7 H2        -71.0104  -25.5200  -41.9050 H      1 LIG       0.09000
      8 H3        -73.0859  -24.9696  -44.0832 H      1 LIG       0.09000
      9 H4        -72.2591  -23.7353  -43.0737 H      1 LIG       0.09000
@<TRIPOS>BOND
      1       1       2 1
      2       1       4 2
      3       1       5 1
      4       2       3 1
      5       3       5 1
      6       2       6 1
      7       2       7 1
      8       3       8 1
      9       3       9 1
@<TRIPOS>ALT_TYPE
CGenFF_4.0_ALT_TYPE_SET
CGenFF_4.0 1 CG2O4 2 CG3C41 3 CG3C41 4 OG2D1 5 OG3C51 6 HGA2 7 HGA2 8 HGA2 9 HGA2
@<TRIPOS>MOLECULE
4_lactone
 9 9 0 0 0
****
USER_CHARGES
INVALID_CHARGES
Pose:  30 Cluster:  30 Fr_nu: 747592 TotEn:   -10.89
@<TRIPOS>ATOM
      1 C1        -49.3616  -11.3529  -42.1528 C.2    1 LIG       0.04000
      2 C2        -50.4184  -12.4720  -42.1476 C.3    1 LIG       0.11000
      3 C3        -50.6268  -12.0340  -43.5942 C.3    1 LIG       0.08100
      4 O1        -48.5699  -10.8687  -41.3762 O.2    1 LIG      -0.32000
      5 O2        -49.6003  -11.0140  -43.4481 O.3    1 LIG      -0.27100
      6 H1        -50.0066  -13.4730  -42.0105 H      1 LIG       0.09000
      7 H2        -51.2557  -12.2907  -41.4717 H      1 LIG       0.09000
      8 H3        -50.3574  -12.7710  -44.3557 H      1 LIG       0.09000
      9 H4        -51.6022  -11.5933  -43.8177 H      1 LIG       0.09000
@<TRIPOS>BOND
      1       1       2 1
      2       1       4 2
      3       1       5 1
      4       2       3 1
      5       3       5 1
      6       2       6 1
      7       2       7 1
      8       3       8 1
      9       3       9 1
@<TRIPOS>ALT_TYPE
CGenFF_4.0_ALT_TYPE_SET
CGenFF_4.0 1 CG2O4 2 CG3C41 3 CG3C41 4 OG2D1 5 OG3C51 6 HGA2 7 HGA2 8 HGA2 9 HGA2
@<TRIPOS>MOLECULE
4_lactone
 9 9 0 0 0
****
USER_CHARGES
INVALID_CHARGES
Pose:  31 Cluster:  31 Fr_nu: 3302041 TotEn:   -10.86
@<TRIPOS>ATOM
      1 C1        -49.8852    2.1233  -19.5550 C.2    1 LIG       0.04000
      2 C2        -51.4132    1.9606  -19.4672 C.3    1 LIG       0.11000
      3 C3        -51.3437    2.1990  -20.9726 C.3    1 LIG       0.08100
      4 O1        -48.9397    2.1001  -18.8001 O.2    1 LIG      -0.32000
      5 O2        -49.8970    2.3302  -20.8992 O.3    1 LIG      -0.27100
      6 H1        -51.7384    0.9655  -19.1597 H      1 LIG       0.09000
      7 H2        -51.9112    2.7386  -18.8861 H      1 LIG       0.09000
      8 H3        -51.6406    1.3543  -21.6001 H      1 LIG       0.09000
      9 H4        -51.8132    3.1210  -21.3263 H      1 LIG       0.09000
@<TRIPOS>BOND
      1       1       2 1
      2       1       4 2
      3       1       5 1
      4       2       3 1
      5       3       5 1
      6       2       6 1
      7       2       7 1
      8       3       8 1
      9       3       9 1
@<TRIPOS>ALT_TYPE
CGenFF_4.0_ALT_TYPE_SET
CGenFF_4.0 1 CG2O4 2 CG3C41 3 CG3C41 4 OG2D1 5 OG3C51 6 HGA2 7 HGA2 8 HGA2 9 HGA2
@<TRIPOS>MOLECULE
4_lactone
 9 9 0 0 0
****
USER_CHARGES
INVALID_CHARGES
Pose:  32 Cluster:  32 Fr_nu: 5676161 TotEn:   -10.81
@<TRIPOS>ATOM
      1 C1        -44.1947  -17.7421  -37.0482 C.2    1 LIG       0.04000
      2 C2        -44.7785  -18.9920  -37.7310 C.3    1 LIG       0.11000
      3 C3        -43.5512  -19.6713  -37.1308 C.3    1 LIG       0.08100
      4 O1        -44.4802  -16.5719  -36.9330 O.2    1 LIG      -0.32000
      5 O2        -43.1229  -18.4109  -36.5445 O.3    1 LIG      -0.27100
      6 H1        -45.7409  -19.3111  -37.3282 H      1 LIG       0.09000
      7 H2        -44.8032  -18.9337  -38.8204 H      1 LIG       0.09000
      8 H3        -43.7540  -20.4242  -36.3642 H      1 LIG       0.09000
      9 H4        -42.8205  -20.0478  -37.8519 H      1 LIG       0.09000
@<TRIPOS>BOND
      1       1       2 1
      2       1       4 2
      3       1       5 1
      4       2       3 1
      5       3       5 1
      6       2       6 1
      7       2       7 1
      8       3       8 1
      9       3       9 1
@<TRIPOS>ALT_TYPE
CGenFF_4.0_ALT_TYPE_SET
CGenFF_4.0 1 CG2O4 2 CG3C41 3 CG3C41 4 OG2D1 5 OG3C51 6 HGA2 7 HGA2 8 HGA2 9 HGA2
@<TRIPOS>MOLECULE
4_lactone
 9 9 0 0 0
****
USER_CHARGES
INVALID_CHARGES
Pose:  33 Cluster:  33 Fr_nu: 829276 TotEn:   -10.80
@<TRIPOS>ATOM
      1 C1        -45.8457    0.2520  -45.1410 C.2    1 LIG       0.04000
      2 C2        -44.3905    0.2793  -44.6403 C.3    1 LIG       0.11000
      3 C3        -45.0536    0.4362  -43.2752 C.3    1 LIG       0.08100
      4 O1        -46.4245    0.1505  -46.1989 O.2    1 LIG      -0.32000
      5 O2        -46.3693    0.3951  -43.8940 O.3    1 LIG      -0.27100
      6 H1        -43.8473   -0.6537  -44.7986 H      1 LIG       0.09000
      7 H2        -43.8153    1.1382  -44.9900 H      1 LIG       0.09000
      8 H3        -44.9089   -0.3951  -42.5799 H      1 LIG       0.09000
      9 H4        -44.8762    1.3904  -42.7716 H      1 LIG       0.09000
@<TRIPOS>BOND
      1       1       2 1
      2       1       4 2
      3       1       5 1
      4       2       3 1
      5       3       5 1
      6       2       6 1
      7       2       7 1
      8       3       8 1
      9       3       9 1
@<TRIPOS>ALT_TYPE
CGenFF_4.0_ALT_TYPE_SET
CGenFF_4.0 1 CG2O4 2 CG3C41 3 CG3C41 4 OG2D1 5 OG3C51 6 HGA2 7 HGA2 8 HGA2 9 HGA2
@<TRIPOS>MOLECULE
4_lactone
 9 9 0 0 0
****
USER_CHARGES
INVALID_CHARGES
Pose:  34 Cluster:  34 Fr_nu: 556226 TotEn:   -10.76
@<TRIPOS>ATOM
      1 C1        -77.7592  -12.1522  -45.5892 C.2    1 LIG       0.04000
      2 C2        -76.7334  -11.5810  -44.5938 C.3    1 LIG       0.11000
      3 C3        -75.7262  -12.0654  -45.6324 C.3    1 LIG       0.08100
      4 O1        -78.9618  -12.2591  -45.6695 O.2    1 LIG      -0.32000
      5 O2        -76.8071  -12.5595  -46.4709 O.3    1 LIG      -0.27100
      6 H1        -76.7949  -10.4997  -44.4619 H      1 LIG       0.09000
      7 H2        -76.7099  -12.0978  -43.6329 H      1 LIG       0.09000
      8 H3        -75.1511  -11.2832  -46.1353 H      1 LIG       0.09000
      9 H4        -75.0669  -12.8753  -45.3081 H      1 LIG       0.09000
@<TRIPOS>BOND
      1       1       2 1
      2       1       4 2
      3       1       5 1
      4       2       3 1
      5       3       5 1
      6       2       6 1
      7       2       7 1
      8       3       8 1
      9       3       9 1
@<TRIPOS>ALT_TYPE
CGenFF_4.0_ALT_TYPE_SET
CGenFF_4.0 1 CG2O4 2 CG3C41 3 CG3C41 4 OG2D1 5 OG3C51 6 HGA2 7 HGA2 8 HGA2 9 HGA2
@<TRIPOS>MOLECULE
4_lactone
 9 9 0 0 0
****
USER_CHARGES
INVALID_CHARGES
Pose:  35 Cluster:  35 Fr_nu: 986480 TotEn:   -10.64
@<TRIPOS>ATOM
      1 C1        -78.4534  -13.0632  -45.6931 C.2    1 LIG       0.04000
      2 C2        -78.1778  -14.0188  -44.5183 C.3    1 LIG       0.11000
      3 C3        -76.7816  -13.4071  -44.5844 C.3    1 LIG       0.08100
      4 O1        -79.3829  -12.7786  -46.4137 O.2    1 LIG      -0.32000
      5 O2        -77.1889  -12.5624  -45.6962 O.3    1 LIG      -0.27100
      6 H1        -78.7511  -13.7943  -43.6176 H      1 LIG       0.09000
      7 H2        -78.2454  -15.0763  -44.7792 H      1 LIG       0.09000
      8 H3        -76.4827  -12.8140  -43.7158 H      1 LIG       0.09000
      9 H4        -75.9797  -14.0922  -44.8731 H      1 LIG       0.09000
@<TRIPOS>BOND
      1       1       2 1
      2       1       4 2
      3       1       5 1
      4       2       3 1
      5       3       5 1
      6       2       6 1
      7       2       7 1
      8       3       8 1
      9       3       9 1
@<TRIPOS>ALT_TYPE
CGenFF_4.0_ALT_TYPE_SET
CGenFF_4.0 1 CG2O4 2 CG3C41 3 CG3C41 4 OG2D1 5 OG3C51 6 HGA2 7 HGA2 8 HGA2 9 HGA2
@<TRIPOS>MOLECULE
4_lactone
 9 9 0 0 0
****
USER_CHARGES
INVALID_CHARGES
Pose:  36 Cluster:  36 Fr_nu: 2416157 TotEn:   -10.61
@<TRIPOS>ATOM
      1 C1        -59.3376   -1.1252  -22.7212 C.2    1 LIG       0.04000
      2 C2        -60.2418   -2.0990  -23.4978 C.3    1 LIG       0.11000
      3 C3        -60.7944   -2.4082  -22.1097 C.3    1 LIG       0.08100
      4 O1        -58.4577   -0.3325  -22.9697 O.2    1 LIG      -0.32000
      5 O2        -59.8756   -1.4501  -21.5151 O.3    1 LIG      -0.27100
      6 H1        -60.9345   -1.6116  -24.1856 H      1 LIG       0.09000
      7 H2        -59.7036   -2.9130  -23.9864 H      1 LIG       0.09000
      8 H3        -61.8370   -2.1251  -21.9410 H      1 LIG       0.09000
      9 H4        -60.6101   -3.4220  -21.7437 H      1 LIG       0.09000
@<TRIPOS>BOND
      1       1       2 1
      2       1       4 2
      3       1       5 1
      4       2       3 1
      5       3       5 1
      6       2       6 1
      7       2       7 1
      8       3       8 1
      9       3       9 1
@<TRIPOS>ALT_TYPE
CGenFF_4.0_ALT_TYPE_SET
CGenFF_4.0 1 CG2O4 2 CG3C41 3 CG3C41 4 OG2D1 5 OG3C51 6 HGA2 7 HGA2 8 HGA2 9 HGA2
@<TRIPOS>MOLECULE
4_lactone
 9 9 0 0 0
****
USER_CHARGES
INVALID_CHARGES
Pose:  37 Cluster:  37 Fr_nu: 2685907 TotEn:   -10.35
@<TRIPOS>ATOM
      1 C1        -70.2445  -25.8642  -35.4965 C.2    1 LIG       0.04000
      2 C2        -70.0819  -27.3820  -35.2994 C.3    1 LIG       0.11000
      3 C3        -69.1144  -26.9530  -34.2004 C.3    1 LIG       0.08100
      4 O1        -70.8701  -25.1190  -36.2160 O.2    1 LIG      -0.32000
      5 O2        -69.3690  -25.5533  -34.5032 O.3    1 LIG      -0.27100
      6 H1        -70.9883  -27.8871  -34.9619 H      1 LIG       0.09000
      7 H2        -69.6343  -27.8963  -36.1514 H      1 LIG       0.09000
      8 H3        -69.4146  -27.2058  -33.1799 H      1 LIG       0.09000
      9 H4        -68.0660  -27.2156  -34.3661 H      1 LIG       0.09000
@<TRIPOS>BOND
      1       1       2 1
      2       1       4 2
      3       1       5 1
      4       2       3 1
      5       3       5 1
      6       2       6 1
      7       2       7 1
      8       3       8 1
      9       3       9 1
@<TRIPOS>ALT_TYPE
CGenFF_4.0_ALT_TYPE_SET
CGenFF_4.0 1 CG2O4 2 CG3C41 3 CG3C41 4 OG2D1 5 OG3C51 6 HGA2 7 HGA2 8 HGA2 9 HGA2
@<TRIPOS>MOLECULE
4_lactone
 9 9 0 0 0
****
USER_CHARGES
INVALID_CHARGES
Pose:  38 Cluster:  38 Fr_nu: 969653 TotEn:   -10.31
@<TRIPOS>ATOM
      1 C1        -73.4612  -12.3164  -43.8144 C.2    1 LIG       0.04000
      2 C2        -74.4155  -12.0839  -44.9996 C.3    1 LIG       0.11000
      3 C3        -75.4703  -12.5747  -44.0125 C.3    1 LIG       0.08100
      4 O1        -72.2788  -12.2020  -43.5842 O.2    1 LIG      -0.32000
      5 O2        -74.4523  -12.7458  -42.9879 O.3    1 LIG      -0.27100
      6 H1        -74.5013  -11.0398  -45.3043 H      1 LIG       0.09000
      7 H2        -74.2283  -12.7338  -45.8560 H      1 LIG       0.09000
      8 H3        -76.2209  -11.8370  -43.7158 H      1 LIG       0.09000
      9 H4        -75.9483  -13.5247  -44.2666 H      1 LIG       0.09000
@<TRIPOS>BOND
      1       1       2 1
      2       1       4 2
      3       1       5 1
      4       2       3 1
      5       3       5 1
      6       2       6 1
      7       2       7 1
      8       3       8 1
      9       3       9 1
@<TRIPOS>ALT_TYPE
CGenFF_4.0_ALT_TYPE_SET
CGenFF_4.0 1 CG2O4 2 CG3C41 3 CG3C41 4 OG2D1 5 OG3C51 6 HGA2 7 HGA2 8 HGA2 9 HGA2
@<TRIPOS>MOLECULE
4_lactone
 9 9 0 0 0
****
USER_CHARGES
INVALID_CHARGES
Pose:  39 Cluster:  39 Fr_nu: 599757 TotEn:   -10.05
@<TRIPOS>ATOM
      1 C1        -77.4585  -12.5025  -45.7792 C.2    1 LIG       0.04000
      2 C2        -76.3823  -11.4154  -45.6081 C.3    1 LIG       0.11000
      3 C3        -76.1728  -12.0906  -44.2561 C.3    1 LIG       0.08100
      4 O1        -78.2642  -12.8375  -46.6177 O.2    1 LIG      -0.32000
      5 O2        -77.2195  -13.0540  -44.5592 O.3    1 LIG      -0.27100
      6 H1        -75.5521  -11.4958  -46.3115 H      1 LIG       0.09000
      7 H2        -76.7776  -10.3988  -45.5746 H      1 LIG       0.09000
      8 H3        -75.2044  -12.5784  -44.1152 H      1 LIG       0.09000
      9 H4        -76.4257  -11.4844  -43.3819 H      1 LIG       0.09000
@<TRIPOS>BOND
      1       1       2 1
      2       1       4 2
      3       1       5 1
      4       2       3 1
      5       3       5 1
      6       2       6 1
      7       2       7 1
      8       3       8 1
      9       3       9 1
@<TRIPOS>ALT_TYPE
CGenFF_4.0_ALT_TYPE_SET
CGenFF_4.0 1 CG2O4 2 CG3C41 3 CG3C41 4 OG2D1 5 OG3C51 6 HGA2 7 HGA2 8 HGA2 9 HGA2
@<TRIPOS>MOLECULE
4_lactone
 9 9 0 0 0
****
USER_CHARGES
INVALID_CHARGES
Pose:  40 Cluster:  40 Fr_nu:  91481 TotEn:   -10.02
@<TRIPOS>ATOM
      1 C1        -56.1382    4.9724  -35.1209 C.2    1 LIG       0.04000
      2 C2        -56.0518    4.7407  -36.6402 C.3    1 LIG       0.11000
      3 C3        -57.0156    3.5972  -36.3380 C.3    1 LIG       0.08100
      4 O1        -55.6738    5.7374  -34.3064 O.2    1 LIG      -0.32000
      5 O2        -56.9965    3.9360  -34.9236 O.3    1 LIG      -0.27100
      6 H1        -56.4584    5.5570  -37.2392 H      1 LIG       0.09000
      7 H2        -55.0610    4.4463  -36.9901 H      1 LIG       0.09000
      8 H3        -58.0180    3.6976  -36.7631 H      1 LIG       0.09000
      9 H4        -56.6247    2.5915  -36.5155 H      1 LIG       0.09000
@<TRIPOS>BOND
      1       1       2 1
      2       1       4 2
      3       1       5 1
      4       2       3 1
      5       3       5 1
      6       2       6 1
      7       2       7 1
      8       3       8 1
      9       3       9 1
@<TRIPOS>ALT_TYPE
CGenFF_4.0_ALT_TYPE_SET
CGenFF_4.0 1 CG2O4 2 CG3C41 3 CG3C41 4 OG2D1 5 OG3C51 6 HGA2 7 HGA2 8 HGA2 9 HGA2
@<TRIPOS>MOLECULE
4_lactone
 9 9 0 0 0
****
USER_CHARGES
INVALID_CHARGES
Pose:  41 Cluster:  41 Fr_nu: 968396 TotEn:    -9.99
@<TRIPOS>ATOM
      1 C1        -74.7148  -12.0301  -44.2765 C.2    1 LIG       0.04000
      2 C2        -74.7425  -10.9982  -45.4183 C.3    1 LIG       0.11000
      3 C3        -76.1994  -10.8375  -44.9948 C.3    1 LIG       0.08100
      4 O1        -73.9119  -12.7810  -43.7707 O.2    1 LIG      -0.32000
      5 O2        -76.0217  -11.8370  -43.9532 O.3    1 LIG      -0.27100
      6 H1        -74.1020  -10.1309  -45.2505 H      1 LIG       0.09000
      7 H2        -74.5807  -11.4259  -46.4091 H      1 LIG       0.09000
      8 H3        -76.4665   -9.8629  -44.5771 H      1 LIG       0.09000
      9 H4        -76.9425  -11.1534  -45.7322 H      1 LIG       0.09000
@<TRIPOS>BOND
      1       1       2 1
      2       1       4 2
      3       1       5 1
      4       2       3 1
      5       3       5 1
      6       2       6 1
      7       2       7 1
      8       3       8 1
      9       3       9 1
@<TRIPOS>ALT_TYPE
CGenFF_4.0_ALT_TYPE_SET
CGenFF_4.0 1 CG2O4 2 CG3C41 3 CG3C41 4 OG2D1 5 OG3C51 6 HGA2 7 HGA2 8 HGA2 9 HGA2
@<TRIPOS>MOLECULE
4_lactone
 9 9 0 0 0
****
USER_CHARGES
INVALID_CHARGES
Pose:  42 Cluster:  42 Fr_nu: 203102 TotEn:    -9.94
@<TRIPOS>ATOM
      1 C1        -46.0790    0.5087  -44.8435 C.2    1 LIG       0.04000
      2 C2        -44.8156   -0.1788  -44.2953 C.3    1 LIG       0.11000
      3 C3        -44.1519    1.1414  -44.6753 C.3    1 LIG       0.08100
      4 O1        -47.2493    0.2392  -44.9919 O.2    1 LIG      -0.32000
      5 O2        -45.4230    1.6577  -45.1584 O.3    1 LIG      -0.27100
      6 H1        -44.8558   -0.3986  -43.2273 H      1 LIG       0.09000
      7 H2        -44.4990   -1.0514  -44.8690 H      1 LIG       0.09000
      8 H3        -43.7663    1.7349  -43.8418 H      1 LIG       0.09000
      9 H4        -43.4110    1.0831  -45.4774 H      1 LIG       0.09000
@<TRIPOS>BOND
      1       1       2 1
      2       1       4 2
      3       1       5 1
      4       2       3 1
      5       3       5 1
      6       2       6 1
      7       2       7 1
      8       3       8 1
      9       3       9 1
@<TRIPOS>ALT_TYPE
CGenFF_4.0_ALT_TYPE_SET
CGenFF_4.0 1 CG2O4 2 CG3C41 3 CG3C41 4 OG2D1 5 OG3C51 6 HGA2 7 HGA2 8 HGA2 9 HGA2
@<TRIPOS>MOLECULE
4_lactone
 9 9 0 0 0
****
USER_CHARGES
INVALID_CHARGES
Pose:  43 Cluster:  43 Fr_nu:  89877 TotEn:    -9.91
@<TRIPOS>ATOM
      1 C1        -73.9763  -11.9233  -44.1995 C.2    1 LIG       0.04000
      2 C2        -75.2944  -12.1720  -44.9545 C.3    1 LIG       0.11000
      3 C3        -75.0551  -10.7565  -45.4713 C.3    1 LIG       0.08100
      4 O1        -73.2577  -12.5259  -43.4348 O.2    1 LIG      -0.32000
      5 O2        -73.8264  -10.6668  -44.6981 O.3    1 LIG      -0.27100
      6 H1        -75.2370  -12.9650  -45.7017 H      1 LIG       0.09000
      7 H2        -76.1622  -12.2997  -44.3053 H      1 LIG       0.09000
      8 H3        -74.8634  -10.6701  -46.5443 H      1 LIG       0.09000
      9 H4        -75.7859  -10.0082  -45.1525 H      1 LIG       0.09000
@<TRIPOS>BOND
      1       1       2 1
      2       1       4 2
      3       1       5 1
      4       2       3 1
      5       3       5 1
      6       2       6 1
      7       2       7 1
      8       3       8 1
      9       3       9 1
@<TRIPOS>ALT_TYPE
CGenFF_4.0_ALT_TYPE_SET
CGenFF_4.0 1 CG2O4 2 CG3C41 3 CG3C41 4 OG2D1 5 OG3C51 6 HGA2 7 HGA2 8 HGA2 9 HGA2
@<TRIPOS>MOLECULE
4_lactone
 9 9 0 0 0
****
USER_CHARGES
INVALID_CHARGES
Pose:  44 Cluster:  44 Fr_nu: 2159788 TotEn:    -9.85
@<TRIPOS>ATOM
      1 C1        -76.8062  -11.8164  -45.9002 C.2    1 LIG       0.04000
      2 C2        -76.2937  -10.6165  -45.0836 C.3    1 LIG       0.11000
      3 C3        -74.9261  -11.2060  -45.4153 C.3    1 LIG       0.08100
      4 O1        -77.8729  -12.2709  -46.2463 O.2    1 LIG      -0.32000
      5 O2        -75.5562  -12.2870  -46.1568 O.3    1 LIG      -0.27100
      6 H1        -76.5127   -9.6463  -45.5321 H      1 LIG       0.09000
      7 H2        -76.5780  -10.6407  -44.0303 H      1 LIG       0.09000
      8 H3        -74.2896  -10.5929  -46.0591 H      1 LIG       0.09000
      9 H4        -74.3556  -11.5832  -44.5621 H      1 LIG       0.09000
@<TRIPOS>BOND
      1       1       2 1
      2       1       4 2
      3       1       5 1
      4       2       3 1
      5       3       5 1
      6       2       6 1
      7       2       7 1
      8       3       8 1
      9       3       9 1
@<TRIPOS>ALT_TYPE
CGenFF_4.0_ALT_TYPE_SET
CGenFF_4.0 1 CG2O4 2 CG3C41 3 CG3C41 4 OG2D1 5 OG3C51 6 HGA2 7 HGA2 8 HGA2 9 HGA2
@<TRIPOS>MOLECULE
4_lactone
 9 9 0 0 0
****
USER_CHARGES
INVALID_CHARGES
Pose:  45 Cluster:  45 Fr_nu: 5676303 TotEn:    -9.76
@<TRIPOS>ATOM
      1 C1        -43.9103  -16.4609  -37.2892 C.2    1 LIG       0.04000
      2 C2        -43.4530  -17.7125  -38.0595 C.3    1 LIG       0.11000
      3 C3        -44.5648  -18.3879  -37.2623 C.3    1 LIG       0.08100
      4 O1        -43.6048  -15.2918  -37.2228 O.2    1 LIG      -0.32000
      5 O2        -44.8834  -17.1268  -36.6114 O.3    1 LIG      -0.27100
      6 H1        -43.6111  -17.6547  -39.1375 H      1 LIG       0.09000
      7 H2        -42.4373  -18.0342  -37.8236 H      1 LIG       0.09000
      8 H3        -45.4077  -18.7629  -37.8491 H      1 LIG       0.09000
      9 H4        -44.2370  -19.1409  -36.5404 H      1 LIG       0.09000
@<TRIPOS>BOND
      1       1       2 1
      2       1       4 2
      3       1       5 1
      4       2       3 1
      5       3       5 1
      6       2       6 1
      7       2       7 1
      8       3       8 1
      9       3       9 1
@<TRIPOS>ALT_TYPE
CGenFF_4.0_ALT_TYPE_SET
CGenFF_4.0 1 CG2O4 2 CG3C41 3 CG3C41 4 OG2D1 5 OG3C51 6 HGA2 7 HGA2 8 HGA2 9 HGA2
@<TRIPOS>MOLECULE
4_lactone
 9 9 0 0 0
****
USER_CHARGES
INVALID_CHARGES
Pose:  46 Cluster:  46 Fr_nu: 748310 TotEn:    -9.62
@<TRIPOS>ATOM
      1 C1        -47.5009  -10.5801  -43.9369 C.2    1 LIG       0.04000
      2 C2        -48.7580  -11.4185  -43.6438 C.3    1 LIG       0.11000
      3 C3        -48.1359  -11.5350  -42.2555 C.3    1 LIG       0.08100
      4 O1        -47.0272   -9.9785  -44.8739 O.2    1 LIG      -0.32000
      5 O2        -47.0039  -10.7261  -42.6794 O.3    1 LIG      -0.27100
      6 H1        -49.6914  -10.8562  -43.6989 H      1 LIG       0.09000
      7 H2        -48.8183  -12.3457  -44.2160 H      1 LIG       0.09000
      8 H3        -48.6927  -11.0563  -41.4453 H      1 LIG       0.09000
      9 H4        -47.8233  -12.5408  -41.9616 H      1 LIG       0.09000
@<TRIPOS>BOND
      1       1       2 1
      2       1       4 2
      3       1       5 1
      4       2       3 1
      5       3       5 1
      6       2       6 1
      7       2       7 1
      8       3       8 1
      9       3       9 1
@<TRIPOS>ALT_TYPE
CGenFF_4.0_ALT_TYPE_SET
CGenFF_4.0 1 CG2O4 2 CG3C41 3 CG3C41 4 OG2D1 5 OG3C51 6 HGA2 7 HGA2 8 HGA2 9 HGA2
@<TRIPOS>MOLECULE
4_lactone
 9 9 0 0 0
****
USER_CHARGES
INVALID_CHARGES
Pose:  47 Cluster:  47 Fr_nu:  42475 TotEn:    -9.59
@<TRIPOS>ATOM
      1 C1        -74.9228  -11.6866  -43.9947 C.2    1 LIG       0.04000
      2 C2        -76.1864  -10.8134  -44.0956 C.3    1 LIG       0.11000
      3 C3        -75.5365  -10.3404  -45.3925 C.3    1 LIG       0.08100
      4 O1        -74.4599  -12.5027  -43.2305 O.2    1 LIG      -0.32000
      5 O2        -74.4013  -11.2197  -45.1608 O.3    1 LIG      -0.27100
      6 H1        -77.1118  -11.3803  -44.2088 H      1 LIG       0.09000
      7 H2        -76.2736  -10.0636  -43.3076 H      1 LIG       0.09000
      8 H3        -76.0681  -10.6020  -46.3115 H      1 LIG       0.09000
      9 H4        -75.2336   -9.2900  -45.4124 H      1 LIG       0.09000
@<TRIPOS>BOND
      1       1       2 1
      2       1       4 2
      3       1       5 1
      4       2       3 1
      5       3       5 1
      6       2       6 1
      7       2       7 1
      8       3       8 1
      9       3       9 1
@<TRIPOS>ALT_TYPE
CGenFF_4.0_ALT_TYPE_SET
CGenFF_4.0 1 CG2O4 2 CG3C41 3 CG3C41 4 OG2D1 5 OG3C51 6 HGA2 7 HGA2 8 HGA2 9 HGA2
@<TRIPOS>MOLECULE
4_lactone
 9 9 0 0 0
****
USER_CHARGES
INVALID_CHARGES
Pose:  48 Cluster:  48 Fr_nu:  63115 TotEn:    -9.43
@<TRIPOS>ATOM
      1 C1        -70.6405   -5.3274  -47.6739 C.2    1 LIG       0.04000
      2 C2        -69.4435   -6.2683  -47.4479 C.3    1 LIG       0.11000
      3 C3        -69.8615   -6.1540  -45.9850 C.3    1 LIG       0.08100
      4 O1        -71.1848   -4.7831  -48.6076 O.2    1 LIG      -0.32000
      5 O2        -70.9563   -5.2696  -46.3523 O.3    1 LIG      -0.27100
      6 H1        -69.5612   -7.2550  -47.8984 H      1 LIG       0.09000
      7 H2        -68.4774   -5.8285  -47.7010 H      1 LIG       0.09000
      8 H3        -70.2255   -7.0758  -45.5230 H      1 LIG       0.09000
      9 H4        -69.1449   -5.6545  -45.3273 H      1 LIG       0.09000
@<TRIPOS>BOND
      1       1       2 1
      2       1       4 2
      3       1       5 1
      4       2       3 1
      5       3       5 1
      6       2       6 1
      7       2       7 1
      8       3       8 1
      9       3       9 1
@<TRIPOS>ALT_TYPE
CGenFF_4.0_ALT_TYPE_SET
CGenFF_4.0 1 CG2O4 2 CG3C41 3 CG3C41 4 OG2D1 5 OG3C51 6 HGA2 7 HGA2 8 HGA2 9 HGA2
@<TRIPOS>MOLECULE
4_lactone
 9 9 0 0 0
****
USER_CHARGES
INVALID_CHARGES
Pose:  49 Cluster:  49 Fr_nu: 402935 TotEn:    -9.40
@<TRIPOS>ATOM
      1 C1        -44.7156   -0.1973  -45.2801 C.2    1 LIG       0.04000
      2 C2        -44.1946    1.1282  -44.6964 C.3    1 LIG       0.11000
      3 C3        -45.0314    0.7162  -43.4890 C.3    1 LIG       0.08100
      4 O1        -44.6002   -0.8276  -46.3066 O.2    1 LIG      -0.32000
      5 O2        -45.4409   -0.5017  -44.1706 O.3    1 LIG      -0.27100
      6 H1        -43.1152    1.1519  -44.5388 H      1 LIG       0.09000
      7 H2        -44.5377    2.0155  -45.2309 H      1 LIG       0.09000
      8 H3        -44.4704    0.4981  -42.5761 H      1 LIG       0.09000
      9 H4        -45.8872    1.3593  -43.2667 H      1 LIG       0.09000
@<TRIPOS>BOND
      1       1       2 1
      2       1       4 2
      3       1       5 1
      4       2       3 1
      5       3       5 1
      6       2       6 1
      7       2       7 1
      8       3       8 1
      9       3       9 1
@<TRIPOS>ALT_TYPE
CGenFF_4.0_ALT_TYPE_SET
CGenFF_4.0 1 CG2O4 2 CG3C41 3 CG3C41 4 OG2D1 5 OG3C51 6 HGA2 7 HGA2 8 HGA2 9 HGA2
@<TRIPOS>MOLECULE
4_lactone
 9 9 0 0 0
****
USER_CHARGES
INVALID_CHARGES
Pose:  50 Cluster:  50 Fr_nu: 119462 TotEn:    -9.33
@<TRIPOS>ATOM
      1 C1        -70.5109   -8.2380  -44.4132 C.2    1 LIG       0.04000
      2 C2        -69.4613   -7.2265  -44.9076 C.3    1 LIG       0.11000
      3 C3        -68.8971   -7.3984  -43.5005 C.3    1 LIG       0.08100
      4 O1        -71.4906   -8.7956  -44.8534 O.2    1 LIG      -0.32000
      5 O2        -69.9553   -8.3421  -43.1762 O.3    1 LIG      -0.27100
      6 H1        -68.8326   -7.5974  -45.7186 H      1 LIG       0.09000
      7 H2        -69.8675   -6.2404  -45.1388 H      1 LIG       0.09000
      8 H3        -67.9095   -7.8636  -43.4398 H      1 LIG       0.09000
      9 H4        -68.9410   -6.5109  -42.8632 H      1 LIG       0.09000
@<TRIPOS>BOND
      1       1       2 1
      2       1       4 2
      3       1       5 1
      4       2       3 1
      5       3       5 1
      6       2       6 1
      7       2       7 1
      8       3       8 1
      9       3       9 1
@<TRIPOS>ALT_TYPE
CGenFF_4.0_ALT_TYPE_SET
CGenFF_4.0 1 CG2O4 2 CG3C41 3 CG3C41 4 OG2D1 5 OG3C51 6 HGA2 7 HGA2 8 HGA2 9 HGA2
@<TRIPOS>MOLECULE
4_lactone
 9 9 0 0 0
****
USER_CHARGES
INVALID_CHARGES
Pose:  51 Cluster:  51 Fr_nu: 139072 TotEn:    -9.23
@<TRIPOS>ATOM
      1 C1        -68.4983   -1.4340  -29.2743 C.2    1 LIG       0.04000
      2 C2        -67.8098   -0.4585  -28.3030 C.3    1 LIG       0.11000
      3 C3        -67.2325   -1.7404  -27.7103 C.3    1 LIG       0.08100
      4 O1        -69.2529   -1.3707  -30.2182 O.2    1 LIG      -0.32000
      5 O2        -67.9487   -2.5352  -28.6956 O.3    1 LIG      -0.27100
      6 H1        -67.0899    0.2097  -28.7783 H      1 LIG       0.09000
      7 H2        -68.4996    0.0922  -27.6614 H      1 LIG       0.09000
      8 H3        -66.1498   -1.8605  -27.8052 H      1 LIG       0.09000
      9 H4        -67.5550   -1.9764  -26.6924 H      1 LIG       0.09000
@<TRIPOS>BOND
      1       1       2 1
      2       1       4 2
      3       1       5 1
      4       2       3 1
      5       3       5 1
      6       2       6 1
      7       2       7 1
      8       3       8 1
      9       3       9 1
@<TRIPOS>ALT_TYPE
CGenFF_4.0_ALT_TYPE_SET
CGenFF_4.0 1 CG2O4 2 CG3C41 3 CG3C41 4 OG2D1 5 OG3C51 6 HGA2 7 HGA2 8 HGA2 9 HGA2
@<TRIPOS>MOLECULE
4_lactone
 9 9 0 0 0
****
USER_CHARGES
INVALID_CHARGES
Pose:  52 Cluster:  52 Fr_nu: 3793758 TotEn:    -9.14
@<TRIPOS>ATOM
      1 C1        -44.4758  -15.3527  -38.0013 C.2    1 LIG       0.04000
      2 C2        -44.7716  -15.2911  -39.5106 C.3    1 LIG       0.11000
      3 C3        -43.7860  -14.1270  -39.4724 C.3    1 LIG       0.08100
      4 O1        -44.8172  -16.0193  -37.0508 O.2    1 LIG      -0.32000
      5 O2        -43.6082  -14.3061  -38.0400 O.3    1 LIG      -0.27100
      6 H1        -44.4434  -16.1716  -40.0651 H      1 LIG       0.09000
      7 H2        -45.8036  -15.0314  -39.7519 H      1 LIG       0.09000
      8 H3        -42.8504  -14.2805  -40.0172 H      1 LIG       0.09000
      9 H4        -44.2068  -13.1450  -39.7053 H      1 LIG       0.09000
@<TRIPOS>BOND
      1       1       2 1
      2       1       4 2
      3       1       5 1
      4       2       3 1
      5       3       5 1
      6       2       6 1
      7       2       7 1
      8       3       8 1
      9       3       9 1
@<TRIPOS>ALT_TYPE
CGenFF_4.0_ALT_TYPE_SET
CGenFF_4.0 1 CG2O4 2 CG3C41 3 CG3C41 4 OG2D1 5 OG3C51 6 HGA2 7 HGA2 8 HGA2 9 HGA2
@<TRIPOS>MOLECULE
4_lactone
 9 9 0 0 0
****
USER_CHARGES
INVALID_CHARGES
Pose:  53 Cluster:  53 Fr_nu: 481064 TotEn:    -9.09
@<TRIPOS>ATOM
      1 C1        -59.2608   -0.5194  -23.1655 C.2    1 LIG       0.04000
      2 C2        -60.4799   -1.1115  -22.4358 C.3    1 LIG       0.11000
      3 C3        -60.3083   -2.2417  -23.4463 C.3    1 LIG       0.08100
      4 O1        -58.5694    0.4709  -23.0907 O.2    1 LIG      -0.32000
      5 O2        -59.1669   -1.5600  -24.0362 O.3    1 LIG      -0.27100
      6 H1        -60.2908   -1.3749  -21.3939 H      1 LIG       0.09000
      7 H2        -61.3905   -0.5188  -22.5368 H      1 LIG       0.09000
      8 H3        -60.0266   -3.2121  -23.0284 H      1 LIG       0.09000
      9 H4        -61.1229   -2.3582  -24.1664 H      1 LIG       0.09000
@<TRIPOS>BOND
      1       1       2 1
      2       1       4 2
      3       1       5 1
      4       2       3 1
      5       3       5 1
      6       2       6 1
      7       2       7 1
      8       3       8 1
      9       3       9 1
@<TRIPOS>ALT_TYPE
CGenFF_4.0_ALT_TYPE_SET
CGenFF_4.0 1 CG2O4 2 CG3C41 3 CG3C41 4 OG2D1 5 OG3C51 6 HGA2 7 HGA2 8 HGA2 9 HGA2
@<TRIPOS>MOLECULE
4_lactone
 9 9 0 0 0
****
USER_CHARGES
INVALID_CHARGES
Pose:  54 Cluster:  54 Fr_nu: 4515669 TotEn:    -9.09
@<TRIPOS>ATOM
      1 C1        -45.8479    1.2767  -44.1326 C.2    1 LIG       0.04000
      2 C2        -44.4884    0.6758  -43.7327 C.3    1 LIG       0.11000
      3 C3        -44.5761    0.0231  -45.1090 C.3    1 LIG       0.08100
      4 O1        -46.6755    2.0145  -43.6478 O.2    1 LIG      -0.32000
      5 O2        -45.8612    0.6618  -45.3457 O.3    1 LIG      -0.27100
      6 H1        -43.6944    1.4138  -43.6083 H      1 LIG       0.09000
      7 H2        -44.5355   -0.0047  -42.8809 H      1 LIG       0.09000
      8 H3        -43.8253    0.3463  -45.8353 H      1 LIG       0.09000
      9 H4        -44.6631   -1.0669  -45.1093 H      1 LIG       0.09000
@<TRIPOS>BOND
      1       1       2 1
      2       1       4 2
      3       1       5 1
      4       2       3 1
      5       3       5 1
      6       2       6 1
      7       2       7 1
      8       3       8 1
      9       3       9 1
@<TRIPOS>ALT_TYPE
CGenFF_4.0_ALT_TYPE_SET
CGenFF_4.0 1 CG2O4 2 CG3C41 3 CG3C41 4 OG2D1 5 OG3C51 6 HGA2 7 HGA2 8 HGA2 9 HGA2
@<TRIPOS>MOLECULE
4_lactone
 9 9 0 0 0
****
USER_CHARGES
INVALID_CHARGES
Pose:  55 Cluster:  55 Fr_nu:  18533 TotEn:    -8.97
@<TRIPOS>ATOM
      1 C1        -60.6864   -1.8120  -25.1920 C.2    1 LIG       0.04000
      2 C2        -59.9463   -1.9877  -23.8539 C.3    1 LIG       0.11000
      3 C3        -61.0310   -1.0470  -23.3377 C.3    1 LIG       0.08100
      4 O1        -60.5775   -2.2055  -26.3311 O.2    1 LIG      -0.32000
      5 O2        -61.6215   -0.9768  -24.6650 O.3    1 LIG      -0.27100
      6 H1        -59.9743   -3.0047  -23.4594 H      1 LIG       0.09000
      7 H2        -58.9308   -1.5882  -23.8508 H      1 LIG       0.09000
      8 H3        -61.7244   -1.4775  -22.6101 H      1 LIG       0.09000
      9 H4        -60.6835   -0.0667  -23.0002 H      1 LIG       0.09000
@<TRIPOS>BOND
      1       1       2 1
      2       1       4 2
      3       1       5 1
      4       2       3 1
      5       3       5 1
      6       2       6 1
      7       2       7 1
      8       3       8 1
      9       3       9 1
@<TRIPOS>ALT_TYPE
CGenFF_4.0_ALT_TYPE_SET
CGenFF_4.0 1 CG2O4 2 CG3C41 3 CG3C41 4 OG2D1 5 OG3C51 6 HGA2 7 HGA2 8 HGA2 9 HGA2
@<TRIPOS>MOLECULE
4_lactone
 9 9 0 0 0
****
USER_CHARGES
INVALID_CHARGES
Pose:  56 Cluster:  56 Fr_nu: 2810152 TotEn:    -8.89
@<TRIPOS>ATOM
      1 C1        -50.0197    2.0164  -19.6690 C.2    1 LIG       0.04000
      2 C2        -49.6437    2.2178  -18.1900 C.3    1 LIG       0.11000
      3 C3        -50.3538    0.8788  -18.0147 C.3    1 LIG       0.08100
      4 O1        -49.8794    2.6088  -20.7148 O.2    1 LIG      -0.32000
      5 O2        -50.6386    0.8272  -19.4401 O.3    1 LIG      -0.27100
      6 H1        -48.5695    2.2129  -17.9988 H      1 LIG       0.09000
      7 H2        -50.1270    3.0762  -17.7206 H      1 LIG       0.09000
      8 H3        -49.7208    0.0447  -17.6996 H      1 LIG       0.09000
      9 H4        -51.2724    0.9061  -17.4222 H      1 LIG       0.09000
@<TRIPOS>BOND
      1       1       2 1
      2       1       4 2
      3       1       5 1
      4       2       3 1
      5       3       5 1
      6       2       6 1
      7       2       7 1
      8       3       8 1
      9       3       9 1
@<TRIPOS>ALT_TYPE
CGenFF_4.0_ALT_TYPE_SET
CGenFF_4.0 1 CG2O4 2 CG3C41 3 CG3C41 4 OG2D1 5 OG3C51 6 HGA2 7 HGA2 8 HGA2 9 HGA2
@<TRIPOS>MOLECULE
4_lactone
 9 9 0 0 0
****
USER_CHARGES
INVALID_CHARGES
Pose:  57 Cluster:  57 Fr_nu: 477344 TotEn:    -8.80
@<TRIPOS>ATOM
      1 C1        -75.1643  -12.0258  -44.0824 C.2    1 LIG       0.04000
      2 C2        -74.9580  -12.1005  -45.6059 C.3    1 LIG       0.11000
      3 C3        -75.1439  -10.5884  -45.5232 C.3    1 LIG       0.08100
      4 O1        -75.1974  -12.7927  -43.1470 O.2    1 LIG      -0.32000
      5 O2        -75.3220  -10.6749  -44.0823 O.3    1 LIG      -0.27100
      6 H1        -73.9652  -12.4401  -45.9050 H      1 LIG       0.09000
      7 H2        -75.7408  -12.6466  -46.1350 H      1 LIG       0.09000
      8 H3        -74.2683   -9.9885  -45.7860 H      1 LIG       0.09000
      9 H4        -76.0377  -10.1955  -46.0156 H      1 LIG       0.09000
@<TRIPOS>BOND
      1       1       2 1
      2       1       4 2
      3       1       5 1
      4       2       3 1
      5       3       5 1
      6       2       6 1
      7       2       7 1
      8       3       8 1
      9       3       9 1
@<TRIPOS>ALT_TYPE
CGenFF_4.0_ALT_TYPE_SET
CGenFF_4.0 1 CG2O4 2 CG3C41 3 CG3C41 4 OG2D1 5 OG3C51 6 HGA2 7 HGA2 8 HGA2 9 HGA2
@<TRIPOS>MOLECULE
4_lactone
 9 9 0 0 0
****
USER_CHARGES
INVALID_CHARGES
Pose:  58 Cluster:  58 Fr_nu: 477222 TotEn:    -8.76
@<TRIPOS>ATOM
      1 C1        -75.7916  -10.7433  -44.3575 C.2    1 LIG       0.04000
      2 C2        -75.3051  -10.3278  -45.7574 C.3    1 LIG       0.11000
      3 C3        -75.5293  -11.8031  -46.0751 C.3    1 LIG       0.08100
      4 O1        -75.9832  -10.2156  -43.2855 O.2    1 LIG      -0.32000
      5 O2        -75.9678  -12.0451  -44.7096 O.3    1 LIG      -0.27100
      6 H1        -75.9667   -9.6272  -46.2692 H      1 LIG       0.09000
      7 H2        -74.2683   -9.9885  -45.7860 H      1 LIG       0.09000
      8 H3        -76.3222  -12.0170  -46.7971 H      1 LIG       0.09000
      9 H4        -74.6294  -12.3759  -46.3156 H      1 LIG       0.09000
@<TRIPOS>BOND
      1       1       2 1
      2       1       4 2
      3       1       5 1
      4       2       3 1
      5       3       5 1
      6       2       6 1
      7       2       7 1
      8       3       8 1
      9       3       9 1
@<TRIPOS>ALT_TYPE
CGenFF_4.0_ALT_TYPE_SET
CGenFF_4.0 1 CG2O4 2 CG3C41 3 CG3C41 4 OG2D1 5 OG3C51 6 HGA2 7 HGA2 8 HGA2 9 HGA2
@<TRIPOS>MOLECULE
4_lactone
 9 9 0 0 0
****
USER_CHARGES
INVALID_CHARGES
Pose:  59 Cluster:  59 Fr_nu: 3924136 TotEn:    -8.73
@<TRIPOS>ATOM
      1 C1        -45.0690  -16.2044  -37.7672 C.2    1 LIG       0.04000
      2 C2        -45.4146  -15.3842  -39.0230 C.3    1 LIG       0.11000
      3 C3        -44.0317  -15.8389  -39.4798 C.3    1 LIG       0.08100
      4 O1        -45.5917  -16.4864  -36.7129 O.2    1 LIG      -0.32000
      5 O2        -43.8463  -16.5710  -38.2367 O.3    1 LIG      -0.27100
      6 H1        -46.2558  -15.7785  -39.5951 H      1 LIG       0.09000
      7 H2        -45.5257  -14.3142  -38.8394 H      1 LIG       0.09000
      8 H3        -44.0145  -16.5052  -40.3465 H      1 LIG       0.09000
      9 H4        -43.2880  -15.0454  -39.5933 H      1 LIG       0.09000
@<TRIPOS>BOND
      1       1       2 1
      2       1       4 2
      3       1       5 1
      4       2       3 1
      5       3       5 1
      6       2       6 1
      7       2       7 1
      8       3       8 1
      9       3       9 1
@<TRIPOS>ALT_TYPE
CGenFF_4.0_ALT_TYPE_SET
CGenFF_4.0 1 CG2O4 2 CG3C41 3 CG3C41 4 OG2D1 5 OG3C51 6 HGA2 7 HGA2 8 HGA2 9 HGA2
@<TRIPOS>MOLECULE
4_lactone
 9 9 0 0 0
****
USER_CHARGES
INVALID_CHARGES
Pose:  60 Cluster:  60 Fr_nu:  59772 TotEn:    -8.42
@<TRIPOS>ATOM
      1 C1        -56.2723    4.0705  -35.7031 C.2    1 LIG       0.04000
      2 C2        -57.0919    3.9470  -37.0001 C.3    1 LIG       0.11000
      3 C3        -56.2059    2.7264  -37.2300 C.3    1 LIG       0.08100
      4 O1        -56.2221    4.8082  -34.7452 O.2    1 LIG      -0.32000
      5 O2        -55.5174    2.9717  -35.9725 O.3    1 LIG      -0.27100
      6 H1        -58.1511    3.7400  -36.8397 H      1 LIG       0.09000
      7 H2        -56.9498    4.7745  -37.6971 H      1 LIG       0.09000
      8 H3        -56.7193    1.7610  -37.2269 H      1 LIG       0.09000
      9 H4        -55.5230    2.7929  -38.0815 H      1 LIG       0.09000
@<TRIPOS>BOND
      1       1       2 1
      2       1       4 2
      3       1       5 1
      4       2       3 1
      5       3       5 1
      6       2       6 1
      7       2       7 1
      8       3       8 1
      9       3       9 1
@<TRIPOS>ALT_TYPE
CGenFF_4.0_ALT_TYPE_SET
CGenFF_4.0 1 CG2O4 2 CG3C41 3 CG3C41 4 OG2D1 5 OG3C51 6 HGA2 7 HGA2 8 HGA2 9 HGA2
@<TRIPOS>MOLECULE
4_lactone
 9 9 0 0 0
****
USER_CHARGES
INVALID_CHARGES
Pose:  61 Cluster:  61 Fr_nu: 265733 TotEn:    -8.38
@<TRIPOS>ATOM
      1 C1        -74.7853  -10.6177  -44.6841 C.2    1 LIG       0.04000
      2 C2        -76.0376  -11.4015  -45.1160 C.3    1 LIG       0.11000
      3 C3        -75.2578  -12.5941  -44.5702 C.3    1 LIG       0.08100
      4 O1        -74.3997   -9.4708  -44.7009 O.2    1 LIG      -0.32000
      5 O2        -74.1469  -11.7241  -44.2172 O.3    1 LIG      -0.27100
      6 H1        -76.9416  -11.1351  -44.5662 H      1 LIG       0.09000
      7 H2        -76.2131  -11.4021  -46.1930 H      1 LIG       0.09000
      8 H3        -75.6874  -13.0775  -43.6886 H      1 LIG       0.09000
      9 H4        -74.9623  -13.3429  -45.3103 H      1 LIG       0.09000
@<TRIPOS>BOND
      1       1       2 1
      2       1       4 2
      3       1       5 1
      4       2       3 1
      5       3       5 1
      6       2       6 1
      7       2       7 1
      8       3       8 1
      9       3       9 1
@<TRIPOS>ALT_TYPE
CGenFF_4.0_ALT_TYPE_SET
CGenFF_4.0 1 CG2O4 2 CG3C41 3 CG3C41 4 OG2D1 5 OG3C51 6 HGA2 7 HGA2 8 HGA2 9 HGA2
@<TRIPOS>MOLECULE
4_lactone
 9 9 0 0 0
****
USER_CHARGES
INVALID_CHARGES
Pose:  62 Cluster:  62 Fr_nu: 192546 TotEn:    -8.28
@<TRIPOS>ATOM
      1 C1        -71.9811  -24.8317  -44.5533 C.2    1 LIG       0.04000
      2 C2        -71.3279  -25.5450  -43.3560 C.3    1 LIG       0.11000
      3 C3        -70.9115  -26.5580  -44.4183 C.3    1 LIG       0.08100
      4 O1        -72.6263  -23.8272  -44.7510 O.2    1 LIG      -0.32000
      5 O2        -71.5775  -25.7744  -45.4468 O.3    1 LIG      -0.27100
      6 H1        -70.5152  -24.9838  -42.8923 H      1 LIG       0.09000
      7 H2        -72.0386  -25.9047  -42.6101 H      1 LIG       0.09000
      8 H3        -69.8367  -26.6357  -44.6033 H      1 LIG       0.09000
      9 H4        -71.3550  -27.5527  -44.3209 H      1 LIG       0.09000
@<TRIPOS>BOND
      1       1       2 1
      2       1       4 2
      3       1       5 1
      4       2       3 1
      5       3       5 1
      6       2       6 1
      7       2       7 1
      8       3       8 1
      9       3       9 1
@<TRIPOS>ALT_TYPE
CGenFF_4.0_ALT_TYPE_SET
CGenFF_4.0 1 CG2O4 2 CG3C41 3 CG3C41 4 OG2D1 5 OG3C51 6 HGA2 7 HGA2 8 HGA2 9 HGA2
@<TRIPOS>MOLECULE
4_lactone
 9 9 0 0 0
****
USER_CHARGES
INVALID_CHARGES
Pose:  63 Cluster:  63 Fr_nu: 2159824 TotEn:    -8.17
@<TRIPOS>ATOM
      1 C1        -77.0634  -11.9685  -45.1699 C.2    1 LIG       0.04000
      2 C2        -76.1859  -10.7546  -45.5244 C.3    1 LIG       0.11000
      3 C3        -75.0501  -11.7640  -45.3871 C.3    1 LIG       0.08100
      4 O1        -78.2400  -12.2052  -45.0153 O.2    1 LIG      -0.32000
      5 O2        -76.0033  -12.8137  -45.0630 O.3    1 LIG      -0.27100
      6 H1        -76.3525  -10.3627  -46.5290 H      1 LIG       0.09000
      7 H2        -76.2055   -9.9580  -44.7788 H      1 LIG       0.09000
      8 H3        -74.5013  -11.9874  -46.3061 H      1 LIG       0.09000
      9 H4        -74.3556  -11.5832  -44.5621 H      1 LIG       0.09000
@<TRIPOS>BOND
      1       1       2 1
      2       1       4 2
      3       1       5 1
      4       2       3 1
      5       3       5 1
      6       2       6 1
      7       2       7 1
      8       3       8 1
      9       3       9 1
@<TRIPOS>ALT_TYPE
CGenFF_4.0_ALT_TYPE_SET
CGenFF_4.0 1 CG2O4 2 CG3C41 3 CG3C41 4 OG2D1 5 OG3C51 6 HGA2 7 HGA2 8 HGA2 9 HGA2
@<TRIPOS>MOLECULE
4_lactone
 9 9 0 0 0
****
USER_CHARGES
INVALID_CHARGES
Pose:  64 Cluster:  64 Fr_nu: 955210 TotEn:    -7.95
@<TRIPOS>ATOM
      1 C1        -69.5296  -25.7191  -35.5870 C.2    1 LIG       0.04000
      2 C2        -69.2132  -25.9490  -34.0983 C.3    1 LIG       0.11000
      3 C3        -67.7680  -25.9114  -34.5859 C.3    1 LIG       0.08100
      4 O1        -70.5121  -25.5920  -36.2820 O.2    1 LIG      -0.32000
      5 O2        -68.2196  -25.6977  -35.9519 O.3    1 LIG      -0.27100
      6 H1        -69.5148  -25.1274  -33.4467 H      1 LIG       0.09000
      7 H2        -69.5591  -26.9094  -33.7127 H      1 LIG       0.09000
      8 H3        -67.1676  -25.0723  -34.2239 H      1 LIG       0.09000
      9 H4        -67.2128  -26.8483  -34.4883 H      1 LIG       0.09000
@<TRIPOS>BOND
      1       1       2 1
      2       1       4 2
      3       1       5 1
      4       2       3 1
      5       3       5 1
      6       2       6 1
      7       2       7 1
      8       3       8 1
      9       3       9 1
@<TRIPOS>ALT_TYPE
CGenFF_4.0_ALT_TYPE_SET
CGenFF_4.0 1 CG2O4 2 CG3C41 3 CG3C41 4 OG2D1 5 OG3C51 6 HGA2 7 HGA2 8 HGA2 9 HGA2
@<TRIPOS>MOLECULE
4_lactone
 9 9 0 0 0
****
USER_CHARGES
INVALID_CHARGES
Pose:  65 Cluster:  65 Fr_nu:  18415 TotEn:    -7.89
@<TRIPOS>ATOM
      1 C1        -69.1862   -6.3723  -48.1132 C.2    1 LIG       0.04000
      2 C2        -68.9878   -6.1091  -46.6097 C.3    1 LIG       0.11000
      3 C3        -70.4538   -5.6911  -46.6738 C.3    1 LIG       0.08100
      4 O1        -68.5236   -6.7663  -49.0460 O.2    1 LIG      -0.32000
      5 O2        -70.4896   -5.9840  -48.0981 O.3    1 LIG      -0.27100
      6 H1        -68.7760   -7.0054  -46.0246 H      1 LIG       0.09000
      7 H2        -68.2765   -5.3120  -46.3872 H      1 LIG       0.09000
      8 H3        -71.1509   -6.3214  -46.1150 H      1 LIG       0.09000
      9 H4        -70.6519   -4.6341  -46.4759 H      1 LIG       0.09000
@<TRIPOS>BOND
      1       1       2 1
      2       1       4 2
      3       1       5 1
      4       2       3 1
      5       3       5 1
      6       2       6 1
      7       2       7 1
      8       3       8 1
      9       3       9 1
@<TRIPOS>ALT_TYPE
CGenFF_4.0_ALT_TYPE_SET
CGenFF_4.0 1 CG2O4 2 CG3C41 3 CG3C41 4 OG2D1 5 OG3C51 6 HGA2 7 HGA2 8 HGA2 9 HGA2
@<TRIPOS>MOLECULE
4_lactone
 9 9 0 0 0
****
USER_CHARGES
INVALID_CHARGES
Pose:  66 Cluster:  66 Fr_nu: 123236 TotEn:    -7.85
@<TRIPOS>ATOM
      1 C1        -72.6574    4.6593  -49.6071 C.2    1 LIG       0.04000
      2 C2        -74.0932    4.8030  -50.1428 C.3    1 LIG       0.11000
      3 C3        -73.4727    4.2710  -51.4311 C.3    1 LIG       0.08100
      4 O1        -72.0681    4.8542  -48.5684 O.2    1 LIG      -0.32000
      5 O2        -72.1708    4.1908  -50.7876 O.3    1 LIG      -0.27100
      6 H1        -74.8171    4.1453  -49.6590 H      1 LIG       0.09000
      7 H2        -74.4539    5.8322  -50.1796 H      1 LIG       0.09000
      8 H3        -73.8236    3.2874  -51.7550 H      1 LIG       0.09000
      9 H4        -73.4624    4.9689  -52.2729 H      1 LIG       0.09000
@<TRIPOS>BOND
      1       1       2 1
      2       1       4 2
      3       1       5 1
      4       2       3 1
      5       3       5 1
      6       2       6 1
      7       2       7 1
      8       3       8 1
      9       3       9 1
@<TRIPOS>ALT_TYPE
CGenFF_4.0_ALT_TYPE_SET
CGenFF_4.0 1 CG2O4 2 CG3C41 3 CG3C41 4 OG2D1 5 OG3C51 6 HGA2 7 HGA2 8 HGA2 9 HGA2
@<TRIPOS>MOLECULE
4_lactone
 9 9 0 0 0
****
USER_CHARGES
INVALID_CHARGES
Pose:  67 Cluster:  67 Fr_nu: 115194 TotEn:    -7.83
@<TRIPOS>ATOM
      1 C1        -69.1623   -5.9685  -48.8401 C.2    1 LIG       0.04000
      2 C2        -70.5818   -6.1171  -48.2639 C.3    1 LIG       0.11000
      3 C3        -69.8690   -5.8987  -46.9327 C.3    1 LIG       0.08100
      4 O1        -68.6332   -5.9912  -49.9282 O.2    1 LIG      -0.32000
      5 O2        -68.5923   -5.7812  -47.6195 O.3    1 LIG      -0.27100
      6 H1        -71.2708   -5.3274  -48.5674 H      1 LIG       0.09000
      7 H2        -71.0207   -7.1054  -48.4106 H      1 LIG       0.09000
      8 H3        -70.1277   -4.9782  -46.4023 H      1 LIG       0.09000
      9 H4        -69.8793   -6.7503  -46.2469 H      1 LIG       0.09000
@<TRIPOS>BOND
      1       1       2 1
      2       1       4 2
      3       1       5 1
      4       2       3 1
      5       3       5 1
      6       2       6 1
      7       2       7 1
      8       3       8 1
      9       3       9 1
@<TRIPOS>ALT_TYPE
CGenFF_4.0_ALT_TYPE_SET
CGenFF_4.0 1 CG2O4 2 CG3C41 3 CG3C41 4 OG2D1 5 OG3C51 6 HGA2 7 HGA2 8 HGA2 9 HGA2
@<TRIPOS>MOLECULE
4_lactone
 9 9 0 0 0
****
USER_CHARGES
INVALID_CHARGES
Pose:  68 Cluster:  68 Fr_nu:   6478 TotEn:    -7.79
@<TRIPOS>ATOM
      1 C1        -56.7840    3.1837  -37.0241 C.2    1 LIG       0.04000
      2 C2        -56.4881    3.6514  -35.5878 C.3    1 LIG       0.11000
      3 C3        -55.0836    3.1476  -35.9062 C.3    1 LIG       0.08100
      4 O1        -57.7315    3.1537  -37.7762 O.2    1 LIG      -0.32000
      5 O2        -55.5118    2.7539  -37.2394 O.3    1 LIG      -0.27100
      6 H1        -56.5832    4.7285  -35.4415 H      1 LIG       0.09000
      7 H2        -57.0282    3.0967  -34.8187 H      1 LIG       0.09000
      8 H3        -54.3030    3.9124  -35.9429 H      1 LIG       0.09000
      9 H4        -54.7475    2.2868  -35.3217 H      1 LIG       0.09000
@<TRIPOS>BOND
      1       1       2 1
      2       1       4 2
      3       1       5 1
      4       2       3 1
      5       3       5 1
      6       2       6 1
      7       2       7 1
      8       3       8 1
      9       3       9 1
@<TRIPOS>ALT_TYPE
CGenFF_4.0_ALT_TYPE_SET
CGenFF_4.0 1 CG2O4 2 CG3C41 3 CG3C41 4 OG2D1 5 OG3C51 6 HGA2 7 HGA2 8 HGA2 9 HGA2
@<TRIPOS>MOLECULE
4_lactone
 9 9 0 0 0
****
USER_CHARGES
INVALID_CHARGES
Pose:  69 Cluster:  69 Fr_nu: 3472170 TotEn:    -7.71
@<TRIPOS>ATOM
      1 C1        -45.7835  -11.1372  -42.7121 C.2    1 LIG       0.04000
      2 C2        -45.0355  -12.4765  -42.8386 C.3    1 LIG       0.11000
      3 C3        -44.9255  -12.3512  -41.3220 C.3    1 LIG       0.08100
      4 O1        -46.3234  -10.3428  -43.4481 O.2    1 LIG      -0.32000
      5 O2        -45.6476  -11.0893  -41.3597 O.3    1 LIG      -0.27100
      6 H1        -45.6532  -13.2991  -43.2024 H      1 LIG       0.09000
      7 H2        -44.0958  -12.4114  -43.3895 H      1 LIG       0.09000
      8 H3        -45.4643  -13.1070  -40.7440 H      1 LIG       0.09000
      9 H4        -43.9122  -12.2228  -40.9317 H      1 LIG       0.09000
@<TRIPOS>BOND
      1       1       2 1
      2       1       4 2
      3       1       5 1
      4       2       3 1
      5       3       5 1
      6       2       6 1
      7       2       7 1
      8       3       8 1
      9       3       9 1
@<TRIPOS>ALT_TYPE
CGenFF_4.0_ALT_TYPE_SET
CGenFF_4.0 1 CG2O4 2 CG3C41 3 CG3C41 4 OG2D1 5 OG3C51 6 HGA2 7 HGA2 8 HGA2 9 HGA2
@<TRIPOS>MOLECULE
4_lactone
 9 9 0 0 0
****
USER_CHARGES
INVALID_CHARGES
Pose:  70 Cluster:  70 Fr_nu:  12348 TotEn:    -7.53
@<TRIPOS>ATOM
      1 C1        -66.0644  -12.2540  -36.8962 C.2    1 LIG       0.04000
      2 C2        -65.1943  -11.0052  -37.1258 C.3    1 LIG       0.11000
      3 C3        -66.2198  -10.3443  -36.2095 C.3    1 LIG       0.08100
      4 O1        -66.0718  -13.4134  -37.2428 O.2    1 LIG      -0.32000
      5 O2        -66.9416  -11.6012  -36.0875 O.3    1 LIG      -0.27100
      6 H1        -64.1832  -11.0867  -36.7239 H      1 LIG       0.09000
      7 H2        -65.1843  -10.6532  -38.1586 H      1 LIG       0.09000
      8 H3        -65.8403  -10.0019  -35.2430 H      1 LIG       0.09000
      9 H4        -66.8370   -9.5700  -36.6735 H      1 LIG       0.09000
@<TRIPOS>BOND
      1       1       2 1
      2       1       4 2
      3       1       5 1
      4       2       3 1
      5       3       5 1
      6       2       6 1
      7       2       7 1
      8       3       8 1
      9       3       9 1
@<TRIPOS>ALT_TYPE
CGenFF_4.0_ALT_TYPE_SET
CGenFF_4.0 1 CG2O4 2 CG3C41 3 CG3C41 4 OG2D1 5 OG3C51 6 HGA2 7 HGA2 8 HGA2 9 HGA2
@<TRIPOS>MOLECULE
4_lactone
 9 9 0 0 0
****
USER_CHARGES
INVALID_CHARGES
Pose:  71 Cluster:  71 Fr_nu: 2984953 TotEn:    -7.33
@<TRIPOS>ATOM
      1 C1        -45.9056  -10.5470  -43.8112 C.2    1 LIG       0.04000
      2 C2        -45.6058  -12.0461  -43.6321 C.3    1 LIG       0.11000
      3 C3        -45.6048  -11.6838  -42.1500 C.3    1 LIG       0.08100
      4 O1        -46.0983   -9.7778  -44.7253 O.2    1 LIG      -0.32000
      5 O2        -45.8890  -10.2948  -42.4749 O.3    1 LIG      -0.27100
      6 H1        -46.4128  -12.7039  -43.9583 H      1 LIG       0.09000
      7 H2        -44.6456  -12.3605  -44.0443 H      1 LIG       0.09000
      8 H3        -46.4047  -12.1300  -41.5528 H      1 LIG       0.09000
      9 H4        -44.6435  -11.7884  -41.6395 H      1 LIG       0.09000
@<TRIPOS>BOND
      1       1       2 1
      2       1       4 2
      3       1       5 1
      4       2       3 1
      5       3       5 1
      6       2       6 1
      7       2       7 1
      8       3       8 1
      9       3       9 1
@<TRIPOS>ALT_TYPE
CGenFF_4.0_ALT_TYPE_SET
CGenFF_4.0 1 CG2O4 2 CG3C41 3 CG3C41 4 OG2D1 5 OG3C51 6 HGA2 7 HGA2 8 HGA2 9 HGA2
@<TRIPOS>MOLECULE
4_lactone
 9 9 0 0 0
****
USER_CHARGES
INVALID_CHARGES
Pose:  72 Cluster:  72 Fr_nu: 1693969 TotEn:    -7.30
@<TRIPOS>ATOM
      1 C1        -56.9931    3.4564  -37.8826 C.2    1 LIG       0.04000
      2 C2        -56.3255    4.2702  -36.7596 C.3    1 LIG       0.11000
      3 C3        -56.1029    2.8934  -36.1411 C.3    1 LIG       0.08100
      4 O1        -57.5431    3.6749  -38.9381 O.2    1 LIG      -0.32000
      5 O2        -56.7624    2.2624  -37.2735 O.3    1 LIG      -0.27100
      6 H1        -55.4244    4.8015  -37.0697 H      1 LIG       0.09000
      7 H2        -57.0087    4.9281  -36.2199 H      1 LIG       0.09000
      8 H3        -55.0601    2.5763  -36.0539 H      1 LIG       0.09000
      9 H4        -56.6390    2.7036  -35.2072 H      1 LIG       0.09000
@<TRIPOS>BOND
      1       1       2 1
      2       1       4 2
      3       1       5 1
      4       2       3 1
      5       3       5 1
      6       2       6 1
      7       2       7 1
      8       3       8 1
      9       3       9 1
@<TRIPOS>ALT_TYPE
CGenFF_4.0_ALT_TYPE_SET
CGenFF_4.0 1 CG2O4 2 CG3C41 3 CG3C41 4 OG2D1 5 OG3C51 6 HGA2 7 HGA2 8 HGA2 9 HGA2
@<TRIPOS>MOLECULE
4_lactone
 9 9 0 0 0
****
USER_CHARGES
INVALID_CHARGES
Pose:  73 Cluster:  73 Fr_nu: 3231191 TotEn:    -7.28
@<TRIPOS>ATOM
      1 C1        -44.5309  -16.1807  -37.7958 C.2    1 LIG       0.04000
      2 C2        -44.5801  -16.9680  -39.1175 C.3    1 LIG       0.11000
      3 C3        -45.3124  -15.7272  -39.6196 C.3    1 LIG       0.08100
      4 O1        -44.1052  -16.3432  -36.6748 O.2    1 LIG      -0.32000
      5 O2        -45.1904  -15.1077  -38.3092 O.3    1 LIG      -0.27100
      6 H1        -43.6012  -17.1528  -39.5627 H      1 LIG       0.09000
      7 H2        -45.1738  -17.8823  -39.0694 H      1 LIG       0.09000
      8 H3        -44.7928  -15.1492  -40.3887 H      1 LIG       0.09000
      9 H4        -46.3594  -15.8774  -39.8970 H      1 LIG       0.09000
@<TRIPOS>BOND
      1       1       2 1
      2       1       4 2
      3       1       5 1
      4       2       3 1
      5       3       5 1
      6       2       6 1
      7       2       7 1
      8       3       8 1
      9       3       9 1
@<TRIPOS>ALT_TYPE
CGenFF_4.0_ALT_TYPE_SET
CGenFF_4.0 1 CG2O4 2 CG3C41 3 CG3C41 4 OG2D1 5 OG3C51 6 HGA2 7 HGA2 8 HGA2 9 HGA2
@<TRIPOS>MOLECULE
4_lactone
 9 9 0 0 0
****
USER_CHARGES
INVALID_CHARGES
Pose:  74 Cluster:  74 Fr_nu:    875 TotEn:    -7.14
@<TRIPOS>ATOM
      1 C1        -69.6311   -6.6816  -48.8173 C.2    1 LIG       0.04000
      2 C2        -70.3040   -6.8512  -47.4433 C.3    1 LIG       0.11000
      3 C3        -70.5628   -5.3545  -47.5871 C.3    1 LIG       0.08100
      4 O1        -69.0582   -7.3790  -49.6233 O.2    1 LIG      -0.32000
      5 O2        -69.8945   -5.3487  -48.8790 O.3    1 LIG      -0.27100
      6 H1        -71.1895   -7.4885  -47.4566 H      1 LIG       0.09000
      7 H2        -69.6188   -7.1397  -46.6445 H      1 LIG       0.09000
      8 H3        -71.6126   -5.0616  -47.6749 H      1 LIG       0.09000
      9 H4        -70.0471   -4.7152  -46.8652 H      1 LIG       0.09000
@<TRIPOS>BOND
      1       1       2 1
      2       1       4 2
      3       1       5 1
      4       2       3 1
      5       3       5 1
      6       2       6 1
      7       2       7 1
      8       3       8 1
      9       3       9 1
@<TRIPOS>ALT_TYPE
CGenFF_4.0_ALT_TYPE_SET
CGenFF_4.0 1 CG2O4 2 CG3C41 3 CG3C41 4 OG2D1 5 OG3C51 6 HGA2 7 HGA2 8 HGA2 9 HGA2
@<TRIPOS>MOLECULE
4_lactone
 9 9 0 0 0
****
USER_CHARGES
INVALID_CHARGES
Pose:  75 Cluster:  75 Fr_nu: 1278229 TotEn:    -6.98
@<TRIPOS>ATOM
      1 C1        -76.3803  -11.6186  -45.9276 C.2    1 LIG       0.04000
      2 C2        -75.0576  -10.9960  -45.4460 C.3    1 LIG       0.11000
      3 C3        -75.8883  -10.6236  -44.2216 C.3    1 LIG       0.08100
      4 O1        -76.7837  -12.2193  -46.8975 O.2    1 LIG      -0.32000
      5 O2        -77.0608  -11.2538  -44.8079 O.3    1 LIG      -0.27100
      6 H1        -74.2603  -11.7209  -45.2748 H      1 LIG       0.09000
      7 H2        -74.7107  -10.1604  -46.0560 H      1 LIG       0.09000
      8 H3        -75.5960  -11.1077  -43.2858 H      1 LIG       0.09000
      9 H4        -76.0439   -9.5526  -44.0652 H      1 LIG       0.09000
@<TRIPOS>BOND
      1       1       2 1
      2       1       4 2
      3       1       5 1
      4       2       3 1
      5       3       5 1
      6       2       6 1
      7       2       7 1
      8       3       8 1
      9       3       9 1
@<TRIPOS>ALT_TYPE
CGenFF_4.0_ALT_TYPE_SET
CGenFF_4.0 1 CG2O4 2 CG3C41 3 CG3C41 4 OG2D1 5 OG3C51 6 HGA2 7 HGA2 8 HGA2 9 HGA2
@<TRIPOS>MOLECULE
4_lactone
 9 9 0 0 0
****
USER_CHARGES
INVALID_CHARGES
Pose:  76 Cluster:  76 Fr_nu: 795741 TotEn:    -6.62
@<TRIPOS>ATOM
      1 C1        -58.8534   -0.0823  -22.9214 C.2    1 LIG       0.04000
      2 C2        -57.8117    0.5412  -21.9751 C.3    1 LIG       0.11000
      3 C3        -58.5298    1.8390  -22.3328 C.3    1 LIG       0.08100
      4 O1        -59.1361   -1.1827  -23.3378 O.2    1 LIG      -0.32000
      5 O2        -59.4455    1.1107  -23.1969 O.3    1 LIG      -0.27100
      6 H1        -57.9042    0.2194  -20.9366 H      1 LIG       0.09000
      7 H2        -56.7825    0.4557  -22.3274 H      1 LIG       0.09000
      8 H3        -59.0566    2.3310  -21.5106 H      1 LIG       0.09000
      9 H4        -57.9380    2.5656  -22.8961 H      1 LIG       0.09000
@<TRIPOS>BOND
      1       1       2 1
      2       1       4 2
      3       1       5 1
      4       2       3 1
      5       3       5 1
      6       2       6 1
      7       2       7 1
      8       3       8 1
      9       3       9 1
@<TRIPOS>ALT_TYPE
CGenFF_4.0_ALT_TYPE_SET
CGenFF_4.0 1 CG2O4 2 CG3C41 3 CG3C41 4 OG2D1 5 OG3C51 6 HGA2 7 HGA2 8 HGA2 9 HGA2
@<TRIPOS>MOLECULE
4_lactone
 9 9 0 0 0
****
USER_CHARGES
INVALID_CHARGES
Pose:  77 Cluster:  77 Fr_nu: 266470 TotEn:    -6.47
@<TRIPOS>ATOM
      1 C1        -74.4137  -10.0689  -45.1349 C.2    1 LIG       0.04000
      2 C2        -74.8323  -11.5500  -45.1505 C.3    1 LIG       0.11000
      3 C3        -76.2244  -10.9670  -45.3743 C.3    1 LIG       0.08100
      4 O1        -73.3943   -9.4303  -45.0035 O.2    1 LIG      -0.32000
      5 O2        -75.6812   -9.6183  -45.3349 O.3    1 LIG      -0.27100
      6 H1        -74.4185  -12.1212  -45.9830 H      1 LIG       0.09000
      7 H2        -74.6809  -12.0657  -44.2008 H      1 LIG       0.09000
      8 H3        -76.6811  -11.1896  -46.3425 H      1 LIG       0.09000
      9 H4        -76.9416  -11.1351  -44.5662 H      1 LIG       0.09000
@<TRIPOS>BOND
      1       1       2 1
      2       1       4 2
      3       1       5 1
      4       2       3 1
      5       3       5 1
      6       2       6 1
      7       2       7 1
      8       3       8 1
      9       3       9 1
@<TRIPOS>ALT_TYPE
CGenFF_4.0_ALT_TYPE_SET
CGenFF_4.0 1 CG2O4 2 CG3C41 3 CG3C41 4 OG2D1 5 OG3C51 6 HGA2 7 HGA2 8 HGA2 9 HGA2
@<TRIPOS>MOLECULE
4_lactone
 9 9 0 0 0
****
USER_CHARGES
INVALID_CHARGES
Pose:  78 Cluster:  78 Fr_nu: 389118 TotEn:    -6.09
@<TRIPOS>ATOM
      1 C1        -73.8171    4.3512  -49.7898 C.2    1 LIG       0.04000
      2 C2        -73.7613    5.8023  -49.2796 C.3    1 LIG       0.11000
      3 C3        -72.3250    5.4307  -48.9235 C.3    1 LIG       0.08100
      4 O1        -74.6274    3.6177  -50.3094 O.2    1 LIG      -0.32000
      5 O2        -72.5281    4.0882  -49.4449 O.3    1 LIG      -0.27100
      6 H1        -73.8759    6.5543  -50.0618 H      1 LIG       0.09000
      7 H2        -74.4227    6.0032  -48.4353 H      1 LIG       0.09000
      8 H3        -71.5468    5.9643  -49.4759 H      1 LIG       0.09000
      9 H4        -72.0928    5.4158  -47.8550 H      1 LIG       0.09000
@<TRIPOS>BOND
      1       1       2 1
      2       1       4 2
      3       1       5 1
      4       2       3 1
      5       3       5 1
      6       2       6 1
      7       2       7 1
      8       3       8 1
      9       3       9 1
@<TRIPOS>ALT_TYPE
CGenFF_4.0_ALT_TYPE_SET
CGenFF_4.0 1 CG2O4 2 CG3C41 3 CG3C41 4 OG2D1 5 OG3C51 6 HGA2 7 HGA2 8 HGA2 9 HGA2
@<TRIPOS>MOLECULE
4_lactone
 9 9 0 0 0
****
USER_CHARGES
INVALID_CHARGES
Pose:  79 Cluster:  79 Fr_nu: 1629612 TotEn:    -5.87
@<TRIPOS>ATOM
      1 C1        -50.3538    1.4837  -20.5082 C.2    1 LIG       0.04000
      2 C2        -50.2953    1.3230  -18.9785 C.3    1 LIG       0.11000
      3 C3        -49.7619   -0.0636  -19.3258 C.3    1 LIG       0.08100
      4 O1        -50.6794    2.3341  -21.3050 O.2    1 LIG      -0.32000
      5 O2        -49.8742    0.2333  -20.7452 O.3    1 LIG      -0.27100
      6 H1        -49.5883    1.9930  -18.4868 H      1 LIG       0.09000
      7 H2        -51.2711    1.3475  -18.4905 H      1 LIG       0.09000
      8 H3        -48.7260   -0.2590  -19.0354 H      1 LIG       0.09000
      9 H4        -50.4034   -0.9013  -19.0385 H      1 LIG       0.09000
@<TRIPOS>BOND
      1       1       2 1
      2       1       4 2
      3       1       5 1
      4       2       3 1
      5       3       5 1
      6       2       6 1
      7       2       7 1
      8       3       8 1
      9       3       9 1
@<TRIPOS>ALT_TYPE
CGenFF_4.0_ALT_TYPE_SET
CGenFF_4.0 1 CG2O4 2 CG3C41 3 CG3C41 4 OG2D1 5 OG3C51 6 HGA2 7 HGA2 8 HGA2 9 HGA2
@<TRIPOS>MOLECULE
4_lactone
 9 9 0 0 0
****
USER_CHARGES
INVALID_CHARGES
Pose:  80 Cluster:  80 Fr_nu:  42030 TotEn:    -5.67
@<TRIPOS>ATOM
      1 C1        -76.1995  -11.9378  -45.7635 C.2    1 LIG       0.04000
      2 C2        -74.8385  -11.9379  -45.0446 C.3    1 LIG       0.11000
      3 C3        -74.8730  -10.4466  -45.3648 C.3    1 LIG       0.08100
      4 O1        -77.0561  -12.7416  -46.0540 O.2    1 LIG      -0.32000
      5 O2        -76.1639  -10.6020  -46.0166 O.3    1 LIG      -0.27100
      6 H1        -74.8939  -12.1965  -43.9860 H      1 LIG       0.09000
      7 H2        -74.0655  -12.5150  -45.5546 H      1 LIG       0.09000
      8 H3        -74.9350   -9.7781  -44.5017 H      1 LIG       0.09000
      9 H4        -74.1091  -10.0967  -46.0646 H      1 LIG       0.09000
@<TRIPOS>BOND
      1       1       2 1
      2       1       4 2
      3       1       5 1
      4       2       3 1
      5       3       5 1
      6       2       6 1
      7       2       7 1
      8       3       8 1
      9       3       9 1
@<TRIPOS>ALT_TYPE
CGenFF_4.0_ALT_TYPE_SET
CGenFF_4.0 1 CG2O4 2 CG3C41 3 CG3C41 4 OG2D1 5 OG3C51 6 HGA2 7 HGA2 8 HGA2 9 HGA2
@<TRIPOS>MOLECULE
4_lactone
 9 9 0 0 0
****
USER_CHARGES
INVALID_CHARGES
Pose:  81 Cluster:  81 Fr_nu:   8199 TotEn:    -5.08
@<TRIPOS>ATOM
      1 C1        -57.1845    3.3069  -36.6580 C.2    1 LIG       0.04000
      2 C2        -55.7727    2.8105  -37.0178 C.3    1 LIG       0.11000
      3 C3        -55.4205    3.3758  -35.6451 C.3    1 LIG       0.08100
      4 O1        -58.2824    3.3221  -37.1666 O.2    1 LIG      -0.32000
      5 O2        -56.8004    3.7904  -35.4462 O.3    1 LIG      -0.27100
      6 H1        -55.6936    1.7269  -37.1182 H      1 LIG       0.09000
      7 H2        -55.3246    3.3224  -37.8710 H      1 LIG       0.09000
      8 H3        -55.1080    2.6425  -34.8967 H      1 LIG       0.09000
      9 H4        -54.7403    4.2319  -35.6480 H      1 LIG       0.09000
@<TRIPOS>BOND
      1       1       2 1
      2       1       4 2
      3       1       5 1
      4       2       3 1
      5       3       5 1
      6       2       6 1
      7       2       7 1
      8       3       8 1
      9       3       9 1
@<TRIPOS>ALT_TYPE
CGenFF_4.0_ALT_TYPE_SET
CGenFF_4.0 1 CG2O4 2 CG3C41 3 CG3C41 4 OG2D1 5 OG3C51 6 HGA2 7 HGA2 8 HGA2 9 HGA2
@<TRIPOS>MOLECULE
4_lactone
 9 9 0 0 0
****
USER_CHARGES
INVALID_CHARGES
Pose:  82 Cluster:  82 Fr_nu:   9971 TotEn:    -3.53
@<TRIPOS>ATOM
      1 C1        -70.3453   -7.4463  -45.3747 C.2    1 LIG       0.04000
      2 C2        -69.3269   -7.8800  -44.3051 C.3    1 LIG       0.11000
      3 C3        -70.5639   -8.4510  -43.6182 C.3    1 LIG       0.08100
      4 O1        -70.3338   -6.8590  -46.4327 O.2    1 LIG      -0.32000
      5 O2        -71.4043   -7.9777  -44.7070 O.3    1 LIG      -0.27100
      6 H1        -68.5985   -8.6132  -44.6549 H      1 LIG       0.09000
      7 H2        -68.8397   -7.0497  -43.7915 H      1 LIG       0.09000
      8 H3        -70.5956   -9.5403  -43.5286 H      1 LIG       0.09000
      9 H4        -70.8348   -7.9817  -42.6685 H      1 LIG       0.09000
@<TRIPOS>BOND
      1       1       2 1
      2       1       4 2
      3       1       5 1
      4       2       3 1
      5       3       5 1
      6       2       6 1
      7       2       7 1
      8       3       8 1
      9       3       9 1
@<TRIPOS>ALT_TYPE
CGenFF_4.0_ALT_TYPE_SET
CGenFF_4.0 1 CG2O4 2 CG3C41 3 CG3C41 4 OG2D1 5 OG3C51 6 HGA2 7 HGA2 8 HGA2 9 HGA2
@<TRIPOS>MOLECULE
4_lactone
 9 9 0 0 0
****
USER_CHARGES
INVALID_CHARGES
Pose:  83 Cluster:  83 Fr_nu: 966724 TotEn:    -2.06
@<TRIPOS>ATOM
      1 C1        -75.1683  -10.5355  -45.1413 C.2    1 LIG       0.04000
      2 C2        -75.0307  -12.0548  -44.9364 C.3    1 LIG       0.11000
      3 C3        -76.2915  -11.8732  -44.0966 C.3    1 LIG       0.08100
      4 O1        -74.5769   -9.6559  -45.7253 O.2    1 LIG      -0.32000
      5 O2        -76.2904  -10.4462  -44.3781 O.3    1 LIG      -0.27100
      6 H1        -75.1500  -12.6401  -45.8495 H      1 LIG       0.09000
      7 H2        -74.1344  -12.3510  -44.3889 H      1 LIG       0.09000
      8 H3        -77.1916  -12.3596  -44.4823 H      1 LIG       0.09000
      9 H4        -76.1785  -12.0718  -43.0273 H      1 LIG       0.09000
@<TRIPOS>BOND
      1       1       2 1
      2       1       4 2
      3       1       5 1
      4       2       3 1
      5       3       5 1
      6       2       6 1
      7       2       7 1
      8       3       8 1
      9       3       9 1
@<TRIPOS>ALT_TYPE
CGenFF_4.0_ALT_TYPE_SET
CGenFF_4.0 1 CG2O4 2 CG3C41 3 CG3C41 4 OG2D1 5 OG3C51 6 HGA2 7 HGA2 8 HGA2 9 HGA2
@<TRIPOS>MOLECULE
pyridine
 11 11 0 0 0
****
USER_CHARGES
INVALID_CHARGES
Pose:   1 Cluster:   1 Fr_nu: 130705 TotEn:   -13.64
@<TRIPOS>ATOM
      1 C1        -76.4539  -11.3370  -44.9497 C.ar   1 LIG      -0.11300
      2 C2        -75.3425  -10.6485  -45.4227 C.ar   1 LIG      -0.11700
      3 C3        -76.2846  -12.3906  -44.0583 C.ar   1 LIG      -0.11700
      4 C4        -74.0932  -11.0494  -44.9774 C.ar   1 LIG       0.17700
      5 C5        -74.9931  -12.7138  -43.6743 C.ar   1 LIG       0.17700
      6 N1        -73.8891  -12.0680  -44.1124 N.ar   1 LIG      -0.60000
      7 H1        -77.4502  -11.0536  -45.2756 H      1 LIG       0.11500
      8 H2        -75.4507   -9.8239  -46.1177 H      1 LIG       0.11500
      9 H3        -77.1365  -12.9419  -43.6769 H      1 LIG       0.11500
     10 H4        -73.1950  -10.5446  -45.3172 H      1 LIG       0.12400
     11 H5        -74.8065  -13.5279  -42.9816 H      1 LIG       0.12400
@<TRIPOS>BOND
      1       1       2 ar
      2       1       3 ar
      3       2       4 ar
      4       3       5 ar
      5       4       6 ar
      6       5       6 ar
      7       1       7 1
      8       2       8 1
      9       3       9 1
     10       4      10 1
     11       5      11 1
@<TRIPOS>ALT_TYPE
CGenFF_4.0_ALT_TYPE_SET
CGenFF_4.0 1 CG2R61 2 CG2R61 3 CG2R61 4 CG2R61 5 CG2R61 6 NG2R60 7 HGR61 8 HGR61 9 HGR61 10 HGR62 11 HGR62
@<TRIPOS>MOLECULE
pyridine
 11 11 0 0 0
****
USER_CHARGES
INVALID_CHARGES
Pose:   2 Cluster:   2 Fr_nu: 413588 TotEn:   -12.07
@<TRIPOS>ATOM
      1 C1        -77.0765  -12.2891  -45.2961 C.ar   1 LIG      -0.11300
      2 C2        -75.9179  -11.8427  -45.9218 C.ar   1 LIG      -0.11700
      3 C3        -76.9876  -12.9859  -44.0961 C.ar   1 LIG      -0.11700
      4 C4        -74.7045  -12.1165  -45.3115 C.ar   1 LIG       0.17700
      5 C5        -75.7263  -13.2088  -43.5677 C.ar   1 LIG       0.17700
      6 N1        -74.5783  -12.7905  -44.1465 N.ar   1 LIG      -0.60000
      7 H1        -78.0469  -12.0950  -45.7431 H      1 LIG       0.11500
      8 H2        -75.9632  -11.2974  -46.8573 H      1 LIG       0.11500
      9 H3        -77.8774  -13.3439  -43.5909 H      1 LIG       0.11500
     10 H4        -73.7720  -11.7900  -45.7598 H      1 LIG       0.12400
     11 H5        -75.6021  -13.7479  -42.6343 H      1 LIG       0.12400
@<TRIPOS>BOND
      1       1       2 ar
      2       1       3 ar
      3       2       4 ar
      4       3       5 ar
      5       4       6 ar
      6       5       6 ar
      7       1       7 1
      8       2       8 1
      9       3       9 1
     10       4      10 1
     11       5      11 1
@<TRIPOS>ALT_TYPE
CGenFF_4.0_ALT_TYPE_SET
CGenFF_4.0 1 CG2R61 2 CG2R61 3 CG2R61 4 CG2R61 5 CG2R61 6 NG2R60 7 HGR61 8 HGR61 9 HGR61 10 HGR62 11 HGR62
@<TRIPOS>MOLECULE
pyridine
 11 11 0 0 0
****
USER_CHARGES
INVALID_CHARGES
Pose:   3 Cluster:   3 Fr_nu: 201398 TotEn:   -12.00
@<TRIPOS>ATOM
      1 C1        -68.3682  -16.6131  -60.3076 C.ar   1 LIG      -0.11300
      2 C2        -67.6614  -17.5767  -61.0183 C.ar   1 LIG      -0.11700
      3 C3        -68.6460  -16.8154  -58.9603 C.ar   1 LIG      -0.11700
      4 C4        -67.2581  -18.7162  -60.3410 C.ar   1 LIG       0.17700
      5 C5        -68.1988  -17.9890  -58.3752 C.ar   1 LIG       0.17700
      6 N1        -67.5095  -18.9480  -59.0331 N.ar   1 LIG      -0.60000
      7 H1        -68.7024  -15.7064  -60.8029 H      1 LIG       0.11500
      8 H2        -67.4333  -17.4401  -62.0690 H      1 LIG       0.11500
      9 H3        -69.1959  -16.0780  -58.3866 H      1 LIG       0.11500
     10 H4        -66.7043  -19.4976  -60.8508 H      1 LIG       0.12400
     11 H5        -68.3900  -18.1956  -57.3273 H      1 LIG       0.12400
@<TRIPOS>BOND
      1       1       2 ar
      2       1       3 ar
      3       2       4 ar
      4       3       5 ar
      5       4       6 ar
      6       5       6 ar
      7       1       7 1
      8       2       8 1
      9       3       9 1
     10       4      10 1
     11       5      11 1
@<TRIPOS>ALT_TYPE
CGenFF_4.0_ALT_TYPE_SET
CGenFF_4.0 1 CG2R61 2 CG2R61 3 CG2R61 4 CG2R61 5 CG2R61 6 NG2R60 7 HGR61 8 HGR61 9 HGR61 10 HGR62 11 HGR62
@<TRIPOS>MOLECULE
pyridine
 11 11 0 0 0
****
USER_CHARGES
INVALID_CHARGES
Pose:   4 Cluster:   4 Fr_nu: 2404941 TotEn:   -11.78
@<TRIPOS>ATOM
      1 C1        -61.8668   -2.3595  -22.6706 C.ar   1 LIG      -0.11300
      2 C2        -62.9768   -2.3557  -23.5079 C.ar   1 LIG      -0.11700
      3 C3        -60.5982   -2.1665  -23.2062 C.ar   1 LIG      -0.11700
      4 C4        -62.7665   -2.1563  -24.8628 C.ar   1 LIG       0.17700
      5 C5        -60.4943   -1.9759  -24.5746 C.ar   1 LIG       0.17700
      6 N1        -61.5495   -1.9657  -25.4198 N.ar   1 LIG      -0.60000
      7 H1        -61.9900   -2.5132  -21.6027 H      1 LIG       0.11500
      8 H2        -63.9750   -2.5037  -23.1125 H      1 LIG       0.11500
      9 H3        -59.7186   -2.1661  -22.5726 H      1 LIG       0.11500
     10 H4        -63.5997   -2.1451  -25.5576 H      1 LIG       0.12400
     11 H5        -59.5275   -1.8217  -25.0425 H      1 LIG       0.12400
@<TRIPOS>BOND
      1       1       2 ar
      2       1       3 ar
      3       2       4 ar
      4       3       5 ar
      5       4       6 ar
      6       5       6 ar
      7       1       7 1
      8       2       8 1
      9       3       9 1
     10       4      10 1
     11       5      11 1
@<TRIPOS>ALT_TYPE
CGenFF_4.0_ALT_TYPE_SET
CGenFF_4.0 1 CG2R61 2 CG2R61 3 CG2R61 4 CG2R61 5 CG2R61 6 NG2R60 7 HGR61 8 HGR61 9 HGR61 10 HGR62 11 HGR62
@<TRIPOS>MOLECULE
pyridine
 11 11 0 0 0
****
USER_CHARGES
INVALID_CHARGES
Pose:   5 Cluster:   5 Fr_nu:  96481 TotEn:   -11.62
@<TRIPOS>ATOM
      1 C1        -57.0698    2.9642  -36.8544 C.ar   1 LIG      -0.11300
      2 C2        -57.9694    3.7925  -37.5160 C.ar   1 LIG      -0.11700
      3 C3        -55.8334    2.6906  -37.4288 C.ar   1 LIG      -0.11700
      4 C4        -57.5878    4.3180  -38.7399 C.ar   1 LIG       0.17700
      5 C5        -55.5476    3.2652  -38.6567 C.ar   1 LIG       0.17700
      6 N1        -56.3959    4.0748  -39.3295 N.ar   1 LIG      -0.60000
      7 H1        -57.3319    2.5321  -35.8933 H      1 LIG       0.11500
      8 H2        -58.9384    4.0198  -37.0871 H      1 LIG       0.11500
      9 H3        -55.1166    2.0472  -36.9314 H      1 LIG       0.11500
     10 H4        -58.2540    4.9694  -39.2958 H      1 LIG       0.12400
     11 H5        -54.5974    3.0829  -39.1480 H      1 LIG       0.12400
@<TRIPOS>BOND
      1       1       2 ar
      2       1       3 ar
      3       2       4 ar
      4       3       5 ar
      5       4       6 ar
      6       5       6 ar
      7       1       7 1
      8       2       8 1
      9       3       9 1
     10       4      10 1
     11       5      11 1
@<TRIPOS>ALT_TYPE
CGenFF_4.0_ALT_TYPE_SET
CGenFF_4.0 1 CG2R61 2 CG2R61 3 CG2R61 4 CG2R61 5 CG2R61 6 NG2R60 7 HGR61 8 HGR61 9 HGR61 10 HGR62 11 HGR62
@<TRIPOS>MOLECULE
pyridine
 11 11 0 0 0
****
USER_CHARGES
INVALID_CHARGES
Pose:   6 Cluster:   6 Fr_nu:  44576 TotEn:   -11.57
@<TRIPOS>ATOM
      1 C1        -50.5504  -12.1252  -42.9913 C.ar   1 LIG      -0.11300
      2 C2        -49.8499  -11.7675  -44.1377 C.ar   1 LIG      -0.11700
      3 C3        -49.9772  -11.9215  -41.7410 C.ar   1 LIG      -0.11700
      4 C4        -48.5893  -11.2142  -43.9813 C.ar   1 LIG       0.17700
      5 C5        -48.7108  -11.3615  -41.6919 C.ar   1 LIG       0.17700
      6 N1        -47.9995  -11.0012  -42.7837 N.ar   1 LIG      -0.60000
      7 H1        -51.5411  -12.5626  -43.0720 H      1 LIG       0.11500
      8 H2        -50.2771  -11.9168  -45.1225 H      1 LIG       0.11500
      9 H3        -50.5046  -12.1932  -40.8338 H      1 LIG       0.11500
     10 H4        -48.0022  -10.9188  -44.8446 H      1 LIG       0.12400
     11 H5        -48.2187  -11.1825  -40.7415 H      1 LIG       0.12400
@<TRIPOS>BOND
      1       1       2 ar
      2       1       3 ar
      3       2       4 ar
      4       3       5 ar
      5       4       6 ar
      6       5       6 ar
      7       1       7 1
      8       2       8 1
      9       3       9 1
     10       4      10 1
     11       5      11 1
@<TRIPOS>ALT_TYPE
CGenFF_4.0_ALT_TYPE_SET
CGenFF_4.0 1 CG2R61 2 CG2R61 3 CG2R61 4 CG2R61 5 CG2R61 6 NG2R60 7 HGR61 8 HGR61 9 HGR61 10 HGR62 11 HGR62
@<TRIPOS>MOLECULE
pyridine
 11 11 0 0 0
****
USER_CHARGES
INVALID_CHARGES
Pose:   7 Cluster:   7 Fr_nu: 332039 TotEn:   -11.53
@<TRIPOS>ATOM
      1 C1        -75.7635  -10.4893  -45.2944 C.ar   1 LIG      -0.11300
      2 C2        -74.8548  -11.1864  -46.0828 C.ar   1 LIG      -0.11700
      3 C3        -76.3581  -11.1190  -44.2067 C.ar   1 LIG      -0.11700
      4 C4        -74.5768  -12.5008  -45.7440 C.ar   1 LIG       0.17700
      5 C5        -76.0130  -12.4366  -43.9520 C.ar   1 LIG       0.17700
      6 N1        -75.1345  -13.1462  -44.6953 N.ar   1 LIG      -0.60000
      7 H1        -76.0084   -9.4574  -45.5277 H      1 LIG       0.11500
      8 H2        -74.3789  -10.7157  -46.9352 H      1 LIG       0.11500
      9 H3        -77.0697  -10.5953  -43.5786 H      1 LIG       0.11500
     10 H4        -73.8752  -13.0875  -46.3278 H      1 LIG       0.12400
     11 H5        -76.4490  -12.9737  -43.1161 H      1 LIG       0.12400
@<TRIPOS>BOND
      1       1       2 ar
      2       1       3 ar
      3       2       4 ar
      4       3       5 ar
      5       4       6 ar
      6       5       6 ar
      7       1       7 1
      8       2       8 1
      9       3       9 1
     10       4      10 1
     11       5      11 1
@<TRIPOS>ALT_TYPE
CGenFF_4.0_ALT_TYPE_SET
CGenFF_4.0 1 CG2R61 2 CG2R61 3 CG2R61 4 CG2R61 5 CG2R61 6 NG2R60 7 HGR61 8 HGR61 9 HGR61 10 HGR62 11 HGR62
@<TRIPOS>MOLECULE
pyridine
 11 11 0 0 0
****
USER_CHARGES
INVALID_CHARGES
Pose:   8 Cluster:   8 Fr_nu: 1775037 TotEn:   -11.53
@<TRIPOS>ATOM
      1 C1        -48.3891  -11.4399  -44.0543 C.ar   1 LIG      -0.11300
      2 C2        -48.3457  -11.5377  -42.6681 C.ar   1 LIG      -0.11700
      3 C3        -47.2949  -10.9302  -44.7444 C.ar   1 LIG      -0.11700
      4 C4        -47.1939  -11.1156  -42.0238 C.ar   1 LIG       0.17700
      5 C5        -46.1902  -10.5351  -44.0072 C.ar   1 LIG       0.17700
      6 N1        -46.1112  -10.6149  -42.6599 N.ar   1 LIG      -0.60000
      7 H1        -49.2743  -11.7596  -44.5959 H      1 LIG       0.11500
      8 H2        -49.1866  -11.9321  -42.1095 H      1 LIG       0.11500
      9 H3        -47.3066  -10.8443  -45.8249 H      1 LIG       0.11500
     10 H4        -47.1107  -11.1710  -40.9435 H      1 LIG       0.12400
     11 H5        -45.3109  -10.1300  -44.4973 H      1 LIG       0.12400
@<TRIPOS>BOND
      1       1       2 ar
      2       1       3 ar
      3       2       4 ar
      4       3       5 ar
      5       4       6 ar
      6       5       6 ar
      7       1       7 1
      8       2       8 1
      9       3       9 1
     10       4      10 1
     11       5      11 1
@<TRIPOS>ALT_TYPE
CGenFF_4.0_ALT_TYPE_SET
CGenFF_4.0 1 CG2R61 2 CG2R61 3 CG2R61 4 CG2R61 5 CG2R61 6 NG2R60 7 HGR61 8 HGR61 9 HGR61 10 HGR62 11 HGR62
@<TRIPOS>MOLECULE
pyridine
 11 11 0 0 0
****
USER_CHARGES
INVALID_CHARGES
Pose:   9 Cluster:   9 Fr_nu: 395731 TotEn:   -11.46
@<TRIPOS>ATOM
      1 C1        -67.6353  -17.3660  -58.1760 C.ar   1 LIG      -0.11300
      2 C2        -67.9717  -17.1527  -59.5081 C.ar   1 LIG      -0.11700
      3 C3        -67.0988  -18.5885  -57.7874 C.ar   1 LIG      -0.11700
      4 C4        -67.7538  -18.1856  -60.4055 C.ar   1 LIG       0.17700
      5 C5        -66.9202  -19.5573  -58.7617 C.ar   1 LIG       0.17700
      6 N1        -67.2349  -19.3867  -60.0654 N.ar   1 LIG      -0.60000
      7 H1        -67.7916  -16.5812  -57.4419 H      1 LIG       0.11500
      8 H2        -68.3908  -16.2078  -59.8337 H      1 LIG       0.11500
      9 H3        -66.8297  -18.7772  -56.7544 H      1 LIG       0.11500
     10 H4        -67.9998  -18.0691  -61.4557 H      1 LIG       0.12400
     11 H5        -66.5060  -20.5282  -58.5107 H      1 LIG       0.12400
@<TRIPOS>BOND
      1       1       2 ar
      2       1       3 ar
      3       2       4 ar
      4       3       5 ar
      5       4       6 ar
      6       5       6 ar
      7       1       7 1
      8       2       8 1
      9       3       9 1
     10       4      10 1
     11       5      11 1
@<TRIPOS>ALT_TYPE
CGenFF_4.0_ALT_TYPE_SET
CGenFF_4.0 1 CG2R61 2 CG2R61 3 CG2R61 4 CG2R61 5 CG2R61 6 NG2R60 7 HGR61 8 HGR61 9 HGR61 10 HGR62 11 HGR62
@<TRIPOS>MOLECULE
pyridine
 11 11 0 0 0
****
USER_CHARGES
INVALID_CHARGES
Pose:  10 Cluster:  10 Fr_nu: 307065 TotEn:   -11.23
@<TRIPOS>ATOM
      1 C1        -75.3613  -11.9572  -43.0245 C.ar   1 LIG      -0.11300
      2 C2        -75.9501  -10.8085  -43.5411 C.ar   1 LIG      -0.11700
      3 C3        -74.9100  -12.9490  -43.8882 C.ar   1 LIG      -0.11700
      4 C4        -76.0634  -10.7007  -44.9179 C.ar   1 LIG       0.17700
      5 C5        -75.0700  -12.7456  -45.2493 C.ar   1 LIG       0.17700
      6 N1        -75.6370  -11.6430  -45.7884 N.ar   1 LIG      -0.60000
      7 H1        -75.2549  -12.0796  -41.9508 H      1 LIG       0.11500
      8 H2        -76.3088  -10.0223  -42.8870 H      1 LIG       0.11500
      9 H3        -74.4483  -13.8531  -43.5078 H      1 LIG       0.11500
     10 H4        -76.5155   -9.8243  -45.3702 H      1 LIG       0.12400
     11 H5        -74.7356  -13.4890  -45.9655 H      1 LIG       0.12400
@<TRIPOS>BOND
      1       1       2 ar
      2       1       3 ar
      3       2       4 ar
      4       3       5 ar
      5       4       6 ar
      6       5       6 ar
      7       1       7 1
      8       2       8 1
      9       3       9 1
     10       4      10 1
     11       5      11 1
@<TRIPOS>ALT_TYPE
CGenFF_4.0_ALT_TYPE_SET
CGenFF_4.0 1 CG2R61 2 CG2R61 3 CG2R61 4 CG2R61 5 CG2R61 6 NG2R60 7 HGR61 8 HGR61 9 HGR61 10 HGR62 11 HGR62
@<TRIPOS>MOLECULE
pyridine
 11 11 0 0 0
****
USER_CHARGES
INVALID_CHARGES
Pose:  11 Cluster:  11 Fr_nu: 434064 TotEn:   -11.02
@<TRIPOS>ATOM
      1 C1        -74.6527  -12.7240  -43.8398 C.ar   1 LIG      -0.11300
      2 C2        -74.9181  -11.6108  -44.6293 C.ar   1 LIG      -0.11700
      3 C3        -75.6656  -13.6388  -43.5745 C.ar   1 LIG      -0.11700
      4 C4        -76.2028  -11.4592  -45.1257 C.ar   1 LIG       0.17700
      5 C5        -76.9169  -13.3963  -44.1179 C.ar   1 LIG       0.17700
      6 N1        -77.2127  -12.3263  -44.8895 N.ar   1 LIG      -0.60000
      7 H1        -73.6584  -12.8780  -43.4314 H      1 LIG       0.11500
      8 H2        -74.1440  -10.8849  -44.8495 H      1 LIG       0.11500
      9 H3        -75.4816  -14.5135  -42.9611 H      1 LIG       0.11500
     10 H4        -76.4607  -10.6075  -45.7464 H      1 LIG       0.12400
     11 H5        -77.7416  -14.0788  -43.9405 H      1 LIG       0.12400
@<TRIPOS>BOND
      1       1       2 ar
      2       1       3 ar
      3       2       4 ar
      4       3       5 ar
      5       4       6 ar
      6       5       6 ar
      7       1       7 1
      8       2       8 1
      9       3       9 1
     10       4      10 1
     11       5      11 1
@<TRIPOS>ALT_TYPE
CGenFF_4.0_ALT_TYPE_SET
CGenFF_4.0 1 CG2R61 2 CG2R61 3 CG2R61 4 CG2R61 5 CG2R61 6 NG2R60 7 HGR61 8 HGR61 9 HGR61 10 HGR62 11 HGR62
@<TRIPOS>MOLECULE
pyridine
 11 11 0 0 0
****
USER_CHARGES
INVALID_CHARGES
Pose:  12 Cluster:  12 Fr_nu: 1484805 TotEn:   -10.99
@<TRIPOS>ATOM
      1 C1        -50.5457  -12.8790  -43.4262 C.ar   1 LIG      -0.11300
      2 C2        -49.3033  -13.3812  -43.0555 C.ar   1 LIG      -0.11700
      3 C3        -50.8212  -11.5266  -43.2575 C.ar   1 LIG      -0.11700
      4 C4        -48.3782  -12.4965  -42.5250 C.ar   1 LIG       0.17700
      5 C5        -49.8283  -10.7250  -42.7177 C.ar   1 LIG       0.17700
      6 N1        -48.6095  -11.1767  -42.3458 N.ar   1 LIG      -0.60000
      7 H1        -51.2981  -13.5405  -43.8451 H      1 LIG       0.11500
      8 H2        -49.0664  -14.4316  -43.1782 H      1 LIG       0.11500
      9 H3        -51.7830  -11.1133  -43.5389 H      1 LIG       0.11500
     10 H4        -47.3949  -12.8390  -42.2201 H      1 LIG       0.12400
     11 H5        -49.9929   -9.6635  -42.5648 H      1 LIG       0.12400
@<TRIPOS>BOND
      1       1       2 ar
      2       1       3 ar
      3       2       4 ar
      4       3       5 ar
      5       4       6 ar
      6       5       6 ar
      7       1       7 1
      8       2       8 1
      9       3       9 1
     10       4      10 1
     11       5      11 1
@<TRIPOS>ALT_TYPE
CGenFF_4.0_ALT_TYPE_SET
CGenFF_4.0 1 CG2R61 2 CG2R61 3 CG2R61 4 CG2R61 5 CG2R61 6 NG2R60 7 HGR61 8 HGR61 9 HGR61 10 HGR62 11 HGR62
@<TRIPOS>MOLECULE
pyridine
 11 11 0 0 0
****
USER_CHARGES
INVALID_CHARGES
Pose:  13 Cluster:  13 Fr_nu: 423446 TotEn:   -10.93
@<TRIPOS>ATOM
      1 C1        -75.8311  -13.2069  -43.9898 C.ar   1 LIG      -0.11300
      2 C2        -76.8182  -14.1861  -43.9995 C.ar   1 LIG      -0.11700
      3 C3        -76.1158  -11.9357  -44.4760 C.ar   1 LIG      -0.11700
      4 C4        -78.0639  -13.8463  -44.5020 C.ar   1 LIG       0.17700
      5 C5        -77.3929  -11.6967  -44.9575 C.ar   1 LIG       0.17700
      6 N1        -78.3778  -12.6225  -44.9831 N.ar   1 LIG      -0.60000
      7 H1        -74.8416  -13.4342  -43.6047 H      1 LIG       0.11500
      8 H2        -76.6189  -15.1835  -43.6252 H      1 LIG       0.11500
      9 H3        -75.3617  -11.1570  -44.4788 H      1 LIG       0.11500
     10 H4        -78.8675  -14.5746  -44.5317 H      1 LIG       0.12400
     11 H5        -77.6661  -10.7222  -45.3487 H      1 LIG       0.12400
@<TRIPOS>BOND
      1       1       2 ar
      2       1       3 ar
      3       2       4 ar
      4       3       5 ar
      5       4       6 ar
      6       5       6 ar
      7       1       7 1
      8       2       8 1
      9       3       9 1
     10       4      10 1
     11       5      11 1
@<TRIPOS>ALT_TYPE
CGenFF_4.0_ALT_TYPE_SET
CGenFF_4.0 1 CG2R61 2 CG2R61 3 CG2R61 4 CG2R61 5 CG2R61 6 NG2R60 7 HGR61 8 HGR61 9 HGR61 10 HGR62 11 HGR62
@<TRIPOS>MOLECULE
pyridine
 11 11 0 0 0
****
USER_CHARGES
INVALID_CHARGES
Pose:  14 Cluster:  14 Fr_nu: 1411825 TotEn:   -10.79
@<TRIPOS>ATOM
      1 C1        -60.2296    1.0138  -22.4799 C.ar   1 LIG      -0.11300
      2 C2        -58.9335    1.4649  -22.2563 C.ar   1 LIG      -0.11700
      3 C3        -60.4353   -0.2273  -23.0721 C.ar   1 LIG      -0.11700
      4 C4        -57.8857    0.6436  -22.6402 C.ar   1 LIG       0.17700
      5 C5        -59.3203   -0.9727  -23.4197 C.ar   1 LIG       0.17700
      6 N1        -58.0462   -0.5678  -23.2183 N.ar   1 LIG      -0.60000
      7 H1        -61.0777    1.6286  -22.1938 H      1 LIG       0.11500
      8 H2        -58.7494    2.4286  -21.7959 H      1 LIG       0.11500
      9 H3        -61.4368   -0.5990  -23.2564 H      1 LIG       0.11500
     10 H4        -56.8562    0.9501  -22.4877 H      1 LIG       0.12400
     11 H5        -59.4262   -1.9471  -23.8852 H      1 LIG       0.12400
@<TRIPOS>BOND
      1       1       2 ar
      2       1       3 ar
      3       2       4 ar
      4       3       5 ar
      5       4       6 ar
      6       5       6 ar
      7       1       7 1
      8       2       8 1
      9       3       9 1
     10       4      10 1
     11       5      11 1
@<TRIPOS>ALT_TYPE
CGenFF_4.0_ALT_TYPE_SET
CGenFF_4.0 1 CG2R61 2 CG2R61 3 CG2R61 4 CG2R61 5 CG2R61 6 NG2R60 7 HGR61 8 HGR61 9 HGR61 10 HGR62 11 HGR62
@<TRIPOS>MOLECULE
pyridine
 11 11 0 0 0
****
USER_CHARGES
INVALID_CHARGES
Pose:  15 Cluster:  15 Fr_nu: 1161869 TotEn:   -10.64
@<TRIPOS>ATOM
      1 C1        -74.5473  -11.9153  -45.0899 C.ar   1 LIG      -0.11300
      2 C2        -75.4771  -12.8664  -44.6848 C.ar   1 LIG      -0.11700
      3 C3        -74.9769  -10.6480  -45.4678 C.ar   1 LIG      -0.11700
      4 C4        -76.8142  -12.5033  -44.6753 C.ar   1 LIG       0.17700
      5 C5        -76.3364  -10.3843  -45.4235 C.ar   1 LIG       0.17700
      6 N1        -77.2695  -11.2824  -45.0356 N.ar   1 LIG      -0.60000
      7 H1        -73.4899  -12.1614  -45.1118 H      1 LIG       0.11500
      8 H2        -75.1651  -13.8602  -44.3857 H      1 LIG       0.11500
      9 H3        -74.2700   -9.8910  -45.7876 H      1 LIG       0.11500
     10 H4        -77.5785  -13.2093  -44.3678 H      1 LIG       0.12400
     11 H5        -76.7235   -9.4116  -45.7089 H      1 LIG       0.12400
@<TRIPOS>BOND
      1       1       2 ar
      2       1       3 ar
      3       2       4 ar
      4       3       5 ar
      5       4       6 ar
      6       5       6 ar
      7       1       7 1
      8       2       8 1
      9       3       9 1
     10       4      10 1
     11       5      11 1
@<TRIPOS>ALT_TYPE
CGenFF_4.0_ALT_TYPE_SET
CGenFF_4.0 1 CG2R61 2 CG2R61 3 CG2R61 4 CG2R61 5 CG2R61 6 NG2R60 7 HGR61 8 HGR61 9 HGR61 10 HGR62 11 HGR62
@<TRIPOS>MOLECULE
pyridine
 11 11 0 0 0
****
USER_CHARGES
INVALID_CHARGES
Pose:  16 Cluster:  16 Fr_nu: 522548 TotEn:   -10.51
@<TRIPOS>ATOM
      1 C1        -75.6632  -13.4723  -44.2432 C.ar   1 LIG      -0.11300
      2 C2        -75.2329  -12.6129  -45.2480 C.ar   1 LIG      -0.11700
      3 C3        -76.9883  -13.8924  -44.2155 C.ar   1 LIG      -0.11700
      4 C4        -76.1597  -12.2059  -46.1941 C.ar   1 LIG       0.17700
      5 C5        -77.8366  -13.4280  -45.2077 C.ar   1 LIG       0.17700
      6 N1        -77.4551  -12.5926  -46.1999 N.ar   1 LIG      -0.60000
      7 H1        -74.9672  -13.8133  -43.4826 H      1 LIG       0.11500
      8 H2        -74.2048  -12.2728  -45.2895 H      1 LIG       0.11500
      9 H3        -77.3460  -14.5617  -43.4414 H      1 LIG       0.11500
     10 H4        -75.8739  -11.5356  -46.9980 H      1 LIG       0.12400
     11 H5        -78.8799  -13.7251  -45.2310 H      1 LIG       0.12400
@<TRIPOS>BOND
      1       1       2 ar
      2       1       3 ar
      3       2       4 ar
      4       3       5 ar
      5       4       6 ar
      6       5       6 ar
      7       1       7 1
      8       2       8 1
      9       3       9 1
     10       4      10 1
     11       5      11 1
@<TRIPOS>ALT_TYPE
CGenFF_4.0_ALT_TYPE_SET
CGenFF_4.0 1 CG2R61 2 CG2R61 3 CG2R61 4 CG2R61 5 CG2R61 6 NG2R60 7 HGR61 8 HGR61 9 HGR61 10 HGR62 11 HGR62
@<TRIPOS>MOLECULE
pyridine
 11 11 0 0 0
****
USER_CHARGES
INVALID_CHARGES
Pose:  17 Cluster:  17 Fr_nu:   5885 TotEn:   -10.30
@<TRIPOS>ATOM
      1 C1        -60.4299   -1.4283  -21.4720 C.ar   1 LIG      -0.11300
      2 C2        -59.5329   -0.3911  -21.2419 C.ar   1 LIG      -0.11700
      3 C3        -60.3955   -2.1144  -22.6808 C.ar   1 LIG      -0.11700
      4 C4        -58.6285   -0.0814  -22.2448 C.ar   1 LIG       0.17700
      5 C5        -59.4526   -1.7274  -23.6194 C.ar   1 LIG       0.17700
      6 N1        -58.5650   -0.7250  -23.4319 N.ar   1 LIG      -0.60000
      7 H1        -61.1548   -1.7010  -20.7109 H      1 LIG       0.11500
      8 H2        -59.5413    0.1572  -20.3071 H      1 LIG       0.11500
      9 H3        -61.0854   -2.9259  -22.8823 H      1 LIG       0.11500
     10 H4        -57.9083    0.7196  -22.1142 H      1 LIG       0.12400
     11 H5        -59.3846   -2.2298  -24.5788 H      1 LIG       0.12400
@<TRIPOS>BOND
      1       1       2 ar
      2       1       3 ar
      3       2       4 ar
      4       3       5 ar
      5       4       6 ar
      6       5       6 ar
      7       1       7 1
      8       2       8 1
      9       3       9 1
     10       4      10 1
     11       5      11 1
@<TRIPOS>ALT_TYPE
CGenFF_4.0_ALT_TYPE_SET
CGenFF_4.0 1 CG2R61 2 CG2R61 3 CG2R61 4 CG2R61 5 CG2R61 6 NG2R60 7 HGR61 8 HGR61 9 HGR61 10 HGR62 11 HGR62
@<TRIPOS>MOLECULE
pyridine
 11 11 0 0 0
****
USER_CHARGES
INVALID_CHARGES
Pose:  18 Cluster:  18 Fr_nu: 1162497 TotEn:   -10.29
@<TRIPOS>ATOM
      1 C1        -51.0884    1.7030  -19.1966 C.ar   1 LIG      -0.11300
      2 C2        -50.3714    0.6510  -18.6378 C.ar   1 LIG      -0.11700
      3 C3        -51.0313    1.9249  -20.5680 C.ar   1 LIG      -0.11700
      4 C4        -49.6183   -0.1439  -19.4868 C.ar   1 LIG       0.17700
      5 C5        -50.2485    1.0732  -21.3306 C.ar   1 LIG       0.17700
      6 N1        -49.5380    0.0408  -20.8235 N.ar   1 LIG      -0.60000
      7 H1        -51.6901    2.3491  -18.5644 H      1 LIG       0.11500
      8 H2        -50.4013    0.4590  -17.5715 H      1 LIG       0.11500
      9 H3        -51.5816    2.7393  -21.0254 H      1 LIG       0.11500
     10 H4        -49.0408   -0.9769  -19.0998 H      1 LIG       0.12400
     11 H5        -50.1693    1.2037  -22.4049 H      1 LIG       0.12400
@<TRIPOS>BOND
      1       1       2 ar
      2       1       3 ar
      3       2       4 ar
      4       3       5 ar
      5       4       6 ar
      6       5       6 ar
      7       1       7 1
      8       2       8 1
      9       3       9 1
     10       4      10 1
     11       5      11 1
@<TRIPOS>ALT_TYPE
CGenFF_4.0_ALT_TYPE_SET
CGenFF_4.0 1 CG2R61 2 CG2R61 3 CG2R61 4 CG2R61 5 CG2R61 6 NG2R60 7 HGR61 8 HGR61 9 HGR61 10 HGR62 11 HGR62
@<TRIPOS>MOLECULE
pyridine
 11 11 0 0 0
****
USER_CHARGES
INVALID_CHARGES
Pose:  19 Cluster:  19 Fr_nu:  23804 TotEn:   -10.03
@<TRIPOS>ATOM
      1 C1        -57.7029    3.6289  -36.7896 C.ar   1 LIG      -0.11300
      2 C2        -57.0843    3.3255  -37.9972 C.ar   1 LIG      -0.11700
      3 C3        -56.9390    3.7459  -35.6337 C.ar   1 LIG      -0.11700
      4 C4        -55.7098    3.1500  -37.9958 C.ar   1 LIG       0.17700
      5 C5        -55.5711    3.5514  -35.7380 C.ar   1 LIG       0.17700
      6 N1        -54.9346    3.2555  -36.8934 N.ar   1 LIG      -0.60000
      7 H1        -58.7784    3.7731  -36.7491 H      1 LIG       0.11500
      8 H2        -57.6596    3.2297  -38.9107 H      1 LIG       0.11500
      9 H3        -57.3999    3.9812  -34.6811 H      1 LIG       0.11500
     10 H4        -55.1802    2.9118  -38.9123 H      1 LIG       0.12400
     11 H5        -54.9304    3.6307  -34.8659 H      1 LIG       0.12400
@<TRIPOS>BOND
      1       1       2 ar
      2       1       3 ar
      3       2       4 ar
      4       3       5 ar
      5       4       6 ar
      6       5       6 ar
      7       1       7 1
      8       2       8 1
      9       3       9 1
     10       4      10 1
     11       5      11 1
@<TRIPOS>ALT_TYPE
CGenFF_4.0_ALT_TYPE_SET
CGenFF_4.0 1 CG2R61 2 CG2R61 3 CG2R61 4 CG2R61 5 CG2R61 6 NG2R60 7 HGR61 8 HGR61 9 HGR61 10 HGR62 11 HGR62
@<TRIPOS>MOLECULE
pyridine
 11 11 0 0 0
****
USER_CHARGES
INVALID_CHARGES
Pose:  20 Cluster:  20 Fr_nu:  72721 TotEn:    -9.77
@<TRIPOS>ATOM
      1 C1        -72.4133    4.3107  -51.3499 C.ar   1 LIG      -0.11300
      2 C2        -73.7593    4.1361  -51.0487 C.ar   1 LIG      -0.11700
      3 C3        -71.5564    4.8454  -50.3944 C.ar   1 LIG      -0.11700
      4 C4        -74.1954    4.5093  -49.7875 C.ar   1 LIG       0.17700
      5 C5        -72.0910    5.1871  -49.1627 C.ar   1 LIG       0.17700
      6 N1        -73.3931    5.0322  -48.8334 N.ar   1 LIG      -0.60000
      7 H1        -72.0328    4.0311  -52.3278 H      1 LIG       0.11500
      8 H2        -74.4454    3.7209  -51.7777 H      1 LIG       0.11500
      9 H3        -70.5035    4.9909  -50.6074 H      1 LIG       0.11500
     10 H4        -75.2362    4.3934  -49.5038 H      1 LIG       0.12400
     11 H5        -71.4654    5.6087  -48.3828 H      1 LIG       0.12400
@<TRIPOS>BOND
      1       1       2 ar
      2       1       3 ar
      3       2       4 ar
      4       3       5 ar
      5       4       6 ar
      6       5       6 ar
      7       1       7 1
      8       2       8 1
      9       3       9 1
     10       4      10 1
     11       5      11 1
@<TRIPOS>ALT_TYPE
CGenFF_4.0_ALT_TYPE_SET
CGenFF_4.0 1 CG2R61 2 CG2R61 3 CG2R61 4 CG2R61 5 CG2R61 6 NG2R60 7 HGR61 8 HGR61 9 HGR61 10 HGR62 11 HGR62
@<TRIPOS>MOLECULE
pyridine
 11 11 0 0 0
****
USER_CHARGES
INVALID_CHARGES
Pose:  21 Cluster:  21 Fr_nu: 2456371 TotEn:    -9.64
@<TRIPOS>ATOM
      1 C1        -45.1937  -12.8002  -43.4872 C.ar   1 LIG      -0.11300
      2 C2        -44.9234  -11.8778  -44.4919 C.ar   1 LIG      -0.11700
      3 C3        -45.9094  -12.4052  -42.3626 C.ar   1 LIG      -0.11700
      4 C4        -45.3872  -10.5828  -44.3252 C.ar   1 LIG       0.17700
      5 C5        -46.3288  -11.0865  -42.2911 C.ar   1 LIG       0.17700
      6 N1        -46.0854  -10.1619  -43.2469 N.ar   1 LIG      -0.60000
      7 H1        -44.8465  -13.8249  -43.5803 H      1 LIG       0.11500
      8 H2        -44.3676  -12.1634  -45.3774 H      1 LIG       0.11500
      9 H3        -46.1312  -13.1070  -41.5667 H      1 LIG       0.11500
     10 H4        -45.2021   -9.8260  -45.0802 H      1 LIG       0.12400
     11 H5        -46.8899  -10.7274  -41.4346 H      1 LIG       0.12400
@<TRIPOS>BOND
      1       1       2 ar
      2       1       3 ar
      3       2       4 ar
      4       3       5 ar
      5       4       6 ar
      6       5       6 ar
      7       1       7 1
      8       2       8 1
      9       3       9 1
     10       4      10 1
     11       5      11 1
@<TRIPOS>ALT_TYPE
CGenFF_4.0_ALT_TYPE_SET
CGenFF_4.0 1 CG2R61 2 CG2R61 3 CG2R61 4 CG2R61 5 CG2R61 6 NG2R60 7 HGR61 8 HGR61 9 HGR61 10 HGR62 11 HGR62
@<TRIPOS>MOLECULE
pyridine
 11 11 0 0 0
****
USER_CHARGES
INVALID_CHARGES
Pose:  22 Cluster:  22 Fr_nu: 572137 TotEn:    -9.52
@<TRIPOS>ATOM
      1 C1        -53.5032  -21.8237  -35.6946 C.ar   1 LIG      -0.11300
      2 C2        -54.6861  -21.2229  -36.1105 C.ar   1 LIG      -0.11700
      3 C3        -53.4859  -22.5767  -34.5258 C.ar   1 LIG      -0.11700
      4 C4        -55.8154  -21.4040  -35.3284 C.ar   1 LIG       0.17700
      5 C5        -54.6688  -22.6970  -33.8145 C.ar   1 LIG       0.17700
      6 N1        -55.8373  -22.1281  -34.1870 N.ar   1 LIG      -0.60000
      7 H1        -52.5963  -21.7048  -36.2799 H      1 LIG       0.11500
      8 H2        -54.7231  -20.6319  -37.0182 H      1 LIG       0.11500
      9 H3        -52.5751  -23.0537  -34.1822 H      1 LIG       0.11500
     10 H4        -56.7625  -20.9557  -35.6095 H      1 LIG       0.12400
     11 H5        -54.7088  -23.2728  -32.8957 H      1 LIG       0.12400
@<TRIPOS>BOND
      1       1       2 ar
      2       1       3 ar
      3       2       4 ar
      4       3       5 ar
      5       4       6 ar
      6       5       6 ar
      7       1       7 1
      8       2       8 1
      9       3       9 1
     10       4      10 1
     11       5      11 1
@<TRIPOS>ALT_TYPE
[truncated: 3,906,861 more chars]
