# Supplementary material for: The pocketome of G-protein-coupled receptors reveals previously untargeted allosteric sites
Source: Nat Commun. 2022 May 10;13:2567. doi: 10.1038/s41467-022-29609-6 (PMC9091257; doi:10.1038/s41467-022-29609-6)
Supplement: Supplementary file 4 — Supplementary Data 1 [file 41467_2022_29609_MOESM4_ESM.zip › docking_files/3pbl/rec.mol2]

@<TRIPOS>MOLECULE
3pbl_align.pdb
4328 4382 272 0 0
PROTEIN
NO_CHARGES


@<TRIPOS>ATOM
      1 N         -78.5250  -25.2080  -41.8170 N.4       1 TYR   -0.2700
      2 CA        -77.3250  -25.5960  -41.0950 C.3       1 TYR    0.0900
      3 CAY       -80.6990  -25.4660  -42.7820 C.3       1 TYR    0.0900
      4 C         -77.5620  -25.2800  -39.6220 C.2       1 TYR    0.0900
      5 O         -77.5750  -24.1310  -39.2040 O.2       1 TYR    0.5100
      6 CB        -76.0830  -24.8440  -41.6510 C.3       1 TYR   -0.5100
      7 CG        -75.8650  -25.2080  -43.1050 C.ar      1 TYR   -0.4700
      8 CD1       -75.0590  -26.3070  -43.4540 C.ar      1 TYR    0.3100
      9 CD2       -76.4440  -24.4490  -44.1400 C.ar      1 TYR    0.0700
     10 CE1       -74.8680  -26.6570  -44.7990 C.ar      1 TYR    0.0900
     11 CE2       -76.2670  -24.8050  -45.4850 C.ar      1 TYR   -0.1800
     12 CZ        -75.4810  -25.9130  -45.8140 C.ar      1 TYR    0.0900
     13 OH        -75.3040  -26.2990  -47.1600 O.3       1 TYR    0.0900
     14 CY        -79.5590  -26.0270  -42.0240 C.2       1 TYR    0.0000
     15 OY        -79.5740  -27.1790  -41.6000 O.2       1 TYR   -0.1150
     16 HN        -78.5320  -24.2710  -42.1570 H         1 TYR    0.1150
     17 HA        -77.1980  -26.6630  -41.2060 H         1 TYR   -0.1150
     18 HB1       -75.1740  -25.1320  -41.0810 H         1 TYR    0.1150
     19 HB2       -76.2400  -23.7460  -41.5890 H         1 TYR    0.1100
     20 HD1       -74.5830  -26.8880  -42.6770 H         1 TYR   -0.5400
     21 HD2       -77.0350  -23.5780  -43.8940 H         1 TYR    0.4300
     22 HE1       -74.2450  -27.5020  -45.0520 H         1 TYR   -0.1150
     23 HE2       -76.7390  -24.2240  -46.2650 H         1 TYR    0.1150
     24 HH        -75.9110  -25.7860  -47.6980 H         1 TYR   -0.1150
     25 HY1       -81.6120  -26.0650  -42.5770 H         1 TYR    0.1150
     26 HY2       -80.4810  -25.5040  -43.8710 H         1 TYR    0.5100
     27 HY3       -80.8800  -24.4160  -42.4670 H         1 TYR   -0.5100
     28 N         -77.8530  -26.2780  -38.7530 N.am      2 ALA   -0.4700
     29 CA        -78.9640  -26.0380  -37.8490 C.3       2 ALA    0.3100
     30 C         -78.6050  -25.8120  -36.3980 C.2       2 ALA    0.0700
     31 O         -78.9380  -24.7870  -35.8060 O.2       2 ALA    0.0900
     32 CB        -79.9260  -27.1910  -37.9110 C.3       2 ALA   -0.2700
     33 HN        -77.3640  -27.1450  -38.6960 H         2 ALA    0.0900
     34 HA        -79.4510  -25.1210  -38.1460 H         2 ALA    0.0900
     35 HB1       -79.4140  -28.1310  -37.6150 H         2 ALA    0.0900
     36 HB2       -80.3100  -27.3070  -38.9480 H         2 ALA    0.5100
     37 HB3       -80.7740  -27.0140  -37.2160 H         2 ALA   -0.5100
     38 N         -77.9310  -26.7860  -35.8120 N.am      3 LEU   -0.4700
     39 CA        -77.5060  -26.6600  -34.4430 C.3       3 LEU    0.3100
     40 C         -76.0830  -26.2310  -34.5330 C.2       3 LEU    0.0700
     41 O         -75.5110  -25.7030  -33.5990 O.2       3 LEU    0.0900
     42 CB        -77.5990  -27.9830  -33.7190 C.3       3 LEU   -0.1800
     43 CG        -79.0600  -28.3400  -33.5540 C.3       3 LEU    0.0900
     44 CD1       -79.5510  -27.8700  -32.1960 C.3       3 LEU    0.0900
     45 CD2       -79.8150  -27.6540  -34.6600 C.3       3 LEU   -0.0900
     46 HN        -77.6900  -27.6330  -36.2800 H         3 LEU    0.0900
     47 HA        -78.1380  -25.9280  -33.9640 H         3 LEU   -0.2700
     48 HB1       -77.1150  -27.9030  -32.7220 H         3 LEU    0.0900
     49 HB2       -77.0820  -28.7710  -34.3060 H         3 LEU    0.0900
     50 HG        -79.1840  -29.4420  -33.6330 H         3 LEU    0.0900
     51 HD11      -79.4360  -26.7680  -32.1090 H         3 LEU   -0.2700
     52 HD12      -78.9580  -28.3530  -31.3910 H         3 LEU    0.0900
     53 HD13      -80.6260  -28.1240  -32.0730 H         3 LEU    0.0900
     54 HD21      -79.4440  -28.0000  -35.6470 H         3 LEU    0.0900
     55 HD22      -79.6700  -26.5550  -34.5910 H         3 LEU    0.5100
     56 HD23      -80.8970  -27.8940  -34.5830 H         3 LEU   -0.5100
     57 N         -75.4910  -26.4470  -35.6900 N.am      4 SER   -0.4700
     58 CA        -74.0890  -26.0430  -35.8190 C.3       4 SER    0.3100
     59 C         -73.8680  -24.6050  -35.3760 C.2       4 SER    0.0700
     60 O         -72.9770  -24.3290  -34.5750 O.2       4 SER    0.0900
     61 CB        -73.6100  -26.1930  -37.2690 C.3       4 SER    0.0500
     62 OG        -73.6330  -27.5510  -37.6790 O.3       4 SER    0.0900
     63 HN        -75.9360  -26.8640  -36.4780 H         4 SER    0.0900
     64 HA        -73.4990  -26.6690  -35.1650 H         4 SER   -0.6600
     65 HB1       -72.5700  -25.8130  -37.3580 H         4 SER    0.4300
     66 HB2       -74.2740  -25.6090  -37.9420 H         4 SER    0.5100
     67 HG1       -72.8380  -27.9490  -37.3180 H         4 SER   -0.5100
     68 N         -74.6940  -23.6970  -35.8990 N.am      5 TYR   -0.4700
     69 CA        -74.5910  -22.2710  -35.5740 C.3       5 TYR    0.3100
     70 C         -74.7240  -21.9970  -34.0720 C.2       5 TYR    0.0700
     71 O         -73.9830  -21.1850  -33.5170 O.2       5 TYR    0.0900
     72 CB        -75.6190  -21.4380  -36.3700 C.3       5 TYR   -0.1800
     73 CG        -75.1040  -20.9570  -37.7240 C.ar      5 TYR    0.0900
     74 CD1       -75.3640  -21.6810  -38.8900 C.ar      5 TYR    0.0900
     75 CD2       -74.3540  -19.7770  -37.8350 C.ar      5 TYR    0.0000
     76 CE1       -74.8890  -21.2450  -40.1370 C.ar      5 TYR   -0.1150
     77 CE2       -73.8740  -19.3340  -39.0780 C.ar      5 TYR    0.1150
     78 CZ        -74.1490  -20.0760  -40.2220 C.ar      5 TYR   -0.1150
     79 OH        -73.6870  -19.6600  -41.4510 O.3       5 TYR    0.1150
     80 HN        -75.4210  -23.9480  -36.5340 H         5 TYR    0.1100
     81 HA        -73.5880  -21.9490  -35.8110 H         5 TYR   -0.5400
     82 HB1       -75.8930  -20.5360  -35.7830 H         5 TYR    0.4300
     83 HB2       -76.5210  -22.0570  -36.5630 H         5 TYR   -0.1150
     84 HD1       -75.9410  -22.5930  -38.8310 H         5 TYR    0.1150
     85 HD2       -74.1410  -19.1980  -36.9490 H         5 TYR   -0.1150
     86 HE1       -75.1000  -21.8190  -41.0270 H         5 TYR    0.1150
     87 HE2       -73.2960  -18.4240  -39.1460 H         5 TYR    0.5100
     88 HH        -74.2140  -20.0910  -42.1280 H         5 TYR   -0.5100
     89 N         -75.6480  -22.6860  -33.4130 N.am      6 CYS   -0.4700
     90 CA        -75.8330  -22.5290  -31.9750 C.3       6 CYS    0.3100
     91 C         -74.5870  -22.9540  -31.1990 C.2       6 CYS    0.0700
     92 O         -74.2300  -22.3270  -30.2040 O.2       6 CYS    0.0900
     93 CB        -77.0460  -23.3310  -31.5290 C.3       6 CYS   -0.1100
     94 SG        -78.3920  -23.1450  -32.7050 S.3       6 CYS    0.0900
     95 HN        -76.2520  -23.3370  -33.8670 H         6 CYS    0.0900
     96 HA        -75.9720  -21.4790  -31.7620 H         6 CYS   -0.2300
     97 HB1       -77.3660  -22.9770  -30.5270 H         6 CYS    0.1600
     98 HB2       -76.7610  -24.4010  -31.4440 H         6 CYS    0.5100
     99 HG1       -78.6370  -21.8790  -32.4000 H         6 CYS   -0.5100
    100 N         -73.9270  -24.0160  -31.6640 N.am      7 ALA   -0.4700
    101 CA        -72.6510  -24.4480  -31.0980 C.3       7 ALA    0.3100
    102 C         -71.6220  -23.3280  -31.2120 C.2       7 ALA    0.0700
    103 O         -70.9470  -22.9770  -30.2430 O.2       7 ALA    0.0900
    104 CB        -72.1490  -25.6960  -31.8140 C.3       7 ALA   -0.2700
    105 HN        -74.2750  -24.5640  -32.4210 H         7 ALA    0.0900
    106 HA        -72.8000  -24.6510  -30.0480 H         7 ALA    0.0900
    107 HB1       -71.8340  -25.4430  -32.8490 H         7 ALA    0.0900
    108 HB2       -72.9580  -26.4550  -31.8660 H         7 ALA    0.5100
    109 HB3       -71.2750  -26.1180  -31.2720 H         7 ALA   -0.5100
    110 N         -71.5200  -22.7600  -32.4080 N.am      8 LEU   -0.4700
    111 CA        -70.6000  -21.6660  -32.6630 C.3       8 LEU    0.3100
    112 C         -70.9490  -20.4760  -31.7840 C.2       8 LEU    0.0700
    113 O         -70.0690  -19.8730  -31.1790 O.2       8 LEU    0.0900
    114 CB        -70.6380  -21.2660  -34.1380 C.3       8 LEU   -0.1800
    115 CG        -69.4450  -20.4580  -34.6340 C.3       8 LEU    0.0900
    116 CD1       -68.2180  -21.3520  -34.7470 C.3       8 LEU    0.0900
    117 CD2       -69.7650  -19.8090  -35.9710 C.3       8 LEU   -0.0900
    118 HN        -72.0700  -23.0570  -33.1850 H         8 LEU    0.0900
    119 HA        -69.6070  -21.9940  -32.3890 H         8 LEU   -0.2700
    120 HB1       -71.5550  -20.6630  -34.3070 H         8 LEU    0.0900
    121 HB2       -70.7010  -22.1940  -34.7450 H         8 LEU    0.0900
    122 HG        -69.2360  -19.6310  -33.9220 H         8 LEU    0.0900
    123 HD11      -68.3430  -22.0670  -35.5870 H         8 LEU   -0.2700
    124 HD12      -68.0830  -21.9290  -33.8070 H         8 LEU    0.0900
    125 HD13      -67.3150  -20.7340  -34.9390 H         8 LEU    0.0900
    126 HD21      -70.7370  -19.2740  -35.9130 H         8 LEU    0.0900
    127 HD22      -69.8350  -20.5860  -36.7620 H         8 LEU    0.5100
    128 HD23      -68.9730  -19.0770  -36.2360 H         8 LEU   -0.5100
    129 N         -72.2380  -20.1510  -31.7050 N.am      9 ILE   -0.4700
    130 CA        -72.7250  -19.0670  -30.8520 C.3       9 ILE    0.3100
    131 C         -72.1300  -19.1290  -29.4530 C.2       9 ILE    0.0700
    132 O         -71.5930  -18.1370  -28.9620 O.2       9 ILE    0.0900
    133 CB        -74.2730  -19.0710  -30.7350 C.3       9 ILE   -0.0900
    134 CG1       -74.8980  -18.3080  -31.9070 C.3       9 ILE    0.0900
    135 CG2       -74.7310  -18.4700  -29.3980 C.3       9 ILE   -0.2700
    136 CD        -76.4170  -18.4100  -31.9800 C.3       9 ILE    0.0900
    137 HN        -72.9340  -20.6350  -32.2280 H         9 ILE    0.0900
    138 HA        -72.3900  -18.1350  -31.2800 H         9 ILE    0.0900
    139 HB        -74.6420  -20.1160  -30.8110 H         9 ILE   -0.1800
    140 HG11      -74.4740  -18.7080  -32.8530 H         9 ILE    0.0900
    141 HG12      -74.6230  -17.2360  -31.8150 H         9 ILE    0.0900
    142 HG21      -74.0000  -17.7070  -29.0520 H         9 ILE   -0.2700
    143 HG22      -74.8020  -19.2670  -28.6280 H         9 ILE    0.0900
    144 HG23      -75.7210  -17.9810  -29.5230 H         9 ILE    0.0900
    145 HD1       -76.8780  -17.8420  -31.1440 H         9 ILE    0.0900
    146 HD2       -76.7280  -19.4730  -31.9010 H         9 ILE    0.5100
    147 HD3       -76.7790  -17.9840  -32.9390 H         9 ILE   -0.5100
    148 N         -72.2200  -20.2910  -28.8100 N.am     10 LEU   -0.4700
    149 CA        -71.6800  -20.4430  -27.4580 C.3      10 LEU    0.3100
    150 C         -70.1500  -20.4060  -27.4730 C.2      10 LEU    0.0700
    151 O         -69.5390  -19.7310  -26.6430 O.2      10 LEU    0.0900
    152 CB        -72.2070  -21.7190  -26.7830 C.3      10 LEU   -0.1800
    153 CG        -73.7350  -21.8670  -26.7490 C.3      10 LEU    0.0900
    154 CD1       -74.1590  -22.9500  -25.7540 C.3      10 LEU    0.0900
    155 CD2       -74.4320  -20.5400  -26.4280 C.3      10 LEU   -0.0900
    156 HN        -72.6520  -21.0950  -29.2110 H        10 LEU    0.0900
    157 HA        -71.9710  -19.5740  -26.8870 H        10 LEU   -0.2700
    158 HB1       -71.8360  -21.7330  -25.7370 H        10 LEU    0.0900
    159 HB2       -71.7880  -22.5930  -27.3250 H        10 LEU    0.0900
    160 HG        -74.1000  -22.1380  -27.7630 H        10 LEU    0.0900
    161 HD11      -73.8090  -22.6880  -24.7330 H        10 LEU   -0.2700
    162 HD12      -73.7110  -23.9250  -26.0430 H        10 LEU    0.0900
    163 HD13      -75.2660  -23.0370  -25.7390 H        10 LEU    0.0900
    164 HD21      -73.9220  -19.7050  -26.9520 H        10 LEU    0.0900
    165 HD22      -74.3920  -20.3490  -25.3330 H        10 LEU    0.5100
    166 HD23      -75.4900  -20.5780  -26.7630 H        10 LEU   -0.5100
    167 N         -69.5340  -21.0940  -28.4360 N.am     11 ALA   -0.4700
    168 CA        -68.0750  -21.0890  -28.5790 C.3      11 ALA    0.3100
    169 C         -67.4900  -19.6710  -28.5900 C.2      11 ALA    0.0700
    170 O         -66.4340  -19.4170  -28.0080 O.2      11 ALA    0.0900
    171 CB        -67.6730  -21.8320  -29.8450 C.3      11 ALA   -0.2700
    172 HN        -70.0370  -21.6420  -29.1000 H        11 ALA    0.0900
    173 HA        -67.6500  -21.5660  -27.7090 H        11 ALA    0.0900
    174 HB1       -68.1230  -21.3420  -30.7360 H        11 ALA    0.0900
    175 HB2       -68.0330  -22.8820  -29.7980 H        11 ALA    0.5100
    176 HB3       -66.5670  -21.8210  -29.9560 H        11 ALA   -0.5100
    177 N         -68.1910  -18.7490  -29.2480 N.am     12 ILE   -0.4700
    178 CA        -67.7520  -17.3600  -29.3610 C.3      12 ILE    0.3100
    179 C         -67.9250  -16.5680  -28.0630 C.2      12 ILE    0.0700
    180 O         -67.0050  -15.8750  -27.6250 O.2      12 ILE    0.0900
    181 CB        -68.5000  -16.6460  -30.5080 C.3      12 ILE   -0.0900
    182 CG1       -68.0380  -17.2130  -31.8570 C.3      12 ILE    0.0900
    183 CG2       -68.2620  -15.1330  -30.4540 C.3      12 ILE   -0.2700
    184 CD        -68.8040  -16.6810  -33.0500 C.3      12 ILE    0.0900
    185 HN        -69.0530  -18.9680  -29.6970 H        12 ILE    0.0900
    186 HA        -66.6890  -17.3590  -29.5500 H        12 ILE    0.0900
    187 HB        -69.5880  -16.8480  -30.4200 H        12 ILE   -0.1800
    188 HG11      -68.1530  -18.3180  -31.8300 H        12 ILE    0.0900
    189 HG12      -66.9630  -16.9670  -31.9910 H        12 ILE    0.0900
    190 HG21      -67.1740  -14.9210  -30.3690 H        12 ILE   -0.2700
    191 HG22      -68.7770  -14.7000  -29.5700 H        12 ILE    0.0900
    192 HG23      -68.6440  -14.6560  -31.3810 H        12 ILE    0.0900
    193 HD1       -68.5510  -15.6130  -33.2200 H        12 ILE    0.0900
    194 HD2       -69.8960  -16.7620  -32.8640 H        12 ILE    0.5100
    195 HD3       -68.5360  -17.2590  -33.9600 H        12 ILE   -0.5100
    196 N         -69.1020  -16.6670  -27.4450 N.am     13 VAL   -0.4700
    197 CA        -69.3500  -15.9900  -26.1670 C.3      13 VAL    0.3100
    198 C         -68.4820  -16.5950  -25.0590 C.2      13 VAL    0.0700
    199 O         -68.1700  -15.9230  -24.0730 O.2      13 VAL    0.0900
    200 CB        -70.8380  -16.0480  -25.7430 C.3      13 VAL   -0.0900
    201 CG1       -71.0670  -15.2400  -24.4670 C.3      13 VAL    0.0900
    202 CG2       -71.7350  -15.5240  -26.8550 C.3      13 VAL   -0.2700
    203 HN        -69.8580  -17.1990  -27.8180 H        13 VAL    0.0900
    204 HA        -69.0390  -14.9620  -26.2780 H        13 VAL    0.0900
    205 HB        -71.1300  -17.1050  -25.5670 H        13 VAL    0.0900
    206 HG11      -70.6230  -14.2270  -24.5720 H        13 VAL   -0.2700
    207 HG12      -70.5860  -15.7510  -23.6050 H        13 VAL    0.0900
    208 HG13      -72.1560  -15.1310  -24.2780 H        13 VAL    0.0900
    209 HG21      -71.6060  -16.1390  -27.7710 H        13 VAL    0.0900
    210 HG22      -71.4670  -14.4730  -27.0930 H        13 VAL    0.5100
    211 HG23      -72.7990  -15.5770  -26.5400 H        13 VAL   -0.5100
    212 N         -68.0890  -17.8600  -25.2270 N.am     14 PHE   -0.4700
    213 CA        -67.2100  -18.5420  -24.2820 C.3      14 PHE    0.3100
    214 C         -65.7770  -18.0120  -24.3650 C.2      14 PHE    0.0700
    215 O         -65.2820  -17.4040  -23.4140 O.2      14 PHE    0.0900
    216 CB        -67.2490  -20.0580  -24.5390 C.3      14 PHE   -0.1800
    217 CG        -66.5030  -20.8790  -23.5180 C.ar     14 PHE    0.0900
    218 CD1       -66.9350  -20.9340  -22.1970 C.ar     14 PHE    0.0900
    219 CD2       -65.3860  -21.6220  -23.8870 C.ar     14 PHE    0.0000
    220 CE1       -66.2540  -21.6970  -21.2580 C.ar     14 PHE   -0.1150
    221 CE2       -64.7040  -22.3880  -22.9520 C.ar     14 PHE    0.1150
    222 CZ        -65.1380  -22.4250  -21.6360 C.ar     14 PHE   -0.1150
    223 HN        -68.3810  -18.3990  -26.0120 H        14 PHE    0.1150
    224 HA        -67.5500  -18.3190  -23.2810 H        14 PHE   -0.1150
    225 HB1       -66.7910  -20.2710  -25.5280 H        14 PHE    0.1150
    226 HB2       -68.3050  -20.4020  -24.5260 H        14 PHE   -0.1150
    227 HD1       -67.8100  -20.3770  -21.8970 H        14 PHE    0.1150
    228 HD2       -65.0450  -21.6010  -24.9120 H        14 PHE   -0.1150
    229 HE1       -66.5930  -21.7220  -20.2340 H        14 PHE    0.1150
    230 HE2       -63.8350  -22.9570  -23.2510 H        14 PHE    0.5100
    231 HZ        -64.6080  -23.0200  -20.9070 H        14 PHE   -0.5100
    232 N         -65.1210  -18.2190  -25.5080 N.am     15 GLY   -0.4700
    233 CA        -63.7100  -17.8770  -25.6600 C.3      15 GLY    0.3100
    234 C         -63.3970  -16.4030  -25.4690 C.2      15 GLY   -0.0200
    235 O         -62.5220  -16.0370  -24.6810 O.2      15 GLY    0.0900
    236 HN        -65.5640  -18.6150  -26.3070 H        15 GLY    0.0900
    237 HA1       -63.4110  -18.1670  -26.6560 H        15 GLY    0.5100
    238 HA2       -63.1580  -18.4440  -24.9250 H        15 GLY   -0.5100
    239 N         -64.1190  -15.5530  -26.1990 N.am     16 ASN   -0.4700
    240 CA        -63.9030  -14.1020  -26.1620 C.3      16 ASN    0.3100
    241 C         -64.4530  -13.4780  -24.8710 C.2      16 ASN    0.0700
    242 O         -64.0660  -12.3750  -24.4880 O.2      16 ASN    0.0900
    243 CB        -64.5250  -13.4160  -27.3940 C.3      16 ASN   -0.1800
    244 CG        -63.9100  -13.8890  -28.7230 C.2      16 ASN    0.0900
    245 ND2       -64.1890  -15.1390  -29.0960 N.am     16 ASN    0.0900
    246 OD1       -63.2070  -13.1360  -29.4050 O.2      16 ASN    0.5500
    247 HN        -64.8430  -15.8690  -26.8060 H        16 ASN   -0.5500
    248 HA        -62.8380  -13.9250  -26.1350 H        16 ASN   -0.6200
    249 HB1       -64.3750  -12.3190  -27.3100 H        16 ASN    0.3200
    250 HB2       -65.6140  -13.6340  -27.4150 H        16 ASN    0.3000
    251 HD21      -63.8160  -15.5010  -29.9500 H        16 ASN    0.5100
    252 HD22      -64.7700  -15.7140  -28.5200 H        16 ASN   -0.5100
    253 N         -65.3650  -14.1930  -24.2110 N.am     17 GLY   -0.4700
    254 CA        -65.8060  -13.8430  -22.8660 C.3      17 GLY    0.3100
    255 C         -64.6850  -14.0620  -21.8700 C.2      17 GLY   -0.0200
    256 O         -64.5650  -13.3220  -20.8950 O.2      17 GLY    0.0900
    257 HN        -65.7890  -15.0020  -24.6100 H        17 GLY    0.0900
    258 HA1       -66.6480  -14.4670  -22.6080 H        17 GLY    0.5100
    259 HA2       -66.0980  -12.8020  -22.8610 H        17 GLY   -0.5100
    260 N         -63.8620  -15.0880  -22.1170 N.am     18 LEU   -0.4700
    261 CA        -62.6670  -15.3360  -21.3130 C.3      18 LEU    0.3100
    262 C         -61.5890  -14.3200  -21.6260 C.2      18 LEU    0.0700
    263 O         -61.0730  -13.6600  -20.7290 O.2      18 LEU    0.0900
    264 CB        -62.1140  -16.7460  -21.5510 C.3      18 LEU   -0.1800
    265 CG        -62.7410  -17.8770  -20.7400 C.3      18 LEU    0.0900
    266 CD1       -62.2140  -19.2130  -21.2300 C.3      18 LEU    0.0900
    267 CD2       -62.4620  -17.6960  -19.2540 C.3      18 LEU   -0.0900
    268 HN        -64.0280  -15.7300  -22.8600 H        18 LEU    0.0900
    269 HA        -62.9360  -15.2140  -20.2740 H        18 LEU   -0.2700
    270 HB1       -61.0280  -16.7260  -21.3200 H        18 LEU    0.0900
    271 HB2       -62.2490  -16.9850  -22.6260 H        18 LEU    0.0900
    272 HG        -63.8470  -17.8470  -20.8540 H        18 LEU    0.0900
    273 HD11      -61.1100  -19.2550  -21.1140 H        18 LEU   -0.2700
    274 HD12      -62.4630  -19.3470  -22.3050 H        18 LEU    0.0900
    275 HD13      -62.6640  -20.0380  -20.6370 H        18 LEU    0.0900
    276 HD21      -62.8860  -16.7310  -18.9000 H        18 LEU    0.0900
    277 HD22      -61.3660  -17.6890  -19.0730 H        18 LEU    0.5100
    278 HD23      -62.9320  -18.5220  -18.6770 H        18 LEU   -0.5100
    279 N         -61.2480  -14.1900  -22.9060 N.am     19 VAL   -0.4700
    280 CA        -60.2250  -13.2340  -23.3430 C.3      19 VAL    0.3100
    281 C         -60.3830  -11.8870  -22.6390 C.2      19 VAL    0.0700
    282 O         -59.4030  -11.3020  -22.1910 O.2      19 VAL    0.0900
    283 CB        -60.2560  -13.0300  -24.8770 C.3      19 VAL   -0.0900
    284 CG1       -59.5490  -11.7450  -25.2730 C.3      19 VAL    0.0900
    285 CG2       -59.6380  -14.2270  -25.5850 C.3      19 VAL   -0.2700
    286 HN        -61.6730  -14.7350  -23.6250 H        19 VAL    0.0900
    287 HA        -59.2640  -13.6180  -23.0390 H        19 VAL    0.0900
    288 HB        -61.3110  -12.9880  -25.2190 H        19 VAL    0.0900
    289 HG11      -58.5470  -11.6960  -24.7950 H        19 VAL   -0.2700
    290 HG12      -60.1450  -10.8680  -24.9400 H        19 VAL    0.0900
    291 HG13      -59.4170  -11.7110  -26.3760 H        19 VAL    0.0900
    292 HG21      -60.0850  -15.1700  -25.2030 H        19 VAL    0.0900
    293 HG22      -58.5430  -14.2530  -25.3990 H        19 VAL    0.5100
    294 HG23      -59.8300  -14.1620  -26.6770 H        19 VAL   -0.5100
    295 N         -61.6190  -11.4110  -22.5270 N.am     20 CYS   -0.4700
    296 CA        -61.8970  -10.1750  -21.8090 C.3      20 CYS    0.3100
    297 C         -61.6720  -10.3320  -20.3140 C.2      20 CYS    0.0700
    298 O         -61.0540   -9.4780  -19.6880 O.2      20 CYS    0.0900
    299 CB        -63.3290   -9.7170  -22.0750 C.3      20 CYS   -0.1100
    300 SG        -63.6440   -9.3600  -23.8210 S.3      20 CYS    0.0900
    301 HN        -62.4060  -11.8750  -22.9270 H        20 CYS    0.0900
    302 HA        -61.1950   -9.4270  -22.1450 H        20 CYS   -0.2300
    303 HB1       -63.5220   -8.8040  -21.4720 H        20 CYS    0.1600
    304 HB2       -64.0220  -10.5140  -21.7320 H        20 CYS    0.5100
    305 HG1       -63.8070  -10.6270  -24.1710 H        20 CYS   -0.5100
    306 N         -62.1740  -11.4240  -19.7450 N.am     21 MET   -0.4700
    307 CA        -61.9800  -11.7100  -18.3220 C.3      21 MET    0.3100
    308 C         -60.4960  -11.7330  -17.9300 C.2      21 MET    0.0700
    309 O         -60.1190  -11.2260  -16.8720 O.2      21 MET    0.0900
    310 CB        -62.6300  -13.0530  -17.9430 C.3      21 MET   -0.1800
    311 CG        -64.1590  -13.0410  -17.8520 C.3      21 MET    0.0900
    312 SD        -64.8210  -12.8460  -16.1730 S.3      21 MET    0.0900
    313 CE        -64.0840  -14.2320  -15.2980 C.3      21 MET   -0.1400
    314 HN        -62.7020  -12.0950  -20.2580 H        21 MET    0.0900
    315 HA        -62.4260  -10.9060  -17.7560 H        21 MET    0.0900
    316 HB1       -62.2280  -13.3640  -16.9560 H        21 MET   -0.0900
    317 HB2       -62.3360  -13.8050  -18.7050 H        21 MET   -0.2200
    318 HG1       -64.5340  -13.9960  -18.2750 H        21 MET    0.0900
    319 HG2       -64.5320  -12.2080  -18.4830 H        21 MET    0.0900
    320 HE1       -62.9870  -14.2790  -15.4680 H        21 MET    0.0900
    321 HE2       -64.5270  -15.1880  -15.6510 H        21 MET    0.5100
    322 HE3       -64.2590  -14.1330  -14.2060 H        21 MET   -0.5100
    323 N         -59.6570  -12.3180  -18.7870 N.am     22 ALA   -0.4700
    324 CA        -58.2390  -12.4670  -18.4930 C.3      22 ALA    0.3100
    325 C         -57.5490  -11.1160  -18.3540 C.2      22 ALA    0.0700
    326 O         -56.9060  -10.8450  -17.3470 O.2      22 ALA    0.0900
    327 CB        -57.5630  -13.2940  -19.5760 C.3      22 ALA   -0.2700
    328 HN        -59.9630  -12.6800  -19.6650 H        22 ALA    0.0900
    329 HA        -58.1430  -12.9530  -17.5330 H        22 ALA    0.0900
    330 HB1       -57.6730  -12.7950  -20.5630 H        22 ALA    0.0900
    331 HB2       -58.0310  -14.2990  -19.6330 H        22 ALA    0.5100
    332 HB3       -56.4790  -13.3990  -19.3510 H        22 ALA   -0.5100
    333 N         -57.7120  -10.2690  -19.3680 N.am     23 VAL   -0.4700
    334 CA        -57.0800   -8.9430  -19.4210 C.3      23 VAL    0.3100
    335 C         -57.5210   -8.0260  -18.2930 C.2      23 VAL    0.0700
    336 O         -56.6960   -7.4100  -17.6200 O.2      23 VAL    0.0900
    337 CB        -57.4050   -8.2270  -20.7550 C.3      23 VAL   -0.0900
    338 CG1       -57.1600   -6.7230  -20.6370 C.3      23 VAL    0.0900
    339 CG2       -56.5990   -8.8330  -21.8950 C.3      23 VAL   -0.2700
    340 HN        -58.2810  -10.5010  -20.1520 H        23 VAL    0.0900
    341 HA        -56.0140   -9.0790  -19.3200 H        23 VAL    0.0900
    342 HB        -58.4700   -8.4060  -21.0180 H        23 VAL    0.0900
    343 HG11      -56.1520   -6.5320  -20.2110 H        23 VAL   -0.2700
    344 HG12      -57.9200   -6.2670  -19.9690 H        23 VAL    0.0900
    345 HG13      -57.2140   -6.2520  -21.6430 H        23 VAL    0.0900
    346 HG21      -56.8420   -9.9120  -22.0040 H        23 VAL    0.0900
    347 HG22      -55.5120   -8.7350  -21.6850 H        23 VAL    0.5100
    348 HG23      -56.8450   -8.3180  -22.8480 H        23 VAL   -0.5100
    349 N         -58.8290   -7.9280  -18.1030 N.am     24 LEU   -0.4700
    350 CA        -59.3930   -7.0510  -17.0820 C.3      24 LEU    0.3100
    351 C         -58.8810   -7.4110  -15.6830 C.2      24 LEU    0.0700
    352 O         -58.6210   -6.5220  -14.8730 O.2      24 LEU    0.0900
    353 CB        -60.9320   -7.0670  -17.1490 C.3      24 LEU   -0.1800
    354 CG        -61.4940   -6.4340  -18.4400 C.3      24 LEU    0.0900
    355 CD1       -62.8380   -7.0370  -18.8570 C.3      24 LEU    0.0900
    356 CD2       -61.5910   -4.9100  -18.3170 C.3      24 LEU   -0.0900
    357 HN        -59.4850   -8.4470  -18.6450 H        24 LEU    0.0900
    358 HA        -59.0200   -6.0530  -17.2540 H        24 LEU   -0.2700
    359 HB1       -61.3310   -6.5080  -16.2760 H        24 LEU    0.0900
    360 HB2       -61.2780   -8.1200  -17.0900 H        24 LEU    0.0900
    361 HG        -60.7630   -6.5870  -19.2620 H        24 LEU    0.0900
    362 HD11      -63.6320   -6.7290  -18.1430 H        24 LEU   -0.2700
    363 HD12      -62.7710   -8.1460  -18.8570 H        24 LEU    0.0900
    364 HD13      -63.1150   -6.6780  -19.8710 H        24 LEU    0.0900
    365 HD21      -60.5860   -4.4770  -18.1280 H        24 LEU    0.0900
    366 HD22      -62.2580   -4.6400  -17.4710 H        24 LEU    0.5100
    367 HD23      -61.9900   -4.4790  -19.2600 H        24 LEU   -0.5100
    368 N         -58.6930   -8.7090  -15.4170 N.am     25 LYS   -0.4700
    369 CA        -58.2280   -9.1760  -14.1050 C.3      25 LYS    0.3100
    370 C         -56.7010   -9.2630  -13.9850 C.2      25 LYS    0.0700
    371 O         -56.1220   -8.7380  -13.0350 O.2      25 LYS    0.0900
    372 CB        -58.8610  -10.5340  -13.7560 C.3      25 LYS   -0.1800
    373 CG        -60.2360  -10.4380  -13.0940 C.3      25 LYS    0.0900
    374 CD        -60.1160  -10.0500  -11.6220 C.3      25 LYS    0.0900
    375 CE        -61.4740   -9.8630  -10.9610 C.3      25 LYS   -0.1800
    376 NZ        -61.3330   -9.7000   -9.4840 N.4      25 LYS    0.0900
    377 HN        -58.8600   -9.4160  -16.0990 H        25 LYS    0.0900
    378 HA        -58.5040   -8.4340  -13.3690 H        25 LYS   -0.1800
    379 HB1       -58.1770  -11.0710  -13.0650 H        25 LYS    0.0900
    380 HB2       -58.9640  -11.1230  -14.6910 H        25 LYS    0.0900
    381 HG1       -60.7480  -11.4200  -13.1710 H        25 LYS    0.2100
    382 HG2       -60.8430   -9.6730  -13.6240 H        25 LYS    0.0500
    383 HD1       -59.5440   -9.1010  -11.5440 H        25 LYS    0.0500
    384 HD2       -59.5610  -10.8480  -11.0830 H        25 LYS   -0.3000
    385 HE1       -62.1120  -10.7530  -11.1470 H        25 LYS    0.3300
    386 HE2       -61.9670   -8.9510  -11.3590 H        25 LYS    0.3300
    387 HZ1       -60.7460   -8.8650   -9.2820 H        25 LYS    0.3300
    388 HZ2       -60.8810  -10.5460   -9.0830 H        25 LYS    0.5100
    389 HZ3       -62.2730   -9.5740   -9.0580 H        25 LYS   -0.5100
    390 N         -56.0560   -9.9240  -14.9440 N.am     26 GLU   -0.4700
    391 CA        -54.6140  -10.1780  -14.8860 C.3      26 GLU    0.3100
    392 C         -53.7640   -8.9130  -15.1070 C.2      26 GLU    0.0700
    393 O         -53.7630   -8.3410  -16.2040 O.2      26 GLU    0.0900
    394 CB        -54.2340  -11.2350  -15.9280 C.3      26 GLU   -0.1800
    395 CG        -52.8720  -11.8630  -15.7140 C.3      26 GLU    0.0900
    396 CD        -52.8760  -12.8890  -14.6100 C.2      26 GLU    0.0900
    397 OE1       -53.8010  -13.7330  -14.5820 O.co2    26 GLU   -0.2800
    398 OE2       -51.9530  -12.8550  -13.7720 O.co2    26 GLU    0.0900
    399 HN        -56.5280  -10.2780  -15.7470 H        26 GLU    0.0900
    400 HA        -54.3680  -10.5210  -13.8920 H        26 GLU    0.6200
    401 HB1       -54.2470  -10.7570  -16.9300 H        26 GLU   -0.7600
    402 HB2       -54.9980  -12.0390  -15.9030 H        26 GLU   -0.7600
    403 HG1       -52.1420  -11.0670  -15.4540 H        26 GLU    0.5100
    404 HG2       -52.5500  -12.3580  -16.6560 H        26 GLU   -0.5100
    405 N         -53.0290   -8.4990  -14.0650 N.am     27 ARG   -0.4700
    406 CA        -52.1540   -7.3160  -14.1220 C.3      27 ARG    0.3100
    407 C         -51.1880   -7.3650  -15.3030 C.2      27 ARG    0.0700
    408 O         -51.0600   -6.4000  -16.0590 O.2      27 ARG    0.0900
    409 CB        -51.3430   -7.1850  -12.8220 C.3      27 ARG   -0.1800
    410 CG        -50.4340   -5.9440  -12.7460 C.3      27 ARG    0.0900
    411 CD        -49.6030   -5.9210  -11.4580 C.3      27 ARG    0.0900
    412 NE        -48.2760   -6.5340  -11.6340 N.pl3    27 ARG   -0.1800
    413 CZ        -47.1140   -6.0140  -11.2130 C.cat    27 ARG    0.0900
    414 NH1       -47.0560   -4.8560  -10.5480 N.pl3    27 ARG    0.0900
    415 NH2       -45.9830   -6.6780  -11.4430 N.pl3    27 ARG    0.2000
    416 HN        -53.0440   -8.9810  -13.1930 H        27 ARG    0.0900
    417 HA        -52.7770   -6.4450  -14.2650 H        27 ARG    0.0900
    418 HB1       -50.7060   -8.0880  -12.7180 H        27 ARG   -0.7000
    419 HB2       -52.0540   -7.1460  -11.9710 H        27 ARG    0.4400
    420 HG1       -51.0650   -5.0300  -12.7860 H        27 ARG    0.6400
    421 HG2       -49.7480   -5.9450  -13.6200 H        27 ARG   -0.8000
    422 HD1       -50.1310   -6.4890  -10.6630 H        27 ARG    0.4600
    423 HD2       -49.4460   -4.8700  -11.1350 H        27 ARG    0.4600
    424 HE        -48.2370   -7.4120  -12.1070 H        27 ARG   -0.8000
    425 HH11      -47.8960   -4.3490  -10.3510 H        27 ARG    0.4600
    426 HH12      -46.1730   -4.4960  -10.2480 H        27 ARG    0.4600
    427 HH21      -46.0070   -7.5530  -11.9250 H        27 ARG    0.5100
    428 HH22      -45.1100   -6.3000  -11.1340 H        27 ARG   -0.5100
    429 N         -50.5110   -8.5030  -15.4470 N.am     28 ALA   -0.4700
    430 CA        -49.5150   -8.6960  -16.4950 C.3      28 ALA    0.3100
    431 C         -50.0780   -8.4540  -17.8950 C.2      28 ALA    0.0700
    432 O         -49.4280   -7.8220  -18.7260 O.2      28 ALA    0.0900
    433 CB        -48.9350  -10.0970  -16.4000 C.3      28 ALA   -0.2700
    434 HN        -50.6550   -9.2800  -14.8400 H        28 ALA    0.0900
    435 HA        -48.7400   -7.9560  -16.3660 H        28 ALA    0.0900
    436 HB1       -49.7410  -10.8520  -16.5220 H        28 ALA    0.0900
    437 HB2       -48.4600  -10.2420  -15.4050 H        28 ALA    0.5100
    438 HB3       -48.1820  -10.2500  -17.2010 H        28 ALA   -0.5100
    439 N         -51.2950   -8.9330  -18.1430 N.am     29 LEU   -0.4700
    440 CA        -51.8950   -8.8650  -19.4730 C.3      29 LEU    0.3100
    441 C         -52.4300   -7.4880  -19.8650 C.2      29 LEU    0.0700
    442 O         -52.9230   -7.3190  -20.9770 O.2      29 LEU    0.0900
    443 CB        -53.0240   -9.8930  -19.5930 C.3      29 LEU   -0.1800
    444 CG        -52.5830  -11.3520  -19.6430 C.3      29 LEU    0.0900
    445 CD1       -53.8000  -12.2520  -19.6110 C.3      29 LEU    0.0900
    446 CD2       -51.7380  -11.6340  -20.8800 C.3      29 LEU   -0.0900
    447 HN        -51.8520   -9.3580  -17.4320 H        29 LEU    0.0900
    448 HA        -51.1230   -9.0660  -20.2010 H        29 LEU   -0.2700
    449 HB1       -53.5920   -9.6730  -20.5220 H        29 LEU    0.0900
    450 HB2       -53.6990   -9.7670  -18.7200 H        29 LEU    0.0900
    451 HG        -51.9320  -11.5730  -18.7710 H        29 LEU    0.0900
    452 HD11      -54.4550  -12.0410  -20.4830 H        29 LEU   -0.2700
    453 HD12      -54.3790  -12.0720  -18.6800 H        29 LEU    0.0900
    454 HD13      -53.4840  -13.3170  -19.6540 H        29 LEU    0.0900
    455 HD21      -50.7490  -11.1360  -20.7890 H        29 LEU    0.0900
    456 HD22      -52.2500  -11.2430  -21.7850 H        29 LEU    0.5100
    457 HD23      -51.5760  -12.7280  -20.9860 H        29 LEU   -0.5100
    458 N         -52.3260   -6.5010  -18.9760 N.am     30 GLN   -0.4700
    459 CA        -52.8600   -5.1580  -19.2420 C.3      30 GLN    0.3100
    460 C         -51.9190   -4.2610  -20.0750 C.2      30 GLN    0.0700
    461 O         -51.4980   -3.1930  -19.6170 O.2      30 GLN    0.0900
    462 CB        -53.2120   -4.4710  -17.9140 C.3      30 GLN   -0.1800
    463 CG        -54.4160   -5.0790  -17.2210 C.3      30 GLN    0.0900
    464 CD        -54.5930   -4.5970  -15.7920 C.2      30 GLN    0.0900
    465 NE2       -54.1270   -3.4960  -15.4320 N.am     30 GLN   -0.1800
    466 OE1       -55.2580   -5.3880  -14.9750 O.2      30 GLN    0.0900
    467 HN        -51.8850   -6.6290  -18.0930 H        30 GLN    0.0900
    468 HA        -53.7390   -5.2580  -19.8620 H        30 GLN    0.5500
    469 HB1       -53.4220   -3.3990  -18.1140 H        30 GLN   -0.5500
    470 HB2       -52.3370   -4.5450  -17.2340 H        30 GLN   -0.6200
    471 HG1       -54.3010   -6.1830  -17.2060 H        30 GLN    0.3200
    472 HG2       -55.3310   -4.8150  -17.7940 H        30 GLN    0.3000
    473 HE21      -54.2470   -3.1870  -14.4900 H        30 GLN    0.5100
    474 HE22      -53.6320   -2.9250  -16.0870 H        30 GLN   -0.5100
    475 N         -51.6050   -4.6860  -21.3030 N.am     31 THR   -0.4700
    476 CA        -50.7360   -3.9180  -22.2020 C.3      31 THR    0.3100
    477 C         -51.5380   -3.3680  -23.3780 C.2      31 THR    0.0700
    478 O         -52.6400   -3.8450  -23.6630 O.2      31 THR    0.0900
    479 CB        -49.5640   -4.7710  -22.7320 C.3      31 THR    0.1400
    480 CG2       -48.7500   -5.3460  -21.5750 C.3      31 THR    0.0900
    481 OG1       -50.0690   -5.8430  -23.5390 O.3      31 THR   -0.6600
    482 HN        -51.9510   -5.5490  -21.6650 H        31 THR    0.4300
    483 HA        -50.3550   -3.0710  -21.6480 H        31 THR   -0.2700
    484 HB        -48.8880   -4.1430  -23.3490 H        31 THR    0.0900
    485 HG1       -49.3220   -6.4230  -23.7050 H        31 THR    0.0900
    486 HG21      -49.3390   -6.1240  -21.0420 H        31 THR    0.0900
    487 HG22      -48.4950   -4.5390  -20.8550 H        31 THR    0.5100
    488 HG23      -47.8180   -5.8110  -21.9630 H        31 THR   -0.5100
    489 N         -50.9820   -2.3680  -24.0650 N.am     32 THR   -0.4700
    490 CA        -51.6700   -1.7110  -25.1870 C.3      32 THR    0.3100
    491 C         -52.1120   -2.6950  -26.2720 C.2      32 THR    0.0700
    492 O         -53.2200   -2.5860  -26.8050 O.2      32 THR    0.0900
    493 CB        -50.7890   -0.6200  -25.8470 C.3      32 THR    0.1400
    494 CG2       -51.3840   -0.1670  -27.1870 C.3      32 THR    0.0900
    495 OG1       -50.6800    0.5090  -24.9760 O.3      32 THR   -0.6600
    496 HN        -50.0740   -2.0190  -23.8470 H        32 THR    0.4300
    497 HA        -52.5770   -1.2710  -24.8040 H        32 THR   -0.2700
    498 HB        -49.7730   -1.0240  -26.0430 H        32 THR    0.0900
    499 HG1       -50.0050    1.0740  -25.3590 H        32 THR    0.0900
    500 HG21      -52.4900   -0.0900  -27.1070 H        32 THR    0.0900
    501 HG22      -51.1360   -0.9040  -27.9800 H        32 THR    0.5100
    502 HG23      -50.9780    0.8300  -27.4620 H        32 THR   -0.5100
    503 N         -51.2500   -3.6490  -26.6100 N.am     33 THR   -0.4700
    504 CA        -51.6110   -4.6630  -27.5820 C.3      33 THR    0.3100
    505 C         -52.8750   -5.3610  -27.1240 C.2      33 THR    0.0700
    506 O         -53.8790   -5.3920  -27.8330 O.2      33 THR    0.0900
    507 CB        -50.5090   -5.7080  -27.7370 C.3      33 THR    0.1400
    508 CG2       -50.9410   -6.8250  -28.6880 C.3      33 THR    0.0900
    509 OG1       -49.3410   -5.0760  -28.2380 O.3      33 THR   -0.6600
    510 HN        -50.3350   -3.7120  -26.2180 H        33 THR    0.4300
    511 HA        -51.7890   -4.1680  -28.5240 H        33 THR   -0.2700
    512 HB        -50.2810   -6.1690  -26.7530 H        33 THR    0.0900
    513 HG1       -49.6420   -4.4440  -28.8970 H        33 THR    0.0900
    514 HG21      -51.3400   -6.3920  -29.6300 H        33 THR    0.0900
    515 HG22      -51.7370   -7.4380  -28.2140 H        33 THR    0.5100
    516 HG23      -50.0700   -7.4700  -28.9350 H        33 THR   -0.5100
    517 N         -52.8290   -5.9010  -25.9110 N.am     34 ASN   -0.4700
    518 CA        -53.9420   -6.6710  -25.3940 C.3      34 ASN    0.3100
    519 C         -55.2340   -5.8590  -25.3580 C.2      34 ASN    0.0700
    520 O         -56.2730   -6.3220  -25.8190 O.2      34 ASN    0.0900
    521 CB        -53.5920   -7.2530  -24.0180 C.3      34 ASN   -0.1800
    522 CG        -52.6000   -8.4160  -24.1060 C.2      34 ASN    0.0900
    523 ND2       -51.8650   -8.6460  -23.0190 N.am     34 ASN    0.0900
    524 OD1       -52.5020   -9.1030  -25.1300 O.2      34 ASN    0.5500
    525 HN        -52.0390   -5.8030  -25.3100 H        34 ASN   -0.5500
    526 HA        -54.1560   -7.4640  -26.0940 H        34 ASN   -0.6200
    527 HB1       -54.5230   -7.6180  -23.5330 H        34 ASN    0.3200
    528 HB2       -53.1450   -6.4530  -23.3910 H        34 ASN    0.3000
    529 HD21      -51.9770   -8.0730  -22.2080 H        34 ASN    0.5100
    530 HD22      -51.1980   -9.3920  -23.0160 H        34 ASN   -0.5100
    531 N         -55.1680   -4.6250  -24.8620 N.am     35 TYR   -0.4700
    532 CA        -56.3430   -3.7450  -24.8500 C.3      35 TYR    0.3100
    533 C         -57.0360   -3.6300  -26.2240 C.2      35 TYR    0.0700
    534 O         -58.2640   -3.5230  -26.2900 O.2      35 TYR    0.0900
    535 CB        -55.9720   -2.3490  -24.3350 C.3      35 TYR   -0.1800
    536 CG        -55.7330   -2.2690  -22.8350 C.ar     35 TYR    0.0900
    537 CD1       -56.7270   -2.6460  -21.9280 C.ar     35 TYR    0.0900
    538 CD2       -54.5320   -1.7770  -22.3220 C.ar     35 TYR    0.0000
    539 CE1       -56.5220   -2.5550  -20.5510 C.ar     35 TYR   -0.1150
    540 CE2       -54.3170   -1.6810  -20.9460 C.ar     35 TYR    0.1150
    541 CZ        -55.3170   -2.0720  -20.0680 C.ar     35 TYR   -0.1150
    542 OH        -55.1200   -1.9860  -18.7070 O.3      35 TYR    0.1150
    543 HN        -54.3280   -4.2460  -24.4830 H        35 TYR    0.1100
    544 HA        -57.0890   -4.1940  -24.2110 H        35 TYR   -0.5400
    545 HB1       -56.8000   -1.6460  -24.5690 H        35 TYR    0.4300
    546 HB2       -55.0360   -2.0170  -24.8300 H        35 TYR   -0.1150
    547 HD1       -57.6710   -3.0140  -22.3000 H        35 TYR    0.1150
    548 HD2       -53.7530   -1.4640  -23.0030 H        35 TYR   -0.1150
    549 HE1       -57.2990   -2.8610  -19.8650 H        35 TYR    0.1150
    550 HE2       -53.3780   -1.3050  -20.5680 H        35 TYR    0.5100
    551 HH        -55.9160   -2.3000  -18.2720 H        35 TYR   -0.5100
    552 N         -56.2600   -3.6530  -27.3120 N.am     36 LEU   -0.4700
    553 CA        -56.8360   -3.7000  -28.6640 C.3      36 LEU    0.3100
    554 C         -57.3870   -5.0850  -28.9460 C.2      36 LEU    0.0700
    555 O         -58.3570   -5.2250  -29.6800 O.2      36 LEU    0.0900
    556 CB        -55.8140   -3.3140  -29.7550 C.3      36 LEU   -0.1800
    557 CG        -55.4420   -1.8260  -29.9180 C.3      36 LEU    0.0900
    558 CD1       -54.4100   -1.6390  -31.0300 C.3      36 LEU    0.0900
    559 CD2       -56.6700   -0.9540  -30.1870 C.3      36 LEU   -0.0900
    560 HN        -55.2640   -3.6380  -27.2560 H        36 LEU    0.0900
    561 HA        -57.6720   -3.0180  -28.6860 H        36 LEU   -0.2700
    562 HB1       -56.2230   -3.6600  -30.7270 H        36 LEU    0.0900
    563 HB2       -54.8760   -3.8660  -29.5400 H        36 LEU    0.0900
    564 HG        -55.0240   -1.4450  -28.9620 H        36 LEU    0.0900
    565 HD11      -54.8760   -1.8350  -32.0200 H        36 LEU   -0.2700
    566 HD12      -53.5680   -2.3490  -30.8870 H        36 LEU    0.0900
    567 HD13      -54.0270   -0.5970  -31.0190 H        36 LEU    0.0900
    568 HD21      -57.3870   -1.0350  -29.3430 H        36 LEU    0.0900
    569 HD22      -57.1770   -1.2900  -31.1170 H        36 LEU    0.5100
    570 HD23      -56.3640    0.1090  -30.2910 H        36 LEU   -0.5100
    571 N         -56.7660   -6.1080  -28.3710 N.am     37 VAL   -0.4700
    572 CA        -57.2840   -7.4700  -28.4810 C.3      37 VAL    0.3100
    573 C         -58.6540   -7.5860  -27.8070 C.2      37 VAL    0.0700
    574 O         -59.5360   -8.2940  -28.3060 O.2      37 VAL    0.0900
    575 CB        -56.2920   -8.5070  -27.8950 C.3      37 VAL   -0.0900
    576 CG1       -56.9270   -9.8810  -27.8000 C.3      37 VAL    0.0900
    577 CG2       -55.0220   -8.5550  -28.7350 C.3      37 VAL   -0.2700
    578 HN        -55.9290   -5.9950  -27.8430 H        37 VAL    0.0900
    579 HA        -57.4560   -7.6740  -29.5270 H        37 VAL    0.0900
    580 HB        -55.9780   -8.1800  -26.8810 H        37 VAL    0.0900
    581 HG11      -57.5490  -10.0770  -28.6990 H        37 VAL   -0.2700
    582 HG12      -57.5780   -9.9360  -26.9000 H        37 VAL    0.0900
    583 HG13      -56.1370  -10.6590  -27.7380 H        37 VAL    0.0900
    584 HG21      -54.5330   -7.5570  -28.7450 H        37 VAL    0.0900
    585 HG22      -55.2710   -8.8360  -29.7810 H        37 VAL    0.5100
    586 HG23      -54.3120   -9.2940  -28.3070 H        37 VAL   -0.5100
    587 N         -58.8370   -6.8800  -26.6870 N.am     38 VAL   -0.4700
    588 CA        -60.1400   -6.8170  -26.0280 C.3      38 VAL    0.3100
    589 C         -61.1990   -6.2990  -26.9860 C.2      38 VAL    0.0700
    590 O         -62.2080   -6.9640  -27.2190 O.2      38 VAL    0.0900
    591 CB        -60.1330   -5.9270  -24.7660 C.3      38 VAL   -0.0900
    592 CG1       -61.5460   -5.4430  -24.4290 C.3      38 VAL    0.0900
    593 CG2       -59.5310   -6.6790  -23.5940 C.3      38 VAL   -0.2700
    594 HN        -58.0990   -6.3680  -26.2540 H        38 VAL    0.0900
    595 HA        -60.4180   -7.8260  -25.7620 H        38 VAL    0.0900
    596 HB        -59.4770   -5.0480  -24.9420 H        38 VAL    0.0900
    597 HG11      -62.2510   -6.3020  -24.4180 H        38 VAL   -0.2700
    598 HG12      -61.8880   -4.7130  -25.1920 H        38 VAL    0.0900
    599 HG13      -61.5530   -4.9670  -23.4250 H        38 VAL    0.0900
    600 HG21      -58.4860   -6.9760  -23.8270 H        38 VAL    0.0900
    601 HG22      -60.1240   -7.5980  -23.3900 H        38 VAL    0.5100
    602 HG23      -59.5230   -6.0310  -22.6920 H        38 VAL   -0.5100
    603 N         -60.9710   -5.1190  -27.5610 N.am     39 SER   -0.4700
    604 CA        -61.9700   -4.5310  -28.4530 C.3      39 SER    0.3100
    605 C         -62.2590   -5.4630  -29.6290 C.2      39 SER    0.0700
    606 O         -63.4000   -5.5710  -30.0550 O.2      39 SER    0.0900
    607 CB        -61.5560   -3.1380  -28.9490 C.3      39 SER    0.0500
    608 OG        -61.1170   -3.1690  -30.2940 O.3      39 SER    0.0900
    609 HN        -60.1340   -4.5980  -27.4150 H        39 SER    0.0900
    610 HA        -62.8990   -4.4660  -27.9060 H        39 SER   -0.6600
    611 HB1       -60.7270   -2.7540  -28.3170 H        39 SER    0.4300
    612 HB2       -62.4250   -2.4490  -28.8790 H        39 SER    0.5100
    613 HG1       -60.2110   -3.4850  -30.2700 H        39 SER   -0.5100
    614 N         -61.2330   -6.1470  -30.1370 N.am     40 LEU   -0.4700
    615 CA        -61.4250   -7.1370  -31.1960 C.3      40 LEU    0.3100
    616 C         -62.2490   -8.3080  -30.6870 C.2      40 LEU    0.0700
    617 O         -63.0570   -8.8740  -31.4250 O.2      40 LEU    0.0900
    618 CB        -60.0820   -7.6530  -31.7350 C.3      40 LEU   -0.1800
    619 CG        -60.1330   -8.7740  -32.7910 C.3      40 LEU    0.0900
    620 CD1       -60.9150   -8.3240  -34.0110 C.3      40 LEU    0.0900
    621 CD2       -58.7410   -9.2190  -33.1930 C.3      40 LEU   -0.0900
    622 HN        -60.2970   -6.0150  -29.8190 H        40 LEU    0.0900
    623 HA        -61.9880   -6.6680  -31.9900 H        40 LEU   -0.2700
    624 HB1       -59.4950   -8.0300  -30.8720 H        40 LEU    0.0900
    625 HB2       -59.5480   -6.7900  -32.1860 H        40 LEU    0.0900
    626 HG        -60.6200   -9.6700  -32.3510 H        40 LEU    0.0900
    627 HD11      -60.4340   -7.4320  -34.4660 H        40 LEU   -0.2700
    628 HD12      -61.9530   -8.0560  -33.7180 H        40 LEU    0.0900
    629 HD13      -60.9390   -9.1390  -34.7660 H        40 LEU    0.0900
    630 HD21      -58.2580   -9.7650  -32.3550 H        40 LEU    0.0900
    631 HD22      -58.1190   -8.3340  -33.4450 H        40 LEU    0.5100
    632 HD23      -58.8000   -9.8980  -34.0710 H        40 LEU   -0.5100
    633 N         -62.0270   -8.6800  -29.4280 N.am     41 ALA   -0.4700
    634 CA        -62.8420   -9.6930  -28.7700 C.3      41 ALA    0.3100
    635 C         -64.2860   -9.2190  -28.5810 C.2      41 ALA    0.0700
    636 O         -65.2160  -10.0180  -28.6490 O.2      41 ALA    0.0900
    637 CB        -62.2270  -10.0740  -27.4330 C.3      41 ALA   -0.2700
    638 HN        -61.2950   -8.2830  -28.8800 H        41 ALA    0.0900
    639 HA        -62.8960  -10.5540  -29.4190 H        41 ALA    0.0900
    640 HB1       -62.3270   -9.2340  -26.7120 H        41 ALA    0.0900
    641 HB2       -61.1470  -10.3020  -27.5640 H        41 ALA    0.5100
    642 HB3       -62.7490  -10.9630  -27.0160 H        41 ALA   -0.5100
    643 N         -64.4730   -7.9190  -28.3480 N.am     42 VAL   -0.4700
    644 CA        -65.8140   -7.3320  -28.2300 C.3      42 VAL    0.3100
    645 C         -66.5600   -7.3510  -29.5680 C.2      42 VAL    0.0700
    646 O         -67.7710   -7.5420  -29.5980 O.2      42 VAL    0.0900
    647 CB        -65.7700   -5.8790  -27.6720 C.3      42 VAL   -0.0900
    648 CG1       -67.1770   -5.2880  -27.5720 C.3      42 VAL    0.0900
    649 CG2       -65.0730   -5.8390  -26.3080 C.3      42 VAL   -0.2700
    650 HN        -63.7100   -7.2860  -28.2430 H        42 VAL    0.0900
    651 HA        -66.3910   -7.9630  -27.5700 H        42 VAL    0.0900
    652 HB        -65.1540   -5.2470  -28.3460 H        42 VAL    0.0900
    653 HG11      -67.8520   -5.9950  -27.0430 H        42 VAL   -0.2700
    654 HG12      -67.5830   -5.1050  -28.5900 H        42 VAL    0.0900
    655 HG13      -67.1470   -4.3340  -27.0030 H        42 VAL    0.0900
    656 HG21      -64.1010   -6.3740  -26.3600 H        42 VAL    0.0900
    657 HG22      -65.7100   -6.3330  -25.5430 H        42 VAL    0.5100
    658 HG23      -64.8830   -4.7850  -26.0120 H        42 VAL   -0.5100
    659 N         -65.8420   -7.1700  -30.6770 N.am     43 ALA   -0.4700
    660 CA        -66.4380   -7.2610  -32.0200 C.3      43 ALA    0.3100
    661 C         -67.0530   -8.6330  -32.2710 C.2      43 ALA    0.0700
    662 O         -68.0090   -8.7770  -33.0300 O.2      43 ALA    0.0900
    663 CB        -65.3960   -6.9620  -33.0990 C.3      43 ALA   -0.2700
    664 HN        -64.8670   -6.9660  -30.6460 H        43 ALA    0.0900
    665 HA        -67.2480   -6.5490  -32.0740 H        43 ALA    0.0900
    666 HB1       -64.5600   -7.6900  -33.0350 H        43 ALA    0.0900
    667 HB2       -64.9870   -5.9380  -32.9550 H        43 ALA    0.5100
    668 HB3       -65.8600   -7.0410  -34.1050 H        43 ALA   -0.5100
    669 N         -66.4860   -9.6430  -31.6260 N.am     44 ASP   -0.4700
    670 CA        -66.9210  -11.0080  -31.8030 C.3      44 ASP    0.3100
    671 C         -68.0220  -11.3470  -30.7940 C.2      44 ASP    0.0700
    672 O         -68.9390  -12.1080  -31.0980 O.2      44 ASP    0.0900
    673 CB        -65.7030  -11.9380  -31.6700 C.3      44 ASP   -0.2800
    674 CG        -64.5490  -11.5350  -32.6060 C.2      44 ASP    0.0900
    675 OD1       -64.8470  -11.0770  -33.7400 O.co2    44 ASP    0.0900
    676 OD2       -63.3630  -11.6700  -32.2070 O.co2    44 ASP    0.6200
    677 HN        -65.7330   -9.5040  -30.9890 H        44 ASP   -0.7600
    678 HA        -67.3680  -11.1020  -32.7810 H        44 ASP   -0.7600
    679 HB1       -66.0130  -12.9760  -31.9170 H        44 ASP    0.5100
    680 HB2       -65.3360  -11.9050  -30.6220 H        44 ASP   -0.5100
    681 N         -67.9520  -10.7730  -29.5940 N.am     45 LEU   -0.4700
    682 CA        -69.0100  -10.9660  -28.6070 C.3      45 LEU    0.3100
    683 C         -70.3230  -10.3640  -29.1020 C.2      45 LEU    0.0700
    684 O         -71.3690  -10.9970  -29.0040 O.2      45 LEU    0.0900
    685 CB        -68.6300  -10.3690  -27.2440 C.3      45 LEU   -0.1800
    686 CG        -67.7070  -11.2190  -26.3600 C.3      45 LEU    0.0900
    687 CD1       -67.0040  -10.3670  -25.3070 C.3      45 LEU    0.0900
    688 CD2       -68.4860  -12.3520  -25.7070 C.3      45 LEU   -0.0900
    689 HN        -67.1870  -10.1950  -29.3190 H        45 LEU    0.0900
    690 HA        -69.1820  -12.0270  -28.5110 H        45 LEU   -0.2700
    691 HB1       -69.5680  -10.1870  -26.6800 H        45 LEU    0.0900
    692 HB2       -68.1240   -9.3980  -27.4280 H        45 LEU    0.0900
    693 HG        -66.9430  -11.7120  -26.9980 H        45 LEU    0.0900
    694 HD11      -67.7540   -9.8740  -24.6520 H        45 LEU   -0.2700
    695 HD12      -66.3950   -9.5800  -25.8010 H        45 LEU    0.0900
    696 HD13      -66.3500  -11.0080  -24.6770 H        45 LEU    0.0900
    697 HD21      -69.0790  -12.8990  -26.4720 H        45 LEU    0.0900
    698 HD22      -69.1830  -11.9420  -24.9450 H        45 LEU    0.5100
    699 HD23      -67.7840  -13.0650  -25.2250 H        45 LEU   -0.5100
    700 N         -70.2810   -9.1530  -29.6520 N.am     46 LEU   -0.4700
    701 CA        -71.5000   -8.5530  -30.2000 C.3      46 LEU    0.3100
    702 C         -72.0510   -9.3840  -31.3610 C.2      46 LEU    0.0700
    703 O         -73.2340   -9.7240  -31.3580 O.2      46 LEU    0.0900
    704 CB        -71.2800   -7.0940  -30.6370 C.3      46 LEU   -0.1800
    705 CG        -71.1270   -6.0560  -29.5150 C.3      46 LEU    0.0900
    706 CD1       -70.8720   -4.6840  -30.1090 C.3      46 LEU    0.0900
    707 CD2       -72.3340   -6.0140  -28.5990 C.3      46 LEU   -0.0900
    708 HN        -69.4450   -8.6140  -29.7150 H        46 LEU    0.0900
    709 HA        -72.2600   -8.5970  -29.4350 H        46 LEU   -0.2700
    710 HB1       -72.1470   -6.7940  -31.2620 H        46 LEU    0.0900
    711 HB2       -70.3600   -7.0610  -31.2570 H        46 LEU    0.0900
    712 HG        -70.2760   -6.3410  -28.8600 H        46 LEU    0.0900
    713 HD11      -71.7200   -4.3860  -30.7620 H        46 LEU   -0.2700
    714 HD12      -69.9440   -4.7030  -30.7210 H        46 LEU    0.0900
    715 HD13      -70.7690   -3.9340  -29.2960 H        46 LEU    0.0900
    716 HD21      -72.4860   -7.0050  -28.1210 H        46 LEU    0.0900
    717 HD22      -73.2450   -5.7590  -29.1820 H        46 LEU    0.5100
    718 HD23      -72.1770   -5.2580  -27.8010 H        46 LEU   -0.5100
    719 N         -71.1990   -9.7330  -32.3310 N.am     47 VAL   -0.4700
    720 CA        -71.6140  -10.5960  -33.4510 C.3      47 VAL    0.3100
    721 C         -72.3920  -11.8260  -32.9900 C.2      47 VAL    0.0700
    722 O         -73.4130  -12.1690  -33.5840 O.2      47 VAL    0.0900
    723 CB        -70.4160  -11.0740  -34.3040 C.3      47 VAL   -0.0900
    724 CG1       -70.6580  -12.4770  -34.8620 C.3      47 VAL    0.0900
    725 CG2       -70.1500  -10.0950  -35.4280 C.3      47 VAL   -0.2700
    726 HN        -70.2500   -9.4280  -32.3390 H        47 VAL    0.0900
    727 HA        -72.2970  -10.0290  -34.0640 H        47 VAL    0.0900
    728 HB        -69.5010  -11.0850  -33.6740 H        47 VAL    0.0900
    729 HG11      -71.6550  -12.5270  -35.3500 H        47 VAL   -0.2700
    730 HG12      -70.6300  -13.2220  -34.0380 H        47 VAL    0.0900
    731 HG13      -69.8810  -12.7240  -35.6150 H        47 VAL    0.0900
    732 HG21      -69.7410   -9.1460  -35.0190 H        47 VAL    0.0900
    733 HG22      -71.0950   -9.8720  -35.9670 H        47 VAL    0.5100
    734 HG23      -69.4080  -10.5250  -36.1360 H        47 VAL   -0.5100
    735 N         -71.9240  -12.4750  -31.9220 N.am     48 ALA   -0.4700
    736 CA        -72.5650  -13.6950  -31.4210 C.3      48 ALA    0.3100
    737 C         -73.8950  -13.4480  -30.7070 C.2      48 ALA    0.0700
    738 O         -74.7130  -14.3610  -30.6170 O.2      48 ALA    0.0900
    739 CB        -71.6130  -14.4500  -30.5020 C.3      48 ALA   -0.2700
    740 HN        -71.1230  -12.1630  -31.4200 H        48 ALA    0.0900
    741 HA        -72.8350  -14.3060  -32.2700 H        48 ALA    0.0900
    742 HB1       -71.3310  -13.8120  -29.6370 H        48 ALA    0.0900
    743 HB2       -70.6900  -14.7240  -31.0570 H        48 ALA    0.5100
    744 HB3       -72.1070  -15.3690  -30.1190 H        48 ALA   -0.5100
    745 N         -74.1090  -12.2260  -30.2080 N.am     49 THR   -0.4700
    746 CA        -75.2960  -11.8930  -29.4020 C.3      49 THR    0.3100
    747 C         -76.3000  -10.9350  -30.0710 C.2      49 THR    0.0700
    748 O         -77.4410  -10.8290  -29.6150 O.2      49 THR    0.0900
    749 CB        -74.9020  -11.2840  -28.0280 C.3      49 THR    0.1400
    750 CG2       -73.8270  -12.1240  -27.3360 C.3      49 THR    0.0900
    751 OG1       -74.4310   -9.9430  -28.2000 O.3      49 THR   -0.6600
    752 HN        -73.4670  -11.4790  -30.3630 H        49 THR    0.4300
    753 HA        -75.8610  -12.8010  -29.2570 H        49 THR   -0.2700
    754 HB        -75.7860  -11.2710  -27.3540 H        49 THR    0.0900
    755 HG1       -73.5210  -10.0180  -28.4950 H        49 THR    0.0900
    756 HG21      -72.9890  -12.3240  -28.0380 H        49 THR    0.0900
    757 HG22      -74.2570  -13.0960  -27.0110 H        49 THR    0.5100
    758 HG23      -73.4290  -11.5780  -26.4550 H        49 THR   -0.5100
    759 N         -75.8900  -10.2280  -31.1270 N.am     50 LEU   -0.4700
    760 CA        -76.7890   -9.2840  -31.8110 C.3      50 LEU    0.3100
    761 C         -76.9840   -9.5420  -33.3120 C.2      50 LEU    0.0700
    762 O         -77.8990   -8.9780  -33.9180 O.2      50 LEU    0.0900
    763 CB        -76.3100   -7.8400  -31.6100 C.3      50 LEU   -0.1800
    764 CG        -75.9950   -7.3710  -30.1800 C.3      50 LEU    0.0900
    765 CD1       -75.8790   -5.8460  -30.1620 C.3      50 LEU    0.0900
    766 CD2       -77.0280   -7.8480  -29.1570 C.3      50 LEU   -0.0900
    767 HN        -74.9680  -10.3060  -31.4960 H        50 LEU    0.0900
    768 HA        -77.7810   -9.4100  -31.4030 H        50 LEU   -0.2700
    769 HB1       -77.0990   -7.1710  -32.0110 H        50 LEU    0.0900
    770 HB2       -75.3860   -7.7110  -32.2110 H        50 LEU    0.0900
    771 HG        -75.0390   -7.8240  -29.8410 H        50 LEU    0.0900
    772 HD11      -76.8350   -5.3860  -30.4960 H        50 LEU   -0.2700
    773 HD12      -75.0690   -5.5190  -30.8480 H        50 LEU    0.0900
    774 HD13      -75.6590   -5.4960  -29.1300 H        50 LEU    0.0900
    775 HD21      -76.7280   -8.8320  -28.7400 H        50 LEU    0.0900
    776 HD22      -78.0210   -7.9570  -29.6440 H        50 LEU    0.5100
    777 HD23      -77.0990   -7.1170  -28.3230 H        50 LEU   -0.5100
    778 N         -76.1440  -10.3880  -33.9120 N.am     51 VAL   -0.4700
    779 CA        -76.2320  -10.6700  -35.3430 C.3      51 VAL    0.3100
    780 C         -76.5410  -12.1380  -35.6370 C.2      51 VAL    0.0700
    781 O         -77.4100  -12.4470  -36.4510 O.2      51 VAL    0.0900
    782 CB        -74.9350  -10.2620  -36.0680 C.3      51 VAL   -0.0900
    783 CG1       -74.8520  -10.9140  -37.4470 C.3      51 VAL    0.0900
    784 CG2       -74.8470   -8.7400  -36.1810 C.3      51 VAL   -0.2700
    785 HN        -75.4230  -10.8620  -33.4130 H        51 VAL    0.0900
    786 HA        -77.0710  -10.1180  -35.7400 H        51 VAL    0.0900
    787 HB        -74.0600  -10.5780  -35.4600 H        51 VAL    0.0900
    788 HG11      -75.7980  -10.7490  -38.0060 H        51 VAL   -0.2700
    789 HG12      -74.6910  -12.0080  -37.3390 H        51 VAL    0.0900
    790 HG13      -74.0150  -10.4680  -38.0280 H        51 VAL    0.0900
    791 HG21      -74.8500   -8.2820  -35.1680 H        51 VAL    0.0900
    792 HG22      -75.7200   -8.3520  -36.7470 H        51 VAL    0.5100
    793 HG23      -73.9070   -8.4530  -36.6980 H        51 VAL   -0.5100
    794 N         -75.8450  -13.0490  -34.9750 N.am     52 MET   -0.4700
    795 CA        -75.9770  -14.4630  -35.2920 C.3      52 MET    0.3100
    796 C         -77.3070  -15.1040  -34.8890 C.2      52 MET    0.0700
    797 O         -77.6950  -16.1170  -35.4790 O.2      52 MET    0.0900
    798 CB        -74.8120  -15.2370  -34.6940 C.3      52 MET   -0.1800
    799 CG        -73.5020  -14.8800  -35.3550 C.3      52 MET    0.0900
    800 SD        -72.1360  -15.8130  -34.6820 S.3      52 MET    0.0900
    801 CE        -72.5760  -17.4660  -35.2570 C.3      52 MET   -0.1400
    802 HN        -75.2100  -12.8140  -34.2430 H        52 MET    0.0900
    803 HA        -75.9910  -14.5680  -36.3660 H        52 MET    0.0900
    804 HB1       -74.9980  -16.3250  -34.8210 H        52 MET   -0.0900
    805 HB2       -74.7450  -15.0090  -33.6090 H        52 MET   -0.2200
    806 HG1       -73.3170  -13.7950  -35.2130 H        52 MET    0.0900
    807 HG2       -73.5870  -15.0790  -36.4440 H        52 MET    0.0900
    808 HE1       -72.4590  -17.5550  -36.3570 H        52 MET    0.0900
    809 HE2       -73.6340  -17.6910  -35.0050 H        52 MET    0.5100
    810 HE3       -71.9200  -18.2250  -34.7790 H        52 MET   -0.5100
    811 N         -78.0180  -14.5350  -33.8950 N.am     53 PRO   -0.2900
    812 CA        -79.3580  -15.0610  -33.6280 C.3      53 PRO    0.0000
    813 C         -80.2740  -14.9210  -34.8440 C.2      53 PRO    0.0900
    814 O         -81.0700  -15.8170  -35.1450 O.2      53 PRO    0.0900
    815 CB        -79.8630  -14.1850  -32.4750 C.3      53 PRO    0.0200
    816 CG        -78.6330  -13.6910  -31.8070 C.3      53 PRO    0.0900
    817 CD        -77.6260  -13.5160  -32.9020 C.3      53 PRO   -0.1800
    818 HA        -79.3110  -16.1150  -33.4060 H        53 PRO    0.0900
    819 HB1       -80.4830  -14.7790  -31.7710 H        53 PRO    0.0900
    820 HB2       -80.4690  -13.3370  -32.8600 H        53 PRO   -0.1800
    821 HG1       -78.8260  -12.7240  -31.2950 H        53 PRO    0.0900
    822 HG2       -78.2710  -14.4270  -31.0580 H        53 PRO    0.0900
    823 HD1       -77.6840  -12.5030  -33.3520 H        53 PRO    0.5100
    824 HD2       -76.5940  -13.7120  -32.5420 H        53 PRO   -0.5100
    825 N         -80.1440  -13.7950  -35.5370 N.am     54 TRP   -0.4700
    826 CA        -80.9220  -13.5400  -36.7300 C.3      54 TRP    0.3100
    827 C         -80.4310  -14.4330  -37.8780 C.2      54 TRP    0.0700
    828 O         -81.2310  -14.9500  -38.6520 O.2      54 TRP    0.0900
    829 CB        -80.8500  -12.0530  -37.0940 C.3      54 TRP   -0.1800
    830 CG        -81.3030  -11.0940  -35.9810 C.ar     54 TRP    0.0900
    831 CD1       -80.6160  -10.0010  -35.4980 C.ar     54 TRP    0.0900
    832 CD2       -82.5280  -11.1490  -35.2300 C.ar     54 TRP   -0.0300
    833 CE2       -82.5150  -10.0640  -34.3200 C.ar     54 TRP   -0.1500
    834 CE3       -83.6370  -12.0060  -35.2410 C.ar     54 TRP    0.2200
    835 NE1       -81.3380   -9.3840  -34.5020 N.ar     54 TRP   -0.5100
    836 CZ2       -83.5650   -9.8180  -33.4320 C.ar     54 TRP    0.3700
    837 CZ3       -84.6800  -11.7600  -34.3540 C.ar     54 TRP    0.2400
    838 CH2       -84.6370  -10.6770  -33.4620 C.ar     54 TRP    0.1100
    839 HN        -79.5080  -13.0770  -35.2670 H        54 TRP   -0.2500
    840 HA        -81.9420  -13.8340  -36.5370 H        54 TRP    0.1700
    841 HB1       -81.4960  -11.8780  -37.9800 H        54 TRP   -0.2000
    842 HB2       -79.7990  -11.8060  -37.3520 H        54 TRP    0.1400
    843 HD1       -79.6500   -9.6750  -35.8510 H        54 TRP   -0.2700
    844 HE1       -81.0580   -8.5910  -34.0070 H        54 TRP    0.1600
    845 HE3       -83.6970  -12.8460  -35.9180 H        54 TRP   -0.1400
    846 HZ2       -83.5530   -8.9890  -32.7410 H        54 TRP    0.1400
    847 HZ3       -85.5390  -12.4150  -34.3500 H        54 TRP    0.5100
    848 HH2       -85.4630  -10.5150  -32.7860 H        54 TRP   -0.5100
    849 N         -79.1190  -14.6460  -37.9670 N.am     55 VAL   -0.4700
    850 CA        -78.5570  -15.5910  -38.9380 C.3      55 VAL    0.3100
    851 C         -79.1010  -17.0010  -38.7080 C.2      55 VAL    0.0700
    852 O         -79.2870  -17.7600  -39.6550 O.2      55 VAL    0.0900
    853 CB        -77.0080  -15.6280  -38.8830 C.3      55 VAL   -0.0900
    854 CG1       -76.4490  -16.7110  -39.8080 C.3      55 VAL    0.0900
    855 CG2       -76.4300  -14.2730  -39.2470 C.3      55 VAL   -0.2700
    856 HN        -78.4630  -14.1770  -37.3790 H        55 VAL    0.0900
    857 HA        -78.8850  -15.2850  -39.9200 H        55 VAL    0.0900
    858 HB        -76.6830  -15.8330  -37.8410 H        55 VAL    0.0900
    859 HG11      -76.9000  -16.6190  -40.8190 H        55 VAL   -0.2700
    860 HG12      -76.6910  -17.7160  -39.4010 H        55 VAL    0.0900
    861 HG13      -75.3480  -16.5990  -39.8990 H        55 VAL    0.0900
    862 HG21      -76.7920  -13.4990  -38.5360 H        55 VAL    0.0900
    863 HG22      -76.7500  -13.9880  -40.2730 H        55 VAL    0.5100
    864 HG23      -75.3220  -14.3080  -39.1980 H        55 VAL   -0.5100
    865 N         -79.3570  -17.3460  -37.4500 N.am     56 VAL   -0.4700
    866 CA        -79.9330  -18.6460  -37.1190 C.3      56 VAL    0.3100
    867 C         -81.4390  -18.6980  -37.4300 C.2      56 VAL    0.0700
    868 O         -81.9850  -19.7770  -37.6910 O.2      56 VAL    0.0900
    869 CB        -79.6930  -19.0300  -35.6370 C.3      56 VAL   -0.0900
    870 CG1       -80.1480  -20.4650  -35.3700 C.3      56 VAL    0.0900
    871 CG2       -78.2240  -18.8780  -35.2720 C.3      56 VAL   -0.2700
    872 HN        -79.1690  -16.7390  -36.6820 H        56 VAL    0.0900
    873 HA        -79.4810  -19.3800  -37.7690 H        56 VAL    0.0900
    874 HB        -80.2610  -18.3370  -34.9810 H        56 VAL    0.0900
    875 HG11      -79.7180  -21.1500  -36.1320 H        56 VAL   -0.2700
    876 HG12      -81.2560  -20.5270  -35.4220 H        56 VAL    0.0900
    877 HG13      -79.8020  -20.7910  -34.3650 H        56 VAL    0.0900
    878 HG21      -77.6460  -18.5230  -36.1520 H        56 VAL    0.0900
    879 HG22      -77.8110  -19.8570  -34.9490 H        56 VAL    0.5100
    880 HG23      -78.1120  -18.1360  -34.4530 H        56 VAL   -0.5100
    881 N         -82.1120  -17.5450  -37.4050 N.am     57 TYR   -0.4700
    882 CA        -83.5260  -17.4790  -37.7850 C.3      57 TYR    0.3100
    883 C         -83.7060  -17.6300  -39.2970 C.2      57 TYR    0.0700
    884 O         -84.5370  -18.4140  -39.7440 O.2      57 TYR    0.0900
    885 CB        -84.1750  -16.1800  -37.2850 C.3      57 TYR   -0.1800
    886 CG        -85.4640  -15.8190  -37.9940 C.ar     57 TYR    0.0900
    887 CD1       -86.6560  -16.4640  -37.6900 C.ar     57 TYR    0.0900
    888 CD2       -85.4870  -14.8230  -38.9740 C.ar     57 TYR    0.0000
    889 CE1       -87.8380  -16.1300  -38.3460 C.ar     57 TYR   -0.1150
    890 CE2       -86.6640  -14.4820  -39.6330 C.ar     57 TYR    0.1150
    891 CZ        -87.8320  -15.1370  -39.3160 C.ar     57 TYR   -0.1150
    892 OH        -88.9950  -14.7990  -39.9700 O.3      57 TYR    0.1150
    893 HN        -81.6870  -16.6850  -37.1310 H        57 TYR    0.1100
    894 HA        -84.0250  -18.3350  -37.3540 H        57 TYR   -0.5400
    895 HB1       -83.4690  -15.3360  -37.4390 H        57 TYR    0.4300
    896 HB2       -84.4140  -16.2850  -36.2050 H        57 TYR   -0.1150
    897 HD1       -86.6670  -17.2360  -36.9340 H        57 TYR    0.1150
    898 HD2       -84.5720  -14.3080  -39.2260 H        57 TYR   -0.1150
    899 HE1       -88.7570  -16.6420  -38.1000 H        57 TYR    0.1150
    900 HE2       -86.6620  -13.7100  -40.3890 H        57 TYR    0.5100
    901 HH        -89.5510  -15.5800  -40.0110 H        57 TYR   -0.5100
    902 N         -82.9170  -16.8900  -40.0820 N.am     58 LEU   -0.4700
    903 CA        -82.9680  -16.9920  -41.5480 C.3      58 LEU    0.3100
    904 C         -82.5070  -18.3530  -42.0600 C.2      58 LEU    0.0700
    905 O         -82.7760  -18.7090  -43.2010 O.2      58 LEU    0.0900
    906 CB        -82.1230  -15.8960  -42.2200 C.3      58 LEU   -0.1800
    907 CG        -82.7200  -14.4910  -42.3710 C.3      58 LEU    0.0900
    908 CD1       -81.7890  -13.6020  -43.1840 C.3      58 LEU    0.0900
    909 CD2       -84.0910  -14.5350  -43.0220 C.3      58 LEU   -0.0900
    910 HN        -82.2620  -16.2380  -39.7110 H        58 LEU    0.0900
    911 HA        -84.0010  -16.9010  -41.8500 H        58 LEU   -0.2700
    912 HB1       -81.8690  -16.2560  -43.2390 H        58 LEU    0.0900
    913 HB2       -81.1890  -15.7940  -41.6300 H        58 LEU    0.0900
    914 HG        -82.8710  -14.0450  -41.3640 H        58 LEU    0.0900
    915 HD11      -81.6360  -14.0340  -44.1960 H        58 LEU   -0.2700
    916 HD12      -80.8030  -13.5250  -42.6790 H        58 LEU    0.0900
    917 HD13      -82.2330  -12.5890  -43.2940 H        58 LEU    0.0900
    918 HD21      -84.8310  -14.9850  -42.3250 H        58 LEU    0.0900
    919 HD22      -84.0520  -15.1540  -43.9440 H        58 LEU    0.5100
    920 HD23      -84.4230  -13.5050  -43.2750 H        58 LEU   -0.5100
    921 N         -81.7910  -19.0990  -41.2230 N.am     59 GLU   -0.4700
    922 CA        -81.4080  -20.4670  -41.5480 C.3      59 GLU    0.3100
    923 C         -82.5610  -21.4560  -41.3540 C.2      59 GLU    0.0700
    924 O         -82.7150  -22.3840  -42.1500 O.2      59 GLU    0.0900
    925 CB        -80.1950  -20.8950  -40.7130 C.3      59 GLU   -0.1800
    926 CG        -78.8530  -20.5200  -41.3390 C.3      59 GLU    0.0900
    927 CD        -78.3900  -21.5010  -42.4210 C.2      59 GLU    0.0900
    928 OE1       -79.0640  -22.5380  -42.6500 O.co2    59 GLU   -0.2800
    929 OE2       -77.3350  -21.2310  -43.0410 O.co2    59 GLU    0.0900
    930 HN        -81.4850  -18.7570  -40.3380 H        59 GLU    0.0900
    931 HA        -81.1740  -20.5090  -42.6000 H        59 GLU    0.6200
    932 HB1       -80.2290  -21.9980  -40.5840 H        59 GLU   -0.7600
    933 HB2       -80.2650  -20.4130  -39.7160 H        59 GLU   -0.7600
    934 HG1       -78.0810  -20.4920  -40.5410 H        59 GLU    0.5100
    935 HG2       -78.9410  -19.5120  -41.7970 H        59 GLU   -0.5100
    936 N         -83.3660  -21.2690  -40.3030 N.am     60 VAL   -0.4700
    937 CA        -84.5150  -22.1560  -40.0290 C.3      60 VAL    0.3100
    938 C         -85.5670  -22.0650  -41.1420 C.2      60 VAL    0.0700
    939 O         -86.0650  -23.0870  -41.6260 O.2      60 VAL    0.0900
    940 CB        -85.1790  -21.8400  -38.6650 C.3      60 VAL   -0.0900
    941 CG1       -86.4380  -22.6800  -38.4670 C.3      60 VAL    0.0900
    942 CG2       -84.1940  -22.0740  -37.5260 C.3      60 VAL   -0.2700
    943 HN        -83.2280  -20.5220  -39.6580 H        60 VAL    0.0900
    944 HA        -84.1540  -23.1730  -40.0360 H        60 VAL    0.0900
    945 HB        -85.4470  -20.7620  -38.6280 H        60 VAL    0.0900
    946 HG11      -86.2190  -23.7500  -38.6710 H        60 VAL   -0.2700
    947 HG12      -87.2320  -22.3420  -39.1660 H        60 VAL    0.0900
    948 HG13      -86.7960  -22.5850  -37.4200 H        60 VAL    0.0900
    949 HG21      -83.1820  -21.7170  -37.8170 H        60 VAL    0.0900
    950 HG22      -84.1330  -23.1590  -37.2950 H        60 VAL    0.5100
    951 HG23      -84.5210  -21.5170  -36.6230 H        60 VAL   -0.5100
    952 N         -85.9010  -20.8330  -41.5330 N.am     61 THR   -0.4700
    953 CA        -86.6590  -20.5700  -42.7550 C.3      61 THR    0.3100
    954 C         -85.7060  -20.7390  -43.9440 C.2      61 THR    0.0700
    955 O         -84.4920  -20.7360  -43.7720 O.2      61 THR    0.0900
    956 CB        -87.2570  -19.1390  -42.7660 C.3      61 THR    0.1400
    957 CG2       -88.0400  -18.8570  -41.4910 C.3      61 THR    0.0900
    958 OG1       -86.2090  -18.1730  -42.8900 O.3      61 THR   -0.6600
    959 HN        -85.6430  -20.0290  -41.0030 H        61 THR    0.4300
    960 HA        -87.4520  -21.3020  -42.8130 H        61 THR   -0.2700
    961 HB        -87.9520  -19.0270  -43.6260 H        61 THR    0.0900
    962 HG1       -86.6170  -17.3190  -42.7320 H        61 THR    0.0900
    963 HG21      -87.3450  -18.7700  -40.6280 H        61 THR    0.0900
    964 HG22      -88.7510  -19.6870  -41.2930 H        61 THR    0.5100
    965 HG23      -88.5990  -17.9020  -41.5930 H        61 THR   -0.5100
    966 N         -86.2450  -20.8700  -45.1550 N.am     62 GLY   -0.4700
    967 CA        -85.4040  -21.0300  -46.3450 C.3      62 GLY    0.3100
    968 C         -84.8100  -19.7340  -46.8820 C.2      62 GLY   -0.0200
    969 O         -84.4950  -19.6420  -48.0700 O.2      62 GLY    0.0900
    970 HN        -87.2310  -20.8670  -45.3040 H        62 GLY    0.0900
    971 HA1       -86.0170  -21.4730  -47.1160 H        62 GLY    0.5100
    972 HA2       -84.5960  -21.6970  -46.0820 H        62 GLY   -0.5100
    973 N         -84.6340  -18.7370  -46.0130 N.am     63 GLY   -0.4700
    974 CA        -84.1890  -17.4040  -46.4190 C.3      63 GLY    0.3100
    975 C         -85.3280  -16.4030  -46.4850 C.2      63 GLY   -0.0200
    976 O         -85.2960  -15.4720  -47.2930 O.2      63 GLY    0.0900
    977 HN        -84.7990  -18.8580  -45.0370 H        63 GLY    0.0900
    978 HA1       -83.7360  -17.4890  -47.3960 H        63 GLY    0.5100
    979 HA2       -83.4600  -17.0640  -45.6990 H        63 GLY   -0.5100
    980 N         -86.3300  -16.5860  -45.6240 N.am     64 VAL   -0.4700
    981 CA        -87.5090  -15.7290  -45.5890 C.3      64 VAL    0.3100
    982 C         -87.5350  -14.9160  -44.2940 C.2      64 VAL    0.0700
    983 O         -87.3490  -15.4570  -43.2050 O.2      64 VAL    0.0900
    984 CB        -88.7920  -16.5630  -45.6990 C.3      64 VAL   -0.0900
    985 CG1       -90.0190  -15.6650  -45.6850 C.3      64 VAL    0.0900
    986 CG2       -88.7580  -17.4060  -46.9650 C.3      64 VAL   -0.2700
    987 HN        -86.3160  -17.3270  -44.9570 H        64 VAL    0.0900
    988 HA        -87.4430  -15.0350  -46.4140 H        64 VAL    0.0900
    989 HB        -88.8430  -17.2710  -44.8440 H        64 VAL    0.0900
    990 HG11      -90.1810  -15.2220  -46.6910 H        64 VAL   -0.2700
    991 HG12      -89.8770  -14.8410  -44.9530 H        64 VAL    0.0900
    992 HG13      -90.9180  -16.2570  -45.4100 H        64 VAL    0.0900
    993 HG21      -87.8840  -18.0910  -46.9440 H        64 VAL    0.0900
    994 HG22      -88.6720  -16.7470  -47.8560 H        64 VAL    0.5100
    995 HG23      -89.6840  -18.0140  -47.0390 H        64 VAL   -0.5100
    996 N         -87.7810  -13.6140  -44.4240 N.am     65 TRP   -0.4700
    997 CA        -87.6860  -12.6710  -43.3170 C.3      65 TRP    0.3100
    998 C         -89.0530  -12.0630  -43.0240 C.2      65 TRP    0.0700
    999 O         -89.5570  -11.2450  -43.7940 O.2      65 TRP    0.0900
   1000 CB        -86.6910  -11.5720  -43.6770 C.3      65 TRP   -0.1800
   1001 CG        -86.5840  -10.4840  -42.6710 C.ar     65 TRP    0.0900
   1002 CD1       -87.2670   -9.3090  -42.6710 C.ar     65 TRP    0.0900
   1003 CD2       -85.7300  -10.4570  -41.5170 C.ar     65 TRP   -0.0300
   1004 CE2       -85.9540   -9.2300  -40.8650 C.ar     65 TRP   -0.1500
   1005 CE3       -84.7970  -11.3500  -40.9750 C.ar     65 TRP    0.2200
   1006 NE1       -86.9000   -8.5520  -41.5900 N.ar     65 TRP   -0.5100
   1007 CZ2       -85.2800   -8.8670  -39.6920 C.ar     65 TRP    0.3700
   1008 CZ3       -84.1300  -10.9920  -39.8050 C.ar     65 TRP    0.2400
   1009 CH2       -84.3770   -9.7620  -39.1780 C.ar     65 TRP    0.1100
   1010 HN        -88.0460  -13.2200  -45.3000 H        65 TRP   -0.2500
   1011 HA        -87.3600  -13.2070  -42.4390 H        65 TRP    0.1700
   1012 HB1       -87.0000  -11.1180  -44.6410 H        65 TRP   -0.2000
   1013 HB2       -85.6860  -12.0310  -43.7930 H        65 TRP    0.1400
   1014 HD1       -87.9930   -9.0150  -43.4150 H        65 TRP   -0.2700
   1015 HE1       -87.2560   -7.6700  -41.3690 H        65 TRP    0.1600
   1016 HE3       -84.5870  -12.3010  -41.4410 H        65 TRP   -0.1400
   1017 HZ2       -85.4520   -7.9230  -39.1970 H        65 TRP    0.1400
   1018 HZ3       -83.4110  -11.6710  -39.3740 H        65 TRP    0.5100
   1019 HH2       -83.8450   -9.5160  -38.2710 H        65 TRP   -0.5100
   1020 N         -89.6400  -12.4610  -41.8960 N.am     66 ASN   -0.4700
   1021 CA        -90.9840  -12.0330  -41.5180 C.3      66 ASN    0.3100
   1022 C         -91.0230  -10.8070  -40.6030 C.2      66 ASN    0.0700
   1023 O         -92.1030  -10.3010  -40.3030 O.2      66 ASN    0.0900
   1024 CB        -91.7220  -13.1900  -40.8360 C.3      66 ASN   -0.1800
   1025 CG        -91.7910  -14.4310  -41.7060 C.2      66 ASN    0.0900
   1026 ND2       -92.2990  -14.3710  -42.8410 N.am     66 ASN    0.0900
   1027 OD1       -91.2950  -15.5430  -41.2060 O.2      66 ASN    0.5500
   1028 HN        -89.1830  -13.0740  -41.2550 H        66 ASN   -0.5500
   1029 HA        -91.5060  -11.7260  -42.4110 H        66 ASN   -0.6200
   1030 HB1       -92.7570  -12.8680  -40.5980 H        66 ASN    0.3200
   1031 HB2       -91.1940  -13.4490  -39.8930 H        66 ASN    0.3000
   1032 HD21      -92.3440  -15.1910  -43.4130 H        66 ASN    0.5100
   1033 HD22      -92.6630  -13.5040  -43.1810 H        66 ASN   -0.5100
   1034 N         -89.8570  -10.3270  -40.1700 N.am     67 PHE   -0.4700
   1035 CA        -89.7800   -9.1770  -39.2630 C.3      67 PHE    0.3100
   1036 C         -89.6930   -7.8430  -40.0060 C.2      67 PHE    0.0700
   1037 O         -89.4280   -7.7950  -41.2090 O.2      67 PHE    0.0900
   1038 CB        -88.5850   -9.3160  -38.3120 C.3      67 PHE   -0.1800
   1039 CG        -88.7170  -10.4480  -37.3220 C.ar     67 PHE    0.0900
   1040 CD1       -89.2800  -10.2320  -36.0690 C.ar     67 PHE    0.0900
   1041 CD2       -88.2640  -11.7260  -37.6390 C.ar     67 PHE    0.0000
   1042 CE1       -89.3960  -11.2690  -35.1560 C.ar     67 PHE   -0.1150
   1043 CE2       -88.3800  -12.7680  -36.7260 C.ar     67 PHE    0.1150
   1044 CZ        -88.9460  -12.5370  -35.4860 C.ar     67 PHE   -0.1150
   1045 HN        -88.9860  -10.7280  -40.4440 H        67 PHE    0.1150
   1046 HA        -90.7010   -9.1310  -38.7020 H        67 PHE   -0.1150
   1047 HB1       -88.4740   -8.3780  -37.7250 H        67 PHE    0.1150
   1048 HB2       -87.6660   -9.5050  -38.9050 H        67 PHE   -0.1150
   1049 HD1       -89.6310   -9.2460  -35.8030 H        67 PHE    0.1150
   1050 HD2       -87.8170  -11.9090  -38.6050 H        67 PHE   -0.1150
   1051 HE1       -89.8380  -11.0870  -34.1870 H        67 PHE    0.1150
   1052 HE2       -88.0290  -13.7560  -36.9850 H        67 PHE    0.5100
   1053 HZ        -89.0370  -13.3450  -34.7740 H        67 PHE   -0.5100
   1054 N         -89.9150   -6.7600  -39.2650 N.am     68 SER   -0.4700
   1055 CA        -89.9260   -5.4060  -39.8140 C.3      68 SER    0.3100
   1056 C         -88.6890   -5.1110  -40.6400 C.2      68 SER    0.0700
   1057 O         -87.5950   -5.5470  -40.2880 O.2      68 SER    0.0900
   1058 CB        -90.0110   -4.3770  -38.6790 C.3      68 SER    0.0500
   1059 OG        -89.7400   -3.0610  -39.1480 O.3      68 SER    0.0900
   1060 HN        -90.0870   -6.8270  -38.2850 H        68 SER    0.0900
   1061 HA        -90.7790   -5.3160  -40.4710 H        68 SER   -0.6600
   1062 HB1       -89.2690   -4.6310  -37.8930 H        68 SER    0.4300
   1063 HB2       -91.0320   -4.3920  -38.2420 H        68 SER    0.5100
   1064 HG1       -89.9670   -2.4710  -38.4260 H        68 SER   -0.5100
   1065 N         -88.8580   -4.3440  -41.7180 N.am     69 ARG   -0.4700
   1066 CA        -87.7190   -3.9120  -42.5310 C.3      69 ARG    0.3100
   1067 C         -86.7110   -3.1040  -41.7080 C.2      69 ARG    0.0700
   1068 O         -85.5080   -3.1570  -41.9620 O.2      69 ARG    0.0900
   1069 CB        -88.1860   -3.1000  -43.7450 C.3      69 ARG   -0.1800
   1070 CG        -88.8930   -3.9170  -44.8280 C.3      69 ARG    0.0900
   1071 CD        -88.0410   -5.0700  -45.3760 C.3      69 ARG    0.0900
   1072 NE        -86.7190   -4.6380  -45.8370 N.pl3    69 ARG   -0.1800
   1073 CZ        -85.7680   -5.4580  -46.2910 C.cat    69 ARG    0.0900
   1074 NH1       -84.5960   -4.9640  -46.6840 N.pl3    69 ARG    0.0900
   1075 NH2       -85.9740   -6.7720  -46.3570 N.pl3    69 ARG    0.2000
   1076 HN        -89.7570   -4.0340  -42.0160 H        69 ARG    0.0900
   1077 HA        -87.1880   -4.7950  -42.8540 H        69 ARG    0.0900
   1078 HB1       -87.2990   -2.6130  -44.2000 H        69 ARG   -0.7000
   1079 HB2       -88.8860   -2.3150  -43.3900 H        69 ARG    0.4400
   1080 HG1       -89.1540   -3.2400  -45.6680 H        69 ARG    0.6400
   1081 HG2       -89.8270   -4.3380  -44.4020 H        69 ARG   -0.8000
   1082 HD1       -88.5610   -5.5330  -46.2420 H        69 ARG    0.4600
   1083 HD2       -87.8850   -5.8250  -44.5760 H        69 ARG    0.4600
   1084 HE        -86.5140   -3.6600  -45.8100 H        69 ARG   -0.8000
   1085 HH11      -84.3700   -4.0070  -46.5020 H        69 ARG    0.4600
   1086 HH12      -83.9400   -5.5490  -47.1610 H        69 ARG    0.4600
   1087 HH21      -85.3180   -7.3560  -46.8340 H        69 ARG    0.5100
   1088 HH22      -86.7830   -7.1740  -45.9300 H        69 ARG   -0.5100
   1089 N         -87.2120   -2.3790  -40.7100 N.am     70 ILE   -0.4700
   1090 CA        -86.3660   -1.6370  -39.7740 C.3      70 ILE    0.3100
   1091 C         -85.5000   -2.6090  -38.9670 C.2      70 ILE    0.0700
   1092 O         -84.3340   -2.3250  -38.6860 O.2      70 ILE    0.0900
   1093 CB        -87.2130   -0.7450  -38.8130 C.3      70 ILE   -0.0900
   1094 CG1       -87.9790    0.3400  -39.5910 C.3      70 ILE    0.0900
   1095 CG2       -86.3320   -0.0920  -37.7570 C.3      70 ILE   -0.2700
   1096 CD        -89.3670   -0.0890  -40.1040 C.3      70 ILE    0.0900
   1097 HN        -88.1940   -2.3070  -40.5530 H        70 ILE    0.0900
   1098 HA        -85.6940   -1.0230  -40.3540 H        70 ILE    0.0900
   1099 HB        -87.9790   -1.3720  -38.3120 H        70 ILE   -0.1800
   1100 HG11      -87.3640    0.6410  -40.4650 H        70 ILE    0.0900
   1101 HG12      -88.1120    1.2180  -38.9240 H        70 ILE    0.0900
   1102 HG21      -85.4580    0.3990  -38.2380 H        70 ILE   -0.2700
   1103 HG22      -85.9590   -0.8610  -37.0460 H        70 ILE    0.0900
   1104 HG23      -86.9100    0.6780  -37.2040 H        70 ILE    0.0900
   1105 HD1       -90.0160   -0.3790  -39.2500 H        70 ILE    0.0900
   1106 HD2       -89.2650   -0.9610  -40.7840 H        70 ILE    0.5100
   1107 HD3       -89.8470    0.7550  -40.6430 H        70 ILE   -0.5100
   1108 N         -86.0730   -3.7590  -38.6050 N.am     71 CYS   -0.4700
   1109 CA        -85.3400   -4.7960  -37.8700 C.3      71 CYS    0.3100
   1110 C         -84.3380   -5.5480  -38.7540 C.2      71 CYS    0.0700
   1111 O         -83.3860   -6.1320  -38.2510 O.2      71 CYS    0.0900
   1112 CB        -86.3140   -5.7840  -37.2150 C.3      71 CYS   -0.1100
   1113 SG        -85.5100   -6.9780  -36.0970 S.3      71 CYS    0.0900
   1114 HN        -87.0260   -3.9650  -38.8170 H        71 CYS    0.0900
   1115 HA        -84.7360   -4.3100  -37.1190 H        71 CYS   -0.2300
   1116 HB1       -86.8400   -6.3390  -38.0210 H        71 CYS    0.1600
   1117 HB2       -87.0670   -5.2020  -36.6440 H        71 CYS    0.5100
   1118 HG1       -84.5780   -7.3400  -36.9660 H        71 CYS   -0.5100
   1119 N         -84.5630   -5.5410  -40.0660 N.am     72 CYS   -0.4700
   1120 CA        -83.6000   -6.0930  -41.0130 C.3      72 CYS    0.3100
   1121 C         -82.4010   -5.1620  -41.1950 C.2      72 CYS    0.0700
   1122 O         -81.2590   -5.6170  -41.2580 O.2      72 CYS    0.0900
   1123 CB        -84.2640   -6.3410  -42.3690 C.3      72 CYS   -0.1000
   1124 SG        -83.1080   -6.7410  -43.7000 S.3      72 CYS    0.0900
   1125 HN        -85.3970   -5.1610  -40.4600 H        72 CYS    0.0900
   1126 HA        -83.2210   -7.0190  -40.6060 H        72 CYS   -0.0800
   1127 HB1       -84.8300   -5.4280  -42.6480 H        72 CYS    0.5100
   1128 HB2       -84.9820   -7.1790  -42.2530 H        72 CYS   -0.5100
   1129 N         -82.6690   -3.8600  -41.2800 N.am     73 ASP   -0.4700
   1130 CA        -81.6180   -2.8550  -41.4460 C.3      73 ASP    0.3100
   1131 C         -80.6270   -2.9140  -40.2930 C.2      73 ASP    0.0700
   1132 O         -79.4290   -3.0690  -40.5220 O.2      73 ASP    0.0900
   1133 CB        -82.2150   -1.4440  -41.5340 C.3      73 ASP   -0.2800
   1134 CG        -83.1760   -1.2770  -42.7100 C.2      73 ASP    0.0900
   1135 OD1       -82.9590   -1.9070  -43.7700 O.co2    73 ASP    0.0900
   1136 OD2       -84.1570   -0.5090  -42.5770 O.co2    73 ASP    0.6200
   1137 HN        -83.6010   -3.5100  -41.2330 H        73 ASP   -0.7600
   1138 HA        -81.0770   -3.0870  -42.3520 H        73 ASP   -0.7600
   1139 HB1       -81.3890   -0.7100  -41.6470 H        73 ASP    0.5100
   1140 HB2       -82.7690   -1.2290  -40.5940 H        73 ASP   -0.5100
   1141 N         -81.1400   -2.8030  -39.0610 N.am     74 VAL   -0.4700
   1142 CA        -80.3440   -2.9710  -37.8340 C.3      74 VAL    0.3100
   1143 C         -79.4800   -4.2190  -37.9190 C.2      74 VAL    0.0700
   1144 O         -78.2610   -4.1520  -37.7530 O.2      74 VAL    0.0900
   1145 CB        -81.2410   -3.0940  -36.5650 C.3      74 VAL   -0.0900
   1146 CG1       -80.5140   -3.8190  -35.4300 C.3      74 VAL    0.0900
   1147 CG2       -81.7120   -1.7300  -36.0990 C.3      74 VAL   -0.2700
   1148 HN        -82.1040   -2.5970  -38.9180 H        74 VAL    0.0900
   1149 HA        -79.6950   -2.1120  -37.7450 H        74 VAL    0.0900
   1150 HB        -82.1620   -3.6580  -36.8250 H        74 VAL    0.0900
   1151 HG11      -79.5110   -3.3700  -35.2700 H        74 VAL   -0.2700
   1152 HG12      -80.3850   -4.8920  -35.6880 H        74 VAL    0.0900
   1153 HG13      -81.0970   -3.7280  -34.4890 H        74 VAL    0.0900
   1154 HG21      -82.3020   -1.2350  -36.9000 H        74 VAL    0.0900
   1155 HG22      -80.8360   -1.0900  -35.8580 H        74 VAL    0.5100
   1156 HG23      -82.3540   -1.8370  -35.2000 H        74 VAL   -0.5100
   1157 N         -80.1270   -5.3530  -38.1970 N.am     75 PHE   -0.4700
   1158 CA        -79.4350   -6.6370  -38.3290 C.3      75 PHE    0.3100
   1159 C         -78.3080   -6.6020  -39.3520 C.2      75 PHE    0.0700
   1160 O         -77.2050   -7.0530  -39.0650 O.2      75 PHE    0.0900
   1161 CB        -80.4200   -7.7530  -38.6900 C.3      75 PHE   -0.1800
   1162 CG        -79.7930   -8.8940  -39.4440 C.ar     75 PHE    0.0900
   1163 CD1       -79.0820   -9.8710  -38.7770 C.ar     75 PHE    0.0900
   1164 CD2       -79.9130   -8.9840  -40.8270 C.ar     75 PHE    0.0000
   1165 CE1       -78.5000  -10.9330  -39.4710 C.ar     75 PHE   -0.1150
   1166 CE2       -79.3340  -10.0420  -41.5300 C.ar     75 PHE    0.1150
   1167 CZ        -78.6260  -11.0160  -40.8480 C.ar     75 PHE   -0.1150
   1168 HN        -81.1150   -5.3770  -38.3280 H        75 PHE    0.1150
   1169 HA        -78.9520   -6.8530  -37.3880 H        75 PHE   -0.1150
   1170 HB1       -81.2240   -7.3380  -39.3330 H        75 PHE    0.1150
   1171 HB2       -80.8540   -8.1730  -37.7580 H        75 PHE   -0.1150
   1172 HD1       -78.9750   -9.8130  -37.7040 H        75 PHE    0.1150
   1173 HD2       -80.4610   -8.2250  -41.3650 H        75 PHE   -0.1150
   1174 HE1       -77.9510  -11.6910  -38.9330 H        75 PHE    0.1150
   1175 HE2       -79.4380  -10.1010  -42.6030 H        75 PHE    0.5100
   1176 HZ        -78.1750  -11.8370  -41.3870 H        75 PHE   -0.5100
   1177 N         -78.5700   -6.0750  -40.5430 N.am     76 VAL   -0.4700
   1178 CA        -77.5300   -6.0420  -41.5660 C.3      76 VAL    0.3100
   1179 C         -76.4350   -5.0200  -41.2330 C.2      76 VAL    0.0700
   1180 O         -75.2620   -5.3190  -41.4380 O.2      76 VAL    0.0900
   1181 CB        -78.0830   -5.8160  -43.0020 C.3      76 VAL   -0.0900
   1182 CG1       -76.9660   -5.8570  -44.0120 C.3      76 VAL    0.0900
   1183 CG2       -79.0820   -6.8820  -43.3580 C.3      76 VAL   -0.2700
   1184 HN        -79.4580   -5.6930  -40.7850 H        76 VAL    0.0900
   1185 HA        -77.0060   -6.9840  -41.5230 H        76 VAL    0.0900
   1186 HB        -78.5880   -4.8280  -43.0510 H        76 VAL    0.0900
   1187 HG11      -76.5750   -6.8920  -44.1080 H        76 VAL   -0.2700
   1188 HG12      -76.1370   -5.1940  -43.6850 H        76 VAL    0.0900
   1189 HG13      -77.3410   -5.5260  -45.0040 H        76 VAL    0.0900
   1190 HG21      -80.0110   -6.7470  -42.7630 H        76 VAL    0.0900
   1191 HG22      -78.6610   -7.8850  -43.1350 H        76 VAL    0.5100
   1192 HG23      -79.3390   -6.8140  -44.4360 H        76 VAL   -0.5100
   1193 N         -76.7710   -3.8400  -40.7050 N.am     77 THR   -0.4700
   1194 CA        -75.7140   -2.8590  -40.4240 C.3      77 THR    0.3100
   1195 C         -74.7640   -3.4020  -39.3580 C.2      77 THR    0.0700
   1196 O         -73.5480   -3.4000  -39.5360 O.2      77 THR    0.0900
   1197 CB        -76.2160   -1.4600  -39.9820 C.3      77 THR    0.1400
   1198 CG2       -77.4500   -1.0270  -40.7560 C.3      77 THR    0.0900
   1199 OG1       -76.4930   -1.4540  -38.5800 O.3      77 THR   -0.6600
   1200 HN        -77.7090   -3.5820  -40.4860 H        77 THR    0.4300
   1201 HA        -75.1320   -2.7580  -41.3280 H        77 THR   -0.2700
   1202 HB        -75.4380   -0.6970  -40.1970 H        77 THR    0.0900
   1203 HG1       -77.1700   -2.1190  -38.4410 H        77 THR    0.0900
   1204 HG21      -78.3390   -1.0330  -40.0910 H        77 THR    0.0900
   1205 HG22      -77.6330   -1.7290  -41.5980 H        77 THR    0.5100
   1206 HG23      -77.3070    0.0020  -41.1500 H        77 THR   -0.5100
   1207 N         -75.3210   -3.8860  -38.2510 N.am     78 LEU   -0.4700
   1208 CA        -74.5030   -4.4940  -37.2050 C.3      78 LEU    0.3100
   1209 C         -73.5340   -5.5230  -37.7960 C.2      78 LEU    0.0700
   1210 O         -72.3290   -5.4490  -37.5580 O.2      78 LEU    0.0900
   1211 CB        -75.3760   -5.1190  -36.1060 C.3      78 LEU   -0.1800
   1212 CG        -75.6570   -4.2270  -34.8900 C.3      78 LEU    0.0900
   1213 CD1       -76.0750   -2.8070  -35.2810 C.3      78 LEU    0.0900
   1214 CD2       -76.7090   -4.8850  -33.9930 C.3      78 LEU   -0.0900
   1215 HN        -76.3050   -3.8550  -38.0880 H        78 LEU    0.0900
   1216 HA        -73.8730   -3.7240  -36.7870 H        78 LEU   -0.2700
   1217 HB1       -74.8680   -6.0380  -35.7460 H        78 LEU    0.0900
   1218 HB2       -76.3490   -5.3990  -36.5590 H        78 LEU    0.0900
   1219 HG        -74.7400   -4.1710  -34.2680 H        78 LEU    0.0900
   1220 HD11      -77.0010   -2.8360  -35.8940 H        78 LEU   -0.2700
   1221 HD12      -75.2700   -2.3270  -35.8770 H        78 LEU    0.0900
   1222 HD13      -76.2730   -2.2060  -34.3680 H        78 LEU    0.0900
   1223 HD21      -76.3440   -5.8730  -33.6390 H        78 LEU    0.0900
   1224 HD22      -77.6510   -5.0380  -34.5630 H        78 LEU    0.5100
   1225 HD23      -76.9080   -4.2420  -33.1090 H        78 LEU   -0.5100
   1226 N         -74.0450   -6.4510  -38.5990 N.am     79 ASP   -0.4700
   1227 CA        -73.1900   -7.4280  -39.2730 C.3      79 ASP    0.3100
   1228 C         -72.0290   -6.7720  -40.0480 C.2      79 ASP    0.0700
   1229 O         -70.8900   -7.2480  -40.0020 O.2      79 ASP    0.0900
   1230 CB        -74.0200   -8.3110  -40.2070 C.3      79 ASP   -0.2800
   1231 CG        -73.2630   -9.5460  -40.6660 C.2      79 ASP    0.0900
   1232 OD1       -72.5660  -10.1920  -39.8470 O.co2    79 ASP    0.0900
   1233 OD2       -73.3740   -9.8830  -41.8600 O.co2    79 ASP    0.6200
   1234 HN        -75.0230   -6.5230  -38.7760 H        79 ASP   -0.7600
   1235 HA        -72.7080   -8.0300  -38.5170 H        79 ASP   -0.7600
   1236 HB1       -74.3090   -7.7200  -41.1020 H        79 ASP    0.5100
   1237 HB2       -74.9390   -8.6380  -39.6750 H        79 ASP   -0.5100
   1238 N         -72.3030   -5.6680  -40.7430 N.am     80 VAL   -0.4700
   1239 CA        -71.2460   -4.9220  -41.4240 C.3      80 VAL    0.3100
   1240 C         -70.3060   -4.2300  -40.4200 C.2      80 VAL    0.0700
   1241 O         -69.0800   -4.2190  -40.5860 O.2      80 VAL    0.0900
   1242 CB        -71.8240   -3.8560  -42.3790 C.3      80 VAL   -0.0900
   1243 CG1       -70.7070   -3.1060  -43.0920 C.3      80 VAL    0.0900
   1244 CG2       -72.7490   -4.4890  -43.3900 C.3      80 VAL   -0.2700
   1245 HN        -73.2290   -5.3070  -40.8290 H        80 VAL    0.0900
   1246 HA        -70.6470   -5.6290  -41.9790 H        80 VAL    0.0900
   1247 HB        -72.4370   -3.1350  -41.7980 H        80 VAL    0.0900
   1248 HG11      -70.0900   -3.8140  -43.6860 H        80 VAL   -0.2700
   1249 HG12      -70.0530   -2.6040  -42.3470 H        80 VAL    0.0900
   1250 HG13      -71.1390   -2.3480  -43.7810 H        80 VAL    0.0900
   1251 HG21      -73.7460   -4.6710  -42.9340 H        80 VAL    0.0900
   1252 HG22      -72.3310   -5.4610  -43.7280 H        80 VAL    0.5100
   1253 HG23      -72.8760   -3.8130  -44.2620 H        80 VAL   -0.5100
   1254 N         -70.8880   -3.6600  -39.3700 N.am     81 MET   -0.4700
   1255 CA        -70.1380   -2.8560  -38.4230 C.3      81 MET    0.3100
   1256 C         -69.1330   -3.6770  -37.6520 C.2      81 MET    0.0700
   1257 O         -67.9860   -3.2680  -37.5130 O.2      81 MET    0.0900
   1258 CB        -71.0860   -2.1710  -37.4450 C.3      81 MET   -0.1800
   1259 CG        -70.4370   -1.0730  -36.6160 C.3      81 MET    0.0900
   1260 SD        -71.3880   -0.6670  -35.1360 S.3      81 MET    0.0900
   1261 CE        -73.0580   -0.6930  -35.7920 C.3      81 MET   -0.1400
   1262 HN        -71.8630   -3.7580  -39.1860 H        81 MET    0.0900
   1263 HA        -69.5740   -2.1210  -38.9770 H        81 MET    0.0900
   1264 HB1       -71.4920   -2.9390  -36.7530 H        81 MET   -0.0900
   1265 HB2       -71.9250   -1.7270  -38.0220 H        81 MET   -0.2200
   1266 HG1       -70.3360   -0.1660  -37.2490 H        81 MET    0.0900
   1267 HG2       -69.4200   -1.4070  -36.3210 H        81 MET    0.0900
   1268 HE1       -73.3130   -1.6910  -36.2110 H        81 MET    0.0900
   1269 HE2       -73.1620    0.0570  -36.6050 H        81 MET    0.5100
   1270 HE3       -73.7900   -0.4620  -34.9890 H        81 MET   -0.5100
   1271 N         -69.5560   -4.8300  -37.1440 N.am     82 MET   -0.4700
   1272 CA        -68.6400   -5.6810  -36.4060 C.3      82 MET    0.3100
   1273 C         -67.5220   -6.1210  -37.3390 C.2      82 MET    0.0700
   1274 O         -66.3520   -5.9350  -37.0290 O.2      82 MET    0.0900
   1275 CB        -69.3450   -6.8890  -35.7900 C.3      82 MET   -0.1800
   1276 CG        -70.4950   -6.5420  -34.8100 C.3      82 MET    0.0900
   1277 SD        -70.1670   -5.3150  -33.4900 S.3      82 MET    0.0900
   1278 CE        -70.6320   -3.7720  -34.2740 C.3      82 MET   -0.1400
   1279 HN        -70.4940   -5.1550  -37.2420 H        82 MET    0.0900
   1280 HA        -68.1900   -5.0810  -35.6290 H        82 MET    0.0900
   1281 HB1       -68.5900   -7.4880  -35.2400 H        82 MET   -0.0900
   1282 HB2       -69.7640   -7.5030  -36.6130 H        82 MET   -0.2200
   1283 HG1       -70.8060   -7.4900  -34.3260 H        82 MET    0.0900
   1284 HG2       -71.3400   -6.1670  -35.4230 H        82 MET    0.0900
   1285 HE1       -71.5510   -3.8910  -34.8890 H        82 MET    0.0900
   1286 HE2       -69.8170   -3.4190  -34.9410 H        82 MET    0.5100
   1287 HE3       -70.8330   -2.9970  -33.5050 H        82 MET   -0.5100
   1288 N         -67.8560   -6.6460  -38.5140 N.am     83 CYS   -0.4700
   1289 CA        -66.8160   -7.0990  -39.4270 C.3      83 CYS    0.3100
   1290 C         -65.8720   -5.9720  -39.8270 C.2      83 CYS    0.0700
   1291 O         -64.6730   -6.1960  -39.9710 O.2      83 CYS    0.0900
   1292 CB        -67.4100   -7.7350  -40.6730 C.3      83 CYS   -0.1100
   1293 SG        -66.1620   -8.5890  -41.6390 S.3      83 CYS    0.0900
   1294 HN        -68.8010   -6.7500  -38.8150 H        83 CYS    0.0900
   1295 HA        -66.2020   -7.8140  -38.9020 H        83 CYS   -0.2300
   1296 HB1       -67.8820   -6.9400  -41.2890 H        83 CYS    0.1600
   1297 HB2       -68.2010   -8.4510  -40.3660 H        83 CYS    0.5100
   1298 HG1       -66.4710   -9.7960  -41.1870 H        83 CYS   -0.5100
   1299 N         -66.4070   -4.7640  -40.0020 N.am     84 THR   -0.4700
   1300 CA        -65.5720   -3.5720  -40.2260 C.3      84 THR    0.3100
   1301 C         -64.6780   -3.2750  -39.0220 C.2      84 THR    0.0700
   1302 O         -63.4860   -2.9930  -39.1720 O.2      84 THR    0.0900
   1303 CB        -66.4230   -2.3150  -40.5160 C.3      84 THR    0.1400
   1304 CG2       -65.5830   -1.0460  -40.3660 C.3      84 THR    0.0900
   1305 OG1       -66.9440   -2.3780  -41.8470 O.3      84 THR   -0.6600
   1306 HN        -67.3920   -4.6120  -39.9870 H        84 THR    0.4300
   1307 HA        -64.9240   -3.7800  -41.0650 H        84 THR   -0.2700
   1308 HB        -67.2690   -2.2590  -39.7990 H        84 THR    0.0900
   1309 HG1       -67.7910   -2.8240  -41.7790 H        84 THR    0.0900
   1310 HG21      -64.6380   -1.1440  -40.9430 H        84 THR    0.0900
   1311 HG22      -65.3310   -0.8830  -39.2970 H        84 THR    0.5100
   1312 HG23      -66.1470   -0.1720  -40.7560 H        84 THR   -0.5100
   1313 N         -65.2600   -3.3400  -37.8250 N.am     85 ALA   -0.4700
   1314 CA        -64.5000   -3.1400  -36.5950 C.3      85 ALA    0.3100
   1315 C         -63.3560   -4.1500  -36.4780 C.2      85 ALA    0.0700
   1316 O         -62.2540   -3.7870  -36.0550 O.2      85 ALA    0.0900
   1317 CB        -65.4160   -3.2140  -35.3590 C.3      85 ALA   -0.2700
   1318 HN        -66.2320   -3.5290  -37.7170 H        85 ALA    0.0900
   1319 HA        -64.0270   -2.1710  -36.6500 H        85 ALA    0.0900
   1320 HB1       -65.9080   -4.2080  -35.3090 H        85 ALA    0.0900
   1321 HB2       -66.2020   -2.4330  -35.4250 H        85 ALA    0.5100
   1322 HB3       -64.8170   -3.0660  -34.4350 H        85 ALA   -0.5100
   1323 N         -63.6050   -5.4030  -36.8770 N.am     86 SER   -0.4700
   1324 CA        -62.6150   -6.4670  -36.7350 C.3      86 SER    0.3100
   1325 C         -61.3900   -6.1710  -37.5680 C.2      86 SER    0.0700
   1326 O         -60.3010   -5.9770  -37.0430 O.2      86 SER    0.0900
   1327 CB        -63.1920   -7.8360  -37.1360 C.3      86 SER    0.0500
   1328 OG        -63.9950   -8.4070  -36.1070 O.3      86 SER    0.0900
   1329 HN        -64.4740   -5.6640  -37.2890 H        86 SER    0.0900
   1330 HA        -62.2990   -6.4870  -35.7020 H        86 SER   -0.6600
   1331 HB1       -62.3570   -8.5350  -37.3550 H        86 SER    0.4300
   1332 HB2       -63.8210   -7.7160  -38.0430 H        86 SER    0.5100
   1333 HG1       -63.3830   -8.7960  -35.4790 H        86 SER   -0.5100
   1334 N         -61.5760   -6.1200  -38.8800 N.am     87 ILE   -0.4700
   1335 CA        -60.4610   -5.9380  -39.7890 C.3      87 ILE    0.3100
   1336 C         -59.6560   -4.6940  -39.4350 C.2      87 ILE    0.0700
   1337 O         -58.4310   -4.7100  -39.5420 O.2      87 ILE    0.0900
   1338 CB        -60.9440   -5.8300  -41.2460 C.3      87 ILE   -0.0900
   1339 CG1       -59.7570   -5.8320  -42.2300 C.3      87 ILE    0.0900
   1340 CG2       -61.8150   -4.5630  -41.4340 C.3      87 ILE   -0.2700
   1341 CD        -58.9690   -7.1290  -42.2830 C.3      87 ILE    0.0900
   1342 HN        -62.4790   -6.2040  -39.2950 H        87 ILE    0.0900
   1343 HA        -59.7990   -6.7840  -39.6770 H        87 ILE    0.0900
   1344 HB        -61.5410   -6.7300  -41.5040 H        87 ILE   -0.1800
   1345 HG11      -59.0630   -5.0160  -41.9370 H        87 ILE    0.0900
   1346 HG12      -60.1490   -5.6230  -43.2480 H        87 ILE    0.0900
   1347 HG21      -61.1780   -3.7000  -41.7210 H        87 ILE   -0.2700
   1348 HG22      -62.3350   -4.3180  -40.4830 H        87 ILE    0.0900
   1349 HG23      -62.5640   -4.7340  -42.2370 H        87 ILE    0.0900
   1350 HD1       -59.6320   -7.9650  -42.5920 H        87 ILE    0.0900
   1351 HD2       -58.5520   -7.3590  -41.2790 H        87 ILE    0.5100
   1352 HD3       -58.1430   -7.0400  -43.0190 H        87 ILE   -0.5100
   1353 N         -60.3390   -3.6260  -39.0120 N.am     88 TRP   -0.4700
   1354 CA        -59.6670   -2.3600  -38.7030 C.3      88 TRP    0.3100
   1355 C         -58.8820   -2.4110  -37.3980 C.2      88 TRP    0.0700
   1356 O         -57.7330   -1.9770  -37.3780 O.2      88 TRP    0.0900
   1357 CB        -60.6380   -1.1650  -38.7480 C.3      88 TRP   -0.1800
   1358 CG        -60.8400   -0.6760  -40.1620 C.ar     88 TRP    0.0900
   1359 CD1       -61.9230   -0.8810  -40.9570 C.ar     88 TRP    0.0900
   1360 CD2       -59.8950    0.0510  -40.9570 C.ar     88 TRP   -0.0300
   1361 CE2       -60.4840    0.2620  -42.2190 C.ar     88 TRP   -0.1500
   1362 CE3       -58.6090    0.5500  -40.7210 C.ar     88 TRP    0.2200
   1363 NE1       -61.7250   -0.3130  -42.1890 N.ar     88 TRP   -0.5100
   1364 CZ2       -59.8330    0.9460  -43.2430 C.ar     88 TRP    0.3700
   1365 CZ3       -57.9640    1.2360  -41.7370 C.ar     88 TRP    0.2400
   1366 CH2       -58.5770    1.4260  -42.9840 C.ar     88 TRP    0.1100
   1367 HN        -61.3290   -3.6410  -38.8890 H        88 TRP   -0.2500
   1368 HA        -58.8780   -2.2220  -39.4270 H        88 TRP    0.1700
   1369 HB1       -60.2280   -0.3330  -38.1360 H        88 TRP   -0.2000
   1370 HB2       -61.6210   -1.4720  -38.3310 H        88 TRP    0.1400
   1371 HD1       -62.8140   -1.4170  -40.6610 H        88 TRP   -0.2700
   1372 HE1       -62.3660   -0.3170  -42.9250 H        88 TRP    0.1600
   1373 HE3       -58.1130    0.4110  -39.7710 H        88 TRP   -0.1400
   1374 HZ2       -60.2860    1.1040  -44.2100 H        88 TRP    0.1400
   1375 HZ3       -56.9740    1.6310  -41.5680 H        88 TRP    0.5100
   1376 HH2       -58.0470    1.9620  -43.7570 H        88 TRP   -0.5100
   1377 N         -59.4760   -2.9430  -36.3200 N.am     89 ASN   -0.4700
   1378 CA        -58.7110   -3.2930  -35.1100 C.3      89 ASN    0.3100
   1379 C         -57.4740   -4.0640  -35.4940 C.2      89 ASN    0.0700
   1380 O         -56.3620   -3.7080  -35.1150 O.2      89 ASN    0.0900
   1381 CB        -59.5000   -4.2120  -34.1750 C.3      89 ASN   -0.1800
   1382 CG        -60.3640   -3.4680  -33.2100 C.2      89 ASN    0.0900
   1383 ND2       -61.5660   -3.9910  -32.9790 N.am     89 ASN    0.0900
   1384 OD1       -59.9600   -2.4530  -32.6480 O.2      89 ASN    0.5500
   1385 HN        -60.4550   -3.1260  -36.2890 H        89 ASN   -0.5500
   1386 HA        -58.4650   -2.3720  -34.6020 H        89 ASN   -0.6200
   1387 HB1       -58.7850   -4.8350  -33.5960 H        89 ASN    0.3200
   1388 HB2       -60.1490   -4.8750  -34.7860 H        89 ASN    0.3000
   1389 HD21      -62.1330   -3.6320  -32.2380 H        89 ASN    0.5100
   1390 HD22      -61.9020   -4.7430  -33.5460 H        89 ASN   -0.5100
   1391 N         -57.6880   -5.1290  -36.2630 N.am     90 LEU   -0.4700
   1392 CA        -56.6080   -5.9900  -36.7020 C.3      90 LEU    0.3100
   1393 C         -55.4930   -5.1830  -37.3330 C.2      90 LEU    0.0700
   1394 O         -54.3280   -5.4620  -37.0980 O.2      90 LEU    0.0900
   1395 CB        -57.1200   -7.0240  -37.6980 C.3      90 LEU   -0.1800
   1396 CG        -56.8010   -8.4640  -37.3270 C.3      90 LEU    0.0900
   1397 CD1       -56.8280   -8.6560  -35.8240 C.3      90 LEU    0.0900
   1398 CD2       -57.8010   -9.3920  -38.0000 C.3      90 LEU   -0.0900
   1399 HN        -58.6020   -5.3810  -36.5720 H        90 LEU    0.0900
   1400 HA        -56.1950   -6.4790  -35.8330 H        90 LEU   -0.2700
   1401 HB1       -56.6660   -6.8090  -38.6890 H        90 LEU    0.0900
   1402 HB2       -58.2220   -6.9180  -37.7770 H        90 LEU    0.0900
   1403 HG        -55.7930   -8.7270  -37.7120 H        90 LEU    0.0900
   1404 HD11      -57.5510   -7.9490  -35.3620 H        90 LEU   -0.2700
   1405 HD12      -55.8200   -8.4590  -35.4000 H        90 LEU    0.0900
   1406 HD13      -57.1410   -9.6930  -35.5800 H        90 LEU    0.0900
   1407 HD21      -57.7450   -9.2790  -39.1040 H        90 LEU    0.0900
   1408 HD22      -58.8310   -9.1420  -37.6690 H        90 LEU    0.5100
   1409 HD23      -57.5720  -10.4480  -37.7400 H        90 LEU   -0.5100
   1410 N         -55.8570   -4.1750  -38.1170 N.am     91 CYS   -0.4700
   1411 CA        -54.8980   -3.2390  -38.6860 C.3      91 CYS    0.3100
   1412 C         -54.2770   -2.3280  -37.6300 C.2      91 CYS    0.0700
   1413 O         -53.0830   -2.0280  -37.7010 O.2      91 CYS    0.0900
   1414 CB        -55.5710   -2.3990  -39.7780 C.3      91 CYS   -0.1100
   1415 SG        -54.7130   -0.8720  -40.2320 S.3      91 CYS    0.0900
   1416 HN        -56.8120   -4.0120  -38.3520 H        91 CYS    0.0900
   1417 HA        -54.0770   -3.8070  -39.0980 H        91 CYS   -0.2300
   1418 HB1       -56.5900   -2.1400  -39.4250 H        91 CYS    0.1600
   1419 HB2       -55.6650   -3.0340  -40.6840 H        91 CYS    0.5100
   1420 HG1       -54.9730   -0.2500  -39.0900 H        91 CYS   -0.5100
   1421 N         -55.0730   -1.8710  -36.6610 N.am     92 ALA   -0.4700
   1422 CA        -54.5570   -1.0410  -35.5660 C.3      92 ALA    0.3100
   1423 C         -53.4490   -1.7580  -34.8260 C.2      92 ALA    0.0700
   1424 O         -52.4120   -1.1780  -34.5390 O.2      92 ALA    0.0900
   1425 CB        -55.6640   -0.6750  -34.5970 C.3      92 ALA   -0.2700
   1426 HN        -56.0490   -2.0730  -36.6370 H        92 ALA    0.0900
   1427 HA        -54.1280   -0.1490  -35.9970 H        92 ALA    0.0900
   1428 HB1       -55.9860   -1.5720  -34.0280 H        92 ALA    0.0900
   1429 HB2       -56.5380   -0.2750  -35.1550 H        92 ALA    0.5100
   1430 HB3       -55.3000    0.0890  -33.8770 H        92 ALA   -0.5100
   1431 N         -53.6870   -3.0300  -34.5230 N.am     93 ILE   -0.4700
   1432 CA        -52.6770   -3.9120  -33.9500 C.3      93 ILE    0.3100
   1433 C         -51.4410   -4.0470  -34.8310 C.2      93 ILE    0.0700
   1434 O         -50.3300   -4.0020  -34.3300 O.2      93 ILE    0.0900
   1435 CB        -53.2560   -5.3210  -33.7110 C.3      93 ILE   -0.0900
   1436 CG1       -54.0800   -5.3310  -32.4190 C.3      93 ILE    0.0900
   1437 CG2       -52.1470   -6.3780  -33.6720 C.3      93 ILE   -0.2700
   1438 CD        -55.1000   -6.4460  -32.3740 C.3      93 ILE    0.0900
   1439 HN        -54.5810   -3.4440  -34.6770 H        93 ILE    0.0900
   1440 HA        -52.3450   -3.4800  -33.0190 H        93 ILE    0.0900
   1441 HB        -53.9670   -5.5680  -34.5290 H        93 ILE   -0.1800
   1442 HG11      -54.6110   -4.3600  -32.3280 H        93 ILE    0.0900
   1443 HG12      -53.3880   -5.4460  -31.5570 H        93 ILE    0.0900
   1444 HG21      -51.3400   -6.0600  -32.9780 H        93 ILE   -0.2700
   1445 HG22      -51.7120   -6.5080  -34.6860 H        93 ILE    0.0900
   1446 HG23      -52.5600   -7.3460  -33.3150 H        93 ILE    0.0900
   1447 HD1       -54.5920   -7.4310  -32.4490 H        93 ILE    0.0900
   1448 HD2       -55.8070   -6.3460  -33.2250 H        93 ILE    0.5100
   1449 HD3       -55.6600   -6.4080  -31.4160 H        93 ILE   -0.5100
   1450 N         -51.6300   -4.2280  -36.1390 N.am     94 SER   -0.4700
   1451 CA        -50.5070   -4.3610  -37.0700 C.3      94 SER    0.3100
   1452 C         -49.5450   -3.2160  -36.9330 C.2      94 SER    0.0700
   1453 O         -48.3420   -3.4280  -36.8470 O.2      94 SER    0.0900
   1454 CB        -50.9840   -4.3590  -38.5070 C.3      94 SER    0.0500
   1455 OG        -51.9810   -5.3310  -38.6840 O.3      94 SER    0.0900
   1456 HN        -52.5410   -4.2800  -36.5400 H        94 SER    0.0900
   1457 HA        -50.0000   -5.2870  -36.8460 H        94 SER   -0.6600
   1458 HB1       -50.1330   -4.5890  -39.1850 H        94 SER    0.4300
   1459 HB2       -51.4030   -3.3630  -38.7640 H        94 SER    0.5100
   1460 HG1       -52.6190   -5.1860  -37.9800 H        94 SER   -0.5100
   1461 N         -50.0810   -1.9980  -36.9260 N.am     95 ILE   -0.4700
   1462 CA        -49.2720   -0.7960  -36.7580 C.3      95 ILE    0.3100
   1463 C         -48.6210   -0.7930  -35.3840 C.2      95 ILE    0.0700
   1464 O         -47.4500   -0.4360  -35.2320 O.2      95 ILE    0.0900
   1465 CB        -50.1240    0.4760  -36.9380 C.3      95 ILE   -0.0900
   1466 CG1       -50.6250    0.5690  -38.3800 C.3      95 ILE    0.0900
   1467 CG2       -49.3240    1.7150  -36.5870 C.3      95 ILE   -0.2700
   1468 CD        -51.5380    1.7350  -38.6220 C.3      95 ILE    0.0900
   1469 HN        -51.0610   -1.8520  -37.0360 H        95 ILE    0.0900
   1470 HA        -48.4820   -0.8230  -37.4940 H        95 ILE    0.0900
   1471 HB        -51.0150    0.4160  -36.2780 H        95 ILE   -0.1800
   1472 HG11      -51.1720   -0.3650  -38.6270 H        95 ILE    0.0900
   1473 HG12      -49.7490    0.6600  -39.0560 H        95 ILE    0.0900
   1474 HG21      -48.4330    1.7930  -37.2460 H        95 ILE   -0.2700
   1475 HG22      -48.9820    1.6580  -35.5320 H        95 ILE    0.0900
   1476 HG23      -49.9510    2.6210  -36.7290 H        95 ILE    0.0900
   1477 HD1       -50.9630    2.6850  -38.5730 H        95 ILE    0.0900
   1478 HD2       -52.3310    1.7610  -37.8450 H        95 ILE    0.5100
   1479 HD3       -52.0010    1.6520  -39.6270 H        95 ILE   -0.5100
   1480 N         -49.3830   -1.2110  -34.3770 N.am     96 ASP   -0.4700
   1481 CA        -48.8700   -1.3000  -33.0110 C.3      96 ASP    0.3100
   1482 C         -47.6170   -2.1600  -32.9430 C.2      96 ASP    0.0700
   1483 O         -46.6510   -1.7870  -32.2920 O.2      96 ASP    0.0900
   1484 CB        -49.9530   -1.8280  -32.0660 C.3      96 ASP   -0.2800
   1485 CG        -49.4370   -2.1030  -30.6720 C.2      96 ASP    0.0900
   1486 OD1       -49.3230   -1.1400  -29.8770 O.co2    96 ASP    0.0900
   1487 OD2       -49.1750   -3.2890  -30.3720 O.co2    96 ASP    0.6200
   1488 HN        -50.3340   -1.4800  -34.5070 H        96 ASP   -0.7600
   1489 HA        -48.5540   -0.3130  -32.7070 H        96 ASP   -0.7600
   1490 HB1       -50.3630   -2.7740  -32.4820 H        96 ASP    0.5100
   1491 HB2       -50.7690   -1.0770  -31.9970 H        96 ASP   -0.5100
   1492 N         -47.6140   -3.2950  -33.6330 N.am     97 ARG   -0.4700
   1493 CA        -46.4220   -4.1410  -33.6780 C.3      97 ARG    0.3100
   1494 C         -45.3130   -3.4750  -34.4800 C.2      97 ARG    0.0700
   1495 O         -44.1790   -3.4060  -34.0300 O.2      97 ARG    0.0900
   1496 CB        -46.7250   -5.5310  -34.2490 C.3      97 ARG   -0.1800
   1497 CG        -47.8980   -6.2850  -33.5950 C.3      97 ARG    0.0900
   1498 CD        -48.0990   -5.9510  -32.1190 C.3      97 ARG    0.0900
   1499 NE        -46.8900   -6.1960  -31.3260 N.pl3    97 ARG   -0.1800
   1500 CZ        -46.6380   -5.6540  -30.1310 C.cat    97 ARG    0.0900
   1501 NH1       -47.4800   -4.8130  -29.5660 N.pl3    97 ARG    0.0900
   1502 NH2       -45.5100   -5.9450  -29.4980 N.pl3    97 ARG    0.2000
   1503 HN        -48.4090   -3.6170  -34.1430 H        97 ARG    0.0900
   1504 HA        -46.0460   -4.2300  -32.6690 H        97 ARG    0.0900
   1505 HB1       -45.8130   -6.1540  -34.1370 H        97 ARG   -0.7000
   1506 HB2       -46.9530   -5.4150  -35.3300 H        97 ARG    0.4400
   1507 HG1       -47.7110   -7.3760  -33.6880 H        97 ARG    0.6400
   1508 HG2       -48.8290   -6.0320  -34.1440 H        97 ARG   -0.8000
   1509 HD1       -48.9100   -6.5840  -31.7000 H        97 ARG    0.4600
   1510 HD2       -48.3590   -4.8760  -32.0120 H        97 ARG    0.4600
   1511 HE        -46.2060   -6.8140  -31.7070 H        97 ARG   -0.8000
   1512 HH11      -47.4390   -4.6500  -28.5800 H        97 ARG    0.4600
   1513 HH12      -48.1590   -4.3360  -30.1230 H        97 ARG    0.4600
   1514 HH21      -44.7860   -6.4460  -29.9720 H        97 ARG    0.5100
   1515 HH22      -45.3850   -5.6640  -28.5460 H        97 ARG   -0.5100
   1516 N         -45.6420   -2.9610  -35.6590 N.am     98 TYR   -0.4700
   1517 CA        -44.6870   -2.2050  -36.4690 C.3      98 TYR    0.3100
   1518 C         -43.8890   -1.2150  -35.6390 C.2      98 TYR    0.0700
   1519 O         -42.6880   -1.0920  -35.8270 O.2      98 TYR    0.0900
   1520 CB        -45.4200   -1.4840  -37.6040 C.3      98 TYR   -0.1800
   1521 CG        -44.6090   -0.4900  -38.3990 C.ar     98 TYR    0.0900
   1522 CD1       -43.7490   -0.9070  -39.4090 C.ar     98 TYR    0.0900
   1523 CD2       -44.7380    0.8750  -38.1750 C.ar     98 TYR    0.0000
   1524 CE1       -43.0120    0.0140  -40.1590 C.ar     98 TYR   -0.1150
   1525 CE2       -44.0080    1.8010  -38.9220 C.ar     98 TYR    0.1150
   1526 CZ        -43.1520    1.3600  -39.9090 C.ar     98 TYR   -0.1150
   1527 OH        -42.4340    2.2700  -40.6390 O.3      98 TYR    0.1150
   1528 HN        -46.5550   -3.0660  -36.0460 H        98 TYR    0.1100
   1529 HA        -43.9610   -2.8970  -36.8690 H        98 TYR   -0.5400
   1530 HB1       -46.2750   -0.9220  -37.1720 H        98 TYR    0.4300
   1531 HB2       -45.7880   -2.2430  -38.3270 H        98 TYR   -0.1150
   1532 HD1       -43.6470   -1.9620  -39.6170 H        98 TYR    0.1150
   1533 HD2       -45.4150    1.2260  -37.4100 H        98 TYR   -0.1150
   1534 HE1       -42.3380   -0.3290  -40.9280 H        98 TYR    0.1150
   1535 HE2       -44.1140    2.8590  -38.7280 H        98 TYR    0.5100
   1536 HH        -42.6620    3.1480  -40.3240 H        98 TYR   -0.5100
   1537 N         -44.5380   -0.5190  -34.7060 N.am     99 THR   -0.4700
   1538 CA        -43.8020    0.4220  -33.8560 C.3      99 THR    0.3100
   1539 C         -42.9820   -0.2900  -32.7840 C.2      99 THR    0.0700
   1540 O         -41.8520    0.1000  -32.5080 O.2      99 THR    0.0900
   1541 CB        -44.7010    1.4880  -33.1960 C.3      99 THR    0.1400
   1542 CG2       -45.5910    2.1590  -34.2350 C.3      99 THR    0.0900
   1543 OG1       -45.5050    0.8910  -32.1770 O.3      99 THR   -0.6600
   1544 HN        -45.5190   -0.6020  -34.5480 H        99 THR    0.4300
   1545 HA        -43.0630    0.9050  -34.4770 H        99 THR   -0.2700
   1546 HB        -44.0710    2.2810  -32.7380 H        99 THR    0.0900
   1547 HG1       -45.9150    0.1210  -32.5790 H        99 THR    0.0900
   1548 HG21      -46.3620    1.4450  -34.5970 H        99 THR    0.0900
   1549 HG22      -44.9780    2.4890  -35.1010 H        99 THR    0.5100
   1550 HG23      -46.1040    3.0350  -33.7850 H        99 THR   -0.5100
   1551 N         -43.5310   -1.3430  -32.1910 N.am    100 ALA   -0.4700
   1552 CA        -42.7710   -2.1370  -31.2290 C.3     100 ALA    0.3100
   1553 C         -41.5540   -2.8280  -31.8540 C.2     100 ALA    0.0700
   1554 O         -40.6360   -3.2030  -31.1420 O.2     100 ALA    0.0900
   1555 CB        -43.6720   -3.1600  -30.5540 C.3     100 ALA   -0.2700
   1556 HN        -44.4680   -1.6350  -32.3710 H       100 ALA    0.0900
   1557 HA        -42.3530   -1.4640  -30.4950 H       100 ALA    0.0900
   1558 HB1       -43.9630   -3.9500  -31.2790 H       100 ALA    0.0900
   1559 HB2       -44.5930   -2.6650  -30.1800 H       100 ALA    0.5100
   1560 HB3       -43.1340   -3.6380  -29.7080 H       100 ALA   -0.5100
   1561 N         -41.5450   -2.9890  -33.1790 N.am    101 VAL   -0.4700
   1562 CA        -40.4360   -3.6270  -33.8920 C.3     101 VAL    0.3100
   1563 C         -39.4200   -2.6290  -34.4280 C.2     101 VAL    0.0700
   1564 O         -38.2160   -2.8160  -34.2590 O.2     101 VAL    0.0900
   1565 CB        -40.9430   -4.4490  -35.0710 C.3     101 VAL   -0.0900
   1566 CG1       -39.8120   -4.7010  -36.0700 C.3     101 VAL    0.0900
   1567 CG2       -41.5520   -5.7510  -34.5740 C.3     101 VAL   -0.2700
   1568 HN        -42.3020   -2.6770  -33.7480 H       101 VAL    0.0900
   1569 HA        -39.9120   -4.2610  -33.1920 H       101 VAL    0.0900
   1570 HB        -41.7660   -3.9000  -35.5760 H       101 VAL    0.0900
   1571 HG11      -38.9170   -5.0930  -35.5420 H       101 VAL   -0.2700
   1572 HG12      -39.5380   -3.7530  -36.5790 H       101 VAL    0.0900
   1573 HG13      -40.1350   -5.4520  -36.8240 H       101 VAL    0.0900
   1574 HG21      -42.4030   -5.5380  -33.8910 H       101 VAL    0.0900
   1575 HG22      -40.7890   -6.3370  -34.0180 H       101 VAL    0.5100
   1576 HG23      -41.9280   -6.3450  -35.4340 H       101 VAL   -0.5100
   1577 N         -39.9080   -1.5810  -35.0930 N.am    102 VAL   -0.4700
   1578 CA        -39.0410   -0.5340  -35.6360 C.3     102 VAL    0.3100
   1579 C         -38.4100    0.3190  -34.5340 C.2     102 VAL    0.0700
   1580 O         -37.2220    0.6220  -34.5920 O.2     102 VAL    0.0900
   1581 CB        -39.8010    0.3890  -36.6180 C.3     102 VAL   -0.0900
   1582 CG1       -38.8980    1.5100  -37.1270 C.3     102 VAL    0.0900
   1583 CG2       -40.3350   -0.4110  -37.7860 C.3     102 VAL   -0.2700
   1584 HN        -40.8860   -1.4640  -35.2500 H       102 VAL    0.0900
   1585 HA        -38.2200   -1.0170  -36.1440 H       102 VAL    0.0900
   1586 HB        -40.6770    0.8320  -36.0990 H       102 VAL    0.0900
   1587 HG11      -37.9380    1.0890  -37.4950 H       102 VAL   -0.2700
   1588 HG12      -38.6800    2.2240  -36.3040 H       102 VAL    0.0900
   1589 HG13      -39.3940    2.0450  -37.9640 H       102 VAL    0.0900
   1590 HG21      -41.0320   -1.1970  -37.4240 H       102 VAL    0.0900
   1591 HG22      -39.4960   -0.9020  -38.3230 H       102 VAL    0.5100
   1592 HG23      -40.8850    0.2570  -38.4820 H       102 VAL   -0.5100
   1593 N         -39.2040    0.6970  -33.5320 N.am    103 MET   -0.4700
   1594 CA        -38.7540    1.5840  -32.4600 C.3     103 MET    0.3100
   1595 C         -38.9540    0.9290  -31.0970 C.2     103 MET    0.0700
   1596 O         -39.7590    1.4010  -30.2960 O.2     103 MET    0.0900
   1597 CB        -39.5200    2.9060  -32.5320 C.3     103 MET   -0.1800
   1598 CG        -38.9750    3.8640  -33.5840 C.3     103 MET    0.0900
   1599 SD        -39.6410    5.5490  -33.4420 S.3     103 MET    0.0900
   1600 CE        -38.1140    6.5190  -33.5830 C.3     103 MET   -0.1400
   1601 HN        -40.1500    0.3890  -33.4680 H       103 MET    0.0900
   1602 HA        -37.6940    1.7530  -32.5810 H       103 MET    0.0900
   1603 HB1       -39.4670    3.4020  -31.5390 H       103 MET   -0.0900
   1604 HB2       -40.5830    2.6880  -32.7680 H       103 MET   -0.2200
   1605 HG1       -39.2200    3.4580  -34.5870 H       103 MET    0.0900
   1606 HG2       -37.8700    3.9000  -33.4830 H       103 MET    0.0900
   1607 HE1       -37.6050    6.3320  -34.5520 H       103 MET    0.0900
   1608 HE2       -37.4110    6.2460  -32.7670 H       103 MET    0.5100
   1609 HE3       -38.3410    7.6040  -33.5190 H       103 MET   -0.5100
   1610 N         -38.1910   -0.1450  -30.8120 N.am    104 PRO   -0.2900
   1611 CA        -38.4810   -1.0200  -29.6770 C.3     104 PRO    0.0000
   1612 C         -38.1410   -0.4410  -28.3120 C.2     104 PRO    0.0900
   1613 O         -38.8450   -0.7340  -27.3430 O.2     104 PRO    0.0900
   1614 CB        -37.6140   -2.2550  -29.9420 C.3     104 PRO    0.0200
   1615 CG        -36.6850   -1.8900  -31.0630 C.3     104 PRO    0.0900
   1616 CD        -36.8880   -0.4620  -31.4150 C.3     104 PRO   -0.1800
   1617 HA        -39.5390   -1.2190  -29.6180 H       104 PRO    0.0900
   1618 HB1       -38.2500   -3.1190  -30.2320 H       104 PRO    0.0900
   1619 HB2       -37.0360   -2.5240  -29.0330 H       104 PRO   -0.1800
   1620 HG1       -35.6330   -2.0530  -30.7450 H       104 PRO    0.0900
   1621 HG2       -36.8950   -2.5280  -31.9480 H       104 PRO    0.0900
   1622 HD1       -36.0980    0.1830  -30.9750 H       104 PRO    0.5100
   1623 HD2       -36.9310   -0.3140  -32.5140 H       104 PRO   -0.5100
   1624 N         -37.0650    0.3520  -28.2370 N.am    105 VAL   -0.4700
   1625 CA        -36.6110    0.9490  -26.9800 C.3     105 VAL    0.3100
   1626 C         -37.5420    2.0690  -26.5450 C.2     105 VAL    0.0700
   1627 O         -37.7290    2.3030  -25.3540 O.2     105 VAL    0.0900
   1628 CB        -35.2000    1.5310  -27.1040 C.3     105 VAL   -0.0900
   1629 CG1       -34.7650    2.1210  -25.7790 C.3     105 VAL    0.0900
   1630 CG2       -34.2090    0.4680  -27.5570 C.3     105 VAL   -0.2700
   1631 HN        -36.5190    0.5730  -29.0420 H       105 VAL    0.0900
   1632 HA        -36.6280    0.1770  -26.2240 H       105 VAL    0.0900
   1633 HB        -35.1920    2.3220  -27.8830 H       105 VAL    0.0900
   1634 HG11      -34.9330    1.3890  -24.9610 H       105 VAL   -0.2700
   1635 HG12      -35.3540    3.0370  -25.5610 H       105 VAL    0.0900
   1636 HG13      -33.6830    2.3720  -25.8140 H       105 VAL    0.0900
   1637 HG21      -34.5100    0.0630  -28.5470 H       105 VAL    0.0900
   1638 HG22      -34.1900   -0.3670  -26.8240 H       105 VAL    0.5100
   1639 HG23      -33.1940    0.9100  -27.6470 H       105 VAL   -0.5100
   1640 N         -38.1150    2.7630  -27.5280 N.am    106 HSE   -0.4700
   1641 CA        -39.1040    3.8140  -27.2900 C.3     106 HSE    0.3100
   1642 C         -40.5150    3.2560  -27.0280 C.2     106 HSE    0.0700
   1643 O         -41.2720    3.8290  -26.2470 O.2     106 HSE    0.0900
   1644 CB        -39.1120    4.7890  -28.4790 C.3     106 HSE   -0.0800
   1645 CG        -40.3090    5.6920  -28.5230 C.ar    106 HSE    0.0900
   1646 CD2       -41.5120    5.5400  -29.1260 C.ar    106 HSE    0.0900
   1647 ND1       -40.3360    6.9220  -27.8980 N.ar    106 HSE   -0.7000
   1648 CE1       -41.5090    7.4870  -28.1130 C.ar    106 HSE    0.2200
   1649 NE2       -42.2450    6.6710  -28.8500 N.ar    106 HSE    0.2500
   1650 HN        -37.8920    2.5930  -28.4840 H       106 HSE    0.1300
   1651 HA        -38.8400    4.3300  -26.3780 H       106 HSE   -0.3600
   1652 HB1       -39.0880    4.2000  -29.4200 H       106 HSE    0.3200
   1653 HB2       -38.2030    5.4240  -28.4230 H       106 HSE   -0.0500
   1654 HD2       -41.8860    4.7160  -29.7190 H       106 HSE    0.0900
   1655 HE1       -41.8410    8.4610  -27.7540 H       106 HSE    0.5100
   1656 HE2       -43.1800    6.8350  -29.1650 H       106 HSE   -0.5100
   1657 N         -40.8680    2.1470  -27.6860 N.am    107 TYR   -0.4700
   1658 CA        -42.1580    1.4890  -27.4730 C.3     107 TYR    0.3100
   1659 C         -42.3540    1.0620  -26.0250 C.2     107 TYR    0.0700
   1660 O         -43.4200    1.2800  -25.4620 O.2     107 TYR    0.0900
   1661 CB        -42.3010    0.2550  -28.3790 C.3     107 TYR   -0.1800
   1662 CG        -43.6350   -0.4750  -28.2430 C.ar    107 TYR    0.0900
   1663 CD1       -44.7580   -0.0630  -28.9610 C.ar    107 TYR    0.0900
   1664 CD2       -43.7700   -1.5790  -27.4020 C.ar    107 TYR    0.0000
   1665 CE1       -45.9800   -0.7180  -28.8370 C.ar    107 TYR   -0.1150
   1666 CE2       -44.9910   -2.2410  -27.2750 C.ar    107 TYR    0.1150
   1667 CZ        -46.0900   -1.8030  -27.9960 C.ar    107 TYR   -0.1150
   1668 OH        -47.2970   -2.4540  -27.8720 O.3     107 TYR    0.1150
   1669 HN        -40.2650    1.7170  -28.3520 H       107 TYR    0.1100
   1670 HA        -42.9370    2.2040  -27.6910 H       107 TYR   -0.5400
   1671 HB1       -41.5030   -0.4750  -28.1260 H       107 TYR    0.4300
   1672 HB2       -42.2080    0.5700  -29.4400 H       107 TYR   -0.1150
   1673 HD1       -44.6780    0.7820  -29.6280 H       107 TYR    0.1150
   1674 HD2       -42.9160   -1.9260  -26.8400 H       107 TYR   -0.1150
   1675 HE1       -46.8370   -0.3760  -29.3960 H       107 TYR    0.1150
   1676 HE2       -45.0810   -3.0920  -26.6160 H       107 TYR    0.5100
   1677 HH        -47.8850   -2.1170  -28.5520 H       107 TYR   -0.5100
   1678 N         -41.3320    0.4410  -25.4290 N.am    108 GLN   -0.4700
   1679 CA        -41.3880    0.0040  -24.0270 C.3     108 GLN    0.3100
   1680 C         -41.5980    1.1630  -23.0580 C.2     108 GLN    0.0700
   1681 O         -42.2780    1.0130  -22.0350 O.2     108 GLN    0.0900
   1682 CB        -40.1040   -0.7210  -23.6310 C.3     108 GLN   -0.1800
   1683 CG        -39.9690   -2.1060  -24.2070 C.3     108 GLN    0.0900
   1684 CD        -38.6290   -2.7370  -23.8740 C.2     108 GLN    0.0900
   1685 NE2       -38.1390   -2.4970  -22.6600 N.am    108 GLN   -0.1800
   1686 OE1       -38.0360   -3.4220  -24.7000 O.2     108 GLN    0.0900
   1687 HN        -40.4820    0.2440  -25.9120 H       108 GLN    0.0900
   1688 HA        -42.2380   -0.6540  -23.9160 H       108 GLN    0.5500
   1689 HB1       -40.0750   -0.7980  -22.5240 H       108 GLN   -0.5500
   1690 HB2       -39.2400   -0.1130  -23.9730 H       108 GLN   -0.6200
   1691 HG1       -40.0700   -2.0520  -25.3130 H       108 GLN    0.3200
   1692 HG2       -40.7760   -2.7510  -23.7990 H       108 GLN    0.3000
   1693 HE21      -37.2600   -2.8890  -22.3890 H       108 GLN    0.5100
   1694 HE22      -38.6500   -1.9260  -22.0180 H       108 GLN   -0.5100
   1695 N         -40.9940    2.3100  -23.3750 N.am    109 HSD   -0.4700
   1696 CA        -41.1040    3.5150  -22.5590 C.3     109 HSD    0.3100
   1697 C         -42.4810    4.1730  -22.6850 C.2     109 HSD    0.0700
   1698 O         -43.0710    4.5950  -21.6890 O.2     109 HSD    0.0900
   1699 CB        -40.0250    4.5100  -22.9720 C.3     109 HSD   -0.0900
   1700 CG        -39.8870    5.6680  -22.0390 C.ar    109 HSD    0.0900
   1701 CD2       -38.9810    5.9220  -21.0620 C.ar    109 HSD    0.0900
   1702 ND1       -40.7510    6.7420  -22.0550 N.ar    109 HSD   -0.3600
   1703 CE1       -40.3830    7.6070  -21.1230 C.ar    109 HSD    0.3200
   1704 NE2       -39.3120    7.1380  -20.5070 N.ar    109 HSD   -0.0500
   1705 HN        -40.4330    2.3960  -24.1940 H       109 HSD    0.2500
   1706 HA        -40.9880    3.2360  -21.5230 H       109 HSD    0.1300
   1707 HB1       -40.2700    4.9040  -23.9800 H       109 HSD   -0.7000
   1708 HB2       -39.0500    3.9810  -23.0140 H       109 HSD    0.2200
   1709 HD1       -41.5280    6.8390  -22.6770 H       109 HSD    0.1000
   1710 HD2       -38.1310    5.3530  -20.7080 H       109 HSD    0.5100
   1711 HE1       -40.8960    8.5460  -20.9190 H       109 HSD   -0.5100
   1712 N         -42.9810    4.2560  -23.9190 N.am    110 GLY   -0.4700
   1713 CA        -44.2800    4.8770  -24.2110 C.3     110 GLY    0.3100
   1714 C         -45.5040    3.9830  -24.0420 C.2     110 GLY   -0.0200
   1715 O         -46.6250    4.3920  -24.3770 O.2     110 GLY    0.0900
   1716 HN        -42.4890    3.8960  -24.7070 H       110 GLY    0.0900
   1717 HA1       -44.2450    5.2120  -25.2370 H       110 GLY    0.5100
   1718 HA2       -44.3840    5.7210  -23.5460 H       110 GLY   -0.5100
   1719 N         -45.2950    2.7460  -23.5710 N.am    111 THR   -0.4700
   1720 CA        -46.3910    1.8840  -23.0950 C.3     111 THR    0.3100
   1721 C         -46.4160    1.8720  -21.5580 C.2     111 THR    0.0700
   1722 O         -47.4570    1.5850  -20.9530 O.2     111 THR    0.0900
   1723 CB        -46.3120    0.4280  -23.6600 C.3     111 THR    0.1400
   1724 CG2       -46.4670    0.4280  -25.1900 C.3     111 THR    0.0900
   1725 OG1       -45.0710   -0.1890  -23.2860 O.3     111 THR   -0.6600
   1726 HN        -44.3800    2.3510  -23.5200 H       111 THR    0.4300
   1727 HA        -47.3190    2.3450  -23.4000 H       111 THR   -0.2700
   1728 HB        -47.1500   -0.1780  -23.2520 H       111 THR    0.0900
   1729 HG1       -44.4130    0.1450  -23.9000 H       111 THR    0.0900
   1730 HG21      -45.6580    1.0310  -25.6540 H       111 THR    0.0900
   1731 HG22      -47.4460    0.8710  -25.4700 H       111 THR    0.5100
   1732 HG23      -46.4020   -0.6110  -25.5760 H       111 THR   -0.5100
   1733 N         -45.2720    2.2010  -20.9400 N.am    112 GLY   -0.4700
   1734 CA        -45.1600    2.3630  -19.4870 C.3     112 GLY    0.3100
   1735 C         -45.2970    3.8350  -19.1220 C.2     112 GLY   -0.0200
   1736 O         -44.3130    4.4900  -18.7690 O.2     112 GLY    0.0900
   1737 HN        -44.4300    2.3510  -21.4530 H       112 GLY    0.0900
   1738 HA1       -44.1950    1.9970  -19.1720 H       112 GLY    0.5100
   1739 HA2       -45.9470    1.7940  -19.0150 H       112 GLY   -0.5100
   1740 N         -46.5250    4.3700  -19.1760 N.am    113 GLN   -0.4700
   1741 CA        -46.7960    5.7570  -18.8740 C.3     113 GLN    0.3100
   1742 C         -48.3020    5.9250  -18.9080 C.2     113 GLN    0.0700
   1743 O         -49.0510    4.9560  -19.0100 O.2     113 GLN    0.0900
   1744 CB        -46.1330    6.7520  -19.8810 C.3     113 GLN   -0.1800
   1745 CG        -46.5340    6.5290  -21.3610 C.3     113 GLN    0.0900
   1746 CD        -46.2210    7.7490  -22.2290 C.2     113 GLN    0.0900
   1747 NE2       -47.2600    8.5750  -22.5110 N.am    113 GLN   -0.1800
   1748 OE1       -45.0910    7.9880  -22.6510 O.2     113 GLN    0.0900
   1749 HN        -47.3190    3.8240  -19.4310 H       113 GLN    0.0900
   1750 HA        -46.4240    5.9480  -17.8790 H       113 GLN    0.5500
   1751 HB1       -45.0310    6.6510  -19.7980 H       113 GLN   -0.5500
   1752 HB2       -46.4230    7.7840  -19.5940 H       113 GLN   -0.6200
   1753 HG1       -47.6240    6.3220  -21.4170 H       113 GLN    0.3200
   1754 HG2       -45.9760    5.6550  -21.7610 H       113 GLN    0.3000
   1755 HE21      -47.1110    9.3890  -23.0740 H       113 GLN    0.5100
   1756 HE22      -48.1710    8.3710  -22.1560 H       113 GLN   -0.5100
   1757 N         -48.8050    7.1780  -18.8730 N.am    114 SER   -0.4700
   1758 CA        -50.1770    7.4850  -19.2680 C.3     114 SER    0.3100
   1759 C         -50.3710    7.2640  -20.7670 C.2     114 SER    0.0700
   1760 O         -50.3130    8.1950  -21.5690 O.2     114 SER    0.0900
   1761 CB        -50.6170    8.9270  -18.8650 C.3     114 SER    0.0500
   1762 OG        -51.8580    9.3290  -19.4560 O.3     114 SER    0.0900
   1763 HN        -48.2580    7.9560  -18.5730 H       114 SER    0.0900
   1764 HA        -50.8210    6.7600  -18.7930 H       114 SER   -0.6600
   1765 HB1       -49.8340    9.6470  -19.1870 H       114 SER    0.4300
   1766 HB2       -50.7310    8.9740  -17.7610 H       114 SER    0.5100
   1767 HG1       -51.6800    9.4450  -20.3910 H       114 SER   -0.5100
   1768 N         -50.5920    6.0000  -21.1810 N.am    115 SER   -0.4700
   1769 CA        -50.6180    5.5780  -22.5820 C.3     115 SER    0.3100
   1770 C         -52.0050    5.0170  -22.8500 C.2     115 SER    0.0700
   1771 O         -52.1670    4.1530  -23.7210 O.2     115 SER    0.0900
   1772 CB        -49.5790    4.5030  -22.9290 C.3     115 SER    0.0500
   1773 OG        -49.7600    4.0040  -24.2440 O.3     115 SER    0.0900
   1774 HN        -50.7520    5.2700  -20.5220 H       115 SER    0.0900
   1775 HA        -50.4420    6.4570  -23.1830 H       115 SER   -0.6600
   1776 HB1       -49.6720    3.6570  -22.2150 H       115 SER    0.4300
   1777 HB2       -48.5590    4.9390  -22.8550 H       115 SER    0.5100
   1778 HG1       -50.6430    3.6290  -24.2650 H       115 SER   -0.5100
   1779 N         -53.0040    5.4870  -22.0920 N.am    116 CYS   -0.4700
   1780 CA        -54.3840    5.0560  -22.2970 C.3     116 CYS    0.3100
   1781 C         -55.1190    6.0620  -23.1890 C.2     116 CYS    0.0700
   1782 O         -55.9060    5.6660  -24.0590 O.2     116 CYS    0.0900
   1783 CB        -55.1120    4.8370  -20.9590 C.3     116 CYS   -0.1100
   1784 SG        -56.2910    3.4260  -21.0090 S.3     116 CYS    0.0900
   1785 HN        -52.8520    6.1480  -21.3610 H       116 CYS    0.0900
   1786 HA        -54.3620    4.1370  -22.8630 H       116 CYS   -0.2300
   1787 HB1       -55.6620    5.7670  -20.7020 H       116 CYS    0.1600
   1788 HB2       -54.3510    4.6520  -20.1720 H       116 CYS    0.5100
   1789 HG1       -55.3530    2.4940  -21.0790 H       116 CYS   -0.5100
   1790 N         -54.8350    7.3570  -23.0090 N.am    117 ARG   -0.4700
   1791 CA        -55.4240    8.3940  -23.8710 C.3     117 ARG    0.3100
   1792 C         -55.0120    8.2900  -25.3520 C.2     117 ARG    0.0700
   1793 O         -55.5290    9.0280  -26.1910 O.2     117 ARG    0.0900
   1794 CB        -55.1590    9.8070  -23.3200 C.3     117 ARG   -0.1800
   1795 CG        -56.2290   10.2770  -22.3330 C.3     117 ARG    0.0900
   1796 CD        -56.5020   11.7850  -22.4040 C.3     117 ARG    0.0900
   1797 NE        -55.8500   12.5200  -21.3130 N.pl3   117 ARG   -0.1800
   1798 CZ        -56.2530   13.7010  -20.8370 C.cat   117 ARG    0.0900
   1799 NH1       -57.3160   14.3270  -21.3370 N.pl3   117 ARG    0.0900
   1800 NH2       -55.5850   14.2680  -19.8340 N.pl3   117 ARG    0.2000
   1801 HN        -54.2200    7.6750  -22.2920 H       117 ARG    0.0900
   1802 HA        -56.4870    8.2110  -23.9270 H       117 ARG    0.0900
   1803 HB1       -55.1220   10.5200  -24.1710 H       117 ARG   -0.7000
   1804 HB2       -54.1750    9.8090  -22.8060 H       117 ARG    0.4400
   1805 HG1       -55.8960   10.0260  -21.3030 H       117 ARG    0.6400
   1806 HG2       -57.1730    9.7350  -22.5480 H       117 ARG   -0.8000
   1807 HD1       -57.5950   11.9700  -22.3270 H       117 ARG    0.4600
   1808 HD2       -56.1140   12.1900  -23.3620 H       117 ARG    0.4600
   1809 HE        -55.0420   12.1060  -20.8960 H       117 ARG   -0.8000
   1810 HH11      -57.8320   13.9140  -22.0860 H       117 ARG    0.4600
   1811 HH12      -57.5970   15.2100  -20.9620 H       117 ARG    0.4600
   1812 HH21      -54.7870   13.8100  -19.4430 H       117 ARG    0.5100
   1813 HH22      -55.8810   15.1520  -19.4720 H       117 ARG   -0.5100
   1814 N         -54.0920    7.3790  -25.6680 N.am    118 ARG   -0.4700
   1815 CA        -53.8250    6.9920  -27.0480 C.3     118 ARG    0.3100
   1816 C         -54.7100    5.8170  -27.4120 C.2     118 ARG    0.0700
   1817 O         -55.5080    5.9030  -28.3400 O.2     118 ARG    0.0900
   1818 CB        -52.3500    6.6220  -27.2330 C.3     118 ARG   -0.1800
   1819 CG        -51.8610    6.5880  -28.6860 C.3     118 ARG    0.0900
   1820 CD        -50.4510    7.1820  -28.7760 C.3     118 ARG    0.0900
   1821 NE        -49.8990    7.1970  -30.1340 N.pl3   118 ARG   -0.1800
   1822 CZ        -50.2540    8.0450  -31.0990 C.cat   118 ARG    0.0900
   1823 NH1       -51.1960    8.9730  -30.9000 N.pl3   118 ARG    0.0900
   1824 NH2       -49.6690    7.9530  -32.2920 N.pl3   118 ARG    0.2000
   1825 HN        -53.5430    6.9210  -24.9730 H       118 ARG    0.0900
   1826 HA        -54.0840    7.8250  -27.6840 H       118 ARG    0.0900
   1827 HB1       -52.1890    5.6170  -26.7910 H       118 ARG   -0.7000
   1828 HB2       -51.7360    7.3620  -26.6780 H       118 ARG    0.4400
   1829 HG1       -52.5540    7.1780  -29.3240 H       118 ARG    0.6400
   1830 HG2       -51.8460    5.5380  -29.0480 H       118 ARG   -0.8000
   1831 HD1       -49.7600    6.5800  -28.1480 H       118 ARG    0.4600
   1832 HD2       -50.4730    8.2350  -28.4190 H       118 ARG    0.4600
   1833 HE        -49.2020    6.5170  -30.3530 H       118 ARG   -0.8000
   1834 HH11      -51.6510    9.0410  -30.0120 H       118 ARG    0.4600
   1835 HH12      -51.4450    9.5990  -31.6390 H       118 ARG    0.4600
   1836 HH21      -48.9730    7.2530  -32.4540 H       118 ARG    0.5100
   1837 HH22      -49.9250    8.5830  -33.0250 H       118 ARG   -0.5100
   1838 N         -54.5780    4.7270  -26.6590 N.am    119 VAL   -0.4700
   1839 CA        -55.3960    3.5210  -26.8450 C.3     119 VAL    0.3100
   1840 C         -56.8840    3.8690  -26.9820 C.2     119 VAL    0.0700
   1841 O         -57.5710    3.3770  -27.8860 O.2     119 VAL    0.0900
   1842 CB        -55.1990    2.5300  -25.6680 C.3     119 VAL   -0.0900
   1843 CG1       -56.2460    1.4220  -25.6920 C.3     119 VAL    0.0900
   1844 CG2       -53.8070    1.9380  -25.7080 C.3     119 VAL   -0.2700
   1845 HN        -53.9070    4.6810  -25.9220 H       119 VAL    0.0900
   1846 HA        -55.1020    3.0600  -27.7760 H       119 VAL    0.0900
   1847 HB        -55.2780    3.0830  -24.7090 H       119 VAL    0.0900
   1848 HG11      -56.2980    0.9680  -26.7050 H       119 VAL   -0.2700
   1849 HG12      -57.2440    1.8390  -25.4370 H       119 VAL    0.0900
   1850 HG13      -55.9740    0.6300  -24.9610 H       119 VAL    0.0900
   1851 HG21      -53.0470    2.7460  -25.6250 H       119 VAL    0.0900
   1852 HG22      -53.6510    1.4020  -26.6680 H       119 VAL    0.5100
   1853 HG23      -53.6700    1.2350  -24.8590 H       119 VAL   -0.5100
   1854 N         -57.3720    4.7230  -26.0790 N.am    120 ALA   -0.4700
   1855 CA        -58.7200    5.2600  -26.1640 C.3     120 ALA    0.3100
   1856 C         -58.9790    5.7310  -27.5840 C.2     120 ALA    0.0700
   1857 O         -59.9140    5.2700  -28.2450 O.2     120 ALA    0.0900
   1858 CB        -58.8890    6.4260  -25.1960 C.3     120 ALA   -0.2700
   1859 HN        -56.8300    5.0330  -25.3020 H       120 ALA    0.0900
   1860 HA        -59.4140    4.4680  -25.9230 H       120 ALA    0.0900
   1861 HB1       -58.1670    7.2340  -25.4430 H       120 ALA    0.0900
   1862 HB2       -58.6990    6.0850  -24.1560 H       120 ALA    0.5100
   1863 HB3       -59.9190    6.8350  -25.2720 H       120 ALA   -0.5100
   1864 N         -58.1040    6.6180  -28.0540 N.am    121 LEU   -0.4700
   1865 CA        -58.2780    7.2750  -29.3420 C.3     121 LEU    0.3100
   1866 C         -58.1980    6.3150  -30.5250 C.2     121 LEU    0.0700
   1867 O         -58.8430    6.5410  -31.5440 O.2     121 LEU    0.0900
   1868 CB        -57.2580    8.4120  -29.5090 C.3     121 LEU   -0.1800
   1869 CG        -57.6890    9.5500  -30.4450 C.3     121 LEU    0.0900
   1870 CD1       -58.9700   10.2270  -29.9310 C.3     121 LEU    0.0900
   1871 CD2       -56.5620   10.5670  -30.6120 C.3     121 LEU   -0.0900
   1872 HN        -57.2880    6.8740  -27.5420 H       121 LEU    0.0900
   1873 HA        -59.2840    7.6650  -29.3880 H       121 LEU   -0.2700
   1874 HB1       -56.3170    7.9760  -29.9060 H       121 LEU    0.0900
   1875 HB2       -57.0580    8.8470  -28.5070 H       121 LEU    0.0900
   1876 HG        -57.8740    9.1380  -31.4600 H       121 LEU    0.0900
   1877 HD11      -58.8580   10.4920  -28.8580 H       121 LEU   -0.2700
   1878 HD12      -59.8330    9.5360  -30.0380 H       121 LEU    0.0900
   1879 HD13      -59.1620   11.1580  -30.5070 H       121 LEU    0.0900
   1880 HD21      -55.6650   10.0750  -31.0440 H       121 LEU    0.0900
   1881 HD22      -56.2890   10.9960  -29.6240 H       121 LEU    0.5100
   1882 HD23      -56.8840   11.3800  -31.2960 H       121 LEU   -0.5100
   1883 N         -57.4170    5.2460  -30.3900 N.am    122 MET   -0.4700
   1884 CA        -57.3400    4.2180  -31.4230 C.3     122 MET    0.3100
   1885 C         -58.5950    3.3640  -31.4590 C.2     122 MET    0.0700
   1886 O         -59.1420    3.0980  -32.5290 O.2     122 MET    0.0900
   1887 CB        -56.1590    3.2890  -31.1780 C.3     122 MET   -0.1800
   1888 CG        -54.8090    3.9480  -31.2410 C.3     122 MET    0.0900
   1889 SD        -53.5280    2.7920  -30.7390 S.3     122 MET    0.0900
   1890 CE        -53.5130    1.6540  -32.1380 C.3     122 MET   -0.1400
   1891 HN        -56.8540    5.1000  -29.5800 H       122 MET    0.0900
   1892 HA        -57.2340    4.7110  -32.3770 H       122 MET    0.0900
   1893 HB1       -56.1880    2.4830  -31.9410 H       122 MET   -0.0900
   1894 HB2       -56.2760    2.8370  -30.1710 H       122 MET   -0.2200
   1895 HG1       -54.8050    4.8350  -30.5720 H       122 MET    0.0900
   1896 HG2       -54.6220    4.2960  -32.2790 H       122 MET    0.0900
   1897 HE1       -53.2680    2.1820  -33.0840 H       122 MET    0.0900
   1898 HE2       -54.5110    1.1800  -32.2590 H       122 MET    0.5100
   1899 HE3       -52.7520    0.8610  -31.9800 H       122 MET   -0.5100
   1900 N         -59.0420    2.9100  -30.2900 N.am    123 ILE   -0.4700
   1901 CA        -60.2390    2.0800  -30.2180 C.3     123 ILE    0.3100
   1902 C         -61.4060    2.9140  -30.7430 C.2     123 ILE    0.0700
   1903 O         -62.1290    2.4830  -31.6480 O.2     123 ILE    0.0900
   1904 CB        -60.5410    1.5840  -28.7810 C.3     123 ILE   -0.0900
   1905 CG1       -59.3700    0.7820  -28.2090 C.3     123 ILE    0.0900
   1906 CG2       -61.7840    0.6960  -28.7650 C.3     123 ILE   -0.2700
   1907 CD        -59.3430    0.7670  -26.6890 C.3     123 ILE    0.0900
   1908 HN        -58.5880    3.1120  -29.4260 H       123 ILE    0.0900
   1909 HA        -60.0880    1.2360  -30.8730 H       123 ILE    0.0900
   1910 HB        -60.7070    2.4600  -28.1190 H       123 ILE   -0.1800
   1911 HG11      -58.4210    1.2260  -28.5770 H       123 ILE    0.0900
   1912 HG12      -59.4440   -0.2640  -28.5740 H       123 ILE    0.0900
   1913 HG21      -61.7900    0.0320  -29.6560 H       123 ILE   -0.2700
   1914 HG22      -62.7000    1.3250  -28.7850 H       123 ILE    0.0900
   1915 HG23      -61.7850    0.0640  -27.8510 H       123 ILE    0.0900
   1916 HD1       -60.2780    0.3140  -26.2950 H       123 ILE    0.0900
   1917 HD2       -59.2620    1.8050  -26.3020 H       123 ILE    0.5100
   1918 HD3       -58.4790    0.1670  -26.3320 H       123 ILE   -0.5100
   1919 N         -61.5660    4.1180  -30.1870 N.am    124 THR   -0.4700
   1920 CA        -62.5850    5.0540  -30.6430 C.3     124 THR    0.3100
   1921 C         -62.6160    5.1610  -32.1470 C.2     124 THR    0.0700
   1922 O         -63.6590    4.9400  -32.7600 O.2     124 THR    0.0900
   1923 CB        -62.3250    6.4570  -30.1320 C.3     124 THR    0.1400
   1924 CG2       -63.0840    7.4880  -30.9690 C.3     124 THR    0.0900
   1925 OG1       -62.7490    6.5400  -28.7760 O.3     124 THR   -0.6600
   1926 HN        -60.9940    4.4310  -29.4330 H       124 THR    0.4300
   1927 HA        -63.5410    4.7010  -30.2860 H       124 THR   -0.2700
   1928 HB        -61.2400    6.6880  -30.1890 H       124 THR    0.0900
   1929 HG1       -62.1270    6.0100  -28.2720 H       124 THR    0.0900
   1930 HG21      -64.0960    7.1060  -31.2200 H       124 THR    0.0900
   1931 HG22      -62.5350    7.6860  -31.9150 H       124 THR    0.5100
   1932 HG23      -63.1940    8.4340  -30.3960 H       124 THR   -0.5100
   1933 N         -61.4650    5.5070  -32.7330 N.am    125 ALA   -0.4700
   1934 CA        -61.3420    5.6870  -34.1780 C.3     125 ALA    0.3100
   1935 C         -61.9430    4.4990  -34.8590 C.2     125 ALA    0.0700
   1936 O         -62.8900    4.6310  -35.6280 O.2     125 ALA    0.0900
   1937 CB        -59.8920    5.8250  -34.5900 C.3     125 ALA   -0.2700
   1938 HN        -60.6320    5.6610  -32.2060 H       125 ALA    0.0900
   1939 HA        -61.8940    6.5740  -34.4510 H       125 ALA    0.0900
   1940 HB1       -59.3240    4.9140  -34.3020 H       125 ALA    0.0900
   1941 HB2       -59.4360    6.7020  -34.0830 H       125 ALA    0.5100
   1942 HB3       -59.8220    5.9520  -35.6920 H       125 ALA   -0.5100
   1943 N         -61.4070    3.3300  -34.5200 N.am    126 VAL   -0.4700
   1944 CA        -61.7750    2.0890  -35.1780 C.3     126 VAL    0.3100
   1945 C         -63.2710    1.8480  -35.1460 C.2     126 VAL    0.0700
   1946 O         -63.8470    1.4440  -36.1530 O.2     126 VAL    0.0900
   1947 CB        -61.0580    0.8780  -34.5630 C.3     126 VAL   -0.0900
   1948 CG1       -61.6780   -0.4180  -35.0750 C.3     126 VAL    0.0900
   1949 CG2       -59.5680    0.9260  -34.8810 C.3     126 VAL   -0.2700
   1950 HN        -60.7260    3.2530  -33.7970 H       126 VAL    0.0900
   1951 HA        -61.5150    2.1820  -36.2220 H       126 VAL    0.0900
   1952 HB        -61.1470    0.9180  -33.4570 H       126 VAL    0.0900
   1953 HG11      -61.7520   -0.3950  -36.1840 H       126 VAL   -0.2700
   1954 HG12      -62.6990   -0.5420  -34.6550 H       126 VAL    0.0900
   1955 HG13      -61.0460   -1.2830  -34.7810 H       126 VAL    0.0900
   1956 HG21      -59.1560    1.9270  -34.6300 H       126 VAL    0.0900
   1957 HG22      -59.4060    0.7380  -35.9650 H       126 VAL    0.5100
   1958 HG23      -59.0290    0.1600  -34.2840 H       126 VAL   -0.5100
   1959 N         -63.9100    2.0970  -34.0020 N.am    127 TRP   -0.4700
   1960 CA        -65.3530    1.8950  -33.8970 C.3     127 TRP    0.3100
   1961 C         -66.1440    2.9460  -34.6600 C.2     127 TRP    0.0700
   1962 O         -67.1210    2.6180  -35.3220 O.2     127 TRP    0.0900
   1963 CB        -65.8060    1.8620  -32.4430 C.3     127 TRP   -0.1800
   1964 CG        -65.4800    0.5830  -31.7500 C.ar    127 TRP    0.0900
   1965 CD1       -64.5260    0.3870  -30.7960 C.ar    127 TRP    0.0900
   1966 CD2       -66.1130   -0.6830  -31.9520 C.ar    127 TRP   -0.0300
   1967 CE2       -65.4900   -1.6030  -31.0820 C.ar    127 TRP   -0.1500
   1968 CE3       -67.1430   -1.1280  -32.7870 C.ar    127 TRP    0.2200
   1969 NE1       -64.5260   -0.9230  -30.3860 N.ar    127 TRP   -0.5100
   1970 CZ2       -65.8640   -2.9440  -31.0230 C.ar    127 TRP    0.3700
   1971 CZ3       -67.5190   -2.4640  -32.7280 C.ar    127 TRP    0.2400
   1972 CH2       -66.8800   -3.3550  -31.8510 C.ar    127 TRP    0.1100
   1973 HN        -63.4430    2.4230  -33.1840 H       127 TRP   -0.2500
   1974 HA        -65.5930    0.9610  -34.3830 H       127 TRP    0.1700
   1975 HB1       -66.9070    2.0070  -32.4070 H       127 TRP   -0.2000
   1976 HB2       -65.3110    2.6920  -31.8950 H       127 TRP    0.1400
   1977 HD1       -63.8650    1.1520  -30.4160 H       127 TRP   -0.2700
   1978 HE1       -63.9360   -1.3070  -29.7100 H       127 TRP    0.1600
   1979 HE3       -67.6480   -0.4600  -33.4710 H       127 TRP   -0.1400
   1980 HZ2       -65.3860   -3.6470  -30.3570 H       127 TRP    0.1400
   1981 HZ3       -68.3130   -2.8220  -33.3650 H       127 TRP    0.5100
   1982 HH2       -67.1940   -4.3880  -31.8280 H       127 TRP   -0.5100
   1983 N         -65.7190    4.2070  -34.5910 N.am    128 VAL   -0.4700
   1984 CA        -66.4360    5.2770  -35.2810 C.3     128 VAL    0.3100
   1985 C         -66.3280    5.0850  -36.7860 C.2     128 VAL    0.0700
   1986 O         -67.3010    5.2820  -37.5090 O.2     128 VAL    0.0900
   1987 CB        -65.9180    6.6640  -34.9130 C.3     128 VAL   -0.0900
   1988 CG1       -66.8780    7.7190  -35.4090 C.3     128 VAL    0.0900
   1989 CG2       -65.7620    6.7910  -33.4220 C.3     128 VAL   -0.2700
   1990 HN        -64.9080    4.4720  -34.0760 H       128 VAL    0.0900
   1991 HA        -67.4790    5.1930  -35.0160 H       128 VAL    0.0900
   1992 HB        -64.9200    6.8230  -35.3740 H       128 VAL    0.0900
   1993 HG11      -67.8790    7.5730  -34.9480 H       128 VAL   -0.2700
   1994 HG12      -66.9810    7.6460  -36.5130 H       128 VAL    0.0900
   1995 HG13      -66.5060    8.7290  -35.1340 H       128 VAL    0.0900
   1996 HG21      -66.0600    5.8430  -32.9240 H       128 VAL    0.0900
   1997 HG22      -66.4100    7.6100  -33.0420 H       128 VAL    0.5100
   1998 HG23      -64.7020    7.0060  -33.1700 H       128 VAL   -0.5100
   1999 N         -65.1460    4.6830  -37.2530 N.am    129 LEU   -0.4700
   2000 CA        -64.9670    4.2530  -38.6470 C.3     129 LEU    0.3100
   2001 C         -65.8370    3.0610  -38.9540 C.2     129 LEU    0.0700
   2002 O         -66.3670    2.9560  -40.0550 O.2     129 LEU    0.0900
   2003 CB        -63.5170    3.8680  -38.9340 C.3     129 LEU   -0.1800
   2004 CG        -63.1620    3.4820  -40.3780 C.3     129 LEU    0.0900
   2005 CD1       -63.2750    4.6710  -41.3200 C.3     129 LEU    0.0900
   2006 CD2       -61.7530    2.8810  -40.4510 C.3     129 LEU   -0.0900
   2007 HN        -64.3320    4.6550  -36.6780 H       129 LEU    0.0900
   2008 HA        -65.2670    5.0700  -39.2850 H       129 LEU   -0.2700
   2009 HB1       -63.2640    3.0040  -38.2850 H       129 LEU    0.0900
   2010 HB2       -62.8780    4.7310  -38.6520 H       129 LEU    0.0900
   2011 HG        -63.8520    2.6820  -40.7190 H       129 LEU    0.0900
   2012 HD11      -62.5830    5.4790  -41.0000 H       129 LEU   -0.2700
   2013 HD12      -64.3140    5.0670  -41.3060 H       129 LEU    0.0900
   2014 HD13      -63.0070    4.3620  -42.3530 H       129 LEU    0.0900
   2015 HD21      -61.6930    1.9700  -39.8190 H       129 LEU    0.0900
   2016 HD22      -61.0080    3.6190  -40.0830 H       129 LEU    0.5100
   2017 HD23      -61.5150    2.6010  -41.5000 H       129 LEU   -0.5100
   2018 N         -65.9590    2.1580  -37.9760 N.am    130 ALA   -0.4700
   2019 CA        -66.8230    0.9900  -38.0910 C.3     130 ALA    0.3100
   2020 C         -68.2500    1.4110  -38.3290 C.2     130 ALA    0.0700
   2021 O         -68.9170    0.9170  -39.2290 O.2     130 ALA    0.0900
   2022 CB        -66.7370    0.1210  -36.8340 C.3     130 ALA   -0.2700
   2023 HN        -65.4610    2.2450  -37.1180 H       130 ALA    0.0900
   2024 HA        -66.5080    0.4270  -38.9570 H       130 ALA    0.0900
   2025 HB1       -67.3710    0.5510  -36.0290 H       130 ALA    0.0900
   2026 HB2       -65.6880    0.0780  -36.4750 H       130 ALA    0.5100
   2027 HB3       -67.0980   -0.9060  -37.0590 H       130 ALA   -0.5100
   2028 N         -68.7250    2.3420  -37.5240 N.am    131 PHE   -0.4700
   2029 CA        -70.1150    2.6980  -37.5880 C.3     131 PHE    0.3100
   2030 C         -70.4050    3.4230  -38.8930 C.2     131 PHE    0.0700
   2031 O         -71.2670    2.9980  -39.6630 O.2     131 PHE    0.0900
   2032 CB        -70.5160    3.5460  -36.3800 C.3     131 PHE   -0.1800
   2033 CG        -71.9140    4.0350  -36.4500 C.ar    131 PHE    0.0900
   2034 CD1       -72.9690    3.1700  -36.1900 C.ar    131 PHE    0.0900
   2035 CD2       -72.1870    5.3380  -36.8300 C.ar    131 PHE    0.0000
   2036 CE1       -74.2820    3.6020  -36.2770 C.ar    131 PHE   -0.1150
   2037 CE2       -73.4960    5.7820  -36.9180 C.ar    131 PHE    0.1150
   2038 CZ        -74.5490    4.9120  -36.6390 C.ar    131 PHE   -0.1150
   2039 HN        -68.1620    2.8250  -36.8580 H       131 PHE    0.1150
   2040 HA        -70.6920    1.7870  -37.6140 H       131 PHE   -0.1150
   2041 HB1       -69.8540    4.4360  -36.3180 H       131 PHE    0.1150
   2042 HB2       -70.4220    2.9370  -35.4550 H       131 PHE   -0.1150
   2043 HD1       -72.7630    2.1460  -35.9160 H       131 PHE    0.1150
   2044 HD2       -71.3750    6.0120  -37.0580 H       131 PHE   -0.1150
   2045 HE1       -75.0930    2.9210  -36.0640 H       131 PHE    0.1150
   2046 HE2       -73.7000    6.8040  -37.2030 H       131 PHE    0.5100
   2047 HZ        -75.5690    5.2580  -36.7040 H       131 PHE   -0.5100
   2048 N         -69.6710    4.5020  -39.1560 N.am    132 ALA   -0.4700
   2049 CA        -69.9290    5.3180  -40.3260 C.3     132 ALA    0.3100
   2050 C         -70.0430    4.4680  -41.5980 C.2     132 ALA    0.0700
   2051 O         -70.9140    4.6960  -42.4340 O.2     132 ALA    0.0900
   2052 CB        -68.8520    6.3600  -40.4730 C.3     132 ALA   -0.2700
   2053 HN        -68.9220    4.7950  -38.5680 H       132 ALA    0.0900
   2054 HA        -70.8940    5.7880  -40.2040 H       132 ALA    0.0900
   2055 HB1       -67.8610    5.8700  -40.5870 H       132 ALA    0.0900
   2056 HB2       -68.8250    7.0080  -39.5710 H       132 ALA    0.5100
   2057 HB3       -69.0460    6.9800  -41.3750 H       132 ALA   -0.5100
   2058 N         -69.1830    3.4630  -41.7280 N.am    133 VAL   -0.4700
   2059 CA        -69.2160    2.5650  -42.8860 C.3     133 VAL    0.3100
   2060 C         -70.5280    1.7820  -43.0140 C.2     133 VAL    0.0700
   2061 O         -70.9880    1.5100  -44.1290 O.2     133 VAL    0.0900
   2062 CB        -68.0500    1.5560  -42.8420 C.3     133 VAL   -0.0900
   2063 CG1       -68.2760    0.4240  -43.8340 C.3     133 VAL    0.0900
   2064 CG2       -66.7220    2.2610  -43.1190 C.3     133 VAL   -0.2700
   2065 HN        -68.4810    3.2750  -41.0450 H       133 VAL    0.0900
   2066 HA        -69.1530    3.1710  -43.7780 H       133 VAL    0.0900
   2067 HB        -67.9670    1.1350  -41.8180 H       133 VAL    0.0900
   2068 HG11      -68.5300    0.8370  -44.8340 H       133 VAL   -0.2700
   2069 HG12      -69.1150   -0.2180  -43.4910 H       133 VAL    0.0900
   2070 HG13      -67.3520   -0.1870  -43.9280 H       133 VAL    0.0900
   2071 HG21      -66.6240    3.1580  -42.4720 H       133 VAL    0.0900
   2072 HG22      -66.6800    2.5840  -44.1810 H       133 VAL    0.5100
   2073 HG23      -65.8770    1.5740  -42.9030 H       133 VAL   -0.5100
   2074 N         -71.1230    1.4320  -41.8690 N.am    134 SER   -0.4700
   2075 CA        -72.3330    0.5990  -41.8000 C.3     134 SER    0.3100
   2076 C         -73.6320    1.3700  -41.7910 C.2     134 SER    0.0700
   2077 O         -74.6760    0.8420  -42.1720 O.2     134 SER    0.0900
   2078 CB        -72.3020   -0.2410  -40.5310 C.3     134 SER    0.0500
   2079 OG        -71.1320   -1.0290  -40.5110 O.3     134 SER    0.0900
   2080 HN        -70.7630    1.7290  -40.9890 H       134 SER    0.0900
   2081 HA        -72.3600   -0.0350  -42.6730 H       134 SER   -0.6600
   2082 HB1       -73.1890   -0.9100  -40.4990 H       134 SER    0.4300
   2083 HB2       -72.3080    0.4210  -39.6400 H       134 SER    0.5100
   2084 HG1       -70.4040   -0.4170  -40.3740 H       134 SER   -0.5100
   2085 N         -73.5780    2.6290  -41.3720 N.am    135 CYS   -0.4700
   2086 CA        -74.8050    3.3740  -41.1110 C.3     135 CYS    0.3100
   2087 C         -75.6720    3.6600  -42.3450 C.2     135 CYS    0.0700
   2088 O         -76.8760    3.8560  -42.1890 O.2     135 CYS    0.0900
   2089 CB        -74.5280    4.6660  -40.3160 C.3     135 CYS   -0.1100
   2090 SG        -74.2330    6.1490  -41.3010 S.3     135 CYS    0.0900
   2091 HN        -72.7200    3.1110  -41.2200 H       135 CYS    0.0900
   2092 HA        -75.4690    2.7310  -40.5530 H       135 CYS   -0.2300
   2093 HB1       -73.6380    4.4830  -39.6790 H       135 CYS    0.1600
   2094 HB2       -75.4010    4.8470  -39.6570 H       135 CYS    0.5100
   2095 HG1       -73.0550    5.7520  -41.7580 H       135 CYS   -0.5100
   2096 N         -75.0940    3.6790  -43.5670 N.am    136 PRO   -0.2900
   2097 CA        -75.9650    3.9260  -44.7250 C.3     136 PRO    0.0000
   2098 C         -77.1220    2.9320  -44.8580 C.2     136 PRO    0.0900
   2099 O         -78.2330    3.3190  -45.2350 O.2     136 PRO    0.0900
   2100 CB        -75.0130    3.8000  -45.9170 C.3     136 PRO    0.0200
   2101 CG        -73.6910    4.1720  -45.3730 C.3     136 PRO    0.0900
   2102 CD        -73.6720    3.6810  -43.9510 C.3     136 PRO   -0.1800
   2103 HA        -76.4470    4.8860  -44.6340 H       136 PRO    0.0900
   2104 HB1       -75.3120    4.4870  -46.7360 H       136 PRO    0.0900
   2105 HB2       -75.0030    2.7600  -46.3070 H       136 PRO   -0.1800
   2106 HG1       -72.8800    3.6920  -45.9600 H       136 PRO    0.0900
   2107 HG2       -73.5540    5.2740  -45.4050 H       136 PRO    0.0900
   2108 HD1       -73.2560    2.6540  -43.8800 H       136 PRO    0.5100
   2109 HD2       -73.1000    4.3670  -43.2910 H       136 PRO   -0.5100
   2110 N         -76.8650    1.6660  -44.5230 N.am    137 LEU   -0.4700
   2111 CA        -77.8870    0.6160  -44.5800 C.3     137 LEU    0.3100
   2112 C         -79.0700    0.9890  -43.7000 C.2     137 LEU    0.0700
   2113 O         -80.2230    0.6930  -44.0190 O.2     137 LEU    0.0900
   2114 CB        -77.3160   -0.7180  -44.1110 C.3     137 LEU   -0.1800
   2115 CG        -76.0450   -1.1930  -44.8080 C.3     137 LEU    0.0900
   2116 CD1       -75.4420   -2.3750  -44.0510 C.3     137 LEU    0.0900
   2117 CD2       -76.3190   -1.5310  -46.2740 C.3     137 LEU   -0.0900
   2118 HN        -75.9620    1.3760  -44.2180 H       137 LEU    0.0900
   2119 HA        -78.2300    0.5390  -45.6010 H       137 LEU   -0.2700
   2120 HB1       -78.0970   -1.4940  -44.2600 H       137 LEU    0.0900
   2121 HB2       -77.0980   -0.6320  -43.0260 H       137 LEU    0.0900
   2122 HG        -75.3100   -0.3610  -44.8450 H       137 LEU    0.0900
   2123 HD11      -76.2470   -3.0550  -43.6990 H       137 LEU   -0.2700
   2124 HD12      -74.8760   -2.0080  -43.1670 H       137 LEU    0.0900
   2125 HD13      -74.7620   -2.9450  -44.7200 H       137 LEU    0.0900
   2126 HD21      -76.5240   -0.6020  -46.8480 H       137 LEU    0.0900
   2127 HD22      -77.2050   -2.1960  -46.3500 H       137 LEU    0.5100
   2128 HD23      -75.4340   -2.0350  -46.7180 H       137 LEU   -0.5100
   2129 N         -78.7550    1.6500  -42.5890 N.am    138 LEU   -0.4700
   2130 CA        -79.7300    2.1010  -41.6070 C.3     138 LEU    0.3100
   2131 C         -80.6440    3.2040  -42.1460 C.2     138 LEU    0.0700
   2132 O         -81.8160    3.2900  -41.7690 O.2     138 LEU    0.0900
   2133 CB        -78.9900    2.6020  -40.3580 C.3     138 LEU   -0.1800
   2134 CG        -79.5520    2.1890  -39.0020 C.3     138 LEU    0.0900
   2135 CD1       -79.7380    0.6790  -38.9350 C.3     138 LEU    0.0900
   2136 CD2       -78.6250    2.6630  -37.9020 C.3     138 LEU   -0.0900
   2137 HN        -77.8080    1.8710  -42.3740 H       138 LEU    0.0900
   2138 HA        -80.3760    1.2710  -41.3600 H       138 LEU   -0.2700
   2139 HB1       -78.9820    3.7120  -40.3940 H       138 LEU    0.0900
   2140 HB2       -77.9450    2.2330  -40.4160 H       138 LEU    0.0900
   2141 HG        -80.5320    2.6870  -38.8430 H       138 LEU    0.0900
   2142 HD11      -78.7660    0.1830  -38.7230 H       138 LEU   -0.2700
   2143 HD12      -80.1230    0.3020  -39.9070 H       138 LEU    0.0900
   2144 HD13      -80.4530    0.4210  -38.1240 H       138 LEU    0.0900
   2145 HD21      -78.5300    3.7700  -37.9340 H       138 LEU    0.0900
   2146 HD22      -77.6170    2.2170  -38.0370 H       138 LEU    0.5100
   2147 HD23      -79.0330    2.3710  -36.9100 H       138 LEU   -0.5100
   2148 N         -80.1030    4.0460  -43.0260 N.am    139 PHE   -0.4700
   2149 CA        -80.8560    5.1640  -43.6020 C.3     139 PHE    0.3100
   2150 C         -81.2240    4.9290  -45.0680 C.2     139 PHE    0.0700
   2151 O         -81.1430    5.8310  -45.8970 O.2     139 PHE    0.0900
   2152 CB        -80.0870    6.4800  -43.3910 C.3     139 PHE   -0.1800
   2153 CG        -79.6680    6.6890  -41.9560 C.ar    139 PHE    0.0900
   2154 CD1       -80.6120    7.0310  -40.9820 C.ar    139 PHE    0.0900
   2155 CD2       -78.3470    6.4850  -41.5630 C.ar    139 PHE    0.0000
   2156 CE1       -80.2390    7.1920  -39.6430 C.ar    139 PHE   -0.1150
   2157 CE2       -77.9600    6.6480  -40.2250 C.ar    139 PHE    0.1150
   2158 CZ        -78.9100    7.0020  -39.2640 C.ar    139 PHE   -0.1150
   2159 HN        -79.1590    3.9530  -43.3340 H       139 PHE    0.1150
   2160 HA        -81.8200    5.2060  -43.1170 H       139 PHE   -0.1150
   2161 HB1       -80.7340    7.3360  -43.6780 H       139 PHE    0.1150
   2162 HB2       -79.1660    6.4730  -44.0110 H       139 PHE   -0.1150
   2163 HD1       -81.6430    7.1740  -41.2670 H       139 PHE    0.1150
   2164 HD2       -77.6110    6.1980  -42.2990 H       139 PHE   -0.1150
   2165 HE1       -80.9790    7.4620  -38.9030 H       139 PHE    0.1150
   2166 HE2       -76.9300    6.5000  -39.9370 H       139 PHE    0.5100
   2167 HZ        -78.6160    7.1290  -38.2320 H       139 PHE   -0.5100
   2168 N         -81.6170    3.6900  -45.3720 N.am    140 GLY   -0.4700
   2169 CA        -82.3280    3.3670  -46.6100 C.3     140 GLY    0.3100
   2170 C         -81.5840    2.5580  -47.6570 C.2     140 GLY   -0.0200
   2171 O         -82.2110    2.0120  -48.5640 O.2     140 GLY    0.0900
   2172 HN        -81.4420    2.9210  -44.7620 H       140 GLY    0.0900
   2173 HA1       -82.6110    4.3080  -47.0580 H       140 GLY    0.5100
   2174 HA2       -83.2070    2.8090  -46.3240 H       140 GLY   -0.5100
   2175 N         -80.2600    2.4640  -47.5530 N.am    141 PHE   -0.4700
   2176 CA        -79.4590    1.8210  -48.6130 C.3     141 PHE    0.3100
   2177 C         -79.4960    0.2970  -48.5990 C.2     141 PHE    0.0700
   2178 O         -78.8530   -0.3540  -49.4360 O.2     141 PHE    0.0900
   2179 CB        -78.0080    2.3290  -48.5920 C.3     141 PHE   -0.1800
   2180 CG        -77.8800    3.7300  -49.0880 C.ar    141 PHE    0.0900
   2181 CD1       -77.6090    3.9780  -50.4240 C.ar    141 PHE    0.0900
   2182 CD2       -78.0920    4.8060  -48.2280 C.ar    141 PHE    0.0000
   2183 CE1       -77.5200    5.2720  -50.8900 C.ar    141 PHE   -0.1150
   2184 CE2       -78.0030    6.1050  -48.6810 C.ar    141 PHE    0.1150
   2185 CZ        -77.7150    6.3440  -50.0120 C.ar    141 PHE   -0.1150
   2186 HN        -79.7580    2.8160  -46.7670 H       141 PHE    0.1150
   2187 HA        -79.9200    2.0480  -49.5620 H       141 PHE   -0.1150
   2188 HB1       -77.3810    1.6850  -49.2450 H       141 PHE    0.1150
   2189 HB2       -77.6230    2.3070  -47.5510 H       141 PHE   -0.1150
   2190 HD1       -77.4670    3.1510  -51.1040 H       141 PHE    0.1150
   2191 HD2       -78.3290    4.6200  -47.1920 H       141 PHE   -0.1150
   2192 HE1       -77.3000    5.4580  -51.9300 H       141 PHE    0.1150
   2193 HE2       -78.1570    6.9300  -48.0020 H       141 PHE    0.5100
   2194 HZ        -77.6410    7.3600  -50.3740 H       141 PHE   -0.5100
   2195 N         -80.2420   -0.2670  -47.6500 N.am    142 ASN   -0.4700
   2196 CA        -80.5440   -1.6750  -47.6730 C.3     142 ASN    0.3100
   2197 C         -81.8050   -1.8600  -48.4980 C.2     142 ASN    0.0700
   2198 O         -82.9060   -1.9970  -47.9620 O.2     142 ASN    0.0900
   2199 CB        -80.7210   -2.2180  -46.2590 C.3     142 ASN   -0.1800
   2200 CG        -80.8560   -3.7290  -46.2350 C.2     142 ASN    0.0900
   2201 ND2       -81.2810   -4.2610  -45.0910 N.am    142 ASN    0.0900
   2202 OD1       -80.5850   -4.4100  -47.2310 O.2     142 ASN    0.5500
   2203 HN        -80.6210    0.2530  -46.8890 H       142 ASN   -0.5500
   2204 HA        -79.7300   -2.1810  -48.1700 H       142 ASN   -0.6200
   2205 HB1       -81.6330   -1.7730  -45.8120 H       142 ASN    0.3200
   2206 HB2       -79.8380   -1.9310  -45.6490 H       142 ASN    0.3000
   2207 HD21      -81.6320   -3.6700  -44.3650 H       142 ASN    0.5100
   2208 HD22      -81.2500   -5.2520  -44.9590 H       142 ASN   -0.5100
   2209 N         -81.6340   -1.8400  -49.8170 N.am    143 THR   -0.4700
   2210 CA        -82.7340   -2.0210  -50.7510 C.3     143 THR    0.3100
   2211 C         -82.7290   -3.4610  -51.2690 C.2     143 THR    0.0700
   2212 O         -81.6700   -3.9920  -51.6230 O.2     143 THR    0.0900
   2213 CB        -82.6070   -1.0440  -51.9250 C.3     143 THR    0.1400
   2214 CG2       -82.5510    0.3910  -51.4080 C.3     143 THR    0.0900
   2215 OG1       -81.4160   -1.3310  -52.6730 O.3     143 THR   -0.6600
   2216 HN        -80.7370   -1.6990  -50.2270 H       143 THR    0.4300
   2217 HA        -83.6580   -1.8500  -50.2180 H       143 THR   -0.2700
   2218 HB        -83.4870   -1.1450  -52.5950 H       143 THR    0.0900
   2219 HG1       -81.3530   -2.2880  -52.7120 H       143 THR    0.0900
   2220 HG21      -81.5860    0.5710  -50.8860 H       143 THR    0.0900
   2221 HG22      -83.3800    0.5670  -50.6890 H       143 THR    0.5100
   2222 HG23      -82.6340    1.1020  -52.2570 H       143 THR   -0.5100
   2223 N         -83.9070   -4.0930  -51.2940 N.am    144 THR   -0.4700
   2224 CA        -84.0740   -5.4180  -51.9070 C.3     144 THR    0.3100
   2225 C         -85.2970   -5.4010  -52.7970 C.2     144 THR    0.0700
   2226 O         -86.0920   -4.4690  -52.7350 O.2     144 THR    0.0900
   2227 CB        -84.2360   -6.5400  -50.8640 C.3     144 THR    0.1400
   2228 CG2       -83.0240   -6.5790  -49.8980 C.3     144 THR    0.0900
   2229 OG1       -85.4520   -6.3430  -50.1320 O.3     144 THR   -0.6600
   2230 HN        -84.7280   -3.6930  -50.8940 H       144 THR    0.4300
   2231 HA        -83.2010   -5.6060  -52.5150 H       144 THR   -0.2700
   2232 HB        -84.2760   -7.5270  -51.3730 H       144 THR    0.0900
   2233 HG1       -85.7520   -7.2200  -49.8770 H       144 THR    0.0900
   2234 HG21      -82.8220   -5.5640  -49.4960 H       144 THR    0.0900
   2235 HG22      -82.1200   -6.9330  -50.4380 H       144 THR    0.5100
   2236 HG23      -83.2400   -7.2600  -49.0470 H       144 THR   -0.5100
   2237 N         -85.4380   -6.4360  -53.6260 N.am    145 GLY   -0.4700
   2238 CA        -86.5700   -6.5510  -54.5530 C.3     145 GLY    0.3100
   2239 C         -87.7860   -7.2650  -53.9790 C.2     145 GLY   -0.0200
   2240 O         -88.7760   -7.4770  -54.6790 O.2     145 GLY    0.0900
   2241 HN        -84.7770   -7.1800  -53.6530 H       145 GLY    0.0900
   2242 HA1       -86.2250   -7.0980  -55.4170 H       145 GLY    0.5100
   2243 HA2       -86.8600   -5.5500  -54.8360 H       145 GLY   -0.5100
   2244 N         -87.7130   -7.6470  -52.7060 N.am    146 ASP   -0.4700
   2245 CA        -88.8030   -8.3400  -52.0330 C.3     146 ASP    0.3100
   2246 C         -88.5790   -8.2400  -50.5250 C.2     146 ASP    0.0700
   2247 O         -87.4690   -8.4880  -50.0540 O.2     146 ASP    0.0900
   2248 CB        -88.8590   -9.8050  -52.4900 C.3     146 ASP   -0.2800
   2249 CG        -89.9630  -10.6010  -51.8050 C.2     146 ASP    0.0900
   2250 OD1       -89.7680  -10.9860  -50.6320 O.co2   146 ASP    0.0900
   2251 OD2       -91.0130  -10.8540  -52.4410 O.co2   146 ASP    0.6200
   2252 HN        -86.9020   -7.4750  -52.1530 H       146 ASP   -0.7600
   2253 HA        -89.7260   -7.8340  -52.2750 H       146 ASP   -0.7600
   2254 HB1       -87.8860  -10.2900  -52.2650 H       146 ASP    0.5100
   2255 HB2       -89.0350   -9.8330  -53.5870 H       146 ASP   -0.5100
   2256 N         -89.6220   -7.8680  -49.7620 N.am    147 PRO   -0.2900
   2257 CA        -89.4820   -7.6310  -48.3240 C.3     147 PRO    0.0000
   2258 C         -89.1630   -8.8650  -47.4770 C.2     147 PRO    0.0900
   2259 O         -88.6760   -8.7150  -46.3530 O.2     147 PRO    0.0900
   2260 CB        -90.8490   -7.0670  -47.9290 C.3     147 PRO    0.0200
   2261 CG        -91.7790   -7.5910  -48.9400 C.3     147 PRO    0.0900
   2262 CD        -91.0020   -7.6250  -50.2160 C.3     147 PRO   -0.1800
   2263 HA        -88.6510   -6.9730  -48.1290 H       147 PRO    0.0900
   2264 HB1       -90.8370   -5.9560  -47.9450 H       147 PRO    0.0900
   2265 HB2       -91.1370   -7.4090  -46.9130 H       147 PRO   -0.1800
   2266 HG1       -92.1230   -8.6120  -48.6640 H       147 PRO    0.0900
   2267 HG2       -92.6660   -6.9300  -49.0380 H       147 PRO    0.0900
   2268 HD1       -91.3380   -8.4490  -50.8780 H       147 PRO    0.5100
   2269 HD2       -91.0620   -6.6560  -50.7560 H       147 PRO   -0.5100
   2270 N         -89.4440  -10.0620  -47.9860 N.am    148 THR   -0.4700
   2271 CA        -89.1230  -11.2950  -47.2640 C.3     148 THR    0.3100
   2272 C         -87.6470  -11.6850  -47.4250 C.2     148 THR    0.0700
   2273 O         -87.1430  -12.5270  -46.6850 O.2     148 THR    0.0900
   2274 CB        -90.0200  -12.4780  -47.6920 C.3     148 THR    0.1400
   2275 CG2       -91.5010  -12.0950  -47.6230 C.3     148 THR    0.0900
   2276 OG1       -89.6840  -12.8990  -49.0180 O.3     148 THR   -0.6600
   2277 HN        -89.8820  -10.1730  -48.8760 H       148 THR    0.4300
   2278 HA        -89.2510  -11.0990  -46.2100 H       148 THR   -0.2700
   2279 HB        -89.8730  -13.3310  -46.9970 H       148 THR    0.0900
   2280 HG1       -89.8300  -12.1370  -49.5830 H       148 THR    0.0900
   2281 HG21      -91.7430  -11.3640  -48.4240 H       148 THR    0.0900
   2282 HG22      -91.7260  -11.6300  -46.6400 H       148 THR    0.5100
   2283 HG23      -92.1320  -12.9980  -47.7640 H       148 THR   -0.5100
   2284 N         -86.9580  -11.0760  -48.3920 N.am    149 VAL   -0.4700
   2285 CA        -85.5150  -11.2580  -48.5740 C.3     149 VAL    0.3100
   2286 C         -84.7770  -10.1210  -47.8820 C.2     149 VAL    0.0700
   2287 O         -84.8700   -8.9710  -48.3120 O.2     149 VAL    0.0900
   2288 CB        -85.1330  -11.3060  -50.0790 C.3     149 VAL   -0.0900
   2289 CG1       -83.6630  -10.9890  -50.2860 C.3     149 VAL    0.0900
   2290 CG2       -85.4800  -12.6760  -50.6740 C.3     149 VAL   -0.2700
   2291 HN        -87.4000  -10.4620  -49.0410 H       149 VAL    0.0900
   2292 HA        -85.2350  -12.1820  -48.0910 H       149 VAL    0.0900
   2293 HB        -85.7460  -10.5650  -50.6350 H       149 VAL    0.0900
   2294 HG11      -83.0390  -11.6100  -49.6070 H       149 VAL   -0.2700
   2295 HG12      -83.4720   -9.9180  -50.0640 H       149 VAL    0.0900
   2296 HG13      -83.3730  -11.2110  -51.3360 H       149 VAL    0.0900
   2297 HG21      -86.5710  -12.8690  -50.5770 H       149 VAL    0.0900
   2298 HG22      -84.9300  -13.4750  -50.1330 H       149 VAL    0.5100
   2299 HG23      -85.2100  -12.7000  -51.7510 H       149 VAL   -0.5100
   2300 N         -84.0610  -10.4580  -46.8050 N.am    150 CYS   -0.4700
   2301 CA        -83.2560   -9.5120  -46.0230 C.3     150 CYS    0.3100
   2302 C         -81.7680   -9.7810  -46.2650 C.2     150 CYS    0.0700
   2303 O         -81.1880  -10.7050  -45.6980 O.2     150 CYS    0.0900
   2304 CB        -83.5960   -9.6480  -44.5230 C.3     150 CYS   -0.1000
   2305 SG        -82.5760   -8.6700  -43.3390 S.3     150 CYS    0.0900
   2306 HN        -84.0430  -11.3980  -46.4760 H       150 CYS    0.0900
   2307 HA        -83.4750   -8.5130  -46.3710 H       150 CYS   -0.0800
   2308 HB1       -83.4970  -10.7210  -44.2580 H       150 CYS    0.5100
   2309 HB2       -84.6560   -9.3480  -44.3960 H       150 CYS   -0.5100
   2310 N         -81.1570   -8.9670  -47.1220 N.am    151 SER   -0.4700
   2311 CA        -79.7520   -9.1440  -47.4850 C.3     151 SER    0.3100
   2312 C         -79.2020   -7.8910  -48.1640 C.2     151 SER    0.0700
   2313 O         -79.9730   -7.0640  -48.6740 O.2     151 SER    0.0900
   2314 CB        -79.5990  -10.3260  -48.4410 C.3     151 SER    0.0500
   2315 OG        -80.2860  -10.0690  -49.6560 O.3     151 SER    0.0900
   2316 HN        -81.6270   -8.2020  -47.5540 H       151 SER    0.0900
   2317 HA        -79.1890   -9.3160  -46.5790 H       151 SER   -0.6600
   2318 HB1       -80.0230  -11.2410  -47.9750 H       151 SER    0.4300
   2319 HB2       -78.5230  -10.4900  -48.6640 H       151 SER    0.5100
   2320 HG1       -79.9990   -9.2000  -49.9440 H       151 SER   -0.5100
   2321 N         -77.8710   -7.7610  -48.1750 N.am    152 ILE   -0.4700
   2322 CA        -77.2170   -6.6610  -48.8760 C.3     152 ILE    0.3100
   2323 C         -77.2140   -6.9960  -50.3450 C.2     152 ILE    0.0700
   2324 O         -76.4320   -7.8400  -50.7900 O.2     152 ILE    0.0900
   2325 CB        -75.7700   -6.4170  -48.4060 C.3     152 ILE   -0.0900
   2326 CG1       -75.7600   -5.8650  -46.9860 C.3     152 ILE    0.0900
   2327 CG2       -75.0830   -5.4100  -49.3020 C.3     152 ILE   -0.2700
   2328 CD        -74.3830   -5.6880  -46.4190 C.3     152 ILE    0.0900
   2329 HN        -77.2700   -8.4050  -47.7090 H       152 ILE    0.0900
   2330 HA        -77.8100   -5.7750  -48.7070 H       152 ILE    0.0900
   2331 HB        -75.2090   -7.3740  -48.4290 H       152 ILE   -0.1800
   2332 HG11      -76.3250   -6.5610  -46.3320 H       152 ILE    0.0900
   2333 HG12      -76.2710   -4.8780  -46.9870 H       152 ILE    0.0900
   2334 HG21      -75.6300   -4.4440  -49.2820 H       152 ILE   -0.2700
   2335 HG22      -75.0650   -5.7850  -50.3480 H       152 ILE    0.0900
   2336 HG23      -74.0430   -5.2360  -48.9490 H       152 ILE    0.0900
   2337 HD1       -73.8620   -4.8530  -46.9330 H       152 ILE    0.0900
   2338 HD2       -73.7920   -6.6170  -46.5630 H       152 ILE    0.5100
   2339 HD3       -74.4480   -5.4510  -45.3350 H       152 ILE   -0.5100
   2340 N         -78.1090   -6.3460  -51.0860 N.am    153 SER   -0.4700
   2341 CA        -78.2460   -6.5520  -52.5200 C.3     153 SER    0.3100
   2342 C         -77.8740   -5.3110  -53.3450 C.2     153 SER    0.0700
   2343 O         -77.9040   -5.3620  -54.5740 O.2     153 SER    0.0900
   2344 CB        -79.6750   -7.0160  -52.8490 C.3     153 SER    0.0500
   2345 OG        -80.6450   -6.3410  -52.0670 O.3     153 SER    0.0900
   2346 HN        -78.7330   -5.6800  -50.6860 H       153 SER    0.0900
   2347 HA        -77.5270   -7.2990  -52.8230 H       153 SER   -0.6600
   2348 HB1       -79.7620   -8.1050  -52.6510 H       153 SER    0.4300
   2349 HB2       -79.8890   -6.8160  -53.9200 H       153 SER    0.5100
   2350 HG1       -80.6580   -5.4360  -52.3850 H       153 SER   -0.5100
   2351 N         -77.4940   -4.2110  -52.6900 N.am    154 ASN   -0.4700
   2352 CA        -77.2150   -2.9610  -53.4010 C.3     154 ASN    0.3100
   2353 C         -75.8620   -2.9790  -54.1230 C.2     154 ASN    0.0700
   2354 O         -74.8220   -3.1130  -53.4720 O.2     154 ASN    0.0900
   2355 CB        -77.2730   -1.7610  -52.4490 C.3     154 ASN   -0.1800
   2356 CG        -77.1700   -0.4400  -53.1830 C.2     154 ASN    0.0900
   2357 ND2       -78.1650   -0.1560  -54.0120 N.am    154 ASN    0.0900
   2358 OD1       -76.2050    0.3040  -53.0270 O.2     154 ASN    0.5500
   2359 HN        -77.3840   -4.1910  -51.6990 H       154 ASN   -0.5500
   2360 HA        -77.9530   -2.8510  -54.1830 H       154 ASN   -0.6200
   2361 HB1       -76.4330   -1.8320  -51.7270 H       154 ASN    0.3200
   2362 HB2       -78.2350   -1.7860  -51.8950 H       154 ASN    0.3000
   2363 HD21      -78.0890    0.6220  -54.6350 H       154 ASN    0.5100
   2364 HD22      -78.9900   -0.7200  -54.0140 H       154 ASN   -0.5100
   2365 N         -75.8670   -2.8200  -55.4660 N.am    155 PRO   -0.2900
   2366 CA        -74.6450   -2.9080  -56.2870 C.3     155 PRO    0.0000
   2367 C         -73.5600   -1.8920  -55.9490 C.2     155 PRO    0.0900
   2368 O         -72.3760   -2.2180  -56.0130 O.2     155 PRO    0.0900
   2369 CB        -75.1480   -2.6510  -57.7150 C.3     155 PRO    0.0200
   2370 CG        -76.6020   -2.9150  -57.6760 C.3     155 PRO    0.0900
   2371 CD        -77.0520   -2.5500  -56.2990 C.3     155 PRO   -0.1800
   2372 HA        -74.1660   -3.8620  -56.1440 H       155 PRO    0.0900
   2373 HB1       -74.6460   -3.3340  -58.4340 H       155 PRO    0.0900
   2374 HB2       -74.9480   -1.6020  -58.0180 H       155 PRO   -0.1800
   2375 HG1       -77.1300   -2.2970  -58.4350 H       155 PRO    0.0900
   2376 HG2       -76.8090   -3.9870  -57.8810 H       155 PRO    0.0900
   2377 HD1       -77.3270   -1.4760  -56.2310 H       155 PRO    0.5100
   2378 HD2       -77.9030   -3.1800  -55.9670 H       155 PRO   -0.5100
   2379 N         -73.9590   -0.6660  -55.6150 N.am    156 ASP   -0.4700
   2380 CA        -72.9960    0.3730  -55.2530 C.3     156 ASP    0.3100
   2381 C         -72.4200    0.1280  -53.8520 C.2     156 ASP    0.0700
   2382 O         -71.2070   -0.0170  -53.7080 O.2     156 ASP    0.0900
   2383 CB        -73.6200    1.7790  -55.3800 C.3     156 ASP   -0.2800
   2384 CG        -73.8410    2.2090  -56.8480 C.2     156 ASP    0.0900
   2385 OD1       -73.0310    1.8240  -57.7310 O.co2   156 ASP    0.0900
   2386 OD2       -74.8200    2.9460  -57.1160 O.co2   156 ASP    0.6200
   2387 HN        -74.9210   -0.4040  -55.5980 H       156 ASP   -0.7600
   2388 HA        -72.1450    0.2820  -55.9120 H       156 ASP   -0.7600
   2389 HB1       -72.9460    2.5180  -54.8950 H       156 ASP    0.5100
   2390 HB2       -74.6020    1.7860  -54.8610 H       156 ASP   -0.5100
   2391 N         -73.2740    0.0340  -52.8290 N.am    157 PHE   -0.4700
   2392 CA        -72.7990   -0.1930  -51.4560 C.3     157 PHE    0.3100
   2393 C         -71.8200   -1.3620  -51.3270 C.2     157 PHE    0.0700
   2394 O         -70.8030   -1.2500  -50.6420 O.2     157 PHE    0.0900
   2395 CB        -73.9790   -0.4420  -50.5170 C.3     157 PHE   -0.1800
   2396 CG        -73.6060   -0.4300  -49.0530 C.ar    157 PHE    0.0900
   2397 CD1       -73.5470    0.7700  -48.3440 C.ar    157 PHE    0.0900
   2398 CD2       -73.3310   -1.6130  -48.3760 C.ar    157 PHE    0.0000
   2399 CE1       -73.2080    0.7900  -46.9880 C.ar    157 PHE   -0.1150
   2400 CE2       -72.9910   -1.6050  -47.0170 C.ar    157 PHE    0.1150
   2401 CZ        -72.9270   -0.4010  -46.3260 C.ar    157 PHE   -0.1150
   2402 HN        -74.2600    0.1130  -52.9480 H       157 PHE    0.1150
   2403 HA        -72.2480    0.6810  -51.1420 H       157 PHE   -0.1150
   2404 HB1       -74.4160   -1.4400  -50.7370 H       157 PHE    0.1150
   2405 HB2       -74.7420    0.3510  -50.6690 H       157 PHE   -0.1150
   2406 HD1       -73.7670    1.6990  -48.8500 H       157 PHE    0.1150
   2407 HD2       -73.3800   -2.5540  -48.9070 H       157 PHE   -0.1150
   2408 HE1       -73.1640    1.7280  -46.4550 H       157 PHE    0.1150
   2409 HE2       -72.7790   -2.5330  -46.5070 H       157 PHE    0.5100
   2410 HZ        -72.6600   -0.3900  -45.2790 H       157 PHE   -0.5100
   2411 N         -72.1450   -2.4820  -51.9790 N.am    158 VAL   -0.4700
   2412 CA        -71.3280   -3.7040  -51.9230 C.3     158 VAL    0.3100
   2413 C         -69.8870   -3.4530  -52.3710 C.2     158 VAL    0.0700
   2414 O         -68.9350   -3.9280  -51.7410 O.2     158 VAL    0.0900
   2415 CB        -71.9580   -4.8520  -52.7690 C.3     158 VAL   -0.0900
   2416 CG1       -70.9010   -5.8620  -53.2120 C.3     158 VAL    0.0900
   2417 CG2       -73.0540   -5.5550  -51.9870 C.3     158 VAL   -0.2700
   2418 HN        -72.9660   -2.5390  -52.5390 H       158 VAL    0.0900
   2419 HA        -71.2520   -4.0030  -50.8890 H       158 VAL    0.0900
   2420 HB        -72.4450   -4.4180  -53.6670 H       158 VAL    0.0900
   2421 HG11      -70.2880   -6.1810  -52.3410 H       158 VAL   -0.2700
   2422 HG12      -70.2300   -5.4010  -53.9680 H       158 VAL    0.0900
   2423 HG13      -71.3930   -6.7590  -53.6460 H       158 VAL    0.0900
   2424 HG21      -73.8550   -4.8340  -51.7180 H       158 VAL    0.0900
   2425 HG22      -72.6350   -5.9840  -51.0510 H       158 VAL    0.5100
   2426 HG23      -73.4980   -6.3660  -52.6030 H       158 VAL   -0.5100
   2427 N         -69.7260   -2.7000  -53.4590 N.am    159 ILE   -0.4700
   2428 CA        -68.4020   -2.3260  -53.9310 C.3     159 ILE    0.3100
   2429 C         -67.7060   -1.4770  -52.8750 C.2     159 ILE    0.0700
   2430 O         -66.5720   -1.7450  -52.4950 O.2     159 ILE    0.0900
   2431 CB        -68.4640   -1.5050  -55.2150 C.3     159 ILE   -0.0900
   2432 CG1       -69.1260   -2.2910  -56.3450 C.3     159 ILE    0.0900
   2433 CG2       -67.0660   -1.0870  -55.6320 C.3     159 ILE   -0.2700
   2434 CD        -69.8230   -1.3900  -57.3680 C.3     159 ILE    0.0900
   2435 HN        -70.4970   -2.3620  -53.9910 H       159 ILE    0.0900
   2436 HA        -67.8460   -3.2350  -54.1010 H       159 ILE    0.0900
   2437 HB        -69.0860   -0.5990  -55.0470 H       159 ILE   -0.1800
   2438 HG11      -69.8770   -2.9830  -55.9080 H       159 ILE    0.0900
   2439 HG12      -68.3490   -2.8890  -56.8670 H       159 ILE    0.0900
   2440 HG21      -66.3900   -1.9700  -55.6340 H       159 ILE   -0.2700
   2441 HG22      -66.6660   -0.3370  -54.9180 H       159 ILE    0.0900
   2442 HG23      -67.0900   -0.6560  -56.6550 H       159 ILE    0.0900
   2443 HD1       -69.0880   -0.6980  -57.8310 H       159 ILE    0.0900
   2444 HD2       -70.6100   -0.7880  -56.8660 H       159 ILE    0.5100
   2445 HD3       -70.2800   -2.0100  -58.1690 H       159 ILE   -0.5100
   2446 N         -68.4070   -0.4490  -52.3990 N.am    160 TYR   -0.4700
   2447 CA        -67.8810    0.4750  -51.3940 C.3     160 TYR    0.3100
   2448 C         -67.3840   -0.2890  -50.1890 C.2     160 TYR    0.0700
   2449 O         -66.1970   -0.2240  -49.8560 O.2     160 TYR    0.0900
   2450 CB        -68.9680    1.5130  -51.0460 C.3     160 TYR   -0.1800
   2451 CG        -68.9870    2.1750  -49.6690 C.ar    160 TYR    0.0900
   2452 CD1       -68.0940    3.1830  -49.3290 C.ar    160 TYR    0.0900
   2453 CD2       -69.9920    1.8610  -48.7490 C.ar    160 TYR    0.0000
   2454 CE1       -68.1680    3.8170  -48.0820 C.ar    160 TYR   -0.1150
   2455 CE2       -70.0790    2.4850  -47.5100 C.ar    160 TYR    0.1150
   2456 CZ        -69.1730    3.4650  -47.1700 C.ar    160 TYR   -0.1150
   2457 OH        -69.2760    4.0780  -45.9220 O.3     160 TYR    0.1150
   2458 HN        -69.3340   -0.2620  -52.7100 H       160 TYR    0.1100
   2459 HA        -67.0070    0.9610  -51.8020 H       160 TYR   -0.5400
   2460 HB1       -69.9530    1.0140  -51.1490 H       160 TYR    0.4300
   2461 HB2       -68.8810    2.3460  -51.7750 H       160 TYR   -0.1150
   2462 HD1       -67.3330    3.4810  -50.0340 H       160 TYR    0.1150
   2463 HD2       -70.7240    1.1120  -49.0100 H       160 TYR   -0.1150
   2464 HE1       -67.4490    4.5790  -47.8230 H       160 TYR    0.1150
   2465 HE2       -70.8550    2.2030  -46.8160 H       160 TYR    0.5100
   2466 HH        -70.0250    3.6920  -45.4620 H       160 TYR   -0.5100
   2467 N         -68.2730   -1.0580  -49.5660 N.am    161 SER   -0.4700
   2468 CA        -67.9160   -1.7490  -48.3370 C.3     161 SER    0.3100
   2469 C         -66.7320   -2.6610  -48.5630 C.2     161 SER    0.0700
   2470 O         -65.7840   -2.6200  -47.7910 O.2     161 SER    0.0900
   2471 CB        -69.0760   -2.5550  -47.7640 C.3     161 SER    0.0500
   2472 OG        -68.6590   -3.1810  -46.5630 O.3     161 SER    0.0900
   2473 HN        -69.2010   -1.1940  -49.9050 H       161 SER    0.0900
   2474 HA        -67.6000   -1.0030  -47.6240 H       161 SER   -0.6600
   2475 HB1       -69.3930   -3.3350  -48.4900 H       161 SER    0.4300
   2476 HB2       -69.9340   -1.8830  -47.5450 H       161 SER    0.5100
   2477 HG1       -68.2540   -2.4910  -46.0320 H       161 SER   -0.5100
   2478 N         -66.7750   -3.4600  -49.6320 N.am    162 SER   -0.4700
   2479 CA        -65.6830   -4.3740  -49.9670 C.3     162 SER    0.3100
   2480 C         -64.3080   -3.6960  -49.9540 C.2     162 SER    0.0700
   2481 O         -63.3470   -4.2320  -49.3890 O.2     162 SER    0.0900
   2482 CB        -65.9220   -4.9770  -51.3370 C.3     162 SER    0.0500
   2483 OG        -65.8880   -3.9670  -52.3150 O.3     162 SER    0.0900
   2484 HN        -67.5570   -3.4680  -50.2520 H       162 SER    0.0900
   2485 HA        -65.6470   -5.1480  -49.2140 H       162 SER   -0.6600
   2486 HB1       -66.9180   -5.4690  -51.3640 H       162 SER    0.4300
   2487 HB2       -65.1340   -5.7260  -51.5630 H       162 SER    0.5100
   2488 HG1       -66.5850   -3.3500  -52.0830 H       162 SER   -0.5100
   2489 N         -64.2130   -2.5140  -50.5670 N.am    163 VAL   -0.4700
   2490 CA        -62.9970   -1.7050  -50.4780 C.3     163 VAL    0.3100
   2491 C         -62.7140   -1.2770  -49.0400 C.2     163 VAL    0.0700
   2492 O         -61.6810   -1.6470  -48.4870 O.2     163 VAL    0.0900
   2493 CB        -63.0590   -0.4400  -51.3490 C.3     163 VAL   -0.0900
   2494 CG1       -61.9540    0.5310  -50.9520 C.3     163 VAL    0.0900
   2495 CG2       -62.9480   -0.7970  -52.8140 C.3     163 VAL   -0.2700
   2496 HN        -64.9580   -2.1330  -51.1080 H       163 VAL    0.0900
   2497 HA        -62.1710   -2.3260  -50.7930 H       163 VAL    0.0900
   2498 HB        -64.0460    0.0510  -51.2150 H       163 VAL    0.0900
   2499 HG11      -61.0160   -0.0250  -50.7390 H       163 VAL   -0.2700
   2500 HG12      -62.2510    1.0890  -50.0390 H       163 VAL    0.0900
   2501 HG13      -61.7630    1.2440  -51.7810 H       163 VAL    0.0900
   2502 HG21      -63.7830   -1.4700  -53.1060 H       163 VAL    0.0900
   2503 HG22      -61.9870   -1.3210  -53.0040 H       163 VAL    0.5100
   2504 HG23      -63.0020    0.1230  -53.4330 H       163 VAL   -0.5100
   2505 N         -63.6250   -0.5030  -48.4360 N.am    164 VAL   -0.4700
   2506 CA        -63.3840    0.0590  -47.1050 C.3     164 VAL    0.3100
   2507 C         -63.3750   -0.9940  -46.0010 C.2     164 VAL    0.0700
   2508 O         -62.6110   -0.8650  -45.0480 O.2     164 VAL    0.0900
   2509 CB        -64.3870    1.1750  -46.7490 C.3     164 VAL   -0.0900
   2510 CG1       -64.3290    1.5020  -45.2630 C.3     164 VAL    0.0900
   2511 CG2       -64.0940    2.4140  -47.5660 C.3     164 VAL   -0.2700
   2512 HN        -64.4980   -0.2760  -48.8610 H       164 VAL    0.0900
   2513 HA        -62.3790    0.4520  -47.0930 H       164 VAL    0.0900
   2514 HB        -65.4140    0.8420  -47.0110 H       164 VAL    0.0900
   2515 HG11      -63.2750    1.4930  -44.9110 H       164 VAL   -0.2700
   2516 HG12      -64.9020    0.7450  -44.6870 H       164 VAL    0.0900
   2517 HG13      -64.7540    2.5120  -45.0820 H       164 VAL    0.0900
   2518 HG21      -64.1790    2.1870  -48.6500 H       164 VAL    0.0900
   2519 HG22      -63.0620    2.7700  -47.3590 H       164 VAL    0.5100
   2520 HG23      -64.8220    3.2140  -47.3140 H       164 VAL   -0.5100
   2521 N         -64.1970   -2.0360  -46.1110 N.am    165 SER   -0.4700
   2522 CA        -64.2730   -3.0660  -45.0700 C.3     165 SER    0.3100
   2523 C         -62.9980   -3.8830  -45.2370 C.2     165 SER    0.0700
   2524 O         -62.2010   -3.9870  -44.3020 O.2     165 SER    0.0900
   2525 CB        -65.6910   -3.6540  -44.9410 C.3     165 SER    0.0500
   2526 OG        -66.6010   -2.6970  -44.4270 O.3     165 SER    0.0900
   2527 HN        -64.7930   -2.1610  -46.9010 H       165 SER    0.0900
   2528 HA        -63.9750   -2.6110  -44.1360 H       165 SER   -0.6600
   2529 HB1       -65.6700   -4.5250  -44.2520 H       165 SER    0.4300
   2530 HB2       -66.0490   -3.9800  -45.9400 H       165 SER    0.5100
   2531 HG1       -66.4620   -2.6830  -43.4770 H       165 SER   -0.5100
   2532 N         -62.7750   -4.4590  -46.4080 N.am    166 PHE   -0.4700
   2533 CA        -61.5870   -5.2730  -46.5650 C.3     166 PHE    0.3100
   2534 C         -60.3330   -4.8660  -47.3160 C.2     166 PHE    0.0700
   2535 O         -59.2580   -4.7340  -46.7290 O.2     166 PHE    0.0900
   2536 CB        -62.3300   -6.3990  -47.2880 C.3     166 PHE   -0.1800
   2537 CG        -61.6740   -7.7410  -47.1630 C.ar    166 PHE    0.0900
   2538 CD1       -61.6260   -8.3980  -45.9320 C.ar    166 PHE    0.0900
   2539 CD2       -61.1240   -8.3670  -48.2810 C.ar    166 PHE    0.0000
   2540 CE1       -61.0190   -9.6520  -45.8140 C.ar    166 PHE   -0.1150
   2541 CE2       -60.5230   -9.6230  -48.1790 C.ar    166 PHE    0.1150
   2542 CZ        -60.4700  -10.2660  -46.9410 C.ar    166 PHE   -0.1150
   2543 HN        -63.3800   -4.3660  -47.1950 H       166 PHE    0.1150
   2544 HA        -61.1660   -5.5630  -45.6170 H       166 PHE   -0.1150
   2545 HB1       -62.3870   -6.1620  -48.3720 H       166 PHE    0.1150
   2546 HB2       -63.3520   -6.4930  -46.8640 H       166 PHE   -0.1150
   2547 HD1       -62.0630   -7.9320  -45.0610 H       166 PHE    0.1150
   2548 HD2       -61.1630   -7.8730  -49.2410 H       166 PHE   -0.1150
   2549 HE1       -60.9760  -10.1440  -44.8540 H       166 PHE    0.1150
   2550 HE2       -60.1010  -10.0950  -49.0530 H       166 PHE    0.5100
   2551 HZ        -60.0050  -11.2380  -46.8550 H       166 PHE   -0.5100
   2552 N         -60.4680   -4.6260  -48.6090 N.am    167 TYR   -0.4700
   2553 CA        -59.2970   -4.4870  -49.4550 C.3     167 TYR    0.3100
   2554 C         -58.3840   -3.3200  -49.0810 C.2     167 TYR    0.0700
   2555 O         -57.2170   -3.3200  -49.4520 O.2     167 TYR    0.0900
   2556 CB        -59.7140   -4.4310  -50.9240 C.3     167 TYR   -0.1800
   2557 CG        -60.4060   -5.7060  -51.3640 C.ar    167 TYR    0.0900
   2558 CD1       -59.7290   -6.9300  -51.3510 C.ar    167 TYR    0.0900
   2559 CD2       -61.7320   -5.6960  -51.7780 C.ar    167 TYR    0.0000
   2560 CE1       -60.3550   -8.1040  -51.7380 C.ar    167 TYR   -0.1150
   2561 CE2       -62.3650   -6.8660  -52.1740 C.ar    167 TYR    0.1150
   2562 CZ        -61.6720   -8.0650  -52.1500 C.ar    167 TYR   -0.1150
   2563 OH        -62.3050   -9.2230  -52.5460 O.3     167 TYR    0.1150
   2564 HN        -61.3560   -4.5320  -49.0520 H       167 TYR    0.1100
   2565 HA        -58.6500   -5.3340  -49.2780 H       167 TYR   -0.5400
   2566 HB1       -58.8150   -4.2970  -51.5650 H       167 TYR    0.4300
   2567 HB2       -60.4230   -3.5900  -51.0810 H       167 TYR   -0.1150
   2568 HD1       -58.6980   -6.9610  -51.0330 H       167 TYR    0.1150
   2569 HD2       -62.2780   -4.7650  -51.7910 H       167 TYR   -0.1150
   2570 HE1       -59.8170   -9.0400  -51.7200 H       167 TYR    0.1150
   2571 HE2       -63.3940   -6.8430  -52.5010 H       167 TYR    0.5100
   2572 HH        -63.2050   -9.0000  -52.7940 H       167 TYR   -0.5100
   2573 N         -58.8930   -2.3370  -48.3410 N.am    168 LEU   -0.4700
   2574 CA        -58.0510   -1.2510  -47.8570 C.3     168 LEU    0.3100
   2575 C         -57.3340   -1.6090  -46.5590 C.2     168 LEU    0.0700
   2576 O         -56.1100   -1.6230  -46.5300 O.2     168 LEU    0.0900
   2577 CB        -58.8380    0.0540  -47.7060 C.3     168 LEU   -0.1800
   2578 CG        -58.0480    1.2080  -47.0740 C.3     168 LEU    0.0900
   2579 CD1       -56.7210    1.4670  -47.8150 C.3     168 LEU    0.0900
   2580 CD2       -58.8950    2.4700  -47.0320 C.3     168 LEU   -0.0900
   2581 HN        -59.8570   -2.2980  -48.0910 H       168 LEU    0.0900
   2582 HA        -57.2460   -1.1190  -48.5640 H       168 LEU   -0.2700
   2583 HB1       -59.7280   -0.1460  -47.0720 H       168 LEU    0.0900
   2584 HB2       -59.1780    0.3750  -48.7130 H       168 LEU    0.0900
   2585 HG        -57.8280    0.9580  -46.0150 H       168 LEU    0.0900
   2586 HD11      -56.9210    1.7300  -48.8760 H       168 LEU   -0.2700
   2587 HD12      -56.0890    0.5540  -47.7900 H       168 LEU    0.0900
   2588 HD13      -56.1800    2.3110  -47.3370 H       168 LEU    0.0900
   2589 HD21      -59.8120    2.2950  -46.4290 H       168 LEU    0.0900
   2590 HD22      -59.1980    2.7570  -48.0620 H       168 LEU    0.5100
   2591 HD23      -58.3180    3.2980  -46.5680 H       168 LEU   -0.5100
   2592 N         -58.0690   -1.8900  -45.4720 N.am    169 PRO   -0.2900
   2593 CA        -57.3240   -2.2230  -44.2640 C.3     169 PRO    0.0000
   2594 C         -56.4510   -3.4710  -44.4110 C.2     169 PRO    0.0900
   2595 O         -55.4230   -3.5740  -43.7420 O.2     169 PRO    0.0900
   2596 CB        -58.4200   -2.4190  -43.2080 C.3     169 PRO    0.0200
   2597 CG        -59.6820   -2.6220  -43.9640 C.3     169 PRO    0.0900
   2598 CD        -59.5220   -1.8460  -45.2260 C.3     169 PRO   -0.1800
   2599 HA        -56.6150   -1.4440  -44.0360 H       169 PRO    0.0900
   2600 HB1       -58.4970   -1.5240  -42.5560 H       169 PRO    0.0900
   2601 HB2       -58.1980   -3.3050  -42.5760 H       169 PRO   -0.1800
   2602 HG1       -59.8350   -3.7000  -44.1870 H       169 PRO    0.0900
   2603 HG2       -60.5510   -2.2480  -43.3830 H       169 PRO    0.0900
   2604 HD1       -60.0670   -2.3190  -46.0690 H       169 PRO    0.5100
   2605 HD2       -59.8550   -0.7940  -45.1020 H       169 PRO   -0.5100
   2606 N         -56.8520   -4.4020  -45.2760 N.am    170 PHE   -0.4700
   2607 CA        -56.0480   -5.6000  -45.5930 C.3     170 PHE    0.3100
   2608 C         -54.7570   -5.2100  -46.3040 C.2     170 PHE    0.0700
   2609 O         -53.6820   -5.6660  -45.9450 O.2     170 PHE    0.0900
   2610 CB        -56.9070   -6.5830  -46.4130 C.3     170 PHE   -0.1800
   2611 CG        -56.1370   -7.6080  -47.2140 C.ar    170 PHE    0.0900
   2612 CD1       -55.3370   -8.5690  -46.5920 C.ar    170 PHE    0.0900
   2613 CD2       -56.2830   -7.6580  -48.6100 C.ar    170 PHE    0.0000
   2614 CE1       -54.6540   -9.5480  -47.3610 C.ar    170 PHE   -0.1150
   2615 CE2       -55.6140   -8.6230  -49.3770 C.ar    170 PHE    0.1150
   2616 CZ        -54.7990   -9.5700  -48.7480 C.ar    170 PHE   -0.1150
   2617 HN        -57.7240   -4.3290  -45.7540 H       170 PHE    0.1150
   2618 HA        -55.7300   -6.0530  -44.6650 H       170 PHE   -0.1150
   2619 HB1       -57.5200   -6.0060  -47.1370 H       170 PHE    0.1150
   2620 HB2       -57.5650   -7.1490  -45.7200 H       170 PHE   -0.1150
   2621 HD1       -55.2370   -8.5670  -45.5160 H       170 PHE    0.1150
   2622 HD2       -56.9220   -6.9410  -49.1020 H       170 PHE   -0.1150
   2623 HE1       -54.0220  -10.2740  -46.8720 H       170 PHE    0.1150
   2624 HE2       -55.7290   -8.6350  -50.4510 H       170 PHE    0.5100
   2625 HZ        -54.2840  -10.3160  -49.3340 H       170 PHE   -0.5100
   2626 N         -54.8800   -4.3290  -47.2900 N.am    171 GLY   -0.4700
   2627 CA        -53.7350   -3.7720  -47.9840 C.3     171 GLY    0.3100
   2628 C         -52.7950   -2.9950  -47.0840 C.2     171 GLY   -0.0200
   2629 O         -51.5790   -3.0360  -47.2660 O.2     171 GLY    0.0900
   2630 HN        -55.7720   -4.0090  -47.6010 H       171 GLY    0.0900
   2631 HA1       -54.1080   -3.1100  -48.7510 H       171 GLY    0.5100
   2632 HA2       -53.1920   -4.5910  -48.4310 H       171 GLY   -0.5100
   2633 N         -53.3360   -2.2740  -46.1100 N.am    172 VAL   -0.4700
   2634 CA        -52.4830   -1.5860  -45.1630 C.3     172 VAL    0.3100
   2635 C         -51.6740   -2.6250  -44.3920 C.2     172 VAL    0.0700
   2636 O         -50.4360   -2.6540  -44.4770 O.2     172 VAL    0.0900
   2637 CB        -53.2840   -0.7110  -44.1820 C.3     172 VAL   -0.0900
   2638 CG1       -52.4580   -0.3950  -42.9460 C.3     172 VAL    0.0900
   2639 CG2       -53.7410    0.5850  -44.8610 C.3     172 VAL   -0.2700
   2640 HN        -54.3210   -2.1750  -45.9900 H       172 VAL    0.0900
   2641 HA        -51.7970   -0.9710  -45.7270 H       172 VAL    0.0900
   2642 HB        -54.2080   -1.2510  -43.8790 H       172 VAL    0.0900
   2643 HG11      -51.4580   -0.0120  -43.2430 H       172 VAL   -0.2700
   2644 HG12      -52.3190   -1.3140  -42.3380 H       172 VAL    0.0900
   2645 HG13      -52.9680    0.3820  -42.3370 H       172 VAL    0.0900
   2646 HG21      -54.3870    0.3510  -45.7350 H       172 VAL    0.0900
   2647 HG22      -52.8580    1.1570  -45.2170 H       172 VAL    0.5100
   2648 HG23      -54.3240    1.2030  -44.1450 H       172 VAL   -0.5100
   2649 N         -52.3760   -3.5060  -43.6770 N.am    173 THR   -0.4700
   2650 CA        -51.7220   -4.4940  -42.8120 C.3     173 THR    0.3100
   2651 C         -50.7270   -5.3690  -43.5520 C.2     173 THR    0.0700
   2652 O         -49.6990   -5.7410  -42.9910 O.2     173 THR    0.0900
   2653 CB        -52.7080   -5.4690  -42.1830 C.3     173 THR    0.1400
   2654 CG2       -53.9370   -4.7350  -41.6010 C.3     173 THR    0.0900
   2655 OG1       -53.0900   -6.4490  -43.1660 O.3     173 THR   -0.6600
   2656 HN        -53.3720   -3.5310  -43.6970 H       173 THR    0.4300
   2657 HA        -51.1990   -3.9520  -42.0390 H       173 THR   -0.2700
   2658 HB        -52.2350   -5.9840  -41.3200 H       173 THR    0.0900
   2659 HG1       -53.3460   -5.9540  -43.9470 H       173 THR    0.0900
   2660 HG21      -54.8380   -4.9560  -42.2120 H       173 THR    0.0900
   2661 HG22      -53.7610   -3.6380  -41.6100 H       173 THR    0.5100
   2662 HG23      -54.1220   -5.0770  -40.5600 H       173 THR   -0.5100
   2663 N         -51.0490   -5.7370  -44.7920 N.am    174 VAL   -0.4700
   2664 CA        -50.1490   -6.5800  -45.5730 C.3     174 VAL    0.3100
   2665 C         -48.8650   -5.8430  -45.8570 C.2     174 VAL    0.0700
   2666 O         -47.7930   -6.4350  -45.8200 O.2     174 VAL    0.0900
   2667 CB        -50.7490   -7.0440  -46.9070 C.3     174 VAL   -0.0900
   2668 CG1       -49.6650   -7.1010  -47.9770 C.3     174 VAL    0.0900
   2669 CG2       -51.4180   -8.4070  -46.7440 C.3     174 VAL   -0.2700
   2670 HN        -51.9000   -5.4600  -45.2330 H       174 VAL    0.0900
   2671 HA        -49.9070   -7.4390  -44.9650 H       174 VAL    0.0900
   2672 HB        -51.5440   -6.3350  -47.2220 H       174 VAL    0.0900
   2673 HG11      -48.7870   -7.6670  -47.6010 H       174 VAL   -0.2700
   2674 HG12      -49.3390   -6.0710  -48.2380 H       174 VAL    0.0900
   2675 HG13      -50.0550   -7.6100  -48.8830 H       174 VAL    0.0900
   2676 HG21      -52.2320   -8.3460  -45.9910 H       174 VAL    0.0900
   2677 HG22      -50.6730   -9.1560  -46.4010 H       174 VAL    0.5100
   2678 HG23      -51.8550   -8.7320  -47.7120 H       174 VAL   -0.5100
   2679 N         -48.9590   -4.5490  -46.1420 N.am    175 LEU   -0.4700
   2680 CA        -47.7580   -3.7710  -46.4310 C.3     175 LEU    0.3100
   2681 C         -47.0200   -3.3620  -45.1410 C.2     175 LEU    0.0700
   2682 O         -45.7890   -3.2230  -45.1380 O.2     175 LEU    0.0900
   2683 CB        -48.0890   -2.5730  -47.3400 C.3     175 LEU   -0.1800
   2684 CG        -48.6240   -2.9470  -48.7450 C.3     175 LEU    0.0900
   2685 CD1       -49.0690   -1.6930  -49.5150 C.3     175 LEU    0.0900
   2686 CD2       -47.6170   -3.7550  -49.5770 C.3     175 LEU   -0.0900
   2687 HN        -49.8280   -4.0630  -46.1690 H       175 LEU    0.0900
   2688 HA        -47.0470   -4.4230  -46.9160 H       175 LEU   -0.2700
   2689 HB1       -47.1660   -1.9700  -47.4700 H       175 LEU    0.0900
   2690 HB2       -48.8560   -1.9520  -46.8310 H       175 LEU    0.0900
   2691 HG        -49.4880   -3.6370  -48.6360 H       175 LEU    0.0900
   2692 HD11      -48.2120   -0.9970  -49.6400 H       175 LEU   -0.2700
   2693 HD12      -49.8710   -1.1690  -48.9540 H       175 LEU    0.0900
   2694 HD13      -49.4420   -1.9790  -50.5210 H       175 LEU    0.0900
   2695 HD21      -47.3660   -4.7040  -49.0550 H       175 LEU    0.0900
   2696 HD22      -46.6840   -3.1680  -49.7150 H       175 LEU    0.5100
   2697 HD23      -48.0560   -4.0010  -50.5670 H       175 LEU   -0.5100
   2698 N         -47.7530   -3.2030  -44.0420 N.am    176 VAL   -0.4700
   2699 CA        -47.1220   -3.0790  -42.7310 C.3     176 VAL    0.3100
   2700 C         -46.3180   -4.3340  -42.4030 C.2     176 VAL    0.0700
   2701 O         -45.1320   -4.2620  -42.0840 O.2     176 VAL    0.0900
   2702 CB        -48.1500   -2.8850  -41.6170 C.3     176 VAL   -0.0900
   2703 CG1       -47.5500   -3.2630  -40.2620 C.3     176 VAL    0.0900
   2704 CG2       -48.6650   -1.4590  -41.6260 C.3     176 VAL   -0.2700
   2705 HN        -48.7490   -3.1630  -44.0630 H       176 VAL    0.0900
   2706 HA        -46.4530   -2.2320  -42.7680 H       176 VAL    0.0900
   2707 HB        -49.0370   -3.5240  -41.8190 H       176 VAL    0.0900
   2708 HG11      -46.5000   -2.9080  -40.1970 H       176 VAL   -0.2700
   2709 HG12      -47.5600   -4.3670  -40.1390 H       176 VAL    0.0900
   2710 HG13      -48.1350   -2.7910  -39.4450 H       176 VAL    0.0900
   2711 HG21      -49.1450   -1.2320  -42.6020 H       176 VAL    0.0900
   2712 HG22      -47.8210   -0.7510  -41.4730 H       176 VAL    0.5100
   2713 HG23      -49.4170   -1.3220  -40.8200 H       176 VAL   -0.5100
   2714 N         -46.9690   -5.4900  -42.4800 N.am    177 TYR   -0.4700
   2715 CA        -46.3010   -6.7510  -42.1830 C.3     177 TYR    0.3100
   2716 C         -45.2000   -7.1030  -43.1780 C.2     177 TYR    0.0700
   2717 O         -44.2590   -7.8080  -42.8350 O.2     177 TYR    0.0900
   2718 CB        -47.3100   -7.8930  -42.0790 C.3     177 TYR   -0.1800
   2719 CG        -47.6700   -8.1880  -40.6570 C.ar    177 TYR    0.0900
   2720 CD1       -46.7210   -8.7180  -39.7920 C.ar    177 TYR    0.0900
   2721 CD2       -48.9380   -7.9270  -40.1660 C.ar    177 TYR    0.0000
   2722 CE1       -47.0160   -8.9930  -38.4810 C.ar    177 TYR   -0.1150
   2723 CE2       -49.2500   -8.2010  -38.8430 C.ar    177 TYR    0.1150
   2724 CZ        -48.2740   -8.7390  -38.0100 C.ar    177 TYR   -0.1150
   2725 OH        -48.5490   -9.0240  -36.6960 O.3     177 TYR    0.1150
   2726 HN        -47.9300   -5.5480  -42.7390 H       177 TYR    0.1100
   2727 HA        -45.7700   -6.6350  -41.2500 H       177 TYR   -0.5400
   2728 HB1       -46.8770   -8.8180  -42.5160 H       177 TYR    0.4300
   2729 HB2       -48.2440   -7.6180  -42.6150 H       177 TYR   -0.1150
   2730 HD1       -45.7250   -8.9190  -40.1620 H       177 TYR    0.1150
   2731 HD2       -49.6890   -7.5070  -40.8180 H       177 TYR   -0.1150
   2732 HE1       -46.2620   -9.4070  -37.8270 H       177 TYR    0.1150
   2733 HE2       -50.2410   -7.9990  -38.4630 H       177 TYR    0.5100
   2734 HH        -47.8930   -9.6510  -36.3850 H       177 TYR   -0.5100
   2735 N         -45.3100   -6.6180  -44.4080 N.am    178 ALA   -0.4700
   2736 CA        -44.2080   -6.7080  -45.3410 C.3     178 ALA    0.3100
   2737 C         -42.9800   -6.1030  -44.6790 C.2     178 ALA    0.0700
   2738 O         -41.9290   -6.7300  -44.6050 O.2     178 ALA    0.0900
   2739 CB        -44.5330   -5.9570  -46.6090 C.3     178 ALA   -0.2700
   2740 HN        -46.1410   -6.1780  -44.7400 H       178 ALA    0.0900
   2741 HA        -44.0330   -7.7500  -45.5550 H       178 ALA    0.0900
   2742 HB1       -44.7220   -4.8860  -46.3820 H       178 ALA    0.0900
   2743 HB2       -45.4430   -6.3860  -47.0800 H       178 ALA    0.5100
   2744 HB3       -43.6800   -6.0230  -47.3170 H       178 ALA   -0.5100
   2745 N         -43.1320   -4.8890  -44.1590 N.am    179 ARG   -0.4700
   2746 CA        -42.0210   -4.1730  -43.5420 C.3     179 ARG    0.3100
   2747 C         -41.5650   -4.8060  -42.2260 C.2     179 ARG    0.0700
   2748 O         -40.3830   -4.7480  -41.8870 O.2     179 ARG    0.0900
   2749 CB        -42.3910   -2.6950  -43.3390 C.3     179 ARG   -0.1800
   2750 CG        -41.2510   -1.7800  -42.8550 C.3     179 ARG    0.0900
   2751 CD        -40.0380   -1.7250  -43.8040 C.3     179 ARG    0.0900
   2752 NE        -40.3650   -1.1920  -45.1290 N.pl3   179 ARG   -0.1800
   2753 CZ        -39.4710   -0.9560  -46.0910 C.cat   179 ARG    0.0900
   2754 NH1       -38.1760   -1.1950  -45.8960 N.pl3   179 ARG    0.0900
   2755 NH2       -39.8740   -0.4740  -47.2620 N.pl3   179 ARG    0.2000
   2756 HN        -44.0090   -4.4130  -44.1690 H       179 ARG    0.0900
   2757 HA        -41.1620   -4.2600  -44.1910 H       179 ARG    0.0900
   2758 HB1       -43.2090   -2.6470  -42.5910 H       179 ARG   -0.7000
   2759 HB2       -42.7620   -2.2990  -44.3070 H       179 ARG    0.4400
   2760 HG1       -40.9060   -2.1440  -41.8650 H       179 ARG    0.6400
   2761 HG2       -41.6530   -0.7520  -42.7400 H       179 ARG   -0.8000
   2762 HD1       -39.6360   -2.7500  -43.9470 H       179 ARG    0.4600
   2763 HD2       -39.2580   -1.0670  -43.3650 H       179 ARG    0.4600
   2764 HE        -41.3240   -0.9920  -45.3260 H       179 ARG   -0.8000
   2765 HH11      -37.8610   -1.5570  -45.0190 H       179 ARG    0.4600
   2766 HH12      -37.5190   -1.0120  -46.6270 H       179 ARG    0.4600
   2767 HH21      -40.8440   -0.2900  -47.4210 H       179 ARG    0.5100
   2768 HH22      -39.2060   -0.2950  -47.9850 H       179 ARG   -0.5100
   2769 N         -42.4800   -5.4180  -41.4800 N.am    180 ILE   -0.4700
   2770 CA        -42.0800   -6.0930  -40.2550 C.3     180 ILE    0.3100
   2771 C         -41.0940   -7.1950  -40.5870 C.2     180 ILE    0.0700
   2772 O         -40.0730   -7.3440  -39.9220 O.2     180 ILE    0.0900
   2773 CB        -43.2790   -6.6600  -39.4810 C.3     180 ILE   -0.0900
   2774 CG1       -44.1130   -5.5030  -38.9100 C.3     180 ILE    0.0900
   2775 CG2       -42.8120   -7.5820  -38.3590 C.3     180 ILE   -0.2700
   2776 CD        -45.2010   -5.9290  -37.9380 C.3     180 ILE    0.0900
   2777 HN        -43.4480   -5.4410  -41.7160 H       180 ILE    0.0900
   2778 HA        -41.5550   -5.3750  -39.6430 H       180 ILE    0.0900
   2779 HB        -43.9290   -7.2290  -40.1780 H       180 ILE   -0.1800
   2780 HG11      -44.5920   -4.9670  -39.7570 H       180 ILE    0.0900
   2781 HG12      -43.4280   -4.8060  -38.3830 H       180 ILE    0.0900
   2782 HG21      -42.1660   -7.0230  -37.6480 H       180 ILE   -0.2700
   2783 HG22      -42.2260   -8.4250  -38.7820 H       180 ILE    0.0900
   2784 HG23      -43.6890   -7.9770  -37.8050 H       180 ILE    0.0900
   2785 HD1       -44.7470   -6.2900  -36.9910 H       180 ILE    0.0900
   2786 HD2       -45.8010   -6.7530  -38.3800 H       180 ILE    0.5100
   2787 HD3       -45.8620   -5.0660  -37.7080 H       180 ILE   -0.5100
   2788 N         -41.3930   -7.9490  -41.6430 N.am    181 TYR   -0.4700
   2789 CA        -40.5270   -9.0300  -42.0910 C.3     181 TYR    0.3100
   2790 C         -39.1820   -8.4570  -42.5010 C.2     181 TYR    0.0700
   2791 O         -38.1450   -8.9030  -42.0190 O.2     181 TYR    0.0900
   2792 CB        -41.1880   -9.7940  -43.2500 C.3     181 TYR   -0.1800
   2793 CG        -40.3960  -10.9680  -43.7860 C.ar    181 TYR    0.0900
   2794 CD1       -40.1720  -12.1020  -43.0020 C.ar    181 TYR    0.0900
   2795 CD2       -39.8830  -10.9560  -45.0900 C.ar    181 TYR    0.0000
   2796 CE1       -39.4410  -13.1930  -43.4960 C.ar    181 TYR   -0.1150
   2797 CE2       -39.1570  -12.0370  -45.5910 C.ar    181 TYR    0.1150
   2798 CZ        -38.9420  -13.1520  -44.7900 C.ar    181 TYR   -0.1150
   2799 OH        -38.2220  -14.2190  -45.2770 O.3     181 TYR    0.1150
   2800 HN        -42.2250   -7.8070  -42.1750 H       181 TYR    0.1100
   2801 HA        -40.3530   -9.6900  -41.2550 H       181 TYR   -0.5400
   2802 HB1       -41.3420   -9.0960  -44.1000 H       181 TYR    0.4300
   2803 HB2       -42.1640  -10.1960  -42.9050 H       181 TYR   -0.1150
   2804 HD1       -40.5680  -12.1400  -41.9970 H       181 TYR    0.1150
   2805 HD2       -40.0540  -10.0940  -45.7200 H       181 TYR   -0.1150
   2806 HE1       -39.2690  -14.0590  -42.8730 H       181 TYR    0.1150
   2807 HE2       -38.7650  -12.0080  -46.5970 H       181 TYR    0.5100
   2808 HH        -38.4320  -14.9870  -44.7400 H       181 TYR   -0.5100
   2809 N         -39.1990   -7.4320  -43.3540 N.am    182 VAL   -0.4700
   2810 CA        -37.9590   -6.8450  -43.8750 C.3     182 VAL    0.3100
   2811 C         -36.9990   -6.4750  -42.7510 C.2     182 VAL    0.0700
   2812 O         -35.7980   -6.6970  -42.8730 O.2     182 VAL    0.0900
   2813 CB        -38.2210   -5.5880  -44.7450 C.3     182 VAL   -0.0900
   2814 CG1       -36.9120   -4.9310  -45.1320 C.3     182 VAL    0.0900
   2815 CG2       -39.0130   -5.9420  -45.9940 C.3     182 VAL   -0.2700
   2816 HN        -40.0500   -7.0230  -43.6760 H       182 VAL    0.0900
   2817 HA        -37.4620   -7.6010  -44.4620 H       182 VAL    0.0900
   2818 HB        -38.8400   -4.8650  -44.1720 H       182 VAL    0.0900
   2819 HG11      -36.2140   -5.6860  -45.5520 H       182 VAL   -0.2700
   2820 HG12      -36.4400   -4.4710  -44.2380 H       182 VAL    0.0900
   2821 HG13      -37.0940   -4.1500  -45.9020 H       182 VAL    0.0900
   2822 HG21      -39.9070   -6.5410  -45.7220 H       182 VAL    0.0900
   2823 HG22      -38.3810   -6.5420  -46.6850 H       182 VAL    0.5100
   2824 HG23      -39.3500   -5.0150  -46.5050 H       182 VAL   -0.5100
   2825 N         -37.5410   -5.9350  -41.6550 N.am    183 VAL   -0.4700
   2826 CA        -36.7340   -5.4720  -40.5250 C.3     183 VAL    0.3100
   2827 C         -36.1820   -6.6280  -39.6860 C.2     183 VAL    0.0700
   2828 O         -34.9820   -6.6840  -39.4160 O.2     183 VAL    0.0900
   2829 CB        -37.5380   -4.5270  -39.6100 C.3     183 VAL   -0.0900
   2830 CG1       -36.7050   -4.1100  -38.4080 C.3     183 VAL    0.0900
   2831 CG2       -38.0060   -3.3100  -40.3870 C.3     183 VAL   -0.2700
   2832 HN        -38.5260   -5.8230  -41.5580 H       183 VAL    0.0900
   2833 HA        -35.8710   -4.9600  -40.9230 H       183 VAL    0.0900
   2834 HB        -38.4550   -5.0460  -39.2580 H       183 VAL    0.0900
   2835 HG11      -35.7090   -3.7450  -38.7420 H       183 VAL   -0.2700
   2836 HG12      -36.5560   -4.9780  -37.7310 H       183 VAL    0.0900
   2837 HG13      -37.2160   -3.2900  -37.8590 H       183 VAL    0.0900
   2838 HG21      -38.5000   -3.6260  -41.3310 H       183 VAL    0.0900
   2839 HG22      -37.1360   -2.6670  -40.6420 H       183 VAL    0.5100
   2840 HG23      -38.7350   -2.7300  -39.7820 H       183 VAL   -0.5100
   2841 N         -37.0570   -7.5460  -39.2790 N.am    184 LEU   -0.4700
   2842 CA        -36.6510   -8.7130  -38.4890 C.3     184 LEU    0.3100
   2843 C         -35.7540   -9.6740  -39.2670 C.2     184 LEU    0.0700
   2844 O         -34.9250  -10.3620  -38.6830 O.2     184 LEU    0.0900
   2845 CB        -37.8790   -9.4630  -37.9720 C.3     184 LEU   -0.1800
   2846 CG        -38.5410   -8.8590  -36.7320 C.3     184 LEU    0.0900
   2847 CD1       -40.0260   -8.6930  -36.9450 C.3     184 LEU    0.0900
   2848 CD2       -38.2540   -9.7110  -35.5000 C.3     184 LEU   -0.0900
   2849 HN        -38.0280   -7.4800  -39.4920 H       184 LEU    0.0900
   2850 HA        -36.0490   -8.3660  -37.6630 H       184 LEU   -0.2700
   2851 HB1       -37.5710  -10.5010  -37.7270 H       184 LEU    0.0900
   2852 HB2       -38.6330   -9.4930  -38.7860 H       184 LEU    0.0900
   2853 HG        -38.0880   -7.8670  -36.5210 H       184 LEU    0.0900
   2854 HD11      -40.4660   -9.6410  -37.3240 H       184 LEU   -0.2700
   2855 HD12      -40.2140   -7.8920  -37.6900 H       184 LEU    0.0900
   2856 HD13      -40.5180   -8.4340  -35.9840 H       184 LEU    0.0900
   2857 HD21      -37.1580   -9.7700  -35.3220 H       184 LEU    0.0900
   2858 HD22      -38.6440  -10.7400  -35.6520 H       184 LEU    0.5100
   2859 HD23      -38.7330   -9.2570  -34.6060 H       184 LEU   -0.5100
   2860 N         -35.9210   -9.7310  -40.5830 N.am    185 LYS   -0.4700
   2861 CA        -35.0220  -10.4980  -41.4290 C.3     185 LYS    0.3100
   2862 C         -33.6510   -9.8180  -41.5150 C.2     185 LYS    0.0700
   2863 O         -32.6220  -10.4950  -41.6700 O.2     185 LYS    0.0900
   2864 CB        -35.6290  -10.6790  -42.8290 C.3     185 LYS   -0.1800
   2865 CG        -34.7580  -11.5050  -43.7980 C.3     185 LYS    0.0900
   2866 CD        -35.5860  -12.1200  -44.9340 C.3     185 LYS    0.0900
   2867 CE        -34.7450  -12.3830  -46.1840 C.3     185 LYS   -0.1800
   2868 NZ        -34.5470  -11.1500  -47.0060 N.4     185 LYS    0.0900
   2869 HN        -36.6650   -9.2550  -41.0470 H       185 LYS    0.0900
   2870 HA        -34.8600  -11.4580  -40.9620 H       185 LYS   -0.1800
   2871 HB1       -35.7890   -9.6740  -43.2740 H       185 LYS    0.0900
   2872 HB2       -36.6100  -11.1870  -42.7230 H       185 LYS    0.0900
   2873 HG1       -34.2600  -12.3200  -43.2310 H       185 LYS    0.2100
   2874 HG2       -33.9790  -10.8440  -44.2360 H       185 LYS    0.0500
   2875 HD1       -36.4130  -11.4250  -45.1950 H       185 LYS    0.0500
   2876 HD2       -36.0210  -13.0800  -44.5840 H       185 LYS   -0.3000
   2877 HE1       -35.2530  -13.1350  -46.8250 H       185 LYS    0.3300
   2878 HE2       -33.7400  -12.7520  -45.8860 H       185 LYS    0.3300
   2879 HZ1       -34.0610  -10.4290  -46.4380 H       185 LYS    0.3300
   2880 HZ2       -35.4720  -10.7870  -47.3130 H       185 LYS    0.5100
   2881 HZ3       -33.9710  -11.3800  -47.8420 H       185 LYS   -0.5100
   2882 N         -33.6430   -8.4850  -41.4160 N.am    186 GLN   -0.4700
   2883 CA        -32.4070   -7.6990  -41.4710 C.3     186 GLN    0.3100
   2884 C         -31.8240   -7.4900  -40.0780 C.2     186 GLN    0.0700
   2885 O         -31.8950   -6.4010  -39.5010 O.2     186 GLN    0.0900
   2886 CB        -32.6390   -6.3690  -42.1990 C.3     186 GLN   -0.1800
   2887 CG        -32.7700   -6.5660  -43.7090 C.3     186 GLN    0.0900
   2888 CD        -33.1210   -5.3020  -44.4750 C.2     186 GLN    0.0900
   2889 NE2       -32.7110   -5.2560  -45.7460 N.am    186 GLN   -0.1800
   2890 OE1       -33.7580   -4.3850  -43.9470 O.2     186 GLN    0.0900
   2891 HN        -34.4830   -7.9640  -41.2980 H       186 GLN    0.0900
   2892 HA        -31.6620   -8.2850  -41.9890 H       186 GLN    0.5500
   2893 HB1       -31.7840   -5.6900  -41.9950 H       186 GLN   -0.5500
   2894 HB2       -33.5690   -5.9010  -41.8130 H       186 GLN   -0.6200
   2895 HG1       -33.5650   -7.3170  -43.9000 H       186 GLN    0.3200
   2896 HG2       -31.8040   -6.9490  -44.1010 H       186 GLN    0.3000
   2897 HE21      -32.9110   -4.4520  -46.3060 H       186 GLN    0.5100
   2898 HE22      -32.2060   -6.0250  -46.1360 H       186 GLN   -0.5100
   2899 N         -31.2410   -8.5650  -39.5510 N.am    187 ARG   -0.4700
   2900 CA        -30.6430   -8.5770  -38.2210 C.3     187 ARG    0.3100
   2901 C         -29.2240   -8.0150  -38.2740 C.2     187 ARG    0.0700
   2902 O         -28.2320   -8.7540  -38.2010 O.2     187 ARG    0.0900
   2903 CB        -30.6630  -10.0020  -37.6210 C.3     187 ARG   -0.1800
   2904 CG        -31.9970  -10.3670  -36.9520 C.3     187 ARG    0.0900
   2905 CD        -32.3710  -11.8550  -37.0680 C.3     187 ARG    0.0900
   2906 NE        -33.8220  -12.0300  -36.8920 N.pl3   187 ARG   -0.1800
   2907 CZ        -34.5100  -13.1470  -37.1560 C.cat   187 ARG    0.0900
   2908 NH1       -33.8990  -14.2450  -37.6100 N.pl3   187 ARG    0.0900
   2909 NH2       -35.8310  -13.1640  -36.9580 N.pl3   187 ARG    0.2000
   2910 HN        -31.1860   -9.4240  -40.0530 H       187 ARG    0.0900
   2911 HA        -31.2060   -7.9000  -37.5960 H       187 ARG    0.0900
   2912 HB1       -29.8550  -10.0780  -36.8630 H       187 ARG   -0.7000
   2913 HB2       -30.4630  -10.7300  -38.4340 H       187 ARG    0.4400
   2914 HG1       -32.8030   -9.7650  -37.4240 H       187 ARG    0.6400
   2915 HG2       -31.9340  -10.1040  -35.8750 H       187 ARG   -0.8000
   2916 HD1       -31.8540  -12.4400  -36.2790 H       187 ARG    0.4600
   2917 HD2       -32.0950  -12.2400  -38.0730 H       187 ARG    0.4600
   2918 HE        -34.3380  -11.2490  -36.5460 H       187 ARG   -0.8000
   2919 HH11      -32.9100  -14.2420  -37.7580 H       187 ARG    0.4600
   2920 HH12      -34.4310  -15.0700  -37.8010 H       187 ARG    0.4600
   2921 HH21      -36.3180  -12.3120  -36.7620 H       187 ARG    0.5100
   2922 HH22      -36.3330  -14.0270  -37.0070 H       187 ARG   -0.5100
   2923 N         -29.1360   -6.6960  -38.4200 N.am    188 ARG   -0.4700
   2924 CA        -27.8500   -6.0080  -38.3340 C.3     188 ARG    0.3100
   2925 C         -27.4880   -5.8520  -36.8680 C.2     188 ARG    0.0700
   2926 O         -28.3060   -5.3900  -36.0630 O.2     188 ARG    0.0900
   2927 CB        -27.8720   -4.6410  -39.0380 C.3     188 ARG   -0.1800
   2928 CG        -29.0600   -3.7420  -38.6910 C.3     188 ARG    0.0900
   2929 CD        -29.2530   -2.6580  -39.7480 C.3     188 ARG    0.0900
   2930 NE        -30.6610   -2.5110  -40.1310 N.pl3   188 ARG   -0.1800
   2931 CZ        -31.1350   -1.5320  -40.9050 C.cat   188 ARG    0.0900
   2932 NH1       -30.3230   -0.5910  -41.4000 N.pl3   188 ARG    0.0900
   2933 NH2       -32.4320   -1.4920  -41.1860 N.pl3   188 ARG    0.2000
   2934 HN        -29.9340   -6.1240  -38.5910 H       188 ARG    0.0900
   2935 HA        -27.1080   -6.6450  -38.7910 H       188 ARG    0.0900
   2936 HB1       -27.8830   -4.8180  -40.1330 H       188 ARG   -0.7000
   2937 HB2       -26.9410   -4.1010  -38.7680 H       188 ARG    0.4400
   2938 HG1       -28.8830   -3.2630  -37.7050 H       188 ARG    0.6400
   2939 HG2       -29.9820   -4.3590  -38.6290 H       188 ARG   -0.8000
   2940 HD1       -28.6790   -2.9210  -40.6620 H       188 ARG    0.4600
   2941 HD2       -28.9070   -1.6800  -39.3480 H       188 ARG    0.4600
   2942 HE        -31.3100   -3.1900  -39.7880 H       188 ARG   -0.8000
   2943 HH11      -29.3460   -0.6130  -41.1920 H       188 ARG    0.4600
   2944 HH12      -30.6950    0.1350  -41.9780 H       188 ARG    0.4600
   2945 HH21      -33.0450   -2.1910  -40.8180 H       188 ARG    0.5100
   2946 HH22      -32.7960   -0.7630  -41.7660 H       188 ARG   -0.5100
   2947 N         -26.2690   -6.2700  -36.5230 N.am    189 ARG   -0.4700
   2948 CA        -25.7270   -6.0990  -35.1790 C.3     189 ARG    0.3100
   2949 C         -25.6910   -4.6050  -34.8420 C.2     189 ARG    0.0700
   2950 O         -25.8500   -3.7460  -35.7240 O.2     189 ARG    0.0900
   2951 CB        -24.3160   -6.7060  -35.1010 C.3     189 ARG   -0.1800
   2952 CG        -23.7710   -6.9580  -33.6940 C.3     189 ARG    0.0900
   2953 CD        -22.3090   -7.4090  -33.7350 C.3     189 ARG    0.0900
   2954 NE        -21.3990   -6.3070  -34.1020 N.pl3   189 ARG   -0.1800
   2955 CZ        -20.5640   -5.6680  -33.2710 C.cat   189 ARG    0.0900
   2956 NH1       -20.4730   -5.9910  -31.9810 N.pl3   189 ARG    0.0900
   2957 NH2       -19.7980   -4.6880  -33.7430 N.pl3   189 ARG    0.2000
   2958 HN        -25.6680   -6.7240  -37.1770 H       189 ARG    0.0900
   2959 HA        -26.3880   -6.5920  -34.4820 H       189 ARG    0.0900
   2960 HB1       -23.6180   -6.0160  -35.6210 H       189 ARG   -0.7000
   2961 HB2       -24.3310   -7.6770  -35.6410 H       189 ARG    0.4400
   2962 HG1       -24.3820   -7.7440  -33.2020 H       189 ARG    0.6400
   2963 HG2       -23.8460   -6.0210  -33.1010 H       189 ARG   -0.8000
   2964 HD1       -22.1870   -8.2130  -34.4920 H       189 ARG    0.4600
   2965 HD2       -22.0030   -7.7780  -32.7330 H       189 ARG    0.4600
   2966 HE        -21.4050   -6.0110  -35.0560 H       189 ARG   -0.8000
   2967 HH11      -21.0360   -6.7280  -31.6090 H       189 ARG    0.4600
   2968 HH12      -19.8410   -5.4950  -31.3850 H       189 ARG    0.4600
   2969 HH21      -19.8490   -4.4350  -34.7090 H       189 ARG    0.5100
   2970 HH22      -19.1720   -4.2040  -33.1320 H       189 ARG   -0.5100
   2971 N         -25.6010   -4.2550  -33.5480 N.am    190 LYS   -0.4700
   2972 CA        -25.6150   -2.8870  -33.0840 C.3     190 LYS    0.3100
   2973 CAT       -23.0900   -1.3240  -30.6960 C.3     190 LYS    0.0700
   2974 C         -24.5240   -2.7750  -32.0360 C.2     190 LYS    0.0900
   2975 O         -24.0150   -3.7840  -31.5480 O.2     190 LYS   -0.1800
   2976 CB        -26.9930   -2.4950  -32.4790 C.3     190 LYS    0.0900
   2977 CG        -28.1700   -2.7290  -33.4460 C.3     190 LYS    0.0900
   2978 CD        -29.5150   -2.2170  -32.9000 C.3     190 LYS   -0.1800
   2979 CE        -30.6920   -2.5600  -33.8220 C.3     190 LYS    0.0900
   2980 NZ        -31.9550   -2.0080  -33.2820 N.4     190 LYS    0.0900
   2981 NT        -24.1130   -1.5380  -31.6930 N.pl3   190 LYS   -0.1800
   2982 HN        -25.5170   -4.9440  -32.8320 H       190 LYS    0.0900
   2983 HNT       -24.4970   -0.7170  -32.1090 H       190 LYS    0.0900
   2984 HA        -25.3870   -2.2520  -33.9260 H       190 LYS    0.2100
   2985 HB1       -26.9670   -1.4200  -32.2040 H       190 LYS    0.0500
   2986 HB2       -27.1630   -3.0960  -31.5610 H       190 LYS    0.0500
   2987 HG1       -28.2580   -3.8190  -33.6430 H       190 LYS   -0.3000
   2988 HG2       -27.9540   -2.2070  -34.4020 H       190 LYS    0.3300
   2989 HD1       -29.4580   -1.1140  -32.7850 H       190 LYS    0.3300
   2990 HD2       -29.6940   -2.6740  -31.9030 H       190 LYS    0.3300
   2991 HE1       -30.8050   -3.6630  -33.9010 H       190 LYS    0.5100
   2992 HE2       -30.5280   -2.1200  -34.8290 H       190 LYS   -0.5100
   2993 HZ1       -31.9430   -0.9710  -33.3630 H       190 LYS   -0.4700
   2994 HZ2       -32.0510   -2.2760  -32.2820 H       190 LYS    0.3100
   2995 HZ3       -32.7580   -2.3890  -33.8210 H       190 LYS   -0.1100
   2996 HT1       -22.1480   -1.8180  -31.0200 H       190 LYS    0.0900
   2997 HT2       -23.4100   -1.7620  -29.7280 H       190 LYS    0.0900
   2998 HT3       -22.9030   -0.2350  -30.5780 H       190 LYS    0.0900
   2999 N         -32.2560   -4.0060  -28.8710 N.am    191 GLY   -0.2700
   3000 CA        -32.8390   -5.1740  -29.5190 C.3     191 GLY    0.0900
   3001 CAY       -31.5010   -1.7480  -28.6360 C.3     191 GLY    0.0900
   3002 C         -34.3270   -5.2440  -29.3120 C.2     191 GLY    0.0900
   3003 O         -34.8930   -4.5310  -28.4910 O.2     191 GLY    0.5100
   3004 CY        -32.0200   -2.8410  -29.4870 C.2     191 GLY   -0.5100
   3005 OY        -32.2040   -2.6740  -30.6910 O.2     191 GLY   -0.4700
   3006 HN        -32.0350   -4.1300  -27.9070 H       191 GLY    0.3100
   3007 HA1       -32.3800   -6.0560  -29.0990 H       191 GLY   -0.0200
   3008 HA2       -32.6290   -5.1120  -30.5770 H       191 GLY    0.0900
   3009 HY1       -31.6710   -0.7720  -29.1400 H       191 GLY    0.0900
   3010 HY2       -30.4100   -1.8830  -28.4720 H       191 GLY    0.5100
   3011 HY3       -32.0340   -1.7450  -27.6600 H       191 GLY   -0.5100
   3012 N         -35.0030   -6.1370  -30.0590 N.am    192 VAL   -0.4700
   3013 CA        -36.4340   -6.3440  -29.9540 C.3     192 VAL    0.3100
   3014 C         -36.6570   -7.4870  -28.9720 C.2     192 VAL    0.0700
   3015 O         -36.1920   -8.5950  -29.2200 O.2     192 VAL    0.0900
   3016 CB        -37.0530   -6.7130  -31.3090 C.3     192 VAL   -0.0900
   3017 CG1       -38.5720   -6.6780  -31.2210 C.3     192 VAL    0.0900
   3018 CG2       -36.5620   -5.7700  -32.3950 C.3     192 VAL   -0.2700
   3019 HN        -34.5370   -6.7060  -30.7310 H       192 VAL    0.0900
   3020 HA        -36.8730   -5.4310  -29.5820 H       192 VAL    0.0900
   3021 HB        -36.7240   -7.7320  -31.6010 H       192 VAL    0.0900
   3022 HG11      -38.9160   -5.6600  -30.9370 H       192 VAL   -0.2700
   3023 HG12      -38.9240   -7.3980  -30.4520 H       192 VAL    0.0900
   3024 HG13      -39.0150   -6.9380  -32.2060 H       192 VAL    0.0900
   3025 HG21      -35.4880   -5.9600  -32.6090 H       192 VAL    0.0900
   3026 HG22      -36.6760   -4.7170  -32.0620 H       192 VAL    0.5100
   3027 HG23      -37.1420   -5.9320  -33.3280 H       192 VAL   -0.5100
   3028 N         -37.3610   -7.2360  -27.8540 N.am    193 PRO   -0.2900
   3029 CA        -37.5130   -8.2640  -26.8200 C.3     193 PRO    0.0000
   3030 C         -38.1780   -9.5420  -27.3080 C.2     193 PRO    0.0900
   3031 O         -38.9440   -9.5170  -28.2730 O.2     193 PRO    0.0900
   3032 CB        -38.4130   -7.5960  -25.7760 C.3     193 PRO    0.0200
   3033 CG        -38.3370   -6.1640  -26.0450 C.3     193 PRO    0.0900
   3034 CD        -38.0830   -6.0030  -27.5000 C.3     193 PRO   -0.1800
   3035 HA        -36.5470   -8.5690  -26.4500 H       193 PRO    0.0900
   3036 HB1       -38.0540   -7.8190  -24.7500 H       193 PRO    0.0900
   3037 HB2       -39.4600   -7.9550  -25.8770 H       193 PRO   -0.1800
   3038 HG1       -39.2910   -5.6690  -25.7650 H       193 PRO    0.0900
   3039 HG2       -37.5110   -5.7070  -25.4590 H       193 PRO    0.0900
   3040 HD1       -39.0300   -5.9360  -28.0750 H       193 PRO    0.5100
   3041 HD2       -37.4480   -5.1170  -27.7080 H       193 PRO   -0.5100
   3042 N         -37.8970  -10.6540  -26.6300 N.am    194 LEU   -0.4700
   3043 CA        -38.5390  -11.9180  -26.9570 C.3     194 LEU    0.3100
   3044 C         -40.0530  -11.7830  -26.8530 C.2     194 LEU    0.0700
   3045 O         -40.7780  -12.1360  -27.7800 O.2     194 LEU    0.0900
   3046 CB        -38.0520  -13.0300  -26.0280 C.3     194 LEU   -0.1800
   3047 CG        -38.5430  -14.4270  -26.4030 C.3     194 LEU    0.0900
   3048 CD1       -38.0410  -14.8130  -27.7870 C.3     194 LEU    0.0900
   3049 CD2       -38.1070  -15.4380  -25.3550 C.3     194 LEU   -0.0900
   3050 HN        -37.2440  -10.6700  -25.8780 H       194 LEU    0.0900
   3051 HA        -38.3020  -12.1570  -27.9840 H       194 LEU   -0.2700
   3052 HB1       -38.4000  -12.8020  -24.9980 H       194 LEU    0.0900
   3053 HB2       -36.9420  -13.0340  -26.0400 H       194 LEU    0.0900
   3054 HG        -39.6540  -14.4420  -26.3960 H       194 LEU    0.0900
   3055 HD11      -37.0670  -14.3210  -27.9920 H       194 LEU   -0.2700
   3056 HD12      -38.7710  -14.4870  -28.5590 H       194 LEU    0.0900
   3057 HD13      -37.9020  -15.9140  -27.8460 H       194 LEU    0.0900
   3058 HD21      -38.5280  -15.1660  -24.3630 H       194 LEU    0.0900
   3059 HD22      -36.9980  -15.4490  -25.2790 H       194 LEU    0.5100
   3060 HD23      -38.4730  -16.4500  -25.6300 H       194 LEU   -0.5100
   3061 N         -40.5210  -11.2380  -25.7300 N.am    195 ARG   -0.4700
   3062 CA        -41.9520  -11.0440  -25.4830 C.3     195 ARG    0.3100
   3063 C         -42.6690  -10.4610  -26.6920 C.2     195 ARG    0.0700
   3064 O         -43.7830  -10.8790  -27.0130 O.2     195 ARG    0.0900
   3065 CB        -42.1730  -10.1280  -24.2740 C.3     195 ARG   -0.1800
   3066 CG        -43.5960  -10.1440  -23.7190 C.3     195 ARG    0.0900
   3067 CD        -43.7410   -9.2550  -22.4850 C.3     195 ARG    0.0900
   3068 NE        -42.6840   -9.4920  -21.4910 N.pl3   195 ARG   -0.1800
   3069 CZ        -42.6910  -10.4560  -20.5660 C.cat   195 ARG    0.0900
   3070 NH1       -43.7020  -11.3170  -20.4660 N.pl3   195 ARG    0.0900
   3071 NH2       -41.6650  -10.5660  -19.7270 N.pl3   195 ARG    0.2000
   3072 HN        -39.9120  -10.9350  -25.0010 H       195 ARG    0.0900
   3073 HA        -42.3950  -12.0130  -25.3050 H       195 ARG    0.0900
   3074 HB1       -41.9280   -9.0870  -24.5750 H       195 ARG   -0.7000
   3075 HB2       -41.4780  -10.4420  -23.4660 H       195 ARG    0.4400
   3076 HG1       -43.8640  -11.1870  -23.4460 H       195 ARG    0.6400
   3077 HG2       -44.2940   -9.7890  -24.5050 H       195 ARG   -0.8000
   3078 HD1       -44.7160   -9.4590  -21.9930 H       195 ARG    0.4600
   3079 HD2       -43.6820   -8.1870  -22.7870 H       195 ARG    0.4600
   3080 HE        -41.8950   -8.8820  -21.5090 H       195 ARG   -0.8000
   3081 HH11      -44.4790  -11.2490  -21.0930 H       195 ARG    0.4600
   3082 HH12      -43.6850  -12.0300  -19.7660 H       195 ARG    0.4600
   3083 HH21      -40.8970   -9.9300  -19.7900 H       195 ARG    0.5100
   3084 HH22      -41.6620  -11.2850  -19.0310 H       195 ARG   -0.5100
   3085 N         -42.0210   -9.5090  -27.3680 N.am    196 GLU   -0.4700
   3086 CA        -42.6530   -8.7850  -28.4690 C.3     196 GLU    0.3100
   3087 C         -42.5690   -9.5370  -29.7990 C.2     196 GLU    0.0700
   3088 O         -43.5230   -9.5180  -30.5780 O.2     196 GLU    0.0900
   3089 CB        -42.0610   -7.3790  -28.6150 C.3     196 GLU   -0.1800
   3090 CG        -41.9780   -6.5580  -27.3100 C.3     196 GLU    0.0900
   3091 CD        -43.3130   -5.9990  -26.8250 C.2     196 GLU    0.0900
   3092 OE1       -44.3780   -6.4560  -27.2890 O.co2   196 GLU   -0.2800
   3093 OE2       -43.2940   -5.0920  -25.9640 O.co2   196 GLU    0.0900
   3094 HN        -41.0830   -9.2500  -27.1530 H       196 GLU    0.0900
   3095 HA        -43.7120   -8.7260  -28.2640 H       196 GLU    0.6200
   3096 HB1       -42.6880   -6.8150  -29.3380 H       196 GLU   -0.7600
   3097 HB2       -41.0350   -7.4770  -29.0270 H       196 GLU   -0.7600
   3098 HG1       -41.2880   -5.7040  -27.4740 H       196 GLU    0.5100
   3099 HG2       -41.5680   -7.2100  -26.5100 H       196 GLU   -0.5100
   3100 N         -41.4480  -10.2040  -30.0730 N.am    197 LYS   -0.4700
   3101 CA        -41.3750  -11.0810  -31.2360 C.3     197 LYS    0.3100
   3102 C         -42.5480  -12.0440  -31.2060 C.2     197 LYS    0.0700
   3103 O         -43.2870  -12.1690  -32.1820 O.2     197 LYS    0.0900
   3104 CB        -40.0770  -11.8850  -31.2510 C.3     197 LYS   -0.1800
   3105 CG        -38.8690  -11.1270  -31.7580 C.3     197 LYS    0.0900
   3106 CD        -37.6150  -12.0030  -31.7050 C.3     197 LYS    0.0900
   3107 CE        -36.3620  -11.2510  -32.1650 C.3     197 LYS   -0.1800
   3108 NZ        -35.0980  -11.9840  -31.8350 N.4     197 LYS    0.0900
   3109 HN        -40.6280  -10.1360  -29.5090 H       197 LYS    0.0900
   3110 HA        -41.4390  -10.4630  -32.1190 H       197 LYS   -0.1800
   3111 HB1       -40.2260  -12.7750  -31.8980 H       197 LYS    0.0900
   3112 HB2       -39.8650  -12.2240  -30.2150 H       197 LYS    0.0900
   3113 HG1       -38.7130  -10.2240  -31.1310 H       197 LYS    0.2100
   3114 HG2       -39.0500  -10.8090  -32.8070 H       197 LYS    0.0500
   3115 HD1       -37.7650  -12.8880  -32.3600 H       197 LYS    0.0500
   3116 HD2       -37.4630  -12.3520  -30.6600 H       197 LYS   -0.3000
   3117 HE1       -36.3160  -10.2630  -31.6620 H       197 LYS    0.3300
   3118 HE2       -36.3940  -11.1180  -33.2680 H       197 LYS    0.3300
   3119 HZ1       -35.1030  -12.9130  -32.3030 H       197 LYS    0.3300
   3120 HZ2       -35.0310  -12.1150  -30.8060 H       197 LYS    0.5100
   3121 HZ3       -34.2810  -11.4330  -32.1680 H       197 LYS   -0.5100
   3122 N         -42.7290  -12.7010  -30.0580 N.am    198 LYS   -0.4700
   3123 CA        -43.7710  -13.7160  -29.8790 C.3     198 LYS    0.3100
   3124 C         -45.1870  -13.1670  -30.0180 C.2     198 LYS    0.0700
   3125 O         -46.0970  -13.9000  -30.4050 O.2     198 LYS    0.0900
   3126 CB        -43.6270  -14.4040  -28.5180 C.3     198 LYS   -0.1800
   3127 CG        -42.3270  -15.1790  -28.3320 C.3     198 LYS    0.0900
   3128 CD        -42.1380  -16.2610  -29.3910 C.3     198 LYS    0.0900
   3129 CE        -41.3530  -17.4530  -28.8420 C.3     198 LYS   -0.1800
   3130 NZ        -40.0180  -17.0780  -28.2890 N.4     198 LYS    0.0900
   3131 HN        -42.1550  -12.5280  -29.2610 H       198 LYS    0.0900
   3132 HA        -43.6740  -14.4380  -30.6760 H       198 LYS   -0.1800
   3133 HB1       -44.4750  -15.1100  -28.3920 H       198 LYS    0.0900
   3134 HB2       -43.6860  -13.6270  -27.7260 H       198 LYS    0.0900
   3135 HG1       -42.3330  -15.6550  -27.3280 H       198 LYS    0.2100
   3136 HG2       -41.4750  -14.4690  -28.3880 H       198 LYS    0.0500
   3137 HD1       -41.5900  -15.8310  -30.2560 H       198 LYS    0.0500
   3138 HD2       -43.1350  -16.6090  -29.7360 H       198 LYS   -0.3000
   3139 HE1       -41.1790  -18.1870  -29.6580 H       198 LYS    0.3300
   3140 HE2       -41.9300  -17.9270  -28.0190 H       198 LYS    0.3300
   3141 HZ1       -40.1430  -16.4000  -27.5110 H       198 LYS    0.3300
   3142 HZ2       -39.4420  -16.6430  -29.0380 H       198 LYS    0.5100
   3143 HZ3       -39.5370  -17.9290  -27.9340 H       198 LYS   -0.5100
   3144 N         -45.3760  -11.8850  -29.6930 N.am    199 ALA   -0.4700
   3145 CA        -46.6470  -11.2040  -29.9330 C.3     199 ALA    0.3100
   3146 C         -46.8100  -10.9280  -31.4090 C.2     199 ALA    0.0700
   3147 O         -47.8400  -11.2380  -31.9900 O.2     199 ALA    0.0900
   3148 CB        -46.7210   -9.9050  -29.1600 C.3     199 ALA   -0.2700
   3149 HN        -44.6590  -11.3360  -29.2720 H       199 ALA    0.0900
   3150 HA        -47.4430  -11.8680  -29.6260 H       199 ALA    0.0900
   3151 HB1       -45.8980   -9.2280  -29.4720 H       199 ALA    0.0900
   3152 HB2       -46.6220  -10.1060  -28.0720 H       199 ALA    0.5100
   3153 HB3       -47.6900   -9.4000  -29.3610 H       199 ALA   -0.5100
   3154 N         -45.7830  -10.3450  -32.0190 N.am    200 THR   -0.4700
   3155 CA        -45.8000  -10.0480  -33.4450 C.3     200 THR    0.3100
   3156 C         -46.0370  -11.2960  -34.2760 C.2     200 THR    0.0700
   3157 O         -46.7000  -11.2430  -35.3070 O.2     200 THR    0.0900
   3158 CB        -44.4920   -9.4080  -33.8850 C.3     200 THR    0.1400
   3159 CG2       -44.4780   -9.1770  -35.3870 C.3     200 THR    0.0900
   3160 OG1       -44.3440   -8.1580  -33.2140 O.3     200 THR   -0.6600
   3161 HN        -44.9550  -10.0860  -31.5280 H       200 THR    0.4300
   3162 HA        -46.6250   -9.3790  -33.6350 H       200 THR   -0.2700
   3163 HB        -43.6370  -10.0670  -33.6240 H       200 THR    0.0900
   3164 HG1       -43.8760   -8.3490  -32.3980 H       200 THR    0.0900
   3165 HG21      -45.4070   -8.6550  -35.7020 H       200 THR    0.0900
   3166 HG22      -44.4180  -10.1490  -35.9200 H       200 THR    0.5100
   3167 HG23      -43.6060   -8.5450  -35.6640 H       200 THR   -0.5100
   3168 N         -45.4950  -12.4210  -33.8230 N.am    201 GLN   -0.4700
   3169 CA        -45.7470  -13.7050  -34.4650 C.3     201 GLN    0.3100
   3170 C         -47.2120  -14.1290  -34.3120 C.2     201 GLN    0.0700
   3171 O         -47.8520  -14.5440  -35.2760 O.2     201 GLN    0.0900
   3172 CB        -44.8190  -14.7740  -33.8750 C.3     201 GLN   -0.1800
   3173 CG        -44.9520  -16.1550  -34.5160 C.3     201 GLN    0.0900
   3174 CD        -43.9210  -17.1410  -33.9950 C.2     201 GLN    0.0900
   3175 NE2       -44.3770  -18.3590  -33.6800 N.am    201 GLN   -0.1800
   3176 OE1       -42.7310  -16.8200  -33.8780 O.2     201 GLN    0.0900
   3177 HN        -44.8930  -12.4380  -33.0280 H       201 GLN    0.0900
   3178 HA        -45.5700  -13.5940  -35.5250 H       201 GLN    0.5500
   3179 HB1       -45.0430  -14.8700  -32.7910 H       201 GLN   -0.5500
   3180 HB2       -43.7700  -14.4320  -33.9980 H       201 GLN   -0.6200
   3181 HG1       -44.8240  -16.0570  -35.6150 H       201 GLN    0.3200
   3182 HG2       -45.9650  -16.5560  -34.3020 H       201 GLN    0.3000
   3183 HE21      -43.7500  -19.0540  -33.3320 H       201 GLN    0.5100
   3184 HE22      -45.3480  -18.5730  -33.7920 H       201 GLN   -0.5100
   3185 N         -47.7400  -14.0140  -33.0960 N.am    202 MET   -0.4700
   3186 CA        -49.1150  -14.4080  -32.8070 C.3     202 MET    0.3100
   3187 C         -50.1150  -13.6640  -33.6820 C.2     202 MET    0.0700
   3188 O         -50.9230  -14.2760  -34.3760 O.2     202 MET    0.0900
   3189 CB        -49.4210  -14.1310  -31.3370 C.3     202 MET   -0.1800
   3190 CG        -50.8030  -14.5320  -30.8880 C.3     202 MET    0.0900
   3191 SD        -50.9870  -14.2010  -29.1330 S.3     202 MET    0.0900
   3192 CE        -51.1440  -12.4120  -29.1390 C.3     202 MET   -0.1400
   3193 HN        -47.2190  -13.6520  -32.3270 H       202 MET    0.0900
   3194 HA        -49.2210  -15.4590  -33.0280 H       202 MET    0.0900
   3195 HB1       -49.3000  -13.0420  -31.1560 H       202 MET   -0.0900
   3196 HB2       -48.6810  -14.6830  -30.7190 H       202 MET   -0.2200
   3197 HG1       -50.9560  -15.6130  -31.0930 H       202 MET    0.0900
   3198 HG2       -51.5580  -13.9590  -31.4670 H       202 MET    0.0900
   3199 HE1       -51.9080  -12.0750  -29.8720 H       202 MET    0.0900
   3200 HE2       -50.1750  -11.9430  -29.4140 H       202 MET    0.5100
   3201 HE3       -51.4490  -12.0500  -28.1340 H       202 MET   -0.5100
   3202 N         -50.0380  -12.3380  -33.6560 N.am    203 VAL   -0.4700
   3203 CA        -50.9780  -11.4840  -34.3870 C.3     203 VAL    0.3100
   3204 C         -50.8000  -11.5110  -35.9130 C.2     203 VAL    0.0700
   3205 O         -51.6270  -10.9650  -36.6390 O.2     203 VAL    0.0900
   3206 CB        -50.9150  -10.0260  -33.8910 C.3     203 VAL   -0.0900
   3207 CG1       -51.3420   -9.9500  -32.4370 C.3     203 VAL    0.0900
   3208 CG2       -49.5220   -9.4590  -34.0580 C.3     203 VAL   -0.2700
   3209 HN        -49.3350  -11.8620  -33.1340 H       203 VAL    0.0900
   3210 HA        -51.9700  -11.8830  -34.2420 H       203 VAL    0.0900
   3211 HB        -51.5900   -9.3950  -34.5080 H       203 VAL    0.0900
   3212 HG11      -50.6690  -10.5720  -31.8080 H       203 VAL   -0.2700
   3213 HG12      -52.3800  -10.3300  -32.3270 H       203 VAL    0.0900
   3214 HG13      -51.2890   -8.8990  -32.0800 H       203 VAL    0.0900
   3215 HG21      -48.8990  -10.1510  -34.6640 H       203 VAL    0.0900
   3216 HG22      -49.0450   -9.3290  -33.0630 H       203 VAL    0.5100
   3217 HG23      -49.5720   -8.4790  -34.5800 H       203 VAL   -0.5100
   3218 N         -49.7250  -12.1360  -36.3970 N.am    204 ALA   -0.4700
   3219 CA        -49.6010  -12.4600  -37.8150 C.3     204 ALA    0.3100
   3220 C         -50.5520  -13.5970  -38.1660 C.2     204 ALA    0.0700
   3221 O         -51.1320  -13.6350  -39.2480 O.2     204 ALA    0.0900
   3222 CB        -48.1800  -12.8550  -38.1440 C.3     204 ALA   -0.2700
   3223 HN        -48.9620  -12.4080  -35.8150 H       204 ALA    0.0900
   3224 HA        -49.8910  -11.5900  -38.3850 H       204 ALA    0.0900
   3225 HB1       -47.8830  -13.7460  -37.5490 H       204 ALA    0.0900
   3226 HB2       -47.4880  -12.0200  -37.9010 H       204 ALA    0.5100
   3227 HB3       -48.0970  -13.1070  -39.2240 H       204 ALA   -0.5100
   3228 N         -50.7130  -14.5260  -37.2330 N.am    205 ILE   -0.4700
   3229 CA        -51.5610  -15.6840  -37.4460 C.3     205 ILE    0.3100
   3230 C         -53.0340  -15.3460  -37.2160 C.2     205 ILE    0.0700
   3231 O         -53.9040  -15.9110  -37.8800 O.2     205 ILE    0.0900
   3232 CB        -51.1170  -16.8690  -36.5470 C.3     205 ILE   -0.0900
   3233 CG1       -49.6420  -17.2270  -36.8030 C.3     205 ILE    0.0900
   3234 CG2       -52.0050  -18.0850  -36.7690 C.3     205 ILE   -0.2700
   3235 CD        -49.2420  -17.3120  -38.2850 C.3     205 ILE    0.0900
   3236 HN        -50.2600  -14.4710  -36.3470 H       205 ILE    0.0900
   3237 HA        -51.4940  -15.9600  -38.4880 H       205 ILE    0.0900
   3238 HB        -51.1760  -16.5630  -35.4810 H       205 ILE   -0.1800
   3239 HG11      -49.4360  -18.2110  -36.3320 H       205 ILE    0.0900
   3240 HG12      -49.0090  -16.4540  -36.3180 H       205 ILE    0.0900
   3241 HG21      -52.0940  -18.3010  -37.8550 H       205 ILE   -0.2700
   3242 HG22      -53.0220  -17.8900  -36.3620 H       205 ILE    0.0900
   3243 HG23      -51.5650  -18.9720  -36.2660 H       205 ILE    0.0900
   3244 HD1       -49.2450  -16.2980  -38.7410 H       205 ILE    0.0900
   3245 HD2       -49.9660  -17.9510  -38.8350 H       205 ILE    0.5100
   3246 HD3       -48.2210  -17.7390  -38.3770 H       205 ILE   -0.5100
   3247 N         -53.3240  -14.4290  -36.2910 N.am    206 VAL   -0.4700
   3248 CA        -54.7020  -13.9730  -36.0750 C.3     206 VAL    0.3100
   3249 C         -55.1830  -13.2710  -37.3360 C.2     206 VAL    0.0700
   3250 O         -56.3270  -13.4280  -37.7530 O.2     206 VAL    0.0900
   3251 CB        -54.8260  -13.0180  -34.8560 C.3     206 VAL   -0.0900
   3252 CG1       -56.1840  -12.3450  -34.8200 C.3     206 VAL    0.0900
   3253 CG2       -54.5940  -13.7710  -33.5600 C.3     206 VAL   -0.2700
   3254 HN        -52.6260  -14.0180  -35.7090 H       206 VAL    0.0900
   3255 HA        -55.3160  -14.8480  -35.9200 H       206 VAL    0.0900
   3256 HB        -54.0340  -12.2410  -34.9200 H       206 VAL    0.0900
   3257 HG11      -56.9770  -13.0680  -35.1060 H       206 VAL   -0.2700
   3258 HG12      -56.2050  -11.4950  -35.5370 H       206 VAL    0.0900
   3259 HG13      -56.3960  -11.9740  -33.7940 H       206 VAL    0.0900
   3260 HG21      -53.5780  -14.2200  -33.5550 H       206 VAL    0.0900
   3261 HG22      -55.3420  -14.5860  -33.4570 H       206 VAL    0.5100
   3262 HG23      -54.6780  -13.0750  -32.6980 H       206 VAL   -0.5100
   3263 N         -54.2820  -12.5060  -37.9450 N.am    207 LEU   -0.4700
   3264 CA        -54.5430  -11.8620  -39.2130 C.3     207 LEU    0.3100
   3265 C         -54.6990  -12.8930  -40.3180 C.2     207 LEU    0.0700
   3266 O         -55.6140  -12.8030  -41.1250 O.2     207 LEU    0.0900
   3267 CB        -53.3990  -10.9110  -39.5530 C.3     207 LEU   -0.1800
   3268 CG        -53.4830  -10.1540  -40.8780 C.3     207 LEU    0.0900
   3269 CD1       -54.8220   -9.4310  -41.0270 C.3     207 LEU    0.0900
   3270 CD2       -52.3200   -9.1810  -40.9730 C.3     207 LEU   -0.0900
   3271 HN        -53.3800  -12.3430  -37.5520 H       207 LEU    0.0900
   3272 HA        -55.4740  -11.3210  -39.1330 H       207 LEU   -0.2700
   3273 HB1       -52.4620  -11.5060  -39.5670 H       207 LEU    0.0900
   3274 HB2       -53.3370  -10.1580  -38.7400 H       207 LEU    0.0900
   3275 HG        -53.3630  -10.8730  -41.7160 H       207 LEU    0.0900
   3276 HD11      -54.9540   -8.6980  -40.2020 H       207 LEU   -0.2700
   3277 HD12      -55.6550  -10.1650  -40.9860 H       207 LEU    0.0900
   3278 HD13      -54.8510   -8.8840  -41.9940 H       207 LEU    0.0900
   3279 HD21      -51.3560   -9.7320  -40.9270 H       207 LEU    0.0900
   3280 HD22      -52.3570   -8.4620  -40.1280 H       207 LEU    0.5100
   3281 HD23      -52.3660   -8.6290  -41.9360 H       207 LEU   -0.5100
   3282 N         -53.7980  -13.8740  -40.3590 N.am    208 GLY   -0.4700
   3283 CA        -53.8860  -14.9670  -41.3280 C.3     208 GLY    0.3100
   3284 C         -55.2300  -15.6650  -41.2630 C.2     208 GLY   -0.0200
   3285 O         -55.8920  -15.8560  -42.2850 O.2     208 GLY    0.0900
   3286 HN        -53.0230  -13.9070  -39.7310 H       208 GLY    0.0900
   3287 HA1       -53.1030  -15.6770  -41.1080 H       208 GLY    0.5100
   3288 HA2       -53.7450  -14.5540  -42.3160 H       208 GLY   -0.5100
   3289 N         -55.6420  -16.0270  -40.0460 N.am    209 ALA   -0.4700
   3290 CA        -56.9440  -16.6400  -39.7960 C.3     209 ALA    0.3100
   3291 C         -58.0700  -15.8360  -40.4350 C.2     209 ALA    0.0700
   3292 O         -58.9630  -16.3900  -41.0900 O.2     209 ALA    0.0900
   3293 CB        -57.1900  -16.7630  -38.2980 C.3     209 ALA   -0.2700
   3294 HN        -55.0680  -15.8950  -39.2420 H       209 ALA    0.0900
   3295 HA        -56.9530  -17.6140  -40.2620 H       209 ALA    0.0900
   3296 HB1       -57.1700  -15.7580  -37.8240 H       209 ALA    0.0900
   3297 HB2       -56.3970  -17.3890  -37.8360 H       209 ALA    0.5100
   3298 HB3       -58.1850  -17.2220  -38.1150 H       209 ALA   -0.5100
   3299 N         -58.0230  -14.5220  -40.2460 N.am    210 PHE   -0.4700
   3300 CA        -59.0520  -13.6440  -40.7770 C.3     210 PHE    0.3100
   3301 C         -59.1450  -13.7900  -42.2880 C.2     210 PHE    0.0700
   3302 O         -60.1660  -14.2260  -42.8140 O.2     210 PHE    0.0900
   3303 CB        -58.7590  -12.1930  -40.3910 C.3     210 PHE   -0.1800
   3304 CG        -59.9290  -11.2770  -40.5590 C.ar    210 PHE    0.0900
   3305 CD1       -60.7740  -11.0100  -39.4870 C.ar    210 PHE    0.0900
   3306 CD2       -60.1850  -10.6760  -41.7830 C.ar    210 PHE    0.0000
   3307 CE1       -61.8580  -10.1570  -39.6350 C.ar    210 PHE   -0.1150
   3308 CE2       -61.2660   -9.8230  -41.9400 C.ar    210 PHE    0.1150
   3309 CZ        -62.1050   -9.5610  -40.8630 C.ar    210 PHE   -0.1150
   3310 HN        -57.2870  -14.0830  -39.7370 H       210 PHE    0.1150
   3311 HA        -60.0030  -13.9580  -40.3730 H       210 PHE   -0.1150
   3312 HB1       -57.9420  -11.8020  -41.0330 H       210 PHE    0.1150
   3313 HB2       -58.4600  -12.1520  -39.3220 H       210 PHE   -0.1150
   3314 HD1       -60.5830  -11.4710  -38.5290 H       210 PHE    0.1150
   3315 HD2       -59.5350  -10.8740  -42.6220 H       210 PHE   -0.1150
   3316 HE1       -62.5080   -9.9570  -38.7960 H       210 PHE    0.1150
   3317 HE2       -61.4560   -9.3620  -42.8980 H       210 PHE    0.5100
   3318 HZ        -62.9480   -8.8970  -40.9810 H       210 PHE   -0.5100
   3319 N         -58.0580  -13.4660  -42.9810 N.am    211 ILE   -0.4700
   3320 CA        -58.0730  -13.4020  -44.4360 C.3     211 ILE    0.3100
   3321 C         -58.4820  -14.7290  -45.0380 C.2     211 ILE    0.0700
   3322 O         -59.1110  -14.7550  -46.0840 O.2     211 ILE    0.0900
   3323 CB        -56.7070  -12.9870  -45.0210 C.3     211 ILE   -0.0900
   3324 CG1       -56.3600  -11.5500  -44.6290 C.3     211 ILE    0.0900
   3325 CG2       -56.7190  -13.0890  -46.5460 C.3     211 ILE   -0.2700
   3326 CD        -54.8780  -11.2850  -44.6000 C.3     211 ILE    0.0900
   3327 HN        -57.1900  -13.2540  -42.5390 H       211 ILE    0.0900
   3328 HA        -58.8270  -12.6850  -44.7230 H       211 ILE    0.0900
   3329 HB        -55.9160  -13.6510  -44.6150 H       211 ILE   -0.1800
   3330 HG11      -56.7780  -11.3460  -43.6200 H       211 ILE    0.0900
   3331 HG12      -56.8320  -10.8580  -45.3590 H       211 ILE    0.0900
   3332 HG21      -57.6090  -12.5680  -46.9580 H       211 ILE   -0.2700
   3333 HG22      -56.7600  -14.1570  -46.8540 H       211 ILE    0.0900
   3334 HG23      -55.8060  -12.6150  -46.9650 H       211 ILE    0.0900
   3335 HD1       -54.4090  -11.6360  -45.5440 H       211 ILE    0.0900
   3336 HD2       -54.4130  -11.8280  -43.7490 H       211 ILE    0.5100
   3337 HD3       -54.6900  -10.1940  -44.4950 H       211 ILE   -0.5100
   3338 N         -58.1290  -15.8340  -44.3800 N.am    212 VAL   -0.4700
   3339 CA        -58.5460  -17.1590  -44.8380 C.3     212 VAL    0.3100
   3340 C         -60.0500  -17.3340  -44.6350 C.2     212 VAL    0.0700
   3341 O         -60.7250  -17.9040  -45.4870 O.2     212 VAL    0.0900
   3342 CB        -57.7670  -18.2840  -44.1220 C.3     212 VAL   -0.0900
   3343 CG1       -58.2970  -19.6460  -44.5190 C.3     212 VAL    0.0900
   3344 CG2       -56.2840  -18.1860  -44.4460 C.3     212 VAL   -0.2700
   3345 HN        -57.5700  -15.8070  -43.5550 H       212 VAL    0.0900
   3346 HA        -58.3730  -17.2090  -45.9030 H       212 VAL    0.0900
   3347 HB        -57.8680  -18.1570  -43.0230 H       212 VAL    0.0900
   3348 HG11      -58.3620  -19.7220  -45.6250 H       212 VAL   -0.2700
   3349 HG12      -59.3120  -19.7960  -44.0930 H       212 VAL    0.0900
   3350 HG13      -57.6140  -20.4400  -44.1480 H       212 VAL    0.0900
   3351 HG21      -55.9240  -17.1480  -44.2800 H       212 VAL    0.0900
   3352 HG22      -56.1110  -18.4550  -45.5100 H       212 VAL    0.5100
   3353 HG23      -55.7060  -18.8710  -43.7890 H       212 VAL   -0.5100
   3354 N         -60.5690  -16.8180  -43.5200 N.am    213 CYS   -0.4700
   3355 CA        -62.0060  -16.8940  -43.2150 C.3     213 CYS    0.3100
   3356 C         -62.8950  -15.9770  -44.0490 C.2     213 CYS    0.0700
   3357 O         -63.9860  -16.3780  -44.4700 O.2     213 CYS    0.0900
   3358 CB        -62.2650  -16.5820  -41.7390 C.3     213 CYS   -0.1100
   3359 SG        -62.0040  -17.9780  -40.6430 S.3     213 CYS    0.0900
   3360 HN        -60.0040  -16.3550  -42.8420 H       213 CYS    0.0900
   3361 HA        -62.3450  -17.8900  -43.4520 H       213 CYS   -0.2300
   3362 HB1       -63.3130  -16.2320  -41.6380 H       213 CYS    0.1600
   3363 HB2       -61.5900  -15.7540  -41.4370 H       213 CYS    0.5100
   3364 HG1       -60.6860  -17.8530  -40.6070 H       213 CYS   -0.5100
   3365 N         -62.4400  -14.7440  -44.2750 N.am    214 TRP   -0.4700
   3366 CA        -63.2770  -13.7230  -44.9020 C.3     214 TRP    0.3100
   3367 C         -63.0240  -13.4880  -46.3960 C.2     214 TRP    0.0700
   3368 O         -63.9050  -12.9870  -47.0850 O.2     214 TRP    0.0900
   3369 CB        -63.1780  -12.3980  -44.1230 C.3     214 TRP   -0.1800
   3370 CG        -63.9900  -12.3830  -42.8400 C.ar    214 TRP    0.0900
   3371 CD1       -63.5080  -12.4540  -41.5590 C.ar    214 TRP    0.0900
   3372 CD2       -65.4170  -12.2910  -42.7200 C.ar    214 TRP   -0.0300
   3373 CE2       -65.7290  -12.3160  -41.3410 C.ar    214 TRP   -0.1500
   3374 CE3       -66.4620  -12.1960  -43.6460 C.ar    214 TRP    0.2200
   3375 NE1       -64.5470  -12.4140  -40.6540 N.ar    214 TRP   -0.5100
   3376 CZ2       -67.0390  -12.2420  -40.8680 C.ar    214 TRP    0.3700
   3377 CZ3       -67.7700  -12.1280  -43.1720 C.ar    214 TRP    0.2400
   3378 CH2       -68.0450  -12.1520  -41.7970 C.ar    214 TRP    0.1100
   3379 HN        -61.5150  -14.4650  -44.0270 H       214 TRP   -0.2500
   3380 HA        -64.2950  -14.0810  -44.9080 H       214 TRP    0.1700
   3381 HB1       -63.5410  -11.5750  -44.7740 H       214 TRP   -0.2000
   3382 HB2       -62.1140  -12.2160  -43.8640 H       214 TRP    0.1400
   3383 HD1       -62.4630  -12.5300  -41.2950 H       214 TRP   -0.2700
   3384 HE1       -64.4560  -12.4500  -39.6840 H       214 TRP    0.1600
   3385 HE3       -66.2770  -12.1750  -44.7100 H       214 TRP   -0.1400
   3386 HZ2       -67.2730  -12.2540  -39.8140 H       214 TRP    0.1400
   3387 HZ3       -68.5870  -12.0560  -43.8750 H       214 TRP    0.5100
   3388 HH2       -69.0710  -12.0980  -41.4620 H       214 TRP   -0.5100
   3389 N         -61.8500  -13.8460  -46.9180 N.am    215 LEU   -0.4700
   3390 CA        -61.5760  -13.6730  -48.3560 C.3     215 LEU    0.3100
   3391 C         -62.5320  -14.4720  -49.2440 C.2     215 LEU    0.0700
   3392 O         -62.9790  -13.9700  -50.2760 O.2     215 LEU    0.0900
   3393 CB        -60.1160  -14.0150  -48.6960 C.3     215 LEU   -0.1800
   3394 CG        -59.6610  -14.0450  -50.1620 C.3     215 LEU    0.0900
   3395 CD1       -60.0760  -12.7960  -50.9100 C.3     215 LEU    0.0900
   3396 CD2       -58.1580  -14.2200  -50.2250 C.3     215 LEU   -0.0900
   3397 HN        -61.1170  -14.2420  -46.3700 H       215 LEU    0.0900
   3398 HA        -61.7860  -12.6440  -48.6100 H       215 LEU   -0.2700
   3399 HB1       -59.9130  -15.0200  -48.2750 H       215 LEU    0.0900
   3400 HB2       -59.4800  -13.2680  -48.1770 H       215 LEU    0.0900
   3401 HG        -60.1100  -14.9310  -50.6610 H       215 LEU    0.0900
   3402 HD11      -59.6270  -11.8990  -50.4320 H       215 LEU   -0.2700
   3403 HD12      -61.1820  -12.6930  -50.8900 H       215 LEU    0.0900
   3404 HD13      -59.7250  -12.8510  -51.9620 H       215 LEU    0.0900
   3405 HD21      -57.8640  -15.1720  -49.7330 H       215 LEU    0.0900
   3406 HD22      -57.6570  -13.3800  -49.6980 H       215 LEU    0.5100
   3407 HD23      -57.8240  -14.2500  -51.2840 H       215 LEU   -0.5100
   3408 N         -62.8530  -15.7180  -48.8560 N.am    216 PRO   -0.2900
   3409 CA        -63.8430  -16.4900  -49.6060 C.3     216 PRO    0.0000
   3410 C         -65.1560  -15.7440  -49.8200 C.2     216 PRO    0.0900
   3411 O         -65.6430  -15.6620  -50.9460 O.2     216 PRO    0.0900
   3412 CB        -64.0640  -17.7120  -48.7220 C.3     216 PRO    0.0200
   3413 CG        -62.7610  -17.8930  -48.0400 C.3     216 PRO    0.0900
   3414 CD        -62.2410  -16.5220  -47.7840 C.3     216 PRO   -0.1800
   3415 HA        -63.4790  -16.7090  -50.5970 H       216 PRO    0.0900
   3416 HB1       -64.3230  -18.6030  -49.3300 H       216 PRO    0.0900
   3417 HB2       -64.8770  -17.5290  -47.9860 H       216 PRO   -0.1800
   3418 HG1       -62.8950  -18.4440  -47.0850 H       216 PRO    0.0900
   3419 HG2       -62.0590  -18.4610  -48.6880 H       216 PRO    0.0900
   3420 HD1       -62.5620  -16.1420  -46.7910 H       216 PRO    0.5100
   3421 HD2       -61.1340  -16.4840  -47.8640 H       216 PRO   -0.5100
   3422 N         -65.7060  -15.1890  -48.7380 N.am    217 PHE   -0.4700
   3423 CA        -66.9610  -14.4450  -48.7910 C.3     217 PHE    0.3100
   3424 C         -66.8850  -13.2270  -49.7070 C.2     217 PHE    0.0700
   3425 O         -67.6950  -13.0740  -50.6190 O.2     217 PHE    0.0900
   3426 CB        -67.3760  -13.9990  -47.3830 C.3     217 PHE   -0.1800
   3427 CG        -68.6230  -13.1630  -47.3590 C.ar    217 PHE    0.0900
   3428 CD1       -69.8770  -13.7610  -47.3700 C.ar    217 PHE    0.0900
   3429 CD2       -68.5460  -11.7740  -47.3270 C.ar    217 PHE    0.0000
   3430 CE1       -71.0350  -12.9860  -47.3550 C.ar    217 PHE   -0.1150
   3431 CE2       -69.6940  -10.9930  -47.3060 C.ar    217 PHE    0.1150
   3432 CZ        -70.9400  -11.6000  -47.3210 C.ar    217 PHE   -0.1150
   3433 HN        -65.2820  -15.2600  -47.8390 H       217 PHE    0.1150
   3434 HA        -67.7160  -15.0870  -49.2200 H       217 PHE   -0.1150
   3435 HB1       -66.5620  -13.3900  -46.9370 H       217 PHE    0.1150
   3436 HB2       -67.5690  -14.8970  -46.7570 H       217 PHE   -0.1150
   3437 HD1       -69.9540  -14.8370  -47.3900 H       217 PHE    0.1150
   3438 HD2       -67.5770  -11.2960  -47.3180 H       217 PHE   -0.1150
   3439 HE1       -72.0050  -13.4630  -47.3690 H       217 PHE    0.1150
   3440 HE2       -69.6170   -9.9160  -47.2790 H       217 PHE    0.5100
   3441 HZ        -71.8360  -10.9960  -47.3060 H       217 PHE   -0.5100
   3442 N         -65.9080  -12.3610  -49.4710 N.am    218 PHE   -0.4700
   3443 CA        -65.8240  -11.1070  -50.2100 C.3     218 PHE    0.3100
   3444 C         -65.6400  -11.3100  -51.7150 C.2     218 PHE    0.0700
   3445 O         -65.9880  -10.4400  -52.5110 O.2     218 PHE    0.0900
   3446 CB        -64.7320  -10.2000  -49.6200 C.3     218 PHE   -0.1800
   3447 CG        -65.1940   -9.4130  -48.4190 C.ar    218 PHE    0.0900
   3448 CD1       -65.6370   -8.1030  -48.5570 C.ar    218 PHE    0.0900
   3449 CD2       -65.2090   -9.9850  -47.1540 C.ar    218 PHE    0.0000
   3450 CE1       -66.0710   -7.3790  -47.4530 C.ar    218 PHE   -0.1150
   3451 CE2       -65.6410   -9.2680  -46.0460 C.ar    218 PHE    0.1150
   3452 CZ        -66.0760   -7.9660  -46.1960 C.ar    218 PHE   -0.1150
   3453 HN        -65.1990  -12.5260  -48.7890 H       218 PHE    0.1150
   3454 HA        -66.7850  -10.6200  -50.1530 H       218 PHE   -0.1150
   3455 HB1       -64.4060   -9.4680  -50.3900 H       218 PHE    0.1150
   3456 HB2       -63.8710  -10.8230  -49.2960 H       218 PHE   -0.1150
   3457 HD1       -65.6420   -7.6420  -49.5340 H       218 PHE    0.1150
   3458 HD2       -64.8800  -11.0070  -47.0300 H       218 PHE   -0.1150
   3459 HE1       -66.4050   -6.3580  -47.5730 H       218 PHE    0.1150
   3460 HE2       -65.6370   -9.7270  -45.0680 H       218 PHE    0.5100
   3461 HZ        -66.4190   -7.4070  -45.3390 H       218 PHE   -0.5100
   3462 N         -65.1110  -12.4710  -52.1060 N.am    219 LEU   -0.4700
   3463 CA        -65.0210  -12.8280  -53.5180 C.3     219 LEU    0.3100
   3464 C         -66.3550  -13.3640  -54.0320 C.2     219 LEU    0.0700
   3465 O         -66.7530  -13.0570  -55.1540 O.2     219 LEU    0.0900
   3466 CB        -63.8980  -13.8510  -53.7650 C.3     219 LEU   -0.1800
   3467 CG        -62.4470  -13.3410  -53.7250 C.3     219 LEU    0.0900
   3468 CD1       -61.4760  -14.5140  -53.7640 C.3     219 LEU    0.0900
   3469 CD2       -62.1350  -12.3520  -54.8530 C.3     219 LEU   -0.0900
   3470 HN        -64.7560  -13.1390  -51.4560 H       219 LEU    0.0900
   3471 HA        -64.8300  -11.9240  -54.0770 H       219 LEU   -0.2700
   3472 HB1       -64.0680  -14.2960  -54.7680 H       219 LEU    0.0900
   3473 HB2       -63.9950  -14.6440  -52.9960 H       219 LEU    0.0900
   3474 HG        -62.2850  -12.7590  -52.7920 H       219 LEU    0.0900
   3475 HD11      -61.6230  -15.1000  -54.6970 H       219 LEU   -0.2700
   3476 HD12      -61.6530  -15.1810  -52.8940 H       219 LEU    0.0900
   3477 HD13      -60.4300  -14.1400  -53.7420 H       219 LEU    0.0900
   3478 HD21      -62.8020  -11.4670  -54.7800 H       219 LEU    0.0900
   3479 HD22      -62.2990  -12.8380  -55.8380 H       219 LEU    0.5100
   3480 HD23      -61.0810  -12.0100  -54.7760 H       219 LEU   -0.5100
   3481 N         -67.0470  -14.1600  -53.2170 N.am    220 THR   -0.4700
   3482 CA        -68.3280  -14.7460  -53.6280 C.3     220 THR    0.3100
   3483 C         -69.4580  -13.7180  -53.6620 C.2     220 THR    0.0700
   3484 O         -70.1930  -13.6460  -54.6440 O.2     220 THR    0.0900
   3485 CB        -68.7520  -15.9540  -52.7370 C.3     220 THR    0.1400
   3486 CG2       -68.3700  -17.2750  -53.3900 C.3     220 THR    0.0900
   3487 OG1       -68.1090  -15.8770  -51.4620 O.3     220 THR   -0.6600
   3488 HN        -66.7300  -14.3890  -52.3000 H       220 THR    0.4300
   3489 HA        -68.2230  -15.0680  -54.6540 H       220 THR   -0.2700
   3490 HB        -69.8530  -15.9400  -52.5850 H       220 THR    0.0900
   3491 HG1       -67.1810  -16.0580  -51.6230 H       220 THR    0.0900
   3492 HG21      -67.2700  -17.3210  -53.5430 H       220 THR    0.0900
   3493 HG22      -68.8690  -17.3660  -54.3790 H       220 THR    0.5100
   3494 HG23      -68.6730  -18.1210  -52.7380 H       220 THR   -0.5100
   3495 N         -69.5890  -12.9180  -52.6030 N.am    221 HSE   -0.4700
   3496 CA        -70.6720  -11.9320  -52.5120 C.3     221 HSE    0.3100
   3497 C         -70.5570  -10.8320  -53.5720 C.2     221 HSE    0.0700
   3498 O         -71.5690  -10.3380  -54.0660 O.2     221 HSE    0.0900
   3499 CB        -70.7490  -11.3110  -51.1080 C.3     221 HSE   -0.0800
   3500 CG        -72.0600  -10.6350  -50.8200 C.ar    221 HSE    0.0900
   3501 CD2       -72.5350   -9.4210  -51.1840 C.ar    221 HSE    0.0900
   3502 ND1       -73.0590  -11.2390  -50.0830 N.ar    221 HSE   -0.7000
   3503 CE1       -74.0940  -10.4190  -50.0020 C.ar    221 HSE    0.2200
   3504 NE2       -73.8030   -9.3090  -50.6600 N.ar    221 HSE    0.2500
   3505 HN        -68.9610  -12.9540  -51.8290 H       221 HSE    0.1300
   3506 HA        -71.5980  -12.4350  -52.7460 H       221 HSE   -0.3600
   3507 HB1       -69.9390  -10.5560  -51.0070 H       221 HSE    0.3200
   3508 HB2       -70.5970  -12.1120  -50.3550 H       221 HSE   -0.0500
   3509 HD2       -72.0610   -8.6440  -51.7700 H       221 HSE    0.0900
   3510 HE1       -75.0360  -10.6020  -49.4880 H       221 HSE    0.5100
   3511 HE2       -74.3970   -8.5110  -50.7680 H       221 HSE   -0.5100
   3512 N         -69.3300  -10.4500  -53.9200 N.am    222 VAL   -0.4700
   3513 CA        -69.1010   -9.5010  -55.0080 C.3     222 VAL    0.3100
   3514 C         -69.5190  -10.1030  -56.3450 C.2     222 VAL    0.0700
   3515 O         -70.2050   -9.4650  -57.1400 O.2     222 VAL    0.0900
   3516 CB        -67.6210   -9.0760  -55.0890 C.3     222 VAL   -0.0900
   3517 CG1       -67.2980   -8.5070  -56.4640 C.3     222 VAL    0.0900
   3518 CG2       -67.2960   -8.0620  -53.9880 C.3     222 VAL   -0.2700
   3519 HN        -68.5160  -10.7900  -53.4560 H       222 VAL    0.0900
   3520 HA        -69.7260   -8.6380  -54.8310 H       222 VAL    0.0900
   3521 HB        -66.9740   -9.9580  -54.8940 H       222 VAL    0.0900
   3522 HG11      -68.0470   -7.7350  -56.7440 H       222 VAL   -0.2700
   3523 HG12      -67.3210   -9.3170  -57.2240 H       222 VAL    0.0900
   3524 HG13      -66.2920   -8.0350  -56.4520 H       222 VAL    0.0900
   3525 HG21      -67.4840   -8.5090  -52.9890 H       222 VAL    0.0900
   3526 HG22      -67.9400   -7.1630  -54.1000 H       222 VAL    0.5100
   3527 HG23      -66.2270   -7.7670  -54.0490 H       222 VAL   -0.5100
   3528 N         -69.1170  -11.3480  -56.5780 N.am    223 LEU   -0.4700
   3529 CA        -69.3530  -12.0040  -57.8610 C.3     223 LEU    0.3100
   3530 C         -70.7740  -12.5620  -58.0290 C.2     223 LEU    0.0700
   3531 O         -71.1820  -12.8760  -59.1500 O.2     223 LEU    0.0900
   3532 CB        -68.3070  -13.1060  -58.0810 C.3     223 LEU   -0.1800
   3533 CG        -66.8710  -12.5880  -58.2330 C.3     223 LEU    0.0900
   3534 CD1       -65.8590  -13.6890  -57.9650 C.3     223 LEU    0.0900
   3535 CD2       -66.6550  -11.9790  -59.6160 C.3     223 LEU   -0.0900
   3536 HN        -68.6390  -11.8870  -55.8900 H       223 LEU    0.0900
   3537 HA        -69.2870  -11.2600  -58.6400 H       223 LEU   -0.2700
   3538 HB1       -68.5780  -13.6670  -59.0000 H       223 LEU    0.0900
   3539 HB2       -68.3400  -13.7980  -57.2140 H       223 LEU    0.0900
   3540 HG        -66.7040  -11.7560  -57.5150 H       223 LEU    0.0900
   3541 HD11      -65.8840  -14.4390  -58.7850 H       223 LEU   -0.2700
   3542 HD12      -66.1020  -14.2010  -57.0100 H       223 LEU    0.0900
   3543 HD13      -64.8370  -13.2590  -57.9100 H       223 LEU    0.0900
   3544 HD21      -67.3540  -11.1290  -59.7720 H       223 LEU    0.0900
   3545 HD22      -66.8470  -12.7440  -60.3990 H       223 LEU    0.5100
   3546 HD23      -65.6130  -11.6040  -59.7060 H       223 LEU   -0.5100
   3547 N         -71.5270  -12.6910  -56.9330 N.am    224 ASN   -0.4700
   3548 CA        -72.9340  -13.1100  -57.0100 C.3     224 ASN    0.3100
   3549 C         -73.8270  -11.9550  -57.4720 C.2     224 ASN    0.0700
   3550 O         -74.7740  -12.1560  -58.2390 O.2     224 ASN    0.0900
   3551 CB        -73.4250  -13.6490  -55.6540 C.3     224 ASN   -0.1800
   3552 CG        -74.8530  -14.2060  -55.7110 C.2     224 ASN    0.0900
   3553 ND2       -75.5380  -14.1760  -54.5700 N.am    224 ASN    0.0900
   3554 OD1       -75.3270  -14.6590  -56.7540 O.2     224 ASN    0.5500
   3555 HN        -71.1700  -12.5120  -56.0200 H       224 ASN   -0.5500
   3556 HA        -73.0130  -13.8760  -57.7670 H       224 ASN   -0.6200
   3557 HB1       -73.3990  -12.8260  -54.9090 H       224 ASN    0.3200
   3558 HB2       -72.7440  -14.4620  -55.3230 H       224 ASN    0.3000
   3559 HD21      -76.4750  -14.5250  -54.5400 H       224 ASN    0.5100
   3560 HD22      -75.1160  -13.8050  -53.7420 H       224 ASN   -0.5100
   3561 N         -73.5090  -10.7470  -57.0030 N.am    225 THR   -0.4700
   3562 CA        -74.3040   -9.5580  -57.3050 C.3     225 THR    0.3100
   3563 C         -73.8280   -8.8110  -58.5630 C.2     225 THR    0.0700
   3564 O         -74.6160   -8.1050  -59.1980 O.2     225 THR    0.0900
   3565 CB        -74.3500   -8.6060  -56.0880 C.3     225 THR    0.1400
   3566 CG2       -75.0970   -9.2640  -54.9250 C.3     225 THR    0.0900
   3567 OG1       -73.0190   -8.2850  -55.6680 O.3     225 THR   -0.6600
   3568 HN        -72.7120  -10.6020  -56.4220 H       225 THR    0.4300
   3569 HA        -75.3000   -9.8800  -57.5660 H       225 THR   -0.2700
   3570 HB        -74.8770   -7.6680  -56.3640 H       225 THR    0.0900
   3571 HG1       -72.7180   -9.0340  -55.1490 H       225 THR    0.0900
   3572 HG21      -74.5830  -10.2030  -54.6240 H       225 THR    0.0900
   3573 HG22      -76.1350   -9.5120  -55.2340 H       225 THR    0.5100
   3574 HG23      -75.1200   -8.5770  -54.0530 H       225 THR   -0.5100
   3575 N         -72.5490   -8.9670  -58.9240 N.am    226 HSE   -0.4700
   3576 CA        -72.0350   -8.4880  -60.2110 C.3     226 HSE    0.3100
   3577 C         -71.7550   -9.7900  -60.9720 C.2     226 HSE    0.0700
   3578 O         -70.6970  -10.4010  -60.8170 O.2     226 HSE    0.0900
   3579 CB        -70.7730   -7.6460  -60.0050 C.3     226 HSE   -0.0800
   3580 CG        -71.0000   -6.4080  -59.1860 C.ar    226 HSE    0.0900
   3581 CD2       -71.2450   -6.2500  -57.8660 C.ar    226 HSE    0.0900
   3582 ND1       -70.9870   -5.1430  -59.7330 N.ar    226 HSE   -0.7000
   3583 CE1       -71.2170   -4.2560  -58.7820 C.ar    226 HSE    0.2200
   3584 NE2       -71.3760   -4.8980  -57.6390 N.ar    226 HSE    0.2500
   3585 HN        -71.8870   -9.4190  -58.3320 H       226 HSE    0.1300
   3586 HA        -72.8070   -7.8990  -60.6810 H       226 HSE   -0.3600
   3587 HB1       -70.3840   -7.3380  -60.9990 H       226 HSE    0.3200
   3588 HB2       -70.0080   -8.2670  -59.4920 H       226 HSE   -0.0500
   3589 HD2       -71.3330   -6.9970  -57.0880 H       226 HSE    0.0900
   3590 HE1       -71.2710   -3.1730  -58.8950 H       226 HSE    0.5100
   3591 HE2       -71.5610   -4.4850  -56.7470 H       226 HSE   -0.5100
   3592 N         -72.7250  -10.2060  -61.7880 N.am    227 CYS   -0.4700
   3593 CA        -72.7690  -11.5680  -62.3090 C.3     227 CYS    0.3100
   3594 C         -72.7180  -11.6910  -63.8360 C.2     227 CYS    0.0700
   3595 O         -73.3680  -10.9550  -64.5770 O.2     227 CYS    0.0900
   3596 CB        -73.9320  -12.4110  -61.7720 C.3     227 CYS   -0.1000
   3597 SG        -74.3500  -13.8470  -62.7900 S.3     227 CYS    0.0900
   3598 HN        -73.4640   -9.6030  -62.0780 H       227 CYS    0.0900
   3599 HA        -71.8330  -12.0380  -62.0480 H       227 CYS   -0.0800
   3600 HB1       -74.8250  -11.7560  -61.6940 H       227 CYS    0.5100
   3601 HB2       -73.6630  -12.7610  -60.7540 H       227 CYS   -0.5100
   3602 N         -71.8900  -12.6690  -64.2150 N.am    228 GLN   -0.4700
   3603 CA        -71.5300  -13.0930  -65.5590 C.3     228 GLN    0.3100
   3604 C         -70.5800  -14.2680  -65.2920 C.2     228 GLN    0.0700
   3605 O         -69.4830  -14.0770  -64.7650 O.2     228 GLN    0.0900
   3606 CB        -70.8130  -11.9760  -66.3120 C.3     228 GLN   -0.1800
   3607 CG        -70.4420  -12.3320  -67.7430 C.3     228 GLN    0.0900
   3608 CD        -69.5840  -13.5790  -67.8310 C.2     228 GLN    0.0900
   3609 NE2       -68.3440  -13.4920  -67.8060 N.am    228 GLN   -0.1800
   3610 OE1       -70.2140  -14.7290  -67.9330 O.2     228 GLN    0.0900
   3611 HN        -71.4360  -13.2060  -63.5130 H       228 GLN    0.0900
   3612 HA        -72.4370  -13.3680  -66.0760 H       228 GLN    0.5500
   3613 HB1       -69.8830  -11.7210  -65.7610 H       228 GLN   -0.5500
   3614 HB2       -71.4740  -11.0850  -66.3320 H       228 GLN   -0.6200
   3615 HG1       -69.8790  -11.4850  -68.1910 H       228 GLN    0.3200
   3616 HG2       -71.3720  -12.5010  -68.3260 H       228 GLN    0.3000
   3617 HE21      -67.7830  -14.3180  -67.8640 H       228 GLN    0.5100
   3618 HE22      -67.9060  -12.5960  -67.7270 H       228 GLN   -0.5100
   3619 N         -71.0570  -15.5140  -65.5170 N.am    229 THR   -0.4700
   3620 CA        -70.4470  -16.7610  -65.0620 C.3     229 THR    0.3100
   3621 C         -70.6670  -16.9840  -63.5880 C.2     229 THR    0.0700
   3622 O         -69.7460  -17.2400  -62.8170 O.2     229 THR    0.0900
   3623 CB        -69.0460  -17.1950  -65.5540 C.3     229 THR    0.1400
   3624 CG2       -69.1840  -17.8540  -66.9370 C.3     229 THR    0.0900
   3625 OG1       -68.1180  -16.1330  -65.7080 O.3     229 THR   -0.6600
   3626 HN        -71.8980  -15.6390  -66.0370 H       229 THR    0.4300
   3627 HA        -71.1430  -17.5350  -65.3400 H       229 THR   -0.2700
   3628 HB        -68.6180  -17.9130  -64.8210 H       229 THR    0.0900
   3629 HG1       -68.5300  -15.3610  -65.3110 H       229 THR    0.0900
   3630 HG21      -69.6220  -17.1330  -67.6600 H       229 THR    0.0900
   3631 HG22      -69.8510  -18.7390  -66.8710 H       229 THR    0.5100
   3632 HG23      -68.1850  -18.1660  -67.3090 H       229 THR   -0.5100
   3633 N         -71.9480  -16.8990  -63.1500 N.am    230 CYS   -0.4700
   3634 CA        -72.3420  -17.1610  -61.7740 C.3     230 CYS    0.3100
   3635 C         -72.2210  -18.6620  -61.5370 C.2     230 CYS    0.0700
   3636 O         -73.1910  -19.3980  -61.7220 O.2     230 CYS    0.0900
   3637 CB        -73.7640  -16.8390  -62.2320 C.3     230 CYS   -0.1000
   3638 SG        -74.4650  -15.4190  -61.5140 S.3     230 CYS    0.0900
   3639 HN        -72.6890  -16.6470  -63.7650 H       230 CYS    0.0900
   3640 HA        -71.9190  -16.4750  -61.0660 H       230 CYS   -0.0800
   3641 HB1       -74.4070  -17.7110  -61.9900 H       230 CYS    0.5100
   3642 HB2       -73.7470  -16.7070  -63.3330 H       230 CYS   -0.5100
   3643 N         -71.0460  -19.1290  -61.1210 N.am    231 HSE   -0.4700
   3644 CA        -70.9110  -20.5290  -60.7600 C.3     231 HSE    0.3100
   3645 C         -70.9940  -20.3420  -59.2410 C.2     231 HSE    0.0700
   3646 O         -70.0250  -20.5830  -58.5110 O.2     231 HSE    0.0900
   3647 CB        -69.5640  -21.1240  -61.2100 C.3     231 HSE   -0.0800
   3648 CG        -69.5420  -22.6240  -61.3030 C.ar    231 HSE    0.0900
   3649 CD2       -68.5250  -23.3830  -60.7740 C.ar    231 HSE    0.0900
   3650 ND1       -70.4050  -23.4970  -61.8860 N.ar    231 HSE   -0.7000
   3651 CE1       -69.8980  -24.7550  -61.6900 C.ar    231 HSE    0.2200
   3652 NE2       -68.7620  -24.6680  -61.0180 N.ar    231 HSE    0.2500
   3653 HN        -70.2320  -18.5590  -61.0400 H       231 HSE    0.1300
   3654 HA        -71.7240  -21.0660  -61.2250 H       231 HSE   -0.3600
   3655 HB1       -68.7830  -20.8150  -60.4840 H       231 HSE    0.3200
   3656 HB2       -69.3160  -20.7140  -62.2120 H       231 HSE   -0.0500
   3657 HD2       -67.6480  -23.0490  -60.2350 H       231 HSE    0.0900
   3658 HE1       -70.3390  -25.6940  -62.0240 H       231 HSE    0.5100
   3659 HE2       -68.1740  -25.4260  -60.7350 H       231 HSE   -0.5100
   3660 N         -72.1680  -19.8830  -58.7870 N.am    232 VAL   -0.4700
   3661 CA        -72.3880  -19.4160  -57.4150 C.3     232 VAL    0.3100
   3662 C         -73.7050  -19.9620  -56.8460 C.2     232 VAL    0.0700
   3663 O         -74.7220  -19.2660  -56.7900 O.2     232 VAL    0.0900
   3664 CB        -72.3580  -17.8630  -57.3440 C.3     232 VAL   -0.0900
   3665 CG1       -73.4420  -17.2540  -58.2440 C.3     232 VAL    0.0900
   3666 CG2       -72.4880  -17.3780  -55.9010 C.3     232 VAL   -0.2700
   3667 HN        -72.9680  -19.8390  -59.3820 H       232 VAL    0.0900
   3668 HA        -71.6080  -19.8320  -56.7930 H       232 VAL    0.0900
   3669 HB        -71.3610  -17.5000  -57.6740 H       232 VAL    0.0900
   3670 HG11      -74.4280  -17.2910  -57.7340 H       232 VAL   -0.2700
   3671 HG12      -73.5130  -17.8280  -59.1940 H       232 VAL    0.0900
   3672 HG13      -73.1970  -16.1930  -58.4670 H       232 VAL    0.0900
   3673 HG21      -71.8940  -18.0300  -55.2240 H       232 VAL    0.0900
   3674 HG22      -73.5520  -17.4130  -55.5830 H       232 VAL    0.5100
   3675 HG23      -72.1060  -16.3380  -55.8150 H       232 VAL   -0.5100
   3676 N         -73.6670  -21.2280  -56.4290 N.am    233 SER   -0.4700
   3677 CA        -74.8220  -21.8990  -55.8470 C.3     233 SER    0.3100
   3678 C         -74.9800  -21.5000  -54.3790 C.2     233 SER    0.0700
   3679 O         -73.9820  -21.4190  -53.6600 O.2     233 SER    0.0900
   3680 CB        -74.6610  -23.4200  -55.9580 C.3     233 SER    0.0500
   3681 OG        -73.4470  -23.8510  -55.3640 O.3     233 SER    0.0900
   3682 HN        -72.8370  -21.7770  -56.4970 H       233 SER    0.0900
   3683 HA        -75.7040  -21.5730  -56.3780 H       233 SER   -0.6600
   3684 HB1       -74.6570  -23.7160  -57.0280 H       233 SER    0.4300
   3685 HB2       -75.5070  -23.9220  -55.4390 H       233 SER    0.5100
   3686 HG1       -73.4210  -24.8040  -55.4730 H       233 SER   -0.5100
   3687 N         -76.2300  -21.2670  -53.9140 N.am    234 PRO   -0.2900
   3688 CA        -76.4790  -20.9070  -52.5070 C.3     234 PRO    0.0000
   3689 C         -75.8760  -21.8680  -51.4750 C.2     234 PRO    0.0900
   3690 O         -75.6620  -21.4720  -50.3280 O.2     234 PRO    0.0900
   3691 CB        -78.0110  -20.9200  -52.4010 C.3     234 PRO    0.0200
   3692 CG        -78.4970  -20.6840  -53.7820 C.3     234 PRO    0.0900
   3693 CD        -77.4840  -21.3110  -54.6930 C.3     234 PRO   -0.1800
   3694 HA        -76.0210  -19.9580  -52.2750 H       234 PRO    0.0900
   3695 HB1       -78.3640  -20.1200  -51.7160 H       234 PRO    0.0900
   3696 HB2       -78.3690  -21.9010  -52.0220 H       234 PRO   -0.1800
   3697 HG1       -79.4940  -21.1500  -53.9290 H       234 PRO    0.0900
   3698 HG2       -78.5780  -19.5930  -53.9830 H       234 PRO    0.0900
   3699 HD1       -77.7470  -22.3640  -54.9280 H       234 PRO    0.5100
   3700 HD2       -77.3670  -20.7310  -55.6330 H       234 PRO   -0.5100
   3701 N         -75.6120  -23.1130  -51.8770 N.am    235 GLU   -0.4700
   3702 CA        -74.9450  -24.0890  -51.0120 C.3     235 GLU    0.3100
   3703 C         -73.5510  -23.5740  -50.6700 C.2     235 GLU    0.0700
   3704 O         -73.1380  -23.5880  -49.5080 O.2     235 GLU    0.0900
   3705 CB        -74.8350  -25.4770  -51.6750 C.3     235 GLU   -0.1800
   3706 CG        -76.0410  -25.9440  -52.5200 C.3     235 GLU    0.0900
   3707 CD        -77.3900  -25.7060  -51.8510 C.2     235 GLU    0.0900
   3708 OE1       -77.4730  -25.7820  -50.6060 O.co2   235 GLU   -0.2800
   3709 OE2       -78.3750  -25.4490  -52.5800 O.co2   235 GLU    0.0900
   3710 HN        -75.8570  -23.4350  -52.7880 H       235 GLU    0.0900
   3711 HA        -75.5180  -24.1620  -50.0990 H       235 GLU    0.6200
   3712 HB1       -74.6780  -26.2250  -50.8700 H       235 GLU   -0.7600
   3713 HB2       -73.9440  -25.4650  -52.3370 H       235 GLU   -0.7600
   3714 HG1       -75.9390  -27.0320  -52.7170 H       235 GLU    0.5100
   3715 HG2       -76.0320  -25.3950  -53.4860 H       235 GLU   -0.5100
   3716 N         -72.8350  -23.1120  -51.7000 N.am    236 LEU   -0.4700
   3717 CA        -71.5180  -22.5010  -51.5330 C.3     236 LEU    0.3100
   3718 C         -71.6070  -21.2680  -50.6370 C.2     236 LEU    0.0700
   3719 O         -70.8730  -21.1560  -49.6540 O.2     236 LEU    0.0900
   3720 CB        -70.9330  -22.1010  -52.8970 C.3     236 LEU   -0.1800
   3721 CG        -69.4560  -21.6870  -52.9320 C.3     236 LEU    0.0900
   3722 CD1       -68.5570  -22.9130  -53.0430 C.3     236 LEU    0.0900
   3723 CD2       -69.1870  -20.7280  -54.0830 C.3     236 LEU   -0.0900
   3724 HN        -73.1720  -23.1630  -52.6380 H       236 LEU    0.0900
   3725 HA        -70.8750  -23.2190  -51.0440 H       236 LEU   -0.2700
   3726 HB1       -71.5300  -21.2480  -53.2810 H       236 LEU    0.0900
   3727 HB2       -71.0550  -22.9650  -53.5810 H       236 LEU    0.0900
   3728 HG        -69.2080  -21.1320  -52.0030 H       236 LEU    0.0900
   3729 HD11      -68.7890  -23.4740  -53.9730 H       236 LEU   -0.2700
   3730 HD12      -68.7240  -23.5840  -52.1730 H       236 LEU    0.0900
   3731 HD13      -67.4920  -22.5990  -53.0750 H       236 LEU    0.0900
   3732 HD21      -69.8060  -19.8120  -53.9690 H       236 LEU    0.0900
   3733 HD22      -69.4460  -21.2140  -55.0480 H       236 LEU    0.5100
   3734 HD23      -68.1160  -20.4340  -54.0880 H       236 LEU   -0.5100
   3735 N         -72.5270  -20.3600  -50.9740 N.am    237 TYR   -0.4700
   3736 CA        -72.6900  -19.0950  -50.2510 C.3     237 TYR    0.3100
   3737 C         -72.8450  -19.2890  -48.7420 C.2     237 TYR    0.0700
   3738 O         -72.2370  -18.5590  -47.9570 O.2     237 TYR    0.0900
   3739 CB        -73.8880  -18.3130  -50.8070 C.3     237 TYR   -0.1800
   3740 CG        -74.0930  -16.9520  -50.1670 C.ar    237 TYR    0.0900
   3741 CD1       -73.2680  -15.8740  -50.4910 C.ar    237 TYR    0.0900
   3742 CD2       -75.1180  -16.7400  -49.2420 C.ar    237 TYR    0.0000
   3743 CE1       -73.4530  -14.6190  -49.9060 C.ar    237 TYR   -0.1150
   3744 CE2       -75.3110  -15.4900  -48.6520 C.ar    237 TYR    0.1150
   3745 CZ        -74.4770  -14.4340  -48.9890 C.ar    237 TYR   -0.1150
   3746 OH        -74.6740  -13.2000  -48.4070 O.3     237 TYR    0.1150
   3747 HN        -73.1480  -20.5040  -51.7390 H       237 TYR    0.1100
   3748 HA        -71.7820  -18.5230  -50.3660 H       237 TYR   -0.5400
   3749 HB1       -74.8170  -18.8980  -50.6340 H       237 TYR    0.4300
   3750 HB2       -73.7390  -18.1440  -51.8940 H       237 TYR   -0.1150
   3751 HD1       -72.4710  -16.0120  -51.2060 H       237 TYR    0.1150
   3752 HD2       -75.7720  -17.5580  -48.9790 H       237 TYR   -0.1150
   3753 HE1       -72.8020  -13.7980  -50.1650 H       237 TYR    0.1150
   3754 HE2       -76.1080  -15.3460  -47.9360 H       237 TYR    0.5100
   3755 HH        -74.0120  -12.5980  -48.7560 H       237 TYR   -0.5100
   3756 N         -73.6470  -20.2740  -48.3380 N.am    238 SER   -0.4700
   3757 CA        -73.8320  -20.5870  -46.9220 C.3     238 SER    0.3100
   3758 C         -72.5190  -20.9540  -46.2440 C.2     238 SER    0.0700
   3759 O         -72.2930  -20.6040  -45.0860 O.2     238 SER    0.0900
   3760 CB        -74.8300  -21.7270  -46.7490 C.3     238 SER    0.0500
   3761 OG        -76.1030  -21.3330  -47.2180 O.3     238 SER    0.0900
   3762 HN        -74.1560  -20.8390  -48.9810 H       238 SER    0.0900
   3763 HA        -74.1910  -19.6970  -46.4250 H       238 SER   -0.6600
   3764 HB1       -74.9110  -21.9960  -45.6750 H       238 SER    0.4300
   3765 HB2       -74.4920  -22.6130  -47.3290 H       238 SER    0.5100
   3766 HG1       -76.6100  -21.0940  -46.4390 H       238 SER   -0.5100
   3767 N         -71.6480  -21.6570  -46.9700 N.am    239 ALA   -0.4700
   3768 CA        -70.3310  -22.0050  -46.4550 C.3     239 ALA    0.3100
   3769 C         -69.4820  -20.7500  -46.2490 C.2     239 ALA    0.0700
   3770 O         -69.0340  -20.4800  -45.1330 O.2     239 ALA    0.0900
   3771 CB        -69.6270  -22.9730  -47.3960 C.3     239 ALA   -0.2700
   3772 HN        -71.8580  -21.9750  -47.8910 H       239 ALA    0.0900
   3773 HA        -70.4590  -22.4540  -45.4820 H       239 ALA    0.0900
   3774 HB1       -69.3440  -22.4530  -48.3360 H       239 ALA    0.0900
   3775 HB2       -70.3050  -23.8160  -47.6470 H       239 ALA    0.5100
   3776 HB3       -68.7050  -23.3640  -46.9150 H       239 ALA   -0.5100
   3777 N         -69.2900  -19.9700  -47.3180 N.am    240 THR   -0.4700
   3778 CA        -68.4490  -18.7630  -47.2710 C.3     240 THR    0.3100
   3779 C         -68.8420  -17.8320  -46.1340 C.2     240 THR    0.0700
   3780 O         -67.9810  -17.1930  -45.5330 O.2     240 THR    0.0900
   3781 CB        -68.4900  -17.9560  -48.5900 C.3     240 THR    0.1400
   3782 CG2       -67.8390  -18.7300  -49.7210 C.3     240 THR    0.0900
   3783 OG1       -69.8460  -17.6580  -48.9400 O.3     240 THR   -0.6600
   3784 HN        -69.7090  -20.1740  -48.1990 H       240 THR    0.4300
   3785 HA        -67.4370  -19.0800  -47.0670 H       240 THR   -0.2700
   3786 HB        -67.9340  -17.0030  -48.4660 H       240 THR    0.0900
   3787 HG1       -70.3890  -18.2880  -48.4590 H       240 THR    0.0900
   3788 HG21      -68.3720  -19.6910  -49.8810 H       240 THR    0.0900
   3789 HG22      -66.7800  -18.9500  -49.4680 H       240 THR    0.5100
   3790 HG23      -67.8850  -18.1380  -50.6590 H       240 THR   -0.5100
   3791 N         -70.1430  -17.7550  -45.8510 N.am    241 THR   -0.4700
   3792 CA        -70.6490  -17.0090  -44.7030 C.3     241 THR    0.3100
   3793 C         -70.3580  -17.7670  -43.4130 C.2     241 THR    0.0700
   3794 O         -69.8800  -17.1780  -42.4440 O.2     241 THR    0.0900
   3795 CB        -72.1650  -16.7620  -44.8090 C.3     241 THR    0.1400
   3796 CG2       -72.4720  -15.6220  -45.7710 C.3     241 THR    0.0900
   3797 OG1       -72.8000  -17.9460  -45.2840 O.3     241 THR   -0.6600
   3798 HN        -70.8310  -18.2050  -46.4130 H       241 THR    0.4300
   3799 HA        -70.1220  -16.0680  -44.6640 H       241 THR   -0.2700
   3800 HB        -72.5780  -16.5030  -43.8100 H       241 THR    0.0900
   3801 HG1       -72.6690  -17.9530  -46.2350 H       241 THR    0.0900
   3802 HG21      -72.0880  -15.8660  -46.7860 H       241 THR    0.0900
   3803 HG22      -71.9830  -14.6880  -45.4210 H       241 THR    0.5100
   3804 HG23      -73.5700  -15.4680  -45.8360 H       241 THR   -0.5100
   3805 N         -70.6350  -19.0730  -43.3950 N.am    242 TRP   -0.4700
   3806 CA        -70.3510  -19.9000  -42.2190 C.3     242 TRP    0.3100
   3807 C         -68.8880  -19.7560  -41.8090 C.2     242 TRP    0.0700
   3808 O         -68.5710  -19.4560  -40.6550 O.2     242 TRP    0.0900
   3809 CB        -70.6810  -21.3830  -42.4830 C.3     242 TRP   -0.1800
   3810 CG        -70.3740  -22.2980  -41.3060 C.ar    242 TRP    0.0900
   3811 CD1       -71.1550  -22.4980  -40.1960 C.ar    242 TRP    0.0900
   3812 CD2       -69.2070  -23.1270  -41.1280 C.ar    242 TRP   -0.0300
   3813 CE2       -69.3520  -23.7920  -39.8860 C.ar    242 TRP   -0.1500
   3814 CE3       -68.0580  -23.3730  -41.8960 C.ar    242 TRP    0.2200
   3815 NE1       -70.5450  -23.3910  -39.3400 N.ar    242 TRP   -0.5100
   3816 CZ2       -68.3900  -24.6900  -39.3950 C.ar    242 TRP    0.3700
   3817 CZ3       -67.0990  -24.2630  -41.4040 C.ar    242 TRP    0.2400
   3818 CH2       -67.2730  -24.9110  -40.1670 C.ar    242 TRP    0.1100
   3819 HN        -71.0440  -19.5420  -44.1750 H       242 TRP   -0.2500
   3820 HA        -70.9460  -19.5260  -41.4000 H       242 TRP    0.1700
   3821 HB1       -70.0880  -21.7290  -43.3560 H       242 TRP   -0.2000
   3822 HB2       -71.7620  -21.4700  -42.7180 H       242 TRP    0.1400
   3823 HD1       -72.1100  -22.0240  -40.0170 H       242 TRP   -0.2700
   3824 HE1       -70.9050  -23.6910  -38.4830 H       242 TRP    0.1600
   3825 HE3       -67.9010  -22.8930  -42.8510 H       242 TRP   -0.1400
   3826 HZ2       -68.5050  -25.1980  -38.4490 H       242 TRP    0.1400
   3827 HZ3       -66.2090  -24.4580  -41.9840 H       242 TRP    0.5100
   3828 HH2       -66.5140  -25.5940  -39.8170 H       242 TRP   -0.5100
   3829 N         -67.9990  -19.9530  -42.7750 N.am    243 LEU   -0.4700
   3830 CA        -66.5670  -19.8440  -42.5540 C.3     243 LEU    0.3100
   3831 C         -66.2050  -18.5150  -41.9060 C.2     243 LEU    0.0700
   3832 O         -65.3490  -18.4600  -41.0240 O.2     243 LEU    0.0900
   3833 CB        -65.8380  -19.9690  -43.8880 C.3     243 LEU   -0.1800
   3834 CG        -64.3250  -20.1160  -43.8250 C.3     243 LEU    0.0900
   3835 CD1       -63.9510  -21.5080  -43.3390 C.3     243 LEU    0.0900
   3836 CD2       -63.7380  -19.8450  -45.1890 C.3     243 LEU   -0.0900
   3837 HN        -68.2770  -20.1880  -43.7030 H       243 LEU    0.0900
   3838 HA        -66.2650  -20.6320  -41.8800 H       243 LEU   -0.2700
   3839 HB1       -66.0670  -19.0620  -44.4860 H       243 LEU    0.0900
   3840 HB2       -66.2440  -20.8590  -44.4140 H       243 LEU    0.0900
   3841 HG        -63.9100  -19.3580  -43.1270 H       243 LEU    0.0900
   3842 HD11      -64.3550  -22.2760  -44.0330 H       243 LEU   -0.2700
   3843 HD12      -64.3770  -21.6840  -42.3290 H       243 LEU    0.0900
   3844 HD13      -62.8450  -21.6110  -43.3020 H       243 LEU    0.0900
   3845 HD21      -63.9910  -18.8140  -45.5170 H       243 LEU    0.0900
   3846 HD22      -64.1520  -20.5630  -45.9290 H       243 LEU    0.5100
   3847 HD23      -62.6320  -19.9430  -45.1520 H       243 LEU   -0.5100
   3848 N         -66.8680  -17.4490  -42.3580 N.am    244 GLY   -0.4700
   3849 CA        -66.6260  -16.0950  -41.8690 C.3     244 GLY    0.3100
   3850 C         -66.9630  -15.9020  -40.4070 C.2     244 GLY   -0.0200
   3851 O         -66.2810  -15.1580  -39.7040 O.2     244 GLY    0.0900
   3852 HN        -67.5700  -17.5310  -43.0610 H       244 GLY    0.0900
   3853 HA1       -67.2320  -15.4220  -42.4580 H       244 GLY    0.5100
   3854 HA2       -65.5780  -15.8780  -42.0160 H       244 GLY   -0.5100
   3855 N         -68.0150  -16.5710  -39.9430 N.am    245 TYR   -0.4700
   3856 CA        -68.4120  -16.5050  -38.5370 C.3     245 TYR    0.3100
   3857 C         -67.5530  -17.4060  -37.6400 C.2     245 TYR    0.0700
   3858 O         -67.3500  -17.0980  -36.4580 O.2     245 TYR    0.0900
   3859 CB        -69.9020  -16.8360  -38.3790 C.3     245 TYR   -0.1800
   3860 CG        -70.8060  -15.7510  -38.9200 C.ar    245 TYR    0.0900
   3861 CD1       -70.8230  -14.4910  -38.3330 C.ar    245 TYR    0.0900
   3862 CD2       -71.6360  -15.9740  -40.0210 C.ar    245 TYR    0.0000
   3863 CE1       -71.6350  -13.4850  -38.8160 C.ar    245 TYR   -0.1150
   3864 CE2       -72.4530  -14.9670  -40.5140 C.ar    245 TYR    0.1150
   3865 CZ        -72.4450  -13.7250  -39.9010 C.ar    245 TYR   -0.1150
   3866 OH        -73.2390  -12.7040  -40.3540 O.3     245 TYR    0.1150
   3867 HN        -68.5800  -17.1460  -40.5310 H       245 TYR    0.1100
   3868 HA        -68.2100  -15.5060  -38.1790 H       245 TYR   -0.5400
   3869 HB1       -70.1420  -16.9620  -37.3010 H       245 TYR    0.4300
   3870 HB2       -70.1350  -17.7710  -38.9330 H       245 TYR   -0.1150
   3871 HD1       -70.1870  -14.2950  -37.4830 H       245 TYR    0.1150
   3872 HD2       -71.6420  -16.9440  -40.4950 H       245 TYR   -0.1150
   3873 HE1       -71.6340  -12.5130  -38.3450 H       245 TYR    0.1150
   3874 HE2       -73.0890  -15.1500  -41.3680 H       245 TYR    0.5100
   3875 HH        -72.7930  -11.8760  -40.1650 H       245 TYR   -0.5100
   3876 N         -67.0360  -18.5060  -38.2000 N.am    246 VAL   -0.4700
   3877 CA        -66.1150  -19.3930  -37.4710 C.3     246 VAL    0.3100
   3878 C         -64.8950  -18.6390  -36.9360 C.2     246 VAL    0.0700
   3879 O         -64.3870  -18.9460  -35.8520 O.2     246 VAL    0.0900
   3880 CB        -65.6110  -20.5400  -38.3600 C.3     246 VAL   -0.0900
   3881 CG1       -64.5070  -21.3220  -37.6490 C.3     246 VAL    0.0900
   3882 CG2       -66.7630  -21.4490  -38.7520 C.3     246 VAL   -0.2700
   3883 HN        -67.2500  -18.7730  -39.1360 H       246 VAL    0.0900
   3884 HA        -66.6460  -19.7900  -36.6190 H       246 VAL    0.0900
   3885 HB        -65.2140  -20.1210  -39.3100 H       246 VAL    0.0900
   3886 HG11      -64.8340  -21.5990  -36.6240 H       246 VAL   -0.2700
   3887 HG12      -63.5900  -20.6990  -37.5730 H       246 VAL    0.0900
   3888 HG13      -64.2810  -22.2530  -38.2120 H       246 VAL    0.0900
   3889 HG21      -67.6080  -20.8460  -39.1500 H       246 VAL    0.0900
   3890 HG22      -67.1200  -22.0120  -37.8620 H       246 VAL    0.5100
   3891 HG23      -66.4340  -22.1600  -39.5380 H       246 VAL   -0.5100
   3892 N         -64.4360  -17.6560  -37.7160 N.am    247 ASN   -0.4700
   3893 CA        -63.2790  -16.8320  -37.3780 C.3     247 ASN    0.3100
   3894 C         -63.2990  -16.2980  -35.9570 C.2     247 ASN    0.0700
   3895 O         -62.2770  -16.3160  -35.2730 O.2     247 ASN    0.0900
   3896 CB        -63.1990  -15.6430  -38.3270 C.3     247 ASN   -0.1800
   3897 CG        -61.9940  -14.7870  -38.0680 C.2     247 ASN    0.0900
   3898 ND2       -62.2300  -13.5740  -37.5770 N.am    247 ASN    0.0900
   3899 OD1       -60.8620  -15.2050  -38.2950 O.2     247 ASN    0.5500
   3900 HN        -64.8740  -17.4360  -38.5840 H       247 ASN   -0.5500
   3901 HA        -62.3920  -17.4420  -37.4590 H       247 ASN   -0.6200
   3902 HB1       -64.1100  -15.0200  -38.2050 H       247 ASN    0.3200
   3903 HB2       -63.1500  -16.0170  -39.3730 H       247 ASN    0.3000
   3904 HD21      -61.4670  -12.9560  -37.3820 H       247 ASN    0.5100
   3905 HD22      -63.1680  -13.2790  -37.4010 H       247 ASN   -0.5100
   3906 N         -64.4610  -15.8180  -35.5190 N.am    248 SER   -0.4700
   3907 CA        -64.6040  -15.2270  -34.1890 C.3     248 SER    0.3100
   3908 C         -64.1610  -16.1570  -33.0650 C.2     248 SER    0.0700
   3909 O         -63.3820  -15.7550  -32.1970 O.2     248 SER    0.0900
   3910 CB        -66.0510  -14.7860  -33.9510 C.3     248 SER    0.0500
   3911 OG        -66.2640  -13.4800  -34.4630 O.3     248 SER    0.0900
   3912 HN        -65.2860  -15.8410  -36.0780 H       248 SER    0.0900
   3913 HA        -63.9380  -14.3790  -34.1250 H       248 SER   -0.6600
   3914 HB1       -66.2660  -14.7810  -32.8600 H       248 SER    0.4300
   3915 HB2       -66.7450  -15.4870  -34.4600 H       248 SER    0.5100
   3916 HG1       -65.6530  -12.9080  -33.9930 H       248 SER   -0.5100
   3917 N         -64.6400  -17.4000  -33.0930 N.am    249 ALA   -0.4700
   3918 CA        -64.3130  -18.3730  -32.0490 C.3     249 ALA    0.3100
   3919 C         -62.8700  -18.8850  -32.1090 C.2     249 ALA    0.0700
   3920 O         -62.3990  -19.4980  -31.1490 O.2     249 ALA    0.0900
   3921 CB        -65.2840  -19.5430  -32.0980 C.3     249 ALA   -0.2700
   3922 HN        -65.2390  -17.7230  -33.8210 H       249 ALA    0.0900
   3923 HA        -64.3730  -17.8730  -31.0940 H       249 ALA    0.0900
   3924 HB1       -65.2250  -20.0470  -33.0860 H       249 ALA    0.0900
   3925 HB2       -66.3230  -19.1800  -31.9460 H       249 ALA    0.5100
   3926 HB3       -65.0270  -20.2820  -31.3080 H       249 ALA   -0.5100
   3927 N         -62.1670  -18.6400  -33.2210 N.am    250 LEU   -0.4700
   3928 CA        -60.7700  -19.0740  -33.3770 C.3     250 LEU    0.3100
   3929 C         -59.7670  -18.2370  -32.5760 C.2     250 LEU    0.0700
   3930 O         -58.8400  -18.7850  -31.9820 O.2     250 LEU    0.0900
   3931 CB        -60.3490  -19.0680  -34.8560 C.3     250 LEU   -0.1800
   3932 CG        -61.0680  -20.0200  -35.8120 C.3     250 LEU    0.0900
   3933 CD1       -60.3630  -20.0250  -37.1560 C.3     250 LEU    0.0900
   3934 CD2       -61.1480  -21.4240  -35.2450 C.3     250 LEU   -0.0900
   3935 HN        -62.5610  -18.1520  -33.9960 H       250 LEU    0.0900
   3936 HA        -60.6840  -20.0690  -32.9680 H       250 LEU   -0.2700
   3937 HB1       -59.2680  -19.3160  -34.8930 H       250 LEU    0.0900
   3938 HB2       -60.4990  -18.0370  -35.2390 H       250 LEU    0.0900
   3939 HG        -62.1210  -19.6880  -35.9440 H       250 LEU    0.0900
   3940 HD11      -59.3120  -20.3610  -37.0350 H       250 LEU   -0.2700
   3941 HD12      -60.3620  -19.0000  -37.5860 H       250 LEU    0.0900
   3942 HD13      -60.8800  -20.7210  -37.8510 H       250 LEU    0.0900
   3943 HD21      -61.7020  -21.4170  -34.2830 H       250 LEU    0.0900
   3944 HD22      -60.1240  -21.8160  -35.0610 H       250 LEU    0.5100
   3945 HD23      -61.6810  -22.0900  -35.9570 H       250 LEU   -0.5100
   3946 N         -59.9390  -16.9120  -32.5650 N.am    251 ASN   -0.4700
   3947 CA        -58.9570  -16.0190  -31.9270 C.3     251 ASN    0.3100
   3948 C         -58.5180  -16.5270  -30.5500 C.2     251 ASN    0.0700
   3949 O         -57.3260  -16.7380  -30.3360 O.2     251 ASN    0.0900
   3950 CB        -59.4540  -14.5600  -31.8450 C.3     251 ASN   -0.1800
   3951 CG        -59.6710  -13.9280  -33.2170 C.2     251 ASN    0.0900
   3952 ND2       -60.8820  -13.4210  -33.4470 N.am    251 ASN    0.0900
   3953 OD1       -58.7670  -13.8910  -34.0560 O.2     251 ASN    0.5500
   3954 HN        -60.7290  -16.4730  -32.9830 H       251 ASN   -0.5500
   3955 HA        -58.0480  -16.0650  -32.5090 H       251 ASN   -0.6200
   3956 HB1       -58.7040  -13.9540  -31.2930 H       251 ASN    0.3200
   3957 HB2       -60.4180  -14.5380  -31.2920 H       251 ASN    0.3000
   3958 HD21      -61.5380  -13.3320  -32.6960 H       251 ASN    0.5100
   3959 HD22      -61.1360  -13.1290  -34.3690 H       251 ASN   -0.5100
   3960 N         -59.4690  -16.7740  -29.6240 N.am    252 PRO   -0.2900
   3961 CA        -59.0620  -17.2910  -28.3090 C.3     252 PRO    0.0000
   3962 C         -58.3540  -18.6570  -28.3360 C.2     252 PRO    0.0900
   3963 O         -57.5770  -18.9590  -27.4260 O.2     252 PRO    0.0900
   3964 CB        -60.3850  -17.3720  -27.5320 C.3     252 PRO    0.0200
   3965 CG        -61.3110  -16.4620  -28.2480 C.3     252 PRO    0.0900
   3966 CD        -60.9290  -16.5830  -29.6870 C.3     252 PRO   -0.1800
   3967 HA        -58.3180  -16.6480  -27.8670 H       252 PRO    0.0900
   3968 HB1       -60.2440  -17.0400  -26.4800 H       252 PRO    0.0900
   3969 HB2       -60.7780  -18.4110  -27.5300 H       252 PRO   -0.1800
   3970 HG1       -62.3670  -16.7720  -28.0930 H       252 PRO    0.0900
   3971 HG2       -61.1890  -15.4170  -27.8940 H       252 PRO    0.0900
   3972 HD1       -61.4100  -17.4610  -30.1670 H       252 PRO    0.5100
   3973 HD2       -61.1710  -15.6600  -30.2540 H       252 PRO   -0.5100
   3974 N         -58.6130  -19.4740  -29.3580 N.am    253 VAL   -0.4700
   3975 CA        -57.8820  -20.7270  -29.5400 C.3     253 VAL    0.3100
   3976 C         -56.4550  -20.4650  -30.0110 C.2     253 VAL    0.0700
   3977 O         -55.5550  -21.2430  -29.7120 O.2     253 VAL    0.0900
   3978 CB        -58.5990  -21.6740  -30.5230 C.3     253 VAL   -0.0900
   3979 CG1       -57.6460  -22.7200  -31.0660 C.3     253 VAL    0.0900
   3980 CG2       -59.7780  -22.3400  -29.8330 C.3     253 VAL   -0.2700
   3981 HN        -59.3120  -19.2690  -30.0380 H       253 VAL    0.0900
   3982 HA        -57.7910  -21.1970  -28.5740 H       253 VAL    0.0900
   3983 HB        -59.0120  -21.0810  -31.3670 H       253 VAL    0.0900
   3984 HG11      -57.0960  -23.2070  -30.2320 H       253 VAL   -0.2700
   3985 HG12      -56.9080  -22.2430  -31.7460 H       253 VAL    0.0900
   3986 HG13      -58.2130  -23.4990  -31.6190 H       253 VAL    0.0900
   3987 HG21      -60.5000  -21.5710  -29.4810 H       253 VAL    0.0900
   3988 HG22      -59.4230  -22.9200  -28.9550 H       253 VAL    0.5100
   3989 HG23      -60.2990  -23.0170  -30.5430 H       253 VAL   -0.5100
   3990 N         -56.2400  -19.3670  -30.7350 N.am    254 ILE   -0.4700
   3991 CA        -54.8810  -18.9620  -31.1170 C.3     254 ILE    0.3100
   3992 C         -54.1580  -18.3250  -29.9330 C.2     254 ILE    0.0700
   3993 O         -52.9740  -18.5790  -29.7160 O.2     254 ILE    0.0900
   3994 CB        -54.8810  -17.9790  -32.3040 C.3     254 ILE   -0.0900
   3995 CG1       -55.6070  -18.5890  -33.5060 C.3     254 ILE    0.0900
   3996 CG2       -53.4590  -17.6160  -32.6960 C.3     254 ILE   -0.2700
   3997 CD        -55.6310  -17.6850  -34.7150 C.3     254 ILE    0.0900
   3998 HN        -56.9820  -18.7790  -31.0480 H       254 ILE    0.0900
   3999 HA        -54.3350  -19.8560  -31.3770 H       254 ILE    0.0900
   4000 HB        -55.4300  -17.0560  -32.0180 H       254 ILE   -0.1800
   4001 HG11      -56.6540  -18.8130  -33.2100 H       254 ILE    0.0900
   4002 HG12      -55.1000  -19.5380  -33.7820 H       254 ILE    0.0900
   4003 HG21      -52.9560  -18.4910  -33.1610 H       254 ILE   -0.2700
   4004 HG22      -52.8830  -17.3130  -31.7960 H       254 ILE    0.0900
   4005 HG23      -53.4700  -16.7820  -33.4300 H       254 ILE    0.0900
   4006 HD1       -54.5930  -17.4570  -35.0410 H       254 ILE    0.0900
   4007 HD2       -56.1420  -16.7310  -34.4640 H       254 ILE    0.5100
   4008 HD3       -56.1640  -18.1860  -35.5520 H       254 ILE   -0.5100
   4009 N         -54.8730  -17.5070  -29.1590 N.am    255 TYR   -0.4700
   4010 CA        -54.3020  -16.8560  -27.9780 C.3     255 TYR    0.3100
   4011 C         -53.8410  -17.8560  -26.9220 C.2     255 TYR    0.0700
   4012 O         -52.8820  -17.6010  -26.2050 O.2     255 TYR    0.0900
   4013 CB        -55.3020  -15.8870  -27.3300 C.3     255 TYR   -0.1800
   4014 CG        -55.7380  -14.7090  -28.1850 C.ar    255 TYR    0.0900
   4015 CD1       -57.0470  -14.2450  -28.1290 C.ar    255 TYR    0.0900
   4016 CD2       -54.8490  -14.0440  -29.0310 C.ar    255 TYR    0.0000
   4017 CE1       -57.4630  -13.1650  -28.8890 C.ar    255 TYR   -0.1150
   4018 CE2       -55.2620  -12.9570  -29.8010 C.ar    255 TYR    0.1150
   4019 CZ        -56.5710  -12.5260  -29.7200 C.ar    255 TYR   -0.1150
   4020 OH        -57.0090  -11.4550  -30.4700 O.3     255 TYR    0.1150
   4021 HN        -55.8300  -17.3020  -29.3510 H       255 TYR    0.1100
   4022 HA        -53.4170  -16.3210  -28.2900 H       255 TYR   -0.5400
   4023 HB1       -54.8410  -15.4610  -26.4140 H       255 TYR    0.4300
   4024 HB2       -56.2230  -16.4490  -27.0690 H       255 TYR   -0.1150
   4025 HD1       -57.7540  -14.7380  -27.4790 H       255 TYR    0.1150
   4026 HD2       -53.8240  -14.3770  -29.0910 H       255 TYR   -0.1150
   4027 HE1       -58.4860  -12.8250  -28.8270 H       255 TYR    0.1150
   4028 HE2       -54.5620  -12.4570  -30.4550 H       255 TYR    0.5100
   4029 HH        -57.9390  -11.3180  -30.2760 H       255 TYR   -0.5100
   4030 N         -54.5250  -18.9880  -26.8100 N.am    256 THR   -0.4700
   4031 CA        -54.0790  -20.0360  -25.9030 C.3     256 THR    0.3100
   4032 C         -52.9500  -20.8520  -26.5190 C.2     256 THR    0.0700
   4033 O         -52.0770  -21.3310  -25.8060 O.2     256 THR    0.0900
   4034 CB        -55.2130  -20.9820  -25.5280 C.3     256 THR    0.1400
   4035 CG2       -56.3070  -20.2270  -24.8030 C.3     256 THR    0.0900
   4036 OG1       -55.7430  -21.5780  -26.7120 O.3     256 THR   -0.6600
   4037 HN        -55.3580  -19.1670  -27.3280 H       256 THR    0.4300
   4038 HA        -53.6860  -19.5590  -25.0180 H       256 THR   -0.2700
   4039 HB        -54.8320  -21.7830  -24.8570 H       256 THR    0.0900
   4040 HG1       -55.0660  -22.1790  -27.0320 H       256 THR    0.0900
   4041 HG21      -56.5880  -19.3180  -25.3770 H       256 THR    0.0900
   4042 HG22      -55.9510  -19.9160  -23.7980 H       256 THR    0.5100
   4043 HG23      -57.2060  -20.8710  -24.6980 H       256 THR   -0.5100
   4044 N         -52.9680  -21.0170  -27.8420 N.am    257 THR   -0.4700
   4045 CA        -51.9530  -21.8150  -28.5320 C.3     257 THR    0.3100
   4046 C         -50.5380  -21.2820  -28.3500 C.2     257 THR    0.0700
   4047 O         -49.6240  -22.0250  -27.9830 O.2     257 THR    0.0900
   4048 CB        -52.2270  -21.8880  -30.0450 C.3     257 THR    0.1400
   4049 CG2       -51.0350  -22.4880  -30.7890 C.3     257 THR    0.0900
   4050 OG1       -53.3820  -22.6970  -30.2790 O.3     257 THR   -0.6600
   4051 HN        -53.6700  -20.6060  -28.4180 H       257 THR    0.4300
   4052 HA        -51.9640  -22.8050  -28.1040 H       257 THR   -0.2700
   4053 HB        -52.4100  -20.8690  -30.4470 H       257 THR    0.0900
   4054 HG1       -54.1400  -22.1320  -30.1040 H       257 THR    0.0900
   4055 HG21      -50.7180  -23.4350  -30.3010 H       257 THR    0.0900
   4056 HG22      -50.1810  -21.7770  -30.7700 H       257 THR    0.5100
   4057 HG23      -51.3160  -22.7070  -31.8410 H       257 THR   -0.5100
   4058 N         -50.3590  -19.9900  -28.6060 N.am    258 PHE   -0.4700
   4059 CA        -49.0200  -19.4190  -28.7000 C.3     258 PHE    0.3100
   4060 C         -48.6110  -18.5780  -27.4830 C.2     258 PHE    0.0700
   4061 O         -47.4470  -18.6170  -27.0650 O.2     258 PHE    0.0900
   4062 CB        -48.9150  -18.6340  -30.0050 C.3     258 PHE   -0.1800
   4063 CG        -49.2710  -19.4580  -31.2140 C.ar    258 PHE    0.0900
   4064 CD1       -48.3760  -20.3920  -31.7190 C.ar    258 PHE    0.0900
   4065 CD2       -50.5060  -19.3230  -31.8300 C.ar    258 PHE    0.0000
   4066 CE1       -48.7000  -21.1650  -32.8320 C.ar    258 PHE   -0.1150
   4067 CE2       -50.8360  -20.0900  -32.9440 C.ar    258 PHE    0.1150
   4068 CZ        -49.9300  -21.0130  -33.4440 C.ar    258 PHE   -0.1150
   4069 HN        -51.1190  -19.3620  -28.7430 H       258 PHE    0.1150
   4070 HA        -48.3000  -20.2240  -28.6780 H       258 PHE   -0.1150
   4071 HB1       -47.8720  -18.2770  -30.1400 H       258 PHE    0.1150
   4072 HB2       -49.6130  -17.7710  -29.9740 H       258 PHE   -0.1150
   4073 HD1       -47.4170  -20.5230  -31.2430 H       258 PHE    0.1150
   4074 HD2       -51.2210  -18.6140  -31.4400 H       258 PHE   -0.1150
   4075 HE1       -47.9900  -21.8800  -33.2180 H       258 PHE    0.1150
   4076 HE2       -51.7980  -19.9670  -33.4180 H       258 PHE    0.5100
   4077 HZ        -50.1850  -21.6110  -34.3060 H       258 PHE   -0.5100
   4078 N         -49.5630  -17.8350  -26.9130 N.am    259 ASN   -0.4700
   4079 CA        -49.3270  -17.0490  -25.7020 C.3     259 ASN    0.3100
   4080 C         -49.4310  -17.9240  -24.4550 C.2     259 ASN    0.0700
   4081 O         -50.4650  -18.5450  -24.2140 O.2     259 ASN    0.0900
   4082 CB        -50.3350  -15.8990  -25.5970 C.3     259 ASN   -0.1800
   4083 CG        -49.8530  -14.7690  -24.7020 C.2     259 ASN    0.0900
   4084 ND2       -49.1670  -13.7940  -25.3020 N.am    259 ASN    0.0900
   4085 OD1       -50.0930  -14.7680  -23.4920 O.2     259 ASN    0.5500
   4086 HN        -50.4850  -17.7840  -27.2900 H       259 ASN   -0.5500
   4087 HA        -48.3200  -16.6620  -25.7450 H       259 ASN   -0.6200
   4088 HB1       -51.2890  -16.2920  -25.1850 H       259 ASN    0.3200
   4089 HB2       -50.5200  -15.4880  -26.6130 H       259 ASN    0.3000
   4090 HD21      -48.8220  -13.0220  -24.7670 H       259 ASN    0.5100
   4091 HD22      -48.9980  -13.8340  -26.2870 H       259 ASN   -0.5100
   4092 N         -48.3610  -17.9610  -23.6620 N.am    260 ILE   -0.4700
   4093 CA        -48.3570  -18.7390  -22.4270 C.3     260 ILE    0.3100
   4094 C         -49.2110  -18.0510  -21.3610 C.2     260 ILE    0.0700
   4095 O         -49.9950  -18.7040  -20.6810 O.2     260 ILE    0.0900
   4096 CB        -46.9220  -18.9800  -21.8630 C.3     260 ILE   -0.0900
   4097 CG1       -45.9600  -19.5130  -22.9420 C.3     260 ILE    0.0900
   4098 CG2       -46.9720  -19.9500  -20.6730 C.3     260 ILE   -0.2700
   4099 CD        -45.0030  -18.4630  -23.5080 C.3     260 ILE    0.0900
   4100 HN        -47.5230  -17.4640  -23.8730 H       260 ILE    0.0900
   4101 HA        -48.8280  -19.6860  -22.6410 H       260 ILE    0.0900
   4102 HB        -46.4880  -18.0120  -21.5320 H       260 ILE   -0.1800
   4103 HG11      -46.5660  -19.9210  -23.7790 H       260 ILE    0.0900
   4104 HG12      -45.3580  -20.3330  -22.4990 H       260 ILE    0.0900
   4105 HG21      -47.2250  -20.9730  -21.0250 H       260 ILE   -0.2700
   4106 HG22      -47.7480  -19.6220  -19.9500 H       260 ILE    0.0900
   4107 HG23      -45.9820  -19.9830  -20.1700 H       260 ILE    0.0900
   4108 HD1       -44.3700  -18.0470  -22.6950 H       260 ILE    0.0900
   4109 HD2       -45.5810  -17.6330  -23.9680 H       260 ILE    0.5100
   4110 HD3       -44.3420  -18.9260  -24.2700 H       260 ILE   -0.5100
   4111 N         -49.0760  -16.7290  -21.2260 N.am    261 GLU   -0.4700
   4112 CA        -49.7110  -16.0060  -20.1180 C.3     261 GLU    0.3100
   4113 C         -51.2360  -15.9270  -20.2100 C.2     261 GLU    0.0700
   4114 O         -51.9110  -15.8690  -19.1790 O.2     261 GLU    0.0900
   4115 CB        -49.1250  -14.6000  -19.9620 C.3     261 GLU   -0.1800
   4116 CG        -49.3920  -13.9970  -18.5840 C.3     261 GLU    0.0900
   4117 CD        -48.4900  -12.8220  -18.2660 C.2     261 GLU    0.0900
   4118 OE1       -48.5070  -11.8330  -19.0350 O.co2   261 GLU   -0.2800
   4119 OE2       -47.7710  -12.8850  -17.2450 O.co2   261 GLU    0.0900
   4120 HN        -48.5430  -16.1800  -21.8660 H       261 GLU    0.0900
   4121 HA        -49.5510  -16.5770  -19.2150 H       261 GLU    0.6200
   4122 HB1       -49.5730  -13.9400  -20.7350 H       261 GLU   -0.7600
   4123 HB2       -48.0270  -14.6500  -20.1240 H       261 GLU   -0.7600
   4124 HG1       -49.2330  -14.7800  -17.8130 H       261 GLU    0.5100
   4125 HG2       -50.4470  -13.6510  -18.5410 H       261 GLU   -0.5100
   4126 N         -51.7800  -15.9080  -21.4290 N.am    262 PHE   -0.4700
   4127 CA        -53.2170  -16.0960  -21.6240 C.3     262 PHE    0.3100
   4128 C         -53.5860  -17.4950  -21.1530 C.2     262 PHE    0.0700
   4129 O         -54.4460  -17.6650  -20.2920 O.2     262 PHE    0.0900
   4130 CB        -53.6280  -15.9460  -23.0960 C.3     262 PHE   -0.1800
   4131 CG        -53.9490  -14.5290  -23.5070 C.ar    262 PHE    0.0900
   4132 CD1       -54.9000  -13.7860  -22.8160 C.ar    262 PHE    0.0900
   4133 CD2       -53.3290  -13.9520  -24.6100 C.ar    262 PHE    0.0000
   4134 CE1       -55.2060  -12.4830  -23.2000 C.ar    262 PHE   -0.1150
   4135 CE2       -53.6300  -12.6530  -24.9980 C.ar    262 PHE    0.1150
   4136 CZ        -54.5690  -11.9180  -24.2920 C.ar    262 PHE   -0.1150
   4137 HN        -51.2370  -15.7650  -22.2530 H       262 PHE    0.1150
   4138 HA        -53.7290  -15.3600  -21.0210 H       262 PHE   -0.1150
   4139 HB1       -54.5370  -16.5550  -23.2860 H       262 PHE    0.1150
   4140 HB2       -52.7940  -16.2920  -23.7440 H       262 PHE   -0.1150
   4141 HD1       -55.4090  -14.2250  -21.9720 H       262 PHE    0.1150
   4142 HD2       -52.6040  -14.5220  -25.1710 H       262 PHE   -0.1150
   4143 HE1       -55.9390  -11.9140  -22.6470 H       262 PHE    0.1150
   4144 HE2       -53.1320  -12.2150  -25.8500 H       262 PHE    0.5100
   4145 HZ        -54.8030  -10.9060  -24.5930 H       262 PHE   -0.5100
   4146 N         -52.9040  -18.4940  -21.7140 N.am    263 ARG   -0.4700
   4147 CA        -53.0870  -19.8950  -21.3330 C.3     263 ARG    0.3100
   4148 C         -53.0230  -20.0920  -19.8110 C.2     263 ARG    0.0700
   4149 O         -53.7400  -20.9270  -19.2560 O.2     263 ARG    0.0900
   4150 CB        -52.0280  -20.7750  -22.0210 C.3     263 ARG   -0.1800
   4151 CG        -52.4350  -22.2370  -22.2210 C.3     263 ARG    0.0900
   4152 CD        -51.2240  -23.1510  -22.4730 C.3     263 ARG    0.0900
   4153 NE        -50.3780  -22.7080  -23.5910 N.pl3   263 ARG   -0.1800
   4154 CZ        -49.2460  -23.3050  -23.9680 C.cat   263 ARG    0.0900
   4155 NH1       -48.7980  -24.3840  -23.3320 N.pl3   263 ARG    0.0900
   4156 NH2       -48.5510  -22.8210  -24.9920 N.pl3   263 ARG    0.2000
   4157 HN        -52.2280  -18.3280  -22.4270 H       263 ARG    0.0900
   4158 HA        -54.0790  -20.1980  -21.6320 H       263 ARG    0.0900
   4159 HB1       -51.1050  -20.7530  -21.4040 H       263 ARG   -0.7000
   4160 HB2       -51.8060  -20.3380  -23.0170 H       263 ARG    0.4400
   4161 HG1       -53.1230  -22.3030  -23.0900 H       263 ARG    0.6400
   4162 HG2       -52.9680  -22.5890  -21.3120 H       263 ARG   -0.8000
   4163 HD1       -51.5810  -24.1750  -22.7160 H       263 ARG    0.4600
   4164 HD2       -50.5850  -23.1730  -21.5660 H       263 ARG    0.4600
   4165 HE        -50.6730  -21.9030  -24.1060 H       263 ARG   -0.8000
   4166 HH11      -49.3110  -24.7580  -22.5600 H       263 ARG    0.4600
   4167 HH12      -47.9470  -24.8200  -23.6260 H       263 ARG    0.4600
   4168 HH21      -47.6330  -23.1710  -25.1820 H       263 ARG    0.5100
   4169 HH22      -48.9450  -22.1090  -25.5720 H       263 ARG   -0.5100
   4170 N         -52.1600  -19.3220  -19.1430 N.am    264 LYS   -0.4700
   4171 CA        -52.0780  -19.3390  -17.6810 C.3     264 LYS    0.3100
   4172 C         -53.3530  -18.7830  -17.0450 C.2     264 LYS    0.0700
   4173 O         -53.9360  -19.4160  -16.1630 O.2     264 LYS    0.0900
   4174 CB        -50.8650  -18.5310  -17.1790 C.3     264 LYS   -0.1800
   4175 CG        -49.5110  -19.2320  -17.3070 C.3     264 LYS    0.0900
   4176 CD        -48.3810  -18.3620  -16.7400 C.3     264 LYS    0.0900
   4177 CE        -47.0040  -18.9310  -17.0610 C.3     264 LYS   -0.1800
   4178 NZ        -45.9110  -18.1550  -16.4140 N.4     264 LYS    0.0900
   4179 HN        -51.5350  -18.7020  -19.6090 H       264 LYS    0.0900
   4180 HA        -51.9960  -20.3680  -17.3660 H       264 LYS   -0.1800
   4181 HB1       -51.0290  -18.2930  -16.1070 H       264 LYS    0.0900
   4182 HB2       -50.8180  -17.5830  -17.7560 H       264 LYS    0.0900
   4183 HG1       -49.3080  -19.4410  -18.3790 H       264 LYS    0.2100
   4184 HG2       -49.5440  -20.1940  -16.7530 H       264 LYS    0.0500
   4185 HD1       -48.4940  -18.2950  -15.6380 H       264 LYS    0.0500
   4186 HD2       -48.4590  -17.3420  -17.1720 H       264 LYS   -0.3000
   4187 HE1       -46.8330  -18.9000  -18.1580 H       264 LYS    0.3300
   4188 HE2       -46.9360  -19.9780  -16.6930 H       264 LYS    0.3300
   4189 HZ1       -46.0370  -18.1740  -15.3810 H       264 LYS    0.3300
   4190 HZ2       -45.9400  -17.1700  -16.7480 H       264 LYS    0.5100
   4191 HZ3       -44.9940  -18.5770  -16.6590 H       264 LYS   -0.5100
   4192 N         -53.7800  -17.6040  -17.5020 N.am    265 ALA   -0.4700
   4193 CA        -54.9250  -16.9010  -16.9130 C.3     265 ALA    0.3100
   4194 C         -56.2600  -17.5910  -17.1930 C.2     265 ALA    0.0700
   4195 O         -57.1910  -17.5010  -16.3890 O.2     265 ALA    0.0900
   4196 CB        -54.9680  -15.4590  -17.4070 C.3     265 ALA   -0.2700
   4197 HN        -53.3380  -17.1460  -18.2690 H       265 ALA    0.0900
   4198 HA        -54.8200  -16.9290  -15.8390 H       265 ALA    0.0900
   4199 HB1       -55.0650  -15.4380  -18.5140 H       265 ALA    0.0900
   4200 HB2       -54.0310  -14.9340  -17.1240 H       265 ALA    0.5100
   4201 HB3       -55.8400  -14.9340  -16.9640 H       265 ALA   -0.5100
   4202 N         -56.3450  -18.2820  -18.3300 N.am    266 PHE   -0.4700
   4203 CA        -57.5720  -18.9590  -18.7610 C.3     266 PHE    0.3100
   4204 C         -57.9280  -20.1260  -17.8400 C.2     266 PHE    0.0700
   4205 O         -59.0790  -20.2770  -17.4180 O.2     266 PHE    0.0900
   4206 CB        -57.4140  -19.4700  -20.2050 C.3     266 PHE   -0.1800
   4207 CG        -57.6170  -18.4090  -21.2680 C.ar    266 PHE    0.0900
   4208 CD1       -57.3140  -17.0650  -21.0330 C.ar    266 PHE    0.0900
   4209 CD2       -58.0950  -18.7670  -22.5260 C.ar    266 PHE    0.0000
   4210 CE1       -57.5030  -16.1090  -22.0230 C.ar    266 PHE   -0.1150
   4211 CE2       -58.2830  -17.8100  -23.5210 C.ar    266 PHE    0.1150
   4212 CZ        -57.9890  -16.4840  -23.2670 C.ar    266 PHE   -0.1150
   4213 HN        -55.5660  -18.3710  -18.9460 H       266 PHE    0.1150
   4214 HA        -58.3870  -18.2550  -18.6990 H       266 PHE   -0.1150
   4215 HB1       -58.1640  -20.2670  -20.3930 H       266 PHE    0.1150
   4216 HB2       -56.3870  -19.8720  -20.3380 H       266 PHE   -0.1150
   4217 HD1       -56.9280  -16.7660  -20.0700 H       266 PHE    0.1150
   4218 HD2       -58.3240  -19.8020  -22.7330 H       266 PHE   -0.1150
   4219 HE1       -57.2740  -15.0730  -21.8240 H       266 PHE    0.1150
   4220 HE2       -58.6590  -18.1060  -24.4900 H       266 PHE    0.5100
   4221 HZ        -58.1360  -15.7400  -24.0370 H       266 PHE   -0.5100
   4222 N         -56.9230  -20.9480  -17.5350 N.am    267 LEU   -0.4700
   4223 CA        -57.0680  -22.0530  -16.5850 C.3     267 LEU    0.3100
   4224 C         -57.1910  -21.5530  -15.1390 C.2     267 LEU    0.0700
   4225 O         -57.6320  -22.2950  -14.2650 O.2     267 LEU    0.0900
   4226 CB        -55.8820  -23.0230  -16.7080 C.3     267 LEU   -0.1800
   4227 CG        -55.9030  -23.9700  -17.9170 C.3     267 LEU    0.0900
   4228 CD1       -54.4880  -24.3320  -18.3800 C.3     267 LEU    0.0900
   4229 CD2       -56.7150  -25.2290  -17.5950 C.3     267 LEU   -0.0900
   4230 HN        -56.0200  -20.8460  -17.9450 H       267 LEU    0.0900
   4231 HA        -57.9950  -22.5620  -16.8010 H       267 LEU   -0.2700
   4232 HB1       -55.8530  -23.6450  -15.7880 H       267 LEU    0.0900
   4233 HB2       -54.9520  -22.4200  -16.7650 H       267 LEU    0.0900
   4234 HG        -56.4430  -23.4780  -18.7530 H       267 LEU    0.0900
   4235 HD11      -53.9350  -24.8370  -17.5580 H       267 LEU   -0.2700
   4236 HD12      -53.9360  -23.4110  -18.6650 H       267 LEU    0.0900
   4237 HD13      -54.5390  -25.0220  -19.2490 H       267 LEU    0.0900
   4238 HD21      -57.7610  -24.9530  -17.3400 H       267 LEU    0.0900
   4239 HD22      -56.2660  -25.7570  -16.7280 H       267 LEU    0.5100
   4240 HD23      -56.7310  -25.9040  -18.4780 H       267 LEU   -0.5100
   4241 N         -56.7970  -20.3000  -14.8960 N.am    268 LYS   -0.4700
   4242 CA        -56.9040  -19.6740  -13.5730 C.3     268 LYS    0.3100
   4243 C         -58.3490  -19.2670  -13.2630 C.2     268 LYS    0.0700
   4244 O         -58.7970  -19.3800  -12.1170 O.2     268 LYS    0.0900
   4245 CB        -55.9660  -18.4540  -13.4890 C.3     268 LYS   -0.1800
   4246 CG        -55.3450  -18.1960  -12.1080 C.3     268 LYS    0.0900
   4247 CD        -55.8570  -16.9160  -11.4540 C.3     268 LYS    0.0900
   4248 CE        -54.9930  -16.5270  -10.2580 C.3     268 LYS   -0.1800
   4249 NZ        -55.3200  -15.1730   -9.7380 N.4     268 LYS    0.0900
   4250 HN        -56.4090  -19.7270  -15.6120 H       268 LYS    0.0900
   4251 HA        -56.6330  -20.4100  -12.8300 H       268 LYS   -0.1800
   4252 HB1       -56.5460  -17.5520  -13.7800 H       268 LYS    0.0900
   4253 HB2       -55.1400  -18.6020  -14.2160 H       268 LYS    0.0900
   4254 HG1       -54.2430  -18.1230  -12.2210 H       268 LYS    0.2100
   4255 HG2       -55.5830  -19.0550  -11.4450 H       268 LYS    0.0500
   4256 HD1       -56.9030  -17.0720  -11.1120 H       268 LYS    0.0500
   4257 HD2       -55.8420  -16.0930  -12.1990 H       268 LYS   -0.3000
   4258 HE1       -53.9230  -16.5200  -10.5580 H       268 LYS    0.3300
   4259 HE2       -55.1520  -17.2510   -9.4310 H       268 LYS    0.3300
   4260 HZ1       -56.3150  -15.1490   -9.4360 H       268 LYS    0.3300
   4261 HZ2       -55.1680  -14.4680  -10.4870 H       268 LYS    0.5100
   4262 HZ3       -54.7060  -14.9550   -8.9270 H       268 LYS   -0.5100
   4263 N         -59.0700  -18.7990  -14.2890 N.am    269 ILE   -0.4700
   4264 CA        -60.4920  -18.4250  -14.1700 C.3     269 ILE    0.3100
   4265 C         -61.4120  -19.6620  -14.2430 C.2     269 ILE    0.0700
   4266 O         -62.4920  -19.6850  -13.6400 O.2     269 ILE    0.0900
   4267 CB        -60.9140  -17.4040  -15.2750 C.3     269 ILE   -0.0900
   4268 CG1       -60.0400  -16.1390  -15.2430 C.3     269 ILE    0.0900
   4269 CG2       -62.3780  -17.0140  -15.1150 C.3     269 ILE   -0.2700
   4270 CD        -60.4870  -15.0800  -14.2450 C.3     269 ILE    0.0900
   4271 HN        -58.6710  -18.6800  -15.1940 H       269 ILE    0.0900
   4272 HA        -60.6400  -17.9960  -13.1910 H       269 ILE    0.0900
   4273 HB        -60.7620  -17.8610  -16.2760 H       269 ILE   -0.1800
   4274 HG11      -60.0450  -15.6870  -16.2560 H       269 ILE    0.0900
   4275 HG12      -59.0020  -16.4410  -14.9890 H       269 ILE    0.0900
   4276 HG21      -62.5440  -16.5470  -14.1210 H       269 ILE   -0.2700
   4277 HG22      -63.0210  -17.9170  -15.1960 H       269 ILE    0.0900
   4278 HG23      -62.6620  -16.2820  -15.9020 H       269 ILE    0.0900
   4279 HD1       -60.8200  -15.5610  -13.3000 H       269 ILE    0.0900
   4280 HD2       -61.3350  -14.4990  -14.6650 H       269 ILE    0.5100
   4281 HD3       -59.6420  -14.3970  -14.0150 H       269 ILE   -0.5100
   4282 N         -60.9740  -20.6820  -14.9880 N.am    270 LEU   -0.4700
   4283 CA        -61.7160  -21.9350  -15.1440 C.3     270 LEU    0.3100
   4284 C         -61.5250  -22.9060  -13.9610 C.2     270 LEU    0.0700
   4285 O         -62.3450  -23.8000  -13.7560 O.2     270 LEU    0.0900
   4286 CB        -61.3120  -22.6030  -16.4710 C.3     270 LEU   -0.1800
   4287 CG        -61.8560  -23.9910  -16.8420 C.3     270 LEU    0.0900
   4288 CD1       -63.3770  -24.1190  -16.6530 C.3     270 LEU    0.0900
   4289 CD2       -61.4570  -24.3180  -18.2800 C.3     270 LEU   -0.0900
   4290 HN        -60.1090  -20.6320  -15.4800 H       270 LEU    0.0900
   4291 HA        -62.7720  -21.7100  -15.1360 H       270 LEU   -0.2700
   4292 HB1       -60.2060  -22.6850  -16.4640 H       270 LEU    0.0900
   4293 HB2       -61.6200  -21.9130  -17.2820 H       270 LEU    0.0900
   4294 HG        -61.3540  -24.7510  -16.2060 H       270 LEU    0.0900
   4295 HD11      -63.9050  -23.3780  -17.2920 H       270 LEU   -0.2700
   4296 HD12      -63.6430  -23.9260  -15.5920 H       270 LEU    0.0900
   4297 HD13      -63.7100  -25.1380  -16.9430 H       270 LEU    0.0900
   4298 HD21      -60.3500  -24.3180  -18.3780 H       270 LEU    0.0900
   4299 HD22      -61.8730  -23.5540  -18.9720 H       270 LEU    0.5100
   4300 HD23      -61.8380  -25.3230  -18.5600 H       270 LEU   -0.5100
   4301 N         -60.4570  -22.7170  -13.1780 N.am    271 SER   -0.4700
   4302 CA        -60.1230  -23.6140  -12.0600 C.3     271 SER    0.3100
   4303 C         -60.8730  -23.3170  -10.7440 C.2     271 SER    0.0700
   4304 O         -60.8020  -24.1040   -9.7890 O.2     271 SER    0.0900
   4305 CB        -58.6080  -23.5800  -11.7970 C.3     271 SER    0.0500
   4306 OG        -58.2600  -24.2760  -10.6090 O.3     271 SER    0.0900
   4307 HN        -59.8340  -21.9520  -13.3190 H       271 SER    0.0900
   4308 HA        -60.4400  -24.6130  -12.3220 H       271 SER   -0.6600
   4309 HB1       -58.2760  -22.5240  -11.6950 H       271 SER    0.4300
   4310 HB2       -58.0760  -24.0530  -12.6490 H       271 SER    0.5100
   4311 HG1       -59.0650  -24.3310  -10.0890 H       271 SER   -0.5100
   4312 N         -61.6140  -22.1910  -10.7020 N.am    272 CYS   -0.4700
   4313 CA        -62.3740  -21.7280   -9.5540 C.3     272 CYS    0.3100
   4314 CAT       -64.4920  -23.8280   -7.1780 C.3     272 CYS    0.0700
   4315 C         -63.4450  -22.7010   -9.0670 C.2     272 CYS    0.0900
   4316 O         -64.2410  -23.2250   -9.8400 O.2     272 CYS   -0.1100
   4317 CB        -63.0680  -20.3690   -9.8530 C.3     272 CYS    0.0900
   4318 SG        -61.9040  -19.0710  -10.3890 S.3     272 CYS    0.0900
   4319 NT        -63.5090  -22.9330   -7.7390 N.am    272 CYS   -0.2300
   4320 HN        -61.6720  -21.5960  -11.4980 H       272 CYS    0.1600
   4321 HNT       -62.8850  -22.5000   -7.0930 H       272 CYS    0.5100
   4322 HA        -61.6910  -21.6240   -8.7230 H       272 CYS   -0.5100
   4323 HB1       -63.5910  -20.0340   -8.9330 H       272 CYS   -0.4700
   4324 HB2       -63.8270  -20.5310  -10.6460 H       272 CYS    0.3100
   4325 HG1       -62.0030  -19.3520  -11.6810 H       272 CYS   -0.1100
   4326 HT1       -64.3560  -24.8450   -7.6060 H       272 CYS    0.0900
   4327 HT2       -65.5130  -23.4670   -7.4250 H       272 CYS    0.0900
   4328 HT3       -64.3650  -23.8820   -6.0750 H       272 CYS    0.0900
@<TRIPOS>BOND
     1    1    2 1
     2    2    4 1
     3    2   17 1
     4    2    6 1
     5    4    5 2
     6    6   19 1
     7    6    7 1
     8    7    8 ar
     9    7    9 ar
    10    8   20 1
    11    8   10 ar
    12    9   11 ar
    13    9   21 1
    14   10   22 1
    15   10   12 ar
    16   11   12 ar
    17   11   23 1
    18   12   13 1
    19   13   24 1
    20    3   14 1
    21    3   25 1
    22    3   26 1
    23    3   27 1
    24   14    1 1
    25   14   15 2
    26   16    1 1
    27   18    6 1
    28   28   29 1
    29   29   34 1
    30   29   32 1
    31   29   30 1
    32   30   31 2
    33   32   35 1
    34   32   36 1
    35   32   37 1
    36   33   28 1
    37    4   28 am
    38   38   39 1
    39   39   47 1
    40   39   40 1
    41   39   42 1
    42   40   41 2
    43   42   43 1
    44   42   49 1
    45   43   50 1
    46   43   45 1
    47   43   44 1
    48   44   53 1
    49   44   52 1
    50   44   51 1
    51   45   55 1
    52   45   56 1
    53   45   54 1
    54   46   38 1
    55   48   42 1
    56   30   38 am
    57   57   58 1
    58   58   59 1
    59   58   64 1
    60   58   61 1
    61   59   60 2
    62   61   66 1
    63   61   62 1
    64   63   57 1
    65   65   61 1
    66   67   62 1
    67   40   57 am
    68   68   69 1
    69   69   81 1
    70   69   72 1
    71   69   70 1
    72   70   71 2
    73   72   83 1
    74   72   73 1
    75   73   74 ar
    76   73   75 ar
    77   74   76 ar
    78   74   84 1
    79   75   85 1
    80   75   77 ar
    81   76   86 1
    82   76   78 ar
    83   77   78 ar
    84   77   87 1
    85   78   79 1
    86   79   88 1
    87   80   68 1
    88   82   72 1
    89   59   68 am
    90   89   90 1
    91   90   91 1
    92   90   96 1
    93   90   93 1
    94   91   92 2
    95   93   98 1
    96   93   94 1
    97   95   89 1
    98   97   93 1
    99   99   94 1
   100   70   89 am
   101  100  101 1
   102  101  106 1
   103  101  104 1
   104  101  102 1
   105  102  103 2
   106  104  107 1
   107  104  108 1
   108  104  109 1
   109  105  100 1
   110   91  100 am
   111  110  111 1
   112  111  119 1
   113  111  112 1
   114  111  114 1
   115  112  113 2
   116  114  115 1
   117  114  121 1
   118  115  122 1
   119  115  117 1
   120  115  116 1
   121  116  125 1
   122  116  124 1
   123  116  123 1
   124  117  127 1
   125  117  128 1
   126  117  126 1
   127  118  110 1
   128  120  114 1
   129  102  110 am
   130  129  130 1
   131  130  138 1
   132  130  133 1
   133  130  131 1
   134  131  132 2
   135  133  139 1
   136  133  135 1
   137  133  134 1
   138  134  141 1
   139  135  142 1
   140  135  143 1
   141  135  144 1
   142  136  134 1
   143  136  145 1
   144  136  146 1
   145  136  147 1
   146  137  129 1
   147  140  134 1
   148  112  129 am
   149  148  149 1
   150  149  157 1
   151  149  150 1
   152  149  152 1
   153  150  151 2
   154  152  153 1
   155  152  159 1
   156  153  160 1
   157  153  155 1
   158  153  154 1
   159  154  163 1
   160  154  162 1
   161  154  161 1
   162  155  165 1
   163  155  166 1
   164  155  164 1
   165  156  148 1
   166  158  152 1
   167  131  148 am
   168  167  168 1
   169  168  173 1
   170  168  171 1
   171  168  169 1
   172  169  170 2
   173  171  174 1
   174  171  175 1
   175  171  176 1
   176  172  167 1
   177  150  167 am
   178  177  178 1
   179  178  186 1
   180  178  181 1
   181  178  179 1
   182  179  180 2
   183  181  187 1
   184  181  183 1
   185  181  182 1
   186  182  189 1
   187  183  190 1
   188  183  191 1
   189  183  192 1
   190  184  182 1
   191  184  193 1
   192  184  194 1
   193  184  195 1
   194  185  177 1
   195  188  182 1
   196  169  177 am
   197  196  197 1
   198  197  204 1
   199  197  200 1
   200  197  198 1
   201  198  199 2
   202  200  205 1
   203  200  201 1
   204  200  202 1
   205  201  206 1
   206  201  207 1
   207  201  208 1
   208  202  209 1
   209  202  210 1
   210  202  211 1
   211  203  196 1
   212  179  196 am
   213  212  213 1
   214  213  224 1
   215  213  216 1
   216  213  214 1
   217  214  215 2
   218  216  226 1
   219  216  217 1
   220  217  218 ar
   221  217  219 ar
   222  218  227 1
   223  218  220 ar
   224  219  221 ar
   225  219  228 1
   226  220  229 1
   227  220  222 ar
   228  221  222 ar
   229  221  230 1
   230  222  231 1
   231  223  212 1
   232  225  216 1
   233  198  212 am
   234  232  233 1
   235  233  234 1
   236  233  238 1
   237  234  235 2
   238  236  232 1
   239  237  233 1
   240  214  232 am
   241  239  240 1
   242  240  248 1
   243  240  243 1
   244  240  241 1
   245  241  242 2
   246  243  250 1
   247  243  244 1
   248  244  246 2
   249  244  245 am
   250  245  251 1
   251  245  252 1
   252  247  239 1
   253  249  243 1
   254  234  239 am
   255  253  254 1
   256  254  255 1
   257  254  259 1
   258  255  256 2
   259  257  253 1
   260  258  254 1
   261  241  253 am
   262  260  261 1
   263  261  269 1
   264  261  262 1
   265  261  264 1
   266  262  263 2
   267  264  265 1
   268  264  271 1
   269  265  272 1
   270  265  267 1
   271  265  266 1
   272  266  275 1
   273  266  274 1
   274  266  273 1
   275  267  277 1
   276  267  278 1
   277  267  276 1
   278  268  260 1
   279  270  264 1
   280  255  260 am
   281  279  280 1
   282  280  287 1
   283  280  283 1
   284  280  281 1
   285  281  282 2
   286  283  288 1
   287  283  284 1
   288  283  285 1
   289  284  289 1
   290  284  290 1
   291  284  291 1
   292  285  292 1
   293  285  293 1
   294  285  294 1
   295  286  279 1
   296  262  279 am
   297  295  296 1
   298  296  297 1
   299  296  302 1
   300  296  299 1
   301  297  298 2
   302  299  304 1
   303  299  300 1
   304  301  295 1
   305  303  299 1
   306  305  300 1
   307  281  295 am
   308  306  307 1
   309  307  315 1
   310  307  310 1
   311  307  308 1
   312  308  309 2
   313  310  317 1
   314  310  311 1
   315  311  319 1
   316  311  312 1
   317  312  313 1
   318  313  320 1
   319  313  321 1
   320  313  322 1
   321  314  306 1
   322  316  310 1
   323  318  311 1
   324  297  306 am
   325  323  324 1
   326  324  329 1
   327  324  327 1
   328  324  325 1
   329  325  326 2
   330  327  330 1
   331  327  331 1
   332  327  332 1
   333  328  323 1
   334  308  323 am
   335  333  334 1
   336  334  341 1
   337  334  337 1
   338  334  335 1
   339  335  336 2
   340  337  342 1
   341  337  338 1
   342  337  339 1
   343  338  343 1
   344  338  344 1
   345  338  345 1
   346  339  346 1
   347  339  347 1
   348  339  348 1
   349  340  333 1
   350  325  333 am
   351  349  350 1
   352  350  358 1
   353  350  351 1
   354  350  353 1
   355  351  352 2
   356  353  354 1
   357  353  360 1
   358  354  361 1
   359  354  356 1
   360  354  355 1
   361  355  364 1
   362  355  363 1
   363  355  362 1
   364  356  366 1
   365  356  367 1
   366  356  365 1
   367  357  349 1
   368  359  353 1
   369  335  349 am
   370  368  369 1
   371  369  378 1
   372  369  372 1
   373  369  370 1
   374  370  371 2
   375  372  380 1
   376  372  373 1
   377  373  382 1
   378  373  374 1
   379  374  384 1
   380  374  375 1
   381  375  386 1
   382  375  376 1
   383  376  387 1
   384  376  388 1
   385  376  389 1
   386  377  368 1
   387  379  372 1
   388  381  373 1
   389  383  374 1
   390  385  375 1
   391  351  368 am
   392  390  391 1
   393  391  400 1
   394  391  394 1
   395  391  392 1
   396  392  393 2
   397  394  402 1
   398  394  395 1
   399  395  404 1
   400  395  396 1
   401  396  397 2
   402  396  398 2
   403  399  390 1
   404  401  394 1
   405  403  395 1
   406  370  390 am
   407  405  406 1
   408  406  407 1
   409  406  417 1
   410  406  409 1
   411  407  408 2
   412  409  419 1
   413  409  410 1
   414  410  421 1
   415  410  411 1
   416  411  423 1
   417  411  412 1
   418  412  424 1
   419  412  413 2
   420  413  414 2
   421  413  415 2
   422  414  425 1
   423  414  426 1
   424  415  428 1
   425  415  427 1
   426  416  405 1
   427  418  409 1
   428  420  410 1
   429  422  411 1
   430  392  405 am
   431  429  430 1
   432  430  435 1
   433  430  433 1
   434  430  431 1
   435  431  432 2
   436  433  436 1
   437  433  437 1
   438  433  438 1
   439  434  429 1
   440  407  429 am
   441  439  440 1
   442  440  448 1
   443  440  441 1
   444  440  443 1
   445  441  442 2
   446  443  444 1
   447  443  450 1
   448  444  451 1
   449  444  446 1
   450  444  445 1
   451  445  454 1
   452  445  453 1
   453  445  452 1
   454  446  456 1
   455  446  457 1
   456  446  455 1
   457  447  439 1
   458  449  443 1
   459  431  439 am
   460  458  459 1
   461  459  468 1
   462  459  462 1
   463  459  460 1
   464  460  461 2
   465  462  470 1
   466  462  463 1
   467  463  472 1
   468  463  464 1
   469  464  466 2
   470  464  465 am
   471  465  473 1
   472  465  474 1
   473  467  458 1
   474  469  462 1
   475  471  463 1
   476  441  458 am
   477  475  476 1
   478  476  483 1
   479  476  479 1
   480  476  477 1
   481  477  478 2
   482  479  484 1
   483  479  480 1
   484  479  481 1
   485  480  486 1
   486  480  487 1
   487  480  488 1
   488  481  485 1
   489  482  475 1
   490  460  475 am
   491  489  490 1
   492  490  497 1
   493  490  493 1
   494  490  491 1
   495  491  492 2
   496  493  498 1
   497  493  494 1
   498  493  495 1
   499  494  500 1
   500  494  501 1
   501  494  502 1
   502  495  499 1
   503  496  489 1
   504  477  489 am
   505  503  504 1
   506  504  511 1
   507  504  507 1
   508  504  505 1
   509  505  506 2
   510  507  512 1
   511  507  508 1
   512  507  509 1
   513  508  514 1
   514  508  515 1
   515  508  516 1
   516  509  513 1
   517  510  503 1
   518  491  503 am
   519  517  518 1
   520  518  526 1
   521  518  521 1
   522  518  519 1
   523  519  520 2
   524  521  528 1
   525  521  522 1
   526  522  524 2
   527  522  523 am
   528  523  529 1
   529  523  530 1
   530  525  517 1
   531  527  521 1
   532  505  517 am
   533  531  532 1
   534  532  544 1
   535  532  535 1
   536  532  533 1
   537  533  534 2
   538  535  546 1
   539  535  536 1
   540  536  537 ar
   541  536  538 ar
   542  537  539 ar
   543  537  547 1
   544  538  548 1
   545  538  540 ar
   546  539  549 1
   547  539  541 ar
   548  540  541 ar
   549  540  550 1
   550  541  542 1
   551  542  551 1
   552  543  531 1
   553  545  535 1
   554  519  531 am
   555  552  553 1
   556  553  561 1
   557  553  554 1
   558  553  556 1
   559  554  555 2
   560  556  557 1
   561  556  563 1
   562  557  564 1
   563  557  559 1
   564  557  558 1
   565  558  567 1
   566  558  566 1
   567  558  565 1
   568  559  569 1
   569  559  570 1
   570  559  568 1
   571  560  552 1
   572  562  556 1
   573  533  552 am
   574  571  572 1
   575  572  579 1
   576  572  575 1
   577  572  573 1
   578  573  574 2
   579  575  580 1
   580  575  576 1
   581  575  577 1
   582  576  581 1
   583  576  582 1
   584  576  583 1
   585  577  584 1
   586  577  585 1
   587  577  586 1
   588  578  571 1
   589  554  571 am
   590  587  588 1
   591  588  595 1
   592  588  591 1
   593  588  589 1
   594  589  590 2
   595  591  596 1
   596  591  592 1
   597  591  593 1
   598  592  597 1
   599  592  598 1
   600  592  599 1
   601  593  600 1
   602  593  601 1
   603  593  602 1
   604  594  587 1
   605  573  587 am
   606  603  604 1
   607  604  605 1
   608  604  610 1
   609  604  607 1
   610  605  606 2
   611  607  612 1
   612  607  608 1
   613  609  603 1
   614  611  607 1
   615  613  608 1
   616  589  603 am
   617  614  615 1
   618  615  623 1
   619  615  616 1
   620  615  618 1
   621  616  617 2
   622  618  619 1
   623  618  625 1
   624  619  626 1
   625  619  621 1
   626  619  620 1
   627  620  629 1
   628  620  628 1
   629  620  627 1
   630  621  631 1
   631  621  632 1
   632  621  630 1
   633  622  614 1
   634  624  618 1
   635  605  614 am
   636  633  634 1
   637  634  639 1
   638  634  637 1
   639  634  635 1
   640  635  636 2
   641  637  640 1
   642  637  641 1
   643  637  642 1
   644  638  633 1
   645  616  633 am
   646  643  644 1
   647  644  651 1
   648  644  647 1
   649  644  645 1
   650  645  646 2
   651  647  652 1
   652  647  648 1
   653  647  649 1
   654  648  653 1
   655  648  654 1
   656  648  655 1
   657  649  656 1
   658  649  657 1
   659  649  658 1
   660  650  643 1
   661  635  643 am
   662  659  660 1
   663  660  665 1
   664  660  663 1
   665  660  661 1
   666  661  662 2
   667  663  666 1
   668  663  667 1
   669  663  668 1
   670  664  659 1
   671  645  659 am
   672  669  670 1
   673  670  678 1
   674  670  673 1
   675  670  671 1
   676  671  672 2
   677  673  680 1
   678  673  674 1
   679  674  675 2
   680  674  676 2
   681  677  669 1
   682  679  673 1
   683  661  669 am
   684  681  682 1
   685  682  690 1
   686  682  683 1
   687  682  685 1
   688  683  684 2
   689  685  686 1
   690  685  692 1
   691  686  693 1
   692  686  688 1
   693  686  687 1
   694  687  696 1
   695  687  695 1
   696  687  694 1
   697  688  698 1
   698  688  699 1
   699  688  697 1
   700  689  681 1
   701  691  685 1
   702  671  681 am
   703  700  701 1
   704  701  709 1
   705  701  702 1
   706  701  704 1
   707  702  703 2
   708  704  705 1
   709  704  711 1
   710  705  712 1
   711  705  707 1
   712  705  706 1
   713  706  715 1
   714  706  714 1
   715  706  713 1
   716  707  717 1
   717  707  718 1
   718  707  716 1
   719  708  700 1
   720  710  704 1
   721  683  700 am
   722  719  720 1
   723  720  727 1
   724  720  723 1
   725  720  721 1
   726  721  722 2
   727  723  728 1
   728  723  724 1
   729  723  725 1
   730  724  729 1
   731  724  730 1
   732  724  731 1
   733  725  732 1
   734  725  733 1
   735  725  734 1
   736  726  719 1
   737  702  719 am
   738  735  736 1
   739  736  741 1
   740  736  739 1
   741  736  737 1
   742  737  738 2
   743  739  742 1
   744  739  743 1
   745  739  744 1
   746  740  735 1
   747  721  735 am
   748  745  746 1
   749  746  753 1
   750  746  749 1
   751  746  747 1
   752  747  748 2
   753  749  754 1
   754  749  750 1
   755  749  751 1
   756  750  756 1
   757  750  757 1
   758  750  758 1
   759  751  755 1
   760  752  745 1
   761  737  745 am
   762  759  760 1
   763  760  768 1
   764  760  761 1
   765  760  763 1
   766  761  762 2
   767  763  764 1
   768  763  770 1
   769  764  771 1
   770  764  766 1
   771  764  765 1
   772  765  774 1
   773  765  773 1
   774  765  772 1
   775  766  776 1
   776  766  777 1
   777  766  775 1
   778  767  759 1
   779  769  763 1
   780  747  759 am
   781  778  779 1
   782  779  786 1
   783  779  782 1
   784  779  780 1
   785  780  781 2
   786  782  787 1
   787  782  783 1
   788  782  784 1
   789  783  788 1
   790  783  789 1
   791  783  790 1
   792  784  791 1
   793  784  792 1
   794  784  793 1
   795  785  778 1
   796  761  778 am
   797  794  795 1
   798  795  803 1
   799  795  798 1
   800  795  796 1
   801  796  797 2
   802  798  805 1
   803  798  799 1
   804  799  807 1
   805  799  800 1
   806  800  801 1
   807  801  808 1
   808  801  809 1
   809  801  810 1
   810  802  794 1
   811  804  798 1
   812  806  799 1
   813  780  794 am
   814  811  817 1
   815  811  812 1
   816  812  815 1
   817  812  818 1
   818  812  813 1
   819  813  814 2
   820  815  816 1
   821  815  820 1
   822  816  817 1
   823  816  822 1
   824  817  824 1
   825  819  815 1
   826  821  816 1
   827  823  817 1
   828  796  811 am
   829  825  826 1
   830  826  827 1
   831  826  840 1
   832  826  829 1
   833  827  828 2
   834  829  842 1
   835  829  830 1
   836  830  832 ar
   837  830  831 ar
   838  831  843 1
   839  831  835 ar
   840  832  833 ar
   841  832  834 ar
   842  833  835 ar
   843  833  836 ar
   844  834  837 ar
   845  834  845 1
   846  835  844 1
   847  836  846 1
   848  836  838 ar
   849  837  838 ar
   850  837  847 1
   851  838  848 1
   852  839  825 1
   853  841  829 1
   854  813  825 am
   855  849  850 1
   856  850  857 1
   857  850  853 1
   858  850  851 1
   859  851  852 2
   860  853  858 1
   861  853  854 1
   862  853  855 1
   863  854  859 1
   864  854  860 1
   865  854  861 1
   866  855  862 1
   867  855  863 1
   868  855  864 1
   869  856  849 1
   870  827  849 am
   871  865  866 1
   872  866  873 1
   873  866  869 1
   874  866  867 1
   875  867  868 2
   876  869  874 1
   877  869  870 1
   878  869  871 1
   879  870  875 1
   880  870  876 1
   881  870  877 1
   882  871  878 1
   883  871  879 1
   884  871  880 1
   885  872  865 1
   886  851  865 am
   887  881  882 1
   888  882  894 1
   889  882  885 1
   890  882  883 1
   891  883  884 2
   892  885  896 1
   893  885  886 1
   894  886  887 ar
   895  886  888 ar
   896  887  889 ar
   897  887  897 1
   898  888  898 1
   899  888  890 ar
   900  889  899 1
   901  889  891 ar
   902  890  891 ar
   903  890  900 1
   904  891  892 1
   905  892  901 1
   906  893  881 1
   907  895  885 1
   908  867  881 am
   909  902  903 1
   910  903  911 1
   911  903  904 1
   912  903  906 1
   913  904  905 2
   914  906  907 1
   915  906  913 1
   916  907  914 1
   917  907  909 1
   918  907  908 1
   919  908  917 1
   920  908  916 1
   921  908  915 1
   922  909  919 1
   923  909  920 1
   924  909  918 1
   925  910  902 1
   926  912  906 1
   927  883  902 am
   928  921  922 1
   929  922  931 1
   930  922  925 1
   931  922  923 1
   932  923  924 2
   933  925  933 1
   934  925  926 1
   935  926  935 1
   936  926  927 1
   937  927  928 2
   938  927  929 2
   939  930  921 1
   940  932  925 1
   941  934  926 1
   942  904  921 am
   943  936  937 1
   944  937  944 1
   945  937  940 1
   946  937  938 1
   947  938  939 2
   948  940  945 1
   949  940  941 1
   950  940  942 1
   951  941  946 1
   952  941  947 1
   953  941  948 1
   954  942  949 1
   955  942  950 1
   956  942  951 1
   957  943  936 1
   958  923  936 am
   959  952  953 1
   960  953  960 1
   961  953  956 1
   962  953  954 1
   963  954  955 2
   964  956  961 1
   965  956  957 1
   966  956  958 1
   967  957  963 1
   968  957  964 1
   969  957  965 1
   970  958  962 1
   971  959  952 1
   972  938  952 am
   973  966  967 1
   974  967  968 1
   975  967  972 1
   976  968  969 2
   977  970  966 1
   978  971  967 1
   979  954  966 am
   980  973  974 1
   981  974  975 1
   982  974  979 1
   983  975  976 2
   984  977  973 1
   985  978  974 1
   986  968  973 am
   987  980  981 1
   988  981  988 1
   989  981  984 1
   990  981  982 1
   991  982  983 2
   992  984  989 1
   993  984  985 1
   994  984  986 1
   995  985  990 1
   996  985  991 1
   997  985  992 1
   998  986  993 1
   999  986  994 1
  1000  986  995 1
  1001  987  980 1
  1002  975  980 am
  1003  996  997 1
  1004  997  998 1
  1005  997 1011 1
  1006  997 1000 1
  1007  998  999 2
  1008 1000 1013 1
  1009 1000 1001 1
  1010 1001 1003 ar
  1011 1001 1002 ar
  1012 1002 1014 1
  1013 1002 1006 ar
  1014 1003 1004 ar
  1015 1003 1005 ar
  1016 1004 1006 ar
  1017 1004 1007 ar
  1018 1005 1008 ar
  1019 1005 1016 1
  1020 1006 1015 1
  1021 1007 1017 1
  1022 1007 1009 ar
  1023 1008 1009 ar
  1024 1008 1018 1
  1025 1009 1019 1
  1026 1010  996 1
  1027 1012 1000 1
  1028  982  996 am
  1029 1020 1021 1
  1030 1021 1029 1
  1031 1021 1024 1
  1032 1021 1022 1
  1033 1022 1023 2
  1034 1024 1031 1
  1035 1024 1025 1
  1036 1025 1027 2
  1037 1025 1026 am
  1038 1026 1032 1
  1039 1026 1033 1
  1040 1028 1020 1
  1041 1030 1024 1
  1042  998 1020 am
  1043 1034 1035 1
  1044 1035 1046 1
  1045 1035 1038 1
  1046 1035 1036 1
  1047 1036 1037 2
  1048 1038 1048 1
  1049 1038 1039 1
  1050 1039 1040 ar
  1051 1039 1041 ar
  1052 1040 1049 1
  1053 1040 1042 ar
  1054 1041 1043 ar
  1055 1041 1050 1
  1056 1042 1051 1
  1057 1042 1044 ar
  1058 1043 1044 ar
  1059 1043 1052 1
  1060 1044 1053 1
  1061 1045 1034 1
  1062 1047 1038 1
  1063 1022 1034 am
  1064 1054 1055 1
  1065 1055 1056 1
  1066 1055 1061 1
  1067 1055 1058 1
  1068 1056 1057 2
  1069 1058 1063 1
  1070 1058 1059 1
  1071 1060 1054 1
  1072 1062 1058 1
  1073 1064 1059 1
  1074 1036 1054 am
  1075 1065 1066 1
  1076 1066 1067 1
  1077 1066 1077 1
  1078 1066 1069 1
  1079 1067 1068 2
  1080 1069 1079 1
  1081 1069 1070 1
  1082 1070 1081 1
  1083 1070 1071 1
  1084 1071 1083 1
  1085 1071 1072 1
  1086 1072 1084 1
  1087 1072 1073 2
  1088 1073 1074 2
  1089 1073 1075 2
  1090 1074 1085 1
  1091 1074 1086 1
  1092 1075 1088 1
  1093 1075 1087 1
  1094 1076 1065 1
  1095 1078 1069 1
  1096 1080 1070 1
  1097 1082 1071 1
  1098 1056 1065 am
  1099 1089 1090 1
  1100 1090 1098 1
  1101 1090 1093 1
  1102 1090 1091 1
  1103 1091 1092 2
  1104 1093 1099 1
  1105 1093 1095 1
  1106 1093 1094 1
  1107 1094 1101 1
  1108 1095 1102 1
  1109 1095 1103 1
  1110 1095 1104 1
  1111 1096 1094 1
  1112 1096 1105 1
  1113 1096 1106 1
  1114 1096 1107 1
  1115 1097 1089 1
  1116 1100 1094 1
  1117 1067 1089 am
  1118 1108 1109 1
  1119 1109 1110 1
  1120 1109 1115 1
  1121 1109 1112 1
  1122 1110 1111 2
  1123 1112 1117 1
  1124 1112 1113 1
  1125 1114 1108 1
  1126 1116 1112 1
  1127 1118 1113 1
  1128 1091 1108 am
  1129 1119 1120 1
  1130 1120 1121 1
  1131 1120 1126 1
  1132 1120 1123 1
  1133 1121 1122 2
  1134 1123 1128 1
  1135 1123 1124 1
  1136 1125 1119 1
  1137 1127 1123 1
  1138 1110 1119 am
  1139 1129 1130 1
  1140 1130 1138 1
  1141 1130 1133 1
  1142 1130 1131 1
  1143 1131 1132 2
  1144 1133 1140 1
  1145 1133 1134 1
  1146 1134 1135 2
  1147 1134 1136 2
  1148 1137 1129 1
  1149 1139 1133 1
  1150 1121 1129 am
  1151 1141 1142 1
  1152 1142 1149 1
  1153 1142 1145 1
  1154 1142 1143 1
  1155 1143 1144 2
  1156 1145 1150 1
  1157 1145 1146 1
  1158 1145 1147 1
  1159 1146 1151 1
  1160 1146 1152 1
  1161 1146 1153 1
  1162 1147 1154 1
  1163 1147 1155 1
  1164 1147 1156 1
  1165 1148 1141 1
  1166 1131 1141 am
  1167 1157 1158 1
  1168 1158 1169 1
  1169 1158 1161 1
  1170 1158 1159 1
  1171 1159 1160 2
  1172 1161 1171 1
  1173 1161 1162 1
  1174 1162 1163 ar
  1175 1162 1164 ar
  1176 1163 1172 1
  1177 1163 1165 ar
  1178 1164 1166 ar
  1179 1164 1173 1
  1180 1165 1174 1
  1181 1165 1167 ar
  1182 1166 1167 ar
  1183 1166 1175 1
  1184 1167 1176 1
  1185 1168 1157 1
  1186 1170 1161 1
  1187 1143 1157 am
  1188 1177 1178 1
  1189 1178 1185 1
  1190 1178 1181 1
  1191 1178 1179 1
  1192 1179 1180 2
  1193 1181 1186 1
  1194 1181 1182 1
  1195 1181 1183 1
  1196 1182 1187 1
  1197 1182 1188 1
  1198 1182 1189 1
  1199 1183 1190 1
  1200 1183 1191 1
  1201 1183 1192 1
  1202 1184 1177 1
  1203 1159 1177 am
  1204 1193 1194 1
  1205 1194 1201 1
  1206 1194 1197 1
  1207 1194 1195 1
  1208 1195 1196 2
  1209 1197 1202 1
  1210 1197 1198 1
  1211 1197 1199 1
  1212 1198 1204 1
  1213 1198 1205 1
  1214 1198 1206 1
  1215 1199 1203 1
  1216 1200 1193 1
  1217 1179 1193 am
  1218 1207 1208 1
  1219 1208 1216 1
  1220 1208 1209 1
  1221 1208 1211 1
  1222 1209 1210 2
  1223 1211 1212 1
  1224 1211 1218 1
  1225 1212 1219 1
  1226 1212 1214 1
  1227 1212 1213 1
  1228 1213 1222 1
  1229 1213 1221 1
  1230 1213 1220 1
  1231 1214 1224 1
  1232 1214 1225 1
  1233 1214 1223 1
  1234 1215 1207 1
  1235 1217 1211 1
  1236 1195 1207 am
  1237 1226 1227 1
  1238 1227 1235 1
  1239 1227 1230 1
  1240 1227 1228 1
  1241 1228 1229 2
  1242 1230 1237 1
  1243 1230 1231 1
  1244 1231 1232 2
  1245 1231 1233 2
  1246 1234 1226 1
  1247 1236 1230 1
  1248 1209 1226 am
  1249 1238 1239 1
  1250 1239 1246 1
  1251 1239 1242 1
  1252 1239 1240 1
  1253 1240 1241 2
  1254 1242 1247 1
  1255 1242 1243 1
  1256 1242 1244 1
  1257 1243 1248 1
  1258 1243 1249 1
  1259 1243 1250 1
  1260 1244 1251 1
  1261 1244 1252 1
  1262 1244 1253 1
  1263 1245 1238 1
  1264 1228 1238 am
  1265 1254 1255 1
  1266 1255 1263 1
  1267 1255 1258 1
  1268 1255 1256 1
  1269 1256 1257 2
  1270 1258 1265 1
  1271 1258 1259 1
  1272 1259 1267 1
  1273 1259 1260 1
  1274 1260 1261 1
  1275 1261 1268 1
  1276 1261 1269 1
  1277 1261 1270 1
  1278 1262 1254 1
  1279 1264 1258 1
  1280 1266 1259 1
  1281 1240 1254 am
  1282 1271 1272 1
  1283 1272 1280 1
  1284 1272 1275 1
  1285 1272 1273 1
  1286 1273 1274 2
  1287 1275 1282 1
  1288 1275 1276 1
  1289 1276 1284 1
  1290 1276 1277 1
  1291 1277 1278 1
  1292 1278 1285 1
  1293 1278 1286 1
  1294 1278 1287 1
  1295 1279 1271 1
  1296 1281 1275 1
  1297 1283 1276 1
  1298 1256 1271 am
  1299 1288 1289 1
  1300 1289 1290 1
  1301 1289 1295 1
  1302 1289 1292 1
  1303 1290 1291 2
  1304 1292 1297 1
  1305 1292 1293 1
  1306 1294 1288 1
  1307 1296 1292 1
  1308 1298 1293 1
  1309 1273 1288 am
  1310 1299 1300 1
  1311 1300 1307 1
  1312 1300 1303 1
  1313 1300 1301 1
  1314 1301 1302 2
  1315 1303 1308 1
  1316 1303 1304 1
  1317 1303 1305 1
  1318 1304 1310 1
  1319 1304 1311 1
  1320 1304 1312 1
  1321 1305 1309 1
  1322 1306 1299 1
  1323 1290 1299 am
  1324 1313 1314 1
  1325 1314 1319 1
  1326 1314 1317 1
  1327 1314 1315 1
  1328 1315 1316 2
  1329 1317 1320 1
  1330 1317 1321 1
  1331 1317 1322 1
  1332 1318 1313 1
  1333 1301 1313 am
  1334 1323 1324 1
  1335 1324 1325 1
  1336 1324 1330 1
  1337 1324 1327 1
  1338 1325 1326 2
  1339 1327 1332 1
  1340 1327 1328 1
  1341 1329 1323 1
  1342 1331 1327 1
  1343 1333 1328 1
  1344 1315 1323 am
  1345 1334 1335 1
  1346 1335 1343 1
  1347 1335 1338 1
  1348 1335 1336 1
  1349 1336 1337 2
  1350 1338 1344 1
  1351 1338 1340 1
  1352 1338 1339 1
  1353 1339 1346 1
  1354 1340 1347 1
  1355 1340 1348 1
  1356 1340 1349 1
  1357 1341 1339 1
  1358 1341 1350 1
  1359 1341 1351 1
  1360 1341 1352 1
  1361 1342 1334 1
  1362 1345 1339 1
  1363 1325 1334 am
  1364 1353 1354 1
  1365 1354 1355 1
  1366 1354 1368 1
  1367 1354 1357 1
  1368 1355 1356 2
  1369 1357 1370 1
  1370 1357 1358 1
  1371 1358 1360 ar
  1372 1358 1359 ar
  1373 1359 1371 1
  1374 1359 1363 ar
  1375 1360 1361 ar
  1376 1360 1362 ar
  1377 1361 1363 ar
  1378 1361 1364 ar
  1379 1362 1365 ar
  1380 1362 1373 1
  1381 1363 1372 1
  1382 1364 1374 1
  1383 1364 1366 ar
  1384 1365 1366 ar
  1385 1365 1375 1
  1386 1366 1376 1
  1387 1367 1353 1
  1388 1369 1357 1
  1389 1336 1353 am
  1390 1377 1378 1
  1391 1378 1386 1
  1392 1378 1381 1
  1393 1378 1379 1
  1394 1379 1380 2
  1395 1381 1388 1
  1396 1381 1382 1
  1397 1382 1384 2
  1398 1382 1383 am
  1399 1383 1389 1
  1400 1383 1390 1
  1401 1385 1377 1
  1402 1387 1381 1
  1403 1355 1377 am
  1404 1391 1392 1
  1405 1392 1400 1
  1406 1392 1393 1
  1407 1392 1395 1
  1408 1393 1394 2
  1409 1395 1396 1
  1410 1395 1402 1
  1411 1396 1403 1
  1412 1396 1398 1
  1413 1396 1397 1
  1414 1397 1406 1
  1415 1397 1405 1
  1416 1397 1404 1
  1417 1398 1408 1
  1418 1398 1409 1
  1419 1398 1407 1
  1420 1399 1391 1
  1421 1401 1395 1
  1422 1379 1391 am
  1423 1410 1411 1
  1424 1411 1412 1
  1425 1411 1417 1
  1426 1411 1414 1
  1427 1412 1413 2
  1428 1414 1419 1
  1429 1414 1415 1
  1430 1416 1410 1
  1431 1418 1414 1
  1432 1420 1415 1
  1433 1393 1410 am
  1434 1421 1422 1
  1435 1422 1427 1
  1436 1422 1425 1
  1437 1422 1423 1
  1438 1423 1424 2
  1439 1425 1428 1
  1440 1425 1429 1
  1441 1425 1430 1
  1442 1426 1421 1
  1443 1412 1421 am
  1444 1431 1432 1
  1445 1432 1440 1
  1446 1432 1435 1
  1447 1432 1433 1
  1448 1433 1434 2
  1449 1435 1441 1
  1450 1435 1437 1
  1451 1435 1436 1
  1452 1436 1443 1
  1453 1437 1444 1
  1454 1437 1445 1
  1455 1437 1446 1
  1456 1438 1436 1
  1457 1438 1447 1
  1458 1438 1448 1
  1459 1438 1449 1
  1460 1439 1431 1
  1461 1442 1436 1
  1462 1423 1431 am
  1463 1450 1451 1
  1464 1451 1452 1
  1465 1451 1457 1
  1466 1451 1454 1
  1467 1452 1453 2
  1468 1454 1459 1
  1469 1454 1455 1
  1470 1456 1450 1
  1471 1458 1454 1
  1472 1460 1455 1
  1473 1433 1450 am
  1474 1461 1462 1
  1475 1462 1470 1
  1476 1462 1465 1
  1477 1462 1463 1
  1478 1463 1464 2
  1479 1465 1471 1
  1480 1465 1467 1
  1481 1465 1466 1
  1482 1466 1473 1
  1483 1467 1474 1
  1484 1467 1475 1
  1485 1467 1476 1
  1486 1468 1466 1
  1487 1468 1477 1
  1488 1468 1478 1
  1489 1468 1479 1
  1490 1469 1461 1
  1491 1472 1466 1
  1492 1452 1461 am
  1493 1480 1481 1
  1494 1481 1489 1
  1495 1481 1484 1
  1496 1481 1482 1
  1497 1482 1483 2
  1498 1484 1491 1
  1499 1484 1485 1
  1500 1485 1486 2
  1501 1485 1487 2
  1502 1488 1480 1
  1503 1490 1484 1
  1504 1463 1480 am
  1505 1492 1493 1
  1506 1493 1494 1
  1507 1493 1504 1
  1508 1493 1496 1
  1509 1494 1495 2
  1510 1496 1506 1
  1511 1496 1497 1
  1512 1497 1508 1
  1513 1497 1498 1
  1514 1498 1510 1
  1515 1498 1499 1
  1516 1499 1511 1
  1517 1499 1500 2
  1518 1500 1501 2
  1519 1500 1502 2
  1520 1501 1512 1
  1521 1501 1513 1
  1522 1502 1515 1
  1523 1502 1514 1
  1524 1503 1492 1
  1525 1505 1496 1
  1526 1507 1497 1
  1527 1509 1498 1
  1528 1482 1492 am
  1529 1516 1517 1
  1530 1517 1529 1
  1531 1517 1520 1
  1532 1517 1518 1
  1533 1518 1519 2
  1534 1520 1531 1
  1535 1520 1521 1
  1536 1521 1522 ar
  1537 1521 1523 ar
  1538 1522 1524 ar
  1539 1522 1532 1
  1540 1523 1533 1
  1541 1523 1525 ar
  1542 1524 1534 1
  1543 1524 1526 ar
  1544 1525 1526 ar
  1545 1525 1535 1
  1546 1526 1527 1
  1547 1527 1536 1
  1548 1528 1516 1
  1549 1530 1520 1
  1550 1494 1516 am
  1551 1537 1538 1
  1552 1538 1545 1
  1553 1538 1541 1
  1554 1538 1539 1
  1555 1539 1540 2
  1556 1541 1546 1
  1557 1541 1542 1
  1558 1541 1543 1
  1559 1542 1548 1
  1560 1542 1549 1
  1561 1542 1550 1
  1562 1543 1547 1
  1563 1544 1537 1
  1564 1518 1537 am
  1565 1551 1552 1
  1566 1552 1557 1
  1567 1552 1555 1
  1568 1552 1553 1
  1569 1553 1554 2
  1570 1555 1558 1
  1571 1555 1559 1
  1572 1555 1560 1
  1573 1556 1551 1
  1574 1539 1551 am
  1575 1561 1562 1
  1576 1562 1569 1
  1577 1562 1565 1
  1578 1562 1563 1
  1579 1563 1564 2
  1580 1565 1570 1
  1581 1565 1566 1
  1582 1565 1567 1
  1583 1566 1571 1
  1584 1566 1572 1
  1585 1566 1573 1
  1586 1567 1574 1
  1587 1567 1575 1
  1588 1567 1576 1
  1589 1568 1561 1
  1590 1553 1561 am
  1591 1577 1578 1
  1592 1578 1585 1
  1593 1578 1581 1
  1594 1578 1579 1
  1595 1579 1580 2
  1596 1581 1586 1
  1597 1581 1582 1
  1598 1581 1583 1
  1599 1582 1587 1
  1600 1582 1588 1
  1601 1582 1589 1
  1602 1583 1590 1
  1603 1583 1591 1
  1604 1583 1592 1
  1605 1584 1577 1
  1606 1563 1577 am
  1607 1593 1594 1
  1608 1594 1602 1
  1609 1594 1597 1
  1610 1594 1595 1
  1611 1595 1596 2
  1612 1597 1604 1
  1613 1597 1598 1
  1614 1598 1606 1
  1615 1598 1599 1
  1616 1599 1600 1
  1617 1600 1607 1
  1618 1600 1608 1
  1619 1600 1609 1
  1620 1601 1593 1
  1621 1603 1597 1
  1622 1605 1598 1
  1623 1579 1593 am
  1624 1610 1616 1
  1625 1610 1611 1
  1626 1611 1614 1
  1627 1611 1617 1
  1628 1611 1612 1
  1629 1612 1613 2
  1630 1614 1615 1
  1631 1614 1619 1
  1632 1615 1616 1
  1633 1615 1621 1
  1634 1616 1623 1
  1635 1618 1614 1
  1636 1620 1615 1
  1637 1622 1616 1
  1638 1595 1610 am
  1639 1624 1625 1
  1640 1625 1632 1
  1641 1625 1628 1
  1642 1625 1626 1
  1643 1626 1627 2
  1644 1628 1633 1
  1645 1628 1629 1
  1646 1628 1630 1
  1647 1629 1634 1
  1648 1629 1635 1
  1649 1629 1636 1
  1650 1630 1637 1
  1651 1630 1638 1
  1652 1630 1639 1
  1653 1631 1624 1
  1654 1612 1624 am
  1655 1640 1641 1
  1656 1640 1650 1
  1657 1641 1642 1
  1658 1641 1644 1
  1659 1641 1651 1
  1660 1642 1643 2
  1661 1644 1645 1
  1662 1644 1652 1
  1663 1644 1653 1
  1664 1645 1646 ar
  1665 1645 1647 ar
  1666 1646 1649 ar
  1667 1646 1654 1
  1668 1647 1648 ar
  1669 1648 1649 ar
  1670 1648 1655 1
  1671 1649 1656 1
  1672 1626 1640 am
  1673 1657 1658 1
  1674 1658 1670 1
  1675 1658 1661 1
  1676 1658 1659 1
  1677 1659 1660 2
  1678 1661 1672 1
  1679 1661 1662 1
  1680 1662 1663 ar
  1681 1662 1664 ar
  1682 1663 1665 ar
  1683 1663 1673 1
  1684 1664 1674 1
  1685 1664 1666 ar
  1686 1665 1675 1
  1687 1665 1667 ar
  1688 1666 1667 ar
  1689 1666 1676 1
  1690 1667 1668 1
  1691 1668 1677 1
  1692 1669 1657 1
  1693 1671 1661 1
  1694 1657 1642 am
  1695 1678 1679 1
  1696 1679 1688 1
  1697 1679 1682 1
  1698 1679 1680 1
  1699 1680 1681 2
  1700 1682 1690 1
  1701 1682 1683 1
  1702 1683 1692 1
  1703 1683 1684 1
  1704 1684 1686 2
  1705 1684 1685 am
  1706 1685 1693 1
  1707 1685 1694 1
  1708 1687 1678 1
  1709 1689 1682 1
  1710 1691 1683 1
  1711 1659 1678 am
  1712 1695 1696 1
  1713 1695 1705 1
  1714 1696 1697 1
  1715 1696 1699 1
  1716 1696 1706 1
  1717 1697 1698 2
  1718 1699 1700 1
  1719 1699 1707 1
  1720 1699 1708 1
  1721 1700 1701 ar
  1722 1700 1702 ar
  1723 1701 1704 ar
  1724 1701 1710 1
  1725 1702 1703 ar
  1726 1702 1709 1
  1727 1703 1704 ar
  1728 1703 1711 1
  1729 1680 1695 am
  1730 1712 1713 1
  1731 1713 1714 1
  1732 1713 1718 1
  1733 1714 1715 2
  1734 1716 1712 1
  1735 1717 1713 1
  1736 1712 1697 am
  1737 1719 1720 1
  1738 1720 1727 1
  1739 1720 1723 1
  1740 1720 1721 1
  1741 1721 1722 2
  1742 1723 1728 1
  1743 1723 1724 1
  1744 1723 1725 1
  1745 1724 1730 1
  1746 1724 1731 1
  1747 1724 1732 1
  1748 1725 1729 1
  1749 1726 1719 1
  1750 1714 1719 am
  1751 1733 1734 1
  1752 1734 1735 1
  1753 1734 1739 1
  1754 1735 1736 2
  1755 1737 1733 1
  1756 1738 1734 1
  1757 1721 1733 am
  1758 1740 1741 1
  1759 1741 1750 1
  1760 1741 1744 1
  1761 1741 1742 1
  1762 1742 1743 2
  1763 1744 1752 1
  1764 1744 1745 1
  1765 1745 1754 1
  1766 1745 1746 1
  1767 1746 1748 2
  1768 1746 1747 am
  1769 1747 1755 1
  1770 1747 1756 1
  1771 1749 1740 1
  1772 1751 1744 1
  1773 1753 1745 1
  1774 1735 1740 am
  1775 1757 1758 1
  1776 1758 1759 1
  1777 1758 1764 1
  1778 1758 1761 1
  1779 1759 1760 2
  1780 1761 1766 1
  1781 1761 1762 1
  1782 1763 1757 1
  1783 1765 1761 1
  1784 1767 1762 1
  1785 1742 1757 am
  1786 1768 1769 1
  1787 1769 1770 1
  1788 1769 1775 1
  1789 1769 1772 1
  1790 1770 1771 2
  1791 1772 1777 1
  1792 1772 1773 1
  1793 1774 1768 1
  1794 1776 1772 1
  1795 1778 1773 1
  1796 1759 1768 am
  1797 1779 1780 1
  1798 1780 1781 1
  1799 1780 1786 1
  1800 1780 1783 1
  1801 1781 1782 2
  1802 1783 1788 1
  1803 1783 1784 1
  1804 1785 1779 1
  1805 1787 1783 1
  1806 1789 1784 1
  1807 1770 1779 am
  1808 1790 1791 1
  1809 1791 1792 1
  1810 1791 1802 1
  1811 1791 1794 1
  1812 1792 1793 2
  1813 1794 1804 1
  1814 1794 1795 1
  1815 1795 1806 1
  1816 1795 1796 1
  1817 1796 1808 1
  1818 1796 1797 1
  1819 1797 1809 1
  1820 1797 1798 2
  1821 1798 1799 2
  1822 1798 1800 2
  1823 1799 1810 1
  1824 1799 1811 1
  1825 1800 1813 1
  1826 1800 1812 1
  1827 1801 1790 1
  1828 1803 1794 1
  1829 1805 1795 1
  1830 1807 1796 1
  1831 1781 1790 am
  1832 1814 1815 1
  1833 1815 1816 1
  1834 1815 1826 1
  1835 1815 1818 1
  1836 1816 1817 2
  1837 1818 1828 1
  1838 1818 1819 1
  1839 1819 1830 1
  1840 1819 1820 1
  1841 1820 1832 1
  1842 1820 1821 1
  1843 1821 1833 1
  1844 1821 1822 2
  1845 1822 1823 2
  1846 1822 1824 2
  1847 1823 1834 1
  1848 1823 1835 1
  1849 1824 1837 1
  1850 1824 1836 1
  1851 1825 1814 1
  1852 1827 1818 1
  1853 1829 1819 1
  1854 1831 1820 1
  1855 1792 1814 am
  1856 1838 1839 1
  1857 1839 1846 1
  1858 1839 1842 1
  1859 1839 1840 1
  1860 1840 1841 2
  1861 1842 1847 1
  1862 1842 1843 1
  1863 1842 1844 1
  1864 1843 1848 1
  1865 1843 1849 1
  1866 1843 1850 1
  1867 1844 1851 1
  1868 1844 1852 1
  1869 1844 1853 1
  1870 1845 1838 1
  1871 1816 1838 am
  1872 1854 1855 1
  1873 1855 1860 1
  1874 1855 1858 1
  1875 1855 1856 1
  1876 1856 1857 2
  1877 1858 1861 1
  1878 1858 1862 1
  1879 1858 1863 1
  1880 1859 1854 1
  1881 1840 1854 am
  1882 1864 1865 1
  1883 1865 1873 1
  1884 1865 1866 1
  1885 1865 1868 1
  1886 1866 1867 2
  1887 1868 1869 1
  1888 1868 1875 1
  1889 1869 1876 1
  1890 1869 1871 1
  1891 1869 1870 1
  1892 1870 1879 1
  1893 1870 1878 1
  1894 1870 1877 1
  1895 1871 1881 1
  1896 1871 1882 1
  1897 1871 1880 1
  1898 1872 1864 1
  1899 1874 1868 1
  1900 1856 1864 am
  1901 1883 1884 1
  1902 1884 1892 1
  1903 1884 1887 1
  1904 1884 1885 1
  1905 1885 1886 2
  1906 1887 1894 1
  1907 1887 1888 1
  1908 1888 1896 1
  1909 1888 1889 1
  1910 1889 1890 1
  1911 1890 1897 1
  1912 1890 1898 1
  1913 1890 1899 1
  1914 1891 1883 1
  1915 1893 1887 1
  1916 1895 1888 1
  1917 1866 1883 am
  1918 1900 1901 1
  1919 1901 1909 1
  1920 1901 1904 1
  1921 1901 1902 1
  1922 1902 1903 2
  1923 1904 1910 1
  1924 1904 1906 1
  1925 1904 1905 1
  1926 1905 1912 1
  1927 1906 1913 1
  1928 1906 1914 1
  1929 1906 1915 1
  1930 1907 1905 1
  1931 1907 1916 1
  1932 1907 1917 1
  1933 1907 1918 1
  1934 1908 1900 1
  1935 1911 1905 1
  1936 1885 1900 am
  1937 1919 1920 1
  1938 1920 1927 1
  1939 1920 1923 1
  1940 1920 1921 1
  1941 1921 1922 2
  1942 1923 1928 1
  1943 1923 1924 1
  1944 1923 1925 1
  1945 1924 1930 1
  1946 1924 1931 1
  1947 1924 1932 1
  1948 1925 1929 1
  1949 1926 1919 1
  1950 1902 1919 am
  1951 1933 1934 1
  1952 1934 1939 1
  1953 1934 1937 1
  1954 1934 1935 1
  1955 1935 1936 2
  1956 1937 1940 1
  1957 1937 1941 1
  1958 1937 1942 1
  1959 1938 1933 1
  1960 1921 1933 am
  1961 1943 1944 1
  1962 1944 1951 1
  1963 1944 1947 1
  1964 1944 1945 1
  1965 1945 1946 2
  1966 1947 1952 1
  1967 1947 1948 1
  1968 1947 1949 1
  1969 1948 1953 1
  1970 1948 1954 1
  1971 1948 1955 1
  1972 1949 1956 1
  1973 1949 1957 1
  1974 1949 1958 1
  1975 1950 1943 1
  1976 1935 1943 am
  1977 1959 1960 1
  1978 1960 1961 1
  1979 1960 1974 1
  1980 1960 1963 1
  1981 1961 1962 2
  1982 1963 1976 1
  1983 1963 1964 1
  1984 1964 1966 ar
  1985 1964 1965 ar
  1986 1965 1977 1
  1987 1965 1969 ar
  1988 1966 1967 ar
  1989 1966 1968 ar
  1990 1967 1969 ar
  1991 1967 1970 ar
  1992 1968 1971 ar
  1993 1968 1979 1
  1994 1969 1978 1
  1995 1970 1980 1
  1996 1970 1972 ar
  1997 1971 1972 ar
  1998 1971 1981 1
  1999 1972 1982 1
  2000 1973 1959 1
  2001 1975 1963 1
  2002 1945 1959 am
  2003 1983 1984 1
  2004 1984 1991 1
  2005 1984 1987 1
  2006 1984 1985 1
  2007 1985 1986 2
  2008 1987 1992 1
  2009 1987 1988 1
  2010 1987 1989 1
  2011 1988 1993 1
  2012 1988 1994 1
  2013 1988 1995 1
  2014 1989 1996 1
  2015 1989 1997 1
  2016 1989 1998 1
  2017 1990 1983 1
  2018 1961 1983 am
  2019 1999 2000 1
  2020 2000 2008 1
  2021 2000 2001 1
  2022 2000 2003 1
  2023 2001 2002 2
  2024 2003 2004 1
  2025 2003 2010 1
  2026 2004 2011 1
  2027 2004 2006 1
  2028 2004 2005 1
  2029 2005 2014 1
  2030 2005 2013 1
  2031 2005 2012 1
  2032 2006 2016 1
  2033 2006 2017 1
  2034 2006 2015 1
  2035 2007 1999 1
  2036 2009 2003 1
  2037 1985 1999 am
  2038 2018 2019 1
  2039 2019 2024 1
  2040 2019 2022 1
  2041 2019 2020 1
  2042 2020 2021 2
  2043 2022 2025 1
  2044 2022 2026 1
  2045 2022 2027 1
  2046 2023 2018 1
  2047 2001 2018 am
  2048 2028 2029 1
  2049 2029 2040 1
  2050 2029 2032 1
  2051 2029 2030 1
  2052 2030 2031 2
  2053 2032 2042 1
  2054 2032 2033 1
  2055 2033 2034 ar
  2056 2033 2035 ar
  2057 2034 2043 1
  2058 2034 2036 ar
  2059 2035 2037 ar
  2060 2035 2044 1
  2061 2036 2045 1
  2062 2036 2038 ar
  2063 2037 2038 ar
  2064 2037 2046 1
  2065 2038 2047 1
  2066 2039 2028 1
  2067 2041 2032 1
  2068 2020 2028 am
  2069 2048 2049 1
  2070 2049 2054 1
  2071 2049 2052 1
  2072 2049 2050 1
  2073 2050 2051 2
  2074 2052 2055 1
  2075 2052 2056 1
  2076 2052 2057 1
  2077 2053 2048 1
  2078 2030 2048 am
  2079 2058 2059 1
  2080 2059 2066 1
  2081 2059 2062 1
  2082 2059 2060 1
  2083 2060 2061 2
  2084 2062 2067 1
  2085 2062 2063 1
  2086 2062 2064 1
  2087 2063 2068 1
  2088 2063 2069 1
  2089 2063 2070 1
  2090 2064 2071 1
  2091 2064 2072 1
  2092 2064 2073 1
  2093 2065 2058 1
  2094 2050 2058 am
  2095 2074 2075 1
  2096 2075 2076 1
  2097 2075 2081 1
  2098 2075 2078 1
  2099 2076 2077 2
  2100 2078 2083 1
  2101 2078 2079 1
  2102 2080 2074 1
  2103 2082 2078 1
  2104 2084 2079 1
  2105 2060 2074 am
  2106 2085 2086 1
  2107 2086 2087 1
  2108 2086 2092 1
  2109 2086 2089 1
  2110 2087 2088 2
  2111 2089 2094 1
  2112 2089 2090 1
  2113 2091 2085 1
  2114 2093 2089 1
  2115 2095 2090 1
  2116 2076 2085 am
  2117 2096 2102 1
  2118 2096 2097 1
  2119 2097 2100 1
  2120 2097 2103 1
  2121 2097 2098 1
  2122 2098 2099 2
  2123 2100 2101 1
  2124 2100 2105 1
  2125 2101 2102 1
  2126 2101 2107 1
  2127 2102 2109 1
  2128 2104 2100 1
  2129 2106 2101 1
  2130 2108 2102 1
  2131 2087 2096 am
  2132 2110 2111 1
  2133 2111 2119 1
  2134 2111 2112 1
  2135 2111 2114 1
  2136 2112 2113 2
  2137 2114 2115 1
  2138 2114 2121 1
  2139 2115 2122 1
  2140 2115 2117 1
  2141 2115 2116 1
  2142 2116 2125 1
  2143 2116 2124 1
  2144 2116 2123 1
  2145 2117 2127 1
  2146 2117 2128 1
  2147 2117 2126 1
  2148 2118 2110 1
  2149 2120 2114 1
  2150 2098 2110 am
  2151 2129 2130 1
  2152 2130 2138 1
  2153 2130 2131 1
  2154 2130 2133 1
  2155 2131 2132 2
  2156 2133 2134 1
  2157 2133 2140 1
  2158 2134 2141 1
  2159 2134 2136 1
  2160 2134 2135 1
  2161 2135 2144 1
  2162 2135 2143 1
  2163 2135 2142 1
  2164 2136 2146 1
  2165 2136 2147 1
  2166 2136 2145 1
  2167 2137 2129 1
  2168 2139 2133 1
  2169 2112 2129 am
  2170 2148 2149 1
  2171 2149 2160 1
  2172 2149 2152 1
  2173 2149 2150 1
  2174 2150 2151 2
  2175 2152 2162 1
  2176 2152 2153 1
  2177 2153 2154 ar
  2178 2153 2155 ar
  2179 2154 2163 1
  2180 2154 2156 ar
  2181 2155 2157 ar
  2182 2155 2164 1
  2183 2156 2165 1
  2184 2156 2158 ar
  2185 2157 2158 ar
  2186 2157 2166 1
  2187 2158 2167 1
  2188 2159 2148 1
  2189 2161 2152 1
  2190 2131 2148 am
  2191 2168 2169 1
  2192 2169 2170 1
  2193 2169 2174 1
  2194 2170 2171 2
  2195 2172 2168 1
  2196 2173 2169 1
  2197 2150 2168 am
  2198 2175 2176 1
  2199 2176 2187 1
  2200 2176 2179 1
  2201 2176 2177 1
  2202 2177 2178 2
  2203 2179 2189 1
  2204 2179 2180 1
  2205 2180 2181 ar
  2206 2180 2182 ar
  2207 2181 2190 1
  2208 2181 2183 ar
  2209 2182 2184 ar
  2210 2182 2191 1
  2211 2183 2192 1
  2212 2183 2185 ar
  2213 2184 2185 ar
  2214 2184 2193 1
  2215 2185 2194 1
  2216 2186 2175 1
  2217 2188 2179 1
  2218 2170 2175 am
  2219 2195 2196 1
  2220 2196 2204 1
  2221 2196 2199 1
  2222 2196 2197 1
  2223 2197 2198 2
  2224 2199 2206 1
  2225 2199 2200 1
  2226 2200 2202 2
  2227 2200 2201 am
  2228 2201 2207 1
  2229 2201 2208 1
  2230 2203 2195 1
  2231 2205 2199 1
  2232 2177 2195 am
  2233 2209 2210 1
  2234 2210 2217 1
  2235 2210 2213 1
  2236 2210 2211 1
  2237 2211 2212 2
  2238 2213 2218 1
  2239 2213 2214 1
  2240 2213 2215 1
  2241 2214 2220 1
  2242 2214 2221 1
  2243 2214 2222 1
  2244 2215 2219 1
  2245 2216 2209 1
  2246 2197 2209 am
  2247 2223 2224 1
  2248 2224 2231 1
  2249 2224 2227 1
  2250 2224 2225 1
  2251 2225 2226 2
  2252 2227 2232 1
  2253 2227 2228 1
  2254 2227 2229 1
  2255 2228 2234 1
  2256 2228 2235 1
  2257 2228 2236 1
  2258 2229 2233 1
  2259 2230 2223 1
  2260 2211 2223 am
  2261 2237 2238 1
  2262 2238 2239 1
  2263 2238 2243 1
  2264 2239 2240 2
  2265 2241 2237 1
  2266 2242 2238 1
  2267 2225 2237 am
  2268 2244 2245 1
  2269 2245 2253 1
  2270 2245 2248 1
  2271 2245 2246 1
  2272 2246 2247 2
  2273 2248 2255 1
  2274 2248 2249 1
  2275 2249 2250 2
  2276 2249 2251 2
  2277 2252 2244 1
  2278 2254 2248 1
  2279 2239 2244 am
  2280 2256 2262 1
  2281 2256 2257 1
  2282 2257 2260 1
  2283 2257 2263 1
  2284 2257 2258 1
  2285 2258 2259 2
  2286 2260 2261 1
  2287 2260 2265 1
  2288 2261 2262 1
  2289 2261 2267 1
  2290 2262 2269 1
  2291 2264 2260 1
  2292 2266 2261 1
  2293 2268 2262 1
  2294 2246 2256 am
  2295 2270 2271 1
  2296 2271 2278 1
  2297 2271 2274 1
  2298 2271 2272 1
  2299 2272 2273 2
  2300 2274 2279 1
  2301 2274 2275 1
  2302 2274 2276 1
  2303 2275 2281 1
  2304 2275 2282 1
  2305 2275 2283 1
  2306 2276 2280 1
  2307 2277 2270 1
  2308 2258 2270 am
  2309 2284 2285 1
  2310 2285 2292 1
  2311 2285 2288 1
  2312 2285 2286 1
  2313 2286 2287 2
  2314 2288 2293 1
  2315 2288 2289 1
  2316 2288 2290 1
  2317 2289 2294 1
  2318 2289 2295 1
  2319 2289 2296 1
  2320 2290 2297 1
  2321 2290 2298 1
  2322 2290 2299 1
  2323 2291 2284 1
  2324 2272 2284 am
  2325 2300 2301 1
  2326 2301 2302 1
  2327 2301 2307 1
  2328 2301 2304 1
  2329 2302 2303 2
  2330 2304 2309 1
  2331 2304 2305 1
  2332 2306 2300 1
  2333 2308 2304 1
  2334 2286 2300 am
  2335 2310 2311 1
  2336 2311 2312 1
  2337 2311 2317 1
  2338 2311 2314 1
  2339 2312 2313 2
  2340 2314 2319 1
  2341 2314 2315 1
  2342 2316 2310 1
  2343 2318 2314 1
  2344 2320 2315 1
  2345 2302 2310 am
  2346 2321 2322 1
  2347 2322 2330 1
  2348 2322 2325 1
  2349 2322 2323 1
  2350 2323 2324 2
  2351 2325 2331 1
  2352 2325 2327 1
  2353 2325 2326 1
  2354 2326 2333 1
  2355 2327 2334 1
  2356 2327 2335 1
  2357 2327 2336 1
  2358 2328 2326 1
  2359 2328 2337 1
  2360 2328 2338 1
  2361 2328 2339 1
  2362 2329 2321 1
  2363 2332 2326 1
  2364 2312 2321 am
  2365 2340 2341 1
  2366 2341 2342 1
  2367 2341 2347 1
  2368 2341 2344 1
  2369 2342 2343 2
  2370 2344 2349 1
  2371 2344 2345 1
  2372 2346 2340 1
  2373 2348 2344 1
  2374 2350 2345 1
  2375 2323 2340 am
  2376 2351 2352 1
  2377 2352 2360 1
  2378 2352 2355 1
  2379 2352 2353 1
  2380 2353 2354 2
  2381 2355 2362 1
  2382 2355 2356 1
  2383 2356 2358 2
  2384 2356 2357 am
  2385 2357 2363 1
  2386 2357 2364 1
  2387 2359 2351 1
  2388 2361 2355 1
  2389 2342 2351 am
  2390 2365 2371 1
  2391 2365 2366 1
  2392 2366 2369 1
  2393 2366 2372 1
  2394 2366 2367 1
  2395 2367 2368 2
  2396 2369 2370 1
  2397 2369 2374 1
  2398 2370 2371 1
  2399 2370 2376 1
  2400 2371 2378 1
  2401 2373 2369 1
  2402 2375 2370 1
  2403 2377 2371 1
  2404 2353 2365 am
  2405 2379 2380 1
  2406 2380 2388 1
  2407 2380 2383 1
  2408 2380 2381 1
  2409 2381 2382 2
  2410 2383 2390 1
  2411 2383 2384 1
  2412 2384 2385 2
  2413 2384 2386 2
  2414 2387 2379 1
  2415 2389 2383 1
  2416 2367 2379 am
  2417 2391 2392 1
  2418 2392 2403 1
  2419 2392 2395 1
  2420 2392 2393 1
  2421 2393 2394 2
  2422 2395 2405 1
  2423 2395 2396 1
  2424 2396 2397 ar
  2425 2396 2398 ar
  2426 2397 2406 1
  2427 2397 2399 ar
  2428 2398 2400 ar
  2429 2398 2407 1
  2430 2399 2408 1
  2431 2399 2401 ar
  2432 2400 2401 ar
  2433 2400 2409 1
  2434 2401 2410 1
  2435 2402 2391 1
  2436 2404 2395 1
  2437 2381 2391 am
  2438 2411 2412 1
  2439 2412 2419 1
  2440 2412 2415 1
  2441 2412 2413 1
  2442 2413 2414 2
  2443 2415 2420 1
  2444 2415 2416 1
  2445 2415 2417 1
  2446 2416 2421 1
  2447 2416 2422 1
  2448 2416 2423 1
  2449 2417 2424 1
  2450 2417 2425 1
  2451 2417 2426 1
  2452 2418 2411 1
  2453 2393 2411 am
  2454 2427 2428 1
  2455 2428 2436 1
  2456 2428 2431 1
  2457 2428 2429 1
  2458 2429 2430 2
  2459 2431 2437 1
  2460 2431 2433 1
  2461 2431 2432 1
  2462 2432 2439 1
  2463 2433 2440 1
  2464 2433 2441 1
  2465 2433 2442 1
  2466 2434 2432 1
  2467 2434 2443 1
  2468 2434 2444 1
  2469 2434 2445 1
  2470 2435 2427 1
  2471 2438 2432 1
  2472 2413 2427 am
  2473 2446 2447 1
  2474 2447 2459 1
  2475 2447 2450 1
  2476 2447 2448 1
  2477 2448 2449 2
  2478 2450 2461 1
  2479 2450 2451 1
  2480 2451 2452 ar
  2481 2451 2453 ar
  2482 2452 2454 ar
  2483 2452 2462 1
  2484 2453 2463 1
  2485 2453 2455 ar
  2486 2454 2464 1
  2487 2454 2456 ar
  2488 2455 2456 ar
  2489 2455 2465 1
  2490 2456 2457 1
  2491 2457 2466 1
  2492 2458 2446 1
  2493 2460 2450 1
  2494 2429 2446 am
  2495 2467 2468 1
  2496 2468 2469 1
  2497 2468 2474 1
  2498 2468 2471 1
  2499 2469 2470 2
  2500 2471 2476 1
  2501 2471 2472 1
  2502 2473 2467 1
  2503 2475 2471 1
  2504 2477 2472 1
  2505 2448 2467 am
  2506 2478 2479 1
  2507 2479 2480 1
  2508 2479 2485 1
  2509 2479 2482 1
  2510 2480 2481 2
  2511 2482 2487 1
  2512 2482 2483 1
  2513 2484 2478 1
  2514 2486 2482 1
  2515 2488 2483 1
  2516 2469 2478 am
  2517 2489 2490 1
  2518 2490 2497 1
  2519 2490 2493 1
  2520 2490 2491 1
  2521 2491 2492 2
  2522 2493 2498 1
  2523 2493 2494 1
  2524 2493 2495 1
  2525 2494 2499 1
  2526 2494 2500 1
  2527 2494 2501 1
  2528 2495 2502 1
  2529 2495 2503 1
  2530 2495 2504 1
  2531 2496 2489 1
  2532 2480 2489 am
  2533 2505 2506 1
  2534 2506 2513 1
  2535 2506 2509 1
  2536 2506 2507 1
  2537 2507 2508 2
  2538 2509 2514 1
  2539 2509 2510 1
  2540 2509 2511 1
  2541 2510 2515 1
  2542 2510 2516 1
  2543 2510 2517 1
  2544 2511 2518 1
  2545 2511 2519 1
  2546 2511 2520 1
  2547 2512 2505 1
  2548 2491 2505 am
  2549 2521 2522 1
  2550 2522 2523 1
  2551 2522 2528 1
  2552 2522 2525 1
  2553 2523 2524 2
  2554 2525 2530 1
  2555 2525 2526 1
  2556 2527 2521 1
  2557 2529 2525 1
  2558 2531 2526 1
  2559 2507 2521 am
  2560 2532 2533 1
  2561 2533 2544 1
  2562 2533 2536 1
  2563 2533 2534 1
  2564 2534 2535 2
  2565 2536 2546 1
  2566 2536 2537 1
  2567 2537 2538 ar
  2568 2537 2539 ar
  2569 2538 2547 1
  2570 2538 2540 ar
  2571 2539 2541 ar
  2572 2539 2548 1
  2573 2540 2549 1
  2574 2540 2542 ar
  2575 2541 2542 ar
  2576 2541 2550 1
  2577 2542 2551 1
  2578 2543 2532 1
  2579 2545 2536 1
  2580 2523 2532 am
  2581 2552 2553 1
  2582 2553 2565 1
  2583 2553 2556 1
  2584 2553 2554 1
  2585 2554 2555 2
  2586 2556 2567 1
  2587 2556 2557 1
  2588 2557 2558 ar
  2589 2557 2559 ar
  2590 2558 2560 ar
  2591 2558 2568 1
  2592 2559 2569 1
  2593 2559 2561 ar
  2594 2560 2570 1
  2595 2560 2562 ar
  2596 2561 2562 ar
  2597 2561 2571 1
  2598 2562 2563 1
  2599 2563 2572 1
  2600 2564 2552 1
  2601 2566 2556 1
  2602 2534 2552 am
  2603 2573 2574 1
  2604 2574 2582 1
  2605 2574 2575 1
  2606 2574 2577 1
  2607 2575 2576 2
  2608 2577 2578 1
  2609 2577 2584 1
  2610 2578 2585 1
  2611 2578 2580 1
  2612 2578 2579 1
  2613 2579 2588 1
  2614 2579 2587 1
  2615 2579 2586 1
  2616 2580 2590 1
  2617 2580 2591 1
  2618 2580 2589 1
  2619 2581 2573 1
  2620 2583 2577 1
  2621 2554 2573 am
  2622 2592 2598 1
  2623 2592 2593 1
  2624 2593 2596 1
  2625 2593 2599 1
  2626 2593 2594 1
  2627 2594 2595 2
  2628 2596 2597 1
  2629 2596 2601 1
  2630 2597 2598 1
  2631 2597 2603 1
  2632 2598 2605 1
  2633 2600 2596 1
  2634 2602 2597 1
  2635 2604 2598 1
  2636 2575 2592 am
  2637 2606 2607 1
  2638 2607 2618 1
  2639 2607 2610 1
  2640 2607 2608 1
  2641 2608 2609 2
  2642 2610 2620 1
  2643 2610 2611 1
  2644 2611 2612 ar
  2645 2611 2613 ar
  2646 2612 2621 1
  2647 2612 2614 ar
  2648 2613 2615 ar
  2649 2613 2622 1
  2650 2614 2623 1
  2651 2614 2616 ar
  2652 2615 2616 ar
  2653 2615 2624 1
  2654 2616 2625 1
  2655 2617 2606 1
  2656 2619 2610 1
  2657 2594 2606 am
  2658 2626 2627 1
  2659 2627 2628 1
  2660 2627 2632 1
  2661 2628 2629 2
  2662 2630 2626 1
  2663 2631 2627 1
  2664 2608 2626 am
  2665 2633 2634 1
  2666 2634 2641 1
  2667 2634 2637 1
  2668 2634 2635 1
  2669 2635 2636 2
  2670 2637 2642 1
  2671 2637 2638 1
  2672 2637 2639 1
  2673 2638 2643 1
  2674 2638 2644 1
  2675 2638 2645 1
  2676 2639 2646 1
  2677 2639 2647 1
  2678 2639 2648 1
  2679 2640 2633 1
  2680 2628 2633 am
  2681 2649 2650 1
  2682 2650 2657 1
  2683 2650 2653 1
  2684 2650 2651 1
  2685 2651 2652 2
  2686 2653 2658 1
  2687 2653 2654 1
  2688 2653 2655 1
  2689 2654 2660 1
  2690 2654 2661 1
  2691 2654 2662 1
  2692 2655 2659 1
  2693 2656 2649 1
  2694 2635 2649 am
  2695 2663 2664 1
  2696 2664 2671 1
  2697 2664 2667 1
  2698 2664 2665 1
  2699 2665 2666 2
  2700 2667 2672 1
  2701 2667 2668 1
  2702 2667 2669 1
  2703 2668 2673 1
  2704 2668 2674 1
  2705 2668 2675 1
  2706 2669 2676 1
  2707 2669 2677 1
  2708 2669 2678 1
  2709 2670 2663 1
  2710 2651 2663 am
  2711 2679 2680 1
  2712 2680 2688 1
  2713 2680 2681 1
  2714 2680 2683 1
  2715 2681 2682 2
  2716 2683 2684 1
  2717 2683 2690 1
  2718 2684 2691 1
  2719 2684 2686 1
  2720 2684 2685 1
  2721 2685 2694 1
  2722 2685 2693 1
  2723 2685 2692 1
  2724 2686 2696 1
  2725 2686 2697 1
  2726 2686 2695 1
  2727 2687 2679 1
  2728 2689 2683 1
  2729 2665 2679 am
  2730 2698 2699 1
  2731 2699 2706 1
  2732 2699 2702 1
  2733 2699 2700 1
  2734 2700 2701 2
  2735 2702 2707 1
  2736 2702 2703 1
  2737 2702 2704 1
  2738 2703 2708 1
  2739 2703 2709 1
  2740 2703 2710 1
  2741 2704 2711 1
  2742 2704 2712 1
  2743 2704 2713 1
  2744 2705 2698 1
  2745 2681 2698 am
  2746 2714 2715 1
  2747 2715 2727 1
  2748 2715 2718 1
  2749 2715 2716 1
  2750 2716 2717 2
  2751 2718 2729 1
  2752 2718 2719 1
  2753 2719 2720 ar
  2754 2719 2721 ar
  2755 2720 2722 ar
  2756 2720 2730 1
  2757 2721 2731 1
  2758 2721 2723 ar
  2759 2722 2732 1
  2760 2722 2724 ar
  2761 2723 2724 ar
  2762 2723 2733 1
  2763 2724 2725 1
  2764 2725 2734 1
  2765 2726 2714 1
  2766 2728 2718 1
  2767 2700 2714 am
  2768 2735 2736 1
  2769 2736 2741 1
  2770 2736 2739 1
  2771 2736 2737 1
  2772 2737 2738 2
  2773 2739 2742 1
  2774 2739 2743 1
  2775 2739 2744 1
  2776 2740 2735 1
  2777 2716 2735 am
  2778 2745 2746 1
  2779 2746 2747 1
  2780 2746 2757 1
  2781 2746 2749 1
  2782 2747 2748 2
  2783 2749 2759 1
  2784 2749 2750 1
  2785 2750 2761 1
  2786 2750 2751 1
  2787 2751 2763 1
  2788 2751 2752 1
  2789 2752 2764 1
  2790 2752 2753 2
  2791 2753 2754 2
  2792 2753 2755 2
  2793 2754 2765 1
  2794 2754 2766 1
  2795 2755 2768 1
  2796 2755 2767 1
  2797 2756 2745 1
  2798 2758 2749 1
  2799 2760 2750 1
  2800 2762 2751 1
  2801 2737 2745 am
  2802 2769 2770 1
  2803 2770 2778 1
  2804 2770 2773 1
  2805 2770 2771 1
  2806 2771 2772 2
  2807 2773 2779 1
  2808 2773 2775 1
  2809 2773 2774 1
  2810 2774 2781 1
  2811 2775 2782 1
  2812 2775 2783 1
  2813 2775 2784 1
  2814 2776 2774 1
  2815 2776 2785 1
  2816 2776 2786 1
  2817 2776 2787 1
  2818 2777 2769 1
  2819 2780 2774 1
  2820 2747 2769 am
  2821 2788 2789 1
  2822 2789 2801 1
  2823 2789 2792 1
  2824 2789 2790 1
  2825 2790 2791 2
  2826 2792 2803 1
  2827 2792 2793 1
  2828 2793 2794 ar
  2829 2793 2795 ar
  2830 2794 2796 ar
  2831 2794 2804 1
  2832 2795 2805 1
  2833 2795 2797 ar
  2834 2796 2806 1
  2835 2796 2798 ar
  2836 2797 2798 ar
  2837 2797 2807 1
  2838 2798 2799 1
  2839 2799 2808 1
  2840 2800 2788 1
  2841 2802 2792 1
  2842 2771 2788 am
  2843 2809 2810 1
  2844 2810 2817 1
  2845 2810 2813 1
  2846 2810 2811 1
  2847 2811 2812 2
  2848 2813 2818 1
  2849 2813 2814 1
  2850 2813 2815 1
  2851 2814 2819 1
  2852 2814 2820 1
  2853 2814 2821 1
  2854 2815 2822 1
  2855 2815 2823 1
  2856 2815 2824 1
  2857 2816 2809 1
  2858 2790 2809 am
  2859 2825 2826 1
  2860 2826 2833 1
  2861 2826 2829 1
  2862 2826 2827 1
  2863 2827 2828 2
  2864 2829 2834 1
  2865 2829 2830 1
  2866 2829 2831 1
  2867 2830 2835 1
  2868 2830 2836 1
  2869 2830 2837 1
  2870 2831 2838 1
  2871 2831 2839 1
  2872 2831 2840 1
  2873 2832 2825 1
  2874 2811 2825 am
  2875 2841 2842 1
  2876 2842 2850 1
  2877 2842 2843 1
  2878 2842 2845 1
  2879 2843 2844 2
  2880 2845 2846 1
  2881 2845 2852 1
  2882 2846 2853 1
  2883 2846 2848 1
  2884 2846 2847 1
  2885 2847 2856 1
  2886 2847 2855 1
  2887 2847 2854 1
  2888 2848 2858 1
  2889 2848 2859 1
  2890 2848 2857 1
  2891 2849 2841 1
  2892 2851 2845 1
  2893 2827 2841 am
  2894 2860 2861 1
  2895 2861 2870 1
  2896 2861 2864 1
  2897 2861 2862 1
  2898 2862 2863 2
  2899 2864 2872 1
  2900 2864 2865 1
  2901 2865 2874 1
  2902 2865 2866 1
  2903 2866 2876 1
  2904 2866 2867 1
  2905 2867 2878 1
  2906 2867 2868 1
  2907 2868 2879 1
  2908 2868 2880 1
  2909 2868 2881 1
  2910 2869 2860 1
  2911 2871 2864 1
  2912 2873 2865 1
  2913 2875 2866 1
  2914 2877 2867 1
  2915 2843 2860 am
  2916 2882 2883 1
  2917 2883 2892 1
  2918 2883 2886 1
  2919 2883 2884 1
  2920 2884 2885 2
  2921 2886 2894 1
  2922 2886 2887 1
  2923 2887 2896 1
  2924 2887 2888 1
  2925 2888 2890 2
  2926 2888 2889 am
  2927 2889 2897 1
  2928 2889 2898 1
  2929 2891 2882 1
  2930 2893 2886 1
  2931 2895 2887 1
  2932 2862 2882 am
  2933 2899 2900 1
  2934 2900 2901 1
  2935 2900 2911 1
  2936 2900 2903 1
  2937 2901 2902 2
  2938 2903 2913 1
  2939 2903 2904 1
  2940 2904 2915 1
  2941 2904 2905 1
  2942 2905 2917 1
  2943 2905 2906 1
  2944 2906 2918 1
  2945 2906 2907 2
  2946 2907 2908 2
  2947 2907 2909 2
  2948 2908 2919 1
  2949 2908 2920 1
  2950 2909 2922 1
  2951 2909 2921 1
  2952 2910 2899 1
  2953 2912 2903 1
  2954 2914 2904 1
  2955 2916 2905 1
  2956 2884 2899 am
  2957 2923 2924 1
  2958 2924 2925 1
  2959 2924 2935 1
  2960 2924 2927 1
  2961 2925 2926 2
  2962 2927 2937 1
  2963 2927 2928 1
  2964 2928 2939 1
  2965 2928 2929 1
  2966 2929 2941 1
  2967 2929 2930 1
  2968 2930 2942 1
  2969 2930 2931 2
  2970 2931 2932 2
  2971 2931 2933 2
  2972 2932 2943 1
  2973 2932 2944 1
  2974 2933 2946 1
  2975 2933 2945 1
  2976 2934 2923 1
  2977 2936 2927 1
  2978 2938 2928 1
  2979 2940 2929 1
  2980 2901 2923 am
  2981 2947 2948 1
  2982 2948 2949 1
  2983 2948 2959 1
  2984 2948 2951 1
  2985 2949 2950 2
  2986 2951 2961 1
  2987 2951 2952 1
  2988 2952 2963 1
  2989 2952 2953 1
  2990 2953 2965 1
  2991 2953 2954 1
  2992 2954 2966 1
  2993 2954 2955 2
  2994 2955 2956 2
  2995 2955 2957 2
  2996 2956 2967 1
  2997 2956 2968 1
  2998 2957 2970 1
  2999 2957 2969 1
  3000 2958 2947 1
  3001 2960 2951 1
  3002 2962 2952 1
  3003 2964 2953 1
  3004 2925 2947 am
  3005 2971 2972 1
  3006 2972 2984 1
  3007 2972 2976 1
  3008 2972 2974 1
  3009 2974 2975 2
  3010 2976 2986 1
  3011 2976 2977 1
  3012 2977 2988 1
  3013 2977 2978 1
  3014 2978 2990 1
  3015 2978 2979 1
  3016 2979 2992 1
  3017 2979 2980 1
  3018 2980 2993 1
  3019 2980 2994 1
  3020 2980 2995 1
  3021 2973 2981 1
  3022 2973 2996 1
  3023 2973 2997 1
  3024 2973 2998 1
  3025 2981 2974 2
  3026 2981 2983 1
  3027 2982 2971 1
  3028 2985 2976 1
  3029 2987 2977 1
  3030 2989 2978 1
  3031 2991 2979 1
  3032 2949 2971 am
  3033 2999 3000 1
  3034 3000 3002 1
  3035 3000 3008 1
  3036 3002 3003 2
  3037 3001 3004 1
  3038 3001 3009 1
  3039 3001 3010 1
  3040 3001 3011 1
  3041 3004 2999 am
  3042 3004 3005 2
  3043 3006 2999 1
  3044 3007 3000 1
  3045 2974 2999 1
  3046 3012 3013 1
  3047 3013 3020 1
  3048 3013 3016 1
  3049 3013 3014 1
  3050 3014 3015 2
  3051 3016 3021 1
  3052 3016 3017 1
  3053 3016 3018 1
  3054 3017 3022 1
  3055 3017 3023 1
  3056 3017 3024 1
  3057 3018 3025 1
  3058 3018 3026 1
  3059 3018 3027 1
  3060 3019 3012 1
  3061 3002 3012 am
  3062 3028 3034 1
  3063 3028 3029 1
  3064 3029 3032 1
  3065 3029 3035 1
  3066 3029 3030 1
  3067 3030 3031 2
  3068 3032 3033 1
  3069 3032 3037 1
  3070 3033 3034 1
  3071 3033 3039 1
  3072 3034 3041 1
  3073 3036 3032 1
  3074 3038 3033 1
  3075 3040 3034 1
  3076 3014 3028 am
  3077 3042 3043 1
  3078 3043 3051 1
  3079 3043 3044 1
  3080 3043 3046 1
  3081 3044 3045 2
  3082 3046 3047 1
  3083 3046 3053 1
  3084 3047 3054 1
  3085 3047 3049 1
  3086 3047 3048 1
  3087 3048 3057 1
  3088 3048 3056 1
  3089 3048 3055 1
  3090 3049 3059 1
  3091 3049 3060 1
  3092 3049 3058 1
  3093 3050 3042 1
  3094 3052 3046 1
  3095 3030 3042 am
  3096 3061 3062 1
  3097 3062 3063 1
  3098 3062 3073 1
  3099 3062 3065 1
  3100 3063 3064 2
  3101 3065 3075 1
  3102 3065 3066 1
  3103 3066 3077 1
  3104 3066 3067 1
  3105 3067 3079 1
  3106 3067 3068 1
  3107 3068 3080 1
  3108 3068 3069 2
  3109 3069 3070 2
  3110 3069 3071 2
  3111 3070 3081 1
  3112 3070 3082 1
  3113 3071 3084 1
  3114 3071 3083 1
  3115 3072 3061 1
  3116 3074 3065 1
  3117 3076 3066 1
  3118 3078 3067 1
  3119 3044 3061 am
  3120 3085 3086 1
  3121 3086 3095 1
  3122 3086 3089 1
  3123 3086 3087 1
  3124 3087 3088 2
  3125 3089 3097 1
  3126 3089 3090 1
  3127 3090 3099 1
  3128 3090 3091 1
  3129 3091 3092 2
  3130 3091 3093 2
  3131 3094 3085 1
  3132 3096 3089 1
  3133 3098 3090 1
  3134 3063 3085 am
  3135 3100 3101 1
  3136 3101 3110 1
  3137 3101 3104 1
  3138 3101 3102 1
  3139 3102 3103 2
  3140 3104 3112 1
  3141 3104 3105 1
  3142 3105 3114 1
  3143 3105 3106 1
  3144 3106 3116 1
  3145 3106 3107 1
  3146 3107 3118 1
  3147 3107 3108 1
  3148 3108 3119 1
  3149 3108 3120 1
  3150 3108 3121 1
  3151 3109 3100 1
  3152 3111 3104 1
  3153 3113 3105 1
  3154 3115 3106 1
  3155 3117 3107 1
  3156 3087 3100 am
  3157 3122 3123 1
  3158 3123 3132 1
  3159 3123 3126 1
  3160 3123 3124 1
  3161 3124 3125 2
  3162 3126 3134 1
  3163 3126 3127 1
  3164 3127 3136 1
  3165 3127 3128 1
  3166 3128 3138 1
  3167 3128 3129 1
  3168 3129 3140 1
  3169 3129 3130 1
  3170 3130 3141 1
  3171 3130 3142 1
  3172 3130 3143 1
  3173 3131 3122 1
  3174 3133 3126 1
  3175 3135 3127 1
  3176 3137 3128 1
  3177 3139 3129 1
  3178 3102 3122 am
  3179 3144 3145 1
  3180 3145 3150 1
  3181 3145 3148 1
  3182 3145 3146 1
  3183 3146 3147 2
  3184 3148 3151 1
  3185 3148 3152 1
  3186 3148 3153 1
  3187 3149 3144 1
  3188 3124 3144 am
  3189 3154 3155 1
  3190 3155 3162 1
  3191 3155 3158 1
  3192 3155 3156 1
  3193 3156 3157 2
  3194 3158 3163 1
  3195 3158 3159 1
  3196 3158 3160 1
  3197 3159 3165 1
  3198 3159 3166 1
  3199 3159 3167 1
  3200 3160 3164 1
  3201 3161 3154 1
  3202 3146 3154 am
  3203 3168 3169 1
  3204 3169 3178 1
  3205 3169 3172 1
  3206 3169 3170 1
  3207 3170 3171 2
  3208 3172 3180 1
  3209 3172 3173 1
  3210 3173 3182 1
  3211 3173 3174 1
  3212 3174 3176 2
  3213 3174 3175 am
  3214 3175 3183 1
  3215 3175 3184 1
  3216 3177 3168 1
  3217 3179 3172 1
  3218 3181 3173 1
  3219 3156 3168 am
  3220 3185 3186 1
  3221 3186 3194 1
  3222 3186 3189 1
  3223 3186 3187 1
  3224 3187 3188 2
  3225 3189 3196 1
  3226 3189 3190 1
  3227 3190 3198 1
  3228 3190 3191 1
  3229 3191 3192 1
  3230 3192 3199 1
  3231 3192 3200 1
  3232 3192 3201 1
  3233 3193 3185 1
  3234 3195 3189 1
  3235 3197 3190 1
  3236 3170 3185 am
  3237 3202 3203 1
  3238 3203 3210 1
  3239 3203 3206 1
  3240 3203 3204 1
  3241 3204 3205 2
  3242 3206 3211 1
  3243 3206 3207 1
  3244 3206 3208 1
  3245 3207 3212 1
  3246 3207 3213 1
  3247 3207 3214 1
  3248 3208 3215 1
  3249 3208 3216 1
  3250 3208 3217 1
  3251 3209 3202 1
  3252 3187 3202 am
  3253 3218 3219 1
  3254 3219 3224 1
  3255 3219 3222 1
  3256 3219 3220 1
  3257 3220 3221 2
  3258 3222 3225 1
  3259 3222 3226 1
  3260 3222 3227 1
  3261 3223 3218 1
  3262 3204 3218 am
  3263 3228 3229 1
  3264 3229 3237 1
  3265 3229 3232 1
  3266 3229 3230 1
  3267 3230 3231 2
  3268 3232 3238 1
  3269 3232 3234 1
  3270 3232 3233 1
  3271 3233 3240 1
  3272 3234 3241 1
  3273 3234 3242 1
  3274 3234 3243 1
  3275 3235 3233 1
  3276 3235 3244 1
  3277 3235 3245 1
  3278 3235 3246 1
  3279 3236 3228 1
  3280 3239 3233 1
  3281 3220 3228 am
  3282 3247 3248 1
  3283 3248 3255 1
  3284 3248 3251 1
  3285 3248 3249 1
  3286 3249 3250 2
  3287 3251 3256 1
  3288 3251 3252 1
  3289 3251 3253 1
  3290 3252 3257 1
  3291 3252 3258 1
  3292 3252 3259 1
  3293 3253 3260 1
  3294 3253 3261 1
  3295 3253 3262 1
  3296 3254 3247 1
  3297 3230 3247 am
  3298 3263 3264 1
  3299 3264 3272 1
  3300 3264 3265 1
  3301 3264 3267 1
  3302 3265 3266 2
  3303 3267 3268 1
  3304 3267 3274 1
  3305 3268 3275 1
  3306 3268 3270 1
  3307 3268 3269 1
  3308 3269 3278 1
  3309 3269 3277 1
  3310 3269 3276 1
  3311 3270 3280 1
  3312 3270 3281 1
  3313 3270 3279 1
  3314 3271 3263 1
  3315 3273 3267 1
  3316 3249 3263 am
  3317 3282 3283 1
  3318 3283 3284 1
  3319 3283 3288 1
  3320 3284 3285 2
  3321 3286 3282 1
  3322 3287 3283 1
  3323 3265 3282 am
  3324 3289 3290 1
  3325 3290 3295 1
  3326 3290 3293 1
  3327 3290 3291 1
  3328 3291 3292 2
  3329 3293 3296 1
  3330 3293 3297 1
  3331 3293 3298 1
  3332 3294 3289 1
  3333 3284 3289 am
  3334 3299 3300 1
  3335 3300 3311 1
  3336 3300 3303 1
  3337 3300 3301 1
  3338 3301 3302 2
  3339 3303 3313 1
  3340 3303 3304 1
  3341 3304 3305 ar
  3342 3304 3306 ar
  3343 3305 3314 1
  3344 3305 3307 ar
  3345 3306 3308 ar
  3346 3306 3315 1
  3347 3307 3316 1
  3348 3307 3309 ar
  3349 3308 3309 ar
  3350 3308 3317 1
  3351 3309 3318 1
  3352 3310 3299 1
  3353 3312 3303 1
  3354 3291 3299 am
  3355 3319 3320 1
  3356 3320 3328 1
  3357 3320 3323 1
  3358 3320 3321 1
  3359 3321 3322 2
  3360 3323 3329 1
  3361 3323 3325 1
  3362 3323 3324 1
  3363 3324 3331 1
  3364 3325 3332 1
  3365 3325 3333 1
  3366 3325 3334 1
  3367 3326 3324 1
  3368 3326 3335 1
  3369 3326 3336 1
  3370 3326 3337 1
  3371 3327 3319 1
  3372 3330 3324 1
  3373 3301 3319 am
  3374 3338 3339 1
  3375 3339 3346 1
  3376 3339 3342 1
  3377 3339 3340 1
  3378 3340 3341 2
  3379 3342 3347 1
  3380 3342 3343 1
  3381 3342 3344 1
  3382 3343 3348 1
  3383 3343 3349 1
  3384 3343 3350 1
  3385 3344 3351 1
  3386 3344 3352 1
  3387 3344 3353 1
  3388 3345 3338 1
  3389 3321 3338 am
  3390 3354 3355 1
  3391 3355 3356 1
  3392 3355 3361 1
  3393 3355 3358 1
  3394 3356 3357 2
  3395 3358 3363 1
  3396 3358 3359 1
  3397 3360 3354 1
  3398 3362 3358 1
  3399 3364 3359 1
  3400 3340 3354 am
  3401 3365 3366 1
  3402 3366 3367 1
  3403 3366 3380 1
  3404 3366 3369 1
  3405 3367 3368 2
  3406 3369 3382 1
  3407 3369 3370 1
  3408 3370 3372 ar
  3409 3370 3371 ar
  3410 3371 3383 1
  3411 3371 3375 ar
  3412 3372 3373 ar
  3413 3372 3374 ar
  3414 3373 3375 ar
  3415 3373 3376 ar
  3416 3374 3377 ar
  3417 3374 3385 1
  3418 3375 3384 1
  3419 3376 3386 1
  3420 3376 3378 ar
  3421 3377 3378 ar
  3422 3377 3387 1
  3423 3378 3388 1
  3424 3379 3365 1
  3425 3381 3369 1
  3426 3356 3365 am
  3427 3389 3390 1
  3428 3390 3398 1
  3429 3390 3391 1
  3430 3390 3393 1
  3431 3391 3392 2
  3432 3393 3394 1
  3433 3393 3400 1
  3434 3394 3401 1
  3435 3394 3396 1
  3436 3394 3395 1
  3437 3395 3404 1
  3438 3395 3403 1
  3439 3395 3402 1
  3440 3396 3406 1
  3441 3396 3407 1
  3442 3396 3405 1
  3443 3397 3389 1
  3444 3399 3393 1
  3445 3367 3389 am
  3446 3408 3414 1
  3447 3408 3409 1
  3448 3409 3412 1
  3449 3409 3415 1
  3450 3409 3410 1
  3451 3410 3411 2
  3452 3412 3413 1
  3453 3412 3417 1
  3454 3413 3414 1
  3455 3413 3419 1
  3456 3414 3421 1
  3457 3416 3412 1
  3458 3418 3413 1
  3459 3420 3414 1
  3460 3391 3408 am
  3461 3422 3423 1
  3462 3423 3434 1
  3463 3423 3426 1
  3464 3423 3424 1
  3465 3424 3425 2
  3466 3426 3436 1
  3467 3426 3427 1
  3468 3427 3428 ar
  3469 3427 3429 ar
  3470 3428 3437 1
  3471 3428 3430 ar
  3472 3429 3431 ar
  3473 3429 3438 1
  3474 3430 3439 1
  3475 3430 3432 ar
  3476 3431 3432 ar
  3477 3431 3440 1
  3478 3432 3441 1
  3479 3433 3422 1
  3480 3435 3426 1
  3481 3410 3422 am
  3482 3442 3443 1
  3483 3443 3454 1
  3484 3443 3446 1
  3485 3443 3444 1
  3486 3444 3445 2
  3487 3446 3456 1
  3488 3446 3447 1
  3489 3447 3448 ar
  3490 3447 3449 ar
  3491 3448 3457 1
  3492 3448 3450 ar
  3493 3449 3451 ar
  3494 3449 3458 1
  3495 3450 3459 1
  3496 3450 3452 ar
  3497 3451 3452 ar
  3498 3451 3460 1
  3499 3452 3461 1
  3500 3453 3442 1
  3501 3455 3446 1
  3502 3424 3442 am
  3503 3462 3463 1
  3504 3463 3471 1
  3505 3463 3464 1
  3506 3463 3466 1
  3507 3464 3465 2
  3508 3466 3467 1
  3509 3466 3473 1
  3510 3467 3474 1
  3511 3467 3469 1
  3512 3467 3468 1
  3513 3468 3477 1
  3514 3468 3476 1
  3515 3468 3475 1
  3516 3469 3479 1
  3517 3469 3480 1
  3518 3469 3478 1
  3519 3470 3462 1
  3520 3472 3466 1
  3521 3444 3462 am
  3522 3481 3482 1
  3523 3482 3489 1
  3524 3482 3485 1
  3525 3482 3483 1
  3526 3483 3484 2
  3527 3485 3490 1
  3528 3485 3486 1
  3529 3485 3487 1
  3530 3486 3492 1
  3531 3486 3493 1
  3532 3486 3494 1
  3533 3487 3491 1
  3534 3488 3481 1
  3535 3464 3481 am
  3536 3495 3496 1
  3537 3495 3505 1
  3538 3496 3497 1
  3539 3496 3499 1
  3540 3496 3506 1
  3541 3497 3498 2
  3542 3499 3500 1
  3543 3499 3507 1
  3544 3499 3508 1
  3545 3500 3501 ar
  3546 3500 3502 ar
  3547 3501 3504 ar
  3548 3501 3509 1
  3549 3502 3503 ar
  3550 3503 3504 ar
  3551 3503 3510 1
  3552 3504 3511 1
  3553 3483 3495 am
  3554 3512 3513 1
  3555 3513 3520 1
  3556 3513 3516 1
  3557 3513 3514 1
  3558 3514 3515 2
  3559 3516 3521 1
  3560 3516 3517 1
  3561 3516 3518 1
  3562 3517 3522 1
  3563 3517 3523 1
  3564 3517 3524 1
  3565 3518 3525 1
  3566 3518 3526 1
  3567 3518 3527 1
  3568 3519 3512 1
  3569 3512 3497 am
  3570 3528 3529 1
  3571 3529 3537 1
  3572 3529 3530 1
  3573 3529 3532 1
  3574 3530 3531 2
  3575 3532 3533 1
  3576 3532 3539 1
  3577 3533 3540 1
  3578 3533 3535 1
  3579 3533 3534 1
  3580 3534 3543 1
  3581 3534 3542 1
  3582 3534 3541 1
  3583 3535 3545 1
  3584 3535 3546 1
  3585 3535 3544 1
  3586 3536 3528 1
  3587 3538 3532 1
  3588 3514 3528 am
  3589 3547 3548 1
  3590 3548 3556 1
  3591 3548 3551 1
  3592 3548 3549 1
  3593 3549 3550 2
  3594 3551 3558 1
  3595 3551 3552 1
  3596 3552 3554 2
  3597 3552 3553 am
  3598 3553 3559 1
  3599 3553 3560 1
  3600 3555 3547 1
  3601 3557 3551 1
  3602 3530 3547 am
  3603 3561 3562 1
  3604 3562 3569 1
  3605 3562 3565 1
  3606 3562 3563 1
  3607 3563 3564 2
  3608 3565 3570 1
  3609 3565 3566 1
  3610 3565 3567 1
  3611 3566 3572 1
  3612 3566 3573 1
  3613 3566 3574 1
  3614 3567 3571 1
  3615 3568 3561 1
  3616 3549 3561 am
  3617 3575 3576 1
  3618 3575 3585 1
  3619 3576 3577 1
  3620 3576 3579 1
  3621 3576 3586 1
  3622 3577 3578 2
  3623 3579 3580 1
  3624 3579 3587 1
  3625 3579 3588 1
  3626 3580 3581 ar
  3627 3580 3582 ar
  3628 3581 3584 ar
  3629 3581 3589 1
  3630 3582 3583 ar
  3631 3583 3584 ar
  3632 3583 3590 1
  3633 3584 3591 1
  3634 3563 3575 am
  3635 3592 3593 1
  3636 3593 3594 1
  3637 3593 3599 1
  3638 3593 3596 1
  3639 3594 3595 2
  3640 3596 3601 1
  3641 3596 3597 1
  3642 3598 3592 1
  3643 3600 3596 1
  3644 3592 3577 am
  3645 3602 3603 1
  3646 3603 3612 1
  3647 3603 3606 1
  3648 3603 3604 1
  3649 3604 3605 2
  3650 3606 3614 1
  3651 3606 3607 1
  3652 3607 3616 1
  3653 3607 3608 1
  3654 3608 3610 2
  3655 3608 3609 am
  3656 3609 3617 1
  3657 3609 3618 1
  3658 3611 3602 1
  3659 3613 3606 1
  3660 3615 3607 1
  3661 3594 3602 am
  3662 3619 3620 1
  3663 3620 3627 1
  3664 3620 3623 1
  3665 3620 3621 1
  3666 3621 3622 2
  3667 3623 3628 1
  3668 3623 3624 1
  3669 3623 3625 1
  3670 3624 3630 1
  3671 3624 3631 1
  3672 3624 3632 1
  3673 3625 3629 1
  3674 3626 3619 1
  3675 3604 3619 am
  3676 3633 3634 1
  3677 3634 3635 1
  3678 3634 3640 1
  3679 3634 3637 1
  3680 3635 3636 2
  3681 3637 3642 1
  3682 3637 3638 1
  3683 3639 3633 1
  3684 3641 3637 1
  3685 3621 3633 am
  3686 3643 3644 1
  3687 3643 3653 1
  3688 3644 3645 1
  3689 3644 3647 1
  3690 3644 3654 1
  3691 3645 3646 2
  3692 3647 3648 1
  3693 3647 3655 1
  3694 3647 3656 1
  3695 3648 3649 ar
  3696 3648 3650 ar
  3697 3649 3652 ar
  3698 3649 3657 1
  3699 3650 3651 ar
  3700 3651 3652 ar
  3701 3651 3658 1
  3702 3652 3659 1
  3703 3635 3643 am
  3704 3660 3661 1
  3705 3661 3668 1
  3706 3661 3664 1
  3707 3661 3662 1
  3708 3662 3663 2
  3709 3664 3669 1
  3710 3664 3665 1
  3711 3664 3666 1
  3712 3665 3670 1
  3713 3665 3671 1
  3714 3665 3672 1
  3715 3666 3673 1
  3716 3666 3674 1
  3717 3666 3675 1
  3718 3667 3660 1
  3719 3660 3645 am
  3720 3676 3677 1
  3721 3677 3678 1
  3722 3677 3683 1
  3723 3677 3680 1
  3724 3678 3679 2
  3725 3680 3685 1
  3726 3680 3681 1
  3727 3682 3676 1
  3728 3684 3680 1
  3729 3686 3681 1
  3730 3662 3676 am
  3731 3687 3693 1
  3732 3687 3688 1
  3733 3688 3691 1
  3734 3688 3694 1
  3735 3688 3689 1
  3736 3689 3690 2
  3737 3691 3692 1
  3738 3691 3696 1
  3739 3692 3693 1
  3740 3692 3698 1
  3741 3693 3700 1
  3742 3695 3691 1
  3743 3697 3692 1
  3744 3699 3693 1
  3745 3678 3687 am
  3746 3701 3702 1
  3747 3702 3711 1
  3748 3702 3705 1
  3749 3702 3703 1
  3750 3703 3704 2
  3751 3705 3713 1
  3752 3705 3706 1
  3753 3706 3715 1
  3754 3706 3707 1
  3755 3707 3708 2
  3756 3707 3709 2
  3757 3710 3701 1
  3758 3712 3705 1
  3759 3714 3706 1
  3760 3689 3701 am
  3761 3716 3717 1
  3762 3717 3725 1
  3763 3717 3718 1
  3764 3717 3720 1
  3765 3718 3719 2
  3766 3720 3721 1
  3767 3720 3727 1
  3768 3721 3728 1
  3769 3721 3723 1
  3770 3721 3722 1
  3771 3722 3731 1
  3772 3722 3730 1
  3773 3722 3729 1
  3774 3723 3733 1
  3775 3723 3734 1
  3776 3723 3732 1
  3777 3724 3716 1
  3778 3726 3720 1
  3779 3703 3716 am
  3780 3735 3736 1
  3781 3736 3748 1
  3782 3736 3739 1
  3783 3736 3737 1
  3784 3737 3738 2
  3785 3739 3750 1
  3786 3739 3740 1
  3787 3740 3741 ar
  3788 3740 3742 ar
  3789 3741 3743 ar
  3790 3741 3751 1
  3791 3742 3752 1
  3792 3742 3744 ar
  3793 3743 3753 1
  3794 3743 3745 ar
  3795 3744 3745 ar
  3796 3744 3754 1
  3797 3745 3746 1
  3798 3746 3755 1
  3799 3747 3735 1
  3800 3749 3739 1
  3801 3718 3735 am
  3802 3756 3757 1
  3803 3757 3758 1
  3804 3757 3763 1
  3805 3757 3760 1
  3806 3758 3759 2
  3807 3760 3765 1
  3808 3760 3761 1
  3809 3762 3756 1
  3810 3764 3760 1
  3811 3766 3761 1
  3812 3737 3756 am
  3813 3767 3768 1
  3814 3768 3773 1
  3815 3768 3771 1
  3816 3768 3769 1
  3817 3769 3770 2
  3818 3771 3774 1
  3819 3771 3775 1
  3820 3771 3776 1
  3821 3772 3767 1
  3822 3758 3767 am
  3823 3777 3778 1
  3824 3778 3785 1
  3825 3778 3781 1
  3826 3778 3779 1
  3827 3779 3780 2
  3828 3781 3786 1
  3829 3781 3782 1
  3830 3781 3783 1
  3831 3782 3788 1
  3832 3782 3789 1
  3833 3782 3790 1
  3834 3783 3787 1
  3835 3784 3777 1
  3836 3769 3777 am
  3837 3791 3792 1
  3838 3792 3799 1
  3839 3792 3795 1
  3840 3792 3793 1
  3841 3793 3794 2
  3842 3795 3800 1
  3843 3795 3796 1
  3844 3795 3797 1
  3845 3796 3802 1
  3846 3796 3803 1
  3847 3796 3804 1
  3848 3797 3801 1
  3849 3798 3791 1
  3850 3779 3791 am
  3851 3805 3806 1
  3852 3806 3807 1
  3853 3806 3820 1
  3854 3806 3809 1
  3855 3807 3808 2
  3856 3809 3822 1
  3857 3809 3810 1
  3858 3810 3812 ar
  3859 3810 3811 ar
  3860 3811 3823 1
  3861 3811 3815 ar
  3862 3812 3813 ar
  3863 3812 3814 ar
  3864 3813 3815 ar
  3865 3813 3816 ar
  3866 3814 3817 ar
  3867 3814 3825 1
  3868 3815 3824 1
  3869 3816 3826 1
  3870 3816 3818 ar
  3871 3817 3818 ar
  3872 3817 3827 1
  3873 3818 3828 1
  3874 3819 3805 1
  3875 3821 3809 1
  3876 3793 3805 am
  3877 3829 3830 1
  3878 3830 3838 1
  3879 3830 3831 1
  3880 3830 3833 1
  3881 3831 3832 2
  3882 3833 3834 1
  3883 3833 3840 1
  3884 3834 3841 1
  3885 3834 3836 1
  3886 3834 3835 1
  3887 3835 3844 1
  3888 3835 3843 1
  3889 3835 3842 1
  3890 3836 3846 1
  3891 3836 3847 1
  3892 3836 3845 1
  3893 3837 3829 1
  3894 3839 3833 1
  3895 3807 3829 am
  3896 3848 3849 1
  3897 3849 3850 1
  3898 3849 3854 1
  3899 3850 3851 2
  3900 3852 3848 1
  3901 3853 3849 1
  3902 3831 3848 am
  3903 3855 3856 1
  3904 3856 3868 1
  3905 3856 3859 1
  3906 3856 3857 1
  3907 3857 3858 2
  3908 3859 3870 1
  3909 3859 3860 1
  3910 3860 3861 ar
  3911 3860 3862 ar
  3912 3861 3863 ar
  3913 3861 3871 1
  3914 3862 3872 1
  3915 3862 3864 ar
  3916 3863 3873 1
  3917 3863 3865 ar
  3918 3864 3865 ar
  3919 3864 3874 1
  3920 3865 3866 1
  3921 3866 3875 1
  3922 3867 3855 1
  3923 3869 3859 1
  3924 3850 3855 am
  3925 3876 3877 1
  3926 3877 3884 1
  3927 3877 3880 1
  3928 3877 3878 1
  3929 3878 3879 2
  3930 3880 3885 1
  3931 3880 3881 1
  3932 3880 3882 1
  3933 3881 3886 1
  3934 3881 3887 1
  3935 3881 3888 1
  3936 3882 3889 1
  3937 3882 3890 1
  3938 3882 3891 1
  3939 3883 3876 1
  3940 3857 3876 am
  3941 3892 3893 1
  3942 3893 3901 1
  3943 3893 3896 1
  3944 3893 3894 1
  3945 3894 3895 2
  3946 3896 3903 1
  3947 3896 3897 1
  3948 3897 3899 2
  3949 3897 3898 am
  3950 3898 3904 1
  3951 3898 3905 1
  3952 3900 3892 1
  3953 3902 3896 1
  3954 3878 3892 am
  3955 3906 3907 1
  3956 3907 3908 1
  3957 3907 3913 1
  3958 3907 3910 1
  3959 3908 3909 2
  3960 3910 3915 1
  3961 3910 3911 1
  3962 3912 3906 1
  3963 3914 3910 1
  3964 3916 3911 1
  3965 3894 3906 am
  3966 3917 3918 1
  3967 3918 3923 1
  3968 3918 3921 1
  3969 3918 3919 1
  3970 3919 3920 2
  3971 3921 3924 1
  3972 3921 3925 1
  3973 3921 3926 1
  3974 3922 3917 1
  3975 3908 3917 am
  3976 3927 3928 1
  3977 3928 3936 1
  3978 3928 3929 1
  3979 3928 3931 1
  3980 3929 3930 2
  3981 3931 3932 1
  3982 3931 3938 1
  3983 3932 3939 1
  3984 3932 3934 1
  3985 3932 3933 1
  3986 3933 3942 1
  3987 3933 3941 1
  3988 3933 3940 1
  3989 3934 3944 1
  3990 3934 3945 1
  3991 3934 3943 1
  3992 3935 3927 1
  3993 3937 3931 1
  3994 3919 3927 am
  3995 3946 3947 1
  3996 3947 3955 1
  3997 3947 3950 1
  3998 3947 3948 1
  3999 3948 3949 2
  4000 3950 3957 1
  4001 3950 3951 1
  4002 3951 3953 2
  4003 3951 3952 am
  4004 3952 3958 1
  4005 3952 3959 1
  4006 3954 3946 1
  4007 3956 3950 1
  4008 3929 3946 am
  4009 3960 3966 1
  4010 3960 3961 1
  4011 3961 3964 1
  4012 3961 3967 1
  4013 3961 3962 1
  4014 3962 3963 2
  4015 3964 3965 1
  4016 3964 3969 1
  4017 3965 3966 1
  4018 3965 3971 1
  4019 3966 3973 1
  4020 3968 3964 1
  4021 3970 3965 1
  4022 3972 3966 1
  4023 3948 3960 am
  4024 3974 3975 1
  4025 3975 3982 1
  4026 3975 3978 1
  4027 3975 3976 1
  4028 3976 3977 2
  4029 3978 3983 1
  4030 3978 3979 1
  4031 3978 3980 1
  4032 3979 3984 1
  4033 3979 3985 1
  4034 3979 3986 1
  4035 3980 3987 1
  4036 3980 3988 1
  4037 3980 3989 1
  4038 3981 3974 1
  4039 3962 3974 am
  4040 3990 3991 1
  4041 3991 3999 1
  4042 3991 3994 1
  4043 3991 3992 1
  4044 3992 3993 2
  4045 3994 4000 1
  4046 3994 3996 1
  4047 3994 3995 1
  4048 3995 4002 1
  4049 3996 4003 1
  4050 3996 4004 1
  4051 3996 4005 1
  4052 3997 3995 1
  4053 3997 4006 1
  4054 3997 4007 1
  4055 3997 4008 1
  4056 3998 3990 1
  4057 4001 3995 1
  4058 3976 3990 am
  4059 4009 4010 1
  4060 4010 4022 1
  4061 4010 4013 1
  4062 4010 4011 1
  4063 4011 4012 2
  4064 4013 4024 1
  4065 4013 4014 1
  4066 4014 4015 ar
  4067 4014 4016 ar
  4068 4015 4017 ar
  4069 4015 4025 1
  4070 4016 4026 1
  4071 4016 4018 ar
  4072 4017 4027 1
  4073 4017 4019 ar
  4074 4018 4019 ar
  4075 4018 4028 1
  4076 4019 4020 1
  4077 4020 4029 1
  4078 4021 4009 1
  4079 4023 4013 1
  4080 3992 4009 am
  4081 4030 4031 1
  4082 4031 4038 1
  4083 4031 4034 1
  4084 4031 4032 1
  4085 4032 4033 2
  4086 4034 4039 1
  4087 4034 4035 1
  4088 4034 4036 1
  4089 4035 4041 1
  4090 4035 4042 1
  4091 4035 4043 1
  4092 4036 4040 1
  4093 4037 4030 1
  4094 4011 4030 am
  4095 4044 4045 1
  4096 4045 4052 1
  4097 4045 4048 1
  4098 4045 4046 1
  4099 4046 4047 2
  4100 4048 4053 1
  4101 4048 4049 1
  4102 4048 4050 1
  4103 4049 4055 1
  4104 4049 4056 1
  4105 4049 4057 1
  4106 4050 4054 1
  4107 4051 4044 1
  4108 4032 4044 am
  4109 4058 4059 1
  4110 4059 4070 1
  4111 4059 4062 1
  4112 4059 4060 1
  4113 4060 4061 2
  4114 4062 4072 1
  4115 4062 4063 1
  4116 4063 4064 ar
  4117 4063 4065 ar
  4118 4064 4073 1
  4119 4064 4066 ar
  4120 4065 4067 ar
  4121 4065 4074 1
  4122 4066 4075 1
  4123 4066 4068 ar
  4124 4067 4068 ar
  4125 4067 4076 1
  4126 4068 4077 1
  4127 4069 4058 1
  4128 4071 4062 1
  4129 4046 4058 am
  4130 4078 4079 1
  4131 4079 4087 1
  4132 4079 4082 1
  4133 4079 4080 1
  4134 4080 4081 2
  4135 4082 4089 1
  4136 4082 4083 1
  4137 4083 4085 2
  4138 4083 4084 am
  4139 4084 4090 1
  4140 4084 4091 1
  4141 4086 4078 1
  4142 4088 4082 1
  4143 4060 4078 am
  4144 4092 4093 1
  4145 4093 4101 1
  4146 4093 4096 1
  4147 4093 4094 1
  4148 4094 4095 2
  4149 4096 4102 1
  4150 4096 4098 1
  4151 4096 4097 1
  4152 4097 4104 1
  4153 4098 4105 1
  4154 4098 4106 1
  4155 4098 4107 1
  4156 4099 4097 1
  4157 4099 4108 1
  4158 4099 4109 1
  4159 4099 4110 1
  4160 4100 4092 1
  4161 4103 4097 1
  4162 4080 4092 am
  4163 4111 4112 1
  4164 4112 4121 1
  4165 4112 4115 1
  4166 4112 4113 1
  4167 4113 4114 2
  4168 4115 4123 1
  4169 4115 4116 1
  4170 4116 4125 1
  4171 4116 4117 1
  4172 4117 4118 2
  4173 4117 4119 2
  4174 4120 4111 1
  4175 4122 4115 1
  4176 4124 4116 1
  4177 4094 4111 am
  4178 4126 4127 1
  4179 4127 4138 1
  4180 4127 4130 1
  4181 4127 4128 1
  4182 4128 4129 2
  4183 4130 4140 1
  4184 4130 4131 1
  4185 4131 4132 ar
  4186 4131 4133 ar
  4187 4132 4141 1
  4188 4132 4134 ar
  4189 4133 4135 ar
  4190 4133 4142 1
  4191 4134 4143 1
  4192 4134 4136 ar
  4193 4135 4136 ar
  4194 4135 4144 1
  4195 4136 4145 1
  4196 4137 4126 1
  4197 4139 4130 1
  4198 4113 4126 am
  4199 4146 4147 1
  4200 4147 4148 1
  4201 4147 4158 1
  4202 4147 4150 1
  4203 4148 4149 2
  4204 4150 4160 1
  4205 4150 4151 1
  4206 4151 4162 1
  4207 4151 4152 1
  4208 4152 4164 1
  4209 4152 4153 1
  4210 4153 4165 1
  4211 4153 4154 2
  4212 4154 4155 2
  4213 4154 4156 2
  4214 4155 4166 1
  4215 4155 4167 1
  4216 4156 4169 1
  4217 4156 4168 1
  4218 4157 4146 1
  4219 4159 4150 1
  4220 4161 4151 1
  4221 4163 4152 1
  4222 4128 4146 am
  4223 4170 4171 1
  4224 4171 4180 1
  4225 4171 4174 1
  4226 4171 4172 1
  4227 4172 4173 2
  4228 4174 4182 1
  4229 4174 4175 1
  4230 4175 4184 1
  4231 4175 4176 1
  4232 4176 4186 1
  4233 4176 4177 1
  4234 4177 4188 1
  4235 4177 4178 1
  4236 4178 4189 1
  4237 4178 4190 1
  4238 4178 4191 1
  4239 4179 4170 1
  4240 4181 4174 1
  4241 4183 4175 1
  4242 4185 4176 1
  4243 4187 4177 1
  4244 4148 4170 am
  4245 4192 4193 1
  4246 4193 4198 1
  4247 4193 4196 1
  4248 4193 4194 1
  4249 4194 4195 2
  4250 4196 4199 1
  4251 4196 4200 1
  4252 4196 4201 1
  4253 4197 4192 1
  4254 4172 4192 am
  4255 4202 4203 1
  4256 4203 4214 1
  4257 4203 4206 1
  4258 4203 4204 1
  4259 4204 4205 2
  4260 4206 4216 1
  4261 4206 4207 1
  4262 4207 4208 ar
  4263 4207 4209 ar
  4264 4208 4217 1
  4265 4208 4210 ar
  4266 4209 4211 ar
  4267 4209 4218 1
  4268 4210 4219 1
  4269 4210 4212 ar
  4270 4211 4212 ar
  4271 4211 4220 1
  4272 4212 4221 1
  4273 4213 4202 1
  4274 4215 4206 1
  4275 4194 4202 am
  4276 4222 4223 1
  4277 4223 4231 1
  4278 4223 4224 1
  4279 4223 4226 1
  4280 4224 4225 2
  4281 4226 4227 1
  4282 4226 4233 1
  4283 4227 4234 1
  4284 4227 4229 1
  4285 4227 4228 1
  4286 4228 4237 1
  4287 4228 4236 1
  4288 4228 4235 1
  4289 4229 4239 1
  4290 4229 4240 1
  4291 4229 4238 1
  4292 4230 4222 1
  4293 4232 4226 1
  4294 4204 4222 am
  4295 4241 4242 1
  4296 4242 4251 1
  4297 4242 4245 1
  4298 4242 4243 1
  4299 4243 4244 2
  4300 4245 4253 1
  4301 4245 4246 1
  4302 4246 4255 1
  4303 4246 4247 1
  4304 4247 4257 1
  4305 4247 4248 1
  4306 4248 4259 1
  4307 4248 4249 1
  4308 4249 4260 1
  4309 4249 4261 1
  4310 4249 4262 1
  4311 4250 4241 1
  4312 4252 4245 1
  4313 4254 4246 1
  4314 4256 4247 1
  4315 4258 4248 1
  4316 4224 4241 am
  4317 4263 4264 1
  4318 4264 4272 1
  4319 4264 4267 1
  4320 4264 4265 1
  4321 4265 4266 2
  4322 4267 4273 1
  4323 4267 4269 1
  4324 4267 4268 1
  4325 4268 4275 1
  4326 4269 4276 1
  4327 4269 4277 1
  4328 4269 4278 1
  4329 4270 4268 1
  4330 4270 4279 1
  4331 4270 4280 1
  4332 4270 4281 1
  4333 4271 4263 1
  4334 4274 4268 1
  4335 4243 4263 am
  4336 4282 4283 1
  4337 4283 4291 1
  4338 4283 4284 1
  4339 4283 4286 1
  4340 4284 4285 2
  4341 4286 4287 1
  4342 4286 4293 1
  4343 4287 4294 1
  4344 4287 4289 1
  4345 4287 4288 1
  4346 4288 4297 1
  4347 4288 4296 1
  4348 4288 4295 1
  4349 4289 4299 1
  4350 4289 4300 1
  4351 4289 4298 1
  4352 4290 4282 1
  4353 4292 4286 1
  4354 4265 4282 am
  4355 4301 4302 1
  4356 4302 4303 1
  4357 4302 4308 1
  4358 4302 4305 1
  4359 4303 4304 2
  4360 4305 4310 1
  4361 4305 4306 1
  4362 4307 4301 1
  4363 4309 4305 1
  4364 4311 4306 1
  4365 4284 4301 am
  4366 4312 4313 1
  4367 4313 4322 1
  4368 4313 4317 1
  4369 4313 4315 1
  4370 4315 4316 2
  4371 4317 4324 1
  4372 4317 4318 1
  4373 4314 4319 1
  4374 4314 4326 1
  4375 4314 4327 1
  4376 4314 4328 1
  4377 4319 4315 am
  4378 4319 4321 1
  4379 4320 4312 1
  4380 4323 4317 1
  4381 4325 4318 1
  4382 4303 4312 am
@<TRIPOS>SUBSTRUCTURE
     1 TYR     2 RESIDUE           4 A     TYR     1 ROOT
     2 ALA    29 RESIDUE           4 A     ALA     2
[truncated: 49,821 more chars]
