# Supplementary material for: The pocketome of G-protein-coupled receptors reveals previously untargeted allosteric sites
Source: Nat Commun. 2022 May 10;13:2567. doi: 10.1038/s41467-022-29609-6 (PMC9091257; doi:10.1038/s41467-022-29609-6)
Supplement: Supplementary file 4 — Supplementary Data 1 [file 41467_2022_29609_MOESM4_ESM.zip › docking_files/3pds/mols.mol2]

# TRIPOS MOL2 file generated by SEED

@<TRIPOS>MOLECULE
methanamine
 8 7 0 0 0
****
USER_CHARGES
INVALID_CHARGES
Pose:   1 Cluster:   1 Fr_nu:  88717 TotEn:   -57.63
@<TRIPOS>ATOM
      1 C1        -84.8678    0.5352  -39.2831 C.3    1 LIG       0.04000
      2 N1        -84.4398   -0.6727  -38.5518 N.4    1 LIG      -0.30000
      3 H1        -84.0420    0.8472  -39.9251 H      1 LIG       0.09000
      4 H2        -85.7476    0.2739  -39.8742 H      1 LIG       0.09000
      5 H3        -85.1045    1.3053  -38.5464 H      1 LIG       0.09000
      6 H4        -85.1814   -1.0152  -37.9269 H      1 LIG       0.33000
      7 H5        -83.6098   -0.4860  -37.9737 H      1 LIG       0.33000
      8 H6        -84.2017   -1.4372  -39.1975 H      1 LIG       0.33000
@<TRIPOS>BOND
      1       1       2 1
      2       1       3 1
      3       1       4 1
      4       1       5 1
      5       2       6 1
      6       2       7 1
      7       2       8 1
@<TRIPOS>ALT_TYPE
CGenFF_4.0_ALT_TYPE_SET
CGenFF_4.0 1 CG334 2 NG3P3 3 HGA3 4 HGA3 5 HGA3 6 HGP2 7 HGP2 8 HGP2
@<TRIPOS>MOLECULE
methanamine
 8 7 0 0 0
****
USER_CHARGES
INVALID_CHARGES
Pose:   2 Cluster:   2 Fr_nu: 1753051 TotEn:   -56.66
@<TRIPOS>ATOM
      1 C1        -76.4609   -7.5626  -59.1952 C.3    1 LIG       0.04000
      2 N1        -75.4786   -8.5822  -59.6110 N.4    1 LIG      -0.30000
      3 H1        -77.3445   -8.0830  -58.8213 H      1 LIG       0.09000
      4 H2        -76.0018   -6.9560  -58.4122 H      1 LIG       0.09000
      5 H3        -76.7035   -6.9563  -60.0700 H      1 LIG       0.09000
      6 H4        -74.6196   -8.1490  -59.9744 H      1 LIG       0.33000
      7 H5        -75.8575   -9.1870  -60.3517 H      1 LIG       0.33000
      8 H6        -75.2107   -9.1876  -58.8237 H      1 LIG       0.33000
@<TRIPOS>BOND
      1       1       2 1
      2       1       3 1
      3       1       4 1
      4       1       5 1
      5       2       6 1
      6       2       7 1
      7       2       8 1
@<TRIPOS>ALT_TYPE
CGenFF_4.0_ALT_TYPE_SET
CGenFF_4.0 1 CG334 2 NG3P3 3 HGA3 4 HGA3 5 HGA3 6 HGP2 7 HGP2 8 HGP2
@<TRIPOS>MOLECULE
methanamine
 8 7 0 0 0
****
USER_CHARGES
INVALID_CHARGES
Pose:   3 Cluster:   3 Fr_nu: 845443 TotEn:   -47.41
@<TRIPOS>ATOM
      1 C1        -76.0058  -23.6790  -46.7084 C.3    1 LIG       0.04000
      2 N1        -75.6899  -24.2878  -48.0149 N.4    1 LIG      -0.30000
      3 H1        -76.8618  -24.2115  -46.2901 H      1 LIG       0.09000
      4 H2        -75.1271  -23.7847  -46.0693 H      1 LIG       0.09000
      5 H3        -76.2431  -22.6272  -46.8788 H      1 LIG       0.09000
      6 H4        -74.8866  -23.8248  -48.4599 H      1 LIG       0.33000
      7 H5        -76.4856  -24.2175  -48.6629 H      1 LIG       0.33000
      8 H6        -75.4573  -25.2850  -47.9173 H      1 LIG       0.33000
@<TRIPOS>BOND
      1       1       2 1
      2       1       3 1
      3       1       4 1
      4       1       5 1
      5       2       6 1
      6       2       7 1
      7       2       8 1
@<TRIPOS>ALT_TYPE
CGenFF_4.0_ALT_TYPE_SET
CGenFF_4.0 1 CG334 2 NG3P3 3 HGA3 4 HGA3 5 HGA3 6 HGP2 7 HGP2 8 HGP2
@<TRIPOS>MOLECULE
methanamine
 8 7 0 0 0
****
USER_CHARGES
INVALID_CHARGES
Pose:   4 Cluster:   4 Fr_nu: 1910963 TotEn:   -45.40
@<TRIPOS>ATOM
      1 C1        -75.6906  -24.8083  -46.9909 C.3    1 LIG       0.04000
      2 N1        -75.3528  -25.5736  -48.2064 N.4    1 LIG      -0.30000
      3 H1        -76.7787  -24.7569  -46.9202 H      1 LIG       0.09000
      4 H2        -75.2660  -25.3360  -46.1349 H      1 LIG       0.09000
      5 H3        -75.2566  -23.8117  -47.0924 H      1 LIG       0.09000
      6 H4        -74.3348  -25.6558  -48.3269 H      1 LIG       0.33000
      7 H5        -75.7288  -25.1213  -49.0502 H      1 LIG       0.33000
      8 H6        -75.7379  -26.5267  -48.1683 H      1 LIG       0.33000
@<TRIPOS>BOND
      1       1       2 1
      2       1       3 1
      3       1       4 1
      4       1       5 1
      5       2       6 1
      6       2       7 1
      7       2       8 1
@<TRIPOS>ALT_TYPE
CGenFF_4.0_ALT_TYPE_SET
CGenFF_4.0 1 CG334 2 NG3P3 3 HGA3 4 HGA3 5 HGA3 6 HGP2 7 HGP2 8 HGP2
@<TRIPOS>MOLECULE
methanamine
 8 7 0 0 0
****
USER_CHARGES
INVALID_CHARGES
Pose:   5 Cluster:   5 Fr_nu: 1987611 TotEn:   -44.88
@<TRIPOS>ATOM
      1 C1        -80.4703  -21.6535  -55.2937 C.3    1 LIG       0.04000
      2 N1        -79.4841  -22.1520  -56.2715 N.4    1 LIG      -0.30000
      3 H1        -80.4726  -20.5633  -55.3479 H      1 LIG       0.09000
      4 H2        -81.4456  -22.0622  -55.5647 H      1 LIG       0.09000
      5 H3        -80.1622  -21.9964  -54.3041 H      1 LIG       0.09000
      6 H4        -79.4370  -23.1794  -56.2660 H      1 LIG       0.33000
      7 H5        -78.5406  -21.7980  -56.0653 H      1 LIG       0.33000
      8 H6        -79.7229  -21.8582  -57.2279 H      1 LIG       0.33000
@<TRIPOS>BOND
      1       1       2 1
      2       1       3 1
      3       1       4 1
      4       1       5 1
      5       2       6 1
      6       2       7 1
      7       2       8 1
@<TRIPOS>ALT_TYPE
CGenFF_4.0_ALT_TYPE_SET
CGenFF_4.0 1 CG334 2 NG3P3 3 HGA3 4 HGA3 5 HGA3 6 HGP2 7 HGP2 8 HGP2
@<TRIPOS>MOLECULE
methanamine
 8 7 0 0 0
****
USER_CHARGES
INVALID_CHARGES
Pose:   6 Cluster:   6 Fr_nu: 217907 TotEn:   -43.81
@<TRIPOS>ATOM
      1 C1        -69.4573    2.5642  -47.3454 C.3    1 LIG       0.04000
      2 N1        -68.2796    2.2220  -48.1660 N.4    1 LIG      -0.30000
      3 H1        -70.2728    1.9005  -47.6384 H      1 LIG       0.09000
      4 H2        -69.1886    2.4173  -46.2976 H      1 LIG       0.09000
      5 H3        -69.7103    3.6076  -47.5432 H      1 LIG       0.09000
      6 H4        -67.4745    2.8180  -47.9333 H      1 LIG       0.33000
      7 H5        -68.4743    2.3424  -49.1688 H      1 LIG       0.33000
      8 H6        -67.9933    1.2447  -48.0213 H      1 LIG       0.33000
@<TRIPOS>BOND
      1       1       2 1
      2       1       3 1
      3       1       4 1
      4       1       5 1
      5       2       6 1
      6       2       7 1
      7       2       8 1
@<TRIPOS>ALT_TYPE
CGenFF_4.0_ALT_TYPE_SET
CGenFF_4.0 1 CG334 2 NG3P3 3 HGA3 4 HGA3 5 HGA3 6 HGP2 7 HGP2 8 HGP2
@<TRIPOS>MOLECULE
methanamine
 8 7 0 0 0
****
USER_CHARGES
INVALID_CHARGES
Pose:   7 Cluster:   7 Fr_nu: 1488170 TotEn:   -43.04
@<TRIPOS>ATOM
      1 C1        -59.6305    4.2947  -39.3558 C.3    1 LIG       0.04000
      2 N1        -59.0589    2.9368  -39.2738 N.4    1 LIG      -0.30000
      3 H1        -58.8140    5.0087  -39.2335 H      1 LIG       0.09000
      4 H2        -60.1013    4.4005  -40.3350 H      1 LIG       0.09000
      5 H3        -60.3645    4.3971  -38.5542 H      1 LIG       0.09000
      6 H4        -59.7853    2.2170  -39.3827 H      1 LIG       0.33000
      7 H5        -58.5996    2.7781  -38.3672 H      1 LIG       0.33000
      8 H6        -58.3561    2.7810  -40.0085 H      1 LIG       0.33000
@<TRIPOS>BOND
      1       1       2 1
      2       1       3 1
      3       1       4 1
      4       1       5 1
      5       2       6 1
      6       2       7 1
      7       2       8 1
@<TRIPOS>ALT_TYPE
CGenFF_4.0_ALT_TYPE_SET
CGenFF_4.0 1 CG334 2 NG3P3 3 HGA3 4 HGA3 5 HGA3 6 HGP2 7 HGP2 8 HGP2
@<TRIPOS>MOLECULE
methanamine
 8 7 0 0 0
****
USER_CHARGES
INVALID_CHARGES
Pose:   8 Cluster:   8 Fr_nu: 1384773 TotEn:   -42.12
@<TRIPOS>ATOM
      1 C1        -76.6533  -23.9405  -46.5109 C.3    1 LIG       0.04000
      2 N1        -77.1026  -24.9012  -47.5368 N.4    1 LIG      -0.30000
      3 H1        -76.3634  -24.5090  -45.6253 H      1 LIG       0.09000
      4 H2        -75.8043  -23.3887  -46.9187 H      1 LIG       0.09000
      5 H3        -77.4877  -23.2714  -46.2917 H      1 LIG       0.09000
      6 H4        -77.3903  -24.4211  -48.3996 H      1 LIG       0.33000
      7 H5        -77.9058  -25.4528  -47.2071 H      1 LIG       0.33000
      8 H6        -76.3543  -25.5618  -47.7850 H      1 LIG       0.33000
@<TRIPOS>BOND
      1       1       2 1
      2       1       3 1
      3       1       4 1
      4       1       5 1
      5       2       6 1
      6       2       7 1
      7       2       8 1
@<TRIPOS>ALT_TYPE
CGenFF_4.0_ALT_TYPE_SET
CGenFF_4.0 1 CG334 2 NG3P3 3 HGA3 4 HGA3 5 HGA3 6 HGP2 7 HGP2 8 HGP2
@<TRIPOS>MOLECULE
methanamine
 8 7 0 0 0
****
USER_CHARGES
INVALID_CHARGES
Pose:   9 Cluster:   9 Fr_nu: 534133 TotEn:   -42.10
@<TRIPOS>ATOM
      1 C1        -59.2432    4.7054  -38.0340 C.3    1 LIG       0.04000
      2 N1        -59.9915    3.7564  -38.8807 N.4    1 LIG      -0.30000
      3 H1        -58.1949    4.4016  -38.0379 H      1 LIG       0.09000
      4 H2        -59.3647    5.7024  -38.4617 H      1 LIG       0.09000
      5 H3        -59.6621    4.6566  -37.0270 H      1 LIG       0.09000
      6 H4        -60.9917    3.9932  -38.9156 H      1 LIG       0.33000
      7 H5        -59.9135    2.7947  -38.5241 H      1 LIG       0.33000
      8 H6        -59.6391    3.7579  -39.8470 H      1 LIG       0.33000
@<TRIPOS>BOND
      1       1       2 1
      2       1       3 1
      3       1       4 1
      4       1       5 1
      5       2       6 1
      6       2       7 1
      7       2       8 1
@<TRIPOS>ALT_TYPE
CGenFF_4.0_ALT_TYPE_SET
CGenFF_4.0 1 CG334 2 NG3P3 3 HGA3 4 HGA3 5 HGA3 6 HGP2 7 HGP2 8 HGP2
@<TRIPOS>MOLECULE
methanamine
 8 7 0 0 0
****
USER_CHARGES
INVALID_CHARGES
Pose:  10 Cluster:  10 Fr_nu: 1842677 TotEn:   -41.39
@<TRIPOS>ATOM
      1 C1        -67.1829  -14.1859  -65.4961 C.3    1 LIG       0.04000
      2 N1        -67.5178  -12.8176  -65.9355 N.4    1 LIG      -0.30000
      3 H1        -68.1063  -14.7677  -65.4824 H      1 LIG       0.09000
      4 H2        -66.4681  -14.6004  -66.2095 H      1 LIG       0.09000
      5 H3        -66.7468  -14.1185  -64.4976 H      1 LIG       0.09000
      6 H4        -66.6821  -12.2191  -65.9681 H      1 LIG       0.33000
      7 H5        -68.1915  -12.3739  -65.2974 H      1 LIG       0.33000
      8 H6        -67.9355  -12.8175  -66.8755 H      1 LIG       0.33000
@<TRIPOS>BOND
      1       1       2 1
      2       1       3 1
      3       1       4 1
      4       1       5 1
      5       2       6 1
      6       2       7 1
      7       2       8 1
@<TRIPOS>ALT_TYPE
CGenFF_4.0_ALT_TYPE_SET
CGenFF_4.0 1 CG334 2 NG3P3 3 HGA3 4 HGA3 5 HGA3 6 HGP2 7 HGP2 8 HGP2
@<TRIPOS>MOLECULE
methanamine
 8 7 0 0 0
****
USER_CHARGES
INVALID_CHARGES
Pose:  11 Cluster:  11 Fr_nu: 501272 TotEn:   -40.71
@<TRIPOS>ATOM
      1 C1        -79.2777  -21.7763  -32.8791 C.3    1 LIG       0.04000
      2 N1        -78.3425  -22.7652  -33.4489 N.4    1 LIG      -0.30000
      3 H1        -80.0939  -21.6397  -33.5909 H      1 LIG       0.09000
      4 H2        -79.6459  -22.1722  -31.9307 H      1 LIG       0.09000
      5 H3        -78.7283  -20.8449  -32.7289 H      1 LIG       0.09000
      6 H4        -77.5477  -22.9360  -32.8189 H      1 LIG       0.33000
      7 H5        -77.9608  -22.4445  -34.3486 H      1 LIG       0.33000
      8 H6        -78.8065  -23.6683  -33.6137 H      1 LIG       0.33000
@<TRIPOS>BOND
      1       1       2 1
      2       1       3 1
      3       1       4 1
      4       1       5 1
      5       2       6 1
      6       2       7 1
      7       2       8 1
@<TRIPOS>ALT_TYPE
CGenFF_4.0_ALT_TYPE_SET
CGenFF_4.0 1 CG334 2 NG3P3 3 HGA3 4 HGA3 5 HGA3 6 HGP2 7 HGP2 8 HGP2
@<TRIPOS>MOLECULE
methanamine
 8 7 0 0 0
****
USER_CHARGES
INVALID_CHARGES
Pose:  12 Cluster:  12 Fr_nu: 1871235 TotEn:   -40.43
@<TRIPOS>ATOM
      1 C1        -66.4445  -13.5593  -65.5096 C.3    1 LIG       0.04000
      2 N1        -67.8151  -14.1061  -65.5119 N.4    1 LIG      -0.30000
      3 H1        -65.7651  -14.3601  -65.8072 H      1 LIG       0.09000
      4 H2        -66.4133  -12.7327  -66.2219 H      1 LIG       0.09000
      5 H3        -66.2245  -13.2140  -64.4976 H      1 LIG       0.09000
      6 H4        -68.5037  -13.3931  -65.2377 H      1 LIG       0.33000
      7 H5        -67.9056  -14.8924  -64.8550 H      1 LIG       0.33000
      8 H6        -68.0799  -14.4497  -66.4446 H      1 LIG       0.33000
@<TRIPOS>BOND
      1       1       2 1
      2       1       3 1
      3       1       4 1
      4       1       5 1
      5       2       6 1
      6       2       7 1
      7       2       8 1
@<TRIPOS>ALT_TYPE
CGenFF_4.0_ALT_TYPE_SET
CGenFF_4.0 1 CG334 2 NG3P3 3 HGA3 4 HGA3 5 HGA3 6 HGP2 7 HGP2 8 HGP2
@<TRIPOS>MOLECULE
methanamine
 8 7 0 0 0
****
USER_CHARGES
INVALID_CHARGES
Pose:  13 Cluster:  13 Fr_nu: 1468070 TotEn:   -38.07
@<TRIPOS>ATOM
      1 C1        -57.1530    2.1636  -39.9192 C.3    1 LIG       0.04000
      2 N1        -58.1896    1.9829  -38.8847 N.4    1 LIG      -0.30000
      3 H1        -57.5852    2.7605  -40.7244 H      1 LIG       0.09000
      4 H2        -56.3077    2.6786  -39.4589 H      1 LIG       0.09000
      5 H3        -56.8622    1.1740  -40.2770 H      1 LIG       0.09000
      6 H4        -57.8385    1.4247  -38.0956 H      1 LIG       0.33000
      7 H5        -59.0153    1.4997  -39.2625 H      1 LIG       0.33000
      8 H6        -58.5050    2.8867  -38.5083 H      1 LIG       0.33000
@<TRIPOS>BOND
      1       1       2 1
      2       1       3 1
      3       1       4 1
      4       1       5 1
      5       2       6 1
      6       2       7 1
      7       2       8 1
@<TRIPOS>ALT_TYPE
CGenFF_4.0_ALT_TYPE_SET
CGenFF_4.0 1 CG334 2 NG3P3 3 HGA3 4 HGA3 5 HGA3 6 HGP2 7 HGP2 8 HGP2
@<TRIPOS>MOLECULE
methanamine
 8 7 0 0 0
****
USER_CHARGES
INVALID_CHARGES
Pose:  14 Cluster:  14 Fr_nu:  25554 TotEn:   -37.68
@<TRIPOS>ATOM
      1 C1        -79.0796  -21.2710  -32.9623 C.3    1 LIG       0.04000
      2 N1        -77.6849  -21.6190  -33.2953 N.4    1 LIG      -0.30000
      3 H1        -79.1765  -21.2832  -31.8752 H      1 LIG       0.09000
      4 H2        -79.2807  -20.2758  -33.3634 H      1 LIG       0.09000
      5 H3        -79.7291  -22.0182  -33.4223 H      1 LIG       0.09000
      6 H4        -77.5321  -21.6237  -34.3123 H      1 LIG       0.33000
      7 H5        -77.4370  -22.5522  -32.9408 H      1 LIG       0.33000
      8 H6        -77.0229  -20.9465  -32.8860 H      1 LIG       0.33000
@<TRIPOS>BOND
      1       1       2 1
      2       1       3 1
      3       1       4 1
      4       1       5 1
      5       2       6 1
      6       2       7 1
      7       2       8 1
@<TRIPOS>ALT_TYPE
CGenFF_4.0_ALT_TYPE_SET
CGenFF_4.0 1 CG334 2 NG3P3 3 HGA3 4 HGA3 5 HGA3 6 HGP2 7 HGP2 8 HGP2
@<TRIPOS>MOLECULE
methanamine
 8 7 0 0 0
****
USER_CHARGES
INVALID_CHARGES
Pose:  15 Cluster:  15 Fr_nu: 1488951 TotEn:   -37.25
@<TRIPOS>ATOM
      1 C1        -59.6305    4.2947  -39.3558 C.3    1 LIG       0.04000
      2 N1        -60.0055    3.5199  -40.5543 N.4    1 LIG      -0.30000
      3 H1        -58.6510    3.9447  -39.0248 H      1 LIG       0.09000
      4 H2        -59.5965    5.3491  -39.6367 H      1 LIG       0.09000
      5 H3        -60.3896    4.1163  -38.5918 H      1 LIG       0.09000
      6 H4        -60.9252    3.8071  -40.9139 H      1 LIG       0.33000
      7 H5        -60.0541    2.5131  -40.3491 H      1 LIG       0.33000
      8 H6        -59.3226    3.6486  -41.3127 H      1 LIG       0.33000
@<TRIPOS>BOND
      1       1       2 1
      2       1       3 1
      3       1       4 1
      4       1       5 1
      5       2       6 1
      6       2       7 1
      7       2       8 1
@<TRIPOS>ALT_TYPE
CGenFF_4.0_ALT_TYPE_SET
CGenFF_4.0 1 CG334 2 NG3P3 3 HGA3 4 HGA3 5 HGA3 6 HGP2 7 HGP2 8 HGP2
@<TRIPOS>MOLECULE
methanamine
 8 7 0 0 0
****
USER_CHARGES
INVALID_CHARGES
Pose:  16 Cluster:  16 Fr_nu: 1886769 TotEn:   -22.15
@<TRIPOS>ATOM
      1 C1        -50.7112    4.5248  -34.4582 C.3    1 LIG       0.04000
      2 N1        -50.6826    3.0723  -34.1999 N.4    1 LIG      -0.30000
      3 H1        -49.9095    4.9833  -33.8764 H      1 LIG       0.09000
      4 H2        -50.5565    4.6770  -35.5281 H      1 LIG       0.09000
      5 H3        -51.6873    4.9005  -34.1454 H      1 LIG       0.09000
      6 H4        -51.4201    2.5836  -34.7242 H      1 LIG       0.33000
      7 H5        -50.8243    2.8667  -33.2020 H      1 LIG       0.33000
      8 H6        -49.7815    2.6601  -34.4760 H      1 LIG       0.33000
@<TRIPOS>BOND
      1       1       2 1
      2       1       3 1
      3       1       4 1
      4       1       5 1
      5       2       6 1
      6       2       7 1
      7       2       8 1
@<TRIPOS>ALT_TYPE
CGenFF_4.0_ALT_TYPE_SET
CGenFF_4.0 1 CG334 2 NG3P3 3 HGA3 4 HGA3 5 HGA3 6 HGP2 7 HGP2 8 HGP2
@<TRIPOS>MOLECULE
methanol
 6 5 0 0 0
****
USER_CHARGES
INVALID_CHARGES
Pose:   1 Cluster:   1 Fr_nu: 151693 TotEn:   -16.04
@<TRIPOS>ATOM
      1 C1        -73.8071  -25.6654  -52.8274 C.3    1 LIG      -0.04000
      2 O1        -74.4491  -24.8800  -53.8150 O.3    1 LIG      -0.65000
      3 H1        -73.1143  -26.3610  -53.3075 H      1 LIG       0.09000
      4 H2        -74.5570  -26.2179  -52.2556 H      1 LIG       0.09000
      5 H3        -73.2515  -25.0071  -52.1555 H      1 LIG       0.09000
      6 H4        -75.0545  -24.2767  -53.3510 H      1 LIG       0.42000
@<TRIPOS>BOND
      1       1       2 1
      2       1       3 1
      3       1       4 1
      4       1       5 1
      5       2       6 1
@<TRIPOS>ALT_TYPE
CGenFF_4.0_ALT_TYPE_SET
CGenFF_4.0 1 CG331 2 OG311 3 HGA3 4 HGA3 5 HGA3 6 HGP1
@<TRIPOS>MOLECULE
methanol
 6 5 0 0 0
****
USER_CHARGES
INVALID_CHARGES
Pose:   2 Cluster:   2 Fr_nu: 355460 TotEn:   -15.29
@<TRIPOS>ATOM
      1 C1        -83.5756   -6.1067  -45.5031 C.3    1 LIG      -0.04000
      2 O1        -84.3750   -4.9917  -45.8529 O.3    1 LIG      -0.65000
      3 H1        -82.6535   -6.0931  -46.0893 H      1 LIG       0.09000
      4 H2        -84.1297   -7.0286  -45.6973 H      1 LIG       0.09000
      5 H3        -83.3299   -6.0484  -44.4402 H      1 LIG       0.09000
      6 H4        -85.1825   -5.0387  -45.3131 H      1 LIG       0.42000
@<TRIPOS>BOND
      1       1       2 1
      2       1       3 1
      3       1       4 1
      4       1       5 1
      5       2       6 1
@<TRIPOS>ALT_TYPE
CGenFF_4.0_ALT_TYPE_SET
CGenFF_4.0 1 CG331 2 OG311 3 HGA3 4 HGA3 5 HGA3 6 HGP1
@<TRIPOS>MOLECULE
methanol
 6 5 0 0 0
****
USER_CHARGES
INVALID_CHARGES
Pose:   3 Cluster:   3 Fr_nu: 640546 TotEn:   -14.95
@<TRIPOS>ATOM
      1 C1        -75.4363  -14.7225  -43.0712 C.3    1 LIG      -0.04000
      2 O1        -74.1226  -15.1526  -43.3775 O.3    1 LIG      -0.65000
      3 H1        -75.4265  -13.6543  -42.8410 H      1 LIG       0.09000
      4 H2        -75.8152  -15.2870  -42.2153 H      1 LIG       0.09000
      5 H3        -76.0794  -14.9006  -43.9362 H      1 LIG       0.09000
      6 H4        -74.1723  -16.1034  -43.5756 H      1 LIG       0.42000
@<TRIPOS>BOND
      1       1       2 1
      2       1       3 1
      3       1       4 1
      4       1       5 1
      5       2       6 1
@<TRIPOS>ALT_TYPE
CGenFF_4.0_ALT_TYPE_SET
CGenFF_4.0 1 CG331 2 OG311 3 HGA3 4 HGA3 5 HGA3 6 HGP1
@<TRIPOS>MOLECULE
methanol
 6 5 0 0 0
****
USER_CHARGES
INVALID_CHARGES
Pose:   4 Cluster:   4 Fr_nu:  47564 TotEn:   -14.01
@<TRIPOS>ATOM
      1 C1        -84.8969    0.3867  -38.8491 C.3    1 LIG      -0.04000
      2 O1        -84.0761   -0.6235  -38.2921 O.3    1 LIG      -0.65000
      3 H1        -85.0186    1.1978  -38.1270 H      1 LIG       0.09000
      4 H2        -85.8717   -0.0354  -39.1066 H      1 LIG       0.09000
      5 H3        -84.4199    0.7745  -39.7523 H      1 LIG       0.09000
      6 H4        -83.9919   -1.3242  -38.9611 H      1 LIG       0.42000
@<TRIPOS>BOND
      1       1       2 1
      2       1       3 1
      3       1       4 1
      4       1       5 1
      5       2       6 1
@<TRIPOS>ALT_TYPE
CGenFF_4.0_ALT_TYPE_SET
CGenFF_4.0 1 CG331 2 OG311 3 HGA3 4 HGA3 5 HGA3 6 HGP1
@<TRIPOS>MOLECULE
methanol
 6 5 0 0 0
****
USER_CHARGES
INVALID_CHARGES
Pose:   5 Cluster:   5 Fr_nu: 9723615 TotEn:   -13.38
@<TRIPOS>ATOM
      1 C1        -50.6108    3.4645  -34.0641 C.3    1 LIG      -0.04000
      2 O1        -49.1995    3.5080  -33.9600 O.3    1 LIG      -0.65000
      3 H1        -51.0225    4.4564  -33.8619 H      1 LIG       0.09000
      4 H2        -51.0078    2.7407  -33.3478 H      1 LIG       0.09000
      5 H3        -50.8833    3.1589  -35.0770 H      1 LIG       0.09000
      6 H4        -48.8718    2.6114  -34.1455 H      1 LIG       0.42000
@<TRIPOS>BOND
      1       1       2 1
      2       1       3 1
      3       1       4 1
      4       1       5 1
      5       2       6 1
@<TRIPOS>ALT_TYPE
CGenFF_4.0_ALT_TYPE_SET
CGenFF_4.0 1 CG331 2 OG311 3 HGA3 4 HGA3 5 HGA3 6 HGP1
@<TRIPOS>MOLECULE
methanol
 6 5 0 0 0
****
USER_CHARGES
INVALID_CHARGES
Pose:   6 Cluster:   6 Fr_nu:  47537 TotEn:   -12.26
@<TRIPOS>ATOM
      1 C1        -85.2258    0.2560  -38.8642 C.3    1 LIG      -0.04000
      2 O1        -84.1492    0.0957  -39.7695 O.3    1 LIG      -0.65000
      3 H1        -85.3847    1.3197  -38.6706 H      1 LIG       0.09000
      4 H2        -84.9988   -0.2652  -37.9307 H      1 LIG       0.09000
      5 H3        -86.1290   -0.1702  -39.3070 H      1 LIG       0.09000
      6 H4        -84.0391   -0.8593  -39.9161 H      1 LIG       0.42000
@<TRIPOS>BOND
      1       1       2 1
      2       1       3 1
      3       1       4 1
      4       1       5 1
      5       2       6 1
@<TRIPOS>ALT_TYPE
CGenFF_4.0_ALT_TYPE_SET
CGenFF_4.0 1 CG331 2 OG311 3 HGA3 4 HGA3 5 HGA3 6 HGP1
@<TRIPOS>MOLECULE
methanol
 6 5 0 0 0
****
USER_CHARGES
INVALID_CHARGES
Pose:   7 Cluster:   7 Fr_nu: 5410060 TotEn:   -12.20
@<TRIPOS>ATOM
      1 C1        -80.5596  -14.7126  -45.1000 C.3    1 LIG      -0.04000
      2 O1        -80.3133  -13.3291  -44.9278 O.3    1 LIG      -0.65000
      3 H1        -80.2017  -15.2590  -44.2239 H      1 LIG       0.09000
      4 H2        -80.0462  -15.0661  -45.9978 H      1 LIG       0.09000
      5 H3        -81.6348  -14.8711  -45.2112 H      1 LIG       0.09000
      6 H4        -80.6439  -12.8789  -45.7239 H      1 LIG       0.42000
@<TRIPOS>BOND
      1       1       2 1
      2       1       3 1
      3       1       4 1
      4       1       5 1
      5       2       6 1
@<TRIPOS>ALT_TYPE
CGenFF_4.0_ALT_TYPE_SET
CGenFF_4.0 1 CG331 2 OG311 3 HGA3 4 HGA3 5 HGA3 6 HGP1
@<TRIPOS>MOLECULE
methanol
 6 5 0 0 0
****
USER_CHARGES
INVALID_CHARGES
Pose:   8 Cluster:   8 Fr_nu: 151985 TotEn:   -12.05
@<TRIPOS>ATOM
      1 C1        -71.3454  -24.2974  -57.5721 C.3    1 LIG      -0.04000
      2 O1        -72.5024  -24.0951  -56.7816 O.3    1 LIG      -0.65000
      3 H1        -71.4781  -25.1872  -58.1924 H      1 LIG       0.09000
      4 H2        -70.4755  -24.4200  -56.9218 H      1 LIG       0.09000
      5 H3        -71.1974  -23.4266  -58.2150 H      1 LIG       0.09000
      6 H4        -72.3466  -23.2983  -56.2461 H      1 LIG       0.42000
@<TRIPOS>BOND
      1       1       2 1
      2       1       3 1
      3       1       4 1
      4       1       5 1
      5       2       6 1
@<TRIPOS>ALT_TYPE
CGenFF_4.0_ALT_TYPE_SET
CGenFF_4.0 1 CG331 2 OG311 3 HGA3 4 HGA3 5 HGA3 6 HGP1
@<TRIPOS>MOLECULE
methanol
 6 5 0 0 0
****
USER_CHARGES
INVALID_CHARGES
Pose:   9 Cluster:   9 Fr_nu: 9869864 TotEn:   -12.00
@<TRIPOS>ATOM
      1 C1        -75.5217   -6.0583  -58.1766 C.3    1 LIG      -0.04000
      2 O1        -74.4127   -6.3629  -59.0022 O.3    1 LIG      -0.65000
      3 H1        -75.1788   -5.5251  -57.2865 H      1 LIG       0.09000
      4 H2        -76.0273   -6.9834  -57.8880 H      1 LIG       0.09000
      5 H3        -76.2159   -5.4244  -58.7333 H      1 LIG       0.09000
      6 H4        -74.7566   -6.8348  -59.7798 H      1 LIG       0.42000
@<TRIPOS>BOND
      1       1       2 1
      2       1       3 1
      3       1       4 1
      4       1       5 1
      5       2       6 1
@<TRIPOS>ALT_TYPE
CGenFF_4.0_ALT_TYPE_SET
CGenFF_4.0 1 CG331 2 OG311 3 HGA3 4 HGA3 5 HGA3 6 HGP1
@<TRIPOS>MOLECULE
methanol
 6 5 0 0 0
****
USER_CHARGES
INVALID_CHARGES
Pose:  10 Cluster:  10 Fr_nu: 9186921 TotEn:   -11.91
@<TRIPOS>ATOM
      1 C1        -50.5712    3.7882  -34.6349 C.3    1 LIG      -0.04000
      2 O1        -50.2457    3.0618  -33.4641 O.3    1 LIG      -0.65000
      3 H1        -51.0170    4.7467  -34.3577 H      1 LIG       0.09000
      4 H2        -51.2733    3.2094  -35.2405 H      1 LIG       0.09000
      5 H3        -49.6585    3.9657  -35.2084 H      1 LIG       0.09000
      6 H4        -49.8536    2.2192  -33.7506 H      1 LIG       0.42000
@<TRIPOS>BOND
      1       1       2 1
      2       1       3 1
      3       1       4 1
      4       1       5 1
      5       2       6 1
@<TRIPOS>ALT_TYPE
CGenFF_4.0_ALT_TYPE_SET
CGenFF_4.0 1 CG331 2 OG311 3 HGA3 4 HGA3 5 HGA3 6 HGP1
@<TRIPOS>MOLECULE
methanol
 6 5 0 0 0
****
USER_CHARGES
INVALID_CHARGES
Pose:  11 Cluster:  11 Fr_nu: 9910351 TotEn:   -11.86
@<TRIPOS>ATOM
      1 C1        -51.0177  -22.3694  -33.8717 C.3    1 LIG      -0.04000
      2 O1        -49.7469  -21.7566  -33.7537 O.3    1 LIG      -0.65000
      3 H1        -51.4536  -22.5004  -32.8782 H      1 LIG       0.09000
      4 H2        -50.9114  -23.3387  -34.3653 H      1 LIG       0.09000
      5 H3        -51.6678  -21.7271  -34.4705 H      1 LIG       0.09000
      6 H4        -49.3929  -21.6575  -34.6541 H      1 LIG       0.42000
@<TRIPOS>BOND
      1       1       2 1
      2       1       3 1
      3       1       4 1
      4       1       5 1
      5       2       6 1
@<TRIPOS>ALT_TYPE
CGenFF_4.0_ALT_TYPE_SET
CGenFF_4.0 1 CG331 2 OG311 3 HGA3 4 HGA3 5 HGA3 6 HGP1
@<TRIPOS>MOLECULE
methanol
 6 5 0 0 0
****
USER_CHARGES
INVALID_CHARGES
Pose:  12 Cluster:  12 Fr_nu: 4507933 TotEn:   -11.70
@<TRIPOS>ATOM
      1 C1        -75.8598  -14.4702  -44.5586 C.3    1 LIG      -0.04000
      2 O1        -74.7706  -15.1910  -44.0122 O.3    1 LIG      -0.65000
      3 H1        -75.6667  -13.3979  -44.4749 H      1 LIG       0.09000
      4 H2        -76.7756  -14.7292  -44.0212 H      1 LIG       0.09000
      5 H3        -75.9699  -14.7371  -45.6122 H      1 LIG       0.09000
      6 H4        -74.9788  -16.1365  -44.1046 H      1 LIG       0.42000
@<TRIPOS>BOND
      1       1       2 1
      2       1       3 1
      3       1       4 1
      4       1       5 1
      5       2       6 1
@<TRIPOS>ALT_TYPE
CGenFF_4.0_ALT_TYPE_SET
CGenFF_4.0 1 CG331 2 OG311 3 HGA3 4 HGA3 5 HGA3 6 HGP1
@<TRIPOS>MOLECULE
methanol
 6 5 0 0 0
****
USER_CHARGES
INVALID_CHARGES
Pose:  13 Cluster:  13 Fr_nu: 2363361 TotEn:   -11.62
@<TRIPOS>ATOM
      1 C1        -77.9969  -13.5429  -46.8115 C.3    1 LIG      -0.04000
      2 O1        -78.9129  -13.9588  -47.8077 O.3    1 LIG      -0.65000
      3 H1        -77.0990  -14.1640  -46.8590 H      1 LIG       0.09000
      4 H2        -78.4628  -13.6320  -45.8269 H      1 LIG       0.09000
      5 H3        -77.7257  -12.5000  -46.9912 H      1 LIG       0.09000
      6 H4        -79.6949  -13.3854  -47.7339 H      1 LIG       0.42000
@<TRIPOS>BOND
      1       1       2 1
      2       1       3 1
      3       1       4 1
      4       1       5 1
      5       2       6 1
@<TRIPOS>ALT_TYPE
CGenFF_4.0_ALT_TYPE_SET
CGenFF_4.0 1 CG331 2 OG311 3 HGA3 4 HGA3 5 HGA3 6 HGP1
@<TRIPOS>MOLECULE
methanol
 6 5 0 0 0
****
USER_CHARGES
INVALID_CHARGES
Pose:  14 Cluster:  14 Fr_nu:  62789 TotEn:   -11.52
@<TRIPOS>ATOM
      1 C1        -71.3793   -9.2318  -43.4560 C.3    1 LIG      -0.04000
      2 O1        -70.0550   -8.9106  -43.8402 O.3    1 LIG      -0.65000
      3 H1        -72.0251   -9.2330  -44.3375 H      1 LIG       0.09000
      4 H2        -71.7373   -8.4975  -42.7299 H      1 LIG       0.09000
      5 H3        -71.3863  -10.2249  -43.0006 H      1 LIG       0.09000
      6 H4        -69.5133   -8.9194  -43.0326 H      1 LIG       0.42000
@<TRIPOS>BOND
      1       1       2 1
      2       1       3 1
      3       1       4 1
      4       1       5 1
      5       2       6 1
@<TRIPOS>ALT_TYPE
CGenFF_4.0_ALT_TYPE_SET
CGenFF_4.0 1 CG331 2 OG311 3 HGA3 4 HGA3 5 HGA3 6 HGP1
@<TRIPOS>MOLECULE
methanol
 6 5 0 0 0
****
USER_CHARGES
INVALID_CHARGES
Pose:  15 Cluster:  15 Fr_nu: 5410221 TotEn:   -11.15
@<TRIPOS>ATOM
      1 C1        -80.5596  -14.7126  -45.1000 C.3    1 LIG      -0.04000
      2 O1        -79.8201  -14.4867  -46.2859 O.3    1 LIG      -0.65000
      3 H1        -80.2639  -15.6691  -44.6620 H      1 LIG       0.09000
      4 H2        -81.6277  -14.7205  -45.3315 H      1 LIG       0.09000
      5 H3        -80.3484  -13.9089  -44.3908 H      1 LIG       0.09000
      6 H4        -80.1100  -13.6305  -46.6445 H      1 LIG       0.42000
@<TRIPOS>BOND
      1       1       2 1
      2       1       3 1
      3       1       4 1
      4       1       5 1
      5       2       6 1
@<TRIPOS>ALT_TYPE
CGenFF_4.0_ALT_TYPE_SET
CGenFF_4.0 1 CG331 2 OG311 3 HGA3 4 HGA3 5 HGA3 6 HGP1
@<TRIPOS>MOLECULE
methanol
 6 5 0 0 0
****
USER_CHARGES
INVALID_CHARGES
Pose:  16 Cluster:  16 Fr_nu: 9831294 TotEn:   -11.06
@<TRIPOS>ATOM
      1 C1        -75.0489   -6.9319  -58.2367 C.3    1 LIG      -0.04000
      2 O1        -75.2567   -5.6373  -58.7708 O.3    1 LIG      -0.65000
      3 H1        -74.0735   -6.9720  -57.7455 H      1 LIG       0.09000
      4 H2        -75.0942   -7.6705  -59.0411 H      1 LIG       0.09000
      5 H3        -75.8317   -7.1445  -57.5049 H      1 LIG       0.09000
      6 H4        -76.1305   -5.6414  -59.1976 H      1 LIG       0.42000
@<TRIPOS>BOND
      1       1       2 1
      2       1       3 1
      3       1       4 1
      4       1       5 1
      5       2       6 1
@<TRIPOS>ALT_TYPE
CGenFF_4.0_ALT_TYPE_SET
CGenFF_4.0 1 CG331 2 OG311 3 HGA3 4 HGA3 5 HGA3 6 HGP1
@<TRIPOS>MOLECULE
methanol
 6 5 0 0 0
****
USER_CHARGES
INVALID_CHARGES
Pose:  17 Cluster:  17 Fr_nu: 211562 TotEn:   -10.98
@<TRIPOS>ATOM
      1 C1        -75.0674  -22.4530  -44.3931 C.3    1 LIG      -0.04000
      2 O1        -74.2541  -21.7573  -43.4663 O.3    1 LIG      -0.65000
      3 H1        -75.1719  -23.4940  -44.0777 H      1 LIG       0.09000
      4 H2        -74.6125  -22.4058  -45.3858 H      1 LIG       0.09000
      5 H3        -76.0533  -21.9832  -44.4236 H      1 LIG       0.09000
      6 H4        -74.1850  -20.8393  -43.7798 H      1 LIG       0.42000
@<TRIPOS>BOND
      1       1       2 1
      2       1       3 1
      3       1       4 1
      4       1       5 1
      5       2       6 1
@<TRIPOS>ALT_TYPE
CGenFF_4.0_ALT_TYPE_SET
CGenFF_4.0 1 CG331 2 OG311 3 HGA3 4 HGA3 5 HGA3 6 HGP1
@<TRIPOS>MOLECULE
methanol
 6 5 0 0 0
****
USER_CHARGES
INVALID_CHARGES
Pose:  18 Cluster:  18 Fr_nu: 9914440 TotEn:   -10.96
@<TRIPOS>ATOM
      1 C1        -40.8674   -0.2390  -46.7060 C.3    1 LIG      -0.04000
      2 O1        -41.0150   -1.5236  -47.2826 O.3    1 LIG      -0.65000
      3 H1        -41.8516    0.1630  -46.4532 H      1 LIG       0.09000
      4 H2        -40.3624    0.4233  -47.4138 H      1 LIG       0.09000
      5 H3        -40.2668   -0.3240  -45.7974 H      1 LIG       0.09000
      6 H4        -40.1221   -1.8465  -47.4929 H      1 LIG       0.42000
@<TRIPOS>BOND
      1       1       2 1
      2       1       3 1
      3       1       4 1
      4       1       5 1
      5       2       6 1
@<TRIPOS>ALT_TYPE
CGenFF_4.0_ALT_TYPE_SET
CGenFF_4.0 1 CG331 2 OG311 3 HGA3 4 HGA3 5 HGA3 6 HGP1
@<TRIPOS>MOLECULE
methanol
 6 5 0 0 0
****
USER_CHARGES
INVALID_CHARGES
Pose:  19 Cluster:  19 Fr_nu: 3135564 TotEn:   -10.77
@<TRIPOS>ATOM
      1 C1        -82.4332   -6.2783  -45.2970 C.3    1 LIG      -0.04000
      2 O1        -83.6869   -5.8357  -45.7835 O.3    1 LIG      -0.65000
      3 H1        -81.7983   -5.4146  -45.0847 H      1 LIG       0.09000
      4 H2        -81.9572   -6.9190  -46.0437 H      1 LIG       0.09000
      5 H3        -82.5895   -6.8476  -44.3777 H      1 LIG       0.09000
      6 H4        -84.2209   -6.6290  -45.9602 H      1 LIG       0.42000
@<TRIPOS>BOND
      1       1       2 1
      2       1       3 1
      3       1       4 1
      4       1       5 1
      5       2       6 1
@<TRIPOS>ALT_TYPE
CGenFF_4.0_ALT_TYPE_SET
CGenFF_4.0 1 CG331 2 OG311 3 HGA3 4 HGA3 5 HGA3 6 HGP1
@<TRIPOS>MOLECULE
methanol
 6 5 0 0 0
****
USER_CHARGES
INVALID_CHARGES
Pose:  20 Cluster:  20 Fr_nu: 2668722 TotEn:   -10.35
@<TRIPOS>ATOM
      1 C1        -75.0876  -15.0320  -43.2346 C.3    1 LIG      -0.04000
      2 O1        -74.6873  -13.6831  -43.3915 O.3    1 LIG      -0.65000
      3 H1        -74.8502  -15.5913  -44.1429 H      1 LIG       0.09000
      4 H2        -76.1621  -15.0737  -43.0387 H      1 LIG       0.09000
      5 H3        -74.5481  -15.4670  -42.3900 H      1 LIG       0.09000
      6 H4        -74.9141  -13.2202  -42.5669 H      1 LIG       0.42000
@<TRIPOS>BOND
      1       1       2 1
      2       1       3 1
      3       1       4 1
      4       1       5 1
      5       2       6 1
@<TRIPOS>ALT_TYPE
CGenFF_4.0_ALT_TYPE_SET
CGenFF_4.0 1 CG331 2 OG311 3 HGA3 4 HGA3 5 HGA3 6 HGP1
@<TRIPOS>MOLECULE
methanol
 6 5 0 0 0
****
USER_CHARGES
INVALID_CHARGES
Pose:  21 Cluster:  21 Fr_nu: 223372 TotEn:   -10.08
@<TRIPOS>ATOM
      1 C1        -78.8584  -22.3280  -33.2349 C.3    1 LIG      -0.04000
      2 O1        -78.6222  -22.1616  -31.8489 O.3    1 LIG      -0.65000
      3 H1        -79.8536  -21.9512  -33.4835 H      1 LIG       0.09000
      4 H2        -78.7833  -23.3873  -33.4937 H      1 LIG       0.09000
      5 H3        -78.1078  -21.7643  -33.7937 H      1 LIG       0.09000
      6 H4        -77.7314  -22.5070  -31.6676 H      1 LIG       0.42000
@<TRIPOS>BOND
      1       1       2 1
      2       1       3 1
      3       1       4 1
      4       1       5 1
      5       2       6 1
@<TRIPOS>ALT_TYPE
CGenFF_4.0_ALT_TYPE_SET
CGenFF_4.0 1 CG331 2 OG311 3 HGA3 4 HGA3 5 HGA3 6 HGP1
@<TRIPOS>MOLECULE
methanol
 6 5 0 0 0
****
USER_CHARGES
INVALID_CHARGES
Pose:  22 Cluster:  22 Fr_nu: 202637 TotEn:   -10.08
@<TRIPOS>ATOM
      1 C1        -81.8764   -7.3150  -45.1683 C.3    1 LIG      -0.04000
      2 O1        -81.1511   -6.1009  -45.2338 O.3    1 LIG      -0.65000
      3 H1        -82.8894   -7.1559  -45.5462 H      1 LIG       0.09000
      4 H2        -81.9129   -7.6633  -44.1329 H      1 LIG       0.09000
      5 H3        -81.3733   -8.0634  -45.7850 H      1 LIG       0.09000
      6 H4        -80.2594   -6.2822  -44.8906 H      1 LIG       0.42000
@<TRIPOS>BOND
      1       1       2 1
      2       1       3 1
      3       1       4 1
      4       1       5 1
      5       2       6 1
@<TRIPOS>ALT_TYPE
CGenFF_4.0_ALT_TYPE_SET
CGenFF_4.0 1 CG331 2 OG311 3 HGA3 4 HGA3 5 HGA3 6 HGP1
@<TRIPOS>MOLECULE
methanol
 6 5 0 0 0
****
USER_CHARGES
INVALID_CHARGES
Pose:  23 Cluster:  23 Fr_nu: 8589032 TotEn:   -10.08
@<TRIPOS>ATOM
      1 C1        -79.8806  -14.5481  -45.3757 C.3    1 LIG      -0.04000
      2 O1        -81.2384  -14.1479  -45.4002 O.3    1 LIG      -0.65000
      3 H1        -79.7579  -15.3807  -44.6786 H      1 LIG       0.09000
      4 H2        -79.2569  -13.7054  -45.0667 H      1 LIG       0.09000
      5 H3        -79.5862  -14.8686  -46.3778 H      1 LIG       0.09000
      6 H4        -81.3069  -13.4088  -46.0286 H      1 LIG       0.42000
@<TRIPOS>BOND
      1       1       2 1
      2       1       3 1
      3       1       4 1
      4       1       5 1
      5       2       6 1
@<TRIPOS>ALT_TYPE
CGenFF_4.0_ALT_TYPE_SET
CGenFF_4.0 1 CG331 2 OG311 3 HGA3 4 HGA3 5 HGA3 6 HGP1
@<TRIPOS>MOLECULE
methanol
 6 5 0 0 0
****
USER_CHARGES
INVALID_CHARGES
Pose:  24 Cluster:  24 Fr_nu: 186872 TotEn:    -9.78
@<TRIPOS>ATOM
      1 C1        -79.0154  -21.8479  -33.1789 C.3    1 LIG      -0.04000
      2 O1        -79.8046  -21.1135  -34.0967 O.3    1 LIG      -0.65000
      3 H1        -79.5098  -21.8654  -32.2045 H      1 LIG       0.09000
      4 H2        -78.0300  -21.3833  -33.0911 H      1 LIG       0.09000
      5 H3        -78.9025  -22.8707  -33.5460 H      1 LIG       0.09000
      6 H4        -79.3338  -21.1205  -34.9476 H      1 LIG       0.42000
@<TRIPOS>BOND
      1       1       2 1
      2       1       3 1
      3       1       4 1
      4       1       5 1
      5       2       6 1
@<TRIPOS>ALT_TYPE
CGenFF_4.0_ALT_TYPE_SET
CGenFF_4.0 1 CG331 2 OG311 3 HGA3 4 HGA3 5 HGA3 6 HGP1
@<TRIPOS>MOLECULE
methanol
 6 5 0 0 0
****
USER_CHARGES
INVALID_CHARGES
Pose:  25 Cluster:  25 Fr_nu: 255726 TotEn:    -9.75
@<TRIPOS>ATOM
      1 C1        -79.0444  -21.8060  -33.2950 C.3    1 LIG      -0.04000
      2 O1        -78.5964  -20.5748  -32.7584 O.3    1 LIG      -0.65000
      3 H1        -80.0720  -21.6970  -33.6503 H      1 LIG       0.09000
      4 H2        -78.9940  -22.5800  -32.5250 H      1 LIG       0.09000
      5 H3        -78.3996  -22.0847  -34.1318 H      1 LIG       0.09000
      6 H4        -77.6828  -20.7115  -32.4543 H      1 LIG       0.42000
@<TRIPOS>BOND
      1       1       2 1
      2       1       3 1
      3       1       4 1
      4       1       5 1
      5       2       6 1
@<TRIPOS>ALT_TYPE
CGenFF_4.0_ALT_TYPE_SET
CGenFF_4.0 1 CG331 2 OG311 3 HGA3 4 HGA3 5 HGA3 6 HGP1
@<TRIPOS>MOLECULE
methanol
 6 5 0 0 0
****
USER_CHARGES
INVALID_CHARGES
Pose:  26 Cluster:  26 Fr_nu: 132466 TotEn:    -9.72
@<TRIPOS>ATOM
      1 C1        -58.1319   -1.6723  -52.9808 C.3    1 LIG      -0.04000
      2 O1        -58.0121   -2.7681  -52.0922 O.3    1 LIG      -0.65000
      3 H1        -59.1633   -1.6004  -53.3348 H      1 LIG       0.09000
      4 H2        -57.4541   -1.8122  -53.8267 H      1 LIG       0.09000
      5 H3        -57.8661   -0.7545  -52.4512 H      1 LIG       0.09000
      6 H4        -57.0850   -2.7990  -51.8004 H      1 LIG       0.42000
@<TRIPOS>BOND
      1       1       2 1
      2       1       3 1
      3       1       4 1
      4       1       5 1
      5       2       6 1
@<TRIPOS>ALT_TYPE
CGenFF_4.0_ALT_TYPE_SET
CGenFF_4.0 1 CG331 2 OG311 3 HGA3 4 HGA3 5 HGA3 6 HGP1
@<TRIPOS>MOLECULE
methanol
 6 5 0 0 0
****
USER_CHARGES
INVALID_CHARGES
Pose:  27 Cluster:  27 Fr_nu: 1538611 TotEn:    -9.56
@<TRIPOS>ATOM
      1 C1        -74.4908   -9.3542  -54.0595 C.3    1 LIG      -0.04000
      2 O1        -73.6026   -8.2685  -53.8674 O.3    1 LIG      -0.65000
      3 H1        -73.9333  -10.2231  -54.4178 H      1 LIG       0.09000
      4 H2        -75.2574   -9.0746  -54.7867 H      1 LIG       0.09000
      5 H3        -74.9667   -9.5970  -53.1066 H      1 LIG       0.09000
      6 H4        -74.1334   -7.5180  -53.5501 H      1 LIG       0.42000
@<TRIPOS>BOND
      1       1       2 1
      2       1       3 1
      3       1       4 1
      4       1       5 1
      5       2       6 1
@<TRIPOS>ALT_TYPE
CGenFF_4.0_ALT_TYPE_SET
CGenFF_4.0 1 CG331 2 OG311 3 HGA3 4 HGA3 5 HGA3 6 HGP1
@<TRIPOS>MOLECULE
methanol
 6 5 0 0 0
****
USER_CHARGES
INVALID_CHARGES
Pose:  28 Cluster:  28 Fr_nu:  22787 TotEn:    -9.18
@<TRIPOS>ATOM
      1 C1        -63.4786  -21.5459  -28.2486 C.3    1 LIG      -0.04000
      2 O1        -63.8665  -20.9423  -29.4691 O.3    1 LIG      -0.65000
      3 H1        -62.5420  -21.1016  -27.9030 H      1 LIG       0.09000
      4 H2        -63.3511  -22.6212  -28.3972 H      1 LIG       0.09000
      5 H3        -64.2582  -21.3729  -27.5030 H      1 LIG       0.09000
      6 H4        -64.6998  -21.3622  -29.7432 H      1 LIG       0.42000
@<TRIPOS>BOND
      1       1       2 1
      2       1       3 1
      3       1       4 1
      4       1       5 1
      5       2       6 1
@<TRIPOS>ALT_TYPE
CGenFF_4.0_ALT_TYPE_SET
CGenFF_4.0 1 CG331 2 OG311 3 HGA3 4 HGA3 5 HGA3 6 HGP1
@<TRIPOS>MOLECULE
methanol
 6 5 0 0 0
****
USER_CHARGES
INVALID_CHARGES
Pose:  29 Cluster:  29 Fr_nu: 6835462 TotEn:    -9.07
@<TRIPOS>ATOM
      1 C1        -69.1261    2.7854  -47.6003 C.3    1 LIG      -0.04000
      2 O1        -69.1003    1.6895  -46.7044 O.3    1 LIG      -0.65000
      3 H1        -69.3202    3.7064  -47.0451 H      1 LIG       0.09000
      4 H2        -69.9069    2.6271  -48.3486 H      1 LIG       0.09000
      5 H3        -68.1566    2.8603  -48.0983 H      1 LIG       0.09000
      6 H4        -68.9261    0.8922  -47.2333 H      1 LIG       0.42000
@<TRIPOS>BOND
      1       1       2 1
      2       1       3 1
      3       1       4 1
      4       1       5 1
      5       2       6 1
@<TRIPOS>ALT_TYPE
CGenFF_4.0_ALT_TYPE_SET
CGenFF_4.0 1 CG331 2 OG311 3 HGA3 4 HGA3 5 HGA3 6 HGP1
@<TRIPOS>MOLECULE
methanol
 6 5 0 0 0
****
USER_CHARGES
INVALID_CHARGES
Pose:  30 Cluster:  30 Fr_nu: 756066 TotEn:    -9.04
@<TRIPOS>ATOM
      1 C1        -82.1082   -6.4197  -45.4126 C.3    1 LIG      -0.04000
      2 O1        -82.5957   -6.4690  -46.7409 O.3    1 LIG      -0.65000
      3 H1        -82.4596   -5.5052  -44.9284 H      1 LIG       0.09000
      4 H2        -81.0155   -6.4421  -45.4235 H      1 LIG       0.09000
      5 H3        -82.4831   -7.2868  -44.8639 H      1 LIG       0.09000
      6 H4        -82.2633   -7.2928  -47.1366 H      1 LIG       0.42000
@<TRIPOS>BOND
      1       1       2 1
      2       1       3 1
      3       1       4 1
      4       1       5 1
      5       2       6 1
@<TRIPOS>ALT_TYPE
CGenFF_4.0_ALT_TYPE_SET
CGenFF_4.0 1 CG331 2 OG311 3 HGA3 4 HGA3 5 HGA3 6 HGP1
@<TRIPOS>MOLECULE
methanol
 6 5 0 0 0
****
USER_CHARGES
INVALID_CHARGES
Pose:  31 Cluster:  31 Fr_nu: 9910572 TotEn:    -9.00
@<TRIPOS>ATOM
      1 C1        -50.2196  -22.1415  -35.0322 C.3    1 LIG      -0.04000
      2 O1        -50.7348  -21.4238  -33.9260 O.3    1 LIG      -0.65000
      3 H1        -49.2519  -21.7233  -35.3201 H      1 LIG       0.09000
      4 H2        -50.9201  -22.0759  -35.8686 H      1 LIG       0.09000
      5 H3        -50.0914  -23.1886  -34.7481 H      1 LIG       0.09000
      6 H4        -51.5922  -21.8235  -33.7006 H      1 LIG       0.42000
@<TRIPOS>BOND
      1       1       2 1
      2       1       3 1
      3       1       4 1
      4       1       5 1
      5       2       6 1
@<TRIPOS>ALT_TYPE
CGenFF_4.0_ALT_TYPE_SET
CGenFF_4.0 1 CG331 2 OG311 3 HGA3 4 HGA3 5 HGA3 6 HGP1
@<TRIPOS>MOLECULE
methanol
 6 5 0 0 0
****
USER_CHARGES
INVALID_CHARGES
Pose:  32 Cluster:  32 Fr_nu: 755888 TotEn:    -8.70
@<TRIPOS>ATOM
      1 C1        -83.2660   -6.1842  -44.6409 C.3    1 LIG      -0.04000
      2 O1        -84.5156   -5.5668  -44.8895 O.3    1 LIG      -0.65000
      3 H1        -82.4596   -5.5052  -44.9284 H      1 LIG       0.09000
      4 H2        -83.1968   -7.1124  -45.2138 H      1 LIG       0.09000
      5 H3        -83.1867   -6.4095  -43.5748 H      1 LIG       0.09000
      6 H4        -85.2046   -6.1989  -44.6224 H      1 LIG       0.42000
@<TRIPOS>BOND
      1       1       2 1
      2       1       3 1
      3       1       4 1
      4       1       5 1
      5       2       6 1
@<TRIPOS>ALT_TYPE
CGenFF_4.0_ALT_TYPE_SET
CGenFF_4.0 1 CG331 2 OG311 3 HGA3 4 HGA3 5 HGA3 6 HGP1
@<TRIPOS>MOLECULE
methanol
 6 5 0 0 0
****
USER_CHARGES
INVALID_CHARGES
Pose:  33 Cluster:  33 Fr_nu: 2166693 TotEn:    -8.40
@<TRIPOS>ATOM
      1 C1        -58.8236   -3.0616  -21.0030 C.3    1 LIG      -0.04000
      2 O1        -58.6989   -2.0765  -19.9938 O.3    1 LIG      -0.65000
      3 H1        -59.5641   -2.7387  -21.7390 H      1 LIG       0.09000
      4 H2        -59.1309   -4.0089  -20.5527 H      1 LIG       0.09000
      5 H3        -57.8567   -3.1909  -21.4949 H      1 LIG       0.09000
      6 H4        -58.0346   -2.3986  -19.3609 H      1 LIG       0.42000
@<TRIPOS>BOND
      1       1       2 1
      2       1       3 1
      3       1       4 1
      4       1       5 1
      5       2       6 1
@<TRIPOS>ALT_TYPE
CGenFF_4.0_ALT_TYPE_SET
CGenFF_4.0 1 CG331 2 OG311 3 HGA3 4 HGA3 5 HGA3 6 HGP1
@<TRIPOS>MOLECULE
methanol
 6 5 0 0 0
****
USER_CHARGES
INVALID_CHARGES
Pose:  34 Cluster:  34 Fr_nu: 9197652 TotEn:    -7.83
@<TRIPOS>ATOM
      1 C1        -51.9438  -24.1425  -27.7588 C.3    1 LIG      -0.04000
      2 O1        -50.5761  -23.9325  -27.4591 O.3    1 LIG      -0.65000
      3 H1        -52.5528  -23.8751  -26.8917 H      1 LIG       0.09000
      4 H2        -52.1036  -25.1917  -28.0201 H      1 LIG       0.09000
      5 H3        -52.2231  -23.5114  -28.6058 H      1 LIG       0.09000
      6 H4        -50.0690  -24.1805  -28.2510 H      1 LIG       0.42000
@<TRIPOS>BOND
      1       1       2 1
      2       1       3 1
      3       1       4 1
      4       1       5 1
      5       2       6 1
@<TRIPOS>ALT_TYPE
CGenFF_4.0_ALT_TYPE_SET
CGenFF_4.0 1 CG331 2 OG311 3 HGA3 4 HGA3 5 HGA3 6 HGP1
@<TRIPOS>MOLECULE
methanol
 6 5 0 0 0
****
USER_CHARGES
INVALID_CHARGES
Pose:  35 Cluster:  35 Fr_nu: 9914040 TotEn:    -7.68
@<TRIPOS>ATOM
      1 C1        -61.5939    4.7675  -20.5614 C.3    1 LIG      -0.04000
      2 O1        -60.4940    5.6495  -20.4320 O.3    1 LIG      -0.65000
      3 H1        -61.3157    3.7795  -20.1866 H      1 LIG       0.09000
      4 H2        -61.8870    4.7010  -21.6122 H      1 LIG       0.09000
      5 H3        -62.4308    5.1546  -19.9755 H      1 LIG       0.09000
      6 H4        -60.7792    6.5138  -20.7744 H      1 LIG       0.42000
@<TRIPOS>BOND
      1       1       2 1
      2       1       3 1
      3       1       4 1
      4       1       5 1
      5       2       6 1
@<TRIPOS>ALT_TYPE
CGenFF_4.0_ALT_TYPE_SET
CGenFF_4.0 1 CG331 2 OG311 3 HGA3 4 HGA3 5 HGA3 6 HGP1
@<TRIPOS>MOLECULE
methanol
 6 5 0 0 0
****
USER_CHARGES
INVALID_CHARGES
Pose:  36 Cluster:  36 Fr_nu: 9911852 TotEn:    -7.48
@<TRIPOS>ATOM
      1 C1        -61.1582    6.6862  -21.0378 C.3    1 LIG      -0.04000
      2 O1        -59.8738    6.1515  -20.7756 O.3    1 LIG      -0.65000
      3 H1        -61.9225    5.9703  -20.7255 H      1 LIG       0.09000
      4 H2        -61.2553    6.8962  -22.1060 H      1 LIG       0.09000
      5 H3        -61.2790    7.6140  -20.4736 H      1 LIG       0.09000
      6 H4        -59.2239    6.8142  -21.0657 H      1 LIG       0.42000
@<TRIPOS>BOND
      1       1       2 1
      2       1       3 1
      3       1       4 1
      4       1       5 1
      5       2       6 1
@<TRIPOS>ALT_TYPE
CGenFF_4.0_ALT_TYPE_SET
CGenFF_4.0 1 CG331 2 OG311 3 HGA3 4 HGA3 5 HGA3 6 HGP1
@<TRIPOS>MOLECULE
methanol
 6 5 0 0 0
****
USER_CHARGES
INVALID_CHARGES
Pose:  37 Cluster:  37 Fr_nu: 334802 TotEn:    -7.04
@<TRIPOS>ATOM
      1 C1        -50.7936  -11.9285  -28.3150 C.3    1 LIG      -0.04000
      2 O1        -51.9770  -11.3130  -28.7897 O.3    1 LIG      -0.65000
      3 H1        -51.0537  -12.7529  -27.6466 H      1 LIG       0.09000
      4 H2        -50.1868  -11.1915  -27.7829 H      1 LIG       0.09000
      5 H3        -50.2289  -12.3167  -29.1659 H      1 LIG       0.09000
      6 H4        -51.7055  -10.5880  -29.3782 H      1 LIG       0.42000
@<TRIPOS>BOND
      1       1       2 1
      2       1       3 1
      3       1       4 1
      4       1       5 1
      5       2       6 1
@<TRIPOS>ALT_TYPE
CGenFF_4.0_ALT_TYPE_SET
CGenFF_4.0 1 CG331 2 OG311 3 HGA3 4 HGA3 5 HGA3 6 HGP1
@<TRIPOS>MOLECULE
methanol
 6 5 0 0 0
****
USER_CHARGES
INVALID_CHARGES
Pose:  38 Cluster:  38 Fr_nu: 262474 TotEn:    -6.87
@<TRIPOS>ATOM
      1 C1        -81.9440   -6.0780  -44.9192 C.3    1 LIG      -0.04000
      2 O1        -83.1094   -5.2742  -44.9060 O.3    1 LIG      -0.65000
      3 H1        -82.2022   -7.0902  -45.2401 H      1 LIG       0.09000
      4 H2        -81.5058   -6.1024  -43.9182 H      1 LIG       0.09000
      5 H3        -81.2240   -5.6487  -45.6197 H      1 LIG       0.09000
      6 H4        -82.8402   -4.3856  -44.6166 H      1 LIG       0.42000
@<TRIPOS>BOND
      1       1       2 1
      2       1       3 1
      3       1       4 1
      4       1       5 1
      5       2       6 1
@<TRIPOS>ALT_TYPE
CGenFF_4.0_ALT_TYPE_SET
CGenFF_4.0 1 CG331 2 OG311 3 HGA3 4 HGA3 5 HGA3 6 HGP1
@<TRIPOS>MOLECULE
methanol
 6 5 0 0 0
****
USER_CHARGES
INVALID_CHARGES
Pose:  39 Cluster:  39 Fr_nu: 251521 TotEn:    -6.31
@<TRIPOS>ATOM
      1 C1        -81.4121   -6.9079  -45.1543 C.3    1 LIG      -0.04000
      2 O1        -81.0051   -8.0826  -44.4770 O.3    1 LIG      -0.65000
      3 H1        -82.2320   -7.1454  -45.8366 H      1 LIG       0.09000
      4 H2        -80.5671   -6.4967  -45.7124 H      1 LIG       0.09000
      5 H3        -81.7530   -6.1742  -44.4201 H      1 LIG       0.09000
      6 H4        -80.2776   -7.8318  -43.8823 H      1 LIG       0.42000
@<TRIPOS>BOND
      1       1       2 1
      2       1       3 1
      3       1       4 1
      4       1       5 1
      5       2       6 1
@<TRIPOS>ALT_TYPE
CGenFF_4.0_ALT_TYPE_SET
CGenFF_4.0 1 CG331 2 OG311 3 HGA3 4 HGA3 5 HGA3 6 HGP1
@<TRIPOS>MOLECULE
methanol
 6 5 0 0 0
****
USER_CHARGES
INVALID_CHARGES
Pose:  40 Cluster:  40 Fr_nu:  62705 TotEn:    -5.26
@<TRIPOS>ATOM
      1 C1        -71.1615   -9.1213  -43.7636 C.3    1 LIG      -0.04000
      2 O1        -71.1130   -8.6930  -42.4151 O.3    1 LIG      -0.65000
      3 H1        -72.1856   -9.0396  -44.1361 H      1 LIG       0.09000
      4 H2        -70.8198  -10.1574  -43.8303 H      1 LIG       0.09000
      5 H3        -70.5064   -8.4844  -44.3627 H      1 LIG       0.09000
      6 H4        -70.1902   -8.7802  -42.1208 H      1 LIG       0.42000
@<TRIPOS>BOND
      1       1       2 1
      2       1       3 1
      3       1       4 1
      4       1       5 1
      5       2       6 1
@<TRIPOS>ALT_TYPE
CGenFF_4.0_ALT_TYPE_SET
CGenFF_4.0 1 CG331 2 OG311 3 HGA3 4 HGA3 5 HGA3 6 HGP1
@<TRIPOS>MOLECULE
methanol
 6 5 0 0 0
****
USER_CHARGES
INVALID_CHARGES
Pose:  41 Cluster:  41 Fr_nu: 352943 TotEn:    -4.99
@<TRIPOS>ATOM
      1 C1        -81.8765   -6.8732  -44.6898 C.3    1 LIG      -0.04000
      2 O1        -83.1984   -6.3661  -44.6900 O.3    1 LIG      -0.65000
      3 H1        -81.1943   -6.1141  -44.2991 H      1 LIG       0.09000
      4 H2        -81.5899   -7.1463  -45.7085 H      1 LIG       0.09000
      5 H3        -81.8358   -7.7592  -44.0520 H      1 LIG       0.09000
      6 H4        -83.7730   -7.0669  -45.0427 H      1 LIG       0.42000
@<TRIPOS>BOND
      1       1       2 1
      2       1       3 1
      3       1       4 1
      4       1       5 1
      5       2       6 1
@<TRIPOS>ALT_TYPE
CGenFF_4.0_ALT_TYPE_SET
CGenFF_4.0 1 CG331 2 OG311 3 HGA3 4 HGA3 5 HGA3 6 HGP1
@<TRIPOS>MOLECULE
methanol
 6 5 0 0 0
****
USER_CHARGES
INVALID_CHARGES
Pose:  42 Cluster:  42 Fr_nu: 262615 TotEn:    -2.86
@<TRIPOS>ATOM
      1 C1        -81.9440   -6.0780  -44.9192 C.3    1 LIG      -0.04000
      2 O1        -81.9194   -6.9434  -43.7990 O.3    1 LIG      -0.65000
      3 H1        -82.9659   -5.7304  -45.0897 H      1 LIG       0.09000
      4 H2        -81.5773   -6.6106  -45.8003 H      1 LIG       0.09000
      5 H3        -81.2982   -5.2197  -44.7196 H      1 LIG       0.09000
      6 H4        -80.9979   -7.2303  -43.6800 H      1 LIG       0.42000
@<TRIPOS>BOND
      1       1       2 1
      2       1       3 1
      3       1       4 1
      4       1       5 1
      5       2       6 1
@<TRIPOS>ALT_TYPE
CGenFF_4.0_ALT_TYPE_SET
CGenFF_4.0 1 CG331 2 OG311 3 HGA3 4 HGA3 5 HGA3 6 HGP1
@<TRIPOS>MOLECULE
furan
 9 9 0 0 0
****
USER_CHARGES
INVALID_CHARGES
Pose:   1 Cluster:   1 Fr_nu: 3200468 TotEn:   -11.28
@<TRIPOS>ATOM
      1 C1        -76.8604   -6.8808  -57.7766 C.2    1 LIG      -0.26000
      2 C2        -76.4014   -7.8866  -58.6603 C.2    1 LIG      -0.26000
      3 C3        -75.9311   -5.8683  -57.8347 C.2    1 LIG       0.09300
      4 C4        -75.2246   -7.4169  -59.1955 C.2    1 LIG       0.09300
      5 O1        -74.9309   -6.1872  -58.6974 O.3    1 LIG      -0.29200
      6 H1        -77.7561   -6.8926  -57.1725 H      1 LIG       0.17500
      7 H2        -76.8700   -8.8351  -58.8799 H      1 LIG       0.17500
      8 H3        -75.8421   -4.9065  -57.3507 H      1 LIG       0.13800
      9 H4        -74.5148   -7.8155  -59.9056 H      1 LIG       0.13800
@<TRIPOS>BOND
      1       1       2 1
      2       1       3 2
      3       2       4 2
      4       3       5 1
      5       4       5 1
      6       1       6 1
      7       2       7 1
      8       3       8 1
      9       4       9 1
@<TRIPOS>ALT_TYPE
CGenFF_4.0_ALT_TYPE_SET
CGenFF_4.0 1 CG2R51 2 CG2R51 3 CG2R51 4 CG2R51 5 OG2R50 6 HGR51 7 HGR51 8 HGR52 9 HGR52
@<TRIPOS>MOLECULE
furan
 9 9 0 0 0
****
USER_CHARGES
INVALID_CHARGES
Pose:   2 Cluster:   2 Fr_nu: 2809704 TotEn:   -10.92
@<TRIPOS>ATOM
      1 C1        -55.0617    1.4475  -39.6068 C.2    1 LIG      -0.26000
      2 C2        -56.4738    1.5090  -39.6810 C.2    1 LIG      -0.26000
      3 C3        -54.5991    1.7611  -40.8637 C.2    1 LIG       0.09300
      4 C4        -56.7734    1.8559  -40.9779 C.2    1 LIG       0.09300
      5 O1        -55.6362    2.0115  -41.7053 O.3    1 LIG      -0.29200
      6 H1        -54.4568    1.2045  -38.7452 H      1 LIG       0.17500
      7 H2        -57.1842    1.3239  -38.8883 H      1 LIG       0.17500
      8 H3        -53.6136    1.8459  -41.2980 H      1 LIG       0.13800
      9 H4        -57.6971    2.0231  -41.5126 H      1 LIG       0.13800
@<TRIPOS>BOND
      1       1       2 1
      2       1       3 2
      3       2       4 2
      4       3       5 1
      5       4       5 1
      6       1       6 1
      7       2       7 1
      8       3       8 1
      9       4       9 1
@<TRIPOS>ALT_TYPE
CGenFF_4.0_ALT_TYPE_SET
CGenFF_4.0 1 CG2R51 2 CG2R51 3 CG2R51 4 CG2R51 5 OG2R50 6 HGR51 7 HGR51 8 HGR52 9 HGR52
@<TRIPOS>MOLECULE
furan
 9 9 0 0 0
****
USER_CHARGES
INVALID_CHARGES
Pose:   3 Cluster:   3 Fr_nu: 231432 TotEn:   -10.06
@<TRIPOS>ATOM
      1 C1        -75.9537  -12.3439  -53.7921 C.2    1 LIG      -0.26000
      2 C2        -76.7642  -11.5143  -52.9808 C.2    1 LIG      -0.26000
      3 C3        -76.5842  -13.5654  -53.8392 C.2    1 LIG       0.09300
      4 C4        -77.8322  -12.2880  -52.5901 C.2    1 LIG       0.09300
      5 O1        -77.7300  -13.5397  -53.1092 O.3    1 LIG      -0.29200
      6 H1        -75.0259  -12.0841  -54.2809 H      1 LIG       0.17500
      7 H2        -76.5915  -10.4815  -52.7144 H      1 LIG       0.17500
      8 H3        -76.3593  -14.5047  -54.3232 H      1 LIG       0.13800
      9 H4        -78.7025  -12.1058  -51.9766 H      1 LIG       0.13800
@<TRIPOS>BOND
      1       1       2 1
      2       1       3 2
      3       2       4 2
      4       3       5 1
      5       4       5 1
      6       1       6 1
      7       2       7 1
      8       3       8 1
      9       4       9 1
@<TRIPOS>ALT_TYPE
CGenFF_4.0_ALT_TYPE_SET
CGenFF_4.0 1 CG2R51 2 CG2R51 3 CG2R51 4 CG2R51 5 OG2R50 6 HGR51 7 HGR51 8 HGR52 9 HGR52
@<TRIPOS>MOLECULE
furan
 9 9 0 0 0
****
USER_CHARGES
INVALID_CHARGES
Pose:   4 Cluster:   4 Fr_nu: 1583570 TotEn:    -9.99
@<TRIPOS>ATOM
      1 C1        -76.3687   -7.2626  -59.3501 C.2    1 LIG      -0.26000
      2 C2        -76.4111   -6.2035  -58.4122 C.2    1 LIG      -0.26000
      3 C3        -75.4816   -8.1847  -58.8453 C.2    1 LIG       0.09300
      4 C4        -75.5469   -6.5540  -57.4010 C.2    1 LIG       0.09300
      5 O1        -74.9763   -7.7603  -57.6574 O.3    1 LIG      -0.29200
      6 H1        -76.9159   -7.3435  -60.2782 H      1 LIG       0.17500
      7 H2        -76.9982   -5.2982  -58.4663 H      1 LIG       0.17500
      8 H3        -75.1213   -9.1426  -59.1911 H      1 LIG       0.13800
      9 H4        -75.2434   -6.0796  -56.4791 H      1 LIG       0.13800
@<TRIPOS>BOND
      1       1       2 1
      2       1       3 2
      3       2       4 2
      4       3       5 1
      5       4       5 1
      6       1       6 1
      7       2       7 1
      8       3       8 1
      9       4       9 1
@<TRIPOS>ALT_TYPE
CGenFF_4.0_ALT_TYPE_SET
CGenFF_4.0 1 CG2R51 2 CG2R51 3 CG2R51 4 CG2R51 5 OG2R50 6 HGR51 7 HGR51 8 HGR52 9 HGR52
@<TRIPOS>MOLECULE
furan
 9 9 0 0 0
****
USER_CHARGES
INVALID_CHARGES
Pose:   5 Cluster:   5 Fr_nu: 535053 TotEn:    -9.82
@<TRIPOS>ATOM
      1 C1        -57.1826    2.6601  -40.7282 C.2    1 LIG      -0.26000
      2 C2        -55.8215    2.6777  -41.1158 C.2    1 LIG      -0.26000
      3 C3        -57.2891    1.6978  -39.7511 C.2    1 LIG       0.09300
      4 C4        -55.1933    1.7250  -40.3479 C.2    1 LIG       0.09300
      5 O1        -56.0810    1.1232  -39.5133 O.3    1 LIG      -0.29200
      6 H1        -57.9856    3.2719  -41.1132 H      1 LIG       0.17500
      7 H2        -55.3565    3.3063  -41.8615 H      1 LIG       0.17500
      8 H3        -58.1100    1.3232  -39.1571 H      1 LIG       0.13800
      9 H4        -54.1741    1.3737  -40.2786 H      1 LIG       0.13800
@<TRIPOS>BOND
      1       1       2 1
      2       1       3 2
      3       2       4 2
      4       3       5 1
      5       4       5 1
      6       1       6 1
      7       2       7 1
      8       3       8 1
      9       4       9 1
@<TRIPOS>ALT_TYPE
CGenFF_4.0_ALT_TYPE_SET
CGenFF_4.0 1 CG2R51 2 CG2R51 3 CG2R51 4 CG2R51 5 OG2R50 6 HGR51 7 HGR51 8 HGR52 9 HGR52
@<TRIPOS>MOLECULE
furan
 9 9 0 0 0
****
USER_CHARGES
INVALID_CHARGES
Pose:   6 Cluster:   6 Fr_nu: 2204687 TotEn:    -9.66
@<TRIPOS>ATOM
      1 C1        -51.2873    3.6957  -34.9168 C.2    1 LIG      -0.26000
      2 C2        -51.7404    5.0192  -34.7015 C.2    1 LIG      -0.26000
      3 C3        -49.9773    3.6677  -34.4983 C.2    1 LIG       0.09300
      4 C4        -50.6751    5.7055  -34.1666 C.2    1 LIG       0.09300
      5 O1        -49.5965    4.8887  -34.0395 O.3    1 LIG      -0.29200
      6 H1        -51.8455    2.8662  -35.3263 H      1 LIG       0.17500
      7 H2        -52.7210    5.4223  -34.9099 H      1 LIG       0.17500
      8 H3        -49.2204    2.8977  -34.4618 H      1 LIG       0.13800
      9 H4        -50.5308    6.7250  -33.8400 H      1 LIG       0.13800
@<TRIPOS>BOND
      1       1       2 1
      2       1       3 2
      3       2       4 2
      4       3       5 1
      5       4       5 1
      6       1       6 1
      7       2       7 1
      8       3       8 1
      9       4       9 1
@<TRIPOS>ALT_TYPE
CGenFF_4.0_ALT_TYPE_SET
CGenFF_4.0 1 CG2R51 2 CG2R51 3 CG2R51 4 CG2R51 5 OG2R50 6 HGR51 7 HGR51 8 HGR52 9 HGR52
@<TRIPOS>MOLECULE
furan
 9 9 0 0 0
****
USER_CHARGES
INVALID_CHARGES
Pose:   7 Cluster:   7 Fr_nu:   2331 TotEn:    -9.58
@<TRIPOS>ATOM
      1 C1        -50.2281  -10.1531  -26.6584 C.2    1 LIG      -0.26000
      2 C2        -51.2745   -9.7167  -27.5056 C.2    1 LIG      -0.26000
      3 C3        -50.2813  -11.5275  -26.6624 C.2    1 LIG       0.09300
      4 C4        -51.8925  -10.8557  -27.9671 C.2    1 LIG       0.09300
      5 O1        -51.2930  -11.9637  -27.4578 O.3    1 LIG      -0.29200
      6 H1        -49.5236   -9.5422  -26.1126 H      1 LIG       0.17500
      7 H2        -51.5444   -8.6993  -27.7495 H      1 LIG       0.17500
      8 H3        -49.7007  -12.2996  -26.1789 H      1 LIG       0.13800
      9 H4        -52.7271  -11.0376  -28.6284 H      1 LIG       0.13800
@<TRIPOS>BOND
      1       1       2 1
      2       1       3 2
      3       2       4 2
      4       3       5 1
      5       4       5 1
      6       1       6 1
      7       2       7 1
      8       3       8 1
      9       4       9 1
@<TRIPOS>ALT_TYPE
CGenFF_4.0_ALT_TYPE_SET
CGenFF_4.0 1 CG2R51 2 CG2R51 3 CG2R51 4 CG2R51 5 OG2R50 6 HGR51 7 HGR51 8 HGR52 9 HGR52
@<TRIPOS>MOLECULE
furan
 9 9 0 0 0
****
USER_CHARGES
INVALID_CHARGES
Pose:   8 Cluster:   8 Fr_nu: 3206017 TotEn:    -9.44
@<TRIPOS>ATOM
      1 C1        -75.9264   -6.2596  -58.1074 C.2    1 LIG      -0.26000
      2 C2        -74.9942   -7.1240  -58.7297 C.2    1 LIG      -0.26000
      3 C3        -77.1312   -6.4839  -58.7319 C.2    1 LIG       0.09300
      4 C4        -75.6960   -7.8149  -59.6900 C.2    1 LIG       0.09300
      5 O1        -76.9994   -7.4306  -59.6977 O.3    1 LIG      -0.29200
      6 H1        -75.7428   -5.5603  -57.3045 H      1 LIG       0.17500
      7 H2        -73.9425   -7.2302  -58.5061 H      1 LIG       0.17500
      8 H3        -78.1235   -6.0741  -58.6113 H      1 LIG       0.13800
      9 H4        -75.4277   -8.5731  -60.4113 H      1 LIG       0.13800
@<TRIPOS>BOND
      1       1       2 1
      2       1       3 2
      3       2       4 2
      4       3       5 1
      5       4       5 1
      6       1       6 1
      7       2       7 1
      8       3       8 1
      9       4       9 1
@<TRIPOS>ALT_TYPE
CGenFF_4.0_ALT_TYPE_SET
CGenFF_4.0 1 CG2R51 2 CG2R51 3 CG2R51 4 CG2R51 5 OG2R50 6 HGR51 7 HGR51 8 HGR52 9 HGR52
@<TRIPOS>MOLECULE
furan
 9 9 0 0 0
****
USER_CHARGES
INVALID_CHARGES
Pose:   9 Cluster:   9 Fr_nu: 351380 TotEn:    -9.41
@<TRIPOS>ATOM
      1 C1        -78.7553  -12.4890  -53.1251 C.2    1 LIG      -0.26000
      2 C2        -77.4528  -13.0348  -53.0307 C.2    1 LIG      -0.26000
      3 C3        -79.4091  -13.2248  -54.0859 C.2    1 LIG       0.09300
      4 C4        -77.4037  -14.0654  -53.9404 C.2    1 LIG       0.09300
      5 O1        -78.5922  -14.1878  -54.5877 O.3    1 LIG      -0.29200
      6 H1        -79.1659  -11.6624  -52.5636 H      1 LIG       0.17500
      7 H2        -76.6504  -12.7170  -52.3807 H      1 LIG       0.17500
      8 H3        -80.4047  -13.1918  -54.5040 H      1 LIG       0.13800
      9 H4        -76.6380  -14.7697  -54.2313 H      1 LIG       0.13800
@<TRIPOS>BOND
      1       1       2 1
      2       1       3 2
      3       2       4 2
      4       3       5 1
      5       4       5 1
      6       1       6 1
      7       2       7 1
      8       3       8 1
      9       4       9 1
@<TRIPOS>ALT_TYPE
CGenFF_4.0_ALT_TYPE_SET
CGenFF_4.0 1 CG2R51 2 CG2R51 3 CG2R51 4 CG2R51 5 OG2R50 6 HGR51 7 HGR51 8 HGR52 9 HGR52
@<TRIPOS>MOLECULE
furan
 9 9 0 0 0
****
USER_CHARGES
INVALID_CHARGES
Pose:  10 Cluster:  10 Fr_nu: 821963 TotEn:    -9.40
@<TRIPOS>ATOM
      1 C1        -78.5702  -12.0368  -52.4501 C.2    1 LIG      -0.26000
      2 C2        -78.5577  -12.9949  -53.4918 C.2    1 LIG      -0.26000
      3 C3        -77.4448  -12.2771  -51.6966 C.2    1 LIG       0.09300
      4 C4        -77.4255  -13.7522  -53.3007 C.2    1 LIG       0.09300
      5 O1        -76.7415  -13.3210  -52.2085 O.3    1 LIG      -0.29200
      6 H1        -79.3075  -11.2677  -52.2706 H      1 LIG       0.17500
      7 H2        -79.2831  -13.1178  -54.2830 H      1 LIG       0.17500
      8 H3        -77.0241  -11.8181  -50.8137 H      1 LIG       0.13800
      9 H4        -76.9885  -14.5891  -53.8258 H      1 LIG       0.13800
@<TRIPOS>BOND
      1       1       2 1
      2       1       3 2
      3       2       4 2
      4       3       5 1
      5       4       5 1
      6       1       6 1
      7       2       7 1
      8       3       8 1
      9       4       9 1
@<TRIPOS>ALT_TYPE
CGenFF_4.0_ALT_TYPE_SET
CGenFF_4.0 1 CG2R51 2 CG2R51 3 CG2R51 4 CG2R51 5 OG2R50 6 HGR51 7 HGR51 8 HGR52 9 HGR52
@<TRIPOS>MOLECULE
furan
 9 9 0 0 0
****
USER_CHARGES
INVALID_CHARGES
Pose:  11 Cluster:  11 Fr_nu: 2684587 TotEn:    -9.12
@<TRIPOS>ATOM
      1 C1        -48.7547    6.2307  -33.7414 C.2    1 LIG      -0.26000
      2 C2        -48.9517    4.8824  -34.1243 C.2    1 LIG      -0.26000
      3 C3        -48.2490    6.1947  -32.4628 C.2    1 LIG       0.09300
      4 C4        -48.5521    4.1186  -33.0524 C.2    1 LIG       0.09300
      5 O1        -48.1224    4.9110  -32.0355 O.3    1 LIG      -0.29200
      6 H1        -48.9567    7.1177  -34.3243 H      1 LIG       0.17500
      7 H2        -49.3365    4.5135  -35.0641 H      1 LIG       0.17500
      8 H3        -47.9430    6.9543  -31.7582 H      1 LIG       0.13800
      9 H4        -48.5133    3.0554  -32.8652 H      1 LIG       0.13800
@<TRIPOS>BOND
      1       1       2 1
      2       1       3 2
      3       2       4 2
      4       3       5 1
      5       4       5 1
      6       1       6 1
      7       2       7 1
      8       3       8 1
      9       4       9 1
@<TRIPOS>ALT_TYPE
CGenFF_4.0_ALT_TYPE_SET
CGenFF_4.0 1 CG2R51 2 CG2R51 3 CG2R51 4 CG2R51 5 OG2R50 6 HGR51 7 HGR51 8 HGR52 9 HGR52
@<TRIPOS>MOLECULE
furan
 9 9 0 0 0
****
USER_CHARGES
INVALID_CHARGES
Pose:  12 Cluster:  12 Fr_nu: 101831 TotEn:    -9.11
@<TRIPOS>ATOM
      1 C1        -50.3693  -10.4561  -27.4313 C.2    1 LIG      -0.26000
      2 C2        -50.3183   -9.0580  -27.2172 C.2    1 LIG      -0.26000
      3 C3        -49.6136  -11.0235  -26.4318 C.2    1 LIG       0.09300
      4 C4        -49.5352   -8.8707  -26.1020 C.2    1 LIG       0.09300
      5 O1        -49.1018  -10.0638  -25.6172 O.3    1 LIG      -0.29200
      6 H1        -50.8911  -10.9842  -28.2163 H      1 LIG       0.17500
      7 H2        -50.7932   -8.2837  -27.8023 H      1 LIG       0.17500
      8 H3        -49.3568  -12.0408  -26.1745 H      1 LIG       0.13800
      9 H4        -49.2090   -7.9976  -25.5557 H      1 LIG       0.13800
@<TRIPOS>BOND
      1       1       2 1
      2       1       3 2
      3       2       4 2
      4       3       5 1
      5       4       5 1
      6       1       6 1
      7       2       7 1
      8       3       8 1
      9       4       9 1
@<TRIPOS>ALT_TYPE
CGenFF_4.0_ALT_TYPE_SET
CGenFF_4.0 1 CG2R51 2 CG2R51 3 CG2R51 4 CG2R51 5 OG2R50 6 HGR51 7 HGR51 8 HGR52 9 HGR52
@<TRIPOS>MOLECULE
furan
 9 9 0 0 0
****
USER_CHARGES
INVALID_CHARGES
Pose:  13 Cluster:  13 Fr_nu:  50829 TotEn:    -9.07
@<TRIPOS>ATOM
      1 C1        -49.6459  -12.3802  -44.3894 C.2    1 LIG      -0.26000
      2 C2        -50.7945  -12.5916  -43.5899 C.2    1 LIG      -0.26000
      3 C3        -49.0643  -11.2238  -43.9242 C.2    1 LIG       0.09300
      4 C4        -50.8328  -11.5494  -42.6931 C.2    1 LIG       0.09300
      5 O1        -49.7816  -10.7112  -42.8902 O.3    1 LIG      -0.29200
      6 H1        -49.2871  -12.9936  -45.2032 H      1 LIG       0.17500
      7 H2        -51.5054  -13.4024  -43.6586 H      1 LIG       0.17500
      8 H3        -48.1841  -10.6640  -44.2055 H      1 LIG       0.13800
      9 H4        -51.5061  -11.2752  -41.8940 H      1 LIG       0.13800
@<TRIPOS>BOND
      1       1       2 1
      2       1       3 2
      3       2       4 2
      4       3       5 1
      5       4       5 1
      6       1       6 1
      7       2       7 1
      8       3       8 1
      9       4       9 1
@<TRIPOS>ALT_TYPE
CGenFF_4.0_ALT_TYPE_SET
CGenFF_4.0 1 CG2R51 2 CG2R51 3 CG2R51 4 CG2R51 5 OG2R50 6 HGR51 7 HGR51 8 HGR52 9 HGR52
@<TRIPOS>MOLECULE
furan
 9 9 0 0 0
****
USER_CHARGES
INVALID_CHARGES
Pose:  14 Cluster:  14 Fr_nu:  27472 TotEn:    -8.97
@<TRIPOS>ATOM
      1 C1        -60.7934   -1.6574  -24.1483 C.2    1 LIG      -0.26000
      2 C2        -61.9939   -1.7148  -24.8958 C.2    1 LIG      -0.26000
      3 C3        -60.5965   -0.3306  -23.8433 C.2    1 LIG       0.09300
      4 C4        -62.4451   -0.4192  -24.9940 C.2    1 LIG       0.09300
      5 O1        -61.5989    0.4307  -24.3550 O.3    1 LIG      -0.29200
      6 H1        -60.1516   -2.4799  -23.8676 H      1 LIG       0.17500
      7 H2        -62.4707   -2.5911  -25.3107 H      1 LIG       0.17500
      8 H3        -59.8338    0.2059  -23.2978 H      1 LIG       0.13800
      9 H4        -63.3051    0.0396  -25.4599 H      1 LIG       0.13800
@<TRIPOS>BOND
      1       1       2 1
      2       1       3 2
      3       2       4 2
      4       3       5 1
      5       4       5 1
      6       1       6 1
      7       2       7 1
      8       3       8 1
      9       4       9 1
@<TRIPOS>ALT_TYPE
CGenFF_4.0_ALT_TYPE_SET
CGenFF_4.0 1 CG2R51 2 CG2R51 3 CG2R51 4 CG2R51 5 OG2R50 6 HGR51 7 HGR51 8 HGR52 9 HGR52
@<TRIPOS>MOLECULE
furan
 9 9 0 0 0
****
USER_CHARGES
INVALID_CHARGES
Pose:  15 Cluster:  15 Fr_nu: 2168960 TotEn:    -8.85
@<TRIPOS>ATOM
      1 C1        -75.2849   -7.8187  -58.6024 C.2    1 LIG      -0.26000
      2 C2        -74.9718   -7.3209  -57.3150 C.2    1 LIG      -0.26000
      3 C3        -75.9035   -6.7877  -59.2705 C.2    1 LIG       0.09300
      4 C4        -75.4213   -6.0212  -57.2882 C.2    1 LIG       0.09300
      5 O1        -75.9905   -5.6885  -58.4765 O.3    1 LIG      -0.29200
      6 H1        -75.0851   -8.8056  -58.9941 H      1 LIG       0.17500
      7 H2        -74.4798   -7.8440  -56.5077 H      1 LIG       0.17500
      8 H3        -76.3170   -6.6815  -60.2629 H      1 LIG       0.13800
      9 H4        -75.4121   -5.2424  -56.5397 H      1 LIG       0.13800
@<TRIPOS>BOND
      1       1       2 1
      2       1       3 2
      3       2       4 2
      4       3       5 1
      5       4       5 1
      6       1       6 1
      7       2       7 1
      8       3       8 1
      9       4       9 1
@<TRIPOS>ALT_TYPE
CGenFF_4.0_ALT_TYPE_SET
CGenFF_4.0 1 CG2R51 2 CG2R51 3 CG2R51 4 CG2R51 5 OG2R50 6 HGR51 7 HGR51 8 HGR52 9 HGR52
@<TRIPOS>MOLECULE
furan
 9 9 0 0 0
****
USER_CHARGES
INVALID_CHARGES
Pose:  16 Cluster:  16 Fr_nu:  20081 TotEn:    -8.83
@<TRIPOS>ATOM
      1 C1        -48.0765  -11.2457  -44.1848 C.2    1 LIG      -0.26000
      2 C2        -49.2278  -11.9208  -43.7137 C.2    1 LIG      -0.26000
      3 C3        -48.0878  -10.0075  -43.5858 C.2    1 LIG       0.09300
      4 C4        -49.8606  -11.0470  -42.8603 C.2    1 LIG       0.09300
      5 O1        -49.1720   -9.8785  -42.7769 O.3    1 LIG      -0.29200
      6 H1        -47.3319  -11.6152  -44.8749 H      1 LIG       0.17500
      7 H2        -49.5553  -12.9194  -43.9645 H      1 LIG       0.17500
      8 H3        -47.4312   -9.1507  -43.6278 H      1 LIG       0.13800
      9 H4        -50.7610  -11.1027  -42.2661 H      1 LIG       0.13800
@<TRIPOS>BOND
      1       1       2 1
      2       1       3 2
      3       2       4 2
      4       3       5 1
      5       4       5 1
      6       1       6 1
      7       2       7 1
      8       3       8 1
      9       4       9 1
@<TRIPOS>ALT_TYPE
CGenFF_4.0_ALT_TYPE_SET
CGenFF_4.0 1 CG2R51 2 CG2R51 3 CG2R51 4 CG2R51 5 OG2R50 6 HGR51 7 HGR51 8 HGR52 9 HGR52
@<TRIPOS>MOLECULE
furan
 9 9 0 0 0
****
USER_CHARGES
INVALID_CHARGES
Pose:  17 Cluster:  17 Fr_nu:   3473 TotEn:    -8.71
@<TRIPOS>ATOM
      1 C1        -49.3612  -11.6514  -27.7836 C.2    1 LIG      -0.26000
      2 C2        -50.1845  -10.5182  -27.5801 C.2    1 LIG      -0.26000
      3 C3        -50.0298  -12.4533  -28.6791 C.2    1 LIG       0.09300
      4 C4        -51.2974  -10.7084  -28.3658 C.2    1 LIG       0.09300
      5 O1        -51.2108  -11.8857  -29.0390 O.3    1 LIG      -0.29200
      6 H1        -48.4010  -11.8580  -27.3335 H      1 LIG       0.17500
      7 H2        -49.9908   -9.6690  -26.9408 H      1 LIG       0.17500
      8 H3        -49.8110  -13.4072  -29.1366 H      1 LIG       0.13800
      9 H4        -52.1919  -10.1306  -28.5474 H      1 LIG       0.13800
@<TRIPOS>BOND
      1       1       2 1
      2       1       3 2
      3       2       4 2
      4       3       5 1
      5       4       5 1
      6       1       6 1
      7       2       7 1
      8       3       8 1
      9       4       9 1
@<TRIPOS>ALT_TYPE
CGenFF_4.0_ALT_TYPE_SET
CGenFF_4.0 1 CG2R51 2 CG2R51 3 CG2R51 4 CG2R51 5 OG2R50 6 HGR51 7 HGR51 8 HGR52 9 HGR52
@<TRIPOS>MOLECULE
furan
 9 9 0 0 0
****
USER_CHARGES
INVALID_CHARGES
Pose:  18 Cluster:  18 Fr_nu:   6757 TotEn:    -8.69
@<TRIPOS>ATOM
      1 C1        -50.0041  -10.7198  -42.6971 C.2    1 LIG      -0.26000
      2 C2        -48.8691  -10.6306  -43.5379 C.2    1 LIG      -0.26000
      3 C3        -50.6489  -11.8831  -43.0480 C.2    1 LIG       0.09300
      4 C4        -48.9010  -11.7458  -44.3425 C.2    1 LIG       0.09300
      5 O1        -49.9828  -12.5145  -44.0501 O.3    1 LIG      -0.29200
      6 H1        -50.3138  -10.0232  -41.9316 H      1 LIG       0.17500
      7 H2        -48.1211   -9.8511  -43.5551 H      1 LIG       0.17500
      8 H3        -51.5440  -12.3765  -42.6983 H      1 LIG       0.13800
      9 H4        -48.2620  -12.1179  -45.1300 H      1 LIG       0.13800
@<TRIPOS>BOND
      1       1       2 1
      2       1       3 2
      3       2       4 2
      4       3       5 1
      5       4       5 1
      6       1       6 1
      7       2       7 1
      8       3       8 1
      9       4       9 1
@<TRIPOS>ALT_TYPE
CGenFF_4.0_ALT_TYPE_SET
CGenFF_4.0 1 CG2R51 2 CG2R51 3 CG2R51 4 CG2R51 5 OG2R50 6 HGR51 7 HGR51 8 HGR52 9 HGR52
@<TRIPOS>MOLECULE
furan
 9 9 0 0 0
****
USER_CHARGES
INVALID_CHARGES
Pose:  19 Cluster:  19 Fr_nu: 129451 TotEn:    -8.69
@<TRIPOS>ATOM
      1 C1        -79.4594  -22.5015  -33.1604 C.2    1 LIG      -0.26000
      2 C2        -80.7925  -22.1172  -32.8804 C.2    1 LIG      -0.26000
      3 C3        -78.6923  -21.3728  -32.9878 C.2    1 LIG       0.09300
      4 C4        -80.7450  -20.7813  -32.5565 C.2    1 LIG       0.09300
      5 O1        -79.4683  -20.3199  -32.6195 O.3    1 LIG      -0.29200
      6 H1        -79.1024  -23.4786  -33.4521 H      1 LIG       0.17500
      7 H2        -81.6772  -22.7367  -32.9106 H      1 LIG       0.17500
      8 H3        -77.6364  -21.1650  -33.0818 H      1 LIG       0.13800
      9 H4        -81.4916  -20.0539  -32.2728 H      1 LIG       0.13800
@<TRIPOS>BOND
      1       1       2 1
      2       1       3 2
      3       2       4 2
      4       3       5 1
      5       4       5 1
      6       1       6 1
      7       2       7 1
      8       3       8 1
      9       4       9 1
@<TRIPOS>ALT_TYPE
CGenFF_4.0_ALT_TYPE_SET
CGenFF_4.0 1 CG2R51 2 CG2R51 3 CG2R51 4 CG2R51 5 OG2R50 6 HGR51 7 HGR51 8 HGR52 9 HGR52
@<TRIPOS>MOLECULE
furan
 9 9 0 0 0
****
USER_CHARGES
INVALID_CHARGES
Pose:  20 Cluster:  20 Fr_nu:  93723 TotEn:    -8.68
@<TRIPOS>ATOM
      1 C1        -77.3506  -13.5742  -53.5028 C.2    1 LIG      -0.26000
      2 C2        -78.0673  -12.4704  -52.9821 C.2    1 LIG      -0.26000
      3 C3        -76.0468  -13.1558  -53.6334 C.2    1 LIG       0.09300
      4 C4        -77.1504  -11.4563  -52.8315 C.2    1 LIG       0.09300
      5 O1        -75.9163  -11.8660  -53.2262 O.3    1 LIG      -0.29200
      6 H1        -77.7362  -14.5522  -53.7523 H      1 LIG       0.17500
      7 H2        -79.1205  -12.4204  -52.7459 H      1 LIG       0.17500
      8 H3        -75.1406  -13.6303  -53.9807 H      1 LIG       0.13800
      9 H4        -77.2134  -10.4383  -52.4754 H      1 LIG       0.13800
@<TRIPOS>BOND
      1       1       2 1
      2       1       3 2
      3       2       4 2
      4       3       5 1
      5       4       5 1
      6       1       6 1
      7       2       7 1
      8       3       8 1
      9       4       9 1
@<TRIPOS>ALT_TYPE
CGenFF_4.0_ALT_TYPE_SET
CGenFF_4.0 1 CG2R51 2 CG2R51 3 CG2R51 4 CG2R51 5 OG2R50 6 HGR51 7 HGR51 8 HGR52 9 HGR52
@<TRIPOS>MOLECULE
furan
 9 9 0 0 0
****
USER_CHARGES
INVALID_CHARGES
Pose:  21 Cluster:  21 Fr_nu: 2684465 TotEn:    -8.66
@<TRIPOS>ATOM
      1 C1        -48.3055    6.1213  -33.3929 C.2    1 LIG      -0.26000
      2 C2        -48.4167    4.8459  -32.7895 C.2    1 LIG      -0.26000
      3 C3        -48.9009    6.0128  -34.6281 C.2    1 LIG       0.09300
      4 C4        -49.0722    4.0489  -33.6990 C.2    1 LIG       0.09300
      5 O1        -49.3709    4.7527  -34.8224 O.3    1 LIG      -0.29200
      6 H1        -47.8481    7.0085  -32.9794 H      1 LIG       0.17500
      7 H2        -48.0635    4.5452  -31.8137 H      1 LIG       0.17500
      8 H3        -49.0640    6.7034  -35.4427 H      1 LIG       0.13800
      9 H4        -49.3850    3.0149  -33.6980 H      1 LIG       0.13800
@<TRIPOS>BOND
      1       1       2 1
      2       1       3 2
      3       2       4 2
      4       3       5 1
      5       4       5 1
      6       1       6 1
      7       2       7 1
      8       3       8 1
      9       4       9 1
@<TRIPOS>ALT_TYPE
CGenFF_4.0_ALT_TYPE_SET
CGenFF_4.0 1 CG2R51 2 CG2R51 3 CG2R51 4 CG2R51 5 OG2R50 6 HGR51 7 HGR51 8 HGR52 9 HGR52
@<TRIPOS>MOLECULE
furan
 9 9 0 0 0
****
USER_CHARGES
INVALID_CHARGES
Pose:  22 Cluster:  22 Fr_nu: 253295 TotEn:    -8.66
@<TRIPOS>ATOM
      1 C1        -79.0978  -20.7298  -32.9362 C.2    1 LIG      -0.26000
      2 C2        -80.2818  -20.1674  -32.4025 C.2    1 LIG      -0.26000
      3 C3        -79.2943  -22.0912  -32.9505 C.2    1 LIG       0.09300
      4 C4        -81.1175  -21.2251  -32.1287 C.2    1 LIG       0.09300
      5 O1        -80.5230  -22.4013  -32.4600 O.3    1 LIG      -0.29200
      6 H1        -78.2118  -20.2083  -33.2684 H      1 LIG       0.17500
      7 H2        -80.4990  -19.1218  -32.2381 H      1 LIG       0.17500
      8 H3        -78.6902  -22.9305  -33.2630 H      1 LIG       0.13800
      9 H4        -82.1139  -21.3039  -31.7189 H      1 LIG       0.13800
@<TRIPOS>BOND
      1       1       2 1
      2       1       3 2
      3       2       4 2
      4       3       5 1
      5       4       5 1
      6       1       6 1
      7       2       7 1
      8       3       8 1
      9       4       9 1
@<TRIPOS>ALT_TYPE
CGenFF_4.0_ALT_TYPE_SET
CGenFF_4.0 1 CG2R51 2 CG2R51 3 CG2R51 4 CG2R51 5 OG2R50 6 HGR51 7 HGR51 8 HGR52 9 HGR52
@<TRIPOS>MOLECULE
furan
 9 9 0 0 0
****
USER_CHARGES
INVALID_CHARGES
Pose:  23 Cluster:  23 Fr_nu: 2423927 TotEn:    -8.63
@<TRIPOS>ATOM
      1 C1        -49.9804    4.2147  -34.8108 C.2    1 LIG      -0.26000
      2 C2        -50.4788    5.3955  -35.4111 C.2    1 LIG      -0.26000
      3 C3        -50.9805    3.2771  -34.9241 C.2    1 LIG       0.09300
      4 C4        -51.7479    5.0953  -35.8486 C.2    1 LIG       0.09300
      5 O1        -52.0612    3.8059  -35.5556 O.3    1 LIG      -0.29200
      6 H1        -49.0134    4.0657  -34.3524 H      1 LIG       0.17500
      7 H2        -49.9759    6.3464  -35.5125 H      1 LIG       0.17500
      8 H3        -51.0739    2.2436  -34.6237 H      1 LIG       0.13800
      9 H4        -52.5154    5.6586  -36.3591 H      1 LIG       0.13800
@<TRIPOS>BOND
      1       1       2 1
      2       1       3 2
      3       2       4 2
      4       3       5 1
      5       4       5 1
      6       1       6 1
      7       2       7 1
      8       3       8 1
      9       4       9 1
@<TRIPOS>ALT_TYPE
CGenFF_4.0_ALT_TYPE_SET
CGenFF_4.0 1 CG2R51 2 CG2R51 3 CG2R51 4 CG2R51 5 OG2R50 6 HGR51 7 HGR51 8 HGR52 9 HGR52
@<TRIPOS>MOLECULE
furan
 9 9 0 0 0
****
USER_CHARGES
INVALID_CHARGES
Pose:  24 Cluster:  24 Fr_nu: 194007 TotEn:    -8.55
@<TRIPOS>ATOM
      1 C1        -76.7822  -11.3845  -52.3356 C.2    1 LIG      -0.26000
      2 C2        -76.3132  -12.5462  -52.9942 C.2    1 LIG      -0.26000
      3 C3        -77.9161  -11.7628  -51.6550 C.2    1 LIG       0.09300
      4 C4        -77.1938  -13.5515  -52.6690 C.2    1 LIG       0.09300
      5 O1        -78.1738  -13.0822  -51.8529 O.3    1 LIG      -0.29200
      6 H1        -76.3484  -10.3952  -52.3550 H      1 LIG       0.17500
      7 H2        -75.4421  -12.6391  -53.6266 H      1 LIG       0.17500
      8 H3        -78.6149  -11.2404  -51.0180 H      1 LIG       0.13800
      9 H4        -77.2589  -14.5995  -52.9231 H      1 LIG       0.13800
@<TRIPOS>BOND
      1       1       2 1
      2       1       3 2
      3       2       4 2
      4       3       5 1
      5       4       5 1
      6       1       6 1
      7       2       7 1
      8       3       8 1
      9       4       9 1
@<TRIPOS>ALT_TYPE
CGenFF_4.0_ALT_TYPE_SET
CGenFF_4.0 1 CG2R51 2 CG2R51 3 CG2R51 4 CG2R51 5 OG2R50 6 HGR51 7 HGR51 8 HGR52 9 HGR52
@<TRIPOS>MOLECULE
furan
 9 9 0 0 0
****
USER_CHARGES
INVALID_CHARGES
Pose:  25 Cluster:  25 Fr_nu: 692192 TotEn:    -8.49
@<TRIPOS>ATOM
      1 C1        -58.5114   -2.7521  -21.1905 C.2    1 LIG      -0.26000
      2 C2        -59.2489   -2.1171  -22.2181 C.2    1 LIG      -0.26000
      3 C3        -58.6752   -1.9756  -20.0670 C.2    1 LIG       0.09300
      4 C4        -59.8109   -0.9979  -21.6493 C.2    1 LIG       0.09300
      5 O1        -59.4661   -0.9044  -20.3382 O.3    1 LIG      -0.29200
      6 H1        -57.9324   -3.6617  -21.2601 H      1 LIG       0.17500
      7 H2        -59.3574   -2.4355  -23.2449 H      1 LIG       0.17500
      8 H3        -58.3153   -2.0456  -19.0508 H      1 LIG       0.13800
      9 H4        -60.4474   -0.2090  -22.0229 H      1 LIG       0.13800
@<TRIPOS>BOND
      1       1       2 1
      2       1       3 2
      3       2       4 2
      4       3       5 1
      5       4       5 1
      6       1       6 1
      7       2       7 1
      8       3       8 1
      9       4       9 1
@<TRIPOS>ALT_TYPE
CGenFF_4.0_ALT_TYPE_SET
CGenFF_4.0 1 CG2R51 2 CG2R51 3 CG2R51 4 CG2R51 5 OG2R50 6 HGR51 7 HGR51 8 HGR52 9 HGR52
@<TRIPOS>MOLECULE
furan
 9 9 0 0 0
****
USER_CHARGES
INVALID_CHARGES
Pose:  26 Cluster:  26 Fr_nu: 1421749 TotEn:    -8.47
@<TRIPOS>ATOM
      1 C1        -60.4596   -1.3227  -22.8213 C.2    1 LIG      -0.26000
      2 C2        -61.5958   -0.6346  -23.3100 C.2    1 LIG      -0.26000
      3 C3        -60.0165   -2.1123  -23.8569 C.2    1 LIG       0.09300
      4 C4        -61.7659   -1.0526  -24.6094 C.2    1 LIG       0.09300
      5 O1        -60.8073   -1.9533  -24.9504 O.3    1 LIG      -0.29200
      6 H1        -60.0190   -1.2524  -21.8373 H      1 LIG       0.17500
      7 H2        -62.2132    0.0772  -22.7813 H      1 LIG       0.17500
      8 H3        -59.1960   -2.8058  -23.9701 H      1 LIG       0.13800
      9 H4        -62.4821   -0.8164  -25.3829 H      1 LIG       0.13800
@<TRIPOS>BOND
      1       1       2 1
      2       1       3 2
      3       2       4 2
      4       3       5 1
      5       4       5 1
      6       1       6 1
      7       2       7 1
      8       3       8 1
      9       4       9 1
@<TRIPOS>ALT_TYPE
CGenFF_4.0_ALT_TYPE_SET
CGenFF_4.0 1 CG2R51 2 CG2R51 3 CG2R51 4 CG2R51 5 OG2R50 6 HGR51 7 HGR51 8 HGR52 9 HGR52
@<TRIPOS>MOLECULE
furan
 9 9 0 0 0
****
USER_CHARGES
INVALID_CHARGES
Pose:  27 Cluster:  27 Fr_nu: 409478 TotEn:    -8.09
@<TRIPOS>ATOM
      1 C1        -68.1974   -3.6659  -26.9686 C.2    1 LIG      -0.26000
      2 C2        -67.3696   -2.5239  -26.8513 C.2    1 LIG      -0.26000
      3 C3        -68.3276   -3.9064  -28.3167 C.2    1 LIG       0.09300
      4 C4        -67.0529   -2.1480  -28.1360 C.2    1 LIG       0.09300
      5 O1        -67.6329   -2.9857  -29.0351 O.3    1 LIG      -0.29200
      6 H1        -68.6437   -4.2414  -26.1706 H      1 LIG       0.17500
      7 H2        -67.0444   -2.0359  -25.9438 H      1 LIG       0.17500
      8 H3        -68.8510   -4.6533  -28.8957 H      1 LIG       0.13800
      9 H4        -66.4577   -1.3505  -28.5563 H      1 LIG       0.13800
@<TRIPOS>BOND
      1       1       2 1
      2       1       3 2
      3       2       4 2
      4       3       5 1
      5       4       5 1
      6       1       6 1
      7       2       7 1
      8       3       8 1
      9       4       9 1
@<TRIPOS>ALT_TYPE
CGenFF_4.0_ALT_TYPE_SET
CGenFF_4.0 1 CG2R51 2 CG2R51 3 CG2R51 4 CG2R51 5 OG2R50 6 HGR51 7 HGR51 8 HGR52 9 HGR52
@<TRIPOS>MOLECULE
furan
 9 9 0 0 0
****
USER_CHARGES
INVALID_CHARGES
Pose:  28 Cluster:  28 Fr_nu: 260993 TotEn:    -8.08
@<TRIPOS>ATOM
      1 C1        -51.6442  -11.1530  -27.7733 C.2    1 LIG      -0.26000
      2 C2        -50.5075  -10.3110  -27.8193 C.2    1 LIG      -0.26000
      3 C3        -51.1994  -12.4132  -28.0989 C.2    1 LIG       0.09300
      4 C4        -49.4492  -11.1167  -28.1696 C.2    1 LIG       0.09300
      5 O1        -49.8626  -12.3997  -28.3418 O.3    1 LIG      -0.29200
      6 H1        -52.6606  -10.8760  -27.5334 H      1 LIG       0.17500
      7 H2        -50.4650   -9.2496  -27.6215 H      1 LIG       0.17500
      8 H3        -51.6823  -13.3748  -28.1952 H      1 LIG       0.13800
      9 H4        -48.3955  -10.9395  -28.3286 H      1 LIG       0.13800
@<TRIPOS>BOND
      1       1       2 1
      2       1       3 2
      3       2       4 2
      4       3       5 1
      5       4       5 1
      6       1       6 1
      7       2       7 1
      8       3       8 1
      9       4       9 1
@<TRIPOS>ALT_TYPE
CGenFF_4.0_ALT_TYPE_SET
CGenFF_4.0 1 CG2R51 2 CG2R51 3 CG2R51 4 CG2R51 5 OG2R50 6 HGR51 7 HGR51 8 HGR52 9 HGR52
@<TRIPOS>MOLECULE
furan
 9 9 0 0 0
****
USER_CHARGES
INVALID_CHARGES
Pose:  29 Cluster:  29 Fr_nu: 152948 TotEn:    -8.05
@<TRIPOS>ATOM
      1 C1        -59.7559   -1.6082  -22.1572 C.2    1 LIG      -0.26000
      2 C2        -59.7769   -1.0930  -20.8391 C.2    1 LIG      -0.26000
      3 C3        -59.2192   -2.8714  -22.0649 C.2    1 LIG       0.09300
      4 C4        -59.2517   -2.0780  -20.0354 C.2    1 LIG       0.09300
      5 O1        -58.9094   -3.1654  -20.7750 O.3    1 LIG      -0.29200
      6 H1        -60.0896   -1.1199  -23.0613 H      1 LIG       0.17500
      7 H2        -60.1308   -0.1248  -20.5154 H      1 LIG       0.17500
      8 H3        -59.0044   -3.6469  -22.7858 H      1 LIG       0.13800
      9 H4        -59.0646   -2.1564  -18.9744 H      1 LIG       0.13800
@<TRIPOS>BOND
      1       1       2 1
      2       1       3 2
      3       2       4 2
      4       3       5 1
      5       4       5 1
      6       1       6 1
      7       2       7 1
      8       3       8 1
      9       4       9 1
@<TRIPOS>ALT_TYPE
CGenFF_4.0_ALT_TYPE_SET
CGenFF_4.0 1 CG2R51 2 CG2R51 3 CG2R51 4 CG2R51 5 OG2R50 6 HGR51 7 HGR51 8 HGR52 9 HGR52
@<TRIPOS>MOLECULE
furan
 9 9 0 0 0
****
USER_CHARGES
INVALID_CHARGES
Pose:  30 Cluster:  30 Fr_nu:   5357 TotEn:    -7.99
@<TRIPOS>ATOM
      1 C1        -49.5259  -11.7382  -28.4796 C.2    1 LIG      -0.26000
      2 C2        -50.8396  -11.9069  -28.9784 C.2    1 LIG      -0.26000
      3 C3        -49.6547  -11.0775  -27.2800 C.2    1 LIG       0.09300
      4 C4        -51.6776  -11.3374  -28.0480 C.2    1 LIG       0.09300
      5 O1        -50.9631  -10.8297  -27.0096 O.3    1 LIG      -0.29200
      6 H1        -48.6008  -12.0576  -28.9374 H      1 LIG       0.17500
      7 H2        -51.1384  -12.3841  -29.9006 H      1 LIG       0.17500
      8 H3        -48.9501  -10.7309  -26.5380 H      1 LIG       0.13800
      9 H4        -52.7491  -11.2183  -27.9809 H      1 LIG       0.13800
@<TRIPOS>BOND
      1       1       2 1
      2       1       3 2
      3       2       4 2
      4       3       5 1
      5       4       5 1
      6       1       6 1
      7       2       7 1
      8       3       8 1
      9       4       9 1
@<TRIPOS>ALT_TYPE
CGenFF_4.0_ALT_TYPE_SET
CGenFF_4.0 1 CG2R51 2 CG2R51 3 CG2R51 4 CG2R51 5 OG2R50 6 HGR51 7 HGR51 8 HGR52 9 HGR52
@<TRIPOS>MOLECULE
furan
 9 9 0 0 0
****
USER_CHARGES
INVALID_CHARGES
Pose:  31 Cluster:  31 Fr_nu:  13058 TotEn:    -7.99
@<TRIPOS>ATOM
      1 C1        -49.9992   -9.7409  -27.7304 C.2    1 LIG      -0.26000
      2 C2        -49.8521  -11.1483  -27.7587 C.2    1 LIG      -0.26000
      3 C3        -51.3532   -9.4983  -27.7309 C.2    1 LIG       0.09300
      4 C4        -51.1266  -11.6654  -27.7744 C.2    1 LIG       0.09300
      5 O1        -52.0473  -10.6662  -27.7575 O.3    1 LIG      -0.29200
      6 H1        -49.2164   -8.9965  -27.7124 H      1 LIG       0.17500
      7 H2        -48.9321  -11.7149  -27.7665 H      1 LIG       0.17500
      8 H3        -51.9516   -8.5991  -27.7138 H      1 LIG       0.13800
      9 H4        -51.5259  -12.6689  -27.7963 H      1 LIG       0.13800
@<TRIPOS>BOND
      1       1       2 1
      2       1       3 2
      3       2       4 2
      4       3       5 1
      5       4       5 1
      6       1       6 1
      7       2       7 1
      8       3       8 1
      9       4       9 1
@<TRIPOS>ALT_TYPE
CGenFF_4.0_ALT_TYPE_SET
CGenFF_4.0 1 CG2R51 2 CG2R51 3 CG2R51 4 CG2R51 5 OG2R50 6 HGR51 7 HGR51 8 HGR52 9 HGR52
@<TRIPOS>MOLECULE
furan
 9 9 0 0 0
****
USER_CHARGES
INVALID_CHARGES
Pose:  32 Cluster:  32 Fr_nu:  93426 TotEn:    -7.82
@<TRIPOS>ATOM
      1 C1        -77.2971  -13.0307  -52.0307 C.2    1 LIG      -0.26000
      2 C2        -76.4695  -13.1500  -53.1727 C.2    1 LIG      -0.26000
      3 C3        -77.4257  -11.6823  -51.7914 C.2    1 LIG       0.09300
      4 C4        -76.1515  -11.8660  -53.5498 C.2    1 LIG       0.09300
      5 O1        -76.7305  -10.9655  -52.7130 O.3    1 LIG      -0.29200
      6 H1        -77.7435  -13.8278  -51.4540 H      1 LIG       0.17500
      7 H2        -76.1455  -14.0583  -53.6600 H      1 LIG       0.17500
      8 H3        -77.9501  -11.1019  -51.0463 H      1 LIG       0.13800
      9 H4        -75.5562  -11.4471  -54.3481 H      1 LIG       0.13800
@<TRIPOS>BOND
      1       1       2 1
      2       1       3 2
      3       2       4 2
      4       3       5 1
      5       4       5 1
      6       1       6 1
      7       2       7 1
      8       3       8 1
      9       4       9 1
@<TRIPOS>ALT_TYPE
CGenFF_4.0_ALT_TYPE_SET
CGenFF_4.0 1 CG2R51 2 CG2R51 3 CG2R51 4 CG2R51 5 OG2R50 6 HGR51 7 HGR51 8 HGR52 9 HGR52
@<TRIPOS>MOLECULE
furan
 9 9 0 0 0
****
USER_CHARGES
INVALID_CHARGES
Pose:  33 Cluster:  33 Fr_nu: 535525 TotEn:    -7.77
@<TRIPOS>ATOM
      1 C1        -56.6768    3.1133  -39.4268 C.2    1 LIG      -0.26000
      2 C2        -55.3024    2.7782  -39.4699 C.2    1 LIG      -0.26000
      3 C3        -57.3096    2.2410  -40.2816 C.2    1 LIG       0.09300
      4 C4        -55.1933    1.7250  -40.3479 C.2    1 LIG       0.09300
      5 O1        -56.4124    1.3914  -40.8470 O.3    1 LIG      -0.29200
      6 H1        -57.1473    3.8933  -38.8458 H      1 LIG       0.17500
      7 H2        -54.4926    3.2458  -38.9286 H      1 LIG       0.17500
      8 H3        -58.3383    2.1013  -40.5806 H      1 LIG       0.13800
      9 H4        -54.3635    1.1329  -40.7056 H      1 LIG       0.13800
@<TRIPOS>BOND
      1       1       2 1
      2       1       3 2
      3       2       4 2
      4       3       5 1
      5       4       5 1
      6       1       6 1
      7       2       7 1
      8       3       8 1
      9       4       9 1
@<TRIPOS>ALT_TYPE
CGenFF_4.0_ALT_TYPE_SET
CGenFF_4.0 1 CG2R51 2 CG2R51 3 CG2R51 4 CG2R51 5 OG2R50 6 HGR51 7 HGR51 8 HGR52 9 HGR52
@<TRIPOS>MOLECULE
furan
 9 9 0 0 0
****
USER_CHARGES
INVALID_CHARGES
Pose:  34 Cluster:  34 Fr_nu:  92127 TotEn:    -7.76
@<TRIPOS>ATOM
      1 C1        -75.5127  -22.9263  -47.0737 C.2    1 LIG      -0.26000
      2 C2        -76.0650  -23.1450  -45.7890 C.2    1 LIG      -0.26000
      3 C3        -75.6149  -24.1241  -47.7423 C.2    1 LIG       0.09300
      4 C4        -76.4654  -24.4607  -45.7642 C.2    1 LIG       0.09300
      5 O1        -76.1946  -25.0645  -46.9511 O.3    1 LIG      -0.29200
      6 H1        -75.0923  -22.0105  -47.4633 H      1 LIG       0.17500
      7 H2        -76.1596  -22.4326  -44.9822 H      1 LIG       0.17500
      8 H3        -75.3379  -24.4531  -48.7333 H      1 LIG       0.13800
      9 H4        -76.9343  -25.0854  -45.0180 H      1 LIG       0.13800
@<TRIPOS>BOND
      1       1       2 1
      2       1       3 2
      3       2       4 2
      4       3       5 1
      5       4       5 1
      6       1       6 1
      7       2       7 1
      8       3       8 1
      9       4       9 1
@<TRIPOS>ALT_TYPE
CGenFF_4.0_ALT_TYPE_SET
CGenFF_4.0 1 CG2R51 2 CG2R51 3 CG2R51 4 CG2R51 5 OG2R50 6 HGR51 7 HGR51 8 HGR52 9 HGR52
@<TRIPOS>MOLECULE
furan
 9 9 0 0 0
****
USER_CHARGES
INVALID_CHARGES
Pose:  35 Cluster:  35 Fr_nu: 225295 TotEn:    -7.69
@<TRIPOS>ATOM
      1 C1        -75.9433  -12.8646  -43.6450 C.2    1 LIG      -0.26000
      2 C2        -75.5520  -14.2220  -43.7329 C.2    1 LIG      -0.26000
      3 C3        -76.4167  -12.5222  -44.8903 C.2    1 LIG       0.09300
      4 C4        -75.8142  -14.6122  -45.0256 C.2    1 LIG       0.09300
      5 O1        -76.3415  -13.5818  -45.7375 O.3    1 LIG      -0.29200
      6 H1        -75.8869  -12.2169  -42.7821 H      1 LIG       0.17500
      7 H2        -75.1316  -14.8387  -42.9517 H      1 LIG       0.17500
      8 H3        -76.8218  -11.6140  -45.3123 H      1 LIG       0.13800
      9 H4        -75.6894  -15.5389  -45.5665 H      1 LIG       0.13800
@<TRIPOS>BOND
      1       1       2 1
      2       1       3 2
      3       2       4 2
      4       3       5 1
      5       4       5 1
      6       1       6 1
      7       2       7 1
      8       3       8 1
      9       4       9 1
@<TRIPOS>ALT_TYPE
CGenFF_4.0_ALT_TYPE_SET
CGenFF_4.0 1 CG2R51 2 CG2R51 3 CG2R51 4 CG2R51 5 OG2R50 6 HGR51 7 HGR51 8 HGR52 9 HGR52
@<TRIPOS>MOLECULE
furan
 9 9 0 0 0
****
USER_CHARGES
INVALID_CHARGES
Pose:  36 Cluster:  36 Fr_nu: 2455404 TotEn:    -7.62
@<TRIPOS>ATOM
      1 C1        -55.4925    1.7066  -41.2179 C.2    1 LIG      -0.26000
      2 C2        -56.8583    1.8124  -40.8620 C.2    1 LIG      -0.26000
      3 C3        -54.7916    2.3870  -40.2495 C.2    1 LIG       0.09300
      4 C4        -56.8946    2.5497  -39.7013 C.2    1 LIG       0.09300
      5 O1        -55.6389    2.9038  -39.3213 O.3    1 LIG      -0.29200
      6 H1        -55.0717    1.1986  -42.0735 H      1 LIG       0.17500
      7 H2        -57.7096    1.4023  -41.3858 H      1 LIG       0.17500
      8 H3        -53.7421    2.5837  -40.0854 H      1 LIG       0.13800
      9 H4        -57.6918    2.8900  -39.0566 H      1 LIG       0.13800
@<TRIPOS>BOND
      1       1       2 1
      2       1       3 2
      3       2       4 2
      4       3       5 1
      5       4       5 1
      6       1       6 1
      7       2       7 1
      8       3       8 1
      9       4       9 1
@<TRIPOS>ALT_TYPE
CGenFF_4.0_ALT_TYPE_SET
CGenFF_4.0 1 CG2R51 2 CG2R51 3 CG2R51 4 CG2R51 5 OG2R50 6 HGR51 7 HGR51 8 HGR52 9 HGR52
@<TRIPOS>MOLECULE
furan
 9 9 0 0 0
****
USER_CHARGES
INVALID_CHARGES
Pose:  37 Cluster:  37 Fr_nu: 1425603 TotEn:    -7.56
@<TRIPOS>ATOM
      1 C1        -62.6563   -0.4485  -24.9303 C.2    1 LIG      -0.26000
      2 C2        -61.5907   -0.7088  -24.0359 C.2    1 LIG      -0.26000
      3 C3        -62.8433   -1.6063  -25.6490 C.2    1 LIG       0.09300
      4 C4        -61.2026   -2.0072  -24.2717 C.2    1 LIG       0.09300
      5 O1        -61.9612   -2.5613  -25.2535 O.3    1 LIG      -0.29200
      6 H1        -63.2175    0.4684  -25.0380 H      1 LIG       0.17500
      7 H2        -61.1597   -0.0345  -23.3100 H      1 LIG       0.17500
      8 H3        -63.5261   -1.8970  -26.4341 H      1 LIG       0.13800
      9 H4        -60.4442   -2.6493  -23.8480 H      1 LIG       0.13800
@<TRIPOS>BOND
      1       1       2 1
      2       1       3 2
      3       2       4 2
      4       3       5 1
      5       4       5 1
      6       1       6 1
      7       2       7 1
      8       3       8 1
      9       4       9 1
@<TRIPOS>ALT_TYPE
CGenFF_4.0_ALT_TYPE_SET
CGenFF_4.0 1 CG2R51 2 CG2R51 3 CG2R51 4 CG2R51 5 OG2R50 6 HGR51 7 HGR51 8 HGR52 9 HGR52
@<TRIPOS>MOLECULE
furan
 9 9 0 0 0
****
USER_CHARGES
INVALID_CHARGES
Pose:  38 Cluster:  38 Fr_nu:   5563 TotEn:    -7.56
@<TRIPOS>ATOM
      1 C1        -50.1865  -11.7312  -27.6863 C.2    1 LIG      -0.26000
      2 C2        -51.1873  -10.7304  -27.6863 C.2    1 LIG      -0.26000
      3 C3        -49.0696  -11.1544  -27.1279 C.2    1 LIG       0.09300
      4 C4        -50.6107   -9.6135  -27.1278 C.2    1 LIG       0.09300
      5 O1        -49.3199   -9.8637  -26.7846 O.3    1 LIG      -0.29200
      6 H1        -50.2688  -12.7457  -28.0485 H      1 LIG       0.17500
      7 H2        -52.2021  -10.8129  -28.0480 H      1 LIG       0.17500
      8 H3        -48.0719  -11.5098  -26.9149 H      1 LIG       0.13800
      9 H4        -50.9659   -8.6156  -26.9155 H      1 LIG       0.13800
@<TRIPOS>BOND
      1       1       2 1
      2       1       3 2
      3       2       4 2
      4       3       5 1
      5       4       5 1
      6       1       6 1
      7       2       7 1
      8       3       8 1
      9       4       9 1
@<TRIPOS>ALT_TYPE
CGenFF_4.0_ALT_TYPE_SET
CGenFF_4.0 1 CG2R51 2 CG2R51 3 CG2R51 4 CG2R51 5 OG2R50 6 HGR51 7 HGR51 8 HGR52 9 HGR52
@<TRIPOS>MOLECULE
furan
 9 9 0 0 0
****
USER_CHARGES
INVALID_CHARGES
Pose:  39 Cluster:  39 Fr_nu: 1279095 TotEn:    -7.45
@<TRIPOS>ATOM
      1 C1        -79.0755  -21.4388  -32.8374 C.2    1 LIG      -0.26000
      2 C2        -80.3738  -20.9010  -33.0056 C.2    1 LIG      -0.26000
      3 C3        -78.5979  -20.9214  -31.6558 C.2    1 LIG       0.09300
      4 C4        -80.5971  -20.0935  -31.9146 C.2    1 LIG       0.09300
      5 O1        -79.5194  -20.1006  -31.0870 O.3    1 LIG      -0.29200
      6 H1        -78.5530  -22.1180  -33.4954 H      1 LIG       0.17500
      7 H2        -81.0610  -21.0798  -33.8200 H      1 LIG       0.17500
      8 H3        -77.6723  -21.0343  -31.1102 H      1 LIG       0.13800
      9 H4        -81.4267  -19.4787  -31.5969 H      1 LIG       0.13800
@<TRIPOS>BOND
      1       1       2 1
      2       1       3 2
      3       2       4 2
      4       3       5 1
      5       4       5 1
      6       1       6 1
      7       2       7 1
      8       3       8 1
      9       4       9 1
@<TRIPOS>ALT_TYPE
CGenFF_4.0_ALT_TYPE_SET
CGenFF_4.0 1 CG2R51 2 CG2R51 3 CG2R51 4 CG2R51 5 OG2R50 6 HGR51 7 HGR51 8 HGR52 9 HGR52
@<TRIPOS>MOLECULE
furan
 9 9 0 0 0
****
USER_CHARGES
INVALID_CHARGES
Pose:  40 Cluster:  40 Fr_nu:   6473 TotEn:    -7.38
@<TRIPOS>ATOM
      1 C1        -76.6102  -23.9892  -45.5164 C.2    1 LIG      -0.26000
      2 C2        -76.7036  -24.4592  -46.8481 C.2    1 LIG      -0.26000
      3 C3        -75.6291  -23.0251  -45.5195 C.2    1 LIG       0.09300
      4 C4        -75.7730  -23.7488  -47.5701 C.2    1 LIG       0.09300
      5 O1        -75.1138  -22.8725  -46.7675 O.3    1 LIG      -0.29200
      6 H1        -77.1856  -24.3129  -44.6611 H      1 LIG       0.17500
      7 H2        -77.3665  -25.2204  -47.2335 H      1 LIG       0.17500
      8 H3        -75.2038  -22.3888  -44.7571 H      1 LIG       0.13800
      9 H4        -75.4736  -23.7486  -48.6081 H      1 LIG       0.13800
@<TRIPOS>BOND
      1       1       2 1
      2       1       3 2
      3       2       4 2
      4       3       5 1
      5       4       5 1
      6       1       6 1
      7       2       7 1
      8       3       8 1
      9       4       9 1
@<TRIPOS>ALT_TYPE
CGenFF_4.0_ALT_TYPE_SET
CGenFF_4.0 1 CG2R51 2 CG2R51 3 CG2R51 4 CG2R51 5 OG2R50 6 HGR51 7 HGR51 8 HGR52 9 HGR52
@<TRIPOS>MOLECULE
furan
 9 9 0 0 0
****
USER_CHARGES
INVALID_CHARGES
Pose:  41 Cluster:  41 Fr_nu:    708 TotEn:    -7.36
@<TRIPOS>ATOM
      1 C1        -78.9292  -21.3389  -31.9016 C.2    1 LIG      -0.26000
      2 C2        -79.2586  -21.9174  -33.1506 C.2    1 LIG      -0.26000
      3 C3        -79.6177  -20.1498  -31.8379 C.2    1 LIG       0.09300
      4 C4        -80.1250  -21.0407  -33.7610 C.2    1 LIG       0.09300
      5 O1        -80.3491  -19.9606  -32.9674 O.3    1 LIG      -0.29200
      6 H1        -78.2717  -21.7383  -31.1429 H      1 LIG       0.17500
      7 H2        -78.9085  -22.8561  -33.5551 H      1 LIG       0.17500
      8 H3        -79.6909  -19.3671  -31.0969 H      1 LIG       0.13800
      9 H4        -80.6430  -21.0399  -34.7090 H      1 LIG       0.13800
@<TRIPOS>BOND
      1       1       2 1
      2       1       3 2
      3       2       4 2
      4       3       5 1
      5       4       5 1
      6       1       6 1
      7       2       7 1
      8       3       8 1
      9       4       9 1
@<TRIPOS>ALT_TYPE
CGenFF_4.0_ALT_TYPE_SET
CGenFF_4.0 1 CG2R51 2 CG2R51 3 CG2R51 4 CG2R51 5 OG2R50 6 HGR51 7 HGR51 8 HGR52 9 HGR52
@<TRIPOS>MOLECULE
furan
 9 9 0 0 0
****
USER_CHARGES
INVALID_CHARGES
Pose:  42 Cluster:  42 Fr_nu: 439652 TotEn:    -7.33
@<TRIPOS>ATOM
      1 C1        -57.2209    2.0980  -40.0312 C.2    1 LIG      -0.26000
      2 C2        -55.8270    2.0980  -40.2770 C.2    1 LIG      -0.26000
      3 C3        -57.8265    2.0980  -41.2663 C.2    1 LIG       0.09300
      4 C4        -55.6802    2.0979  -41.6446 C.2    1 LIG       0.09300
      5 O1        -56.8944    2.0978  -42.2550 O.3    1 LIG      -0.29200
      6 H1        -57.7214    2.0985  -39.0738 H      1 LIG       0.17500
      7 H2        -55.0292    2.0979  -39.5484 H      1 LIG       0.17500
      8 H3        -58.8558    2.0969  -41.5942 H      1 LIG       0.13800
      9 H4        -54.8250    2.0976  -42.3047 H      1 LIG       0.13800
@<TRIPOS>BOND
      1       1       2 1
      2       1       3 2
      3       2       4 2
      4       3       5 1
      5       4       5 1
      6       1       6 1
      7       2       7 1
      8       3       8 1
      9       4       9 1
@<TRIPOS>ALT_TYPE
CGenFF_4.0_ALT_TYPE_SET
CGenFF_4.0 1 CG2R51 2 CG2R51 3 CG2R51 4 CG2R51 5 OG2R50 6 HGR51 7 HGR51 8 HGR52 9 HGR52
@<TRIPOS>MOLECULE
furan
 9 9 0 0 0
****
USER_CHARGES
INVALID_CHARGES
Pose:  43 Cluster:  43 Fr_nu: 229323 TotEn:    -7.31
@<TRIPOS>ATOM
      1 C1        -59.9650  -21.8635  -24.1863 C.2    1 LIG      -0.26000
      2 C2        -60.5344  -20.9870  -25.1407 C.2    1 LIG      -0.26000
      3 C3        -59.1152  -21.0971  -23.4231 C.2    1 LIG       0.09300
      4 C4        -59.9921  -19.7475  -24.8924 C.2    1 LIG       0.09300
      5 O1        -59.1261  -19.8061  -23.8469 O.3    1 LIG      -0.29200
      6 H1        -60.1503  -22.9215  -24.0698 H      1 LIG       0.17500
      7 H2        -61.2507  -21.2285  -25.9127 H      1 LIG       0.17500
      8 H3        -58.4668  -21.3087  -22.5853 H      1 LIG       0.13800
      9 H4        -60.1131  -18.7743  -25.3454 H      1 LIG       0.13800
@<TRIPOS>BOND
      1       1       2 1
      2       1       3 2
      3       2       4 2
      4       3       5 1
      5       4       5 1
      6       1       6 1
      7       2       7 1
      8       3       8 1
      9       4       9 1
@<TRIPOS>ALT_TYPE
CGenFF_4.0_ALT_TYPE_SET
CGenFF_4.0 1 CG2R51 2 CG2R51 3 CG2R51 4 CG2R51 5 OG2R50 6 HGR51 7 HGR51 8 HGR52 9 HGR52
@<TRIPOS>MOLECULE
furan
 9 9 0 0 0
****
USER_CHARGES
INVALID_CHARGES
Pose:  44 Cluster:  44 Fr_nu: 350038 TotEn:    -7.22
@<TRIPOS>ATOM
      1 C1        -77.8847  -13.6273  -53.7138 C.2    1 LIG      -0.26000
      2 C2        -77.0865  -12.7170  -52.9808 C.2    1 LIG      -0.26000
      3 C3        -79.1736  -13.1532  -53.6365 C.2    1 LIG       0.09300
      4 C4        -77.9444  -11.7515  -52.5079 C.2    1 LIG       0.09300
      5 O1        -79.2186  -12.0100  -52.9033 O.3    1 LIG      -0.29200
      6 H1        -77.5613  -14.5178  -54.2331 H      1 LIG       0.17500
      7 H2        -76.0192  -12.7593  -52.8178 H      1 LIG       0.17500
      8 H3        -80.1206  -13.4947  -54.0284 H      1 LIG       0.13800
      9 H4        -77.8121  -10.8627  -51.9082 H      1 LIG       0.13800
@<TRIPOS>BOND
      1       1       2 1
      2       1       3 2
      3       2       4 2
      4       3       5 1
      5       4       5 1
      6       1       6 1
      7       2       7 1
      8       3       8 1
      9       4       9 1
@<TRIPOS>ALT_TYPE
CGenFF_4.0_ALT_TYPE_SET
CGenFF_4.0 1 CG2R51 2 CG2R51 3 CG2R51 4 CG2R51 5 OG2R50 6 HGR51 7 HGR51 8 HGR52 9 HGR52
@<TRIPOS>MOLECULE
furan
 9 9 0 0 0
****
USER_CHARGES
INVALID_CHARGES
Pose:  45 Cluster:  45 Fr_nu:   2767 TotEn:    -6.29
@<TRIPOS>ATOM
      1 C1        -82.5861   -6.4123  -44.3526 C.2    1 LIG      -0.26000
      2 C2        -81.9086   -7.3150  -45.2066 C.2    1 LIG      -0.26000
      3 C3        -83.5148   -5.7684  -45.1369 C.2    1 LIG       0.09300
      4 C4        -82.4716   -7.1585  -46.4518 C.2    1 LIG       0.09300
      5 O1        -83.4515   -6.2177  -46.4178 O.3    1 LIG      -0.29200
      6 H1        -82.4182   -6.2507  -43.2976 H      1 LIG       0.17500
      7 H2        -81.1100   -7.9948  -44.9469 H      1 LIG       0.17500
      8 H3        -84.2566   -5.0070  -44.9447 H      1 LIG       0.13800
      9 H4        -82.2968   -7.6171  -47.4142 H      1 LIG       0.13800
@<TRIPOS>BOND
      1       1       2 1
      2       1       3 2
      3       2       4 2
      4       3       5 1
      5       4       5 1
      6       1       6 1
      7       2       7 1
      8       3       8 1
      9       4       9 1
@<TRIPOS>ALT_TYPE
CGenFF_4.0_ALT_TYPE_SET
CGenFF_4.0 1 CG2R51 2 CG2R51 3 CG2R51 4 CG2R51 5 OG2R50 6 HGR51 7 HGR51 8 HGR52 9 HGR52
@<TRIPOS>MOLECULE
furan
 9 9 0 0 0
****
USER_CHARGES
INVALID_CHARGES
Pose:  46 Cluster:  46 Fr_nu: 153343 TotEn:    -6.02
@<TRIPOS>ATOM
      1 C1        -59.6368   -1.4075  -20.7721 C.2    1 LIG      -0.26000
      2 C2        -59.2245   -2.6521  -21.3053 C.2    1 LIG      -0.26000
      3 C3        -60.1402   -0.6867  -21.8300 C.2    1 LIG       0.09300
      4 C4        -59.5054   -2.6032  -22.6509 C.2    1 LIG       0.09300
      5 O1        -60.0639   -1.4085  -22.9787 O.3    1 LIG      -0.29200
      6 H1        -59.5743   -1.0770  -19.7454 H      1 LIG       0.17500
      7 H2        -58.7786   -3.4812  -20.7750 H      1 LIG       0.17500
      8 H3        -60.5687    0.3003  -21.9256 H      1 LIG       0.13800
      9 H4        -59.3758   -3.2986  -23.4674 H      1 LIG       0.13800
@<TRIPOS>BOND
      1       1       2 1
      2       1       3 2
      3       2       4 2
      4       3       5 1
      5       4       5 1
      6       1       6 1
      7       2       7 1
      8       3       8 1
      9       4       9 1
@<TRIPOS>ALT_TYPE
CGenFF_4.0_ALT_TYPE_SET
CGenFF_4.0 1 CG2R51 2 CG2R51 3 CG2R51 4 CG2R51 5 OG2R50 6 HGR51 7 HGR51 8 HGR52 9 HGR52
@<TRIPOS>MOLECULE
furan
 9 9 0 0 0
****
USER_CHARGES
INVALID_CHARGES
Pose:  47 Cluster:  47 Fr_nu:   2110 TotEn:    -5.94
@<TRIPOS>ATOM
      1 C1        -51.0315  -11.8104  -28.5590 C.2    1 LIG      -0.26000
      2 C2        -51.8925  -10.8557  -27.9671 C.2    1 LIG      -0.26000
      3 C3        -49.7928  -11.2165  -28.6283 C.2    1 LIG       0.09300
      4 C4        -51.1185   -9.7465  -27.7167 C.2    1 LIG       0.09300
      5 O1        -49.8372   -9.9584  -28.1168 O.3    1 LIG      -0.29200
      6 H1        -51.2826  -12.8065  -28.8938 H      1 LIG       0.17500
      7 H2        -52.9455  -10.9627  -27.7499 H      1 LIG       0.17500
      8 H3        -48.8284  -11.5390  -28.9931 H      1 LIG       0.13800
      9 H4        -51.3185   -8.7780  -27.2819 H      1 LIG       0.13800
@<TRIPOS>BOND
      1       1       2 1
      2       1       3 2
      3       2       4 2
      4       3       5 1
      5       4       5 1
      6       1       6 1
      7       2       7 1
      8       3       8 1
      9       4       9 1
@<TRIPOS>ALT_TYPE
CGenFF_4.0_ALT_TYPE_SET
CGenFF_4.0 1 CG2R51 2 CG2R51 3 CG2R51 4 CG2R51 5 OG2R50 6 HGR51 7 HGR51 8 HGR52 9 HGR52
@<TRIPOS>MOLECULE
furan
 9 9 0 0 0
****
USER_CHARGES
INVALID_CHARGES
Pose:  48 Cluster:  48 Fr_nu: 130283 TotEn:    -5.52
@<TRIPOS>ATOM
      1 C1        -82.9104   -7.0150  -46.6810 C.2    1 LIG      -0.26000
      2 C2        -81.8952   -6.7287  -45.7373 C.2    1 LIG      -0.26000
      3 C3        -84.0962   -6.6445  -46.0906 C.2    1 LIG       0.09300
      4 C4        -82.5330   -6.2035  -44.6376 C.2    1 LIG       0.09300
      5 O1        -83.8748   -6.1487  -44.8450 O.3    1 LIG      -0.29200
      6 H1        -82.7926   -7.4389  -47.6678 H      1 LIG       0.17500
      7 H2        -80.8316   -6.8853  -45.8453 H      1 LIG       0.17500
      8 H3        -85.1286   -6.6670  -46.4081 H      1 LIG       0.13800
      9 H4        -82.1927   -5.8397  -43.6790 H      1 LIG       0.13800
@<TRIPOS>BOND
      1       1       2 1
      2       1       3 2
      3       2       4 2
      4       3       5 1
      5       4       5 1
      6       1       6 1
      7       2       7 1
      8       3       8 1
      9       4       9 1
@<TRIPOS>ALT_TYPE
CGenFF_4.0_ALT_TYPE_SET
CGenFF_4.0 1 CG2R51 2 CG2R51 3 CG2R51 4 CG2R51 5 OG2R50 6 HGR51 7 HGR51 8 HGR52 9 HGR52
@<TRIPOS>MOLECULE
furan
 9 9 0 0 0
****
USER_CHARGES
INVALID_CHARGES
Pose:  49 Cluster:  49 Fr_nu:   8380 TotEn:    -5.04
@<TRIPOS>ATOM
      1 C1        -83.1496   -6.9743  -46.2167 C.2    1 LIG      -0.26000
      2 C2        -83.8033   -6.1194  -45.2974 C.2    1 LIG      -0.26000
      3 C3        -81.8105   -6.9145  -45.9082 C.2    1 LIG       0.09300
      4 C4        -82.8170   -5.5982  -44.4927 C.2    1 LIG       0.09300
      5 O1        -81.5993   -6.0780  -44.8584 O.3    1 LIG      -0.29200
      6 H1        -83.5983   -7.5603  -47.0058 H      1 LIG       0.17500
      7 H2        -84.8610   -5.9095  -45.2298 H      1 LIG       0.17500
      8 H3        -80.9273   -7.3829  -46.3177 H      1 LIG       0.13800
      9 H4        -82.8176   -4.9103  -43.6598 H      1 LIG       0.13800
@<TRIPOS>BOND
      1       1       2 1
      2       1       3 2
      3       2       4 2
      4       3       5 1
      5       4       5 1
      6       1       6 1
      7       2       7 1
      8       3       8 1
      9       4       9 1
@<TRIPOS>ALT_TYPE
CGenFF_4.0_ALT_TYPE_SET
CGenFF_4.0 1 CG2R51 2 CG2R51 3 CG2R51 4 CG2R51 5 OG2R50 6 HGR51 7 HGR51 8 HGR52 9 HGR52
@<TRIPOS>MOLECULE
furan
 9 9 0 0 0
****
USER_CHARGES
INVALID_CHARGES
Pose:  50 Cluster:  50 Fr_nu: 130240 TotEn:    -4.34
@<TRIPOS>ATOM
      1 C1        -83.1640   -6.5264  -45.8627 C.2    1 LIG      -0.26000
      2 C2        -82.5330   -6.2035  -44.6376 C.2    1 LIG      -0.26000
      3 C3        -82.2760   -7.3188  -46.5524 C.2    1 LIG       0.09300
      4 C4        -81.3045   -6.8216  -44.6660 C.2    1 LIG       0.09300
      5 O1        -81.1402   -7.5036  -45.8299 O.3    1 LIG      -0.29200
      6 H1        -84.1431   -6.2195  -46.2008 H      1 LIG       0.17500
      7 H2        -82.9247   -5.5963  -43.8343 H      1 LIG       0.17500
      8 H3        -82.3013   -7.8057  -47.5165 H      1 LIG       0.13800
      9 H4        -80.4765   -6.8712  -43.9741 H      1 LIG       0.13800
@<TRIPOS>BOND
      1       1       2 1
      2       1       3 2
      3       2       4 2
      4       3       5 1
      5       4       5 1
      6       1       6 1
      7       2       7 1
      8       3       8 1
      9       4       9 1
@<TRIPOS>ALT_TYPE
CGenFF_4.0_ALT_TYPE_SET
CGenFF_4.0 1 CG2R51 2 CG2R51 3 CG2R51 4 CG2R51 5 OG2R50 6 HGR51 7 HGR51 8 HGR52 9 HGR52
@<TRIPOS>MOLECULE
pyrimidine
 10 10 0 0 0
****
USER_CHARGES
INVALID_CHARGES
Pose:   1 Cluster:   1 Fr_nu: 3646477 TotEn:   -18.14
@<TRIPOS>ATOM
      1 C1        -75.7772   -7.8144  -59.6436 C.ar   1 LIG      -0.13100
      2 C2        -74.7731   -6.8687  -59.5995 C.ar   1 LIG       0.28900
      3 C3        -76.5249   -7.9455  -58.4914 C.ar   1 LIG       0.28900
      4 C4        -75.3094   -6.3262  -57.4583 C.ar   1 LIG       0.50700
      5 N1        -74.5105   -6.1042  -58.5194 N.ar   1 LIG      -0.71900
      6 N2        -76.3177   -7.2151  -57.3760 N.ar   1 LIG      -0.71900
      7 H1        -75.9656   -8.4142  -60.5240 H      1 LIG       0.11500
      8 H2        -74.1328   -6.6947  -60.4575 H      1 LIG       0.11400
      9 H3        -77.3356   -8.6635  -58.4310 H      1 LIG       0.11400
     10 H4        -75.1202   -5.7266  -56.5763 H      1 LIG       0.14100
@<TRIPOS>BOND
      1       1       2 ar
      2       1       3 ar
      3       2       5 ar
      4       3       6 ar
      5       4       5 ar
      6       4       6 ar
      7       1       7 1
      8       2       8 1
      9       3       9 1
     10       4      10 1
@<TRIPOS>ALT_TYPE
CGenFF_4.0_ALT_TYPE_SET
CGenFF_4.0 1 CG2R61 2 CG2R61 3 CG2R61 4 CG2R64 5 NG2R62 6 NG2R62 7 HGR61 8 HGR62 9 HGR62 10 HGR62
@<TRIPOS>MOLECULE
pyrimidine
 10 10 0 0 0
****
USER_CHARGES
INVALID_CHARGES
Pose:   2 Cluster:   2 Fr_nu: 2480563 TotEn:   -17.02
@<TRIPOS>ATOM
      1 C1        -50.9717    3.1521  -35.0417 C.ar   1 LIG      -0.13100
      2 C2        -49.8585    3.9158  -34.7552 C.ar   1 LIG       0.28900
      3 C3        -52.1242    3.8578  -35.3204 C.ar   1 LIG       0.28900
      4 C4        -51.0437    5.8361  -35.0280 C.ar   1 LIG       0.50700
      5 N1        -49.8589    5.2648  -34.7395 N.ar   1 LIG      -0.71900
      6 N2        -52.1964    5.2050  -35.3224 N.ar   1 LIG      -0.71900
      7 H1        -50.9428    2.0707  -35.0471 H      1 LIG       0.11500
      8 H2        -48.9070    3.4496  -34.5234 H      1 LIG       0.11400
      9 H3        -53.0497    3.3438  -35.5564 H      1 LIG       0.11400
     10 H4        -51.0732    6.9189  -35.0216 H      1 LIG       0.14100
@<TRIPOS>BOND
      1       1       2 ar
      2       1       3 ar
      3       2       5 ar
      4       3       6 ar
      5       4       5 ar
      6       4       6 ar
      7       1       7 1
      8       2       8 1
      9       3       9 1
     10       4      10 1
@<TRIPOS>ALT_TYPE
CGenFF_4.0_ALT_TYPE_SET
CGenFF_4.0 1 CG2R61 2 CG2R61 3 CG2R61 4 CG2R64 5 NG2R62 6 NG2R62 7 HGR61 8 HGR62 9 HGR62 10 HGR62
@<TRIPOS>MOLECULE
pyrimidine
 10 10 0 0 0
****
USER_CHARGES
INVALID_CHARGES
Pose:   3 Cluster:   3 Fr_nu: 1385451 TotEn:   -16.31
@<TRIPOS>ATOM
      1 C1        -78.6351  -21.6534  -32.8925 C.ar   1 LIG      -0.13100
      2 C2        -79.7265  -21.3186  -33.6679 C.ar   1 LIG       0.28900
      3 C3        -78.6548  -21.1784  -31.5971 C.ar   1 LIG       0.28900
      4 C4        -80.6647  -20.1744  -31.9423 C.ar   1 LIG       0.50700
      5 N1        -80.7629  -20.5780  -33.2232 N.ar   1 LIG      -0.71900
      6 N2        -79.6571  -20.4332  -31.0870 N.ar   1 LIG      -0.71900
      7 H1        -77.8173  -22.2491  -33.2754 H      1 LIG       0.11500
      8 H2        -79.7997  -21.6466  -34.6991 H      1 LIG       0.11400
      9 H3        -77.8400  -21.3897  -30.9131 H      1 LIG       0.11400
     10 H4        -81.4829  -19.5770  -31.5591 H      1 LIG       0.14100
@<TRIPOS>BOND
      1       1       2 ar
      2       1       3 ar
      3       2       5 ar
      4       3       6 ar
      5       4       5 ar
      6       4       6 ar
      7       1       7 1
      8       2       8 1
      9       3       9 1
     10       4      10 1
@<TRIPOS>ALT_TYPE
CGenFF_4.0_ALT_TYPE_SET
CGenFF_4.0 1 CG2R61 2 CG2R61 3 CG2R61 4 CG2R64 5 NG2R62 6 NG2R62 7 HGR61 8 HGR62 9 HGR62 10 HGR62
@<TRIPOS>MOLECULE
pyrimidine
 10 10 0 0 0
****
USER_CHARGES
INVALID_CHARGES
Pose:   4 Cluster:   4 Fr_nu: 568944 TotEn:   -15.79
@<TRIPOS>ATOM
      1 C1        -57.5620    2.9154  -39.9215 C.ar   1 LIG      -0.13100
      2 C2        -57.2467    1.6886  -39.3737 C.ar   1 LIG       0.28900
      3 C3        -56.5805    3.4905  -40.7025 C.ar   1 LIG       0.28900
      4 C4        -55.1933    1.7250  -40.3479 C.ar   1 LIG       0.50700
      5 N1        -56.0675    1.0622  -39.5669 N.ar   1 LIG      -0.71900
      6 N2        -55.3801    2.9212  -40.9376 N.ar   1 LIG      -0.71900
      7 H1        -58.5162    3.3951  -39.7496 H      1 LIG       0.11500
      8 H2        -57.9551    1.1598  -38.7453 H      1 LIG       0.11400
      9 H3        -56.7367    4.4544  -41.1745 H      1 LIG       0.11400
     10 H4        -54.2373    1.2454  -40.5192 H      1 LIG       0.14100
@<TRIPOS>BOND
      1       1       2 ar
      2       1       3 ar
      3       2       5 ar
      4       3       6 ar
      5       4       5 ar
      6       4       6 ar
      7       1       7 1
      8       2       8 1
      9       3       9 1
     10       4      10 1
@<TRIPOS>ALT_TYPE
CGenFF_4.0_ALT_TYPE_SET
CGenFF_4.0 1 CG2R61 2 CG2R61 3 CG2R61 4 CG2R64 5 NG2R62 6 NG2R62 7 HGR61 8 HGR62 9 HGR62 10 HGR62
@<TRIPOS>MOLECULE
pyrimidine
 10 10 0 0 0
****
USER_CHARGES
INVALID_CHARGES
Pose:   5 Cluster:   5 Fr_nu: 2168395 TotEn:   -14.64
@<TRIPOS>ATOM
      1 C1        -57.4476    3.3561  -38.7525 C.ar   1 LIG      -0.13100
      2 C2        -56.2999    3.9803  -39.1972 C.ar   1 LIG       0.28900
      3 C3        -57.6790    2.0963  -39.2655 C.ar   1 LIG       0.28900
      4 C4        -55.7740    2.1946  -40.5017 C.ar   1 LIG       0.50700
      5 N1        -55.4375    3.4266  -40.0747 N.ar   1 LIG      -0.71900
      6 N2        -56.8604    1.4830  -40.1453 N.ar   1 LIG      -0.71900
      7 H1        -58.1219    3.8241  -38.0479 H      1 LIG       0.11500
      8 H2        -56.0344    4.9728  -38.8496 H      1 LIG       0.11400
      9 H3        -58.5561    1.5281  -38.9750 H      1 LIG       0.11400
     10 H4        -55.0995    1.7263  -41.2080 H      1 LIG       0.14100
@<TRIPOS>BOND
      1       1       2 ar
      2       1       3 ar
      3       2       5 ar
      4       3       6 ar
      5       4       5 ar
      6       4       6 ar
      7       1       7 1
      8       2       8 1
      9       3       9 1
     10       4      10 1
@<TRIPOS>ALT_TYPE
CGenFF_4.0_ALT_TYPE_SET
CGenFF_4.0 1 CG2R61 2 CG2R61 3 CG2R61 4 CG2R64 5 NG2R62 6 NG2R62 7 HGR61 8 HGR62 9 HGR62 10 HGR62
@<TRIPOS>MOLECULE
pyrimidine
 10 10 0 0 0
****
USER_CHARGES
INVALID_CHARGES
Pose:   6 Cluster:   6 Fr_nu:     87 TotEn:   -14.37
@<TRIPOS>ATOM
      1 C1        -78.6154  -22.4147  -32.9783 C.ar   1 LIG      -0.13100
      2 C2        -79.0338  -21.6909  -31.8803 C.ar   1 LIG       0.28900
      3 C3        -79.5023  -23.3658  -33.4396 C.ar   1 LIG       0.28900
      4 C4        -80.9999  -22.8299  -31.8157 C.ar   1 LIG       0.50700
      5 N1        -80.2241  -21.8730  -31.2718 N.ar   1 LIG      -0.71900
      6 N2        -80.7074  -23.6010  -32.8804 N.ar   1 LIG      -0.71900
      7 H1        -77.6547  -22.2475  -33.4466 H      1 LIG       0.11500
      8 H2        -78.4042  -20.9215  -31.4467 H      1 LIG       0.11400
      9 H3        -79.2609  -23.9842  -34.2974 H      1 LIG       0.11400
     10 H4        -81.9614  -22.9982  -31.3463 H      1 LIG       0.14100
@<TRIPOS>BOND
      1       1       2 ar
      2       1       3 ar
      3       2       5 ar
      4       3       6 ar
      5       4       5 ar
      6       4       6 ar
      7       1       7 1
      8       2       8 1
      9       3       9 1
     10       4      10 1
@<TRIPOS>ALT_TYPE
CGenFF_4.0_ALT_TYPE_SET
CGenFF_4.0 1 CG2R61 2 CG2R61 3 CG2R61 4 CG2R64 5 NG2R62 6 NG2R62 7 HGR61 8 HGR62 9 HGR62 10 HGR62
@<TRIPOS>MOLECULE
pyrimidine
 10 10 0 0 0
****
USER_CHARGES
INVALID_CHARGES
Pose:   7 Cluster:   7 Fr_nu: 3363555 TotEn:   -14.25
@<TRIPOS>ATOM
      1 C1        -50.7836    3.5905  -35.4421 C.ar   1 LIG      -0.13100
      2 C2        -49.8980    3.7385  -34.3941 C.ar   1 LIG       0.28900
      3 C3        -51.2107    4.7621  -36.0328 C.ar   1 LIG       0.28900
      4 C4        -49.9461    6.0011  -34.6072 C.ar   1 LIG       0.50700
      5 N1        -49.4566    4.9332  -33.9489 N.ar   1 LIG      -0.71900
      6 N2        -50.8110    5.9892  -35.6394 N.ar   1 LIG      -0.71900
      7 H1        -51.1212    2.6194  -35.7784 H      1 LIG       0.11500
      8 H2        -49.5075    2.8744  -33.8677 H      1 LIG       0.11400
      9 H3        -51.9078    4.7461  -36.8636 H      1 LIG       0.11400
     10 H4        -49.6091    6.9737  -34.2699 H      1 LIG       0.14100
@<TRIPOS>BOND
      1       1       2 ar
      2       1       3 ar
      3       2       5 ar
      4       3       6 ar
      5       4       5 ar
      6       4       6 ar
      7       1       7 1
      8       2       8 1
      9       3       9 1
     10       4      10 1
@<TRIPOS>ALT_TYPE
CGenFF_4.0_ALT_TYPE_SET
CGenFF_4.0 1 CG2R61 2 CG2R61 3 CG2R61 4 CG2R64 5 NG2R62 6 NG2R62 7 HGR61 8 HGR62 9 HGR62 10 HGR62
@<TRIPOS>MOLECULE
pyrimidine
 10 10 0 0 0
****
USER_CHARGES
INVALID_CHARGES
Pose:   8 Cluster:   8 Fr_nu: 155881 TotEn:   -13.85
@<TRIPOS>ATOM
      1 C1        -59.9400   -1.7511  -22.7310 C.ar   1 LIG      -0.13100
      2 C2        -60.2132   -0.6558  -21.9372 C.ar   1 LIG       0.28900
      3 C3        -59.3508   -2.8213  -22.0895 C.ar   1 LIG       0.28900
      4 C4        -59.3629   -1.7056  -20.1091 C.ar   1 LIG       0.50700
      5 N1        -59.9369   -0.5988  -20.6178 N.ar   1 LIG      -0.71900
      6 N2        -59.0471   -2.8328  -20.7750 N.ar   1 LIG      -0.71900
      7 H1        -60.1724   -1.7694  -23.7873 H      1 LIG       0.11500
      8 H2        -60.6755    0.2329  -22.3529 H      1 LIG       0.11400
      9 H3        -59.0984   -3.7263  -22.6313 H      1 LIG       0.11400
     10 H4        -59.1291   -1.6871  -19.0516 H      1 LIG       0.14100
@<TRIPOS>BOND
      1       1       2 ar
      2       1       3 ar
      3       2       5 ar
      4       3       6 ar
      5       4       5 ar
      6       4       6 ar
      7       1       7 1
      8       2       8 1
      9       3       9 1
     10       4      10 1
@<TRIPOS>ALT_TYPE
CGenFF_4.0_ALT_TYPE_SET
CGenFF_4.0 1 CG2R61 2 CG2R61 3 CG2R61 4 CG2R64 5 NG2R62 6 NG2R62 7 HGR61 8 HGR62 9 HGR62 10 HGR62
@<TRIPOS>MOLECULE
pyrimidine
 10 10 0 0 0
****
USER_CHARGES
INVALID_CHARGES
Pose:   9 Cluster:   9 Fr_nu: 3073491 TotEn:   -13.61
@<TRIPOS>ATOM
      1 C1        -49.1777    4.0056  -33.6417 C.ar   1 LIG      -0.13100
      2 C2        -48.3161    4.3771  -32.6296 C.ar   1 LIG       0.28900
      3 C3        -49.4003    4.9574  -34.6156 C.ar   1 LIG       0.28900
      4 C4        -48.0105    6.4227  -33.5725 C.ar   1 LIG       0.50700
      5 N1        -47.7128    5.5821  -32.5636 N.ar   1 LIG      -0.71900
      6 N2        -48.8314    6.1807  -34.6124 N.ar   1 LIG      -0.71900
      7 H1        -49.6481    3.0319  -33.6695 H      1 LIG       0.11500
      8 H2        -48.0804    3.6955  -31.8196 H      1 LIG       0.11400
      9 H3        -50.0630    4.7567  -35.4505 H      1 LIG       0.11400
     10 H4        -47.5406    7.3982  -33.5443 H      1 LIG       0.14100
@<TRIPOS>BOND
      1       1       2 ar
      2       1       3 ar
      3       2       5 ar
      4       3       6 ar
      5       4       5 ar
      6       4       6 ar
      7       1       7 1
      8       2       8 1
      9       3       9 1
     10       4      10 1
@<TRIPOS>ALT_TYPE
CGenFF_4.0_ALT_TYPE_SET
CGenFF_4.0 1 CG2R61 2 CG2R61 3 CG2R61 4 CG2R64 5 NG2R62 6 NG2R62 7 HGR61 8 HGR62 9 HGR62 10 HGR62
@<TRIPOS>MOLECULE
pyrimidine
 10 10 0 0 0
****
USER_CHARGES
INVALID_CHARGES
Pose:  10 Cluster:  10 Fr_nu:  11161 TotEn:   -13.44
@<TRIPOS>ATOM
      1 C1        -51.2763   -9.2873  -27.6779 C.ar   1 LIG      -0.13100
      2 C2        -50.2476   -9.3293  -26.7589 C.ar   1 LIG       0.28900
      3 C3        -51.6941  -10.5098  -28.1627 C.ar   1 LIG       0.28900
      4 C4        -50.1607  -11.5973  -26.8847 C.ar   1 LIG       0.50700
      5 N1        -49.6645  -10.4710  -26.3383 N.ar   1 LIG      -0.71900
      6 N2        -51.1566  -11.6888  -27.7867 N.ar   1 LIG      -0.71900
      7 H1        -51.7257   -8.3567  -27.9975 H      1 LIG       0.11500
      8 H2        -49.8522   -8.4186  -26.3225 H      1 LIG       0.11400
      9 H3        -52.4964  -10.5770  -28.8894 H      1 LIG       0.11400
     10 H4        -49.7102  -12.5291  -26.5657 H      1 LIG       0.14100
@<TRIPOS>BOND
      1       1       2 ar
      2       1       3 ar
      3       2       5 ar
      4       3       6 ar
      5       4       5 ar
      6       4       6 ar
      7       1       7 1
      8       2       8 1
      9       3       9 1
     10       4      10 1
@<TRIPOS>ALT_TYPE
CGenFF_4.0_ALT_TYPE_SET
CGenFF_4.0 1 CG2R61 2 CG2R61 3 CG2R61 4 CG2R64 5 NG2R62 6 NG2R62 7 HGR61 8 HGR62 9 HGR62 10 HGR62
@<TRIPOS>MOLECULE
pyrimidine
 10 10 0 0 0
****
USER_CHARGES
INVALID_CHARGES
Pose:  11 Cluster:  11 Fr_nu: 2788835 TotEn:   -13.36
@<TRIPOS>ATOM
      1 C1        -57.3177    2.4250  -39.7091 C.ar   1 LIG      -0.13100
      2 C2        -56.3313    3.1461  -39.0675 C.ar   1 LIG       0.28900
      3 C3        -56.9142    1.7267  -40.8287 C.ar   1 LIG       0.28900
      4 C4        -54.7789    2.4661  -40.5824 C.ar   1 LIG       0.50700
      5 N1        -55.0469    3.1891  -39.4783 N.ar   1 LIG      -0.71900
      6 N2        -55.6483    1.7249  -41.2954 N.ar   1 LIG      -0.71900
      7 H1        -58.3405    2.4086  -39.3574 H      1 LIG       0.11500
      8 H2        -56.5536    3.7266  -38.1787 H      1 LIG       0.11400
      9 H3        -57.6192    1.1318  -41.3992 H      1 LIG       0.11400
     10 H4        -53.7551    2.4834  -40.9354 H      1 LIG       0.14100
@<TRIPOS>BOND
      1       1       2 ar
      2       1       3 ar
      3       2       5 ar
      4       3       6 ar
      5       4       5 ar
      6       4       6 ar
      7       1       7 1
      8       2       8 1
      9       3       9 1
     10       4      10 1
@<TRIPOS>ALT_TYPE
CGenFF_4.0_ALT_TYPE_SET
CGenFF_4.0 1 CG2R61 2 CG2R61 3 CG2R61 4 CG2R64 5 NG2R62 6 NG2R62 7 HGR61 8 HGR62 9 HGR62 10 HGR62
@<TRIPOS>MOLECULE
pyrimidine
 10 10 0 0 0
****
USER_CHARGES
INVALID_CHARGES
Pose:  12 Cluster:  12 Fr_nu:  91238 TotEn:   -13.14
@<TRIPOS>ATOM
      1 C1        -75.9941  -13.2103  -53.7592 C.ar   1 LIG      -0.13100
      2 C2        -77.1137  -13.9647  -53.4729 C.ar   1 LIG       0.28900
      3 C3        -76.0882  -11.8660  -53.4628 C.ar   1 LIG       0.28900
      4 C4        -78.2109  -12.1325  -52.6945 C.ar   1 LIG       0.50700
      5 N1        -78.2433  -13.4564  -52.9383 N.ar   1 LIG      -0.71900
      6 N2        -77.1854  -11.2912  -52.9280 N.ar   1 LIG      -0.71900
      7 H1        -75.1010  -13.6446  -54.1883 H      1 LIG       0.11500
      8 H2        -77.1336  -15.0308  -53.6717 H      1 LIG       0.11400
      9 H3        -75.2590  -11.1933  -53.6535 H      1 LIG       0.11400
     10 H4        -79.1054  -11.6973  -52.2659 H      1 LIG       0.14100
@<TRIPOS>BOND
      1       1       2 ar
      2       1       3 ar
      3       2       5 ar
      4       3       6 ar
      5       4       5 ar
      6       4       6 ar
      7       1       7 1
      8       2       8 1
      9       3       9 1
     10       4      10 1
@<TRIPOS>ALT_TYPE
CGenFF_4.0_ALT_TYPE_SET
CGenFF_4.0 1 CG2R61 2 CG2R61 3 CG2R61 4 CG2R64 5 NG2R62 6 NG2R62 7 HGR61 8 HGR62 9 HGR62 10 HGR62
@<TRIPOS>MOLECULE
pyrimidine
 10 10 0 0 0
****
USER_CHARGES
INVALID_CHARGES
Pose:  13 Cluster:  13 Fr_nu: 1737823 TotEn:   -12.84
@<TRIPOS>ATOM
      1 C1        -75.6232   -8.1966  -59.1266 C.ar   1 LIG      -0.13100
      2 C2        -76.6351   -7.4614  -59.7098 C.ar   1 LIG       0.28900
      3 C3        -75.0998   -7.6731  -57.9621 C.ar   1 LIG       0.28900
      4 C4        -76.5154   -5.8976  -58.0645 C.ar   1 LIG       0.50700
      5 N1        -77.1074   -6.3033  -59.2039 N.ar   1 LIG      -0.71900
      6 N2        -75.5234   -6.5216  -57.4010 N.ar   1 LIG      -0.71900
      7 H1        -75.2636   -9.1228  -59.5545 H      1 LIG       0.11500
      8 H2        -77.1079   -7.7935  -60.6277 H      1 LIG       0.11400
      9 H3        -74.3005   -8.1801  -57.4325 H      1 LIG       0.11400
     10 H4        -76.8745   -4.9697  -57.6365 H      1 LIG       0.14100
@<TRIPOS>BOND
      1       1       2 ar
      2       1       3 ar
      3       2       5 ar
      4       3       6 ar
      5       4       5 ar
      6       4       6 ar
      7       1       7 1
      8       2       8 1
      9       3       9 1
     10       4      10 1
@<TRIPOS>ALT_TYPE
CGenFF_4.0_ALT_TYPE_SET
CGenFF_4.0 1 CG2R61 2 CG2R61 3 CG2R61 4 CG2R64 5 NG2R62 6 NG2R62 7 HGR61 8 HGR62 9 HGR62 10 HGR62
@<TRIPOS>MOLECULE
pyrimidine
 10 10 0 0 0
****
USER_CHARGES
INVALID_CHARGES
Pose:  14 Cluster:  14 Fr_nu: 3760066 TotEn:   -12.77
@<TRIPOS>ATOM
      1 C1        -75.9317   -8.1464  -58.2245 C.ar   1 LIG      -0.13100
      2 C2        -75.6400   -8.2843  -56.8827 C.ar   1 LIG       0.28900
      3 C3        -75.6960   -6.8974  -58.7615 C.ar   1 LIG       0.28900
      4 C4        -74.9679   -6.1166  -56.7547 C.ar   1 LIG       0.50700
      5 N1        -75.1550   -7.2866  -56.1148 N.ar   1 LIG      -0.71900
      6 N2        -75.2129   -5.8558  -58.0530 N.ar   1 LIG      -0.71900
      7 H1        -76.3202   -8.9642  -58.8166 H      1 LIG       0.11500
      8 H2        -75.7930   -9.2293  -56.3729 H      1 LIG       0.11400
      9 H3        -75.8957   -6.6933  -59.8078 H      1 LIG       0.11400
     10 H4        -74.5801   -5.2974  -56.1617 H      1 LIG       0.14100
@<TRIPOS>BOND
      1       1       2 ar
      2       1       3 ar
      3       2       5 ar
      4       3       6 ar
      5       4       5 ar
      6       4       6 ar
      7       1       7 1
      8       2       8 1
      9       3       9 1
     10       4      10 1
@<TRIPOS>ALT_TYPE
CGenFF_4.0_ALT_TYPE_SET
CGenFF_4.0 1 CG2R61 2 CG2R61 3 CG2R61 4 CG2R64 5 NG2R62 6 NG2R62 7 HGR61 8 HGR62 9 HGR62 10 HGR62
@<TRIPOS>MOLECULE
pyrimidine
 10 10 0 0 0
****
USER_CHARGES
INVALID_CHARGES
Pose:  15 Cluster:  15 Fr_nu:  38493 TotEn:   -12.70
@<TRIPOS>ATOM
      1 C1        -78.7759  -22.1524  -33.0228 C.ar   1 LIG      -0.13100
      2 C2        -79.8620  -23.0028  -32.9821 C.ar   1 LIG       0.28900
      3 C3        -78.9666  -20.9124  -32.4483 C.ar   1 LIG       0.28900
      4 C4        -81.1081  -21.4406  -31.8987 C.ar   1 LIG       0.50700
      5 N1        -81.0476  -22.6782  -32.4259 N.ar   1 LIG      -0.71900
      6 N2        -80.1239  -20.5216  -31.8753 N.ar   1 LIG      -0.71900
      7 H1        -77.8363  -22.4391  -33.4758 H      1 LIG       0.11500
      8 H2        -79.8070  -23.9984  -33.4087 H      1 LIG       0.11400
      9 H3        -78.1702  -20.1763  -32.4329 H      1 LIG       0.11400
     10 H4        -82.0492  -21.1528  -31.4461 H      1 LIG       0.14100
@<TRIPOS>BOND
      1       1       2 ar
      2       1       3 ar
      3       2       5 ar
      4       3       6 ar
      5       4       5 ar
      6       4       6 ar
      7       1       7 1
      8       2       8 1
      9       3       9 1
     10       4      10 1
@<TRIPOS>ALT_TYPE
CGenFF_4.0_ALT_TYPE_SET
CGenFF_4.0 1 CG2R61 2 CG2R61 3 CG2R61 4 CG2R64 5 NG2R62 6 NG2R62 7 HGR61 8 HGR62 9 HGR62 10 HGR62
@<TRIPOS>MOLECULE
pyrimidine
 10 10 0 0 0
****
USER_CHARGES
INVALID_CHARGES
Pose:  16 Cluster:  16 Fr_nu:    637 TotEn:   -12.53
@<TRIPOS>ATOM
      1 C1        -79.4464  -22.0299  -33.1099 C.ar   1 LIG      -0.13100
      2 C2        -78.8429  -20.8175  -32.8448 C.ar   1 LIG       0.28900
      3 C3        -80.7807  -22.1197  -32.7697 C.ar   1 LIG       0.28900
      4 C4        -80.7815  -19.9792  -32.0045 C.ar   1 LIG       0.50700
      5 N1        -79.4829  -19.7669  -32.2908 N.ar   1 LIG      -0.71900
      6 N2        -81.4820  -21.1104  -32.2131 N.ar   1 LIG      -0.71900
      7 H1        -78.9085  -22.8561  -33.5551 H      1 LIG       0.11500
      8 H2        -77.7965  -20.6527  -33.0776 H      1 LIG       0.11400
      9 H3        -81.3395  -23.0336  -32.9398 H      1 LIG       0.11400
     10 H4        -81.3200  -19.1525  -31.5577 H      1 LIG       0.14100
@<TRIPOS>BOND
      1       1       2 ar
      2       1       3 ar
      3       2       5 ar
      4       3       6 ar
      5       4       5 ar
      6       4       6 ar
      7       1       7 1
      8       2       8 1
      9       3       9 1
     10       4      10 1
@<TRIPOS>ALT_TYPE
CGenFF_4.0_ALT_TYPE_SET
CGenFF_4.0 1 CG2R61 2 CG2R61 3 CG2R61 4 CG2R64 5 NG2R62 6 NG2R62 7 HGR61 8 HGR62 9 HGR62 10 HGR62
@<TRIPOS>MOLECULE
pyrimidine
 10 10 0 0 0
****
USER_CHARGES
INVALID_CHARGES
Pose:  17 Cluster:  17 Fr_nu: 3700298 TotEn:   -12.52
@<TRIPOS>ATOM
      1 C1        -50.2677    3.9550  -34.3342 C.ar   1 LIG      -0.13100
      2 C2        -50.3271    4.9353  -35.3037 C.ar   1 LIG       0.28900
      3 C3        -49.1304    3.9562  -33.5528 C.ar   1 LIG       0.28900
      4 C4        -48.2988    5.7481  -34.6773 C.ar   1 LIG       0.50700
      5 N1        -49.3571    5.8515  -35.5036 N.ar   1 LIG      -0.71900
      6 N2        -48.1224    4.8413  -33.6974 N.ar   1 LIG      -0.71900
      7 H1        -51.0608    3.2324  -34.1960 H      1 LIG       0.11500
      8 H2        -51.1822    5.0132  -35.9663 H      1 LIG       0.11400
      9 H3        -48.9938    3.2230  -32.7653 H      1 LIG       0.11400
     10 H4        -47.5041    6.4708  -34.8162 H      1 LIG       0.14100
@<TRIPOS>BOND
      1       1       2 ar
      2       1       3 ar
      3       2       5 ar
      4       3       6 ar
      5       4       5 ar
      6       4       6 ar
      7       1       7 1
      8       2       8 1
      9       3       9 1
     10       4      10 1
@<TRIPOS>ALT_TYPE
CGenFF_4.0_ALT_TYPE_SET
CGenFF_4.0 1 CG2R61 2 CG2R61 3 CG2R61 4 CG2R64 5 NG2R62 6 NG2R62 7 HGR61 8 HGR62 9 HGR62 10 HGR62
@<TRIPOS>MOLECULE
pyrimidine
 10 10 0 0 0
****
USER_CHARGES
INVALID_CHARGES
Pose:  18 Cluster:  18 Fr_nu: 206998 TotEn:   -12.10
@<TRIPOS>ATOM
      1 C1        -77.0084  -12.2195  -45.0865 C.ar   1 LIG      -0.13100
      2 C2        -76.0427  -12.8021  -44.2913 C.ar   1 LIG       0.28900
      3 C3        -77.4140  -12.9637  -46.1754 C.ar   1 LIG       0.28900
      4 C4        -75.9855  -14.6434  -45.6231 C.ar   1 LIG       0.50700
      5 N1        -75.5072  -14.0171  -44.5311 N.ar   1 LIG      -0.71900
      6 N2        -76.9218  -14.1837  -46.4750 N.ar   1 LIG      -0.71900
      7 H1        -77.4205  -11.2429  -44.8704 H      1 LIG       0.11500
      8 H2        -75.6614  -12.2925  -43.4131 H      1 LIG       0.11400
      9 H3        -78.1682  -12.5879  -46.8583 H      1 LIG       0.11400
     10 H4        -75.5722  -15.6207  -45.8403 H      1 LIG       0.14100
@<TRIPOS>BOND
      1       1       2 ar
      2       1       3 ar
      3       2       5 ar
      4       3       6 ar
      5       4       5 ar
      6       4       6 ar
      7       1       7 1
      8       2       8 1
      9       3       9 1
     10       4      10 1
@<TRIPOS>ALT_TYPE
CGenFF_4.0_ALT_TYPE_SET
CGenFF_4.0 1 CG2R61 2 CG2R61 3 CG2R61 4 CG2R64 5 NG2R62 6 NG2R62 7 HGR61 8 HGR62 9 HGR62 10 HGR62
@<TRIPOS>MOLECULE
pyrimidine
 10 10 0 0 0
****
USER_CHARGES
INVALID_CHARGES
Pose:  19 Cluster:  19 Fr_nu:   2535 TotEn:   -12.03
@<TRIPOS>ATOM
      1 C1        -49.1381  -11.7207  -27.4211 C.ar   1 LIG      -0.13100
      2 C2        -49.8320  -10.7657  -26.7062 C.ar   1 LIG       0.28900
      3 C3        -49.7359  -12.1419  -28.5912 C.ar   1 LIG       0.28900
      4 C4        -51.4974  -10.7456  -28.2531 C.ar   1 LIG       0.50700
      5 N1        -51.0185  -10.2542  -27.0944 N.ar   1 LIG      -0.71900
      6 N2        -50.9195  -11.6741  -29.0390 N.ar   1 LIG      -0.71900
      7 H1        -48.1877  -12.1137  -27.0859 H      1 LIG       0.11500
      8 H2        -49.4410  -10.3740  -25.7735 H      1 LIG       0.11400
      9 H3        -49.2658  -12.8904  -29.2198 H      1 LIG       0.11400
     10 H4        -52.4496  -10.3530  -28.5884 H      1 LIG       0.14100
@<TRIPOS>BOND
      1       1       2 ar
      2       1       3 ar
      3       2       5 ar
      4       3       6 ar
      5       4       5 ar
      6       4       6 ar
      7       1       7 1
      8       2       8 1
      9       3       9 1
     10       4      10 1
@<TRIPOS>ALT_TYPE
CGenFF_4.0_ALT_TYPE_SET
CGenFF_4.0 1 CG2R61 2 CG2R61 3 CG2R61 4 CG2R64 5 NG2R62 6 NG2R62 7 HGR61 8 HGR62 9 HGR62 10 HGR62
@<TRIPOS>MOLECULE
pyrimidine
 10 10 0 0 0
****
USER_CHARGES
INVALID_CHARGES
Pose:  20 Cluster:  20 Fr_nu: 593748 TotEn:   -11.91
@<TRIPOS>ATOM
      1 C1        -78.6471  -12.4504  -53.0383 C.ar   1 LIG      -0.13100
      2 C2        -79.0534  -12.9929  -54.2405 C.ar   1 LIG       0.28900
      3 C3        -77.5728  -13.0720  -52.4354 C.ar   1 LIG       0.28900
      4 C4        -77.4264  -14.5767  -54.1329 C.ar   1 LIG       0.50700
      5 N1        -78.4636  -14.0597  -54.8187 N.ar   1 LIG      -0.71900
      6 N2        -76.9363  -14.1414  -52.9565 N.ar   1 LIG      -0.71900
      7 H1        -79.1390  -11.5938  -52.5973 H      1 LIG       0.11500
      8 H2        -79.8896  -12.5720  -54.7880 H      1 LIG       0.11400
      9 H3        -77.1828  -12.7170  -51.4877 H      1 LIG       0.11400
     10 H4        -76.9345  -15.4351  -54.5737 H      1 LIG       0.14100
@<TRIPOS>BOND
      1       1       2 ar
      2       1       3 ar
      3       2       5 ar
      4       3       6 ar
      5       4       5 ar
      6       4       6 ar
      7       1       7 1
      8       2       8 1
      9       3       9 1
     10       4      10 1
@<TRIPOS>ALT_TYPE
CGenFF_4.0_ALT_TYPE_SET
CGenFF_4.0 1 CG2R61 2 CG2R61 3 CG2R61 4 CG2R64 5 NG2R62 6 NG2R62 7 HGR61 8 HGR62 9 HGR62 10 HGR62
@<TRIPOS>MOLECULE
pyrimidine
 10 10 0 0 0
****
USER_CHARGES
INVALID_CHARGES
Pose:  21 Cluster:  21 Fr_nu:    386 TotEn:   -11.88
@<TRIPOS>ATOM
      1 C1        -79.1724  -21.7376  -32.8756 C.ar   1 LIG      -0.13100
      2 C2        -79.8886  -20.6067  -33.2115 C.ar   1 LIG       0.28900
      3 C3        -79.3603  -22.2034  -31.5904 C.ar   1 LIG       0.28900
      4 C4        -80.8238  -20.5232  -31.1414 C.ar   1 LIG       0.50700
      5 N1        -80.7264  -19.9716  -32.3660 N.ar   1 LIG      -0.71900
      6 N2        -80.1812  -21.6187  -30.6936 N.ar   1 LIG      -0.71900
      7 H1        -78.5070  -22.2268  -33.5742 H      1 LIG       0.11500
      8 H2        -79.8056  -20.1671  -34.1995 H      1 LIG       0.11400
      9 H3        -78.8395  -23.0861  -31.2353 H      1 LIG       0.11400
     10 H4        -81.4892  -20.0329  -30.4414 H      1 LIG       0.14100
@<TRIPOS>BOND
      1       1       2 ar
      2       1       3 ar
      3       2       5 ar
      4       3       6 ar
      5       4       5 ar
      6       4       6 ar
      7       1       7 1
      8       2       8 1
      9       3       9 1
     10       4      10 1
@<TRIPOS>ALT_TYPE
CGenFF_4.0_ALT_TYPE_SET
CGenFF_4.0 1 CG2R61 2 CG2R61 3 CG2R61 4 CG2R64 5 NG2R62 6 NG2R62 7 HGR61 8 HGR62 9 HGR62 10 HGR62
@<TRIPOS>MOLECULE
pyrimidine
 10 10 0 0 0
****
USER_CHARGES
INVALID_CHARGES
Pose:  22 Cluster:  22 Fr_nu: 1618291 TotEn:   -11.84
@<TRIPOS>ATOM
      1 C1        -50.8332   -8.7623  -27.2413 C.ar   1 LIG      -0.13100
      2 C2        -49.8078   -8.7229  -26.3186 C.ar   1 LIG       0.28900
      3 C3        -50.8527   -9.8689  -28.0653 C.ar   1 LIG       0.28900
      4 C4        -48.9960  -10.7121  -27.0610 C.ar   1 LIG       0.50700
      5 N1        -48.8685   -9.6842  -26.2004 N.ar   1 LIG      -0.71900
      6 N2        -49.9464  -10.8664  -28.0026 N.ar   1 LIG      -0.71900
      7 H1        -51.5733   -7.9767  -27.3141 H      1 LIG       0.11500
      8 H2        -49.7104   -7.8921  -25.6282 H      1 LIG       0.11400
      9 H3        -51.6205   -9.9874  -28.8222 H      1 LIG       0.11400
     10 H4        -48.2544  -11.4983  -26.9891 H      1 LIG       0.14100
@<TRIPOS>BOND
      1       1       2 ar
      2       1       3 ar
      3       2       5 ar
      4       3       6 ar
      5       4       5 ar
      6       4       6 ar
      7       1       7 1
      8       2       8 1
      9       3       9 1
     10       4      10 1
@<TRIPOS>ALT_TYPE
CGenFF_4.0_ALT_TYPE_SET
CGenFF_4.0 1 CG2R61 2 CG2R61 3 CG2R61 4 CG2R64 5 NG2R62 6 NG2R62 7 HGR61 8 HGR62 9 HGR62 10 HGR62
@<TRIPOS>MOLECULE
pyrimidine
 10 10 0 0 0
****
USER_CHARGES
INVALID_CHARGES
Pose:  23 Cluster:  23 Fr_nu:  32868 TotEn:   -11.83
@<TRIPOS>ATOM
      1 C1        -77.5345  -11.7193  -51.9900 C.ar   1 LIG      -0.13100
      2 C2        -76.4402  -11.3082  -52.7235 C.ar   1 LIG       0.28900
      3 C3        -77.7883  -13.0756  -52.0055 C.ar   1 LIG       0.28900
      4 C4        -75.9992  -13.4460  -53.3579 C.ar   1 LIG       0.50700
      5 N1        -75.6477  -12.1476  -53.4219 N.ar   1 LIG      -0.71900
      6 N2        -77.0386  -13.9709  -52.6813 N.ar   1 LIG      -0.71900
      7 H1        -78.1531  -11.0237  -51.4390 H      1 LIG       0.11500
      8 H2        -76.1623  -10.2609  -52.7712 H      1 LIG       0.11400
      9 H3        -78.6273  -13.4924  -51.4590 H      1 LIG       0.11400
     10 H4        -75.3806  -14.1426  -53.9104 H      1 LIG       0.14100
@<TRIPOS>BOND
      1       1       2 ar
      2       1       3 ar
      3       2       5 ar
      4       3       6 ar
      5       4       5 ar
      6       4       6 ar
      7       1       7 1
      8       2       8 1
      9       3       9 1
     10       4      10 1
@<TRIPOS>ALT_TYPE
CGenFF_4.0_ALT_TYPE_SET
CGenFF_4.0 1 CG2R61 2 CG2R61 3 CG2R61 4 CG2R64 5 NG2R62 6 NG2R62 7 HGR61 8 HGR62 9 HGR62 10 HGR62
@<TRIPOS>MOLECULE
pyrimidine
 10 10 0 0 0
****
USER_CHARGES
INVALID_CHARGES
Pose:  24 Cluster:  24 Fr_nu: 1104980 TotEn:   -11.66
@<TRIPOS>ATOM
      1 C1        -60.9486  -21.0480  -25.3196 C.ar   1 LIG      -0.13100
      2 C2        -60.4970  -19.9395  -24.6327 C.ar   1 LIG       0.28900
      3 C3        -60.1536  -22.1721  -25.2277 C.ar   1 LIG       0.28900
      4 C4        -58.6716  -21.0768  -23.8970 C.ar   1 LIG       0.50700
      5 N1        -59.3587  -19.9188  -23.9088 N.ar   1 LIG      -0.71900
      6 N2        -59.0044  -22.2220  -24.5227 N.ar   1 LIG      -0.71900
      7 H1        -61.8659  -21.0364  -25.8929 H      1 LIG       0.11500
      8 H2        -61.0550  -19.0095  -24.6463 H      1 LIG       0.11400
      9 H3        -60.4267  -23.0914  -25.7344 H      1 LIG       0.11400
     10 H4        -57.7525  -21.0883  -23.3240 H      1 LIG       0.14100
@<TRIPOS>BOND
      1       1       2 ar
      2       1       3 ar
      3       2       5 ar
      4       3       6 ar
      5       4       5 ar
      6       4       6 ar
      7       1       7 1
      8       2       8 1
      9       3       9 1
     10       4      10 1
@<TRIPOS>ALT_TYPE
CGenFF_4.0_ALT_TYPE_SET
CGenFF_4.0 1 CG2R61 2 CG2R61 3 CG2R61 4 CG2R64 5 NG2R62 6 NG2R62 7 HGR61 8 HGR62 9 HGR62 10 HGR62
@<TRIPOS>MOLECULE
pyrimidine
 10 10 0 0 0
****
USER_CHARGES
INVALID_CHARGES
Pose:  25 Cluster:  25 Fr_nu: 761982 TotEn:   -11.62
@<TRIPOS>ATOM
      1 C1        -84.9650   -9.1052  -31.9873 C.ar   1 LIG      -0.13100
      2 C2        -86.1915   -8.4830  -32.1002 C.ar   1 LIG       0.28900
      3 C3        -84.0972   -8.5519  -31.0682 C.ar   1 LIG       0.28900
      4 C4        -85.6202   -6.9579  -30.5144 C.ar   1 LIG       0.50700
      5 N1        -86.5537   -7.4033  -31.3767 N.ar   1 LIG      -0.71900
      6 N2        -84.3930   -7.4743  -30.3121 N.ar   1 LIG      -0.71900
      7 H1        -84.7009   -9.9703  -32.5807 H      1 LIG       0.11500
      8 H2        -86.9392   -8.8465  -32.7968 H      1 LIG       0.11400
      9 H3        -83.1098   -8.9720  -30.9100 H      1 LIG       0.11400
     10 H4        -85.8840   -6.0911  -29.9209 H      1 LIG       0.14100
@<TRIPOS>BOND
      1       1       2 ar
      2       1       3 ar
      3       2       5 ar
      4       3       6 ar
      5       4       5 ar
      6       4       6 ar
      7       1       7 1
      8       2       8 1
      9       3       9 1
     10       4      10 1
@<TRIPOS>ALT_TYPE
CGenFF_4.0_ALT_TYPE_SET
CGenFF_4.0 1 CG2R61 2 CG2R61 3 CG2R61 4 CG2R64 5 NG2R62 6 NG2R62 7 HGR61 8 HGR62 9 HGR62 10 HGR62
@<TRIPOS>MOLECULE
pyrimidine
 10 10 0 0 0
****
USER_CHARGES
INVALID_CHARGES
Pose:  26 Cluster:  26 Fr_nu: 109683 TotEn:   -11.39
@<TRIPOS>ATOM
      1 C1        -68.9147    2.4530  -47.8621 C.ar   1 LIG      -0.13100
      2 C2        -68.5488    3.7044  -47.4096 C.ar   1 LIG       0.28900
      3 C3        -70.2532    2.2922  -48.1560 C.ar   1 LIG       0.28900
      4 C4        -70.6917    4.4450  -47.5727 C.ar   1 LIG       0.50700
      5 N1        -69.4145    4.7272  -47.2525 N.ar   1 LIG      -0.71900
      6 N2        -71.1729    3.2703  -48.0224 N.ar   1 LIG      -0.71900
      7 H1        -68.1988    1.6505  -47.9786 H      1 LIG       0.11500
      8 H2        -67.5185    3.9254  -47.1531 H      1 LIG       0.11400
      9 H3        -70.6349    1.3435  -48.5174 H      1 LIG       0.11400
     10 H4        -71.4089    5.2481  -47.4551 H      1 LIG       0.14100
@<TRIPOS>BOND
      1       1       2 ar
      2       1       3 ar
      3       2       5 ar
      4       3       6 ar
      5       4       5 ar
      6       4       6 ar
      7       1       7 1
      8       2       8 1
      9       3       9 1
     10       4      10 1
@<TRIPOS>ALT_TYPE
CGenFF_4.0_ALT_TYPE_SET
CGenFF_4.0 1 CG2R61 2 CG2R61 3 CG2R61 4 CG2R64 5 NG2R62 6 NG2R62 7 HGR61 8 HGR62 9 HGR62 10 HGR62
@<TRIPOS>MOLECULE
pyrimidine
 10 10 0 0 0
****
USER_CHARGES
INVALID_CHARGES
Pose:  27 Cluster:  27 Fr_nu: 3760047 TotEn:   -11.33
@<TRIPOS>ATOM
      1 C1        -75.6960   -6.8974  -58.7615 C.ar   1 LIG      -0.13100
      2 C2        -75.6960   -5.8403  -57.8744 C.ar   1 LIG       0.28900
      3 C3        -74.9648   -8.0017  -58.3743 C.ar   1 LIG       0.28900
      4 C4        -74.3605   -6.9839  -56.4337 C.ar   1 LIG       0.50700
      5 N1        -75.0367   -5.8496  -56.6973 N.ar   1 LIG      -0.71900
      6 N2        -74.2822   -8.0794  -57.2131 N.ar   1 LIG      -0.71900
      7 H1        -76.2339   -6.8626  -59.6993 H      1 LIG       0.11500
      8 H2        -76.2426   -4.9292  -58.0926 H      1 LIG       0.11400
      9 H3        -74.9052   -8.8810  -59.0065 H      1 LIG       0.11400
     10 H4        -73.8208   -7.0185  -55.4952 H      1 LIG       0.14100
@<TRIPOS>BOND
      1       1       2 ar
      2       1       3 ar
      3       2       5 ar
      4       3       6 ar
      5       4       5 ar
      6       4       6 ar
      7       1       7 1
      8       2       8 1
      9       3       9 1
     10       4      10 1
@<TRIPOS>ALT_TYPE
CGenFF_4.0_ALT_TYPE_SET
CGenFF_4.0 1 CG2R61 2 CG2R61 3 CG2R61 4 CG2R64 5 NG2R62 6 NG2R62 7 HGR61 8 HGR62 9 HGR62 10 HGR62
@<TRIPOS>MOLECULE
pyrimidine
 10 10 0 0 0
****
USER_CHARGES
INVALID_CHARGES
Pose:  28 Cluster:  28 Fr_nu:   9846 TotEn:   -11.31
@<TRIPOS>ATOM
      1 C1        -62.7484   -0.0556  -24.8510 C.ar   1 LIG      -0.13100
      2 C2        -61.4696    0.2548  -24.4354 C.ar   1 LIG       0.28900
      3 C3        -63.0356   -1.4020  -24.9443 C.ar   1 LIG       0.28900
      4 C4        -60.9372   -1.9482  -24.2621 C.ar   1 LIG       0.50700
      5 N1        -60.5351   -0.6697  -24.1316 N.ar   1 LIG      -0.71900
      6 N2        -62.1506   -2.3790  -24.6567 N.ar   1 LIG      -0.71900
      7 H1        -63.4782    0.7069  -25.0883 H      1 LIG       0.11500
      8 H2        -61.1517    1.2867  -24.3324 H      1 LIG       0.11400
      9 H3        -64.0146   -1.7429  -25.2631 H      1 LIG       0.11400
     10 H4        -60.2063   -2.7119  -24.0256 H      1 LIG       0.14100
@<TRIPOS>BOND
      1       1       2 ar
      2       1       3 ar
      3       2       5 ar
      4       3       6 ar
      5       4       5 ar
      6       4       6 ar
      7       1       7 1
      8       2       8 1
      9       3       9 1
     10       4      10 1
@<TRIPOS>ALT_TYPE
CGenFF_4.0_ALT_TYPE_SET
CGenFF_4.0 1 CG2R61 2 CG2R61 3 CG2R61 4 CG2R64 5 NG2R62 6 NG2R62 7 HGR61 8 HGR62 9 HGR62 10 HGR62
@<TRIPOS>MOLECULE
pyrimidine
 10 10 0 0 0
****
USER_CHARGES
INVALID_CHARGES
Pose:  29 Cluster:  29 Fr_nu:  25476 TotEn:   -11.05
@<TRIPOS>ATOM
      1 C1        -59.2006   -2.1074  -21.3761 C.ar   1 LIG      -0.13100
      2 C2        -59.6734   -1.0335  -20.6498 C.ar   1 LIG       0.28900
      3 C3        -59.5154   -2.1047  -22.7196 C.ar   1 LIG       0.28900
      4 C4        -60.6391   -0.1406  -22.5037 C.ar   1 LIG       0.50700
      5 N1        -60.3985   -0.0286  -21.1835 N.ar   1 LIG      -0.71900
      6 N2        -60.2356   -1.1338  -23.3188 N.ar   1 LIG      -0.71900
      7 H1        -58.6212   -2.8999  -20.9218 H      1 LIG       0.11500
      8 H2        -59.4764   -0.9492  -19.5866 H      1 LIG       0.11400
      9 H3        -59.1879   -2.9077  -23.3709 H      1 LIG       0.11400
     10 H4        -61.2202    0.6523  -22.9586 H      1 LIG       0.14100
@<TRIPOS>BOND
      1       1       2 ar
      2       1       3 ar
      3       2       5 ar
      4       3       6 ar
      5       4       5 ar
      6       4       6 ar
      7       1       7 1
      8       2       8 1
      9       3       9 1
     10       4      10 1
@<TRIPOS>ALT_TYPE
CGenFF_4.0_ALT_TYPE_SET
CGenFF_4.0 1 CG2R61 2 CG2R61 3 CG2R61 4 CG2R64 5 NG2R62 6 NG2R62 7 HGR61 8 HGR62 9 HGR62 10 HGR62
@<TRIPOS>MOLECULE
pyrimidine
 10 10 0 0 0
****
USER_CHARGES
INVALID_CHARGES
Pose:  30 Cluster:  30 Fr_nu: 3761216 TotEn:   -11.04
@<TRIPOS>ATOM
      1 C1        -76.4423   -8.3341  -58.5954 C.ar   1 LIG      -0.13100
      2 C2        -77.5423   -7.6143  -58.1754 C.ar   1 LIG       0.28900
      3 C3        -75.3223   -7.5885  -58.9015 C.ar   1 LIG       0.28900
      4 C4        -76.4055   -5.6574  -58.3872 C.ar   1 LIG       0.50700
      5 N1        -77.5589   -6.2703  -58.0593 N.ar   1 LIG      -0.71900
      6 N2        -75.2686   -6.2435  -58.8086 N.ar   1 LIG      -0.71900
      7 H1        -76.4571   -9.4125  -58.6794 H      1 LIG       0.11500
      8 H2        -78.4686   -8.1139  -57.9129 H      1 LIG       0.11400
      9 H3        -74.4097   -8.0663  -59.2409 H      1 LIG       0.11400
     10 H4        -76.3908   -4.5775  -58.3042 H      1 LIG       0.14100
@<TRIPOS>BOND
      1       1       2 ar
      2       1       3 ar
      3       2       5 ar
      4       3       6 ar
      5       4       5 ar
      6       4       6 ar
      7       1       7 1
      8       2       8 1
      9       3       9 1
     10       4      10 1
@<TRIPOS>ALT_TYPE
CGenFF_4.0_ALT_TYPE_SET
CGenFF_4.0 1 CG2R61 2 CG2R61 3 CG2R61 4 CG2R64 5 NG2R62 6 NG2R62 7 HGR61 8 HGR62 9 HGR62 10 HGR62
@<TRIPOS>MOLECULE
pyrimidine
 10 10 0 0 0
****
USER_CHARGES
INVALID_CHARGES
Pose:  31 Cluster:  31 Fr_nu: 2445738 TotEn:   -10.99
@<TRIPOS>ATOM
      1 C1        -76.6789   -7.1356  -59.8779 C.ar   1 LIG      -0.13100
      2 C2        -76.9968   -6.1573  -58.9578 C.ar   1 LIG       0.28900
      3 C3        -75.6386   -7.9710  -59.5257 C.ar   1 LIG       0.28900
      4 C4        -75.3593   -6.8750  -57.5540 C.ar   1 LIG       0.50700
      5 N1        -76.3554   -5.9978  -57.7816 N.ar   1 LIG      -0.71900
      6 N2        -74.9542   -7.8688  -58.3676 N.ar   1 LIG      -0.71900
      7 H1        -77.2104   -7.2405  -60.8142 H      1 LIG       0.11500
      8 H2        -77.8001   -5.4536  -59.1471 H      1 LIG       0.11400
      9 H3        -75.3166   -8.7694  -60.1854 H      1 LIG       0.11400
     10 H4        -74.8262   -6.7694  -56.6171 H      1 LIG       0.14100
@<TRIPOS>BOND
      1       1       2 ar
      2       1       3 ar
      3       2       5 ar
      4       3       6 ar
      5       4       5 ar
      6       4       6 ar
      7       1       7 1
      8       2       8 1
      9       3       9 1
     10       4      10 1
@<TRIPOS>ALT_TYPE
CGenFF_4.0_ALT_TYPE_SET
CGenFF_4.0 1 CG2R61 2 CG2R61 3 CG2R61 4 CG2R64 5 NG2R62 6 NG2R62 7 HGR61 8 HGR62 9 HGR62 10 HGR62
@<TRIPOS>MOLECULE
pyrimidine
 10 10 0 0 0
****
USER_CHARGES
INVALID_CHARGES
Pose:  32 Cluster:  32 Fr_nu: 3362763 TotEn:   -10.78
@<TRIPOS>ATOM
      1 C1        -58.5478    3.1484  -40.7036 C.ar   1 LIG      -0.13100
      2 C2        -57.8538    2.8749  -41.8646 C.ar   1 LIG       0.28900
      3 C3        -57.9907    2.6504  -39.5436 C.ar   1 LIG       0.28900
      4 C4        -56.2623    1.7392  -40.7052 C.ar   1 LIG       0.50700
      5 N1        -56.7037    2.1706  -41.9020 N.ar   1 LIG      -0.71900
      6 N2        -56.8450    1.9389  -39.5075 N.ar   1 LIG      -0.71900
      7 H1        -59.4687    3.7160  -40.7029 H      1 LIG       0.11500
      8 H2        -58.2146    3.2251  -42.8256 H      1 LIG       0.11400
      9 H3        -58.4650    2.8141  -38.5820 H      1 LIG       0.11400
     10 H4        -55.3409    1.1699  -40.7057 H      1 LIG       0.14100
@<TRIPOS>BOND
      1       1       2 ar
      2       1       3 ar
      3       2       5 ar
      4       3       6 ar
      5       4       5 ar
      6       4       6 ar
      7       1       7 1
      8       2       8 1
      9       3       9 1
     10       4      10 1
@<TRIPOS>ALT_TYPE
CGenFF_4.0_ALT_TYPE_SET
CGenFF_4.0 1 CG2R61 2 CG2R61 3 CG2R61 4 CG2R64 5 NG2R62 6 NG2R62 7 HGR61 8 HGR62 9 HGR62 10 HGR62
@<TRIPOS>MOLECULE
pyrimidine
 10 10 0 0 0
****
USER_CHARGES
INVALID_CHARGES
Pose:  33 Cluster:  33 Fr_nu:    337 TotEn:   -10.77
@<TRIPOS>ATOM
      1 C1        -79.1351  -22.1634  -32.6958 C.ar   1 LIG      -0.13100
      2 C2        -78.8965  -21.2539  -31.6857 C.ar   1 LIG       0.28900
      3 C3        -80.2271  -22.9867  -32.5122 C.ar   1 LIG       0.28900
      4 C4        -80.6941  -22.0061  -30.5154 C.ar   1 LIG       0.50700
      5 N1        -79.6586  -21.1476  -30.5774 N.ar   1 LIG      -0.71900
      6 N2        -81.0312  -22.9354  -31.4300 N.ar   1 LIG      -0.71900
      7 H1        -78.5070  -22.2268  -33.5742 H      1 LIG       0.11500
      8 H2        -78.0605  -20.5651  -31.7415 H      1 LIG       0.11400
      9 H3        -80.4933  -23.7336  -33.2522 H      1 LIG       0.11400
     10 H4        -81.3226  -21.9435  -29.6354 H      1 LIG       0.14100
@<TRIPOS>BOND
      1       1       2 ar
      2       1       3 ar
      3       2       5 ar
      4       3       6 ar
      5       4       5 ar
      6       4       6 ar
      7       1       7 1
      8       2       8 1
      9       3       9 1
     10       4      10 1
@<TRIPOS>ALT_TYPE
CGenFF_4.0_ALT_TYPE_SET
CGenFF_4.0 1 CG2R61 2 CG2R61 3 CG2R61 4 CG2R64 5 NG2R62 6 NG2R62 7 HGR61 8 HGR62 9 HGR62 10 HGR62
@<TRIPOS>MOLECULE
pyrimidine
 10 10 0 0 0
****
USER_CHARGES
INVALID_CHARGES
Pose:  34 Cluster:  34 Fr_nu: 2286563 TotEn:   -10.77
@<TRIPOS>ATOM
      1 C1        -60.3742  -21.1346  -25.6684 C.ar   1 LIG      -0.13100
      2 C2        -59.5478  -20.4131  -24.8311 C.ar   1 LIG       0.28900
      3 C3        -60.8519  -22.3236  -25.1564 C.ar   1 LIG       0.28900
      4 C4        -59.7376  -21.9887  -23.2037 C.ar   1 LIG       0.50700
      5 N1        -59.2075  -20.8120  -23.5880 N.ar   1 LIG      -0.71900
      6 N2        -60.5527  -22.7830  -23.9236 N.ar   1 LIG      -0.71900
      7 H1        -60.6306  -20.7906  -26.6614 H      1 LIG       0.11500
      8 H2        -59.1238  -19.4660  -25.1466 H      1 LIG       0.11400
      9 H3        -61.5077  -22.9594  -25.7413 H      1 LIG       0.11400
     10 H4        -59.4801  -22.3338  -22.2098 H      1 LIG       0.14100
@<TRIPOS>BOND
      1       1       2 ar
      2       1       3 ar
      3       2       5 ar
      4       3       6 ar
      5       4       5 ar
      6       4       6 ar
      7       1       7 1
      8       2       8 1
      9       3       9 1
     10       4      10 1
@<TRIPOS>ALT_TYPE
CGenFF_4.0_ALT_TYPE_SET
CGenFF_4.0 1 CG2R61 2 CG2R61 3 CG2R61 4 CG2R64 5 NG2R62 6 NG2R62 7 HGR61 8 HGR62 9 HGR62 10 HGR62
@<TRIPOS>MOLECULE
pyrimidine
 10 10 0 0 0
****
USER_CHARGES
INVALID_CHARGES
Pose:  35 Cluster:  35 Fr_nu: 833173 TotEn:   -10.73
@<TRIPOS>ATOM
      1 C1        -48.3896  -11.1135  -43.9608 C.ar   1 LIG      -0.13100
      2 C2        -49.0180  -10.2312  -43.1057 C.ar   1 LIG       0.28900
      3 C3        -48.9929  -12.3472  -44.0949 C.ar   1 LIG       0.28900
      4 C4        -50.6398  -11.7556  -42.6441 C.ar   1 LIG       0.50700
      5 N1        -50.1486  -10.5204  -42.4287 N.ar   1 LIG      -0.71900
      6 N2        -50.1227  -12.7034  -43.4491 N.ar   1 LIG      -0.71900
      7 H1        -47.4830  -10.8548  -44.4913 H      1 LIG       0.11500
      8 H2        -48.6173   -9.2377  -42.9363 H      1 LIG       0.11400
      9 H3        -48.5714  -13.1066  -44.7446 H      1 LIG       0.11400
     10 H4        -51.5469  -12.0152  -42.1122 H      1 LIG       0.14100
@<TRIPOS>BOND
      1       1       2 ar
      2       1       3 ar
      3       2       5 ar
      4       3       6 ar
      5       4       5 ar
      6       4       6 ar
      7       1       7 1
      8       2       8 1
      9       3       9 1
     10       4      10 1
@<TRIPOS>ALT_TYPE
CGenFF_4.0_ALT_TYPE_SET
CGenFF_4.0 1 CG2R61 2 CG2R61 3 CG2R61 4 CG2R64 5 NG2R62 6 NG2R62 7 HGR61 8 HGR62 9 HGR62 10 HGR62
@<TRIPOS>MOLECULE
pyrimidine
 10 10 0 0 0
****
USER_CHARGES
INVALID_CHARGES
Pose:  36 Cluster:  36 Fr_nu: 2480158 TotEn:   -10.72
@<TRIPOS>ATOM
      1 C1        -49.9335    4.0639  -34.3717 C.ar   1 LIG      -0.13100
      2 C2        -50.2099    5.4061  -34.2088 C.ar   1 LIG       0.28900
      3 C3        -50.8796    3.3397  -35.0677 C.ar   1 LIG       0.28900
      4 C4        -52.1665    5.1927  -35.3459 C.ar   1 LIG       0.50700
      5 N1        -51.3209    6.0057  -34.6846 N.ar   1 LIG      -0.71900
      6 N2        -52.0119    3.8738  -35.5706 N.ar   1 LIG      -0.71900
      7 H1        -49.0339    3.6091  -33.9792 H      1 LIG       0.11500
      8 H2        -49.5248    6.0558  -33.6750 H      1 LIG       0.11400
      9 H3        -50.7497    2.2776  -35.2451 H      1 LIG       0.11400
     10 H4        -53.0678    5.6476  -35.7381 H      1 LIG       0.14100
@<TRIPOS>BOND
      1       1       2 ar
      2       1       3 ar
      3       2       5 ar
      4       3       6 ar
      5       4       5 ar
      6       4       6 ar
      7       1       7 1
      8       2       8 1
      9       3       9 1
     10       4      10 1
@<TRIPOS>ALT_TYPE
CGenFF_4.0_ALT_TYPE_SET
CGenFF_4.0 1 CG2R61 2 CG2R61 3 CG2R61 4 CG2R64 5 NG2R62 6 NG2R62 7 HGR61 8 HGR62 9 HGR62 10 HGR62
@<TRIPOS>MOLECULE
pyrimidine
 10 10 0 0 0
****
USER_CHARGES
INVALID_CHARGES
Pose:  37 Cluster:  37 Fr_nu:    588 TotEn:   -10.65
@<TRIPOS>ATOM
      1 C1        -59.8204  -20.3062  -24.5534 C.ar   1 LIG      -0.13100
      2 C2        -58.8896  -20.9480  -23.7621 C.ar   1 LIG       0.28900
      3 C3        -60.9911  -21.0004  -24.7805 C.ar   1 LIG       0.28900
      4 C4        -60.2590  -22.7465  -23.5228 C.ar   1 LIG       0.50700
      5 N1        -59.0767  -22.1729  -23.2284 N.ar   1 LIG      -0.71900
      6 N2        -61.2447  -22.2270  -24.2792 N.ar   1 LIG      -0.71900
      7 H1        -59.6437  -19.3231  -24.9687 H      1 LIG       0.11500
      8 H2        -57.9391  -20.4808  -23.5287 H      1 LIG       0.11400
      9 H3        -61.7813  -20.5769  -25.3910 H      1 LIG       0.11400
     10 H4        -60.4356  -23.7314  -23.1080 H      1 LIG       0.14100
@<TRIPOS>BOND
      1       1       2 ar
      2       1       3 ar
      3       2       5 ar
      4       3       6 ar
      5       4       5 ar
      6       4       6 ar
      7       1       7 1
      8       2       8 1
      9       3       9 1
     10       4      10 1
@<TRIPOS>ALT_TYPE
CGenFF_4.0_ALT_TYPE_SET
CGenFF_4.0 1 CG2R61 2 CG2R61 3 CG2R61 4 CG2R64 5 NG2R62 6 NG2R62 7 HGR61 8 HGR62 9 HGR62 10 HGR62
@<TRIPOS>MOLECULE
pyrimidine
 10 10 0 0 0
****
USER_CHARGES
INVALID_CHARGES
Pose:  38 Cluster:  38 Fr_nu: 3119643 TotEn:   -10.65
@<TRIPOS>ATOM
      1 C1        -80.6159    3.8162  -53.8285 C.ar   1 LIG      -0.13100
      2 C2        -81.3835    3.5313  -52.7176 C.ar   1 LIG       0.28900
      3 C3        -80.9661    3.1476  -54.9836 C.ar   1 LIG       0.28900
      4 C4        -82.6580    2.0748  -53.9097 C.ar   1 LIG       0.50700
      5 N1        -82.4159    2.6627  -52.7226 N.ar   1 LIG      -0.71900
      6 N2        -81.9852    2.2668  -55.0604 N.ar   1 LIG      -0.71900
      7 H1        -79.7930    4.5176  -53.7958 H      1 LIG       0.11500
      8 H2        -81.1833    4.0081  -51.7642 H      1 LIG       0.11400
      9 H3        -80.4200    3.3061  -55.9073 H      1 LIG       0.11400
     10 H4        -83.4812    1.3715  -53.9424 H      1 LIG       0.14100
@<TRIPOS>BOND
      1       1       2 ar
      2       1       3 ar
      3       2       5 ar
      4       3       6 ar
      5       4       5 ar
      6       4       6 ar
      7       1       7 1
      8       2       8 1
      9       3       9 1
     10       4      10 1
@<TRIPOS>ALT_TYPE
CGenFF_4.0_ALT_TYPE_SET
CGenFF_4.0 1 CG2R61 2 CG2R61 3 CG2R61 4 CG2R64 5 NG2R62 6 NG2R62 7 HGR61 8 HGR62 9 HGR62 10 HGR62
@<TRIPOS>MOLECULE
pyrimidine
 10 10 0 0 0
****
USER_CHARGES
INVALID_CHARGES
Pose:  39 Cluster:  39 Fr_nu: 3363683 TotEn:   -10.32
@<TRIPOS>ATOM
      1 C1        -50.0578    3.4725  -34.2745 C.ar   1 LIG      -0.13100
      2 C2        -49.2231    4.5315  -33.9807 C.ar   1 LIG       0.28900
      3 C3        -50.7836    3.5905  -35.4421 C.ar   1 LIG       0.28900
      4 C4        -49.8587    5.6222  -35.8710 C.ar   1 LIG       0.50700
      5 N1        -49.0984    5.6260  -34.7596 N.ar   1 LIG      -0.71900
      6 N2        -50.7085    4.6554  -36.2671 N.ar   1 LIG      -0.71900
      7 H1        -50.1382    2.6065  -33.6312 H      1 LIG       0.11500
      8 H2        -48.6133    4.5287  -33.0837 H      1 LIG       0.11400
      9 H3        -51.4668    2.8087  -35.7557 H      1 LIG       0.11400
     10 H4        -49.7793    6.4897  -36.5147 H      1 LIG       0.14100
@<TRIPOS>BOND
      1       1       2 ar
      2       1       3 ar
      3       2       5 ar
      4       3       6 ar
      5       4       5 ar
      6       4       6 ar
      7       1       7 1
      8       2       8 1
      9       3       9 1
     10       4      10 1
@<TRIPOS>ALT_TYPE
CGenFF_4.0_ALT_TYPE_SET
CGenFF_4.0 1 CG2R61 2 CG2R61 3 CG2R61 4 CG2R64 5 NG2R62 6 NG2R62 7 HGR61 8 HGR62 9 HGR62 10 HGR62
@<TRIPOS>MOLECULE
pyrimidine
 10 10 0 0 0
****
USER_CHARGES
INVALID_CHARGES
Pose:  40 Cluster:  40 Fr_nu:  12208 TotEn:   -10.28
@<TRIPOS>ATOM
      1 C1        -76.4150   -8.6228  -55.1107 C.ar   1 LIG      -0.13100
      2 C2        -75.6413   -7.7593  -55.8592 C.ar   1 LIG       0.28900
      3 C3        -75.7365   -9.3673  -54.1676 C.ar   1 LIG       0.28900
      4 C4        -73.7625   -8.4053  -54.7549 C.ar   1 LIG       0.50700
      5 N1        -74.3075   -7.6247  -55.7072 N.ar   1 LIG      -0.71900
      6 N2        -74.4057   -9.2837  -53.9621 N.ar   1 LIG      -0.71900
      7 H1        -77.4836   -8.7105  -55.2540 H      1 LIG       0.11500
      8 H2        -76.0863   -7.1332  -56.6249 H      1 LIG       0.11400
      9 H3        -76.2600  -10.0734  -53.5322 H      1 LIG       0.11400
     10 H4        -72.6923   -8.3185  -54.6119 H      1 LIG       0.14100
@<TRIPOS>BOND
      1       1       2 ar
      2       1       3 ar
      3       2       5 ar
      4       3       6 ar
      5       4       5 ar
      6       4       6 ar
      7       1       7 1
      8       2       8 1
      9       3       9 1
     10       4      10 1
@<TRIPOS>ALT_TYPE
CGenFF_4.0_ALT_TYPE_SET
CGenFF_4.0 1 CG2R61 2 CG2R61 3 CG2R61 4 CG2R64 5 NG2R62 6 NG2R62 7 HGR61 8 HGR62 9 HGR62 10 HGR62
@<TRIPOS>MOLECULE
pyrimidine
 10 10 0 0 0
****
USER_CHARGES
INVALID_CHARGES
Pose:  41 Cluster:  41 Fr_nu: 2441869 TotEn:   -10.08
@<TRIPOS>ATOM
      1 C1        -77.3775   -6.2769  -57.8914 C.ar   1 LIG      -0.13100
      2 C2        -76.2451   -5.9555  -58.6117 C.ar   1 LIG       0.28900
      3 C3        -77.1929   -7.1699  -56.8558 C.ar   1 LIG       0.28900
      4 C4        -74.9718   -7.3209  -57.3150 C.ar   1 LIG       0.50700
      5 N1        -75.0217   -6.4607  -58.3498 N.ar   1 LIG      -0.71900
      6 N2        -75.9996   -7.7137  -56.5385 N.ar   1 LIG      -0.71900
      7 H1        -78.3467   -5.8564  -58.1237 H      1 LIG       0.11500
      8 H2        -76.2919   -5.2620  -59.4443 H      1 LIG       0.11400
      9 H3        -78.0248   -7.4829  -56.2341 H      1 LIG       0.11400
     10 H4        -74.0016   -7.7430  -57.0830 H      1 LIG       0.14100
@<TRIPOS>BOND
      1       1       2 ar
      2       1       3 ar
      3       2       5 ar
      4       3       6 ar
      5       4       5 ar
      6       4       6 ar
      7       1       7 1
      8       2       8 1
      9       3       9 1
     10       4      10 1
@<TRIPOS>ALT_TYPE
CGenFF_4.0_ALT_TYPE_SET
CGenFF_4.0 1 CG2R61 2 CG2R61 3 CG2R61 4 CG2R64 5 NG2R62 6 NG2R62 7 HGR61 8 HGR62 9 HGR62 10 HGR62
@<TRIPOS>MOLECULE
pyrimidine
 10 10 0 0 0
****
USER_CHARGES
INVALID_CHARGES
Pose:  42 Cluster:  42 Fr_nu:  33236 TotEn:    -9.98
@<TRIPOS>ATOM
      1 C1        -76.3164  -13.0141  -53.2357 C.ar   1 LIG      -0.13100
      2 C2        -76.2577  -11.6676  -52.9390 C.ar   1 LIG       0.28900
      3 C3        -77.1172  -13.7736  -52.4076 C.ar   1 LIG       0.28900
      4 C4        -77.6724  -11.9420  -51.1811 C.ar   1 LIG       0.50700
      5 N1        -76.9253  -11.0959  -51.9154 N.ar   1 LIG      -0.71900
      6 N2        -77.8119  -13.2686  -51.3670 N.ar   1 LIG      -0.71900
      7 H1        -75.7699  -13.4460  -54.0634 H      1 LIG       0.11500
      8 H2        -75.6539  -10.9912  -53.5342 H      1 LIG       0.11400
      9 H3        -77.2252  -14.8417  -52.5621 H      1 LIG       0.11400
     10 H4        -78.2187  -11.5100  -50.3516 H      1 LIG       0.14100
@<TRIPOS>BOND
      1       1       2 ar
      2       1       3 ar
      3       2       5 ar
      4       3       6 ar
      5       4       5 ar
      6       4       6 ar
      7       1       7 1
      8       2       8 1
      9       3       9 1
     10       4      10 1
@<TRIPOS>ALT_TYPE
CGenFF_4.0_ALT_TYPE_SET
CGenFF_4.0 1 CG2R61 2 CG2R61 3 CG2R61 4 CG2R64 5 NG2R62 6 NG2R62 7 HGR61 8 HGR62 9 HGR62 10 HGR62
@<TRIPOS>MOLECULE
pyrimidine
 10 10 0 0 0
****
USER_CHARGES
INVALID_CHARGES
Pose:  43 Cluster:  43 Fr_nu:  52827 TotEn:    -9.91
@<TRIPOS>ATOM
      1 C1        -77.9451  -14.4232  -54.4978 C.ar   1 LIG      -0.13100
      2 C2        -79.1329  -13.9419  -53.9860 C.ar   1 LIG       0.28900
      3 C3        -76.7981  -13.9232  -53.9159 C.ar   1 LIG       0.28900
      4 C4        -78.0196  -12.6311  -52.4997 C.ar   1 LIG       0.50700
      5 N1        -79.2072  -13.0421  -52.9835 N.ar   1 LIG      -0.71900
      6 N2        -76.7985  -13.0226  -52.9113 N.ar   1 LIG      -0.71900
      7 H1        -77.9150  -15.1450  -55.3029 H      1 LIG       0.11500
      8 H2        -80.0863  -14.2768  -54.3801 H      1 LIG       0.11400
      9 H3        -75.8175  -14.2421  -54.2520 H      1 LIG       0.11400
     10 H4        -78.0494  -11.9074  -51.6944 H      1 LIG       0.14100
@<TRIPOS>BOND
      1       1       2 ar
      2       1       3 ar
      3       2       5 ar
      4       3       6 ar
      5       4       5 ar
      6       4       6 ar
      7       1       7 1
      8       2       8 1
      9       3       9 1
     10       4      10 1
@<TRIPOS>ALT_TYPE
CGenFF_4.0_ALT_TYPE_SET
CGenFF_4.0 1 CG2R61 2 CG2R61 3 CG2R61 4 CG2R64 5 NG2R62 6 NG2R62 7 HGR61 8 HGR62 9 HGR62 10 HGR62
@<TRIPOS>MOLECULE
pyrimidine
 10 10 0 0 0
****
USER_CHARGES
INVALID_CHARGES
Pose:  44 Cluster:  44 Fr_nu: 3699981 TotEn:    -9.89
@<TRIPOS>ATOM
      1 C1        -49.3780    3.9985  -33.5786 C.ar   1 LIG      -0.13100
      2 C2        -49.0800    5.3432  -33.6652 C.ar   1 LIG       0.28900
      3 C3        -50.5477    3.6052  -34.1960 C.ar   1 LIG       0.28900
      4 C4        -50.9703    5.7361  -34.8650 C.ar   1 LIG       0.50700
      5 N1        -49.8567    6.2434  -34.3030 N.ar   1 LIG      -0.71900
      6 N2        -51.3709    4.4504  -34.8504 N.ar   1 LIG      -0.71900
      7 H1        -48.7366    3.2984  -33.0602 H      1 LIG       0.11500
      8 H2        -48.1815    5.7457  -33.2103 H      1 LIG       0.11400
      9 H3        -50.8653    2.5682  -34.1805 H      1 LIG       0.11400
     10 H4        -51.6133    6.4371  -35.3831 H      1 LIG       0.14100
@<TRIPOS>BOND
      1       1       2 ar
      2       1       3 ar
      3       2       5 ar
      4       3       6 ar
      5       4       5 ar
      6       4       6 ar
      7       1       7 1
      8       2       8 1
      9       3       9 1
     10       4      10 1
@<TRIPOS>ALT_TYPE
CGenFF_4.0_ALT_TYPE_SET
CGenFF_4.0 1 CG2R61 2 CG2R61 3 CG2R61 4 CG2R64 5 NG2R62 6 NG2R62 7 HGR61 8 HGR62 9 HGR62 10 HGR62
@<TRIPOS>MOLECULE
pyrimidine
 10 10 0 0 0
****
USER_CHARGES
INVALID_CHARGES
Pose:  45 Cluster:  45 Fr_nu: 2543284 TotEn:    -9.87
@<TRIPOS>ATOM
      1 C1        -79.0661  -21.5456  -32.1389 C.ar   1 LIG      -0.13100
      2 C2        -78.7066  -20.7163  -31.0960 C.ar   1 LIG       0.28900
      3 C3        -80.4138  -21.5863  -32.4320 C.ar   1 LIG       0.28900
      4 C4        -80.8715  -20.1051  -30.7697 C.ar   1 LIG       0.50700
      5 N1        -79.5865  -19.9790  -30.3872 N.ar   1 LIG      -0.71900
      6 N2        -81.3478  -20.8767  -31.7654 N.ar   1 LIG      -0.71900
      7 H1        -78.3387  -22.1261  -32.6904 H      1 LIG       0.11500
      8 H2        -77.6698  -20.6193  -30.7926 H      1 LIG       0.11400
      9 H3        -80.7915  -22.2101  -33.2349 H      1 LIG       0.11400
     10 H4        -81.6001  -19.5248  -30.2168 H      1 LIG       0.14100
@<TRIPOS>BOND
      1       1       2 ar
      2       1       3 ar
      3       2       5 ar
      4       3       6 ar
      5       4       5 ar
      6       4       6 ar
      7       1       7 1
      8       2       8 1
      9       3       9 1
     10       4      10 1
@<TRIPOS>ALT_TYPE
CGenFF_4.0_ALT_TYPE_SET
CGenFF_4.0 1 CG2R61 2 CG2R61 3 CG2R61 4 CG2R64 5 NG2R62 6 NG2R62 7 HGR61 8 HGR62 9 HGR62 10 HGR62
@<TRIPOS>MOLECULE
pyrimidine
 10 10 0 0 0
****
USER_CHARGES
INVALID_CHARGES
Pose:  46 Cluster:  46 Fr_nu: 803923 TotEn:    -9.81
@<TRIPOS>ATOM
      1 C1        -79.7924  -14.3073  -44.9448 C.ar   1 LIG      -0.13100
      2 C2        -80.0022  -15.2916  -44.0005 C.ar   1 LIG       0.28900
      3 C3        -78.4785  -13.9296  -45.1318 C.ar   1 LIG       0.28900
      4 C4        -77.7753  -15.4152  -43.5616 C.ar   1 LIG       0.50700
      5 N1        -79.0130  -15.8695  -43.2879 N.ar   1 LIG      -0.71900
      6 N2        -77.4411  -14.4643  -44.4548 N.ar   1 LIG      -0.71900
      7 H1        -80.6051  -13.8609  -45.5020 H      1 LIG       0.11500
      8 H2        -81.0016  -15.6532  -43.7844 H      1 LIG       0.11400
      9 H3        -78.2157  -13.1628  -45.8524 H      1 LIG       0.11400
     10 H4        -76.9616  -15.8613  -43.0030 H      1 LIG       0.14100
@<TRIPOS>BOND
      1       1       2 ar
      2       1       3 ar
      3       2       5 ar
      4       3       6 ar
      5       4       5 ar
      6       4       6 ar
      7       1       7 1
      8       2       8 1
      9       3       9 1
     10       4      10 1
@<TRIPOS>ALT_TYPE
CGenFF_4.0_ALT_TYPE_SET
CGenFF_4.0 1 CG2R61 2 CG2R61 3 CG2R61 4 CG2R64 5 NG2R62 6 NG2R62 7 HGR61 8 HGR62 9 HGR62 10 HGR62
@<TRIPOS>MOLECULE
pyrimidine
 10 10 0 0 0
****
USER_CHARGES
INVALID_CHARGES
Pose:  47 Cluster:  47 Fr_nu: 3637273 TotEn:    -9.76
@<TRIPOS>ATOM
      1 C1        -76.5157   -8.3017  -57.9505 C.ar   1 LIG      -0.13100
      2 C2        -76.8061   -8.5753  -56.6294 C.ar   1 LIG       0.28900
      3 C3        -75.4224   -7.4878  -58.1653 C.ar   1 LIG       0.28900
      4 C4        -75.0485   -7.3150  -55.9298 C.ar   1 LIG       0.50700
      5 N1        -76.0909   -8.0969  -55.5902 N.ar   1 LIG      -0.71900
      6 N2        -74.6635   -6.9748  -57.1747 N.ar   1 LIG      -0.71900
      7 H1        -77.1069   -8.6991  -58.7646 H      1 LIG       0.11500
      8 H2        -77.6472   -9.2058  -56.3623 H      1 LIG       0.11400
      9 H3        -75.1174   -7.2170  -59.1703 H      1 LIG       0.11400
     10 H4        -74.4571   -6.9160  -55.1148 H      1 LIG       0.14100
@<TRIPOS>BOND
      1       1       2 ar
      2       1       3 ar
      3       2       5 ar
      4       3       6 ar
      5       4       5 ar
      6       4       6 ar
      7       1       7 1
      8       2       8 1
      9       3       9 1
     10       4      10 1
@<TRIPOS>ALT_TYPE
CGenFF_4.0_ALT_TYPE_SET
CGenFF_4.0 1 CG2R61 2 CG2R61 3 CG2R61 4 CG2R64 5 NG2R62 6 NG2R62 7 HGR61 8 HGR62 9 HGR62 10 HGR62
@<TRIPOS>MOLECULE
pyrimidine
 10 10 0 0 0
****
USER_CHARGES
INVALID_CHARGES
Pose:  48 Cluster:  48 Fr_nu:  23185 TotEn:    -9.75
@<TRIPOS>ATOM
      1 C1        -63.6253   -1.2951  -25.9547 C.ar   1 LIG      -0.13100
      2 C2        -63.6803    0.0358  -25.5940 C.ar   1 LIG       0.28900
      3 C3        -62.5206   -1.9900  -25.5067 C.ar   1 LIG       0.28900
      4 C4        -61.7077   -0.1336  -24.4772 C.ar   1 LIG       0.50700
      5 N1        -62.7353    0.6512  -24.8532 N.ar   1 LIG      -0.71900
      6 N2        -61.5388   -1.4387  -24.7633 N.ar   1 LIG      -0.71900
      7 H1        -64.3978   -1.7631  -26.5501 H      1 LIG       0.11500
      8 H2        -64.5107    0.6628  -25.9001 H      1 LIG       0.11400
      9 H3        -62.3899   -3.0409  -25.7408 H      1 LIG       0.11400
     10 H4        -60.9335    0.3350  -23.8820 H      1 LIG       0.14100
@<TRIPOS>BOND
      1       1       2 ar
      2       1       3 ar
      3       2       5 ar
      4       3       6 ar
      5       4       5 ar
      6       4       6 ar
      7       1       7 1
      8       2       8 1
      9       3       9 1
     10       4      10 1
@<TRIPOS>ALT_TYPE
CGenFF_4.0_ALT_TYPE_SET
CGenFF_4.0 1 CG2R61 2 CG2R61 3 CG2R61 4 CG2R64 5 NG2R62 6 NG2R62 7 HGR61 8 HGR62 9 HGR62 10 HGR62
@<TRIPOS>MOLECULE
pyrimidine
 10 10 0 0 0
****
USER_CHARGES
INVALID_CHARGES
Pose:  49 Cluster:  49 Fr_nu: 3700345 TotEn:    -9.62
@<TRIPOS>ATOM
      1 C1        -49.4085    4.0851  -34.5794 C.ar   1 LIG      -0.13100
      2 C2        -48.8733    5.1097  -35.3332 C.ar   1 LIG       0.28900
      3 C3        -50.7603    3.8641  -34.7466 C.ar   1 LIG       0.28900
      4 C4        -50.9002    5.5526  -36.2619 C.ar   1 LIG       0.50700
      5 N1        -49.5928    5.8665  -36.1876 N.ar   1 LIG      -0.71900
      6 N2        -51.5395    4.5815  -35.5822 N.ar   1 LIG      -0.71900
      7 H1        -48.8076    3.4939  -33.9014 H      1 LIG       0.11500
      8 H2        -47.8194    5.3577  -35.2688 H      1 LIG       0.11400
      9 H3        -51.2697    3.0806  -34.1960 H      1 LIG       0.11400
     10 H4        -51.5023    6.1451  -36.9398 H      1 LIG       0.14100
@<TRIPOS>BOND
      1       1       2 ar
      2       1       3 ar
      3       2       5 ar
      4       3       6 ar
      5       4       5 ar
      6       4       6 ar
      7       1       7 1
      8       2       8 1
      9       3       9 1
     10       4      10 1
@<TRIPOS>ALT_TYPE
CGenFF_4.0_ALT_TYPE_SET
CGenFF_4.0 1 CG2R61 2 CG2R61 3 CG2R61 4 CG2R64 5 NG2R62 6 NG2R62 7 HGR61 8 HGR62 9 HGR62 10 HGR62
@<TRIPOS>MOLECULE
pyrimidine
 10 10 0 0 0
****
USER_CHARGES
INVALID_CHARGES
Pose:  50 Cluster:  50 Fr_nu: 652779 TotEn:    -9.62
@<TRIPOS>ATOM
      1 C1        -77.0977  -15.4810  -43.0206 C.ar   1 LIG      -0.13100
      2 C2        -77.7507  -15.1083  -44.1778 C.ar   1 LIG       0.28900
      3 C3        -75.8021  -15.0238  -42.8925 C.ar   1 LIG       0.28900
      4 C4        -75.9238  -13.9649  -44.9003 C.ar   1 LIG       0.50700
      5 N1        -77.1918  -14.3481  -45.1422 N.ar   1 LIG      -0.71900
      6 N2        -75.1814  -14.2611  -43.8163 N.ar   1 LIG      -0.71900
      7 H1        -77.5705  -16.0919  -42.2634 H      1 LIG       0.11500
      8 H2        -78.7721  -15.4204  -44.3670 H      1 LIG       0.11400
      9 H3        -75.2090  -15.2661  -42.0174 H      1 LIG       0.11400
     10 H4        -75.4497  -13.3542  -45.6588 H      1 LIG       0.14100
@<TRIPOS>BOND
      1       1       2 ar
      2       1       3 ar
      3       2       5 ar
      4       3       6 ar
      5       4       5 ar
      6       4       6 ar
      7       1       7 1
      8       2       8 1
      9       3       9 1
     10       4      10 1
@<TRIPOS>ALT_TYPE
CGenFF_4.0_ALT_TYPE_SET
CGenFF_4.0 1 CG2R61 2 CG2R61 3 CG2R61 4 CG2R64 5 NG2R62 6 NG2R62 7 HGR61 8 HGR62 9 HGR62 10 HGR62
@<TRIPOS>MOLECULE
pyrimidine
 10 10 0 0 0
****
USER_CHARGES
INVALID_CHARGES
Pose:  51 Cluster:  51 Fr_nu: 111092 TotEn:    -9.42
@<TRIPOS>ATOM
      1 C1        -76.4609  -11.3299  -52.3143 C.ar   1 LIG      -0.13100
      2 C2        -77.5557  -11.9177  -51.7140 C.ar   1 LIG       0.28900
      3 C3        -75.9671  -11.9824  -53.4253 C.ar   1 LIG       0.28900
      4 C4        -77.5588  -13.5955  -53.2477 C.ar   1 LIG       0.50700
      5 N1        -78.1323  -13.0546  -52.1559 N.ar   1 LIG      -0.71900
      6 N2        -76.4933  -13.1215  -53.9213 N.ar   1 LIG      -0.71900
      7 H1        -76.0185  -10.4172  -51.9382 H      1 LIG       0.11500
      8 H2        -78.0130  -11.4773  -50.8347 H      1 LIG       0.11400
      9 H3        -75.1083  -11.5960  -53.9634 H      1 LIG       0.11400
     10 H4        -78.0009  -14.5099  -53.6238 H      1 LIG       0.14100
@<TRIPOS>BOND
      1       1       2 ar
      2       1       3 ar
      3       2       5 ar
      4       3       6 ar
      5       4       5 ar
      6       4       6 ar
      7       1       7 1
      8       2       8 1
      9       3       9 1
     10       4      10 1
@<TRIPOS>ALT_TYPE
CGenFF_4.0_ALT_TYPE_SET
CGenFF_4.0 1 CG2R61 2 CG2R61 3 CG2R61 4 CG2R64 5 NG2R62 6 NG2R62 7 HGR61 8 HGR62 9 HGR62 10 HGR62
@<TRIPOS>MOLECULE
pyrimidine
 10 10 0 0 0
****
USER_CHARGES
INVALID_CHARGES
Pose:  52 Cluster:  52 Fr_nu: 1622358 TotEn:    -9.34
@<TRIPOS>ATOM
      1 C1        -66.6817   -0.8176  -28.0403 C.ar   1 LIG      -0.13100
      2 C2        -66.6068   -2.1746  -27.8009 C.ar   1 LIG       0.28900
      3 C3        -67.7811   -0.3982  -28.7610 C.ar   1 LIG       0.28900
      4 C4        -68.5536   -2.5302  -28.9193 C.ar   1 LIG       0.50700
      5 N1        -67.5286   -3.0629  -28.2272 N.ar   1 LIG      -0.71900
      6 N2        -68.7399   -1.2302  -29.2179 N.ar   1 LIG      -0.71900
      7 H1        -65.9275   -0.1276  -27.6863 H      1 LIG       0.11500
      8 H2        -65.7785   -2.5976  -27.2429 H      1 LIG       0.11400
      9 H3        -67.9255    0.6501  -28.9988 H      1 LIG       0.11400
     10 H4        -69.3083   -3.2210  -29.2748 H      1 LIG       0.14100
@<TRIPOS>BOND
      1       1       2 ar
      2       1       3 ar
      3       2       5 ar
      4       3       6 ar
      5       4       5 ar
      6       4       6 ar
      7       1       7 1
      8       2       8 1
      9       3       9 1
     10       4      10 1
@<TRIPOS>ALT_TYPE
CGenFF_4.0_ALT_TYPE_SET
CGenFF_4.0 1 CG2R61 2 CG2R61 3 CG2R61 4 CG2R64 5 NG2R62 6 NG2R62 7 HGR61 8 HGR62 9 HGR62 10 HGR62
@<TRIPOS>MOLECULE
pyrimidine
 10 10 0 0 0
****
USER_CHARGES
INVALID_CHARGES
Pose:  53 Cluster:  53 Fr_nu: 599271 TotEn:    -9.18
@<TRIPOS>ATOM
      1 C1        -58.8589   -3.0969  -21.0318 C.ar   1 LIG      -0.13100
      2 C2        -59.3389   -3.5926  -19.8367 C.ar   1 LIG       0.28900
      3 C3        -58.9179   -1.7259  -21.1762 C.ar   1 LIG       0.28900
      4 C4        -59.8433   -1.4978  -19.1126 C.ar   1 LIG       0.50700
      5 N1        -59.8400   -2.8188  -18.8516 N.ar   1 LIG      -0.71900
      6 N2        -59.4058   -0.8930  -20.2336 N.ar   1 LIG      -0.71900
      7 H1        -58.4624   -3.7411  -21.8051 H      1 LIG       0.11500
      8 H2        -59.3337   -4.6578  -19.6325 H      1 LIG       0.11400
      9 H3        -58.5644   -1.2446  -22.0817 H      1 LIG       0.11400
     10 H4        -60.2413   -0.8526  -18.3390 H      1 LIG       0.14100
@<TRIPOS>BOND
      1       1       2 ar
      2       1       3 ar
      3       2       5 ar
      4       3       6 ar
      5       4       5 ar
      6       4       6 ar
      7       1       7 1
      8       2       8 1
      9       3       9 1
     10       4      10 1
@<TRIPOS>ALT_TYPE
CGenFF_4.0_ALT_TYPE_SET
CGenFF_4.0 1 CG2R61 2 CG2R61 3 CG2R61 4 CG2R64 5 NG2R62 6 NG2R62 7 HGR61 8 HGR62 9 HGR62 10 HGR62
@<TRIPOS>MOLECULE
pyrimidine
 10 10 0 0 0
****
USER_CHARGES
INVALID_CHARGES
Pose:  54 Cluster:  54 Fr_nu:  32308 TotEn:    -9.02
@<TRIPOS>ATOM
      1 C1        -49.5074  -11.9094  -28.3683 C.ar   1 LIG      -0.13100
      2 C2        -49.3370  -10.6095  -27.9373 C.ar   1 LIG       0.28900
      3 C3        -50.7924  -12.4042  -28.2796 C.ar   1 LIG       0.28900
      4 C4        -51.5437  -10.4389  -27.4194 C.ar   1 LIG       0.50700
      5 N1        -50.3369   -9.8426  -27.4552 N.ar   1 LIG      -0.71900
      6 N2        -51.8383  -11.6942  -27.8083 N.ar   1 LIG      -0.71900
      7 H1        -48.6869  -12.5019  -28.7504 H      1 LIG       0.11500
      8 H2        -48.3623  -10.1348  -27.9686 H      1 LIG       0.11400
      9 H3        -51.0234  -13.4162  -28.5941 H      1 LIG       0.11400
     10 H4        -52.3651   -9.8463  -27.0357 H      1 LIG       0.14100
@<TRIPOS>BOND
      1       1       2 ar
      2       1       3 ar
      3       2       5 ar
      4       3       6 ar
      5       4       5 ar
      6       4       6 ar
      7       1       7 1
      8       2       8 1
      9       3       9 1
     10       4      10 1
@<TRIPOS>ALT_TYPE
CGenFF_4.0_ALT_TYPE_SET
CGenFF_4.0 1 CG2R61 2 CG2R61 3 CG2R61 4 CG2R64 5 NG2R62 6 NG2R62 7 HGR61 8 HGR62 9 HGR62 10 HGR62
@<TRIPOS>MOLECULE
pyrimidine
 10 10 0 0 0
****
USER_CHARGES
INVALID_CHARGES
Pose:  55 Cluster:  55 Fr_nu:  91143 TotEn:    -8.87
@<TRIPOS>ATOM
      1 C1        -76.0882  -11.8660  -53.4628 C.ar   1 LIG      -0.13100
      2 C2        -76.4701  -13.1628  -53.1853 C.ar   1 LIG       0.28900
      3 C3        -77.0704  -11.0549  -53.9931 C.ar   1 LIG       0.28900
      4 C4        -78.5801  -12.7528  -53.9246 C.ar   1 LIG       0.50700
      5 N1        -77.7123  -13.6415  -53.4046 N.ar   1 LIG      -0.71900
      6 N2        -78.3316  -11.4669  -54.2381 N.ar   1 LIG      -0.71900
      7 H1        -75.0842  -11.5087  -53.2768 H      1 LIG       0.11500
      8 H2        -75.7663  -13.8739  -52.7666 H      1 LIG       0.11400
      9 H3        -76.8641  -10.0200  -54.2440 H      1 LIG       0.11400
     10 H4        -79.5851  -13.1107  -54.1119 H      1 LIG       0.14100
@<TRIPOS>BOND
      1       1       2 ar
      2       1       3 ar
      3       2       5 ar
      4       3       6 ar
      5       4       5 ar
      6       4       6 ar
      7       1       7 1
      8       2       8 1
      9       3       9 1
     10       4      10 1
@<TRIPOS>ALT_TYPE
CGenFF_4.0_ALT_TYPE_SET
CGenFF_4.0 1 CG2R61 2 CG2R61 3 CG2R61 4 CG2R64 5 NG2R62 6 NG2R62 7 HGR61 8 HGR62 9 HGR62 10 HGR62
@<TRIPOS>MOLECULE
pyrimidine
 10 10 0 0 0
****
USER_CHARGES
INVALID_CHARGES
Pose:  56 Cluster:  56 Fr_nu: 325845 TotEn:    -8.82
@<TRIPOS>ATOM
      1 C1        -77.0428   -6.9924  -57.1968 C.ar   1 LIG      -0.13100
      2 C2        -77.5711   -7.4951  -56.0252 C.ar   1 LIG       0.28900
      3 C3        -75.6653   -6.9925  -57.2790 C.ar   1 LIG       0.28900
      4 C4        -75.4915   -7.9110  -55.2070 C.ar   1 LIG       0.50700
      5 N1        -76.8220   -7.9644  -55.0060 N.ar   1 LIG      -0.71900
      6 N2        -74.8559   -7.4458  -56.2994 N.ar   1 LIG      -0.71900
      7 H1        -77.6677   -6.6222  -57.9984 H      1 LIG       0.11500
      8 H2        -78.6436   -7.5353  -55.8692 H      1 LIG       0.11400
      9 H3        -75.1591   -6.6161  -58.1613 H      1 LIG       0.11400
     10 H4        -74.8655   -8.2806  -54.4041 H      1 LIG       0.14100
@<TRIPOS>BOND
      1       1       2 ar
      2       1       3 ar
      3       2       5 ar
      4       3       6 ar
      5       4       5 ar
      6       4       6 ar
      7       1       7 1
      8       2       8 1
      9       3       9 1
     10       4      10 1
@<TRIPOS>ALT_TYPE
CGenFF_4.0_ALT_TYPE_SET
CGenFF_4.0 1 CG2R61 2 CG2R61 3 CG2R61 4 CG2R64 5 NG2R62 6 NG2R62 7 HGR61 8 HGR62 9 HGR62 10 HGR62
@<TRIPOS>MOLECULE
pyrimidine
 10 10 0 0 0
****
USER_CHARGES
INVALID_CHARGES
Pose:  57 Cluster:  57 Fr_nu: 740282 TotEn:    -8.82
@<TRIPOS>ATOM
      1 C1        -58.8315   -2.8887  -21.1320 C.ar   1 LIG      -0.13100
      2 C2        -59.1514   -2.3348  -19.9092 C.ar   1 LIG       0.28900
      3 C3        -59.3018   -2.2089  -22.2368 C.ar   1 LIG       0.28900
      4 C4        -60.2749   -0.6349  -20.9167 C.ar   1 LIG       0.50700
      5 N1        -59.8740   -1.2047  -19.7643 N.ar   1 LIG      -0.71900
      6 N2        -60.0294   -1.0749  -22.1656 N.ar   1 LIG      -0.71900
      7 H1        -58.2500   -3.7968  -21.2188 H      1 LIG       0.11500
      8 H2        -58.8257   -2.7986  -18.9845 H      1 LIG       0.11400
      9 H3        -59.1012   -2.5685  -23.2402 H      1 LIG       0.11400
     10 H4        -60.8580    0.2738  -20.8300 H      1 LIG       0.14100
@<TRIPOS>BOND
      1       1       2 ar
      2       1       3 ar
      3       2       5 ar
      4       3       6 ar
      5       4       5 ar
      6       4       6 ar
      7       1       7 1
      8       2       8 1
      9       3       9 1
     10       4      10 1
@<TRIPOS>ALT_TYPE
CGenFF_4.0_ALT_TYPE_SET
CGenFF_4.0 1 CG2R61 2 CG2R61 3 CG2R61 4 CG2R64 5 NG2R62 6 NG2R62 7 HGR61 8 HGR62 9 HGR62 10 HGR62
@<TRIPOS>MOLECULE
pyrimidine
 10 10 0 0 0
****
USER_CHARGES
INVALID_CHARGES
Pose:  58 Cluster:  58 Fr_nu: 212365 TotEn:    -8.45
@<TRIPOS>ATOM
      1 C1        -76.4218   -7.2303  -59.0792 C.ar   1 LIG      -0.13100
      2 C2        -75.0558   -7.3643  -58.9351 C.ar   1 LIG       0.28900
      3 C3        -77.1299   -7.0424  -57.9099 C.ar   1 LIG       0.28900
      4 C4        -75.2205   -7.1315  -56.6799 C.ar   1 LIG       0.50700
      5 N1        -74.4197   -7.3197  -57.7461 N.ar   1 LIG      -0.71900
      6 N2        -76.5595   -6.9878  -56.6885 N.ar   1 LIG      -0.71900
      7 H1        -76.9058   -7.2702  -60.0458 H      1 LIG       0.11500
      8 H2        -74.4162   -7.5158  -59.7978 H      1 LIG       0.11400
      9 H3        -78.2084   -6.9277  -57.9232 H      1 LIG       0.11400
     10 H4        -74.7361   -7.0926  -55.7119 H      1 LIG       0.14100
@<TRIPOS>BOND
      1       1       2 ar
      2       1       3 ar
      3       2       5 ar
      4       3       6 ar
      5       4       5 ar
      6       4       6 ar
      7       1       7 1
      8       2       8 1
      9       3       9 1
     10       4      10 1
@<TRIPOS>ALT_TYPE
CGenFF_4.0_ALT_TYPE_SET
CGenFF_4.0 1 CG2R61 2 CG2R61 3 CG2R61 4 CG2R64 5 NG2R62 6 NG2R62 7 HGR61 8 HGR62 9 HGR62 10 HGR62
@<TRIPOS>MOLECULE
pyrimidine
 10 10 0 0 0
****
USER_CHARGES
INVALID_CHARGES
Pose:  59 Cluster:  59 Fr_nu: 1551236 TotEn:    -8.40
@<TRIPOS>ATOM
      1 C1        -59.7946   -2.4891  -22.5844 C.ar   1 LIG      -0.13100
      2 C2        -59.8188   -1.9444  -23.8522 C.ar   1 LIG       0.28900
      3 C3        -60.7563   -2.0184  -21.7139 C.ar   1 LIG       0.28900
      4 C4        -61.5958   -0.6346  -23.3100 C.ar   1 LIG       0.50700
      5 N1        -60.7087   -1.0118  -24.2504 N.ar   1 LIG      -0.71900
      6 N2        -61.6758   -1.0880  -22.0444 N.ar   1 LIG      -0.71900
      7 H1        -59.0689   -3.2361  -22.2920 H      1 LIG       0.11500
      8 H2        -59.1015   -2.2522  -24.6051 H      1 LIG       0.11400
      9 H3        -60.8155   -2.3871  -20.6956 H      1 LIG       0.11400
     10 H4        -62.3218    0.1142  -23.6022 H      1 LIG       0.14100
@<TRIPOS>BOND
      1       1       2 ar
      2       1       3 ar
      3       2       5 ar
      4       3       6 ar
      5       4       5 ar
      6       4       6 ar
      7       1       7 1
      8       2       8 1
      9       3       9 1
     10       4      10 1
@<TRIPOS>ALT_TYPE
CGenFF_4.0_ALT_TYPE_SET
CGenFF_4.0 1 CG2R61 2 CG2R61 3 CG2R61 4 CG2R64 5 NG2R62 6 NG2R62 7 HGR61 8 HGR62 9 HGR62 10 HGR62
@<TRIPOS>MOLECULE
pyrimidine
 10 10 0 0 0
****
USER_CHARGES
INVALID_CHARGES
Pose:  60 Cluster:  60 Fr_nu: 788676 TotEn:    -8.30
@<TRIPOS>ATOM
      1 C1        -50.2877  -12.1860  -43.1721 C.ar   1 LIG      -0.13100
      2 C2        -50.3086  -10.9899  -42.4840 C.ar   1 LIG       0.28900
      3 C3        -49.3074  -12.3032  -44.1361 C.ar   1 LIG       0.28900
      4 C4        -48.5350  -10.2154  -43.6762 C.ar   1 LIG       0.50700
      5 N1        -49.4440   -9.9794  -42.7112 N.ar   1 LIG      -0.71900
      6 N2        -48.4113  -11.3342  -44.4157 N.ar   1 LIG      -0.71900
      7 H1        -50.9939  -12.9799  -42.9691 H      1 LIG       0.11500
      8 H2        -51.0434  -10.8058  -41.7078 H      1 LIG       0.11400
      9 H3        -49.2131  -13.2066  -44.7289 H      1 LIG       0.11400
     10 H4        -47.8285   -9.4202  -43.8805 H      1 LIG       0.14100
@<TRIPOS>BOND
      1       1       2 ar
      2       1       3 ar
      3       2       5 ar
      4       3       6 ar
      5       4       5 ar
      6       4       6 ar
      7       1       7 1
      8       2       8 1
      9       3       9 1
     10       4      10 1
@<TRIPOS>ALT_TYPE
CGenFF_4.0_ALT_TYPE_SET
CGenFF_4.0 1 CG2R61 2 CG2R61 3 CG2R61 4 CG2R64 5 NG2R62 6 NG2R62 7 HGR61 8 HGR62 9 HGR62 10 HGR62
@<TRIPOS>MOLECULE
pyrimidine
 10 10 0 0 0
****
USER_CHARGES
INVALID_CHARGES
Pose:  61 Cluster:  61 Fr_nu: 2789813 TotEn:    -8.28
@<TRIPOS>ATOM
      1 C1        -54.2839    2.5437  -41.0792 C.ar   1 LIG      -0.13100
      2 C2        -54.7112    1.6288  -40.1385 C.ar   1 LIG       0.28900
      3 C3        -55.2658    3.0580  -41.9010 C.ar   1 LIG       0.28900
      4 C4        -56.8583    1.8124  -40.8620 C.ar   1 LIG       0.50700
      5 N1        -55.9956    1.2390  -40.0016 N.ar   1 LIG      -0.71900
      6 N2        -56.5677    2.7132  -41.8200 N.ar   1 LIG      -0.71900
      7 H1        -53.2467    2.8382  -41.1668 H      1 LIG       0.11500
      8 H2        -54.0113    1.1703  -39.4483 H      1 LIG       0.11400
      9 H3        -55.0255    3.7829  -42.6711 H      1 LIG       0.11400
     10 H4        -57.8967    1.5168  -40.7752 H      1 LIG       0.14100
@<TRIPOS>BOND
      1       1       2 ar
      2       1       3 ar
      3       2       5 ar
      4       3       6 ar
      5       4       5 ar
      6       4       6 ar
      7       1       7 1
      8       2       8 1
      9       3       9 1
     10       4      10 1
@<TRIPOS>ALT_TYPE
CGenFF_4.0_ALT_TYPE_SET
CGenFF_4.0 1 CG2R61 2 CG2R61 3 CG2R61 4 CG2R64 5 NG2R62 6 NG2R62 7 HGR61 8 HGR62 9 HGR62 10 HGR62
@<TRIPOS>MOLECULE
pyrimidine
 10 10 0 0 0
****
USER_CHARGES
INVALID_CHARGES
Pose:  62 Cluster:  62 Fr_nu: 599316 TotEn:    -8.19
@<TRIPOS>ATOM
      1 C1        -59.2010   -2.0629  -21.8791 C.ar   1 LIG      -0.13100
      2 C2        -60.2830   -1.3019  -21.4860 C.ar   1 LIG       0.28900
      3 C3        -58.8589   -3.0969  -21.0318 C.ar   1 LIG       0.28900
      4 C4        -60.5526   -2.5618  -19.6133 C.ar   1 LIG       0.50700
      5 N1        -60.9844   -1.5242  -20.3551 N.ar   1 LIG      -0.71900
      6 N2        -59.5151   -3.3759  -19.8864 N.ar   1 LIG      -0.71900
      7 H1        -58.6563   -1.8619  -22.7919 H      1 LIG       0.11500
      8 H2        -60.6258   -0.4672  -22.0878 H      1 LIG       0.11400
      9 H3        -58.0219   -3.7489  -21.2569 H      1 LIG       0.11400
     10 H4        -61.0971   -2.7626  -18.6988 H      1 LIG       0.14100
@<TRIPOS>BOND
      1       1       2 ar
      2       1       3 ar
      3       2       5 ar
      4       3       6 ar
      5       4       5 ar
      6       4       6 ar
      7       1       7 1
      8       2       8 1
      9       3       9 1
     10       4      10 1
@<TRIPOS>ALT_TYPE
CGenFF_4.0_ALT_TYPE_SET
CGenFF_4.0 1 CG2R61 2 CG2R61 3 CG2R61 4 CG2R64 5 NG2R62 6 NG2R62 7 HGR61 8 HGR62 9 HGR62 10 HGR62
@<TRIPOS>MOLECULE
pyrimidine
 10 10 0 0 0
****
USER_CHARGES
INVALID_CHARGES
Pose:  63 Cluster:  63 Fr_nu:  77805 TotEn:    -8.06
@<TRIPOS>ATOM
      1 C1        -50.5887  -12.3959  -42.1116 C.ar   1 LIG      -0.13100
      2 C2        -50.1258  -13.2071  -43.1275 C.ar   1 LIG       0.28900
      3 C3        -50.0757  -11.1152  -42.0894 C.ar   1 LIG       0.28900
      4 C4        -48.8061  -11.5378  -43.9269 C.ar   1 LIG       0.50700
      5 N1        -49.2312  -12.8090  -44.0557 N.ar   1 LIG      -0.71900
      6 N2        -49.1794  -10.6510  -42.9846 N.ar   1 LIG      -0.71900
      7 H1        -51.3068  -12.7417  -41.3801 H      1 LIG       0.11500
      8 H2        -50.4719  -14.2302  -43.2258 H      1 LIG       0.11400
      9 H3        -50.3799  -10.4055  -41.3276 H      1 LIG       0.11400
     10 H4        -48.0863  -11.1917  -44.6585 H      1 LIG       0.14100
@<TRIPOS>BOND
      1       1       2 ar
      2       1       3 ar
      3       2       5 ar
      4       3       6 ar
      5       4       5 ar
      6       4       6 ar
      7       1       7 1
      8       2       8 1
      9       3       9 1
     10       4      10 1
@<TRIPOS>ALT_TYPE
CGenFF_4.0_ALT_TYPE_SET
CGenFF_4.0 1 CG2R61 2 CG2R61 3 CG2R61 4 CG2R64 5 NG2R62 6 NG2R62 7 HGR61 8 HGR62 9 HGR62 10 HGR62
@<TRIPOS>MOLECULE
pyrimidine
 10 10 0 0 0
****
USER_CHARGES
INVALID_CHARGES
Pose:  64 Cluster:  64 Fr_nu:   2055 TotEn:    -7.89
@<TRIPOS>ATOM
      1 C1        -50.0261   -9.3907  -27.8696 C.ar   1 LIG      -0.13100
      2 C2        -49.2456  -10.4406  -28.3091 C.ar   1 LIG       0.28900
      3 C3        -51.3708   -9.6653  -27.7272 C.ar   1 LIG       0.28900
      4 C4        -51.0570  -11.8099  -28.4120 C.ar   1 LIG       0.50700
      5 N1        -49.7299  -11.6679  -28.5907 N.ar   1 LIG      -0.71900
      6 N2        -51.9224  -10.8680  -27.9906 N.ar   1 LIG      -0.71900
      7 H1        -49.6108   -8.4160  -27.6512 H      1 LIG       0.11500
      8 H2        -48.1771  -10.3198  -28.4513 H      1 LIG       0.11400
      9 H3        -52.0630   -8.9024  -27.3878 H      1 LIG       0.11400
     10 H4        -51.4732  -12.7855  -28.6317 H      1 LIG       0.14100
@<TRIPOS>BOND
      1       1       2 ar
      2       1       3 ar
      3       2       5 ar
      4       3       6 ar
      5       4       5 ar
      6       4       6 ar
      7       1       7 1
      8       2       8 1
      9       3       9 1
     10       4      10 1
@<TRIPOS>ALT_TYPE
CGenFF_4.0_ALT_TYPE_SET
CGenFF_4.0 1 CG2R61 2 CG2R61 3 CG2R61 4 CG2R64 5 NG2R62 6 NG2R62 7 HGR61 8 HGR62 9 HGR62 10 HGR62
@<TRIPOS>MOLECULE
pyrimidine
 10 10 0 0 0
****
USER_CHARGES
INVALID_CHARGES
Pose:  65 Cluster:  65 Fr_nu: 2440498 TotEn:    -7.20
@<TRIPOS>ATOM
      1 C1        -54.9242    2.5659  -40.9219 C.ar   1 LIG      -0.13100
      2 C2        -55.7203    1.6268  -41.5454 C.ar   1 LIG       0.28900
      3 C3        -55.5227    3.2706  -39.8976 C.ar   1 LIG       0.28900
      4 C4        -57.4716    2.1377  -40.1893 C.ar   1 LIG       0.50700
      5 N1        -57.0030    1.3857  -41.2034 N.ar   1 LIG      -0.71900
      6 N2        -56.7991    3.0817  -39.5036 N.ar   1 LIG      -0.71900
      7 H1        -53.8979    2.7385  -41.2171 H      1 LIG       0.11500
      8 H2        -55.3370    1.0243  -42.3617 H      1 LIG       0.11400
      9 H3        -54.9760    4.0301  -39.3492 H      1 LIG       0.11400
     10 H4        -58.4995    1.9658  -39.8943 H      1 LIG       0.14100
@<TRIPOS>BOND
      1       1       2 ar
      2       1       3 ar
      3       2       5 ar
      4       3       6 ar
      5       4       5 ar
      6       4       6 ar
      7       1       7 1
      8       2       8 1
      9       3       9 1
     10       4      10 1
@<TRIPOS>ALT_TYPE
CGenFF_4.0_ALT_TYPE_SET
CGenFF_4.0 1 CG2R61 2 CG2R61 3 CG2R61 4 CG2R64 5 NG2R62 6 NG2R62 7 HGR61 8 HGR62 9 HGR62 10 HGR62
@<TRIPOS>MOLECULE
pyrimidine
 10 10 0 0 0
****
USER_CHARGES
INVALID_CHARGES
Pose:  66 Cluster:  66 Fr_nu: 637462 TotEn:    -6.78
@<TRIPOS>ATOM
      1 C1        -59.9344   -1.6737  -22.8430 C.ar   1 LIG      -0.13100
      2 C2        -59.9344   -1.6737  -24.2230 C.ar   1 LIG       0.28900
      3 C3        -61.1784   -1.6737  -22.2459 C.ar   1 LIG       0.28900
      4 C4        -62.2070   -1.6740  -24.2730 C.ar   1 LIG       0.50700
      5 N1        -61.0563   -1.6739  -24.9725 N.ar   1 LIG      -0.71900
      6 N2        -62.3397   -1.6737  -22.9328 N.ar   1 LIG      -0.71900
      7 H1        -59.0189   -1.6734  -22.2668 H      1 LIG       0.11500
      8 H2        -59.0042   -1.6734  -24.7807 H      1 LIG       0.11400
      9 H3        -61.2789   -1.6730  -21.1660 H      1 LIG       0.11400
     10 H4        -63.1238   -1.6731  -24.8497 H      1 LIG       0.14100
@<TRIPOS>BOND
      1       1       2 ar
      2       1       3 ar
      3       2       5 ar
      4       3       6 ar
      5       4       5 ar
      6       4       6 ar
      7       1       7 1
      8       2       8 1
      9       3       9 1
     10       4      10 1
@<TRIPOS>ALT_TYPE
CGenFF_4.0_ALT_TYPE_SET
CGenFF_4.0 1 CG2R61 2 CG2R61 3 CG2R61 4 CG2R64 5 NG2R62 6 NG2R62 7 HGR61 8 HGR62 9 HGR62 10 HGR62
@<TRIPOS>MOLECULE
pyrimidine
 10 10 0 0 0
****
USER_CHARGES
INVALID_CHARGES
Pose:  67 Cluster:  67 Fr_nu:  91887 TotEn:    -6.18
@<TRIPOS>ATOM
      1 C1        -76.7043  -12.2768  -53.1034 C.ar   1 LIG      -0.13100
      2 C2        -77.8182  -11.7696  -52.4657 C.ar   1 LIG       0.28900
      3 C3        -76.9341  -13.3423  -53.9494 C.ar   1 LIG       0.28900
      4 C4        -79.1587  -13.2967  -53.4846 C.ar   1 LIG       0.50700
      5 N1        -79.0649  -12.2570  -52.6338 N.ar   1 LIG      -0.71900
      6 N2        -78.1529  -13.8797  -54.1644 N.ar   1 LIG      -0.71900
      7 H1        -75.7154  -11.8660  -52.9497 H      1 LIG       0.11500
      8 H2        -77.7360  -10.9321  -51.7815 H      1 LIG       0.11400
      9 H3        -76.1198  -13.8080  -54.4939 H      1 LIG       0.11400
     10 H4        -80.1486  -13.7089  -53.6377 H      1 LIG       0.14100
@<TRIPOS>BOND
      1       1       2 ar
      2       1       3 ar
      3       2       5 ar
      4       3       6 ar
      5       4       5 ar
      6       4       6 ar
      7       1       7 1
      8       2       8 1
      9       3       9 1
     10       4      10 1
@<TRIPOS>ALT_TYPE
CGenFF_4.0_ALT_TYPE_SET
CGenFF_4.0 1 CG2R61 2 CG2R61 3 CG2R61 4 CG2R64 5 NG2R62 6 NG2R62 7 HGR61 8 HGR62 9 HGR62 10 HGR62
@<TRIPOS>MOLECULE
pyrimidine
 10 10 0 0 0
****
USER_CHARGES
INVALID_CHARGES
Pose:  68 Cluster:  68 Fr_nu:   1870 TotEn:    -5.31
@<TRIPOS>ATOM
      1 C1        -51.0436  -11.7629  -28.5562 C.ar   1 LIG      -0.13100
      2 C2        -49.7283  -11.3521  -28.4813 C.ar   1 LIG       0.28900
      3 C3        -51.9729  -10.8890  -28.0303 C.ar   1 LIG       0.28900
      4 C4        -50.3388   -9.4157  -27.4592 C.ar   1 LIG       0.50700
      5 N1        -49.3389  -10.1804  -27.9375 N.ar   1 LIG      -0.71900
      6 N2        -51.6546   -9.7027  -27.4720 N.ar   1 LIG      -0.71900
      7 H1        -51.3276  -12.7087  -28.9980 H      1 LIG       0.11500
      8 H2        -48.9273  -11.9726  -28.8683 H      1 LIG       0.11400
      9 H3        -53.0313  -11.1259  -28.0432 H      1 LIG       0.11400
     10 H4        -50.0547   -8.4693  -27.0157 H      1 LIG       0.14100
@<TRIPOS>BOND
      1       1       2 ar
      2       1       3 ar
      3       2       5 ar
      4       3       6 ar
      5       4       5 ar
      6       4       6 ar
      7       1       7 1
      8       2       8 1
      9       3       9 1
     10       4      10 1
@<TRIPOS>ALT_TYPE
CGenFF_4.0_ALT_TYPE_SET
CGenFF_4.0 1 CG2R61 2 CG2R61 3 CG2R61 4 CG2R64 5 NG2R62 6 NG2R62 7 HGR61 8 HGR62 9 HGR62 10 HGR62
@<TRIPOS>MOLECULE
pyrimidine
 10 10 0 0 0
****
USER_CHARGES
INVALID_CHARGES
Pose:  69 Cluster:  69 Fr_nu:   6198 TotEn:    -3.38
@<TRIPOS>ATOM
      1 C1        -84.1965   -7.0032  -46.1523 C.ar   1 LIG      -0.13100
      2 C2        -84.2110   -6.5695  -44.8423 C.ar   1 LIG       0.28900
      3 C3        -82.9760   -6.9303  -46.7920 C.ar   1 LIG       0.28900
      4 C4        -81.9933   -6.0780  -44.9279 C.ar   1 LIG       0.50700
      5 N1        -83.1238   -6.0991  -44.1965 N.ar   1 LIG      -0.71900
      6 N2        -81.8498   -6.4711  -46.2079 N.ar   1 LIG      -0.71900
      7 H1        -85.0841   -7.3759  -46.6457 H      1 LIG       0.11500
      8 H2        -85.1248   -6.5889  -44.2585 H      1 LIG       0.11400
      9 H3        -82.8668   -7.2480  -47.8232 H      1 LIG       0.11400
     10 H4        -81.1046   -5.7039  -44.4344 H      1 LIG       0.14100
@<TRIPOS>BOND
      1       1       2 ar
      2       1       3 ar
      3       2       5 ar
      4       3       6 ar
      5       4       5 ar
      6       4       6 ar
      7       1       7 1
      8       2       8 1
      9       3       9 1
     10       4      10 1
@<TRIPOS>ALT_TYPE
CGenFF_4.0_ALT_TYPE_SET
CGenFF_4.0 1 CG2R61 2 CG2R61 3 CG2R61 4 CG2R64 5 NG2R62 6 NG2R62 7 HGR61 8 HGR62 9 HGR62 10 HGR62
@<TRIPOS>MOLECULE
naphtalene
 18 19 0 0 0
****
USER_CHARGES
INVALID_CHARGES
Pose:   1 Cluster:   1 Fr_nu: 169524 TotEn:   -13.44
@<TRIPOS>ATOM
      1 C1        -61.0245   -1.9149  -24.3244 C.ar   1 LIG      -0.11500
      2 C2        -60.8917   -0.6673  -23.7221 C.ar   1 LIG      -0.11500
      3 C3        -64.9287   -0.3261  -26.7545 C.ar   1 LIG      -0.11500
      4 C4        -64.7959    0.9214  -26.1522 C.ar   1 LIG      -0.11500
      5 C5        -62.0602   -2.1467  -25.2299 C.ar   1 LIG      -0.11700
      6 C6        -61.7941    0.3532  -24.0230 C.ar   1 LIG      -0.11700
      7 C7        -64.0262   -1.3467  -26.4537 C.ar   1 LIG      -0.11700
      8 C8        -63.7602    1.1533  -25.2466 C.ar   1 LIG      -0.11700
      9 C9        -62.9777   -1.1310  -25.5445 C.ar   1 LIG       0.00400
     10 C10       -62.8427    0.1376  -24.9320 C.ar   1 LIG       0.00400
     11 H1        -60.3220   -2.7092  -24.0894 H      1 LIG       0.11500
     12 H2        -60.0849   -0.4878  -23.0175 H      1 LIG       0.11500
     13 H3        -65.7354   -0.5063  -27.4595 H      1 LIG       0.11500
     14 H4        -65.4994    1.7149  -26.3865 H      1 LIG       0.11500
     15 H5        -62.1450   -3.1298  -25.6884 H      1 LIG       0.11500
     16 H6        -61.6709    1.3208  -23.5408 H      1 LIG       0.11500
     17 H7        -64.1490   -2.3139  -26.9366 H      1 LIG       0.11500
     18 H8        -63.6757    2.1362  -24.7874 H      1 LIG       0.11500
@<TRIPOS>BOND
      1       1       2 ar
      2       1       5 ar
      3       2       6 ar
      4       3       4 ar
      5       3       7 ar
      6       4       8 ar
      7       5       9 ar
      8       6      10 ar
      9       7       9 ar
     10       8      10 ar
     11       9      10 ar
     12       1      11 1
     13       2      12 1
     14       3      13 1
     15       4      14 1
     16       5      15 1
     17       6      16 1
     18       7      17 1
     19       8      18 1
@<TRIPOS>ALT_TYPE
CGenFF_4.0_ALT_TYPE_SET
CGenFF_4.0 1 CG2R61 2 CG2R61 3 CG2R61 4 CG2R61 5 CG2R61 6 CG2R61 7 CG2R61 8 CG2R61 9 CG2R61 10 CG2R61 11 HGR61 12 HGR61 13 HGR61 14 HGR61 15 HGR61 16 HGR61 17 HGR61 18 HGR61
@<TRIPOS>MOLECULE
naphtalene
 18 19 0 0 0
****
USER_CHARGES
INVALID_CHARGES
Pose:   2 Cluster:   2 Fr_nu:   9717 TotEn:   -13.43
@<TRIPOS>ATOM
      1 C1        -80.1376  -15.0971  -54.5563 C.ar   1 LIG      -0.11500
      2 C2        -79.0035  -15.5244  -55.2406 C.ar   1 LIG      -0.11500
      3 C3        -77.4978  -11.6782  -52.3168 C.ar   1 LIG      -0.11500
      4 C4        -76.3638  -12.1056  -53.0010 C.ar   1 LIG      -0.11500
      5 C5        -80.0515  -14.0340  -53.6570 C.ar   1 LIG      -0.11700
      6 C6        -77.7792  -14.8903  -55.0282 C.ar   1 LIG      -0.11700
      7 C7        -78.7223  -12.3123  -52.5292 C.ar   1 LIG      -0.11700
      8 C8        -76.4497  -13.1688  -53.9004 C.ar   1 LIG      -0.11700
      9 C9        -78.8272  -13.3841  -53.4308 C.ar   1 LIG       0.00400
     10 C10       -77.6741  -13.8187  -54.1266 C.ar   1 LIG       0.00400
     11 H1        -81.0904  -15.5915  -54.7217 H      1 LIG       0.11500
     12 H2        -79.0717  -16.3520  -55.9407 H      1 LIG       0.11500
     13 H3        -77.4304  -10.8504  -51.6164 H      1 LIG       0.11500
     14 H4        -75.4110  -11.6118  -52.8343 H      1 LIG       0.11500
     15 H5        -80.9508  -13.7171  -53.1329 H      1 LIG       0.11500
     16 H6        -76.9058  -15.2407  -55.5744 H      1 LIG       0.11500
     17 H7        -79.5957  -11.9613  -51.9836 H      1 LIG       0.11500
     18 H8        -75.5504  -13.4863  -54.4241 H      1 LIG       0.11500
@<TRIPOS>BOND
      1       1       2 ar
      2       1       5 ar
      3       2       6 ar
      4       3       4 ar
      5       3       7 ar
      6       4       8 ar
      7       5       9 ar
      8       6      10 ar
      9       7       9 ar
     10       8      10 ar
     11       9      10 ar
     12       1      11 1
     13       2      12 1
     14       3      13 1
     15       4      14 1
     16       5      15 1
     17       6      16 1
     18       7      17 1
     19       8      18 1
@<TRIPOS>ALT_TYPE
CGenFF_4.0_ALT_TYPE_SET
CGenFF_4.0 1 CG2R61 2 CG2R61 3 CG2R61 4 CG2R61 5 CG2R61 6 CG2R61 7 CG2R61 8 CG2R61 9 CG2R61 10 CG2R61 11 HGR61 12 HGR61 13 HGR61 14 HGR61 15 HGR61 16 HGR61 17 HGR61 18 HGR61
@<TRIPOS>MOLECULE
naphtalene
 18 19 0 0 0
****
USER_CHARGES
INVALID_CHARGES
Pose:   3 Cluster:   3 Fr_nu:   9714 TotEn:   -13.29
@<TRIPOS>ATOM
      1 C1        -74.6441   -9.4315  -53.1782 C.ar   1 LIG      -0.11500
      2 C2        -74.0007  -10.3649  -53.9855 C.ar   1 LIG      -0.11500
      3 C3        -78.3314  -12.5381  -52.5257 C.ar   1 LIG      -0.11500
      4 C4        -77.6879  -13.4714  -53.3331 C.ar   1 LIG      -0.11500
      5 C5        -75.8823   -9.7342  -52.6110 C.ar   1 LIG      -0.11700
      6 C6        -74.5929  -11.6044  -54.2288 C.ar   1 LIG      -0.11700
      7 C7        -77.7391  -11.2985  -52.2824 C.ar   1 LIG      -0.11700
      8 C8        -76.4497  -13.1688  -53.9004 C.ar   1 LIG      -0.11700
      9 C9        -76.4932  -10.9770  -52.8452 C.ar   1 LIG       0.00400
     10 C10       -75.8389  -11.9260  -53.6662 C.ar   1 LIG       0.00400
     11 H1        -74.1828   -8.4665  -52.9896 H      1 LIG       0.11500
     12 H2        -73.0366  -10.1284  -54.4264 H      1 LIG       0.11500
     13 H3        -79.2956  -12.7741  -52.0844 H      1 LIG       0.11500
     14 H4        -78.1503  -14.4356  -53.5225 H      1 LIG       0.11500
     15 H5        -76.3672   -8.9892  -51.9836 H      1 LIG       0.11500
     16 H6        -74.0717  -12.3189  -54.8626 H      1 LIG       0.11500
     17 H7        -78.2600  -10.5845  -51.6480 H      1 LIG       0.11500
     18 H8        -75.9650  -13.9134  -54.5285 H      1 LIG       0.11500
@<TRIPOS>BOND
      1       1       2 ar
      2       1       5 ar
      3       2       6 ar
      4       3       4 ar
      5       3       7 ar
      6       4       8 ar
      7       5       9 ar
      8       6      10 ar
      9       7       9 ar
     10       8      10 ar
     11       9      10 ar
     12       1      11 1
     13       2      12 1
     14       3      13 1
     15       4      14 1
     16       5      15 1
     17       6      16 1
     18       7      17 1
     19       8      18 1
@<TRIPOS>ALT_TYPE
CGenFF_4.0_ALT_TYPE_SET
CGenFF_4.0 1 CG2R61 2 CG2R61 3 CG2R61 4 CG2R61 5 CG2R61 6 CG2R61 7 CG2R61 8 CG2R61 9 CG2R61 10 CG2R61 11 HGR61 12 HGR61 13 HGR61 14 HGR61 15 HGR61 16 HGR61 17 HGR61 18 HGR61
@<TRIPOS>MOLECULE
naphtalene
 18 19 0 0 0
****
USER_CHARGES
INVALID_CHARGES
Pose:   4 Cluster:   4 Fr_nu: 362995 TotEn:   -13.19
@<TRIPOS>ATOM
      1 C1        -48.4862    5.4375  -33.1983 C.ar   1 LIG      -0.11500
      2 C2        -48.9097    6.7628  -33.2285 C.ar   1 LIG      -0.11500
      3 C3        -52.3155    4.1523  -35.9108 C.ar   1 LIG      -0.11500
      4 C4        -52.7389    5.4777  -35.9409 C.ar   1 LIG      -0.11500
      5 C5        -49.2241    4.4532  -33.8565 C.ar   1 LIG      -0.11700
      6 C6        -50.0726    7.1091  -33.9168 C.ar   1 LIG      -0.11700
      7 C7        -51.1524    3.8060  -35.2224 C.ar   1 LIG      -0.11700
      8 C8        -52.0011    6.4620  -35.2827 C.ar   1 LIG      -0.11700
      9 C9        -50.3973    4.7837  -34.5543 C.ar   1 LIG       0.00400
     10 C10       -50.8279    6.1315  -34.5849 C.ar   1 LIG       0.00400
     11 H1        -47.5810    5.1684  -32.6618 H      1 LIG       0.11500
     12 H2        -48.3343    7.5283  -32.7159 H      1 LIG       0.11500
     13 H3        -52.8904    3.3862  -36.4233 H      1 LIG       0.11500
     14 H4        -53.6449    5.7460  -36.4764 H      1 LIG       0.11500
     15 H5        -48.8745    3.4235  -33.8192 H      1 LIG       0.11500
     16 H6        -50.3847    8.1514  -33.9276 H      1 LIG       0.11500
     17 H7        -50.8401    2.7639  -35.2125 H      1 LIG       0.11500
     18 H8        -52.3510    7.4917  -35.3192 H      1 LIG       0.11500
@<TRIPOS>BOND
      1       1       2 ar
      2       1       5 ar
      3       2       6 ar
      4       3       4 ar
      5       3       7 ar
      6       4       8 ar
      7       5       9 ar
      8       6      10 ar
      9       7       9 ar
     10       8      10 ar
     11       9      10 ar
     12       1      11 1
     13       2      12 1
     14       3      13 1
     15       4      14 1
     16       5      15 1
     17       6      16 1
     18       7      17 1
     19       8      18 1
@<TRIPOS>ALT_TYPE
CGenFF_4.0_ALT_TYPE_SET
CGenFF_4.0 1 CG2R61 2 CG2R61 3 CG2R61 4 CG2R61 5 CG2R61 6 CG2R61 7 CG2R61 8 CG2R61 9 CG2R61 10 CG2R61 11 HGR61 12 HGR61 13 HGR61 14 HGR61 15 HGR61 16 HGR61 17 HGR61 18 HGR61
@<TRIPOS>MOLECULE
naphtalene
 18 19 0 0 0
****
USER_CHARGES
INVALID_CHARGES
Pose:   5 Cluster:   5 Fr_nu:  88980 TotEn:   -13.15
@<TRIPOS>ATOM
      1 C1        -70.4279    0.5194  -30.3064 C.ar   1 LIG      -0.11500
      2 C2        -69.9899   -0.7925  -30.1522 C.ar   1 LIG      -0.11500
      3 C3        -74.8627   -1.0999  -31.4825 C.ar   1 LIG      -0.11500
      4 C4        -74.4246   -2.4118  -31.3282 C.ar   1 LIG      -0.11500
      5 C5        -71.7486    0.7759  -30.6757 C.ar   1 LIG      -0.11700
      6 C6        -70.8706   -1.8529  -30.3667 C.ar   1 LIG      -0.11700
      7 C7        -73.9819   -0.0394  -31.2679 C.ar   1 LIG      -0.11700
      8 C8        -73.1039   -2.6684  -30.9590 C.ar   1 LIG      -0.11700
      9 C9        -72.6490   -0.2792  -30.8958 C.ar   1 LIG       0.00400
     10 C10       -72.2035   -1.6133  -30.7390 C.ar   1 LIG       0.00400
     11 H1        -69.7416    1.3445  -30.1399 H      1 LIG       0.11500
     12 H2        -68.9616   -0.9912  -29.8644 H      1 LIG       0.11500
     13 H3        -75.8912   -0.9005  -31.7701 H      1 LIG       0.11500
     14 H4        -75.1109   -3.2365  -31.4963 H      1 LIG       0.11500
     15 H5        -72.0691    1.8094  -30.7909 H      1 LIG       0.11500
     16 H6        -70.5067   -2.8704  -30.2399 H      1 LIG       0.11500
     17 H7        -74.3462    0.9780  -31.3939 H      1 LIG       0.11500
     18 H8        -72.7830   -3.7018  -30.8445 H      1 LIG       0.11500
@<TRIPOS>BOND
      1       1       2 ar
      2       1       5 ar
      3       2       6 ar
      4       3       4 ar
      5       3       7 ar
      6       4       8 ar
      7       5       9 ar
      8       6      10 ar
      9       7       9 ar
     10       8      10 ar
     11       9      10 ar
     12       1      11 1
     13       2      12 1
     14       3      13 1
     15       4      14 1
     16       5      15 1
     17       6      16 1
     18       7      17 1
     19       8      18 1
@<TRIPOS>ALT_TYPE
CGenFF_4.0_ALT_TYPE_SET
CGenFF_4.0 1 CG2R61 2 CG2R61 3 CG2R61 4 CG2R61 5 CG2R61 6 CG2R61 7 CG2R61 8 CG2R61 9 CG2R61 10 CG2R61 11 HGR61 12 HGR61 13 HGR61 14 HGR61 15 HGR61 16 HGR61 17 HGR61 18 HGR61
@<TRIPOS>MOLECULE
naphtalene
 18 19 0 0 0
****
USER_CHARGES
INVALID_CHARGES
Pose:   6 Cluster:   6 Fr_nu: 291913 TotEn:   -13.05
@<TRIPOS>ATOM
      1 C1        -48.8770   -9.8250  -43.0413 C.ar   1 LIG      -0.11500
      2 C2        -50.1030  -10.3077  -42.5933 C.ar   1 LIG      -0.11500
      3 C3        -48.2146  -13.8991  -45.6174 C.ar   1 LIG      -0.11500
      4 C4        -49.4407  -14.3816  -45.1693 C.ar   1 LIG      -0.11500
      5 C5        -48.0972  -10.5940  -43.9056 C.ar   1 LIG      -0.11700
      6 C6        -50.5541  -11.5610  -43.0078 C.ar   1 LIG      -0.11700
      7 C7        -47.7636  -12.6455  -45.2029 C.ar   1 LIG      -0.11700
      8 C8        -50.2205  -13.6127  -44.3050 C.ar   1 LIG      -0.11700
      9 C9        -48.5355  -11.8580  -44.3331 C.ar   1 LIG       0.00400
     10 C10       -49.7822  -12.3487  -43.8775 C.ar   1 LIG       0.00400
     11 H1        -48.5261   -8.8494  -42.7178 H      1 LIG       0.11500
     12 H2        -50.7094   -9.7081  -41.9207 H      1 LIG       0.11500
     13 H3        -47.6077  -14.4982  -46.2903 H      1 LIG       0.11500
     14 H4        -49.7904  -15.3579  -45.4920 H      1 LIG       0.11500
     15 H5        -47.1419  -10.1969  -44.2427 H      1 LIG       0.11500
     16 H6        -51.5158  -11.9182  -42.6455 H      1 LIG       0.11500
     17 H7        -46.8022  -12.2883  -45.5659 H      1 LIG       0.11500
     18 H8        -51.1755  -14.0100  -43.9671 H      1 LIG       0.11500
@<TRIPOS>BOND
      1       1       2 ar
      2       1       5 ar
      3       2       6 ar
      4       3       4 ar
      5       3       7 ar
      6       4       8 ar
      7       5       9 ar
      8       6      10 ar
      9       7       9 ar
     10       8      10 ar
     11       9      10 ar
     12       1      11 1
     13       2      12 1
     14       3      13 1
     15       4      14 1
     16       5      15 1
     17       6      16 1
     18       7      17 1
     19       8      18 1
@<TRIPOS>ALT_TYPE
CGenFF_4.0_ALT_TYPE_SET
CGenFF_4.0 1 CG2R61 2 CG2R61 3 CG2R61 4 CG2R61 5 CG2R61 6 CG2R61 7 CG2R61 8 CG2R61 9 CG2R61 10 CG2R61 11 HGR61 12 HGR61 13 HGR61 14 HGR61 15 HGR61 16 HGR61 17 HGR61 18 HGR61
@<TRIPOS>MOLECULE
naphtalene
 18 19 0 0 0
****
USER_CHARGES
INVALID_CHARGES
Pose:   7 Cluster:   7 Fr_nu: 156179 TotEn:   -12.65
@<TRIPOS>ATOM
      1 C1        -47.9739    5.8852  -34.0721 C.ar   1 LIG      -0.11500
      2 C2        -48.3693    4.6520  -33.5625 C.ar   1 LIG      -0.11500
      3 C3        -51.6608    5.7562  -37.2443 C.ar   1 LIG      -0.11500
      4 C4        -52.0561    4.5230  -36.7346 C.ar   1 LIG      -0.11500
      5 C5        -48.6907    6.4722  -35.1153 C.ar   1 LIG      -0.11700
      6 C6        -49.4828    4.0010  -34.0940 C.ar   1 LIG      -0.11700
      7 C7        -50.5472    6.4073  -36.7127 C.ar   1 LIG      -0.11700
      8 C8        -51.3394    3.9359  -35.6915 C.ar   1 LIG      -0.11700
      9 C9        -49.8141    5.8311  -35.6625 C.ar   1 LIG       0.00400
     10 C10       -50.2160    4.5770  -35.1443 C.ar   1 LIG       0.00400
     11 H1        -47.1066    6.3913  -33.6583 H      1 LIG       0.11500
     12 H2        -47.8108    4.1960  -32.7502 H      1 LIG       0.11500
     13 H3        -52.2191    6.2129  -38.0566 H      1 LIG       0.11500
     14 H4        -52.9226    4.0167  -37.1497 H      1 LIG       0.11500
     15 H5        -48.3632    7.4365  -35.4983 H      1 LIG       0.11500
     16 H6        -49.7741    3.0379  -33.6798 H      1 LIG       0.11500
     17 H7        -50.2566    7.3706  -37.1264 H      1 LIG       0.11500
     18 H8        -51.6662    2.9711  -35.3088 H      1 LIG       0.11500
@<TRIPOS>BOND
      1       1       2 ar
      2       1       5 ar
      3       2       6 ar
      4       3       4 ar
      5       3       7 ar
      6       4       8 ar
      7       5       9 ar
      8       6      10 ar
      9       7       9 ar
     10       8      10 ar
     11       9      10 ar
     12       1      11 1
     13       2      12 1
     14       3      13 1
     15       4      14 1
     16       5      15 1
     17       6      16 1
     18       7      17 1
     19       8      18 1
@<TRIPOS>ALT_TYPE
CGenFF_4.0_ALT_TYPE_SET
CGenFF_4.0 1 CG2R61 2 CG2R61 3 CG2R61 4 CG2R61 5 CG2R61 6 CG2R61 7 CG2R61 8 CG2R61 9 CG2R61 10 CG2R61 11 HGR61 12 HGR61 13 HGR61 14 HGR61 15 HGR61 16 HGR61 17 HGR61 18 HGR61
@<TRIPOS>MOLECULE
naphtalene
 18 19 0 0 0
****
USER_CHARGES
INVALID_CHARGES
Pose:   8 Cluster:   8 Fr_nu:   1994 TotEn:   -12.47
@<TRIPOS>ATOM
      1 C1        -48.4078   -8.7309  -25.2272 C.ar   1 LIG      -0.11500
      2 C2        -47.5833   -9.8465  -25.3383 C.ar   1 LIG      -0.11500
      3 C3        -51.6072  -10.7938  -28.2572 C.ar   1 LIG      -0.11500
      4 C4        -50.7826  -11.9094  -28.3683 C.ar   1 LIG      -0.11500
      5 C5        -49.6158   -8.6830  -25.9235 C.ar   1 LIG      -0.11700
      6 C6        -47.9635  -10.9185  -26.1461 C.ar   1 LIG      -0.11700
      7 C7        -51.2270   -9.7218  -27.4493 C.ar   1 LIG      -0.11700
      8 C8        -49.5746  -11.9574  -27.6720 C.ar   1 LIG      -0.11700
      9 C9        -50.0144   -9.7530  -26.7413 C.ar   1 LIG       0.00400
     10 C10       -49.1759  -10.8874  -26.8543 C.ar   1 LIG       0.00400
     11 H1        -48.1110   -7.8964  -24.5986 H      1 LIG       0.11500
     12 H2        -46.6432   -9.8830  -24.7956 H      1 LIG       0.11500
     13 H3        -52.5477  -10.7568  -28.7996 H      1 LIG       0.11500
     14 H4        -51.0792  -12.7430  -28.9981 H      1 LIG       0.11500
     15 H5        -50.2443   -7.8006  -25.8221 H      1 LIG       0.11500
     16 H6        -47.3037  -11.7807  -26.2177 H      1 LIG       0.11500
     17 H7        -51.8873   -8.8601  -27.3772 H      1 LIG       0.11500
     18 H8        -48.9455  -12.8394  -27.7739 H      1 LIG       0.11500
@<TRIPOS>BOND
      1       1       2 ar
      2       1       5 ar
      3       2       6 ar
      4       3       4 ar
      5       3       7 ar
      6       4       8 ar
      7       5       9 ar
      8       6      10 ar
      9       7       9 ar
     10       8      10 ar
     11       9      10 ar
     12       1      11 1
     13       2      12 1
     14       3      13 1
     15       4      14 1
     16       5      15 1
     17       6      16 1
     18       7      17 1
     19       8      18 1
@<TRIPOS>ALT_TYPE
CGenFF_4.0_ALT_TYPE_SET
CGenFF_4.0 1 CG2R61 2 CG2R61 3 CG2R61 4 CG2R61 5 CG2R61 6 CG2R61 7 CG2R61 8 CG2R61 9 CG2R61 10 CG2R61 11 HGR61 12 HGR61 13 HGR61 14 HGR61 15 HGR61 16 HGR61 17 HGR61 18 HGR61
@<TRIPOS>MOLECULE
naphtalene
 18 19 0 0 0
****
USER_CHARGES
INVALID_CHARGES
Pose:   9 Cluster:   9 Fr_nu:   4378 TotEn:   -12.09
@<TRIPOS>ATOM
      1 C1        -46.7796  -14.5907  -44.2629 C.ar   1 LIG      -0.11500
      2 C2        -46.1002  -13.4194  -44.5843 C.ar   1 LIG      -0.11500
      3 C3        -50.6100  -11.9683  -42.8053 C.ar   1 LIG      -0.11500
      4 C4        -49.9304  -10.7971  -43.1268 C.ar   1 LIG      -0.11500
      5 C5        -48.0715  -14.5276  -43.7397 C.ar   1 LIG      -0.11700
      6 C6        -46.7098  -12.1807  -44.3839 C.ar   1 LIG      -0.11700
      7 C7        -50.0003  -13.2071  -43.0058 C.ar   1 LIG      -0.11700
      8 C8        -48.6385  -10.8600  -43.6498 C.ar   1 LIG      -0.11700
      9 C9        -48.7006  -13.2893  -43.5314 C.ar   1 LIG       0.00400
     10 C10       -48.0095  -12.0983  -43.8582 C.ar   1 LIG       0.00400
     11 H1        -46.3044  -15.5547  -44.4186 H      1 LIG       0.11500
     12 H2        -45.0946  -13.4696  -44.9917 H      1 LIG       0.11500
     13 H3        -51.6158  -11.9188  -42.3979 H      1 LIG       0.11500
     14 H4        -50.4056   -9.8333  -42.9695 H      1 LIG       0.11500
     15 H5        -48.5836  -15.4560  -43.4953 H      1 LIG       0.11500
     16 H6        -46.1602  -11.2780  -44.6428 H      1 LIG       0.11500
     17 H7        -50.5504  -14.1096  -42.7477 H      1 LIG       0.11500
     18 H8        -48.1260   -9.9317  -43.8937 H      1 LIG       0.11500
@<TRIPOS>BOND
      1       1       2 ar
      2       1       5 ar
      3       2       6 ar
      4       3       4 ar
      5       3       7 ar
      6       4       8 ar
      7       5       9 ar
      8       6      10 ar
      9       7       9 ar
     10       8      10 ar
     11       9      10 ar
     12       1      11 1
     13       2      12 1
     14       3      13 1
     15       4      14 1
     16       5      15 1
     17       6      16 1
     18       7      17 1
     19       8      18 1
@<TRIPOS>ALT_TYPE
CGenFF_4.0_ALT_TYPE_SET
CGenFF_4.0 1 CG2R61 2 CG2R61 3 CG2R61 4 CG2R61 5 CG2R61 6 CG2R61 7 CG2R61 8 CG2R61 9 CG2R61 10 CG2R61 11 HGR61 12 HGR61 13 HGR61 14 HGR61 15 HGR61 16 HGR61 17 HGR61 18 HGR61
@<TRIPOS>MOLECULE
naphtalene
 18 19 0 0 0
****
USER_CHARGES
INVALID_CHARGES
Pose:  10 Cluster:  10 Fr_nu:  35978 TotEn:   -12.03
@<TRIPOS>ATOM
      1 C1        -47.5448    7.6339  -34.6709 C.ar   1 LIG      -0.11500
      2 C2        -48.5945    8.5350  -34.5189 C.ar   1 LIG      -0.11500
      3 C3        -50.6925    3.9304  -34.4507 C.ar   1 LIG      -0.11500
      4 C4        -51.7421    4.8315  -34.2987 C.ar   1 LIG      -0.11500
      5 C5        -47.7993    6.2623  -34.6925 C.ar   1 LIG      -0.11700
      6 C6        -49.9025    8.0681  -34.3880 C.ar   1 LIG      -0.11700
      7 C7        -49.3843    4.3973  -34.5817 C.ar   1 LIG      -0.11700
      8 C8        -51.4877    6.2031  -34.2770 C.ar   1 LIG      -0.11700
      9 C9        -49.1098    5.7745  -34.5620 C.ar   1 LIG       0.00400
     10 C10       -50.1772    6.6909  -34.4074 C.ar   1 LIG       0.00400
     11 H1        -46.5266    7.9980  -34.7722 H      1 LIG       0.11500
     12 H2        -48.3953    9.6026  -34.5024 H      1 LIG       0.11500
     13 H3        -50.8910    2.8624  -34.4674 H      1 LIG       0.11500
     14 H4        -52.7599    4.4669  -34.1960 H      1 LIG       0.11500
     15 H5        -46.9633    5.5762  -34.8120 H      1 LIG       0.11500
     16 H6        -50.7077    8.7905  -34.2707 H      1 LIG       0.11500
     17 H7        -48.5795    3.6748  -34.6997 H      1 LIG       0.11500
     18 H8        -52.3235    6.8894  -34.1567 H      1 LIG       0.11500
@<TRIPOS>BOND
      1       1       2 ar
      2       1       5 ar
      3       2       6 ar
      4       3       4 ar
      5       3       7 ar
      6       4       8 ar
      7       5       9 ar
      8       6      10 ar
      9       7       9 ar
     10       8      10 ar
     11       9      10 ar
     12       1      11 1
     13       2      12 1
     14       3      13 1
     15       4      14 1
     16       5      15 1
     17       6      16 1
     18       7      17 1
     19       8      18 1
@<TRIPOS>ALT_TYPE
CGenFF_4.0_ALT_TYPE_SET
CGenFF_4.0 1 CG2R61 2 CG2R61 3 CG2R61 4 CG2R61 5 CG2R61 6 CG2R61 7 CG2R61 8 CG2R61 9 CG2R61 10 CG2R61 11 HGR61 12 HGR61 13 HGR61 14 HGR61 15 HGR61 16 HGR61 17 HGR61 18 HGR61
@<TRIPOS>MOLECULE
naphtalene
 18 19 0 0 0
****
USER_CHARGES
INVALID_CHARGES
Pose:  11 Cluster:  11 Fr_nu:  51246 TotEn:   -11.92
@<TRIPOS>ATOM
      1 C1        -74.4857   -1.2654  -30.6735 C.ar   1 LIG      -0.11500
      2 C2        -75.6711   -0.9227  -31.3170 C.ar   1 LIG      -0.11500
      3 C3        -72.1363    2.1945  -33.1600 C.ar   1 LIG      -0.11500
      4 C4        -73.3219    2.5371  -33.8034 C.ar   1 LIG      -0.11500
      5 C5        -73.3074   -0.5785  -30.9678 C.ar   1 LIG      -0.11700
      6 C6        -75.6831    0.1080  -32.2570 C.ar   1 LIG      -0.11700
      7 C7        -72.1244    1.1637  -32.2198 C.ar   1 LIG      -0.11700
      8 C8        -74.5001    1.8503  -33.5092 C.ar   1 LIG      -0.11700
      9 C9        -73.3010    0.4617  -31.9114 C.ar   1 LIG       0.00400
     10 C10       -74.5066    0.8100  -32.5656 C.ar   1 LIG       0.00400
     11 H1        -74.4768   -2.0683  -29.9422 H      1 LIG       0.11500
     12 H2        -76.5879   -1.4579  -31.0870 H      1 LIG       0.11500
     13 H3        -71.2190    2.7295  -33.3894 H      1 LIG       0.11500
     14 H4        -73.3298    3.3391  -34.5356 H      1 LIG       0.11500
     15 H5        -72.3923   -0.8637  -30.4529 H      1 LIG       0.11500
     16 H6        -76.6213    0.3593  -32.7474 H      1 LIG       0.11500
     17 H7        -71.1863    0.9132  -31.7290 H      1 LIG       0.11500
     18 H8        -75.4153    2.1347  -34.0246 H      1 LIG       0.11500
@<TRIPOS>BOND
      1       1       2 ar
      2       1       5 ar
      3       2       6 ar
      4       3       4 ar
      5       3       7 ar
      6       4       8 ar
      7       5       9 ar
      8       6      10 ar
      9       7       9 ar
     10       8      10 ar
     11       9      10 ar
     12       1      11 1
     13       2      12 1
     14       3      13 1
     15       4      14 1
     16       5      15 1
     17       6      16 1
     18       7      17 1
     19       8      18 1
@<TRIPOS>ALT_TYPE
CGenFF_4.0_ALT_TYPE_SET
CGenFF_4.0 1 CG2R61 2 CG2R61 3 CG2R61 4 CG2R61 5 CG2R61 6 CG2R61 7 CG2R61 8 CG2R61 9 CG2R61 10 CG2R61 11 HGR61 12 HGR61 13 HGR61 14 HGR61 15 HGR61 16 HGR61 17 HGR61 18 HGR61
@<TRIPOS>MOLECULE
naphtalene
 18 19 0 0 0
****
USER_CHARGES
INVALID_CHARGES
Pose:  12 Cluster:  12 Fr_nu: 114025 TotEn:   -11.74
@<TRIPOS>ATOM
      1 C1        -73.8767    5.0564  -52.7451 C.ar   1 LIG      -0.11500
      2 C2        -73.0553    3.9965  -52.3726 C.ar   1 LIG      -0.11500
      3 C3        -73.2642    7.0722  -48.3595 C.ar   1 LIG      -0.11500
      4 C4        -72.4429    6.0122  -47.9870 C.ar   1 LIG      -0.11500
      5 C5        -74.1369    6.0888  -51.8435 C.ar   1 LIG      -0.11700
      6 C6        -72.4910    3.9647  -51.0971 C.ar   1 LIG      -0.11700
      7 C7        -73.8284    7.1039  -49.6351 C.ar   1 LIG      -0.11700
      8 C8        -72.1826    4.9797  -48.8886 C.ar   1 LIG      -0.11700
      9 C9        -73.5773    6.0732  -50.5554 C.ar   1 LIG       0.00400
     10 C10       -72.7422    4.9953  -50.1766 C.ar   1 LIG       0.00400
     11 H1        -74.3161    5.0803  -53.7380 H      1 LIG       0.11500
     12 H2        -72.8532    3.1934  -53.0754 H      1 LIG       0.11500
     13 H3        -73.4666    7.8758  -47.6571 H      1 LIG       0.11500
     14 H4        -72.0048    5.9881  -46.9935 H      1 LIG       0.11500
     15 H5        -74.7822    6.9071  -52.1561 H      1 LIG       0.11500
     16 H6        -71.8516    3.1267  -50.8275 H      1 LIG       0.11500
     17 H7        -74.4671    7.9424  -49.9047 H      1 LIG       0.11500
     18 H8        -71.5379    4.1609  -48.5758 H      1 LIG       0.11500
@<TRIPOS>BOND
      1       1       2 ar
      2       1       5 ar
      3       2       6 ar
      4       3       4 ar
      5       3       7 ar
      6       4       8 ar
      7       5       9 ar
      8       6      10 ar
      9       7       9 ar
     10       8      10 ar
     11       9      10 ar
     12       1      11 1
     13       2      12 1
     14       3      13 1
     15       4      14 1
     16       5      15 1
     17       6      16 1
     18       7      17 1
     19       8      18 1
@<TRIPOS>ALT_TYPE
CGenFF_4.0_ALT_TYPE_SET
CGenFF_4.0 1 CG2R61 2 CG2R61 3 CG2R61 4 CG2R61 5 CG2R61 6 CG2R61 7 CG2R61 8 CG2R61 9 CG2R61 10 CG2R61 11 HGR61 12 HGR61 13 HGR61 14 HGR61 15 HGR61 16 HGR61 17 HGR61 18 HGR61
@<TRIPOS>MOLECULE
naphtalene
 18 19 0 0 0
****
USER_CHARGES
INVALID_CHARGES
Pose:  13 Cluster:  13 Fr_nu:  66876 TotEn:   -11.65
@<TRIPOS>ATOM
      1 C1        -80.1869  -15.9828  -45.6510 C.ar   1 LIG      -0.11500
      2 C2        -79.7696  -16.8603  -44.6547 C.ar   1 LIG      -0.11500
      3 C3        -76.2890  -13.1908  -44.8240 C.ar   1 LIG      -0.11500
      4 C4        -75.8718  -14.0684  -43.8277 C.ar   1 LIG      -0.11500
      5 C5        -79.4288  -14.8492  -45.9458 C.ar   1 LIG      -0.11700
      6 C6        -78.5927  -16.6079  -43.9494 C.ar   1 LIG      -0.11700
      7 C7        -77.4659  -13.4433  -45.5294 C.ar   1 LIG      -0.11700
      8 C8        -76.6299  -15.2019  -43.5328 C.ar   1 LIG      -0.11700
      9 C9        -78.2414  -14.5794  -45.2458 C.ar   1 LIG       0.00400
     10 C10       -77.8172  -15.4718  -44.2327 C.ar   1 LIG       0.00400
     11 H1        -81.1035  -16.1795  -46.1994 H      1 LIG       0.11500
     12 H2        -80.3604  -17.7426  -44.4262 H      1 LIG       0.11500
     13 H3        -75.6985  -12.3082  -45.0532 H      1 LIG       0.11500
     14 H4        -74.9559  -13.8704  -43.2787 H      1 LIG       0.11500
     15 H5        -79.7744  -14.1768  -46.7283 H      1 LIG       0.11500
     16 H6        -78.2853  -17.3078  -43.1751 H      1 LIG       0.11500
     17 H7        -77.7727  -12.7438  -46.3041 H      1 LIG       0.11500
     18 H8        -76.2848  -15.8741  -42.7498 H      1 LIG       0.11500
@<TRIPOS>BOND
      1       1       2 ar
      2       1       5 ar
      3       2       6 ar
      4       3       4 ar
      5       3       7 ar
      6       4       8 ar
      7       5       9 ar
      8       6      10 ar
      9       7       9 ar
     10       8      10 ar
     11       9      10 ar
     12       1      11 1
     13       2      12 1
     14       3      13 1
     15       4      14 1
     16       5      15 1
     17       6      16 1
     18       7      17 1
     19       8      18 1
@<TRIPOS>ALT_TYPE
CGenFF_4.0_ALT_TYPE_SET
CGenFF_4.0 1 CG2R61 2 CG2R61 3 CG2R61 4 CG2R61 5 CG2R61 6 CG2R61 7 CG2R61 8 CG2R61 9 CG2R61 10 CG2R61 11 HGR61 12 HGR61 13 HGR61 14 HGR61 15 HGR61 16 HGR61 17 HGR61 18 HGR61
@<TRIPOS>MOLECULE
naphtalene
 18 19 0 0 0
****
USER_CHARGES
INVALID_CHARGES
Pose:  14 Cluster:  14 Fr_nu:  76321 TotEn:   -11.63
@<TRIPOS>ATOM
      1 C1        -72.7130    8.2381  -47.5894 C.ar   1 LIG      -0.11500
      2 C2        -73.5733    7.9391  -48.6417 C.ar   1 LIG      -0.11500
      3 C3        -70.8513    3.7497  -47.8364 C.ar   1 LIG      -0.11500
      4 C4        -71.7117    3.4508  -48.8886 C.ar   1 LIG      -0.11500
      5 C5        -71.8190    7.2741  -47.1226 C.ar   1 LIG      -0.11700
      6 C6        -73.5431    6.6750  -49.2311 C.ar   1 LIG      -0.11700
      7 C7        -70.8815    5.0139  -47.2469 C.ar   1 LIG      -0.11700
      8 C8        -72.6057    4.4147  -49.3555 C.ar   1 LIG      -0.11700
      9 C9        -71.7749    5.9964  -47.7040 C.ar   1 LIG       0.00400
     10 C10       -72.6499    5.6924  -48.7740 C.ar   1 LIG       0.00400
     11 H1        -72.7374    9.2222  -47.1305 H      1 LIG       0.11500
     12 H2        -74.2687    8.6904  -49.0045 H      1 LIG       0.11500
     13 H3        -70.1554    2.9987  -47.4731 H      1 LIG       0.11500
     14 H4        -71.6878    2.4661  -49.3462 H      1 LIG       0.11500
     15 H5        -71.1560    7.5298  -46.2986 H      1 LIG       0.11500
     16 H6        -74.2243    6.4634  -50.0527 H      1 LIG       0.11500
     17 H7        -70.1997    5.2256  -46.4260 H      1 LIG       0.11500
     18 H8        -73.2694    4.1590  -50.1790 H      1 LIG       0.11500
@<TRIPOS>BOND
      1       1       2 ar
      2       1       5 ar
      3       2       6 ar
      4       3       4 ar
      5       3       7 ar
      6       4       8 ar
      7       5       9 ar
      8       6      10 ar
      9       7       9 ar
     10       8      10 ar
     11       9      10 ar
     12       1      11 1
     13       2      12 1
     14       3      13 1
     15       4      14 1
     16       5      15 1
     17       6      16 1
     18       7      17 1
     19       8      18 1
@<TRIPOS>ALT_TYPE
CGenFF_4.0_ALT_TYPE_SET
CGenFF_4.0 1 CG2R61 2 CG2R61 3 CG2R61 4 CG2R61 5 CG2R61 6 CG2R61 7 CG2R61 8 CG2R61 9 CG2R61 10 CG2R61 11 HGR61 12 HGR61 13 HGR61 14 HGR61 15 HGR61 16 HGR61 17 HGR61 18 HGR61
@<TRIPOS>MOLECULE
naphtalene
 18 19 0 0 0
****
USER_CHARGES
INVALID_CHARGES
Pose:  15 Cluster:  15 Fr_nu: 117248 TotEn:   -11.57
@<TRIPOS>ATOM
      1 C1        -77.5366    2.5554  -33.4614 C.ar   1 LIG      -0.11500
      2 C2        -76.2305    2.7512  -33.0224 C.ar   1 LIG      -0.11500
      3 C3        -76.7914    5.7145  -37.0860 C.ar   1 LIG      -0.11500
      4 C4        -75.4853    5.9102  -36.6469 C.ar   1 LIG      -0.11500
      5 C5        -78.0071    3.2414  -34.5815 C.ar   1 LIG      -0.11700
      6 C6        -75.3900    3.6334  -33.7016 C.ar   1 LIG      -0.11700
      7 C7        -77.6319    4.8321  -36.4068 C.ar   1 LIG      -0.11700
      8 C8        -75.0147    5.2244  -35.5268 C.ar   1 LIG      -0.11700
      9 C9        -77.1750    4.1334  -35.2774 C.ar   1 LIG       0.00400
     10 C10       -75.8469    4.3324  -34.8309 C.ar   1 LIG       0.00400
     11 H1        -78.1906    1.8689  -32.9319 H      1 LIG       0.11500
     12 H2        -75.8651    2.2165  -32.1505 H      1 LIG       0.11500
     13 H3        -77.1575    6.2489  -37.9582 H      1 LIG       0.11500
     14 H4        -74.8322    6.5979  -37.1759 H      1 LIG       0.11500
     15 H5        -79.0318    3.0731  -34.9066 H      1 LIG       0.11500
     16 H6        -74.3726    3.7706  -33.3411 H      1 LIG       0.11500
     17 H7        -78.6489    4.6945  -36.7679 H      1 LIG       0.11500
     18 H8        -73.9902    5.3930  -35.2011 H      1 LIG       0.11500
@<TRIPOS>BOND
      1       1       2 ar
      2       1       5 ar
      3       2       6 ar
      4       3       4 ar
      5       3       7 ar
      6       4       8 ar
      7       5       9 ar
      8       6      10 ar
      9       7       9 ar
     10       8      10 ar
     11       9      10 ar
     12       1      11 1
     13       2      12 1
     14       3      13 1
     15       4      14 1
     16       5      15 1
     17       6      16 1
     18       7      17 1
     19       8      18 1
@<TRIPOS>ALT_TYPE
CGenFF_4.0_ALT_TYPE_SET
CGenFF_4.0 1 CG2R61 2 CG2R61 3 CG2R61 4 CG2R61 5 CG2R61 6 CG2R61 7 CG2R61 8 CG2R61 9 CG2R61 10 CG2R61 11 HGR61 12 HGR61 13 HGR61 14 HGR61 15 HGR61 16 HGR61 17 HGR61 18 HGR61
@<TRIPOS>MOLECULE
naphtalene
 18 19 0 0 0
****
USER_CHARGES
INVALID_CHARGES
Pose:  16 Cluster:  16 Fr_nu:  21449 TotEn:   -11.53
@<TRIPOS>ATOM
      1 C1        -59.5634  -24.4496  -21.9961 C.ar   1 LIG      -0.11500
      2 C2        -58.4359  -23.6920  -21.6931 C.ar   1 LIG      -0.11500
      3 C3        -60.8551  -21.1809  -25.3606 C.ar   1 LIG      -0.11500
      4 C4        -59.7276  -20.4234  -25.0575 C.ar   1 LIG      -0.11500
      5 C5        -60.4499  -24.0184  -22.9834 C.ar   1 LIG      -0.11700
      6 C6        -58.1906  -22.5006  -22.3760 C.ar   1 LIG      -0.11700
      7 C7        -61.1004  -22.3725  -24.6776 C.ar   1 LIG      -0.11700
      8 C8        -58.8410  -20.8544  -24.0702 C.ar   1 LIG      -0.11700
      9 C9        -60.2187  -22.8216  -23.6809 C.ar   1 LIG       0.00400
     10 C10       -59.0722  -22.0513  -23.3727 C.ar   1 LIG       0.00400
     11 H1        -59.7541  -25.3768  -21.4637 H      1 LIG       0.11500
     12 H2        -57.7462  -24.0287  -20.9245 H      1 LIG       0.11500
     13 H3        -61.5453  -20.8448  -26.1293 H      1 LIG       0.11500
     14 H4        -59.5381  -19.4956  -25.5892 H      1 LIG       0.11500
     15 H5        -61.3250  -24.6264  -23.2033 H      1 LIG       0.11500
     16 H6        -57.3027  -21.9247  -22.1231 H      1 LIG       0.11500
     17 H7        -61.9878  -22.9486  -24.9312 H      1 LIG       0.11500
     18 H8        -57.9662  -20.2462  -23.8495 H      1 LIG       0.11500
@<TRIPOS>BOND
      1       1       2 ar
      2       1       5 ar
      3       2       6 ar
      4       3       4 ar
      5       3       7 ar
      6       4       8 ar
      7       5       9 ar
      8       6      10 ar
      9       7       9 ar
     10       8      10 ar
     11       9      10 ar
     12       1      11 1
     13       2      12 1
     14       3      13 1
     15       4      14 1
     16       5      15 1
     17       6      16 1
     18       7      17 1
     19       8      18 1
@<TRIPOS>ALT_TYPE
CGenFF_4.0_ALT_TYPE_SET
CGenFF_4.0 1 CG2R61 2 CG2R61 3 CG2R61 4 CG2R61 5 CG2R61 6 CG2R61 7 CG2R61 8 CG2R61 9 CG2R61 10 CG2R61 11 HGR61 12 HGR61 13 HGR61 14 HGR61 15 HGR61 16 HGR61 17 HGR61 18 HGR61
@<TRIPOS>MOLECULE
naphtalene
 18 19 0 0 0
****
USER_CHARGES
INVALID_CHARGES
Pose:  17 Cluster:  17 Fr_nu:  69357 TotEn:   -11.31
@<TRIPOS>ATOM
      1 C1        -86.8849    1.8795  -53.5438 C.ar   1 LIG      -0.11500
      2 C2        -86.0911    1.2684  -54.5099 C.ar   1 LIG      -0.11500
      3 C3        -82.9216    3.8802  -51.5533 C.ar   1 LIG      -0.11500
      4 C4        -82.1279    3.2691  -52.5194 C.ar   1 LIG      -0.11500
      5 C5        -86.2995    2.6829  -52.5648 C.ar   1 LIG      -0.11700
      6 C6        -84.7090    1.4583  -54.5008 C.ar   1 LIG      -0.11700
      7 C7        -84.3038    3.6904  -51.5624 C.ar   1 LIG      -0.11700
      8 C8        -82.7131    2.4656  -53.4984 C.ar   1 LIG      -0.11700
      9 C9        -84.9099    2.8850  -52.5404 C.ar   1 LIG       0.00400
     10 C10       -84.1028    2.2635  -53.5228 C.ar   1 LIG       0.00400
     11 H1        -87.9607    1.7310  -53.5510 H      1 LIG       0.11500
     12 H2        -86.5478    0.6434  -55.2717 H      1 LIG       0.11500
     13 H3        -82.4654    4.5056  -50.7910 H      1 LIG       0.11500
     14 H4        -81.0520    3.4169  -52.5108 H      1 LIG       0.11500
     15 H5        -86.9394    3.1504  -51.8192 H      1 LIG       0.11500
     16 H6        -84.1080    0.9712  -55.2659 H      1 LIG       0.11500
     17 H7        -84.9046    4.1782  -50.7977 H      1 LIG       0.11500
     18 H8        -82.0733    1.9974  -54.2436 H      1 LIG       0.11500
@<TRIPOS>BOND
      1       1       2 ar
      2       1       5 ar
      3       2       6 ar
      4       3       4 ar
      5       3       7 ar
      6       4       8 ar
      7       5       9 ar
      8       6      10 ar
      9       7       9 ar
     10       8      10 ar
     11       9      10 ar
     12       1      11 1
     13       2      12 1
     14       3      13 1
     15       4      14 1
     16       5      15 1
     17       6      16 1
     18       7      17 1
     19       8      18 1
@<TRIPOS>ALT_TYPE
CGenFF_4.0_ALT_TYPE_SET
CGenFF_4.0 1 CG2R61 2 CG2R61 3 CG2R61 4 CG2R61 5 CG2R61 6 CG2R61 7 CG2R61 8 CG2R61 9 CG2R61 10 CG2R61 11 HGR61 12 HGR61 13 HGR61 14 HGR61 15 HGR61 16 HGR61 17 HGR61 18 HGR61
@<TRIPOS>MOLECULE
naphtalene
 18 19 0 0 0
****
USER_CHARGES
INVALID_CHARGES
Pose:  18 Cluster:  18 Fr_nu: 209833 TotEn:   -11.23
@<TRIPOS>ATOM
      1 C1        -72.0640    9.0400  -44.5842 C.ar   1 LIG      -0.11500
      2 C2        -71.6122    7.7236  -44.5845 C.ar   1 LIG      -0.11500
      3 C3        -73.4863    8.5527  -49.2115 C.ar   1 LIG      -0.11500
      4 C4        -73.0345    7.2364  -49.2118 C.ar   1 LIG      -0.11500
      5 C5        -72.6438    9.5797  -45.7327 C.ar   1 LIG      -0.11700
      6 C6        -71.7384    6.9420  -45.7331 C.ar   1 LIG      -0.11700
      7 C7        -73.3601    9.3344  -48.0628 C.ar   1 LIG      -0.11700
      8 C8        -72.4546    6.6965  -48.0634 C.ar   1 LIG      -0.11700
      9 C9        -72.7789    8.8074  -46.8979 C.ar   1 LIG       0.00400
     10 C10       -72.3194    7.4689  -46.8981 C.ar   1 LIG       0.00400
     11 H1        -71.9649    9.6482  -43.6899 H      1 LIG       0.11500
     12 H2        -71.1612    7.3043  -43.6899 H      1 LIG       0.11500
     13 H3        -73.9377    8.9726  -50.1060 H      1 LIG       0.11500
     14 H4        -73.1325    6.6291  -50.1068 H      1 LIG       0.11500
     15 H5        -72.9895   10.6111  -45.7098 H      1 LIG       0.11500
     16 H6        -71.3788    5.9153  -45.7106 H      1 LIG       0.11500
     17 H7        -73.7205   10.3607  -48.0853 H      1 LIG       0.11500
     18 H8        -72.1081    5.6653  -48.0863 H      1 LIG       0.11500
@<TRIPOS>BOND
      1       1       2 ar
      2       1       5 ar
      3       2       6 ar
      4       3       4 ar
      5       3       7 ar
      6       4       8 ar
      7       5       9 ar
      8       6      10 ar
      9       7       9 ar
     10       8      10 ar
     11       9      10 ar
     12       1      11 1
     13       2      12 1
     14       3      13 1
     15       4      14 1
     16       5      15 1
     17       6      16 1
     18       7      17 1
     19       8      18 1
@<TRIPOS>ALT_TYPE
CGenFF_4.0_ALT_TYPE_SET
CGenFF_4.0 1 CG2R61 2 CG2R61 3 CG2R61 4 CG2R61 5 CG2R61 6 CG2R61 7 CG2R61 8 CG2R61 9 CG2R61 10 CG2R61 11 HGR61 12 HGR61 13 HGR61 14 HGR61 15 HGR61 16 HGR61 17 HGR61 18 HGR61
@<TRIPOS>MOLECULE
naphtalene
 18 19 0 0 0
****
USER_CHARGES
INVALID_CHARGES
Pose:  19 Cluster:  19 Fr_nu: 336793 TotEn:   -11.11
@<TRIPOS>ATOM
      1 C1        -55.0001    1.9900  -40.6063 C.ar   1 LIG      -0.11500
      2 C2        -55.8279    1.3742  -39.6723 C.ar   1 LIG      -0.11500
      3 C3        -58.4407    5.3231  -41.4579 C.ar   1 LIG      -0.11500
      4 C4        -59.2684    4.7072  -40.5240 C.ar   1 LIG      -0.11500
      5 C5        -55.4386    3.1265  -41.2865 C.ar   1 LIG      -0.11700
      6 C6        -57.0973    1.8924  -39.4148 C.ar   1 LIG      -0.11700
      7 C7        -57.1711    4.8049  -41.7153 C.ar   1 LIG      -0.11700
      8 C8        -58.8300    3.5707  -39.8438 C.ar   1 LIG      -0.11700
      9 C9        -56.7134    3.6618  -41.0400 C.ar   1 LIG       0.00400
     10 C10       -57.5552    3.0355  -40.0902 C.ar   1 LIG       0.00400
     11 H1        -54.0121    1.5858  -40.8067 H      1 LIG       0.11500
     12 H2        -55.4855    0.4897  -39.1431 H      1 LIG       0.11500
     13 H3        -58.7825    6.2080  -41.9875 H      1 LIG       0.11500
     14 H4        -60.2568    5.1110  -40.3250 H      1 LIG       0.11500
     15 H5        -54.7747    3.5911  -42.0126 H      1 LIG       0.11500
     16 H6        -57.7274    1.3951  -38.6803 H      1 LIG       0.11500
     17 H7        -56.5410    5.3028  -42.4493 H      1 LIG       0.11500
     18 H8        -59.4940    3.1054  -39.1181 H      1 LIG       0.11500
@<TRIPOS>BOND
      1       1       2 ar
      2       1       5 ar
      3       2       6 ar
      4       3       4 ar
      5       3       7 ar
      6       4       8 ar
      7       5       9 ar
      8       6      10 ar
      9       7       9 ar
     10       8      10 ar
     11       9      10 ar
     12       1      11 1
     13       2      12 1
     14       3      13 1
     15       4      14 1
     16       5      15 1
     17       6      16 1
     18       7      17 1
     19       8      18 1
@<TRIPOS>ALT_TYPE
CGenFF_4.0_ALT_TYPE_SET
CGenFF_4.0 1 CG2R61 2 CG2R61 3 CG2R61 4 CG2R61 5 CG2R61 6 CG2R61 7 CG2R61 8 CG2R61 9 CG2R61 10 CG2R61 11 HGR61 12 HGR61 13 HGR61 14 HGR61 15 HGR61 16 HGR61 17 HGR61 18 HGR61
@<TRIPOS>MOLECULE
naphtalene
 18 19 0 0 0
****
USER_CHARGES
INVALID_CHARGES
Pose:  20 Cluster:  20 Fr_nu:  37478 TotEn:   -11.09
@<TRIPOS>ATOM
      1 C1        -77.0899    3.5468  -34.2950 C.ar   1 LIG      -0.11500
      2 C2        -75.8847    4.1098  -34.7040 C.ar   1 LIG      -0.11500
      3 C3        -74.6569    0.1381  -31.8183 C.ar   1 LIG      -0.11500
      4 C4        -73.4517    0.7011  -32.2274 C.ar   1 LIG      -0.11500
      5 C5        -77.0909    2.4181  -33.4749 C.ar   1 LIG      -0.11700
      6 C6        -74.6759    3.5464  -34.2946 C.ar   1 LIG      -0.11700
      7 C7        -75.8658    0.7016  -32.2277 C.ar   1 LIG      -0.11700
      8 C8        -73.4506    1.8298  -33.0476 C.ar   1 LIG      -0.11700
      9 C9        -75.8835    1.8377  -33.0532 C.ar   1 LIG       0.00400
     10 C10       -74.6580    2.4102  -33.4692 C.ar   1 LIG       0.00400
     11 H1        -78.0307    3.9855  -34.6144 H      1 LIG       0.11500
     12 H2        -75.8850    4.9886  -35.3422 H      1 LIG       0.11500
     13 H3        -74.6573   -0.7409  -31.1799 H      1 LIG       0.11500
     14 H4        -72.5113    0.2611  -31.9088 H      1 LIG       0.11500
     15 H5        -78.0450    1.9946  -33.1677 H      1 LIG       0.11500
     16 H6        -73.7457    4.0034  -34.6260 H      1 LIG       0.11500
     17 H7        -76.7958    0.2449  -31.8956 H      1 LIG       0.11500
     18 H8        -72.4967    2.2530  -33.3555 H      1 LIG       0.11500
@<TRIPOS>BOND
      1       1       2 ar
      2       1       5 ar
      3       2       6 ar
      4       3       4 ar
      5       3       7 ar
      6       4       8 ar
      7       5       9 ar
      8       6      10 ar
      9       7       9 ar
     10       8      10 ar
     11       9      10 ar
     12       1      11 1
     13       2      12 1
     14       3      13 1
     15       4      14 1
     16       5      15 1
     17       6      16 1
     18       7      17 1
     19       8      18 1
@<TRIPOS>ALT_TYPE
CGenFF_4.0_ALT_TYPE_SET
CGenFF_4.0 1 CG2R61 2 CG2R61 3 CG2R61 4 CG2R61 5 CG2R61 6 CG2R61 7 CG2R61 8 CG2R61 9 CG2R61 10 CG2R61 11 HGR61 12 HGR61 13 HGR61 14 HGR61 15 HGR61 16 HGR61 17 HGR61 18 HGR61
@<TRIPOS>MOLECULE
naphtalene
 18 19 0 0 0
****
USER_CHARGES
INVALID_CHARGES
Pose:  21 Cluster:  21 Fr_nu: 119159 TotEn:   -11.05
@<TRIPOS>ATOM
      1 C1        -64.5250   -1.2148  -26.4613 C.ar   1 LIG      -0.11500
      2 C2        -64.5697   -1.9302  -25.2684 C.ar   1 LIG      -0.11500
      3 C3        -68.5493   -3.4908  -27.9769 C.ar   1 LIG      -0.11500
      4 C4        -68.5939   -4.2062  -26.7839 C.ar   1 LIG      -0.11500
      5 C5        -65.5015   -1.4207  -27.4362 C.ar   1 LIG      -0.11700
      6 C6        -65.5909   -2.8542  -25.0458 C.ar   1 LIG      -0.11700
      7 C7        -67.5280   -2.5667  -28.1994 C.ar   1 LIG      -0.11700
      8 C8        -67.6174   -4.0005  -25.8090 C.ar   1 LIG      -0.11700
      9 C9        -66.5368   -2.3468  -27.2291 C.ar   1 LIG       0.00400
     10 C10       -66.5821   -3.0743  -26.0161 C.ar   1 LIG       0.00400
     11 H1        -63.7294   -0.4960  -26.6343 H      1 LIG       0.11500
     12 H2        -63.8091   -1.7690  -24.5100 H      1 LIG       0.11500
     13 H3        -69.3098   -3.6515  -28.7358 H      1 LIG       0.11500
     14 H4        -69.3889   -4.9259  -26.6121 H      1 LIG       0.11500
     15 H5        -65.4465   -0.8505  -28.3613 H      1 LIG       0.11500
     16 H6        -65.6065   -3.4019  -24.1058 H      1 LIG       0.11500
     17 H7        -67.5131   -2.0186  -29.1391 H      1 LIG       0.11500
     18 H8        -67.6718   -4.5711  -24.8840 H      1 LIG       0.11500
@<TRIPOS>BOND
      1       1       2 ar
      2       1       5 ar
      3       2       6 ar
      4       3       4 ar
      5       3       7 ar
      6       4       8 ar
      7       5       9 ar
      8       6      10 ar
      9       7       9 ar
     10       8      10 ar
     11       9      10 ar
     12       1      11 1
     13       2      12 1
     14       3      13 1
     15       4      14 1
     16       5      15 1
     17       6      16 1
     18       7      17 1
     19       8      18 1
@<TRIPOS>ALT_TYPE
CGenFF_4.0_ALT_TYPE_SET
CGenFF_4.0 1 CG2R61 2 CG2R61 3 CG2R61 4 CG2R61 5 CG2R61 6 CG2R61 7 CG2R61 8 CG2R61 9 CG2R61 10 CG2R61 11 HGR61 12 HGR61 13 HGR61 14 HGR61 15 HGR61 16 HGR61 17 HGR61 18 HGR61
@<TRIPOS>MOLECULE
naphtalene
 18 19 0 0 0
****
USER_CHARGES
INVALID_CHARGES
Pose:  22 Cluster:  22 Fr_nu: 137274 TotEn:   -11.00
@<TRIPOS>ATOM
      1 C1        -78.0934  -13.0030  -53.3796 C.ar   1 LIG      -0.11500
      2 C2        -76.9567  -12.6412  -52.6627 C.ar   1 LIG      -0.11500
      3 C3        -77.8275   -8.8480  -55.8972 C.ar   1 LIG      -0.11500
      4 C4        -76.6908   -8.4864  -55.1803 C.ar   1 LIG      -0.11500
      5 C5        -78.5979  -12.1532  -54.3644 C.ar   1 LIG      -0.11700
      6 C6        -76.3201  -11.4285  -52.9277 C.ar   1 LIG      -0.11700
      7 C7        -78.4640  -10.0609  -55.6322 C.ar   1 LIG      -0.11700
      8 C8        -76.1863   -9.3361  -54.1954 C.ar   1 LIG      -0.11700
      9 C9        -77.9700  -10.9285  -54.6445 C.ar   1 LIG       0.00400
     10 C10       -76.8141  -10.5607  -53.9154 C.ar   1 LIG       0.00400
     11 H1        -78.5888  -13.9470  -53.1725 H      1 LIG       0.11500
     12 H2        -76.5646  -13.3037  -51.8965 H      1 LIG       0.11500
     13 H3        -78.2201   -8.1860  -56.6639 H      1 LIG       0.11500
     14 H4        -76.1966   -7.5416  -55.3868 H      1 LIG       0.11500
     15 H5        -79.4879  -12.4562  -54.9121 H      1 LIG       0.11500
     16 H6        -75.4327  -11.1663  -52.3555 H      1 LIG       0.11500
     17 H7        -79.3510  -10.3233  -56.2052 H      1 LIG       0.11500
     18 H8        -75.2966   -9.0329  -53.6471 H      1 LIG       0.11500
@<TRIPOS>BOND
      1       1       2 ar
      2       1       5 ar
      3       2       6 ar
      4       3       4 ar
      5       3       7 ar
      6       4       8 ar
      7       5       9 ar
      8       6      10 ar
      9       7       9 ar
     10       8      10 ar
     11       9      10 ar
     12       1      11 1
     13       2      12 1
     14       3      13 1
     15       4      14 1
     16       5      15 1
     17       6      16 1
     18       7      17 1
     19       8      18 1
@<TRIPOS>ALT_TYPE
CGenFF_4.0_ALT_TYPE_SET
CGenFF_4.0 1 CG2R61 2 CG2R61 3 CG2R61 4 CG2R61 5 CG2R61 6 CG2R61 7 CG2R61 8 CG2R61 9 CG2R61 10 CG2R61 11 HGR61 12 HGR61 13 HGR61 14 HGR61 15 HGR61 16 HGR61 17 HGR61 18 HGR61
@<TRIPOS>MOLECULE
naphtalene
 18 19 0 0 0
****
USER_CHARGES
INVALID_CHARGES
Pose:  23 Cluster:  23 Fr_nu: 273577 TotEn:   -10.99
@<TRIPOS>ATOM
      1 C1        -82.3726  -24.9284  -32.0255 C.ar   1 LIG      -0.11500
      2 C2        -83.2927  -24.0156  -31.5186 C.ar   1 LIG      -0.11500
      3 C3        -79.1974  -21.3168  -32.7651 C.ar   1 LIG      -0.11500
      4 C4        -80.1176  -20.4041  -32.2581 C.ar   1 LIG      -0.11500
      5 C5        -81.1226  -24.4901  -32.4636 C.ar   1 LIG      -0.11700
      6 C6        -82.9665  -22.6611  -31.4476 C.ar   1 LIG      -0.11700
      7 C7        -79.5237  -22.6715  -32.8359 C.ar   1 LIG      -0.11700
      8 C8        -81.3677  -20.8423  -31.8201 C.ar   1 LIG      -0.11700
      9 C9        -80.7773  -23.1303  -32.3996 C.ar   1 LIG       0.00400
     10 C10       -81.7130  -22.2021  -31.8841 C.ar   1 LIG       0.00400
     11 H1        -82.6274  -25.9828  -32.0810 H      1 LIG       0.11500
     12 H2        -84.2655  -24.3579  -31.1776 H      1 LIG       0.11500
     13 H3        -78.2242  -20.9751  -33.1062 H      1 LIG       0.11500
     14 H4        -79.8629  -19.3497  -32.2041 H      1 LIG       0.11500
     15 H5        -80.4192  -25.2213  -32.8566 H      1 LIG       0.11500
     16 H6        -83.7010  -21.9653  -31.0472 H      1 LIG       0.11500
     17 H7        -78.7888  -23.3671  -33.2356 H      1 LIG       0.11500
     18 H8        -82.0715  -20.1111  -31.4277 H      1 LIG       0.11500
@<TRIPOS>BOND
      1       1       2 ar
      2       1       5 ar
      3       2       6 ar
      4       3       4 ar
      5       3       7 ar
      6       4       8 ar
      7       5       9 ar
      8       6      10 ar
      9       7       9 ar
     10       8      10 ar
     11       9      10 ar
     12       1      11 1
     13       2      12 1
     14       3      13 1
     15       4      14 1
     16       5      15 1
     17       6      16 1
     18       7      17 1
     19       8      18 1
@<TRIPOS>ALT_TYPE
CGenFF_4.0_ALT_TYPE_SET
CGenFF_4.0 1 CG2R61 2 CG2R61 3 CG2R61 4 CG2R61 5 CG2R61 6 CG2R61 7 CG2R61 8 CG2R61 9 CG2R61 10 CG2R61 11 HGR61 12 HGR61 13 HGR61 14 HGR61 15 HGR61 16 HGR61 17 HGR61 18 HGR61
@<TRIPOS>MOLECULE
naphtalene
 18 19 0 0 0
****
USER_CHARGES
INVALID_CHARGES
Pose:  24 Cluster:  24 Fr_nu:  17211 TotEn:   -10.93
@<TRIPOS>ATOM
      1 C1        -71.0861    6.0585  -32.9701 C.ar   1 LIG      -0.11500
      2 C2        -70.3745    4.9869  -32.4390 C.ar   1 LIG      -0.11500
      3 C3        -74.6856    3.0398  -34.2369 C.ar   1 LIG      -0.11500
      4 C4        -73.9738    1.9683  -33.7057 C.ar   1 LIG      -0.11500
      5 C5        -72.3368    5.8470  -33.5512 C.ar   1 LIG      -0.11700
      6 C6        -70.9106    3.6999  -32.4867 C.ar   1 LIG      -0.11700
      7 C7        -74.1494    4.3270  -34.1890 C.ar   1 LIG      -0.11700
      8 C8        -72.7231    2.1796  -33.1247 C.ar   1 LIG      -0.11700
      9 C9        -72.8919    4.5581  -33.6080 C.ar   1 LIG       0.00400
     10 C10       -72.1681    3.4685  -33.0679 C.ar   1 LIG       0.00400
     11 H1        -70.6680    7.0602  -32.9332 H      1 LIG       0.11500
     12 H2        -69.4010    5.1526  -31.9866 H      1 LIG       0.11500
     13 H3        -75.6593    2.8747  -34.6893 H      1 LIG       0.11500
     14 H4        -74.3918    0.9667  -33.7442 H      1 LIG       0.11500
     15 H5        -72.8752    6.6994  -33.9605 H      1 LIG       0.11500
     16 H6        -70.3370    2.8771  -32.0649 H      1 LIG       0.11500
     17 H7        -74.7235    5.1496  -34.6102 H      1 LIG       0.11500
     18 H8        -72.1842    1.3273  -32.7160 H      1 LIG       0.11500
@<TRIPOS>BOND
      1       1       2 ar
      2       1       5 ar
      3       2       6 ar
      4       3       4 ar
      5       3       7 ar
      6       4       8 ar
      7       5       9 ar
      8       6      10 ar
      9       7       9 ar
     10       8      10 ar
     11       9      10 ar
     12       1      11 1
     13       2      12 1
     14       3      13 1
     15       4      14 1
     16       5      15 1
     17       6      16 1
     18       7      17 1
     19       8      18 1
@<TRIPOS>ALT_TYPE
CGenFF_4.0_ALT_TYPE_SET
CGenFF_4.0 1 CG2R61 2 CG2R61 3 CG2R61 4 CG2R61 5 CG2R61 6 CG2R61 7 CG2R61 8 CG2R61 9 CG2R61 10 CG2R61 11 HGR61 12 HGR61 13 HGR61 14 HGR61 15 HGR61 16 HGR61 17 HGR61 18 HGR61
@<TRIPOS>MOLECULE
naphtalene
 18 19 0 0 0
****
USER_CHARGES
INVALID_CHARGES
Pose:  25 Cluster:  25 Fr_nu:  10706 TotEn:   -10.83
@<TRIPOS>ATOM
      1 C1        -60.2730   -3.1689  -19.8528 C.ar   1 LIG      -0.11500
      2 C2        -59.1085   -2.7748  -20.5050 C.ar   1 LIG      -0.11500
      3 C3        -62.8949   -1.8309  -23.7269 C.ar   1 LIG      -0.11500
      4 C4        -61.7302   -1.4369  -24.3790 C.ar   1 LIG      -0.11500
      5 C5        -61.5084   -3.0345  -20.4872 C.ar   1 LIG      -0.11700
      6 C6        -59.1746   -2.2450  -21.7938 C.ar   1 LIG      -0.11700
      7 C7        -62.8287   -2.3608  -22.4380 C.ar   1 LIG      -0.11700
      8 C8        -60.4948   -1.5711  -23.7447 C.ar   1 LIG      -0.11700
      9 C9        -61.5938   -2.5032  -21.7844 C.ar   1 LIG       0.00400
     10 C10       -60.4094   -2.1025  -22.4475 C.ar   1 LIG       0.00400
     11 H1        -60.2210   -3.5808  -18.8493 H      1 LIG       0.11500
     12 H2        -58.1472   -2.8801  -20.0104 H      1 LIG       0.11500
     13 H3        -63.8566   -1.7260  -24.2211 H      1 LIG       0.11500
     14 H4        -61.7830   -1.0238  -25.3820 H      1 LIG       0.11500
     15 H5        -62.4058   -3.3487  -19.9582 H      1 LIG       0.11500
     16 H6        -58.2515   -1.9441  -22.2849 H      1 LIG       0.11500
     17 H7        -63.7518   -2.6624  -21.9475 H      1 LIG       0.11500
     18 H8        -59.5973   -1.2563  -24.2733 H      1 LIG       0.11500
@<TRIPOS>BOND
      1       1       2 ar
      2       1       5 ar
      3       2       6 ar
      4       3       4 ar
      5       3       7 ar
      6       4       8 ar
      7       5       9 ar
      8       6      10 ar
      9       7       9 ar
     10       8      10 ar
     11       9      10 ar
     12       1      11 1
     13       2      12 1
     14       3      13 1
     15       4      14 1
     16       5      15 1
     17       6      16 1
     18       7      17 1
     19       8      18 1
@<TRIPOS>ALT_TYPE
CGenFF_4.0_ALT_TYPE_SET
CGenFF_4.0 1 CG2R61 2 CG2R61 3 CG2R61 4 CG2R61 5 CG2R61 6 CG2R61 7 CG2R61 8 CG2R61 9 CG2R61 10 CG2R61 11 HGR61 12 HGR61 13 HGR61 14 HGR61 15 HGR61 16 HGR61 17 HGR61 18 HGR61
@<TRIPOS>MOLECULE
naphtalene
 18 19 0 0 0
****
USER_CHARGES
INVALID_CHARGES
Pose:  26 Cluster:  26 Fr_nu: 110500 TotEn:   -10.61
@<TRIPOS>ATOM
      1 C1        -49.4741  -14.0259  -41.5598 C.ar   1 LIG      -0.11500
      2 C2        -50.1711  -12.8513  -41.8268 C.ar   1 LIG      -0.11500
      3 C3        -50.9911  -15.8875  -45.7913 C.ar   1 LIG      -0.11500
      4 C4        -51.6881  -14.7129  -46.0582 C.ar   1 LIG      -0.11500
      5 C5        -49.5008  -15.0776  -42.4762 C.ar   1 LIG      -0.11700
      6 C6        -50.8974  -12.7237  -43.0110 C.ar   1 LIG      -0.11700
      7 C7        -50.2646  -16.0151  -44.6070 C.ar   1 LIG      -0.11700
      8 C8        -51.6615  -13.6612  -45.1418 C.ar   1 LIG      -0.11700
      9 C9        -50.2267  -14.9666  -43.6733 C.ar   1 LIG       0.00400
     10 C10       -50.9355  -13.7721  -43.9447 C.ar   1 LIG       0.00400
     11 H1        -48.9092  -14.1248  -40.6374 H      1 LIG       0.11500
     12 H2        -50.1495  -12.0330  -41.1128 H      1 LIG       0.11500
     13 H3        -51.0122  -16.7063  -46.5051 H      1 LIG       0.11500
     14 H4        -52.2539  -14.6151  -46.9800 H      1 LIG       0.11500
     15 H5        -48.9488  -15.9867  -42.2465 H      1 LIG       0.11500
     16 H6        -51.4344  -11.7963  -43.1992 H      1 LIG       0.11500
     17 H7        -49.7271  -16.9422  -44.4194 H      1 LIG       0.11500
     18 H8        -52.2140  -12.7522  -45.3710 H      1 LIG       0.11500
@<TRIPOS>BOND
      1       1       2 ar
      2       1       5 ar
      3       2       6 ar
      4       3       4 ar
      5       3       7 ar
      6       4       8 ar
      7       5       9 ar
      8       6      10 ar
      9       7       9 ar
     10       8      10 ar
     11       9      10 ar
     12       1      11 1
     13       2      12 1
     14       3      13 1
     15       4      14 1
     16       5      15 1
     17       6      16 1
     18       7      17 1
     19       8      18 1
@<TRIPOS>ALT_TYPE
CGenFF_4.0_ALT_TYPE_SET
CGenFF_4.0 1 CG2R61 2 CG2R61 3 CG2R61 4 CG2R61 5 CG2R61 6 CG2R61 7 CG2R61 8 CG2R61 9 CG2R61 10 CG2R61 11 HGR61 12 HGR61 13 HGR61 14 HGR61 15 HGR61 16 HGR61 17 HGR61 18 HGR61
@<TRIPOS>MOLECULE
naphtalene
 18 19 0 0 0
****
USER_CHARGES
INVALID_CHARGES
Pose:  27 Cluster:  27 Fr_nu:  63412 TotEn:   -10.48
@<TRIPOS>ATOM
      1 C1        -61.6749   -1.5622  -22.6279 C.ar   1 LIG      -0.11500
      2 C2        -61.3415   -0.5233  -23.4919 C.ar   1 LIG      -0.11500
      3 C3        -65.3405   -2.8289  -25.5659 C.ar   1 LIG      -0.11500
      4 C4        -65.0070   -1.7900  -26.4298 C.ar   1 LIG      -0.11500
      5 C5        -62.7521   -2.3980  -22.9235 C.ar   1 LIG      -0.11700
      6 C6        -62.0839   -0.3163  -24.6548 C.ar   1 LIG      -0.11700
      7 C7        -64.5980   -3.0360  -24.4030 C.ar   1 LIG      -0.11700
      8 C8        -63.9298   -0.9540  -26.1342 C.ar   1 LIG      -0.11700
      9 C9        -63.5105   -2.2043  -24.0896 C.ar   1 LIG       0.00400
     10 C10       -63.1714   -1.1478  -24.9682 C.ar   1 LIG       0.00400
     11 H1        -61.0969   -1.7225  -21.7225 H      1 LIG       0.11500
     12 H2        -60.5025    0.1267  -23.2610 H      1 LIG       0.11500
     13 H3        -66.1794   -3.4795  -25.7964 H      1 LIG       0.11500
     14 H4        -65.5862   -1.6293  -27.3343 H      1 LIG       0.11500
     15 H5        -62.9949   -3.2035  -22.2335 H      1 LIG       0.11500
     16 H6        -61.8050    0.5016  -25.3160 H      1 LIG       0.11500
     17 H7        -64.8764   -3.8543  -23.7423 H      1 LIG       0.11500
     18 H8        -63.6873   -0.1480  -26.8238 H      1 LIG       0.11500
@<TRIPOS>BOND
      1       1       2 ar
      2       1       5 ar
      3       2       6 ar
      4       3       4 ar
      5       3       7 ar
      6       4       8 ar
      7       5       9 ar
      8       6      10 ar
      9       7       9 ar
     10       8      10 ar
     11       9      10 ar
     12       1      11 1
     13       2      12 1
     14       3      13 1
     15       4      14 1
     16       5      15 1
     17       6      16 1
     18       7      17 1
     19       8      18 1
@<TRIPOS>ALT_TYPE
CGenFF_4.0_ALT_TYPE_SET
CGenFF_4.0 1 CG2R61 2 CG2R61 3 CG2R61 4 CG2R61 5 CG2R61 6 CG2R61 7 CG2R61 8 CG2R61 9 CG2R61 10 CG2R61 11 HGR61 12 HGR61 13 HGR61 14 HGR61 15 HGR61 16 HGR61 17 HGR61 18 HGR61
@<TRIPOS>MOLECULE
naphtalene
 18 19 0 0 0
****
USER_CHARGES
INVALID_CHARGES
Pose:  28 Cluster:  28 Fr_nu:  74635 TotEn:   -10.38
@<TRIPOS>ATOM
      1 C1        -61.2255   -1.8582  -18.5051 C.ar   1 LIG      -0.11500
      2 C2        -60.0148   -2.5384  -18.5968 C.ar   1 LIG      -0.11500
      3 C3        -61.0855   -0.9656  -23.2860 C.ar   1 LIG      -0.11500
      4 C4        -59.8749   -1.6459  -23.3775 C.ar   1 LIG      -0.11500
      5 C5        -61.7984   -1.2951  -19.6459 C.ar   1 LIG      -0.11700
      6 C6        -59.3725   -2.6584  -19.8293 C.ar   1 LIG      -0.11700
      7 C7        -61.7280   -0.8457  -22.0533 C.ar   1 LIG      -0.11700
      8 C8        -59.3018   -2.2089  -22.2368 C.ar   1 LIG      -0.11700
      9 C9        -61.1657   -1.4061  -20.8948 C.ar   1 LIG       0.00400
     10 C10       -59.9346   -2.0979  -20.9879 C.ar   1 LIG       0.00400
     11 H1        -61.7248   -1.7646  -17.5452 H      1 LIG       0.11500
     12 H2        -59.5698   -2.9766  -17.7082 H      1 LIG       0.11500
     13 H3        -61.5313   -0.5272  -24.1744 H      1 LIG       0.11500
     14 H4        -59.3753   -1.7379  -24.3374 H      1 LIG       0.11500
     15 H5        -62.7451   -0.7674  -19.5506 H      1 LIG       0.11500
     16 H6        -58.4271   -3.1950  -19.8777 H      1 LIG       0.11500
     17 H7        -62.6736   -0.3098  -22.0053 H      1 LIG       0.11500
     18 H8        -58.3547   -2.7360  -22.3317 H      1 LIG       0.11500
@<TRIPOS>BOND
      1       1       2 ar
      2       1       5 ar
      3       2       6 ar
      4       3       4 ar
      5       3       7 ar
      6       4       8 ar
      7       5       9 ar
      8       6      10 ar
      9       7       9 ar
     10       8      10 ar
     11       9      10 ar
     12       1      11 1
     13       2      12 1
     14       3      13 1
     15       4      14 1
     16       5      15 1
     17       6      16 1
     18       7      17 1
     19       8      18 1
@<TRIPOS>ALT_TYPE
CGenFF_4.0_ALT_TYPE_SET
CGenFF_4.0 1 CG2R61 2 CG2R61 3 CG2R61 4 CG2R61 5 CG2R61 6 CG2R61 7 CG2R61 8 CG2R61 9 CG2R61 10 CG2R61 11 HGR61 12 HGR61 13 HGR61 14 HGR61 15 HGR61 16 HGR61 17 HGR61 18 HGR61
@<TRIPOS>MOLECULE
naphtalene
 18 19 0 0 0
****
USER_CHARGES
INVALID_CHARGES
Pose:  29 Cluster:  29 Fr_nu:  13216 TotEn:   -10.30
@<TRIPOS>ATOM
      1 C1        -59.8775   -0.7551  -20.2154 C.ar   1 LIG      -0.11500
      2 C2        -59.1711   -1.7132  -20.9364 C.ar   1 LIG      -0.11500
      3 C3        -62.9525   -0.2146  -23.9470 C.ar   1 LIG      -0.11500
      4 C4        -62.2460   -1.1727  -24.6679 C.ar   1 LIG      -0.11500
      5 C5        -60.9954   -0.1400  -20.7798 C.ar   1 LIG      -0.11700
      6 C6        -59.5797   -2.0600  -22.2244 C.ar   1 LIG      -0.11700
      7 C7        -62.5439    0.1321  -22.6589 C.ar   1 LIG      -0.11700
      8 C8        -61.1281   -1.7878  -24.1036 C.ar   1 LIG      -0.11700
      9 C9        -61.4210   -0.4768  -22.0752 C.ar   1 LIG       0.00400
     10 C10       -60.7025   -1.4511  -22.8083 C.ar   1 LIG       0.00400
     11 H1        -59.5586   -0.4851  -19.2129 H      1 LIG       0.11500
     12 H2        -58.3011   -2.1916  -20.4960 H      1 LIG       0.11500
     13 H3        -63.8229    0.2642  -24.3869 H      1 LIG       0.11500
     14 H4        -62.5645   -1.4413  -25.6709 H      1 LIG       0.11500
     15 H5        -61.5322    0.6065  -20.1980 H      1 LIG       0.11500
     16 H6        -59.0128   -2.8119  -22.7695 H      1 LIG       0.11500
     17 H7        -63.1114    0.8834  -22.1137 H      1 LIG       0.11500
     18 H8        -60.5907   -2.5339  -24.6855 H      1 LIG       0.11500
@<TRIPOS>BOND
      1       1       2 ar
      2       1       5 ar
      3       2       6 ar
      4       3       4 ar
      5       3       7 ar
      6       4       8 ar
      7       5       9 ar
      8       6      10 ar
      9       7       9 ar
     10       8      10 ar
     11       9      10 ar
     12       1      11 1
     13       2      12 1
     14       3      13 1
     15       4      14 1
     16       5      15 1
     17       6      16 1
     18       7      17 1
     19       8      18 1
@<TRIPOS>ALT_TYPE
CGenFF_4.0_ALT_TYPE_SET
CGenFF_4.0 1 CG2R61 2 CG2R61 3 CG2R61 4 CG2R61 5 CG2R61 6 CG2R61 7 CG2R61 8 CG2R61 9 CG2R61 10 CG2R61 11 HGR61 12 HGR61 13 HGR61 14 HGR61 15 HGR61 16 HGR61 17 HGR61 18 HGR61
@<TRIPOS>MOLECULE
naphtalene
 18 19 0 0 0
****
USER_CHARGES
INVALID_CHARGES
Pose:  30 Cluster:  30 Fr_nu:  18490 TotEn:   -10.30
@<TRIPOS>ATOM
      1 C1        -66.4608   -4.4827  -22.8385 C.ar   1 LIG      -0.11500
      2 C2        -67.5274   -4.2831  -23.7098 C.ar   1 LIG      -0.11500
      3 C3        -63.6008   -1.8097  -25.7278 C.ar   1 LIG      -0.11500
      4 C4        -64.6675   -1.6101  -26.5991 C.ar   1 LIG      -0.11500
      5 C5        -65.2154   -3.9194  -23.1184 C.ar   1 LIG      -0.11700
      6 C6        -67.3531   -3.5194  -24.8642 C.ar   1 LIG      -0.11700
      7 C7        -63.7752   -2.5734  -24.5733 C.ar   1 LIG      -0.11700
      8 C8        -65.9129   -2.1735  -26.3193 C.ar   1 LIG      -0.11700
      9 C9        -65.0218   -3.1479  -24.2759 C.ar   1 LIG       0.00400
     10 C10       -66.1065   -2.9450  -25.1618 C.ar   1 LIG       0.00400
     11 H1        -66.5970   -5.0778  -21.9402 H      1 LIG       0.11500
     12 H2        -68.4966   -4.7218  -23.4908 H      1 LIG       0.11500
     13 H3        -62.6312   -1.3710  -25.9462 H      1 LIG       0.11500
     14 H4        -64.5304   -1.0162  -27.4979 H      1 LIG       0.11500
     15 H5        -64.3956   -4.0890  -22.4234 H      1 LIG       0.11500
     16 H6        -68.2009   -3.3760  -25.5308 H      1 LIG       0.11500
     17 H7        -62.9275   -2.7160  -23.9064 H      1 LIG       0.11500
     18 H8        -66.7327   -2.0046  -27.0146 H      1 LIG       0.11500
@<TRIPOS>BOND
      1       1       2 ar
      2       1       5 ar
      3       2       6 ar
      4       3       4 ar
      5       3       7 ar
      6       4       8 ar
      7       5       9 ar
      8       6      10 ar
      9       7       9 ar
     10       8      10 ar
     11       9      10 ar
     12       1      11 1
     13       2      12 1
     14       3      13 1
     15       4      14 1
     16       5      15 1
     17       6      16 1
     18       7      17 1
     19       8      18 1
@<TRIPOS>ALT_TYPE
CGenFF_4.0_ALT_TYPE_SET
CGenFF_4.0 1 CG2R61 2 CG2R61 3 CG2R61 4 CG2R61 5 CG2R61 6 CG2R61 7 CG2R61 8 CG2R61 9 CG2R61 10 CG2R61 11 HGR61 12 HGR61 13 HGR61 14 HGR61 15 HGR61 16 HGR61 17 HGR61 18 HGR61
@<TRIPOS>MOLECULE
naphtalene
 18 19 0 0 0
****
USER_CHARGES
INVALID_CHARGES
Pose:  31 Cluster:  31 Fr_nu:  44939 TotEn:   -10.27
@<TRIPOS>ATOM
      1 C1        -57.6834    4.2180  -44.4244 C.ar   1 LIG      -0.11500
      2 C2        -58.7371    3.4940  -43.8745 C.ar   1 LIG      -0.11500
      3 C3        -54.7732    2.7143  -40.8268 C.ar   1 LIG      -0.11500
      4 C4        -55.8270    1.9904  -40.2770 C.ar   1 LIG      -0.11500
      5 C5        -56.4321    4.2081  -43.8074 C.ar   1 LIG      -0.11700
      6 C6        -58.5438    2.7574  -42.7056 C.ar   1 LIG      -0.11700
      7 C7        -54.9666    3.4509  -41.9959 C.ar   1 LIG      -0.11700
      8 C8        -57.0783    2.0003  -40.8939 C.ar   1 LIG      -0.11700
      9 C9        -56.2194    3.4722  -42.6302 C.ar   1 LIG       0.00400
     10 C10       -57.2910    2.7361  -42.0711 C.ar   1 LIG       0.00400
     11 H1        -57.8346    4.7917  -45.3341 H      1 LIG       0.11500
     12 H2        -59.7108    3.5022  -44.3558 H      1 LIG       0.11500
     13 H3        -53.7990    2.7064  -40.3460 H      1 LIG       0.11500
     14 H4        -55.6755    1.4180  -39.3665 H      1 LIG       0.11500
     15 H5        -55.6229    4.7817  -44.2547 H      1 LIG       0.11500
     16 H6        -59.3814    2.1985  -42.2937 H      1 LIG       0.11500
     17 H7        -54.1286    4.0090  -42.4081 H      1 LIG       0.11500
     18 H8        -57.8879    1.4273  -40.4463 H      1 LIG       0.11500
@<TRIPOS>BOND
      1       1       2 ar
      2       1       5 ar
      3       2       6 ar
      4       3       4 ar
      5       3       7 ar
      6       4       8 ar
      7       5       9 ar
      8       6      10 ar
      9       7       9 ar
     10       8      10 ar
     11       9      10 ar
     12       1      11 1
     13       2      12 1
     14       3      13 1
     15       4      14 1
     16       5      15 1
     17       6      16 1
     18       7      17 1
     19       8      18 1
@<TRIPOS>ALT_TYPE
CGenFF_4.0_ALT_TYPE_SET
CGenFF_4.0 1 CG2R61 2 CG2R61 3 CG2R61 4 CG2R61 5 CG2R61 6 CG2R61 7 CG2R61 8 CG2R61 9 CG2R61 10 CG2R61 11 HGR61 12 HGR61 13 HGR61 14 HGR61 15 HGR61 16 HGR61 17 HGR61 18 HGR61
@<TRIPOS>MOLECULE
naphtalene
 18 19 0 0 0
****
USER_CHARGES
INVALID_CHARGES
Pose:  32 Cluster:  32 Fr_nu:   4003 TotEn:   -10.08
@<TRIPOS>ATOM
      1 C1        -81.6394  -18.2331  -29.8203 C.ar   1 LIG      -0.11500
      2 C2        -82.7200  -18.5718  -30.6293 C.ar   1 LIG      -0.11500
      3 C3        -78.7914  -21.2502  -32.3617 C.ar   1 LIG      -0.11500
      4 C4        -79.8721  -21.5888  -33.1706 C.ar   1 LIG      -0.11500
      5 C5        -80.3901  -18.8120  -30.0451 C.ar   1 LIG      -0.11700
      6 C6        -82.5556  -19.4905  -31.6661 C.ar   1 LIG      -0.11700
      7 C7        -78.9559  -20.3313  -31.3248 C.ar   1 LIG      -0.11700
      8 C8        -81.1215  -21.0100  -32.9459 C.ar   1 LIG      -0.11700
      9 C9        -80.2063  -19.7388  -31.0842 C.ar   1 LIG       0.00400
     10 C10       -81.3052  -20.0832  -31.9068 C.ar   1 LIG       0.00400
     11 H1        -81.7682  -17.5182  -29.0129 H      1 LIG       0.11500
     12 H2        -83.6921  -18.1203  -30.4536 H      1 LIG       0.11500
     13 H3        -77.8188  -21.7013  -32.5370 H      1 LIG       0.11500
     14 H4        -79.7431  -22.3049  -33.9769 H      1 LIG       0.11500
     15 H5        -79.5596  -18.5328  -29.4000 H      1 LIG       0.11500
     16 H6        -83.4140  -19.7401  -32.2864 H      1 LIG       0.11500
     17 H7        -78.0973  -20.0813  -30.7053 H      1 LIG       0.11500
     18 H8        -81.9523  -21.2897  -33.5905 H      1 LIG       0.11500
@<TRIPOS>BOND
      1       1       2 ar
      2       1       5 ar
      3       2       6 ar
      4       3       4 ar
      5       3       7 ar
      6       4       8 ar
      7       5       9 ar
      8       6      10 ar
      9       7       9 ar
     10       8      10 ar
     11       9      10 ar
     12       1      11 1
     13       2      12 1
     14       3      13 1
     15       4      14 1
     16       5      15 1
     17       6      16 1
     18       7      17 1
     19       8      18 1
@<TRIPOS>ALT_TYPE
CGenFF_4.0_ALT_TYPE_SET
CGenFF_4.0 1 CG2R61 2 CG2R61 3 CG2R61 4 CG2R61 5 CG2R61 6 CG2R61 7 CG2R61 8 CG2R61 9 CG2R61 10 CG2R61 11 HGR61 12 HGR61 13 HGR61 14 HGR61 15 HGR61 16 HGR61 17 HGR61 18 HGR61
@<TRIPOS>MOLECULE
naphtalene
 18 19 0 0 0
****
USER_CHARGES
INVALID_CHARGES
Pose:  33 Cluster:  33 Fr_nu: 156334 TotEn:    -9.90
@<TRIPOS>ATOM
      1 C1        -48.4526  -11.7768  -44.0238 C.ar   1 LIG      -0.11500
      2 C2        -49.5863  -11.4646  -43.2793 C.ar   1 LIG      -0.11500
      3 C3        -51.2096  -14.2356  -47.1902 C.ar   1 LIG      -0.11500
      4 C4        -52.3432  -13.9234  -46.4456 C.ar   1 LIG      -0.11500
      5 C5        -48.5680  -12.5438  -45.1835 C.ar   1 LIG      -0.11700
      6 C6        -50.8395  -11.9181  -43.6915 C.ar   1 LIG      -0.11700
      7 C7        -49.9563  -13.7819  -46.7780 C.ar   1 LIG      -0.11700
      8 C8        -52.2279  -13.1564  -45.2859 C.ar   1 LIG      -0.11700
      9 C9        -49.8216  -13.0088  -45.6133 C.ar   1 LIG       0.00400
     10 C10       -50.9743  -12.6914  -44.8561 C.ar   1 LIG       0.00400
     11 H1        -47.4772  -11.4239  -43.7022 H      1 LIG       0.11500
     12 H2        -49.4954  -10.8672  -42.3768 H      1 LIG       0.11500
     13 H3        -51.2998  -14.8330  -48.0931 H      1 LIG       0.11500
     14 H4        -53.3182  -14.2777  -46.7670 H      1 LIG       0.11500
     15 H5        -47.6683  -12.7760  -45.7496 H      1 LIG       0.11500
     16 H6        -51.7122  -11.6617  -43.0944 H      1 LIG       0.11500
     17 H7        -49.0839  -14.0378  -47.3757 H      1 LIG       0.11500
     18 H8        -53.1274  -12.9247  -44.7192 H      1 LIG       0.11500
@<TRIPOS>BOND
      1       1       2 ar
      2       1       5 ar
      3       2       6 ar
      4       3       4 ar
      5       3       7 ar
      6       4       8 ar
      7       5       9 ar
      8       6      10 ar
      9       7       9 ar
     10       8      10 ar
     11       9      10 ar
     12       1      11 1
     13       2      12 1
     14       3      13 1
     15       4      14 1
     16       5      15 1
     17       6      16 1
     18       7      17 1
     19       8      18 1
@<TRIPOS>ALT_TYPE
CGenFF_4.0_ALT_TYPE_SET
CGenFF_4.0 1 CG2R61 2 CG2R61 3 CG2R61 4 CG2R61 5 CG2R61 6 CG2R61 7 CG2R61 8 CG2R61 9 CG2R61 10 CG2R61 11 HGR61 12 HGR61 13 HGR61 14 HGR61 15 HGR61 16 HGR61 17 HGR61 18 HGR61
@<TRIPOS>MOLECULE
naphtalene
 18 19 0 0 0
****
USER_CHARGES
INVALID_CHARGES
Pose:  34 Cluster:  34 Fr_nu: 347127 TotEn:    -9.85
@<TRIPOS>ATOM
      1 C1        -59.5161    4.7185  -38.3131 C.ar   1 LIG      -0.11500
      2 C2        -58.6571    5.7860  -38.0691 C.ar   1 LIG      -0.11500
      3 C3        -55.8142    2.1642  -40.1690 C.ar   1 LIG      -0.11500
      4 C4        -54.9553    3.2318  -39.9250 C.ar   1 LIG      -0.11500
      5 C5        -59.0283    3.5487  -38.8962 C.ar   1 LIG      -0.11700
      6 C6        -57.3072    5.6879  -38.4072 C.ar   1 LIG      -0.11700
      7 C7        -57.1642    2.2624  -39.8308 C.ar   1 LIG      -0.11700
      8 C8        -55.4430    4.4017  -39.3419 C.ar   1 LIG      -0.11700
      9 C9        -57.6723    3.4324  -39.2431 C.ar   1 LIG       0.00400
     10 C10       -56.7990    4.5180  -38.9950 C.ar   1 LIG       0.00400
     11 H1        -60.5670    4.7957  -38.0501 H      1 LIG       0.11500
     12 H2        -59.0378    6.6962  -37.6148 H      1 LIG       0.11500
     13 H3        -55.4340    1.2535  -40.6232 H      1 LIG       0.11500
     14 H4        -53.9048    3.1545  -40.1894 H      1 LIG       0.11500
     15 H5        -59.7180    2.7270  -39.0782 H      1 LIG       0.11500
     16 H6        -56.6538    6.5345  -38.2070 H      1 LIG       0.11500
     17 H7        -57.8172    1.4154  -40.0304 H      1 LIG       0.11500
     18 H8        -54.7536    5.2238  -39.1606 H      1 LIG       0.11500
@<TRIPOS>BOND
      1       1       2 ar
      2       1       5 ar
      3       2       6 ar
      4       3       4 ar
      5       3       7 ar
      6       4       8 ar
      7       5       9 ar
      8       6      10 ar
      9       7       9 ar
     10       8      10 ar
     11       9      10 ar
     12       1      11 1
     13       2      12 1
     14       3      13 1
     15       4      14 1
     16       5      15 1
     17       6      16 1
     18       7      17 1
     19       8      18 1
@<TRIPOS>ALT_TYPE
CGenFF_4.0_ALT_TYPE_SET
CGenFF_4.0 1 CG2R61 2 CG2R61 3 CG2R61 4 CG2R61 5 CG2R61 6 CG2R61 7 CG2R61 8 CG2R61 9 CG2R61 10 CG2R61 11 HGR61 12 HGR61 13 HGR61 14 HGR61 15 HGR61 16 HGR61 17 HGR61 18 HGR61
@<TRIPOS>MOLECULE
naphtalene
 18 19 0 0 0
****
USER_CHARGES
INVALID_CHARGES
Pose:  35 Cluster:  35 Fr_nu: 166574 TotEn:    -9.71
@<TRIPOS>ATOM
      1 C1        -60.9167   -1.4774  -16.8920 C.ar   1 LIG      -0.11500
      2 C2        -61.1935   -0.2368  -17.4586 C.ar   1 LIG      -0.11500
      3 C3        -59.2222   -3.0536  -21.1719 C.ar   1 LIG      -0.11500
      4 C4        -59.4991   -1.8129  -21.7383 C.ar   1 LIG      -0.11500
      5 C5        -60.3571   -2.4914  -17.6700 C.ar   1 LIG      -0.11700
      6 C6        -60.9119   -0.0052  -18.8051 C.ar   1 LIG      -0.11700
      7 C7        -59.5038   -3.2851  -19.8251 C.ar   1 LIG      -0.11700
      8 C8        -60.0588   -0.7989  -20.9605 C.ar   1 LIG      -0.11700
      9 C9        -60.0671   -2.2760  -19.0272 C.ar   1 LIG       0.00400
     10 C10       -60.3487   -1.0143  -19.6033 C.ar   1 LIG       0.00400
     11 H1        -61.1366   -1.6573  -15.8437 H      1 LIG       0.11500
     12 H2        -61.6289    0.5519  -16.8519 H      1 LIG       0.11500
     13 H3        -58.7866   -3.8429  -21.7780 H      1 LIG       0.11500
     14 H4        -59.2803   -1.6341  -22.7870 H      1 LIG       0.11500
     15 H5        -60.1494   -3.4535  -17.2062 H      1 LIG       0.11500
     16 H6        -61.1361    0.9723  -19.2269 H      1 LIG       0.11500
     17 H7        -59.2788   -4.2624  -19.4034 H      1 LIG       0.11500
     18 H8        -60.2673    0.1631  -21.4243 H      1 LIG       0.11500
@<TRIPOS>BOND
      1       1       2 ar
      2       1       5 ar
      3       2       6 ar
      4       3       4 ar
      5       3       7 ar
      6       4       8 ar
      7       5       9 ar
      8       6      10 ar
      9       7       9 ar
     10       8      10 ar
     11       9      10 ar
     12       1      11 1
     13       2      12 1
     14       3      13 1
     15       4      14 1
     16       5      15 1
     17       6      16 1
     18       7      17 1
     19       8      18 1
@<TRIPOS>ALT_TYPE
CGenFF_4.0_ALT_TYPE_SET
CGenFF_4.0 1 CG2R61 2 CG2R61 3 CG2R61 4 CG2R61 5 CG2R61 6 CG2R61 7 CG2R61 8 CG2R61 9 CG2R61 10 CG2R61 11 HGR61 12 HGR61 13 HGR61 14 HGR61 15 HGR61 16 HGR61 17 HGR61 18 HGR61
@<TRIPOS>MOLECULE
naphtalene
 18 19 0 0 0
****
USER_CHARGES
INVALID_CHARGES
Pose:  36 Cluster:  36 Fr_nu:  23121 TotEn:    -9.55
@<TRIPOS>ATOM
      1 C1        -65.2938   -1.8654  -24.5988 C.ar   1 LIG      -0.11500
      2 C2        -65.3249   -1.0941  -23.4409 C.ar   1 LIG      -0.11500
      3 C3        -60.4300   -1.8647  -24.4680 C.ar   1 LIG      -0.11500
      4 C4        -60.4614   -1.0933  -23.3100 C.ar   1 LIG      -0.11500
      5 C5        -64.0708   -2.2524  -25.1476 C.ar   1 LIG      -0.11700
      6 C6        -64.1335   -0.7068  -22.8271 C.ar   1 LIG      -0.11700
      7 C7        -61.6216   -2.2521  -25.0817 C.ar   1 LIG      -0.11700
      8 C8        -61.6843   -0.7063  -22.7612 C.ar   1 LIG      -0.11700
      9 C9        -62.8616   -1.8715  -24.5432 C.ar   1 LIG       0.00400
     10 C10       -62.8934   -1.0871  -23.3656 C.ar   1 LIG       0.00400
     11 H1        -66.2216   -2.1662  -25.0765 H      1 LIG       0.11500
     12 H2        -66.2776   -0.7936  -23.0143 H      1 LIG       0.11500
     13 H3        -59.4776   -2.1657  -24.8950 H      1 LIG       0.11500
     14 H4        -59.5332   -0.7917  -22.8336 H      1 LIG       0.11500
     15 H5        -64.0703   -2.8549  -26.0536 H      1 LIG       0.11500
     16 H6        -64.1817   -0.1043  -21.9224 H      1 LIG       0.11500
     17 H7        -61.5732   -2.8552  -25.9859 H      1 LIG       0.11500
     18 H8        -61.6850   -0.1031  -21.8556 H      1 LIG       0.11500
@<TRIPOS>BOND
      1       1       2 ar
      2       1       5 ar
      3       2       6 ar
      4       3       4 ar
      5       3       7 ar
      6       4       8 ar
      7       5       9 ar
      8       6      10 ar
      9       7       9 ar
     10       8      10 ar
     11       9      10 ar
     12       1      11 1
     13       2      12 1
     14       3      13 1
     15       4      14 1
     16       5      15 1
     17       6      16 1
     18       7      17 1
     19       8      18 1
@<TRIPOS>ALT_TYPE
CGenFF_4.0_ALT_TYPE_SET
CGenFF_4.0 1 CG2R61 2 CG2R61 3 CG2R61 4 CG2R61 5 CG2R61 6 CG2R61 7 CG2R61 8 CG2R61 9 CG2R61 10 CG2R61 11 HGR61 12 HGR61 13 HGR61 14 HGR61 15 HGR61 16 HGR61 17 HGR61 18 HGR61
@<TRIPOS>MOLECULE
naphtalene
 18 19 0 0 0
****
USER_CHARGES
INVALID_CHARGES
Pose:  37 Cluster:  37 Fr_nu:    180 TotEn:    -9.53
@<TRIPOS>ATOM
      1 C1        -83.0099   -6.9077  -28.8507 C.ar   1 LIG      -0.11500
      2 C2        -82.4138   -7.9265  -29.5880 C.ar   1 LIG      -0.11500
      3 C3        -87.1983   -7.6496  -31.2129 C.ar   1 LIG      -0.11500
      4 C4        -86.6020   -8.6684  -31.9501 C.ar   1 LIG      -0.11500
      5 C5        -84.3489   -6.5805  -29.0671 C.ar   1 LIG      -0.11700
      6 C6        -83.1540   -8.6220  -30.5443 C.ar   1 LIG      -0.11700
      7 C7        -86.4580   -6.9541  -30.2565 C.ar   1 LIG      -0.11700
      8 C8        -85.2631   -8.9956  -31.7340 C.ar   1 LIG      -0.11700
      9 C9        -85.1092   -7.2701  -30.0257 C.ar   1 LIG       0.00400
     10 C10       -84.5028   -8.3060  -30.7754 C.ar   1 LIG       0.00400
     11 H1        -82.4330   -6.3663  -28.1068 H      1 LIG       0.11500
     12 H2        -81.3714   -8.1806  -29.4187 H      1 LIG       0.11500
     13 H3        -88.2409   -7.3951  -31.3817 H      1 LIG       0.11500
     14 H4        -87.1791   -9.2085  -32.6949 H      1 LIG       0.11500
     15 H5        -84.7941   -5.7803  -28.4795 H      1 LIG       0.11500
     16 H6        -82.6677   -9.4150  -31.1087 H      1 LIG       0.11500
     17 H7        -86.9447   -6.1618  -29.6917 H      1 LIG       0.11500
     18 H8        -84.8174   -9.7953  -32.3220 H      1 LIG       0.11500
@<TRIPOS>BOND
      1       1       2 ar
      2       1       5 ar
      3       2       6 ar
      4       3       4 ar
      5       3       7 ar
      6       4       8 ar
      7       5       9 ar
      8       6      10 ar
      9       7       9 ar
     10       8      10 ar
     11       9      10 ar
     12       1      11 1
     13       2      12 1
     14       3      13 1
     15       4      14 1
     16       5      15 1
     17       6      16 1
     18       7      17 1
     19       8      18 1
@<TRIPOS>ALT_TYPE
CGenFF_4.0_ALT_TYPE_SET
CGenFF_4.0 1 CG2R61 2 CG2R61 3 CG2R61 4 CG2R61 5 CG2R61 6 CG2R61 7 CG2R61 8 CG2R61 9 CG2R61 10 CG2R61 11 HGR61 12 HGR61 13 HGR61 14 HGR61 15 HGR61 16 HGR61 17 HGR61 18 HGR61
@<TRIPOS>MOLECULE
naphtalene
 18 19 0 0 0
****
USER_CHARGES
INVALID_CHARGES
Pose:  38 Cluster:  38 Fr_nu: 252944 TotEn:    -9.43
@<TRIPOS>ATOM
      1 C1        -69.0831    3.4073  -47.7488 C.ar   1 LIG      -0.11500
      2 C2        -70.2838    2.7294  -47.9377 C.ar   1 LIG      -0.11500
      3 C3        -71.4623    7.6501  -47.8554 C.ar   1 LIG      -0.11500
      4 C4        -72.6629    6.9721  -48.0442 C.ar   1 LIG      -0.11500
      5 C5        -69.0711    4.8008  -47.6805 C.ar   1 LIG      -0.11700
      6 C6        -71.4769    3.4421  -48.0589 C.ar   1 LIG      -0.11700
      7 C7        -70.2691    6.9373  -47.7341 C.ar   1 LIG      -0.11700
      8 C8        -72.6751    5.5786  -48.1127 C.ar   1 LIG      -0.11700
      9 C9        -70.2626    5.5344  -47.8005 C.ar   1 LIG       0.00400
     10 C10       -71.4835    4.8450  -47.9926 C.ar   1 LIG       0.00400
     11 H1        -68.1545    2.8519  -47.6551 H      1 LIG       0.11500
     12 H2        -70.2921    1.6446  -47.9905 H      1 LIG       0.11500
     13 H3        -71.4532    8.7351  -47.8023 H      1 LIG       0.11500
     14 H4        -73.5910    7.5280  -48.1393 H      1 LIG       0.11500
     15 H5        -68.1208    5.3098  -47.5327 H      1 LIG       0.11500
     16 H6        -72.4038    2.8915  -48.2055 H      1 LIG       0.11500
     17 H7        -69.3424    7.4880  -47.5867 H      1 LIG       0.11500
     18 H8        -73.6251    5.0694  -48.2612 H      1 LIG       0.11500
@<TRIPOS>BOND
      1       1       2 ar
      2       1       5 ar
      3       2       6 ar
      4       3       4 ar
      5       3       7 ar
      6       4       8 ar
      7       5       9 ar
      8       6      10 ar
      9       7       9 ar
     10       8      10 ar
     11       9      10 ar
     12       1      11 1
     13       2      12 1
     14       3      13 1
     15       4      14 1
     16       5      15 1
     17       6      16 1
     18       7      17 1
     19       8      18 1
@<TRIPOS>ALT_TYPE
CGenFF_4.0_ALT_TYPE_SET
CGenFF_4.0 1 CG2R61 2 CG2R61 3 CG2R61 4 CG2R61 5 CG2R61 6 CG2R61 7 CG2R61 8 CG2R61 9 CG2R61 10 CG2R61 11 HGR61 12 HGR61 13 HGR61 14 HGR61 15 HGR61 16 HGR61 17 HGR61 18 HGR61
@<TRIPOS>MOLECULE
naphtalene
 18 19 0 0 0
****
USER_CHARGES
INVALID_CHARGES
Pose:  39 Cluster:  39 Fr_nu:  51740 TotEn:    -9.26
@<TRIPOS>ATOM
      1 C1        -66.3772   -2.4935  -26.5617 C.ar   1 LIG      -0.11500
      2 C2        -65.9379   -1.3549  -27.2305 C.ar   1 LIG      -0.11500
      3 C3        -70.4859   -2.4381  -29.1672 C.ar   1 LIG      -0.11500
      4 C4        -70.0465   -1.2994  -29.8359 C.ar   1 LIG      -0.11500
      5 C5        -67.6177   -3.0513  -26.8728 C.ar   1 LIG      -0.11700
      6 C6        -66.7370   -0.7696  -28.2128 C.ar   1 LIG      -0.11700
      7 C7        -69.6866   -3.0234  -28.1848 C.ar   1 LIG      -0.11700
      8 C8        -68.8061   -0.7416  -29.5248 C.ar   1 LIG      -0.11700
      9 C9        -68.4353   -2.4754  -27.8588 C.ar   1 LIG       0.00400
     10 C10       -67.9885   -1.3175  -28.5388 C.ar   1 LIG       0.00400
     11 H1        -65.7549   -2.9484  -25.7967 H      1 LIG       0.11500
     12 H2        -64.9719   -0.9216  -26.9878 H      1 LIG       0.11500
     13 H3        -71.4519   -2.8721  -29.4096 H      1 LIG       0.11500
     14 H4        -70.6699   -0.8442  -30.5998 H      1 LIG       0.11500
     15 H5        -67.9410   -3.9413  -26.3369 H      1 LIG       0.11500
     16 H6        -66.3733    0.1198  -28.7232 H      1 LIG       0.11500
     17 H7        -70.0502   -3.9133  -27.6752 H      1 LIG       0.11500
     18 H8        -68.4828    0.1490  -30.0601 H      1 LIG       0.11500
@<TRIPOS>BOND
      1       1       2 ar
      2       1       5 ar
      3       2       6 ar
      4       3       4 ar
      5       3       7 ar
      6       4       8 ar
      7       5       9 ar
      8       6      10 ar
      9       7       9 ar
     10       8      10 ar
     11       9      10 ar
     12       1      11 1
     13       2      12 1
     14       3      13 1
     15       4      14 1
     16       5      15 1
     17       6      16 1
     18       7      17 1
     19       8      18 1
@<TRIPOS>ALT_TYPE
CGenFF_4.0_ALT_TYPE_SET
CGenFF_4.0 1 CG2R61 2 CG2R61 3 CG2R61 4 CG2R61 5 CG2R61 6 CG2R61 7 CG2R61 8 CG2R61 9 CG2R61 10 CG2R61 11 HGR61 12 HGR61 13 HGR61 14 HGR61 15 HGR61 16 HGR61 17 HGR61 18 HGR61
@<TRIPOS>MOLECULE
naphtalene
 18 19 0 0 0
****
USER_CHARGES
INVALID_CHARGES
Pose:  40 Cluster:  40 Fr_nu: 180750 TotEn:    -9.03
@<TRIPOS>ATOM
      1 C1        -68.2710   -3.0156  -28.6849 C.ar   1 LIG      -0.11500
      2 C2        -69.3373   -2.3259  -29.2542 C.ar   1 LIG      -0.11500
      3 C3        -66.1401    1.2105  -27.5569 C.ar   1 LIG      -0.11500
      4 C4        -67.2064    1.9001  -28.1263 C.ar   1 LIG      -0.11500
      5 C5        -67.2068   -2.3128  -28.1191 C.ar   1 LIG      -0.11700
      6 C6        -69.3437   -0.9309  -29.2600 C.ar   1 LIG      -0.11700
      7 C7        -66.1338   -0.1847  -27.5511 C.ar   1 LIG      -0.11700
      8 C8        -68.2706    1.1973  -28.6921 C.ar   1 LIG      -0.11700
      9 C9        -67.1965   -0.9083  -28.1161 C.ar   1 LIG       0.00400
     10 C10       -68.2809   -0.2071  -28.6951 C.ar   1 LIG       0.00400
     11 H1        -68.2663   -4.1017  -28.6812 H      1 LIG       0.11500
     12 H2        -70.1653   -2.8740  -29.6942 H      1 LIG       0.11500
     13 H3        -65.3116    1.7581  -27.1166 H      1 LIG       0.11500
     14 H4        -67.2099    2.9861  -28.1310 H      1 LIG       0.11500
     15 H5        -66.3836   -2.8727  -27.6801 H      1 LIG       0.11500
     16 H6        -70.1878   -0.4124  -29.7101 H      1 LIG       0.11500
     17 H7        -65.2900   -0.7029  -27.1003 H      1 LIG       0.11500
     18 H8        -69.0936    1.7570  -29.1320 H      1 LIG       0.11500
@<TRIPOS>BOND
      1       1       2 ar
      2       1       5 ar
      3       2       6 ar
      4       3       4 ar
      5       3       7 ar
      6       4       8 ar
      7       5       9 ar
      8       6      10 ar
      9       7       9 ar
     10       8      10 ar
     11       9      10 ar
     12       1      11 1
     13       2      12 1
     14       3      13 1
     15       4      14 1
     16       5      15 1
     17       6      16 1
     18       7      17 1
     19       8      18 1
@<TRIPOS>ALT_TYPE
CGenFF_4.0_ALT_TYPE_SET
CGenFF_4.0 1 CG2R61 2 CG2R61 3 CG2R61 4 CG2R61 5 CG2R61 6 CG2R61 7 CG2R61 8 CG2R61 9 CG2R61 10 CG2R61 11 HGR61 12 HGR61 13 HGR61 14 HGR61 15 HGR61 16 HGR61 17 HGR61 18 HGR61
@<TRIPOS>MOLECULE
naphtalene
 18 19 0 0 0
****
USER_CHARGES
INVALID_CHARGES
Pose:  41 Cluster:  41 Fr_nu:  93564 TotEn:    -8.77
@<TRIPOS>ATOM
      1 C1        -63.1392   -2.0599  -25.0902 C.ar   1 LIG      -0.11500
      2 C2        -62.8306   -0.7074  -24.9793 C.ar   1 LIG      -0.11500
      3 C3        -66.8627   -0.9692  -28.0261 C.ar   1 LIG      -0.11500
      4 C4        -66.5539    0.3833  -27.9151 C.ar   1 LIG      -0.11500
      5 C5        -64.2184   -2.4680  -25.8747 C.ar   1 LIG      -0.11700
      6 C6        -63.5997    0.2422  -25.6523 C.ar   1 LIG      -0.11700
      7 C7        -66.0934   -1.9188  -27.3530 C.ar   1 LIG      -0.11700
      8 C8        -65.4748    0.7915  -27.1306 C.ar   1 LIG      -0.11700
      9 C9        -65.0036   -1.5259  -26.5591 C.ar   1 LIG       0.00400
     10 C10       -64.6897   -0.1506  -26.4462 C.ar   1 LIG       0.00400
     11 H1        -62.5404   -2.7986  -24.5656 H      1 LIG       0.11500
     12 H2        -61.9901   -0.3907  -24.3686 H      1 LIG       0.11500
     13 H3        -67.7031   -1.2866  -28.6369 H      1 LIG       0.11500
     14 H4        -67.1540    1.1217  -28.4387 H      1 LIG       0.11500
     15 H5        -64.4416   -3.5305  -25.9465 H      1 LIG       0.11500
     16 H6        -63.3400    1.2940  -25.5517 H      1 LIG       0.11500
     17 H7        -66.3528   -2.9705  -27.4544 H      1 LIG       0.11500
     18 H8        -65.2519    1.8541  -27.0580 H      1 LIG       0.11500
@<TRIPOS>BOND
      1       1       2 ar
      2       1       5 ar
      3       2       6 ar
      4       3       4 ar
      5       3       7 ar
      6       4       8 ar
      7       5       9 ar
      8       6      10 ar
      9       7       9 ar
     10       8      10 ar
     11       9      10 ar
     12       1      11 1
     13       2      12 1
     14       3      13 1
     15       4      14 1
     16       5      15 1
     17       6      16 1
     18       7      17 1
     19       8      18 1
@<TRIPOS>ALT_TYPE
CGenFF_4.0_ALT_TYPE_SET
CGenFF_4.0 1 CG2R61 2 CG2R61 3 CG2R61 4 CG2R61 5 CG2R61 6 CG2R61 7 CG2R61 8 CG2R61 9 CG2R61 10 CG2R61 11 HGR61 12 HGR61 13 HGR61 14 HGR61 15 HGR61 16 HGR61 17 HGR61 18 HGR61
@<TRIPOS>MOLECULE
naphtalene
 18 19 0 0 0
****
USER_CHARGES
INVALID_CHARGES
Pose:  42 Cluster:  42 Fr_nu:  62969 TotEn:    -8.43
@<TRIPOS>ATOM
      1 C1        -76.5392   -7.0914  -56.9590 C.ar   1 LIG      -0.11500
      2 C2        -75.2149   -6.8253  -56.6240 C.ar   1 LIG      -0.11500
      3 C3        -76.5968  -10.7867  -53.7945 C.ar   1 LIG      -0.11500
      4 C4        -75.2725  -10.5205  -53.4596 C.ar   1 LIG      -0.11500
      5 C5        -77.2182   -8.1422  -56.3416 C.ar   1 LIG      -0.11700
      6 C6        -74.5645   -7.6088  -55.6705 C.ar   1 LIG      -0.11700
      7 C7        -77.2473  -10.0030  -54.7481 C.ar   1 LIG      -0.11700
      8 C8        -74.5934   -9.4697  -54.0770 C.ar   1 LIG      -0.11700
      9 C9        -76.5792   -8.9413  -55.3796 C.ar   1 LIG       0.00400
     10 C10       -75.2325   -8.6706  -55.0390 C.ar   1 LIG       0.00400
     11 H1        -77.0449   -6.4814  -57.7018 H      1 LIG       0.11500
     12 H2        -74.6873   -6.0068  -57.1051 H      1 LIG       0.11500
     13 H3        -77.1252  -11.6051  -53.3136 H      1 LIG       0.11500
     14 H4        -74.7669  -11.1317  -52.7178 H      1 LIG       0.11500
     15 H5        -78.2530   -8.3323  -56.6193 H      1 LIG       0.11500
     16 H6        -73.5292   -7.3824  -55.4238 H      1 LIG       0.11500
     17 H7        -78.2827  -10.2291  -54.9940 H      1 LIG       0.11500
     18 H8        -73.5584   -9.2799  -53.8000 H      1 LIG       0.11500
@<TRIPOS>BOND
      1       1       2 ar
      2       1       5 ar
      3       2       6 ar
      4       3       4 ar
      5       3       7 ar
      6       4       8 ar
      7       5       9 ar
      8       6      10 ar
      9       7       9 ar
     10       8      10 ar
     11       9      10 ar
     12       1      11 1
     13       2      12 1
     14       3      13 1
     15       4      14 1
     16       5      15 1
     17       6      16 1
     18       7      17 1
     19       8      18 1
@<TRIPOS>ALT_TYPE
CGenFF_4.0_ALT_TYPE_SET
CGenFF_4.0 1 CG2R61 2 CG2R61 3 CG2R61 4 CG2R61 5 CG2R61 6 CG2R61 7 CG2R61 8 CG2R61 9 CG2R61 10 CG2R61 11 HGR61 12 HGR61 13 HGR61 14 HGR61 15 HGR61 16 HGR61 17 HGR61 18 HGR61
@<TRIPOS>MOLECULE
naphtalene
 18 19 0 0 0
****
USER_CHARGES
INVALID_CHARGES
Pose:  43 Cluster:  43 Fr_nu: 304547 TotEn:    -8.42
@<TRIPOS>ATOM
      1 C1        -77.2637  -16.7796  -26.9921 C.ar   1 LIG      -0.11500
      2 C2        -76.0710  -17.0577  -26.3312 C.ar   1 LIG      -0.11500
      3 C3        -77.4822  -21.3882  -28.5366 C.ar   1 LIG      -0.11500
      4 C4        -76.2894  -21.6662  -27.8757 C.ar   1 LIG      -0.11500
      5 C5        -77.9167  -17.7840  -27.7072 C.ar   1 LIG      -0.11700
      6 C6        -75.5265  -18.3411  -26.3827 C.ar   1 LIG      -0.11700
      7 C7        -78.0267  -20.1047  -28.4850 C.ar   1 LIG      -0.11700
      8 C8        -75.6364  -20.6619  -27.1606 C.ar   1 LIG      -0.11700
      9 C9        -77.3830  -19.0816  -27.7699 C.ar   1 LIG       0.00400
     10 C10       -76.1701  -19.3643  -27.0978 C.ar   1 LIG       0.00400
     11 H1        -77.6868  -15.7801  -26.9520 H      1 LIG       0.11500
     12 H2        -75.5636  -16.2751  -25.7745 H      1 LIG       0.11500
     13 H3        -77.9903  -22.1705  -29.0934 H      1 LIG       0.11500
     14 H4        -75.8661  -22.6655  -27.9172 H      1 LIG       0.11500
     15 H5        -78.8477  -17.5438  -28.2165 H      1 LIG       0.11500
     16 H6        -74.5934  -18.5361  -25.8582 H      1 LIG       0.11500
     17 H7        -78.9602  -19.9102  -29.0089 H      1 LIG       0.11500
     18 H8        -74.7049  -20.9016  -26.6517 H      1 LIG       0.11500
@<TRIPOS>BOND
      1       1       2 ar
      2       1       5 ar
      3       2       6 ar
      4       3       4 ar
      5       3       7 ar
      6       4       8 ar
      7       5       9 ar
      8       6      10 ar
      9       7       9 ar
     10       8      10 ar
     11       9      10 ar
     12       1      11 1
     13       2      12 1
     14       3      13 1
     15       4      14 1
     16       5      15 1
     17       6      16 1
     18       7      17 1
     19       8      18 1
@<TRIPOS>ALT_TYPE
CGenFF_4.0_ALT_TYPE_SET
CGenFF_4.0 1 CG2R61 2 CG2R61 3 CG2R61 4 CG2R61 5 CG2R61 6 CG2R61 7 CG2R61 8 CG2R61 9 CG2R61 10 CG2R61 11 HGR61 12 HGR61 13 HGR61 14 HGR61 15 HGR61 16 HGR61 17 HGR61 18 HGR61
@<TRIPOS>MOLECULE
naphtalene
 18 19 0 0 0
****
USER_CHARGES
INVALID_CHARGES
Pose:  44 Cluster:  44 Fr_nu:  22281 TotEn:    -7.85
@<TRIPOS>ATOM
      1 C1        -63.3182  -23.8209  -26.4976 C.ar   1 LIG      -0.11500
      2 C2        -63.3312  -22.5387  -27.0386 C.ar   1 LIG      -0.11500
      3 C3        -59.5051  -22.6129  -23.7273 C.ar   1 LIG      -0.11500
      4 C4        -59.5182  -21.3308  -24.2685 C.ar   1 LIG      -0.11500
      5 C5        -62.3651  -24.1646  -25.5383 C.ar   1 LIG      -0.11700
      6 C6        -62.3914  -21.5953  -26.6226 C.ar   1 LIG      -0.11700
      7 C7        -60.4451  -23.5563  -24.1433 C.ar   1 LIG      -0.11700
      8 C8        -60.4712  -20.9870  -25.2277 C.ar   1 LIG      -0.11700
      9 C9        -61.4115  -23.2277  -25.1079 C.ar   1 LIG       0.00400
     10 C10       -61.4248  -21.9239  -25.6582 C.ar   1 LIG       0.00400
     11 H1        -64.0497  -24.5551  -26.8222 H      1 LIG       0.11500
     12 H2        -64.0737  -22.2721  -27.7851 H      1 LIG       0.11500
     13 H3        -58.7628  -22.8802  -22.9805 H      1 LIG       0.11500
     14 H4        -58.7856  -20.5975  -23.9445 H      1 LIG       0.11500
     15 H5        -62.3735  -25.1728  -25.1294 H      1 LIG       0.11500
     16 H6        -62.4206  -20.5989  -27.0587 H      1 LIG       0.11500
     17 H7        -60.4163  -24.5524  -23.7066 H      1 LIG       0.11500
     18 H8        -60.4626  -19.9790  -25.6374 H      1 LIG       0.11500
@<TRIPOS>BOND
      1       1       2 ar
      2       1       5 ar
      3       2       6 ar
      4       3       4 ar
      5       3       7 ar
      6       4       8 ar
      7       5       9 ar
      8       6      10 ar
      9       7       9 ar
     10       8      10 ar
     11       9      10 ar
     12       1      11 1
     13       2      12 1
     14       3      13 1
     15       4      14 1
     16       5      15 1
     17       6      16 1
     18       7      17 1
     19       8      18 1
@<TRIPOS>ALT_TYPE
CGenFF_4.0_ALT_TYPE_SET
CGenFF_4.0 1 CG2R61 2 CG2R61 3 CG2R61 4 CG2R61 5 CG2R61 6 CG2R61 7 CG2R61 8 CG2R61 9 CG2R61 10 CG2R61 11 HGR61 12 HGR61 13 HGR61 14 HGR61 15 HGR61 16 HGR61 17 HGR61 18 HGR61
@<TRIPOS>MOLECULE
naphtalene
 18 19 0 0 0
****
USER_CHARGES
INVALID_CHARGES
Pose:  45 Cluster:  45 Fr_nu: 432097 TotEn:    -6.20
@<TRIPOS>ATOM
      1 C1        -74.4094   -8.8731  -53.6479 C.ar   1 LIG      -0.11500
      2 C2        -73.4773   -8.4180  -54.5757 C.ar   1 LIG      -0.11500
      3 C3        -77.8602   -8.7958  -57.0770 C.ar   1 LIG      -0.11500
      4 C4        -76.9280   -8.3407  -58.0047 C.ar   1 LIG      -0.11500
      5 C5        -75.7338   -9.0824  -54.0334 C.ar   1 LIG      -0.11700
      6 C6        -73.8659   -8.1704  -55.8925 C.ar   1 LIG      -0.11700
      7 C7        -77.4716   -9.0435  -55.7601 C.ar   1 LIG      -0.11700
      8 C8        -75.6036   -8.1313  -57.6194 C.ar   1 LIG      -0.11700
      9 C9        -76.1427   -8.8383  -55.3546 C.ar   1 LIG       0.00400
     10 C10       -75.1948   -8.3754  -56.2981 C.ar   1 LIG       0.00400
     11 H1        -74.1064   -9.0652  -52.6228 H      1 LIG       0.11500
     12 H2        -72.4464   -8.2557  -54.2747 H      1 LIG       0.11500
     13 H3        -78.8915   -8.9585  -57.3775 H      1 LIG       0.11500
     14 H4        -77.2319   -8.1474  -59.0293 H      1 LIG       0.11500
     15 H5        -76.4455   -9.4380  -53.2911 H      1 LIG       0.11500
     16 H6        -73.1204   -7.8156  -56.6011 H      1 LIG       0.11500
     17 H7        -78.2170   -9.3991  -55.0519 H      1 LIG       0.11500
     18 H8        -74.8919   -7.7749  -58.3613 H      1 LIG       0.11500
@<TRIPOS>BOND
      1       1       2 ar
      2       1       5 ar
      3       2       6 ar
      4       3       4 ar
      5       3       7 ar
      6       4       8 ar
      7       5       9 ar
      8       6      10 ar
      9       7       9 ar
     10       8      10 ar
     11       9      10 ar
     12       1      11 1
     13       2      12 1
     14       3      13 1
     15       4      14 1
     16       5      15 1
     17       6      16 1
     18       7      17 1
     19       8      18 1
@<TRIPOS>ALT_TYPE
CGenFF_4.0_ALT_TYPE_SET
CGenFF_4.0 1 CG2R61 2 CG2R61 3 CG2R61 4 CG2R61 5 CG2R61 6 CG2R61 7 CG2R61 8 CG2R61 9 CG2R61 10 CG2R61 11 HGR61 12 HGR61 13 HGR61 14 HGR61 15 HGR61 16 HGR61 17 HGR61 18 HGR61
# TRIPOS MOL2 file generated by SEED

@<TRIPOS>MOLECULE
pyrazole
 9 9 0 0 0
****
USER_CHARGES
INVALID_CHARGES
Pose:   1 Cluster:   1 Fr_nu: 9240703 TotEn:   -20.34
@<TRIPOS>ATOM
      1 C1        -51.6273    4.6583  -34.6706 C.2    1 LIG      -0.25100
      2 C2        -50.4544    5.2632  -34.1805 C.2    1 LIG       0.13200
      3 C3        -51.3989    3.3103  -34.5396 C.2    1 LIG      -0.03800
      4 N1        -49.5483    4.3726  -33.7686 N.2    1 LIG      -0.57800
      5 N2        -50.1518    3.1942  -33.9995 N.pl3  1 LIG      -0.05900
      6 H1        -52.5147    5.1323  -35.0634 H      1 LIG       0.15700
      7 H2        -50.2219    6.3160  -34.1067 H      1 LIG       0.15600
      8 H3        -51.9969    2.4428  -34.7787 H      1 LIG       0.15900
      9 H4        -49.6520    2.3456  -33.7655 H      1 LIG       0.32200
@<TRIPOS>BOND
      1       1       2 1
      2       1       3 2
      3       2       4 2
      4       3       5 1
      5       4       5 1
      6       1       6 1
      7       2       7 1
      8       3       8 1
      9       5       9 1
@<TRIPOS>ALT_TYPE
CGenFF_4.0_ALT_TYPE_SET
CGenFF_4.0 1 CG2R51 2 CG2R52 3 CG2R51 4 NG2R50 5 NG2R51 6 HGR51 7 HGR52 8 HGR52 9 HGP1
@<TRIPOS>MOLECULE
pyrazole
 9 9 0 0 0
****
USER_CHARGES
INVALID_CHARGES
Pose:   2 Cluster:   2 Fr_nu: 7709074 TotEn:   -20.19
@<TRIPOS>ATOM
      1 C1        -76.0402   -7.5902  -59.1405 C.2    1 LIG      -0.25100
      2 C2        -74.7683   -7.0864  -58.8087 C.2    1 LIG       0.13200
      3 C3        -76.9173   -6.6393  -58.6790 C.2    1 LIG      -0.03800
      4 N1        -74.8276   -5.9070  -58.1847 N.2    1 LIG      -0.57800
      5 N2        -76.1473   -5.6616  -58.1209 N.pl3  1 LIG      -0.05900
      6 H1        -76.2875   -8.5129  -59.6444 H      1 LIG       0.15700
      7 H2        -73.8006   -7.5298  -58.9950 H      1 LIG       0.15600
      8 H3        -77.9956   -6.5729  -58.6951 H      1 LIG       0.15900
      9 H4        -76.4548   -4.8044  -57.6787 H      1 LIG       0.32200
@<TRIPOS>BOND
      1       1       2 1
      2       1       3 2
      3       2       4 2
      4       3       5 1
      5       4       5 1
      6       1       6 1
      7       2       7 1
      8       3       8 1
      9       5       9 1
@<TRIPOS>ALT_TYPE
CGenFF_4.0_ALT_TYPE_SET
CGenFF_4.0 1 CG2R51 2 CG2R52 3 CG2R51 4 NG2R50 5 NG2R51 6 HGR51 7 HGR52 8 HGR52 9 HGP1
@<TRIPOS>MOLECULE
pyrazole
 9 9 0 0 0
****
USER_CHARGES
INVALID_CHARGES
Pose:   3 Cluster:   3 Fr_nu: 9370225 TotEn:   -19.85
@<TRIPOS>ATOM
      1 C1        -76.5192   -7.8164  -58.0063 C.2    1 LIG      -0.25100
      2 C2        -76.0097   -6.5143  -57.8427 C.2    1 LIG       0.13200
      3 C3        -75.8325   -8.3210  -59.0834 C.2    1 LIG      -0.03800
      4 N1        -75.0716   -6.2107  -58.7437 N.2    1 LIG      -0.57800
      5 N2        -74.9860   -7.3292  -59.4837 N.pl3  1 LIG      -0.05900
      6 H1        -77.2774   -8.3197  -57.4248 H      1 LIG       0.15700
      7 H2        -76.2833   -5.7736  -57.1049 H      1 LIG       0.15600
      8 H3        -75.8706   -9.2740  -59.5910 H      1 LIG       0.15900
      9 H4        -74.3270   -7.3465  -60.2519 H      1 LIG       0.32200
@<TRIPOS>BOND
      1       1       2 1
      2       1       3 2
      3       2       4 2
      4       3       5 1
      5       4       5 1
      6       1       6 1
      7       2       7 1
      8       3       8 1
      9       5       9 1
@<TRIPOS>ALT_TYPE
CGenFF_4.0_ALT_TYPE_SET
CGenFF_4.0 1 CG2R51 2 CG2R52 3 CG2R51 4 NG2R50 5 NG2R51 6 HGR51 7 HGR52 8 HGR52 9 HGP1
@<TRIPOS>MOLECULE
pyrazole
 9 9 0 0 0
****
USER_CHARGES
INVALID_CHARGES
Pose:   4 Cluster:   4 Fr_nu: 9225907 TotEn:   -19.30
@<TRIPOS>ATOM
      1 C1        -50.9354    4.8774  -34.6427 C.2    1 LIG      -0.25100
      2 C2        -49.7861    5.5732  -35.0629 C.2    1 LIG       0.13200
      3 C3        -50.4607    3.6684  -34.1960 C.2    1 LIG      -0.03800
      4 N1        -48.6655    4.8654  -34.8977 N.2    1 LIG      -0.57800
      5 N2        -49.1084    3.7121  -34.3687 N.pl3  1 LIG      -0.05900
      6 H1        -51.9642    5.2056  -34.6601 H      1 LIG       0.15700
      7 H2        -49.7183    6.5665  -35.4831 H      1 LIG       0.15600
      8 H3        -50.9523    2.7998  -33.7824 H      1 LIG       0.15900
      9 H4        -48.4300    2.9932  -34.1502 H      1 LIG       0.32200
@<TRIPOS>BOND
      1       1       2 1
      2       1       3 2
      3       2       4 2
      4       3       5 1
      5       4       5 1
      6       1       6 1
      7       2       7 1
      8       3       8 1
      9       5       9 1
@<TRIPOS>ALT_TYPE
CGenFF_4.0_ALT_TYPE_SET
CGenFF_4.0 1 CG2R51 2 CG2R52 3 CG2R51 4 NG2R50 5 NG2R51 6 HGR51 7 HGR52 8 HGR52 9 HGP1
@<TRIPOS>MOLECULE
pyrazole
 9 9 0 0 0
****
USER_CHARGES
INVALID_CHARGES
Pose:   5 Cluster:   5 Fr_nu: 6791683 TotEn:   -18.23
@<TRIPOS>ATOM
      1 C1        -56.3151    3.2408  -40.0693 C.2    1 LIG      -0.25100
      2 C2        -56.0164    1.8730  -40.2164 C.2    1 LIG       0.13200
      3 C3        -57.5301    3.2600  -39.4290 C.2    1 LIG      -0.03800
      4 N1        -56.9650    1.0807  -39.7101 N.2    1 LIG      -0.57800
      5 N2        -57.8717    1.9533  -39.2385 N.pl3  1 LIG      -0.05900
      6 H1        -55.7317    4.0940  -40.3825 H      1 LIG       0.15700
      7 H2        -55.1472    1.4204  -40.6719 H      1 LIG       0.15600
      8 H3        -58.1689    4.0673  -39.1012 H      1 LIG       0.15900
      9 H4        -58.7060    1.5866  -38.7978 H      1 LIG       0.32200
@<TRIPOS>BOND
      1       1       2 1
      2       1       3 2
      3       2       4 2
      4       3       5 1
      5       4       5 1
      6       1       6 1
      7       2       7 1
      8       3       8 1
      9       5       9 1
@<TRIPOS>ALT_TYPE
CGenFF_4.0_ALT_TYPE_SET
CGenFF_4.0 1 CG2R51 2 CG2R52 3 CG2R51 4 NG2R50 5 NG2R51 6 HGR51 7 HGR52 8 HGR52 9 HGP1
@<TRIPOS>MOLECULE
pyrazole
 9 9 0 0 0
****
USER_CHARGES
INVALID_CHARGES
Pose:   6 Cluster:   6 Fr_nu: 5519968 TotEn:   -18.02
@<TRIPOS>ATOM
      1 C1        -86.0540    1.8200  -38.5377 C.2    1 LIG      -0.25100
      2 C2        -85.1472    2.6003  -39.2797 C.2    1 LIG       0.13200
      3 C3        -85.6655    0.5240  -38.7744 C.2    1 LIG      -0.03800
      4 N1        -84.2501    1.8618  -39.9384 N.2    1 LIG      -0.57800
      5 N2        -84.5912    0.6038  -39.6110 N.pl3  1 LIG      -0.05900
      6 H1        -86.8741    2.1499  -37.9172 H      1 LIG       0.15700
      7 H2        -85.1030    3.6764  -39.3684 H      1 LIG       0.15600
      8 H3        -86.0494   -0.4263  -38.4326 H      1 LIG       0.15900
      9 H4        -84.0463   -0.1567  -39.9977 H      1 LIG       0.32200
@<TRIPOS>BOND
      1       1       2 1
      2       1       3 2
      3       2       4 2
      4       3       5 1
      5       4       5 1
      6       1       6 1
      7       2       7 1
      8       3       8 1
      9       5       9 1
@<TRIPOS>ALT_TYPE
CGenFF_4.0_ALT_TYPE_SET
CGenFF_4.0 1 CG2R51 2 CG2R52 3 CG2R51 4 NG2R50 5 NG2R51 6 HGR51 7 HGR52 8 HGR52 9 HGP1
@<TRIPOS>MOLECULE
pyrazole
 9 9 0 0 0
****
USER_CHARGES
INVALID_CHARGES
Pose:   7 Cluster:   7 Fr_nu: 4325644 TotEn:   -17.35
@<TRIPOS>ATOM
      1 C1        -76.5965   -6.4041  -58.3740 C.2    1 LIG      -0.25100
      2 C2        -75.6057   -6.6349  -57.4010 C.2    1 LIG       0.13200
      3 C3        -76.3735   -7.3683  -59.3265 C.2    1 LIG      -0.03800
      4 N1        -74.8124   -7.6649  -57.7070 N.2    1 LIG      -0.57800
      5 N2        -75.3045   -8.0901  -58.8831 N.pl3  1 LIG      -0.05900
      6 H1        -77.3655   -5.6458  -58.3841 H      1 LIG       0.15700
      7 H2        -75.4283   -6.0950  -56.4818 H      1 LIG       0.15600
      8 H3        -76.8666   -7.5991  -60.2598 H      1 LIG       0.15900
      9 H4        -74.8592   -8.8810  -59.3314 H      1 LIG       0.32200
@<TRIPOS>BOND
      1       1       2 1
      2       1       3 2
      3       2       4 2
      4       3       5 1
      5       4       5 1
      6       1       6 1
      7       2       7 1
      8       3       8 1
      9       5       9 1
@<TRIPOS>ALT_TYPE
CGenFF_4.0_ALT_TYPE_SET
CGenFF_4.0 1 CG2R51 2 CG2R52 3 CG2R51 4 NG2R50 5 NG2R51 6 HGR51 7 HGR52 8 HGR52 9 HGP1
@<TRIPOS>MOLECULE
pyrazole
 9 9 0 0 0
****
USER_CHARGES
INVALID_CHARGES
Pose:   8 Cluster:   8 Fr_nu: 300615 TotEn:   -16.94
@<TRIPOS>ATOM
      1 C1        -82.0979   -7.5375  -45.9979 C.2    1 LIG      -0.25100
      2 C2        -83.1381   -6.9184  -46.7166 C.2    1 LIG       0.13200
      3 C3        -81.7530   -6.6209  -45.0350 C.2    1 LIG      -0.03800
      4 N1        -83.4347   -5.7026  -46.2500 N.2    1 LIG      -0.57800
      5 N2        -82.5759   -5.5503  -45.2276 N.pl3  1 LIG      -0.05900
      6 H1        -81.6594   -8.5120  -46.1548 H      1 LIG       0.15700
      7 H2        -83.6920   -7.3023  -47.5613 H      1 LIG       0.15600
      8 H3        -81.0114   -6.6328  -44.2493 H      1 LIG       0.15900
      9 H4        -82.6044   -4.6855  -44.7022 H      1 LIG       0.32200
@<TRIPOS>BOND
      1       1       2 1
      2       1       3 2
      3       2       4 2
      4       3       5 1
      5       4       5 1
      6       1       6 1
      7       2       7 1
      8       3       8 1
      9       5       9 1
@<TRIPOS>ALT_TYPE
CGenFF_4.0_ALT_TYPE_SET
CGenFF_4.0 1 CG2R51 2 CG2R52 3 CG2R51 4 NG2R50 5 NG2R51 6 HGR51 7 HGR52 8 HGR52 9 HGP1
@<TRIPOS>MOLECULE
pyrazole
 9 9 0 0 0
****
USER_CHARGES
INVALID_CHARGES
Pose:   9 Cluster:   9 Fr_nu: 8428526 TotEn:   -15.65
@<TRIPOS>ATOM
      1 C1        -49.7833    5.0288  -34.1031 C.2    1 LIG      -0.25100
      2 C2        -50.6396    4.8038  -35.1977 C.2    1 LIG       0.13200
      3 C3        -49.5070    3.7733  -33.6197 C.2    1 LIG      -0.03800
      4 N1        -50.8905    3.5073  -35.3981 N.2    1 LIG      -0.57800
      5 N2        -50.1877    2.9063  -34.4230 N.pl3  1 LIG      -0.05900
      6 H1        -49.4167    5.9690  -33.7183 H      1 LIG       0.15700
      7 H2        -51.0917    5.5306  -35.8574 H      1 LIG       0.15600
      8 H3        -48.9028    3.4267  -32.7936 H      1 LIG       0.15900
      9 H4        -50.2190    1.8963  -34.3622 H      1 LIG       0.32200
@<TRIPOS>BOND
      1       1       2 1
      2       1       3 2
      3       2       4 2
      4       3       5 1
      5       4       5 1
      6       1       6 1
      7       2       7 1
      8       3       8 1
      9       5       9 1
@<TRIPOS>ALT_TYPE
CGenFF_4.0_ALT_TYPE_SET
CGenFF_4.0 1 CG2R51 2 CG2R52 3 CG2R51 4 NG2R50 5 NG2R51 6 HGR51 7 HGR52 8 HGR52 9 HGP1
@<TRIPOS>MOLECULE
pyrazole
 9 9 0 0 0
****
USER_CHARGES
INVALID_CHARGES
Pose:  10 Cluster:  10 Fr_nu: 9452819 TotEn:   -15.33
@<TRIPOS>ATOM
      1 C1        -49.7808  -24.1747  -34.3674 C.2    1 LIG      -0.25100
      2 C2        -49.8133  -23.1442  -33.4089 C.2    1 LIG       0.13200
      3 C3        -49.4695  -23.5391  -35.5445 C.2    1 LIG      -0.03800
      4 N1        -49.5440  -21.9450  -33.9317 N.2    1 LIG      -0.57800
      5 N2        -49.3391  -22.2180  -35.2315 N.pl3  1 LIG      -0.05900
      6 H1        -49.9575  -25.2307  -34.2257 H      1 LIG       0.15700
      7 H2        -50.0226  -23.2170  -32.3512 H      1 LIG       0.15600
      8 H3        -49.3343  -23.8994  -36.5541 H      1 LIG       0.15900
      9 H4        -49.1148  -21.4509  -35.8529 H      1 LIG       0.32200
@<TRIPOS>BOND
      1       1       2 1
      2       1       3 2
      3       2       4 2
      4       3       5 1
      5       4       5 1
      6       1       6 1
      7       2       7 1
      8       3       8 1
      9       5       9 1
@<TRIPOS>ALT_TYPE
CGenFF_4.0_ALT_TYPE_SET
CGenFF_4.0 1 CG2R51 2 CG2R52 3 CG2R51 4 NG2R50 5 NG2R51 6 HGR51 7 HGR52 8 HGR52 9 HGP1
@<TRIPOS>MOLECULE
pyrazole
 9 9 0 0 0
****
USER_CHARGES
INVALID_CHARGES
Pose:  11 Cluster:  11 Fr_nu:  65393 TotEn:   -14.50
@<TRIPOS>ATOM
      1 C1        -84.8987    1.9894  -38.8763 C.2    1 LIG      -0.25100
      2 C2        -85.1694    1.2318  -37.7211 C.2    1 LIG       0.13200
      3 C3        -84.4721    1.0667  -39.7999 C.2    1 LIG      -0.03800
      4 N1        -84.9345   -0.0718  -37.8927 N.2    1 LIG      -0.57800
      5 N2        -84.5119   -0.1406  -39.1666 N.pl3  1 LIG      -0.05900
      6 H1        -84.9993    3.0550  -39.0205 H      1 LIG       0.15700
      7 H2        -85.5275    1.5752  -36.7612 H      1 LIG       0.15600
      8 H3        -84.1488    1.1587  -40.8268 H      1 LIG       0.15900
      9 H4        -84.2638   -1.0478  -39.5411 H      1 LIG       0.32200
@<TRIPOS>BOND
      1       1       2 1
      2       1       3 2
      3       2       4 2
      4       3       5 1
      5       4       5 1
      6       1       6 1
      7       2       7 1
      8       3       8 1
      9       5       9 1
@<TRIPOS>ALT_TYPE
CGenFF_4.0_ALT_TYPE_SET
CGenFF_4.0 1 CG2R51 2 CG2R52 3 CG2R51 4 NG2R50 5 NG2R51 6 HGR51 7 HGR52 8 HGR52 9 HGP1
@<TRIPOS>MOLECULE
pyrazole
 9 9 0 0 0
****
USER_CHARGES
INVALID_CHARGES
Pose:  12 Cluster:  12 Fr_nu: 284522 TotEn:   -14.40
@<TRIPOS>ATOM
      1 C1        -79.9530  -22.5186  -33.2529 C.2    1 LIG      -0.25100
      2 C2        -80.3603  -21.1759  -33.3667 C.2    1 LIG       0.13200
      3 C3        -78.6338  -22.4466  -32.8772 C.2    1 LIG      -0.03800
      4 N1        -79.3795  -20.3139  -33.0859 N.2    1 LIG      -0.57800
      5 N2        -78.3427  -21.1168  -32.7917 N.pl3  1 LIG      -0.05900
      6 H1        -80.5337  -23.4139  -33.4189 H      1 LIG       0.15700
      7 H2        -81.3309  -20.7896  -33.6431 H      1 LIG       0.15600
      8 H3        -77.8922  -23.2045  -32.6699 H      1 LIG       0.15900
      9 H4        -77.4604  -20.6882  -32.5415 H      1 LIG       0.32200
@<TRIPOS>BOND
      1       1       2 1
      2       1       3 2
      3       2       4 2
      4       3       5 1
      5       4       5 1
      6       1       6 1
      7       2       7 1
      8       3       8 1
      9       5       9 1
@<TRIPOS>ALT_TYPE
CGenFF_4.0_ALT_TYPE_SET
CGenFF_4.0 1 CG2R51 2 CG2R52 3 CG2R51 4 NG2R50 5 NG2R51 6 HGR51 7 HGR52 8 HGR52 9 HGP1
@<TRIPOS>MOLECULE
pyrazole
 9 9 0 0 0
****
USER_CHARGES
INVALID_CHARGES
Pose:  13 Cluster:  13 Fr_nu: 9452388 TotEn:   -14.30
@<TRIPOS>ATOM
      1 C1        -51.2332  -24.1529  -33.8138 C.2    1 LIG      -0.25100
      2 C2        -50.3348  -23.2529  -33.2099 C.2    1 LIG       0.13200
      3 C3        -51.9146  -23.3930  -34.7329 C.2    1 LIG      -0.03800
      4 N1        -50.4339  -22.0159  -33.7039 N.2    1 LIG      -0.57800
      5 N2        -51.4025  -22.1332  -34.6281 N.pl3  1 LIG      -0.05900
      6 H1        -51.3682  -25.2053  -33.6122 H      1 LIG       0.15700
      7 H2        -49.6123  -23.4467  -32.4300 H      1 LIG       0.15600
      8 H3        -52.7015  -23.6294  -35.4346 H      1 LIG       0.15900
      9 H4        -51.6674  -21.3087  -35.1523 H      1 LIG       0.32200
@<TRIPOS>BOND
      1       1       2 1
      2       1       3 2
      3       2       4 2
      4       3       5 1
      5       4       5 1
      6       1       6 1
      7       2       7 1
      8       3       8 1
      9       5       9 1
@<TRIPOS>ALT_TYPE
CGenFF_4.0_ALT_TYPE_SET
CGenFF_4.0 1 CG2R51 2 CG2R52 3 CG2R51 4 NG2R50 5 NG2R51 6 HGR51 7 HGR52 8 HGR52 9 HGP1
@<TRIPOS>MOLECULE
pyrazole
 9 9 0 0 0
****
USER_CHARGES
INVALID_CHARGES
Pose:  14 Cluster:  14 Fr_nu:  18099 TotEn:   -14.27
@<TRIPOS>ATOM
      1 C1        -80.4305  -22.0616  -32.0794 C.2    1 LIG      -0.25100
      2 C2        -80.7124  -20.7137  -31.7868 C.2    1 LIG       0.13200
      3 C3        -79.0683  -22.0979  -32.2514 C.2    1 LIG      -0.03800
      4 N1        -79.6174  -19.9491  -31.7726 N.2    1 LIG      -0.57800
      5 N2        -78.6340  -20.8194  -32.0584 N.pl3  1 LIG      -0.05900
      6 H1        -81.1177  -22.8913  -32.1546 H      1 LIG       0.15700
      7 H2        -81.6704  -20.2566  -31.5837 H      1 LIG       0.15600
      8 H3        -78.3847  -22.8996  -32.4906 H      1 LIG       0.15900
      9 H4        -77.6849  -20.4709  -32.1082 H      1 LIG       0.32200
@<TRIPOS>BOND
      1       1       2 1
      2       1       3 2
      3       2       4 2
      4       3       5 1
      5       4       5 1
      6       1       6 1
      7       2       7 1
      8       3       8 1
      9       5       9 1
@<TRIPOS>ALT_TYPE
CGenFF_4.0_ALT_TYPE_SET
CGenFF_4.0 1 CG2R51 2 CG2R52 3 CG2R51 4 NG2R50 5 NG2R51 6 HGR51 7 HGR52 8 HGR52 9 HGP1
@<TRIPOS>MOLECULE
pyrazole
 9 9 0 0 0
****
USER_CHARGES
INVALID_CHARGES
Pose:  15 Cluster:  15 Fr_nu: 215142 TotEn:   -13.73
@<TRIPOS>ATOM
      1 C1        -39.1096   -0.8348  -48.4544 C.2    1 LIG      -0.25100
      2 C2        -39.5799   -1.7000  -47.4484 C.2    1 LIG       0.13200
      3 C3        -40.2448   -0.2581  -48.9695 C.2    1 LIG      -0.03800
      4 N1        -40.9101   -1.6779  -47.3296 N.2    1 LIG      -0.57800
      5 N2        -41.2855   -0.7917  -48.2677 N.pl3  1 LIG      -0.05900
      6 H1        -38.0907   -0.6535  -48.7631 H      1 LIG       0.15700
      7 H2        -39.0088   -2.3461  -46.7971 H      1 LIG       0.15600
      8 H3        -40.4024    0.4658  -49.7559 H      1 LIG       0.15900
      9 H4        -42.2732   -0.5988  -48.3770 H      1 LIG       0.32200
@<TRIPOS>BOND
      1       1       2 1
      2       1       3 2
      3       2       4 2
      4       3       5 1
      5       4       5 1
      6       1       6 1
      7       2       7 1
      8       3       8 1
      9       5       9 1
@<TRIPOS>ALT_TYPE
CGenFF_4.0_ALT_TYPE_SET
CGenFF_4.0 1 CG2R51 2 CG2R52 3 CG2R51 4 NG2R50 5 NG2R51 6 HGR51 7 HGR52 8 HGR52 9 HGP1
@<TRIPOS>MOLECULE
pyrazole
 9 9 0 0 0
****
USER_CHARGES
INVALID_CHARGES
Pose:  16 Cluster:  16 Fr_nu: 300127 TotEn:   -13.27
@<TRIPOS>ATOM
      1 C1        -50.2064  -11.3339  -42.9959 C.2    1 LIG      -0.25100
      2 C2        -50.3788  -10.0026  -42.5719 C.2    1 LIG       0.13200
      3 C3        -48.9088  -11.3865  -43.4429 C.2    1 LIG      -0.03800
      4 N1        -49.2787   -9.2630  -42.7348 N.2    1 LIG      -0.57800
      5 N2        -48.4024  -10.1324  -43.2660 N.pl3  1 LIG      -0.05900
      6 H1        -50.9218  -12.1428  -42.9794 H      1 LIG       0.15700
      7 H2        -51.2605   -9.5404  -42.1514 H      1 LIG       0.15600
      8 H3        -48.3143  -12.1846  -43.8636 H      1 LIG       0.15900
      9 H4        -47.4718   -9.8008  -43.4867 H      1 LIG       0.32200
@<TRIPOS>BOND
      1       1       2 1
      2       1       3 2
      3       2       4 2
      4       3       5 1
      5       4       5 1
      6       1       6 1
      7       2       7 1
      8       3       8 1
      9       5       9 1
@<TRIPOS>ALT_TYPE
CGenFF_4.0_ALT_TYPE_SET
CGenFF_4.0 1 CG2R51 2 CG2R52 3 CG2R51 4 NG2R50 5 NG2R51 6 HGR51 7 HGR52 8 HGR52 9 HGP1
@<TRIPOS>MOLECULE
pyrazole
 9 9 0 0 0
****
USER_CHARGES
INVALID_CHARGES
Pose:  17 Cluster:  17 Fr_nu: 810900 TotEn:   -13.11
@<TRIPOS>ATOM
      1 C1        -80.2607  -20.8467  -33.0906 C.2    1 LIG      -0.25100
      2 C2        -80.3388  -20.6063  -31.7057 C.2    1 LIG       0.13200
      3 C3        -79.0792  -21.5277  -33.2547 C.2    1 LIG      -0.03800
      4 N1        -79.2907  -21.0951  -31.0375 N.2    1 LIG      -0.57800
      5 N2        -78.5427  -21.6495  -32.0066 N.pl3  1 LIG      -0.05900
      6 H1        -80.9623  -20.5665  -33.8624 H      1 LIG       0.15700
      7 H2        -81.1157  -20.0949  -31.1555 H      1 LIG       0.15600
      8 H3        -78.5821  -21.9255  -34.1276 H      1 LIG       0.15900
      9 H4        -77.6722  -22.0950  -31.7447 H      1 LIG       0.32200
@<TRIPOS>BOND
      1       1       2 1
      2       1       3 2
      3       2       4 2
      4       3       5 1
      5       4       5 1
      6       1       6 1
      7       2       7 1
      8       3       8 1
      9       5       9 1
@<TRIPOS>ALT_TYPE
CGenFF_4.0_ALT_TYPE_SET
CGenFF_4.0 1 CG2R51 2 CG2R52 3 CG2R51 4 NG2R50 5 NG2R51 6 HGR51 7 HGR52 8 HGR52 9 HGP1
@<TRIPOS>MOLECULE
pyrazole
 9 9 0 0 0
****
USER_CHARGES
INVALID_CHARGES
Pose:  18 Cluster:  18 Fr_nu: 1006920 TotEn:   -12.90
@<TRIPOS>ATOM
      1 C1        -79.4329  -16.1587  -44.4266 C.2    1 LIG      -0.25100
      2 C2        -80.4406  -16.7158  -45.2365 C.2    1 LIG       0.13200
      3 C3        -79.4068  -14.8306  -44.7757 C.2    1 LIG      -0.03800
      4 N1        -81.0134  -15.8152  -46.0395 N.2    1 LIG      -0.57800
      5 N2        -80.3636  -14.6787  -45.7359 N.pl3  1 LIG      -0.05900
      6 H1        -78.8124  -16.6501  -43.6918 H      1 LIG       0.15700
      7 H2        -80.7812  -17.7406  -45.2754 H      1 LIG       0.15600
      8 H3        -78.8057  -13.9992  -44.4368 H      1 LIG       0.15900
      9 H4        -80.6236  -13.8321  -46.2262 H      1 LIG       0.32200
@<TRIPOS>BOND
      1       1       2 1
      2       1       3 2
      3       2       4 2
      4       3       5 1
      5       4       5 1
      6       1       6 1
      7       2       7 1
      8       3       8 1
      9       5       9 1
@<TRIPOS>ALT_TYPE
CGenFF_4.0_ALT_TYPE_SET
CGenFF_4.0 1 CG2R51 2 CG2R52 3 CG2R51 4 NG2R50 5 NG2R51 6 HGR51 7 HGR52 8 HGR52 9 HGP1
@<TRIPOS>MOLECULE
pyrazole
 9 9 0 0 0
****
USER_CHARGES
INVALID_CHARGES
Pose:  19 Cluster:  19 Fr_nu: 290457 TotEn:   -12.82
@<TRIPOS>ATOM
      1 C1        -82.6144   -6.4095  -44.4527 C.2    1 LIG      -0.25100
      2 C2        -83.3212   -5.6407  -45.3968 C.2    1 LIG       0.13200
      3 C3        -81.9086   -7.3150  -45.2066 C.2    1 LIG      -0.03800
      4 N1        -83.0857   -6.0242  -46.6543 N.2    1 LIG      -0.57800
      5 N2        -82.2229   -7.0438  -46.5058 N.pl3  1 LIG      -0.05900
      6 H1        -82.6153   -6.3200  -43.3765 H      1 LIG       0.15700
      7 H2        -83.9985   -4.8173  -45.2208 H      1 LIG       0.15600
      8 H3        -81.2282   -8.1113  -44.9415 H      1 LIG       0.15900
      9 H4        -81.8885   -7.5139  -47.3377 H      1 LIG       0.32200
@<TRIPOS>BOND
      1       1       2 1
      2       1       3 2
      3       2       4 2
      4       3       5 1
      5       4       5 1
      6       1       6 1
      7       2       7 1
      8       3       8 1
      9       5       9 1
@<TRIPOS>ALT_TYPE
CGenFF_4.0_ALT_TYPE_SET
CGenFF_4.0 1 CG2R51 2 CG2R52 3 CG2R51 4 NG2R50 5 NG2R51 6 HGR51 7 HGR52 8 HGR52 9 HGP1
@<TRIPOS>MOLECULE
pyrazole
 9 9 0 0 0
****
USER_CHARGES
INVALID_CHARGES
Pose:  20 Cluster:  20 Fr_nu: 9289700 TotEn:   -12.77
@<TRIPOS>ATOM
      1 C1        -51.5814  -24.9554  -29.1042 C.2    1 LIG      -0.25100
      2 C2        -51.8657  -24.1747  -27.9678 C.2    1 LIG       0.13200
      3 C3        -50.2318  -24.7950  -29.3020 C.2    1 LIG      -0.03800
      4 N1        -50.7837  -23.5638  -27.4780 N.2    1 LIG      -0.57800
      5 N2        -49.8062  -23.9607  -28.3104 N.pl3  1 LIG      -0.05900
      6 H1        -52.2591  -25.5518  -29.6970 H      1 LIG       0.15700
      7 H2        -52.8165  -24.0249  -27.4764 H      1 LIG       0.15600
      8 H3        -49.5517  -25.1886  -30.0436 H      1 LIG       0.15900
      9 H4        -48.8673  -23.6209  -28.1440 H      1 LIG       0.32200
@<TRIPOS>BOND
      1       1       2 1
      2       1       3 2
      3       2       4 2
      4       3       5 1
      5       4       5 1
      6       1       6 1
      7       2       7 1
      8       3       8 1
      9       5       9 1
@<TRIPOS>ALT_TYPE
CGenFF_4.0_ALT_TYPE_SET
CGenFF_4.0 1 CG2R51 2 CG2R52 3 CG2R51 4 NG2R50 5 NG2R51 6 HGR51 7 HGR52 8 HGR52 9 HGP1
@<TRIPOS>MOLECULE
pyrazole
 9 9 0 0 0
****
USER_CHARGES
INVALID_CHARGES
Pose:  21 Cluster:  21 Fr_nu: 7719570 TotEn:   -12.60
@<TRIPOS>ATOM
      1 C1        -48.9959    6.2230  -33.9944 C.2    1 LIG      -0.25100
      2 C2        -48.1671    5.8480  -32.9201 C.2    1 LIG       0.13200
      3 C3        -49.4112    5.0327  -34.5396 C.2    1 LIG      -0.03800
      4 N1        -48.0611    4.5230  -32.7888 N.2    1 LIG      -0.57800
      5 N2        -48.8288    4.0550  -33.7876 N.pl3  1 LIG      -0.05900
      6 H1        -49.2570    7.2167  -34.3273 H      1 LIG       0.15700
      7 H2        -47.6355    6.4849  -32.2277 H      1 LIG       0.15600
      8 H3        -50.0522    4.7985  -35.3772 H      1 LIG       0.15900
      9 H4        -48.9099    3.0523  -33.9005 H      1 LIG       0.32200
@<TRIPOS>BOND
      1       1       2 1
      2       1       3 2
      3       2       4 2
      4       3       5 1
      5       4       5 1
      6       1       6 1
      7       2       7 1
      8       3       8 1
      9       5       9 1
@<TRIPOS>ALT_TYPE
CGenFF_4.0_ALT_TYPE_SET
CGenFF_4.0 1 CG2R51 2 CG2R52 3 CG2R51 4 NG2R50 5 NG2R51 6 HGR51 7 HGR52 8 HGR52 9 HGP1
@<TRIPOS>MOLECULE
pyrazole
 9 9 0 0 0
****
USER_CHARGES
INVALID_CHARGES
Pose:  22 Cluster:  22 Fr_nu: 1906773 TotEn:   -12.58
@<TRIPOS>ATOM
      1 C1        -59.2489   -2.1171  -22.2181 C.2    1 LIG      -0.25100
      2 C2        -59.6639   -1.0823  -21.3587 C.2    1 LIG       0.13200
      3 C3        -58.5016   -2.9478  -21.4194 C.2    1 LIG      -0.03800
      4 N1        -59.2175   -1.2391  -20.1097 N.2    1 LIG      -0.57800
      5 N2        -58.5143   -2.3822  -20.1783 N.pl3  1 LIG      -0.05900
      6 H1        -59.4617   -2.2443  -23.2693 H      1 LIG       0.15700
      7 H2        -60.2726   -0.2200  -21.5906 H      1 LIG       0.15600
      8 H3        -57.9720   -3.8683  -21.6184 H      1 LIG       0.15900
      9 H4        -58.0647   -2.7198  -19.3365 H      1 LIG       0.32200
@<TRIPOS>BOND
      1       1       2 1
      2       1       3 2
      3       2       4 2
      4       3       5 1
      5       4       5 1
      6       1       6 1
      7       2       7 1
      8       3       8 1
      9       5       9 1
@<TRIPOS>ALT_TYPE
CGenFF_4.0_ALT_TYPE_SET
CGenFF_4.0 1 CG2R51 2 CG2R52 3 CG2R51 4 NG2R50 5 NG2R51 6 HGR51 7 HGR52 8 HGR52 9 HGP1
@<TRIPOS>MOLECULE
pyrazole
 9 9 0 0 0
****
USER_CHARGES
INVALID_CHARGES
Pose:  23 Cluster:  23 Fr_nu:  46803 TotEn:   -12.46
@<TRIPOS>ATOM
      1 C1        -68.1163   -1.7008  -27.8789 C.2    1 LIG      -0.25100
      2 C2        -67.1155   -2.5605  -28.3699 C.2    1 LIG       0.13200
      3 C3        -69.2938   -2.3520  -28.1544 C.2    1 LIG      -0.03800
      4 N1        -67.6136   -3.6731  -28.9158 N.2    1 LIG      -0.57800
      5 N2        -68.9404   -3.5171  -28.7694 N.pl3  1 LIG      -0.05900
      6 H1        -68.0012   -0.7434  -27.3926 H      1 LIG       0.15700
      7 H2        -66.0438   -2.4225  -28.3532 H      1 LIG       0.15600
      8 H3        -70.3280   -2.0962  -27.9744 H      1 LIG       0.15900
      9 H4        -69.5501   -4.2473  -29.1155 H      1 LIG       0.32200
@<TRIPOS>BOND
      1       1       2 1
      2       1       3 2
      3       2       4 2
      4       3       5 1
      5       4       5 1
      6       1       6 1
      7       2       7 1
      8       3       8 1
      9       5       9 1
@<TRIPOS>ALT_TYPE
CGenFF_4.0_ALT_TYPE_SET
CGenFF_4.0 1 CG2R51 2 CG2R52 3 CG2R51 4 NG2R50 5 NG2R51 6 HGR51 7 HGR52 8 HGR52 9 HGP1
@<TRIPOS>MOLECULE
pyrazole
 9 9 0 0 0
****
USER_CHARGES
INVALID_CHARGES
Pose:  24 Cluster:  24 Fr_nu: 384068 TotEn:   -12.39
@<TRIPOS>ATOM
      1 C1        -80.2986  -20.5398  -32.3592 C.2    1 LIG      -0.25100
      2 C2        -81.0377  -21.7328  -32.4693 C.2    1 LIG       0.13200
      3 C3        -78.9872  -20.9481  -32.3489 C.2    1 LIG      -0.03800
      4 N1        -80.2605  -22.8176  -32.5252 N.2    1 LIG      -0.57800
      5 N2        -79.0193  -22.3079  -32.4500 N.pl3  1 LIG      -0.05900
      6 H1        -80.6643  -19.5255  -32.2967 H      1 LIG       0.15700
      7 H2        -82.1104  -21.8571  -32.5107 H      1 LIG       0.15600
      8 H3        -78.0553  -20.4060  -32.2779 H      1 LIG       0.15900
      9 H4        -78.2358  -22.9485  -32.4713 H      1 LIG       0.32200
@<TRIPOS>BOND
      1       1       2 1
      2       1       3 2
      3       2       4 2
      4       3       5 1
      5       4       5 1
      6       1       6 1
      7       2       7 1
      8       3       8 1
      9       5       9 1
@<TRIPOS>ALT_TYPE
CGenFF_4.0_ALT_TYPE_SET
CGenFF_4.0 1 CG2R51 2 CG2R52 3 CG2R51 4 NG2R50 5 NG2R51 6 HGR51 7 HGR52 8 HGR52 9 HGP1
@<TRIPOS>MOLECULE
pyrazole
 9 9 0 0 0
****
USER_CHARGES
INVALID_CHARGES
Pose:  25 Cluster:  25 Fr_nu: 1526360 TotEn:   -12.34
@<TRIPOS>ATOM
      1 C1        -55.5165    2.6801  -41.3747 C.2    1 LIG      -0.25100
      2 C2        -55.2918    1.7250  -40.3652 C.2    1 LIG       0.13200
      3 C3        -56.8739    2.6481  -41.5816 C.2    1 LIG      -0.03800
      4 N1        -56.4163    1.1298  -39.9589 N.2    1 LIG      -0.57800
      5 N2        -57.3609    1.7125  -40.7168 N.pl3  1 LIG      -0.05900
      6 H1        -54.7961    3.3052  -41.8814 H      1 LIG       0.15700
      7 H2        -54.3553    1.4374  -39.9090 H      1 LIG       0.15600
      8 H3        -57.5223    3.1928  -42.2526 H      1 LIG       0.15900
      9 H4        -58.3223    1.4210  -40.5927 H      1 LIG       0.32200
@<TRIPOS>BOND
      1       1       2 1
      2       1       3 2
      3       2       4 2
      4       3       5 1
      5       4       5 1
      6       1       6 1
      7       2       7 1
      8       3       8 1
      9       5       9 1
@<TRIPOS>ALT_TYPE
CGenFF_4.0_ALT_TYPE_SET
CGenFF_4.0 1 CG2R51 2 CG2R52 3 CG2R51 4 NG2R50 5 NG2R51 6 HGR51 7 HGR52 8 HGR52 9 HGP1
@<TRIPOS>MOLECULE
pyrazole
 9 9 0 0 0
****
USER_CHARGES
INVALID_CHARGES
Pose:  26 Cluster:  26 Fr_nu: 1932441 TotEn:   -12.07
@<TRIPOS>ATOM
      1 C1        -76.6077  -24.2521  -45.7884 C.2    1 LIG      -0.25100
      2 C2        -75.8473  -23.0673  -45.7893 C.2    1 LIG       0.13200
      3 C3        -76.6185  -24.6541  -47.1017 C.2    1 LIG      -0.03800
      4 N1        -75.4068  -22.7382  -47.0065 N.2    1 LIG      -0.57800
      5 N2        -75.8918  -23.7221  -47.7828 N.pl3  1 LIG      -0.05900
      6 H1        -77.0813  -24.7465  -44.9532 H      1 LIG       0.15700
      7 H2        -75.5962  -22.4297  -44.9537 H      1 LIG       0.15600
      8 H3        -77.0695  -25.4989  -47.6021 H      1 LIG       0.15900
      9 H4        -75.6894  -23.6944  -48.7743 H      1 LIG       0.32200
@<TRIPOS>BOND
      1       1       2 1
      2       1       3 2
      3       2       4 2
      4       3       5 1
      5       4       5 1
      6       1       6 1
      7       2       7 1
      8       3       8 1
      9       5       9 1
@<TRIPOS>ALT_TYPE
CGenFF_4.0_ALT_TYPE_SET
CGenFF_4.0 1 CG2R51 2 CG2R52 3 CG2R51 4 NG2R50 5 NG2R51 6 HGR51 7 HGR52 8 HGR52 9 HGP1
@<TRIPOS>MOLECULE
pyrazole
 9 9 0 0 0
****
USER_CHARGES
INVALID_CHARGES
Pose:  27 Cluster:  27 Fr_nu: 3917184 TotEn:   -12.00
@<TRIPOS>ATOM
      1 C1        -76.7498  -14.2434  -45.7863 C.2    1 LIG      -0.25100
      2 C2        -76.3926  -14.2374  -47.1480 C.2    1 LIG       0.13200
      3 C3        -78.0872  -13.9306  -45.7808 C.2    1 LIG      -0.03800
      4 N1        -77.4201  -13.9442  -47.9494 N.2    1 LIG      -0.57800
      5 N2        -78.4362  -13.7631  -47.0887 N.pl3  1 LIG      -0.05900
      6 H1        -76.1261  -14.4466  -44.9284 H      1 LIG       0.15700
      7 H2        -75.4262  -14.4339  -47.5898 H      1 LIG       0.15600
      8 H3        -78.8051  -13.8124  -44.9821 H      1 LIG       0.15900
      9 H4        -79.3455  -13.5238  -47.4639 H      1 LIG       0.32200
@<TRIPOS>BOND
      1       1       2 1
      2       1       3 2
      3       2       4 2
      4       3       5 1
      5       4       5 1
      6       1       6 1
      7       2       7 1
      8       3       8 1
      9       5       9 1
@<TRIPOS>ALT_TYPE
CGenFF_4.0_ALT_TYPE_SET
CGenFF_4.0 1 CG2R51 2 CG2R52 3 CG2R51 4 NG2R50 5 NG2R51 6 HGR51 7 HGR52 8 HGR52 9 HGP1
@<TRIPOS>MOLECULE
pyrazole
 9 9 0 0 0
****
USER_CHARGES
INVALID_CHARGES
Pose:  28 Cluster:  28 Fr_nu: 288913 TotEn:   -11.88
@<TRIPOS>ATOM
      1 C1        -50.7339   -9.9583  -27.6710 C.2    1 LIG      -0.25100
      2 C2        -51.8178  -10.8247  -27.9083 C.2    1 LIG       0.13200
      3 C3        -49.8310  -10.7216  -26.9719 C.2    1 LIG      -0.03800
      4 N1        -51.6232  -12.0449  -27.4013 N.2    1 LIG      -0.57800
      5 N2        -50.4064  -11.9510  -26.8385 N.pl3  1 LIG      -0.05900
      6 H1        -50.6216   -8.9254  -27.9657 H      1 LIG       0.15700
      7 H2        -52.7417  -10.6176  -28.4291 H      1 LIG       0.15600
      8 H3        -48.8540  -10.5049  -26.5645 H      1 LIG       0.15900
      9 H4        -50.0279  -12.7679  -26.3757 H      1 LIG       0.32200
@<TRIPOS>BOND
      1       1       2 1
      2       1       3 2
      3       2       4 2
      4       3       5 1
      5       4       5 1
      6       1       6 1
      7       2       7 1
      8       3       8 1
      9       5       9 1
@<TRIPOS>ALT_TYPE
CGenFF_4.0_ALT_TYPE_SET
CGenFF_4.0 1 CG2R51 2 CG2R52 3 CG2R51 4 NG2R50 5 NG2R51 6 HGR51 7 HGR52 8 HGR52 9 HGP1
@<TRIPOS>MOLECULE
pyrazole
 9 9 0 0 0
****
USER_CHARGES
INVALID_CHARGES
Pose:  29 Cluster:  29 Fr_nu: 3863299 TotEn:   -11.43
@<TRIPOS>ATOM
      1 C1        -61.5958   -0.6346  -23.3100 C.2    1 LIG      -0.25100
      2 C2        -61.7570   -1.0551  -24.6438 C.2    1 LIG       0.13200
      3 C3        -60.4846   -1.3108  -22.8688 C.2    1 LIG      -0.03800
      4 N1        -60.8230   -1.9305  -25.0250 N.2    1 LIG      -0.57800
      5 N2        -60.0640   -2.0655  -23.9242 N.pl3  1 LIG      -0.05900
      6 H1        -62.1994    0.0616  -22.7468 H      1 LIG       0.15700
      7 H2        -62.5166   -0.7606  -25.3538 H      1 LIG       0.15600
      8 H3        -59.9684   -1.3243  -21.9198 H      1 LIG       0.15900
      9 H4        -59.2715   -2.6941  -23.9625 H      1 LIG       0.32200
@<TRIPOS>BOND
      1       1       2 1
      2       1       3 2
      3       2       4 2
      4       3       5 1
      5       4       5 1
      6       1       6 1
      7       2       7 1
      8       3       8 1
      9       5       9 1
@<TRIPOS>ALT_TYPE
CGenFF_4.0_ALT_TYPE_SET
CGenFF_4.0 1 CG2R51 2 CG2R52 3 CG2R51 4 NG2R50 5 NG2R51 6 HGR51 7 HGR52 8 HGR52 9 HGP1
@<TRIPOS>MOLECULE
pyrazole
 9 9 0 0 0
****
USER_CHARGES
INVALID_CHARGES
Pose:  30 Cluster:  30 Fr_nu: 217201 TotEn:   -11.35
@<TRIPOS>ATOM
      1 C1        -50.0502  -10.4074  -26.1896 C.2    1 LIG      -0.25100
      2 C2        -50.1039  -11.6217  -26.8997 C.2    1 LIG       0.13200
      3 C3        -50.4516   -9.4597  -27.0991 C.2    1 LIG      -0.03800
      4 N1        -50.5079  -11.4630  -28.1628 N.2    1 LIG      -0.57800
      5 N2        -50.7117  -10.1377  -28.2537 N.pl3  1 LIG      -0.05900
      6 H1        -49.7617  -10.2415  -25.1621 H      1 LIG       0.15700
      7 H2        -49.8651  -12.6158  -26.5496 H      1 LIG       0.15600
      8 H3        -50.5707   -8.3880  -27.0310 H      1 LIG       0.15900
      9 H4        -51.0281   -9.7608  -29.1383 H      1 LIG       0.32200
@<TRIPOS>BOND
      1       1       2 1
      2       1       3 2
      3       2       4 2
      4       3       5 1
      5       4       5 1
      6       1       6 1
      7       2       7 1
      8       3       8 1
      9       5       9 1
@<TRIPOS>ALT_TYPE
CGenFF_4.0_ALT_TYPE_SET
CGenFF_4.0 1 CG2R51 2 CG2R52 3 CG2R51 4 NG2R50 5 NG2R51 6 HGR51 7 HGR52 8 HGR52 9 HGP1
@<TRIPOS>MOLECULE
pyrazole
 9 9 0 0 0
****
USER_CHARGES
INVALID_CHARGES
Pose:  31 Cluster:  31 Fr_nu: 9456894 TotEn:   -11.34
@<TRIPOS>ATOM
      1 C1        -39.5823    0.1769  -45.2340 C.2    1 LIG      -0.25100
      2 C2        -39.6447   -1.1909  -45.5610 C.2    1 LIG       0.13200
      3 C3        -40.5032    0.7703  -46.0624 C.2    1 LIG      -0.03800
      4 N1        -40.5349   -1.4513  -46.5220 N.2    1 LIG      -0.57800
      5 N2        -41.0406   -0.2390  -46.8060 N.pl3  1 LIG      -0.05900
      6 H1        -38.9581    0.6651  -44.5002 H      1 LIG       0.15700
      7 H2        -39.0781   -2.0089  -45.1394 H      1 LIG       0.15600
      8 H3        -40.8158    1.7968  -46.1885 H      1 LIG       0.15900
      9 H4        -41.7518   -0.1722  -47.5233 H      1 LIG       0.32200
@<TRIPOS>BOND
      1       1       2 1
      2       1       3 2
      3       2       4 2
      4       3       5 1
      5       4       5 1
      6       1       6 1
      7       2       7 1
      8       3       8 1
      9       5       9 1
@<TRIPOS>ALT_TYPE
CGenFF_4.0_ALT_TYPE_SET
CGenFF_4.0 1 CG2R51 2 CG2R52 3 CG2R51 4 NG2R50 5 NG2R51 6 HGR51 7 HGR52 8 HGR52 9 HGP1
@<TRIPOS>MOLECULE
pyrazole
 9 9 0 0 0
****
USER_CHARGES
INVALID_CHARGES
Pose:  32 Cluster:  32 Fr_nu: 9456117 TotEn:   -11.22
@<TRIPOS>ATOM
      1 C1        -39.5356    0.4474  -46.8878 C.2    1 LIG      -0.25100
      2 C2        -40.7375   -0.2390  -46.6310 C.2    1 LIG       0.13200
      3 C3        -38.7221   -0.4917  -47.4731 C.2    1 LIG      -0.03800
      4 N1        -40.6958   -1.5156  -47.0214 N.2    1 LIG      -0.57800
      5 N2        -39.4578   -1.6389  -47.5296 N.pl3  1 LIG      -0.05900
      6 H1        -39.2923    1.4787  -46.6789 H      1 LIG       0.15700
      7 H2        -41.6420    0.1377  -46.1751 H      1 LIG       0.15600
      8 H3        -37.7082   -0.4488  -47.8441 H      1 LIG       0.15900
      9 H4        -39.1783   -2.5393  -47.8983 H      1 LIG       0.32200
@<TRIPOS>BOND
      1       1       2 1
      2       1       3 2
      3       2       4 2
      4       3       5 1
      5       4       5 1
      6       1       6 1
      7       2       7 1
      8       3       8 1
      9       5       9 1
@<TRIPOS>ALT_TYPE
CGenFF_4.0_ALT_TYPE_SET
CGenFF_4.0 1 CG2R51 2 CG2R52 3 CG2R51 4 NG2R50 5 NG2R51 6 HGR51 7 HGR52 8 HGR52 9 HGP1
@<TRIPOS>MOLECULE
pyrazole
 9 9 0 0 0
****
USER_CHARGES
INVALID_CHARGES
Pose:  33 Cluster:  33 Fr_nu: 887206 TotEn:   -10.89
@<TRIPOS>ATOM
      1 C1        -51.5717  -11.0419  -27.9610 C.2    1 LIG      -0.25100
      2 C2        -51.1233  -12.0939  -28.7821 C.2    1 LIG       0.13200
      3 C3        -50.4412  -10.3090  -27.6940 C.2    1 LIG      -0.03800
      4 N1        -49.8104  -12.0378  -29.0211 N.2    1 LIG      -0.57800
      5 N2        -49.4240  -10.9417  -28.3463 N.pl3  1 LIG      -0.05900
      6 H1        -52.5738  -10.8418  -27.6117 H      1 LIG       0.15700
      7 H2        -51.6985  -12.8994  -29.2158 H      1 LIG       0.15600
      8 H3        -50.2722   -9.4159  -27.1099 H      1 LIG       0.15900
      9 H4        -48.4457  -10.6827  -28.3724 H      1 LIG       0.32200
@<TRIPOS>BOND
      1       1       2 1
      2       1       3 2
      3       2       4 2
      4       3       5 1
      5       4       5 1
      6       1       6 1
      7       2       7 1
      8       3       8 1
      9       5       9 1
@<TRIPOS>ALT_TYPE
CGenFF_4.0_ALT_TYPE_SET
CGenFF_4.0 1 CG2R51 2 CG2R52 3 CG2R51 4 NG2R50 5 NG2R51 6 HGR51 7 HGR52 8 HGR52 9 HGP1
@<TRIPOS>MOLECULE
pyrazole
 9 9 0 0 0
****
USER_CHARGES
INVALID_CHARGES
Pose:  34 Cluster:  34 Fr_nu:  82097 TotEn:   -10.88
@<TRIPOS>ATOM
      1 C1        -56.1875    2.2678  -41.3299 C.2    1 LIG      -0.25100
      2 C2        -56.3307    1.6184  -40.0892 C.2    1 LIG       0.13200
      3 C3        -54.8317    2.4301  -41.4780 C.2    1 LIG      -0.03800
      4 N1        -55.1595    1.3839  -39.4916 N.2    1 LIG      -0.57800
      5 N2        -54.2672    1.8886  -40.3606 N.pl3  1 LIG      -0.05900
      6 H1        -56.9584    2.5750  -42.0211 H      1 LIG       0.15700
      7 H2        -57.2399    1.3066  -39.5952 H      1 LIG       0.15600
      8 H3        -54.2314    2.8740  -42.2590 H      1 LIG       0.15900
      9 H4        -53.2841    1.8315  -40.1258 H      1 LIG       0.32200
@<TRIPOS>BOND
      1       1       2 1
      2       1       3 2
      3       2       4 2
      4       3       5 1
      5       4       5 1
      6       1       6 1
      7       2       7 1
      8       3       8 1
      9       5       9 1
@<TRIPOS>ALT_TYPE
CGenFF_4.0_ALT_TYPE_SET
CGenFF_4.0 1 CG2R51 2 CG2R52 3 CG2R51 4 NG2R50 5 NG2R51 6 HGR51 7 HGR52 8 HGR52 9 HGP1
@<TRIPOS>MOLECULE
pyrazole
 9 9 0 0 0
****
USER_CHARGES
INVALID_CHARGES
Pose:  35 Cluster:  35 Fr_nu: 331607 TotEn:   -10.70
@<TRIPOS>ATOM
      1 C1        -48.2363  -10.8127  -43.9145 C.2    1 LIG      -0.25100
      2 C2        -48.6380   -9.6012  -43.3206 C.2    1 LIG       0.13200
      3 C3        -49.1482  -11.7353  -43.4632 C.2    1 LIG      -0.03800
      4 N1        -49.7209   -9.7384  -42.5509 N.2    1 LIG      -0.57800
      5 N2        -50.0075  -11.0470  -42.6581 N.pl3  1 LIG      -0.05900
      6 H1        -47.4030  -10.9927  -44.5775 H      1 LIG       0.15700
      7 H2        -48.1865   -8.6240  -43.4162 H      1 LIG       0.15600
      8 H3        -49.2591  -12.7959  -43.6366 H      1 LIG       0.15900
      9 H4        -50.8066  -11.4059  -42.1508 H      1 LIG       0.32200
@<TRIPOS>BOND
      1       1       2 1
      2       1       3 2
      3       2       4 2
      4       3       5 1
      5       4       5 1
      6       1       6 1
      7       2       7 1
      8       3       8 1
      9       5       9 1
@<TRIPOS>ALT_TYPE
CGenFF_4.0_ALT_TYPE_SET
CGenFF_4.0 1 CG2R51 2 CG2R52 3 CG2R51 4 NG2R50 5 NG2R51 6 HGR51 7 HGR52 8 HGR52 9 HGP1
@<TRIPOS>MOLECULE
pyrazole
 9 9 0 0 0
****
USER_CHARGES
INVALID_CHARGES
Pose:  36 Cluster:  36 Fr_nu: 3454410 TotEn:   -10.41
@<TRIPOS>ATOM
      1 C1        -79.4989  -20.4260  -31.9491 C.2    1 LIG      -0.25100
      2 C2        -80.6474  -20.6541  -32.7305 C.2    1 LIG       0.13200
      3 C3        -78.5288  -21.2070  -32.5283 C.2    1 LIG      -0.03800
      4 N1        -80.4289  -21.5126  -33.7300 N.2    1 LIG      -0.57800
      5 N2        -79.1317  -21.8308  -33.5808 N.pl3  1 LIG      -0.05900
      6 H1        -79.3886  -19.7848  -31.0870 H      1 LIG       0.15700
      7 H2        -81.6348  -20.2309  -32.6130 H      1 LIG       0.15600
      8 H3        -77.4881  -21.3730  -32.2904 H      1 LIG       0.15900
      9 H4        -78.7202  -22.4850  -34.2346 H      1 LIG       0.32200
@<TRIPOS>BOND
      1       1       2 1
      2       1       3 2
      3       2       4 2
      4       3       5 1
      5       4       5 1
      6       1       6 1
      7       2       7 1
      8       3       8 1
      9       5       9 1
@<TRIPOS>ALT_TYPE
CGenFF_4.0_ALT_TYPE_SET
CGenFF_4.0 1 CG2R51 2 CG2R52 3 CG2R51 4 NG2R50 5 NG2R51 6 HGR51 7 HGR52 8 HGR52 9 HGP1
@<TRIPOS>MOLECULE
pyrazole
 9 9 0 0 0
****
USER_CHARGES
INVALID_CHARGES
Pose:  37 Cluster:  37 Fr_nu: 313740 TotEn:    -9.60
@<TRIPOS>ATOM
      1 C1        -51.1266  -11.6654  -27.7744 C.2    1 LIG      -0.25100
      2 C2        -50.2416  -11.3396  -26.7292 C.2    1 LIG       0.13200
      3 C3        -51.7608  -10.4831  -28.0683 C.2    1 LIG      -0.03800
      4 N1        -50.3050  -10.0513  -26.3826 N.2    1 LIG      -0.57800
      5 N2        -51.2373   -9.5570  -27.2148 N.pl3  1 LIG      -0.05900
      6 H1        -51.2829  -12.6227  -28.2493 H      1 LIG       0.15700
      7 H2        -49.5535  -11.9874  -26.2052 H      1 LIG       0.15600
      8 H3        -52.5220  -10.2238  -28.7900 H      1 LIG       0.15900
      9 H4        -51.4704   -8.5744  -27.1443 H      1 LIG       0.32200
@<TRIPOS>BOND
      1       1       2 1
      2       1       3 2
      3       2       4 2
      4       3       5 1
      5       4       5 1
      6       1       6 1
      7       2       7 1
      8       3       8 1
      9       5       9 1
@<TRIPOS>ALT_TYPE
CGenFF_4.0_ALT_TYPE_SET
CGenFF_4.0 1 CG2R51 2 CG2R52 3 CG2R51 4 NG2R50 5 NG2R51 6 HGR51 7 HGR52 8 HGR52 9 HGP1
@<TRIPOS>MOLECULE
pyrazole
 9 9 0 0 0
****
USER_CHARGES
INVALID_CHARGES
Pose:  38 Cluster:  38 Fr_nu: 289905 TotEn:    -9.32
@<TRIPOS>ATOM
      1 C1        -49.9358  -11.4031  -27.4802 C.2    1 LIG      -0.25100
      2 C2        -51.1791  -11.8995  -27.9155 C.2    1 LIG       0.13200
      3 C3        -50.1127  -10.0425  -27.4164 C.2    1 LIG      -0.03800
      4 N1        -52.0794  -10.9331  -28.1140 N.2    1 LIG      -0.57800
      5 N2        -51.4012   -9.8156  -27.8020 N.pl3  1 LIG      -0.05900
      6 H1        -49.0370  -11.9536  -27.2447 H      1 LIG       0.15700
      7 H2        -51.4666  -12.9253  -28.0968 H      1 LIG       0.15600
      8 H3        -49.4520   -9.2335  -27.1399 H      1 LIG       0.15900
      9 H4        -51.8806   -8.9272  -27.8767 H      1 LIG       0.32200
@<TRIPOS>BOND
      1       1       2 1
      2       1       3 2
      3       2       4 2
      4       3       5 1
      5       4       5 1
      6       1       6 1
      7       2       7 1
      8       3       8 1
      9       5       9 1
@<TRIPOS>ALT_TYPE
CGenFF_4.0_ALT_TYPE_SET
CGenFF_4.0 1 CG2R51 2 CG2R52 3 CG2R51 4 NG2R50 5 NG2R51 6 HGR51 7 HGR52 8 HGR52 9 HGP1
@<TRIPOS>MOLECULE
pyrazole
 9 9 0 0 0
****
USER_CHARGES
INVALID_CHARGES
Pose:  39 Cluster:  39 Fr_nu: 9457474 TotEn:    -8.94
@<TRIPOS>ATOM
      1 C1        -62.1941    6.7972  -21.1420 C.2    1 LIG      -0.25100
      2 C2        -61.5991    5.7650  -20.3921 C.2    1 LIG       0.13200
      3 C3        -61.1339    7.5036  -21.6553 C.2    1 LIG      -0.03800
      4 N1        -60.2646    5.8081  -20.4236 N.2    1 LIG      -0.57800
      5 N2        -60.0120    6.8758  -21.1996 N.pl3  1 LIG      -0.05900
      6 H1        -63.2442    7.0009  -21.2909 H      1 LIG       0.15700
      7 H2        -62.0824    4.9835  -19.8235 H      1 LIG       0.15600
      8 H3        -61.0779    8.3781  -22.2874 H      1 LIG       0.15900
      9 H4        -59.0462    7.1222  -21.3766 H      1 LIG       0.32200
@<TRIPOS>BOND
      1       1       2 1
      2       1       3 2
      3       2       4 2
      4       3       5 1
      5       4       5 1
      6       1       6 1
      7       2       7 1
      8       3       8 1
      9       5       9 1
@<TRIPOS>ALT_TYPE
CGenFF_4.0_ALT_TYPE_SET
CGenFF_4.0 1 CG2R51 2 CG2R52 3 CG2R51 4 NG2R50 5 NG2R51 6 HGR51 7 HGR52 8 HGR52 9 HGP1
@<TRIPOS>MOLECULE
pyrazole
 9 9 0 0 0
****
USER_CHARGES
INVALID_CHARGES
Pose:  40 Cluster:  40 Fr_nu: 242059 TotEn:    -7.09
@<TRIPOS>ATOM
      1 C1        -71.5174  -24.7756  -59.3879 C.2    1 LIG      -0.25100
      2 C2        -72.5566  -25.3977  -58.6705 C.2    1 LIG       0.13200
      3 C3        -71.1695  -23.6924  -58.6184 C.2    1 LIG      -0.03800
      4 N1        -72.8497  -24.7628  -57.5326 N.2    1 LIG      -0.57800
      5 N2        -71.9893  -23.7304  -57.5290 N.pl3  1 LIG      -0.05900
      6 H1        -71.0806  -25.0707  -60.3305 H      1 LIG       0.15700
      7 H2        -73.1130  -26.2871  -58.9297 H      1 LIG       0.15600
      8 H3        -70.4308  -22.9144  -58.7461 H      1 LIG       0.15900
      9 H4        -72.0175  -23.0855  -56.7492 H      1 LIG       0.32200
@<TRIPOS>BOND
      1       1       2 1
      2       1       3 2
      3       2       4 2
      4       3       5 1
      5       4       5 1
      6       1       6 1
      7       2       7 1
      8       3       8 1
      9       5       9 1
@<TRIPOS>ALT_TYPE
CGenFF_4.0_ALT_TYPE_SET
CGenFF_4.0 1 CG2R51 2 CG2R52 3 CG2R51 4 NG2R50 5 NG2R51 6 HGR51 7 HGR52 8 HGR52 9 HGP1
@<TRIPOS>MOLECULE
pyrazole
 9 9 0 0 0
****
USER_CHARGES
INVALID_CHARGES
Pose:  41 Cluster:  41 Fr_nu:  76483 TotEn:    -6.75
@<TRIPOS>ATOM
      1 C1        -82.3241   -7.3078  -46.3647 C.2    1 LIG      -0.25100
      2 C2        -82.7894   -6.2074  -45.6201 C.2    1 LIG       0.13200
      3 C3        -81.3133   -7.8370  -45.6001 C.2    1 LIG      -0.03800
      4 N1        -82.1286   -6.0461  -44.4706 N.2    1 LIG      -0.57800
      5 N2        -81.2377   -7.0522  -44.4871 N.pl3  1 LIG      -0.05900
      6 H1        -82.6726   -7.6680  -47.3213 H      1 LIG       0.15700
      7 H2        -83.5822   -5.5159  -45.8673 H      1 LIG       0.15600
      8 H3        -80.6543   -8.6808  -45.7455 H      1 LIG       0.15900
      9 H4        -80.6036   -7.1439  -43.7034 H      1 LIG       0.32200
@<TRIPOS>BOND
      1       1       2 1
      2       1       3 2
      3       2       4 2
      4       3       5 1
      5       4       5 1
      6       1       6 1
      7       2       7 1
      8       3       8 1
      9       5       9 1
@<TRIPOS>ALT_TYPE
CGenFF_4.0_ALT_TYPE_SET
CGenFF_4.0 1 CG2R51 2 CG2R52 3 CG2R51 4 NG2R50 5 NG2R51 6 HGR51 7 HGR52 8 HGR52 9 HGP1
@<TRIPOS>MOLECULE
pyrazole
 9 9 0 0 0
****
USER_CHARGES
INVALID_CHARGES
Pose:  42 Cluster:  42 Fr_nu: 586829 TotEn:    -6.11
@<TRIPOS>ATOM
      1 C1        -82.0592   -7.0220  -45.7039 C.2    1 LIG      -0.25100
      2 C2        -82.5426   -6.2953  -44.5993 C.2    1 LIG       0.13200
      3 C3        -83.1342   -7.1098  -46.5542 C.2    1 LIG      -0.03800
      4 N1        -83.8249   -5.9462  -44.7331 N.2    1 LIG      -0.57800
      5 N2        -84.1563   -6.4555  -45.9317 N.pl3  1 LIG      -0.05900
      6 H1        -81.0700   -7.4254  -45.8626 H      1 LIG       0.15700
      7 H2        -82.0142   -6.0061  -43.7022 H      1 LIG       0.15600
      8 H3        -83.2617   -7.5705  -47.5232 H      1 LIG       0.15900
      9 H4        -85.1027   -6.3207  -46.2648 H      1 LIG       0.32200
@<TRIPOS>BOND
      1       1       2 1
      2       1       3 2
      3       2       4 2
      4       3       5 1
      5       4       5 1
      6       1       6 1
      7       2       7 1
      8       3       8 1
      9       5       9 1
@<TRIPOS>ALT_TYPE
CGenFF_4.0_ALT_TYPE_SET
CGenFF_4.0 1 CG2R51 2 CG2R52 3 CG2R51 4 NG2R50 5 NG2R51 6 HGR51 7 HGR52 8 HGR52 9 HGP1
@<TRIPOS>MOLECULE
4_lactone
 9 9 0 0 0
****
USER_CHARGES
INVALID_CHARGES
Pose:   1 Cluster:   1 Fr_nu:  36010 TotEn:   -24.45
@<TRIPOS>ATOM
      1 C1        -85.2056   -4.8974  -45.2697 C.2    1 LIG       0.04000
      2 C2        -84.9390   -6.2223  -44.5330 C.3    1 LIG       0.11000
      3 C3        -83.5460   -6.0680  -45.1361 C.3    1 LIG       0.08100
      4 O1        -86.1281   -4.1286  -45.4191 O.2    1 LIG      -0.32000
      5 O2        -83.9452   -4.8240  -45.7753 O.3    1 LIG      -0.27100
      6 H1        -84.9955   -6.1468  -43.4459 H      1 LIG       0.09000
      7 H2        -85.5261   -7.0641  -44.9039 H      1 LIG       0.09000
      8 H3        -82.7346   -5.9112  -44.4201 H      1 LIG       0.09000
      9 H4        -83.2643   -6.8257  -45.8724 H      1 LIG       0.09000
@<TRIPOS>BOND
      1       1       2 1
      2       1       4 2
      3       1       5 1
      4       2       3 1
      5       3       5 1
      6       2       6 1
      7       2       7 1
      8       3       8 1
      9       3       9 1
@<TRIPOS>ALT_TYPE
CGenFF_4.0_ALT_TYPE_SET
CGenFF_4.0 1 CG2O4 2 CG3C41 3 CG3C41 4 OG2D1 5 OG3C51 6 HGA2 7 HGA2 8 HGA2 9 HGA2
@<TRIPOS>MOLECULE
4_lactone
 9 9 0 0 0
****
USER_CHARGES
INVALID_CHARGES
Pose:   2 Cluster:   2 Fr_nu: 6475574 TotEn:   -22.03
@<TRIPOS>ATOM
      1 C1        -75.0454   -6.6774  -58.8329 C.2    1 LIG       0.04000
      2 C2        -75.6960   -7.7456  -59.7300 C.3    1 LIG       0.11000
      3 C3        -76.5578   -7.9972  -58.4963 C.3    1 LIG       0.08100
      4 O1        -74.1620   -5.8550  -58.9204 O.2    1 LIG      -0.32000
      5 O2        -75.8481   -6.9554  -57.7707 O.3    1 LIG      -0.27100
      6 H1        -76.2184   -7.3404  -60.5980 H      1 LIG       0.09000
      7 H2        -75.0248   -8.5579  -60.0136 H      1 LIG       0.09000
      8 H3        -77.6199   -7.7614  -58.6044 H      1 LIG       0.09000
      9 H4        -76.4299   -8.9747  -58.0231 H      1 LIG       0.09000
@<TRIPOS>BOND
      1       1       2 1
      2       1       4 2
      3       1       5 1
      4       2       3 1
      5       3       5 1
      6       2       6 1
      7       2       7 1
      8       3       8 1
      9       3       9 1
@<TRIPOS>ALT_TYPE
CGenFF_4.0_ALT_TYPE_SET
CGenFF_4.0 1 CG2O4 2 CG3C41 3 CG3C41 4 OG2D1 5 OG3C51 6 HGA2 7 HGA2 8 HGA2 9 HGA2
@<TRIPOS>MOLECULE
4_lactone
 9 9 0 0 0
****
USER_CHARGES
INVALID_CHARGES
Pose:   3 Cluster:   3 Fr_nu:   7035 TotEn:   -19.87
@<TRIPOS>ATOM
      1 C1        -83.1864   -5.8542  -45.6368 C.2    1 LIG       0.04000
      2 C2        -82.5851   -7.0133  -46.4518 C.3    1 LIG       0.11000
      3 C3        -81.8572   -7.3150  -45.1453 C.3    1 LIG       0.08100
      4 O1        -83.9651   -4.9456  -45.8168 O.2    1 LIG      -0.32000
      5 O2        -82.5042   -6.1799  -44.5062 O.3    1 LIG      -0.27100
      6 H1        -83.3148   -7.7592  -46.7707 H      1 LIG       0.09000
      7 H2        -81.9549   -6.6931  -47.2831 H      1 LIG       0.09000
      8 H3        -82.1254   -8.2576  -44.6604 H      1 LIG       0.09000
      9 H4        -80.7706   -7.1952  -45.1723 H      1 LIG       0.09000
@<TRIPOS>BOND
      1       1       2 1
      2       1       4 2
      3       1       5 1
      4       2       3 1
      5       3       5 1
      6       2       6 1
      7       2       7 1
      8       3       8 1
      9       3       9 1
@<TRIPOS>ALT_TYPE
CGenFF_4.0_ALT_TYPE_SET
CGenFF_4.0 1 CG2O4 2 CG3C41 3 CG3C41 4 OG2D1 5 OG3C51 6 HGA2 7 HGA2 8 HGA2 9 HGA2
@<TRIPOS>MOLECULE
4_lactone
 9 9 0 0 0
****
USER_CHARGES
INVALID_CHARGES
Pose:   4 Cluster:   4 Fr_nu: 6475611 TotEn:   -19.37
@<TRIPOS>ATOM
      1 C1        -75.3294   -6.4032  -58.2448 C.2    1 LIG       0.04000
      2 C2        -76.5989   -7.1795  -58.6381 C.3    1 LIG       0.11000
      3 C3        -75.6960   -7.7456  -59.7300 C.3    1 LIG       0.08100
      4 O1        -74.9995   -5.5982  -57.4036 O.2    1 LIG      -0.32000
      5 O2        -74.5823   -6.9470  -59.2427 O.3    1 LIG      -0.27100
      6 H1        -76.9360   -7.8933  -57.8849 H      1 LIG       0.09000
      7 H2        -77.4193   -6.5470  -58.9814 H      1 LIG       0.09000
      8 H3        -75.4846   -8.8162  -59.6620 H      1 LIG       0.09000
      9 H4        -75.9672   -7.4743  -60.7540 H      1 LIG       0.09000
@<TRIPOS>BOND
      1       1       2 1
      2       1       4 2
      3       1       5 1
      4       2       3 1
      5       3       5 1
      6       2       6 1
      7       2       7 1
      8       3       8 1
      9       3       9 1
@<TRIPOS>ALT_TYPE
CGenFF_4.0_ALT_TYPE_SET
CGenFF_4.0 1 CG2O4 2 CG3C41 3 CG3C41 4 OG2D1 5 OG3C51 6 HGA2 7 HGA2 8 HGA2 9 HGA2
@<TRIPOS>MOLECULE
4_lactone
 9 9 0 0 0
****
USER_CHARGES
INVALID_CHARGES
Pose:   5 Cluster:   5 Fr_nu: 6510784 TotEn:   -19.14
@<TRIPOS>ATOM
      1 C1        -75.1379   -7.2464  -57.9086 C.2    1 LIG       0.04000
      2 C2        -76.0292   -8.1954  -58.7297 C.3    1 LIG       0.11000
      3 C3        -76.1577   -6.9858  -59.6506 C.3    1 LIG       0.08100
      4 O1        -74.4958   -7.2876  -56.8838 O.2    1 LIG      -0.32000
      5 O2        -75.2972   -6.2083  -58.7728 O.3    1 LIG      -0.27100
      6 H1        -75.5004   -9.0540  -59.1465 H      1 LIG       0.09000
      7 H2        -76.9433   -8.5017  -58.2183 H      1 LIG       0.09000
      8 H3        -75.7204   -7.0999  -60.6463 H      1 LIG       0.09000
      9 H4        -77.1584   -6.5506  -59.7207 H      1 LIG       0.09000
@<TRIPOS>BOND
      1       1       2 1
      2       1       4 2
      3       1       5 1
      4       2       3 1
      5       3       5 1
      6       2       6 1
      7       2       7 1
      8       3       8 1
      9       3       9 1
@<TRIPOS>ALT_TYPE
CGenFF_4.0_ALT_TYPE_SET
CGenFF_4.0 1 CG2O4 2 CG3C41 3 CG3C41 4 OG2D1 5 OG3C51 6 HGA2 7 HGA2 8 HGA2 9 HGA2
@<TRIPOS>MOLECULE
4_lactone
 9 9 0 0 0
****
USER_CHARGES
INVALID_CHARGES
Pose:   6 Cluster:   6 Fr_nu: 4894191 TotEn:   -19.03
@<TRIPOS>ATOM
      1 C1        -72.4824  -25.4862  -39.4421 C.2    1 LIG       0.04000
      2 C2        -71.3939  -25.6179  -40.5224 C.3    1 LIG       0.11000
      3 C3        -71.2433  -24.1164  -40.2969 C.3    1 LIG       0.08100
      4 O1        -73.2642  -26.2106  -38.8691 O.2    1 LIG      -0.32000
      5 O2        -72.2956  -24.1473  -39.2933 O.3    1 LIG      -0.27100
      6 H1        -70.5413  -26.2296  -40.2235 H      1 LIG       0.09000
      7 H2        -71.7722  -25.9150  -41.5018 H      1 LIG       0.09000
      8 H3        -70.2891  -23.7948  -39.8709 H      1 LIG       0.09000
      9 H4        -71.5157  -23.4825  -41.1452 H      1 LIG       0.09000
@<TRIPOS>BOND
      1       1       2 1
      2       1       4 2
      3       1       5 1
      4       2       3 1
      5       3       5 1
      6       2       6 1
      7       2       7 1
      8       3       8 1
      9       3       9 1
@<TRIPOS>ALT_TYPE
CGenFF_4.0_ALT_TYPE_SET
CGenFF_4.0 1 CG2O4 2 CG3C41 3 CG3C41 4 OG2D1 5 OG3C51 6 HGA2 7 HGA2 8 HGA2 9 HGA2
@<TRIPOS>MOLECULE
4_lactone
 9 9 0 0 0
****
USER_CHARGES
INVALID_CHARGES
Pose:   7 Cluster:   7 Fr_nu: 6542008 TotEn:   -16.93
@<TRIPOS>ATOM
      1 C1        -60.8349    5.2886  -20.8620 C.2    1 LIG       0.04000
      2 C2        -62.1487    5.1543  -21.6527 C.3    1 LIG       0.11000
      3 C3        -62.1666    3.7591  -21.0353 C.3    1 LIG       0.08100
      4 O1        -59.9798    6.1266  -20.6866 O.2    1 LIG      -0.32000
      5 O2        -60.9139    4.0318  -20.3481 O.3    1 LIG      -0.27100
      6 H1        -62.9393    5.8292  -21.3210 H      1 LIG       0.09000
      7 H2        -62.0224    5.1922  -22.7359 H      1 LIG       0.09000
      8 H3        -62.9790    3.5636  -20.3301 H      1 LIG       0.09000
      9 H4        -62.0655    2.9299  -21.7408 H      1 LIG       0.09000
@<TRIPOS>BOND
      1       1       2 1
      2       1       4 2
      3       1       5 1
      4       2       3 1
      5       3       5 1
      6       2       6 1
      7       2       7 1
      8       3       8 1
      9       3       9 1
@<TRIPOS>ALT_TYPE
CGenFF_4.0_ALT_TYPE_SET
CGenFF_4.0 1 CG2O4 2 CG3C41 3 CG3C41 4 OG2D1 5 OG3C51 6 HGA2 7 HGA2 8 HGA2 9 HGA2
@<TRIPOS>MOLECULE
4_lactone
 9 9 0 0 0
****
USER_CHARGES
INVALID_CHARGES
Pose:   8 Cluster:   8 Fr_nu: 6510219 TotEn:   -16.76
@<TRIPOS>ATOM
      1 C1        -74.3773   -7.4956  -57.2276 C.2    1 LIG       0.04000
      2 C2        -75.3805   -7.9880  -58.2860 C.3    1 LIG       0.11000
      3 C3        -75.4681   -6.5043  -58.6312 C.3    1 LIG       0.08100
      4 O1        -73.6852   -7.9783  -56.3603 O.2    1 LIG      -0.32000
      5 O2        -74.5052   -6.1902  -57.5873 O.3    1 LIG      -0.27100
      6 H1        -74.9410   -8.6275  -59.0530 H      1 LIG       0.09000
      7 H2        -76.2857   -8.4323  -57.8689 H      1 LIG       0.09000
      8 H3        -75.0955   -6.2254  -59.6206 H      1 LIG       0.09000
      9 H4        -76.4357   -6.0321  -58.4405 H      1 LIG       0.09000
@<TRIPOS>BOND
      1       1       2 1
      2       1       4 2
      3       1       5 1
      4       2       3 1
      5       3       5 1
      6       2       6 1
      7       2       7 1
      8       3       8 1
      9       3       9 1
@<TRIPOS>ALT_TYPE
CGenFF_4.0_ALT_TYPE_SET
CGenFF_4.0 1 CG2O4 2 CG3C41 3 CG3C41 4 OG2D1 5 OG3C51 6 HGA2 7 HGA2 8 HGA2 9 HGA2
@<TRIPOS>MOLECULE
4_lactone
 9 9 0 0 0
****
USER_CHARGES
INVALID_CHARGES
Pose:   9 Cluster:   9 Fr_nu: 4108830 TotEn:   -16.65
@<TRIPOS>ATOM
      1 C1        -51.4771    4.7252  -34.7397 C.2    1 LIG       0.04000
      2 C2        -51.0913    3.2847  -34.3583 C.3    1 LIG       0.11000
      3 C3        -49.7175    3.9067  -34.1262 C.3    1 LIG       0.08100
      4 O1        -52.4655    5.3165  -35.1108 O.2    1 LIG      -0.32000
      5 O2        -50.2274    5.2123  -34.5145 O.3    1 LIG      -0.27100
      6 H1        -51.5976    2.9088  -33.4679 H      1 LIG       0.09000
      7 H2        -51.1567    2.5730  -35.1829 H      1 LIG       0.09000
      8 H3        -49.3647    3.9031  -33.0913 H      1 LIG       0.09000
      9 H4        -48.9263    3.5676  -34.8005 H      1 LIG       0.09000
@<TRIPOS>BOND
      1       1       2 1
      2       1       4 2
      3       1       5 1
      4       2       3 1
      5       3       5 1
      6       2       6 1
      7       2       7 1
      8       3       8 1
      9       3       9 1
@<TRIPOS>ALT_TYPE
CGenFF_4.0_ALT_TYPE_SET
CGenFF_4.0 1 CG2O4 2 CG3C41 3 CG3C41 4 OG2D1 5 OG3C51 6 HGA2 7 HGA2 8 HGA2 9 HGA2
@<TRIPOS>MOLECULE
4_lactone
 9 9 0 0 0
****
USER_CHARGES
INVALID_CHARGES
Pose:  10 Cluster:  10 Fr_nu:   7072 TotEn:   -16.51
@<TRIPOS>ATOM
      1 C1        -82.7708   -5.7465  -46.0660 C.2    1 LIG       0.04000
      2 C2        -81.4728   -5.8418  -45.2441 C.3    1 LIG       0.11000
      3 C3        -81.8572   -7.3150  -45.1453 C.3    1 LIG       0.08100
      4 O1        -83.3989   -4.8911  -46.6474 O.2    1 LIG      -0.32000
      5 O2        -83.0528   -7.0707  -45.9366 O.3    1 LIG      -0.27100
      6 H1        -80.5678   -5.6256  -45.8140 H      1 LIG       0.09000
      7 H2        -81.4963   -5.2814  -44.3080 H      1 LIG       0.09000
      8 H3        -81.1807   -8.0154  -45.6426 H      1 LIG       0.09000
      9 H4        -82.1054   -7.6713  -44.1418 H      1 LIG       0.09000
@<TRIPOS>BOND
      1       1       2 1
      2       1       4 2
      3       1       5 1
      4       2       3 1
      5       3       5 1
      6       2       6 1
      7       2       7 1
      8       3       8 1
      9       3       9 1
@<TRIPOS>ALT_TYPE
CGenFF_4.0_ALT_TYPE_SET
CGenFF_4.0 1 CG2O4 2 CG3C41 3 CG3C41 4 OG2D1 5 OG3C51 6 HGA2 7 HGA2 8 HGA2 9 HGA2
@<TRIPOS>MOLECULE
4_lactone
 9 9 0 0 0
****
USER_CHARGES
INVALID_CHARGES
Pose:  11 Cluster:  11 Fr_nu: 2062009 TotEn:   -16.42
@<TRIPOS>ATOM
      1 C1        -71.3316  -23.3518  -40.6989 C.2    1 LIG       0.04000
      2 C2        -70.0181  -23.3109  -41.5003 C.3    1 LIG       0.11000
      3 C3        -70.9212  -23.7320  -42.6558 C.3    1 LIG       0.08100
      4 O1        -71.6897  -23.1518  -39.5604 O.2    1 LIG      -0.32000
      5 O2        -72.0768  -23.7282  -41.7725 O.3    1 LIG      -0.27100
      6 H1        -69.5769  -22.3164  -41.5822 H      1 LIG       0.09000
      7 H2        -69.2793  -24.0484  -41.1824 H      1 LIG       0.09000
      8 H3        -71.0285  -23.0026  -43.4632 H      1 LIG       0.09000
      9 H4        -70.7309  -24.7283  -43.0641 H      1 LIG       0.09000
@<TRIPOS>BOND
      1       1       2 1
      2       1       4 2
      3       1       5 1
      4       2       3 1
      5       3       5 1
      6       2       6 1
      7       2       7 1
      8       3       8 1
      9       3       9 1
@<TRIPOS>ALT_TYPE
CGenFF_4.0_ALT_TYPE_SET
CGenFF_4.0 1 CG2O4 2 CG3C41 3 CG3C41 4 OG2D1 5 OG3C51 6 HGA2 7 HGA2 8 HGA2 9 HGA2
@<TRIPOS>MOLECULE
4_lactone
 9 9 0 0 0
****
USER_CHARGES
INVALID_CHARGES
Pose:  12 Cluster:  12 Fr_nu: 4865534 TotEn:   -16.31
@<TRIPOS>ATOM
      1 C1        -71.7012  -25.1551  -39.9625 C.2    1 LIG       0.04000
      2 C2        -70.2413  -25.4352  -40.3618 C.3    1 LIG       0.11000
      3 C3        -70.3172  -24.0232  -40.9351 C.3    1 LIG       0.08100
      4 O1        -72.5996  -25.7361  -39.3972 O.2    1 LIG      -0.32000
      5 O2        -71.6989  -23.9043  -40.4964 O.3    1 LIG      -0.27100
      6 H1        -69.5654  -25.5671  -39.5155 H      1 LIG       0.09000
      7 H2        -70.1255  -26.2380  -41.0918 H      1 LIG       0.09000
      8 H3        -69.6756  -23.2810  -40.4525 H      1 LIG       0.09000
      9 H4        -70.2334  -23.9508  -42.0229 H      1 LIG       0.09000
@<TRIPOS>BOND
      1       1       2 1
      2       1       4 2
      3       1       5 1
      4       2       3 1
      5       3       5 1
      6       2       6 1
      7       2       7 1
      8       3       8 1
      9       3       9 1
@<TRIPOS>ALT_TYPE
CGenFF_4.0_ALT_TYPE_SET
CGenFF_4.0 1 CG2O4 2 CG3C41 3 CG3C41 4 OG2D1 5 OG3C51 6 HGA2 7 HGA2 8 HGA2 9 HGA2
@<TRIPOS>MOLECULE
4_lactone
 9 9 0 0 0
****
USER_CHARGES
INVALID_CHARGES
Pose:  13 Cluster:  13 Fr_nu: 6478014 TotEn:   -16.30
@<TRIPOS>ATOM
      1 C1        -50.9903  -21.6490  -34.9169 C.2    1 LIG       0.04000
      2 C2        -52.1690  -22.0706  -35.8124 C.3    1 LIG       0.11000
      3 C3        -51.1496  -21.8845  -36.9322 C.3    1 LIG       0.08100
      4 O1        -50.7816  -21.4775  -33.7373 O.2    1 LIG      -0.32000
      5 O2        -50.1344  -21.5016  -35.9635 O.3    1 LIG      -0.27100
      6 H1        -52.5101  -23.0938  -35.6476 H      1 LIG       0.09000
      7 H2        -53.0041  -21.3681  -35.8094 H      1 LIG       0.09000
      8 H3        -50.8688  -22.7925  -37.4729 H      1 LIG       0.09000
      9 H4        -51.3621  -21.0729  -37.6335 H      1 LIG       0.09000
@<TRIPOS>BOND
      1       1       2 1
      2       1       4 2
      3       1       5 1
      4       2       3 1
      5       3       5 1
      6       2       6 1
      7       2       7 1
      8       3       8 1
      9       3       9 1
@<TRIPOS>ALT_TYPE
CGenFF_4.0_ALT_TYPE_SET
CGenFF_4.0 1 CG2O4 2 CG3C41 3 CG3C41 4 OG2D1 5 OG3C51 6 HGA2 7 HGA2 8 HGA2 9 HGA2
@<TRIPOS>MOLECULE
4_lactone
 9 9 0 0 0
****
USER_CHARGES
INVALID_CHARGES
Pose:  14 Cluster:  14 Fr_nu: 1579332 TotEn:   -15.89
@<TRIPOS>ATOM
      1 C1        -79.9026  -15.9289  -43.8338 C.2    1 LIG       0.04000
      2 C2        -80.0458  -15.6117  -45.3331 C.3    1 LIG       0.11000
      3 C3        -80.8240  -14.4045  -44.8185 C.3    1 LIG       0.08100
      4 O1        -79.3916  -16.7839  -43.1467 O.2    1 LIG      -0.32000
      5 O2        -80.6078  -14.8327  -43.4454 O.3    1 LIG      -0.27100
      6 H1        -79.1021  -15.3886  -45.8334 H      1 LIG       0.09000
      7 H2        -80.6267  -16.3482  -45.8906 H      1 LIG       0.09000
      8 H3        -80.3690  -13.4295  -45.0131 H      1 LIG       0.09000
      9 H4        -81.8878  -14.3866  -45.0709 H      1 LIG       0.09000
@<TRIPOS>BOND
      1       1       2 1
      2       1       4 2
      3       1       5 1
      4       2       3 1
      5       3       5 1
      6       2       6 1
      7       2       7 1
      8       3       8 1
      9       3       9 1
@<TRIPOS>ALT_TYPE
CGenFF_4.0_ALT_TYPE_SET
CGenFF_4.0 1 CG2O4 2 CG3C41 3 CG3C41 4 OG2D1 5 OG3C51 6 HGA2 7 HGA2 8 HGA2 9 HGA2
@<TRIPOS>MOLECULE
4_lactone
 9 9 0 0 0
****
USER_CHARGES
INVALID_CHARGES
Pose:  15 Cluster:  15 Fr_nu: 6446861 TotEn:   -15.61
@<TRIPOS>ATOM
      1 C1        -45.9379   -7.9537  -27.6983 C.2    1 LIG       0.04000
      2 C2        -46.6041   -8.7673  -26.5743 C.3    1 LIG       0.11000
      3 C3        -47.8172   -8.7090  -27.4978 C.3    1 LIG       0.08100
      4 O1        -44.8557   -7.4612  -27.9234 O.2    1 LIG      -0.32000
      5 O2        -47.0573   -7.9398  -28.4706 O.3    1 LIG      -0.27100
      6 H1        -46.1705   -9.7572  -26.4238 H      1 LIG       0.09000
      7 H2        -46.6997   -8.2278  -25.6306 H      1 LIG       0.09000
      8 H3        -48.1457   -9.6673  -27.9093 H      1 LIG       0.09000
      9 H4        -48.6724   -8.1433  -27.1179 H      1 LIG       0.09000
@<TRIPOS>BOND
      1       1       2 1
      2       1       4 2
      3       1       5 1
      4       2       3 1
      5       3       5 1
      6       2       6 1
      7       2       7 1
      8       3       8 1
      9       3       9 1
@<TRIPOS>ALT_TYPE
CGenFF_4.0_ALT_TYPE_SET
CGenFF_4.0 1 CG2O4 2 CG3C41 3 CG3C41 4 OG2D1 5 OG3C51 6 HGA2 7 HGA2 8 HGA2 9 HGA2
@<TRIPOS>MOLECULE
4_lactone
 9 9 0 0 0
****
USER_CHARGES
INVALID_CHARGES
Pose:  16 Cluster:  16 Fr_nu: 3762801 TotEn:   -15.57
@<TRIPOS>ATOM
      1 C1        -70.7396    3.3336  -47.7186 C.2    1 LIG       0.04000
      2 C2        -70.4236    1.8519  -47.9907 C.3    1 LIG       0.11000
      3 C3        -69.0327    2.2462  -47.5029 C.3    1 LIG       0.08100
      4 O1        -71.6923    4.0744  -47.8071 O.2    1 LIG      -0.32000
      5 O2        -69.4780    3.6153  -47.2959 O.3    1 LIG      -0.27100
      6 H1        -70.9696    1.1555  -47.3525 H      1 LIG       0.09000
      7 H2        -70.4948    1.5671  -49.0417 H      1 LIG       0.09000
      8 H3        -68.7096    1.7815  -46.5673 H      1 LIG       0.09000
      9 H4        -68.2373    2.1912  -48.2512 H      1 LIG       0.09000
@<TRIPOS>BOND
      1       1       2 1
      2       1       4 2
      3       1       5 1
      4       2       3 1
      5       3       5 1
      6       2       6 1
      7       2       7 1
      8       3       8 1
      9       3       9 1
@<TRIPOS>ALT_TYPE
CGenFF_4.0_ALT_TYPE_SET
CGenFF_4.0 1 CG2O4 2 CG3C41 3 CG3C41 4 OG2D1 5 OG3C51 6 HGA2 7 HGA2 8 HGA2 9 HGA2
@<TRIPOS>MOLECULE
4_lactone
 9 9 0 0 0
****
USER_CHARGES
INVALID_CHARGES
Pose:  17 Cluster:  17 Fr_nu:  57469 TotEn:   -15.47
@<TRIPOS>ATOM
      1 C1        -69.8562    4.0179  -47.2333 C.2    1 LIG       0.04000
      2 C2        -68.8601    2.8560  -47.3977 C.3    1 LIG       0.11000
      3 C3        -70.1300    2.0108  -47.4310 C.3    1 LIG       0.08100
      4 O1        -69.8126    5.2208  -47.1090 O.2    1 LIG      -0.32000
      5 O2        -70.9455    3.2043  -47.2699 O.3    1 LIG      -0.27100
      6 H1        -68.2878    2.8878  -48.3261 H      1 LIG       0.09000
      7 H2        -68.2099    2.7016  -46.5351 H      1 LIG       0.09000
      8 H3        -70.3377    1.5053  -48.3780 H      1 LIG       0.09000
      9 H4        -70.2589    1.3201  -46.5932 H      1 LIG       0.09000
@<TRIPOS>BOND
      1       1       2 1
      2       1       4 2
      3       1       5 1
      4       2       3 1
      5       3       5 1
      6       2       6 1
      7       2       7 1
      8       3       8 1
      9       3       9 1
@<TRIPOS>ALT_TYPE
CGenFF_4.0_ALT_TYPE_SET
CGenFF_4.0 1 CG2O4 2 CG3C41 3 CG3C41 4 OG2D1 5 OG3C51 6 HGA2 7 HGA2 8 HGA2 9 HGA2
@<TRIPOS>MOLECULE
4_lactone
 9 9 0 0 0
****
USER_CHARGES
INVALID_CHARGES
Pose:  18 Cluster:  18 Fr_nu: 4690876 TotEn:   -15.44
@<TRIPOS>ATOM
      1 C1        -39.2457   -9.6198  -45.5841 C.2    1 LIG       0.04000
      2 C2        -40.6376   -9.4209  -46.2103 C.3    1 LIG       0.11000
      3 C3        -41.0365  -10.5200  -45.2300 C.3    1 LIG       0.08100
      4 O1        -38.1352   -9.1559  -45.7100 O.2    1 LIG      -0.32000
      5 O2        -39.6701  -10.5957  -44.7371 O.3    1 LIG      -0.27100
      6 H1        -41.0739   -8.4384  -46.0234 H      1 LIG       0.09000
      7 H2        -40.6923   -9.6853  -47.2676 H      1 LIG       0.09000
      8 H3        -41.7334  -10.2219  -44.4420 H      1 LIG       0.09000
      9 H4        -41.3530  -11.4636  -45.6828 H      1 LIG       0.09000
@<TRIPOS>BOND
      1       1       2 1
      2       1       4 2
      3       1       5 1
      4       2       3 1
      5       3       5 1
      6       2       6 1
      7       2       7 1
      8       3       8 1
      9       3       9 1
@<TRIPOS>ALT_TYPE
CGenFF_4.0_ALT_TYPE_SET
CGenFF_4.0 1 CG2O4 2 CG3C41 3 CG3C41 4 OG2D1 5 OG3C51 6 HGA2 7 HGA2 8 HGA2 9 HGA2
@<TRIPOS>MOLECULE
4_lactone
 9 9 0 0 0
****
USER_CHARGES
INVALID_CHARGES
Pose:  19 Cluster:  19 Fr_nu: 6534088 TotEn:   -14.99
@<TRIPOS>ATOM
      1 C1        -50.1645  -21.9033  -34.7752 C.2    1 LIG       0.04000
      2 C2        -50.2957  -22.0368  -36.3030 C.3    1 LIG       0.11000
      3 C3        -51.7868  -22.1071  -35.9873 C.3    1 LIG       0.08100
      4 O1        -49.2764  -21.7802  -33.9625 O.2    1 LIG      -0.32000
      5 O2        -51.5065  -21.9740  -34.5663 O.3    1 LIG      -0.27100
      6 H1        -49.9699  -21.1550  -36.8569 H      1 LIG       0.09000
      7 H2        -49.8535  -22.9476  -36.7101 H      1 LIG       0.09000
      8 H3        -52.3895  -21.2740  -36.3592 H      1 LIG       0.09000
      9 H4        -52.2724  -23.0604  -36.2134 H      1 LIG       0.09000
@<TRIPOS>BOND
      1       1       2 1
      2       1       4 2
      3       1       5 1
      4       2       3 1
      5       3       5 1
      6       2       6 1
      7       2       7 1
      8       3       8 1
      9       3       9 1
@<TRIPOS>ALT_TYPE
CGenFF_4.0_ALT_TYPE_SET
CGenFF_4.0 1 CG2O4 2 CG3C41 3 CG3C41 4 OG2D1 5 OG3C51 6 HGA2 7 HGA2 8 HGA2 9 HGA2
@<TRIPOS>MOLECULE
4_lactone
 9 9 0 0 0
****
USER_CHARGES
INVALID_CHARGES
Pose:  20 Cluster:  20 Fr_nu: 6519116 TotEn:   -14.97
@<TRIPOS>ATOM
      1 C1        -40.8240   -0.5127  -46.7015 C.2    1 LIG       0.04000
      2 C2        -41.1386    0.9939  -46.7210 C.3    1 LIG       0.11000
      3 C3        -40.0791    1.0452  -45.6243 C.3    1 LIG       0.08100
      4 O1        -41.1930   -1.5097  -47.2796 O.2    1 LIG      -0.32000
      5 O2        -39.8909   -0.3939  -45.7192 O.3    1 LIG      -0.27100
      6 H1        -40.8770    1.4916  -47.6560 H      1 LIG       0.09000
      7 H2        -42.1553    1.2405  -46.4105 H      1 LIG       0.09000
      8 H3        -39.1641    1.5889  -45.8748 H      1 LIG       0.09000
      9 H4        -40.4389    1.3390  -44.6344 H      1 LIG       0.09000
@<TRIPOS>BOND
      1       1       2 1
      2       1       4 2
      3       1       5 1
      4       2       3 1
      5       3       5 1
      6       2       6 1
      7       2       7 1
      8       3       8 1
      9       3       9 1
@<TRIPOS>ALT_TYPE
CGenFF_4.0_ALT_TYPE_SET
CGenFF_4.0 1 CG2O4 2 CG3C41 3 CG3C41 4 OG2D1 5 OG3C51 6 HGA2 7 HGA2 8 HGA2 9 HGA2
@<TRIPOS>MOLECULE
4_lactone
 9 9 0 0 0
****
USER_CHARGES
INVALID_CHARGES
Pose:  21 Cluster:  21 Fr_nu: 4145586 TotEn:   -14.82
@<TRIPOS>ATOM
      1 C1        -60.2617    7.0047  -21.1066 C.2    1 LIG       0.04000
      2 C2        -60.3131    8.1021  -22.1847 C.3    1 LIG       0.11000
      3 C3        -61.7161    8.3288  -21.6298 C.3    1 LIG       0.08100
      4 O1        -59.4727    6.1761  -20.7126 O.2    1 LIG      -0.32000
      5 O2        -61.5215    7.2602  -20.6625 O.3    1 LIG      -0.27100
      6 H1        -59.6038    8.9159  -22.0261 H      1 LIG       0.09000
      7 H2        -60.2625    7.7245  -23.2072 H      1 LIG       0.09000
      8 H3        -61.8815    9.2918  -21.1389 H      1 LIG       0.09000
      9 H4        -62.5369    8.1045  -22.3166 H      1 LIG       0.09000
@<TRIPOS>BOND
      1       1       2 1
      2       1       4 2
      3       1       5 1
      4       2       3 1
      5       3       5 1
      6       2       6 1
      7       2       7 1
      8       3       8 1
      9       3       9 1
@<TRIPOS>ALT_TYPE
CGenFF_4.0_ALT_TYPE_SET
CGenFF_4.0 1 CG2O4 2 CG3C41 3 CG3C41 4 OG2D1 5 OG3C51 6 HGA2 7 HGA2 8 HGA2 9 HGA2
@<TRIPOS>MOLECULE
4_lactone
 9 9 0 0 0
****
USER_CHARGES
INVALID_CHARGES
Pose:  22 Cluster:  22 Fr_nu: 251125 TotEn:   -14.76
@<TRIPOS>ATOM
      1 C1        -83.7150   -5.8804  -45.6123 C.2    1 LIG       0.04000
      2 C2        -82.5252   -6.1300  -44.6682 C.3    1 LIG       0.11000
      3 C3        -81.8655   -6.6663  -45.9351 C.3    1 LIG       0.08100
      4 O1        -84.8362   -5.4314  -45.5367 O.2    1 LIG      -0.32000
      5 O2        -83.0669   -6.3741  -46.7013 O.3    1 LIG      -0.27100
      6 H1        -82.0866   -5.2207  -44.2544 H      1 LIG       0.09000
      7 H2        -82.7229   -6.8666  -43.8878 H      1 LIG       0.09000
      8 H3        -81.0064   -6.0965  -46.2994 H      1 LIG       0.09000
      9 H4        -81.6408   -7.7365  -45.9330 H      1 LIG       0.09000
@<TRIPOS>BOND
      1       1       2 1
      2       1       4 2
      3       1       5 1
      4       2       3 1
      5       3       5 1
      6       2       6 1
      7       2       7 1
      8       3       8 1
      9       3       9 1
@<TRIPOS>ALT_TYPE
CGenFF_4.0_ALT_TYPE_SET
CGenFF_4.0 1 CG2O4 2 CG3C41 3 CG3C41 4 OG2D1 5 OG3C51 6 HGA2 7 HGA2 8 HGA2 9 HGA2
@<TRIPOS>MOLECULE
4_lactone
 9 9 0 0 0
****
USER_CHARGES
INVALID_CHARGES
Pose:  23 Cluster:  23 Fr_nu: 6492711 TotEn:   -14.38
@<TRIPOS>ATOM
      1 C1        -75.3376   -6.4950  -58.2858 C.2    1 LIG       0.04000
      2 C2        -76.3875   -7.5874  -58.0147 C.3    1 LIG       0.11000
      3 C3        -77.3704   -6.4361  -58.2050 C.3    1 LIG       0.08100
      4 O1        -74.1324   -6.4127  -58.3571 O.2    1 LIG      -0.32000
      5 O2        -76.2689   -5.5163  -58.4420 O.3    1 LIG      -0.27100
      6 H1        -76.4222   -8.3702  -58.7739 H      1 LIG       0.09000
      7 H2        -76.3409   -8.0102  -57.0098 H      1 LIG       0.09000
      8 H3        -78.0265   -6.5125  -59.0764 H      1 LIG       0.09000
      9 H4        -77.9449   -6.1548  -57.3181 H      1 LIG       0.09000
@<TRIPOS>BOND
      1       1       2 1
      2       1       4 2
      3       1       5 1
      4       2       3 1
      5       3       5 1
      6       2       6 1
      7       2       7 1
      8       3       8 1
      9       3       9 1
@<TRIPOS>ALT_TYPE
CGenFF_4.0_ALT_TYPE_SET
CGenFF_4.0 1 CG2O4 2 CG3C41 3 CG3C41 4 OG2D1 5 OG3C51 6 HGA2 7 HGA2 8 HGA2 9 HGA2
@<TRIPOS>MOLECULE
4_lactone
 9 9 0 0 0
****
USER_CHARGES
INVALID_CHARGES
Pose:  24 Cluster:  24 Fr_nu: 6498177 TotEn:   -14.35
@<TRIPOS>ATOM
      1 C1        -52.6330  -24.8722  -23.6178 C.2    1 LIG       0.04000
      2 C2        -53.9123  -25.3036  -22.8786 C.3    1 LIG       0.11000
      3 C3        -54.5970  -24.4443  -23.9372 C.3    1 LIG       0.08100
      4 O1        -51.4409  -25.0574  -23.5225 O.2    1 LIG      -0.32000
      5 O2        -53.3082  -24.1224  -24.5297 O.3    1 LIG      -0.27100
      6 H1        -54.1181  -26.3739  -22.9316 H      1 LIG       0.09000
      7 H2        -53.9794  -24.9364  -21.8532 H      1 LIG       0.09000
      8 H3        -55.2407  -24.9812  -24.6394 H      1 LIG       0.09000
      9 H4        -55.1023  -23.5494  -23.5637 H      1 LIG       0.09000
@<TRIPOS>BOND
      1       1       2 1
      2       1       4 2
      3       1       5 1
      4       2       3 1
      5       3       5 1
      6       2       6 1
      7       2       7 1
      8       3       8 1
      9       3       9 1
@<TRIPOS>ALT_TYPE
CGenFF_4.0_ALT_TYPE_SET
CGenFF_4.0 1 CG2O4 2 CG3C41 3 CG3C41 4 OG2D1 5 OG3C51 6 HGA2 7 HGA2 8 HGA2 9 HGA2
@<TRIPOS>MOLECULE
4_lactone
 9 9 0 0 0
****
USER_CHARGES
INVALID_CHARGES
Pose:  25 Cluster:  25 Fr_nu: 679974 TotEn:   -14.32
@<TRIPOS>ATOM
      1 C1        -59.0190  -20.8361  -23.8496 C.2    1 LIG       0.04000
      2 C2        -59.9409  -20.7353  -25.0780 C.3    1 LIG       0.11000
      3 C3        -60.2152  -19.3374  -24.5317 C.3    1 LIG       0.08100
      4 O1        -58.2785  -21.6546  -23.3534 O.2    1 LIG      -0.32000
      5 O2        -59.3102  -19.5793  -23.4190 O.3    1 LIG      -0.27100
      6 H1        -59.4158  -20.7758  -26.0336 H      1 LIG       0.09000
      7 H2        -60.7853  -21.4263  -25.0590 H      1 LIG       0.09000
      8 H3        -59.8724  -18.5087  -25.1573 H      1 LIG       0.09000
      9 H4        -61.2371  -19.1580  -24.1867 H      1 LIG       0.09000
@<TRIPOS>BOND
      1       1       2 1
      2       1       4 2
      3       1       5 1
      4       2       3 1
      5       3       5 1
      6       2       6 1
      7       2       7 1
      8       3       8 1
      9       3       9 1
@<TRIPOS>ALT_TYPE
CGenFF_4.0_ALT_TYPE_SET
CGenFF_4.0 1 CG2O4 2 CG3C41 3 CG3C41 4 OG2D1 5 OG3C51 6 HGA2 7 HGA2 8 HGA2 9 HGA2
@<TRIPOS>MOLECULE
4_lactone
 9 9 0 0 0
****
USER_CHARGES
INVALID_CHARGES
Pose:  26 Cluster:  26 Fr_nu: 2277885 TotEn:   -14.26
@<TRIPOS>ATOM
      1 C1        -76.6915  -13.5451  -45.3334 C.2    1 LIG       0.04000
      2 C2        -78.0596  -12.9555  -45.7203 C.3    1 LIG       0.11000
      3 C3        -77.7688  -13.6290  -47.0581 C.3    1 LIG       0.08100
      4 O1        -75.9678  -13.5608  -44.3636 O.2    1 LIG      -0.32000
      5 O2        -76.4966  -14.1188  -46.5510 O.3    1 LIG      -0.27100
      6 H1        -78.8977  -13.3665  -45.1554 H      1 LIG       0.09000
      7 H2        -78.0866  -11.8647  -45.7342 H      1 LIG       0.09000
      8 H3        -78.4375  -14.4502  -47.3303 H      1 LIG       0.09000
      9 H4        -77.6296  -12.9528  -47.9062 H      1 LIG       0.09000
@<TRIPOS>BOND
      1       1       2 1
      2       1       4 2
      3       1       5 1
      4       2       3 1
      5       3       5 1
      6       2       6 1
      7       2       7 1
      8       3       8 1
      9       3       9 1
@<TRIPOS>ALT_TYPE
CGenFF_4.0_ALT_TYPE_SET
CGenFF_4.0 1 CG2O4 2 CG3C41 3 CG3C41 4 OG2D1 5 OG3C51 6 HGA2 7 HGA2 8 HGA2 9 HGA2
@<TRIPOS>MOLECULE
4_lactone
 9 9 0 0 0
****
USER_CHARGES
INVALID_CHARGES
Pose:  27 Cluster:  27 Fr_nu: 1513141 TotEn:   -14.24
@<TRIPOS>ATOM
      1 C1        -75.2902  -14.0632  -44.3787 C.2    1 LIG       0.04000
      2 C2        -76.3456  -14.5461  -45.3897 C.3    1 LIG       0.11000
      3 C3        -76.7056  -13.0646  -45.4473 C.3    1 LIG       0.08100
      4 O1        -74.4177  -14.5510  -43.6968 O.2    1 LIG      -0.32000
      5 O2        -75.6646  -12.7595  -44.4784 O.3    1 LIG      -0.27100
      6 H1        -75.9262  -14.9676  -46.3045 H      1 LIG       0.09000
      7 H2        -77.1049  -15.2026  -44.9614 H      1 LIG       0.09000
      8 H3        -76.5227  -12.5696  -46.4050 H      1 LIG       0.09000
      9 H4        -77.6973  -12.8050  -45.0667 H      1 LIG       0.09000
@<TRIPOS>BOND
      1       1       2 1
      2       1       4 2
      3       1       5 1
      4       2       3 1
      5       3       5 1
      6       2       6 1
      7       2       7 1
      8       3       8 1
      9       3       9 1
@<TRIPOS>ALT_TYPE
CGenFF_4.0_ALT_TYPE_SET
CGenFF_4.0 1 CG2O4 2 CG3C41 3 CG3C41 4 OG2D1 5 OG3C51 6 HGA2 7 HGA2 8 HGA2 9 HGA2
@<TRIPOS>MOLECULE
4_lactone
 9 9 0 0 0
****
USER_CHARGES
INVALID_CHARGES
Pose:  28 Cluster:  28 Fr_nu: 477288 TotEn:   -14.21
@<TRIPOS>ATOM
      1 C1        -82.5475  -18.8023  -47.3385 C.2    1 LIG       0.04000
      2 C2        -82.7888  -17.9436  -46.0840 C.3    1 LIG       0.11000
      3 C3        -81.5651  -18.6889  -45.5596 C.3    1 LIG       0.08100
      4 O1        -83.0522  -18.9534  -48.4279 O.2    1 LIG      -0.32000
      5 O2        -81.4637  -19.4292  -46.8075 O.3    1 LIG      -0.27100
      6 H1        -82.6578  -16.8725  -46.2454 H      1 LIG       0.09000
      7 H2        -83.7291  -18.1564  -45.5728 H      1 LIG       0.09000
      8 H3        -80.6775  -18.0758  -45.3813 H      1 LIG       0.09000
      9 H4        -81.7460  -19.3546  -44.7112 H      1 LIG       0.09000
@<TRIPOS>BOND
      1       1       2 1
      2       1       4 2
      3       1       5 1
      4       2       3 1
      5       3       5 1
      6       2       6 1
      7       2       7 1
      8       3       8 1
      9       3       9 1
@<TRIPOS>ALT_TYPE
CGenFF_4.0_ALT_TYPE_SET
CGenFF_4.0 1 CG2O4 2 CG3C41 3 CG3C41 4 OG2D1 5 OG3C51 6 HGA2 7 HGA2 8 HGA2 9 HGA2
@<TRIPOS>MOLECULE
4_lactone
 9 9 0 0 0
****
USER_CHARGES
INVALID_CHARGES
Pose:  29 Cluster:  29 Fr_nu: 4510937 TotEn:   -14.13
@<TRIPOS>ATOM
      1 C1        -57.5956    1.7729  -41.2746 C.2    1 LIG       0.04000
      2 C2        -58.1894    3.1045  -40.7812 C.3    1 LIG       0.11000
      3 C3        -57.9015    2.5145  -39.4040 C.3    1 LIG       0.08100
      4 O1        -57.3694    1.2340  -42.3342 O.2    1 LIG      -0.32000
      5 O2        -57.3675    1.3083  -40.0169 O.3    1 LIG      -0.27100
      6 H1        -57.6012    3.9824  -41.0528 H      1 LIG       0.09000
      7 H2        -59.2436    3.2407  -41.0282 H      1 LIG       0.09000
      8 H3        -57.1432    3.0366  -38.8141 H      1 LIG       0.09000
      9 H4        -58.7803    2.2981  -38.7905 H      1 LIG       0.09000
@<TRIPOS>BOND
      1       1       2 1
      2       1       4 2
      3       1       5 1
      4       2       3 1
      5       3       5 1
      6       2       6 1
      7       2       7 1
      8       3       8 1
      9       3       9 1
@<TRIPOS>ALT_TYPE
CGenFF_4.0_ALT_TYPE_SET
CGenFF_4.0 1 CG2O4 2 CG3C41 3 CG3C41 4 OG2D1 5 OG3C51 6 HGA2 7 HGA2 8 HGA2 9 HGA2
@<TRIPOS>MOLECULE
4_lactone
 9 9 0 0 0
****
USER_CHARGES
INVALID_CHARGES
Pose:  30 Cluster:  30 Fr_nu: 3698379 TotEn:   -14.13
@<TRIPOS>ATOM
      1 C1        -59.0810   -1.0390  -20.4360 C.2    1 LIG       0.04000
      2 C2        -58.8286   -2.4488  -20.9999 C.3    1 LIG       0.11000
      3 C3        -59.6352   -1.9231  -22.1836 C.3    1 LIG       0.08100
      4 O1        -58.8091   -0.4157  -19.4351 O.2    1 LIG      -0.32000
      5 O2        -59.7923   -0.6367  -21.5232 O.3    1 LIG      -0.27100
      6 H1        -57.7787   -2.6666  -21.2016 H      1 LIG       0.09000
      7 H2        -59.2970   -3.2490  -20.4246 H      1 LIG       0.09000
      8 H3        -59.0876   -1.8286  -23.1253 H      1 LIG       0.09000
      9 H4        -60.6001   -2.4097  -22.3501 H      1 LIG       0.09000
@<TRIPOS>BOND
      1       1       2 1
      2       1       4 2
      3       1       5 1
      4       2       3 1
      5       3       5 1
      6       2       6 1
      7       2       7 1
      8       3       8 1
      9       3       9 1
@<TRIPOS>ALT_TYPE
CGenFF_4.0_ALT_TYPE_SET
CGenFF_4.0 1 CG2O4 2 CG3C41 3 CG3C41 4 OG2D1 5 OG3C51 6 HGA2 7 HGA2 8 HGA2 9 HGA2
@<TRIPOS>MOLECULE
4_lactone
 9 9 0 0 0
****
USER_CHARGES
INVALID_CHARGES
Pose:  31 Cluster:  31 Fr_nu: 4308984 TotEn:   -14.08
@<TRIPOS>ATOM
      1 C1        -75.5571   -6.3205  -57.7978 C.2    1 LIG       0.04000
      2 C2        -77.0797   -6.5457  -57.8055 C.3    1 LIG       0.11000
      3 C3        -76.7287   -7.7181  -56.8942 C.3    1 LIG       0.08100
      4 O1        -74.7667   -5.5441  -58.2845 O.2    1 LIG      -0.32000
      5 O2        -75.3163   -7.3823  -56.9828 O.3    1 LIG      -0.27100
      6 H1        -77.6516   -5.7403  -57.3420 H      1 LIG       0.09000
      7 H2        -77.4859   -6.8098  -58.7832 H      1 LIG       0.09000
      8 H3        -77.0965   -7.6462  -55.8671 H      1 LIG       0.09000
      9 H4        -76.9320   -8.7112  -57.3040 H      1 LIG       0.09000
@<TRIPOS>BOND
      1       1       2 1
      2       1       4 2
      3       1       5 1
      4       2       3 1
      5       3       5 1
      6       2       6 1
      7       2       7 1
      8       3       8 1
      9       3       9 1
@<TRIPOS>ALT_TYPE
CGenFF_4.0_ALT_TYPE_SET
CGenFF_4.0 1 CG2O4 2 CG3C41 3 CG3C41 4 OG2D1 5 OG3C51 6 HGA2 7 HGA2 8 HGA2 9 HGA2
@<TRIPOS>MOLECULE
4_lactone
 9 9 0 0 0
****
USER_CHARGES
INVALID_CHARGES
Pose:  32 Cluster:  32 Fr_nu: 4067927 TotEn:   -14.07
@<TRIPOS>ATOM
      1 C1        -60.6421    6.6790  -21.4477 C.2    1 LIG       0.04000
      2 C2        -62.0385    6.8549  -22.0710 C.3    1 LIG       0.11000
      3 C3        -61.4513    8.1718  -22.5697 C.3    1 LIG       0.08100
      4 O1        -60.0605    5.8563  -20.7774 O.2    1 LIG      -0.32000
      5 O2        -60.1841    7.8678  -21.9237 O.3    1 LIG      -0.27100
      6 H1        -62.2779    6.1209  -22.8419 H      1 LIG       0.09000
      7 H2        -62.8445    6.9412  -21.3404 H      1 LIG       0.09000
      8 H3        -61.3402    8.2604  -23.6539 H      1 LIG       0.09000
      9 H4        -61.9056    9.0769  -22.1573 H      1 LIG       0.09000
@<TRIPOS>BOND
      1       1       2 1
      2       1       4 2
      3       1       5 1
      4       2       3 1
      5       3       5 1
      6       2       6 1
      7       2       7 1
      8       3       8 1
      9       3       9 1
@<TRIPOS>ALT_TYPE
CGenFF_4.0_ALT_TYPE_SET
CGenFF_4.0 1 CG2O4 2 CG3C41 3 CG3C41 4 OG2D1 5 OG3C51 6 HGA2 7 HGA2 8 HGA2 9 HGA2
@<TRIPOS>MOLECULE
4_lactone
 9 9 0 0 0
****
USER_CHARGES
INVALID_CHARGES
Pose:  33 Cluster:  33 Fr_nu: 1481550 TotEn:   -14.06
@<TRIPOS>ATOM
      1 C1        -78.9780   -1.0704  -58.7291 C.2    1 LIG       0.04000
      2 C2        -79.0903   -2.3047  -59.6418 C.3    1 LIG       0.11000
      3 C3        -77.9856   -1.6016  -60.4249 C.3    1 LIG       0.08100
      4 O1        -79.5015   -0.6550  -57.7204 O.2    1 LIG      -0.32000
      5 O2        -77.9946   -0.4997  -59.4755 O.3    1 LIG      -0.27100
      6 H1        -78.8067   -3.2420  -59.1604 H      1 LIG       0.09000
      7 H2        -80.0504   -2.3950  -60.1526 H      1 LIG       0.09000
      8 H3        -77.0186   -2.1116  -60.4415 H      1 LIG       0.09000
      9 H4        -78.2588   -1.2683  -61.4298 H      1 LIG       0.09000
@<TRIPOS>BOND
      1       1       2 1
      2       1       4 2
      3       1       5 1
      4       2       3 1
      5       3       5 1
      6       2       6 1
      7       2       7 1
      8       3       8 1
      9       3       9 1
@<TRIPOS>ALT_TYPE
CGenFF_4.0_ALT_TYPE_SET
CGenFF_4.0 1 CG2O4 2 CG3C41 3 CG3C41 4 OG2D1 5 OG3C51 6 HGA2 7 HGA2 8 HGA2 9 HGA2
@<TRIPOS>MOLECULE
4_lactone
 9 9 0 0 0
****
USER_CHARGES
INVALID_CHARGES
Pose:  34 Cluster:  34 Fr_nu: 6531516 TotEn:   -14.02
@<TRIPOS>ATOM
      1 C1        -50.5232  -22.4211  -34.4492 C.2    1 LIG       0.04000
      2 C2        -51.1032  -23.2087  -35.6377 C.3    1 LIG       0.11000
      3 C3        -51.8161  -23.9905  -34.5384 C.3    1 LIG       0.08100
      4 O1        -49.7653  -21.4936  -34.2771 O.2    1 LIG      -0.32000
      5 O2        -51.1890  -23.1604  -33.5219 O.3    1 LIG      -0.27100
      6 H1        -51.7462  -22.6181  -36.2922 H      1 LIG       0.09000
      7 H2        -50.3585  -23.7652  -36.2091 H      1 LIG       0.09000
      8 H3        -52.9053  -23.8962  -34.5203 H      1 LIG       0.09000
      9 H4        -51.5219  -25.0389  -34.4387 H      1 LIG       0.09000
@<TRIPOS>BOND
      1       1       2 1
      2       1       4 2
      3       1       5 1
      4       2       3 1
      5       3       5 1
      6       2       6 1
      7       2       7 1
      8       3       8 1
      9       3       9 1
@<TRIPOS>ALT_TYPE
CGenFF_4.0_ALT_TYPE_SET
CGenFF_4.0 1 CG2O4 2 CG3C41 3 CG3C41 4 OG2D1 5 OG3C51 6 HGA2 7 HGA2 8 HGA2 9 HGA2
@<TRIPOS>MOLECULE
4_lactone
 9 9 0 0 0
****
USER_CHARGES
INVALID_CHARGES
Pose:  35 Cluster:  35 Fr_nu: 6506145 TotEn:   -13.94
@<TRIPOS>ATOM
      1 C1        -49.7639  -22.2365  -34.5029 C.2    1 LIG       0.04000
      2 C2        -50.6879  -22.3445  -35.7292 C.3    1 LIG       0.11000
      3 C3        -49.3682  -22.3828  -36.4940 C.3    1 LIG       0.08100
      4 O1        -49.8808  -22.1458  -33.3019 O.2    1 LIG      -0.32000
      5 O2        -48.6265  -22.2749  -35.2475 O.3    1 LIG      -0.27100
      6 H1        -51.2806  -23.2599  -35.7612 H      1 LIG       0.09000
      7 H2        -51.3086  -21.4630  -35.8980 H      1 LIG       0.09000
      8 H3        -49.1490  -23.3195  -37.0138 H      1 LIG       0.09000
      9 H4        -49.1781  -21.5287  -37.1498 H      1 LIG       0.09000
@<TRIPOS>BOND
      1       1       2 1
      2       1       4 2
      3       1       5 1
      4       2       3 1
      5       3       5 1
      6       2       6 1
      7       2       7 1
      8       3       8 1
      9       3       9 1
@<TRIPOS>ALT_TYPE
CGenFF_4.0_ALT_TYPE_SET
CGenFF_4.0 1 CG2O4 2 CG3C41 3 CG3C41 4 OG2D1 5 OG3C51 6 HGA2 7 HGA2 8 HGA2 9 HGA2
@<TRIPOS>MOLECULE
4_lactone
 9 9 0 0 0
****
USER_CHARGES
INVALID_CHARGES
Pose:  36 Cluster:  36 Fr_nu: 1748006 TotEn:   -13.77
@<TRIPOS>ATOM
      1 C1        -76.0009  -23.0949  -27.8760 C.2    1 LIG       0.04000
      2 C2        -75.7405  -21.6556  -27.3965 C.3    1 LIG       0.11000
      3 C3        -77.0717  -21.3770  -28.0881 C.3    1 LIG       0.08100
      4 O1        -75.4507  -24.1707  -27.8122 O.2    1 LIG      -0.32000
      5 O2        -77.1802  -22.7754  -28.4733 O.3    1 LIG      -0.27100
      6 H1        -75.7374  -21.5412  -26.3115 H      1 LIG       0.09000
      7 H2        -74.8642  -21.1875  -27.8480 H      1 LIG       0.09000
      8 H3        -77.8923  -21.0748  -27.4318 H      1 LIG       0.09000
      9 H4        -77.0210  -20.7223  -28.9624 H      1 LIG       0.09000
@<TRIPOS>BOND
      1       1       2 1
      2       1       4 2
      3       1       5 1
      4       2       3 1
      5       3       5 1
      6       2       6 1
      7       2       7 1
      8       3       8 1
      9       3       9 1
@<TRIPOS>ALT_TYPE
CGenFF_4.0_ALT_TYPE_SET
CGenFF_4.0 1 CG2O4 2 CG3C41 3 CG3C41 4 OG2D1 5 OG3C51 6 HGA2 7 HGA2 8 HGA2 9 HGA2
@<TRIPOS>MOLECULE
4_lactone
 9 9 0 0 0
****
USER_CHARGES
INVALID_CHARGES
Pose:  37 Cluster:  37 Fr_nu: 475043 TotEn:   -13.71
@<TRIPOS>ATOM
      1 C1        -80.1254  -20.3723  -32.6338 C.2    1 LIG       0.04000
      2 C2        -79.1161  -21.3625  -32.0254 C.3    1 LIG       0.11000
      3 C3        -79.2172  -22.0270  -33.3952 C.3    1 LIG       0.08100
      4 O1        -80.7206  -19.3775  -32.2867 O.2    1 LIG      -0.32000
      5 O2        -80.1680  -21.0162  -33.8310 O.3    1 LIG      -0.27100
      6 H1        -78.1484  -20.9203  -31.7838 H      1 LIG       0.09000
      7 H2        -79.5092  -21.9406  -31.1875 H      1 LIG       0.09000
      8 H3        -78.3055  -22.0097  -33.9984 H      1 LIG       0.09000
      9 H4        -79.6614  -23.0262  -33.4030 H      1 LIG       0.09000
@<TRIPOS>BOND
      1       1       2 1
      2       1       4 2
      3       1       5 1
      4       2       3 1
      5       3       5 1
      6       2       6 1
      7       2       7 1
      8       3       8 1
      9       3       9 1
@<TRIPOS>ALT_TYPE
CGenFF_4.0_ALT_TYPE_SET
CGenFF_4.0 1 CG2O4 2 CG3C41 3 CG3C41 4 OG2D1 5 OG3C51 6 HGA2 7 HGA2 8 HGA2 9 HGA2
@<TRIPOS>MOLECULE
4_lactone
 9 9 0 0 0
****
USER_CHARGES
INVALID_CHARGES
Pose:  38 Cluster:  38 Fr_nu: 183068 TotEn:   -13.59
@<TRIPOS>ATOM
      1 C1        -77.5608  -13.3414  -51.4423 C.2    1 LIG       0.04000
      2 C2        -77.5252  -11.8170  -51.6519 C.3    1 LIG       0.11000
      3 C3        -76.7488  -12.1902  -52.9112 C.3    1 LIG       0.08100
      4 O1        -78.0017  -14.1209  -50.6284 O.2    1 LIG      -0.32000
      5 O2        -76.8625  -13.6019  -52.5799 O.3    1 LIG      -0.27100
      6 H1        -78.5055  -11.3668  -51.8159 H      1 LIG       0.09000
      7 H2        -76.9618  -11.2758  -50.8900 H      1 LIG       0.09000
      8 H3        -77.2425  -11.9573  -53.8585 H      1 LIG       0.09000
      9 H4        -75.7047  -11.8660  -52.9350 H      1 LIG       0.09000
@<TRIPOS>BOND
      1       1       2 1
      2       1       4 2
      3       1       5 1
      4       2       3 1
      5       3       5 1
      6       2       6 1
      7       2       7 1
      8       3       8 1
      9       3       9 1
@<TRIPOS>ALT_TYPE
CGenFF_4.0_ALT_TYPE_SET
CGenFF_4.0 1 CG2O4 2 CG3C41 3 CG3C41 4 OG2D1 5 OG3C51 6 HGA2 7 HGA2 8 HGA2 9 HGA2
@<TRIPOS>MOLECULE
4_lactone
 9 9 0 0 0
****
USER_CHARGES
INVALID_CHARGES
Pose:  39 Cluster:  39 Fr_nu: 419908 TotEn:   -13.35
@<TRIPOS>ATOM
      1 C1        -74.5648  -14.9515  -43.3909 C.2    1 LIG       0.04000
      2 C2        -75.9480  -14.8484  -42.7236 C.3    1 LIG       0.11000
      3 C3        -76.2820  -14.0190  -43.9599 C.3    1 LIG       0.08100
      4 O1        -73.4947  -15.4644  -43.1535 O.2    1 LIG      -0.32000
      5 O2        -74.9307  -14.2025  -44.4655 O.3    1 LIG      -0.27100
      6 H1        -76.4727  -15.8010  -42.6364 H      1 LIG       0.09000
      7 H2        -75.9460  -14.3076  -41.7758 H      1 LIG       0.09000
      8 H3        -77.0268  -14.4517  -44.6335 H      1 LIG       0.09000
      9 H4        -76.5019  -12.9640  -43.7747 H      1 LIG       0.09000
@<TRIPOS>BOND
      1       1       2 1
      2       1       4 2
      3       1       5 1
      4       2       3 1
      5       3       5 1
      6       2       6 1
      7       2       7 1
      8       3       8 1
      9       3       9 1
@<TRIPOS>ALT_TYPE
CGenFF_4.0_ALT_TYPE_SET
CGenFF_4.0 1 CG2O4 2 CG3C41 3 CG3C41 4 OG2D1 5 OG3C51 6 HGA2 7 HGA2 8 HGA2 9 HGA2
@<TRIPOS>MOLECULE
4_lactone
 9 9 0 0 0
****
USER_CHARGES
INVALID_CHARGES
Pose:  40 Cluster:  40 Fr_nu: 6475843 TotEn:   -12.93
@<TRIPOS>ATOM
      1 C1        -74.9419   -7.3366  -57.9891 C.2    1 LIG       0.04000
      2 C2        -76.0270   -7.4557  -59.0743 C.3    1 LIG       0.11000
      3 C3        -76.7139   -6.3703  -58.2509 C.3    1 LIG       0.08100
      4 O1        -73.8739   -7.8455  -57.7344 O.2    1 LIG      -0.32000
      5 O2        -75.6104   -6.3709  -57.3034 O.3    1 LIG      -0.27100
      6 H1        -75.6960   -7.1567  -60.0700 H      1 LIG       0.09000
      7 H2        -76.5299   -8.4239  -59.0967 H      1 LIG       0.09000
      8 H3        -76.8224   -5.3999  -58.7430 H      1 LIG       0.09000
      9 H4        -77.6531   -6.6635  -57.7739 H      1 LIG       0.09000
@<TRIPOS>BOND
      1       1       2 1
      2       1       4 2
      3       1       5 1
      4       2       3 1
      5       3       5 1
      6       2       6 1
      7       2       7 1
      8       3       8 1
      9       3       9 1
@<TRIPOS>ALT_TYPE
CGenFF_4.0_ALT_TYPE_SET
CGenFF_4.0 1 CG2O4 2 CG3C41 3 CG3C41 4 OG2D1 5 OG3C51 6 HGA2 7 HGA2 8 HGA2 9 HGA2
@<TRIPOS>MOLECULE
4_lactone
 9 9 0 0 0
****
USER_CHARGES
INVALID_CHARGES
Pose:  41 Cluster:  41 Fr_nu: 114562 TotEn:   -12.88
@<TRIPOS>ATOM
      1 C1        -59.5252   -1.6943  -20.0291 C.2    1 LIG       0.04000
      2 C2        -59.5984   -3.1900  -20.3849 C.3    1 LIG       0.11000
      3 C3        -58.9478   -2.7272  -21.6851 C.3    1 LIG       0.08100
      4 O1        -59.8293   -0.9815  -19.0997 O.2    1 LIG      -0.32000
      5 O2        -58.9470   -1.3519  -21.2116 O.3    1 LIG      -0.27100
      6 H1        -58.9840   -3.8297  -19.7494 H      1 LIG       0.09000
      7 H2        -60.6146   -3.5773  -20.4744 H      1 LIG       0.09000
      8 H3        -57.9329   -3.0928  -21.8632 H      1 LIG       0.09000
      9 H4        -59.5584   -2.8419  -22.5849 H      1 LIG       0.09000
@<TRIPOS>BOND
      1       1       2 1
      2       1       4 2
      3       1       5 1
      4       2       3 1
      5       3       5 1
      6       2       6 1
      7       2       7 1
      8       3       8 1
      9       3       9 1
@<TRIPOS>ALT_TYPE
CGenFF_4.0_ALT_TYPE_SET
CGenFF_4.0 1 CG2O4 2 CG3C41 3 CG3C41 4 OG2D1 5 OG3C51 6 HGA2 7 HGA2 8 HGA2 9 HGA2
@<TRIPOS>MOLECULE
4_lactone
 9 9 0 0 0
****
USER_CHARGES
INVALID_CHARGES
Pose:  42 Cluster:  42 Fr_nu: 6519164 TotEn:   -12.74
@<TRIPOS>ATOM
      1 C1        -40.5353   -0.8631  -47.2955 C.2    1 LIG       0.04000
      2 C2        -40.1901    0.5398  -47.8265 C.3    1 LIG       0.11000
      3 C3        -41.1386    0.9939  -46.7210 C.3    1 LIG       0.08100
      4 O1        -40.2466   -2.0104  -47.5501 O.2    1 LIG      -0.32000
      5 O2        -41.3692   -0.3885  -46.3317 O.3    1 LIG      -0.27100
      6 H1        -39.1435    0.8200  -47.6973 H      1 LIG       0.09000
      7 H2        -40.5280    0.7251  -48.8474 H      1 LIG       0.09000
      8 H3        -40.6816    1.5698  -45.9117 H      1 LIG       0.09000
      9 H4        -42.0605    1.4752  -47.0588 H      1 LIG       0.09000
@<TRIPOS>BOND
      1       1       2 1
      2       1       4 2
      3       1       5 1
      4       2       3 1
      5       3       5 1
      6       2       6 1
      7       2       7 1
      8       3       8 1
      9       3       9 1
@<TRIPOS>ALT_TYPE
CGenFF_4.0_ALT_TYPE_SET
CGenFF_4.0 1 CG2O4 2 CG3C41 3 CG3C41 4 OG2D1 5 OG3C51 6 HGA2 7 HGA2 8 HGA2 9 HGA2
@<TRIPOS>MOLECULE
4_lactone
 9 9 0 0 0
****
USER_CHARGES
INVALID_CHARGES
Pose:  43 Cluster:  43 Fr_nu: 1010003 TotEn:   -12.65
@<TRIPOS>ATOM
      1 C1        -80.8540  -21.1252  -32.9690 C.2    1 LIG       0.04000
      2 C2        -79.7267  -22.1303  -32.6720 C.3    1 LIG       0.11000
      3 C3        -78.8580  -20.8761  -32.6583 C.3    1 LIG       0.08100
      4 O1        -82.0472  -21.1546  -33.1681 O.2    1 LIG      -0.32000
      5 O2        -80.0210  -20.0504  -32.9435 O.3    1 LIG      -0.27100
      6 H1        -79.8298  -22.6456  -31.7157 H      1 LIG       0.09000
      7 H2        -79.5320  -22.8336  -33.4833 H      1 LIG       0.09000
      8 H3        -78.4093  -20.6213  -31.6943 H      1 LIG       0.09000
      9 H4        -78.1129  -20.8098  -33.4558 H      1 LIG       0.09000
@<TRIPOS>BOND
      1       1       2 1
      2       1       4 2
      3       1       5 1
      4       2       3 1
      5       3       5 1
      6       2       6 1
      7       2       7 1
      8       3       8 1
      9       3       9 1
[truncated: 4,678,684 more chars]
