# Supplementary material for: The pocketome of G-protein-coupled receptors reveals previously untargeted allosteric sites
Source: Nat Commun. 2022 May 10;13:2567. doi: 10.1038/s41467-022-29609-6 (PMC9091257; doi:10.1038/s41467-022-29609-6)
Supplement: Supplementary file 4 — Supplementary Data 1 [file 41467_2022_29609_MOESM4_ESM.zip › docking_files/3pds/rec.mol2]

@<TRIPOS>MOLECULE
3pds_align.pdb
4587 4646 281 0 0
PROTEIN
NO_CHARGES


@<TRIPOS>ATOM
      1 N         -81.9130  -34.3400  -45.2180 N.4       1 ASP   -0.2700
      2 CA        -82.9350  -35.1460  -44.5820 C.3       1 ASP    0.0900
      3 CAY       -80.9300  -32.8090  -46.7710 C.3       1 ASP    0.0900
      4 C         -83.8550  -34.3030  -43.6790 C.2       1 ASP    0.0900
      5 O         -83.5640  -33.1610  -43.3220 O.2       1 ASP    0.5100
      6 CB        -82.2570  -36.3950  -43.9130 C.3       1 ASP   -0.5100
      7 CG        -82.9760  -36.9720  -42.7010 C.2       1 ASP   -0.4700
      8 OD1       -84.0940  -37.5150  -42.8790 O.co2     1 ASP    0.3100
      9 OD2       -82.4700  -36.7620  -41.5720 O.co2     1 ASP    0.0700
     10 CY        -82.0920  -33.6140  -46.3280 C.2       1 ASP    0.0900
     11 OY        -83.1390  -33.6070  -46.9610 O.2       1 ASP   -0.2800
     12 HN        -81.0280  -34.3570  -44.7610 H         1 ASP    0.0900
     13 HA        -83.6460  -35.4540  -45.3340 H         1 ASP    0.0900
     14 HB1       -81.2350  -36.1020  -43.5910 H         1 ASP    0.6200
     15 HB2       -82.1840  -37.1980  -44.6760 H         1 ASP   -0.7600
     16 HY1       -81.1910  -32.2590  -47.7000 H         1 ASP   -0.7600
     17 HY2       -80.0670  -33.4780  -46.9770 H         1 ASP    0.5100
     18 HY3       -80.6600  -32.0750  -45.9810 H         1 ASP   -0.5100
     19 N         -85.0080  -34.8710  -43.2970 N.am      2 GLU   -0.4700
     20 CA        -85.9800  -34.3040  -42.3590 C.3       2 GLU    0.3100
     21 C         -85.3980  -34.0580  -40.9620 C.2       2 GLU    0.0700
     22 O         -85.5780  -32.9700  -40.4120 O.2       2 GLU    0.0900
     23 CB        -87.2330  -35.1950  -42.2680 C.3       2 GLU   -0.1800
     24 CG        -88.1810  -35.0580  -43.4500 C.3       2 GLU    0.0900
     25 CD        -89.1700  -33.9140  -43.3350 C.2       2 GLU    0.0900
     26 OE1       -90.1580  -34.0550  -42.5790 O.co2     2 GLU   -0.2800
     27 OE2       -88.9640  -32.8810  -44.0110 O.co2     2 GLU    0.0900
     28 HN        -85.2680  -35.7620  -43.6600 H         2 GLU    0.0900
     29 HA        -86.2470  -33.3170  -42.7100 H         2 GLU    0.6200
     30 HB1       -87.7850  -34.9310  -41.3420 H         2 GLU   -0.7600
     31 HB2       -86.9050  -36.2550  -42.2020 H         2 GLU   -0.7600
     32 HG1       -88.7590  -36.0020  -43.5500 H         2 GLU    0.5100
     33 HG2       -87.5790  -34.9000  -44.3690 H         2 GLU   -0.5100
     34 N         -84.6980  -35.0630  -40.3940 N.am      3 VAL   -0.4700
     35 CA        -84.0820  -35.0010  -39.0600 C.3       3 VAL    0.3100
     36 C         -82.6980  -34.3110  -39.0990 C.2       3 VAL    0.0700
     37 O         -82.1620  -33.9440  -38.0480 O.2       3 VAL    0.0900
     38 CB        -84.0400  -36.3850  -38.3400 C.3       3 VAL   -0.0900
     39 CG1       -84.1190  -36.2180  -36.8230 C.3       3 VAL    0.0900
     40 CG2       -85.1540  -37.3130  -38.8250 C.3       3 VAL   -0.2700
     41 HN        -84.5650  -35.9250  -40.8750 H         3 VAL    0.0900
     42 HA        -84.6570  -34.3010  -38.4710 H         3 VAL    0.0900
     43 HB        -83.0940  -36.9050  -38.6030 H         3 VAL    0.0900
     44 HG11      -85.0650  -35.7070  -36.5430 H         3 VAL   -0.2700
     45 HG12      -83.2650  -35.6030  -36.4650 H         3 VAL    0.0900
     46 HG13      -84.0940  -37.2130  -36.3310 H         3 VAL    0.0900
     47 HG21      -84.9540  -37.6360  -39.8690 H         3 VAL    0.0900
     48 HG22      -86.1290  -36.7790  -38.7990 H         3 VAL    0.5100
     49 HG23      -85.2050  -38.2140  -38.1780 H         3 VAL   -0.5100
     50 N         -82.1420  -34.1120  -40.3170 N.am      4 TRP   -0.4700
     51 CA        -80.8500  -33.4630  -40.5730 C.3       4 TRP    0.3100
     52 C         -80.8060  -32.0100  -40.0700 C.2       4 TRP    0.0700
     53 O         -79.7530  -31.5600  -39.6100 O.2       4 TRP    0.0900
     54 CB        -80.5020  -33.5470  -42.0720 C.3       4 TRP   -0.1800
     55 CG        -79.2810  -32.7810  -42.4880 C.ar      4 TRP    0.0900
     56 CD1       -77.9810  -33.1550  -42.3260 C.ar      4 TRP    0.0900
     57 CD2       -79.2540  -31.5100  -43.1510 C.ar      4 TRP   -0.0300
     58 CE2       -77.8980  -31.1710  -43.3540 C.ar      4 TRP   -0.1500
     59 CE3       -80.2490  -30.6190  -43.5940 C.ar      4 TRP    0.2200
     60 NE1       -77.1420  -32.1920  -42.8380 N.ar      4 TRP   -0.5100
     61 CZ2       -77.5080  -29.9820  -43.9800 C.ar      4 TRP    0.3700
     62 CZ3       -79.8610  -29.4400  -44.2130 C.ar      4 TRP    0.2400
     63 CH2       -78.5080  -29.1310  -44.4040 C.ar      4 TRP    0.1100
     64 HN        -82.6140  -34.4150  -41.1390 H         4 TRP   -0.2500
     65 HA        -80.0970  -33.9650  -39.9820 H         4 TRP    0.1700
     66 HB1       -81.3640  -33.1560  -42.6520 H         4 TRP   -0.2000
     67 HB2       -80.3400  -34.6140  -42.3330 H         4 TRP    0.1400
     68 HD1       -77.6550  -34.0750  -41.8620 H         4 TRP   -0.2700
     69 HE1       -76.1670  -32.2300  -42.8350 H         4 TRP    0.1600
     70 HE3       -81.2990  -30.8340  -43.4630 H         4 TRP   -0.1400
     71 HZ2       -76.4710  -29.7240  -44.1350 H         4 TRP    0.1400
     72 HZ3       -80.6170  -28.7490  -44.5550 H         4 TRP    0.5100
     73 HH2       -78.2420  -28.2060  -44.8920 H         4 TRP   -0.5100
     74 N         -81.9500  -31.2910  -40.1430 N.am      5 VAL   -0.4700
     75 CA        -82.1120  -29.9010  -39.6920 C.3       5 VAL    0.3100
     76 C         -81.8760  -29.8150  -38.1720 C.2       5 VAL    0.0700
     77 O         -81.2120  -28.8850  -37.7050 O.2       5 VAL    0.0900
     78 CB        -83.4880  -29.3010  -40.1090 C.3       5 VAL   -0.0900
     79 CG1       -83.5520  -27.8000  -39.8320 C.3       5 VAL    0.0900
     80 CG2       -83.7960  -29.5800  -41.5810 C.3       5 VAL   -0.2700
     81 HN        -82.7750  -31.6960  -40.5270 H         5 VAL    0.0900
     82 HA        -81.3110  -29.3220  -40.1250 H         5 VAL    0.0900
     83 HB        -84.2950  -29.8100  -39.5390 H         5 VAL    0.0900
     84 HG11      -82.7570  -27.2730  -40.4020 H         5 VAL   -0.2700
     85 HG12      -83.3960  -27.6080  -38.7480 H         5 VAL    0.0900
     86 HG13      -84.5390  -27.3990  -40.1450 H         5 VAL    0.0900
     87 HG21      -83.8260  -30.6760  -41.7640 H         5 VAL    0.0900
     88 HG22      -83.0060  -29.1340  -42.2230 H         5 VAL    0.5100
     89 HG23      -84.7840  -29.1480  -41.8490 H         5 VAL   -0.5100
     90 N         -82.3950  -30.8090  -37.4130 N.am      6 VAL   -0.4700
     91 CA        -82.2480  -30.9310  -35.9570 C.3       6 VAL    0.3100
     92 C         -80.7700  -31.1980  -35.6160 C.2       6 VAL    0.0700
     93 O         -80.2340  -30.5890  -34.6890 O.2       6 VAL    0.0900
     94 CB        -83.1990  -32.0110  -35.3580 C.3       6 VAL   -0.0900
     95 CG1       -83.1210  -32.0420  -33.8310 C.3       6 VAL    0.0900
     96 CG2       -84.6430  -31.7960  -35.8100 C.3       6 VAL   -0.2700
     97 HN        -82.9260  -31.5380  -37.8350 H         6 VAL    0.0900
     98 HA        -82.4680  -29.9660  -35.5240 H         6 VAL    0.0900
     99 HB        -82.9120  -33.0080  -35.7550 H         6 VAL    0.0900
    100 HG11      -83.4140  -31.0540  -33.4140 H         6 VAL   -0.2700
    101 HG12      -82.0820  -32.2680  -33.5080 H         6 VAL    0.0900
    102 HG13      -83.8140  -32.8140  -33.4330 H         6 VAL    0.0900
    103 HG21      -84.7090  -31.8520  -36.9180 H         6 VAL    0.0900
    104 HG22      -84.9960  -30.7940  -35.4850 H         6 VAL    0.5100
    105 HG23      -85.2960  -32.5820  -35.3750 H         6 VAL   -0.5100
    106 N         -80.1330  -32.0800  -36.3950 N.am      7 GLY   -0.4700
    107 CA        -78.7280  -32.4470  -36.2530 C.3       7 GLY    0.3100
    108 C         -77.7750  -31.3000  -36.5310 C.2       7 GLY   -0.0200
    109 O         -76.7810  -31.1370  -35.8190 O.2       7 GLY    0.0900
    110 HN        -80.6110  -32.5430  -37.1360 H         7 GLY    0.0900
    111 HA1       -78.5260  -33.2470  -36.9500 H         7 GLY    0.5100
    112 HA2       -78.5790  -32.7890  -35.2400 H         7 GLY   -0.5100
    113 N         -78.0880  -30.4850  -37.5610 N.am      8 MET   -0.4700
    114 CA        -77.3070  -29.3090  -37.9540 C.3       8 MET    0.3100
    115 C         -77.4780  -28.1800  -36.9300 C.2       8 MET    0.0700
    116 O         -76.5610  -27.3770  -36.7420 O.2       8 MET    0.0900
    117 CB        -77.7240  -28.8250  -39.3520 C.3       8 MET   -0.1800
    118 CG        -76.6380  -28.0590  -40.0750 C.3       8 MET    0.0900
    119 SD        -77.2560  -27.2220  -41.5510 S.3       8 MET    0.0900
    120 CE        -75.7320  -26.6020  -42.2180 C.3       8 MET   -0.1400
    121 HN        -78.8960  -30.6550  -38.1180 H         8 MET    0.0900
    122 HA        -76.2630  -29.5840  -37.9480 H         8 MET    0.0900
    123 HB1       -78.6130  -28.1670  -39.2490 H         8 MET   -0.0900
    124 HB2       -78.0010  -29.7090  -39.9650 H         8 MET   -0.2200
    125 HG1       -75.8350  -28.7700  -40.3610 H         8 MET    0.0900
    126 HG2       -76.2100  -27.3110  -39.3760 H         8 MET    0.0900
    127 HE1       -75.1000  -27.4260  -42.6110 H         8 MET    0.0900
    128 HE2       -75.1560  -26.0730  -41.4300 H         8 MET    0.5100
    129 HE3       -75.9370  -25.8990  -43.0530 H         8 MET   -0.5100
    130 N         -78.6500  -28.1400  -36.2850 N.am      9 GLY   -0.4700
    131 CA        -79.0020  -27.1670  -35.2560 C.3       9 GLY    0.3100
    132 C         -78.1220  -27.2550  -34.0280 C.2       9 GLY   -0.0200
    133 O         -77.7060  -26.2250  -33.4940 O.2       9 GLY    0.0900
    134 HN        -79.3640  -28.8030  -36.4890 H         9 GLY    0.0900
    135 HA1       -80.0270  -27.3490  -34.9670 H         9 GLY    0.5100
    136 HA2       -78.9060  -26.1810  -35.6870 H         9 GLY   -0.5100
    137 N         -77.8130  -28.4980  -33.5860 N.am     10 ILE   -0.4700
    138 CA        -76.9430  -28.7970  -32.4400 C.3      10 ILE    0.3100
    139 C         -75.5070  -28.3490  -32.7610 C.2      10 ILE    0.0700
    140 O         -74.8370  -27.7800  -31.8960 O.2      10 ILE    0.0900
    141 CB        -77.0310  -30.3060  -32.0290 C.3      10 ILE   -0.0900
    142 CG1       -78.4980  -30.7900  -31.7890 C.3      10 ILE    0.0900
    143 CG2       -76.1040  -30.6650  -30.8500 C.3      10 ILE   -0.2700
    144 CD        -79.3310  -30.1160  -30.6190 C.3      10 ILE    0.0900
    145 HN        -78.1800  -29.3020  -34.0450 H        10 ILE    0.0900
    146 HA        -77.2540  -28.1690  -31.6180 H        10 ILE    0.0900
    147 HB        -76.7530  -30.9310  -32.9040 H        10 ILE   -0.1800
    148 HG11      -78.4540  -31.8790  -31.5790 H        10 ILE    0.0900
    149 HG12      -79.0580  -30.6240  -32.7320 H        10 ILE    0.0900
    150 HG21      -76.3730  -30.0610  -29.9560 H        10 ILE   -0.2700
    151 HG22      -75.0480  -30.4480  -31.1210 H        10 ILE    0.0900
    152 HG23      -76.2130  -31.7410  -30.5980 H        10 ILE    0.0900
    153 HD1       -79.4250  -29.0230  -30.7990 H        10 ILE    0.0900
    154 HD2       -78.8160  -30.2720  -29.6480 H        10 ILE    0.5100
    155 HD3       -80.3490  -30.5570  -30.5780 H        10 ILE   -0.5100
    156 N         -75.0610  -28.5760  -34.0200 N.am     11 VAL   -0.4700
    157 CA        -73.7420  -28.1890  -34.5340 C.3      11 VAL    0.3100
    158 C         -73.6190  -26.6560  -34.5250 C.2      11 VAL    0.0700
    159 O         -72.6290  -26.1310  -34.0140 O.2      11 VAL    0.0900
    160 CB        -73.4600  -28.8040  -35.9380 C.3      11 VAL   -0.0900
    161 CG1       -72.1460  -28.2920  -36.5310 C.3      11 VAL    0.0900
    162 CG2       -73.4560  -30.3300  -35.8830 C.3      11 VAL   -0.2700
    163 HN        -75.6420  -29.0390  -34.6840 H        11 VAL    0.0900
    164 HA        -73.0010  -28.5310  -33.8270 H        11 VAL    0.0900
    165 HB        -74.2930  -28.5380  -36.6240 H        11 VAL    0.0900
    166 HG11      -71.2970  -28.5580  -35.8650 H        11 VAL   -0.2700
    167 HG12      -72.1820  -27.1860  -36.6330 H        11 VAL    0.0900
    168 HG13      -71.9740  -28.7550  -37.5260 H        11 VAL    0.0900
    169 HG21      -74.4420  -30.7020  -35.5300 H        11 VAL    0.0900
    170 HG22      -72.6720  -30.6800  -35.1770 H        11 VAL    0.5100
    171 HG23      -73.2610  -30.7460  -36.8940 H        11 VAL   -0.5100
    172 N         -74.6490  -25.9510  -35.0420 N.am     12 MET   -0.4700
    173 CA        -74.6970  -24.4880  -35.0830 C.3      12 MET    0.3100
    174 C         -74.8330  -23.8490  -33.7000 C.2      12 MET    0.0700
    175 O         -74.3380  -22.7400  -33.5020 O.2      12 MET    0.0900
    176 CB        -75.7800  -23.9850  -36.0490 C.3      12 MET   -0.1800
    177 CG        -75.3450  -24.0350  -37.4980 C.3      12 MET    0.0900
    178 SD        -76.5000  -23.2140  -38.6180 S.3      12 MET    0.0900
    179 CE        -75.6020  -23.3580  -40.1440 C.3      12 MET   -0.1400
    180 HN        -75.4450  -26.4100  -35.4280 H        12 MET    0.0900
    181 HA        -73.7260  -24.1360  -35.3980 H        12 MET    0.0900
    182 HB1       -76.0320  -22.9360  -35.7880 H        12 MET   -0.0900
    183 HB2       -76.6870  -24.6140  -35.9280 H        12 MET   -0.2200
    184 HG1       -75.2400  -25.1000  -37.7940 H        12 MET    0.0900
    185 HG2       -74.3480  -23.5510  -37.5800 H        12 MET    0.0900
    186 HE1       -75.1100  -24.3500  -40.2300 H        12 MET    0.0900
    187 HE2       -74.8120  -22.5780  -40.1990 H        12 MET    0.5100
    188 HE3       -76.2900  -23.2390  -41.0070 H        12 MET   -0.5100
    189 N         -75.4750  -24.5550  -32.7380 N.am     13 SER   -0.4700
    190 CA        -75.6430  -24.0950  -31.3560 C.3      13 SER    0.3100
    191 C         -74.3010  -24.0930  -30.6200 C.2      13 SER    0.0700
    192 O         -74.0490  -23.1990  -29.8110 O.2      13 SER    0.0900
    193 CB        -76.6450  -24.9710  -30.6100 C.3      13 SER    0.0500
    194 OG        -77.9410  -24.8660  -31.1710 O.3      13 SER    0.0900
    195 HN        -75.8740  -25.4460  -32.9370 H        13 SER    0.0900
    196 HA        -75.9880  -23.0720  -31.3850 H        13 SER   -0.6600
    197 HB1       -76.6940  -24.6540  -29.5460 H        13 SER    0.4300
    198 HB2       -76.3210  -26.0330  -30.6640 H        13 SER    0.5100
    199 HG1       -77.8950  -25.3030  -32.0260 H        13 SER   -0.5100
    200 N         -73.4390  -25.0940  -30.9130 N.am     14 LEU   -0.4700
    201 CA        -72.1030  -25.2310  -30.3320 C.3      14 LEU    0.3100
    202 C         -71.1600  -24.1460  -30.8490 C.2      14 LEU    0.0700
    203 O         -70.2620  -23.7300  -30.1160 O.2      14 LEU    0.0900
    204 CB        -71.5180  -26.6300  -30.6000 C.3      14 LEU   -0.1800
    205 CG        -72.1020  -27.7840  -29.7770 C.3      14 LEU    0.0900
    206 CD1       -71.9660  -29.0980  -30.5180 C.3      14 LEU    0.0900
    207 CD2       -71.4450  -27.8840  -28.4060 C.3      14 LEU   -0.0900
    208 HN        -73.6880  -25.8060  -31.5630 H        14 LEU    0.0900
    209 HA        -72.1840  -25.0600  -29.2690 H        14 LEU   -0.2700
    210 HB1       -70.4280  -26.5870  -30.3970 H        14 LEU    0.0900
    211 HB2       -71.6760  -26.8640  -31.6740 H        14 LEU    0.0900
    212 HG        -73.1770  -27.5840  -29.5800 H        14 LEU    0.0900
    213 HD11      -70.8940  -29.3150  -30.7150 H        14 LEU   -0.2700
    214 HD12      -72.5020  -29.0430  -31.4900 H        14 LEU    0.0900
    215 HD13      -72.3880  -29.9240  -29.9050 H        14 LEU    0.0900
    216 HD21      -71.6010  -26.9420  -27.8370 H        14 LEU    0.0900
    217 HD22      -70.3530  -28.0520  -28.5210 H        14 LEU    0.5100
    218 HD23      -71.8940  -28.7230  -27.8320 H        14 LEU   -0.5100
    219 N         -71.3710  -23.6800  -32.1060 N.am     15 ILE   -0.4700
    220 CA        -70.5990  -22.6080  -32.7450 C.3      15 ILE    0.3100
    221 C         -70.8770  -21.2920  -32.0020 C.2      15 ILE    0.0700
    222 O         -69.9310  -20.5840  -31.6570 O.2      15 ILE    0.0900
    223 CB        -70.8680  -22.5280  -34.2840 C.3      15 ILE   -0.0900
    224 CG1       -70.3790  -23.8110  -34.9980 C.3      15 ILE    0.0900
    225 CG2       -70.2230  -21.2790  -34.9150 C.3      15 ILE   -0.2700
    226 CD        -71.0710  -24.1380  -36.3420 C.3      15 ILE    0.0900
    227 HN        -72.0930  -24.0660  -32.6740 H        15 ILE    0.0900
    228 HA        -69.5530  -22.8040  -32.5630 H        15 ILE    0.0900
    229 HB        -71.9650  -22.4960  -34.4580 H        15 ILE   -0.1800
    230 HG11      -70.5410  -24.6690  -34.3120 H        15 ILE    0.0900
    231 HG12      -69.2910  -23.7020  -35.1910 H        15 ILE    0.0900
    232 HG21      -69.1230  -21.2990  -34.7610 H        15 ILE   -0.2700
    233 HG22      -70.6320  -20.3620  -34.4400 H        15 ILE    0.0900
    234 HG23      -70.4280  -21.2600  -36.0070 H        15 ILE    0.0900
    235 HD1       -71.2320  -23.2050  -36.9240 H        15 ILE    0.0900
    236 HD2       -72.0570  -24.6120  -36.1530 H        15 ILE    0.5100
    237 HD3       -70.4340  -24.8240  -36.9390 H        15 ILE   -0.5100
    238 N         -72.1700  -21.0100  -31.7020 N.am     16 VAL   -0.4700
    239 CA        -72.6360  -19.8340  -30.9500 C.3      16 VAL    0.3100
    240 C         -71.9890  -19.8480  -29.5520 C.2      16 VAL    0.0700
    241 O         -71.4870  -18.8170  -29.0980 O.2      16 VAL    0.0900
    242 CB        -74.1940  -19.7660  -30.8760 C.3      16 VAL   -0.0900
    243 CG1       -74.6730  -18.5990  -30.0130 C.3      16 VAL    0.0900
    244 CG2       -74.8150  -19.6790  -32.2670 C.3      16 VAL   -0.2700
    245 HN        -72.8980  -21.6210  -31.9950 H        16 VAL    0.0900
    246 HA        -72.2520  -18.9540  -31.4450 H        16 VAL    0.0900
    247 HB        -74.5780  -20.7160  -30.4460 H        16 VAL    0.0900
    248 HG11      -74.3090  -17.6380  -30.4340 H        16 VAL   -0.2700
    249 HG12      -74.2790  -18.7060  -28.9800 H        16 VAL    0.0900
    250 HG13      -75.7830  -18.5780  -29.9880 H        16 VAL    0.0900
    251 HG21      -74.3940  -20.4710  -32.9230 H        16 VAL    0.0900
    252 HG22      -74.5930  -18.6890  -32.7200 H        16 VAL    0.5100
    253 HG23      -75.9150  -19.8210  -32.2010 H        16 VAL   -0.5100
    254 N         -71.9660  -21.0330  -28.9030 N.am     17 LEU   -0.4700
    255 CA        -71.3680  -21.2540  -27.5880 C.3      17 LEU    0.3100
    256 C         -69.8450  -21.0610  -27.6240 C.2      17 LEU    0.0700
    257 O         -69.2900  -20.4970  -26.6830 O.2      17 LEU    0.0900
    258 CB        -71.7280  -22.6600  -27.0660 C.3      17 LEU   -0.1800
    259 CG        -71.4830  -22.9320  -25.5760 C.3      17 LEU    0.0900
    260 CD1       -72.6680  -22.4880  -24.7280 C.3      17 LEU    0.0900
    261 CD2       -71.2150  -24.4040  -25.3370 C.3      17 LEU   -0.0900
    262 HN        -72.3750  -21.8430  -29.3130 H        17 LEU    0.0900
    263 HA        -71.7430  -20.4970  -26.9160 H        17 LEU   -0.2700
    264 HB1       -71.1340  -23.3970  -27.6450 H        17 LEU    0.0900
    265 HB2       -72.8070  -22.8280  -27.2660 H        17 LEU    0.0900
    266 HG        -70.5750  -22.3810  -25.2500 H        17 LEU    0.0900
    267 HD11      -73.5840  -23.0380  -25.0340 H        17 LEU   -0.2700
    268 HD12      -72.8450  -21.4000  -24.8650 H        17 LEU    0.0900
    269 HD13      -72.4680  -22.7020  -23.6570 H        17 LEU    0.0900
    270 HD21      -70.3180  -24.7270  -25.9060 H        17 LEU    0.0900
    271 HD22      -72.0850  -25.0080  -25.6740 H        17 LEU    0.5100
    272 HD23      -71.0330  -24.5840  -24.2560 H        17 LEU   -0.5100
    273 N         -69.1800  -21.5080  -28.7140 N.am     18 ALA   -0.4700
    274 CA        -67.7320  -21.3810  -28.9010 C.3      18 ALA    0.3100
    275 C         -67.2890  -19.9270  -29.0790 C.2      18 ALA    0.0700
    276 O         -66.2060  -19.5600  -28.6220 O.2      18 ALA    0.0900
    277 CB        -67.2770  -22.2150  -30.0900 C.3      18 ALA   -0.2700
    278 HN        -69.6640  -21.9580  -29.4600 H        18 ALA    0.0900
    279 HA        -67.2460  -21.7180  -27.9970 H        18 ALA    0.0900
    280 HB1       -67.7870  -21.8700  -31.0150 H        18 ALA    0.0900
    281 HB2       -67.5290  -23.2830  -29.9230 H        18 ALA    0.5100
    282 HB3       -66.1800  -22.1080  -30.2300 H        18 ALA   -0.5100
    283 N         -68.1290  -19.1020  -29.7390 N.am     19 ILE   -0.4700
    284 CA        -67.8570  -17.6830  -29.9800 C.3      19 ILE    0.3100
    285 C         -68.0120  -16.8680  -28.6850 C.2      19 ILE    0.0700
    286 O         -67.0930  -16.1310  -28.3240 O.2      19 ILE    0.0900
    287 CB        -68.6950  -17.1150  -31.1710 C.3      19 ILE   -0.0900
    288 CG1       -68.3550  -17.8360  -32.4990 C.3      19 ILE    0.0900
    289 CG2       -68.4950  -15.6020  -31.3190 C.3      19 ILE   -0.2700
    290 CD        -69.4530  -17.7860  -33.5810 C.3      19 ILE    0.0900
    291 HN        -68.9970  -19.4330  -30.1010 H        19 ILE    0.0900
    292 HA        -66.8030  -17.5840  -30.1930 H        19 ILE    0.0900
    293 HB        -69.7720  -17.3250  -30.9920 H        19 ILE   -0.1800
    294 HG11      -68.1470  -18.9020  -32.2680 H        19 ILE    0.0900
    295 HG12      -67.4370  -17.3720  -32.9170 H        19 ILE    0.0900
    296 HG21      -67.4240  -15.3760  -31.5080 H        19 ILE   -0.2700
    297 HG22      -68.8060  -15.0860  -30.3860 H        19 ILE    0.0900
    298 HG23      -69.0940  -15.2230  -32.1750 H        19 ILE    0.0900
    299 HD1       -69.6730  -16.7310  -33.8520 H        19 ILE    0.0900
    300 HD2       -70.3830  -18.2560  -33.1970 H        19 ILE    0.5100
    301 HD3       -69.1100  -18.3220  -34.4920 H        19 ILE   -0.5100
    302 N         -69.1610  -17.0160  -27.9850 N.am     20 VAL   -0.4700
    303 CA        -69.4740  -16.3000  -26.7400 C.3      20 VAL    0.3100
    304 C         -68.5050  -16.6610  -25.6030 C.2      20 VAL    0.0700
    305 O         -67.7520  -15.7890  -25.1670 O.2      20 VAL    0.0900
    306 CB        -70.9700  -16.4090  -26.3280 C.3      20 VAL   -0.0900
    307 CG1       -71.2430  -15.6900  -25.0070 C.3      20 VAL    0.0900
    308 CG2       -71.8840  -15.8620  -27.4220 C.3      20 VAL   -0.2700
    309 HN        -69.8710  -17.6420  -28.2960 H        20 VAL    0.0900
    310 HA        -69.2120  -15.2640  -26.8900 H        20 VAL    0.0900
    311 HB        -71.2400  -17.4800  -26.2210 H        20 VAL    0.0900
    312 HG11      -70.9880  -14.6120  -25.0990 H        20 VAL   -0.2700
    313 HG12      -70.6230  -16.1340  -24.2000 H        20 VAL    0.0900
    314 HG13      -72.3190  -15.7780  -24.7430 H        20 VAL    0.0900
    315 HG21      -71.7390  -16.4340  -28.3630 H        20 VAL    0.0900
    316 HG22      -71.6450  -14.7950  -27.6150 H        20 VAL    0.5100
    317 HG23      -72.9450  -15.9560  -27.1100 H        20 VAL   -0.5100
    318 N         -68.5060  -17.9370  -25.1470 N.am     21 PHE   -0.4700
    319 CA        -67.6540  -18.4530  -24.0660 C.3      21 PHE    0.3100
    320 C         -66.1580  -18.2040  -24.2900 C.2      21 PHE    0.0700
    321 O         -65.4410  -17.9050  -23.3330 O.2      21 PHE    0.0900
    322 CB        -67.9490  -19.9470  -23.8070 C.3      21 PHE   -0.1800
    323 CG        -67.0590  -20.6520  -22.8110 C.ar     21 PHE    0.0900
    324 CD1       -67.2720  -20.5170  -21.4440 C.ar     21 PHE    0.0900
    325 CD2       -66.0350  -21.4900  -23.2410 C.ar     21 PHE    0.0000
    326 CE1       -66.4560  -21.1800  -20.5220 C.ar     21 PHE   -0.1150
    327 CE2       -65.2180  -22.1510  -22.3210 C.ar     21 PHE    0.1150
    328 CZ        -65.4370  -21.9960  -20.9690 C.ar     21 PHE   -0.1150
    329 HN        -69.1180  -18.6140  -25.5470 H        21 PHE    0.1150
    330 HA        -67.8520  -17.8720  -23.1770 H        21 PHE   -0.1150
    331 HB1       -67.8460  -20.4980  -24.7660 H        21 PHE    0.1150
    332 HB2       -68.9870  -20.0400  -23.4220 H        21 PHE   -0.1150
    333 HD1       -68.0780  -19.8920  -21.0890 H        21 PHE    0.1150
    334 HD2       -65.8700  -21.6310  -24.2990 H        21 PHE   -0.1150
    335 HE1       -66.6230  -21.0530  -19.4630 H        21 PHE    0.1150
    336 HE2       -64.4140  -22.7830  -22.6690 H        21 PHE    0.5100
    337 HZ        -64.8120  -22.5150  -20.2580 H        21 PHE   -0.5100
    338 N         -65.7170  -18.3150  -25.5450 N.am     22 GLY   -0.4700
    339 CA        -64.3350  -18.0850  -25.9450 C.3      22 GLY    0.3100
    340 C         -63.9060  -16.6410  -25.7920 C.2      22 GLY   -0.0200
    341 O         -62.8910  -16.3610  -25.1500 O.2      22 GLY    0.0900
    342 HN        -66.3330  -18.5670  -26.2860 H        22 GLY    0.0900
    343 HA1       -64.2370  -18.3730  -26.9810 H        22 GLY    0.5100
    344 HA2       -63.7040  -18.7050  -25.3250 H        22 GLY   -0.5100
    345 N         -64.6860  -15.7090  -26.3810 N.am     23 ASN   -0.4700
    346 CA        -64.4170  -14.2710  -26.3300 C.3      23 ASN    0.3100
    347 C         -64.6360  -13.6440  -24.9510 C.2      23 ASN    0.0700
    348 O         -63.9740  -12.6520  -24.6400 O.2      23 ASN    0.0900
    349 CB        -65.1700  -13.5160  -27.4240 C.3      23 ASN   -0.1800
    350 CG        -64.5770  -13.7220  -28.7980 C.2      23 ASN    0.0900
    351 ND2       -65.2620  -14.4930  -29.6300 N.am     23 ASN    0.0900
    352 OD1       -63.5120  -13.1920  -29.1320 O.2      23 ASN    0.5500
    353 HN        -65.5030  -15.9680  -26.8900 H        23 ASN   -0.5500
    354 HA        -63.3530  -14.1300  -26.4470 H        23 ASN   -0.6200
    355 HB1       -65.1490  -12.4300  -27.1920 H        23 ASN    0.3200
    356 HB2       -66.2240  -13.8650  -27.4410 H        23 ASN    0.3000
    357 HD21      -64.9170  -14.6650  -30.5530 H        23 ASN    0.5100
    358 HD22      -66.1250  -14.9050  -29.3350 H        23 ASN   -0.5100
    359 N         -65.5440  -14.2210  -24.1210 N.am     24 VAL   -0.4700
    360 CA        -65.8150  -13.7650  -22.7490 C.3      24 VAL    0.3100
    361 C         -64.5340  -13.9180  -21.9170 C.2      24 VAL    0.0700
    362 O         -64.1300  -12.9730  -21.2370 O.2      24 VAL    0.0900
    363 CB        -67.0540  -14.4730  -22.1140 C.3      24 VAL   -0.0900
    364 CG1       -66.9910  -14.5050  -20.5840 C.3      24 VAL    0.0900
    365 CG2       -68.3530  -13.8190  -22.5710 C.3      24 VAL   -0.2700
    366 HN        -66.0830  -15.0040  -24.4180 H        24 VAL    0.0900
    367 HA        -65.9840  -12.6990  -22.7890 H        24 VAL    0.0900
    368 HB        -67.1040  -15.5170  -22.4920 H        24 VAL    0.0900
    369 HG11      -66.7730  -13.4890  -20.1890 H        24 VAL   -0.2700
    370 HG12      -66.1850  -15.1950  -20.2530 H        24 VAL    0.0900
    371 HG13      -67.9650  -14.8430  -20.1730 H        24 VAL    0.0900
    372 HG21      -68.4440  -13.8810  -23.6770 H        24 VAL    0.0900
    373 HG22      -68.3630  -12.7480  -22.2740 H        24 VAL    0.5100
    374 HG23      -69.2210  -14.3400  -22.1140 H        24 VAL   -0.5100
    375 N         -63.8650  -15.0870  -22.0390 N.am     25 LEU   -0.4700
    376 CA        -62.6160  -15.4160  -21.3550 C.3      25 LEU    0.3100
    377 C         -61.4680  -14.4660  -21.7040 C.2      25 LEU    0.0700
    378 O         -60.6570  -14.1630  -20.8310 O.2      25 LEU    0.0900
    379 CB        -62.2090  -16.8720  -21.6350 C.3      25 LEU   -0.1800
    380 CG        -62.8960  -17.9430  -20.7860 C.3      25 LEU    0.0900
    381 CD1       -62.8970  -19.2790  -21.4980 C.3      25 LEU    0.0900
    382 CD2       -62.2290  -18.0780  -19.4240 C.3      25 LEU   -0.0900
    383 HN        -64.2140  -15.8090  -22.6290 H        25 LEU    0.0900
    384 HA        -62.7640  -15.2660  -20.2960 H        25 LEU   -0.2700
    385 HB1       -61.1150  -16.9560  -21.4710 H        25 LEU    0.0900
    386 HB2       -62.4320  -17.0870  -22.7010 H        25 LEU    0.0900
    387 HG        -63.9430  -17.6340  -20.5850 H        25 LEU    0.0900
    388 HD11      -61.8550  -19.6060  -21.7000 H        25 LEU   -0.2700
    389 HD12      -63.4340  -19.1910  -22.4670 H        25 LEU    0.0900
    390 HD13      -63.3930  -20.0450  -20.8640 H        25 LEU    0.0900
    391 HD21      -62.1210  -17.0780  -18.9510 H        25 LEU    0.0900
    392 HD22      -61.2200  -18.5280  -19.5380 H        25 LEU    0.5100
    393 HD23      -62.8500  -18.7180  -18.7610 H        25 LEU   -0.5100
    394 N         -61.4090  -13.9890  -22.9680 N.am     26 VAL   -0.4700
    395 CA        -60.3810  -13.0570  -23.4560 C.3      26 VAL    0.3100
    396 C         -60.5600  -11.6730  -22.8050 C.2      26 VAL    0.0700
    397 O         -59.5920  -11.1270  -22.2710 O.2      26 VAL    0.0900
    398 CB        -60.3260  -12.9920  -25.0110 C.3      26 VAL   -0.0900
    399 CG1       -59.2450  -12.0280  -25.4980 C.3      26 VAL    0.0900
    400 CG2       -60.1070  -14.3780  -25.6150 C.3      26 VAL   -0.2700
    401 HN        -62.0850  -14.2580  -23.6470 H        26 VAL    0.0900
    402 HA        -59.4300  -13.3900  -23.0700 H        26 VAL    0.0900
    403 HB        -61.3130  -12.6540  -25.3950 H        26 VAL    0.0900
    404 HG11      -58.2480  -12.3560  -25.1330 H        26 VAL   -0.2700
    405 HG12      -59.4470  -11.0060  -25.1100 H        26 VAL    0.0900
    406 HG13      -59.2270  -12.0090  -26.6100 H        26 VAL    0.0900
    407 HG21      -60.8300  -15.1020  -25.1830 H        26 VAL    0.0900
    408 HG22      -59.0770  -14.7290  -25.3900 H        26 VAL    0.5100
    409 HG23      -60.2580  -14.3400  -26.7140 H        26 VAL   -0.5100
    410 N         -61.7980  -11.1330  -22.8260 N.am     27 ILE   -0.4700
    411 CA        -62.1560   -9.8300  -22.2420 C.3      27 ILE    0.3100
    412 C         -61.9740   -9.8420  -20.7120 C.2      27 ILE    0.0700
    413 O         -61.4550   -8.8710  -20.1560 O.2      27 ILE    0.0900
    414 CB        -63.5800   -9.3700  -22.6970 C.3      27 ILE   -0.0900
    415 CG1       -63.6610   -9.2590  -24.2410 C.3      27 ILE    0.0900
    416 CG2       -63.9960   -8.0390  -22.0370 C.3      27 ILE   -0.2700
    417 CD        -65.0590   -9.4480  -24.8530 C.3      27 ILE    0.0900
    418 HN        -62.5540  -11.6140  -23.2590 H        27 ILE    0.0900
    419 HA        -61.4150   -9.1120  -22.5560 H        27 ILE    0.0900
    420 HB        -64.3170  -10.1550  -22.4250 H        27 ILE   -0.1800
    421 HG11      -62.9890  -10.0280  -24.6760 H        27 ILE    0.0900
    422 HG12      -63.2930   -8.2520  -24.5310 H        27 ILE    0.0900
    423 HG21      -63.2760   -7.2380  -22.3070 H        27 ILE   -0.2700
    424 HG22      -64.0040   -8.1520  -20.9320 H        27 ILE    0.0900
    425 HG23      -65.0060   -7.7420  -22.3900 H        27 ILE    0.0900
    426 HD1       -65.7570   -8.6800  -24.4560 H        27 ILE    0.0900
    427 HD2       -65.4530  -10.4530  -24.5930 H        27 ILE    0.5100
    428 HD3       -65.0050   -9.3420  -25.9580 H        27 ILE   -0.5100
    429 N         -62.3630  -10.9530  -20.0440 N.am     28 THR   -0.4700
    430 CA        -62.2430  -11.1230  -18.5910 C.3      28 THR    0.3100
    431 C         -60.7780  -11.1980  -18.1400 C.2      28 THR    0.0700
    432 O         -60.4200  -10.5230  -17.1750 O.2      28 THR    0.0900
    433 CB        -63.0990  -12.3060  -18.0910 C.3      28 THR    0.1400
    434 CG2       -63.2420  -12.3320  -16.5720 C.3      28 THR    0.0900
    435 OG1       -64.3980  -12.2320  -18.6800 O.3      28 THR   -0.6600
    436 HN        -62.7590  -11.7290  -20.5280 H        28 THR    0.4300
    437 HA        -62.5670  -10.2070  -18.1230 H        28 THR   -0.2700
    438 HB        -62.6230  -13.2670  -18.3820 H        28 THR    0.0900
    439 HG1       -64.2790  -12.4360  -19.6100 H        28 THR    0.0900
    440 HG21      -63.8830  -11.4890  -16.2340 H        28 THR    0.0900
    441 HG22      -62.2430  -12.2300  -16.0960 H        28 THR    0.5100
    442 HG23      -63.7140  -13.2860  -16.2530 H        28 THR   -0.5100
    443 N         -59.9310  -11.9860  -18.8440 N.am     29 ALA   -0.4700
    444 CA        -58.5060  -12.1490  -18.5300 C.3      29 ALA    0.3100
    445 C         -57.7160  -10.8390  -18.5990 C.2      29 ALA    0.0700
    446 O         -56.8150  -10.6350  -17.7860 O.2      29 ALA    0.0900
    447 CB        -57.8720  -13.1900  -19.4430 C.3      29 ALA   -0.2700
    448 HN        -60.2510  -12.5080  -19.6300 H        29 ALA    0.0900
    449 HA        -58.4220  -12.4550  -17.4980 H        29 ALA    0.0900
    450 HB1       -57.9680  -12.8770  -20.5040 H        29 ALA    0.0900
    451 HB2       -58.3840  -14.1670  -19.3150 H        29 ALA    0.5100
    452 HB3       -56.7930  -13.2980  -19.2010 H        29 ALA   -0.5100
    453 N         -58.0570   -9.9550  -19.5550 N.am     30 ILE   -0.4700
    454 CA        -57.4040   -8.6560  -19.7270 C.3      30 ILE    0.3100
    455 C         -57.8620   -7.6720  -18.6340 C.2      30 ILE    0.0700
    456 O         -57.0220   -7.0060  -18.0290 O.2      30 ILE    0.0900
    457 CB        -57.5720   -8.1130  -21.1840 C.3      30 ILE   -0.0900
    458 CG1       -56.8580   -9.0410  -22.1990 C.3      30 ILE    0.0900
    459 CG2       -57.0670   -6.6640  -21.3210 C.3      30 ILE   -0.2700
    460 CD        -57.3720   -8.9850  -23.6500 C.3      30 ILE    0.0900
    461 HN        -58.7870  -10.1530  -20.2050 H        30 ILE    0.0900
    462 HA        -56.3570   -8.7800  -19.4960 H        30 ILE    0.0900
    463 HB        -58.6460   -8.1500  -21.4610 H        30 ILE   -0.1800
    464 HG11      -56.9650  -10.0860  -21.8400 H        30 ILE    0.0900
    465 HG12      -55.7810   -8.7710  -22.2100 H        30 ILE    0.0900
    466 HG21      -56.0470   -6.5730  -20.8900 H        30 ILE   -0.2700
    467 HG22      -57.7460   -5.9740  -20.7750 H        30 ILE    0.0900
    468 HG23      -57.0250   -6.3780  -22.3940 H        30 ILE    0.0900
    469 HD1       -57.0990   -8.0130  -24.1130 H        30 ILE    0.0900
    470 HD2       -58.4790   -9.0860  -23.6620 H        30 ILE    0.5100
    471 HD3       -56.9150   -9.8030  -24.2450 H        30 ILE   -0.5100
    472 N         -59.1810   -7.6120  -18.3630 N.am     31 ALA   -0.4700
    473 CA        -59.7730   -6.7250  -17.3590 C.3      31 ALA    0.3100
    474 C         -59.4430   -7.1030  -15.9070 C.2      31 ALA    0.0700
    475 O         -59.1440   -6.2110  -15.1100 O.2      31 ALA    0.0900
    476 CB        -61.2800   -6.6390  -17.5530 C.3      31 ALA   -0.2700
    477 HN        -59.8320   -8.1880  -18.8510 H        31 ALA    0.0900
    478 HA        -59.3230   -5.7480  -17.4660 H        31 ALA    0.0900
    479 HB1       -61.7360   -7.6470  -17.4510 H        31 ALA    0.0900
    480 HB2       -61.5100   -6.2470  -18.5660 H        31 ALA    0.5100
    481 HB3       -61.7230   -5.9700  -16.7840 H        31 ALA   -0.5100
    482 N         -59.5020   -8.4090  -15.5620 N.am     32 LYS   -0.4700
    483 CA        -59.2350   -8.9030  -14.2080 C.3      32 LYS    0.3100
    484 C         -57.7470   -8.8660  -13.8480 C.2      32 LYS    0.0700
    485 O         -57.3870   -8.2600  -12.8390 O.2      32 LYS    0.0900
    486 CB        -59.8210  -10.3150  -14.0100 C.3      32 LYS   -0.1800
    487 CG        -60.2860  -10.6040  -12.5860 C.3      32 LYS    0.0900
    488 CD        -61.0370  -11.9340  -12.4800 C.3      32 LYS    0.0900
    489 CE        -62.5160  -11.8120  -12.7860 C.3      32 LYS   -0.1800
    490 NZ        -63.1970  -13.1330  -12.7610 N.4      32 LYS    0.0900
    491 HN        -59.7360   -9.1100  -16.2310 H        32 LYS    0.0900
    492 HA        -59.6820   -8.2120  -13.5080 H        32 LYS   -0.1800
    493 HB1       -59.0420  -11.0580  -14.2830 H        32 LYS    0.0900
    494 HB2       -60.6880  -10.4340  -14.6940 H        32 LYS    0.0900
    495 HG1       -60.9570   -9.7840  -12.2530 H        32 LYS    0.2100
    496 HG2       -59.3990  -10.6370  -11.9180 H        32 LYS    0.0500
    497 HD1       -60.9190  -12.3280  -11.4480 H        32 LYS    0.0500
    498 HD2       -60.5860  -12.6560  -13.1940 H        32 LYS   -0.3000
    499 HE1       -62.6550  -11.3790  -13.8000 H        32 LYS    0.3300
    500 HE2       -63.0030  -11.1660  -12.0250 H        32 LYS    0.3300
    501 HZ1       -63.0920  -13.5590  -11.8180 H        32 LYS    0.3300
    502 HZ2       -62.7670  -13.7570  -13.4730 H        32 LYS    0.5100
    503 HZ3       -64.2070  -13.0060  -12.9750 H        32 LYS   -0.5100
    504 N         -56.8900   -9.5100  -14.6670 N.am     33 PHE   -0.4700
    505 CA        -55.4470   -9.5610  -14.4420 C.3      33 PHE    0.3100
    506 C         -54.7590   -8.2790  -14.8980 C.2      33 PHE    0.0700
    507 O         -54.9630   -7.8350  -16.0280 O.2      33 PHE    0.0900
    508 CB        -54.8170  -10.7810  -15.1410 C.3      33 PHE   -0.1800
    509 CG        -55.2050  -12.1210  -14.5700 C.ar     33 PHE    0.0900
    510 CD1       -56.3130  -12.8080  -15.0520 C.ar     33 PHE    0.0900
    511 CD2       -54.4430  -12.7180  -13.5710 C.ar     33 PHE    0.0000
    512 CE1       -56.6670  -14.0560  -14.5290 C.ar     33 PHE   -0.1150
    513 CE2       -54.7940  -13.9650  -13.0490 C.ar     33 PHE    0.1150
    514 CZ        -55.9050  -14.6270  -13.5320 C.ar     33 PHE   -0.1150
    515 HN        -57.2110   -9.9880  -15.4800 H        33 PHE    0.1150
    516 HA        -55.2790   -9.6150  -13.3770 H        33 PHE   -0.1150
    517 HB1       -53.7110  -10.7070  -15.0650 H        33 PHE    0.1150
    518 HB2       -55.1270  -10.7840  -16.2080 H        33 PHE   -0.1150
    519 HD1       -56.9080  -12.3730  -15.8410 H        33 PHE    0.1150
    520 HD2       -53.5660  -12.2100  -13.1930 H        33 PHE   -0.1150
    521 HE1       -57.5370  -14.5730  -14.9060 H        33 PHE    0.1150
    522 HE2       -54.1970  -14.4120  -12.2670 H        33 PHE    0.5100
    523 HZ        -56.1750  -15.5920  -13.1290 H        33 PHE   -0.5100
    524 N         -53.9290   -7.6950  -14.0130 N.am     34 GLU   -0.4700
    525 CA        -53.1570   -6.4820  -14.2920 C.3      34 GLU    0.3100
    526 C         -51.9900   -6.8050  -15.2300 C.2      34 GLU    0.0700
    527 O         -51.5410   -5.9360  -15.9760 O.2      34 GLU    0.0900
    528 CB        -52.6310   -5.8570  -12.9840 C.3      34 GLU   -0.1800
    529 CG        -53.7170   -5.2570  -12.1010 C.3      34 GLU    0.0900
    530 CD        -53.2310   -4.6950  -10.7770 C.2      34 GLU    0.0900
    531 OE1       -52.7390   -5.4840   -9.9360 O.co2    34 GLU   -0.2800
    532 OE2       -53.3710   -3.4680  -10.5680 O.co2    34 GLU    0.0900
    533 HN        -53.8020   -8.0760  -13.1010 H        34 GLU    0.0900
    534 HA        -53.8030   -5.7850  -14.8060 H        34 GLU    0.6200
    535 HB1       -51.9080   -5.0550  -13.2450 H        34 GLU   -0.7600
    536 HB2       -52.1030   -6.6440  -12.4070 H        34 GLU   -0.7600
    537 HG1       -54.4650   -6.0470  -11.8810 H        34 GLU    0.5100
    538 HG2       -54.2080   -4.4330  -12.6600 H        34 GLU   -0.5100
    539 N         -51.5270   -8.0750  -15.1960 N.am     35 ARG   -0.4700
    540 CA        -50.4370   -8.6640  -15.9760 C.3      35 ARG    0.3100
    541 C         -50.6040   -8.4890  -17.4950 C.2      35 ARG    0.0700
    542 O         -49.6110   -8.2670  -18.1900 O.2      35 ARG    0.0900
    543 CB        -50.3190  -10.1590  -15.6140 C.3      35 ARG   -0.1800
    544 CG        -49.0250  -10.8430  -16.0340 C.3      35 ARG    0.0900
    545 CD        -48.9120  -12.2030  -15.3710 C.3      35 ARG    0.0900
    546 NE        -47.8590  -13.0280  -15.9700 N.pl3    35 ARG   -0.1800
    547 CZ        -48.0840  -14.0510  -16.7890 C.cat    35 ARG    0.0900
    548 NH1       -49.3240  -14.3900  -17.1210 N.pl3    35 ARG    0.0900
    549 NH2       -47.0670  -14.7480  -17.2800 N.pl3    35 ARG    0.2000
    550 HN        -51.9530   -8.7250  -14.5750 H        35 ARG    0.0900
    551 HA        -49.5230   -8.1400  -15.7390 H        35 ARG    0.0900
    552 HB1       -51.1640  -10.6950  -16.0960 H        35 ARG   -0.7000
    553 HB2       -50.4150  -10.2520  -14.5120 H        35 ARG    0.4400
    554 HG1       -48.1600  -10.2140  -15.7360 H        35 ARG    0.6400
    555 HG2       -49.0140  -10.9680  -17.1380 H        35 ARG   -0.8000
    556 HD1       -49.8720  -12.7510  -15.4810 H        35 ARG    0.4600
    557 HD2       -48.6670  -12.0730  -14.2960 H        35 ARG    0.4600
    558 HE        -46.9110  -12.8090  -15.7470 H        35 ARG   -0.8000
    559 HH11      -50.0980  -13.8740  -16.7550 H        35 ARG    0.4600
    560 HH12      -49.4840  -15.1600  -17.7380 H        35 ARG    0.4600
    561 HH21      -46.1290  -14.5050  -17.0340 H        35 ARG    0.5100
    562 HH22      -47.2390  -15.5170  -17.8960 H        35 ARG   -0.5100
    563 N         -51.8500   -8.5930  -18.0050 N.am     36 LEU   -0.4700
    564 CA        -52.1600   -8.4670  -19.4320 C.3      36 LEU    0.3100
    565 C         -52.8760   -7.1530  -19.7970 C.2      36 LEU    0.0700
    566 O         -53.7620   -7.1500  -20.6560 O.2      36 LEU    0.0900
    567 CB        -52.9560   -9.6970  -19.9230 C.3      36 LEU   -0.1800
    568 CG        -52.1770  -11.0040  -20.0760 C.3      36 LEU    0.0900
    569 CD1       -53.0870  -12.1980  -19.8950 C.3      36 LEU    0.0900
    570 CD2       -51.4740  -11.0790  -21.4270 C.3      36 LEU   -0.0900
    571 HN        -52.6350   -8.7630  -17.4150 H        36 LEU    0.0900
    572 HA        -51.2280   -8.3830  -19.9710 H        36 LEU   -0.2700
    573 HB1       -53.3910   -9.4450  -20.9120 H        36 LEU    0.0900
    574 HB2       -53.7790   -9.8770  -19.2010 H        36 LEU    0.0900
    575 HG        -51.3680  -11.0400  -19.3170 H        36 LEU    0.0900
    576 HD11      -53.8970  -12.1810  -20.6550 H        36 LEU   -0.2700
    577 HD12      -53.5480  -12.1710  -18.8840 H        36 LEU    0.0900
    578 HD13      -52.5070  -13.1380  -20.0160 H        36 LEU    0.0900
    579 HD21      -50.6350  -10.3500  -21.4620 H        36 LEU    0.0900
    580 HD22      -52.1900  -10.8340  -22.2400 H        36 LEU    0.5100
    581 HD23      -51.0620  -12.0990  -21.5830 H        36 LEU   -0.5100
    582 N         -52.4720   -6.0290  -19.1720 N.am     37 GLN   -0.4700
    583 CA        -53.0560   -4.7120  -19.4360 C.3      37 GLN    0.3100
    584 C         -52.1430   -3.8250  -20.3050 C.2      37 GLN    0.0700
    585 O         -51.9390   -2.6440  -20.0060 O.2      37 GLN    0.0900
    586 CB        -53.4880   -4.0130  -18.1300 C.3      37 GLN   -0.1800
    587 CG        -54.7620   -4.5900  -17.5230 C.3      37 GLN    0.0900
    588 CD        -55.4230   -3.6300  -16.5650 C.2      37 GLN    0.0900
    589 NE2       -56.2900   -2.8240  -16.9650 N.am     37 GLN   -0.1800
    590 OE1       -55.0610   -3.6900  -15.3080 O.2      37 GLN    0.0900
    591 HN        -51.7450   -6.0470  -18.4910 H        37 GLN    0.0900
    592 HA        -53.9100   -4.8520  -20.0830 H        37 GLN    0.5500
    593 HB1       -53.6540   -2.9360  -18.3440 H        37 GLN   -0.5500
    594 HB2       -52.6670   -4.1110  -17.3890 H        37 GLN   -0.6200
    595 HG1       -54.5120   -5.5220  -16.9740 H        37 GLN    0.3200
    596 HG2       -55.4780   -4.8270  -18.3380 H        37 GLN    0.3000
    597 HE21      -56.7210   -2.1930  -16.3200 H        37 GLN    0.5100
    598 HE22      -56.5530   -2.8110  -17.9300 H        37 GLN   -0.5100
    599 N         -51.6080   -4.4050  -21.4000 N.am     38 THR   -0.4700
    600 CA        -50.7240   -3.7170  -22.3500 C.3      38 THR    0.3100
    601 C         -51.5180   -2.9960  -23.4430 C.2      38 THR    0.0700
    602 O         -52.6740   -3.3410  -23.6890 O.2      38 THR    0.0900
    603 CB        -49.6830   -4.6810  -22.9500 C.3      38 THR    0.1400
    604 CG2       -48.6610   -5.1590  -21.9300 C.3      38 THR    0.0900
    605 OG1       -50.3430   -5.7920  -23.5510 O.3      38 THR   -0.6600
    606 HN        -51.7980   -5.3590  -21.6180 H        38 THR    0.4300
    607 HA        -50.2280   -2.9170  -21.8190 H        38 THR   -0.2700
    608 HB        -49.0850   -4.1540  -23.7260 H        38 THR    0.0900
    609 HG1       -49.6550   -6.4260  -23.7630 H        38 THR    0.0900
    610 HG21      -49.1720   -5.6970  -21.1030 H        38 THR    0.0900
    611 HG22      -48.1150   -4.2910  -21.5060 H        38 THR    0.5100
    612 HG23      -47.9410   -5.8540  -22.4130 H        38 THR   -0.5100
    613 N         -50.8770   -2.0040  -24.1060 N.am     39 VAL   -0.4700
    614 CA        -51.4260   -1.1760  -25.1930 C.3      39 VAL    0.3100
    615 C         -52.0370   -2.0430  -26.3090 C.2      39 VAL    0.0700
    616 O         -53.1570   -1.7730  -26.7420 O.2      39 VAL    0.0900
    617 CB        -50.3740   -0.1630  -25.7360 C.3      39 VAL   -0.0900
    618 CG1       -50.9730    0.7660  -26.7910 C.3      39 VAL    0.0900
    619 CG2       -49.7510    0.6540  -24.6030 C.3      39 VAL   -0.2700
    620 HN        -49.9380   -1.7770  -23.8670 H        39 VAL    0.0900
    621 HA        -52.2830   -0.6460  -24.8030 H        39 VAL    0.0900
    622 HB        -49.5280   -0.7260  -26.1860 H        39 VAL    0.0900
    623 HG11      -51.9190    1.2100  -26.4150 H        39 VAL   -0.2700
    624 HG12      -51.1930    0.1940  -27.7170 H        39 VAL    0.0900
    625 HG13      -50.2610    1.5890  -27.0200 H        39 VAL    0.0900
    626 HG21      -49.2430   -0.0220  -23.8810 H        39 VAL    0.0900
    627 HG22      -50.5410    1.2180  -24.0650 H        39 VAL    0.5100
    628 HG23      -49.0000    1.3610  -25.0150 H        39 VAL   -0.5100
    629 N         -51.3150   -3.1000  -26.7400 N.am     40 THR   -0.4700
    630 CA        -51.7710   -4.0390  -27.7700 C.3      40 THR    0.3100
    631 C         -52.9470   -4.8890  -27.2950 C.2      40 THR    0.0700
    632 O         -53.8500   -5.1640  -28.0840 O.2      40 THR    0.0900
    633 CB        -50.6150   -4.8900  -28.3150 C.3      40 THR    0.1400
    634 CG2       -49.7280   -4.1160  -29.2780 C.3      40 THR    0.0900
    635 OG1       -49.8380   -5.4050  -27.2300 O.3      40 THR   -0.6600
    636 HN        -50.4130   -3.2920  -26.3640 H        40 THR    0.4300
    637 HA        -52.2140   -3.4640  -28.5680 H        40 THR   -0.2700
    638 HB        -51.0190   -5.7410  -28.9040 H        40 THR    0.0900
    639 HG1       -50.3210   -6.1640  -26.8960 H        40 THR    0.0900
    640 HG21      -49.1460   -3.3470  -28.7270 H        40 THR    0.0900
    641 HG22      -50.3540   -3.6070  -30.0420 H        40 THR    0.5100
    642 HG23      -49.0170   -4.8090  -29.7770 H        40 THR   -0.5100
    643 N         -52.9530   -5.2780  -25.9960 N.am     41 ASN   -0.4700
    644 CA        -54.0240   -6.0660  -25.3810 C.3      41 ASN    0.3100
    645 C         -55.3430   -5.2970  -25.2750 C.2      41 ASN    0.0700
    646 O         -56.4050   -5.9200  -25.2370 O.2      41 ASN    0.0900
    647 CB        -53.5990   -6.6240  -24.0170 C.3      41 ASN   -0.1800
    648 CG        -52.8170   -7.9180  -24.0880 C.2      41 ASN    0.0900
    649 ND2       -51.8490   -8.0680  -23.1910 N.am     41 ASN    0.0900
    650 OD1       -53.0930   -8.8130  -24.8950 O.2      41 ASN    0.5500
    651 HN        -52.2040   -5.0350  -25.3850 H        41 ASN   -0.5500
    652 HA        -54.2670   -6.8760  -26.0540 H        41 ASN   -0.6200
    653 HB1       -54.5110   -6.8050  -23.4110 H        41 ASN    0.3200
    654 HB2       -52.9650   -5.8670  -23.5090 H        41 ASN    0.3000
    655 HD21      -51.3960   -8.9530  -23.0860 H        41 ASN    0.5100
    656 HD22      -51.5710   -7.2940  -22.6220 H        41 ASN   -0.5100
    657 N         -55.2770   -3.9440  -25.2470 N.am     42 TYR   -0.4700
    658 CA        -56.4390   -3.0500  -25.2190 C.3      42 TYR    0.3100
    659 C         -57.1800   -3.1530  -26.5570 C.2      42 TYR    0.0700
    660 O         -58.4110   -3.1150  -26.5830 O.2      42 TYR    0.0900
    661 CB        -56.0040   -1.5960  -24.9440 C.3      42 TYR   -0.1800
    662 CG        -55.9760   -1.1910  -23.4820 C.ar     42 TYR    0.0900
    663 CD1       -55.3080   -1.9640  -22.5330 C.ar     42 TYR    0.0900
    664 CD2       -56.5450    0.0080  -23.0590 C.ar     42 TYR    0.0000
    665 CE1       -55.2560   -1.5820  -21.1920 C.ar     42 TYR   -0.1150
    666 CE2       -56.4890    0.4060  -21.7220 C.ar     42 TYR    0.1150
    667 CZ        -55.8470   -0.3960  -20.7930 C.ar     42 TYR   -0.1150
    668 OH        -55.7950   -0.0150  -19.4710 O.3      42 TYR    0.1150
    669 HN        -54.3960   -3.4790  -25.2450 H        42 TYR    0.1100
    670 HA        -57.1060   -3.3950  -24.4430 H        42 TYR   -0.5400
    671 HB1       -56.7100   -0.9070  -25.4530 H        42 TYR    0.4300
    672 HB2       -54.9760   -1.4490  -25.3370 H        42 TYR   -0.1150
    673 HD1       -54.8200   -2.8770  -22.8430 H        42 TYR    0.1150
    674 HD2       -57.0380    0.6420  -23.7800 H        42 TYR   -0.1150
    675 HE1       -54.7560   -2.2100  -20.4680 H        42 TYR    0.1150
    676 HE2       -56.9440    1.3360  -21.4140 H        42 TYR    0.5100
    677 HH        -55.4570   -0.7550  -18.9620 H        42 TYR   -0.5100
    678 N         -56.4190   -3.3210  -27.6650 N.am     43 PHE   -0.4700
    679 CA        -56.9610   -3.5100  -29.0110 C.3      43 PHE    0.3100
    680 C         -57.4800   -4.9390  -29.1640 C.2      43 PHE    0.0700
    681 O         -58.4450   -5.1580  -29.8950 O.2      43 PHE    0.0900
    682 CB        -55.9060   -3.2040  -30.0890 C.3      43 PHE   -0.1800
    683 CG        -55.3710   -1.7910  -30.0970 C.ar     43 PHE    0.0900
    684 CD1       -56.1980   -0.7150  -30.4030 C.ar     43 PHE    0.0900
    685 CD2       -54.0250   -1.5400  -29.8590 C.ar     43 PHE    0.0000
    686 CE1       -55.7000    0.5910  -30.4200 C.ar     43 PHE   -0.1150
    687 CE2       -53.5240   -0.2350  -29.8810 C.ar     43 PHE    0.1150
    688 CZ        -54.3640    0.8220  -30.1640 C.ar     43 PHE   -0.1150
    689 HN        -55.4240   -3.3230  -27.6090 H        43 PHE    0.1150
    690 HA        -57.8080   -2.8510  -29.1210 H        43 PHE   -0.1150
    691 HB1       -56.3550   -3.3810  -31.0890 H        43 PHE    0.1150
    692 HB2       -55.0340   -3.8750  -29.9360 H        43 PHE   -0.1150
    693 HD1       -57.2390   -0.8920  -30.6280 H        43 PHE    0.1150
    694 HD2       -53.3570   -2.3640  -29.6540 H        43 PHE   -0.1150
    695 HE1       -56.3600    1.4180  -30.6330 H        43 PHE    0.1150
    696 HE2       -52.4800   -0.0540  -29.6760 H        43 PHE    0.5100
    697 HZ        -53.9770    1.8300  -30.1850 H        43 PHE   -0.5100
    698 N         -56.8490   -5.9110  -28.4590 N.am     44 ILE   -0.4700
    699 CA        -57.2460   -7.3260  -28.4390 C.3      44 ILE    0.3100
    700 C         -58.6360   -7.4440  -27.7900 C.2      44 ILE    0.0700
    701 O         -59.4680   -8.2130  -28.2730 O.2      44 ILE    0.0900
    702 CB        -56.1520   -8.2290  -27.7760 C.3      44 ILE   -0.0900
    703 CG1       -54.8430   -8.3010  -28.6220 C.3      44 ILE    0.0900
    704 CG2       -56.6580   -9.6340  -27.3860 C.3      44 ILE   -0.2700
    705 CD        -54.9230   -8.9220  -30.0860 C.3      44 ILE    0.0900
    706 HN        -56.0520   -5.6970  -27.9020 H        44 ILE    0.0900
    707 HA        -57.4120   -7.6350  -29.4610 H        44 ILE    0.0900
    708 HB        -55.7820   -7.7210  -26.8600 H        44 ILE   -0.1800
    709 HG11      -54.1100   -8.9050  -28.0480 H        44 ILE    0.0900
    710 HG12      -54.4570   -7.2650  -28.7240 H        44 ILE    0.0900
    711 HG21      -57.0200  -10.1710  -28.2880 H        44 ILE   -0.2700
    712 HG22      -57.4990   -9.5460  -26.6650 H        44 ILE    0.0900
    713 HG23      -55.8330  -10.2200  -26.9290 H        44 ILE    0.0900
    714 HD1       -55.6270   -8.3330  -30.7120 H        44 ILE    0.0900
    715 HD2       -55.2860   -9.9700  -30.0330 H        44 ILE    0.5100
    716 HD3       -53.9190   -8.8980  -30.5620 H        44 ILE   -0.5100
    717 N         -58.8970   -6.6310  -26.7350 N.am     45 THR   -0.4700
    718 CA        -60.1850   -6.5640  -26.0350 C.3      45 THR    0.3100
    719 C         -61.2470   -6.0210  -26.9940 C.2      45 THR    0.0700
    720 O         -62.3470   -6.5690  -27.0460 O.2      45 THR    0.0900
    721 CB        -60.0920   -5.7100  -24.7590 C.3      45 THR    0.1400
    722 CG2       -61.2330   -5.9890  -23.7850 C.3      45 THR    0.0900
    723 OG1       -58.8430   -5.9340  -24.1090 O.3      45 THR   -0.6600
    724 HN        -58.1960   -6.0210  -26.3760 H        45 THR    0.4300
    725 HA        -60.4780   -7.5730  -25.7870 H        45 THR   -0.2700
    726 HB        -60.1730   -4.6330  -25.0200 H        45 THR    0.0900
    727 HG1       -58.1700   -5.8330  -24.7870 H        45 THR    0.0900
    728 HG21      -61.2190   -7.0570  -23.4770 H        45 THR    0.0900
    729 HG22      -62.2070   -5.7740  -24.2730 H        45 THR    0.5100
    730 HG23      -61.1200   -5.3580  -22.8780 H        45 THR   -0.5100
    731 N         -60.9020   -4.9700  -27.7780 N.am     46 SER   -0.4700
    732 CA        -61.7650   -4.3440  -28.7830 C.3      46 SER    0.3100
    733 C         -62.0710   -5.3240  -29.9170 C.2      46 SER    0.0700
    734 O         -63.1790   -5.3090  -30.4580 O.2      46 SER    0.0900
    735 CB        -61.1030   -3.0900  -29.3460 C.3      46 SER    0.0500
    736 OG        -61.9290   -2.4410  -30.2990 O.3      46 SER    0.0900
    737 HN        -59.9990   -4.5590  -27.6970 H        46 SER    0.0900
    738 HA        -62.7030   -4.0940  -28.3110 H        46 SER   -0.6600
    739 HB1       -60.1480   -3.3680  -29.8410 H        46 SER    0.4300
    740 HB2       -60.8960   -2.3790  -28.5180 H        46 SER    0.5100
    741 HG1       -61.8200   -2.9270  -31.1190 H        46 SER   -0.5100
    742 N         -61.0850   -6.1740  -30.2660 N.am     47 LEU   -0.4700
    743 CA        -61.2060   -7.2020  -31.2940 C.3      47 LEU    0.3100
    744 C         -62.1060   -8.3340  -30.7910 C.2      47 LEU    0.0700
    745 O         -62.9580   -8.8100  -31.5410 O.2      47 LEU    0.0900
    746 CB        -59.8130   -7.7350  -31.6750 C.3      47 LEU   -0.1800
    747 CG        -59.6840   -8.4280  -33.0330 C.3      47 LEU    0.0900
    748 CD1       -59.7340   -7.4230  -34.1730 C.3      47 LEU    0.0900
    749 CD2       -58.3900   -9.2050  -33.1150 C.3      47 LEU   -0.0900
    750 HN        -60.1970   -6.1340  -29.8180 H        47 LEU    0.0900
    751 HA        -61.6900   -6.7630  -32.1540 H        47 LEU   -0.2700
    752 HB1       -59.5060   -8.4630  -30.8940 H        47 LEU    0.0900
    753 HB2       -59.1090   -6.8770  -31.6650 H        47 LEU    0.0900
    754 HG        -60.5150   -9.1550  -33.1520 H        47 LEU    0.0900
    755 HD11      -58.8090   -6.8080  -34.1810 H        47 LEU   -0.2700
    756 HD12      -60.6080   -6.7490  -34.0440 H        47 LEU    0.0900
    757 HD13      -59.8130   -7.9570  -35.1440 H        47 LEU    0.0900
    758 HD21      -58.3590   -9.9790  -32.3200 H        47 LEU    0.0900
    759 HD22      -57.5280   -8.5180  -32.9770 H        47 LEU    0.5100
    760 HD23      -58.3140   -9.7070  -34.1040 H        47 LEU   -0.5100
    761 N         -61.9400   -8.7330  -29.5090 N.am     48 ALA   -0.4700
    762 CA        -62.7360   -9.7730  -28.8570 C.3      48 ALA    0.3100
    763 C         -64.1690   -9.2990  -28.6000 C.2      48 ALA    0.0700
    764 O         -65.0890  -10.1170  -28.6190 O.2      48 ALA    0.0900
    765 CB        -62.0840  -10.2020  -27.5520 C.3      48 ALA   -0.2700
    766 HN        -61.2410   -8.3200  -28.9320 H        48 ALA    0.0900
    767 HA        -62.8120  -10.6110  -29.5330 H        48 ALA    0.0900
    768 HB1       -62.0000   -9.3340  -26.8630 H        48 ALA    0.0900
    769 HB2       -61.0650  -10.5960  -27.7510 H        48 ALA    0.5100
    770 HB3       -62.6990  -10.9860  -27.0610 H        48 ALA   -0.5100
    771 N         -64.3590   -7.9760  -28.3720 N.am     49 CYS   -0.4700
    772 CA        -65.6690   -7.3550  -28.1590 C.3      49 CYS    0.3100
    773 C         -66.4880   -7.4110  -29.4430 C.2      49 CYS    0.0700
    774 O         -67.6560   -7.7920  -29.3970 O.2      49 CYS    0.0900
    775 CB        -65.5310   -5.9210  -27.6480 C.3      49 CYS   -0.1100
    776 SG        -65.3490   -5.7870  -25.8500 S.3      49 CYS    0.0900
    777 HN        -63.5880   -7.3470  -28.3380 H        49 CYS    0.0900
    778 HA        -66.2070   -7.9560  -27.4420 H        49 CYS   -0.2300
    779 HB1       -66.4320   -5.3550  -27.9630 H        49 CYS    0.1600
    780 HB2       -64.6430   -5.4650  -28.1360 H        49 CYS    0.5100
    781 HG1       -64.1300   -6.3040  -25.8190 H        49 CYS   -0.5100
    782 N         -65.8590   -7.0770  -30.5980 N.am     50 ALA   -0.4700
    783 CA        -66.4680   -7.1130  -31.9320 C.3      50 ALA    0.3100
    784 C         -66.8800   -8.5400  -32.3020 C.2      50 ALA    0.0700
    785 O         -67.8940   -8.7330  -32.9760 O.2      50 ALA    0.0900
    786 CB        -65.4970   -6.5650  -32.9660 C.3      50 ALA   -0.2700
    787 HN        -64.9090   -6.7780  -30.5870 H        50 ALA    0.0900
    788 HA        -67.3680   -6.5180  -31.9080 H        50 ALA    0.0900
    789 HB1       -64.5690   -7.1750  -32.9800 H        50 ALA    0.0900
    790 HB2       -65.2280   -5.5160  -32.7150 H        50 ALA    0.5100
    791 HB3       -65.9590   -6.6000  -33.9760 H        50 ALA   -0.5100
    792 N         -66.1020   -9.5370  -31.8350 N.am     51 ASP   -0.4700
    793 CA        -66.3710  -10.9560  -32.0450 C.3      51 ASP    0.3100
    794 C         -67.4740  -11.4410  -31.0990 C.2      51 ASP    0.0700
    795 O         -68.2250  -12.3440  -31.4640 O.2      51 ASP    0.0900
    796 CB        -65.0900  -11.7890  -31.8570 C.3      51 ASP   -0.2800
    797 CG        -63.9990  -11.5410  -32.8850 C.2      51 ASP    0.0900
    798 OD1       -64.3340  -11.3070  -34.0710 O.co2    51 ASP    0.0900
    799 OD2       -62.8060  -11.6330  -32.5180 O.co2    51 ASP    0.6200
    800 HN        -65.2790   -9.3400  -31.3090 H        51 ASP   -0.7600
    801 HA        -66.7540  -11.0780  -33.0470 H        51 ASP   -0.7600
    802 HB1       -65.3630  -12.8640  -31.9030 H        51 ASP    0.5100
    803 HB2       -64.6710  -11.5630  -30.8530 H        51 ASP   -0.5100
    804 N         -67.5810  -10.8390  -29.8910 N.am     52 LEU   -0.4700
    805 CA        -68.5920  -11.1840  -28.8900 C.3      52 LEU    0.3100
    806 C         -70.0030  -10.7610  -29.3120 C.2      52 LEU    0.0700
    807 O         -70.9460  -11.5340  -29.1310 O.2      52 LEU    0.0900
    808 CB        -68.2260  -10.5990  -27.5070 C.3      52 LEU   -0.1800
    809 CG        -69.1420  -10.9540  -26.3250 C.3      52 LEU    0.0900
    810 CD1       -69.0440  -12.4290  -25.9600 C.3      52 LEU    0.0900
    811 CD2       -68.8380  -10.0900  -25.1230 C.3      52 LEU   -0.0900
    812 HN        -66.9550  -10.1120  -29.6240 H        52 LEU    0.0900
    813 HA        -68.6530  -12.2610  -28.8340 H        52 LEU   -0.2700
    814 HB1       -68.2170   -9.4940  -27.6040 H        52 LEU    0.0900
    815 HB2       -67.2030  -10.9490  -27.2560 H        52 LEU    0.0900
    816 HG        -70.1930  -10.7180  -26.5980 H        52 LEU    0.0900
    817 HD11      -68.0000  -12.6820  -25.6730 H        52 LEU   -0.2700
    818 HD12      -69.3340  -13.0540  -26.8310 H        52 LEU    0.0900
    819 HD13      -69.7110  -12.6500  -25.1010 H        52 LEU    0.0900
    820 HD21      -68.9900   -9.0180  -25.3740 H        52 LEU    0.0900
    821 HD22      -67.7810  -10.2340  -24.8120 H        52 LEU    0.5100
    822 HD23      -69.5140  -10.3570  -24.2840 H        52 LEU   -0.5100
    823 N         -70.1440   -9.5410  -29.8840 N.am     53 VAL   -0.4700
    824 CA        -71.4230   -8.9920  -30.3630 C.3      53 VAL    0.3100
    825 C         -71.9550   -9.8370  -31.5430 C.2      53 VAL    0.0700
    826 O         -73.1720   -9.9620  -31.7030 O.2      53 VAL    0.0900
    827 CB        -71.3630   -7.4630  -30.6690 C.3      53 VAL   -0.0900
    828 CG1       -72.7510   -6.8950  -30.9500 C.3      53 VAL    0.0900
    829 CG2       -70.7230   -6.6920  -29.5170 C.3      53 VAL   -0.2700
    830 HN        -69.3580   -8.9420  -30.0100 H        53 VAL    0.0900
    831 HA        -72.1610   -9.1820  -29.5980 H        53 VAL    0.0900
    832 HB        -70.7150   -7.2940  -31.5540 H        53 VAL    0.0900
    833 HG11      -73.4130   -7.0470  -30.0700 H        53 VAL   -0.2700
    834 HG12      -73.2010   -7.4120  -31.8240 H        53 VAL    0.0900
    835 HG13      -72.6800   -5.8060  -31.1570 H        53 VAL    0.0900
    836 HG21      -69.6860   -7.0530  -29.3470 H        53 VAL    0.0900
    837 HG22      -71.3100   -6.8470  -28.5860 H        53 VAL    0.5100
    838 HG23      -70.6870   -5.6090  -29.7610 H        53 VAL   -0.5100
    839 N         -71.0400  -10.4630  -32.3220 N.am     54 MET   -0.4700
    840 CA        -71.3710  -11.3610  -33.4300 C.3      54 MET    0.3100
    841 C         -72.1190  -12.5860  -32.9010 C.2      54 MET    0.0700
    842 O         -73.2390  -12.8470  -33.3260 O.2      54 MET    0.0900
    843 CB        -70.1020  -11.8060  -34.1820 C.3      54 MET   -0.1800
    844 CG        -69.6600  -10.8550  -35.2640 C.3      54 MET    0.0900
    845 SD        -70.6380  -10.9470  -36.7860 S.3      54 MET    0.0900
    846 CE        -69.9490  -12.4220  -37.5330 C.3      54 MET   -0.1400
    847 HN        -70.0640  -10.3340  -32.1660 H        54 MET    0.0900
    848 HA        -72.0340  -10.8320  -34.0990 H        54 MET    0.0900
    849 HB1       -70.2970  -12.7970  -34.6430 H        54 MET   -0.0900
    850 HB2       -69.2760  -11.9090  -33.4450 H        54 MET   -0.2200
    851 HG1       -68.5990  -11.0750  -35.5040 H        54 MET    0.0900
    852 HG2       -69.7180   -9.8230  -34.8600 H        54 MET    0.0900
    853 HE1       -70.0830  -13.3080  -36.8750 H        54 MET    0.0900
    854 HE2       -68.8600  -12.2900  -37.7120 H        54 MET    0.5100
    855 HE3       -70.4520  -12.6340  -38.5000 H        54 MET   -0.5100
    856 N         -71.5180  -13.2820  -31.9310 N.am     55 GLY   -0.4700
    857 CA        -72.0800  -14.4790  -31.3120 C.3      55 GLY    0.3100
    858 C         -73.3050  -14.2770  -30.4420 C.2      55 GLY   -0.0200
    859 O         -73.9060  -15.2600  -30.0040 O.2      55 GLY    0.0900
    860 HN        -70.6300  -13.0040  -31.5760 H        55 GLY    0.0900
    861 HA1       -71.3020  -14.9130  -30.7020 H        55 GLY    0.5100
    862 HA2       -72.3450  -15.1530  -32.1140 H        55 GLY   -0.5100
    863 N         -73.6860  -13.0110  -30.1750 N.am     56 LEU   -0.4700
    864 CA        -74.8480  -12.6780  -29.3510 C.3      56 LEU    0.3100
    865 C         -75.9850  -12.0290  -30.1370 C.2      56 LEU    0.0700
    866 O         -77.1520  -12.3090  -29.8510 O.2      56 LEU    0.0900
    867 CB        -74.4480  -11.7760  -28.1680 C.3      56 LEU   -0.1800
    868 CG        -73.6980  -12.4420  -27.0100 C.3      56 LEU    0.0900
    869 CD1       -72.9350  -11.4120  -26.2070 C.3      56 LEU    0.0900
    870 CD2       -74.6450  -13.2090  -26.0950 C.3      56 LEU   -0.0900
    871 HN        -73.1800  -12.2320  -30.5340 H        56 LEU    0.0900
    872 HA        -75.2740  -13.6010  -28.9880 H        56 LEU   -0.2700
    873 HB1       -75.3760  -11.3310  -27.7550 H        56 LEU    0.0900
    874 HB2       -73.8020  -10.9650  -28.5650 H        56 LEU    0.0900
    875 HG        -72.9860  -13.1920  -27.4170 H        56 LEU    0.0900
    876 HD11      -73.6420  -10.7680  -25.6410 H        56 LEU   -0.2700
    877 HD12      -72.3360  -10.7700  -26.8870 H        56 LEU    0.0900
    878 HD13      -72.2610  -11.9200  -25.4830 H        56 LEU    0.0900
    879 HD21      -75.1690  -14.0040  -26.6680 H        56 LEU    0.0900
    880 HD22      -75.4040  -12.5180  -25.6710 H        56 LEU    0.5100
    881 HD23      -74.0720  -13.6850  -25.2710 H        56 LEU   -0.5100
    882 N         -75.6570  -11.1590  -31.1130 N.am     57 ALA   -0.4700
    883 CA        -76.6480  -10.4340  -31.9090 C.3      57 ALA    0.3100
    884 C         -76.7090  -10.7980  -33.4000 C.2      57 ALA    0.0700
    885 O         -77.7120  -10.4890  -34.0450 O.2      57 ALA    0.0900
    886 CB        -76.4500   -8.9320  -31.7430 C.3      57 ALA   -0.2700
    887 HN        -74.7060  -10.9690  -31.3390 H        57 ALA    0.0900
    888 HA        -77.6320  -10.7250  -31.5710 H        57 ALA    0.0900
    889 HB1       -75.4320   -8.6410  -32.0820 H        57 ALA    0.0900
    890 HB2       -76.5610   -8.6510  -30.6740 H        57 ALA    0.5100
    891 HB3       -77.1980   -8.3820  -32.3530 H        57 ALA   -0.5100
    892 N         -75.6570  -11.4430  -33.9510 N.am     58 VAL   -0.4700
    893 CA        -75.6050  -11.8000  -35.3760 C.3      58 VAL    0.3100
    894 C         -75.7460  -13.3130  -35.6220 C.2      58 VAL    0.0700
    895 O         -76.6690  -13.7270  -36.3250 O.2      58 VAL    0.0900
    896 CB        -74.3690  -11.1870  -36.0980 C.3      58 VAL   -0.0900
    897 CG1       -74.3840  -11.4980  -37.5900 C.3      58 VAL    0.0900
    898 CG2       -74.2810   -9.6800  -35.8760 C.3      58 VAL   -0.2700
    899 HN        -74.8620  -11.7060  -33.4090 H        58 VAL    0.0900
    900 HA        -76.5140  -11.4400  -35.8360 H        58 VAL    0.0900
    901 HB        -73.4420  -11.6020  -35.6500 H        58 VAL    0.0900
    902 HG11      -75.3020  -11.0800  -38.0580 H        58 VAL   -0.2700
    903 HG12      -74.3770  -12.5980  -37.7470 H        58 VAL    0.0900
    904 HG13      -73.4970  -11.0440  -38.0810 H        58 VAL    0.0900
    905 HG21      -74.1920   -9.4590  -34.7900 H        58 VAL    0.0900
    906 HG22      -75.1980   -9.1860  -36.2630 H        58 VAL    0.5100
    907 HG23      -73.3880   -9.2710  -36.3950 H        58 VAL   -0.5100
    908 N         -74.8220  -14.1230  -35.0640 N.am     59 VAL   -0.4700
    909 CA        -74.7640  -15.5870  -35.2050 C.3      59 VAL    0.3100
    910 C         -76.0450  -16.3420  -34.7380 C.2      59 VAL    0.0700
    911 O         -76.5110  -17.1840  -35.5130 O.2      59 VAL    0.0900
    912 CB        -73.4340  -16.2140  -34.6770 C.3      59 VAL   -0.0900
    913 CG1       -73.3050  -17.6830  -35.0840 C.3      59 VAL    0.0900
    914 CG2       -72.2130  -15.4360  -35.1700 C.3      59 VAL   -0.2700
    915 HN        -74.0970  -13.7400  -34.4990 H        59 VAL    0.0900
    916 HA        -74.8800  -15.8130  -36.2550 H        59 VAL    0.0900
    917 HB        -73.4110  -16.1400  -33.5700 H        59 VAL    0.0900
    918 HG11      -73.3150  -17.7740  -36.1910 H        59 VAL   -0.2700
    919 HG12      -74.1580  -18.2650  -34.6720 H        59 VAL    0.0900
    920 HG13      -72.3480  -18.0990  -34.7020 H        59 VAL    0.0900
    921 HG21      -72.2630  -14.3840  -34.8170 H        59 VAL    0.0900
    922 HG22      -72.1880  -15.4360  -36.2810 H        59 VAL    0.5100
    923 HG23      -71.2830  -15.8990  -34.7750 H        59 VAL   -0.5100
    924 N         -76.6600  -16.0780  -33.5470 N.am     60 PRO   -0.2900
    925 CA        -77.8750  -16.8310  -33.1710 C.3      60 PRO    0.0000
    926 C         -79.0810  -16.5520  -34.0690 C.2      60 PRO    0.0900
    927 O         -79.8300  -17.4780  -34.3800 O.2      60 PRO    0.0900
    928 CB        -78.1440  -16.4040  -31.7210 C.3      60 PRO    0.0200
    929 CG        -76.9100  -15.7240  -31.2650 C.3      60 PRO    0.0900
    930 CD        -76.2850  -15.1270  -32.4820 C.3      60 PRO   -0.1800
    931 HA        -77.7140  -17.8890  -33.3040 H        60 PRO    0.0900
    932 HB1       -78.3560  -17.2920  -31.0870 H        60 PRO    0.0900
    933 HB2       -79.0120  -15.7140  -31.6730 H        60 PRO   -0.1800
    934 HG1       -77.1570  -14.9300  -30.5270 H        60 PRO    0.0900
    935 HG2       -76.2180  -16.4520  -30.7900 H        60 PRO    0.0900
    936 HD1       -76.6990  -14.1210  -32.7030 H        60 PRO    0.5100
    937 HD2       -75.1810  -15.0710  -32.3890 H        60 PRO   -0.5100
    938 N         -79.2560  -15.2840  -34.4920 N.am     61 PHE   -0.4700
    939 CA        -80.3460  -14.8640  -35.3750 C.3      61 PHE    0.3100
    940 C         -80.0940  -15.2910  -36.8240 C.2      61 PHE    0.0700
    941 O         -81.0450  -15.5070  -37.5760 O.2      61 PHE    0.0900
    942 CB        -80.5850  -13.3490  -35.2750 C.3      61 PHE   -0.1800
    943 CG        -81.0590  -12.8870  -33.9180 C.ar     61 PHE    0.0900
    944 CD1       -82.4070  -12.9320  -33.5790 C.ar     61 PHE    0.0900
    945 CD2       -80.1590  -12.4030  -32.9730 C.ar     61 PHE    0.0000
    946 CE1       -82.8480  -12.5060  -32.3220 C.ar     61 PHE   -0.1150
    947 CE2       -80.5970  -11.9780  -31.7160 C.ar     61 PHE    0.1150
    948 CZ        -81.9390  -12.0310  -31.3980 C.ar     61 PHE   -0.1150
    949 HN        -78.6330  -14.5570  -34.2140 H        61 PHE    0.1150
    950 HA        -81.2360  -15.4020  -35.0860 H        61 PHE   -0.1150
    951 HB1       -81.3620  -13.0520  -36.0110 H        61 PHE    0.1150
    952 HB2       -79.6340  -12.8150  -35.4880 H        61 PHE   -0.1150
    953 HD1       -83.1250  -13.3000  -34.2980 H        61 PHE    0.1150
    954 HD2       -79.1070  -12.3570  -33.2140 H        61 PHE   -0.1150
    955 HE1       -83.8970  -12.5500  -32.0750 H        61 PHE    0.1150
    956 HE2       -79.8860  -11.6070  -30.9940 H        61 PHE    0.5100
    957 HZ        -82.2790  -11.7010  -30.4270 H        61 PHE   -0.5100
    958 N         -78.8150  -15.4240  -37.1880 N.am     62 GLY   -0.4700
    959 CA        -78.3790  -15.8600  -38.5090 C.3      62 GLY    0.3100
    960 C         -78.5900  -17.3450  -38.7270 C.2      62 GLY   -0.0200
    961 O         -78.9810  -17.7590  -39.8220 O.2      62 GLY    0.0900
    962 HN        -78.0770  -15.2250  -36.5490 H        62 GLY    0.0900
    963 HA1       -77.3280  -15.6330  -38.6050 H        62 GLY    0.5100
    964 HA2       -78.9470  -15.3100  -39.2450 H        62 GLY   -0.5100
    965 N         -78.3310  -18.1580  -37.6770 N.am     63 ALA   -0.4700
    966 CA        -78.4940  -19.6130  -37.6830 C.3      63 ALA    0.3100
    967 C         -79.9660  -20.0160  -37.7640 C.2      63 ALA    0.0700
    968 O         -80.2910  -21.0080  -38.4180 O.2      63 ALA    0.0900
    969 CB        -77.8520  -20.2180  -36.4430 C.3      63 ALA   -0.2700
    970 HN        -78.0030  -17.7820  -36.8150 H        63 ALA    0.0900
    971 HA        -78.0280  -20.0000  -38.5770 H        63 ALA    0.0900
    972 HB1       -78.3290  -19.8080  -35.5270 H        63 ALA    0.0900
    973 HB2       -76.7690  -19.9720  -36.4200 H        63 ALA    0.5100
    974 HB3       -77.9840  -21.3210  -36.4480 H        63 ALA   -0.5100
    975 N         -80.8550  -19.2300  -37.1170 N.am     64 ALA   -0.4700
    976 CA        -82.3040  -19.4420  -37.1090 C.3      64 ALA    0.3100
    977 C         -82.9210  -19.1590  -38.4840 C.2      64 ALA    0.0700
    978 O         -83.9600  -19.7270  -38.8180 O.2      64 ALA    0.0900
    979 CB        -82.9530  -18.5640  -36.0510 C.3      64 ALA   -0.2700
    980 HN        -80.5480  -18.4400  -36.5940 H        64 ALA    0.0900
    981 HA        -82.4900  -20.4860  -36.9010 H        64 ALA    0.0900
    982 HB1       -82.7480  -17.4930  -36.2650 H        64 ALA    0.0900
    983 HB2       -82.5410  -18.8100  -35.0500 H        64 ALA    0.5100
    984 HB3       -84.0530  -18.7210  -36.0520 H        64 ALA   -0.5100
    985 N         -82.2670  -18.3020  -39.2900 N.am     65 CYS   -0.4700
    986 CA        -82.7210  -17.9520  -40.6340 C.3      65 CYS    0.3100
    987 C         -82.5630  -19.0990  -41.6390 C.2      65 CYS    0.0700
    988 O         -83.1500  -19.0380  -42.7190 O.2      65 CYS    0.0900
    989 CB        -81.9440  -16.7380  -41.1340 C.3      65 CYS   -0.1100
    990 SG        -82.8500  -15.9510  -42.4280 S.3      65 CYS    0.0900
    991 HN        -81.4250  -17.8570  -38.9970 H        65 CYS    0.0900
    992 HA        -83.7780  -17.7350  -40.5910 H        65 CYS   -0.2300
    993 HB1       -80.9500  -17.0640  -41.5060 H        65 CYS    0.1600
    994 HB2       -81.7860  -16.0310  -40.2910 H        65 CYS    0.5100
    995 HG1       -82.8560  -17.0090  -43.2250 H        65 CYS   -0.5100
    996 N         -81.7670  -20.1300  -41.2930 N.am     66 ILE   -0.4700
    997 CA        -81.5250  -21.3120  -42.1270 C.3      66 ILE    0.3100
    998 C         -82.4030  -22.4760  -41.6360 C.2      66 ILE    0.0700
    999 O         -82.8980  -23.2520  -42.4560 O.2      66 ILE    0.0900
   1000 CB        -80.0160  -21.6990  -42.1830 C.3      66 ILE   -0.0900
   1001 CG1       -79.1040  -20.4560  -42.2920 C.3      66 ILE    0.0900
   1002 CG2       -79.7350  -22.6830  -43.3320 C.3      66 ILE   -0.2700
   1003 CD        -77.8440  -20.5420  -41.4680 C.3      66 ILE    0.0900
   1004 HN        -81.2890  -20.1330  -40.4190 H        66 ILE    0.0900
   1005 HA        -81.8850  -21.0890  -43.1200 H        66 ILE    0.0900
   1006 HB        -79.7240  -22.1680  -41.2200 H        66 ILE   -0.1800
   1007 HG11      -79.6800  -19.5680  -41.9600 H        66 ILE    0.0900
   1008 HG12      -78.8170  -20.3230  -43.3570 H        66 ILE    0.0900
   1009 HG21      -80.0140  -22.2250  -44.3050 H        66 ILE   -0.2700
   1010 HG22      -80.3340  -23.6080  -43.1920 H        66 ILE    0.0900
   1011 HG23      -78.6540  -22.9370  -43.3560 H        66 ILE    0.0900
   1012 HD1       -77.0840  -21.1570  -41.9960 H        66 ILE    0.0900
   1013 HD2       -78.0660  -21.0140  -40.4880 H        66 ILE    0.5100
   1014 HD3       -77.4290  -19.5230  -41.3080 H        66 ILE   -0.5100
   1015 N         -82.6010  -22.5800  -40.3000 N.am     67 LEU   -0.4700
   1016 CA        -83.4110  -23.6110  -39.6390 C.3      67 LEU    0.3100
   1017 C         -84.8820  -23.5790  -40.0660 C.2      67 LEU    0.0700
   1018 O         -85.4930  -24.6380  -40.2260 O.2      67 LEU    0.0900
   1019 CB        -83.3030  -23.4900  -38.1040 C.3      67 LEU   -0.1800
   1020 CG        -81.9830  -23.9260  -37.4640 C.3      67 LEU    0.0900
   1021 CD1       -81.7310  -23.1700  -36.1770 C.3      67 LEU    0.0900
   1022 CD2       -81.9600  -25.4270  -37.2010 C.3      67 LEU   -0.0900
   1023 HN        -82.1820  -21.9250  -39.6770 H        67 LEU    0.0900
   1024 HA        -83.0520  -24.5770  -39.9640 H        67 LEU   -0.2700
   1025 HB1       -84.1120  -24.1060  -37.6600 H        67 LEU    0.0900
   1026 HB2       -83.4720  -22.4260  -37.8370 H        67 LEU    0.0900
   1027 HG        -81.1500  -23.7310  -38.1720 H        67 LEU    0.0900
   1028 HD11      -82.6290  -23.2150  -35.5240 H        67 LEU   -0.2700
   1029 HD12      -81.5080  -22.1050  -36.4000 H        67 LEU    0.0900
   1030 HD13      -80.8750  -23.6240  -35.6320 H        67 LEU    0.0900
   1031 HD21      -82.0830  -25.9840  -38.1550 H        67 LEU    0.0900
   1032 HD22      -82.7920  -25.7050  -36.5200 H        67 LEU    0.5100
   1033 HD23      -80.9900  -25.7160  -36.7440 H        67 LEU   -0.5100
   1034 N         -85.4430  -22.3660  -40.2530 N.am     68 MET   -0.4700
   1035 CA        -86.8300  -22.1570  -40.6780 C.3      68 MET    0.3100
   1036 C         -86.9170  -21.7000  -42.1440 C.2      68 MET    0.0700
   1037 O         -88.0180  -21.6400  -42.6980 O.2      68 MET    0.0900
   1038 CB        -87.5340  -21.1320  -39.7670 C.3      68 MET   -0.1800
   1039 CG        -87.8350  -21.6470  -38.3770 C.3      68 MET    0.0900
   1040 SD        -86.4620  -21.3770  -37.2340 S.3      68 MET    0.0900
   1041 CE        -87.2070  -21.9260  -35.7190 C.3      68 MET   -0.1400
   1042 HN        -84.9190  -21.5320  -40.1040 H        68 MET    0.0900
   1043 HA        -87.3390  -23.1070  -40.6360 H        68 MET    0.0900
   1044 HB1       -88.4900  -20.8340  -40.2460 H        68 MET   -0.0900
   1045 HB2       -86.8840  -20.2360  -39.6760 H        68 MET   -0.2200
   1046 HG1       -88.0540  -22.7350  -38.4420 H        68 MET    0.0900
   1047 HG2       -88.7410  -21.1320  -37.9960 H        68 MET    0.0900
   1048 HE1       -87.5200  -22.9900  -35.7850 H        68 MET    0.0900
   1049 HE2       -88.1070  -21.3170  -35.4920 H        68 MET    0.5100
   1050 HE3       -86.4840  -21.8330  -34.8810 H        68 MET   -0.5100
   1051 N         -85.7530  -21.3670  -42.7610 N.am     69 LYS   -0.4700
   1052 CA        -85.5960  -20.8700  -44.1390 C.3      69 LYS    0.3100
   1053 C         -86.2840  -19.5110  -44.3890 C.2      69 LYS    0.0700
   1054 O         -86.4220  -19.0840  -45.5380 O.2      69 LYS    0.0900
   1055 CB        -85.9720  -21.9350  -45.1950 C.3      69 LYS   -0.1800
   1056 CG        -84.9360  -23.0410  -45.3490 C.3      69 LYS    0.0900
   1057 CD        -85.3500  -24.0530  -46.4050 C.3      69 LYS    0.0900
   1058 CE        -84.3350  -25.1600  -46.5510 C.3      69 LYS   -0.1800
   1059 NZ        -84.7540  -26.1560  -47.5720 N.4      69 LYS    0.0900
   1060 HN        -84.8930  -21.4510  -42.2660 H        69 LYS    0.0900
   1061 HA        -84.5650  -20.5760  -44.2640 H        69 LYS   -0.1800
   1062 HB1       -86.0970  -21.4290  -46.1760 H        69 LYS    0.0900
   1063 HB2       -86.9390  -22.3960  -44.9020 H        69 LYS    0.0900
   1064 HG1       -84.8140  -23.5620  -44.3750 H        69 LYS    0.2100
   1065 HG2       -83.9640  -22.5900  -45.6400 H        69 LYS    0.0500
   1066 HD1       -85.4620  -23.5330  -47.3800 H        69 LYS    0.0500
   1067 HD2       -86.3280  -24.4960  -46.1190 H        69 LYS   -0.3000
   1068 HE1       -84.2180  -25.6940  -45.5850 H        69 LYS    0.3300
   1069 HE2       -83.3600  -24.7350  -46.8730 H        69 LYS    0.3300
   1070 HZ1       -84.8610  -25.6850  -48.4940 H        69 LYS    0.3300
   1071 HZ2       -85.6610  -26.5790  -47.2920 H        69 LYS    0.5100
   1072 HZ3       -84.0320  -26.9010  -47.6460 H        69 LYS   -0.5100
   1073 N         -86.6740  -18.8190  -43.2960 N.am     70 MET   -0.4700
   1074 CA        -87.3430  -17.5150  -43.3130 C.3      70 MET    0.3100
   1075 C         -87.0560  -16.6980  -42.0380 C.2      70 MET    0.0700
   1076 O         -86.5510  -17.2440  -41.0540 O.2      70 MET    0.0900
   1077 CB        -88.8630  -17.6640  -43.5670 C.3      70 MET   -0.1800
   1078 CG        -89.6170  -18.3850  -42.4610 C.3      70 MET    0.0900
   1079 SD        -91.3950  -18.4460  -42.7720 S.3      70 MET    0.0900
   1080 CE        -91.9740  -18.9770  -41.1790 C.3      70 MET   -0.1400
   1081 HN        -86.5160  -19.1870  -42.3840 H        70 MET    0.0900
   1082 HA        -86.8910  -16.9210  -44.0950 H        70 MET    0.0900
   1083 HB1       -89.0050  -18.2270  -44.5130 H        70 MET   -0.0900
   1084 HB2       -89.2980  -16.6490  -43.6830 H        70 MET   -0.2200
   1085 HG1       -89.4260  -17.8600  -41.5010 H        70 MET    0.0900
   1086 HG2       -89.2190  -19.4190  -42.3770 H        70 MET    0.0900
   1087 HE1       -91.6920  -18.2530  -40.3850 H        70 MET    0.0900
   1088 HE2       -91.5300  -19.9620  -40.9190 H        70 MET    0.5100
   1089 HE3       -93.0810  -19.0680  -41.1830 H        70 MET   -0.5100
   1090 N         -87.3850  -15.3920  -42.0660 N.am     71 TRP   -0.4700
   1091 CA        -87.1880  -14.4640  -40.9550 C.3      71 TRP    0.3100
   1092 C         -88.4280  -14.4120  -40.0600 C.2      71 TRP    0.0700
   1093 O         -89.5370  -14.1950  -40.5530 O.2      71 TRP    0.0900
   1094 CB        -86.8420  -13.0660  -41.4940 C.3      71 TRP   -0.1800
   1095 CG        -86.2360  -12.1520  -40.4740 C.ar     71 TRP    0.0900
   1096 CD1       -86.8420  -11.0990  -39.8530 C.ar     71 TRP    0.0900
   1097 CD2       -84.8990  -12.2080  -39.9610 C.ar     71 TRP   -0.0300
   1098 CE2       -84.7640  -11.1540  -39.0300 C.ar     71 TRP   -0.1500
   1099 CE3       -83.8000  -13.0510  -40.1950 C.ar     71 TRP    0.2200
   1100 NE1       -85.9620  -10.4910  -38.9870 N.ar     71 TRP   -0.5100
   1101 CZ2       -83.5720  -10.9150  -38.3390 C.ar     71 TRP    0.3700
   1102 CZ3       -82.6190  -12.8150  -39.5060 C.ar     71 TRP    0.2400
   1103 CH2       -82.5150  -11.7630  -38.5870 C.ar     71 TRP    0.1100
   1104 HN        -87.7920  -14.9870  -42.8800 H        71 TRP   -0.2500
   1105 HA        -86.3850  -14.8410  -40.3390 H        71 TRP    0.1700
   1106 HB1       -87.7730  -12.5920  -41.8730 H        71 TRP   -0.2000
   1107 HB2       -86.1210  -13.1760  -42.3310 H        71 TRP    0.1400
   1108 HD1       -87.8630  -10.7880  -40.0170 H        71 TRP   -0.2700
   1109 HE1       -86.1610   -9.7150  -38.4320 H        71 TRP    0.1600
   1110 HE3       -83.8540  -13.8730  -40.8930 H        71 TRP   -0.1400
   1111 HZ2       -83.4660  -10.1040  -37.6340 H        71 TRP    0.1400
   1112 HZ3       -81.7660  -13.4530  -39.6800 H        71 TRP    0.5100
   1113 HH2       -81.5830  -11.6140  -38.0620 H        71 TRP   -0.5100
   1114 N         -88.2430  -14.6300  -38.7440 N.am     72 THR   -0.4700
   1115 CA        -89.3290  -14.6240  -37.7560 C.3      72 THR    0.3100
   1116 C         -89.0560  -13.6290  -36.6110 C.2      72 THR    0.0700
   1117 O         -89.3100  -13.9360  -35.4420 O.2      72 THR    0.0900
   1118 CB        -89.6420  -16.0550  -37.2660 C.3      72 THR    0.1400
   1119 CG2       -90.3660  -16.8980  -38.3140 C.3      72 THR    0.0900
   1120 OG1       -88.4310  -16.6990  -36.8590 O.3      72 THR   -0.6600
   1121 HN        -87.3350  -14.8110  -38.3740 H        72 THR    0.4300
   1122 HA        -90.2010  -14.1910  -38.2230 H        72 THR   -0.2700
   1123 HB        -90.3370  -16.0160  -36.4010 H        72 THR    0.0900
   1124 HG1       -88.1550  -16.2590  -36.0530 H        72 THR    0.0900
   1125 HG21      -89.7420  -16.9890  -39.2290 H        72 THR    0.0900
   1126 HG22      -91.3280  -16.4150  -38.5880 H        72 THR    0.5100
   1127 HG23      -90.5590  -17.9160  -37.9140 H        72 THR   -0.5100
   1128 N         -88.5380  -12.4300  -36.9540 N.am     73 PHE   -0.4700
   1129 CA        -88.2070  -11.3890  -35.9780 C.3      73 PHE    0.3100
   1130 C         -88.7310   -9.9930  -36.3490 C.2      73 PHE    0.0700
   1131 O         -88.8260   -9.1260  -35.4790 O.2      73 PHE    0.0900
   1132 CB        -86.6910  -11.3620  -35.6880 C.3      73 PHE   -0.1800
   1133 CG        -86.1100  -12.6940  -35.2670 C.ar     73 PHE    0.0900
   1134 CD1       -85.4580  -13.5090  -36.1880 C.ar     73 PHE    0.0900
   1135 CD2       -86.2360  -13.1460  -33.9580 C.ar     73 PHE    0.0000
   1136 CE1       -84.9340  -14.7460  -35.8040 C.ar     73 PHE   -0.1150
   1137 CE2       -85.7130  -14.3860  -33.5750 C.ar     73 PHE    0.1150
   1138 CZ        -85.0640  -15.1780  -34.4990 C.ar     73 PHE   -0.1150
   1139 HN        -88.3550  -12.1960  -37.9060 H        73 PHE    0.1150
   1140 HA        -88.7580  -11.5960  -35.0720 H        73 PHE   -0.1150
   1141 HB1       -86.4920  -10.6450  -34.8630 H        73 PHE    0.1150
   1142 HB2       -86.1510  -11.0480  -36.6060 H        73 PHE   -0.1150
   1143 HD1       -85.3550  -13.1800  -37.2120 H        73 PHE    0.1150
   1144 HD2       -86.7440  -12.5330  -33.2280 H        73 PHE   -0.1150
   1145 HE1       -84.4270  -15.3650  -36.5290 H        73 PHE    0.1150
   1146 HE2       -85.8170  -14.7220  -32.5540 H        73 PHE    0.5100
   1147 HZ        -84.6610  -16.1350  -34.2030 H        73 PHE   -0.5100
   1148 N         -89.0810   -9.8000  -37.6250 N.am     74 GLY   -0.4700
   1149 CA        -89.6130   -8.5400  -38.1390 C.3      74 GLY    0.3100
   1150 C         -88.6470   -7.7500  -38.9970 C.2      74 GLY   -0.0200
   1151 O         -87.4420   -8.0150  -38.9890 O.2      74 GLY    0.0900
   1152 HN        -88.9900  -10.5280  -38.3000 H        74 GLY    0.0900
   1153 HA1       -89.8930   -7.9360  -37.2890 H        74 GLY    0.5100
   1154 HA2       -90.4850   -8.7770  -38.7310 H        74 GLY   -0.5100
   1155 N         -89.1790   -6.7560  -39.7410 N.am     75 ASN   -0.4700
   1156 CA        -88.4070   -5.8830  -40.6300 C.3      75 ASN    0.3100
   1157 C         -87.4990   -4.9010  -39.8800 C.2      75 ASN    0.0700
   1158 O         -86.4770   -4.4860  -40.4300 O.2      75 ASN    0.0900
   1159 CB        -89.3230   -5.1390  -41.6060 C.3      75 ASN   -0.1800
   1160 CG        -89.9300   -6.0210  -42.6730 C.2      75 ASN    0.0900
   1161 ND2       -89.1290   -6.4000  -43.6650 N.am     75 ASN    0.0900
   1162 OD1       -91.1170   -6.3520  -42.6360 O.2      75 ASN    0.5500
   1163 HN        -90.1580   -6.5690  -39.7170 H        75 ASN   -0.5500
   1164 HA        -87.7050   -6.4980  -41.1730 H        75 ASN   -0.6200
   1165 HB1       -88.7350   -4.3420  -42.1080 H        75 ASN    0.3200
   1166 HB2       -90.1510   -4.6730  -41.0300 H        75 ASN    0.3000
   1167 HD21      -89.4830   -6.9840  -44.3970 H        75 ASN    0.5100
   1168 HD22      -88.1760   -6.1020  -43.6810 H        75 ASN   -0.5100
   1169 N         -87.8710   -4.5310  -38.6310 N.am     76 PHE   -0.4700
   1170 CA        -87.0970   -3.6220  -37.7780 C.3      76 PHE    0.3100
   1171 C         -85.7660   -4.2540  -37.3710 C.2      76 PHE    0.0700
   1172 O         -84.7190   -3.6230  -37.5290 O.2      76 PHE    0.0900
   1173 CB        -87.9190   -3.1840  -36.5420 C.3      76 PHE   -0.1800
   1174 CG        -87.1150   -2.6610  -35.3690 C.ar     76 PHE    0.0900
   1175 CD1       -86.5640   -1.3850  -35.3970 C.ar     76 PHE    0.0900
   1176 CD2       -86.9210   -3.4410  -34.2340 C.ar     76 PHE    0.0000
   1177 CE1       -85.8180   -0.9040  -34.3160 C.ar     76 PHE   -0.1150
   1178 CE2       -86.1760   -2.9590  -33.1540 C.ar     76 PHE    0.1150
   1179 CZ        -85.6320   -1.6930  -33.2020 C.ar     76 PHE   -0.1150
   1180 HN        -88.7160   -4.8700  -38.2270 H        76 PHE    0.1150
   1181 HA        -86.8250   -2.7610  -38.3690 H        76 PHE   -0.1150
   1182 HB1       -88.4960   -4.0570  -36.1680 H        76 PHE    0.1150
   1183 HB2       -88.6110   -2.3690  -36.8430 H        76 PHE   -0.1150
   1184 HD1       -86.7130   -0.7570  -36.2640 H        76 PHE    0.1150
   1185 HD2       -87.3510   -4.4300  -34.1860 H        76 PHE   -0.1150
   1186 HE1       -85.3880    0.0860  -34.3550 H        76 PHE    0.1150
   1187 HE2       -86.0250   -3.5790  -32.2810 H        76 PHE    0.5100
   1188 HZ        -85.0590   -1.3190  -32.3660 H        76 PHE   -0.5100
   1189 N         -85.8090   -5.4990  -36.8450 N.am     77 TRP   -0.4700
   1190 CA        -84.6160   -6.2300  -36.4310 C.3      77 TRP    0.3100
   1191 C         -83.7900   -6.7010  -37.6300 C.2      77 TRP    0.0700
   1192 O         -82.5710   -6.7620  -37.5160 O.2      77 TRP    0.0900
   1193 CB        -84.9620   -7.3870  -35.4690 C.3      77 TRP   -0.1800
   1194 CG        -83.7700   -8.1390  -34.9460 C.ar     77 TRP    0.0900
   1195 CD1       -83.4120   -9.4180  -35.2530 C.ar     77 TRP    0.0900
   1196 CD2       -82.7570   -7.6410  -34.0580 C.ar     77 TRP   -0.0300
   1197 CE2       -81.8210   -8.6830  -33.8620 C.ar     77 TRP   -0.1500
   1198 CE3       -82.5500   -6.4170  -33.3990 C.ar     77 TRP    0.2200
   1199 NE1       -82.2450   -9.7530  -34.6070 N.ar     77 TRP   -0.5100
   1200 CZ2       -80.7010   -8.5410  -33.0380 C.ar     77 TRP    0.3700
   1201 CZ3       -81.4360   -6.2750  -32.5840 C.ar     77 TRP    0.2400
   1202 CH2       -80.5270   -7.3270  -32.4080 C.ar     77 TRP    0.1100
   1203 HN        -86.6730   -5.9800  -36.7180 H        77 TRP   -0.2500
   1204 HA        -83.9530   -5.5310  -35.9440 H        77 TRP    0.1700
   1205 HB1       -85.6140   -8.1080  -36.0060 H        77 TRP   -0.2000
   1206 HB2       -85.5150   -6.9710  -34.6010 H        77 TRP    0.1400
   1207 HD1       -83.9650  -10.0740  -35.9090 H        77 TRP   -0.2700
   1208 HE1       -81.7910  -10.6150  -34.6680 H        77 TRP    0.1600
   1209 HE3       -83.2360   -5.5910  -33.5150 H        77 TRP   -0.1400
   1210 HZ2       -79.9890   -9.3390  -32.8890 H        77 TRP    0.1400
   1211 HZ3       -81.2670   -5.3370  -32.0770 H        77 TRP    0.5100
   1212 HH2       -79.6720   -7.1840  -31.7640 H        77 TRP   -0.5100
   1213 N         -84.4410   -6.9810  -38.7870 N.am     78 CYS   -0.4700
   1214 CA        -83.7910   -7.4060  -40.0340 C.3      78 CYS    0.3100
   1215 C         -82.7710   -6.3650  -40.5180 C.2      78 CYS    0.0700
   1216 O         -81.6720   -6.7330  -40.9330 O.2      78 CYS    0.0900
   1217 CB        -84.8330   -7.7210  -41.1090 C.3      78 CYS   -0.1000
   1218 SG        -84.1440   -8.1200  -42.7410 S.3      78 CYS    0.0900
   1219 HN        -85.4330   -6.9080  -38.8400 H        78 CYS    0.0900
   1220 HA        -83.1970   -8.2820  -39.8210 H        78 CYS   -0.0800
   1221 HB1       -85.5000   -6.8400  -41.2100 H        78 CYS    0.5100
   1222 HB2       -85.4380   -8.5830  -40.7580 H        78 CYS   -0.5100
   1223 N         -83.1270   -5.0680  -40.4290 N.am     79 GLU   -0.4700
   1224 CA        -82.2610   -3.9490  -40.8020 C.3      79 GLU    0.3100
   1225 C         -81.1780   -3.7190  -39.7460 C.2      79 GLU    0.0700
   1226 O         -80.0460   -3.3790  -40.0960 O.2      79 GLU    0.0900
   1227 CB        -83.0860   -2.6670  -40.9970 C.3      79 GLU   -0.1800
   1228 CG        -83.8110   -2.6000  -42.3330 C.3      79 GLU    0.0900
   1229 CD        -84.8040   -1.4610  -42.4780 C.2      79 GLU    0.0900
   1230 OE1       -85.9030   -1.7070  -43.0250 O.co2    79 GLU   -0.2800
   1231 OE2       -84.4880   -0.3260  -42.0540 O.co2    79 GLU    0.0900
   1232 HN        -84.0280   -4.8060  -40.0920 H        79 GLU    0.0900
   1233 HA        -81.7530   -4.2110  -41.7180 H        79 GLU    0.6200
   1234 HB1       -82.4020   -1.7950  -40.9230 H        79 GLU   -0.7600
   1235 HB2       -83.8380   -2.6050  -40.1840 H        79 GLU   -0.7600
   1236 HG1       -84.3640   -3.5520  -42.4770 H        79 GLU    0.5100
   1237 HG2       -83.0520   -2.4930  -43.1370 H        79 GLU   -0.5100
   1238 N         -81.5290   -3.9080  -38.4550 N.am     80 PHE   -0.4700
   1239 CA        -80.6320   -3.7330  -37.3110 C.3      80 PHE    0.3100
   1240 C         -79.5770   -4.8420  -37.2260 C.2      80 PHE    0.0700
   1241 O         -78.4050   -4.5410  -37.0150 O.2      80 PHE    0.0900
   1242 CB        -81.4370   -3.6250  -36.0030 C.3      80 PHE   -0.1800
   1243 CG        -80.8440   -2.6940  -34.9740 C.ar     80 PHE    0.0900
   1244 CD1       -81.0900   -1.3250  -35.0260 C.ar     80 PHE    0.0900
   1245 CD2       -80.0640   -3.1870  -33.9350 C.ar     80 PHE    0.0000
   1246 CE1       -80.5440   -0.4640  -34.0680 C.ar     80 PHE   -0.1150
   1247 CE2       -79.5170   -2.3250  -32.9780 C.ar     80 PHE    0.1150
   1248 CZ        -79.7620   -0.9690  -33.0510 C.ar     80 PHE   -0.1150
   1249 HN        -82.4570   -4.1840  -38.2160 H        80 PHE    0.1150
   1250 HA        -80.0560   -2.8330  -37.4720 H        80 PHE   -0.1150
   1251 HB1       -81.5000   -4.6310  -35.5330 H        80 PHE    0.1150
   1252 HB2       -82.4560   -3.2470  -36.2350 H        80 PHE   -0.1150
   1253 HD1       -81.7080   -0.9240  -35.8140 H        80 PHE    0.1150
   1254 HD2       -79.8770   -4.2480  -33.8650 H        80 PHE   -0.1150
   1255 HE1       -80.7330    0.5980  -34.1260 H        80 PHE    0.1150
   1256 HE2       -78.9040   -2.7210  -32.1830 H        80 PHE    0.5100
   1257 HZ        -79.3420   -0.3050  -32.3100 H        80 PHE   -0.5100
   1258 N         -79.9930   -6.1160  -37.4150 N.am     81 TRP   -0.4700
   1259 CA        -79.1480   -7.3170  -37.4060 C.3      81 TRP    0.3100
   1260 C         -78.0950   -7.2600  -38.5200 C.2      81 TRP    0.0700
   1261 O         -76.9570   -7.6860  -38.3100 O.2      81 TRP    0.0900
   1262 CB        -80.0280   -8.5800  -37.5150 C.3      81 TRP   -0.1800
   1263 CG        -79.3260   -9.8520  -37.8850 C.ar     81 TRP    0.0900
   1264 CD1       -78.6580  -10.6940  -37.0470 C.ar     81 TRP    0.0900
   1265 CD2       -79.3120  -10.4760  -39.1770 C.ar     81 TRP   -0.0300
   1266 CE2       -78.5810  -11.6790  -39.0520 C.ar     81 TRP   -0.1500
   1267 CE3       -79.8370  -10.1290  -40.4320 C.ar     81 TRP    0.2200
   1268 NE1       -78.1940  -11.7840  -37.7430 N.ar     81 TRP   -0.5100
   1269 CZ2       -78.3550  -12.5310  -40.1370 C.ar     81 TRP    0.3700
   1270 CZ3       -79.6100  -10.9740  -41.5070 C.ar     81 TRP    0.2400
   1271 CH2       -78.8840  -12.1630  -41.3540 C.ar     81 TRP    0.1100
   1272 HN        -80.9570   -6.3030  -37.5800 H        81 TRP   -0.2500
   1273 HA        -78.5840   -7.3270  -36.4850 H        81 TRP    0.1700
   1274 HB1       -80.8050   -8.3910  -38.2850 H        81 TRP   -0.2000
   1275 HB2       -80.5180   -8.7430  -36.5320 H        81 TRP    0.1400
   1276 HD1       -78.5150  -10.5290  -35.9890 H        81 TRP   -0.2700
   1277 HE1       -77.6710  -12.5160  -37.3650 H        81 TRP    0.1600
   1278 HE3       -80.4080   -9.2240  -40.5770 H        81 TRP   -0.1400
   1279 HZ2       -77.7890  -13.4460  -40.0440 H        81 TRP    0.1400
   1280 HZ3       -80.0000  -10.7130  -42.4800 H        81 TRP    0.5100
   1281 HH2       -78.7370  -12.8050  -42.2100 H        81 TRP   -0.5100
   1282 N         -78.4760   -6.7120  -39.6910 N.am     82 THR   -0.4700
   1283 CA        -77.6000   -6.5320  -40.8510 C.3      82 THR    0.3100
   1284 C         -76.5850   -5.4130  -40.5670 C.2      82 THR    0.0700
   1285 O         -75.4190   -5.5340  -40.9480 O.2      82 THR    0.0900
   1286 CB        -78.4400   -6.2850  -42.1190 C.3      82 THR    0.1400
   1287 CG2       -77.5990   -6.2510  -43.3850 C.3      82 THR    0.0900
   1288 OG1       -79.4210   -7.3150  -42.2420 O.3      82 THR   -0.6600
   1289 HN        -79.4100   -6.3930  -39.8240 H        82 THR    0.4300
   1290 HA        -77.0010   -7.4240  -40.9630 H        82 THR   -0.2700
   1291 HB        -78.9520   -5.3020  -42.0500 H        82 THR    0.0900
   1292 HG1       -80.1970   -6.9990  -41.7730 H        82 THR    0.0900
   1293 HG21      -77.0700   -7.2190  -43.5180 H        82 THR    0.0900
   1294 HG22      -76.8420   -5.4410  -43.3140 H        82 THR    0.5100
   1295 HG23      -78.2510   -6.0780  -44.2680 H        82 THR   -0.5100
   1296 N         -77.0300   -4.3370  -39.8780 N.am     83 SER   -0.4700
   1297 CA        -76.2020   -3.1890  -39.5030 C.3      83 SER    0.3100
   1298 C         -75.0850   -3.5740  -38.5320 C.2      83 SER    0.0700
   1299 O         -73.9680   -3.0770  -38.6740 O.2      83 SER    0.0900
   1300 CB        -77.0580   -2.0710  -38.9140 C.3      83 SER    0.0500
   1301 OG        -77.9800   -1.5730  -39.8670 O.3      83 SER    0.0900
   1302 HN        -77.9800   -4.2780  -39.5860 H        83 SER    0.0900
   1303 HA        -75.6920   -2.8420  -40.3900 H        83 SER   -0.6600
   1304 HB1       -76.4020   -1.2360  -38.5860 H        83 SER    0.4300
   1305 HB2       -77.6260   -2.4600  -38.0410 H        83 SER    0.5100
   1306 HG1       -78.7100   -2.1980  -39.8810 H        83 SER   -0.5100
   1307 N         -75.3800   -4.4710  -37.5590 N.am     84 ILE   -0.4700
   1308 CA        -74.4120   -4.9740  -36.5740 C.3      84 ILE    0.3100
   1309 C         -73.4000   -5.8940  -37.2760 C.2      84 ILE    0.0700
   1310 O         -72.1990   -5.7940  -37.0110 O.2      84 ILE    0.0900
   1311 CB        -75.1060   -5.6770  -35.3630 C.3      84 ILE   -0.0900
   1312 CG1       -76.1260   -4.7520  -34.6640 C.3      84 ILE    0.0900
   1313 CG2       -74.0750   -6.1960  -34.3510 C.3      84 ILE   -0.2700
   1314 CD        -77.2540   -5.4920  -33.9180 C.3      84 ILE    0.0900
   1315 HN        -76.2990   -4.8420  -37.4690 H        84 ILE    0.0900
   1316 HA        -73.8330   -4.1320  -36.2260 H        84 ILE    0.0900
   1317 HB        -75.7120   -6.5300  -35.7360 H        84 ILE   -0.1800
   1318 HG11      -76.5880   -4.0960  -35.4320 H        84 ILE    0.0900
   1319 HG12      -75.5800   -4.1200  -33.9320 H        84 ILE    0.0900
   1320 HG21      -73.4660   -5.3530  -33.9600 H        84 ILE   -0.2700
   1321 HG22      -73.3960   -6.9250  -34.8420 H        84 ILE    0.0900
   1322 HG23      -74.5930   -6.6840  -33.4980 H        84 ILE    0.0900
   1323 HD1       -76.8240   -6.2740  -33.2560 H        84 ILE    0.0900
   1324 HD2       -77.9330   -5.9800  -34.6500 H        84 ILE    0.5100
   1325 HD3       -77.8290   -4.7750  -33.2940 H        84 ILE   -0.5100
   1326 N         -73.8930   -6.7730  -38.1830 N.am     85 ASP   -0.4700
   1327 CA        -73.0970   -7.7290  -38.9590 C.3      85 ASP    0.3100
   1328 C         -71.9590   -7.0600  -39.7250 C.2      85 ASP    0.0700
   1329 O         -70.8330   -7.5530  -39.6760 O.2      85 ASP    0.0900
   1330 CB        -73.9980   -8.5450  -39.9110 C.3      85 ASP   -0.2800
   1331 CG        -73.3030   -9.6790  -40.6520 C.2      85 ASP    0.0900
   1332 OD1       -73.7210   -9.9860  -41.7890 O.co2    85 ASP    0.0900
   1333 OD2       -72.3580  -10.2760  -40.0860 O.co2    85 ASP    0.6200
   1334 HN        -74.8700   -6.8060  -38.3690 H        85 ASP   -0.7600
   1335 HA        -72.5940   -8.3850  -38.2650 H        85 ASP   -0.7600
   1336 HB1       -74.4200   -7.8530  -40.6690 H        85 ASP    0.5100
   1337 HB2       -74.8260   -8.9850  -39.3160 H        85 ASP   -0.5100
   1338 N         -72.2380   -5.9260  -40.4000 N.am     86 VAL   -0.4700
   1339 CA        -71.2390   -5.1620  -41.1570 C.3      86 VAL    0.3100
   1340 C         -70.3240   -4.3950  -40.1860 C.2      86 VAL    0.0700
   1341 O         -69.1100   -4.3650  -40.3990 O.2      86 VAL    0.0900
   1342 CB        -71.8730   -4.2590  -42.2570 C.3      86 VAL   -0.0900
   1343 CG1       -70.8000   -3.5970  -43.1240 C.3      86 VAL    0.0900
   1344 CG2       -72.8330   -5.0550  -43.1380 C.3      86 VAL   -0.2700
   1345 HN        -73.1610   -5.5480  -40.4160 H        86 VAL    0.0900
   1346 HA        -70.5640   -5.8730  -41.6100 H        86 VAL    0.0900
   1347 HB        -72.4850   -3.4700  -41.7720 H        86 VAL    0.0900
   1348 HG11      -70.1820   -4.3730  -43.6270 H        86 VAL   -0.2700
   1349 HG12      -70.1350   -2.9700  -42.4920 H        86 VAL    0.0900
   1350 HG13      -71.2790   -2.9660  -43.9030 H        86 VAL    0.0900
   1351 HG21      -73.6540   -5.4800  -42.5210 H        86 VAL    0.0900
   1352 HG22      -72.2910   -5.8910  -43.6310 H        86 VAL    0.5100
   1353 HG23      -73.2770   -4.3910  -43.9090 H        86 VAL   -0.5100
   1354 N         -70.9000   -3.8240  -39.0980 N.am     87 LEU   -0.4700
   1355 CA        -70.1870   -3.0770  -38.0510 C.3      87 LEU    0.3100
   1356 C         -69.0820   -3.9090  -37.3970 C.2      87 LEU    0.0700
   1357 O         -67.9670   -3.4110  -37.2330 O.2      87 LEU    0.0900
   1358 CB        -71.1780   -2.5550  -36.9840 C.3      87 LEU   -0.1800
   1359 CG        -70.6060   -1.7410  -35.8140 C.3      87 LEU    0.0900
   1360 CD1       -70.5260   -0.2660  -36.1540 C.3      87 LEU    0.0900
   1361 CD2       -71.4420   -1.9300  -34.5650 C.3      87 LEU   -0.0900
   1362 HN        -71.8820   -3.8920  -38.9550 H        87 LEU    0.0900
   1363 HA        -69.6730   -2.2510  -38.5210 H        87 LEU   -0.2700
   1364 HB1       -71.6980   -3.4350  -36.5540 H        87 LEU    0.0900
   1365 HB2       -71.9190   -1.9140  -37.5040 H        87 LEU    0.0900
   1366 HG        -69.5870   -2.1150  -35.5740 H        87 LEU    0.0900
   1367 HD11      -71.5380    0.1270  -36.3870 H        87 LEU   -0.2700
   1368 HD12      -69.8740   -0.1170  -37.0410 H        87 LEU    0.0900
   1369 HD13      -70.1170    0.3000  -35.2900 H        87 LEU    0.0900
   1370 HD21      -71.4580   -3.0020  -34.2730 H        87 LEU    0.0900
   1371 HD22      -72.4870   -1.6000  -34.7560 H        87 LEU    0.5100
   1372 HD23      -71.0110   -1.3410  -33.7280 H        87 LEU   -0.5100
   1373 N         -69.3890   -5.1740  -37.0430 N.am     88 CYS   -0.4700
   1374 CA        -68.4560   -6.1040  -36.4110 C.3      88 CYS    0.3100
   1375 C         -67.2860   -6.4900  -37.3160 C.2      88 CYS    0.0700
   1376 O         -66.1830   -6.7070  -36.8150 O.2      88 CYS    0.0900
   1377 CB        -69.1890   -7.3340  -35.8850 C.3      88 CYS   -0.1100
   1378 SG        -70.3120   -6.9950  -34.5050 S.3      88 CYS    0.0900
   1379 HN        -70.3000   -5.5400  -37.2040 H        88 CYS    0.0900
   1380 HA        -67.9650   -5.5860  -35.6000 H        88 CYS   -0.2300
   1381 HB1       -68.4290   -8.0740  -35.5590 H        88 CYS    0.1600
   1382 HB2       -69.7690   -7.7740  -36.7230 H        88 CYS    0.5100
   1383 HG1       -71.2940   -6.5350  -35.2660 H        88 CYS   -0.5100
   1384 N         -67.5190   -6.5660  -38.6440 N.am     89 VAL   -0.4700
   1385 CA        -66.4920   -6.8930  -39.6410 C.3      89 VAL    0.3100
   1386 C         -65.6080   -5.6610  -39.8840 C.2      89 VAL    0.0700
   1387 O         -64.3810   -5.7850  -39.8770 O.2      89 VAL    0.0900
   1388 CB        -67.0950   -7.4580  -40.9580 C.3      89 VAL   -0.0900
   1389 CG1       -66.0050   -7.8310  -41.9620 C.3      89 VAL    0.0900
   1390 CG2       -67.9860   -8.6630  -40.6810 C.3      89 VAL   -0.2700
   1391 HN        -68.4270   -6.3980  -39.0150 H        89 VAL    0.0900
   1392 HA        -65.8300   -7.6220  -39.1980 H        89 VAL    0.0900
   1393 HB        -67.7600   -6.6930  -41.4120 H        89 VAL    0.0900
   1394 HG11      -65.3360   -8.6050  -41.5300 H        89 VAL   -0.2700
   1395 HG12      -65.3970   -6.9350  -42.2100 H        89 VAL    0.0900
   1396 HG13      -66.4660   -8.2370  -42.8870 H        89 VAL    0.0900
   1397 HG21      -68.7120   -8.4230  -39.8750 H        89 VAL    0.0900
   1398 HG22      -67.3650   -9.5240  -40.3540 H        89 VAL    0.5100
   1399 HG23      -68.5510   -8.9350  -41.5980 H        89 VAL   -0.5100
   1400 N         -66.2380   -4.4770  -40.0800 N.am     90 THR   -0.4700
   1401 CA        -65.5790   -3.1850  -40.3160 C.3      90 THR    0.3100
   1402 C         -64.6440   -2.8190  -39.1570 C.2      90 THR    0.0700
   1403 O         -63.5180   -2.3840  -39.4040 O.2      90 THR    0.0900
   1404 CB        -66.6240   -2.0860  -40.6040 C.3      90 THR    0.1400
   1405 CG2       -65.9960   -0.7760  -41.0780 C.3      90 THR    0.0900
   1406 OG1       -67.5510   -2.5510  -41.5860 O.3      90 THR   -0.6600
   1407 HN        -67.2330   -4.4320  -40.0720 H        90 THR    0.4300
   1408 HA        -64.9120   -3.2980  -41.1580 H        90 THR   -0.2700
   1409 HB        -67.1780   -1.8370  -39.6740 H        90 THR    0.0900
   1410 HG1       -68.0750   -3.2290  -41.1530 H        90 THR    0.0900
   1411 HG21      -65.2820   -0.9740  -41.9060 H        90 THR    0.0900
   1412 HG22      -65.4450   -0.2970  -40.2410 H        90 THR    0.5100
   1413 HG23      -66.7870   -0.0890  -41.4480 H        90 THR   -0.5100
   1414 N         -65.1010   -3.0190  -37.9010 N.am     91 ALA   -0.4700
   1415 CA        -64.3180   -2.7350  -36.6980 C.3      91 ALA    0.3100
   1416 C         -63.1410   -3.6970  -36.5390 C.2      91 ALA    0.0700
   1417 O         -62.0460   -3.2470  -36.2040 O.2      91 ALA    0.0900
   1418 CB        -65.2050   -2.7780  -35.4620 C.3      91 ALA   -0.2700
   1419 HN        -66.0150   -3.3790  -37.7360 H        91 ALA    0.0900
   1420 HA        -63.8760   -1.7560  -36.8100 H        91 ALA    0.0900
   1421 HB1       -65.6660   -3.7840  -35.3560 H        91 ALA    0.0900
   1422 HB2       -66.0170   -2.0250  -35.5520 H        91 ALA    0.5100
   1423 HB3       -64.6000   -2.5680  -34.5540 H        91 ALA   -0.5100
   1424 N         -63.3530   -5.0080  -36.8050 N.am     92 SER   -0.4700
   1425 CA        -62.3320   -6.0540  -36.6970 C.3      92 SER    0.3100
   1426 C         -61.1610   -5.8660  -37.6630 C.2      92 SER    0.0700
   1427 O         -60.0110   -5.9660  -37.2340 O.2      92 SER    0.0900
   1428 CB        -62.9480   -7.4410  -36.8610 C.3      92 SER    0.0500
   1429 OG        -63.8590   -7.7290  -35.8150 O.3      92 SER    0.0900
   1430 HN        -64.2490   -5.3300  -37.0970 H        92 SER    0.0900
   1431 HA        -61.8660   -5.9640  -35.7270 H        92 SER   -0.6600
   1432 HB1       -62.1420   -8.2060  -36.8500 H        92 SER    0.4300
   1433 HB2       -63.4920   -7.4920  -37.8280 H        92 SER    0.5100
   1434 HG1       -64.7150   -7.4190  -36.1170 H        92 SER   -0.5100
   1435 N         -61.4450   -5.5780  -38.9570 N.am     93 ILE   -0.4700
   1436 CA        -60.4150   -5.3440  -39.9780 C.3      93 ILE    0.3100
   1437 C         -59.6100   -4.0640  -39.6790 C.2      93 ILE    0.0700
   1438 O         -58.3910   -4.0570  -39.8640 O.2      93 ILE    0.0900
   1439 CB        -60.9660   -5.4320  -41.4400 C.3      93 ILE   -0.0900
   1440 CG1       -59.8390   -5.4820  -42.4970 C.3      93 ILE    0.0900
   1441 CG2       -61.9800   -4.3290  -41.7600 C.3      93 ILE   -0.2700
   1442 CD        -59.4770   -6.8550  -42.9910 C.3      93 ILE    0.0900
   1443 HN        -62.3860   -5.5130  -39.2770 H        93 ILE    0.0900
   1444 HA        -59.6440   -6.0850  -39.8340 H        93 ILE    0.0900
   1445 HB        -61.4560   -6.4180  -41.5790 H        93 ILE   -0.1800
   1446 HG11      -58.9300   -5.0240  -42.0530 H        93 ILE    0.0900
   1447 HG12      -60.1580   -4.8750  -43.3700 H        93 ILE    0.0900
   1448 HG21      -61.5080   -3.3300  -41.6420 H        93 ILE   -0.2700
   1449 HG22      -62.8440   -4.3970  -41.0660 H        93 ILE    0.0900
   1450 HG23      -62.3340   -4.4330  -42.8090 H        93 ILE    0.0900
   1451 HD1       -60.3600   -7.3360  -43.4610 H        93 ILE    0.0900
   1452 HD2       -59.1390   -7.4860  -42.1410 H        93 ILE    0.5100
   1453 HD3       -58.6660   -6.7820  -43.7480 H        93 ILE   -0.5100
   1454 N         -60.2860   -3.0070  -39.1730 N.am     94 GLU   -0.4700
   1455 CA        -59.6720   -1.7310  -38.8060 C.3      94 GLU    0.3100
   1456 C         -58.7920   -1.8670  -37.5640 C.2      94 GLU    0.0700
   1457 O         -57.7090   -1.2810  -37.5310 O.2      94 GLU    0.0900
   1458 CB        -60.7340   -0.6390  -38.6110 C.3      94 GLU   -0.1800
   1459 CG        -61.1630    0.0260  -39.9080 C.3      94 GLU    0.0900
   1460 CD        -62.3180    1.0100  -39.8100 C.2      94 GLU    0.0900
   1461 OE1       -62.3990    1.7480  -38.8020 O.co2    94 GLU   -0.2800
   1462 OE2       -63.1180    1.0700  -40.7700 O.co2    94 GLU    0.0900
   1463 HN        -61.2700   -3.0550  -39.0250 H        94 GLU    0.0900
   1464 HA        -58.9910   -1.4520  -39.5950 H        94 GLU    0.6200
   1465 HB1       -60.3220    0.1380  -37.9330 H        94 GLU   -0.7600
   1466 HB2       -61.6270   -1.0950  -38.1340 H        94 GLU   -0.7600
   1467 HG1       -61.4620   -0.7710  -40.6210 H        94 GLU    0.5100
   1468 HG2       -60.2900    0.5760  -40.3180 H        94 GLU   -0.5100
   1469 N         -59.2430   -2.6530  -36.5580 N.am     95 THR   -0.4700
   1470 CA        -58.5000   -2.9140  -35.3190 C.3      95 THR    0.3100
   1471 C         -57.2220   -3.7040  -35.6300 C.2      95 THR    0.0700
   1472 O         -56.1560   -3.3540  -35.1210 O.2      95 THR    0.0900
   1473 CB        -59.4040   -3.5760  -34.2600 C.3      95 THR    0.1400
   1474 CG2       -58.7050   -3.7650  -32.9200 C.3      95 THR    0.0900
   1475 OG1       -60.5670   -2.7690  -34.0660 O.3      95 THR   -0.6600
   1476 HN        -60.1300   -3.1040  -36.6180 H        95 THR    0.4300
   1477 HA        -58.1240   -1.9710  -34.9520 H        95 THR   -0.2700
   1478 HB        -59.7160   -4.5860  -34.6030 H        95 THR    0.0900
   1479 HG1       -61.0850   -2.8540  -34.8700 H        95 THR    0.0900
   1480 HG21      -58.3820   -2.7820  -32.5150 H        95 THR    0.0900
   1481 HG22      -57.8070   -4.4060  -33.0490 H        95 THR    0.5100
   1482 HG23      -59.4010   -4.2370  -32.1930 H        95 THR   -0.5100
   1483 N         -57.3240   -4.7340  -36.5040 N.am     96 LEU   -0.4700
   1484 CA        -56.1950   -5.5540  -36.9510 C.3      96 LEU    0.3100
   1485 C         -55.2050   -4.7240  -37.7730 C.2      96 LEU    0.0700
   1486 O         -54.0030   -4.9880  -37.7280 O.2      96 LEU    0.0900
   1487 CB        -56.6760   -6.7660  -37.7690 C.3      96 LEU   -0.1800
   1488 CG        -57.2410   -7.9470  -36.9790 C.3      96 LEU    0.0900
   1489 CD1       -58.1420   -8.7980  -37.8480 C.3      96 LEU    0.0900
   1490 CD2       -56.1370   -8.7960  -36.3750 C.3      96 LEU   -0.0900
   1491 HN        -58.2050   -4.9870  -36.8940 H        96 LEU    0.0900
   1492 HA        -55.6580   -5.8860  -36.0760 H        96 LEU   -0.2700
   1493 HB1       -55.8150   -7.1360  -38.3630 H        96 LEU    0.0900
   1494 HB2       -57.4680   -6.4130  -38.4620 H        96 LEU    0.0900
   1495 HG        -57.8210   -7.5650  -36.1130 H        96 LEU    0.0900
   1496 HD11      -57.5730   -9.1950  -38.7150 H        96 LEU   -0.2700
   1497 HD12      -58.9870   -8.1860  -38.2300 H        96 LEU    0.0900
   1498 HD13      -58.5350   -9.6540  -37.2610 H        96 LEU    0.0900
   1499 HD21      -55.4150   -8.1510  -35.8290 H        96 LEU    0.0900
   1500 HD22      -55.5920   -9.3360  -37.1790 H        96 LEU    0.5100
   1501 HD23      -56.5700   -9.5280  -35.6610 H        96 LEU   -0.5100
   1502 N         -55.7180   -3.7170  -38.5100 N.am     97 CYS   -0.4700
   1503 CA        -54.9290   -2.7850  -39.3130 C.3      97 CYS    0.3100
   1504 C         -54.1450   -1.8410  -38.3940 C.2      97 CYS    0.0700
   1505 O         -52.9870   -1.5390  -38.6790 O.2      97 CYS    0.0900
   1506 CB        -55.8270   -2.0120  -40.2770 C.3      97 CYS   -0.1100
   1507 SG        -54.9360   -0.9360  -41.4270 S.3      97 CYS    0.0900
   1508 HN        -56.7010   -3.5590  -38.5390 H        97 CYS    0.0900
   1509 HA        -54.1930   -3.3550  -39.8600 H        97 CYS   -0.2300
   1510 HB1       -56.5270   -1.3940  -39.6750 H        97 CYS    0.1600
   1511 HB2       -56.4210   -2.7470  -40.8580 H        97 CYS    0.5100
   1512 HG1       -54.6030   -1.9090  -42.2610 H        97 CYS   -0.5100
   1513 N         -54.7790   -1.3940  -37.2820 N.am     98 VAL   -0.4700
   1514 CA        -54.1900   -0.5180  -36.2640 C.3      98 VAL    0.3100
   1515 C         -53.0360   -1.2410  -35.5470 C.2      98 VAL    0.0700
   1516 O         -51.9620   -0.6540  -35.3900 O.2      98 VAL    0.0900
   1517 CB        -55.2700    0.0500  -35.2940 C.3      98 VAL   -0.0900
   1518 CG1       -54.6640    0.5560  -33.9850 C.3      98 VAL    0.0900
   1519 CG2       -56.0800    1.1570  -35.9660 C.3      98 VAL   -0.2700
   1520 HN        -55.7230   -1.6570  -37.1000 H        98 VAL    0.0900
   1521 HA        -53.6900    0.2910  -36.7750 H        98 VAL    0.0900
   1522 HB        -56.0040   -0.7510  -35.0650 H        98 VAL    0.0900
   1523 HG11      -53.8100    1.2350  -34.1960 H        98 VAL   -0.2700
   1524 HG12      -54.2950   -0.3020  -33.3830 H        98 VAL    0.0900
   1525 HG13      -55.4290    1.1170  -33.4070 H        98 VAL    0.0900
   1526 HG21      -56.4440    0.8150  -36.9590 H        98 VAL    0.0900
   1527 HG22      -55.4430    2.0550  -36.1120 H        98 VAL    0.5100
   1528 HG23      -56.9580    1.4190  -35.3370 H        98 VAL   -0.5100
   1529 N         -53.2470   -2.5240  -35.1620 N.am     99 ILE   -0.4700
   1530 CA        -52.2520   -3.3850  -34.5070 C.3      99 ILE    0.3100
   1531 C         -50.9990   -3.5150  -35.3910 C.2      99 ILE    0.0700
   1532 O         -49.8830   -3.3790  -34.8850 O.2      99 ILE    0.0900
   1533 CB        -52.8680   -4.7610  -34.0910 C.3      99 ILE   -0.0900
   1534 CG1       -53.9060   -4.5820  -32.9610 C.3      99 ILE    0.0900
   1535 CG2       -51.7880   -5.7820  -33.6740 C.3      99 ILE   -0.2700
   1536 CD        -55.0030   -5.6610  -32.8870 C.3      99 ILE    0.0900
   1537 HN        -54.1300   -2.9580  -35.3160 H        99 ILE    0.0900
   1538 HA        -51.8870   -2.8620  -33.6340 H        99 ILE    0.0900
   1539 HB        -53.4410   -5.1730  -34.9490 H        99 ILE   -0.1800
   1540 HG11      -54.4010   -3.5970  -33.1010 H        99 ILE    0.0900
   1541 HG12      -53.3630   -4.5770  -31.9930 H        99 ILE    0.0900
   1542 HG21      -51.2110   -5.3950  -32.8080 H        99 ILE   -0.2700
   1543 HG22      -51.0870   -5.9570  -34.5180 H        99 ILE    0.0900
   1544 HG23      -52.2670   -6.7410  -33.3800 H        99 ILE    0.0900
   1545 HD1       -54.5450   -6.6600  -32.7270 H        99 ILE    0.0900
   1546 HD2       -55.5760   -5.6820  -33.8390 H        99 ILE    0.5100
   1547 HD3       -55.6900   -5.4450  -32.0420 H        99 ILE   -0.5100
   1548 N         -51.1960   -3.7140  -36.7160 N.am    100 ALA   -0.4700
   1549 CA        -50.1300   -3.8270  -37.7160 C.3     100 ALA    0.3100
   1550 C         -49.2580   -2.5710  -37.7700 C.2     100 ALA    0.0700
   1551 O         -48.0350   -2.6850  -37.8570 O.2     100 ALA    0.0900
   1552 CB        -50.7260   -4.1190  -39.0860 C.3     100 ALA   -0.2700
   1553 HN        -52.1180   -3.7970  -37.0830 H       100 ALA    0.0900
   1554 HA        -49.4680   -4.6250  -37.4140 H       100 ALA    0.0900
   1555 HB1       -51.4140   -3.3000  -39.3860 H       100 ALA    0.0900
   1556 HB2       -51.3000   -5.0700  -39.0540 H       100 ALA    0.5100
   1557 HB3       -49.9150   -4.1960  -39.8430 H       100 ALA   -0.5100
   1558 N         -49.8850   -1.3770  -37.6860 N.am    101 VAL   -0.4700
   1559 CA        -49.2020   -0.0790  -37.6820 C.3     101 VAL    0.3100
   1560 C         -48.5060    0.1240  -36.3240 C.2     101 VAL    0.0700
   1561 O         -47.3470    0.5450  -36.2910 O.2     101 VAL    0.0900
   1562 CB        -50.1580    1.0930  -38.0610 C.3     101 VAL   -0.0900
   1563 CG1       -49.4490    2.4460  -37.9990 C.3     101 VAL    0.0900
   1564 CG2       -50.7700    0.8820  -39.4430 C.3     101 VAL   -0.2700
   1565 HN        -50.8780   -1.3260  -37.6190 H       101 VAL    0.0900
   1566 HA        -48.3900   -0.1360  -38.3910 H       101 VAL    0.0900
   1567 HB        -51.0170    1.1020  -37.3560 H       101 VAL    0.0900
   1568 HG11      -48.5920    2.4610  -38.7050 H       101 VAL   -0.2700
   1569 HG12      -49.0650    2.6250  -36.9720 H       101 VAL    0.0900
   1570 HG13      -50.1550    3.2570  -38.2810 H       101 VAL    0.0900
   1571 HG21      -51.3530   -0.0630  -39.4630 H       101 VAL    0.0900
   1572 HG22      -49.9640    0.8190  -40.2060 H       101 VAL    0.5100
   1573 HG23      -51.4510    1.7250  -39.6880 H       101 VAL   -0.5100
   1574 N         -49.2030   -0.2120  -35.2120 N.am    102 ASP   -0.4700
   1575 CA        -48.6990   -0.1050  -33.8380 C.3     102 ASP    0.3100
   1576 C         -47.4570   -0.9670  -33.6100 C.2     102 ASP    0.0700
   1577 O         -46.5150   -0.5080  -32.9630 O.2     102 ASP    0.0900
   1578 CB        -49.7970   -0.4600  -32.8190 C.3     102 ASP   -0.2800
   1579 CG        -49.4210   -0.1530  -31.3830 C.2     102 ASP    0.0900
   1580 OD1       -49.6300    0.9990  -30.9490 O.co2   102 ASP    0.0900
   1581 OD2       -48.9130   -1.0660  -30.6930 O.co2   102 ASP    0.6200
   1582 HN        -50.1330   -0.5630  -35.2840 H       102 ASP   -0.7600
   1583 HA        -48.3610    0.9100  -33.6850 H       102 ASP   -0.7600
   1584 HB1       -50.0160   -1.5460  -32.8960 H       102 ASP    0.5100
   1585 HB2       -50.7140    0.1150  -33.0680 H       102 ASP   -0.5100
   1586 N         -47.4500   -2.2080  -34.1510 N.am    103 ARG   -0.4700
   1587 CA        -46.3210   -3.1320  -34.0330 C.3     103 ARG    0.3100
   1588 C         -45.1110   -2.6730  -34.8430 C.2     103 ARG    0.0700
   1589 O         -43.9820   -2.9180  -34.4220 O.2     103 ARG    0.0900
   1590 CB        -46.7200   -4.5790  -34.3950 C.3     103 ARG   -0.1800
   1591 CG        -47.6190   -5.2860  -33.3700 C.3     103 ARG    0.0900
   1592 CD        -46.8830   -5.7800  -32.1320 C.3     103 ARG    0.0900
   1593 NE        -46.7980   -4.7420  -31.0990 N.pl3   103 ARG   -0.1800
   1594 CZ        -46.2430   -4.9110  -29.9030 C.cat   103 ARG    0.0900
   1595 NH1       -45.7190   -6.0850  -29.5650 N.pl3   103 ARG    0.0900
   1596 NH2       -46.2140   -3.9120  -29.0330 N.pl3   103 ARG    0.2000
   1597 HN        -48.2300   -2.5530  -34.6660 H       103 ARG    0.0900
   1598 HA        -45.9680   -3.0910  -33.0130 H       103 ARG    0.0900
   1599 HB1       -45.7910   -5.1760  -34.5080 H       103 ARG   -0.7000
   1600 HB2       -47.2550   -4.5580  -35.3670 H       103 ARG    0.4400
   1601 HG1       -48.0990   -6.1560  -33.8650 H       103 ARG    0.6400
   1602 HG2       -48.4090   -4.5740  -33.0480 H       103 ARG   -0.8000
   1603 HD1       -45.8460   -6.0720  -32.4040 H       103 ARG    0.4600
   1604 HD2       -47.4230   -6.6470  -31.6960 H       103 ARG    0.4600
   1605 HE        -47.1850   -3.8450  -31.3090 H       103 ARG   -0.8000
   1606 HH11      -45.7400   -6.8470  -30.2120 H       103 ARG    0.4600
   1607 HH12      -45.3030   -6.2060  -28.6640 H       103 ARG    0.4600
   1608 HH21      -46.6100   -3.0270  -29.2760 H       103 ARG    0.5100
   1609 HH22      -45.7940   -4.0430  -28.1350 H       103 ARG   -0.5100
   1610 N         -45.3450   -1.9880  -35.9870 N.am    104 TYR   -0.4700
   1611 CA        -44.2880   -1.4480  -36.8450 C.3     104 TYR    0.3100
   1612 C         -43.5900   -0.2640  -36.1730 C.2     104 TYR    0.0700
   1613 O         -42.3650   -0.1580  -36.2450 O.2     104 TYR    0.0900
   1614 CB        -44.8360   -1.0550  -38.2330 C.3     104 TYR   -0.1800
   1615 CG        -43.8180   -0.3850  -39.1330 C.ar    104 TYR    0.0900
   1616 CD1       -42.8130   -1.1250  -39.7550 C.ar    104 TYR    0.0900
   1617 CD2       -43.8610    0.9870  -39.3680 C.ar    104 TYR    0.0000
   1618 CE1       -41.8670   -0.5090  -40.5740 C.ar    104 TYR   -0.1150
   1619 CE2       -42.9200    1.6110  -40.1850 C.ar    104 TYR    0.1150
   1620 CZ        -41.9260    0.8580  -40.7880 C.ar    104 TYR   -0.1150
   1621 OH        -41.0000    1.4700  -41.6020 O.3     104 TYR    0.1150
   1622 HN        -46.2740   -1.8190  -36.3040 H       104 TYR    0.1100
   1623 HA        -43.5250   -2.2040  -36.9460 H       104 TYR   -0.5400
   1624 HB1       -45.6770   -0.3420  -38.1040 H       104 TYR    0.4300
   1625 HB2       -45.1860   -1.9680  -38.7590 H       104 TYR   -0.1150
   1626 HD1       -42.7680   -2.1920  -39.6020 H       104 TYR    0.1150
   1627 HD2       -44.6370    1.5790  -38.9070 H       104 TYR   -0.1150
   1628 HE1       -41.0890   -1.0980  -41.0400 H       104 TYR    0.1150
   1629 HE2       -42.9660    2.6780  -40.3470 H       104 TYR    0.5100
   1630 HH        -40.2380    0.8910  -41.6710 H       104 TYR   -0.5100
   1631 N         -44.3680    0.6240  -35.5230 N.am    105 PHE   -0.4700
   1632 CA        -43.8370    1.7870  -34.8170 C.3     105 PHE    0.3100
   1633 C         -43.1440    1.4090  -33.5050 C.2     105 PHE    0.0700
   1634 O         -42.3090    2.1730  -33.0230 O.2     105 PHE    0.0900
   1635 CB        -44.9240    2.8550  -34.6010 C.3     105 PHE   -0.1800
   1636 CG        -45.1000    3.7910  -35.7720 C.ar    105 PHE    0.0900
   1637 CD1       -44.2820    4.9070  -35.9250 C.ar    105 PHE    0.0900
   1638 CD2       -46.0920    3.5660  -36.7220 C.ar    105 PHE    0.0000
   1639 CE1       -44.4460    5.7720  -37.0110 C.ar    105 PHE   -0.1150
   1640 CE2       -46.2560    4.4320  -37.8060 C.ar    105 PHE    0.1150
   1641 CZ        -45.4330    5.5300  -37.9450 C.ar    105 PHE   -0.1150
   1642 HN        -45.3590    0.5220  -35.4940 H       105 PHE    0.1150
   1643 HA        -43.0300    2.1930  -35.4090 H       105 PHE   -0.1150
   1644 HB1       -44.6550    3.4780  -33.7210 H       105 PHE    0.1150
   1645 HB2       -45.9010    2.3550  -34.4300 H       105 PHE   -0.1150
   1646 HD1       -43.5100    5.1060  -35.1950 H       105 PHE    0.1150
   1647 HD2       -46.7430    2.7110  -36.6210 H       105 PHE   -0.1150
   1648 HE1       -43.8000    6.6300  -37.1190 H       105 PHE    0.1150
   1649 HE2       -47.0280    4.2420  -38.5370 H       105 PHE    0.5100
   1650 HZ        -45.5600    6.1990  -38.7840 H       105 PHE   -0.5100
   1651 N         -43.4700    0.2240  -32.9430 N.am    106 ALA   -0.4700
   1652 CA        -42.8690   -0.2970  -31.7160 C.3     106 ALA    0.3100
   1653 C         -41.5600   -1.0380  -32.0090 C.2     106 ALA    0.0700
   1654 O         -40.6350   -0.9790  -31.1970 O.2     106 ALA    0.0900
   1655 CB        -43.8450   -1.2180  -30.9990 C.3     106 ALA   -0.2700
   1656 HN        -44.1610   -0.3650  -33.3550 H       106 ALA    0.0900
   1657 HA        -42.6110    0.5430  -31.0860 H       106 ALA    0.0900
   1658 HB1       -44.1150   -2.0740  -31.6550 H       106 ALA    0.0900
   1659 HB2       -44.7720   -0.6620  -30.7430 H       106 ALA    0.5100
   1660 HB3       -43.3790   -1.6160  -30.0710 H       106 ALA   -0.5100
   1661 N         -41.4820   -1.7300  -33.1690 N.am    107 ILE   -0.4700
   1662 CA        -40.2950   -2.4780  -33.5970 C.3     107 ILE    0.3100
   1663 C         -39.1770   -1.5610  -34.1340 C.2     107 ILE    0.0700
   1664 O         -37.9980   -1.8770  -33.9640 O.2     107 ILE    0.0900
   1665 CB        -40.6590   -3.6720  -34.5380 C.3     107 ILE   -0.0900
   1666 CG1       -39.5920   -4.7860  -34.4880 C.3     107 ILE    0.0900
   1667 CG2       -40.9790   -3.2330  -35.9790 C.3     107 ILE   -0.2700
   1668 CD        -40.1260   -6.2080  -34.6970 C.3     107 ILE    0.0900
   1669 HN        -42.2500   -1.7630  -33.8010 H       107 ILE    0.0900
   1670 HA        -39.8020   -2.8460  -32.7090 H       107 ILE    0.0900
   1671 HB        -41.5450   -4.1960  -34.1210 H       107 ILE   -0.1800
   1672 HG11      -39.0950   -4.7450  -33.4970 H       107 ILE    0.0900
   1673 HG12      -38.8390   -4.5790  -35.2780 H       107 ILE    0.0900
   1674 HG21      -40.0540   -2.8820  -36.4850 H       107 ILE   -0.2700
   1675 HG22      -41.7130   -2.3990  -35.9650 H       107 ILE    0.0900
   1676 HG23      -41.3940   -4.0880  -36.5520 H       107 ILE    0.0900
   1677 HD1       -40.6140   -6.2900  -35.6920 H       107 ILE    0.0900
   1678 HD2       -40.8740   -6.4500  -33.9140 H       107 ILE    0.5100
   1679 HD3       -39.2880   -6.9370  -34.6520 H       107 ILE   -0.5100
   1680 N         -39.5510   -0.4220  -34.7590 N.am    108 THR   -0.4700
   1681 CA        -38.6160    0.5620  -35.3220 C.3     108 THR    0.3100
   1682 C         -38.1390    1.5800  -34.2780 C.2     108 THR    0.0700
   1683 O         -37.1140    2.2350  -34.4840 O.2     108 THR    0.0900
   1684 CB        -39.2140    1.2480  -36.5640 C.3     108 THR    0.1400
   1685 CG2       -39.3220    0.3080  -37.7650 C.3     108 THR    0.0900
   1686 OG1       -40.4940    1.7940  -36.2430 O.3     108 THR   -0.6600
   1687 HN        -40.5140   -0.1930  -34.8680 H       108 THR    0.4300
   1688 HA        -37.7060    0.0430  -35.5840 H       108 THR   -0.2700
   1689 HB        -38.5450    2.0680  -36.9010 H       108 THR    0.0900
   1690 HG1       -41.1320    1.1000  -36.4290 H       108 THR    0.0900
   1691 HG21      -39.9740   -0.5560  -37.5150 H       108 THR    0.0900
   1692 HG22      -38.3150   -0.0730  -38.0380 H       108 THR    0.5100
   1693 HG23      -39.7630    0.8490  -38.6290 H       108 THR   -0.5100
   1694 N         -38.8830    1.7060  -33.1580 N.am    109 SER   -0.4700
   1695 CA        -38.6080    2.6030  -32.0330 C.3     109 SER    0.3100
   1696 C         -37.2800    2.2490  -31.3400 C.2     109 SER    0.0700
   1697 O         -36.9680    1.0590  -31.2480 O.2     109 SER    0.0900
   1698 CB        -39.7510    2.5190  -31.0210 C.3     109 SER    0.0500
   1699 OG        -39.6030    3.4180  -29.9330 O.3     109 SER    0.0900
   1700 HN        -39.7050    1.1570  -33.0440 H       109 SER    0.0900
   1701 HA        -38.5130    3.6090  -32.4150 H       109 SER   -0.6600
   1702 HB1       -39.7950    1.4870  -30.6110 H       109 SER    0.4300
   1703 HB2       -40.7070    2.7550  -31.5340 H       109 SER    0.5100
   1704 HG1       -40.2760    3.1720  -29.2930 H       109 SER   -0.5100
   1705 N         -36.4940    3.2400  -30.8200 N.am    110 PRO   -0.2900
   1706 CA        -35.2400    2.8970  -30.1140 C.3     110 PRO    0.0000
   1707 C         -35.4930    2.0440  -28.8700 C.2     110 PRO    0.0900
   1708 O         -34.6470    1.2330  -28.4910 O.2     110 PRO    0.0900
   1709 CB        -34.6460    4.2640  -29.7480 C.3     110 PRO    0.0200
   1710 CG        -35.3360    5.2450  -30.6360 C.3     110 PRO    0.0900
   1711 CD        -36.7100    4.6990  -30.8320 C.3     110 PRO   -0.1800
   1712 HA        -34.6110    2.2890  -30.7420 H       110 PRO    0.0900
   1713 HB1       -33.5500    4.2750  -29.9290 H       110 PRO    0.0900
   1714 HB2       -34.8360    4.5010  -28.6790 H       110 PRO   -0.1800
   1715 HG1       -35.3760    6.2470  -30.1570 H       110 PRO    0.0900
   1716 HG2       -34.8070    5.3330  -31.6090 H       110 PRO    0.0900
   1717 HD1       -37.3890    4.9930  -30.0040 H       110 PRO    0.5100
   1718 HD2       -37.1420    5.0140  -31.8050 H       110 PRO   -0.5100
   1719 N         -36.6810    2.2180  -28.2580 N.am    111 PHE   -0.4700
   1720 CA        -37.1660    1.4550  -27.1160 C.3     111 PHE    0.3100
   1721 C         -38.0480    0.3530  -27.7280 C.2     111 PHE    0.0700
   1722 O         -39.2790    0.4610  -27.7400 O.2     111 PHE    0.0900
   1723 CB        -37.9660    2.3550  -26.1390 C.3     111 PHE   -0.1800
   1724 CG        -37.6150    3.8270  -26.1570 C.ar    111 PHE    0.0900
   1725 CD1       -38.4050    4.7400  -26.8470 C.ar    111 PHE    0.0900
   1726 CD2       -36.4930    4.2990  -25.4850 C.ar    111 PHE    0.0000
   1727 CE1       -38.0780    6.1000  -26.8660 C.ar    111 PHE   -0.1150
   1728 CE2       -36.1680    5.6600  -25.5020 C.ar    111 PHE    0.1150
   1729 CZ        -36.9610    6.5520  -26.1930 C.ar    111 PHE   -0.1150
   1730 HN        -37.3130    2.9160  -28.5810 H       111 PHE    0.1150
   1731 HA        -36.3110    1.0290  -26.6130 H       111 PHE   -0.1150
   1732 HB1       -37.7920    1.9990  -25.1010 H       111 PHE    0.1150
   1733 HB2       -39.0460    2.2830  -26.3910 H       111 PHE   -0.1150
   1734 HD1       -39.2810    4.3940  -27.3750 H       111 PHE    0.1150
   1735 HD2       -35.8650    3.6070  -24.9430 H       111 PHE   -0.1150
   1736 HE1       -38.7000    6.7960  -27.4080 H       111 PHE    0.1150
   1737 HE2       -35.2940    6.0130  -24.9740 H       111 PHE    0.5100
   1738 HZ        -36.7090    7.6020  -26.2070 H       111 PHE   -0.5100
   1739 N         -37.3860   -0.6690  -28.3160 N.am    112 LYS   -0.4700
   1740 CA        -37.9870   -1.8070  -29.0220 C.3     112 LYS    0.3100
   1741 C         -39.0910   -2.5350  -28.2650 C.2     112 LYS    0.0700
   1742 O         -39.0170   -2.6830  -27.0440 O.2     112 LYS    0.0900
   1743 CB        -36.9040   -2.8020  -29.4760 C.3     112 LYS   -0.1800
   1744 CG        -36.5420   -2.6950  -30.9540 C.3     112 LYS    0.0900
   1745 CD        -35.2700   -1.8870  -31.1810 C.3     112 LYS    0.0900
   1746 CE        -34.8700   -1.8690  -32.6360 C.3     112 LYS   -0.1800
   1747 NZ        -33.6610   -1.0350  -32.8650 N.4     112 LYS    0.0900
   1748 HN        -36.3900   -0.6910  -28.2920 H       112 LYS    0.0900
   1749 HA        -38.5240   -1.4230  -29.8750 H       112 LYS   -0.1800
   1750 HB1       -37.2680   -3.8320  -29.2770 H       112 LYS    0.0900
   1751 HB2       -35.9870   -2.6230  -28.8750 H       112 LYS    0.0900
   1752 HG1       -37.3800   -2.2070  -31.4950 H       112 LYS    0.2100
   1753 HG2       -36.3960   -3.7170  -31.3630 H       112 LYS    0.0500
   1754 HD1       -34.4460   -2.3320  -30.5840 H       112 LYS    0.0500
   1755 HD2       -35.4380   -0.8430  -30.8380 H       112 LYS   -0.3000
   1756 HE1       -35.6950   -1.4430  -33.2470 H       112 LYS    0.3300
   1757 HE2       -34.6380   -2.9010  -32.9740 H       112 LYS    0.3300
   1758 HZ1       -32.8310   -1.5060  -32.4530 H       112 LYS    0.3300
   1759 HZ2       -33.7900   -0.1060  -32.4160 H       112 LYS    0.5100
   1760 HZ3       -33.5170   -0.9080  -33.8870 H       112 LYS   -0.5100
   1761 N         -40.1260   -2.9760  -29.0150 N.am    113 TYR   -0.4700
   1762 CA        -41.3080   -3.7120  -28.5450 C.3     113 TYR    0.3100
   1763 C         -42.2170   -2.9650  -27.5530 C.2     113 TYR    0.0700
   1764 O         -43.1280   -3.5640  -26.9750 O.2     113 TYR    0.0900
   1765 CB        -40.9520   -5.1450  -28.0850 C.3     113 TYR   -0.1800
   1766 CG        -40.3060   -5.9720  -29.1750 C.ar    113 TYR    0.0900
   1767 CD1       -41.0770   -6.6170  -30.1380 C.ar    113 TYR    0.0900
   1768 CD2       -38.9220   -6.0980  -29.2530 C.ar    113 TYR    0.0000
   1769 CE1       -40.4850   -7.3640  -31.1540 C.ar    113 TYR   -0.1150
   1770 CE2       -38.3190   -6.8420  -30.2660 C.ar    113 TYR    0.1150
   1771 CZ        -39.1060   -7.4750  -31.2140 C.ar    113 TYR   -0.1150
   1772 OH        -38.5180   -8.2190  -32.2090 O.3     113 TYR    0.1150
   1773 HN        -40.1280   -2.8060  -29.9950 H       113 TYR    0.1100
   1774 HA        -42.0160   -3.7500  -29.3590 H       113 TYR   -0.5400
   1775 HB1       -41.8780   -5.6740  -27.7720 H       113 TYR    0.4300
   1776 HB2       -40.2360   -5.0950  -27.2370 H       113 TYR   -0.1150
   1777 HD1       -42.1530   -6.5360  -30.0960 H       113 TYR    0.1150
   1778 HD2       -38.3020   -5.6090  -28.5140 H       113 TYR   -0.1150
   1779 HE1       -41.1010   -7.8560  -31.8940 H       113 TYR    0.1150
   1780 HE2       -37.2430   -6.9250  -30.3110 H       113 TYR    0.5100
   1781 HH        -37.5860   -8.3100  -32.0000 H       113 TYR   -0.5100
   1782 N         -42.0020   -1.6440  -27.4020 N.am    114 GLN   -0.4700
   1783 CA        -42.7870   -0.7730  -26.5310 C.3     114 GLN    0.3100
   1784 C         -43.5670    0.2170  -27.3920 C.2     114 GLN    0.0700
   1785 O         -42.9670    0.9760  -28.1590 O.2     114 GLN    0.0900
   1786 CB        -41.8830   -0.0500  -25.5150 C.3     114 GLN   -0.1800
   1787 CG        -41.3430   -0.9670  -24.4210 C.3     114 GLN    0.0900
   1788 CD        -40.1340   -0.3820  -23.7370 C.2     114 GLN    0.0900
   1789 NE2       -40.3370    0.1890  -22.5580 N.am    114 GLN   -0.1800
   1790 OE1       -39.0080   -0.4500  -24.2420 O.2     114 GLN    0.0900
   1791 HN        -41.2680   -1.1880  -27.8980 H       114 GLN    0.0900
   1792 HA        -43.5140   -1.3830  -26.0170 H       114 GLN    0.5500
   1793 HB1       -42.4670    0.7640  -25.0370 H       114 GLN   -0.5500
   1794 HB2       -41.0230    0.3950  -26.0590 H       114 GLN   -0.6200
   1795 HG1       -41.0600   -1.9420  -24.8710 H       114 GLN    0.3200
   1796 HG2       -42.1350   -1.1340  -23.6610 H       114 GLN    0.3000
   1797 HE21      -39.5700    0.5940  -22.0590 H       114 GLN    0.5100
   1798 HE22      -41.2570    0.2150  -22.1660 H       114 GLN   -0.5100
   1799 N         -44.9120    0.1690  -27.2990 N.am    115 SER   -0.4700
   1800 CA        -45.8290    1.0170  -28.0660 C.3     115 SER    0.3100
   1801 C         -45.6980    2.4950  -27.7010 C.2     115 SER    0.0700
   1802 O         -45.6020    2.8340  -26.5200 O.2     115 SER    0.0900
   1803 CB        -47.2690    0.5470  -27.8840 C.3     115 SER    0.0500
   1804 OG        -48.1620    1.2680  -28.7170 O.3     115 SER    0.0900
   1805 HN        -45.3570   -0.4710  -26.6800 H       115 SER    0.0900
   1806 HA        -45.5450    0.9640  -29.1060 H       115 SER   -0.6600
   1807 HB1       -47.5760    0.6960  -26.8270 H       115 SER    0.4300
   1808 HB2       -47.3410   -0.5310  -28.1420 H       115 SER    0.5100
   1809 HG1       -48.4580    0.6470  -29.3880 H       115 SER   -0.5100
   1810 N         -45.6890    3.3690  -28.7280 N.am    116 LEU   -0.4700
   1811 CA        -45.5670    4.8210  -28.5760 C.3     116 LEU    0.3100
   1812 C         -46.8090    5.4590  -27.9480 C.2     116 LEU    0.0700
   1813 O         -46.6970    6.5040  -27.3040 O.2     116 LEU    0.0900
   1814 CB        -45.2450    5.4900  -29.9280 C.3     116 LEU   -0.1800
   1815 CG        -43.8610    5.2130  -30.5260 C.3     116 LEU    0.0900
   1816 CD1       -43.8640    5.4480  -32.0220 C.3     116 LEU    0.0900
   1817 CD2       -42.7790    6.0660  -29.8680 C.3     116 LEU   -0.0900
   1818 HN        -45.7690    3.0500  -29.6680 H       116 LEU    0.0900
   1819 HA        -44.7790    5.0180  -27.8650 H       116 LEU   -0.2700
   1820 HB1       -45.3400    6.5890  -29.7920 H       116 LEU    0.0900
   1821 HB2       -46.0040    5.1500  -30.6630 H       116 LEU    0.0900
   1822 HG        -43.5770    4.1590  -30.3210 H       116 LEU    0.0900
   1823 HD11      -43.7760    6.5350  -32.2380 H       116 LEU   -0.2700
   1824 HD12      -44.8130    5.0740  -32.4610 H       116 LEU    0.0900
   1825 HD13      -43.0030    4.9230  -32.4890 H       116 LEU    0.0900
   1826 HD21      -42.7320    5.8480  -28.7790 H       116 LEU    0.0900
   1827 HD22      -43.0110    7.1430  -30.0050 H       116 LEU    0.5100
   1828 HD23      -41.7900    5.8370  -30.3180 H       116 LEU   -0.5100
   1829 N         -47.9860    4.8310  -28.1340 N.am    117 LEU   -0.4700
   1830 CA        -49.2620    5.3000  -27.5960 C.3     117 LEU    0.3100
   1831 C         -49.4310    4.9170  -26.1250 C.2     117 LEU    0.0700
   1832 O         -49.0930    3.7950  -25.7360 O.2     117 LEU    0.0900
   1833 CB        -50.4340    4.7350  -28.4200 C.3     117 LEU   -0.1800
   1834 CG        -50.6010    5.2780  -29.8400 C.3     117 LEU    0.0900
   1835 CD1       -51.0700    4.1910  -30.7820 C.3     117 LEU    0.0900
   1836 CD2       -51.5560    6.4610  -29.8700 C.3     117 LEU   -0.0900
   1837 HN        -48.0380    3.9890  -28.6640 H       117 LEU    0.0900
   1838 HA        -49.2650    6.3790  -27.6320 H       117 LEU   -0.2700
   1839 HB1       -51.3710    4.9460  -27.8640 H       117 LEU    0.0900
   1840 HB2       -50.2970    3.6360  -28.4930 H       117 LEU    0.0900
   1841 HG        -49.6270    5.6770  -30.1950 H       117 LEU    0.0900
   1842 HD11      -52.0490    3.7880  -30.4430 H       117 LEU   -0.2700
   1843 HD12      -50.3320    3.3620  -30.8000 H       117 LEU    0.0900
   1844 HD13      -51.1930    4.6060  -31.8060 H       117 LEU    0.0900
   1845 HD21      -51.1690    7.2810  -29.2270 H       117 LEU    0.0900
   1846 HD22      -52.5530    6.1520  -29.4890 H       117 LEU    0.5100
   1847 HD23      -51.6550    6.8410  -30.9090 H       117 LEU   -0.5100
   1848 N         -49.9570    5.8520  -25.3110 N.am    118 THR   -0.4700
   1849 CA        -50.2200    5.6420  -23.8820 C.3     118 THR    0.3100
   1850 C         -51.5920    4.9730  -23.7030 C.2     118 THR    0.0700
   1851 O         -52.3570    4.9050  -24.6660 O.2     118 THR    0.0900
   1852 CB        -50.1040    6.9650  -23.0970 C.3     118 THR    0.1400
   1853 CG2       -48.6800    7.5170  -23.0720 C.3     118 THR    0.0900
   1854 OG1       -51.0020    7.9310  -23.6460 O.3     118 THR   -0.6600
   1855 HN        -50.1970    6.7550  -25.6560 H       118 THR    0.4300
   1856 HA        -49.5010    4.9260  -23.5120 H       118 THR   -0.2700
   1857 HB        -50.3660    6.7950  -22.0300 H       118 THR    0.0900
   1858 HG1       -51.0060    8.6680  -23.0300 H       118 THR    0.0900
   1859 HG21      -48.3300    7.7130  -24.1090 H       118 THR    0.0900
   1860 HG22      -47.9970    6.7800  -22.6000 H       118 THR    0.5100
   1861 HG23      -48.6540    8.4710  -22.5030 H       118 THR   -0.5100
   1862 N         -51.8990    4.4730  -22.4790 N.am    119 LYS   -0.4700
   1863 CA        -53.1660    3.7990  -22.1520 C.3     119 LYS    0.3100
   1864 C         -54.3970    4.6440  -22.4780 C.2     119 LYS    0.0700
   1865 O         -55.3440    4.1280  -23.0730 O.2     119 LYS    0.0900
   1866 CB        -53.2060    3.3550  -20.6800 C.3     119 LYS   -0.1800
   1867 CG        -52.3100    2.1620  -20.3500 C.3     119 LYS    0.0900
   1868 CD        -52.7430    1.4210  -19.0750 C.3     119 LYS    0.0900
   1869 CE        -52.3010    2.0740  -17.7800 C.3     119 LYS   -0.1800
   1870 NZ        -53.3030    3.0540  -17.2790 N.4     119 LYS    0.0900
   1871 HN        -51.2560    4.5450  -21.7220 H       119 LYS    0.0900
   1872 HA        -53.2600    2.9400  -22.8000 H       119 LYS   -0.1800
   1873 HB1       -54.2530    3.0870  -20.4250 H       119 LYS    0.0900
   1874 HB2       -52.8900    4.2130  -20.0490 H       119 LYS    0.0900
   1875 HG1       -51.2690    2.5250  -20.2160 H       119 LYS    0.2100
   1876 HG2       -52.3360    1.4510  -21.2020 H       119 LYS    0.0500
   1877 HD1       -52.3210    0.3940  -19.1100 H       119 LYS    0.0500
   1878 HD2       -53.8520    1.3550  -19.0710 H       119 LYS   -0.3000
   1879 HE1       -51.3480    2.6210  -17.9430 H       119 LYS    0.3300
   1880 HE2       -52.1680    1.2980  -16.9960 H       119 LYS    0.3300
   1881 HZ1       -54.1480    2.5470  -16.9470 H       119 LYS    0.3300
   1882 HZ2       -53.5680    3.7020  -18.0470 H       119 LYS    0.5100
   1883 HZ3       -52.8940    3.5980  -16.4930 H       119 LYS   -0.5100
   1884 N         -54.3740    5.9430  -22.1070 N.am    120 ASN   -0.4700
   1885 CA        -55.4620    6.8900  -22.3550 C.3     120 ASN    0.3100
   1886 C         -55.5960    7.2290  -23.8390 C.2     120 ASN    0.0700
   1887 O         -56.7170    7.3730  -24.3280 O.2     120 ASN    0.0900
   1888 CB        -55.2750    8.1630  -21.5270 C.3     120 ASN   -0.1800
   1889 CG        -55.3820    7.9310  -20.0410 C.2     120 ASN    0.0900
   1890 ND2       -56.4920    7.9430  -19.4690 N.am    120 ASN    0.0900
   1891 OD1       -54.2670    7.7150  -19.3870 O.2     120 ASN    0.5500
   1892 HN        -53.5860    6.3240  -21.6310 H       120 ASN   -0.5500
   1893 HA        -56.3920    6.4070  -22.0940 H       120 ASN   -0.6200
   1894 HB1       -56.0520    8.8980  -21.8230 H       120 ASN    0.3200
   1895 HB2       -54.2710    8.5850  -21.7420 H       120 ASN    0.3000
   1896 HD21      -56.5480    7.7880  -18.4820 H       120 ASN    0.5100
   1897 HD22      -57.3250    8.1070  -19.9970 H       120 ASN   -0.5100
   1898 N         -54.4570    7.3470  -24.5540 N.am    121 LYS   -0.4700
   1899 CA        -54.4170    7.6450  -25.9870 C.3     121 LYS    0.3100
   1900 C         -54.8730    6.4560  -26.8340 C.2     121 LYS    0.0700
   1901 O         -55.5120    6.6640  -27.8650 O.2     121 LYS    0.0900
   1902 CB        -53.0240    8.1320  -26.4180 C.3     121 LYS   -0.1800
   1903 CG        -52.7570    9.5870  -26.0550 C.3     121 LYS    0.0900
   1904 CD        -51.3240    9.9990  -26.3520 C.3     121 LYS    0.0900
   1905 CE        -51.0350   11.3970  -25.8610 C.3     121 LYS   -0.1800
   1906 NZ        -49.6110   11.7670  -26.0590 N.4     121 LYS    0.0900
   1907 HN        -53.5660    7.2300  -24.1220 H       121 LYS    0.0900
   1908 HA        -55.1560    8.4060  -26.1880 H       121 LYS   -0.1800
   1909 HB1       -52.9320    8.0180  -27.5190 H       121 LYS    0.0900
   1910 HB2       -52.2570    7.4960  -25.9250 H       121 LYS    0.0900
   1911 HG1       -52.9570    9.7310  -24.9720 H       121 LYS    0.2100
   1912 HG2       -53.4460   10.2350  -26.6370 H       121 LYS    0.0500
   1913 HD1       -51.1520    9.9570  -27.4490 H       121 LYS    0.0500
   1914 HD2       -50.6310    9.2890  -25.8530 H       121 LYS   -0.3000
   1915 HE1       -51.2560   11.4670  -24.7740 H       121 LYS    0.3300
   1916 HE2       -51.6560   12.1270  -26.4240 H       121 LYS    0.3300
   1917 HZ1       -49.3780   11.7220  -27.0710 H       121 LYS    0.3300
   1918 HZ2       -49.0060   11.1050  -25.5330 H       121 LYS    0.5100
   1919 HZ3       -49.4520   12.7340  -25.7090 H       121 LYS   -0.5100
   1920 N         -54.5630    5.2150  -26.3890 N.am    122 ALA   -0.4700
   1921 CA        -54.9520    3.9740  -27.0650 C.3     122 ALA    0.3100
   1922 C         -56.4640    3.7510  -27.0030 C.2     122 ALA    0.0700
   1923 O         -57.0350    3.2280  -27.9580 O.2     122 ALA    0.0900
   1924 CB        -54.2250    2.7860  -26.4530 C.3     122 ALA   -0.2700
   1925 HN        -54.0380    5.0900  -25.5520 H       122 ALA    0.0900
   1926 HA        -54.7030    4.0690  -28.1120 H       122 ALA    0.0900
   1927 HB1       -54.4780    2.6980  -25.3740 H       122 ALA    0.0900
   1928 HB2       -53.1280    2.9250  -26.5490 H       122 ALA    0.5100
   1929 HB3       -54.5310    1.8500  -26.9660 H       122 ALA   -0.5100
   1930 N         -57.1070    4.1630  -25.8810 N.am    123 ARG   -0.4700
   1931 CA        -58.5540    4.0690  -25.6600 C.3     123 ARG    0.3100
   1932 C         -59.3140    4.9330  -26.6680 C.2     123 ARG    0.0700
   1933 O         -60.3990    4.5490  -27.1050 O.2     123 ARG    0.0900
   1934 CB        -58.9220    4.4870  -24.2260 C.3     123 ARG   -0.1800
   1935 CG        -58.6070    3.4380  -23.1660 C.3     123 ARG    0.0900
   1936 CD        -58.8100    3.9970  -21.7730 C.3     123 ARG    0.0900
   1937 NE        -57.9150    3.3660  -20.7980 N.pl3   123 ARG   -0.1800
   1938 CZ        -57.7730    3.7700  -19.5380 C.cat   123 ARG    0.0900
   1939 NH1       -58.4660    4.8070  -19.0810 N.pl3   123 ARG    0.0900
   1940 NH2       -56.9350    3.1400  -18.7260 N.pl3   123 ARG    0.2000
   1941 HN        -56.5980    4.5670  -25.1260 H       123 ARG    0.0900
   1942 HA        -58.8520    3.0470  -25.8390 H       123 ARG    0.0900
   1943 HB1       -60.0120    4.7010  -24.1930 H       123 ARG   -0.7000
   1944 HB2       -58.3640    5.4140  -23.9770 H       123 ARG    0.4400
   1945 HG1       -57.5530    3.1090  -23.2800 H       123 ARG    0.6400
   1946 HG2       -59.2740    2.5610  -23.3100 H       123 ARG   -0.8000
   1947 HD1       -59.8540    3.8120  -21.4440 H       123 ARG    0.4600
   1948 HD2       -58.5970    5.0870  -21.7720 H       123 ARG    0.4600
   1949 HE        -57.3750    2.5810  -21.0980 H       123 ARG   -0.8000
   1950 HH11      -59.0990    5.2910  -19.6850 H       123 ARG    0.4600
   1951 HH12      -58.3530    5.1050  -18.1330 H       123 ARG    0.4600
   1952 HH21      -56.4080    2.3590  -19.0600 H       123 ARG    0.5100
   1953 HH22      -56.8300    3.4460  -17.7800 H       123 ARG   -0.5100
   1954 N         -58.7300    6.0960  -27.0420 N.am    124 VAL   -0.4700
   1955 CA        -59.2730    7.0390  -28.0230 C.3     124 VAL    0.3100
   1956 C         -59.2860    6.3730  -29.4090 C.2     124 VAL    0.0700
   1957 O         -60.3160    6.4120  -30.0840 O.2     124 VAL    0.0900
   1958 CB        -58.5140    8.4010  -28.0140 C.3     124 VAL   -0.0900
   1959 CG1       -59.0460    9.3540  -29.0850 C.3     124 VAL    0.0900
   1960 CG2       -58.5810    9.0620  -26.6390 C.3     124 VAL   -0.2700
   1961 HN        -57.8590    6.3740  -26.6450 H       124 VAL    0.0900
   1962 HA        -60.3140    7.1960  -27.7850 H       124 VAL    0.0900
   1963 HB        -57.4350    8.2160  -28.1970 H       124 VAL    0.0900
   1964 HG11      -60.1230    9.5610  -28.9110 H       124 VAL   -0.2700
   1965 HG12      -58.9300    8.8950  -30.0900 H       124 VAL    0.0900
   1966 HG13      -58.4900   10.3140  -29.0470 H       124 VAL    0.0900
   1967 HG21      -58.1190    8.4000  -25.8750 H       124 VAL    0.0900
   1968 HG22      -59.6400    9.2420  -26.3560 H       124 VAL    0.5100
   1969 HG23      -58.0280   10.0260  -26.6540 H       124 VAL   -0.5100
   1970 N         -58.1640    5.7130  -29.7960 N.am    125 ILE   -0.4700
   1971 CA        -57.9870    4.9880  -31.0660 C.3     125 ILE    0.3100
   1972 C         -59.0740    3.9100  -31.2320 C.2     125 ILE    0.0700
   1973 O         -59.6170    3.7590  -32.3280 O.2     125 ILE    0.0900
   1974 CB        -56.5370    4.4180  -31.2190 C.3     125 ILE   -0.0900
   1975 CG1       -55.4250    5.4800  -30.9500 C.3     125 ILE    0.0900
   1976 CG2       -56.3200    3.6920  -32.5600 C.3     125 ILE   -0.2700
   1977 CD        -55.3740    6.7640  -31.8760 C.3     125 ILE    0.0900
   1978 HN        -57.3660    5.6930  -29.2020 H       125 ILE    0.0900
   1979 HA        -58.2010    5.6770  -31.8700 H       125 ILE    0.0900
   1980 HB        -56.3430    3.7060  -30.3900 H       125 ILE   -0.1800
   1981 HG11      -54.4470    4.9640  -31.0460 H       125 ILE    0.0900
   1982 HG12      -55.5490    5.8300  -29.9060 H       125 ILE    0.0900
   1983 HG21      -56.4950    4.3910  -33.4060 H       125 ILE   -0.2700
   1984 HG22      -57.0310    2.8430  -32.6490 H       125 ILE    0.0900
   1985 HG23      -55.2770    3.3150  -32.6210 H       125 ILE    0.0900
   1986 HD1       -56.3270    7.3310  -31.7950 H       125 ILE    0.0900
   1987 HD2       -55.2310    6.4620  -32.9360 H       125 ILE    0.5100
   1988 HD3       -54.5400    7.4260  -31.5590 H       125 ILE   -0.5100
   1989 N         -59.4080    3.1930  -30.1320 N.am    126 ILE   -0.4700
   1990 CA        -60.4540    2.1650  -30.0820 C.3     126 ILE    0.3100
   1991 C         -61.8110    2.8080  -30.4160 C.2     126 ILE    0.0700
   1992 O         -62.5300    2.3010  -31.2810 O.2     126 ILE    0.0900
   1993 CB        -60.4520    1.4210  -28.7080 C.3     126 ILE   -0.0900
   1994 CG1       -59.1500    0.6060  -28.5150 C.3     126 ILE    0.0900
   1995 CG2       -61.6880    0.5220  -28.5480 C.3     126 ILE   -0.2700
   1996 CD        -58.7260    0.3800  -27.0490 C.3     126 ILE    0.0900
   1997 HN        -58.9340    3.3410  -29.2690 H       126 ILE    0.0900
   1998 HA        -60.2710    1.4660  -30.8850 H       126 ILE    0.0900
   1999 HB        -60.4400    2.1720  -27.8900 H       126 ILE   -0.1800
   2000 HG11      -58.3270    1.1410  -29.0330 H       126 ILE    0.0900
   2001 HG12      -59.2910   -0.3870  -28.9910 H       126 ILE    0.0900
   2002 HG21      -61.8110   -0.1210  -29.4450 H       126 ILE   -0.2700
   2003 HG22      -62.5980    1.1480  -28.4330 H       126 ILE    0.0900
   2004 HG23      -61.5680   -0.1300  -27.6570 H       126 ILE    0.0900
   2005 HD1       -59.5850   -0.0070  -26.4600 H       126 ILE    0.0900
   2006 HD2       -58.3920    1.3400  -26.6000 H       126 ILE    0.5100
   2007 HD3       -57.9020   -0.3630  -27.0040 H       126 ILE   -0.5100
   2008 N         -62.1290    3.9510  -29.7660 N.am    127 LEU   -0.4700
   2009 CA        -63.3540    4.7210  -29.9820 C.3     127 LEU    0.3100
   2010 C         -63.4070    5.3260  -31.3880 C.2     127 LEU    0.0700
   2011 O         -64.4870    5.3990  -31.9730 O.2     127 LEU    0.0900
   2012 CB        -63.5060    5.8160  -28.9140 C.3     127 LEU   -0.1800
   2013 CG        -64.4490    5.4970  -27.7510 C.3     127 LEU    0.0900
   2014 CD1       -63.7390    4.7170  -26.6510 C.3     127 LEU    0.0900
   2015 CD2       -65.0320    6.7660  -27.1670 C.3     127 LEU   -0.0900
   2016 HN        -61.5140    4.3330  -29.0820 H       127 LEU    0.0900
   2017 HA        -64.1900    4.0380  -29.9380 H       127 LEU   -0.2700
   2018 HB1       -63.8800    6.7330  -29.4160 H       127 LEU    0.0900
   2019 HB2       -62.5000    6.0230  -28.4910 H       127 LEU    0.0900
   2020 HG        -65.3020    4.8940  -28.1310 H       127 LEU    0.0900
   2021 HD11      -62.8880    5.3090  -26.2510 H       127 LEU   -0.2700
   2022 HD12      -63.3440    3.7620  -27.0580 H       127 LEU    0.0900
   2023 HD13      -64.4460    4.5070  -25.8200 H       127 LEU    0.0900
   2024 HD21      -65.6050    7.3170  -27.9440 H       127 LEU    0.0900
   2025 HD22      -64.2150    7.4230  -26.7980 H       127 LEU    0.5100
   2026 HD23      -65.7200    6.5180  -26.3300 H       127 LEU   -0.5100
   2027 N         -62.2360    5.7270  -31.9380 N.am    128 MET   -0.4700
   2028 CA        -62.0860    6.2830  -33.2890 C.3     128 MET    0.3100
   2029 C         -62.4660    5.2430  -34.3460 C.2     128 MET    0.0700
   2030 O         -63.0600    5.5990  -35.3630 O.2     128 MET    0.0900
   2031 CB        -60.6460    6.7690  -33.5290 C.3     128 MET   -0.1800
   2032 CG        -60.3280    8.1090  -32.8960 C.3     128 MET    0.0900
   2033 SD        -60.9340    9.5200  -33.8460 S.3     128 MET    0.0900
   2034 CE        -60.1730   10.8520  -32.9410 C.3     128 MET   -0.1400
   2035 HN        -61.3860    5.6590  -31.4240 H       128 MET    0.0900
   2036 HA        -62.7800    7.1050  -33.3890 H       128 MET    0.0900
   2037 HB1       -60.4820    6.8510  -34.6240 H       128 MET   -0.0900
   2038 HB2       -59.9470    6.0110  -33.1160 H       128 MET   -0.2200
   2039 HG1       -59.2270    8.1890  -32.7870 H       128 MET    0.0900
   2040 HG2       -60.7820    8.1300  -31.8830 H       128 MET    0.0900
   2041 HE1       -59.0650   10.7620  -32.9460 H       128 MET    0.0900
   2042 HE2       -60.5130   10.8420  -31.8840 H       128 MET    0.5100
   2043 HE3       -60.4390   11.8290  -33.3980 H       128 MET   -0.5100
   2044 N         -62.1320    3.9580  -34.0930 N.am    129 VAL   -0.4700
   2045 CA        -62.4280    2.8200  -34.9660 C.3     129 VAL    0.3100
   2046 C         -63.9420    2.5540  -35.0070 C.2     129 VAL    0.0700
   2047 O         -64.5110    2.4850  -36.0960 O.2     129 VAL    0.0900
   2048 CB        -61.5860    1.5640  -34.5810 C.3     129 VAL   -0.0900
   2049 CG1       -62.1500    0.2800  -35.1920 C.3     129 VAL    0.0900
   2050 CG2       -60.1210    1.7420  -34.9780 C.3     129 VAL   -0.2700
   2051 HN        -61.6430    3.7200  -33.2570 H       129 VAL    0.0900
   2052 HA        -62.2080    3.1170  -35.9810 H       129 VAL    0.0900
   2053 HB        -61.5750    1.4620  -33.4760 H       129 VAL    0.0900
   2054 HG11      -62.3270    0.4200  -36.2800 H       129 VAL   -0.2700
   2055 HG12      -63.1160    0.0230  -34.7060 H       129 VAL    0.0900
   2056 HG13      -61.4280   -0.5540  -35.0540 H       129 VAL    0.0900
   2057 HG21      -59.6900    2.6260  -34.4590 H       129 VAL    0.0900
   2058 HG22      -60.0430    1.9030  -36.0740 H       129 VAL    0.5100
   2059 HG23      -59.5390    0.8420  -34.6890 H       129 VAL   -0.5100
   2060 N         -64.5890    2.4420  -33.8240 N.am    130 TRP   -0.4700
   2061 CA        -66.0270    2.1900  -33.6780 C.3     130 TRP    0.3100
   2062 C         -66.9230    3.2940  -34.2500 C.2     130 TRP    0.0700
   2063 O         -67.9850    2.9820  -34.7930 O.2     130 TRP    0.0900
   2064 CB        -66.3910    1.8820  -32.2170 C.3     130 TRP   -0.1800
   2065 CG        -65.9700    0.5150  -31.7640 C.ar    130 TRP    0.0900
   2066 CD1       -64.8950    0.2040  -30.9860 C.ar    130 TRP    0.0900
   2067 CD2       -66.6190   -0.7280  -32.0680 C.ar    130 TRP   -0.0300
   2068 CE2       -65.8800   -1.7530  -31.4360 C.ar    130 TRP   -0.1500
   2069 CE3       -67.7580   -1.0760  -32.8150 C.ar    130 TRP    0.2200
   2070 NE1       -64.8340   -1.1560  -30.7820 N.ar    130 TRP   -0.5100
   2071 CZ2       -66.2430   -3.1000  -31.5270 C.ar    130 TRP    0.3700
   2072 CZ3       -68.1160   -2.4140  -32.9040 C.ar    130 TRP    0.2400
   2073 CH2       -67.3640   -3.4080  -32.2650 C.ar    130 TRP    0.1100
   2074 HN        -64.0930    2.5290  -32.9640 H       130 TRP   -0.2500
   2075 HA        -66.2820    1.3510  -34.3100 H       130 TRP    0.1700
   2076 HB1       -67.4920    1.9630  -32.1000 H       130 TRP   -0.2000
   2077 HB2       -65.8980    2.6320  -31.5610 H       130 TRP    0.1400
   2078 HD1       -64.1920    0.9200  -30.5860 H       130 TRP   -0.2700
   2079 HE1       -64.1560   -1.6210  -30.2570 H       130 TRP    0.1600
   2080 HE3       -68.3550   -0.3280  -33.3170 H       130 TRP   -0.1400
   2081 HZ2       -65.6770   -3.8830  -31.0430 H       130 TRP    0.1400
   2082 HZ3       -68.9880   -2.6930  -33.4750 H       130 TRP    0.5100
   2083 HH2       -67.6710   -4.4410  -32.3530 H       130 TRP   -0.5100
   2084 N         -66.4980    4.5750  -34.1380 N.am    131 ILE   -0.4700
   2085 CA        -67.2310    5.7340  -34.6700 C.3     131 ILE    0.3100
   2086 C         -67.1940    5.7300  -36.2070 C.2     131 ILE    0.0700
   2087 O         -68.2420    5.8930  -36.8400 O.2     131 ILE    0.0900
   2088 CB        -66.7670    7.0730  -34.0100 C.3     131 ILE   -0.0900
   2089 CG1       -67.2990    7.1710  -32.5580 C.3     131 ILE    0.0900
   2090 CG2       -67.1940    8.3080  -34.8310 C.3     131 ILE   -0.2700
   2091 CD        -66.5100    8.1000  -31.6080 C.3     131 ILE    0.0900
   2092 HN        -65.6420    4.7930  -33.6760 H       131 ILE    0.0900
   2093 HA        -68.2810    5.5730  -34.4780 H       131 ILE    0.0900
   2094 HB        -65.6600    7.0650  -33.9210 H       131 ILE   -0.1800
   2095 HG11      -67.2920    6.1510  -32.1210 H       131 ILE    0.0900
   2096 HG12      -68.3460    7.5380  -32.6020 H       131 ILE    0.0900
   2097 HG21      -68.2760    8.2490  -35.0750 H       131 ILE   -0.2700
   2098 HG22      -66.6170    8.3490  -35.7790 H       131 ILE    0.0900
   2099 HG23      -67.0130    9.2330  -34.2430 H       131 ILE    0.0900
   2100 HD1       -66.5120    9.1390  -32.0020 H       131 ILE    0.0900
   2101 HD2       -65.4580    7.7540  -31.5290 H       131 ILE    0.5100
   2102 HD3       -66.9810    8.1010  -30.6020 H       131 ILE   -0.5100
   2103 N         -65.9990    5.4960  -36.8000 N.am    132 VAL   -0.4700
   2104 CA        -65.7840    5.3980  -38.2520 C.3     132 VAL    0.3100
   2105 C         -66.5590    4.1850  -38.8020 C.2     132 VAL    0.0700
   2106 O         -67.1660    4.2830  -39.8720 O.2     132 VAL    0.0900
   2107 CB        -64.2700    5.4030  -38.6170 C.3     132 VAL   -0.0900
   2108 CG1       -64.0110    4.9160  -40.0440 C.3     132 VAL    0.0900
   2109 CG2       -63.6640    6.7910  -38.4180 C.3     132 VAL   -0.2700
   2110 HN        -65.1760    5.3730  -36.2510 H       132 VAL    0.0900
   2111 HA        -66.2780    6.2400  -38.7140 H       132 VAL    0.0900
   2112 HB        -63.7260    4.7440  -37.9090 H       132 VAL    0.0900
   2113 HG11      -64.6740    5.4530  -40.7570 H       132 VAL   -0.2700
   2114 HG12      -64.2230    3.8280  -40.1160 H       132 VAL    0.0900
   2115 HG13      -62.9550    5.1110  -40.3250 H       132 VAL    0.0900
   2116 HG21      -63.7700    7.1040  -37.3560 H       132 VAL    0.0900
   2117 HG22      -64.1910    7.5300  -39.0590 H       132 VAL    0.5100
   2118 HG23      -62.5840    6.7730  -38.6760 H       132 VAL   -0.5100
   2119 N         -66.5910    3.0710  -38.0310 N.am    133 SER   -0.4700
   2120 CA        -67.3290    1.8520  -38.3680 C.3     133 SER    0.3100
   2121 C         -68.8350    2.1210  -38.3980 C.2     133 SER    0.0700
   2122 O         -69.5170    1.6390  -39.2970 O.2     133 SER    0.0900
   2123 CB        -67.0140    0.7340  -37.3770 C.3     133 SER    0.0500
   2124 OG        -65.6410    0.3860  -37.4160 O.3     133 SER    0.0900
   2125 HN        -66.0930    3.0340  -37.1680 H       133 SER    0.0900
   2126 HA        -67.0470    1.5560  -39.3670 H       133 SER   -0.6600
   2127 HB1       -67.6140   -0.1670  -37.6300 H       133 SER    0.4300
   2128 HB2       -67.2650    1.0680  -36.3470 H       133 SER    0.5100
   2129 HG1       -65.1570    1.2120  -37.3420 H       133 SER   -0.5100
   2130 N         -69.3240    2.9190  -37.4410 N.am    134 GLY   -0.4700
   2131 CA        -70.7250    3.3160  -37.3350 C.3     134 GLY    0.3100
   2132 C         -71.1790    4.2180  -38.4650 C.2     134 GLY   -0.0200
   2133 O         -72.3350    4.1460  -38.8910 O.2     134 GLY    0.0900
   2134 HN        -68.7300    3.2910  -36.7320 H       134 GLY    0.0900
   2135 HA1       -70.8500    3.8380  -36.3980 H       134 GLY    0.5100
   2136 HA2       -71.3230    2.4160  -37.3420 H       134 GLY   -0.5100
   2137 N         -70.2650    5.0670  -38.9640 N.am    135 LEU   -0.4700
   2138 CA        -70.5100    5.9950  -40.0680 C.3     135 LEU    0.3100
   2139 C         -70.5310    5.2560  -41.4140 C.2     135 LEU    0.0700
   2140 O         -71.2860    5.6380  -42.3090 O.2     135 LEU    0.0900
   2141 CB        -69.4230    7.0870  -40.0760 C.3     135 LEU   -0.1800
   2142 CG        -69.7200    8.3490  -40.8850 C.3     135 LEU    0.0900
   2143 CD1       -70.1840    9.4780  -39.9830 C.3     135 LEU    0.0900
   2144 CD2       -68.4990    8.7870  -41.6680 C.3     135 LEU   -0.0900
   2145 HN        -69.3430    5.1030  -38.5870 H       135 LEU    0.0900
   2146 HA        -71.4870    6.4330  -39.9330 H       135 LEU   -0.2700
   2147 HB1       -68.4950    6.6350  -40.4840 H       135 LEU    0.0900
   2148 HB2       -69.2450    7.3930  -39.0250 H       135 LEU    0.0900
   2149 HG        -70.5140    8.1270  -41.6310 H       135 LEU    0.0900
   2150 HD11      -69.3960    9.7190  -39.2370 H       135 LEU   -0.2700
   2151 HD12      -71.1050    9.1760  -39.4420 H       135 LEU    0.0900
   2152 HD13      -70.3870   10.3870  -40.5890 H       135 LEU    0.0900
   2153 HD21      -68.1870    7.9840  -42.3700 H       135 LEU    0.0900
   2154 HD22      -67.6580    8.9950  -40.9720 H       135 LEU    0.5100
   2155 HD23      -68.7330    9.7000  -42.2550 H       135 LEU   -0.5100
   2156 N         -69.7000    4.2020  -41.5500 N.am    136 THR   -0.4700
   2157 CA        -69.5570    3.4040  -42.7750 C.3     136 THR    0.3100
   2158 C         -70.4870    2.1850  -42.8790 C.2     136 THR    0.0700
   2159 O         -70.7340    1.7210  -43.9960 O.2     136 THR    0.0900
   2160 CB        -68.0820    3.0290  -43.0180 C.3     136 THR    0.1400
   2161 CG2       -67.2250    4.2290  -43.4110 C.3     136 THR    0.0900
   2162 OG1       -67.5460    2.4000  -41.8530 O.3     136 THR   -0.6600
   2163 HN        -69.1230    3.9080  -40.7940 H       136 THR    0.4300
   2164 HA        -69.9350    3.9890  -43.6000 H       136 THR   -0.2700
   2165 HB        -68.0090    2.3240  -43.8740 H       136 THR    0.0900
   2166 HG1       -67.1840    3.1080  -41.3140 H       136 THR    0.0900
   2167 HG21      -67.2460    4.9940  -42.6040 H       136 THR    0.0900
   2168 HG22      -67.6200    4.6880  -44.3430 H       136 THR    0.5100
   2169 HG23      -66.1730    3.9090  -43.5670 H       136 THR   -0.5100
   2170 N         -70.9940    1.6600  -41.7430 N.am    137 SER   -0.4700
   2171 CA        -71.8680    0.4840  -41.7470 C.3     137 SER    0.3100
   2172 C         -73.3170    0.7720  -41.3540 C.2     137 SER    0.0700
   2173 O         -74.2230    0.4260  -42.1130 O.2     137 SER    0.0900
   2174 CB        -71.2910   -0.6310  -40.8790 C.3     137 SER    0.0500
   2175 OG        -71.3210   -0.2760  -39.5070 O.3     137 SER    0.0900
   2176 HN        -70.7940    2.0520  -40.8480 H       137 SER    0.0900
   2177 HA        -71.9700    0.1480  -42.7670 H       137 SER   -0.6600
   2178 HB1       -70.2370   -0.8230  -41.1720 H       137 SER    0.4300
   2179 HB2       -71.8880   -1.5580  -41.0180 H       137 SER    0.5100
   2180 HG1       -70.5660    0.3010  -39.3660 H       137 SER   -0.5100
   2181 N         -73.5420    1.3860  -40.1710 N.am    138 PHE   -0.4700
   2182 CA        -74.8790    1.6970  -39.6600 C.3     138 PHE    0.3100
   2183 C         -75.6400    2.7210  -40.4970 C.2     138 PHE    0.0700
   2184 O         -76.8270    2.5140  -40.7520 O.2     138 PHE    0.0900
   2185 CB        -74.8390    2.1010  -38.1770 C.3     138 PHE   -0.1800
   2186 CG        -75.4380    1.0850  -37.2350 C.ar    138 PHE    0.0900
   2187 CD1       -76.7790    1.1540  -36.8730 C.ar    138 PHE    0.0900
   2188 CD2       -74.6580    0.0680  -36.6930 C.ar    138 PHE    0.0000
   2189 CE1       -77.3320    0.2180  -35.9940 C.ar    138 PHE   -0.1150
   2190 CE2       -75.2140   -0.8700  -35.8160 C.ar    138 PHE    0.1150
   2191 CZ        -76.5480   -0.7880  -35.4710 C.ar    138 PHE   -0.1150
   2192 HN        -72.7870    1.6610  -39.5800 H       138 PHE    0.1150
   2193 HA        -75.4930    0.8180  -39.7880 H       138 PHE   -0.1150
   2194 HB1       -75.4080    3.0450  -38.0430 H       138 PHE    0.1150
   2195 HB2       -73.7810    2.2460  -37.8690 H       138 PHE   -0.1150
   2196 HD1       -77.4010    1.9410  -37.2740 H       138 PHE    0.1150
   2197 HD2       -73.6120    0.0020  -36.9530 H       138 PHE   -0.1150
   2198 HE1       -78.3760    0.2820  -35.7240 H       138 PHE    0.1150
   2199 HE2       -74.5990   -1.6590  -35.4100 H       138 PHE    0.5100
   2200 HZ        -76.9750   -1.5100  -34.7920 H       138 PHE   -0.5100
   2201 N         -74.9710    3.8080  -40.9390 N.am    139 LEU   -0.4700
   2202 CA        -75.5910    4.8490  -41.7610 C.3     139 LEU    0.3100
   2203 C         -76.0720    4.3990  -43.1580 C.2     139 LEU    0.0700
   2204 O         -77.2410    4.6510  -43.4500 O.2     139 LEU    0.0900
   2205 CB        -74.7480    6.1390  -41.8280 C.3     139 LEU   -0.1800
   2206 CG        -74.9080    7.1110  -40.6570 C.3     139 LEU    0.0900
   2207 CD1       -73.7170    8.0380  -40.5600 C.3     139 LEU    0.0900
   2208 CD2       -76.1900    7.9300  -40.7780 C.3     139 LEU   -0.0900
   2209 HN        -74.0080    3.9500  -40.7190 H       139 LEU    0.0900
   2210 HA        -76.5580    5.0660  -41.3340 H       139 LEU   -0.2700
   2211 HB1       -75.0230    6.6770  -42.7590 H       139 LEU    0.0900
   2212 HB2       -73.6790    5.8450  -41.8840 H       139 LEU    0.0900
   2213 HG        -75.0010    6.5350  -39.7120 H       139 LEU    0.0900
   2214 HD11      -73.8130    8.8620  -41.3000 H       139 LEU   -0.2700
   2215 HD12      -72.7830    7.4760  -40.7730 H       139 LEU    0.0900
   2216 HD13      -73.6640    8.4800  -39.5430 H       139 LEU    0.0900
   2217 HD21      -77.0740    7.2560  -40.7890 H       139 LEU    0.0900
   2218 HD22      -76.1780    8.5140  -41.7220 H       139 LEU    0.5100
   2219 HD23      -76.2810    8.6190  -39.9120 H       139 LEU   -0.5100
   2220 N         -75.2770    3.7050  -44.0210 N.am    140 PRO   -0.2900
   2221 CA        -75.8080    3.3010  -45.3390 C.3     140 PRO    0.0000
   2222 C         -76.9260    2.2530  -45.3200 C.2     140 PRO    0.0900
   2223 O         -77.6400    2.1310  -46.3180 O.2     140 PRO    0.0900
   2224 CB        -74.5660    2.8070  -46.0940 C.3     140 PRO    0.0200
   2225 CG        -73.3930    3.3130  -45.3130 C.3     140 PRO    0.0900
   2226 CD        -73.8590    3.3110  -43.8960 C.3     140 PRO   -0.1800
   2227 HA        -76.3170    4.1290  -45.8050 H       140 PRO    0.0900
   2228 HB1       -74.5500    3.2110  -47.1280 H       140 PRO    0.0900
   2229 HB2       -74.5540    1.6980  -46.1420 H       140 PRO   -0.1800
   2230 HG1       -72.5150    2.6460  -45.4430 H       140 PRO    0.0900
   2231 HG2       -73.1160    4.3380  -45.6370 H       140 PRO    0.0900
   2232 HD1       -73.7780    2.3030  -43.4370 H       140 PRO    0.5100
   2233 HD2       -73.3070    4.0530  -43.2800 H       140 PRO   -0.5100
   2234 N         -77.0880    1.5100  -44.2040 N.am    141 ILE   -0.4700
   2235 CA        -78.1300    0.4880  -44.0560 C.3     141 ILE    0.3100
   2236 C         -79.4190    1.0860  -43.4620 C.2     141 ILE    0.0700
   2237 O         -80.4880    0.9150  -44.0540 O.2     141 ILE    0.0900
   2238 CB        -77.6300   -0.7960  -43.3200 C.3     141 ILE   -0.0900
   2239 CG1       -76.3980   -1.4060  -44.0420 C.3     141 ILE    0.0900
   2240 CG2       -78.7590   -1.8400  -43.1810 C.3     141 ILE   -0.2700
   2241 CD        -75.5720   -2.4230  -43.2340 C.3     141 ILE    0.0900
   2242 HN        -76.4920    1.6270  -43.4130 H       141 ILE    0.0900
   2243 HA        -78.4730    0.2300  -45.0470 H       141 ILE    0.0900
   2244 HB        -77.2640   -0.5160  -42.3090 H       141 ILE   -0.1800
   2245 HG11      -75.7250   -0.5730  -44.3310 H       141 ILE    0.0900
   2246 HG12      -76.7600   -1.9130  -44.9610 H       141 ILE    0.0900
   2247 HG21      -79.1290   -2.1370  -44.1860 H       141 ILE   -0.2700
   2248 HG22      -79.6050   -1.4070  -42.6050 H       141 ILE    0.0900
   2249 HG23      -78.3760   -2.7440  -42.6620 H       141 ILE    0.0900
   2250 HD1       -76.2080   -3.2860  -42.9440 H       141 ILE    0.0900
   2251 HD2       -75.1810   -1.9450  -42.3110 H       141 ILE    0.5100
   2252 HD3       -74.7260   -2.7960  -43.8500 H       141 ILE   -0.5100
   2253 N         -79.3150    1.7920  -42.3100 N.am    142 GLN   -0.4700
   2254 CA        -80.4540    2.4350  -41.6400 C.3     142 GLN    0.3100
   2255 C         -81.0300    3.5670  -42.4980 C.2     142 GLN    0.0700
   2256 O         -82.2440    3.6270  -42.6930 O.2     142 GLN    0.0900
   2257 CB        -80.0770    2.9420  -40.2320 C.3     142 GLN   -0.1800
   2258 CG        -79.7600    1.8350  -39.2230 C.3     142 GLN    0.0900
   2259 CD        -80.9930    1.2710  -38.5610 C.2     142 GLN    0.0900
   2260 NE2       -81.2080    1.6410  -37.3040 N.am    142 GLN   -0.1800
   2261 OE1       -81.7440    0.4840  -39.1450 O.2     142 GLN    0.0900
   2262 HN        -78.4370    1.9080  -41.8550 H       142 GLN    0.0900
   2263 HA        -81.2500    1.7080  -41.5710 H       142 GLN    0.5500
   2264 HB1       -80.9250    3.5410  -39.8380 H       142 GLN   -0.5500
   2265 HB2       -79.1860    3.5970  -40.3240 H       142 GLN   -0.6200
   2266 HG1       -79.0940    2.2480  -38.4340 H       142 GLN    0.3200
   2267 HG2       -79.2330    1.0090  -39.7480 H       142 GLN    0.3000
   2268 HE21      -82.0080    1.3000  -36.8110 H       142 GLN    0.5100
   2269 HE22      -80.5670    2.2610  -36.8490 H       142 GLN   -0.5100
   2270 N         -80.1510    4.4430  -43.0350 N.am    143 MET   -0.4700
   2271 CA        -80.5320    5.5350  -43.9300 C.3     143 MET    0.3100
   2272 C         -80.3080    5.0060  -45.3540 C.2     143 MET    0.0700
   2273 O         -79.2800    5.2790  -45.9810 O.2     143 MET    0.0900
   2274 CB        -79.7180    6.8230  -43.6490 C.3     143 MET   -0.1800
   2275 CG        -79.7170    7.2640  -42.1900 C.3     143 MET    0.0900
   2276 SD        -81.3080    7.8950  -41.6030 S.3     143 MET    0.0900
   2277 CE        -80.9030    8.2260  -39.9040 C.3     143 MET   -0.1400
   2278 HN        -79.1760    4.3800  -42.8370 H       143 MET    0.0900
   2279 HA        -81.5860    5.7260  -43.7860 H       143 MET    0.0900
   2280 HB1       -80.1430    7.6460  -44.2630 H       143 MET   -0.0900
   2281 HB2       -78.6670    6.6470  -43.9620 H       143 MET   -0.2200
   2282 HG1       -78.9490    8.0550  -42.0690 H       143 MET    0.0900
   2283 HG2       -79.4220    6.3930  -41.5670 H       143 MET    0.0900
   2284 HE1       -80.0790    8.9680  -39.8230 H       143 MET    0.0900
   2285 HE2       -80.5750    7.2930  -39.3990 H       143 MET    0.5100
   2286 HE3       -81.7870    8.6350  -39.3710 H       143 MET   -0.5100
   2287 N         -81.2680    4.1780  -45.8130 N.am    144 HSE   -0.4700
   2288 CA        -81.3400    3.4450  -47.0860 C.3     144 HSE    0.3100
   2289 C         -80.5420    3.9730  -48.2820 C.2     144 HSE    0.0700
   2290 O         -80.8350    5.0440  -48.8140 O.2     144 HSE    0.0900
   2291 CB        -82.8010    3.1400  -47.4680 C.3     144 HSE   -0.0800
   2292 CG        -83.6160    2.5880  -46.3390 C.ar    144 HSE    0.0900
   2293 CD2       -83.4540    1.2920  -45.9000 C.ar    144 HSE    0.0900
   2294 ND1       -84.5700    3.1930  -45.5880 N.ar    144 HSE   -0.7000
   2295 CE1       -85.0010    2.2620  -44.6820 C.ar    144 HSE    0.2200
   2296 NE2       -84.3130    1.1410  -44.8980 N.ar    144 HSE    0.2500
   2297 HN        -82.0620    4.0120  -45.2380 H       144 HSE    0.1300
   2298 HA        -80.7860    2.5260  -46.9710 H       144 HSE   -0.3600
   2299 HB1       -82.8060    2.3990  -48.2960 H       144 HSE    0.3200
   2300 HB2       -83.2810    4.0790  -47.8170 H       144 HSE   -0.0500
   2301 HD2       -82.7890    0.5140  -46.2520 H       144 HSE    0.0900
   2302 HE1       -85.7650    2.3870  -43.9160 H       144 HSE    0.5100
   2303 HE2       -84.4170    0.2910  -44.3820 H       144 HSE   -0.5100
   2304 N         -79.5260    3.1880  -48.6970 N.am    145 TRP   -0.4700
   2305 CA        -78.6370    3.4420  -49.8340 C.3     145 TRP    0.3100
   2306 C         -78.1790    2.1190  -50.4710 C.2     145 TRP    0.0700
   2307 O         -77.6650    2.1190  -51.5910 O.2     145 TRP    0.0900
   2308 CB        -77.4170    4.2930  -49.4170 C.3     145 TRP   -0.1800
   2309 CG        -77.6850    5.7680  -49.2850 C.ar    145 TRP    0.0900
   2310 CD1       -78.3530    6.5640  -50.1690 C.ar    145 TRP    0.0900
   2311 CD2       -77.1930    6.6380  -48.2550 C.ar    145 TRP   -0.0300
   2312 CE2       -77.6510    7.9400  -48.5530 C.ar    145 TRP   -0.1500
   2313 CE3       -76.4200    6.4410  -47.0980 C.ar    145 TRP    0.2200
   2314 NE1       -78.3640    7.8650  -49.7210 N.ar    145 TRP   -0.5100
   2315 CZ2       -77.3670    9.0380  -47.7330 C.ar    145 TRP    0.3700
   2316 CZ3       -76.1460    7.5280  -46.2830 C.ar    145 TRP    0.2400
   2317 CH2       -76.6140    8.8080  -46.6020 C.ar    145 TRP    0.1100
   2318 HN        -79.3250    2.3410  -48.2120 H       145 TRP   -0.2500
   2319 HA        -79.2090    3.9580  -50.5900 H       145 TRP    0.1700
   2320 HB1       -76.6200    4.1590  -50.1790 H       145 TRP   -0.2000
   2321 HB2       -77.0520    3.9240  -48.4370 H       145 TRP    0.1400
   2322 HD1       -78.8090    6.2220  -51.0870 H       145 TRP   -0.2700
   2323 HE1       -78.8070    8.6130  -50.1640 H       145 TRP    0.1600
   2324 HE3       -76.0390    5.4660  -46.8320 H       145 TRP   -0.1400
   2325 HZ2       -77.7180   10.0340  -47.9610 H       145 TRP    0.1400
   2326 HZ3       -75.5610    7.3860  -45.3870 H       145 TRP    0.5100
   2327 HH2       -76.3800    9.6340  -45.9480 H       145 TRP   -0.5100
   2328 N         -78.3810    0.9940  -49.7500 N.am    146 TYR   -0.4700
   2329 CA        -78.0160   -0.3600  -50.1740 C.3     146 TYR    0.3100
   2330 C         -79.0870   -1.0260  -51.0500 C.2     146 TYR    0.0700
   2331 O         -78.7680   -1.9670  -51.7790 O.2     146 TYR    0.0900
   2332 CB        -77.6860   -1.2390  -48.9450 C.3     146 TYR   -0.1800
   2333 CG        -78.8910   -1.7130  -48.1540 C.ar    146 TYR    0.0900
   2334 CD1       -79.3790   -3.0080  -48.3000 C.ar    146 TYR    0.0900
   2335 CD2       -79.5270   -0.8720  -47.2430 C.ar    146 TYR    0.0000
   2336 CE1       -80.4850   -3.4500  -47.5740 C.ar    146 TYR   -0.1150
   2337 CE2       -80.6350   -1.3040  -46.5150 C.ar    146 TYR    0.1150
   2338 CZ        -81.1090   -2.5950  -46.6820 C.ar    146 TYR   -0.1150
   2339 OH        -82.1990   -3.0260  -45.9610 O.3     146 TYR    0.1150
   2340 HN        -78.8100    1.0430  -48.8530 H       146 TYR    0.1100
   2341 HA        -77.1580   -0.2870  -50.8250 H       146 TYR   -0.5400
   2342 HB1       -77.0490   -0.6570  -48.2450 H       146 TYR    0.4300
   2343 HB2       -77.1470   -2.1480  -49.2860 H       146 TYR   -0.1150
   2344 HD1       -78.8920   -3.6840  -48.9860 H       146 TYR    0.1150
   2345 HD2       -79.1550    0.1310  -47.0980 H       146 TYR   -0.1150
   2346 HE1       -80.8550   -4.4570  -47.7070 H       146 TYR    0.1150
   2347 HE2       -81.1230   -0.6330  -45.8230 H       146 TYR    0.5100
   2348 HH        -82.2970   -2.4500  -45.1990 H       146 TYR   -0.5100
   2349 N         -80.3520   -0.5500  -50.9610 N.am    147 ARG   -0.4700
   2350 CA        -81.5200   -1.0670  -51.6880 C.3     147 ARG    0.3100
   2351 C         -81.3110   -1.0640  -53.2060 C.2     147 ARG    0.0700
   2352 O         -80.9300   -0.0380  -53.7740 O.2     147 ARG    0.0900
   2353 CB        -82.8020   -0.2780  -51.3250 C.3     147 ARG   -0.1800
   2354 CG        -83.0780   -0.1010  -49.8260 C.3     147 ARG    0.0900
   2355 CD        -83.8240   -1.2690  -49.2030 C.3     147 ARG    0.0900
   2356 NE        -84.8660   -0.8090  -48.2770 N.pl3   147 ARG   -0.1800
   2357 CZ        -85.3120   -1.5060  -47.2380 C.cat   147 ARG    0.0900
   2358 NH1       -84.8040   -2.7000  -46.9600 N.pl3   147 ARG    0.0900
   2359 NH2       -86.2640   -1.0090  -46.4610 N.pl3   147 ARG    0.2000
   2360 HN        -80.5550    0.2180  -50.3610 H       147 ARG    0.0900
   2361 HA        -81.6380   -2.1090  -51.4300 H       147 ARG    0.0900
   2362 HB1       -83.6680   -0.8090  -51.7730 H       147 ARG   -0.7000
   2363 HB2       -82.7230    0.7310  -51.7810 H       147 ARG    0.4400
   2364 HG1       -83.6820    0.8200  -49.6840 H       147 ARG    0.6400
   2365 HG2       -82.1080    0.0210  -49.2990 H       147 ARG   -0.8000
   2366 HD1       -83.1160   -1.9030  -48.6280 H       147 ARG    0.4600
   2367 HD2       -84.3160   -1.8690  -49.9970 H       147 ARG    0.4600
   2368 HE        -85.2670    0.0910  -48.4400 H       147 ARG   -0.8000
   2369 HH11      -84.0790   -3.0810  -47.5340 H       147 ARG    0.4600
   2370 HH12      -85.1440   -3.2180  -46.1750 H       147 ARG    0.4600
   2371 HH21      -86.7520   -0.1810  -46.7360 H       147 ARG    0.5100
   2372 HH22      -86.4940   -1.4610  -45.5990 H       147 ARG   -0.5100
   2373 N         -81.5390   -2.2250  -53.8520 N.am    148 ALA   -0.4700
   2374 CA        -81.3780   -2.3990  -55.2970 C.3     148 ALA    0.3100
   2375 C         -82.6460   -2.0320  -56.0700 C.2     148 ALA    0.0700
   2376 O         -83.7560   -2.2370  -55.5750 O.2     148 ALA    0.0900
   2377 CB        -80.9520   -3.8230  -55.6120 C.3     148 ALA   -0.2700
   2378 HN        -81.8370   -3.0380  -53.3600 H       148 ALA    0.0900
   2379 HA        -80.6300   -1.6980  -55.6380 H       148 ALA    0.0900
   2380 HB1       -81.7200   -4.5390  -55.2500 H       148 ALA    0.0900
   2381 HB2       -79.9890   -4.0500  -55.1070 H       148 ALA    0.5100
   2382 HB3       -80.8370   -3.9500  -56.7090 H       148 ALA   -0.5100
   2383 N         -82.4680   -1.4900  -57.2900 N.am    149 THR   -0.4700
   2384 CA        -83.5420   -1.0300  -58.1780 C.3     149 THR    0.3100
   2385 C         -84.4240   -2.1250  -58.7960 C.2     149 THR    0.0700
   2386 O         -85.5870   -1.8500  -59.0980 O.2     149 THR    0.0900
   2387 CB        -83.0020   -0.0530  -59.2370 C.3     149 THR    0.1400
   2388 CG2       -82.6480    1.3110  -58.6510 C.3     149 THR    0.0900
   2389 OG1       -81.8610   -0.6240  -59.8790 O.3     149 THR   -0.6600
   2390 HN        -81.5510   -1.3730  -57.6590 H       149 THR    0.4300
   2391 HA        -84.2920   -0.5460  -57.5710 H       149 THR   -0.2700
   2392 HB        -83.7840    0.1480  -60.0000 H       149 THR    0.0900
   2393 HG1       -81.6650   -0.0530  -60.6260 H       149 THR    0.0900
   2394 HG21      -81.8660    1.2000  -57.8700 H       149 THR    0.0900
   2395 HG22      -83.5480    1.7700  -58.1890 H       149 THR    0.5100
   2396 HG23      -82.2570    1.9770  -59.4500 H       149 THR   -0.5100
   2397 N         -83.8830   -3.3460  -59.0010 N.am    150 HSE   -0.4700
   2398 CA        -84.6280   -4.4580  -59.6040 C.3     150 HSE    0.3100
   2399 C         -85.7250   -5.0420  -58.7090 C.2     150 HSE    0.0700
   2400 O         -85.5840   -5.0560  -57.4850 O.2     150 HSE    0.0900
   2401 CB        -83.6880   -5.5430  -60.1610 C.3     150 HSE   -0.0800
   2402 CG        -82.8320   -6.2100  -59.1300 C.ar    150 HSE    0.0900
   2403 CD2       -81.6740   -5.7910  -58.5650 C.ar    150 HSE    0.0900
   2404 ND1       -83.1570   -7.4510  -58.6200 N.ar    150 HSE   -0.7000
   2405 CE1       -82.1980   -7.7470  -57.7580 C.ar    150 HSE    0.2200
   2406 NE2       -81.2860   -6.7750  -57.6870 N.ar    150 HSE    0.2500
   2407 HN        -82.9400   -3.5470  -58.7470 H       150 HSE    0.1300
   2408 HA        -85.2360   -4.0520  -60.3990 H       150 HSE   -0.3600
   2409 HB1       -83.0190   -5.0770  -60.9150 H       150 HSE    0.3200
   2410 HB2       -84.3050   -6.3250  -60.6530 H       150 HSE   -0.0500
   2411 HD2       -81.1160   -4.8780  -58.7290 H       150 HSE    0.0900
   2412 HE1       -82.1380   -8.6620  -57.1690 H       150 HSE    0.5100
   2413 HE2       -80.4700   -6.7530  -57.1090 H       150 HSE   -0.5100
   2414 N         -86.8250   -5.5180  -59.3400 N.am    151 GLN   -0.4700
   2415 CA        -88.0200   -6.0910  -58.7060 C.3     151 GLN    0.3100
   2416 C         -87.7480   -7.2810  -57.7760 C.2     151 GLN    0.0700
   2417 O         -88.4010   -7.3940  -56.7370 O.2     151 GLN    0.0900
   2418 CB        -89.0810   -6.4440  -59.7740 C.3     151 GLN   -0.1800
   2419 CG        -90.4970   -6.7030  -59.2390 C.3     151 GLN    0.0900
   2420 CD        -91.1280   -5.4980  -58.5730 C.2     151 GLN    0.0900
   2421 NE2       -91.3950   -4.4680  -59.2240 N.am    151 GLN   -0.1800
   2422 OE1       -91.3990   -5.6010  -57.2950 O.2     151 GLN    0.0900
   2423 HN        -86.8710   -5.4970  -60.3340 H       151 GLN    0.0900
   2424 HA        -88.4140   -5.3630  -58.0120 H       151 GLN    0.5500
   2425 HB1       -88.7420   -7.3580  -60.3060 H       151 GLN   -0.5500
   2426 HB2       -89.1350   -5.6040  -60.4970 H       151 GLN   -0.6200
   2427 HG1       -90.4510   -7.5270  -58.4950 H       151 GLN    0.3200
   2428 HG2       -91.1460   -7.0120  -60.0850 H       151 GLN    0.3000
   2429 HE21      -91.8120   -3.6820  -58.7670 H       151 GLN    0.5100
   2430 HE22      -91.1920   -4.4280  -60.2020 H       151 GLN   -0.5100
   2431 N         -86.7800   -8.1520  -58.1410 N.am    152 GLU   -0.4700
   2432 CA        -86.3810   -9.3370  -57.3710 C.3     152 GLU    0.3100
   2433 C         -85.9210   -8.9720  -55.9480 C.2     152 GLU    0.0700
   2434 O         -86.1770   -9.7270  -55.0090 O.2     152 GLU    0.0900
   2435 CB        -85.2740  -10.1050  -58.1150 C.3     152 GLU   -0.1800
   2436 CG        -85.1200  -11.5560  -57.6870 C.3     152 GLU    0.0900
   2437 CD        -83.8700  -12.2310  -58.2160 C.2     152 GLU    0.0900
   2438 OE1       -82.9590  -12.5110  -57.4040 O.co2   152 GLU   -0.2800
   2439 OE2       -83.7930  -12.4720  -59.4420 O.co2   152 GLU    0.0900
   2440 HN        -86.2730   -8.0190  -58.9890 H       152 GLU    0.0900
   2441 HA        -87.2510   -9.9630  -57.2390 H       152 GLU    0.6200
   2442 HB1       -84.3100   -9.5850  -57.9400 H       152 GLU   -0.7600
   2443 HB2       -85.5040  -10.0830  -59.2010 H       152 GLU   -0.7600
   2444 HG1       -86.0000  -12.1270  -58.0510 H       152 GLU    0.5100
   2445 HG2       -85.0910  -11.5960  -56.5780 H       152 GLU   -0.5100
   2446 N         -85.2610   -7.8040  -55.7980 N.am    153 ALA   -0.4700
   2447 CA        -84.7710   -7.2820  -54.5230 C.3     153 ALA    0.3100
   2448 C         -85.8850   -6.6260  -53.7060 C.2     153 ALA    0.0700
   2449 O         -85.9340   -6.8280  -52.4920 O.2     153 ALA    0.0900
   2450 CB        -83.6510   -6.2860  -54.7680 C.3     153 ALA   -0.2700
   2451 HN        -85.0730   -7.2220  -56.5850 H       153 ALA    0.0900
   2452 HA        -84.4150   -8.1140  -53.9330 H       153 ALA    0.0900
   2453 HB1       -84.0210   -5.4390  -55.3840 H       153 ALA    0.0900
   2454 HB2       -82.8160   -6.7800  -55.3080 H       153 ALA    0.5100
   2455 HB3       -83.2840   -5.8850  -53.7990 H       153 ALA   -0.5100
   2456 N         -86.7760   -5.8490  -54.3720 N.am    154 ILE   -0.4700
   2457 CA        -87.9090   -5.1260  -53.7740 C.3     154 ILE    0.3100
   2458 C         -88.8660   -6.0770  -53.0330 C.2     154 ILE    0.0700
   2459 O         -89.3430   -5.7370  -51.9470 O.2     154 ILE    0.0900
   2460 CB        -88.6280   -4.2070  -54.8150 C.3     154 ILE   -0.0900
   2461 CG1       -87.6300   -3.2240  -55.4770 C.3     154 ILE    0.0900
   2462 CG2       -89.8080   -3.4390  -54.1880 C.3     154 ILE   -0.2700
   2463 CD        -88.0290   -2.7110  -56.8690 C.3     154 ILE    0.0900
   2464 HN        -86.6920   -5.7280  -55.3570 H       154 ILE    0.0900
   2465 HA        -87.5270   -4.5320  -52.9580 H       154 ILE    0.0900
   2466 HB        -89.0070   -4.8350  -55.6490 H       154 ILE   -0.1800
   2467 HG11      -86.6490   -3.7370  -55.5680 H       154 ILE    0.0900
   2468 HG12      -87.5160   -2.3460  -54.8060 H       154 ILE    0.0900
   2469 HG21      -89.4470   -2.7950  -53.3570 H       154 ILE   -0.2700
   2470 HG22      -90.5540   -4.1560  -53.7820 H       154 ILE    0.0900
   2471 HG23      -90.2880   -2.7930  -54.9530 H       154 ILE    0.0900
   2472 HD1       -89.0740   -2.3330  -56.8510 H       154 ILE    0.0900
   2473 HD2       -87.9640   -3.5360  -57.6100 H       154 ILE    0.5100
   2474 HD3       -87.3570   -1.8810  -57.1730 H       154 ILE   -0.5100
   2475 N         -89.1030   -7.2810  -53.5990 N.am    155 ASN   -0.4700
   2476 CA        -89.9590   -8.3210  -53.0230 C.3     155 ASN    0.3100
   2477 C         -89.4570   -8.8030  -51.6580 C.2     155 ASN    0.0700
   2478 O         -90.2740   -9.1120  -50.7900 O.2     155 ASN    0.0900
   2479 CB        -90.1030   -9.5060  -53.9850 C.3     155 ASN   -0.1800
   2480 CG        -90.8030   -9.1830  -55.2850 C.2     155 ASN    0.0900
   2481 ND2       -91.9390   -8.6610  -55.2990 N.am    155 ASN    0.0900
   2482 OD1       -90.1850   -9.5190  -56.3900 O.2     155 ASN    0.5500
   2483 HN        -88.6870   -7.5210  -54.4730 H       155 ASN   -0.5500
   2484 HA        -90.9250   -7.8830  -52.8210 H       155 ASN   -0.6200
   2485 HB1       -90.6810  -10.3050  -53.4730 H       155 ASN    0.3200
   2486 HB2       -89.0890   -9.8870  -54.2270 H       155 ASN    0.3000
   2487 HD21      -92.3840   -8.4560  -56.1710 H       155 ASN    0.5100
   2488 HD22      -92.4020   -8.4470  -54.4390 H       155 ASN   -0.5100
   2489 N         -88.1220   -8.8520  -51.4640 N.am    156 CYS   -0.4700
   2490 CA        -87.5030   -9.2700  -50.2070 C.3     156 CYS    0.3100
   2491 C         -87.6250   -8.2120  -49.1090 C.2     156 CYS    0.0700
   2492 O         -87.8700   -8.5700  -47.9560 O.2     156 CYS    0.0900
   2493 CB        -86.0530   -9.7010  -50.4170 C.3     156 CYS   -0.1000
   2494 SG        -85.2840  -10.4530  -48.9560 S.3     156 CYS    0.0900
   2495 HN        -87.4850   -8.5980  -52.1870 H       156 CYS    0.0900
   2496 HA        -88.0820  -10.0920  -49.8120 H       156 CYS   -0.0800
   2497 HB1       -85.4650   -8.8060  -50.7110 H       156 CYS    0.5100
   2498 HB2       -86.0250  -10.4310  -51.2520 H       156 CYS   -0.5100
   2499 N         -87.4520   -6.9170  -49.4600 N.am    157 TYR   -0.4700
   2500 CA        -87.5650   -5.8030  -48.5110 C.3     157 TYR    0.3100
   2501 C         -89.0130   -5.6430  -48.0380 C.2     157 TYR    0.0700
   2502 O         -89.2450   -5.3240  -46.8710 O.2     157 TYR    0.0900
   2503 CB        -87.0630   -4.4690  -49.1120 C.3     157 TYR   -0.1800
   2504 CG        -85.7540   -4.5210  -49.8720 C.ar    157 TYR    0.0900
   2505 CD1       -84.6120   -5.0860  -49.3070 C.ar    157 TYR    0.0900
   2506 CD2       -85.6260   -3.9090  -51.1180 C.ar    157 TYR    0.0000
   2507 CE1       -83.3990   -5.1090  -49.9930 C.ar    157 TYR   -0.1150
   2508 CE2       -84.4190   -3.9270  -51.8140 C.ar    157 TYR    0.1150
   2509 CZ        -83.3060   -4.5240  -51.2470 C.ar    157 TYR   -0.1150
   2510 OH        -82.1130   -4.5350  -51.9290 O.3     157 TYR    0.1150
   2511 HN        -87.2360   -6.6580  -50.3980 H       157 TYR    0.1100
   2512 HA        -86.9800   -6.0560  -47.6390 H       157 TYR   -0.5400
   2513 HB1       -86.9200   -3.7400  -48.2870 H       157 TYR    0.4300
   2514 HB2       -87.8270   -4.0930  -49.8260 H       157 TYR   -0.1150
   2515 HD1       -84.6700   -5.5140  -48.3170 H       157 TYR    0.1150
   2516 HD2       -86.4800   -3.4120  -51.5540 H       157 TYR   -0.1150
   2517 HE1       -82.5350   -5.5810  -49.5500 H       157 TYR    0.1150
   2518 HE2       -84.3510   -3.4750  -52.7930 H       157 TYR    0.5100
   2519 HH        -81.4640   -4.9880  -51.3840 H       157 TYR   -0.5100
   2520 N         -89.9810   -5.8700  -48.9510 N.am    158 ALA   -0.4700
   2521 CA        -91.4160   -5.7800  -48.6840 C.3     158 ALA    0.3100
   2522 C         -91.9150   -6.9160  -47.7920 C.2     158 ALA    0.0700
   2523 O         -92.7890   -6.6900  -46.9530 O.2     158 ALA    0.0900
   2524 CB        -92.1920   -5.7600  -49.9940 C.3     158 ALA   -0.2700
   2525 HN        -89.7480   -6.1210  -49.8870 H       158 ALA    0.0900
   2526 HA        -91.5980   -4.8750  -48.1230 H       158 ALA    0.0900
   2527 HB1       -91.9930   -6.6890  -50.5700 H       158 ALA    0.0900
   2528 HB2       -91.8780   -4.8880  -50.6070 H       158 ALA    0.5100
   2529 HB3       -93.2830   -5.6990  -49.7870 H       158 ALA   -0.5100
   2530 N         -91.3590   -8.1300  -47.9690 N.am    159 GLU   -0.4700
   2531 CA        -91.7250   -9.3180  -47.1980 C.3     159 GLU    0.3100
   2532 C         -91.1090   -9.2900  -45.8000 C.2     159 GLU    0.0700
   2533 O         -89.9280   -8.9660  -45.6450 O.2     159 GLU    0.0900
   2534 CB        -91.3140  -10.5970  -47.9560 C.3     159 GLU   -0.1800
   2535 CG        -92.0020  -11.8680  -47.4800 C.3     159 GLU    0.0900
   2536 CD        -93.4830  -11.9690  -47.7910 C.2     159 GLU    0.0900
   2537 OE1       -93.8320  -12.1610  -48.9780 O.co2   159 GLU   -0.2800
   2538 OE2       -94.2960  -11.8740  -46.8420 O.co2   159 GLU    0.0900
   2539 HN        -90.6510   -8.2760  -48.6550 H       159 GLU    0.0900
   2540 HA        -92.7930   -9.3000  -47.0410 H       159 GLU    0.6200
   2541 HB1       -90.2180  -10.7320  -47.8430 H       159 GLU   -0.7600
   2542 HB2       -91.5510  -10.4550  -49.0310 H       159 GLU   -0.7600
   2543 HG1       -91.8840  -11.9350  -46.3780 H       159 GLU    0.5100
   2544 HG2       -91.4980  -12.7350  -47.9560 H       159 GLU   -0.5100
   2545 N         -91.9180   -9.6380  -44.7810 N.am    160 GLU   -0.4700
   2546 CA        -91.5060   -9.6910  -43.3760 C.3     160 GLU    0.3100
   2547 C         -90.6960  -10.9540  -43.0460 C.2     160 GLU    0.0700
   2548 O         -89.9870  -10.9780  -42.0370 O.2     160 GLU    0.0900
   2549 CB        -92.7150   -9.5200  -42.4280 C.3     160 GLU   -0.1800
   2550 CG        -93.7940  -10.5900  -42.5550 C.3     160 GLU    0.0900
   2551 CD        -95.0340  -10.3550  -41.7140 C.2     160 GLU    0.0900
   2552 OE1       -94.9190  -10.3440  -40.4660 O.co2   160 GLU   -0.2800
   2553 OE2       -96.1300  -10.2130  -42.3030 O.co2   160 GLU    0.0900
   2554 HN        -92.8690   -9.8840  -44.9470 H       160 GLU    0.0900
   2555 HA        -90.7890   -8.8990  -43.2120 H       160 GLU    0.6200
   2556 HB1       -93.1800   -8.5340  -42.6340 H       160 GLU   -0.7600
   2557 HB2       -92.3390   -9.5300  -41.3830 H       160 GLU   -0.7600
   2558 HG1       -93.3560  -11.5640  -42.2520 H       160 GLU    0.5100
   2559 HG2       -94.1080  -10.6450  -43.6180 H       160 GLU   -0.5100
   2560 N         -90.7990  -11.9930  -43.9020 N.am    161 THR   -0.4700
   2561 CA        -90.0940  -13.2700  -43.7420 C.3     161 THR    0.3100
   2562 C         -88.7970  -13.3630  -44.5720 C.2     161 THR    0.0700
   2563 O         -88.1070  -14.3840  -44.5130 O.2     161 THR    0.0900
   2564 CB        -91.0460  -14.4650  -43.9560 C.3     161 THR    0.1400
   2565 CG2       -92.0860  -14.5950  -42.8460 C.3     161 THR    0.0900
   2566 OG1       -91.6870  -14.3520  -45.2250 O.3     161 THR   -0.6600
   2567 HN        -91.3790  -11.9330  -44.7110 H       161 THR    0.4300
   2568 HA        -89.6790  -13.2980  -42.7460 H       161 THR   -0.2700
   2569 HB        -90.4710  -15.4160  -43.9270 H       161 THR    0.0900
   2570 HG1       -92.4930  -13.8530  -45.0700 H       161 THR    0.0900
   2571 HG21      -92.7090  -13.6750  -42.7980 H       161 THR    0.0900
   2572 HG22      -91.5810  -14.7310  -41.8660 H       161 THR    0.5100
   2573 HG23      -92.7500  -15.4630  -43.0490 H       161 THR   -0.5100
   2574 N         -88.4550  -12.2950  -45.3210 N.am    162 CYS   -0.4700
   2575 CA        -87.2430  -12.2470  -46.1410 C.3     162 CYS    0.3100
   2576 C         -86.2450  -11.2330  -45.5900 C.2     162 CYS    0.0700
   2577 O         -86.5990  -10.0730  -45.3650 O.2     162 CYS    0.0900
   2578 CB        -87.5810  -11.9650  -47.6040 C.3     162 CYS   -0.1000
   2579 SG        -86.2100  -12.2540  -48.7540 S.3     162 CYS    0.0900
   2580 HN        -89.0220  -11.4760  -45.3500 H       162 CYS    0.0900
   2581 HA        -86.7430  -13.2000  -46.0510 H       162 CYS   -0.0800
   2582 HB1       -87.9000  -10.9050  -47.6870 H       162 CYS    0.5100
   2583 HB2       -88.4340  -12.6130  -47.8940 H       162 CYS   -0.5100
   2584 N         -84.9950  -11.6810  -45.3660 N.am    163 CYS   -0.4700
   2585 CA        -83.9070  -10.8550  -44.8420 C.3     163 CYS    0.3100
   2586 C         -82.5970  -11.0820  -45.6320 C.2     163 CYS    0.0700
   2587 O         -81.4980  -10.9820  -45.0770 O.2     163 CYS    0.0900
   2588 CB        -83.7300  -11.0960  -43.3410 C.3     163 CYS   -0.1000
   2589 SG        -82.9370   -9.7300  -42.4460 S.3     163 CYS    0.0900
   2590 HN        -84.7500  -12.6280  -45.5550 H       163 CYS    0.0900
   2591 HA        -84.1500   -9.8200  -45.0310 H       163 CYS   -0.0800
   2592 HB1       -83.1170  -12.0130  -43.2090 H       163 CYS    0.5100
   2593 HB2       -84.7330  -11.2760  -42.9000 H       163 CYS   -0.5100
   2594 N         -82.7240  -11.3670  -46.9460 N.am    164 ASP   -0.4700
   2595 CA        -81.5900  -11.5830  -47.8480 C.3     164 ASP    0.3100
   2596 C         -80.9400  -10.2450  -48.1920 C.2     164 ASP    0.0700
   2597 O         -81.6390   -9.2940  -48.5520 O.2     164 ASP    0.0900
   2598 CB        -82.0250  -12.3280  -49.1260 C.3     164 ASP   -0.2800
   2599 CG        -82.6370  -13.7010  -48.9000 C.2     164 ASP    0.0900
   2600 OD1       -82.1840  -14.4140  -47.9770 O.co2   164 ASP    0.0900
   2601 OD2       -83.5350  -14.0850  -49.6810 O.co2   164 ASP    0.6200
   2602 HN        -83.6220  -11.4440  -47.3720 H       164 ASP   -0.7600
   2603 HA        -80.8490  -12.1600  -47.3150 H       164 ASP   -0.7600
   2604 HB1       -81.1330  -12.4560  -49.7750 H       164 ASP    0.5100
   2605 HB2       -82.7750  -11.7040  -49.6550 H       164 ASP   -0.5100
   2606 N         -79.6040  -10.1650  -48.0620 N.am    165 PHE   -0.4700
   2607 CA        -78.8450   -8.9420  -48.3120 C.3     165 PHE    0.3100
   2608 C         -78.6290   -8.6400  -49.7980 C.2     165 PHE    0.0700
   2609 O         -77.5480   -8.8750  -50.3460 O.2     165 PHE    0.0900
   2610 CB        -77.5330   -8.9290  -47.4980 C.3     165 PHE   -0.1800
   2611 CG        -76.8460   -7.5890  -47.3340 C.ar    165 PHE    0.0900
   2612 CD1       -77.5750   -6.4440  -47.0240 C.ar    165 PHE    0.0900
   2613 CD2       -75.4620   -7.4870  -47.4090 C.ar    165 PHE    0.0000
   2614 CE1       -76.9340   -5.2130  -46.8450 C.ar    165 PHE   -0.1150
   2615 CE2       -74.8210   -6.2570  -47.2210 C.ar    165 PHE    0.1150
   2616 CZ        -75.5610   -5.1300  -46.9340 C.ar    165 PHE   -0.1150
   2617 HN        -79.0630  -10.9540  -47.7810 H       165 PHE    0.1150
   2618 HA        -79.4660   -8.1020  -48.0350 H       165 PHE   -0.1150
   2619 HB1       -76.8020   -9.5980  -47.9970 H       165 PHE    0.1150
   2620 HB2       -77.7500   -9.2970  -46.4720 H       165 PHE   -0.1150
   2621 HD1       -78.6490   -6.5080  -46.9200 H       165 PHE    0.1150
   2622 HD2       -74.8720   -8.3690  -47.6140 H       165 PHE   -0.1150
   2623 HE1       -77.5170   -4.3270  -46.6360 H       165 PHE    0.1150
   2624 HE2       -73.7460   -6.1900  -47.3030 H       165 PHE    0.5100
   2625 HZ        -75.0660   -4.1830  -46.7790 H       165 PHE   -0.5100
   2626 N         -79.6840   -8.1170  -50.4510 N.am    166 PHE   -0.4700
   2627 CA        -79.6620   -7.7160  -51.8560 C.3     166 PHE    0.3100
   2628 C         -79.0770   -6.3060  -51.9290 C.2     166 PHE    0.0700
   2629 O         -79.6080   -5.3860  -51.3000 O.2     166 PHE    0.0900
   2630 CB        -81.0770   -7.7540  -52.4600 C.3     166 PHE   -0.1800
   2631 CG        -81.4720   -9.0690  -53.0880 C.ar    166 PHE    0.0900
   2632 CD1       -81.2610   -9.3060  -54.4410 C.ar    166 PHE    0.0900
   2633 CD2       -82.0870  -10.0620  -52.3300 C.ar    166 PHE    0.0000
   2634 CE1       -81.6370  -10.5190  -55.0240 C.ar    166 PHE   -0.1150
   2635 CE2       -82.4630  -11.2760  -52.9150 C.ar    166 PHE    0.1150
   2636 CZ        -82.2370  -11.4970  -54.2570 C.ar    166 PHE   -0.1150
   2637 HN        -80.5540   -7.9750  -49.9880 H       166 PHE    0.1150
   2638 HA        -79.0100   -8.3950  -52.3860 H       166 PHE   -0.1150
   2639 HB1       -81.1490   -6.9830  -53.2570 H       166 PHE    0.1150
   2640 HB2       -81.8160   -7.5450  -51.6570 H       166 PHE   -0.1150
   2641 HD1       -80.8000   -8.5420  -55.0490 H       166 PHE    0.1150
   2642 HD2       -82.2750   -9.8950  -51.2800 H       166 PHE   -0.1150
   2643 HE1       -81.4590  -10.6920  -56.0760 H       166 PHE    0.1150
   2644 HE2       -82.9310  -12.0410  -52.3150 H       166 PHE    0.5100
   2645 HZ        -82.5290  -12.4340  -54.7070 H       166 PHE   -0.5100
   2646 N         -77.9520   -6.1480  -52.6450 N.am    167 THR   -0.4700
   2647 CA        -77.2500   -4.8640  -52.7550 C.3     167 THR    0.3100
   2648 C         -77.0450   -4.4030  -54.1930 C.2     167 THR    0.0700
   2649 O         -76.8220   -5.2270  -55.0830 O.2     167 THR    0.0900
   2650 CB        -75.9090   -4.9060  -52.0060 C.3     167 THR    0.1400
   2651 CG2       -76.0800   -5.0000  -50.4980 C.3     167 THR    0.0900
   2652 OG1       -75.1260   -6.0010  -52.4820 O.3     167 THR   -0.6600
   2653 HN        -77.5380   -6.9070  -53.1410 H       167 THR    0.4300
   2654 HA        -77.8880   -4.1000  -52.3370 H       167 THR   -0.2700
   2655 HB        -75.3510   -3.9600  -52.1790 H       167 THR    0.0900
   2656 HG1       -75.5630   -6.7960  -52.1680 H       167 THR    0.0900
   2657 HG21      -76.6380   -5.9240  -50.2350 H       167 THR    0.0900
   2658 HG22      -76.6520   -4.1230  -50.1270 H       167 THR    0.5100
   2659 HG23      -75.0850   -5.0340  -50.0060 H       167 THR   -0.5100
   2660 N         -77.0920   -3.0720  -54.4090 N.am    168 ASN   -0.4700
   2661 CA        -76.8610   -2.4510  -55.7130 C.3     168 ASN    0.3100
   2662 C         -75.3630   -2.4610  -56.0380 C.2     168 ASN    0.0700
   2663 O         -74.5410   -2.5600  -55.1240 O.2     168 ASN    0.0900
   2664 CB        -77.4430   -1.0260  -55.7650 C.3     168 ASN   -0.1800
   2665 CG        -76.9030   -0.0760  -54.7220 C.2     168 ASN    0.0900
   2666 ND2       -77.7200    0.2320  -53.7280 N.am    168 ASN    0.0900
   2667 OD1       -75.7830    0.4280  -54.8160 O.2     168 ASN    0.5500
   2668 HN        -77.2930   -2.4370  -53.6670 H       168 ASN   -0.5500
   2669 HA        -77.3290   -3.0720  -56.4620 H       168 ASN   -0.6200
   2670 HB1       -78.5420   -1.0920  -55.6310 H       168 ASN    0.3200
   2671 HB2       -77.2220   -0.5960  -56.7650 H       168 ASN    0.3000
   2672 HD21      -77.4180    0.8560  -53.0080 H       168 ASN    0.5100
   2673 HD22      -78.6400   -0.1580  -53.6970 H       168 ASN   -0.5100
   2674 N         -75.0140   -2.3610  -57.3380 N.am    169 GLN   -0.4700
   2675 CA        -73.6280   -2.3740  -57.8240 C.3     169 GLN    0.3100
   2676 C         -72.7360   -1.2590  -57.2670 C.2     169 GLN    0.0700
   2677 O         -71.5330   -1.4740  -57.1080 O.2     169 GLN    0.0900
   2678 CB        -73.5740   -2.4330  -59.3600 C.3     169 GLN   -0.1800
   2679 CG        -73.9160   -3.8160  -59.9170 C.3     169 GLN    0.0900
   2680 CD        -73.7780   -3.9060  -61.4200 C.2     169 GLN    0.0900
   2681 NE2       -74.8560   -4.3030  -62.0850 N.am    169 GLN   -0.1800
   2682 OE1       -72.7100   -3.6740  -61.9950 O.2     169 GLN    0.0900
   2683 HN        -75.7060   -2.2710  -58.0490 H       169 GLN    0.0900
   2684 HA        -73.1370   -3.2370  -57.4010 H       169 GLN    0.5500
   2685 HB1       -72.5500   -2.1570  -59.6920 H       169 GLN   -0.5500
   2686 HB2       -74.2950   -1.6940  -59.7710 H       169 GLN   -0.6200
   2687 HG1       -74.9650   -4.0620  -59.6470 H       169 GLN    0.3200
   2688 HG2       -73.2360   -4.5650  -59.4590 H       169 GLN    0.3000
   2689 HE21      -74.8270   -4.3840  -63.0820 H       169 GLN    0.5100
   2690 HE22      -75.6960   -4.5240  -61.5900 H       169 GLN   -0.5100
   2691 N         -73.3200   -0.0860  -56.9410 N.am    170 ALA   -0.4700
   2692 CA        -72.5970    1.0550  -56.3730 C.3     170 ALA    0.3100
   2693 C         -72.1710    0.7980  -54.9220 C.2     170 ALA    0.0700
   2694 O         -71.0360    1.1100  -54.5600 O.2     170 ALA    0.0900
   2695 CB        -73.4460    2.3150  -56.4640 C.3     170 ALA   -0.2700
   2696 HN        -74.2960    0.0570  -57.0780 H       170 ALA    0.0900
   2697 HA        -71.6770    1.1800  -56.9250 H       170 ALA    0.0900
   2698 HB1       -74.3950    2.1780  -55.9030 H       170 ALA    0.0900
   2699 HB2       -73.6910    2.5310  -57.5260 H       170 ALA    0.5100
   2700 HB3       -72.8950    3.1750  -56.0250 H       170 ALA   -0.5100
   2701 N         -73.0770    0.2210  -54.0970 N.am    171 TYR   -0.4700
   2702 CA        -72.8130   -0.1020  -52.6950 C.3     171 TYR    0.3100
   2703 C         -71.8880   -1.3090  -52.5600 C.2     171 TYR    0.0700
   2704 O         -71.0120   -1.2970  -51.6970 O.2     171 TYR    0.0900
   2705 CB        -74.1270   -0.3160  -51.9110 C.3     171 TYR   -0.1800
   2706 CG        -73.9340   -0.6860  -50.4530 C.ar    171 TYR    0.0900
   2707 CD1       -73.6570    0.2860  -49.4960 C.ar    171 TYR    0.0900
   2708 CD2       -74.0480   -2.0080  -50.0290 C.ar    171 TYR    0.0000
   2709 CE1       -73.4770   -0.0500  -48.1560 C.ar    171 TYR   -0.1150
   2710 CE2       -73.8700   -2.3550  -48.6890 C.ar    171 TYR    0.1150
   2711 CZ        -73.5880   -1.3720  -47.7550 C.ar    171 TYR   -0.1150
   2712 OH        -73.4170   -1.7100  -46.4340 O.3     171 TYR    0.1150
   2713 HN        -73.9900   -0.0150  -54.4210 H       171 TYR    0.1100
   2714 HA        -72.2530    0.7160  -52.2660 H       171 TYR   -0.5400
   2715 HB1       -74.7010   -1.1410  -52.3830 H       171 TYR    0.4300
   2716 HB2       -74.7200    0.6230  -51.9320 H       171 TYR   -0.1150
   2717 HD1       -73.5820    1.3200  -49.7980 H       171 TYR    0.1150
   2718 HD2       -74.2790   -2.7770  -50.7510 H       171 TYR   -0.1150
   2719 HE1       -73.2510    0.7180  -47.4310 H       171 TYR    0.1150
   2720 HE2       -73.9530   -3.3870  -48.3810 H       171 TYR    0.5100
   2721 HH        -73.2300   -0.9070  -45.9440 H       171 TYR   -0.5100
   2722 N         -72.0810   -2.3480  -53.4060 N.am    172 ALA   -0.4700
   2723 CA        -71.2890   -3.5830  -53.4160 C.3     172 ALA    0.3100
   2724 C         -69.7880   -3.3400  -53.6170 C.2     172 ALA    0.0700
   2725 O         -68.9740   -4.0860  -53.0720 O.2     172 ALA    0.0900
   2726 CB        -71.8130   -4.5370  -54.4780 C.3     172 ALA   -0.2700
   2727 HN        -72.8030   -2.3150  -54.0910 H       172 ALA    0.0900
   2728 HA        -71.3570   -4.0350  -52.4380 H       172 ALA    0.0900
   2729 HB1       -71.7500   -4.0640  -55.4810 H       172 ALA    0.0900
   2730 HB2       -72.8750   -4.7860  -54.2700 H       172 ALA    0.5100
   2731 HB3       -71.2050   -5.4670  -54.4840 H       172 ALA   -0.5100
   2732 N         -69.4300   -2.2890  -54.3830 N.am    173 ILE   -0.4700
   2733 CA        -68.0460   -1.8850  -54.6390 C.3     173 ILE    0.3100
   2734 C         -67.5260   -1.0710  -53.4380 C.2     173 ILE    0.0700
   2735 O         -66.4250   -1.3390  -52.9510 O.2     173 ILE    0.0900
   2736 CB        -67.9220   -1.1340  -56.0060 C.3     173 ILE   -0.0900
   2737 CG1       -68.1670   -2.1040  -57.1910 C.3     173 ILE    0.0900
   2738 CG2       -66.5660   -0.4160  -56.1540 C.3     173 ILE   -0.2700
   2739 CD        -68.4860   -1.4420  -58.5570 C.3     173 ILE    0.0900
   2740 HN        -70.1190   -1.7220  -54.8240 H       173 ILE    0.0900
   2741 HA        -67.4360   -2.7750  -54.6440 H       173 ILE    0.0900
   2742 HB        -68.7370   -0.3840  -56.0810 H       173 ILE   -0.1800
   2743 HG11      -69.0200   -2.7620  -56.9240 H       173 ILE    0.0900
   2744 HG12      -67.2580   -2.7270  -57.3180 H       173 ILE    0.0900
   2745 HG21      -65.7360   -1.1510  -56.0930 H       173 ILE   -0.2700
   2746 HG22      -66.4410    0.3270  -55.3370 H       173 ILE    0.0900
   2747 HG23      -66.5150    0.0970  -57.1380 H       173 ILE    0.0900
   2748 HD1       -67.7330   -0.6580  -58.7850 H       173 ILE    0.0900
   2749 HD2       -69.4910   -0.9710  -58.5230 H       173 ILE    0.5100
   2750 HD3       -68.4570   -2.2070  -59.3630 H       173 ILE   -0.5100
   2751 N         -68.3340   -0.1030  -52.9500 N.am    174 ALA   -0.4700
   2752 CA        -68.0100    0.7760  -51.8240 C.3     174 ALA    0.3100
   2753 C         -67.8540    0.0450  -50.4860 C.2     174 ALA    0.0700
   2754 O         -66.8760    0.2890  -49.7810 O.2     174 ALA    0.0900
   2755 CB        -69.0460    1.8850  -51.7070 C.3     174 ALA   -0.2700
   2756 HN        -69.2290    0.0600  -53.3570 H       174 ALA    0.0900
   2757 HA        -67.0290    1.1940  -51.9940 H       174 ALA    0.0900
   2758 HB1       -70.0550    1.4490  -51.5410 H       174 ALA    0.0900
   2759 HB2       -69.0670    2.4830  -52.6420 H       174 ALA    0.5100
   2760 HB3       -68.8000    2.5440  -50.8470 H       174 ALA   -0.5100
   2761 N         -68.8040   -0.8520  -50.1410 N.am    175 SER   -0.4700
   2762 CA        -68.7850   -1.6230  -48.8930 C.3     175 SER    0.3100
   2763 C         -67.6580   -2.6570  -48.8350 C.2     175 SER    0.0700
   2764 O         -67.2090   -3.0000  -47.7440 O.2     175 SER    0.0900
   2765 CB        -70.1370   -2.2880  -48.6380 C.3     175 SER    0.0500
   2766 OG        -70.4940   -3.1630  -49.6950 O.3     175 SER    0.0900
   2767 HN        -69.5820   -1.0330  -50.7360 H       175 SER    0.0900
   2768 HA        -68.5450   -0.9460  -48.0870 H       175 SER   -0.6600
   2769 HB1       -70.9210   -1.5070  -48.5460 H       175 SER    0.4300
   2770 HB2       -70.0880   -2.8760  -47.6960 H       175 SER    0.5100
   2771 HG1       -70.8420   -2.6050  -50.3950 H       175 SER   -0.5100
   2772 N         -67.1930   -3.1470  -50.0010 N.am    176 SER   -0.4700
   2773 CA        -66.1030   -4.1210  -50.0770 C.3     176 SER    0.3100
   2774 C         -64.7340   -3.4440  -50.0200 C.2     176 SER    0.0700
   2775 O         -63.8480   -3.9320  -49.3200 O.2     176 SER    0.0900
   2776 CB        -66.2280   -4.9760  -51.3350 C.3     176 SER    0.0500
   2777 OG        -67.4270   -5.7310  -51.3220 O.3     176 SER    0.0900
   2778 HN        -67.5760   -2.8620  -50.8750 H       176 SER    0.0900
   2779 HA        -66.1500   -4.7430  -49.1960 H       176 SER   -0.6600
   2780 HB1       -65.3670   -5.6780  -51.3930 H       176 SER    0.4300
   2781 HB2       -66.2300   -4.3200  -52.2310 H       176 SER    0.5100
   2782 HG1       -68.1220   -5.1290  -51.5980 H       176 SER   -0.5100
   2783 N         -64.5630   -2.3180  -50.7430 N.am    177 ILE   -0.4700
   2784 CA        -63.3080   -1.5680  -50.7910 C.3     177 ILE    0.3100
   2785 C         -63.0120   -0.8040  -49.4930 C.2     177 ILE    0.0700
   2786 O         -61.9310   -0.9750  -48.9290 O.2     177 ILE    0.0900
   2787 CB        -63.1820   -0.7300  -52.1040 C.3     177 ILE   -0.0900
   2788 CG1       -62.7820   -1.6470  -53.2840 C.3     177 ILE    0.0900
   2789 CG2       -62.2070    0.4550  -51.9700 C.3     177 ILE   -0.2700
   2790 CD        -63.1340   -1.1360  -54.6840 C.3     177 ILE    0.0900
   2791 HN        -65.3050   -1.9400  -51.2910 H       177 ILE    0.0900
   2792 HA        -62.4970   -2.2780  -50.7270 H       177 ILE    0.0900
   2793 HB        -64.1860   -0.3370  -52.3730 H       177 ILE   -0.1800
   2794 HG11      -63.2840   -2.6270  -53.1410 H       177 ILE    0.0900
   2795 HG12      -61.6820   -1.7960  -53.2420 H       177 ILE    0.0900
   2796 HG21      -61.1910    0.0850  -51.7140 H       177 ILE   -0.2700
   2797 HG22      -62.5500    1.1370  -51.1630 H       177 ILE    0.0900
   2798 HG23      -62.1520    1.0100  -52.9310 H       177 ILE    0.0900
   2799 HD1       -62.4960   -0.2650  -54.9440 H       177 ILE    0.0900
   2800 HD2       -64.1980   -0.8180  -54.7130 H       177 ILE    0.5100
   2801 HD3       -62.9620   -1.9380  -55.4330 H       177 ILE   -0.5100
   2802 N         -63.9730    0.0080  -49.0070 N.am    178 VAL   -0.4700
   2803 CA        -63.8140    0.8160  -47.7900 C.3     178 VAL    0.3100
   2804 C         -63.7860   -0.0310  -46.5050 C.2     178 VAL    0.0700
   2805 O         -62.8610    0.1160  -45.7040 O.2     178 VAL    0.0900
   2806 CB        -64.8260    2.0010  -47.7170 C.3     178 VAL   -0.0900
   2807 CG1       -64.6000    2.8630  -46.4740 C.3     178 VAL    0.0900
   2808 CG2       -64.7620    2.8650  -48.9760 C.3     178 VAL   -0.2700
   2809 HN        -64.8530    0.0980  -49.4640 H       178 VAL    0.0900
   2810 HA        -62.8030    1.1970  -47.7820 H       178 VAL    0.0900
   2811 HB        -65.8580    1.5940  -47.6940 H       178 VAL    0.0900
   2812 HG11      -63.5740    3.2870  -46.4860 H       178 VAL   -0.2700
   2813 HG12      -64.7170    2.2440  -45.5580 H       178 VAL    0.0900
   2814 HG13      -65.3300    3.6990  -46.4560 H       178 VAL    0.0900
   2815 HG21      -65.0060    2.2550  -49.8720 H       178 VAL    0.0900
   2816 HG22      -63.7380    3.2800  -49.0990 H       178 VAL    0.5100
   2817 HG23      -65.4950    3.6960  -48.9020 H       178 VAL   -0.5100
   2818 N         -64.7840   -0.9210  -46.3140 N.am    179 SER   -0.4700
   2819 CA        -64.8890   -1.7440  -45.1070 C.3     179 SER    0.3100
   2820 C         -64.1100   -3.0790  -45.0910 C.2     179 SER    0.0700
   2821 O         -64.2120   -3.8150  -44.1070 O.2     179 SER    0.0900
   2822 CB        -66.3500   -1.9140  -44.6840 C.3     179 SER    0.0500
   2823 OG        -66.9380   -3.1110  -45.1670 O.3     179 SER    0.0900
   2824 HN        -65.5010   -1.0570  -46.9930 H       179 SER    0.0900
   2825 HA        -64.3270   -1.2590  -44.3220 H       179 SER   -0.6600
   2826 HB1       -66.9410   -1.0590  -45.0730 H       179 SER    0.4300
   2827 HB2       -66.4050   -1.9280  -43.5740 H       179 SER    0.5100
   2828 HG1       -67.0320   -2.9950  -46.1150 H       179 SER   -0.5100
   2829 N         -63.3230   -3.3870  -46.1520 N.am    180 PHE   -0.4700
   2830 CA        -62.5220   -4.6170  -46.2040 C.3     180 PHE    0.3100
   2831 C         -61.2070   -4.5210  -46.9840 C.2     180 PHE    0.0700
   2832 O         -60.1550   -4.7580  -46.3930 O.2     180 PHE    0.0900
   2833 CB        -63.3510   -5.8540  -46.6290 C.3     180 PHE   -0.1800
   2834 CG        -62.5720   -7.1520  -46.6690 C.ar    180 PHE    0.0900
   2835 CD1       -62.2850   -7.8470  -45.4990 C.ar    180 PHE    0.0900
   2836 CD2       -62.1260   -7.6790  -47.8770 C.ar    180 PHE    0.0000
   2837 CE1       -61.5560   -9.0410  -45.5370 C.ar    180 PHE   -0.1150
   2838 CE2       -61.4040   -8.8750  -47.9140 C.ar    180 PHE    0.1150
   2839 CZ        -61.1240   -9.5480  -46.7440 C.ar    180 PHE   -0.1150
   2840 HN        -63.2540   -2.7880  -46.9460 H       180 PHE    0.1150
   2841 HA        -62.1070   -4.7760  -45.2200 H       180 PHE   -0.1150
   2842 HB1       -63.7540   -5.6860  -47.6500 H       180 PHE    0.1150
   2843 HB2       -64.1840   -5.9970  -45.9080 H       180 PHE   -0.1150
   2844 HD1       -62.6290   -7.4620  -44.5510 H       180 PHE    0.1150
   2845 HD2       -62.3430   -7.1570  -48.7980 H       180 PHE   -0.1150
   2846 HE1       -61.3300   -9.5650  -44.6190 H       180 PHE    0.1150
   2847 HE2       -61.0640   -9.2700  -48.8600 H       180 PHE    0.5100
   2848 HZ        -60.5680  -10.4740  -46.7740 H       180 PHE   -0.5100
   2849 N         -61.2630   -4.2190  -48.3010 N.am    181 TYR   -0.4700
   2850 CA        -60.0920   -4.1590  -49.1820 C.3     181 TYR    0.3100
   2851 C         -59.0040   -3.1500  -48.8210 C.2     181 TYR    0.0700
   2852 O         -57.8400   -3.5460  -48.7410 O.2     181 TYR    0.0900
   2853 CB        -60.4880   -4.1030  -50.6660 C.3     181 TYR   -0.1800
   2854 CG        -60.8150   -5.4660  -51.2380 C.ar    181 TYR    0.0900
   2855 CD1       -62.0790   -6.0280  -51.0800 C.ar    181 TYR    0.0900
   2856 CD2       -59.8550   -6.2010  -51.9280 C.ar    181 TYR    0.0000
   2857 CE1       -62.3780   -7.2920  -51.5850 C.ar    181 TYR   -0.1150
   2858 CE2       -60.1470   -7.4630  -52.4480 C.ar    181 TYR    0.1150
   2859 CZ        -61.4110   -8.0040  -52.2740 C.ar    181 TYR   -0.1150
   2860 OH        -61.7050   -9.2460  -52.7860 O.3     181 TYR    0.1150
   2861 HN        -62.1330   -4.0190  -48.7440 H       181 TYR    0.1100
   2862 HA        -59.4940   -5.0380  -48.9920 H       181 TYR   -0.5400
   2863 HB1       -59.6460   -3.6860  -51.2580 H       181 TYR    0.4300
   2864 HB2       -61.3920   -3.4670  -50.7850 H       181 TYR   -0.1150
   2865 HD1       -62.8430   -5.4730  -50.5550 H       181 TYR    0.1150
   2866 HD2       -58.8670   -5.7880  -52.0630 H       181 TYR   -0.1150
   2867 HE1       -63.3610   -7.7140  -51.4400 H       181 TYR    0.1150
   2868 HE2       -59.3900   -8.0160  -52.9850 H       181 TYR    0.5100
   2869 HH        -62.6520   -9.3820  -52.7080 H       181 TYR   -0.5100
   2870 N         -59.3680   -1.8680  -48.5870 N.am    182 VAL   -0.4700
   2871 CA        -58.4210   -0.8110  -48.1940 C.3     182 VAL    0.3100
   2872 C         -57.7040   -1.1530  -46.8630 C.2     182 VAL    0.0700
   2873 O         -56.4690   -1.1930  -46.8830 O.2     182 VAL    0.0900
   2874 CB        -59.0110    0.6310  -48.2580 C.3     182 VAL   -0.0900
   2875 CG1       -58.1060    1.6540  -47.5670 C.3     182 VAL    0.0900
   2876 CG2       -59.2730    1.0500  -49.7020 C.3     182 VAL   -0.2700
   2877 HN        -60.3170   -1.5770  -48.6730 H       182 VAL    0.0900
   2878 HA        -57.5730   -0.8830  -48.8570 H       182 VAL    0.0900
   2879 HB        -60.0060    0.6370  -47.7640 H       182 VAL    0.0900
   2880 HG11      -57.0620    1.5470  -47.9320 H       182 VAL   -0.2700
   2881 HG12      -58.1160    1.4870  -46.4690 H       182 VAL    0.0900
   2882 HG13      -58.4560    2.6830  -47.7930 H       182 VAL    0.0900
   2883 HG21      -59.8500    0.2600  -50.2290 H       182 VAL    0.0900
   2884 HG22      -58.3080    1.1980  -50.2340 H       182 VAL    0.5100
   2885 HG23      -59.8600    1.9920  -49.7220 H       182 VAL   -0.5100
   2886 N         -58.3980   -1.4960  -45.7350 N.am    183 PRO   -0.2900
   2887 CA        -57.6620   -1.8570  -44.5100 C.3     183 PRO    0.0000
   2888 C         -56.8240   -3.1310  -44.6340 C.2     183 PRO    0.0900
   2889 O         -55.8230   -3.2460  -43.9310 O.2     183 PRO    0.0900
   2890 CB        -58.7630   -2.0010  -43.4510 C.3     183 PRO    0.0200
   2891 CG        -59.9530   -1.3060  -44.0180 C.3     183 PRO    0.0900
   2892 CD        -59.8550   -1.5260  -45.4910 C.3     183 PRO   -0.1800
   2893 HA        -56.9190   -1.1100  -44.2850 H       183 PRO    0.0900
   2894 HB1       -58.4510   -1.5260  -42.4950 H       183 PRO    0.0900
   2895 HB2       -58.9880   -3.0720  -43.2620 H       183 PRO   -0.1800
   2896 HG1       -60.8920   -1.7400  -43.6150 H       183 PRO    0.0900
   2897 HG2       -59.9270   -0.2210  -43.7790 H       183 PRO    0.0900
   2898 HD1       -60.2720   -2.5110  -45.7870 H       183 PRO    0.5100
   2899 HD2       -60.3560   -0.7150  -46.0610 H       183 PRO   -0.5100
   2900 N         -57.2090   -4.0690  -45.5360 N.am    184 LEU   -0.4700
   2901 CA        -56.4860   -5.3220  -45.7900 C.3     184 LEU    0.3100
   2902 C         -55.1410   -5.0530  -46.4740 C.2     184 LEU    0.0700
   2903 O         -54.1390   -5.6480  -46.0800 O.2     184 LEU    0.0900
   2904 CB        -57.3320   -6.2900  -46.6390 C.3     184 LEU   -0.1800
   2905 CG        -56.8210   -7.7280  -46.7480 C.3     184 LEU    0.0900
   2906 CD1       -57.6010   -8.6550  -45.8370 C.3     184 LEU    0.0900
   2907 CD2       -56.8960   -8.2230  -48.1770 C.3     184 LEU   -0.0900
   2908 HN        -58.0300   -3.9410  -46.0850 H       184 LEU    0.0900
   2909 HA        -56.2520   -5.7700  -44.8360 H       184 LEU   -0.2700
   2910 HB1       -57.3950   -5.8740  -47.6660 H       184 LEU    0.0900
   2911 HB2       -58.3510   -6.3240  -46.2000 H       184 LEU    0.0900
   2912 HG        -55.7460   -7.7560  -46.4650 H       184 LEU    0.0900
   2913 HD11      -58.6770   -8.6450  -46.1130 H       184 LEU   -0.2700
   2914 HD12      -57.5030   -8.3200  -44.7820 H       184 LEU    0.0900
   2915 HD13      -57.2200   -9.6930  -45.9360 H       184 LEU    0.0900
   2916 HD21      -56.2760   -7.5790  -48.8370 H       184 LEU    0.0900
   2917 HD22      -57.9480   -8.1880  -48.5340 H       184 LEU    0.5100
   2918 HD23      -56.5150   -9.2640  -48.2370 H       184 LEU   -0.5100
   2919 N         -55.1250   -4.1530  -47.4910 N.am    185 VAL   -0.4700
   2920 CA        -53.9300   -3.7460  -48.2460 C.3     185 VAL    0.3100
   2921 C         -52.8860   -3.1480  -47.2860 C.2     185 VAL    0.0700
   2922 O         -51.7080   -3.5040  -47.3670 O.2     185 VAL    0.0900
   2923 CB        -54.2890   -2.8040  -49.4370 C.3     185 VAL   -0.0900
   2924 CG1       -53.0550   -2.1090  -50.0170 C.3     185 VAL    0.0900
   2925 CG2       -55.0280   -3.5670  -50.5350 C.3     185 VAL   -0.2700
   2926 HN        -55.9670   -3.7090  -47.7840 H       185 VAL    0.0900
   2927 HA        -53.4520   -4.6420  -48.6140 H       185 VAL    0.0900
   2928 HB        -55.0040   -2.0330  -49.0830 H       185 VAL    0.0900
   2929 HG11      -52.2570   -2.8540  -50.2230 H       185 VAL   -0.2700
   2930 HG12      -52.6650   -1.3630  -49.2920 H       185 VAL    0.0900
   2931 HG13      -53.3200   -1.6010  -50.9690 H       185 VAL    0.0900
   2932 HG21      -55.8700   -4.1460  -50.0980 H       185 VAL    0.0900
   2933 HG22      -54.3340   -4.2760  -51.0370 H       185 VAL    0.5100
   2934 HG23      -55.4380   -2.8540  -51.2820 H       185 VAL   -0.5100
   2935 N         -53.3390   -2.2920  -46.3440 N.am    186 ILE   -0.4700
   2936 CA        -52.4890   -1.6640  -45.3300 C.3     186 ILE    0.3100
   2937 C         -52.0130   -2.7130  -44.3050 C.2     186 ILE    0.0700
   2938 O         -50.8190   -2.7770  -44.0270 O.2     186 ILE    0.0900
   2939 CB        -53.1710   -0.4250  -44.6690 C.3     186 ILE   -0.0900
   2940 CG1       -53.7500    0.5450  -45.7320 C.3     186 ILE    0.0900
   2941 CG2       -52.2000    0.3100  -43.7260 C.3     186 ILE   -0.2700
   2942 CD        -54.9390    1.4070  -45.2620 C.3     186 ILE    0.0900
   2943 HN        -54.3020   -2.0450  -46.2970 H       186 ILE    0.0900
   2944 HA        -51.5710   -1.3640  -45.8130 H       186 ILE    0.0900
   2945 HB        -54.0570   -0.7620  -44.0900 H       186 ILE   -0.1800
   2946 HG11      -54.0840   -0.0570  -46.6020 H       186 ILE    0.0900
   2947 HG12      -52.9360    1.2270  -46.0550 H       186 ILE    0.0900
   2948 HG21      -51.3120    0.6620  -44.2920 H       186 ILE   -0.2700
   2949 HG22      -51.8590   -0.3790  -42.9230 H       186 ILE    0.0900
   2950 HG23      -52.7050    1.1900  -43.2750 H       186 ILE    0.0900
   2951 HD1       -54.6350    2.0400  -44.4010 H       186 ILE    0.0900
   2952 HD2       -55.7770    0.7530  -44.9420 H       186 ILE    0.5100
   2953 HD3       -55.2760    2.0700  -46.0870 H       186 ILE   -0.5100
   2954 N         -52.9390   -3.5560  -43.7840 N.am    187 MET   -0.4700
   2955 CA        -52.6560   -4.6190  -42.8070 C.3     187 MET    0.3100
   2956 C         -51.6030   -5.6180  -43.3100 C.2     187 MET    0.0700
   2957 O         -50.7020   -5.9730  -42.5520 O.2     187 MET    0.0900
   2958 CB        -53.9540   -5.3530  -42.4100 C.3     187 MET   -0.1800
   2959 CG        -53.7920   -6.3360  -41.2600 C.3     187 MET    0.0900
   2960 SD        -55.1790   -7.4910  -41.1130 S.3     187 MET    0.0900
   2961 CE        -54.8460   -8.5900  -42.4890 C.3     187 MET   -0.1400
   2962 HN        -53.8960   -3.4870  -44.0550 H       187 MET    0.0900
   2963 HA        -52.2020   -4.1640  -41.9390 H       187 MET    0.0900
   2964 HB1       -54.3270   -5.9090  -43.2960 H       187 MET   -0.0900
   2965 HB2       -54.7100   -4.5930  -42.1180 H       187 MET   -0.2200
   2966 HG1       -53.6940   -5.7590  -40.3160 H       187 MET    0.0900
   2967 HG2       -52.8540   -6.9090  -41.4180 H       187 MET    0.0900
   2968 HE1       -53.7930   -8.9460  -42.4760 H       187 MET    0.0900
   2969 HE2       -55.0180   -8.0630  -43.4520 H       187 MET    0.5100
   2970 HE3       -55.5090   -9.4800  -42.4390 H       187 MET   -0.5100
   2971 N         -51.7120   -6.0580  -44.5820 N.am    188 VAL   -0.4700
   2972 CA        -50.7860   -7.0100  -45.2010 C.3     188 VAL    0.3100
   2973 C         -49.4050   -6.3800  -45.4470 C.2     188 VAL    0.0700
   2974 O         -48.3990   -6.9640  -45.0420 O.2     188 VAL    0.0900
   2975 CB        -51.3950   -7.7000  -46.4600 C.3     188 VAL   -0.0900
   2976 CG1       -50.3480   -8.4910  -47.2470 C.3     188 VAL    0.0900
   2977 CG2       -52.5620   -8.6080  -46.0760 C.3     188 VAL   -0.2700
   2978 HN        -52.4510   -5.7440  -45.1710 H       188 VAL    0.0900
   2979 HA        -50.5380   -7.7540  -44.4590 H       188 VAL    0.0900
   2980 HB        -51.8320   -6.9220  -47.1210 H       188 VAL    0.0900
   2981 HG11      -49.7810   -9.1580  -46.5640 H       188 VAL   -0.2700
   2982 HG12      -49.6340   -7.7920  -47.7340 H       188 VAL    0.0900
   2983 HG13      -50.8470   -9.1140  -48.0200 H       188 VAL    0.0900
   2984 HG21      -53.3610   -8.0160  -45.5810 H       188 VAL    0.0900
   2985 HG22      -52.2140   -9.3940  -45.3710 H       188 VAL    0.5100
   2986 HG23      -52.9860   -9.0840  -46.9860 H       188 VAL   -0.5100
   2987 N         -49.3600   -5.1830  -46.0760 N.am    189 PHE   -0.4700
   2988 CA        -48.1220   -4.4610  -46.3940 C.3     189 PHE    0.3100
   2989 C         -47.3180   -4.0130  -45.1680 C.2     189 PHE    0.0700
   2990 O         -46.1060   -4.2400  -45.1290 O.2     189 PHE    0.0900
   2991 CB        -48.3950   -3.2820  -47.3510 C.3     189 PHE   -0.1800
   2992 CG        -47.1930   -2.4300  -47.6950 C.ar    189 PHE    0.0900
   2993 CD1       -46.2770   -2.8440  -48.6550 C.ar    189 PHE    0.0900
   2994 CD2       -46.9890   -1.2030  -47.0710 C.ar    189 PHE    0.0000
   2995 CE1       -45.1670   -2.0560  -48.9730 C.ar    189 PHE   -0.1150
   2996 CE2       -45.8760   -0.4180  -47.3860 C.ar    189 PHE    0.1150
   2997 CZ        -44.9730   -0.8470  -48.3360 C.ar    189 PHE   -0.1150
   2998 HN        -50.1960   -4.7240  -46.3610 H       189 PHE    0.1150
   2999 HA        -47.4380   -5.1610  -46.8510 H       189 PHE   -0.1150
   3000 HB1       -49.1430   -2.6060  -46.8840 H       189 PHE    0.1150
   3001 HB2       -48.7880   -3.6810  -48.3100 H       189 PHE   -0.1150
   3002 HD1       -46.4250   -3.7860  -49.1620 H       189 PHE    0.1150
   3003 HD2       -47.6980   -0.8530  -46.3360 H       189 PHE   -0.1150
   3004 HE1       -44.4600   -2.3940  -49.7170 H       189 PHE    0.1150
   3005 HE2       -45.7230    0.5280  -46.8850 H       189 PHE    0.5100
   3006 HZ        -44.1150   -0.2390  -48.5810 H       189 PHE   -0.5100
   3007 N         -47.9760   -3.3580  -44.1870 N.am    190 VAL   -0.4700
   3008 CA        -47.3330   -2.8490  -42.9670 C.3     190 VAL    0.3100
   3009 C         -46.8100   -3.9890  -42.0750 C.2     190 VAL    0.0700
   3010 O         -45.6650   -3.9170  -41.6170 O.2     190 VAL    0.0900
   3011 CB        -48.1960   -1.7910  -42.2150 C.3     190 VAL   -0.0900
   3012 CG1       -47.5280   -1.3260  -40.9220 C.3     190 VAL    0.0900
   3013 CG2       -48.4940   -0.5880  -43.1080 C.3     190 VAL   -0.2700
   3014 HN        -48.9550   -3.1860  -44.2520 H       190 VAL    0.0900
   3015 HA        -46.3900   -2.4100  -43.2590 H       190 VAL    0.0900
   3016 HB        -49.1840   -2.2370  -41.9710 H       190 VAL    0.0900
   3017 HG11      -46.5410   -0.8660  -41.1470 H       190 VAL   -0.2700
   3018 HG12      -47.3680   -2.1930  -40.2460 H       190 VAL    0.0900
   3019 HG13      -48.1650   -0.5700  -40.4170 H       190 VAL    0.0900
   3020 HG21      -49.0510   -0.9130  -44.0130 H       190 VAL    0.0900
   3021 HG22      -47.5440   -0.1110  -43.4290 H       190 VAL    0.5100
   3022 HG23      -49.1160    0.1490  -42.5550 H       190 VAL   -0.5100
   3023 N         -47.6120   -5.0600  -41.8730 N.am    191 TYR   -0.4700
   3024 CA        -47.1870   -6.2050  -41.0610 C.3     191 TYR    0.3100
   3025 C         -46.1240   -7.0900  -41.7230 C.2     191 TYR    0.0700
   3026 O         -45.4540   -7.8580  -41.0300 O.2     191 TYR    0.0900
   3027 CB        -48.3750   -7.0120  -40.5070 C.3     191 TYR   -0.1800
   3028 CG        -48.0900   -7.6310  -39.1550 C.ar    191 TYR    0.0900
   3029 CD1       -48.0550   -6.8510  -38.0020 C.ar    191 TYR    0.0900
   3030 CD2       -47.8660   -8.9980  -39.0260 C.ar    191 TYR    0.0000
   3031 CE1       -47.7880   -7.4150  -36.7550 C.ar    191 TYR   -0.1150
   3032 CE2       -47.6000   -9.5720  -37.7840 C.ar    191 TYR    0.1150
   3033 CZ        -47.5630   -8.7770  -36.6500 C.ar    191 TYR   -0.1150
   3034 OH        -47.3010   -9.3360  -35.4220 O.3     191 TYR    0.1150
   3035 HN        -48.5250   -5.1190  -42.2690 H       191 TYR    0.1100
   3036 HA        -46.5940   -5.8210  -40.2450 H       191 TYR   -0.5400
   3037 HB1       -48.6170   -7.8400  -41.2080 H       191 TYR    0.4300
   3038 HB2       -49.2540   -6.3430  -40.3890 H       191 TYR   -0.1150
   3039 HD1       -48.2390   -5.7890  -38.0750 H       191 TYR    0.1150
   3040 HD2       -47.9020   -9.6260  -39.9030 H       191 TYR   -0.1150
   3041 HE1       -47.7560   -6.7910  -35.8740 H       191 TYR    0.1150
   3042 HE2       -47.4220  -10.6350  -37.7050 H       191 TYR    0.5100
   3043 HH        -47.1730  -10.2780  -35.5460 H       191 TYR   -0.5100
   3044 N         -45.9370   -6.9530  -43.0570 N.am    192 SER   -0.4700
   3045 CA        -44.9040   -7.6620  -43.8140 C.3     192 SER    0.3100
   3046 C         -43.5450   -7.0340  -43.4860 C.2     192 SER    0.0700
   3047 O         -42.5290   -7.7310  -43.4690 O.2     192 SER    0.0900
   3048 CB        -45.1720   -7.5670  -45.3140 C.3     192 SER    0.0500
   3049 OG        -44.2540   -8.3510  -46.0580 O.3     192 SER    0.0900
   3050 HN        -46.5130   -6.3450  -43.5950 H       192 SER    0.0900
   3051 HA        -44.9070   -8.6940  -43.4970 H       192 SER   -0.6600
   3052 HB1       -45.0770   -6.5090  -45.6400 H       192 SER    0.4300
   3053 HB2       -46.2000   -7.9300  -45.5290 H       192 SER    0.5100
   3054 HG1       -44.4790   -9.2670  -45.8760 H       192 SER   -0.5100
   3055 N         -43.5430   -5.7100  -43.2040 N.am    193 ARG   -0.4700
   3056 CA        -42.3610   -4.9380  -42.8240 C.3     193 ARG    0.3100
   3057 C         -41.9750   -5.2240  -41.3680 C.2     193 ARG    0.0700
   3058 O         -40.8110   -5.0520  -41.0040 O.2     193 ARG    0.0900
   3059 CB        -42.5760   -3.4240  -43.0570 C.3     193 ARG   -0.1800
   3060 CG        -42.9620   -3.0130  -44.4900 C.3     193 ARG    0.0900
   3061 CD        -41.8590   -3.2220  -45.5200 C.3     193 ARG    0.0900
   3062 NE        -42.0420   -4.4770  -46.2570 N.pl3   193 ARG   -0.1800
   3063 CZ        -42.2010   -4.5590  -47.5750 C.cat   193 ARG    0.0900
   3064 NH1       -42.1810   -3.4650  -48.3270 N.pl3   193 ARG    0.0900
   3065 NH2       -42.3660   -5.7410  -48.1550 N.pl3   193 ARG    0.2000
   3066 HN        -44.3870   -5.1830  -43.2450 H       193 ARG    0.0900
   3067 HA        -41.5320   -5.2900  -43.4180 H       193 ARG    0.0900
   3068 HB1       -41.6330   -2.9010  -42.7920 H       193 ARG   -0.7000
   3069 HB2       -43.3830   -3.0840  -42.3740 H       193 ARG    0.4400
   3070 HG1       -43.2340   -1.9370  -44.4840 H       193 ARG    0.6400
   3071 HG2       -43.8460   -3.6080  -44.7990 H       193 ARG   -0.8000
   3072 HD1       -40.8720   -3.2680  -45.0100 H       193 ARG    0.4600
   3073 HD2       -41.8700   -2.3910  -46.2560 H       193 ARG    0.4600
   3074 HE        -42.0470   -5.3290  -45.7350 H       193 ARG   -0.8000
   3075 HH11      -42.0470   -2.5700  -47.9030 H       193 ARG    0.4600
   3076 HH12      -42.3030   -3.5370  -49.3170 H       193 ARG    0.4600
   3077 HH21      -42.3710   -6.5730  -47.6020 H       193 ARG    0.5100
   3078 HH22      -42.4860   -5.7980  -49.1460 H       193 ARG   -0.5100
   3079 N         -42.9530   -5.6720  -40.5440 N.am    194 VAL   -0.4700
   3080 CA        -42.7660   -6.0510  -39.1380 C.3     194 VAL    0.3100
   3081 C         -41.9350   -7.3450  -39.0990 C.2     194 VAL    0.0700
   3082 O         -40.9840   -7.4370  -38.3190 O.2     194 VAL    0.0900
   3083 CB        -44.1190   -6.1810  -38.3750 C.3     194 VAL   -0.0900
   3084 CG1       -43.9160   -6.6540  -36.9360 C.3     194 VAL    0.0900
   3085 CG2       -44.8890   -4.8650  -38.3900 C.3     194 VAL   -0.2700
   3086 HN        -43.8870   -5.7660  -40.8770 H       194 VAL    0.0900
   3087 HA        -42.1530   -5.2930  -38.6730 H       194 VAL    0.0900
   3088 HB        -44.7670   -6.9090  -38.9070 H       194 VAL    0.0900
   3089 HG11      -43.2780   -5.9310  -36.3820 H       194 VAL   -0.2700
   3090 HG12      -43.4150   -7.6450  -36.9310 H       194 VAL    0.0900
   3091 HG13      -44.8970   -6.7290  -36.4200 H       194 VAL    0.0900
   3092 HG21      -45.1070   -4.5620  -39.4360 H       194 VAL    0.0900
   3093 HG22      -44.2840   -4.0660  -37.9080 H       194 VAL    0.5100
   3094 HG23      -45.8510   -4.9840  -37.8470 H       194 VAL   -0.5100
   3095 N         -42.2660   -8.3190  -39.9800 N.am    195 PHE   -0.4700
   3096 CA        -41.5410   -9.5830  -40.1190 C.3     195 PHE    0.3100
   3097 C         -40.1640   -9.3510  -40.7510 C.2     195 PHE    0.0700
   3098 O         -39.2320  -10.1080  -40.4740 O.2     195 PHE    0.0900
   3099 CB        -42.3390  -10.6030  -40.9520 C.3     195 PHE   -0.1800
   3100 CG        -43.5640  -11.1900  -40.2910 C.ar    195 PHE    0.0900
   3101 CD1       -43.4620  -11.8860  -39.0890 C.ar    195 PHE    0.0900
   3102 CD2       -44.8090  -11.1170  -40.9050 C.ar    195 PHE    0.0000
   3103 CE1       -44.5930  -12.4450  -38.4870 C.ar    195 PHE   -0.1150
   3104 CE2       -45.9360  -11.6880  -40.3090 C.ar    195 PHE    0.1150
   3105 CZ        -45.8200  -12.3500  -39.1050 C.ar    195 PHE   -0.1150
   3106 HN        -43.0460   -8.2130  -40.5910 H       195 PHE    0.1150
   3107 HA        -41.3610   -9.9730  -39.1270 H       195 PHE   -0.1150
   3108 HB1       -41.6740  -11.4560  -41.2020 H       195 PHE    0.1150
   3109 HB2       -42.6890  -10.1050  -41.8820 H       195 PHE   -0.1150
   3110 HD1       -42.4970  -11.9930  -38.6160 H       195 PHE    0.1150
   3111 HD2       -44.9050  -10.6120  -41.8560 H       195 PHE   -0.1150
   3112 HE1       -44.5050  -12.9500  -37.5370 H       195 PHE    0.1150
   3113 HE2       -46.8990  -11.6110  -40.7920 H       195 PHE    0.5100
   3114 HZ        -46.6920  -12.7940  -38.6460 H       195 PHE   -0.5100
   3115 N         -40.0420   -8.3010  -41.5930 N.am    196 GLN   -0.4700
   3116 CA        -38.8000   -7.8970  -42.2540 C.3     196 GLN    0.3100
   3117 C         -37.8190   -7.3310  -41.2150 C.2     196 GLN    0.0700
   3118 O         -36.6160   -7.5760  -41.3130 O.2     196 GLN    0.0900
   3119 CB        -39.0890   -6.8590  -43.3540 C.3     196 GLN   -0.1800
   3120 CG        -37.9670   -6.7090  -44.3790 C.3     196 GLN    0.0900
   3121 CD        -38.1970   -5.5440  -45.3110 C.2     196 GLN    0.0900
   3122 NE2       -37.3410   -4.5330  -45.2140 N.am    196 GLN   -0.1800
   3123 OE1       -39.1140   -5.5430  -46.1390 O.2     196 GLN    0.0900
   3124 HN        -40.8300   -7.7300  -41.8080 H       196 GLN    0.0900
   3125 HA        -38.3450   -8.7800  -42.6790 H       196 GLN    0.5500
   3126 HB1       -39.2560   -5.8730  -42.8710 H       196 GLN   -0.5500
   3127 HB2       -40.0140   -7.1610  -43.8870 H       196 GLN   -0.6200
   3128 HG1       -37.9010   -7.6390  -44.9840 H       196 GLN    0.3200
   3129 HG2       -37.0060   -6.5530  -43.8450 H       196 GLN    0.3000
   3130 HE21      -37.4440   -3.7340  -45.8060 H       196 GLN    0.5100
   3131 HE22      -36.5950   -4.5720  -44.5500 H       196 GLN   -0.5100
   3132 N         -38.3460   -6.5900  -40.2120 N.am    197 GLU   -0.4700
   3133 CA        -37.5680   -6.0020  -39.1190 C.3     197 GLU    0.3100
   3134 C         -37.1290   -7.0560  -38.1080 C.2     197 GLU    0.0700
   3135 O         -36.0960   -6.8900  -37.4560 O.2     197 GLU    0.0900
   3136 CB        -38.3460   -4.8740  -38.4230 C.3     197 GLU   -0.1800
   3137 CG        -38.3280   -3.5540  -39.1820 C.3     197 GLU    0.0900
   3138 CD        -36.9630   -2.9110  -39.3430 C.2     197 GLU    0.0900
   3139 OE1       -36.3590   -2.5190  -38.3180 O.co2   197 GLU   -0.2800
   3140 OE2       -36.4970   -2.7960  -40.5000 O.co2   197 GLU    0.0900
   3141 HN        -39.3240   -6.4050  -40.1730 H       197 GLU    0.0900
   3142 HA        -36.6480   -5.6180  -39.5360 H       197 GLU    0.6200
   3143 HB1       -37.9050   -4.7080  -37.4180 H       197 GLU   -0.7600
   3144 HB2       -39.4020   -5.1970  -38.3040 H       197 GLU   -0.7600
   3145 HG1       -38.9790   -2.8350  -38.6420 H       197 GLU    0.5100
   3146 HG2       -38.7410   -3.7320  -40.1970 H       197 GLU   -0.5100
   3147 N         -37.9190   -8.1430  -37.9800 N.am    198 ALA   -0.4700
   3148 CA        -37.6270   -9.2810  -37.1110 C.3     198 ALA    0.3100
   3149 C         -36.4200  -10.0310  -37.6830 C.2     198 ALA    0.0700
   3150 O         -35.5930  -10.5340  -36.9240 O.2     198 ALA    0.0900
   3151 CB        -38.8360  -10.2030  -37.0390 C.3     198 ALA   -0.2700
   3152 HN        -38.7700   -8.2170  -38.4920 H       198 ALA    0.0900
   3153 HA        -37.3820   -8.9030  -36.1300 H       198 ALA    0.0900
   3154 HB1       -39.0900  -10.5800  -38.0520 H       198 ALA    0.0900
   3155 HB2       -39.7110   -9.6490  -36.6360 H       198 ALA    0.5100
   3156 HB3       -38.6100  -11.0720  -36.3840 H       198 ALA   -0.5100
   3157 N         -36.3030  -10.0660  -39.0320 N.am    199 LYS   -0.4700
   3158 CA        -35.1880  -10.6940  -39.7360 C.3     199 LYS    0.3100
   3159 C         -33.9480   -9.7900  -39.7060 C.2     199 LYS    0.0700
   3160 O         -32.8250  -10.2990  -39.7380 O.2     199 LYS    0.0900
   3161 CB        -35.5780  -11.0660  -41.1770 C.3     199 LYS   -0.1800
   3162 CG        -34.8070  -12.2680  -41.7120 C.3     199 LYS    0.0900
   3163 CD        -33.7190  -11.8600  -42.6960 C.3     199 LYS    0.0900
   3164 CE        -32.8110  -13.0060  -43.0750 C.3     199 LYS   -0.1800
   3165 NZ        -31.6860  -13.1620  -42.1200 N.4     199 LYS    0.0900
   3166 HN        -36.9930   -9.6510  -39.6190 H       199 LYS    0.0900
   3167 HA        -34.9050  -11.5780  -39.1860 H       199 LYS   -0.1800
   3168 HB1       -35.3800  -10.1940  -41.8360 H       199 LYS    0.0900
   3169 HB2       -36.6640  -11.2970  -41.2040 H       199 LYS    0.0900
   3170 HG1       -35.5170  -12.9540  -42.2220 H       199 LYS    0.2100
   3171 HG2       -34.3390  -12.8040  -40.8580 H       199 LYS    0.0500
   3172 HD1       -33.1050  -11.0560  -42.2360 H       199 LYS    0.0500
   3173 HD2       -34.2000  -11.4650  -43.6150 H       199 LYS   -0.3000
   3174 HE1       -32.3780  -12.8220  -44.0810 H       199 LYS    0.3300
   3175 HE2       -33.3880  -13.9560  -43.0760 H       199 LYS    0.3300
   3176 HZ1       -32.0610  -13.3470  -41.1680 H       199 LYS    0.3300
   3177 HZ2       -31.1200  -12.2900  -42.1060 H       199 LYS    0.5100
   3178 HZ3       -31.0870  -13.9590  -42.4170 H       199 LYS   -0.5100
   3179 N         -34.1560   -8.4560  -39.6300 N.am    200 ARG   -0.4700
   3180 CA        -33.1050   -7.4370  -39.5610 C.3     200 ARG    0.3100
   3181 C         -32.3990   -7.4700  -38.1950 C.2     200 ARG    0.0700
   3182 O         -31.1930   -7.2120  -38.1100 O.2     200 ARG    0.0900
   3183 CB        -33.7150   -6.0440  -39.8090 C.3     200 ARG   -0.1800
   3184 CG        -32.7060   -4.9800  -40.2260 C.3     200 ARG    0.0900
   3185 CD        -33.1000   -3.5980  -39.7410 C.3     200 ARG    0.0900
   3186 NE        -32.8570   -3.4310  -38.3040 N.pl3   200 ARG   -0.1800
   3187 CZ        -31.7320   -2.9510  -37.7840 C.cat   200 ARG    0.0900
   3188 NH1       -30.7320   -2.5710  -38.5720 N.pl3   200 ARG    0.0900
   3189 NH2       -31.5970   -2.8440  -36.4680 N.pl3   200 ARG    0.2000
   3190 HN        -35.0820   -8.0920  -39.6160 H       200 ARG    0.0900
   3191 HA        -32.3640   -7.6640  -40.3120 H       200 ARG    0.0900
   3192 HB1       -34.2100   -5.7080  -38.8740 H       200 ARG   -0.7000
   3193 HB2       -34.4800   -6.1340  -40.6090 H       200 ARG    0.4400
   3194 HG1       -32.6340   -4.9660  -41.3340 H       200 ARG    0.6400
   3195 HG2       -31.7120   -5.2400  -39.8040 H       200 ARG   -0.8000
   3196 HD1       -34.1840   -3.4320  -39.9210 H       200 ARG    0.4600
   3197 HD2       -32.5030   -2.8280  -40.2760 H       200 ARG    0.4600
   3198 HE        -33.5850   -3.6960  -37.6730 H       200 ARG   -0.8000
   3199 HH11      -30.8230   -2.6440  -39.5650 H       200 ARG    0.4600
   3200 HH12      -29.8900   -2.2110  -38.1720 H       200 ARG    0.4600
   3201 HH21      -32.3420   -3.1250  -35.8650 H       200 ARG    0.5100
   3202 HH22      -30.7480   -2.4820  -36.0810 H       200 ARG   -0.5100
   3203 N         -33.1660   -7.7940  -37.1310 N.am    201 GLN   -0.4700
   3204 CA        -32.7190   -7.8770  -35.7430 C.3     201 GLN    0.3100
   3205 C         -31.7370   -9.0220  -35.4710 C.2     201 GLN    0.0700
   3206 O         -31.0270   -8.9800  -34.4680 O.2     201 GLN    0.0900
   3207 CB        -33.9380   -8.0350  -34.8100 C.3     201 GLN   -0.1800
   3208 CG        -34.5200   -6.7280  -34.2810 C.3     201 GLN    0.0900
   3209 CD        -35.6960   -6.9550  -33.3510 C.2     201 GLN    0.0900
   3210 NE2       -36.5810   -5.9660  -33.2720 N.am    201 GLN   -0.1800
   3211 OE1       -35.8170   -7.9920  -32.6790 O.2     201 GLN    0.0900
   3212 HN        -34.1320   -8.0030  -37.2590 H       201 GLN    0.0900
   3213 HA        -32.1770   -6.9730  -35.5070 H       201 GLN    0.5500
   3214 HB1       -33.6320   -8.6550  -33.9420 H       201 GLN   -0.5500
   3215 HB2       -34.7350   -8.5680  -35.3710 H       201 GLN   -0.6200
   3216 HG1       -34.8620   -6.1100  -35.1390 H       201 GLN    0.3200
   3217 HG2       -33.7310   -6.1780  -33.7260 H       201 GLN    0.3000
   3218 HE21      -37.3780   -6.0550  -32.6760 H       201 GLN    0.5100
   3219 HE22      -36.4480   -5.1330  -33.8100 H       201 GLN   -0.5100
   3220 N         -31.7540  -10.0110  -36.3850 N.am    202 LEU   -0.4700
   3221 CA        -30.9390  -11.2010  -36.4370 C.3     202 LEU    0.3100
   3222 CAT       -29.0540   -9.7950  -39.4500 C.3     202 LEU    0.0700
   3223 C         -30.1050  -11.1720  -37.7150 C.2     202 LEU    0.0900
   3224 O         -29.7270  -12.2050  -38.2690 O.2     202 LEU   -0.1800
   3225 CB        -31.8400  -12.4640  -36.4270 C.3     202 LEU    0.0900
   3226 CG        -32.8060  -12.5560  -35.2240 C.3     202 LEU    0.0900
   3227 CD1       -33.7120  -13.7920  -35.3460 C.3     202 LEU   -0.0900
   3228 CD2       -32.0480  -12.5780  -33.8890 C.3     202 LEU    0.0900
   3229 NT        -29.8330   -9.9630  -38.2480 N.pl3   202 LEU   -0.2700
   3230 HN        -32.3980   -9.9540  -37.1400 H       202 LEU    0.0900
   3231 HNT       -30.1640   -9.1210  -37.8280 H       202 LEU    0.0900
   3232 HA        -30.2830  -11.1980  -35.5780 H       202 LEU    0.0900
   3233 HB1       -31.1850  -13.3610  -36.4170 H       202 LEU   -0.2700
   3234 HB2       -32.4430  -12.4700  -37.3590 H       202 LEU    0.0900
   3235 HG        -33.4360  -11.6420  -35.1870 H       202 LEU    0.0900
   3236 HD11      -33.0970  -14.7160  -35.3750 H       202 LEU    0.0900
   3237 HD12      -34.3070  -13.7320  -36.2830 H       202 LEU    0.5100
   3238 HD13      -34.3960  -13.8480  -34.4720 H       202 LEU   -0.5100
   3239 HD21      -31.4450  -11.6510  -33.7770 H       202 LEU   -0.4700
   3240 HD22      -31.3630  -13.4520  -33.8580 H       202 LEU    0.3100
   3241 HD23      -32.7680  -12.6360  -33.0460 H       202 LEU   -0.1100
   3242 HT1       -29.6360  -10.1610  -40.3230 H       202 LEU    0.0900
   3243 HT2       -28.1140  -10.3820  -39.3720 H       202 LEU    0.0900
   3244 HT3       -28.8200   -8.7200  -39.5980 H       202 LEU    0.0900
   3245 N         -38.4480  -17.2200  -35.5590 N.am    203 PHE   -0.2700
   3246 CA        -39.5000  -17.3130  -34.5540 C.3     203 PHE    0.0900
   3247 CAY       -36.5360  -16.3180  -36.6960 C.3     203 PHE    0.0900
   3248 C         -39.1350  -18.0710  -33.2750 C.2     203 PHE    0.0900
   3249 O         -39.9430  -18.8070  -32.6920 O.2     203 PHE    0.5100
   3250 CB        -40.7600  -17.9680  -35.1740 C.3     203 PHE   -0.5100
   3251 CG        -41.2400  -17.1750  -36.3610 C.ar    203 PHE   -0.4700
   3252 CD1       -41.6670  -15.8480  -36.1870 C.ar    203 PHE    0.3100
   3253 CD2       -41.3220  -17.7520  -37.6420 C.ar    203 PHE    0.0700
   3254 CE1       -42.1610  -15.1080  -37.2650 C.ar    203 PHE    0.0900
   3255 CE2       -41.8210  -17.0130  -38.7250 C.ar    203 PHE   -0.1800
   3256 CZ        -42.2420  -15.6920  -38.5350 C.ar    203 PHE    0.0900
   3257 CY        -37.3740  -16.4250  -35.4820 C.2     203 PHE    0.0900
   3258 OY        -37.0840  -15.8390  -34.4490 O.2     203 PHE    0.0000
   3259 HN        -38.5800  -17.8120  -36.3490 H       203 PHE   -0.1150
   3260 HA        -39.7240  -16.3170  -34.2050 H       203 PHE    0.1150
   3261 HB1       -41.5800  -17.9980  -34.4270 H       203 PHE   -0.1150
   3262 HB2       -40.5220  -18.9960  -35.5210 H       203 PHE    0.1150
   3263 HD1       -41.6140  -15.3960  -35.2080 H       203 PHE   -0.1150
   3264 HD2       -41.0000  -18.7710  -37.7920 H       203 PHE    0.1150
   3265 HE1       -42.4800  -14.0870  -37.1190 H       203 PHE   -0.1150
   3266 HE2       -41.8790  -17.4630  -39.7050 H       203 PHE    0.1150
   3267 HZ        -42.6280  -15.1230  -39.3680 H       203 PHE   -0.1150
   3268 HY1       -35.6690  -15.6540  -36.4910 H       203 PHE    0.1150
   3269 HY2       -37.1330  -15.8850  -37.5270 H       203 PHE    0.5100
   3270 HY3       -36.1600  -17.3230  -36.9820 H       203 PHE   -0.5100
   3271 N         -37.8890  -17.9040  -32.8040 N.am    204 CYS   -0.4700
   3272 CA        -37.3400  -18.6490  -31.6700 C.3     204 CYS    0.3100
   3273 C         -37.3030  -17.8130  -30.3900 C.2     204 CYS    0.0700
   3274 O         -37.3530  -18.3730  -29.2940 O.2     204 CYS    0.0900
   3275 CB        -35.9630  -19.2160  -32.0100 C.3     204 CYS   -0.1100
   3276 SG        -35.8710  -21.0240  -31.9560 S.3     204 CYS    0.0900
   3277 HN        -37.2660  -17.2470  -33.2190 H       204 CYS    0.0900
   3278 HA        -38.0250  -19.4490  -31.4330 H       204 CYS   -0.2300
   3279 HB1       -35.2300  -18.7950  -31.2900 H       204 CYS    0.1600
   3280 HB2       -35.6890  -18.8690  -33.0290 H       204 CYS    0.5100
   3281 HG1       -34.5900  -21.0860  -32.2910 H       204 CYS   -0.5100
   3282 N         -37.2100  -16.4770  -30.5300 N.am    205 LEU   -0.4700
   3283 CA        -37.1780  -15.5370  -29.4090 C.3     205 LEU    0.3100
   3284 C         -38.5700  -15.3060  -28.8230 C.2     205 LEU    0.0700
   3285 O         -39.5710  -15.4850  -29.5200 O.2     205 LEU    0.0900
   3286 CB        -36.5540  -14.1990  -29.8410 C.3     205 LEU   -0.1800
   3287 CG        -35.0340  -14.1740  -29.9740 C.3     205 LEU    0.0900
   3288 CD1       -34.5970  -13.1620  -31.0080 C.3     205 LEU    0.0900
   3289 CD2       -34.3630  -13.8880  -28.6390 C.3     205 LEU   -0.0900
   3290 HN        -37.1560  -16.0590  -31.4330 H       205 LEU    0.0900
   3291 HA        -36.5960  -15.9830  -28.6160 H       205 LEU   -0.2700
   3292 HB1       -36.8440  -13.4320  -29.0920 H       205 LEU    0.0900
   3293 HB2       -36.9880  -13.9240  -30.8250 H       205 LEU    0.0900
   3294 HG        -34.6760  -15.1810  -30.2750 H       205 LEU    0.0900
   3295 HD11      -35.0870  -12.1840  -30.8160 H       205 LEU   -0.2700
   3296 HD12      -34.8850  -13.5090  -32.0230 H       205 LEU    0.0900
   3297 HD13      -33.4960  -13.0220  -30.9590 H       205 LEU    0.0900
   3298 HD21      -34.6320  -14.6740  -27.9010 H       205 LEU    0.0900
   3299 HD22      -34.7000  -12.9040  -28.2490 H       205 LEU    0.5100
   3300 HD23      -33.2590  -13.8830  -28.7630 H       205 LEU   -0.5100
   3301 N         -38.6240  -14.8940  -27.5350 N.am    206 LYS   -0.4700
   3302 CA        -39.8440  -14.5940  -26.7780 C.3     206 LYS    0.3100
   3303 C         -40.6830  -13.5140  -27.4790 C.2     206 LYS    0.0700
   3304 O         -41.9070  -13.6450  -27.5580 O.2     206 LYS    0.0900
   3305 CB        -39.4700  -14.1640  -25.3420 C.3     206 LYS   -0.1800
   3306 CG        -40.6560  -13.9450  -24.3960 C.3     206 LYS    0.0900
   3307 CD        -40.2210  -13.6010  -22.9640 C.3     206 LYS    0.0900
   3308 CE        -39.9290  -12.1300  -22.7330 C.3     206 LYS   -0.1800
   3309 NZ        -38.5240  -11.7790  -23.0710 N.4     206 LYS    0.0900
   3310 HN        -37.7840  -14.7710  -27.0160 H       206 LYS    0.0900
   3311 HA        -40.4590  -15.4820  -26.7600 H       206 LYS   -0.1800
   3312 HB1       -38.8990  -13.2140  -25.4040 H       206 LYS    0.0900
   3313 HB2       -38.8190  -14.9490  -24.9040 H       206 LYS    0.0900
   3314 HG1       -41.2680  -14.8720  -24.3710 H       206 LYS    0.2100
   3315 HG2       -41.2780  -13.1130  -24.7900 H       206 LYS    0.0500
   3316 HD1       -39.3040  -14.1800  -22.7280 H       206 LYS    0.0500
   3317 HD2       -41.0310  -13.9090  -22.2700 H       206 LYS   -0.3000
   3318 HE1       -40.0900  -11.8810  -21.6630 H       206 LYS    0.3300
   3319 HE2       -40.5940  -11.5120  -23.3750 H       206 LYS    0.3300
   3320 HZ1       -38.3440  -11.9900  -24.0730 H       206 LYS    0.3300
   3321 HZ2       -37.8750  -12.3340  -22.4770 H       206 LYS    0.5100
   3322 HZ3       -38.3690  -10.7650  -22.8980 H       206 LYS   -0.5100
   3323 N         -40.0170  -12.4710  -28.0050 N.am    207 GLU   -0.4700
   3324 CA        -40.6370  -11.3600  -28.7270 C.3     207 GLU    0.3100
   3325 C         -41.1430  -11.7550  -30.1180 C.2     207 GLU    0.0700
   3326 O         -42.2280  -11.3210  -30.5130 O.2     207 GLU    0.0900
   3327 CB        -39.6980  -10.1340  -28.7900 C.3     207 GLU   -0.1800
   3328 CG        -38.2840  -10.4200  -29.2860 C.3     207 GLU    0.0900
   3329 CD        -37.1930  -10.2500  -28.2480 C.2     207 GLU    0.0900
   3330 OE1       -37.1860  -11.0170  -27.2550 O.co2   207 GLU   -0.2800
   3331 OE2       -36.3250   -9.3700  -28.4430 O.co2   207 GLU    0.0900
   3332 HN        -39.0260  -12.4080  -27.9210 H       207 GLU    0.0900
   3333 HA        -41.5510  -11.1020  -28.2130 H       207 GLU    0.6200
   3334 HB1       -39.6260   -9.7010  -27.7710 H       207 GLU   -0.7600
   3335 HB2       -40.1560   -9.3840  -29.4690 H       207 GLU   -0.7600
   3336 HG1       -38.0630   -9.7330  -30.1280 H       207 GLU    0.5100
   3337 HG2       -38.2480  -11.4690  -29.6500 H       207 GLU   -0.5100
   3338 N         -40.3650  -12.5810  -30.8540 N.am    208 HSE   -0.4700
   3339 CA        -40.7020  -13.0460  -32.2030 C.3     208 HSE    0.3100
   3340 C         -41.8710  -14.0280  -32.2400 C.2     208 HSE    0.0700
   3341 O         -42.5880  -14.0760  -33.2440 O.2     208 HSE    0.0900
   3342 CB        -39.4690  -13.6180  -32.9260 C.3     208 HSE   -0.0800
   3343 CG        -38.4460  -12.5910  -33.3110 C.ar    208 HSE    0.0900
   3344 CD2       -37.1130  -12.9160  -33.4380 C.ar    208 HSE    0.0900
   3345 ND1       -38.6010  -11.2700  -33.5920 N.ar    208 HSE   -0.7000
   3346 CE1       -37.3560  -10.7830  -33.8910 C.ar    208 HSE    0.2200
   3347 NE2       -36.4950  -11.7960  -33.7910 N.ar    208 HSE    0.2500
   3348 HN        -39.4980  -12.9210  -30.4990 H       208 HSE    0.1300
   3349 HA        -41.0990  -12.2060  -32.7540 H       208 HSE   -0.3600
   3350 HB1       -39.8080  -14.1290  -33.8510 H       208 HSE    0.3200
   3351 HB2       -38.9800  -14.3570  -32.2580 H       208 HSE   -0.0500
   3352 HD2       -36.6120  -13.8650  -33.2940 H       208 HSE    0.0900
   3353 HE1       -37.0920   -9.7630  -34.1620 H       208 HSE    0.5100
   3354 HE2       -35.5110  -11.7350  -33.9590 H       208 HSE   -0.5100
   3355 N         -42.0730  -14.8050  -31.1540 N.am    209 LYS   -0.4700
   3356 CA        -43.1810  -15.7560  -31.0300 C.3     209 LYS    0.3100
   3357 C         -44.5030  -15.0040  -30.8660 C.2     209 LYS    0.0700
   3358 O         -45.5290  -15.4500  -31.3830 O.2     209 LYS    0.0900
   3359 CB        -42.9600  -16.7220  -29.8530 C.3     209 LYS   -0.1800
   3360 CG        -41.9370  -17.8140  -30.1370 C.3     209 LYS    0.0900
   3361 CD        -41.7760  -18.7580  -28.9480 C.3     209 LYS    0.0900
   3362 CE        -40.5180  -19.5960  -29.0220 C.3     209 LYS   -0.1800
   3363 NZ        -40.6000  -20.6540  -30.0670 N.4     209 LYS    0.0900
   3364 HN        -41.4600  -14.7640  -30.3700 H       209 LYS    0.0900
   3365 HA        -43.2500  -16.3070  -31.9560 H       209 LYS   -0.1800
   3366 HB1       -43.9300  -17.2040  -29.6070 H       209 LYS    0.0900
   3367 HB2       -42.6150  -16.1350  -28.9750 H       209 LYS    0.0900
   3368 HG1       -40.9560  -17.3430  -30.3610 H       209 LYS    0.2100
   3369 HG2       -42.2650  -18.3980  -31.0230 H       209 LYS    0.0500
   3370 HD1       -42.6550  -19.4370  -28.9120 H       209 LYS    0.0500
   3371 HD2       -41.7490  -18.1550  -28.0160 H       209 LYS   -0.3000
   3372 HE1       -40.3480  -20.1000  -28.0470 H       209 LYS    0.3300
   3373 HE2       -39.6530  -18.9460  -29.2710 H       209 LYS    0.3300
   3374 HZ1       -40.5760  -20.2150  -31.0090 H       209 LYS    0.3300
   3375 HZ2       -41.4880  -21.1840  -29.9540 H       209 LYS    0.5100
   3376 HZ3       -39.7940  -21.3040  -29.9660 H       209 LYS   -0.5100
   3377 N         -44.4660  -13.8460  -30.1680 N.am    210 ALA   -0.4700
   3378 CA        -45.6120  -12.9640  -29.9370 C.3     210 ALA    0.3100
   3379 C         -46.0550  -12.2880  -31.2380 C.2     210 ALA    0.0700
   3380 O         -47.2530  -12.1010  -31.4490 O.2     210 ALA    0.0900
   3381 CB        -45.2610  -11.9140  -28.8920 C.3     210 ALA   -0.2700
   3382 HN        -43.6140  -13.5300  -29.7600 H       210 ALA    0.0900
   3383 HA        -46.4410  -13.5690  -29.6010 H       210 ALA    0.0900
   3384 HB1       -44.4020  -11.3020  -29.2390 H       210 ALA    0.0900
   3385 HB2       -44.9830  -12.4090  -27.9370 H       210 ALA    0.5100
   3386 HB3       -46.1300  -11.2420  -28.7250 H       210 ALA   -0.5100
   3387 N         -45.0840  -11.9380  -32.1150 N.am    211 LEU   -0.4700
   3388 CA        -45.3310  -11.3230  -33.4220 C.3     211 LEU    0.3100
   3389 C         -45.9460  -12.3470  -34.3740 C.2     211 LEU    0.0700
   3390 O         -46.7760  -11.9850  -35.2110 O.2     211 LEU    0.0900
   3391 CB        -44.0360  -10.7590  -34.0380 C.3     211 LEU   -0.1800
   3392 CG        -43.3370   -9.6150  -33.3000 C.3     211 LEU    0.0900
   3393 CD1       -41.9060   -9.4830  -33.7670 C.3     211 LEU    0.0900
   3394 CD2       -44.0740   -8.2920  -33.4830 C.3     211 LEU   -0.0900
   3395 HN        -44.1220  -12.0910  -31.9010 H       211 LEU    0.0900
   3396 HA        -46.0510  -10.5300  -33.2840 H       211 LEU   -0.2700
   3397 HB1       -44.2820  -10.3980  -35.0570 H       211 LEU    0.0900
   3398 HB2       -43.3130  -11.5970  -34.1150 H       211 LEU    0.0900
   3399 HG        -43.3530   -9.8170  -32.2090 H       211 LEU    0.0900
   3400 HD11      -41.8160   -9.8090  -34.8260 H       211 LEU   -0.2700
   3401 HD12      -41.2440  -10.1210  -33.1430 H       211 LEU    0.0900
   3402 HD13      -41.5800   -8.4240  -33.6940 H       211 LEU    0.0900
   3403 HD21      -45.1090   -8.3730  -33.0870 H       211 LEU    0.0900
   3404 HD22      -44.1260   -8.0340  -34.5620 H       211 LEU    0.5100
   3405 HD23      -43.5460   -7.4860  -32.9300 H       211 LEU   -0.5100
   3406 N         -45.5320  -13.6290  -34.2420 N.am    212 LYS   -0.4700
   3407 CA        -46.0350  -14.7530  -35.0290 C.3     212 LYS    0.3100
   3408 C         -47.4920  -15.0260  -34.6560 C.2     212 LYS    0.0700
   3409 O         -48.2990  -15.2970  -35.5430 O.2     212 LYS    0.0900
   3410 CB        -45.1750  -16.0070  -34.7960 C.3     212 LYS   -0.1800
   3411 CG        -45.3890  -17.1040  -35.8370 C.3     212 LYS    0.0900
   3412 CD        -44.6030  -18.3590  -35.5000 C.3     212 LYS    0.0900
   3413 CE        -44.7520  -19.4210  -36.5620 C.3     212 LYS   -0.1800
   3414 NZ        -43.9230  -20.6160  -36.2590 N.4     212 LYS    0.0900
   3415 HN        -44.8340  -13.8700  -33.5710 H       212 LYS    0.0900
   3416 HA        -46.0080  -14.4690  -36.0710 H       212 LYS   -0.1800
   3417 HB1       -45.4180  -16.4200  -33.7940 H       212 LYS    0.0900
   3418 HB2       -44.1050  -15.7090  -34.8120 H       212 LYS    0.0900
   3419 HG1       -45.0640  -16.7290  -36.8310 H       212 LYS    0.2100
   3420 HG2       -46.4700  -17.3540  -35.8830 H       212 LYS    0.0500
   3421 HD1       -44.9670  -18.7630  -34.5300 H       212 LYS    0.0500
   3422 HD2       -43.5280  -18.0960  -35.3990 H       212 LYS   -0.3000
   3423 HE1       -44.4230  -19.0200  -37.5430 H       212 LYS    0.3300
   3424 HE2       -45.8120  -19.7500  -36.6180 H       212 LYS    0.3300
   3425 HZ1       -44.2160  -21.0200  -35.3460 H       212 LYS    0.3300
   3426 HZ2       -42.9220  -20.3390  -36.2090 H       212 LYS    0.5100
   3427 HZ3       -44.0490  -21.3250  -37.0090 H       212 LYS   -0.5100
   3428 N         -47.8250  -14.9290  -33.3460 N.am    213 THR   -0.4700
   3429 CA        -49.1690  -15.1320  -32.7980 C.3     213 THR    0.3100
   3430 C         -50.1450  -14.1040  -33.3820 C.2     213 THR    0.0700
   3431 O         -51.2100  -14.4950  -33.8580 O.2     213 THR    0.0900
   3432 CB        -49.1400  -15.1360  -31.2540 C.3     213 THR    0.1400
   3433 CG2       -50.4640  -15.5880  -30.6400 C.3     213 THR    0.0900
   3434 OG1       -48.0910  -15.9920  -30.7990 O.3     213 THR   -0.6600
   3435 HN        -47.1320  -14.7030  -32.6660 H       213 THR    0.4300
   3436 HA        -49.5410  -16.0760  -33.1670 H       213 THR   -0.2700
   3437 HB        -48.9580  -14.1070  -30.8770 H       213 THR    0.0900
   3438 HG1       -47.2810  -15.4820  -30.8760 H       213 THR    0.0900
   3439 HG21      -50.7050  -16.6210  -30.9720 H       213 THR    0.0900
   3440 HG22      -51.2830  -14.9110  -30.9650 H       213 THR    0.5100
   3441 HG23      -50.3880  -15.5810  -29.5320 H       213 THR   -0.5100
   3442 N         -49.7560  -12.8070  -33.3900 N.am    214 LEU   -0.4700
   3443 CA        -50.5460  -11.7010  -33.9430 C.3     214 LEU    0.3100
   3444 C         -50.6790  -11.8020  -35.4650 C.2     214 LEU    0.0700
   3445 O         -51.6730  -11.3330  -36.0260 O.2     214 LEU    0.0900
   3446 CB        -49.9400  -10.3410  -33.5520 C.3     214 LEU   -0.1800
   3447 CG        -50.1090   -9.9060  -32.0960 C.3     214 LEU    0.0900
   3448 CD1       -48.9600   -9.0210  -31.6590 C.3     214 LEU    0.0900
   3449 CD2       -51.4380   -9.1950  -31.8760 C.3     214 LEU   -0.0900
   3450 HN        -48.8780  -12.5380  -33.0030 H       214 LEU    0.0900
   3451 HA        -51.5510  -11.7860  -33.5590 H       214 LEU   -0.2700
   3452 HB1       -50.4090   -9.5660  -34.1930 H       214 LEU    0.0900
   3453 HB2       -48.8520  -10.3800  -33.7700 H       214 LEU    0.0900
   3454 HG        -50.1450  -10.8050  -31.4470 H       214 LEU    0.0900
   3455 HD11      -48.9150   -8.1090  -32.2940 H       214 LEU   -0.2700
   3456 HD12      -48.0000   -9.5690  -31.7590 H       214 LEU    0.0900
   3457 HD13      -49.1030   -8.7090  -30.6020 H       214 LEU    0.0900
   3458 HD21      -52.2680   -9.7990  -32.3000 H       214 LEU    0.0900
   3459 HD22      -51.4260   -8.2050  -32.3810 H       214 LEU    0.5100
   3460 HD23      -51.6180   -9.0580  -30.7880 H       214 LEU   -0.5100
   3461 N         -49.6800  -12.4140  -36.1060 N.am    215 GLY   -0.4700
   3462 CA        -49.6400  -12.6480  -37.5450 C.3     215 GLY    0.3100
   3463 C         -50.6710  -13.6610  -37.9970 C.2     215 GLY   -0.0200
   3464 O         -51.2260  -13.5310  -39.0910 O.2     215 GLY    0.0900
   3465 HN        -48.8850  -12.7500  -35.6070 H       215 GLY    0.0900
   3466 HA1       -48.6550  -13.0110  -37.7950 H       215 GLY    0.5100
   3467 HA2       -49.8280  -11.7070  -38.0400 H       215 GLY   -0.5100
   3468 N         -50.9440  -14.6790  -37.1460 N.am    216 ILE   -0.4700
   3469 CA        -51.9400  -15.7210  -37.4090 C.3     216 ILE    0.3100
   3470 C         -53.3540  -15.1260  -37.3130 C.2     216 ILE    0.0700
   3471 O         -54.1940  -15.4580  -38.1470 O.2     216 ILE    0.0900
   3472 CB        -51.7280  -17.0110  -36.5510 C.3     216 ILE   -0.0900
   3473 CG1       -50.3100  -17.5920  -36.7630 C.3     216 ILE    0.0900
   3474 CG2       -52.7870  -18.0840  -36.8720 C.3     216 ILE   -0.2700
   3475 CD        -49.7450  -18.3980  -35.5930 C.3     216 ILE    0.0900
   3476 HN        -50.4620  -14.7640  -36.2770 H       216 ILE    0.0900
   3477 HA        -51.8770  -15.9680  -38.4580 H       216 ILE    0.0900
   3478 HB        -51.7940  -16.7450  -35.4740 H       216 ILE   -0.1800
   3479 HG11      -49.6180  -16.7460  -36.9630 H       216 ILE    0.0900
   3480 HG12      -50.3380  -18.2530  -37.6540 H       216 ILE    0.0900
   3481 HG21      -52.7280  -18.3700  -37.9440 H       216 ILE   -0.2700
   3482 HG22      -53.8030  -17.6850  -36.6660 H       216 ILE    0.0900
   3483 HG23      -52.6070  -18.9890  -36.2540 H       216 ILE    0.0900
   3484 HD1       -50.4030  -19.2670  -35.3760 H       216 ILE    0.0900
   3485 HD2       -49.6910  -17.7610  -34.6850 H       216 ILE    0.5100
   3486 HD3       -48.7320  -18.7750  -35.8480 H       216 ILE   -0.5100
   3487 N         -53.5980  -14.2010  -36.3450 N.am    217 ILE   -0.4700
   3488 CA        -54.8880  -13.5100  -36.1560 C.3     217 ILE    0.3100
   3489 C         -55.2730  -12.7620  -37.4470 C.2     217 ILE    0.0700
   3490 O         -56.4280  -12.8210  -37.8730 O.2     217 ILE    0.0900
   3491 CB        -54.8960  -12.5540  -34.9150 C.3     217 ILE   -0.0900
   3492 CG1       -54.1410  -13.1130  -33.6750 C.3     217 ILE    0.0900
   3493 CG2       -56.3130  -12.0730  -34.5620 C.3     217 ILE   -0.2700
   3494 CD        -54.7240  -14.3750  -32.9630 C.3     217 ILE    0.0900
   3495 HN        -52.8860  -13.9430  -35.6970 H       217 ILE    0.0900
   3496 HA        -55.6460  -14.2690  -36.0370 H       217 ILE    0.0900
   3497 HB        -54.2610  -11.6700  -35.1360 H       217 ILE   -0.1800
   3498 HG11      -54.0950  -12.3010  -32.9200 H       217 ILE    0.0900
   3499 HG12      -53.1110  -13.3640  -34.0000 H       217 ILE    0.0900
   3500 HG21      -56.9100  -12.9150  -34.1530 H       217 ILE   -0.2700
   3501 HG22      -56.8200  -11.6890  -35.4730 H       217 ILE    0.0900
   3502 HG23      -56.2600  -11.2710  -33.7960 H       217 ILE    0.0900
   3503 HD1       -54.7670  -15.2290  -33.6730 H       217 ILE    0.0900
   3504 HD2       -55.7520  -14.1630  -32.6010 H       217 ILE    0.5100
   3505 HD3       -54.0770  -14.6590  -32.1060 H       217 ILE   -0.5100
   3506 N         -54.2850  -12.0870  -38.0730 N.am    218 MET   -0.4700
   3507 CA        -54.4300  -11.3460  -39.3270 C.3     218 MET    0.3100
   3508 C         -54.6100  -12.3050  -40.5080 C.2     218 MET    0.0700
   3509 O         -55.3780  -12.0120  -41.4260 O.2     218 MET    0.0900
   3510 CB        -53.2160  -10.4300  -39.5600 C.3     218 MET   -0.1800
   3511 CG        -53.1040   -9.3110  -38.5490 C.3     218 MET    0.0900
   3512 SD        -51.5150   -8.4600  -38.6250 S.3     218 MET    0.0900
   3513 CE        -51.6280   -7.4690  -37.1520 C.3     218 MET   -0.1400
   3514 HN        -53.3670  -12.0650  -37.6870 H       218 MET    0.0900
   3515 HA        -55.3360  -10.7590  -39.2660 H       218 MET    0.0900
   3516 HB1       -53.2980   -9.9850  -40.5750 H       218 MET   -0.0900
   3517 HB2       -52.2940  -11.0470  -39.5110 H       218 MET   -0.2200
   3518 HG1       -53.2450   -9.7390  -37.5340 H       218 MET    0.0900
   3519 HG2       -53.9200   -8.5840  -38.7380 H       218 MET    0.0900
   3520 HE1       -51.5650   -8.0970  -36.2370 H       218 MET    0.0900
   3521 HE2       -52.5960   -6.9250  -37.1290 H       218 MET    0.5100
   3522 HE3       -50.7980   -6.7320  -37.1200 H       218 MET   -0.5100
   3523 N         -53.9050  -13.4390  -40.4600 N.am    219 GLY   -0.4700
   3524 CA        -53.9560  -14.4820  -41.4760 C.3     219 GLY    0.3100
   3525 C         -55.2600  -15.2540  -41.4830 C.2     219 GLY   -0.0200
   3526 O         -55.7600  -15.6070  -42.5550 O.2     219 GLY    0.0900
   3527 HN        -53.2900  -13.6260  -39.6980 H       219 GLY    0.0900
   3528 HA1       -53.1450  -15.1690  -41.2830 H       219 GLY    0.5100
   3529 HA2       -53.8240  -14.0100  -42.4380 H       219 GLY   -0.5100
   3530 N         -55.8220  -15.5210  -40.2830 N.am    220 THR   -0.4700
   3531 CA        -57.0870  -16.2400  -40.0970 C.3     220 THR    0.3100
   3532 C         -58.2540  -15.3970  -40.6150 C.2     220 THR    0.0700
   3533 O         -59.0970  -15.9240  -41.3400 O.2     220 THR    0.0900
   3534 CB        -57.2670  -16.6970  -38.6320 C.3     220 THR    0.1400
   3535 CG2       -58.4220  -17.6800  -38.4570 C.3     220 THR    0.0900
   3536 OG1       -56.0620  -17.3130  -38.1750 O.3     220 THR   -0.6600
   3537 HN        -55.3820  -15.2290  -39.4380 H       220 THR    0.4300
   3538 HA        -57.0790  -17.0960  -40.7560 H       220 THR   -0.2700
   3539 HB        -57.4940  -15.8210  -37.9870 H       220 THR    0.0900
   3540 HG1       -55.3780  -16.6430  -38.2470 H       220 THR    0.0900
   3541 HG21      -58.2450  -18.5900  -39.0700 H       220 THR    0.0900
   3542 HG22      -59.3730  -17.2090  -38.7870 H       220 THR    0.5100
   3543 HG23      -58.5030  -17.9810  -37.3910 H       220 THR   -0.5100
   3544 N         -58.2840  -14.0860  -40.2700 N.am    221 PHE   -0.4700
   3545 CA        -59.3210  -13.1430  -40.7040 C.3     221 PHE    0.3100
   3546 C         -59.3420  -12.9830  -42.2250 C.2     221 PHE    0.0700
   3547 O         -60.4190  -12.8340  -42.8030 O.2     221 PHE    0.0900
   3548 CB        -59.1500  -11.7730  -40.0200 C.3     221 PHE   -0.1800
   3549 CG        -60.3700  -10.8820  -40.1020 C.ar    221 PHE    0.0900
   3550 CD1       -61.3760  -10.9640  -39.1460 C.ar    221 PHE    0.0900
   3551 CD2       -60.5100   -9.9540  -41.1290 C.ar    221 PHE    0.0000
   3552 CE1       -62.5100  -10.1510  -39.2270 C.ar    221 PHE   -0.1150
   3553 CE2       -61.6450   -9.1420  -41.2090 C.ar    221 PHE    0.1150
   3554 CZ        -62.6340   -9.2390  -40.2540 C.ar    221 PHE   -0.1150
   3555 HN        -57.5770  -13.6940  -39.6880 H       221 PHE    0.1150
   3556 HA        -60.2820  -13.5680  -40.4520 H       221 PHE   -0.1150
   3557 HB1       -58.3140  -11.2260  -40.5050 H       221 PHE    0.1150
   3558 HB2       -58.9300  -11.9280  -38.9420 H       221 PHE   -0.1150
   3559 HD1       -61.2790  -11.6640  -38.3280 H       221 PHE    0.1150
   3560 HD2       -59.7320   -9.8600  -41.8740 H       221 PHE   -0.1150
   3561 HE1       -63.2910  -10.2400  -38.4860 H       221 PHE    0.1150
   3562 HE2       -61.7480   -8.4370  -42.0210 H       221 PHE    0.5100
   3563 HZ        -63.5040   -8.6020  -40.3080 H       221 PHE   -0.5100
   3564 N         -58.1580  -13.0220  -42.8690 N.am    222 THR   -0.4700
   3565 CA        -58.0130  -12.9070  -44.3210 C.3     222 THR    0.3100
   3566 C         -58.5680  -14.1600  -45.0100 C.2     222 THR    0.0700
   3567 O         -59.4850  -14.0390  -45.8170 O.2     222 THR    0.0900
   3568 CB        -56.5550  -12.5710  -44.6980 C.3     222 THR    0.1400
   3569 CG2       -56.3790  -12.2980  -46.1920 C.3     222 THR    0.0900
   3570 OG1       -56.1260  -11.4280  -43.9560 O.3     222 THR   -0.6600
   3571 HN        -57.3040  -13.1350  -42.3690 H       222 THR    0.4300
   3572 HA        -58.6770  -12.1270  -44.6620 H       222 THR   -0.2700
   3573 HB        -55.8930  -13.4290  -44.4570 H       222 THR    0.0900
   3574 HG1       -55.8930  -11.7520  -43.0830 H       222 THR    0.0900
   3575 HG21      -57.1370  -11.5620  -46.5380 H       222 THR    0.0900
   3576 HG22      -56.5120  -13.2400  -46.7670 H       222 THR    0.5100
   3577 HG23      -55.3670  -11.8820  -46.3850 H       222 THR   -0.5100
   3578 N         -58.0610  -15.3590  -44.6470 N.am    223 LEU   -0.4700
   3579 CA        -58.4880  -16.6400  -45.2200 C.3     223 LEU    0.3100
   3580 C         -59.9490  -17.0490  -44.9460 C.2     223 LEU    0.0700
   3581 O         -60.4540  -17.9620  -45.6050 O.2     223 LEU    0.0900
   3582 CB        -57.5070  -17.7670  -44.8510 C.3     223 LEU   -0.1800
   3583 CG        -56.3790  -18.0100  -45.8530 C.3     223 LEU    0.0900
   3584 CD1       -55.1560  -17.1590  -45.5360 C.3     223 LEU    0.0900
   3585 CD2       -55.9900  -19.4750  -45.8810 C.3     223 LEU   -0.0900
   3586 HN        -57.3510  -15.4250  -43.9500 H       223 LEU    0.0900
   3587 HA        -58.5360  -16.5250  -46.2930 H       223 LEU   -0.2700
   3588 HB1       -58.0870  -18.7080  -44.7480 H       223 LEU    0.0900
   3589 HB2       -57.0500  -17.5170  -43.8710 H       223 LEU    0.0900
   3590 HG        -56.7400  -17.7620  -46.8740 H       223 LEU    0.0900
   3591 HD11      -54.7740  -17.4010  -44.5210 H       223 LEU   -0.2700
   3592 HD12      -55.4270  -16.0820  -45.5650 H       223 LEU    0.0900
   3593 HD13      -54.3520  -17.3620  -46.2760 H       223 LEU    0.0900
   3594 HD21      -56.8630  -20.0970  -46.1750 H       223 LEU    0.0900
   3595 HD22      -55.6500  -19.7950  -44.8730 H       223 LEU    0.5100
   3596 HD23      -55.1750  -19.6360  -46.6180 H       223 LEU   -0.5100
   3597 N         -60.6290  -16.3650  -44.0020 N.am    224 CYS   -0.4700
   3598 CA        -62.0330  -16.6270  -43.6720 C.3     224 CYS    0.3100
   3599 C         -62.9890  -15.6250  -44.3180 C.2     224 CYS    0.0700
   3600 O         -64.1200  -15.9920  -44.6410 O.2     224 CYS    0.0900
   3601 CB        -62.2420  -16.7060  -42.1610 C.3     224 CYS   -0.1100
   3602 SG        -61.5520  -18.1930  -41.3930 S.3     224 CYS    0.0900
   3603 HN        -60.1980  -15.6360  -43.4780 H       224 CYS    0.0900
   3604 HA        -62.3130  -17.5600  -44.1360 H       224 CYS   -0.2300
   3605 HB1       -63.3340  -16.6710  -41.9630 H       224 CYS    0.1600
   3606 HB2       -61.7750  -15.8110  -41.7010 H       224 CYS    0.5100
   3607 HG1       -60.3640  -17.6580  -41.1520 H       224 CYS   -0.5100
   3608 N         -62.5430  -14.3630  -44.5080 N.am    225 TRP   -0.4700
   3609 CA        -63.3620  -13.3120  -45.1140 C.3     225 TRP    0.3100
   3610 C         -63.1060  -13.0600  -46.5970 C.2     225 TRP    0.0700
   3611 O         -64.0600  -12.7460  -47.3110 O.2     225 TRP    0.0900
   3612 CB        -63.3290  -12.0130  -44.2950 C.3     225 TRP   -0.1800
   3613 CG        -64.2410  -12.0420  -43.1050 C.ar    225 TRP    0.0900
   3614 CD1       -63.8750  -12.1660  -41.7970 C.ar    225 TRP    0.0900
   3615 CD2       -65.6760  -11.9940  -43.1190 C.ar    225 TRP   -0.0300
   3616 CE2       -66.1110  -12.0630  -41.7770 C.ar    225 TRP   -0.1500
   3617 CE3       -66.6370  -11.8860  -44.1380 C.ar    225 TRP    0.2200
   3618 NE1       -64.9920  -12.1760  -40.9920 N.ar    225 TRP   -0.5100
   3619 CZ2       -67.4660  -12.0620  -41.4290 C.ar    225 TRP    0.3700
   3620 CZ3       -67.9790  -11.8600  -43.7900 C.ar    225 TRP    0.2400
   3621 CH2       -68.3820  -11.9420  -42.4510 C.ar    225 TRP    0.1100
   3622 HN        -61.6230  -14.0900  -44.2410 H       225 TRP   -0.2500
   3623 HA        -64.3740  -13.6820  -45.1790 H       225 TRP    0.1700
   3624 HB1       -63.6360  -11.1700  -44.9490 H       225 TRP   -0.2000
   3625 HB2       -62.2930  -11.8400  -43.9380 H       225 TRP    0.1400
   3626 HD1       -62.8580  -12.2450  -41.4430 H       225 TRP   -0.2700
   3627 HE1       -64.9880  -12.2500  -40.0190 H       225 TRP    0.1600
   3628 HE3       -66.3530  -11.8230  -45.1790 H       225 TRP   -0.1400
   3629 HZ2       -67.8000  -12.1510  -40.4050 H       225 TRP    0.1400
   3630 HZ3       -68.7270  -11.7750  -44.5640 H       225 TRP    0.5100
   3631 HH2       -69.4360  -11.9100  -42.2150 H       225 TRP   -0.5100
   3632 N         -61.8440  -13.2080  -47.0700 N.am    226 LEU   -0.4700
   3633 CA        -61.4860  -13.0230  -48.4840 C.3     226 LEU    0.3100
   3634 C         -62.2680  -13.9520  -49.4370 C.2     226 LEU    0.0700
   3635 O         -62.7830  -13.4190  -50.4220 O.2     226 LEU    0.0900
   3636 CB        -59.9650  -13.0980  -48.7330 C.3     226 LEU   -0.1800
   3637 CG        -59.4590  -12.5910  -50.0880 C.3     226 LEU    0.0900
   3638 CD1       -59.1630  -11.0990  -50.0460 C.3     226 LEU    0.0900
   3639 CD2       -58.2190  -13.3450  -50.5160 C.3     226 LEU   -0.0900
   3640 HN        -61.0900  -13.4530  -46.4660 H       226 LEU    0.0900
   3641 HA        -61.8590  -12.0560  -48.7880 H       226 LEU   -0.2700
   3642 HB1       -59.6590  -14.1610  -48.6350 H       226 LEU    0.0900
   3643 HB2       -59.4630  -12.5020  -47.9420 H       226 LEU    0.0900
   3644 HG        -60.2320  -12.7880  -50.8620 H       226 LEU    0.0900
   3645 HD11      -58.5240  -10.8600  -49.1700 H       226 LEU   -0.2700
   3646 HD12      -60.1120  -10.5270  -49.9580 H       226 LEU    0.0900
   3647 HD13      -58.6270  -10.7940  -50.9690 H       226 LEU    0.0900
   3648 HD21      -58.4430  -14.4300  -50.6080 H       226 LEU    0.0900
   3649 HD22      -57.4160  -13.2120  -49.7600 H       226 LEU    0.5100
   3650 HD23      -57.8690  -12.9710  -51.5030 H       226 LEU   -0.5100
   3651 N         -62.4610  -15.2820  -49.1740 N.am    227 PRO   -0.2900
   3652 CA        -63.2540  -16.1070  -50.1090 C.3     227 PRO    0.0000
   3653 C         -64.6960  -15.6330  -50.3140 C.2     227 PRO    0.0900
   3654 O         -65.3010  -15.9680  -51.3310 O.2     227 PRO    0.0900
   3655 CB        -63.1980  -17.5080  -49.4890 C.3     227 PRO    0.0200
   3656 CG        -61.9950  -17.4970  -48.6200 C.3     227 PRO    0.0900
   3657 CD        -61.9460  -16.1110  -48.0620 C.3     227 PRO   -0.1800
   3658 HA        -62.8480  -16.0400  -51.1050 H       227 PRO    0.0900
   3659 HB1       -63.1060  -18.2830  -50.2790 H       227 PRO    0.0900
   3660 HB2       -64.1130  -17.7110  -48.8920 H       227 PRO   -0.1800
   3661 HG1       -62.0890  -18.2470  -47.8050 H       227 PRO    0.0900
   3662 HG2       -61.0800  -17.7200  -49.2080 H       227 PRO    0.0900
   3663 HD1       -62.6010  -16.0040  -47.1710 H       227 PRO    0.5100
   3664 HD2       -60.9080  -15.8090  -47.8080 H       227 PRO   -0.5100
   3665 N         -65.2350  -14.8400  -49.3620 N.am    228 PHE   -0.4700
   3666 CA        -66.5720  -14.2570  -49.4410 C.3     228 PHE    0.3100
   3667 C         -66.5340  -12.9530  -50.2490 C.2     228 PHE    0.0700
   3668 O         -67.3500  -12.7750  -51.1530 O.2     228 PHE    0.0900
   3669 CB        -67.1650  -14.0270  -48.0300 C.3     228 PHE   -0.1800
   3670 CG        -68.3620  -13.1010  -47.9740 C.ar    228 PHE    0.0900
   3671 CD1       -69.6100  -13.5190  -48.4260 C.ar    228 PHE    0.0900
   3672 CD2       -68.2410  -11.8110  -47.4660 C.ar    228 PHE    0.0000
   3673 CE1       -70.7120  -12.6600  -48.3820 C.ar    228 PHE   -0.1150
   3674 CE2       -69.3440  -10.9530  -47.4210 C.ar    228 PHE    0.1150
   3675 CZ        -70.5720  -11.3840  -47.8780 C.ar    228 PHE   -0.1150
   3676 HN        -64.7250  -14.6110  -48.5370 H       228 PHE    0.1150
   3677 HA        -67.1980  -14.9350  -50.0020 H       228 PHE   -0.1150
   3678 HB1       -66.3830  -13.5810  -47.3800 H       228 PHE    0.1150
   3679 HB2       -67.4960  -15.0030  -47.6150 H       228 PHE   -0.1150
   3680 HD1       -69.7280  -14.5200  -48.8160 H       228 PHE    0.1150
   3681 HD2       -67.2830  -11.4690  -47.1020 H       228 PHE   -0.1150
   3682 HE1       -71.6720  -12.9960  -48.7430 H       228 PHE    0.1150
   3683 HE2       -69.2350   -9.9530  -47.0280 H       228 PHE    0.5100
   3684 HZ        -71.4250  -10.7230  -47.8410 H       228 PHE   -0.5100
   3685 N         -65.5910  -12.0440  -49.9100 N.am    229 PHE   -0.4700
   3686 CA        -65.4220  -10.7510  -50.5710 C.3     229 PHE    0.3100
   3687 C         -64.9430  -10.8520  -52.0180 C.2     229 PHE    0.0700
   3688 O         -65.3180  -10.0060  -52.8310 O.2     229 PHE    0.0900
   3689 CB        -64.5240   -9.8110  -49.7500 C.3     229 PHE   -0.1800
   3690 CG        -65.2200   -9.1500  -48.5860 C.ar    229 PHE    0.0900
   3691 CD1       -65.1330   -9.6840  -47.3050 C.ar    229 PHE    0.0900
   3692 CD2       -65.9520   -7.9780  -48.7650 C.ar    229 PHE    0.0000
   3693 CE1       -65.7740   -9.0670  -46.2270 C.ar    229 PHE   -0.1150
   3694 CE2       -66.5940   -7.3630  -47.6850 C.ar    229 PHE    0.1150
   3695 CZ        -66.5000   -7.9110  -46.4230 C.ar    229 PHE   -0.1150
   3696 HN        -64.9490  -12.2230  -49.1690 H       229 PHE    0.1150
   3697 HA        -66.4010  -10.3130  -50.6960 H       229 PHE   -0.1150
   3698 HB1       -64.1470   -9.0000  -50.4090 H       229 PHE    0.1150
   3699 HB2       -63.6720  -10.3910  -49.3340 H       229 PHE   -0.1150
   3700 HD1       -64.5640  -10.5870  -47.1410 H       229 PHE    0.1150
   3701 HD2       -66.0220   -7.5390  -49.7490 H       229 PHE   -0.1150
   3702 HE1       -65.7000   -9.4960  -45.2380 H       229 PHE    0.1150
   3703 HE2       -67.1630   -6.4590  -47.8410 H       229 PHE    0.5100
   3704 HZ        -66.9940   -7.4350  -45.5890 H       229 PHE   -0.5100
   3705 N         -64.1340  -11.8840  -52.3480 N.am    230 ILE   -0.4700
   3706 CA        -63.6440  -12.1060  -53.7120 C.3     230 ILE    0.3100
   3707 C         -64.7720  -12.6160  -54.6300 C.2     230 ILE    0.0700
   3708 O         -64.7560  -12.3480  -55.8310 O.2     230 ILE    0.0900
   3709 CB        -62.3370  -12.9590  -53.7530 C.3     230 ILE   -0.0900
   3710 CG1       -61.4830  -12.6340  -54.9950 C.3     230 ILE    0.0900
   3711 CG2       -62.5890  -14.4690  -53.5940 C.3     230 ILE   -0.2700
   3712 CD        -59.9990  -12.4620  -54.7110 C.3     230 ILE    0.0900
   3713 HN        -63.8320  -12.5470  -51.6680 H       230 ILE    0.0900
   3714 HA        -63.4630  -11.1370  -54.1540 H       230 ILE    0.0900
   3715 HB        -61.6680  -12.6220  -52.9340 H       230 ILE   -0.1800
   3716 HG11      -61.8650  -11.6940  -55.4450 H       230 ILE    0.0900
   3717 HG12      -61.6050  -13.4600  -55.7280 H       230 ILE    0.0900
   3718 HG21      -63.0900  -14.8700  -54.5000 H       230 ILE   -0.2700
   3719 HG22      -63.2450  -14.6530  -52.7150 H       230 ILE    0.0900
   3720 HG23      -61.6240  -15.0010  -53.4570 H       230 ILE    0.0900
   3721 HD1       -59.5830  -13.3950  -54.2750 H       230 ILE    0.0900
   3722 HD2       -59.8460  -11.6330  -53.9870 H       230 ILE    0.5100
   3723 HD3       -59.4570  -12.2380  -55.6550 H       230 ILE   -0.5100
   3724 N         -65.7630  -13.3210  -54.0420 N.am    231 VAL   -0.4700
   3725 CA        -66.9400  -13.8680  -54.7160 C.3     231 VAL    0.3100
   3726 C         -68.0190  -12.7770  -54.8730 C.2     231 VAL    0.0700
   3727 O         -68.7180  -12.7490  -55.8910 O.2     231 VAL    0.0900
   3728 CB        -67.4240  -15.1650  -53.9950 C.3     231 VAL   -0.0900
   3729 CG1       -68.9170  -15.4330  -54.1890 C.3     231 VAL    0.0900
   3730 CG2       -66.5990  -16.3680  -54.4410 C.3     231 VAL   -0.2700
   3731 HN        -65.7300  -13.5070  -53.0650 H       231 VAL    0.0900
   3732 HA        -66.6720  -14.0850  -55.7390 H       231 VAL    0.0900
   3733 HB        -67.2180  -15.0660  -52.9080 H       231 VAL    0.0900
   3734 HG11      -69.1790  -15.3700  -55.2680 H       231 VAL   -0.2700
   3735 HG12      -69.5120  -14.6770  -53.6350 H       231 VAL    0.0900
   3736 HG13      -69.1690  -16.4500  -53.8220 H       231 VAL    0.0900
   3737 HG21      -65.5280  -16.2080  -54.1970 H       231 VAL    0.0900
   3738 HG22      -66.6960  -16.5080  -55.5380 H       231 VAL    0.5100
   3739 HG23      -66.9500  -17.2820  -53.9140 H       231 VAL   -0.5100
   3740 N         -68.1050  -11.8500  -53.8920 N.am    232 ASN   -0.4700
   3741 CA        -69.0450  -10.7260  -53.8710 C.3     232 ASN    0.3100
   3742 C         -68.8460   -9.7640  -55.0530 C.2     232 ASN    0.0700
   3743 O         -69.8220   -9.1900  -55.5380 O.2     232 ASN    0.0900
   3744 CB        -68.9460   -9.9740  -52.5410 C.3     232 ASN   -0.1800
   3745 CG        -70.1230   -9.0730  -52.2630 C.2     232 ASN    0.0900
   3746 ND2       -69.9510   -7.7810  -52.5110 N.am    232 ASN    0.0900
   3747 OD1       -71.1850   -9.5160  -51.8180 O.2     232 ASN    0.5500
   3748 HN        -67.5010  -11.8950  -53.1020 H       232 ASN   -0.5500
   3749 HA        -70.0420  -11.1190  -54.0070 H       232 ASN   -0.6200
   3750 HB1       -68.0270   -9.3490  -52.5520 H       232 ASN    0.3200
   3751 HB2       -68.8730  -10.7150  -51.7170 H       232 ASN    0.3000
   3752 HD21      -70.6980   -7.1360  -52.3450 H       232 ASN    0.5100
   3753 HD22      -69.0750   -7.4510  -52.8630 H       232 ASN   -0.5100
   3754 N         -67.5880   -9.5990  -55.5170 N.am    233 ILE   -0.4700
   3755 CA        -67.2270   -8.7380  -56.6510 C.3     233 ILE    0.3100
   3756 C         -67.6760   -9.3670  -57.9850 C.2     233 ILE    0.0700
   3757 O         -68.0380   -8.6360  -58.9080 O.2     233 ILE    0.0900
   3758 CB        -65.7120   -8.3490  -56.6190 C.3     233 ILE   -0.0900
   3759 CG1       -65.3510   -7.6370  -55.2920 C.3     233 ILE    0.0900
   3760 CG2       -65.3110   -7.4730  -57.8280 C.3     233 ILE   -0.2700
   3761 CD        -63.8760   -7.6720  -54.9170 C.3     233 ILE    0.0900
   3762 HN        -66.8220  -10.0740  -55.0930 H       233 ILE    0.0900
   3763 HA        -67.8390   -7.8500  -56.5990 H       233 ILE    0.0900
   3764 HB        -65.1010   -9.2760  -56.6270 H       233 ILE   -0.1800
   3765 HG11      -65.9280   -8.1180  -54.4740 H       233 ILE    0.0900
   3766 HG12      -65.6610   -6.5740  -55.3750 H       233 ILE    0.0900
   3767 HG21      -65.9040   -6.5340  -57.8320 H       233 ILE   -0.2700
   3768 HG22      -65.5100   -8.0210  -58.7740 H       233 ILE    0.0900
   3769 HG23      -64.2330   -7.2130  -57.7650 H       233 ILE    0.0900
   3770 HD1       -63.2700   -7.1800  -55.7070 H       233 ILE    0.0900
   3771 HD2       -63.5370   -8.7250  -54.8140 H       233 ILE    0.5100
   3772 HD3       -63.7160   -7.1320  -53.9590 H       233 ILE   -0.5100
   3773 N         -67.6910  -10.7170  -58.0680 N.am    234 VAL   -0.4700
   3774 CA        -68.1130  -11.4700  -59.2610 C.3     234 VAL    0.3100
   3775 C         -69.6010  -11.2080  -59.5880 C.2     234 VAL    0.0700
   3776 O         -69.9710  -11.1880  -60.7650 O.2     234 VAL    0.0900
   3777 CB        -67.7710  -12.9880  -59.1760 C.3     234 VAL   -0.0900
   3778 CG1       -67.9420  -13.6790  -60.5300 C.3     234 VAL    0.0900
   3779 CG2       -66.3560  -13.2150  -58.6510 C.3     234 VAL   -0.2700
   3780 HN        -67.4070  -11.2800  -57.2970 H       234 VAL    0.0900
   3781 HA        -67.6180  -11.0310  -60.1130 H       234 VAL    0.0900
   3782 HB        -68.4420  -13.4720  -58.4340 H       234 VAL    0.0900
   3783 HG11      -67.2690  -13.2140  -61.2830 H       234 VAL   -0.2700
   3784 HG12      -68.9910  -13.5730  -60.8790 H       234 VAL    0.0900
   3785 HG13      -67.6840  -14.7550  -60.4400 H       234 VAL    0.0900
   3786 HG21      -66.2520  -12.7800  -57.6340 H       234 VAL    0.0900
   3787 HG22      -65.6200  -12.7230  -59.3230 H       234 VAL    0.5100
   3788 HG23      -66.1430  -14.3040  -58.5950 H       234 VAL   -0.5100
   3789 N         -70.4350  -10.9530  -58.5500 N.am    235 HSE   -0.4700
   3790 CA        -71.8610  -10.6370  -58.6860 C.3     235 HSE    0.3100
   3791 C         -72.0830   -9.2950  -59.3990 C.2     235 HSE    0.0700
   3792 O         -73.1060   -9.1150  -60.0590 O.2     235 HSE    0.0900
   3793 CB        -72.5560  -10.6460  -57.3150 C.3     235 HSE   -0.0800
   3794 CG        -73.7300  -11.5720  -57.2450 C.ar    235 HSE    0.0900
   3795 CD2       -73.5690  -12.9330  -57.0910 C.ar    235 HSE    0.0900
   3796 ND1       -75.0570  -11.2920  -57.3040 N.ar    235 HSE   -0.7000
   3797 CE1       -75.7160  -12.4880  -57.1920 C.ar    235 HSE    0.2200
   3798 NE2       -74.7940  -13.4460  -57.0670 N.ar    235 HSE    0.2500
   3799 HN        -70.1000  -10.9700  -57.6120 H       235 HSE    0.1300
   3800 HA        -72.3060  -11.3760  -59.3350 H       235 HSE   -0.3600
   3801 HB1       -72.9080   -9.6180  -57.0870 H       235 HSE    0.3200
   3802 HB2       -71.8200  -10.9590  -56.5450 H       235 HSE   -0.0500
   3803 HD2       -72.6640  -13.5220  -57.0030 H       235 HSE    0.0900
   3804 HE1       -76.7920  -12.6550  -57.2000 H       235 HSE    0.5100
   3805 HE2       -74.9860  -14.4210  -56.9680 H       235 HSE   -0.5100
   3806 N         -71.1110   -8.3640  -59.2750 N.am    236 VAL   -0.4700
   3807 CA        -71.1190   -7.0460  -59.9210 C.3     236 VAL    0.3100
   3808 C         -70.7920   -7.2350  -61.4160 C.2     236 VAL    0.0700
   3809 O         -71.4470   -6.6290  -62.2660 O.2     236 VAL    0.0900
   3810 CB        -70.1410   -6.0520  -59.2240 C.3     236 VAL   -0.0900
   3811 CG1       -70.1930   -4.6640  -59.8630 C.3     236 VAL    0.0900
   3812 CG2       -70.4190   -5.9570  -57.7250 C.3     236 VAL   -0.2700
   3813 HN        -70.3090   -8.5430  -58.7120 H       236 VAL    0.0900
   3814 HA        -72.1280   -6.6650  -59.8770 H       236 VAL    0.0900
   3815 HB        -69.1060   -6.4470  -59.2990 H       236 VAL    0.0900
   3816 HG11      -71.2200   -4.2470  -59.7870 H       236 VAL   -0.2700
   3817 HG12      -69.9160   -4.7330  -60.9370 H       236 VAL    0.0900
   3818 HG13      -69.4920   -3.9800  -59.3400 H       236 VAL    0.0900
   3819 HG21      -70.2970   -6.9540  -57.2490 H       236 VAL    0.0900
   3820 HG22      -71.4600   -5.6080  -57.5540 H       236 VAL    0.5100
   3821 HG23      -69.7070   -5.2480  -57.2510 H       236 VAL   -0.5100
   3822 N         -69.7960   -8.0990  -61.7230 N.am    237 ILE   -0.4700
   3823 CA        -69.3420   -8.4240  -63.0830 C.3     237 ILE    0.3100
   3824 C         -70.4260   -9.2150  -63.8360 C.2     237 ILE    0.0700
   3825 O         -70.8290   -8.8050  -64.9270 O.2     237 ILE    0.0900
   3826 CB        -67.9580   -9.1580  -63.0750 C.3     237 ILE   -0.0900
   3827 CG1       -66.9020   -8.4850  -62.1430 C.3     237 ILE    0.0900
   3828 CG2       -67.4180   -9.4090  -64.4950 C.3     237 ILE   -0.2700
   3829 CD        -66.4390   -7.0090  -62.4740 C.3     237 ILE    0.0900
   3830 HN        -69.3020   -8.5750  -61.0000 H       237 ILE    0.0900
   3831 HA        -69.2680   -7.4980  -63.6340 H       237 ILE    0.0900
   3832 HB        -68.0720  -10.1330  -62.5570 H       237 ILE   -0.1800
   3833 HG11      -65.9950   -9.1250  -62.1550 H       237 ILE    0.0900
   3834 HG12      -67.3250   -8.4760  -61.1170 H       237 ILE    0.0900
   3835 HG21      -67.2830   -8.4440  -65.0290 H       237 ILE   -0.2700
   3836 HG22      -68.1360  -10.0340  -65.0680 H       237 ILE    0.0900
   3837 HG23      -66.4350   -9.9230  -64.4410 H       237 ILE    0.0900
   3838 HD1       -67.3100   -6.3210  -62.4480 H       237 ILE    0.0900
   3839 HD2       -65.9890   -6.9720  -63.4890 H       237 ILE    0.5100
   3840 HD3       -65.6960   -6.6670  -61.7220 H       237 ILE   -0.5100
   3841 N         -70.8990  -10.3340  -63.2500 N.am    238 GLN   -0.4700
   3842 CA        -71.9360  -11.1900  -63.8230 C.3     238 GLN    0.3100
   3843 C         -73.0680  -11.3960  -62.8130 C.2     238 GLN    0.0700
   3844 O         -72.8430  -11.9390  -61.7280 O.2     238 GLN    0.0900
   3845 CB        -71.3410  -12.5350  -64.2980 C.3     238 GLN   -0.1800
   3846 CG        -72.3330  -13.4840  -64.9800 C.3     238 GLN    0.0900
   3847 CD        -72.7450  -13.0370  -66.3640 C.2     238 GLN    0.0900
   3848 NE2       -71.9510  -13.1000  -67.3250 N.am    238 GLN   -0.1800
   3849 OE1       -73.9770  -12.6150  -66.5120 O.2     238 GLN    0.0900
   3850 HN        -70.5460  -10.6360  -62.3690 H       238 GLN    0.0900
   3851 HA        -72.3820  -10.6630  -64.6540 H       238 GLN    0.5500
   3852 HB1       -70.9150  -13.0560  -63.4160 H       238 GLN   -0.5500
   3853 HB2       -70.5230  -12.3170  -65.0170 H       238 GLN   -0.6200
   3854 HG1       -73.2470  -13.5550  -64.3510 H       238 GLN    0.3200
   3855 HG2       -71.8670  -14.4880  -65.0630 H       238 GLN    0.3000
   3856 HE21      -72.2410  -12.8000  -68.2340 H       238 GLN    0.5100
   3857 HE22      -71.0250  -13.4490  -67.1850 H       238 GLN   -0.5100
   3858 N         -74.2840  -10.9470  -63.1750 N.am    239 ASP   -0.4700
   3859 CA        -75.4790  -11.0580  -62.3420 C.3     239 ASP    0.3100
   3860 C         -76.0170  -12.4890  -62.3430 C.2     239 ASP    0.0700
   3861 O         -76.0940  -13.1190  -63.4020 O.2     239 ASP    0.0900
   3862 CB        -76.5600  -10.0640  -62.8130 C.3     239 ASP   -0.2800
   3863 CG        -77.8180  -10.0470  -61.9640 C.2     239 ASP    0.0900
   3864 OD1       -77.7300   -9.6560  -60.7780 O.co2   239 ASP    0.0900
   3865 OD2       -78.8950  -10.3950  -62.4940 O.co2   239 ASP    0.6200
   3866 HN        -74.4250  -10.5040  -64.0570 H       239 ASP   -0.7600
   3867 HA        -75.1970  -10.8500  -61.3210 H       239 ASP   -0.7600
   3868 HB1       -76.8520  -10.3260  -63.8520 H       239 ASP    0.5100
   3869 HB2       -76.1260   -9.0420  -62.8030 H       239 ASP   -0.5100
   3870 N         -76.3910  -12.9890  -61.1450 N.am    240 ASN   -0.4700
   3871 CA        -76.9420  -14.3260  -60.8870 C.3     240 ASN    0.3100
   3872 C         -76.0500  -15.4820  -61.3870 C.2     240 ASN    0.0700
   3873 O         -76.5210  -16.3870  -62.0830 O.2     240 ASN    0.0900
   3874 CB        -78.4060  -14.4450  -61.3740 C.3     240 ASN   -0.1800
   3875 CG        -79.3630  -13.4460  -60.7570 C.2     240 ASN    0.0900
   3876 ND2       -80.1190  -12.7580  -61.6040 N.am    240 ASN    0.0900
   3877 OD1       -79.4690  -13.3070  -59.5330 O.2     240 ASN    0.5500
   3878 HN        -76.3010  -12.4290  -60.3270 H       240 ASN   -0.5500
   3879 HA        -76.8890  -14.5050  -59.8240 H       240 ASN   -0.6200
   3880 HB1       -78.7740  -15.4640  -61.1320 H       240 ASN    0.3200
   3881 HB2       -78.4220  -14.3010  -62.4740 H       240 ASN    0.3000
   3882 HD21      -80.8710  -12.1970  -61.2590 H       240 ASN    0.5100
   3883 HD22      -79.9360  -12.8020  -62.5850 H       240 ASN   -0.5100
   3884 N         -74.7530  -15.4440  -61.0180 N.am    241 LEU   -0.4700
   3885 CA        -73.7740  -16.4680  -61.3870 C.3     241 LEU    0.3100
   3886 C         -73.5000  -17.4040  -60.2040 C.2     241 LEU    0.0700
   3887 O         -73.5620  -18.6230  -60.3660 O.2     241 LEU    0.0900
   3888 CB        -72.4730  -15.8260  -61.9160 C.3     241 LEU   -0.1800
   3889 CG        -71.4540  -16.7600  -62.5860 C.3     241 LEU    0.0900
   3890 CD1       -71.8750  -17.1230  -64.0070 C.3     241 LEU    0.0900
   3891 CD2       -70.0810  -16.1270  -62.6120 C.3     241 LEU   -0.0900
   3892 HN        -74.3950  -14.6970  -60.4640 H       241 LEU    0.0900
   3893 HA        -74.2180  -17.0920  -62.1480 H       241 LEU   -0.2700
   3894 HB1       -71.9670  -15.3370  -61.0570 H       241 LEU    0.0900
   3895 HB2       -72.7570  -15.0510  -62.6570 H       241 LEU    0.0900
   3896 HG        -71.3650  -17.6910  -61.9840 H       241 LEU    0.0900
   3897 HD11      -71.4600  -16.3860  -64.7280 H       241 LEU   -0.2700
   3898 HD12      -72.9830  -17.1150  -64.0880 H       241 LEU    0.0900
   3899 HD13      -71.4890  -18.1320  -64.2700 H       241 LEU    0.0900
   3900 HD21      -69.7370  -15.9160  -61.5760 H       241 LEU    0.0900
   3901 HD22      -70.1160  -15.1700  -63.1760 H       241 LEU    0.5100
   3902 HD23      -69.3550  -16.8180  -63.0920 H       241 LEU   -0.5100
   3903 N         -73.2140  -16.8330  -59.0140 N.am    242 ILE   -0.4700
   3904 CA        -72.9620  -17.5840  -57.7820 C.3     242 ILE    0.3100
   3905 C         -74.2950  -17.9410  -57.1190 C.2     242 ILE    0.0700
   3906 O         -75.1510  -17.0690  -56.9450 O.2     242 ILE    0.0900
   3907 CB        -71.9720  -16.8160  -56.8470 C.3     242 ILE   -0.0900
   3908 CG1       -70.5190  -16.9880  -57.3230 C.3     242 ILE    0.0900
   3909 CG2       -72.0950  -17.2260  -55.3720 C.3     242 ILE   -0.2700
   3910 CD        -69.9830  -15.8290  -58.0830 C.3     242 ILE    0.0900
   3911 HN        -73.1610  -15.8430  -58.9200 H       242 ILE    0.0900
   3912 HA        -72.5470  -18.5420  -58.0560 H       242 ILE    0.0900
   3913 HB        -72.1770  -15.7280  -56.9310 H       242 ILE   -0.1800
   3914 HG11      -70.4690  -17.8870  -57.9720 H       242 ILE    0.0900
   3915 HG12      -69.8770  -17.1510  -56.4320 H       242 ILE    0.0900
   3916 HG21      -71.8820  -18.3110  -55.2590 H       242 ILE   -0.2700
   3917 HG22      -73.1260  -17.0280  -55.0080 H       242 ILE    0.0900
   3918 HG23      -71.3650  -16.6550  -54.7590 H       242 ILE    0.0900
   3919 HD1       -70.0050  -14.9160  -57.4510 H       242 ILE    0.0900
   3920 HD2       -70.6030  -15.6510  -58.9870 H       242 ILE    0.5100
   3921 HD3       -68.9320  -16.0290  -58.3830 H       242 ILE   -0.5100
   3922 N         -74.4640  -19.2310  -56.7620 N.am    243 ARG   -0.4700
   3923 CA        -75.6580  -19.7780  -56.1090 C.3     243 ARG    0.3100
   3924 C         -75.8590  -19.1730  -54.7170 C.2     243 ARG    0.0700
   3925 O         -74.8830  -18.7680  -54.0790 O.2     243 ARG    0.0900
   3926 CB        -75.5580  -21.3120  -55.9980 C.3     243 ARG   -0.1800
   3927 CG        -75.4870  -22.0450  -57.3360 C.3     243 ARG    0.0900
   3928 CD        -74.9170  -23.4440  -57.1830 C.3     243 ARG    0.0900
   3929 NE        -75.9180  -24.3990  -56.6930 N.pl3   243 ARG   -0.1800
   3930 CZ        -75.6450  -25.6500  -56.3310 C.cat   243 ARG    0.0900
   3931 NH1       -74.4020  -26.1110  -56.3870 N.pl3   243 ARG    0.0900
   3932 NH2       -76.6160  -26.4470  -55.9020 N.pl3   243 ARG    0.2000
   3933 HN        -73.7470  -19.9000  -56.9350 H       243 ARG    0.0900
   3934 HA        -76.5190  -19.5000  -56.6980 H       243 ARG    0.0900
   3935 HB1       -76.4490  -21.6790  -55.4460 H       243 ARG   -0.7000
   3936 HB2       -74.6460  -21.5600  -55.4160 H       243 ARG    0.4400
   3937 HG1       -74.8450  -21.4660  -58.0320 H       243 ARG    0.6400
   3938 HG2       -76.5090  -22.1150  -57.7660 H       243 ARG   -0.8000
   3939 HD1       -74.0810  -23.4280  -56.4510 H       243 ARG    0.4600
   3940 HD2       -74.5560  -23.8100  -58.1680 H       243 ARG    0.4600
   3941 HE        -76.8660  -24.0900  -56.6290 H       243 ARG   -0.8000
   3942 HH11      -73.6620  -25.5180  -56.7040 H       243 ARG    0.4600
   3943 HH12      -74.2050  -27.0540  -56.1120 H       243 ARG    0.4600
   3944 HH21      -77.5550  -26.1080  -55.8520 H       243 ARG    0.5100
   3945 HH22      -76.4080  -27.3860  -55.6300 H       243 ARG   -0.5100
   3946 N         -77.1270  -19.1200  -54.2440 N.am    244 LYS   -0.4700
   3947 CA        -77.4950  -18.5840  -52.9300 C.3     244 LYS    0.3100
   3948 C         -76.8370  -19.3730  -51.7940 C.2     244 LYS    0.0700
   3949 O         -76.4030  -18.7740  -50.8100 O.2     244 LYS    0.0900
   3950 CB        -79.0260  -18.5500  -52.7580 C.3     244 LYS   -0.1800
   3951 CG        -79.4940  -17.5850  -51.6740 C.3     244 LYS    0.0900
   3952 CD        -80.9690  -17.7550  -51.3570 C.3     244 LYS    0.0900
   3953 CE        -81.3860  -16.8840  -50.1970 C.3     244 LYS   -0.1800
   3954 NZ        -82.8170  -17.0750  -49.8510 N.4     244 LYS    0.0900
   3955 HN        -77.8900  -19.4560  -54.7890 H       244 LYS    0.0900
   3956 HA        -77.0890  -17.5860  -52.8510 H       244 LYS   -0.1800
   3957 HB1       -79.3750  -19.5720  -52.4980 H       244 LYS    0.0900
   3958 HB2       -79.4840  -18.2480  -53.7230 H       244 LYS    0.0900
   3959 HG1       -79.3150  -16.5440  -52.0160 H       244 LYS    0.2100
   3960 HG2       -78.9030  -17.7660  -50.7500 H       244 LYS    0.0500
   3961 HD1       -81.1680  -18.8180  -51.1030 H       244 LYS    0.0500
   3962 HD2       -81.5680  -17.4820  -52.2520 H       244 LYS   -0.3000
   3963 HE1       -81.2420  -15.8140  -50.4610 H       244 LYS    0.3300
   3964 HE2       -80.7830  -17.1400  -49.3000 H       244 LYS    0.3300
   3965 HZ1       -82.9240  -17.9370  -49.2800 H       244 LYS    0.3300
   3966 HZ2       -83.3750  -17.1660  -50.7240 H       244 LYS    0.5100
   3967 HZ3       -83.1550  -16.2550  -49.3080 H       244 LYS   -0.5100
   3968 N         -76.7360  -20.7130  -51.9510 N.am    245 GLU   -0.4700
   3969 CA        -76.1010  -21.6240  -50.9950 C.3     245 GLU    0.3100
   3970 C         -74.6020  -21.3430  -50.8630 C.2     245 GLU    0.0700
   3971 O         -74.0520  -21.4710  -49.7720 O.2     245 GLU    0.0900
   3972 CB        -76.3250  -23.0890  -51.4090 C.3     245 GLU   -0.1800
   3973 CG        -77.7130  -23.6160  -51.0860 C.3     245 GLU    0.0900
   3974 CD        -77.9470  -25.0540  -51.5110 C.2     245 GLU    0.0900
   3975 OE1       -77.3340  -25.9620  -50.9050 O.co2   245 GLU   -0.2800
   3976 OE2       -78.7600  -25.2700  -52.4390 O.co2   245 GLU    0.0900
   3977 HN        -77.1070  -21.1560  -52.7620 H       245 GLU    0.0900
   3978 HA        -76.5300  -21.4410  -50.0220 H       245 GLU    0.6200
   3979 HB1       -75.5780  -23.7200  -50.8840 H       245 GLU   -0.7600
   3980 HB2       -76.1610  -23.1740  -52.5030 H       245 GLU   -0.7600
   3981 HG1       -78.4620  -22.9780  -51.6020 H       245 GLU    0.5100
   3982 HG2       -77.8700  -23.5500  -49.9900 H       245 GLU   -0.5100
   3983 N         -73.9510  -20.9510  -51.9820 N.am    246 VAL   -0.4700
   3984 CA        -72.5220  -20.6190  -52.0570 C.3     246 VAL    0.3100
   3985 C         -72.2480  -19.2890  -51.3250 C.2     246 VAL    0.0700
   3986 O         -71.2970  -19.2130  -50.5460 O.2     246 VAL    0.0900
   3987 CB        -72.0030  -20.6230  -53.5260 C.3     246 VAL   -0.0900
   3988 CG1       -70.5130  -20.2870  -53.6030 C.3     246 VAL    0.0900
   3989 CG2       -72.2730  -21.9630  -54.2070 C.3     246 VAL   -0.2700
   3990 HN        -74.4390  -20.8640  -52.8460 H       246 VAL    0.0900
   3991 HA        -71.9830  -21.3500  -51.4720 H       246 VAL    0.0900
   3992 HB        -72.5740  -19.8730  -54.1150 H       246 VAL    0.0900
   3993 HG11      -69.9230  -21.0340  -53.0290 H       246 VAL   -0.2700
   3994 HG12      -70.3300  -19.2810  -53.1690 H       246 VAL    0.0900
   3995 HG13      -70.1750  -20.3060  -54.6600 H       246 VAL    0.0900
   3996 HG21      -73.3370  -22.2550  -54.0650 H       246 VAL    0.0900
   3997 HG22      -71.6280  -22.7510  -53.7610 H       246 VAL    0.5100
   3998 HG23      -72.0700  -21.8830  -55.2950 H       246 VAL   -0.5100
   3999 N         -73.1010  -18.2640  -51.5550 N.am    247 TYR   -0.4700
   4000 CA        -73.0040  -16.9370  -50.9360 C.3     247 TYR    0.3100
   4001 C         -73.1670  -16.9930  -49.4110 C.2     247 TYR    0.0700
   4002 O         -72.4220  -16.3190  -48.6990 O.2     247 TYR    0.0900
   4003 CB        -74.0270  -15.9680  -51.5680 C.3     247 TYR   -0.1800
   4004 CG        -73.9190  -14.5330  -51.0920 C.ar    247 TYR    0.0900
   4005 CD1       -74.7690  -14.0390  -50.1060 C.ar    247 TYR    0.0900
   4006 CD2       -72.9970  -13.6570  -51.6590 C.ar    247 TYR    0.0000
   4007 CE1       -74.6810  -12.7170  -49.6700 C.ar    247 TYR   -0.1150
   4008 CE2       -72.9020  -12.3320  -51.2330 C.ar    247 TYR    0.1150
   4009 CZ        -73.7460  -11.8660  -50.2390 C.ar    247 TYR   -0.1150
   4010 OH        -73.6600  -10.5600  -49.8160 O.3     247 TYR    0.1150
   4011 HN        -73.8670  -18.3730  -52.1830 H       247 TYR    0.1100
   4012 HA        -71.9990  -16.5710  -51.0850 H       247 TYR   -0.5400
   4013 HB1       -75.0530  -16.3140  -51.3210 H       247 TYR    0.4300
   4014 HB2       -73.8830  -15.9570  -52.6690 H       247 TYR   -0.1150
   4015 HD1       -75.5100  -14.6920  -49.6690 H       247 TYR    0.1150
   4016 HD2       -72.3420  -14.0100  -52.4410 H       247 TYR   -0.1150
   4017 HE1       -75.3390  -12.3570  -48.8920 H       247 TYR    0.1150
   4018 HE2       -72.1740  -11.6710  -51.6790 H       247 TYR    0.5100
   4019 HH        -72.9640  -10.1300  -50.3200 H       247 TYR   -0.5100
   4020 N         -74.1360  -17.7960  -48.9180 N.am    248 ILE   -0.4700
   4021 CA        -74.4200  -17.9710  -47.4870 C.3     248 ILE    0.3100
   4022 C         -73.2890  -18.7360  -46.7790 C.2     248 ILE    0.0700
   4023 O         -72.8470  -18.3040  -45.7130 O.2     248 ILE    0.0900
   4024 CB        -75.8480  -18.5700  -47.2520 C.3     248 ILE   -0.0900
   4025 CG1       -76.9440  -17.5630  -47.6900 C.3     248 ILE    0.0900
   4026 CG2       -76.0650  -19.0050  -45.7890 C.3     248 ILE   -0.2700
   4027 CD        -78.3160  -18.1770  -48.0520 C.3     248 ILE    0.0900
   4028 HN        -74.7200  -18.3240  -49.5280 H       248 ILE    0.0900
   4029 HA        -74.3420  -17.0030  -47.0150 H       248 ILE    0.0900
   4030 HB        -75.9800  -19.4520  -47.9140 H       248 ILE   -0.1800
   4031 HG11      -76.5690  -17.0140  -48.5780 H       248 ILE    0.0900
   4032 HG12      -77.0990  -16.8440  -46.8590 H       248 ILE    0.0900
   4033 HG21      -75.9480  -18.1330  -45.1100 H       248 ILE   -0.2700
   4034 HG22      -75.3160  -19.7750  -45.5090 H       248 ILE    0.0900
   4035 HG23      -77.0900  -19.4170  -45.6660 H       248 ILE    0.0900
   4036 HD1       -78.7340  -18.7200  -47.1790 H       248 ILE    0.0900
   4037 HD2       -78.1990  -18.8950  -48.8930 H       248 ILE    0.5100
   4038 HD3       -79.0250  -17.3720  -48.3430 H       248 ILE   -0.5100
   4039 N         -72.8060  -19.8470  -47.3880 N.am    249 LEU   -0.4700
   4040 CA        -71.7230  -20.6810  -46.8520 C.3     249 LEU    0.3100
   4041 C         -70.4150  -19.9010  -46.6890 C.2     249 LEU    0.0700
   4042 O         -69.7830  -20.0060  -45.6390 O.2     249 LEU    0.0900
   4043 CB        -71.5030  -21.9310  -47.7270 C.3     249 LEU   -0.1800
   4044 CG        -70.6610  -23.0520  -47.1130 C.3     249 LEU    0.0900
   4045 CD1       -71.5420  -24.1500  -46.5450 C.3     249 LEU    0.0900
   4046 CD2       -69.7060  -23.6300  -48.1360 C.3     249 LEU   -0.0900
   4047 HN        -73.1790  -20.1540  -48.2600 H       249 LEU    0.0900
   4048 HA        -71.9940  -20.9720  -45.8470 H       249 LEU   -0.2700
   4049 HB1       -71.0060  -21.6060  -48.6650 H       249 LEU    0.0900
   4050 HB2       -72.5000  -22.3520  -47.9750 H       249 LEU    0.0900
   4051 HG        -70.0310  -22.6320  -46.3000 H       249 LEU    0.0900
   4052 HD11      -72.1720  -24.5870  -47.3490 H       249 LEU   -0.2700
   4053 HD12      -72.2070  -23.7320  -45.7600 H       249 LEU    0.0900
   4054 HD13      -70.9110  -24.9550  -46.1110 H       249 LEU    0.0900
   4055 HD21      -69.0210  -22.8390  -48.5100 H       249 LEU    0.0900
   4056 HD22      -70.2770  -24.0410  -48.9960 H       249 LEU    0.5100
   4057 HD23      -69.0970  -24.4360  -47.6730 H       249 LEU   -0.5100
   4058 N         -70.0230  -19.1060  -47.7130 N.am    250 LEU   -0.4700
   4059 CA        -68.8070  -18.2880  -47.6910 C.3     250 LEU    0.3100
   4060 C         -68.8910  -17.1590  -46.6670 C.2     250 LEU    0.0700
   4061 O         -67.8680  -16.7760  -46.0960 O.2     250 LEU    0.0900
   4062 CB        -68.4620  -17.7390  -49.0860 C.3     250 LEU   -0.1800
   4063 CG        -67.9820  -18.7590  -50.1250 C.3     250 LEU    0.0900
   4064 CD1       -68.1210  -18.2070  -51.5190 C.3     250 LEU    0.0900
   4065 CD2       -66.5450  -19.1960  -49.8710 C.3     250 LEU   -0.0900
   4066 HN        -70.5610  -19.0430  -48.5500 H       250 LEU    0.0900
   4067 HA        -68.0000  -18.9060  -47.3280 H       250 LEU   -0.2700
   4068 HB1       -67.6620  -16.9800  -48.9640 H       250 LEU    0.0900
   4069 HB2       -69.3700  -17.2450  -49.4900 H       250 LEU    0.0900
   4070 HG        -68.5880  -19.6860  -50.0350 H       250 LEU    0.0900
   4071 HD11      -67.5130  -17.2830  -51.6270 H       250 LEU   -0.2700
   4072 HD12      -69.1840  -17.9580  -51.7240 H       250 LEU    0.0900
   4073 HD13      -67.7640  -18.9550  -52.2600 H       250 LEU    0.0900
   4074 HD21      -66.4590  -19.6650  -48.8670 H       250 LEU    0.0900
   4075 HD22      -65.8690  -18.3150  -49.9090 H       250 LEU    0.5100
   4076 HD23      -66.2350  -19.9390  -50.6360 H       250 LEU   -0.5100
   4077 N         -70.1140  -16.6400  -46.4260 N.am    251 ASN   -0.4700
   4078 CA        -70.3860  -15.6070  -45.4280 C.3     251 ASN    0.3100
   4079 C         -70.2610  -16.2460  -44.0430 C.2     251 ASN    0.0700
   4080 O         -69.6910  -15.6390  -43.1370 O.2     251 ASN    0.0900
   4081 CB        -71.8030  -15.0320  -45.6210 C.3     251 ASN   -0.1800
   4082 CG        -72.0000  -13.5960  -45.1660 C.2     251 ASN    0.0900
   4083 ND2       -72.7460  -12.8310  -45.8100 N.am    251 ASN    0.0900
   4084 OD1       -71.4060  -13.1960  -44.0660 O.2     251 ASN    0.5500
   4085 HN        -70.9110  -16.9520  -46.9350 H       251 ASN   -0.5500
   4086 HA        -69.6460  -14.8280  -45.5410 H       251 ASN   -0.6200
   4087 HB1       -72.5140  -15.6670  -45.0540 H       251 ASN    0.3200
   4088 HB2       -72.0520  -15.0800  -46.7020 H       251 ASN    0.3000
   4089 HD21      -72.8730  -11.8860  -45.5070 H       251 ASN    0.5100
   4090 HD22      -73.2150  -13.1610  -46.6290 H       251 ASN   -0.5100
   4091 N         -70.7500  -17.5020  -43.9030 N.am    252 TRP   -0.4700
   4092 CA        -70.7130  -18.2850  -42.6680 C.3     252 TRP    0.3100
   4093 C         -69.3150  -18.7260  -42.2290 C.2     252 TRP    0.0700
   4094 O         -69.1280  -19.0290  -41.0510 O.2     252 TRP    0.0900
   4095 CB        -71.6910  -19.4650  -42.7260 C.3     252 TRP   -0.1800
   4096 CG        -73.0180  -19.1360  -42.1200 C.ar    252 TRP    0.0900
   4097 CD1       -74.1110  -18.6350  -42.7620 C.ar    252 TRP    0.0900
   4098 CD2       -73.3640  -19.2030  -40.7300 C.ar    252 TRP   -0.0300
   4099 CE2       -74.7000  -18.7590  -40.6090 C.ar    252 TRP   -0.1500
   4100 CE3       -72.6800  -19.6150  -39.5750 C.ar    252 TRP    0.2200
   4101 NE1       -75.1300  -18.4190  -41.8660 N.ar    252 TRP   -0.5100
   4102 CZ2       -75.3630  -18.7120  -39.3790 C.ar    252 TRP    0.3700
   4103 CZ3       -73.3390  -19.5710  -38.3550 C.ar    252 TRP    0.2400
   4104 CH2       -74.6650  -19.1280  -38.2650 C.ar    252 TRP    0.1100
   4105 HN        -71.1780  -17.9670  -44.6740 H       252 TRP   -0.2500
   4106 HA        -70.9700  -17.6270  -41.8520 H       252 TRP    0.1700
   4107 HB1       -71.2540  -20.3240  -42.1750 H       252 TRP   -0.2000
   4108 HB2       -71.8490  -19.7530  -43.7870 H       252 TRP    0.1400
   4109 HD1       -74.1680  -18.4370  -43.8230 H       252 TRP   -0.2700
   4110 HE1       -76.0170  -18.0790  -42.0880 H       252 TRP    0.1600
   4111 HE3       -71.6570  -19.9620  -39.6160 H       252 TRP   -0.1400
   4112 HZ2       -76.3810  -18.3650  -39.2860 H       252 TRP    0.1400
   4113 HZ3       -72.8230  -19.8840  -37.4600 H       252 TRP    0.5100
   4114 HH2       -75.1520  -19.1130  -37.3010 H       252 TRP   -0.5100
   4115 N         -68.3330  -18.7500  -43.1580 N.am    253 ILE   -0.4700
   4116 CA        -66.9350  -19.0890  -42.8590 C.3     253 ILE    0.3100
   4117 C         -66.3430  -17.9640  -41.9850 C.2     253 ILE    0.0700
   4118 O         -65.6240  -18.2380  -41.0210 O.2     253 ILE    0.0900
   4119 CB        -66.1160  -19.3890  -44.1560 C.3     253 ILE   -0.0900
   4120 CG1       -66.6080  -20.6970  -44.8240 C.3     253 ILE    0.0900
   4121 CG2       -64.6010  -19.4650  -43.8800 C.3     253 ILE   -0.2700
   4122 CD        -66.2930  -20.8490  -46.3260 C.3     253 ILE    0.0900
   4123 HN        -68.5210  -18.5330  -44.1120 H       253 ILE    0.0900
   4124 HA        -66.9380  -19.9570  -42.2150 H       253 ILE    0.0900
   4125 HB        -66.3080  -18.5860  -44.8980 H       253 ILE   -0.1800
   4126 HG11      -67.7100  -20.7510  -44.6990 H       253 ILE    0.0900
   4127 HG12      -66.1430  -21.5510  -44.2890 H       253 ILE    0.0900
   4128 HG21      -64.3860  -20.2730  -43.1480 H       253 ILE   -0.2700
   4129 HG22      -64.2450  -18.5000  -43.4590 H       253 ILE    0.0900
   4130 HG23      -64.0550  -19.6850  -44.8220 H       253 ILE    0.0900
   4131 HD1       -65.3090  -21.3470  -46.4600 H       253 ILE    0.0900
   4132 HD2       -66.2520  -19.8480  -46.8060 H       253 ILE    0.5100
   4133 HD3       -67.0750  -21.4670  -46.8160 H       253 ILE   -0.5100
   4134 N         -66.7230  -16.7220  -42.2970 N.am    254 GLY   -0.4700
   4135 CA        -66.3200  -15.5340  -41.5580 C.3     254 GLY    0.3100
   4136 C         -67.0100  -15.3880  -40.2120 C.2     254 GLY   -0.0200
   4137 O         -66.5160  -14.6680  -39.3420 O.2     254 GLY    0.0900
   4138 HN        -67.3200  -16.5490  -43.0760 H       254 GLY    0.0900
   4139 HA1       -66.5570  -14.6740  -42.1660 H       254 GLY    0.5100
   4140 HA2       -65.2540  -15.5940  -41.3980 H       254 GLY   -0.5100
   4141 N         -68.1680  -16.0630  -40.0380 N.am    255 TYR   -0.4700
   4142 CA        -68.9460  -16.0790  -38.7940 C.3     255 TYR    0.3100
   4143 C         -68.2160  -16.9210  -37.7400 C.2     255 TYR    0.0700
   4144 O         -68.1960  -16.5510  -36.5640 O.2     255 TYR    0.0900
   4145 CB        -70.3570  -16.6550  -39.0460 C.3     255 TYR   -0.1800
   4146 CG        -71.4230  -15.6560  -39.4470 C.ar    255 TYR    0.0900
   4147 CD1       -72.6810  -15.6680  -38.8490 C.ar    255 TYR    0.0900
   4148 CD2       -71.2010  -14.7360  -40.4700 C.ar    255 TYR    0.0000
   4149 CE1       -73.6770  -14.7730  -39.2350 C.ar    255 TYR   -0.1150
   4150 CE2       -72.1880  -13.8310  -40.8600 C.ar    255 TYR    0.1150
   4151 CZ        -73.4260  -13.8540  -40.2410 C.ar    255 TYR   -0.1150
   4152 OH        -74.4030  -12.9700  -40.6290 O.3     255 TYR    0.1150
   4153 HN        -68.5580  -16.6040  -40.7790 H       255 TYR    0.1100
   4154 HA        -69.0150  -15.0650  -38.4300 H       255 TYR   -0.5400
   4155 HB1       -70.7140  -17.1430  -38.1130 H       255 TYR    0.4300
   4156 HB2       -70.2960  -17.4010  -39.8660 H       255 TYR   -0.1150
   4157 HD1       -72.8880  -16.3840  -38.0680 H       255 TYR    0.1150
   4158 HD2       -70.2430  -14.7230  -40.9720 H       255 TYR   -0.1150
   4159 HE1       -74.6430  -14.7960  -38.7520 H       255 TYR    0.1150
   4160 HE2       -71.9870  -13.1140  -41.6430 H       255 TYR    0.5100
   4161 HH        -73.9730  -12.1680  -40.9360 H       255 TYR   -0.5100
   4162 N         -67.6010  -18.0480  -38.1750 N.am    256 VAL   -0.4700
   4163 CA        -66.8340  -18.9840  -37.3400 C.3     256 VAL    0.3100
   4164 C         -65.5070  -18.3330  -36.8890 C.2     256 VAL    0.0700
   4165 O         -65.0220  -18.6330  -35.7950 O.2     256 VAL    0.0900
   4166 CB        -66.6220  -20.3600  -38.0470 C.3     256 VAL   -0.0900
   4167 CG1       -65.9520  -21.3770  -37.1230 C.3     256 VAL    0.0900
   4168 CG2       -67.9410  -20.9250  -38.5700 C.3     256 VAL   -0.2700
   4169 HN        -67.6480  -18.3020  -39.1360 H       256 VAL    0.0900
   4170 HA        -67.3780  -19.1230  -36.4170 H       256 VAL    0.0900
   4171 HB        -65.9850  -20.2120  -38.9450 H       256 VAL    0.0900
   4172 HG11      -66.5810  -21.5470  -36.2230 H       256 VAL   -0.2700
   4173 HG12      -64.9620  -20.9950  -36.7960 H       256 VAL    0.0900
   4174 HG13      -65.8240  -22.3440  -37.6550 H       256 VAL    0.0900
   4175 HG21      -68.3930  -20.2230  -39.3040 H       256 VAL    0.0900
   4176 HG22      -68.6530  -21.0640  -37.7280 H       256 VAL    0.5100
   4177 HG23      -67.7630  -21.8990  -39.0740 H       256 VAL   -0.5100
   4178 N         -64.9570  -17.4070  -37.7150 N.am    257 ASN   -0.4700
   4179 CA        -63.7150  -16.6610  -37.4650 C.3     257 ASN    0.3100
   4180 C         -63.7290  -15.8800  -36.1400 C.2     257 ASN    0.0700
   4181 O         -62.6670  -15.6550  -35.5540 O.2     257 ASN    0.0900
   4182 CB        -63.4130  -15.7230  -38.6400 C.3     257 ASN   -0.1800
   4183 CG        -62.0270  -15.1280  -38.6060 C.2     257 ASN    0.0900
   4184 ND2       -61.8870  -13.9770  -37.9650 N.am    257 ASN    0.0900
   4185 OD1       -61.0730  -15.6950  -39.1350 O.2     257 ASN    0.5500
   4186 HN        -65.4000  -17.1820  -38.5770 H       257 ASN   -0.5500
   4187 HA        -62.9140  -17.3730  -37.3370 H       257 ASN   -0.6200
   4188 HB1       -64.1470  -14.8900  -38.6280 H       257 ASN    0.3200
   4189 HB2       -63.5220  -16.2930  -39.5870 H       257 ASN    0.3000
   4190 HD21      -60.9880  -13.5400  -37.9120 H       257 ASN    0.5100
   4191 HD22      -62.6780  -13.5450  -37.5330 H       257 ASN   -0.5100
   4192 N         -64.9280  -15.4720  -35.6710 N.am    258 SER   -0.4700
   4193 CA        -65.1290  -14.7500  -34.4140 C.3     258 SER    0.3100
   4194 C         -64.7420  -15.6050  -33.1990 C.2     258 SER    0.0700
   4195 O         -64.2480  -15.0740  -32.2050 O.2     258 SER    0.0900
   4196 CB        -66.5780  -14.2790  -34.2990 C.3     258 SER    0.0500
   4197 OG        -66.9110  -13.3880  -35.3500 O.3     258 SER    0.0900
   4198 HN        -65.7620  -15.6550  -36.1840 H       258 SER    0.0900
   4199 HA        -64.4570  -13.9060  -34.4010 H       258 SER   -0.6600
   4200 HB1       -66.7210  -13.7540  -33.3310 H       258 SER    0.4300
   4201 HB2       -67.2580  -15.1570  -34.3490 H       258 SER    0.5100
   4202 HG1       -66.3100  -12.6450  -35.2680 H       258 SER   -0.5100
   4203 N         -64.9530  -16.9210  -33.3080 N.am    259 GLY   -0.4700
   4204 CA        -64.6150  -17.8940  -32.2770 C.3     259 GLY    0.3100
   4205 C         -63.2580  -18.5440  -32.4700 C.2     259 GLY   -0.0200
   4206 O         -62.8210  -19.3180  -31.6130 O.2     259 GLY    0.0900
   4207 HN        -65.3650  -17.3050  -34.1290 H       259 GLY    0.0900
   4208 HA1       -65.3750  -18.6610  -32.2910 H       259 GLY    0.5100
   4209 HA2       -64.6230  -17.3790  -31.3270 H       259 GLY   -0.5100
   4210 N         -62.5810  -18.2340  -33.5980 N.am    260 PHE   -0.4700
   4211 CA        -61.2560  -18.7560  -33.9360 C.3     260 PHE    0.3100
   4212 C         -60.1630  -18.1100  -33.0810 C.2     260 PHE    0.0700
   4213 O         -59.3450  -18.8290  -32.5060 O.2     260 PHE    0.0900
   4214 CB        -60.9490  -18.5550  -35.4340 C.3     260 PHE   -0.1800
   4215 CG        -61.0580  -19.7950  -36.2870 C.ar    260 PHE    0.0900
   4216 CD1       -62.2130  -20.0590  -37.0140 C.ar    260 PHE    0.0900
   4217 CD2       -59.9940  -20.6860  -36.3890 C.ar    260 PHE    0.0000
   4218 CE1       -62.3080  -21.1990  -37.8160 C.ar    260 PHE   -0.1150
   4219 CE2       -60.0910  -21.8290  -37.1880 C.ar    260 PHE    0.1150
   4220 CZ        -61.2490  -22.0780  -37.8970 C.ar    260 PHE   -0.1150
   4221 HN        -62.9700  -17.6150  -34.2730 H       260 PHE    0.1150
   4222 HA        -61.2390  -19.8070  -33.6880 H       260 PHE   -0.1150
   4223 HB1       -59.9070  -18.1830  -35.5400 H       260 PHE    0.1150
   4224 HB2       -61.6630  -17.8140  -35.8510 H       260 PHE   -0.1150
   4225 HD1       -63.0470  -19.3750  -36.9570 H       260 PHE    0.1150
   4226 HD2       -59.0810  -20.4910  -35.8440 H       260 PHE   -0.1150
   4227 HE1       -63.2130  -21.3930  -38.3720 H       260 PHE    0.1150
   4228 HE2       -59.2610  -22.5170  -37.2500 H       260 PHE    0.5100
   4229 HZ        -61.3240  -22.9600  -38.5140 H       260 PHE   -0.5100
   4230 N         -60.1670  -16.7550  -32.9900 N.am    261 ASN   -0.4700
   4231 CA        -59.2130  -15.9310  -32.2350 C.3     261 ASN    0.3100
   4232 C         -58.9190  -16.3960  -30.7920 C.2     261 ASN    0.0700
   4233 O         -57.7330  -16.5520  -30.4880 O.2     261 ASN    0.0900
   4234 CB        -59.5850  -14.4350  -32.2800 C.3     261 ASN   -0.1800
   4235 CG        -59.7560  -13.8590  -33.6700 C.2     261 ASN    0.0900
   4236 ND2       -60.7650  -13.0140  -33.8340 N.am    261 ASN    0.0900
   4237 OD1       -58.9870  -14.1340  -34.5980 O.2     261 ASN    0.5500
   4238 HN        -60.8660  -16.2280  -33.4650 H       261 ASN   -0.5500
   4239 HA        -58.2340  -16.0820  -32.6670 H       261 ASN   -0.6200
   4240 HB1       -58.7840  -13.8610  -31.7690 H       261 ASN    0.3200
   4241 HB2       -60.5410  -14.2960  -31.7330 H       261 ASN    0.3000
   4242 HD21      -61.3610  -12.7920  -33.0630 H       261 ASN    0.5100
   4243 HD22      -60.9290  -12.6010  -34.7290 H       261 ASN   -0.5100
   4244 N         -59.9230  -16.6750  -29.9030 N.am    262 PRO   -0.2900
   4245 CA        -59.5960  -17.1290  -28.5350 C.3     262 PRO    0.0000
   4246 C         -58.7560  -18.4040  -28.4550 C.2     262 PRO    0.0900
   4247 O         -57.9300  -18.5240  -27.5500 O.2     262 PRO    0.0900
   4248 CB        -60.9680  -17.3100  -27.8810 C.3     262 PRO    0.0200
   4249 CG        -61.8750  -16.4280  -28.6630 C.3     262 PRO    0.0900
   4250 CD        -61.3870  -16.5500  -30.0680 C.3     262 PRO   -0.1800
   4251 HA        -58.9540  -16.4140  -28.0450 H       262 PRO    0.0900
   4252 HB1       -60.9410  -17.0020  -26.8140 H       262 PRO    0.0900
   4253 HB2       -61.2980  -18.3680  -27.9410 H       262 PRO   -0.1800
   4254 HG1       -62.9280  -16.7680  -28.5790 H       262 PRO    0.0900
   4255 HG2       -61.8070  -15.3770  -28.3100 H       262 PRO    0.0900
   4256 HD1       -61.7950  -17.4550  -30.5660 H       262 PRO    0.5100
   4257 HD2       -61.6300  -15.6470  -30.6660 H       262 PRO   -0.5100
   4258 N         -58.9490  -19.3380  -29.4090 N.am    263 LEU   -0.4700
   4259 CA        -58.1900  -20.5870  -29.4880 C.3     263 LEU    0.3100
   4260 C         -56.7540  -20.3370  -29.9550 C.2     263 LEU    0.0700
   4261 O         -55.8470  -21.0710  -29.5560 O.2     263 LEU    0.0900
   4262 CB        -58.8900  -21.6020  -30.4060 C.3     263 LEU   -0.1800
   4263 CG        -60.0590  -22.3620  -29.7810 C.3     263 LEU    0.0900
   4264 CD1       -61.1690  -22.5800  -30.7880 C.3     263 LEU    0.0900
   4265 CD2       -59.6030  -23.6860  -29.1840 C.3     263 LEU   -0.0900
   4266 HN        -59.6350  -19.2140  -30.1200 H       263 LEU    0.0900
   4267 HA        -58.1010  -20.9870  -28.4900 H       263 LEU   -0.2700
   4268 HB1       -58.1330  -22.3450  -30.7360 H       263 LEU    0.0900
   4269 HB2       -59.2710  -21.0570  -31.2950 H       263 LEU    0.0900
   4270 HG        -60.4540  -21.7810  -28.9210 H       263 LEU    0.0900
   4271 HD11      -60.7920  -23.1690  -31.6520 H       263 LEU   -0.2700
   4272 HD12      -61.5390  -21.6010  -31.1610 H       263 LEU    0.0900
   4273 HD13      -62.0040  -23.1390  -30.3150 H       263 LEU    0.0900
   4274 HD21      -58.8430  -23.5070  -28.3930 H       263 LEU    0.0900
   4275 HD22      -59.1500  -24.3220  -29.9750 H       263 LEU    0.5100
   4276 HD23      -60.4690  -24.2140  -28.7300 H       263 LEU   -0.5100
   4277 N         -56.5430  -19.2880  -30.7820 N.am    264 ILE   -0.4700
   4278 CA        -55.2220  -18.8930  -31.2810 C.3     264 ILE    0.3100
   4279 C         -54.4720  -18.0990  -30.1940 C.2     264 ILE    0.0700
   4280 O         -53.2410  -18.1400  -30.1530 O.2     264 ILE    0.0900
   4281 CB        -55.2740  -18.1580  -32.6590 C.3     264 ILE   -0.0900
   4282 CG1       -56.2260  -18.8690  -33.6530 C.3     264 ILE    0.0900
   4283 CG2       -53.8680  -18.0290  -33.2690 C.3     264 ILE   -0.2700
   4284 CD        -56.8780  -17.9560  -34.7140 C.3     264 ILE    0.0900
   4285 HN        -57.3010  -18.7220  -31.0980 H       264 ILE    0.0900
   4286 HA        -54.6300  -19.7920  -31.3700 H       264 ILE    0.0900
   4287 HB        -55.7070  -17.1450  -32.5170 H       264 ILE   -0.1800
   4288 HG11      -57.0380  -19.3510  -33.0680 H       264 ILE    0.0900
   4289 HG12      -55.6470  -19.6540  -34.1830 H       264 ILE    0.0900
   4290 HG21      -53.4260  -19.0360  -33.4260 H       264 ILE   -0.2700
   4291 HG22      -53.2090  -17.4550  -32.5830 H       264 ILE    0.0900
   4292 HG23      -53.9270  -17.5110  -34.2500 H       264 ILE    0.0900
   4293 HD1       -56.0940  -17.4700  -35.3330 H       264 ILE    0.0900
   4294 HD2       -57.4770  -17.1640  -34.2140 H       264 ILE    0.5100
   4295 HD3       -57.5330  -18.5580  -35.3790 H       264 ILE   -0.5100
   4296 N         -55.2140  -17.4210  -29.2830 N.am    265 TYR   -0.4700
   4297 CA        -54.6350  -16.6600  -28.1680 C.3     265 TYR    0.3100
   4298 C         -53.9660  -17.5720  -27.1260 C.2     265 TYR    0.0700
   4299 O         -53.1290  -17.1000  -26.3510 O.2     265 TYR    0.0900
   4300 CB        -55.6840  -15.7460  -27.4940 C.3     265 TYR   -0.1800
   4301 CG        -56.1510  -14.5640  -28.3220 C.ar    265 TYR    0.0900
   4302 CD1       -57.4880  -14.1770  -28.3260 C.ar    265 TYR    0.0900
   4303 CD2       -55.2460  -13.7980  -29.0530 C.ar    265 TYR    0.0000
   4304 CE1       -57.9240  -13.0870  -29.0780 C.ar    265 TYR   -0.1150
   4305 CE2       -55.6710  -12.7000  -29.8050 C.ar    265 TYR    0.1150
   4306 CZ        -57.0110  -12.3510  -29.8150 C.ar    265 TYR   -0.1150
   4307 OH        -57.4370  -11.2690  -30.5510 O.3     265 TYR    0.1150
   4308 HN        -56.2090  -17.4080  -29.3330 H       265 TYR    0.1100
   4309 HA        -53.8240  -16.0660  -28.5600 H       265 TYR   -0.5400
   4310 HB1       -55.2500  -15.3300  -26.5600 H       265 TYR    0.4300
   4311 HB2       -56.5880  -16.3500  -27.2600 H       265 TYR   -0.1150
   4312 HD1       -58.2020  -14.7310  -27.7350 H       265 TYR    0.1150
   4313 HD2       -54.1980  -14.0560  -29.0390 H       265 TYR   -0.1150
   4314 HE1       -58.9700  -12.8160  -29.0860 H       265 TYR    0.1150
   4315 HE2       -54.9570  -12.1250  -30.3770 H       265 TYR    0.5100
   4316 HH        -58.3840  -11.1820  -30.4300 H       265 TYR   -0.5100
   4317 N         -54.3120  -18.8800  -27.1320 N.am    266 CYS   -0.4700
   4318 CA        -53.7590  -19.9060  -26.2440 C.3     266 CYS    0.3100
   4319 C         -52.2740  -20.1940  -26.5180 C.2     266 CYS    0.0700
   4320 O         -51.6040  -20.7780  -25.6640 O.2     266 CYS    0.0900
   4321 CB        -54.5970  -21.1840  -26.3060 C.3     266 CYS   -0.1100
   4322 SG        -56.2160  -21.0490  -25.5030 S.3     266 CYS    0.0900
   4323 HN        -54.9930  -19.2170  -27.7750 H       266 CYS    0.0900
   4324 HA        -53.7530  -19.5120  -25.2390 H       266 CYS   -0.2300
   4325 HB1       -54.0190  -21.9990  -25.8210 H       266 CYS    0.1600
   4326 HB2       -54.7440  -21.4480  -27.3740 H       266 CYS    0.5100
   4327 HG1       -56.7280  -20.2330  -26.4120 H       266 CYS   -0.5100
   4328 N         -51.7650  -19.7770  -27.7030 N.am    267 ARG   -0.4700
   4329 CA        -50.3730  -19.9230  -28.1420 C.3     267 ARG    0.3100
   4330 C         -49.3990  -19.2040  -27.2050 C.2     267 ARG    0.0700
   4331 O         -48.3260  -19.7360  -26.9160 O.2     267 ARG    0.0900
   4332 CB        -50.2070  -19.3770  -29.5680 C.3     267 ARG   -0.1800
   4333 CG        -50.2430  -20.4400  -30.6570 C.3     267 ARG    0.0900
   4334 CD        -50.1590  -19.8380  -32.0550 C.3     267 ARG    0.0900
   4335 NE        -48.9850  -18.9740  -32.2280 N.pl3   267 ARG   -0.1800
   4336 CZ        -47.7930  -19.3920  -32.6410 C.cat   267 ARG    0.0900
   4337 NH1       -47.5920  -20.6720  -32.9360 N.pl3   267 ARG    0.0900
   4338 NH2       -46.7890  -18.5350  -32.7670 N.pl3   267 ARG    0.2000
   4339 HN        -52.3550  -19.3250  -28.3670 H       267 ARG    0.0900
   4340 HA        -50.1180  -20.9710  -28.1070 H       267 ARG    0.0900
   4341 HB1       -49.2330  -18.8470  -29.6270 H       267 ARG   -0.7000
   4342 HB2       -51.0250  -18.6510  -29.7610 H       267 ARG    0.4400
   4343 HG1       -51.1890  -21.0150  -30.5690 H       267 ARG    0.6400
   4344 HG2       -49.3860  -21.1330  -30.5120 H       267 ARG   -0.8000
   4345 HD1       -51.0610  -19.2190  -32.2460 H       267 ARG    0.4600
   4346 HD2       -50.0890  -20.6530  -32.8060 H       267 ARG    0.4600
   4347 HE        -49.0890  -18.0020  -32.0210 H       267 ARG   -0.8000
   4348 HH11      -48.3410  -21.3280  -32.8470 H       267 ARG    0.4600
   4349 HH12      -46.6930  -20.9790  -33.2460 H       267 ARG    0.4600
   4350 HH21      -46.9270  -17.5690  -32.5510 H       267 ARG    0.5100
   4351 HH22      -45.8940  -18.8550  -33.0770 H       267 ARG   -0.5100
   4352 N         -49.7750  -17.9930  -26.7420 N.am    268 SER   -0.4700
   4353 CA        -48.9780  -17.1750  -25.8330 C.3     268 SER    0.3100
   4354 C         -49.0000  -17.7640  -24.4130 C.2     268 SER    0.0700
   4355 O         -50.0830  -18.1090  -23.9250 O.2     268 SER    0.0900
   4356 CB        -49.4910  -15.7370  -25.8220 C.3     268 SER    0.0500
   4357 OG        -48.7070  -14.9010  -24.9850 O.3     268 SER    0.0900
   4358 HN        -50.6460  -17.5910  -27.0120 H       268 SER    0.0900
   4359 HA        -47.9510  -17.2050  -26.1670 H       268 SER   -0.6600
   4360 HB1       -50.5370  -15.7220  -25.4500 H       268 SER    0.4300
   4361 HB2       -49.4590  -15.3270  -26.8540 H       268 SER    0.5100
   4362 HG1       -48.9960  -14.0030  -25.1610 H       268 SER   -0.5100
   4363 N         -47.8350  -17.8910  -23.7300 N.am    269 PRO   -0.2900
   4364 CA        -47.8340  -18.4480  -22.3660 C.3     269 PRO    0.0000
   4365 C         -48.4650  -17.5210  -21.3290 C.2     269 PRO    0.0900
   4366 O         -48.9560  -18.0070  -20.3080 O.2     269 PRO    0.0900
   4367 CB        -46.3460  -18.6980  -22.0730 C.3     269 PRO    0.0200
   4368 CG        -45.6280  -18.5030  -23.3850 C.3     269 PRO    0.0900
   4369 CD        -46.4650  -17.5400  -24.1570 C.3     269 PRO   -0.1800
   4370 HA        -48.4540  -19.3290  -22.3220 H       269 PRO    0.0900
   4371 HB1       -46.1920  -19.7310  -21.6950 H       269 PRO    0.0900
   4372 HB2       -45.9710  -17.9780  -21.3150 H       269 PRO   -0.1800
   4373 HG1       -44.6110  -18.0910  -23.2160 H       269 PRO    0.0900
   4374 HG2       -45.5400  -19.4680  -23.9280 H       269 PRO    0.0900
   4375 HD1       -46.2360  -16.4880  -23.8890 H       269 PRO    0.5100
   4376 HD2       -46.3550  -17.6850  -25.2520 H       269 PRO   -0.5100
   4377 N         -48.4610  -16.1960  -21.5930 N.am    270 ASP   -0.4700
   4378 CA        -49.0350  -15.1590  -20.7290 C.3     270 ASP    0.3100
   4379 C         -50.5550  -15.3130  -20.6100 C.2     270 ASP    0.0700
   4380 O         -51.1030  -15.1340  -19.5200 O.2     270 ASP    0.0900
   4381 CB        -48.6740  -13.7590  -21.2560 C.3     270 ASP   -0.2800
   4382 CG        -48.2470  -12.7830  -20.1780 C.2     270 ASP    0.0900
   4383 OD1       -49.1060  -12.3900  -19.3570 O.co2   270 ASP    0.0900
   4384 OD2       -47.0620  -12.3870  -20.1730 O.co2   270 ASP    0.6200
   4385 HN        -48.0450  -15.8500  -22.4300 H       270 ASP   -0.7600
   4386 HA        -48.6420  -15.2970  -19.7320 H       270 ASP   -0.7600
   4387 HB1       -49.5620  -13.3370  -21.7730 H       270 ASP    0.5100
   4388 HB2       -47.8410  -13.8590  -21.9830 H       270 ASP   -0.5100
   4389 N         -51.2270  -15.6610  -21.7280 N.am    271 PHE   -0.4700
   4390 CA        -52.6730  -15.8830  -21.7820 C.3     271 PHE    0.3100
   4391 C         -53.0600  -17.2600  -21.2450 C.2     271 PHE    0.0700
   4392 O         -54.1220  -17.3930  -20.6390 O.2     271 PHE    0.0900
   4393 CB        -53.2060  -15.7000  -23.2140 C.3     271 PHE   -0.1800
   4394 CG        -53.6900  -14.3060  -23.5330 C.ar    271 PHE    0.0900
   4395 CD1       -52.8610  -13.3920  -24.1720 C.ar    271 PHE    0.0900
   4396 CD2       -54.9860  -13.9120  -23.2100 C.ar    271 PHE    0.0000
   4397 CE1       -53.3150  -12.1040  -24.4770 C.ar    271 PHE   -0.1150
   4398 CE2       -55.4370  -12.6230  -23.5100 C.ar    271 PHE    0.1150
   4399 CZ        -54.5990  -11.7270  -24.1400 C.ar    271 PHE   -0.1150
   4400 HN        -50.7510  -15.7860  -22.5950 H       271 PHE    0.1150
   4401 HA        -53.1430  -15.1750  -21.1160 H       271 PHE   -0.1150
   4402 HB1       -54.0660  -16.3860  -23.3710 H       271 PHE    0.1150
   4403 HB2       -52.3940  -15.9330  -23.9360 H       271 PHE   -0.1150
   4404 HD1       -51.8540  -13.6790  -24.4370 H       271 PHE    0.1150
   4405 HD2       -55.6500  -14.6100  -22.7230 H       271 PHE   -0.1150
   4406 HE1       -52.6600  -11.4040  -24.9760 H       271 PHE    0.1150
   4407 HE2       -56.4420  -12.3290  -23.2470 H       271 PHE    0.5100
   4408 HZ        -54.9470  -10.7310  -24.3700 H       271 PHE   -0.5100
   4409 N         -52.1930  -18.2800  -21.4620 N.am    272 ARG   -0.4700
   4410 CA        -52.3910  -19.6660  -21.0180 C.3     272 ARG    0.3100
   4411 C         -52.5560  -19.7850  -19.5000 C.2     272 ARG    0.0700
   4412 O         -53.3800  -20.5780  -19.0420 O.2     272 ARG    0.0900
   4413 CB        -51.2420  -20.5630  -21.5040 C.3     272 ARG   -0.1800
   4414 CG        -51.7150  -21.7760  -22.2960 C.3     272 ARG    0.0900
   4415 CD        -50.6680  -22.8770  -22.3550 C.3     272 ARG    0.0900
   4416 NE        -49.4990  -22.5000  -23.1580 N.pl3   272 ARG   -0.1800
   4417 CZ        -49.3550  -22.7720  -24.4520 C.cat   272 ARG    0.0900
   4418 NH1       -50.3050  -23.4250  -25.1130 N.pl3   272 ARG    0.0900
   4419 NH2       -48.2600  -22.3920  -25.0960 N.pl3   272 ARG    0.2000
   4420 HN        -51.3440  -18.1240  -21.9590 H       272 ARG    0.0900
   4421 HA        -53.3320  -20.0130  -21.4180 H       272 ARG    0.0900
   4422 HB1       -50.6720  -20.9170  -20.6190 H       272 ARG   -0.7000
   4423 HB2       -50.5690  -19.9590  -22.1480 H       272 ARG    0.4400
   4424 HG1       -51.9560  -21.4560  -23.3320 H       272 ARG    0.6400
   4425 HG2       -52.6330  -22.1800  -21.8200 H       272 ARG   -0.8000
   4426 HD1       -51.1120  -23.7870  -22.8140 H       272 ARG    0.4600
   4427 HD2       -50.3100  -23.1040  -21.3280 H       272 ARG    0.4600
   4428 HE        -48.7600  -22.0060  -22.7010 H       272 ARG   -0.8000
   4429 HH11      -51.1350  -23.7160  -24.6360 H       272 ARG    0.4600
   4430 HH12      -50.1900  -23.6260  -26.0850 H       272 ARG    0.4600
   4431 HH21      -47.5380  -21.9000  -24.6090 H       272 ARG    0.5100
   4432 HH22      -48.1540  -22.5990  -26.0690 H       272 ARG   -0.5100
   4433 N         -51.7780  -18.9950  -18.7270 N.am    273 ILE   -0.4700
   4434 CA        -51.8370  -18.9570  -17.2610 C.3     273 ILE    0.3100
   4435 C         -53.1420  -18.2670  -16.8180 C.2     273 ILE    0.0700
   4436 O         -53.7840  -18.7250  -15.8690 O.2     273 ILE    0.0900
   4437 CB        -50.5540  -18.3020  -16.6500 C.3     273 ILE   -0.0900
   4438 CG1       -49.2730  -19.0570  -17.0890 C.3     273 ILE    0.0900
   4439 CG2       -50.6320  -18.2180  -15.1100 C.3     273 ILE   -0.2700
   4440 CD        -47.9630  -18.2340  -17.0540 C.3     273 ILE    0.0900
   4441 HN        -51.1070  -18.3820  -19.1360 H       273 ILE    0.0900
   4442 HA        -51.9380  -19.9720  -16.9080 H       273 ILE    0.0900
   4443 HB        -50.4370  -17.2780  -17.0640 H       273 ILE   -0.1800
   4444 HG11      -49.4240  -19.4150  -18.1280 H       273 ILE    0.0900
   4445 HG12      -49.1440  -19.9330  -16.4200 H       273 ILE    0.0900
   4446 HG21      -50.7370  -19.2350  -14.6770 H       273 ILE   -0.2700
   4447 HG22      -51.5120  -17.6110  -14.8090 H       273 ILE    0.0900
   4448 HG23      -49.7040  -17.7550  -14.7100 H       273 ILE    0.0900
   4449 HD1       -47.7670  -17.8740  -16.0210 H       273 ILE    0.0900
   4450 HD2       -48.0530  -17.3530  -17.7260 H       273 ILE    0.5100
   4451 HD3       -47.1110  -18.8660  -17.3780 H       273 ILE   -0.5100
   4452 N         -53.5410  -17.1900  -17.5320 N.am    274 ALA   -0.4700
   4453 CA        -54.7580  -16.4150  -17.2700 C.3     274 ALA    0.3100
   4454 C         -56.0420  -17.2300  -17.4460 C.2     274 ALA    0.0700
   4455 O         -56.9560  -17.0940  -16.6300 O.2     274 ALA    0.0900
   4456 CB        -54.7940  -15.1740  -18.1510 C.3     274 ALA   -0.2700
   4457 HN        -53.0010  -16.8630  -18.3040 H       274 ALA    0.0900
   4458 HA        -54.7590  -16.1350  -16.2270 H       274 ALA    0.0900
   4459 HB1       -54.9630  -15.4640  -19.2110 H       274 ALA    0.0900
   4460 HB2       -53.8260  -14.6330  -18.0820 H       274 ALA    0.5100
   4461 HB3       -55.6210  -14.5060  -17.8290 H       274 ALA   -0.5100
   4462 N         -56.1090  -18.0870  -18.4920 N.am    275 PHE   -0.4700
   4463 CA        -57.2690  -18.9410  -18.7550 C.3     275 PHE    0.3100
   4464 C         -57.3680  -20.0930  -17.7510 C.2     275 PHE    0.0700
   4465 O         -58.4760  -20.4990  -17.4000 O.2     275 PHE    0.0900
   4466 CB        -57.2580  -19.4900  -20.2000 C.3     275 PHE   -0.1800
   4467 CG        -57.4070  -18.4800  -21.3160 C.ar    275 PHE    0.0900
   4468 CD1       -58.4570  -17.5650  -21.3190 C.ar    275 PHE    0.0900
   4469 CD2       -56.5490  -18.4990  -22.4120 C.ar    275 PHE    0.0000
   4470 CE1       -58.6010  -16.6440  -22.3600 C.ar    275 PHE   -0.1150
   4471 CE2       -56.6970  -17.5800  -23.4550 C.ar    275 PHE    0.1150
   4472 CZ        -57.7250  -16.6610  -23.4260 C.ar    275 PHE   -0.1150
   4473 HN        -55.3580  -18.1720  -19.1420 H       275 PHE    0.1150
   4474 HA        -58.1570  -18.3520  -18.5900 H       275 PHE   -0.1150
   4475 HB1       -58.1010  -20.2060  -20.3090 H       275 PHE    0.1150
   4476 HB2       -56.2910  -20.0080  -20.3710 H       275 PHE   -0.1150
   4477 HD1       -59.1680  -17.5670  -20.5080 H       275 PHE    0.1150
   4478 HD2       -55.7580  -19.2330  -22.4560 H       275 PHE   -0.1150
   4479 HE1       -59.4010  -15.9170  -22.3320 H       275 PHE    0.1150
   4480 HE2       -56.0060  -17.5900  -24.2840 H       275 PHE    0.5100
   4481 HZ        -57.8420  -15.9550  -24.2350 H       275 PHE   -0.5100
   4482 N         -56.2090  -20.6150  -17.2890 N.am    276 GLN   -0.4700
   4483 CA        -56.1170  -21.7100  -16.3230 C.3     276 GLN    0.3100
   4484 C         -56.6150  -21.3200  -14.9310 C.2     276 GLN    0.0700
   4485 O         -57.3630  -22.0840  -14.3230 O.2     276 GLN    0.0900
   4486 CB        -54.6850  -22.2620  -16.2490 C.3     276 GLN   -0.1800
   4487 CG        -54.3760  -23.3180  -17.2990 C.3     276 GLN    0.0900
   4488 CD        -52.9810  -23.8690  -17.1340 C.2     276 GLN    0.0900
   4489 NE2       -52.0090  -23.3340  -17.7040 N.am    276 GLN   -0.1800
   4490 OE1       -52.8390  -24.9220  -16.3660 O.2     276 GLN    0.0900
   4491 HN        -55.3310  -20.2600  -17.6000 H       276 GLN    0.0900
   4492 HA        -56.8010  -22.4870  -16.6360 H       276 GLN    0.5500
   4493 HB1       -54.5310  -22.7080  -15.2430 H       276 GLN   -0.5500
   4494 HB2       -53.9760  -21.4170  -16.3790 H       276 GLN   -0.6200
   4495 HG1       -54.4670  -22.8680  -18.3090 H       276 GLN    0.3200
   4496 HG2       -55.1040  -24.1520  -17.2050 H       276 GLN    0.3000
   4497 HE21      -51.0910  -23.7120  -17.5850 H       276 GLN    0.5100
   4498 HE22      -52.1490  -22.5300  -18.2810 H       276 GLN   -0.5100
   4499 N         -56.2000  -20.1380  -14.4280 N.am    277 GLU   -0.4700
   4500 CA        -56.5870  -19.6250  -13.1100 C.3     277 GLU    0.3100
   4501 C         -58.0580  -19.2040  -13.0500 C.2     277 GLU    0.0700
   4502 O         -58.6740  -19.2910  -11.9850 O.2     277 GLU    0.0900
   4503 CB        -55.6760  -18.4610  -12.6760 C.3     277 GLU   -0.1800
   4504 CG        -54.2580  -18.8720  -12.2970 C.3     277 GLU    0.0900
   4505 CD        -54.0830  -19.6580  -11.0080 C.2     277 GLU    0.0900
   4506 OE1       -53.2260  -20.5710  -10.9900 O.co2   277 GLU   -0.2800
   4507 OE2       -54.7820  -19.3550  -10.0130 O.co2   277 GLU    0.0900
   4508 HN        -55.5940  -19.5430  -14.9510 H       277 GLU    0.0900
   4509 HA        -56.5160  -20.4380  -12.4030 H       277 GLU    0.6200
   4510 HB1       -56.1410  -17.9640  -11.7990 H       277 GLU   -0.7600
   4511 HB2       -55.6170  -17.7350  -13.5130 H       277 GLU   -0.7600
   4512 HG1       -53.6500  -17.9470  -12.2040 H       277 GLU    0.5100
   4513 HG2       -53.8520  -19.4950  -13.1210 H       277 GLU   -0.5100
   4514 N         -58.6160  -18.7440  -14.1880 N.am    278 LEU   -0.4700
   4515 CA        -60.0050  -18.3010  -14.3060 C.3     278 LEU    0.3100
   4516 C         -60.9810  -19.4820  -14.3570 C.2     278 LEU    0.0700
   4517 O         -62.0250  -19.4380  -13.7040 O.2     278 LEU    0.0900
   4518 CB        -60.1740  -17.4130  -15.5500 C.3     278 LEU   -0.1800
   4519 CG        -61.0910  -16.2040  -15.3920 C.3     278 LEU    0.0900
   4520 CD1       -60.5150  -14.9940  -16.0960 C.3     278 LEU    0.0900
   4521 CD2       -62.4920  -16.5030  -15.9020 C.3     278 LEU   -0.0900
   4522 HN        -58.0850  -18.6860  -15.0290 H       278 LEU    0.0900
   4523 HA        -60.2610  -17.7510  -13.4120 H       278 LEU   -0.2700
   4524 HB1       -60.5780  -18.0450  -16.3680 H       278 LEU    0.0900
   4525 HB2       -59.1690  -17.0440  -15.8440 H       278 LEU    0.0900
   4526 HG        -61.2140  -15.9770  -14.3120 H       278 LEU    0.0900
   4527 HD11      -60.3940  -15.2040  -17.1810 H       278 LEU   -0.2700
   4528 HD12      -59.5190  -14.7470  -15.6700 H       278 LEU    0.0900
   4529 HD13      -61.1990  -14.1260  -15.9780 H       278 LEU    0.0900
   4530 HD21      -62.9330  -17.3500  -15.3340 H       278 LEU    0.0900
   4531 HD22      -62.4530  -16.7810  -16.9780 H       278 LEU    0.5100
   4532 HD23      -63.1410  -15.6120  -15.7700 H       278 LEU   -0.5100
   4533 N         -60.6380  -20.5350  -15.1290 N.am    279 LEU   -0.4700
   4534 CA        -61.4530  -21.7410  -15.2980 C.3     279 LEU    0.3100
   4535 C         -61.1700  -22.8160  -14.2390 C.2     279 LEU    0.0700
   4536 O         -61.8650  -23.8370  -14.2100 O.2     279 LEU    0.0900
   4537 CB        -61.2620  -22.3280  -16.7130 C.3     279 LEU   -0.1800
   4538 CG        -61.8120  -21.5100  -17.8790 C.3     279 LEU    0.0900
   4539 CD1       -61.1020  -21.8600  -19.1710 C.3     279 LEU    0.0900
   4540 CD2       -63.3130  -21.6940  -18.0320 C.3     279 LEU   -0.0900
   4541 HN        -59.7810  -20.5350  -15.6390 H       279 LEU    0.0900
   4542 HA        -62.4870  -21.4720  -15.1400 H       279 LEU   -0.2700
   4543 HB1       -61.7550  -23.3230  -16.7360 H       279 LEU    0.0900
   4544 HB2       -60.1720  -22.4620  -16.8790 H       279 LEU    0.0900
   4545 HG        -61.6730  -20.4280  -17.6670 H       279 LEU    0.0900
   4546 HD11      -61.2400  -22.9370  -19.4030 H       279 LEU   -0.2700
   4547 HD12      -60.0140  -21.6560  -19.0720 H       279 LEU    0.0900
   4548 HD13      -61.5200  -21.2610  -20.0080 H       279 LEU    0.0900
   4549 HD21      -63.8340  -21.3690  -17.1050 H       279 LEU    0.0900
   4550 HD22      -63.5470  -22.7650  -18.2110 H       279 LEU    0.5100
   4551 HD23      -63.6860  -21.0820  -18.8810 H       279 LEU   -0.5100
   4552 N         -60.1590  -22.5760  -13.3660 N.am    280 CYS   -0.4700
   4553 CA        -59.6930  -23.4660  -12.2920 C.3     280 CYS    0.3100
   4554 C         -59.2090  -24.8170  -12.8440 C.2     280 CYS    0.0700
   4555 O         -59.9530  -25.8030  -12.8520 O.2     280 CYS    0.0900
   4556 CB        -60.7360  -23.6270  -11.1840 C.3     280 CYS   -0.1100
   4557 SG        -61.3000  -22.0620  -10.4610 S.3     280 CYS    0.0900
   4558 HN        -59.6550  -21.7190  -13.4220 H       280 CYS    0.0900
   4559 HA        -58.7860  -23.0440  -11.8870 H       280 CYS   -0.2300
   4560 HB1       -60.2930  -24.2560  -10.3840 H       280 CYS    0.1600
   4561 HB2       -61.6090  -24.1650  -11.6080 H       280 CYS    0.5100
   4562 HG1       -61.7720  -21.5730  -11.5990 H       280 CYS   -0.5100
   4563 N         -58.0050  -24.8200  -13.4450 N.am    281 LEU   -0.4700
   4564 CA        -57.4660  -25.9650  -14.1500 C.3     281 LEU    0.3100
   4565 CAT       -53.7580  -26.1910  -13.2460 C.3     281 LEU    0.0700
   4566 C         -56.1770  -26.4310  -13.4890 C.2     281 LEU    0.0900
   4567 O         -56.1880  -27.3280  -12.6490 O.2     281 LEU   -0.1800
   4568 CB        -57.2490  -25.6300  -15.6540 C.3     281 LEU    0.0900
   4569 CG        -58.5280  -25.2100  -16.4210 C.3     281 LEU    0.0900
   4570 CD1       -58.2070  -24.8580  -17.8820 C.3     281 LEU   -0.0900
   4571 CD2       -59.6230  -26.2880  -16.3800 C.3     281 LEU    0.0900
   4572 NT        -55.0200  -25.8380  -13.8510 N.am    281 LEU   -0.2700
   4573 HN        -57.4190  -24.0140  -13.4300 H       281 LEU    0.0900
   4574 HNT       -54.9860  -25.1280  -14.5500 H       281 LEU    0.0900
   4575 HA        -58.1640  -26.7820  -14.0450 H       281 LEU    0.0900
   4576 HB1       -56.8240  -26.5260  -16.1520 H       281 LEU   -0.2700
   4577 HB2       -56.5160  -24.7990  -15.7210 H       281 LEU    0.0900
   4578 HG        -58.9790  -24.3250  -15.9220 H       281 LEU    0.0900
   4579 HD11      -57.7630  -25.7350  -18.3980 H       281 LEU    0.0900
   4580 HD12      -57.4780  -24.0190  -17.9190 H       281 LEU    0.5100
   4581 HD13      -59.1380  -24.5660  -18.4150 H       281 LEU   -0.5100
   4582 HD21      -59.9160  -26.4950  -15.3280 H       281 LEU   -0.4700
   4583 HD22      -59.2450  -27.2280  -16.8350 H       281 LEU    0.3100
   4584 HD23      -60.5190  -25.9380  -16.9360 H       281 LEU   -0.1100
   4585 HT1       -53.5510  -27.2680  -13.4240 H       281 LEU    0.0900
   4586 HT2       -53.8030  -26.0090  -12.1510 H       281 LEU    0.0900
   4587 HT3       -52.9440  -25.5870  -13.6980 H       281 LEU    0.0900
@<TRIPOS>BOND
     1    1    2 1
     2    2   13 1
     3    2    6 1
     4    2    4 1
     5    4    5 2
     6    6   15 1
     7    6    7 1
     8    7    8 2
     9    7    9 2
    10    3   10 1
    11    3   16 1
    12    3   17 1
    13    3   18 1
    14   10    1 1
    15   10   11 2
    16   12    1 1
    17   14    6 1
    18   19   20 1
    19   20   21 1
    20   20   29 1
    21   20   23 1
    22   21   22 2
    23   23   31 1
    24   23   24 1
    25   24   33 1
    26   24   25 1
    27   25   26 2
    28   25   27 2
    29   28   19 1
    30   30   23 1
    31   32   24 1
    32    4   19 am
    33   34   35 1
    34   35   42 1
    35   35   36 1
    36   35   38 1
    37   36   37 2
    38   38   40 1
    39   38   39 1
    40   38   43 1
    41   39   44 1
    42   39   45 1
    43   39   46 1
    44   40   49 1
    45   40   48 1
    46   40   47 1
    47   41   34 1
    48   21   34 am
    49   50   51 1
    50   51   52 1
    51   51   65 1
    52   51   54 1
    53   52   53 2
    54   54   55 1
    55   54   67 1
    56   55   57 ar
    57   55   56 ar
    58   56   60 ar
    59   56   68 1
    60   57   59 ar
    61   57   58 ar
    62   58   60 ar
    63   58   61 ar
    64   59   70 1
    65   59   62 ar
    66   60   69 1
    67   61   71 1
    68   61   63 ar
    69   62   63 ar
    70   62   72 1
    71   63   73 1
    72   64   50 1
    73   66   54 1
    74   36   50 am
    75   74   75 1
    76   75   82 1
    77   75   76 1
    78   75   78 1
    79   76   77 2
    80   78   80 1
    81   78   79 1
    82   78   83 1
    83   79   84 1
    84   79   85 1
    85   79   86 1
    86   80   89 1
    87   80   88 1
    88   80   87 1
    89   81   74 1
    90   52   74 am
    91   90   91 1
    92   91   98 1
    93   91   92 1
    94   91   94 1
    95   92   93 2
    96   94   96 1
    97   94   95 1
    98   94   99 1
    99   95  100 1
   100   95  101 1
   101   95  102 1
   102   96  105 1
   103   96  104 1
   104   96  103 1
   105   97   90 1
   106   76   90 am
   107  106  107 1
   108  107  112 1
   109  107  108 1
   110  108  109 2
   111  110  106 1
   112  111  107 1
   113   92  106 am
   114  113  114 1
   115  114  117 1
   116  114  122 1
   117  114  115 1
   118  115  116 2
   119  117  124 1
   120  117  118 1
   121  118  126 1
   122  118  119 1
   123  119  120 1
   124  120  127 1
   125  120  128 1
   126  120  129 1
   127  121  113 1
   128  123  117 1
   129  125  118 1
   130  108  113 am
   131  130  131 1
   132  131  136 1
   133  131  132 1
   134  132  133 2
   135  134  130 1
   136  135  131 1
   137  115  130 am
   138  137  138 1
   139  138  146 1
   140  138  141 1
   141  138  139 1
   142  139  140 2
   143  141  147 1
   144  141  143 1
   145  141  142 1
   146  142  149 1
   147  143  150 1
   148  143  151 1
   149  143  152 1
   150  144  142 1
   151  144  153 1
   152  144  154 1
   153  144  155 1
   154  145  137 1
   155  148  142 1
   156  132  137 am
   157  156  157 1
   158  157  164 1
   159  157  158 1
   160  157  160 1
   161  158  159 2
   162  160  162 1
   163  160  161 1
   164  160  165 1
   165  161  166 1
   166  161  167 1
   167  161  168 1
   168  162  171 1
   169  162  170 1
   170  162  169 1
   171  163  156 1
   172  139  156 am
   173  172  173 1
   174  173  176 1
   175  173  181 1
   176  173  174 1
   177  174  175 2
   178  176  183 1
   179  176  177 1
   180  177  185 1
   181  177  178 1
   182  178  179 1
   183  179  186 1
   184  179  187 1
   185  179  188 1
   186  180  172 1
   187  182  176 1
   188  184  177 1
   189  158  172 am
   190  189  190 1
   191  190  196 1
   192  190  193 1
   193  190  191 1
   194  191  192 2
   195  193  198 1
   196  193  194 1
   197  195  189 1
   198  197  193 1
   199  199  194 1
   200  174  189 am
   201  200  201 1
   202  201  209 1
   203  201  204 1
   204  201  202 1
   205  202  203 2
   206  204  211 1
   207  204  205 1
   208  205  212 1
   209  205  206 1
   210  205  207 1
   211  206  213 1
   212  206  214 1
   213  206  215 1
   214  207  216 1
   215  207  217 1
   216  207  218 1
   217  208  200 1
   218  210  204 1
   219  191  200 am
   220  219  220 1
   221  220  228 1
   222  220  223 1
   223  220  221 1
   224  221  222 2
   225  223  229 1
   226  223  225 1
   227  223  224 1
   228  224  231 1
   229  225  232 1
   230  225  233 1
   231  225  234 1
   232  226  224 1
   233  226  235 1
   234  226  236 1
   235  226  237 1
   236  227  219 1
   237  230  224 1
   238  202  219 am
   239  238  239 1
   240  239  246 1
   241  239  240 1
   242  239  242 1
   243  240  241 2
   244  242  244 1
   245  242  243 1
   246  242  247 1
   247  243  248 1
   248  243  249 1
   249  243  250 1
   250  244  253 1
   251  244  252 1
   252  244  251 1
   253  245  238 1
   254  221  238 am
   255  254  255 1
   256  255  263 1
   257  255  258 1
   258  255  256 1
   259  256  257 2
   260  258  265 1
   261  258  259 1
   262  259  266 1
   263  259  260 1
   264  259  261 1
   265  260  267 1
   266  260  268 1
   267  260  269 1
   268  261  270 1
   269  261  271 1
   270  261  272 1
   271  262  254 1
   272  264  258 1
   273  240  254 am
   274  273  274 1
   275  274  275 1
   276  274  279 1
   277  274  277 1
   278  275  276 2
   279  277  280 1
   280  277  281 1
   281  277  282 1
   282  278  273 1
   283  256  273 am
   284  283  284 1
   285  284  292 1
   286  284  287 1
   287  284  285 1
   288  285  286 2
   289  287  293 1
   290  287  289 1
   291  287  288 1
   292  288  295 1
   293  289  296 1
   294  289  297 1
   295  289  298 1
   296  290  288 1
   297  290  299 1
   298  290  300 1
   299  290  301 1
   300  291  283 1
   301  294  288 1
   302  275  283 am
   303  302  303 1
   304  303  310 1
   305  303  304 1
   306  303  306 1
   307  304  305 2
   308  306  308 1
   309  306  307 1
   310  306  311 1
   311  307  312 1
   312  307  313 1
   313  307  314 1
   314  308  317 1
   315  308  316 1
   316  308  315 1
   317  309  302 1
   318  285  302 am
   319  318  319 1
   320  319  330 1
   321  319  322 1
   322  319  320 1
   323  320  321 2
   324  322  332 1
   325  322  323 1
   326  323  324 ar
   327  323  325 ar
   328  324  333 1
   329  324  326 ar
   330  325  327 ar
   331  325  334 1
   332  326  335 1
   333  326  328 ar
   334  327  328 ar
   335  327  336 1
   336  328  337 1
   337  329  318 1
   338  331  322 1
   339  304  318 am
   340  338  339 1
   341  339  344 1
   342  339  340 1
   343  340  341 2
   344  342  338 1
   345  343  339 1
   346  320  338 am
   347  345  346 1
   348  346  354 1
   349  346  349 1
   350  346  347 1
   351  347  348 2
   352  349  356 1
   353  349  350 1
   354  350  352 2
   355  350  351 am
   356  351  357 1
   357  351  358 1
   358  353  345 1
   359  355  349 1
   360  340  345 am
   361  359  360 1
   362  360  367 1
   363  360  361 1
   364  360  363 1
   365  361  362 2
   366  363  365 1
   367  363  364 1
   368  363  368 1
   369  364  369 1
   370  364  370 1
   371  364  371 1
   372  365  374 1
   373  365  373 1
   374  365  372 1
   375  366  359 1
   376  347  359 am
   377  375  376 1
   378  376  384 1
   379  376  379 1
   380  376  377 1
   381  377  378 2
   382  379  386 1
   383  379  380 1
   384  380  387 1
   385  380  381 1
   386  380  382 1
   387  381  388 1
   388  381  389 1
   389  381  390 1
   390  382  391 1
   391  382  392 1
   392  382  393 1
   393  383  375 1
   394  385  379 1
   395  361  375 am
   396  394  395 1
   397  395  402 1
   398  395  396 1
   399  395  398 1
   400  396  397 2
   401  398  400 1
   402  398  399 1
   403  398  403 1
   404  399  404 1
   405  399  405 1
   406  399  406 1
   407  400  409 1
   408  400  408 1
   409  400  407 1
   410  401  394 1
   411  377  394 am
   412  410  411 1
   413  411  419 1
   414  411  414 1
   415  411  412 1
   416  412  413 2
   417  414  420 1
   418  414  416 1
   419  414  415 1
   420  415  422 1
   421  416  423 1
   422  416  424 1
   423  416  425 1
   424  417  415 1
   425  417  426 1
   426  417  427 1
   427  417  428 1
   428  418  410 1
   429  421  415 1
   430  396  410 am
   431  429  430 1
   432  430  437 1
   433  430  433 1
   434  430  431 1
   435  431  432 2
   436  433  438 1
   437  433  434 1
   438  433  435 1
   439  434  440 1
   440  434  441 1
   441  434  442 1
   442  435  439 1
   443  436  429 1
   444  412  429 am
   445  443  444 1
   446  444  445 1
   447  444  449 1
   448  444  447 1
   449  445  446 2
   450  447  450 1
   451  447  451 1
   452  447  452 1
   453  448  443 1
   454  431  443 am
   455  453  454 1
   456  454  462 1
   457  454  457 1
   458  454  455 1
   459  455  456 2
   460  457  463 1
   461  457  459 1
   462  457  458 1
   463  458  465 1
   464  459  466 1
   465  459  467 1
   466  459  468 1
   467  460  458 1
   468  460  469 1
   469  460  470 1
   470  460  471 1
   471  461  453 1
   472  464  458 1
   473  445  453 am
   474  472  473 1
   475  473  474 1
   476  473  478 1
   477  473  476 1
   478  474  475 2
   479  476  479 1
   480  476  480 1
   481  476  481 1
   482  477  472 1
   483  455  472 am
   484  482  483 1
   485  483  492 1
   486  483  486 1
   487  483  484 1
   488  484  485 2
   489  486  494 1
   490  486  487 1
   491  487  496 1
   492  487  488 1
   493  488  498 1
   494  488  489 1
   495  489  500 1
   496  489  490 1
   497  490  501 1
   498  490  502 1
   499  490  503 1
   500  491  482 1
   501  493  486 1
   502  495  487 1
   503  497  488 1
   504  499  489 1
   505  474  482 am
   506  504  505 1
   507  505  516 1
   508  505  508 1
   509  505  506 1
   510  506  507 2
   511  508  518 1
   512  508  509 1
   513  509  510 ar
   514  509  511 ar
   515  510  519 1
   516  510  512 ar
   517  511  513 ar
   518  511  520 1
   519  512  521 1
   520  512  514 ar
   521  513  514 ar
   522  513  522 1
   523  514  523 1
   524  515  504 1
   525  517  508 1
   526  484  504 am
   527  524  525 1
   528  525  526 1
   529  525  534 1
   530  525  528 1
   531  526  527 2
   532  528  536 1
   533  528  529 1
   534  529  538 1
   535  529  530 1
   536  530  531 2
   537  530  532 2
   538  533  524 1
   539  535  528 1
   540  537  529 1
   541  506  524 am
   542  539  540 1
   543  540  541 1
   544  540  551 1
   545  540  543 1
   546  541  542 2
   547  543  553 1
   548  543  544 1
   549  544  555 1
   550  544  545 1
   551  545  557 1
   552  545  546 1
   553  546  558 1
   554  546  547 2
   555  547  548 2
   556  547  549 2
   557  548  559 1
   558  548  560 1
   559  549  562 1
   560  549  561 1
   561  550  539 1
   562  552  543 1
   563  554  544 1
   564  556  545 1
   565  526  539 am
   566  563  564 1
   567  564  572 1
   568  564  567 1
   569  564  565 1
   570  565  566 2
   571  567  574 1
   572  567  568 1
   573  568  575 1
   574  568  569 1
   575  568  570 1
   576  569  576 1
   577  569  577 1
   578  569  578 1
   579  570  579 1
   580  570  580 1
   581  570  581 1
   582  571  563 1
   583  573  567 1
   584  541  563 am
   585  582  583 1
   586  583  592 1
   587  583  586 1
   588  583  584 1
   589  584  585 2
   590  586  594 1
   591  586  587 1
   592  587  596 1
   593  587  588 1
   594  588  590 2
   595  588  589 am
   596  589  597 1
   597  589  598 1
   598  591  582 1
   599  593  586 1
   600  595  587 1
   601  565  582 am
   602  599  600 1
   603  600  607 1
   604  600  603 1
   605  600  601 1
   606  601  602 2
   607  603  608 1
   608  603  604 1
   609  603  605 1
   610  604  610 1
   611  604  611 1
   612  604  612 1
   613  605  609 1
   614  606  599 1
   615  584  599 am
   616  613  614 1
   617  614  621 1
   618  614  615 1
   619  614  617 1
   620  615  616 2
   621  617  619 1
   622  617  618 1
   623  617  622 1
   624  618  623 1
   625  618  624 1
   626  618  625 1
   627  619  628 1
   628  619  627 1
   629  619  626 1
   630  620  613 1
   631  601  613 am
   632  629  630 1
   633  630  637 1
   634  630  633 1
   635  630  631 1
   636  631  632 2
   637  633  638 1
   638  633  634 1
   639  633  635 1
   640  634  640 1
   641  634  641 1
   642  634  642 1
   643  635  639 1
   644  636  629 1
   645  615  629 am
   646  643  644 1
   647  644  652 1
   648  644  647 1
   649  644  645 1
   650  645  646 2
   651  647  654 1
   652  647  648 1
   653  648  650 2
   654  648  649 am
   655  649  655 1
   656  649  656 1
   657  651  643 1
   658  653  647 1
   659  631  643 am
   660  657  658 1
   661  658  659 1
   662  658  670 1
   663  658  661 1
   664  659  660 2
   665  661  672 1
   666  661  662 1
   667  662  664 ar
   668  662  663 ar
   669  663  665 ar
   670  663  673 1
   671  664  666 ar
   672  664  674 1
   673  665  675 1
   674  665  667 ar
   675  666  667 ar
   676  666  676 1
   677  667  668 1
   678  668  677 1
   679  669  657 1
   680  671  661 1
   681  645  657 am
   682  678  679 1
   683  679  690 1
   684  679  682 1
   685  679  680 1
   686  680  681 2
   687  682  692 1
   688  682  683 1
   689  683  684 ar
   690  683  685 ar
   691  684  693 1
   692  684  686 ar
   693  685  687 ar
   694  685  694 1
   695  686  695 1
   696  686  688 ar
   697  687  688 ar
   698  687  696 1
   699  688  697 1
   700  689  678 1
   701  691  682 1
   702  659  678 am
   703  698  699 1
   704  699  707 1
   705  699  702 1
   706  699  700 1
   707  700  701 2
   708  702  708 1
   709  702  704 1
   710  702  703 1
   711  703  710 1
   712  704  711 1
   713  704  712 1
   714  704  713 1
   715  705  703 1
   716  705  714 1
   717  705  715 1
   718  705  716 1
   719  706  698 1
   720  709  703 1
   721  680  698 am
   722  717  718 1
   723  718  725 1
   724  718  721 1
   725  718  719 1
   726  719  720 2
   727  721  726 1
   728  721  722 1
   729  721  723 1
   730  722  728 1
   731  722  729 1
   732  722  730 1
   733  723  727 1
   734  724  717 1
   735  700  717 am
   736  731  732 1
   737  732  738 1
   738  732  735 1
   739  732  733 1
   740  733  734 2
   741  735  740 1
   742  735  736 1
   743  737  731 1
   744  739  735 1
   745  741  736 1
   746  719  731 am
   747  742  743 1
   748  743  751 1
   749  743  746 1
   750  743  744 1
   751  744  745 2
   752  746  753 1
   753  746  747 1
   754  747  754 1
   755  747  748 1
   756  747  749 1
   757  748  755 1
   758  748  756 1
   759  748  757 1
   760  749  758 1
   761  749  759 1
   762  749  760 1
   763  750  742 1
   764  752  746 1
   765  733  742 am
   766  761  762 1
   767  762  763 1
   768  762  767 1
   769  762  765 1
   770  763  764 2
   771  765  768 1
   772  765  769 1
   773  765  770 1
   774  766  761 1
   775  744  761 am
   776  771  772 1
   777  772  778 1
   778  772  775 1
   779  772  773 1
   780  773  774 2
   781  775  780 1
   782  775  776 1
   783  777  771 1
   784  779  775 1
   785  781  776 1
   786  763  771 am
   787  782  783 1
   788  783  784 1
   789  783  788 1
   790  783  786 1
   791  784  785 2
   792  786  789 1
   793  786  790 1
   794  786  791 1
   795  787  782 1
   796  773  782 am
   797  792  793 1
   798  793  801 1
   799  793  796 1
   800  793  794 1
   801  794  795 2
   802  796  803 1
   803  796  797 1
   804  797  798 2
   805  797  799 2
   806  800  792 1
   807  802  796 1
   808  784  792 am
   809  804  805 1
   810  805  813 1
   811  805  808 1
   812  805  806 1
   813  806  807 2
   814  808  815 1
   815  808  809 1
   816  809  816 1
   817  809  810 1
   818  809  811 1
   819  810  817 1
   820  810  818 1
   821  810  819 1
   822  811  820 1
   823  811  821 1
   824  811  822 1
   825  812  804 1
   826  814  808 1
   827  794  804 am
   828  823  824 1
   829  824  831 1
   830  824  825 1
   831  824  827 1
   832  825  826 2
   833  827  829 1
   834  827  828 1
   835  827  832 1
   836  828  833 1
   837  828  834 1
   838  828  835 1
   839  829  838 1
   840  829  837 1
   841  829  836 1
   842  830  823 1
   843  806  823 am
   844  839  840 1
   845  840  843 1
   846  840  848 1
   847  840  841 1
   848  841  842 2
   849  843  850 1
   850  843  844 1
   851  844  852 1
   852  844  845 1
   853  845  846 1
   854  846  853 1
   855  846  854 1
   856  846  855 1
   857  847  839 1
   858  849  843 1
   859  851  844 1
   860  825  839 am
   861  856  857 1
   862  857  862 1
   863  857  858 1
   864  858  859 2
   865  860  856 1
   866  861  857 1
   867  841  856 am
   868  863  864 1
   869  864  872 1
   870  864  867 1
   871  864  865 1
   872  865  866 2
   873  867  874 1
   874  867  868 1
   875  868  875 1
   876  868  869 1
   877  868  870 1
   878  869  876 1
   879  869  877 1
   880  869  878 1
   881  870  879 1
   882  870  880 1
   883  870  881 1
   884  871  863 1
   885  873  867 1
   886  858  863 am
   887  882  883 1
   888  883  884 1
   889  883  888 1
   890  883  886 1
   891  884  885 2
   892  886  889 1
   893  886  890 1
   894  886  891 1
   895  887  882 1
   896  865  882 am
   897  892  893 1
   898  893  900 1
   899  893  894 1
   900  893  896 1
   901  894  895 2
   902  896  898 1
   903  896  897 1
   904  896  901 1
   905  897  902 1
   906  897  903 1
   907  897  904 1
   908  898  907 1
   909  898  906 1
   910  898  905 1
   911  899  892 1
   912  884  892 am
   913  908  909 1
   914  909  916 1
   915  909  910 1
   916  909  912 1
   917  910  911 2
   918  912  914 1
   919  912  913 1
   920  912  917 1
   921  913  918 1
   922  913  919 1
   923  913  920 1
   924  914  923 1
   925  914  922 1
   926  914  921 1
   927  915  908 1
   928  894  908 am
   929  924  930 1
   930  924  925 1
   931  925  928 1
   932  925  931 1
   933  925  926 1
   934  926  927 2
   935  928  929 1
   936  928  933 1
   937  929  930 1
   938  929  935 1
   939  930  937 1
   940  932  928 1
   941  934  929 1
   942  936  930 1
   943  910  924 am
   944  938  939 1
   945  939  950 1
   946  939  942 1
   947  939  940 1
   948  940  941 2
   949  942  952 1
   950  942  943 1
   951  943  944 ar
   952  943  945 ar
   953  944  953 1
   954  944  946 ar
   955  945  947 ar
   956  945  954 1
   957  946  955 1
   958  946  948 ar
   959  947  948 ar
   960  947  956 1
   961  948  957 1
   962  949  938 1
   963  951  942 1
   964  926  938 am
   965  958  959 1
   966  959  964 1
   967  959  960 1
   968  960  961 2
   969  962  958 1
   970  963  959 1
   971  940  958 am
   972  965  966 1
   973  966  967 1
   974  966  971 1
   975  966  969 1
   976  967  968 2
   977  969  972 1
   978  969  973 1
   979  969  974 1
   980  970  965 1
   981  960  965 am
   982  975  976 1
   983  976  977 1
   984  976  981 1
   985  976  979 1
   986  977  978 2
   987  979  982 1
   988  979  983 1
   989  979  984 1
   990  980  975 1
   991  967  975 am
   992  985  986 1
   993  986  992 1
   994  986  989 1
   995  986  987 1
   996  987  988 2
   997  989  994 1
   998  989  990 1
   999  991  985 1
  1000  993  989 1
  1001  995  990 1
  1002  977  985 am
  1003  996  997 1
  1004  997 1005 1
  1005  997 1000 1
  1006  997  998 1
  1007  998  999 2
  1008 1000 1006 1
  1009 1000 1002 1
  1010 1000 1001 1
  1011 1001 1008 1
  1012 1002 1009 1
  1013 1002 1010 1
  1014 1002 1011 1
  1015 1003 1001 1
  1016 1003 1012 1
  1017 1003 1013 1
  1018 1003 1014 1
  1019 1004  996 1
  1020 1007 1001 1
  1021  987  996 am
  1022 1015 1016 1
  1023 1016 1024 1
  1024 1016 1019 1
  1025 1016 1017 1
  1026 1017 1018 2
  1027 1019 1026 1
  1028 1019 1020 1
  1029 1020 1027 1
  1030 1020 1021 1
  1031 1020 1022 1
  1032 1021 1028 1
  1033 1021 1029 1
  1034 1021 1030 1
  1035 1022 1031 1
  1036 1022 1032 1
  1037 1022 1033 1
  1038 1023 1015 1
  1039 1025 1019 1
  1040  998 1015 am
  1041 1034 1035 1
  1042 1035 1038 1
  1043 1035 1043 1
  1044 1035 1036 1
  1045 1036 1037 2
  1046 1038 1045 1
  1047 1038 1039 1
  1048 1039 1047 1
  1049 1039 1040 1
  1050 1040 1041 1
  1051 1041 1048 1
  1052 1041 1049 1
  1053 1041 1050 1
  1054 1042 1034 1
  1055 1044 1038 1
  1056 1046 1039 1
  1057 1017 1034 am
  1058 1051 1052 1
  1059 1052 1061 1
  1060 1052 1055 1
  1061 1052 1053 1
  1062 1053 1054 2
  1063 1055 1063 1
  1064 1055 1056 1
  1065 1056 1065 1
  1066 1056 1057 1
  1067 1057 1067 1
  1068 1057 1058 1
  1069 1058 1069 1
  1070 1058 1059 1
  1071 1059 1070 1
  1072 1059 1071 1
  1073 1059 1072 1
  1074 1060 1051 1
  1075 1062 1055 1
  1076 1064 1056 1
  1077 1066 1057 1
  1078 1068 1058 1
  1079 1036 1051 am
  1080 1073 1074 1
  1081 1074 1077 1
  1082 1074 1082 1
  1083 1074 1075 1
  1084 1075 1076 2
  1085 1077 1084 1
  1086 1077 1078 1
  1087 1078 1086 1
  1088 1078 1079 1
  1089 1079 1080 1
  1090 1080 1087 1
  1091 1080 1088 1
  1092 1080 1089 1
  1093 1081 1073 1
  1094 1083 1077 1
  1095 1085 1078 1
  1096 1053 1073 am
  1097 1090 1091 1
  1098 1091 1092 1
  1099 1091 1105 1
  1100 1091 1094 1
  1101 1092 1093 2
  1102 1094 1095 1
  1103 1094 1107 1
  1104 1095 1097 ar
  1105 1095 1096 ar
  1106 1096 1100 ar
  1107 1096 1108 1
  1108 1097 1099 ar
  1109 1097 1098 ar
  1110 1098 1100 ar
  1111 1098 1101 ar
  1112 1099 1110 1
  1113 1099 1102 ar
  1114 1100 1109 1
  1115 1101 1111 1
  1116 1101 1103 ar
  1117 1102 1103 ar
  1118 1102 1112 1
  1119 1103 1113 1
  1120 1104 1090 1
  1121 1106 1094 1
  1122 1075 1090 am
  1123 1114 1115 1
  1124 1115 1122 1
  1125 1115 1118 1
  1126 1115 1116 1
  1127 1116 1117 2
  1128 1118 1123 1
  1129 1118 1119 1
  1130 1118 1120 1
  1131 1119 1125 1
  1132 1119 1126 1
  1133 1119 1127 1
  1134 1120 1124 1
  1135 1121 1114 1
  1136 1092 1114 am
  1137 1128 1129 1
  1138 1129 1140 1
  1139 1129 1132 1
  1140 1129 1130 1
  1141 1130 1131 2
  1142 1132 1142 1
  1143 1132 1133 1
  1144 1133 1134 ar
  1145 1133 1135 ar
  1146 1134 1143 1
  1147 1134 1136 ar
  1148 1135 1137 ar
  1149 1135 1144 1
  1150 1136 1145 1
  1151 1136 1138 ar
  1152 1137 1138 ar
  1153 1137 1146 1
  1154 1138 1147 1
  1155 1139 1128 1
  1156 1141 1132 1
  1157 1116 1128 am
  1158 1148 1149 1
  1159 1149 1154 1
  1160 1149 1150 1
  1161 1150 1151 2
  1162 1152 1148 1
  1163 1153 1149 1
  1164 1130 1148 am
  1165 1155 1156 1
  1166 1156 1164 1
  1167 1156 1159 1
  1168 1156 1157 1
  1169 1157 1158 2
  1170 1159 1166 1
  1171 1159 1160 1
  1172 1160 1162 2
  1173 1160 1161 am
  1174 1161 1167 1
  1175 1161 1168 1
  1176 1163 1155 1
  1177 1165 1159 1
  1178 1150 1155 am
  1179 1169 1170 1
  1180 1170 1181 1
  1181 1170 1173 1
  1182 1170 1171 1
  1183 1171 1172 2
  1184 1173 1183 1
  1185 1173 1174 1
  1186 1174 1175 ar
  1187 1174 1176 ar
  1188 1175 1184 1
  1189 1175 1177 ar
  1190 1176 1178 ar
  1191 1176 1185 1
  1192 1177 1186 1
  1193 1177 1179 ar
  1194 1178 1179 ar
  1195 1178 1187 1
  1196 1179 1188 1
  1197 1180 1169 1
  1198 1182 1173 1
  1199 1157 1169 am
  1200 1189 1190 1
  1201 1190 1191 1
  1202 1190 1204 1
  1203 1190 1193 1
  1204 1191 1192 2
  1205 1193 1194 1
  1206 1193 1206 1
  1207 1194 1196 ar
  1208 1194 1195 ar
  1209 1195 1199 ar
  1210 1195 1207 1
  1211 1196 1198 ar
  1212 1196 1197 ar
  1213 1197 1199 ar
  1214 1197 1200 ar
  1215 1198 1209 1
  1216 1198 1201 ar
  1217 1199 1208 1
  1218 1200 1210 1
  1219 1200 1202 ar
  1220 1201 1202 ar
  1221 1201 1211 1
  1222 1202 1212 1
  1223 1203 1189 1
  1224 1205 1193 1
  1225 1171 1189 am
  1226 1213 1214 1
  1227 1214 1220 1
  1228 1214 1217 1
  1229 1214 1215 1
  1230 1215 1216 2
  1231 1217 1222 1
  1232 1217 1218 1
  1233 1219 1213 1
  1234 1221 1217 1
  1235 1191 1213 am
  1236 1223 1224 1
  1237 1224 1225 1
  1238 1224 1233 1
  1239 1224 1227 1
  1240 1225 1226 2
  1241 1227 1235 1
  1242 1227 1228 1
  1243 1228 1237 1
  1244 1228 1229 1
  1245 1229 1230 2
  1246 1229 1231 2
  1247 1232 1223 1
  1248 1234 1227 1
  1249 1236 1228 1
  1250 1215 1223 am
  1251 1238 1239 1
  1252 1239 1250 1
  1253 1239 1242 1
  1254 1239 1240 1
  1255 1240 1241 2
  1256 1242 1252 1
  1257 1242 1243 1
  1258 1243 1244 ar
  1259 1243 1245 ar
  1260 1244 1253 1
  1261 1244 1246 ar
  1262 1245 1247 ar
  1263 1245 1254 1
  1264 1246 1255 1
  1265 1246 1248 ar
  1266 1247 1248 ar
  1267 1247 1256 1
  1268 1248 1257 1
  1269 1249 1238 1
  1270 1251 1242 1
  1271 1225 1238 am
  1272 1258 1259 1
  1273 1259 1260 1
  1274 1259 1273 1
  1275 1259 1262 1
  1276 1260 1261 2
  1277 1262 1263 1
  1278 1262 1275 1
  1279 1263 1265 ar
  1280 1263 1264 ar
  1281 1264 1268 ar
  1282 1264 1276 1
  1283 1265 1267 ar
  1284 1265 1266 ar
  1285 1266 1268 ar
  1286 1266 1269 ar
  1287 1267 1278 1
  1288 1267 1270 ar
  1289 1268 1277 1
  1290 1269 1279 1
  1291 1269 1271 ar
  1292 1270 1271 ar
  1293 1270 1280 1
  1294 1271 1281 1
  1295 1272 1258 1
  1296 1274 1262 1
  1297 1240 1258 am
  1298 1282 1283 1
  1299 1283 1290 1
  1300 1283 1286 1
  1301 1283 1284 1
  1302 1284 1285 2
  1303 1286 1291 1
  1304 1286 1287 1
  1305 1286 1288 1
  1306 1287 1293 1
  1307 1287 1294 1
  1308 1287 1295 1
  1309 1288 1292 1
  1310 1289 1282 1
  1311 1260 1282 am
  1312 1296 1297 1
  1313 1297 1303 1
  1314 1297 1300 1
  1315 1297 1298 1
  1316 1298 1299 2
  1317 1300 1305 1
  1318 1300 1301 1
  1319 1302 1296 1
  1320 1304 1300 1
  1321 1306 1301 1
  1322 1284 1296 am
  1323 1307 1308 1
  1324 1308 1316 1
  1325 1308 1311 1
  1326 1308 1309 1
  1327 1309 1310 2
  1328 1311 1317 1
  1329 1311 1313 1
  1330 1311 1312 1
  1331 1312 1319 1
  1332 1313 1320 1
  1333 1313 1321 1
  1334 1313 1322 1
  1335 1314 1312 1
  1336 1314 1323 1
  1337 1314 1324 1
  1338 1314 1325 1
  1339 1315 1307 1
  1340 1318 1312 1
  1341 1298 1307 am
  1342 1326 1327 1
  1343 1327 1335 1
  1344 1327 1330 1
  1345 1327 1328 1
  1346 1328 1329 2
  1347 1330 1337 1
  1348 1330 1331 1
  1349 1331 1332 2
  1350 1331 1333 2
  1351 1334 1326 1
  1352 1336 1330 1
  1353 1309 1326 am
  1354 1338 1339 1
  1355 1339 1346 1
  1356 1339 1340 1
  1357 1339 1342 1
  1358 1340 1341 2
  1359 1342 1344 1
  1360 1342 1343 1
  1361 1342 1347 1
  1362 1343 1348 1
  1363 1343 1349 1
  1364 1343 1350 1
  1365 1344 1353 1
  1366 1344 1352 1
  1367 1344 1351 1
  1368 1345 1338 1
  1369 1328 1338 am
  1370 1354 1355 1
  1371 1355 1363 1
  1372 1355 1358 1
  1373 1355 1356 1
  1374 1356 1357 2
  1375 1358 1365 1
  1376 1358 1359 1
  1377 1359 1366 1
  1378 1359 1360 1
  1379 1359 1361 1
  1380 1360 1367 1
  1381 1360 1368 1
  1382 1360 1369 1
  1383 1361 1370 1
  1384 1361 1371 1
  1385 1361 1372 1
  1386 1362 1354 1
  1387 1364 1358 1
  1388 1340 1354 am
  1389 1373 1374 1
  1390 1374 1380 1
  1391 1374 1377 1
  1392 1374 1375 1
  1393 1375 1376 2
  1394 1377 1382 1
  1395 1377 1378 1
  1396 1379 1373 1
  1397 1381 1377 1
  1398 1383 1378 1
  1399 1356 1373 am
  1400 1384 1385 1
  1401 1385 1392 1
  1402 1385 1386 1
  1403 1385 1388 1
  1404 1386 1387 2
  1405 1388 1390 1
  1406 1388 1389 1
  1407 1388 1393 1
  1408 1389 1394 1
  1409 1389 1395 1
  1410 1389 1396 1
  1411 1390 1399 1
  1412 1390 1398 1
  1413 1390 1397 1
  1414 1391 1384 1
  1415 1375 1384 am
  1416 1400 1401 1
  1417 1401 1408 1
  1418 1401 1404 1
  1419 1401 1402 1
  1420 1402 1403 2
  1421 1404 1409 1
  1422 1404 1405 1
  1423 1404 1406 1
  1424 1405 1411 1
  1425 1405 1412 1
  1426 1405 1413 1
  1427 1406 1410 1
  1428 1407 1400 1
  1429 1386 1400 am
  1430 1414 1415 1
  1431 1415 1416 1
  1432 1415 1420 1
  1433 1415 1418 1
  1434 1416 1417 2
  1435 1418 1421 1
  1436 1418 1422 1
  1437 1418 1423 1
  1438 1419 1414 1
  1439 1402 1414 am
  1440 1424 1425 1
  1441 1425 1431 1
  1442 1425 1428 1
  1443 1425 1426 1
  1444 1426 1427 2
  1445 1428 1433 1
  1446 1428 1429 1
  1447 1430 1424 1
  1448 1432 1428 1
  1449 1434 1429 1
  1450 1416 1424 am
  1451 1435 1436 1
  1452 1436 1444 1
  1453 1436 1439 1
  1454 1436 1437 1
  1455 1437 1438 2
  1456 1439 1445 1
  1457 1439 1441 1
  1458 1439 1440 1
  1459 1440 1447 1
  1460 1441 1448 1
  1461 1441 1449 1
  1462 1441 1450 1
  1463 1442 1440 1
  1464 1442 1451 1
  1465 1442 1452 1
  1466 1442 1453 1
  1467 1443 1435 1
  1468 1446 1440 1
  1469 1426 1435 am
  1470 1454 1455 1
  1471 1455 1456 1
  1472 1455 1464 1
  1473 1455 1458 1
  1474 1456 1457 2
  1475 1458 1466 1
  1476 1458 1459 1
  1477 1459 1468 1
  1478 1459 1460 1
  1479 1460 1461 2
  1480 1460 1462 2
  1481 1463 1454 1
  1482 1465 1458 1
  1483 1467 1459 1
  1484 1437 1454 am
  1485 1469 1470 1
  1486 1470 1477 1
  1487 1470 1473 1
  1488 1470 1471 1
  1489 1471 1472 2
  1490 1473 1478 1
  1491 1473 1474 1
  1492 1473 1475 1
  1493 1474 1480 1
  1494 1474 1481 1
  1495 1474 1482 1
  1496 1475 1479 1
  1497 1476 1469 1
  1498 1456 1469 am
  1499 1483 1484 1
  1500 1484 1492 1
  1501 1484 1487 1
  1502 1484 1485 1
  1503 1485 1486 2
  1504 1487 1494 1
  1505 1487 1488 1
  1506 1488 1495 1
  1507 1488 1489 1
  1508 1488 1490 1
  1509 1489 1496 1
  1510 1489 1497 1
  1511 1489 1498 1
  1512 1490 1499 1
  1513 1490 1500 1
  1514 1490 1501 1
  1515 1491 1483 1
  1516 1493 1487 1
  1517 1471 1483 am
  1518 1502 1503 1
  1519 1503 1509 1
  1520 1503 1506 1
  1521 1503 1504 1
  1522 1504 1505 2
  1523 1506 1511 1
  1524 1506 1507 1
  1525 1508 1502 1
  1526 1510 1506 1
  1527 1512 1507 1
  1528 1485 1502 am
  1529 1513 1514 1
  1530 1514 1521 1
  1531 1514 1515 1
  1532 1514 1517 1
  1533 1515 1516 2
  1534 1517 1519 1
  1535 1517 1518 1
  1536 1517 1522 1
  1537 1518 1523 1
  1538 1518 1524 1
  1539 1518 1525 1
  1540 1519 1528 1
  1541 1519 1527 1
  1542 1519 1526 1
  1543 1520 1513 1
  1544 1504 1513 am
  1545 1529 1530 1
  1546 1530 1538 1
  1547 1530 1533 1
  1548 1530 1531 1
  1549 1531 1532 2
  1550 1533 1539 1
  1551 1533 1535 1
  1552 1533 1534 1
  1553 1534 1541 1
  1554 1535 1542 1
  1555 1535 1543 1
  1556 1535 1544 1
  1557 1536 1534 1
  1558 1536 1545 1
  1559 1536 1546 1
  1560 1536 1547 1
  1561 1537 1529 1
  1562 1540 1534 1
  1563 1515 1529 am
  1564 1548 1549 1
  1565 1549 1550 1
  1566 1549 1554 1
  1567 1549 1552 1
  1568 1550 1551 2
  1569 1552 1555 1
  1570 1552 1556 1
  1571 1552 1557 1
  1572 1553 1548 1
  1573 1531 1548 am
  1574 1558 1559 1
  1575 1559 1566 1
  1576 1559 1560 1
  1577 1559 1562 1
  1578 1560 1561 2
  1579 1562 1564 1
  1580 1562 1563 1
  1581 1562 1567 1
  1582 1563 1568 1
  1583 1563 1569 1
  1584 1563 1570 1
  1585 1564 1573 1
  1586 1564 1572 1
  1587 1564 1571 1
  1588 1565 1558 1
  1589 1550 1558 am
  1590 1574 1575 1
  1591 1575 1583 1
  1592 1575 1578 1
  1593 1575 1576 1
  1594 1576 1577 2
  1595 1578 1585 1
  1596 1578 1579 1
  1597 1579 1580 2
  1598 1579 1581 2
  1599 1582 1574 1
  1600 1584 1578 1
  1601 1560 1574 am
  1602 1586 1587 1
  1603 1587 1588 1
  1604 1587 1598 1
  1605 1587 1590 1
  1606 1588 1589 2
  1607 1590 1600 1
  1608 1590 1591 1
  1609 1591 1602 1
  1610 1591 1592 1
  1611 1592 1604 1
  1612 1592 1593 1
  1613 1593 1605 1
  1614 1593 1594 2
  1615 1594 1595 2
  1616 1594 1596 2
  1617 1595 1606 1
  1618 1595 1607 1
  1619 1596 1609 1
  1620 1596 1608 1
  1621 1597 1586 1
  1622 1599 1590 1
  1623 1601 1591 1
  1624 1603 1592 1
  1625 1576 1586 am
  1626 1610 1611 1
  1627 1611 1612 1
  1628 1611 1623 1
  1629 1611 1614 1
  1630 1612 1613 2
  1631 1614 1625 1
  1632 1614 1615 1
  1633 1615 1617 ar
  1634 1615 1616 ar
  1635 1616 1618 ar
  1636 1616 1626 1
  1637 1617 1619 ar
  1638 1617 1627 1
  1639 1618 1628 1
  1640 1618 1620 ar
  1641 1619 1620 ar
  1642 1619 1629 1
  1643 1620 1621 1
  1644 1621 1630 1
  1645 1622 1610 1
  1646 1624 1614 1
  1647 1588 1610 am
  1648 1631 1632 1
  1649 1632 1643 1
  1650 1632 1635 1
  1651 1632 1633 1
  1652 1633 1634 2
  1653 1635 1645 1
  1654 1635 1636 1
  1655 1636 1637 ar
  1656 1636 1638 ar
  1657 1637 1646 1
  1658 1637 1639 ar
  1659 1638 1640 ar
  1660 1638 1647 1
  1661 1639 1648 1
  1662 1639 1641 ar
  1663 1640 1641 ar
  1664 1640 1649 1
  1665 1641 1650 1
  1666 1642 1631 1
  1667 1644 1635 1
  1668 1612 1631 am
  1669 1651 1652 1
  1670 1652 1653 1
  1671 1652 1657 1
  1672 1652 1655 1
  1673 1653 1654 2
  1674 1655 1658 1
  1675 1655 1659 1
  1676 1655 1660 1
  1677 1656 1651 1
  1678 1633 1651 am
  1679 1661 1662 1
  1680 1662 1670 1
  1681 1662 1665 1
  1682 1662 1663 1
  1683 1663 1664 2
  1684 1665 1671 1
  1685 1665 1667 1
  1686 1665 1666 1
  1687 1666 1673 1
  1688 1667 1674 1
  1689 1667 1675 1
  1690 1667 1676 1
  1691 1668 1666 1
  1692 1668 1677 1
  1693 1668 1678 1
  1694 1668 1679 1
  1695 1669 1661 1
  1696 1672 1666 1
  1697 1653 1661 am
  1698 1680 1681 1
  1699 1681 1688 1
  1700 1681 1684 1
  1701 1681 1682 1
  1702 1682 1683 2
  1703 1684 1689 1
  1704 1684 1685 1
  1705 1684 1686 1
  1706 1685 1691 1
  1707 1685 1692 1
  1708 1685 1693 1
  1709 1686 1690 1
  1710 1687 1680 1
  1711 1663 1680 am
  1712 1694 1695 1
  1713 1695 1701 1
  1714 1695 1698 1
  1715 1695 1696 1
  1716 1696 1697 2
  1717 1698 1703 1
  1718 1698 1699 1
  1719 1700 1694 1
  1720 1702 1698 1
  1721 1704 1699 1
  1722 1682 1694 am
  1723 1705 1711 1
  1724 1705 1706 1
  1725 1706 1709 1
  1726 1706 1712 1
  1727 1706 1707 1
  1728 1707 1708 2
  1729 1709 1710 1
  1730 1709 1714 1
  1731 1710 1711 1
  1732 1710 1716 1
  1733 1711 1718 1
  1734 1713 1709 1
  1735 1715 1710 1
  1736 1717 1711 1
  1737 1696 1705 am
  1738 1719 1720 1
  1739 1720 1731 1
  1740 1720 1723 1
  1741 1720 1721 1
  1742 1721 1722 2
  1743 1723 1733 1
  1744 1723 1724 1
  1745 1724 1725 ar
  1746 1724 1726 ar
  1747 1725 1734 1
  1748 1725 1727 ar
  1749 1726 1728 ar
  1750 1726 1735 1
  1751 1727 1736 1
  1752 1727 1729 ar
  1753 1728 1729 ar
  1754 1728 1737 1
  1755 1729 1738 1
  1756 1730 1719 1
  1757 1732 1723 1
  1758 1707 1719 am
  1759 1739 1740 1
  1760 1740 1749 1
  1761 1740 1743 1
  1762 1740 1741 1
  1763 1741 1742 2
  1764 1743 1751 1
  1765 1743 1744 1
  1766 1744 1753 1
  1767 1744 1745 1
  1768 1745 1755 1
  1769 1745 1746 1
  1770 1746 1757 1
  1771 1746 1747 1
  1772 1747 1758 1
  1773 1747 1759 1
  1774 1747 1760 1
  1775 1748 1739 1
  1776 1750 1743 1
  1777 1752 1744 1
  1778 1754 1745 1
  1779 1756 1746 1
  1780 1721 1739 am
  1781 1761 1762 1
  1782 1762 1763 1
  1783 1762 1774 1
  1784 1762 1765 1
  1785 1763 1764 2
  1786 1765 1776 1
  1787 1765 1766 1
  1788 1766 1768 ar
  1789 1766 1767 ar
  1790 1767 1769 ar
  1791 1767 1777 1
  1792 1768 1770 ar
  1793 1768 1778 1
  1794 1769 1779 1
  1795 1769 1771 ar
  1796 1770 1771 ar
  1797 1770 1780 1
  1798 1771 1772 1
  1799 1772 1781 1
  1800 1773 1761 1
  1801 1775 1765 1
  1802 1741 1761 am
  1803 1782 1783 1
  1804 1783 1792 1
  1805 1783 1786 1
  1806 1783 1784 1
  1807 1784 1785 2
  1808 1786 1794 1
  1809 1786 1787 1
  1810 1787 1796 1
  1811 1787 1788 1
  1812 1788 1790 2
  1813 1788 1789 am
  1814 1789 1797 1
  1815 1789 1798 1
  1816 1791 1782 1
  1817 1793 1786 1
  1818 1795 1787 1
  1819 1763 1782 am
  1820 1799 1800 1
  1821 1800 1806 1
  1822 1800 1803 1
  1823 1800 1801 1
  1824 1801 1802 2
  1825 1803 1808 1
  1826 1803 1804 1
  1827 1805 1799 1
  1828 1807 1803 1
  1829 1809 1804 1
  1830 1784 1799 am
  1831 1810 1811 1
  1832 1811 1819 1
  1833 1811 1814 1
  1834 1811 1812 1
  1835 1812 1813 2
  1836 1814 1821 1
  1837 1814 1815 1
  1838 1815 1822 1
  1839 1815 1816 1
  1840 1815 1817 1
  1841 1816 1823 1
  1842 1816 1824 1
  1843 1816 1825 1
  1844 1817 1826 1
  1845 1817 1827 1
  1846 1817 1828 1
  1847 1818 1810 1
  1848 1820 1814 1
  1849 1801 1810 am
  1850 1829 1830 1
  1851 1830 1838 1
  1852 1830 1833 1
  1853 1830 1831 1
  1854 1831 1832 2
  1855 1833 1840 1
  1856 1833 1834 1
  1857 1834 1841 1
  1858 1834 1835 1
  1859 1834 1836 1
  1860 1835 1842 1
  1861 1835 1843 1
  1862 1835 1844 1
  1863 1836 1845 1
  1864 1836 1846 1
  1865 1836 1847 1
  1866 1837 1829 1
  1867 1839 1833 1
  1868 1812 1829 am
  1869 1848 1849 1
  1870 1849 1856 1
  1871 1849 1852 1
  1872 1849 1850 1
  1873 1850 1851 2
  1874 1852 1857 1
  1875 1852 1853 1
  1876 1852 1854 1
  1877 1853 1859 1
  1878 1853 1860 1
  1879 1853 1861 1
  1880 1854 1858 1
  1881 1855 1848 1
  1882 1831 1848 am
  1883 1862 1863 1
  1884 1863 1872 1
  1885 1863 1866 1
  1886 1863 1864 1
  1887 1864 1865 2
  1888 1866 1874 1
  1889 1866 1867 1
  1890 1867 1876 1
  1891 1867 1868 1
  1892 1868 1878 1
  1893 1868 1869 1
  1894 1869 1880 1
  1895 1869 1870 1
  1896 1870 1881 1
  1897 1870 1882 1
  1898 1870 1883 1
  1899 1871 1862 1
  1900 1873 1866 1
  1901 1875 1867 1
  1902 1877 1868 1
  1903 1879 1869 1
  1904 1850 1862 am
  1905 1884 1885 1
  1906 1885 1893 1
  1907 1885 1888 1
  1908 1885 1886 1
  1909 1886 1887 2
  1910 1888 1895 1
  1911 1888 1889 1
  1912 1889 1891 2
  1913 1889 1890 am
  1914 1890 1896 1
  1915 1890 1897 1
  1916 1892 1884 1
  1917 1894 1888 1
  1918 1864 1884 am
  1919 1898 1899 1
  1920 1899 1908 1
  1921 1899 1902 1
  1922 1899 1900 1
  1923 1900 1901 2
  1924 1902 1910 1
  1925 1902 1903 1
  1926 1903 1912 1
  1927 1903 1904 1
  1928 1904 1914 1
  1929 1904 1905 1
  1930 1905 1916 1
  1931 1905 1906 1
  1932 1906 1917 1
  1933 1906 1918 1
  1934 1906 1919 1
  1935 1907 1898 1
  1936 1909 1902 1
  1937 1911 1903 1
  1938 1913 1904 1
  1939 1915 1905 1
  1940 1886 1898 am
  1941 1920 1921 1
  1942 1921 1922 1
  1943 1921 1926 1
  1944 1921 1924 1
  1945 1922 1923 2
  1946 1924 1927 1
  1947 1924 1928 1
  1948 1924 1929 1
  1949 1925 1920 1
  1950 1900 1920 am
  1951 1930 1931 1
  1952 1931 1932 1
  1953 1931 1942 1
  1954 1931 1934 1
  1955 1932 1933 2
  1956 1934 1944 1
  1957 1934 1935 1
  1958 1935 1946 1
  1959 1935 1936 1
  1960 1936 1948 1
  1961 1936 1937 1
  1962 1937 1949 1
  1963 1937 1938 2
  1964 1938 1939 2
  1965 1938 1940 2
  1966 1939 1950 1
  1967 1939 1951 1
  1968 1940 1953 1
  1969 1940 1952 1
  1970 1941 1930 1
  1971 1943 1934 1
  1972 1945 1935 1
  1973 1947 1936 1
  1974 1922 1930 am
  1975 1954 1955 1
  1976 1955 1962 1
  1977 1955 1956 1
  1978 1955 1958 1
  1979 1956 1957 2
  1980 1958 1960 1
  1981 1958 1959 1
  1982 1958 1963 1
  1983 1959 1964 1
  1984 1959 1965 1
  1985 1959 1966 1
  1986 1960 1969 1
  1987 1960 1968 1
  1988 1960 1967 1
  1989 1961 1954 1
  1990 1932 1954 am
  1991 1970 1971 1
  1992 1971 1979 1
  1993 1971 1974 1
  1994 1971 1972 1
  1995 1972 1973 2
  1996 1974 1980 1
  1997 1974 1976 1
  1998 1974 1975 1
  1999 1975 1982 1
  2000 1976 1983 1
  2001 1976 1984 1
  2002 1976 1985 1
  2003 1977 1975 1
  2004 1977 1986 1
  2005 1977 1987 1
  2006 1977 1988 1
  2007 1978 1970 1
  2008 1981 1975 1
  2009 1956 1970 am
  2010 1989 1990 1
  2011 1990 1998 1
  2012 1990 1993 1
  2013 1990 1991 1
  2014 1991 1992 2
  2015 1993 1999 1
  2016 1993 1995 1
  2017 1993 1994 1
  2018 1994 2001 1
  2019 1995 2002 1
  2020 1995 2003 1
  2021 1995 2004 1
  2022 1996 1994 1
  2023 1996 2005 1
  2024 1996 2006 1
  2025 1996 2007 1
  2026 1997 1989 1
  2027 2000 1994 1
  2028 1972 1989 am
  2029 2008 2009 1
  2030 2009 2017 1
  2031 2009 2012 1
  2032 2009 2010 1
  2033 2010 2011 2
  2034 2012 2019 1
  2035 2012 2013 1
  2036 2013 2020 1
  2037 2013 2014 1
  2038 2013 2015 1
  2039 2014 2021 1
  2040 2014 2022 1
  2041 2014 2023 1
  2042 2015 2024 1
  2043 2015 2025 1
  2044 2015 2026 1
  2045 2016 2008 1
  2046 2018 2012 1
  2047 1991 2008 am
  2048 2027 2028 1
  2049 2028 2031 1
  2050 2028 2036 1
  2051 2028 2029 1
  2052 2029 2030 2
  2053 2031 2038 1
  2054 2031 2032 1
  2055 2032 2040 1
  2056 2032 2033 1
  2057 2033 2034 1
  2058 2034 2041 1
  2059 2034 2042 1
  2060 2034 2043 1
  2061 2035 2027 1
  2062 2037 2031 1
  2063 2039 2032 1
  2064 2010 2027 am
  2065 2044 2045 1
  2066 2045 2052 1
  2067 2045 2046 1
  2068 2045 2048 1
  2069 2046 2047 2
  2070 2048 2050 1
  2071 2048 2049 1
  2072 2048 2053 1
  2073 2049 2054 1
  2074 2049 2055 1
  2075 2049 2056 1
  2076 2050 2059 1
  2077 2050 2058 1
  2078 2050 2057 1
  2079 2051 2044 1
  2080 2029 2044 am
  2081 2060 2061 1
  2082 2061 2062 1
  2083 2061 2075 1
  2084 2061 2064 1
  2085 2062 2063 2
  2086 2064 2065 1
  2087 2064 2077 1
  2088 2065 2067 ar
  2089 2065 2066 ar
  2090 2066 2070 ar
  2091 2066 2078 1
  2092 2067 2069 ar
  2093 2067 2068 ar
  2094 2068 2070 ar
  2095 2068 2071 ar
  2096 2069 2080 1
  2097 2069 2072 ar
  2098 2070 2079 1
  2099 2071 2081 1
  2100 2071 2073 ar
  2101 2072 2073 ar
  2102 2072 2082 1
  2103 2073 2083 1
  2104 2074 2060 1
  2105 2076 2064 1
  2106 2046 2060 am
  2107 2084 2085 1
  2108 2085 2093 1
  2109 2085 2088 1
  2110 2085 2086 1
  2111 2086 2087 2
  2112 2088 2094 1
  2113 2088 2090 1
  2114 2088 2089 1
  2115 2089 2096 1
  2116 2090 2097 1
  2117 2090 2098 1
  2118 2090 2099 1
  2119 2091 2089 1
  2120 2091 2100 1
  2121 2091 2101 1
  2122 2091 2102 1
  2123 2092 2084 1
  2124 2095 2089 1
  2125 2062 2084 am
  2126 2103 2104 1
  2127 2104 2111 1
  2128 2104 2105 1
  2129 2104 2107 1
  2130 2105 2106 2
  2131 2107 2109 1
  2132 2107 2108 1
  2133 2107 2112 1
  2134 2108 2113 1
  2135 2108 2114 1
  2136 2108 2115 1
  2137 2109 2118 1
  2138 2109 2117 1
  2139 2109 2116 1
  2140 2110 2103 1
  2141 2086 2103 am
  2142 2119 2120 1
  2143 2120 2126 1
  2144 2120 2123 1
  2145 2120 2121 1
  2146 2121 2122 2
  2147 2123 2128 1
  2148 2123 2124 1
  2149 2125 2119 1
  2150 2127 2123 1
  2151 2129 2124 1
  2152 2105 2119 am
  2153 2130 2131 1
  2154 2131 2136 1
  2155 2131 2132 1
  2156 2132 2133 2
  2157 2134 2130 1
  2158 2135 2131 1
  2159 2121 2130 am
  2160 2137 2138 1
  2161 2138 2146 1
  2162 2138 2141 1
  2163 2138 2139 1
  2164 2139 2140 2
  2165 2141 2148 1
  2166 2141 2142 1
  2167 2142 2149 1
  2168 2142 2143 1
  2169 2142 2144 1
  2170 2143 2150 1
  2171 2143 2151 1
  2172 2143 2152 1
  2173 2144 2153 1
  2174 2144 2154 1
  2175 2144 2155 1
  2176 2145 2137 1
  2177 2147 2141 1
  2178 2132 2137 am
  2179 2156 2157 1
  2180 2157 2164 1
  2181 2157 2160 1
  2182 2157 2158 1
  2183 2158 2159 2
  2184 2160 2165 1
  2185 2160 2161 1
  2186 2160 2162 1
  2187 2161 2167 1
  2188 2161 2168 1
  2189 2161 2169 1
  2190 2162 2166 1
  2191 2163 2156 1
  2192 2139 2156 am
  2193 2170 2171 1
  2194 2171 2177 1
  2195 2171 2174 1
  2196 2171 2172 1
  2197 2172 2173 2
  2198 2174 2179 1
  2199 2174 2175 1
  2200 2176 2170 1
  2201 2178 2174 1
  2202 2180 2175 1
  2203 2158 2170 am
  2204 2181 2182 1
  2205 2182 2193 1
  2206 2182 2185 1
  2207 2182 2183 1
  2208 2183 2184 2
  2209 2185 2195 1
  2210 2185 2186 1
  2211 2186 2187 ar
  2212 2186 2188 ar
  2213 2187 2196 1
  2214 2187 2189 ar
  2215 2188 2190 ar
  2216 2188 2197 1
  2217 2189 2198 1
  2218 2189 2191 ar
  2219 2190 2191 ar
  2220 2190 2199 1
  2221 2191 2200 1
  2222 2192 2181 1
  2223 2194 2185 1
  2224 2172 2181 am
  2225 2201 2202 1
  2226 2202 2210 1
  2227 2202 2205 1
  2228 2202 2203 1
  2229 2203 2204 2
  2230 2205 2212 1
  2231 2205 2206 1
  2232 2206 2213 1
  2233 2206 2207 1
  2234 2206 2208 1
  2235 2207 2214 1
  2236 2207 2215 1
  2237 2207 2216 1
  2238 2208 2217 1
  2239 2208 2218 1
  2240 2208 2219 1
  2241 2209 2201 1
  2242 2211 2205 1
  2243 2183 2201 am
  2244 2220 2226 1
  2245 2220 2221 1
  2246 2221 2224 1
  2247 2221 2227 1
  2248 2221 2222 1
  2249 2222 2223 2
  2250 2224 2225 1
  2251 2224 2229 1
  2252 2225 2226 1
  2253 2225 2231 1
  2254 2226 2233 1
  2255 2228 2224 1
  2256 2230 2225 1
  2257 2232 2226 1
  2258 2203 2220 am
  2259 2234 2235 1
  2260 2235 2243 1
  2261 2235 2238 1
  2262 2235 2236 1
  2263 2236 2237 2
  2264 2238 2244 1
  2265 2238 2240 1
  2266 2238 2239 1
  2267 2239 2246 1
  2268 2240 2247 1
  2269 2240 2248 1
  2270 2240 2249 1
  2271 2241 2239 1
  2272 2241 2250 1
  2273 2241 2251 1
  2274 2241 2252 1
  2275 2242 2234 1
  2276 2245 2239 1
  2277 2222 2234 am
  2278 2253 2254 1
  2279 2254 2263 1
  2280 2254 2257 1
  2281 2254 2255 1
  2282 2255 2256 2
  2283 2257 2265 1
  2284 2257 2258 1
  2285 2258 2267 1
  2286 2258 2259 1
  2287 2259 2261 2
  2288 2259 2260 am
  2289 2260 2268 1
  2290 2260 2269 1
  2291 2262 2253 1
  2292 2264 2257 1
  2293 2266 2258 1
  2294 2236 2253 am
  2295 2270 2271 1
  2296 2271 2274 1
  2297 2271 2279 1
  2298 2271 2272 1
  2299 2272 2273 2
  2300 2274 2281 1
  2301 2274 2275 1
  2302 2275 2283 1
  2303 2275 2276 1
  2304 2276 2277 1
  2305 2277 2284 1
  2306 2277 2285 1
  2307 2277 2286 1
  2308 2278 2270 1
  2309 2280 2274 1
  2310 2282 2275 1
  2311 2255 2270 am
  2312 2287 2288 1
  2313 2287 2297 1
  2314 2288 2289 1
  2315 2288 2291 1
  2316 2288 2298 1
  2317 2289 2290 2
  2318 2291 2292 1
  2319 2291 2299 1
  2320 2291 2300 1
  2321 2292 2293 ar
  2322 2292 2294 ar
  2323 2293 2296 ar
  2324 2293 2301 1
  2325 2294 2295 ar
  2326 2295 2296 ar
  2327 2295 2302 1
  2328 2296 2303 1
  2329 2272 2287 am
  2330 2304 2305 1
  2331 2305 2306 1
  2332 2305 2319 1
  2333 2305 2308 1
  2334 2306 2307 2
  2335 2308 2309 1
  2336 2308 2321 1
  2337 2309 2311 ar
  2338 2309 2310 ar
  2339 2310 2314 ar
  2340 2310 2322 1
  2341 2311 2313 ar
  2342 2311 2312 ar
  2343 2312 2314 ar
  2344 2312 2315 ar
  2345 2313 2324 1
  2346 2313 2316 ar
  2347 2314 2323 1
  2348 2315 2325 1
  2349 2315 2317 ar
  2350 2316 2317 ar
  2351 2316 2326 1
  2352 2317 2327 1
  2353 2318 2304 1
  2354 2320 2308 1
  2355 2304 2289 am
  2356 2328 2329 1
  2357 2329 2330 1
  2358 2329 2341 1
  2359 2329 2332 1
  2360 2330 2331 2
  2361 2332 2343 1
  2362 2332 2333 1
  2363 2333 2335 ar
  2364 2333 2334 ar
  2365 2334 2336 ar
  2366 2334 2344 1
  2367 2335 2337 ar
  2368 2335 2345 1
  2369 2336 2346 1
  2370 2336 2338 ar
  2371 2337 2338 ar
  2372 2337 2347 1
  2373 2338 2339 1
  2374 2339 2348 1
  2375 2340 2328 1
  2376 2342 2332 1
  2377 2306 2328 am
  2378 2349 2350 1
  2379 2350 2351 1
  2380 2350 2361 1
  2381 2350 2353 1
  2382 2351 2352 2
  2383 2353 2363 1
  2384 2353 2354 1
  2385 2354 2365 1
  2386 2354 2355 1
  2387 2355 2367 1
  2388 2355 2356 1
  2389 2356 2368 1
  2390 2356 2357 2
  2391 2357 2358 2
  2392 2357 2359 2
  2393 2358 2369 1
  2394 2358 2370 1
  2395 2359 2372 1
  2396 2359 2371 1
  2397 2360 2349 1
  2398 2362 2353 1
  2399 2364 2354 1
  2400 2366 2355 1
  2401 2330 2349 am
  2402 2373 2374 1
  2403 2374 2375 1
  2404 2374 2379 1
  2405 2374 2377 1
  2406 2375 2376 2
  2407 2377 2380 1
  2408 2377 2381 1
  2409 2377 2382 1
  2410 2378 2373 1
  2411 2351 2373 am
  2412 2383 2384 1
  2413 2384 2391 1
  2414 2384 2387 1
  2415 2384 2385 1
  2416 2385 2386 2
  2417 2387 2392 1
  2418 2387 2388 1
  2419 2387 2389 1
  2420 2388 2394 1
  2421 2388 2395 1
  2422 2388 2396 1
  2423 2389 2393 1
  2424 2390 2383 1
  2425 2375 2383 am
  2426 2397 2398 1
  2427 2397 2407 1
  2428 2398 2399 1
  2429 2398 2401 1
  2430 2398 2408 1
  2431 2399 2400 2
  2432 2401 2402 1
  2433 2401 2409 1
  2434 2401 2410 1
  2435 2402 2403 ar
  2436 2402 2404 ar
  2437 2403 2406 ar
  2438 2403 2411 1
  2439 2404 2405 ar
  2440 2405 2406 ar
  2441 2405 2412 1
  2442 2406 2413 1
  2443 2385 2397 am
  2444 2414 2415 1
  2445 2415 2424 1
  2446 2415 2418 1
  2447 2415 2416 1
  2448 2416 2417 2
  2449 2418 2426 1
  2450 2418 2419 1
  2451 2419 2428 1
  2452 2419 2420 1
  2453 2420 2422 2
  2454 2420 2421 am
  2455 2421 2429 1
  2456 2421 2430 1
  2457 2423 2414 1
  2458 2425 2418 1
  2459 2427 2419 1
  2460 2414 2399 am
  2461 2431 2432 1
  2462 2432 2433 1
  2463 2432 2441 1
  2464 2432 2435 1
  2465 2433 2434 2
  2466 2435 2443 1
  2467 2435 2436 1
  2468 2436 2445 1
  2469 2436 2437 1
  2470 2437 2438 2
  2471 2437 2439 2
  2472 2440 2431 1
  2473 2442 2435 1
  2474 2444 2436 1
  2475 2416 2431 am
  2476 2446 2447 1
  2477 2447 2448 1
  2478 2447 2452 1
  2479 2447 2450 1
  2480 2448 2449 2
  2481 2450 2453 1
  2482 2450 2454 1
  2483 2450 2455 1
  2484 2451 2446 1
  2485 2433 2446 am
  2486 2456 2457 1
  2487 2457 2465 1
  2488 2457 2460 1
  2489 2457 2458 1
  2490 2458 2459 2
  2491 2460 2466 1
  2492 2460 2462 1
  2493 2460 2461 1
  2494 2461 2468 1
  2495 2462 2469 1
  2496 2462 2470 1
  2497 2462 2471 1
  2498 2463 2461 1
  2499 2463 2472 1
  2500 2463 2473 1
  2501 2463 2474 1
  2502 2464 2456 1
  2503 2467 2461 1
  2504 2448 2456 am
  2505 2475 2476 1
  2506 2476 2484 1
  2507 2476 2479 1
  2508 2476 2477 1
  2509 2477 2478 2
  2510 2479 2486 1
  2511 2479 2480 1
  2512 2480 2482 2
  2513 2480 2481 am
  2514 2481 2487 1
  2515 2481 2488 1
  2516 2483 2475 1
  2517 2485 2479 1
  2518 2458 2475 am
  2519 2489 2490 1
  2520 2490 2496 1
  2521 2490 2493 1
  2522 2490 2491 1
  2523 2491 2492 2
  2524 2493 2498 1
  2525 2493 2494 1
  2526 2495 2489 1
  2527 2497 2493 1
  2528 2477 2489 am
  2529 2499 2500 1
  2530 2500 2501 1
  2531 2500 2512 1
  2532 2500 2503 1
  2533 2501 2502 2
  2534 2503 2514 1
  2535 2503 2504 1
  2536 2504 2506 ar
  2537 2504 2505 ar
  2538 2505 2507 ar
  2539 2505 2515 1
  2540 2506 2508 ar
  2541 2506 2516 1
  2542 2507 2517 1
  2543 2507 2509 ar
  2544 2508 2509 ar
  2545 2508 2518 1
  2546 2509 2510 1
  2547 2510 2519 1
  2548 2511 2499 1
  2549 2513 2503 1
  2550 2491 2499 am
  2551 2520 2521 1
  2552 2521 2522 1
  2553 2521 2526 1
  2554 2521 2524 1
  2555 2522 2523 2
  2556 2524 2527 1
  2557 2524 2528 1
  2558 2524 2529 1
  2559 2525 2520 1
  2560 2501 2520 am
  2561 2530 2531 1
  2562 2531 2532 1
  2563 2531 2540 1
  2564 2531 2534 1
  2565 2532 2533 2
  2566 2534 2542 1
  2567 2534 2535 1
  2568 2535 2544 1
  2569 2535 2536 1
  2570 2536 2537 2
  2571 2536 2538 2
  2572 2539 2530 1
  2573 2541 2534 1
  2574 2543 2535 1
  2575 2522 2530 am
  2576 2545 2546 1
  2577 2546 2547 1
  2578 2546 2555 1
  2579 2546 2549 1
  2580 2547 2548 2
  2581 2549 2557 1
  2582 2549 2550 1
  2583 2550 2559 1
  2584 2550 2551 1
  2585 2551 2552 2
  2586 2551 2553 2
  2587 2554 2545 1
  2588 2556 2549 1
  2589 2558 2550 1
  2590 2532 2545 am
  2591 2560 2561 1
  2592 2561 2568 1
  2593 2561 2564 1
  2594 2561 2562 1
  2595 2562 2563 2
  2596 2564 2569 1
  2597 2564 2565 1
  2598 2564 2566 1
  2599 2565 2571 1
  2600 2565 2572 1
  2601 2565 2573 1
  2602 2566 2570 1
  2603 2567 2560 1
  2604 2547 2560 am
  2605 2574 2575 1
  2606 2575 2581 1
  2607 2575 2578 1
  2608 2575 2576 1
  2609 2576 2577 2
  2610 2578 2583 1
  2611 2578 2579 1
  2612 2580 2574 1
  2613 2582 2578 1
  2614 2562 2574 am
  2615 2584 2585 1
  2616 2585 2591 1
  2617 2585 2588 1
  2618 2585 2586 1
  2619 2586 2587 2
  2620 2588 2593 1
  2621 2588 2589 1
  2622 2590 2584 1
  2623 2592 2588 1
  2624 2576 2584 am
  2625 2594 2595 1
  2626 2595 2603 1
  2627 2595 2598 1
  2628 2595 2596 1
  2629 2596 2597 2
  2630 2598 2605 1
  2631 2598 2599 1
  2632 2599 2600 2
  2633 2599 2601 2
  2634 2602 2594 1
  2635 2604 2598 1
  2636 2586 2594 am
  2637 2606 2607 1
  2638 2607 2618 1
  2639 2607 2610 1
  2640 2607 2608 1
  2641 2608 2609 2
  2642 2610 2620 1
  2643 2610 2611 1
  2644 2611 2612 ar
  2645 2611 2613 ar
  2646 2612 2621 1
  2647 2612 2614 ar
  2648 2613 2615 ar
  2649 2613 2622 1
  2650 2614 2623 1
  2651 2614 2616 ar
  2652 2615 2616 ar
  2653 2615 2624 1
  2654 2616 2625 1
  2655 2617 2606 1
  2656 2619 2610 1
  2657 2596 2606 am
  2658 2626 2627 1
  2659 2627 2638 1
  2660 2627 2630 1
  2661 2627 2628 1
  2662 2628 2629 2
  2663 2630 2640 1
  2664 2630 2631 1
  2665 2631 2632 ar
  2666 2631 2633 ar
  2667 2632 2641 1
  2668 2632 2634 ar
  2669 2633 2635 ar
  2670 2633 2642 1
  2671 2634 2643 1
  2672 2634 2636 ar
  2673 2635 2636 ar
  2674 2635 2644 1
  2675 2636 2645 1
  2676 2637 2626 1
  2677 2639 2630 1
  2678 2608 2626 am
  2679 2646 2647 1
  2680 2647 2654 1
  2681 2647 2650 1
  2682 2647 2648 1
  2683 2648 2649 2
  2684 2650 2655 1
  2685 2650 2651 1
  2686 2650 2652 1
  2687 2651 2657 1
  2688 2651 2658 1
  2689 2651 2659 1
  2690 2652 2656 1
  2691 2653 2646 1
  2692 2628 2646 am
  2693 2660 2661 1
  2694 2661 2669 1
  2695 2661 2664 1
  2696 2661 2662 1
  2697 2662 2663 2
  2698 2664 2671 1
  2699 2664 2665 1
  2700 2665 2667 2
  2701 2665 2666 am
  2702 2666 2672 1
  2703 2666 2673 1
  2704 2668 2660 1
  2705 2670 2664 1
  2706 2648 2660 am
  2707 2674 2675 1
  2708 2675 2684 1
  2709 2675 2678 1
  2710 2675 2676 1
  2711 2676 2677 2
  2712 2678 2686 1
  2713 2678 2679 1
  2714 2679 2688 1
  2715 2679 2680 1
  2716 2680 2682 2
  2717 2680 2681 am
  2718 2681 2689 1
  2719 2681 2690 1
  2720 2683 2674 1
  2721 2685 2678 1
  2722 2687 2679 1
  2723 2662 2674 am
  2724 2691 2692 1
  2725 2692 2693 1
  2726 2692 2697 1
  2727 2692 2695 1
  2728 2693 2694 2
  2729 2695 2698 1
  2730 2695 2699 1
  2731 2695 2700 1
  2732 2696 2691 1
  2733 2676 2691 am
  2734 2701 2702 1
  2735 2702 2703 1
  2736 2702 2714 1
  2737 2702 2705 1
  2738 2703 2704 2
  2739 2705 2716 1
  2740 2705 2706 1
  2741 2706 2708 ar
  2742 2706 2707 ar
  2743 2707 2709 ar
  2744 2707 2717 1
  2745 2708 2710 ar
  2746 2708 2718 1
  2747 2709 2719 1
  2748 2709 2711 ar
  2749 2710 2711 ar
  2750 2710 2720 1
  2751 2711 2712 1
  2752 2712 2721 1
  2753 2713 2701 1
  2754 2715 2705 1
  2755 2693 2701 am
  2756 2722 2723 1
  2757 2723 2724 1
  2758 2723 2728 1
  2759 2723 2726 1
  2760 2724 2725 2
  2761 2726 2729 1
  2762 2726 2730 1
  2763 2726 2731 1
  2764 2727 2722 1
  2765 2703 2722 am
  2766 2732 2733 1
  2767 2733 2741 1
  2768 2733 2736 1
  2769 2733 2734 1
  2770 2734 2735 2
  2771 2736 2742 1
  2772 2736 2738 1
  2773 2736 2737 1
  2774 2737 2744 1
  2775 2738 2745 1
  2776 2738 2746 1
  2777 2738 2747 1
  2778 2739 2737 1
  2779 2739 2748 1
  2780 2739 2749 1
  2781 2739 2750 1
  2782 2740 2732 1
  2783 2743 2737 1
  2784 2724 2732 am
  2785 2751 2752 1
  2786 2752 2753 1
  2787 2752 2757 1
  2788 2752 2755 1
  2789 2753 2754 2
  2790 2755 2758 1
  2791 2755 2759 1
  2792 2755 2760 1
  2793 2756 2751 1
  2794 2734 2751 am
  2795 2761 2762 1
  2796 2762 2768 1
  2797 2762 2765 1
  2798 2762 2763 1
  2799 2763 2764 2
  2800 2765 2770 1
  2801 2765 2766 1
  2802 2767 2761 1
  2803 2769 2765 1
  2804 2771 2766 1
  2805 2753 2761 am
  2806 2772 2773 1
  2807 2773 2779 1
  2808 2773 2776 1
  2809 2773 2774 1
  2810 2774 2775 2
  2811 2776 2781 1
  2812 2776 2777 1
  2813 2778 2772 1
  2814 2780 2776 1
  2815 2782 2777 1
  2816 2763 2772 am
  2817 2783 2784 1
  2818 2784 2792 1
  2819 2784 2787 1
  2820 2784 2785 1
  2821 2785 2786 2
  2822 2787 2793 1
  2823 2787 2789 1
  2824 2787 2788 1
  2825 2788 2795 1
  2826 2789 2796 1
  2827 2789 2797 1
  2828 2789 2798 1
  2829 2790 2788 1
  2830 2790 2799 1
  2831 2790 2800 1
  2832 2790 2801 1
  2833 2791 2783 1
  2834 2794 2788 1
  2835 2774 2783 am
  2836 2802 2803 1
  2837 2803 2810 1
  2838 2803 2804 1
  2839 2803 2806 1
  2840 2804 2805 2
  2841 2806 2808 1
  2842 2806 2807 1
  2843 2806 2811 1
  2844 2807 2812 1
  2845 2807 2813 1
  2846 2807 2814 1
  2847 2808 2817 1
  2848 2808 2816 1
  2849 2808 2815 1
  2850 2809 2802 1
  2851 2785 2802 am
  2852 2818 2819 1
  2853 2819 2825 1
  2854 2819 2822 1
  2855 2819 2820 1
  2856 2820 2821 2
  2857 2822 2827 1
  2858 2822 2823 1
  2859 2824 2818 1
  2860 2826 2822 1
  2861 2828 2823 1
  2862 2804 2818 am
  2863 2829 2830 1
  2864 2830 2841 1
  2865 2830 2833 1
  2866 2830 2831 1
  2867 2831 2832 2
  2868 2833 2843 1
  2869 2833 2834 1
  2870 2834 2835 ar
  2871 2834 2836 ar
  2872 2835 2844 1
  2873 2835 2837 ar
  2874 2836 2838 ar
  2875 2836 2845 1
  2876 2837 2846 1
  2877 2837 2839 ar
  2878 2838 2839 ar
  2879 2838 2847 1
  2880 2839 2848 1
  2881 2840 2829 1
  2882 2842 2833 1
  2883 2820 2829 am
  2884 2849 2850 1
  2885 2850 2851 1
  2886 2850 2862 1
  2887 2850 2853 1
  2888 2851 2852 2
  2889 2853 2864 1
  2890 2853 2854 1
  2891 2854 2856 ar
  2892 2854 2855 ar
  2893 2855 2857 ar
  2894 2855 2865 1
  2895 2856 2858 ar
  2896 2856 2866 1
  2897 2857 2867 1
  2898 2857 2859 ar
  2899 2858 2859 ar
  2900 2858 2868 1
  2901 2859 2860 1
  2902 2860 2869 1
  2903 2861 2849 1
  2904 2863 2853 1
  2905 2831 2849 am
  2906 2870 2871 1
  2907 2871 2878 1
  2908 2871 2872 1
  2909 2871 2874 1
  2910 2872 2873 2
  2911 2874 2876 1
  2912 2874 2875 1
  2913 2874 2879 1
  2914 2875 2880 1
  2915 2875 2881 1
  2916 2875 2882 1
  2917 2876 2885 1
  2918 2876 2884 1
  2919 2876 2883 1
  2920 2877 2870 1
  2921 2851 2870 am
  2922 2886 2892 1
  2923 2886 2887 1
  2924 2887 2890 1
  2925 2887 2893 1
  2926 2887 2888 1
  2927 2888 2889 2
  2928 2890 2891 1
  2929 2890 2895 1
  2930 2891 2892 1
  2931 2891 2897 1
  2932 2892 2899 1
  2933 2894 2890 1
  2934 2896 2891 1
  2935 2898 2892 1
  2936 2872 2886 am
  2937 2900 2901 1
  2938 2901 2909 1
  2939 2901 2904 1
  2940 2901 2902 1
  2941 2902 2903 2
  2942 2904 2911 1
  2943 2904 2905 1
  2944 2905 2912 1
  2945 2905 2906 1
  2946 2905 2907 1
  2947 2906 2913 1
  2948 2906 2914 1
  2949 2906 2915 1
  2950 2907 2916 1
  2951 2907 2917 1
  2952 2907 2918 1
  2953 2908 2900 1
  2954 2910 2904 1
  2955 2888 2900 am
  2956 2919 2920 1
  2957 2920 2927 1
  2958 2920 2921 1
  2959 2920 2923 1
  2960 2921 2922 2
  2961 2923 2925 1
  2962 2923 2924 1
  2963 2923 2928 1
  2964 2924 2929 1
  2965 2924 2930 1
  2966 2924 2931 1
  2967 2925 2934 1
  2968 2925 2933 1
  2969 2925 2932 1
  2970 2926 2919 1
  2971 2902 2919 am
  2972 2935 2936 1
  2973 2936 2944 1
  2974 2936 2939 1
  2975 2936 2937 1
  2976 2937 2938 2
  2977 2939 2945 1
  2978 2939 2941 1
  2979 2939 2940 1
  2980 2940 2947 1
  2981 2941 2948 1
  2982 2941 2949 1
  2983 2941 2950 1
  2984 2942 2940 1
  2985 2942 2951 1
  2986 2942 2952 1
  2987 2942 2953 1
  2988 2943 2935 1
  2989 2946 2940 1
  2990 2921 2935 am
  2991 2954 2955 1
  2992 2955 2958 1
  2993 2955 2963 1
  2994 2955 2956 1
  2995 2956 2957 2
  2996 2958 2965 1
  2997 2958 2959 1
  2998 2959 2967 1
  2999 2959 2960 1
  3000 2960 2961 1
  3001 2961 2968 1
  3002 2961 2969 1
  3003 2961 2970 1
  3004 2962 2954 1
  3005 2964 2958 1
  3006 2966 2959 1
  3007 2937 2954 am
  3008 2971 2972 1
  3009 2972 2979 1
  3010 2972 2973 1
  3011 2972 2975 1
  3012 2973 2974 2
  3013 2975 2977 1
  3014 2975 2976 1
  3015 2975 2980 1
  3016 2976 2981 1
  3017 2976 2982 1
  3018 2976 2983 1
  3019 2977 2986 1
  3020 2977 2985 1
  3021 2977 2984 1
  3022 2978 2971 1
  3023 2956 2971 am
  3024 2987 2988 1
  3025 2988 2999 1
  3026 2988 2991 1
  3027 2988 2989 1
  3028 2989 2990 2
  3029 2991 3001 1
  3030 2991 2992 1
  3031 2992 2993 ar
  3032 2992 2994 ar
  3033 2993 3002 1
  3034 2993 2995 ar
  3035 2994 2996 ar
  3036 2994 3003 1
  3037 2995 3004 1
  3038 2995 2997 ar
  3039 2996 2997 ar
  3040 2996 3005 1
  3041 2997 3006 1
  3042 2998 2987 1
  3043 3000 2991 1
  3044 2973 2987 am
  3045 3007 3008 1
  3046 3008 3015 1
  3047 3008 3009 1
  3048 3008 3011 1
  3049 3009 3010 2
  3050 3011 3013 1
  3051 3011 3012 1
  3052 3011 3016 1
  3053 3012 3017 1
  3054 3012 3018 1
  3055 3012 3019 1
  3056 3013 3022 1
  3057 3013 3021 1
  3058 3013 3020 1
  3059 3014 3007 1
  3060 2989 3007 am
  3061 3023 3024 1
  3062 3024 3025 1
  3063 3024 3036 1
  3064 3024 3027 1
  3065 3025 3026 2
  3066 3027 3038 1
  3067 3027 3028 1
  3068 3028 3030 ar
  3069 3028 3029 ar
  3070 3029 3031 ar
  3071 3029 3039 1
  3072 3030 3032 ar
  3073 3030 3040 1
  3074 3031 3041 1
  3075 3031 3033 ar
  3076 3032 3033 ar
  3077 3032 3042 1
  3078 3033 3034 1
  3079 3034 3043 1
  3080 3035 3023 1
  3081 3037 3027 1
  3082 3009 3023 am
  3083 3044 3045 1
  3084 3045 3051 1
  3085 3045 3048 1
  3086 3045 3046 1
  3087 3046 3047 2
  3088 3048 3053 1
  3089 3048 3049 1
  3090 3050 3044 1
  3091 3052 3048 1
  3092 3054 3049 1
  3093 3025 3044 am
  3094 3055 3056 1
  3095 3056 3057 1
  3096 3056 3067 1
  3097 3056 3059 1
  3098 3057 3058 2
  3099 3059 3069 1
  3100 3059 3060 1
  3101 3060 3071 1
  3102 3060 3061 1
  3103 3061 3073 1
  3104 3061 3062 1
  3105 3062 3074 1
  3106 3062 3063 2
  3107 3063 3064 2
  3108 3063 3065 2
  3109 3064 3075 1
  3110 3064 3076 1
  3111 3065 3078 1
  3112 3065 3077 1
  3113 3066 3055 1
  3114 3068 3059 1
  3115 3070 3060 1
  3116 3072 3061 1
  3117 3046 3055 am
  3118 3079 3080 1
  3119 3080 3087 1
  3120 3080 3081 1
  3121 3080 3083 1
  3122 3081 3082 2
  3123 3083 3085 1
  3124 3083 3084 1
  3125 3083 3088 1
  3126 3084 3089 1
  3127 3084 3090 1
  3128 3084 3091 1
  3129 3085 3094 1
  3130 3085 3093 1
  3131 3085 3092 1
  3132 3086 3079 1
  3133 3057 3079 am
  3134 3095 3096 1
  3135 3096 3107 1
  3136 3096 3099 1
  3137 3096 3097 1
  3138 3097 3098 2
  3139 3099 3109 1
  3140 3099 3100 1
  3141 3100 3101 ar
  3142 3100 3102 ar
  3143 3101 3110 1
  3144 3101 3103 ar
  3145 3102 3104 ar
  3146 3102 3111 1
  3147 3103 3112 1
  3148 3103 3105 ar
  3149 3104 3105 ar
  3150 3104 3113 1
  3151 3105 3114 1
  3152 3106 3095 1
  3153 3108 3099 1
  3154 3081 3095 am
  3155 3115 3116 1
  3156 3116 3125 1
  3157 3116 3119 1
  3158 3116 3117 1
  3159 3117 3118 2
  3160 3119 3127 1
  3161 3119 3120 1
  3162 3120 3129 1
  3163 3120 3121 1
  3164 3121 3123 2
  3165 3121 3122 am
  3166 3122 3130 1
  3167 3122 3131 1
  3168 3124 3115 1
  3169 3126 3119 1
  3170 3128 3120 1
  3171 3097 3115 am
  3172 3132 3133 1
  3173 3133 3134 1
  3174 3133 3142 1
  3175 3133 3136 1
  3176 3134 3135 2
  3177 3136 3144 1
  3178 3136 3137 1
  3179 3137 3146 1
  3180 3137 3138 1
  3181 3138 3139 2
  3182 3138 3140 2
  3183 3141 3132 1
  3184 3143 3136 1
  3185 3145 3137 1
  3186 3117 3132 am
  3187 3147 3148 1
  3188 3148 3149 1
  3189 3148 3153 1
  3190 3148 3151 1
  3191 3149 3150 2
  3192 3151 3154 1
  3193 3151 3155 1
  3194 3151 3156 1
  3195 3152 3147 1
  3196 3134 3147 am
  3197 3157 3158 1
  3198 3158 3167 1
  3199 3158 3161 1
  3200 3158 3159 1
  3201 3159 3160 2
  3202 3161 3169 1
  3203 3161 3162 1
  3204 3162 3171 1
  3205 3162 3163 1
  3206 3163 3173 1
  3207 3163 3164 1
  3208 3164 3175 1
  3209 3164 3165 1
  3210 3165 3176 1
  3211 3165 3177 1
  3212 3165 3178 1
  3213 3166 3157 1
  3214 3168 3161 1
  3215 3170 3162 1
  3216 3172 3163 1
  3217 3174 3164 1
  3218 3149 3157 am
  3219 3179 3180 1
  3220 3180 3181 1
  3221 3180 3191 1
  3222 3180 3183 1
  3223 3181 3182 2
  3224 3183 3193 1
  3225 3183 3184 1
  3226 3184 3195 1
  3227 3184 3185 1
  3228 3185 3197 1
  3229 3185 3186 1
  3230 3186 3198 1
  3231 3186 3187 2
  3232 3187 3188 2
  3233 3187 3189 2
  3234 3188 3199 1
  3235 3188 3200 1
  3236 3189 3202 1
  3237 3189 3201 1
  3238 3190 3179 1
  3239 3192 3183 1
  3240 3194 3184 1
  3241 3196 3185 1
  3242 3159 3179 am
  3243 3203 3204 1
  3244 3204 3213 1
  3245 3204 3207 1
  3246 3204 3205 1
  3247 3205 3206 2
  3248 3207 3215 1
  3249 3207 3208 1
  3250 3208 3217 1
  3251 3208 3209 1
  3252 3209 3211 2
  3253 3209 3210 am
  3254 3210 3218 1
  3255 3210 3219 1
  3256 3212 3203 1
  3257 3214 3207 1
  3258 3216 3208 1
  3259 3181 3203 am
  3260 3220 3221 1
  3261 3221 3232 1
  3262 3221 3225 1
  3263 3221 3223 1
  3264 3223 3224 2
  3265 3225 3234 1
  3266 3225 3226 1
  3267 3226 3235 1
  3268 3226 3227 1
  3269 3226 3228 1
  3270 3227 3236 1
  3271 3227 3237 1
  3272 3227 3238 1
  3273 3228 3239 1
  3274 3228 3240 1
  3275 3228 3241 1
  3276 3222 3229 1
  3277 3222 3242 1
  3278 3222 3243 1
  3279 3222 3244 1
  3280 3229 3223 2
  3281 3229 3231 1
  3282 3230 3220 1
  3283 3233 3225 1
  3284 3205 3220 am
  3285 3245 3246 1
  3286 3246 3260 1
  3287 3246 3250 1
  3288 3246 3248 1
  3289 3248 3249 2
  3290 3250 3262 1
  3291 3250 3251 1
  3292 3251 3252 ar
  3293 3251 3253 ar
  3294 3252 3263 1
  3295 3252 3254 ar
  3296 3253 3255 ar
  3297 3253 3264 1
  3298 3254 3265 1
  3299 3254 3256 ar
  3300 3255 3256 ar
  3301 3255 3266 1
  3302 3256 3267 1
  3303 3247 3257 1
  3304 3247 3268 1
  3305 3247 3269 1
  3306 3247 3270 1
  3307 3257 3245 am
  3308 3257 3258 2
  3309 3259 3245 1
  3310 3261 3250 1
  3311 3223 3245 1
  3312 3271 3272 1
  3313 3272 3278 1
  3314 3272 3275 1
  3315 3272 3273 1
  3316 3273 3274 2
  3317 3275 3280 1
  3318 3275 3276 1
  3319 3277 3271 1
  3320 3279 3275 1
  3321 3281 3276 1
  3322 3248 3271 am
  3323 3282 3283 1
  3324 3283 3291 1
  3325 3283 3286 1
  3326 3283 3284 1
  3327 3284 3285 2
  3328 3286 3293 1
  3329 3286 3287 1
  3330 3287 3294 1
  3331 3287 3288 1
  3332 3287 3289 1
  3333 3288 3295 1
  3334 3288 3296 1
  3335 3288 3297 1
  3336 3289 3298 1
  3337 3289 3299 1
  3338 3289 3300 1
  3339 3290 3282 1
  3340 3292 3286 1
  3341 3273 3282 am
  3342 3301 3302 1
  3343 3302 3311 1
  3344 3302 3305 1
  3345 3302 3303 1
  3346 3303 3304 2
  3347 3305 3313 1
  3348 3305 3306 1
  3349 3306 3315 1
  3350 3306 3307 1
  3351 3307 3317 1
  3352 3307 3308 1
  3353 3308 3319 1
  3354 3308 3309 1
  3355 3309 3320 1
  3356 3309 3321 1
  3357 3309 3322 1
  3358 3310 3301 1
  3359 3312 3305 1
  3360 3314 3306 1
  3361 3316 3307 1
  3362 3318 3308 1
  3363 3284 3301 am
  3364 3323 3324 1
  3365 3324 3325 1
  3366 3324 3333 1
  3367 3324 3327 1
  3368 3325 3326 2
  3369 3327 3335 1
  3370 3327 3328 1
  3371 3328 3337 1
  3372 3328 3329 1
  3373 3329 3330 2
  3374 3329 3331 2
  3375 3332 3323 1
  3376 3334 3327 1
  3377 3336 3328 1
  3378 3303 3323 am
  3379 3338 3339 1
  3380 3338 3348 1
  3381 3339 3340 1
  3382 3339 3342 1
  3383 3339 3349 1
  3384 3340 3341 2
  3385 3342 3343 1
  3386 3342 3350 1
  3387 3342 3351 1
  3388 3343 3344 ar
  3389 3343 3345 ar
  3390 3344 3347 ar
  3391 3344 3352 1
  3392 3345 3346 ar
  3393 3346 3347 ar
  3394 3346 3353 1
  3395 3347 3354 1
  3396 3325 3338 am
  3397 3355 3356 1
  3398 3356 3365 1
  3399 3356 3359 1
  3400 3356 3357 1
[truncated: 76,442 more chars]
